# Supplementary material for: SAXS analysis of a soluble cytosolic NgBR construct including extracellular and transmembrane domains
Source: PLoS One. 2018 Jan 18;13(1):e0191371. doi: 10.1371/journal.pone.0191371 (PMC5773207; doi:10.1371/journal.pone.0191371)
Supplement: S1 File — (ZIP) [file pone.0191371.s001.zip]

Archive with 1,389 entries (1,388 files):
- JH1_0001.dat
- __MACOSX/
- __MACOSX/._JH1_0001.dat
- JH1_0002.dat
- __MACOSX/._JH1_0002.dat
- JH1_0003.dat
- __MACOSX/._JH1_0003.dat
- JH1_0004.dat
- __MACOSX/._JH1_0004.dat
- JH1_0005.dat
- __MACOSX/._JH1_0005.dat
- JH1_0006.dat
- __MACOSX/._JH1_0006.dat
- JH1_0007.dat
- __MACOSX/._JH1_0007.dat
- JH1_0008.dat
- __MACOSX/._JH1_0008.dat
- JH1_0009.dat
- __MACOSX/._JH1_0009.dat
- JH1_0010.dat
- __MACOSX/._JH1_0010.dat
- JH1_0011.dat
- __MACOSX/._JH1_0011.dat
- JH1_0012.dat
- __MACOSX/._JH1_0012.dat
- JH1_0013.dat
- __MACOSX/._JH1_0013.dat
- JH1_0014.dat
- __MACOSX/._JH1_0014.dat
- JH1_0015.dat
- __MACOSX/._JH1_0015.dat
- JH1_0016.dat
- __MACOSX/._JH1_0016.dat
- JH1_0017.dat
- __MACOSX/._JH1_0017.dat
- JH1_0018.dat
- __MACOSX/._JH1_0018.dat
- JH1_0019.dat
- __MACOSX/._JH1_0019.dat
- JH1_0020.dat
- __MACOSX/._JH1_0020.dat
- JH1_0021.dat
- __MACOSX/._JH1_0021.dat
- JH1_0022.dat
- __MACOSX/._JH1_0022.dat
- JH1_0023.dat
- __MACOSX/._JH1_0023.dat
- JH1_0024.dat
- __MACOSX/._JH1_0024.dat
- JH1_0025.dat
- __MACOSX/._JH1_0025.dat
- JH1_0026.dat
- __MACOSX/._JH1_0026.dat
- JH1_0027.dat
- __MACOSX/._JH1_0027.dat
- JH1_0028.dat
- __MACOSX/._JH1_0028.dat
- JH1_0029.dat
- __MACOSX/._JH1_0029.dat
- JH1_0030.dat
- __MACOSX/._JH1_0030.dat
- JH1_0031.dat
- __MACOSX/._JH1_0031.dat
- JH1_0032.dat
- __MACOSX/._JH1_0032.dat
- JH1_0033.dat
- __MACOSX/._JH1_0033.dat
- JH1_0034.dat
- __MACOSX/._JH1_0034.dat
- JH1_0035.dat
- __MACOSX/._JH1_0035.dat
- JH1_0036.dat
- __MACOSX/._JH1_0036.dat
- JH1_0037.dat
- __MACOSX/._JH1_0037.dat
- JH1_0038.dat
- __MACOSX/._JH1_0038.dat
- JH1_0039.dat
- __MACOSX/._JH1_0039.dat
- JH1_0040.dat
- __MACOSX/._JH1_0040.dat
- JH1_0041.dat
- __MACOSX/._JH1_0041.dat
- JH1_0042.dat
- __MACOSX/._JH1_0042.dat
- JH1_0043.dat
- __MACOSX/._JH1_0043.dat
- JH1_0044.dat
- __MACOSX/._JH1_0044.dat
- JH1_0045.dat
- __MACOSX/._JH1_0045.dat
- JH1_0046.dat
- __MACOSX/._JH1_0046.dat
- JH1_0047.dat
- __MACOSX/._JH1_0047.dat
- JH1_0048.dat
- __MACOSX/._JH1_0048.dat
- JH1_0049.dat
- __MACOSX/._JH1_0049.dat
- JH1_0050.dat
- __MACOSX/._JH1_0050.dat
- JH1_0051.dat
- __MACOSX/._JH1_0051.dat
- JH1_0052.dat
- __MACOSX/._JH1_0052.dat
- JH1_0053.dat
- __MACOSX/._JH1_0053.dat
- JH1_0054.dat
- __MACOSX/._JH1_0054.dat
- JH1_0055.dat
- __MACOSX/._JH1_0055.dat
- JH1_0056.dat
- __MACOSX/._JH1_0056.dat
- JH1_0057.dat
- __MACOSX/._JH1_0057.dat
- JH1_0058.dat
- __MACOSX/._JH1_0058.dat
- JH1_0059.dat
- __MACOSX/._JH1_0059.dat
- JH1_0060.dat
- __MACOSX/._JH1_0060.dat
- JH1_0061.dat
- __MACOSX/._JH1_0061.dat
- JH1_0062.dat
- __MACOSX/._JH1_0062.dat
- JH1_0063.dat
- __MACOSX/._JH1_0063.dat
- JH1_0064.dat
- __MACOSX/._JH1_0064.dat
- JH1_0065.dat
- __MACOSX/._JH1_0065.dat
- JH1_0066.dat
- __MACOSX/._JH1_0066.dat
- JH1_0067.dat
- __MACOSX/._JH1_0067.dat
- JH1_0068.dat
- __MACOSX/._JH1_0068.dat
- JH1_0069.dat
- __MACOSX/._JH1_0069.dat
- JH1_0070.dat
- __MACOSX/._JH1_0070.dat
- JH1_0071.dat
- __MACOSX/._JH1_0071.dat
- JH1_0072.dat
- __MACOSX/._JH1_0072.dat
- JH1_0073.dat
- __MACOSX/._JH1_0073.dat
- JH1_0074.dat
- __MACOSX/._JH1_0074.dat
- JH1_0075.dat
- __MACOSX/._JH1_0075.dat
- JH1_0076.dat
- __MACOSX/._JH1_0076.dat
- JH1_0077.dat
- __MACOSX/._JH1_0077.dat
- JH1_0078.dat
- __MACOSX/._JH1_0078.dat
- JH1_0079.dat
- __MACOSX/._JH1_0079.dat
- JH1_0080.dat
- __MACOSX/._JH1_0080.dat
- JH1_0081.dat
- __MACOSX/._JH1_0081.dat
- JH1_0082.dat
- __MACOSX/._JH1_0082.dat
- JH1_0083.dat
- __MACOSX/._JH1_0083.dat
- JH1_0084.dat
- __MACOSX/._JH1_0084.dat
- JH1_0085.dat
- __MACOSX/._JH1_0085.dat
- JH1_0086.dat
- __MACOSX/._JH1_0086.dat
- JH1_0087.dat
- __MACOSX/._JH1_0087.dat
- JH1_0088.dat
- __MACOSX/._JH1_0088.dat
- JH1_0089.dat
- __MACOSX/._JH1_0089.dat
- JH1_0090.dat
- __MACOSX/._JH1_0090.dat
- JH1_0091.dat
- __MACOSX/._JH1_0091.dat
- JH1_0092.dat
- __MACOSX/._JH1_0092.dat
- JH1_0093.dat
- __MACOSX/._JH1_0093.dat
- JH1_0094.dat
- __MACOSX/._JH1_0094.dat
- JH1_0095.dat
- __MACOSX/._JH1_0095.dat
- JH1_0096.dat
- __MACOSX/._JH1_0096.dat
- JH1_0097.dat
- __MACOSX/._JH1_0097.dat
- JH1_0098.dat
- __MACOSX/._JH1_0098.dat
- JH1_0099.dat
- __MACOSX/._JH1_0099.dat
- JH1_0100.dat
- __MACOSX/._JH1_0100.dat
- JH1_0101.dat
- __MACOSX/._JH1_0101.dat
- JH1_0102.dat
- __MACOSX/._JH1_0102.dat
- JH1_0103.dat
- __MACOSX/._JH1_0103.dat
- JH1_0104.dat
- __MACOSX/._JH1_0104.dat
- JH1_0105.dat
- __MACOSX/._JH1_0105.dat
- JH1_0106.dat
- __MACOSX/._JH1_0106.dat
- JH1_0107.dat
- __MACOSX/._JH1_0107.dat
- JH1_0108.dat
- __MACOSX/._JH1_0108.dat
- JH1_0109.dat
- __MACOSX/._JH1_0109.dat
- JH1_0110.dat
- __MACOSX/._JH1_0110.dat
- JH1_0111.dat
- __MACOSX/._JH1_0111.dat
- JH1_0112.dat
- __MACOSX/._JH1_0112.dat
- JH1_0113.dat
- __MACOSX/._JH1_0113.dat
- JH1_0114.dat
- __MACOSX/._JH1_0114.dat
- JH1_0115.dat
- __MACOSX/._JH1_0115.dat
- JH1_0116.dat
- __MACOSX/._JH1_0116.dat
- JH1_0117.dat
- __MACOSX/._JH1_0117.dat
- JH1_0118.dat
- __MACOSX/._JH1_0118.dat
- JH1_0119.dat
- __MACOSX/._JH1_0119.dat
- JH1_0120.dat
- __MACOSX/._JH1_0120.dat
- JH1_0121.dat
- __MACOSX/._JH1_0121.dat
- JH1_0122.dat
- __MACOSX/._JH1_0122.dat
- JH1_0123.dat
- __MACOSX/._JH1_0123.dat
- JH1_0124.dat
- __MACOSX/._JH1_0124.dat
- JH1_0125.dat
- __MACOSX/._JH1_0125.dat
- JH1_0126.dat
- __MACOSX/._JH1_0126.dat
- JH1_0127.dat
- __MACOSX/._JH1_0127.dat
- JH1_0128.dat
- __MACOSX/._JH1_0128.dat
- JH1_0129.dat
- __MACOSX/._JH1_0129.dat
- JH1_0130.dat
- __MACOSX/._JH1_0130.dat
- JH1_0131.dat
- __MACOSX/._JH1_0131.dat
- JH1_0132.dat
- __MACOSX/._JH1_0132.dat
- JH1_0133.dat
- __MACOSX/._JH1_0133.dat
- JH1_0134.dat
- __MACOSX/._JH1_0134.dat
- JH1_0135.dat
- __MACOSX/._JH1_0135.dat
- JH1_0136.dat
- __MACOSX/._JH1_0136.dat
- JH1_0137.dat
- __MACOSX/._JH1_0137.dat
- JH1_0138.dat
- __MACOSX/._JH1_0138.dat
- JH1_0139.dat
- __MACOSX/._JH1_0139.dat
- JH1_0140.dat
- __MACOSX/._JH1_0140.dat
- JH1_0141.dat
- __MACOSX/._JH1_0141.dat
- JH1_0142.dat
- __MACOSX/._JH1_0142.dat
- JH1_0143.dat
- __MACOSX/._JH1_0143.dat
- JH1_0144.dat
- __MACOSX/._JH1_0144.dat
- JH1_0145.dat
- __MACOSX/._JH1_0145.dat
- JH1_0146.dat
- __MACOSX/._JH1_0146.dat
- JH1_0147.dat
- __MACOSX/._JH1_0147.dat
- JH1_0148.dat
- __MACOSX/._JH1_0148.dat
- JH1_0149.dat
- __MACOSX/._JH1_0149.dat
- JH1_0150.dat
[truncated: 1,089 more entries]
