# Supplementary material for: SAXS analysis of a soluble cytosolic NgBR construct including extracellular and transmembrane domains
Source: PLoS One. 2018 Jan 18;13(1):e0191371. doi: 10.1371/journal.pone.0191371 (PMC5773207; doi:10.1371/journal.pone.0191371)
Supplement: S1 File — (ZIP) [file pone.0191371.s001.zip › JH1_0001.dat]

Sample:   c= 1.0000 mg/ml  Code: JH1
  3.656810e-03   2.278951e+04   4.159695e+01
  3.955720e-03   2.214695e+04   2.816327e+01
  4.254640e-03   1.925075e+04   2.352967e+01
  4.553560e-03   1.553541e+04   2.037963e+01
  4.852480e-03   1.258208e+04   1.717109e+01
  5.151400e-03   1.060200e+04   1.557108e+01
  5.450320e-03   8.789271e+03   1.346624e+01
  5.749240e-03   7.511498e+03   1.206186e+01
  6.048150e-03   6.412695e+03   1.092406e+01
  6.347070e-03   5.540349e+03   9.647023e+00
  6.645990e-03   4.823771e+03   8.961999e+00
  6.944910e-03   4.254702e+03   8.103003e+00
  7.243830e-03   3.789946e+03   7.410455e+00
  7.542750e-03   3.356729e+03   6.947606e+00
  7.841670e-03   3.033983e+03   6.237919e+00
  8.140580e-03   2.729405e+03   5.998142e+00
  8.439500e-03   2.488387e+03   5.520229e+00
  8.738420e-03   2.276457e+03   5.229561e+00
  9.037340e-03   2.097039e+03   4.853152e+00
  9.336260e-03   1.931405e+03   4.577008e+00
  9.635180e-03   1.774835e+03   4.375087e+00
  9.934100e-03   1.637347e+03   4.065888e+00
  1.023300e-02   1.500230e+03   3.988562e+00
  1.053190e-02   1.383689e+03   3.885157e+00
  1.083090e-02   1.285716e+03   3.745088e+00
  1.112980e-02   1.182777e+03   3.561465e+00
  1.142870e-02   1.100284e+03   3.415781e+00
  1.172760e-02   1.012151e+03   3.267010e+00
  1.202650e-02   9.408163e+02   3.141066e+00
  1.232540e-02   8.735485e+02   3.010107e+00
  1.262440e-02   8.103855e+02   2.845332e+00
  1.292330e-02   7.519729e+02   2.698591e+00
  1.322220e-02   7.002390e+02   2.604109e+00
  1.352110e-02   6.541556e+02   2.491664e+00
  1.382000e-02   6.063251e+02   2.375208e+00
  1.411900e-02   5.659311e+02   2.283559e+00
  1.441790e-02   5.307069e+02   2.195423e+00
  1.471680e-02   4.936871e+02   2.107408e+00
  1.501570e-02   4.662692e+02   2.005723e+00
  1.531460e-02   4.340240e+02   1.926391e+00
  1.561350e-02   4.105262e+02   1.840647e+00
  1.591250e-02   3.852214e+02   1.798726e+00
  1.621140e-02   3.648077e+02   1.720236e+00
  1.651030e-02   3.427451e+02   1.649874e+00
  1.680920e-02   3.238988e+02   1.603872e+00
  1.710810e-02   3.064697e+02   1.563397e+00
  1.740710e-02   2.918795e+02   1.503775e+00
  1.770600e-02   2.787000e+02   1.454663e+00
  1.800490e-02   2.643644e+02   1.405558e+00
  1.830380e-02   2.507821e+02   1.379883e+00
  1.860270e-02   2.373112e+02   1.316244e+00
  1.890170e-02   2.259004e+02   1.284209e+00
  1.920060e-02   2.196971e+02   1.254449e+00
  1.949950e-02   2.119979e+02   1.246465e+00
  1.979840e-02   1.999538e+02   1.187826e+00
  2.009730e-02   1.928164e+02   1.153638e+00
  2.039620e-02   1.848897e+02   1.127628e+00
  2.069520e-02   1.794728e+02   1.104997e+00
  2.099410e-02   1.736279e+02   1.094731e+00
  2.129300e-02   1.648828e+02   1.038850e+00
  2.159190e-02   1.610757e+02   1.062171e+00
  2.189080e-02   1.548754e+02   1.047340e+00
  2.218980e-02   1.508617e+02   1.051486e+00
  2.248870e-02   1.457771e+02   1.052055e+00
  2.278760e-02   1.387502e+02   1.016274e+00
  2.308650e-02   1.373145e+02   1.042117e+00
  2.338540e-02   1.347285e+02   1.030114e+00
  2.368430e-02   1.293088e+02   9.908504e-01
  2.398330e-02   1.272388e+02   1.005252e+00
  2.428220e-02   1.228248e+02   9.656883e-01
  2.458110e-02   1.199478e+02   9.863980e-01
  2.488000e-02   1.179459e+02   9.520438e-01
  2.517890e-02   1.162066e+02   9.337254e-01
  2.547790e-02   1.128390e+02   9.330953e-01
  2.577680e-02   1.096061e+02   9.122449e-01
  2.607570e-02   1.075689e+02   9.110451e-01
  2.637460e-02   1.052632e+02   8.939892e-01
  2.667350e-02   1.049029e+02   8.701213e-01
  2.697250e-02   1.037333e+02   8.385792e-01
  2.727140e-02   1.017327e+02   7.996332e-01
  2.757030e-02   9.949149e+01   7.920885e-01
  2.786920e-02   9.794520e+01   7.769270e-01
  2.816810e-02   9.659020e+01   7.593063e-01
  2.846700e-02   9.433052e+01   7.411077e-01
  2.876600e-02   9.323613e+01   7.279187e-01
  2.906490e-02   9.292305e+01   7.288811e-01
  2.936380e-02   9.160633e+01   7.183098e-01
  2.966270e-02   9.245380e+01   7.163303e-01
  2.996160e-02   8.933499e+01   7.051762e-01
  3.026060e-02   8.868407e+01   6.915371e-01
  3.055950e-02   8.757787e+01   6.862366e-01
  3.085840e-02   8.732506e+01   6.823520e-01
  3.115730e-02   8.570706e+01   6.731705e-01
  3.145620e-02   8.538514e+01   6.654487e-01
  3.175510e-02   8.482178e+01   6.650695e-01
  3.205410e-02   8.356969e+01   6.565450e-01
  3.235300e-02   8.239765e+01   6.492836e-01
  3.265190e-02   8.244332e+01   6.375458e-01
  3.295080e-02   8.215445e+01   6.406012e-01
  3.324970e-02   8.084279e+01   6.346323e-01
  3.354870e-02   8.076755e+01   6.326785e-01
  3.384760e-02   8.069996e+01   6.251117e-01
  3.414650e-02   7.970247e+01   6.212363e-01
  3.444540e-02   7.928381e+01   6.110880e-01
  3.474430e-02   7.790518e+01   6.110821e-01
  3.504330e-02   7.792188e+01   6.035742e-01
  3.534220e-02   7.746750e+01   6.025544e-01
  3.564110e-02   7.859978e+01   6.061940e-01
  3.594000e-02   7.724796e+01   5.894559e-01
  3.623890e-02   7.741895e+01   6.001469e-01
  3.653780e-02   7.646285e+01   5.802974e-01
  3.683680e-02   7.611085e+01   5.864928e-01
  3.713570e-02   7.459369e+01   5.813103e-01
  3.743460e-02   7.589049e+01   5.767847e-01
  3.773350e-02   7.480592e+01   5.719883e-01
  3.803240e-02   7.407785e+01   5.827845e-01
  3.833140e-02   7.477226e+01   5.994262e-01
  3.863030e-02   7.416123e+01   6.062519e-01
  3.892920e-02   7.395840e+01   6.038477e-01
  3.922810e-02   7.372928e+01   6.052744e-01
  3.952700e-02   7.307099e+01   5.986611e-01
  3.982600e-02   7.237665e+01   6.044624e-01
  4.012490e-02   7.219288e+01   5.942858e-01
  4.042380e-02   7.213932e+01   6.018720e-01
  4.072270e-02   7.213426e+01   5.994767e-01
  4.102160e-02   7.162742e+01   5.965845e-01
  4.132050e-02   7.179549e+01   5.980673e-01
  4.161950e-02   7.201217e+01   5.927781e-01
  4.191840e-02   7.157837e+01   5.987359e-01
  4.221730e-02   7.180235e+01   5.919139e-01
  4.251620e-02   7.019608e+01   5.929265e-01
  4.281510e-02   7.151760e+01   5.892263e-01
  4.311410e-02   7.036255e+01   5.851975e-01
  4.341300e-02   7.075731e+01   5.898696e-01
  4.371190e-02   7.048553e+01   5.872163e-01
  4.401080e-02   6.996697e+01   5.850523e-01
  4.430970e-02   7.005289e+01   5.809368e-01
  4.460860e-02   6.945836e+01   5.792019e-01
  4.490760e-02   6.826989e+01   5.756921e-01
  4.520650e-02   6.959046e+01   5.768244e-01
  4.550540e-02   6.949217e+01   5.793429e-01
  4.580430e-02   6.886026e+01   5.745142e-01
  4.610320e-02   6.870789e+01   5.710016e-01
  4.640220e-02   6.861242e+01   5.749331e-01
  4.670110e-02   6.864157e+01   5.664930e-01
  4.700000e-02   6.845075e+01   5.678068e-01
  4.729890e-02   6.741715e+01   5.656128e-01
  4.759780e-02   6.736263e+01   5.646786e-01
  4.789680e-02   6.807587e+01   5.641539e-01
  4.819570e-02   6.772672e+01   5.620136e-01
  4.849460e-02   6.741212e+01   5.627848e-01
  4.879350e-02   6.732648e+01   5.562653e-01
  4.909240e-02   6.744059e+01   5.643021e-01
  4.939130e-02   6.669951e+01   5.516691e-01
  4.969030e-02   6.791017e+01   5.586713e-01
  4.998920e-02   6.746188e+01   5.561514e-01
  5.028810e-02   6.668977e+01   5.509670e-01
  5.058700e-02   6.703987e+01   5.564289e-01
  5.088590e-02   6.652865e+01   5.450971e-01
  5.118490e-02   6.759025e+01   5.566803e-01
  5.148380e-02   6.684355e+01   5.509417e-01
  5.178270e-02   6.735075e+01   5.458918e-01
  5.208160e-02   6.651169e+01   5.482623e-01
  5.238050e-02   6.758525e+01   5.468413e-01
  5.267940e-02   6.592960e+01   5.478179e-01
  5.297840e-02   6.610225e+01   5.414399e-01
  5.327730e-02   6.628987e+01   5.396917e-01
  5.357620e-02   6.611630e+01   5.408659e-01
  5.387510e-02   6.663168e+01   5.398331e-01
  5.417400e-02   6.588681e+01   5.418243e-01
  5.447300e-02   6.483074e+01   5.294467e-01
  5.477190e-02   6.567040e+01   5.340822e-01
  5.507080e-02   6.642183e+01   5.371291e-01
  5.536970e-02   6.555482e+01   5.317898e-01
  5.566860e-02   6.579632e+01   5.364385e-01
  5.596760e-02   6.580215e+01   5.303866e-01
  5.626650e-02   6.581366e+01   5.328386e-01
  5.656540e-02   6.592498e+01   5.314803e-01
  5.686430e-02   6.568917e+01   5.275600e-01
  5.716320e-02   6.575337e+01   5.243184e-01
  5.746210e-02   6.579931e+01   5.297789e-01
  5.776110e-02   6.567046e+01   5.310530e-01
  5.806000e-02   6.509035e+01   5.205230e-01
  5.835890e-02   6.545451e+01   5.225503e-01
  5.865780e-02   6.668657e+01   5.245710e-01
  5.895670e-02   6.475525e+01   5.267440e-01
  5.925570e-02   6.643486e+01   5.213184e-01
  5.955460e-02   6.517504e+01   5.231611e-01
  5.985350e-02   6.596951e+01   5.189305e-01
  6.015240e-02   6.587200e+01   5.202276e-01
  6.045130e-02   6.487436e+01   5.168328e-01
  6.075020e-02   6.523944e+01   5.132987e-01
  6.104920e-02   6.483190e+01   5.155465e-01
  6.134810e-02   6.528859e+01   5.179188e-01
  6.164700e-02   6.468396e+01   5.073447e-01
  6.194590e-02   6.438060e+01   5.143047e-01
  6.224480e-02   6.492185e+01   5.051099e-01
  6.254380e-02   6.523989e+01   5.149466e-01
  6.284270e-02   6.501126e+01   5.157026e-01
  6.314160e-02   6.591258e+01   5.068549e-01
  6.344050e-02   6.472935e+01   5.096641e-01
  6.373940e-02   6.451344e+01   5.004200e-01
  6.403840e-02   6.540971e+01   5.117949e-01
  6.433730e-02   6.411710e+01   5.014507e-01
  6.463620e-02   6.554752e+01   5.028745e-01
  6.493510e-02   6.482689e+01   5.111297e-01
  6.523400e-02   6.469909e+01   5.001178e-01
  6.553290e-02   6.528270e+01   5.049460e-01
  6.583190e-02   6.540445e+01   5.033495e-01
  6.613080e-02   6.578440e+01   5.002363e-01
  6.642970e-02   6.437098e+01   5.040070e-01
  6.672860e-02   6.547445e+01   4.975630e-01
  6.702750e-02   6.505756e+01   5.009915e-01
  6.732650e-02   6.465465e+01   4.959223e-01
  6.762540e-02   6.386344e+01   4.928785e-01
  6.792430e-02   6.383882e+01   4.947706e-01
  6.822320e-02   6.384582e+01   4.869897e-01
  6.852210e-02   6.385171e+01   4.943214e-01
  6.882110e-02   6.431829e+01   4.921709e-01
  6.912000e-02   6.328132e+01   4.877037e-01
  6.941890e-02   6.402512e+01   4.871966e-01
  6.971780e-02   6.498443e+01   4.903543e-01
  7.001670e-02   6.408876e+01   4.932532e-01
  7.031560e-02   6.435208e+01   4.874878e-01
  7.061460e-02   6.464403e+01   4.890683e-01
  7.091350e-02   6.438958e+01   4.866839e-01
  7.121240e-02   6.389918e+01   4.811118e-01
  7.151130e-02   6.505676e+01   4.915863e-01
  7.181020e-02   6.468496e+01   4.835997e-01
  7.210920e-02   6.358766e+01   4.827092e-01
  7.240810e-02   6.405141e+01   4.798565e-01
  7.270700e-02   6.365216e+01   4.843585e-01
  7.300590e-02   6.412094e+01   4.814867e-01
  7.330480e-02   6.432464e+01   4.768322e-01
  7.360370e-02   6.346812e+01   4.794863e-01
  7.390270e-02   6.443757e+01   4.776955e-01
  7.420160e-02   6.444182e+01   4.850050e-01
  7.450050e-02   6.432934e+01   4.755231e-01
  7.479940e-02   6.299206e+01   4.718672e-01
  7.509830e-02   6.446483e+01   4.814026e-01
  7.539730e-02   6.317593e+01   4.695052e-01
  7.569620e-02   6.437563e+01   4.748157e-01
  7.599510e-02   6.428127e+01   4.775616e-01
  7.629400e-02   6.362396e+01   4.690166e-01
  7.659290e-02   6.345207e+01   4.727075e-01
  7.689190e-02   6.414258e+01   4.709242e-01
  7.719080e-02   6.398441e+01   4.729347e-01
  7.748970e-02   6.354115e+01   4.678598e-01
  7.778860e-02   6.348996e+01   4.706706e-01
  7.808750e-02   6.459862e+01   4.713094e-01
  7.838640e-02   6.335294e+01   4.642269e-01
  7.868540e-02   6.434178e+01   4.690985e-01
  7.898430e-02   6.471267e+01   4.679260e-01
  7.928320e-02   6.274596e+01   4.661939e-01
  7.958210e-02   6.383952e+01   4.614798e-01
  7.988100e-02   6.438310e+01   4.688269e-01
  8.018000e-02   6.496904e+01   4.684347e-01
  8.047890e-02   6.378489e+01   4.637337e-01
  8.077780e-02   6.454344e+01   4.656567e-01
  8.107670e-02   6.358267e+01   4.597432e-01
  8.137560e-02   6.313756e+01   4.613746e-01
  8.167450e-02   6.369422e+01   4.605498e-01
  8.197350e-02   6.367812e+01   4.576898e-01
  8.227240e-02   6.395320e+01   4.631129e-01
  8.257130e-02   6.440804e+01   4.552061e-01
  8.287020e-02   6.340521e+01   4.607177e-01
  8.316910e-02   6.376427e+01   4.587951e-01
  8.346810e-02   6.353259e+01   4.536422e-01
  8.376700e-02   6.398726e+01   4.616080e-01
  8.406590e-02   6.372506e+01   4.512590e-01
  8.436480e-02   6.440821e+01   4.607055e-01
  8.466370e-02   6.376912e+01   4.525593e-01
  8.496270e-02   6.351361e+01   4.623362e-01
  8.526160e-02   6.424305e+01   4.796662e-01
  8.556050e-02   6.310505e+01   4.758480e-01
  8.585940e-02   6.422037e+01   4.860440e-01
  8.615830e-02   6.453305e+01   4.872258e-01
  8.645720e-02   6.332882e+01   4.874044e-01
  8.675620e-02   6.368048e+01   4.911886e-01
  8.705510e-02   6.342728e+01   4.892356e-01
  8.735400e-02   6.374012e+01   4.928965e-01
  8.765290e-02   6.420827e+01   4.952008e-01
  8.795180e-02   6.336446e+01   4.959438e-01
  8.825080e-02   6.331704e+01   4.912580e-01
  8.854970e-02   6.298690e+01   4.964989e-01
  8.884860e-02   6.412527e+01   4.989123e-01
  8.914750e-02   6.446908e+01   5.065013e-01
  8.944640e-02   6.356805e+01   4.992991e-01
  8.974530e-02   6.347963e+01   4.948786e-01
  9.004430e-02   7.442924e+01   5.336973e-01
  9.034320e-02   6.323687e+01   4.745540e-01
  9.064210e-02   6.432030e+01   4.777065e-01
  9.094100e-02   6.372712e+01   4.655958e-01
  9.123990e-02   6.412732e+01   4.658050e-01
  9.153890e-02   6.333286e+01   4.654061e-01
  9.183780e-02   6.339042e+01   4.622976e-01
  9.213670e-02   6.357259e+01   4.613255e-01
  9.243560e-02   6.384740e+01   4.611033e-01
  9.273450e-02   6.325712e+01   4.549930e-01
  9.303350e-02   6.354230e+01   4.620311e-01
  9.333240e-02   6.316852e+01   4.504231e-01
  9.363130e-02   6.363332e+01   4.555592e-01
  9.393020e-02   6.383945e+01   4.539624e-01
  9.422910e-02   6.346274e+01   4.537801e-01
  9.452800e-02   6.328434e+01   4.543083e-01
  9.482700e-02   6.320273e+01   4.438368e-01
  9.512590e-02   6.351167e+01   4.531810e-01
  9.542480e-02   6.302454e+01   4.465224e-01
  9.572370e-02   6.356235e+01   4.484235e-01
  9.602260e-02   6.390721e+01   4.519035e-01
  9.632160e-02   6.330525e+01   4.420245e-01
  9.662050e-02   6.413400e+01   4.474622e-01
  9.691940e-02   6.295702e+01   4.433373e-01
  9.721830e-02   6.332994e+01   4.421107e-01
  9.751720e-02   6.361727e+01   4.452899e-01
  9.781610e-02   6.343941e+01   4.403498e-01
  9.811510e-02   6.367648e+01   4.454971e-01
  9.841400e-02   6.322100e+01   4.367867e-01
  9.871290e-02   6.324477e+01   4.400281e-01
  9.901180e-02   6.297699e+01   4.401618e-01
  9.931070e-02   6.349698e+01   4.380874e-01
  9.960970e-02   6.310469e+01   4.398955e-01
  9.990860e-02   6.399101e+01   4.356458e-01
  1.002070e-01   6.360881e+01   4.384730e-01
  1.005060e-01   6.305707e+01   4.341542e-01
  1.008050e-01   6.380830e+01   4.391600e-01
  1.011040e-01   6.414887e+01   4.341524e-01
  1.014030e-01   6.388721e+01   4.352923e-01
  1.017020e-01   6.255396e+01   4.348221e-01
  1.020010e-01   6.336591e+01   4.328370e-01
  1.023000e-01   6.416471e+01   4.335355e-01
  1.025990e-01   6.428306e+01   4.329341e-01
  1.028980e-01   6.362879e+01   4.323889e-01
  1.031970e-01   6.302178e+01   4.326721e-01
  1.034960e-01   6.360913e+01   4.267435e-01
  1.037950e-01   6.359495e+01   4.306107e-01
  1.040930e-01   6.406076e+01   4.285792e-01
  1.043920e-01   6.329855e+01   4.299364e-01
  1.046910e-01   6.325577e+01   4.291314e-01
  1.049900e-01   6.390212e+01   4.254850e-01
  1.052890e-01   6.320025e+01   4.266588e-01
  1.055880e-01   6.282440e+01   4.237836e-01
  1.058870e-01   6.404707e+01   4.295077e-01
  1.061860e-01   6.316114e+01   4.223810e-01
  1.064850e-01   6.345450e+01   4.239922e-01
  1.067840e-01   6.331997e+01   4.257725e-01
  1.070830e-01   6.405515e+01   4.247282e-01
  1.073820e-01   6.414815e+01   4.234686e-01
  1.076800e-01   6.361836e+01   4.214061e-01
  1.079790e-01   6.368059e+01   4.234846e-01
  1.082780e-01   6.358766e+01   4.250717e-01
  1.085770e-01   6.410917e+01   4.178378e-01
  1.088760e-01   6.310612e+01   4.203247e-01
  1.091750e-01   6.256077e+01   4.169699e-01
  1.094740e-01   6.405382e+01   4.228458e-01
  1.097730e-01   6.344695e+01   4.183841e-01
  1.100720e-01   6.315306e+01   4.135254e-01
  1.103710e-01   6.377747e+01   4.219327e-01
  1.106700e-01   6.350360e+01   4.149676e-01
  1.109690e-01   6.359462e+01   4.210180e-01
  1.112670e-01   6.313597e+01   4.120027e-01
  1.115660e-01   6.404462e+01   4.161374e-01
  1.118650e-01   6.333834e+01   4.177224e-01
  1.121640e-01   6.348458e+01   4.122636e-01
  1.124630e-01   6.323630e+01   4.126223e-01
  1.127620e-01   6.368324e+01   4.140779e-01
  1.130610e-01   6.388164e+01   4.141354e-01
  1.133600e-01   6.325390e+01   4.168393e-01
  1.136590e-01   6.366609e+01   4.079903e-01
  1.139580e-01   6.271879e+01   4.094809e-01
  1.142570e-01   6.312447e+01   4.105141e-01
  1.145560e-01   6.327041e+01   4.115676e-01
  1.148550e-01   6.348250e+01   4.110988e-01
  1.151530e-01   6.353061e+01   4.058822e-01
  1.154520e-01   6.352119e+01   4.109360e-01
  1.157510e-01   6.268279e+01   4.037167e-01
  1.160500e-01   6.349650e+01   4.125934e-01
  1.163490e-01   6.389188e+01   4.075918e-01
  1.166480e-01   6.352966e+01   4.092475e-01
  1.169470e-01   6.349118e+01   4.068694e-01
  1.172460e-01   6.351706e+01   4.075125e-01
  1.175450e-01   6.339990e+01   4.038128e-01
  1.178440e-01   6.368796e+01   4.047292e-01
  1.181430e-01   6.312683e+01   4.059792e-01
  1.184420e-01   6.342108e+01   4.047037e-01
  1.187400e-01   6.368256e+01   4.041647e-01
  1.190390e-01   6.418929e+01   4.049495e-01
  1.193380e-01   6.365536e+01   4.032618e-01
  1.196370e-01   6.348306e+01   4.049014e-01
  1.199360e-01   6.388883e+01   4.021109e-01
  1.202350e-01   6.334236e+01   4.033564e-01
  1.205340e-01   6.397845e+01   4.029304e-01
  1.208330e-01   6.309485e+01   3.988076e-01
  1.211320e-01   6.328411e+01   4.026264e-01
  1.214310e-01   6.387510e+01   3.978464e-01
  1.217300e-01   6.439405e+01   4.050501e-01
  1.220290e-01   6.393438e+01   4.022542e-01
  1.223270e-01   6.353271e+01   3.983418e-01
  1.226260e-01   6.417553e+01   3.998262e-01
  1.229250e-01   6.372359e+01   3.968565e-01
  1.232240e-01   6.372611e+01   4.005318e-01
  1.235230e-01   6.417816e+01   4.011527e-01
  1.238220e-01   6.319817e+01   3.947034e-01
  1.241210e-01   6.431064e+01   3.997226e-01
  1.244200e-01   6.375112e+01   3.943829e-01
  1.247190e-01   6.416459e+01   4.003178e-01
  1.250180e-01   6.425164e+01   3.956739e-01
  1.253170e-01   6.399370e+01   3.956414e-01
  1.256160e-01   6.318622e+01   3.956952e-01
  1.259140e-01   6.408479e+01   3.956680e-01
  1.262130e-01   6.347162e+01   3.937706e-01
  1.265120e-01   6.338050e+01   3.907318e-01
  1.268110e-01   6.318506e+01   3.908736e-01
  1.271100e-01   6.344363e+01   3.952127e-01
  1.274090e-01   6.390724e+01   3.933517e-01
  1.277080e-01   6.367787e+01   3.913991e-01
  1.280070e-01   6.301630e+01   3.881327e-01
  1.283060e-01   6.346240e+01   3.909841e-01
  1.286050e-01   6.411899e+01   3.957736e-01
  1.289040e-01   6.357233e+01   3.871686e-01
  1.292030e-01   6.444484e+01   3.947510e-01
  1.295020e-01   6.382730e+01   3.891547e-01
  1.298000e-01   6.310776e+01   3.876825e-01
  1.300990e-01   6.427329e+01   3.888145e-01
  1.303980e-01   6.354280e+01   3.873193e-01
  1.306970e-01   6.327130e+01   3.894079e-01
  1.309960e-01   6.458412e+01   3.912106e-01
  1.312950e-01   6.350955e+01   3.877005e-01
  1.315940e-01   6.348580e+01   3.833499e-01
  1.318930e-01   6.360645e+01   3.865529e-01
  1.321920e-01   6.381876e+01   3.869581e-01
  1.324910e-01   6.417360e+01   3.889952e-01
  1.327900e-01   6.342676e+01   3.845812e-01
  1.330890e-01   6.417617e+01   3.863722e-01
  1.333870e-01   6.328446e+01   3.834436e-01
  1.336860e-01   6.422886e+01   3.855868e-01
  1.339850e-01   6.323377e+01   3.811961e-01
  1.342840e-01   6.407268e+01   3.865345e-01
  1.345830e-01   6.292331e+01   3.816479e-01
  1.348820e-01   6.406682e+01   3.851001e-01
  1.351810e-01   6.337211e+01   3.781944e-01
  1.354800e-01   6.431043e+01   3.853619e-01
  1.357790e-01   6.398690e+01   3.820744e-01
  1.360780e-01   6.372455e+01   3.829045e-01
  1.363770e-01   6.392849e+01   3.830527e-01
  1.366760e-01   6.396821e+01   3.852738e-01
  1.369740e-01   6.334013e+01   3.969549e-01
  1.372730e-01   6.403894e+01   4.012477e-01
  1.375720e-01   6.358634e+01   4.091460e-01
  1.378710e-01   6.329165e+01   4.099059e-01
  1.381700e-01   6.386475e+01   4.134962e-01
  1.384690e-01   6.330640e+01   4.188346e-01
  1.387680e-01   6.285357e+01   4.059380e-01
  1.390670e-01   6.380420e+01   3.973662e-01
  1.393660e-01   6.383417e+01   3.966845e-01
  1.396650e-01   6.339201e+01   3.925145e-01
  1.399640e-01   6.384050e+01   3.949132e-01
  1.402630e-01   6.371654e+01   3.864093e-01
  1.405620e-01   6.399269e+01   3.916216e-01
  1.408600e-01   6.420092e+01   3.910258e-01
  1.411590e-01   6.385215e+01   3.909446e-01
  1.414580e-01   6.418637e+01   3.924616e-01
  1.417570e-01   6.395481e+01   3.842950e-01
  1.420560e-01   6.411833e+01   3.893116e-01
  1.423550e-01   6.399573e+01   3.863023e-01
  1.426540e-01   6.381090e+01   3.822383e-01
  1.429530e-01   6.410606e+01   3.822003e-01
  1.432520e-01   6.336778e+01   3.770623e-01
  1.435510e-01   6.400415e+01   3.816674e-01
  1.438500e-01   6.420477e+01   3.782055e-01
  1.441490e-01   6.465647e+01   3.786458e-01
  1.444470e-01   6.459962e+01   3.809348e-01
  1.447460e-01   6.377263e+01   3.747378e-01
  1.450450e-01   6.376848e+01   3.784763e-01
  1.453440e-01   6.316754e+01   3.708111e-01
  1.456430e-01   6.410604e+01   3.772510e-01
  1.459420e-01   6.391065e+01   3.760166e-01
  1.462410e-01   6.369725e+01   3.736503e-01
  1.465400e-01   6.426966e+01   3.766325e-01
  1.468390e-01   6.427848e+01   3.719311e-01
  1.471380e-01   6.358984e+01   3.729048e-01
  1.474370e-01   6.419660e+01   3.753289e-01
  1.477360e-01   6.470036e+01   3.757143e-01
  1.480340e-01   6.358659e+01   3.688799e-01
  1.483330e-01   6.362123e+01   3.773698e-01
  1.486320e-01   6.419802e+01   3.885868e-01
  1.489310e-01   6.443470e+01   3.910019e-01
  1.492300e-01   6.378410e+01   3.885376e-01
  1.495290e-01   6.388963e+01   3.913061e-01
  1.498280e-01   6.465199e+01   3.981846e-01
  1.501270e-01   6.403995e+01   3.978404e-01
  1.504260e-01   6.432502e+01   3.933829e-01
  1.507250e-01   6.416255e+01   3.987406e-01
  1.510240e-01   6.419900e+01   3.978165e-01
  1.513230e-01   6.412167e+01   4.028430e-01
  1.516210e-01   6.360996e+01   3.970198e-01
  1.519200e-01   6.420963e+01   3.988868e-01
  1.522190e-01   6.448286e+01   4.066964e-01
  1.525180e-01   6.383306e+01   3.998087e-01
  1.528170e-01   6.443385e+01   4.070923e-01
  1.531160e-01   6.444308e+01   4.038513e-01
  1.534150e-01   6.429577e+01   3.976002e-01
  1.537140e-01   6.451534e+01   3.914913e-01
  1.540130e-01   6.468839e+01   3.855557e-01
  1.543120e-01   6.470698e+01   3.858448e-01
  1.546110e-01   6.452310e+01   3.827529e-01
  1.549100e-01   6.449353e+01   3.828943e-01
  1.552090e-01   6.357846e+01   3.822337e-01
  1.555070e-01   6.415578e+01   3.747765e-01
  1.558060e-01   6.411792e+01   3.799618e-01
  1.561050e-01   6.460735e+01   3.776207e-01
  1.564040e-01   6.370448e+01   3.765082e-01
  1.567030e-01   6.381446e+01   3.748607e-01
  1.570020e-01   6.370425e+01   3.725968e-01
  1.573010e-01   6.405276e+01   3.770942e-01
  1.576000e-01   6.430000e+01   3.719934e-01
  1.578990e-01   6.395185e+01   3.728923e-01
  1.581980e-01   6.431696e+01   3.722535e-01
  1.584970e-01   6.387819e+01   3.707712e-01
  1.587960e-01   6.403260e+01   3.746327e-01
  1.590940e-01   6.372293e+01   3.684453e-01
  1.593930e-01   6.436955e+01   3.690694e-01
  1.596920e-01   6.407496e+01   3.692545e-01
  1.599910e-01   6.398919e+01   3.706732e-01
  1.602900e-01   6.431845e+01   3.709966e-01
  1.605890e-01   6.421691e+01   3.651872e-01
  1.608880e-01   6.413900e+01   3.673853e-01
  1.611870e-01   6.436093e+01   3.670046e-01
  1.614860e-01   6.407530e+01   3.665937e-01
  1.617850e-01   6.425644e+01   3.639088e-01
  1.620840e-01   6.420285e+01   3.637570e-01
  1.623830e-01   6.437664e+01   3.658413e-01
  1.626810e-01   6.423064e+01   3.632446e-01
  1.629800e-01   6.385911e+01   3.583352e-01
  1.632790e-01   6.378597e+01   3.592735e-01
  1.635780e-01   6.383612e+01   3.605698e-01
  1.638770e-01   6.388476e+01   3.630519e-01
  1.641760e-01   6.358868e+01   3.604508e-01
  1.644750e-01   6.380839e+01   3.602982e-01
  1.647740e-01   6.396830e+01   3.603633e-01
  1.650730e-01   6.427696e+01   3.625915e-01
  1.653720e-01   6.395300e+01   3.612875e-01
  1.656710e-01   6.394570e+01   3.591492e-01
  1.659700e-01   6.451842e+01   3.622972e-01
  1.662680e-01   6.389257e+01   3.591908e-01
  1.665670e-01   6.399063e+01   3.604262e-01
  1.668660e-01   6.394717e+01   3.568849e-01
  1.671650e-01   6.348445e+01   3.584233e-01
  1.674640e-01   6.433119e+01   3.600388e-01
  1.677630e-01   6.379900e+01   3.566584e-01
  1.680620e-01   6.408642e+01   3.597353e-01
  1.683610e-01   6.449563e+01   3.552575e-01
  1.686600e-01   6.397774e+01   3.586679e-01
  1.689590e-01   6.454461e+01   3.566817e-01
  1.692580e-01   6.346951e+01   3.535152e-01
  1.695570e-01   6.454076e+01   3.610083e-01
  1.698560e-01   6.417350e+01   3.540045e-01
  1.701540e-01   6.382468e+01   3.557970e-01
  1.704530e-01   6.437871e+01   3.543878e-01
  1.707520e-01   6.404462e+01   3.536488e-01
  1.710510e-01   6.439774e+01   3.575777e-01
  1.713500e-01   6.403640e+01   3.530816e-01
  1.716490e-01   6.372804e+01   3.549716e-01
  1.719480e-01   6.366906e+01   3.492138e-01
  1.722470e-01   6.423590e+01   3.530884e-01
  1.725460e-01   6.351812e+01   3.527369e-01
  1.728450e-01   6.393945e+01   3.515545e-01
  1.731440e-01   6.429243e+01   3.530633e-01
  1.734430e-01   6.430636e+01   3.498996e-01
  1.737410e-01   6.386451e+01   3.522464e-01
  1.740400e-01   6.393304e+01   3.517160e-01
  1.743390e-01   6.403691e+01   3.495165e-01
  1.746380e-01   6.340285e+01   3.493654e-01
  1.749370e-01   6.341760e+01   3.471252e-01
  1.752360e-01   6.395342e+01   3.508791e-01
  1.755350e-01   6.298335e+01   3.473282e-01
  1.758340e-01   6.380022e+01   3.449064e-01
  1.761330e-01   6.371664e+01   3.502289e-01
  1.764320e-01   6.389091e+01   3.458315e-01
  1.767310e-01   6.401469e+01   3.505142e-01
  1.770300e-01   6.429805e+01   3.476180e-01
  1.773280e-01   6.393243e+01   3.480092e-01
  1.776270e-01   6.438999e+01   3.480388e-01
  1.779260e-01   6.316626e+01   3.431885e-01
  1.782250e-01   6.383582e+01   3.477462e-01
  1.785240e-01   6.424299e+01   3.455923e-01
  1.788230e-01   6.350599e+01   3.452993e-01
  1.791220e-01   6.350292e+01   3.458044e-01
  1.794210e-01   6.328732e+01   3.420087e-01
  1.797200e-01   6.336577e+01   3.437300e-01
  1.800190e-01   6.348098e+01   3.417008e-01
  1.803180e-01   6.361488e+01   3.455953e-01
  1.806170e-01   6.392001e+01   3.435468e-01
  1.809160e-01   6.291264e+01   3.401677e-01
  1.812140e-01   6.344996e+01   3.424479e-01
  1.815130e-01   6.306244e+01   3.409030e-01
  1.818120e-01   6.359508e+01   3.436769e-01
  1.821110e-01   6.375823e+01   3.401467e-01
  1.824100e-01   6.373954e+01   3.425620e-01
  1.827090e-01   6.332632e+01   3.407893e-01
  1.830080e-01   6.294332e+01   3.399214e-01
  1.833070e-01   6.338771e+01   3.386716e-01
  1.836060e-01   6.300237e+01   3.368388e-01
  1.839050e-01   6.363926e+01   3.424585e-01
  1.842040e-01   6.367014e+01   3.397493e-01
  1.845030e-01   6.369772e+01   3.390143e-01
  1.848010e-01   6.340076e+01   3.400054e-01
  1.851000e-01   6.361959e+01   3.359445e-01
  1.853990e-01   6.366347e+01   3.410369e-01
  1.856980e-01   6.337695e+01   3.378387e-01
  1.859970e-01   6.352331e+01   3.369522e-01
  1.862960e-01   6.393466e+01   3.394830e-01
  1.865950e-01   6.356625e+01   3.367491e-01
  1.868940e-01   6.313867e+01   3.394650e-01
  1.871930e-01   6.394717e+01   3.344720e-01
  1.874920e-01   6.413036e+01   3.380812e-01
  1.877910e-01   6.333303e+01   3.358153e-01
  1.880900e-01   6.378530e+01   3.370123e-01
  1.883880e-01   6.362454e+01   3.383375e-01
  1.886870e-01   6.334128e+01   3.315116e-01
  1.889860e-01   6.354998e+01   3.376594e-01
  1.892850e-01   6.330488e+01   3.344879e-01
  1.895840e-01   6.321804e+01   3.331744e-01
  1.898830e-01   6.353131e+01   3.344633e-01
  1.901820e-01   6.300767e+01   3.327736e-01
  1.904810e-01   6.308986e+01   3.328365e-01
  1.907800e-01   6.312798e+01   3.321697e-01
  1.910790e-01   6.298164e+01   3.311752e-01
  1.913780e-01   6.343254e+01   3.334309e-01
  1.916770e-01   6.325145e+01   3.328010e-01
  1.919750e-01   6.347243e+01   3.341534e-01
  1.922740e-01   6.353345e+01   3.306568e-01
  1.925730e-01   6.298260e+01   3.299690e-01
  1.928720e-01   6.405220e+01   3.335193e-01
  1.931710e-01   6.322075e+01   3.319555e-01
  1.934700e-01   6.306347e+01   3.300305e-01
  1.937690e-01   6.331882e+01   3.297990e-01
  1.940680e-01   6.332108e+01   3.316104e-01
  1.943670e-01   6.290632e+01   3.285743e-01
  1.946660e-01   6.339991e+01   3.304590e-01
  1.949650e-01   6.314033e+01   3.277067e-01
  1.952640e-01   6.288744e+01   3.285250e-01
  1.955630e-01   6.275614e+01   3.293752e-01
  1.958610e-01   6.307792e+01   3.271054e-01
  1.961600e-01   6.290022e+01   3.279658e-01
  1.964590e-01   6.313346e+01   3.271032e-01
  1.967580e-01   6.287220e+01   3.286338e-01
  1.970570e-01   6.301144e+01   3.267869e-01
  1.973560e-01   6.291526e+01   3.248021e-01
  1.976550e-01   6.306153e+01   3.279432e-01
  1.979540e-01   6.294794e+01   3.253178e-01
  1.982530e-01   6.299714e+01   3.271884e-01
  1.985520e-01   6.276446e+01   3.245560e-01
  1.988510e-01   6.306189e+01   3.254680e-01
  1.991500e-01   6.246154e+01   3.260866e-01
  1.994480e-01   6.250849e+01   3.228958e-01
  1.997470e-01   6.297941e+01   3.259771e-01
  2.000460e-01   6.271108e+01   3.214474e-01
  2.003450e-01   6.247818e+01   3.231015e-01
  2.006440e-01   6.287309e+01   3.268661e-01
  2.009430e-01   6.274404e+01   3.215318e-01
  2.012420e-01   6.260328e+01   3.244259e-01
  2.015410e-01   6.256780e+01   3.209407e-01
  2.018400e-01   6.245506e+01   3.213489e-01
  2.021390e-01   6.238073e+01   3.221413e-01
  2.024380e-01   6.242553e+01   3.174252e-01
  2.027370e-01   6.244045e+01   3.224368e-01
  2.030350e-01   6.225798e+01   3.189029e-01
  2.033340e-01   6.231676e+01   3.198803e-01
  2.036330e-01   6.257068e+01   3.180646e-01
  2.039320e-01   6.265646e+01   3.190991e-01
  2.042310e-01   6.195784e+01   3.203464e-01
  2.045300e-01   6.271902e+01   3.176308e-01
  2.048290e-01   6.249768e+01   3.181502e-01
  2.051280e-01   6.251097e+01   3.177775e-01
  2.054270e-01   6.300083e+01   3.184786e-01
  2.057260e-01   6.215336e+01   3.197374e-01
  2.060250e-01   6.270116e+01   3.171827e-01
  2.063240e-01   6.301202e+01   3.205525e-01
  2.066230e-01   6.191587e+01   3.163960e-01
  2.069210e-01   6.199338e+01   3.178145e-01
  2.072200e-01   6.251042e+01   3.184544e-01
  2.075190e-01   6.195155e+01   3.146168e-01
  2.078180e-01   6.196531e+01   3.170629e-01
  2.081170e-01   6.261289e+01   3.170934e-01
  2.084160e-01   6.213762e+01   3.179112e-01
  2.087150e-01   6.293930e+01   3.164497e-01
  2.090140e-01   6.283611e+01   3.176581e-01
  2.093130e-01   6.205775e+01   3.155511e-01
  2.096120e-01   6.233955e+01   3.157334e-01
  2.099110e-01   6.273524e+01   3.152763e-01
  2.102100e-01   6.224647e+01   3.156306e-01
  2.105080e-01   6.191749e+01   3.164001e-01
  2.108070e-01   6.208946e+01   3.139116e-01
  2.111060e-01   6.185533e+01   3.125362e-01
  2.114050e-01   6.177896e+01   3.127337e-01
  2.117040e-01   6.232005e+01   3.190618e-01
  2.120030e-01   6.208440e+01   3.243741e-01
  2.123020e-01   6.216577e+01   3.269303e-01
  2.126010e-01   6.232900e+01   3.247227e-01
  2.129000e-01   6.199667e+01   3.270784e-01
  2.131990e-01   6.242963e+01   3.310904e-01
  2.134980e-01   6.217472e+01   3.324186e-01
  2.137970e-01   6.204848e+01   3.296211e-01
  2.140950e-01   6.262265e+01   3.329909e-01
  2.143940e-01   6.214800e+01   3.329713e-01
  2.146930e-01   6.202911e+01   3.329657e-01
  2.149920e-01   6.206198e+01   3.333680e-01
  2.152910e-01   6.229559e+01   3.344685e-01
  2.155900e-01   6.184206e+01   3.361230e-01
  2.158890e-01   6.196081e+01   3.364455e-01
  2.161880e-01   6.145587e+01   3.336300e-01
  2.164870e-01   6.182275e+01   3.359089e-01
  2.167860e-01   6.187582e+01   3.297711e-01
  2.170850e-01   6.214545e+01   3.279181e-01
  2.173840e-01   6.173706e+01   3.237547e-01
  2.176820e-01   6.150778e+01   3.217173e-01
  2.179810e-01   6.196975e+01   3.239299e-01
  2.182800e-01   6.169364e+01   3.189676e-01
  2.185790e-01   6.119001e+01   3.191919e-01
  2.188780e-01   6.135144e+01   3.161647e-01
  2.191770e-01   6.169117e+01   3.190998e-01
  2.194760e-01   6.171772e+01   3.200044e-01
  2.197750e-01   6.160412e+01   3.165436e-01
  2.200740e-01   6.157711e+01   3.144596e-01
  2.203730e-01   6.147924e+01   3.159519e-01
  2.206720e-01   6.149260e+01   3.150444e-01
  2.209710e-01   6.134916e+01   3.168395e-01
  2.212700e-01   6.180010e+01   3.135728e-01
  2.215680e-01   6.147735e+01   3.155424e-01
  2.218670e-01   6.174942e+01   3.120091e-01
  2.221660e-01   6.095153e+01   3.133889e-01
  2.224650e-01   6.119239e+01   3.115054e-01
  2.227640e-01   6.162382e+01   3.123408e-01
  2.230630e-01   6.134715e+01   3.125526e-01
  2.233620e-01   6.092582e+01   3.106965e-01
  2.236610e-01   6.116507e+01   3.113059e-01
  2.239600e-01   6.162604e+01   3.088879e-01
  2.242590e-01   6.128841e+01   3.111007e-01
  2.245580e-01   6.153801e+01   3.108298e-01
  2.248570e-01   6.162995e+01   3.128787e-01
  2.251550e-01   6.159096e+01   3.091785e-01
  2.254540e-01   6.185197e+01   3.100866e-01
  2.257530e-01   6.128165e+01   3.109542e-01
  2.260520e-01   6.125616e+01   3.070841e-01
  2.263510e-01   6.078383e+01   3.068951e-01
  2.266500e-01   6.086740e+01   3.069808e-01
  2.269490e-01   6.128365e+01   3.066560e-01
  2.272480e-01   6.163415e+01   3.100483e-01
  2.275470e-01   6.120511e+01   3.048617e-01
  2.278460e-01   6.093772e+01   3.076603e-01
  2.281450e-01   6.094338e+01   3.049419e-01
  2.284440e-01   6.136751e+01   3.074878e-01
  2.287420e-01   6.092019e+01   3.072392e-01
  2.290410e-01   6.133148e+01   3.021695e-01
  2.293400e-01   6.118734e+01   3.065389e-01
  2.296390e-01   6.165606e+01   3.062278e-01
  2.299380e-01   6.131111e+01   3.058605e-01
  2.302370e-01   6.068422e+01   3.036831e-01
  2.305360e-01   6.117559e+01   3.029757e-01
  2.308350e-01   6.114477e+01   3.071787e-01
  2.311340e-01   6.108083e+01   3.013152e-01
  2.314330e-01   6.113847e+01   3.036046e-01
  2.317320e-01   6.126585e+01   3.050129e-01
  2.320310e-01   6.107366e+01   3.014155e-01
  2.323290e-01   6.030466e+01   3.041968e-01
  2.326280e-01   6.015857e+01   2.984480e-01
  2.329270e-01   6.104938e+01   3.011197e-01
  2.332260e-01   6.100904e+01   3.025630e-01
  2.335250e-01   6.105556e+01   3.019631e-01
  2.338240e-01   6.116644e+01   3.034332e-01
  2.341230e-01   6.081497e+01   2.981019e-01
  2.344220e-01   6.061818e+01   3.006431e-01
  2.347210e-01   6.060189e+01   3.004847e-01
  2.350200e-01   6.067229e+01   2.998366e-01
  2.353190e-01   6.110879e+01   3.012662e-01
  2.356180e-01   6.103962e+01   2.977365e-01
  2.359170e-01   6.111260e+01   3.022230e-01
  2.362150e-01   6.069915e+01   2.992031e-01
  2.365140e-01   6.048920e+01   2.963911e-01
  2.368130e-01   6.097937e+01   2.998929e-01
  2.371120e-01   6.072145e+01   2.978726e-01
  2.374110e-01   6.070775e+01   3.003936e-01
  2.377100e-01   6.051842e+01   2.963493e-01
  2.380090e-01   6.057348e+01   2.978535e-01
  2.383080e-01   6.056697e+01   2.959031e-01
  2.386070e-01   6.047304e+01   2.972626e-01
  2.389060e-01   6.099849e+01   2.982071e-01
  2.392050e-01   6.050823e+01   2.954223e-01
  2.395040e-01   6.082234e+01   2.982347e-01
  2.398020e-01   6.024572e+01   2.947808e-01
  2.401010e-01   6.025461e+01   2.964971e-01
  2.404000e-01   6.029526e+01   2.937878e-01
  2.406990e-01   6.035387e+01   2.956073e-01
  2.409980e-01   6.028317e+01   2.944253e-01
  2.412970e-01   6.012542e+01   2.935953e-01
  2.415960e-01   6.014475e+01   2.945337e-01
  2.418950e-01   6.015860e+01   2.929030e-01
  2.421940e-01   6.039677e+01   2.947025e-01
  2.424930e-01   6.013715e+01   2.949637e-01
  2.427920e-01   5.987740e+01   2.905848e-01
  2.430910e-01   6.000149e+01   2.928505e-01
  2.433890e-01   6.089803e+01   2.940356e-01
  2.436880e-01   6.044720e+01   2.954979e-01
  2.439870e-01   6.020598e+01   2.913810e-01
  2.442860e-01   5.974993e+01   2.897377e-01
  2.445850e-01   6.062812e+01   2.936030e-01
  2.448840e-01   6.070643e+01   2.933533e-01
  2.451830e-01   5.987088e+01   2.928626e-01
  2.454820e-01   6.041453e+01   2.906998e-01
  2.457810e-01   6.038649e+01   2.918175e-01
  2.460800e-01   6.032209e+01   2.919875e-01
  2.463790e-01   6.027714e+01   2.909055e-01
  2.466780e-01   5.991529e+01   2.904610e-01
  2.469770e-01   5.995236e+01   2.896925e-01
  2.472750e-01   6.021561e+01   2.910801e-01
  2.475740e-01   6.003502e+01   2.916177e-01
  2.478730e-01   6.062113e+01   2.883420e-01
  2.481720e-01   6.037790e+01   2.907188e-01
  2.484710e-01   5.975751e+01   2.874253e-01
  2.487700e-01   6.041279e+01   2.920982e-01
  2.490690e-01   5.938343e+01   2.885276e-01
  2.493680e-01   5.961695e+01   2.861507e-01
  2.496670e-01   5.962697e+01   2.900843e-01
  2.499660e-01   5.971189e+01   2.873155e-01
  2.502650e-01   6.029415e+01   2.899830e-01
  2.505640e-01   5.977020e+01   2.857954e-01
  2.508620e-01   6.005348e+01   2.878219e-01
  2.511610e-01   6.014465e+01   2.903710e-01
  2.514600e-01   5.969675e+01   2.861352e-01
  2.517590e-01   5.980507e+01   2.861880e-01
  2.520580e-01   6.020715e+01   2.876678e-01
  2.523570e-01   6.003932e+01   2.875791e-01
  2.526560e-01   5.964036e+01   2.874576e-01
  2.529550e-01   5.998363e+01   2.849747e-01
  2.532540e-01   6.004640e+01   2.850222e-01
  2.535530e-01   5.984474e+01   2.843406e-01
  2.538520e-01   6.011592e+01   2.863117e-01
  2.541510e-01   6.001330e+01   2.845383e-01
  2.544490e-01   6.030628e+01   2.860463e-01
  2.547480e-01   5.969484e+01   2.848982e-01
  2.550470e-01   5.971279e+01   2.832218e-01
  2.553460e-01   5.990387e+01   2.840769e-01
  2.556450e-01   5.955146e+01   2.809563e-01
  2.559440e-01   5.973523e+01   2.842827e-01
  2.562430e-01   5.974905e+01   2.856420e-01
  2.565420e-01   6.005229e+01   2.838249e-01
  2.568410e-01   5.938120e+01   2.814401e-01
  2.571400e-01   6.003818e+01   2.833913e-01
  2.574390e-01   5.979002e+01   2.849212e-01
  2.577380e-01   6.006909e+01   2.845694e-01
  2.580360e-01   6.005457e+01   2.825354e-01
  2.583350e-01   5.959588e+01   2.839509e-01
  2.586340e-01   5.960077e+01   2.808765e-01
  2.589330e-01   5.957267e+01   2.835926e-01
  2.592320e-01   5.943002e+01   2.804738e-01
  2.595310e-01   5.965275e+01   2.819839e-01
  2.598300e-01   5.958265e+01   2.837173e-01
  2.601290e-01   5.955755e+01   2.793175e-01
  2.604280e-01   5.963298e+01   2.829323e-01
  2.607270e-01   5.965934e+01   2.792672e-01
  2.610260e-01   5.954646e+01   2.815349e-01
  2.613250e-01   5.992505e+01   2.830245e-01
  2.616240e-01   5.892865e+01   2.797764e-01
  2.619220e-01   5.909885e+01   2.802783e-01
  2.622210e-01   5.944158e+01   2.782783e-01
  2.625200e-01   5.895839e+01   2.788730e-01
  2.628190e-01   5.944782e+01   2.797366e-01
  2.631180e-01   5.985638e+01   2.789606e-01
  2.634170e-01   5.943723e+01   2.815729e-01
  2.637160e-01   5.909583e+01   2.771826e-01
  2.640150e-01   5.981259e+01   2.815716e-01
  2.643140e-01   5.962542e+01   2.780412e-01
  2.646130e-01   5.953396e+01   2.782082e-01
  2.649120e-01   5.975219e+01   2.817246e-01
  2.652110e-01   5.902927e+01   2.768369e-01
  2.655090e-01   5.938277e+01   2.784274e-01
  2.658080e-01   5.921136e+01   2.764141e-01
  2.661070e-01   5.919121e+01   2.775964e-01
  2.664060e-01   5.926325e+01   2.774800e-01
  2.667050e-01   5.958959e+01   2.785290e-01
  2.670040e-01   5.930644e+01   2.776761e-01
  2.673030e-01   5.932556e+01   2.768688e-01
  2.676020e-01   5.958062e+01   2.775578e-01
  2.679010e-01   5.912012e+01   2.763890e-01
  2.682000e-01   5.969333e+01   2.765982e-01
  2.684990e-01   5.925422e+01   2.766081e-01
  2.687980e-01   5.926726e+01   2.762630e-01
  2.690960e-01   5.939929e+01   2.777032e-01
  2.693950e-01   5.912582e+01   2.741717e-01
  2.696940e-01   5.906412e+01   2.743965e-01
  2.699930e-01   5.973615e+01   2.769781e-01
  2.702920e-01   5.934856e+01   2.757983e-01
  2.705910e-01   5.927698e+01   2.760984e-01
  2.708900e-01   5.903225e+01   2.734059e-01
  2.711890e-01   5.874990e+01   2.745892e-01
  2.714880e-01   5.889836e+01   2.739192e-01
  2.717870e-01   5.918870e+01   2.750554e-01
  2.720860e-01   5.924706e+01   2.741774e-01
  2.723850e-01   5.967835e+01   2.745320e-01
  2.726840e-01   5.922805e+01   2.745926e-01
  2.729820e-01   5.853591e+01   2.728006e-01
  2.732810e-01   5.877411e+01   2.724442e-01
  2.735800e-01   5.910860e+01   2.731275e-01
  2.738790e-01   5.933141e+01   2.741893e-01
  2.741780e-01   5.938009e+01   2.747607e-01
  2.744770e-01   5.888224e+01   2.710763e-01
  2.747760e-01   5.899103e+01   2.726745e-01
  2.750750e-01   5.902413e+01   2.758830e-01
  2.753740e-01   5.921235e+01   2.807439e-01
  2.756730e-01   5.868357e+01   2.809692e-01
  2.759720e-01   5.957277e+01   2.817948e-01
  2.762710e-01   5.889854e+01   2.842158e-01
  2.765690e-01   5.930217e+01   2.844695e-01
  2.768680e-01   5.912042e+01   2.867256e-01
  2.771670e-01   5.881496e+01   2.836045e-01
  2.774660e-01   5.887532e+01   2.845713e-01
  2.777650e-01   5.889445e+01   2.880828e-01
  2.780640e-01   5.884789e+01   2.865893e-01
  2.783630e-01   5.924545e+01   2.879796e-01
  2.786620e-01   5.860433e+01   2.881220e-01
  2.789610e-01   5.872748e+01   2.885323e-01
  2.792600e-01   5.901579e+01   2.920894e-01
  2.795590e-01   5.857551e+01   2.852967e-01
  2.798580e-01   5.869608e+01   2.900845e-01
  2.801560e-01   5.868937e+01   2.896308e-01
  2.804550e-01   5.897029e+01   2.912015e-01
  2.807540e-01   5.906724e+01   2.927747e-01
  2.810530e-01   5.870561e+01   2.891271e-01
  2.813520e-01   5.953108e+01   2.950520e-01
  2.816510e-01   5.886119e+01   2.923753e-01
  2.819500e-01   5.933065e+01   2.936513e-01
  2.822490e-01   5.881905e+01   2.923825e-01
  2.825480e-01   5.929728e+01   2.931202e-01
  2.828470e-01   5.937764e+01   2.967362e-01
  2.831460e-01   5.870872e+01   2.935730e-01
  2.834450e-01   5.931430e+01   2.934985e-01
  2.837430e-01   5.846621e+01   2.930793e-01
  2.840420e-01   5.917055e+01   2.964499e-01
  2.843410e-01   5.907027e+01   3.026619e-01
  2.846400e-01   5.855138e+01   3.034443e-01
  2.849390e-01   5.912033e+01   3.127885e-01
  2.852380e-01   5.855742e+01   3.141852e-01
  2.855370e-01   5.887669e+01   3.181641e-01
  2.858360e-01   5.834601e+01   3.187545e-01
  2.861350e-01   5.849139e+01   3.219699e-01
  2.864340e-01   5.842253e+01   3.265408e-01
  2.867330e-01   5.898022e+01   3.271533e-01
  2.870320e-01   5.828282e+01   3.307948e-01
  2.873310e-01   5.797617e+01   3.268663e-01
  2.876290e-01   5.785710e+01   3.317241e-01
  2.879280e-01   5.891785e+01   3.378115e-01
  2.882270e-01   5.880442e+01   3.337607e-01
  2.885260e-01   5.894129e+01   3.382240e-01
  2.888250e-01   5.829971e+01   3.355216e-01
  2.891240e-01   5.806236e+01   3.398890e-01
  2.894230e-01   5.843918e+01   3.440696e-01
  2.897220e-01   5.839239e+01   3.357882e-01
  2.900210e-01   5.763792e+01   3.424343e-01
  2.903200e-01   5.820088e+01   3.420919e-01
  2.906190e-01   5.782956e+01   3.446696e-01
  2.909180e-01   5.895178e+01   3.489432e-01
  2.912160e-01   5.828035e+01   3.432356e-01
  2.915150e-01   5.833542e+01   3.547226e-01
  2.918140e-01   5.831322e+01   3.464831e-01
  2.921130e-01   5.756709e+01   3.474776e-01
  2.924120e-01   5.782727e+01   3.507906e-01
  2.927110e-01   5.833233e+01   3.513358e-01
  2.930100e-01   5.851258e+01   3.610512e-01
  2.933090e-01   5.805933e+01   3.538822e-01
  2.936080e-01   5.890189e+01   3.540350e-01
  2.939070e-01   5.723197e+01   3.545900e-01
  2.942060e-01   5.796489e+01   3.574744e-01
  2.945050e-01   5.818508e+01   3.656620e-01
  2.948030e-01   5.842607e+01   3.568275e-01
  2.951020e-01   5.710366e+01   3.581522e-01
  2.954010e-01   5.781727e+01   3.621013e-01
  2.957000e-01   5.778448e+01   3.637411e-01
  2.959990e-01   5.800402e+01   3.639926e-01
  2.962980e-01   5.820043e+01   3.652682e-01
  2.965970e-01   5.749351e+01   3.666025e-01
  2.968960e-01   5.773798e+01   3.671551e-01
  2.971950e-01   5.835157e+01   3.675220e-01
  2.974940e-01   5.847693e+01   3.665779e-01
  2.977930e-01   5.812378e+01   3.688336e-01
  2.980920e-01   5.798932e+01   3.686341e-01
  2.983900e-01   5.808972e+01   3.719499e-01
  2.986890e-01   5.811333e+01   3.678943e-01
  2.989880e-01   5.770057e+01   3.704696e-01
  2.992870e-01   5.790041e+01   3.720442e-01
  2.995860e-01   5.823055e+01   3.752361e-01
  2.998850e-01   5.791475e+01   3.720903e-01
  3.001840e-01   5.794650e+01   3.745584e-01
  3.004830e-01   5.772181e+01   3.786930e-01
  3.007820e-01   5.750375e+01   3.765015e-01
  3.010810e-01   5.802813e+01   3.755413e-01
  3.013800e-01   5.768289e+01   3.800607e-01
  3.016790e-01   5.796797e+01   3.799973e-01
  3.019780e-01   5.843700e+01   3.835503e-01
  3.022760e-01   5.815623e+01   3.844163e-01
  3.025750e-01   5.834200e+01   3.829845e-01
  3.028740e-01   5.820098e+01   3.879548e-01
  3.031730e-01   5.849393e+01   3.870885e-01
  3.034720e-01   5.753298e+01   3.854595e-01
  3.037710e-01   5.812793e+01   3.871841e-01
  3.040700e-01   5.729307e+01   3.862347e-01
  3.043690e-01   5.783192e+01   3.926520e-01
  3.046680e-01   5.837373e+01   3.931091e-01
  3.049670e-01   5.809085e+01   3.886480e-01
  3.052660e-01   5.699802e+01   3.917413e-01
  3.055650e-01   5.740667e+01   3.917563e-01
  3.058630e-01   5.800174e+01   3.991586e-01
  3.061620e-01   5.785485e+01   3.913581e-01
  3.064610e-01   5.769908e+01   3.958311e-01
  3.067600e-01   5.770287e+01   4.019276e-01
  3.070590e-01   5.738137e+01   3.947397e-01
  3.073580e-01   5.692737e+01   3.992176e-01
  3.076570e-01   5.748958e+01   3.939861e-01
  3.079560e-01   5.794759e+01   4.018909e-01
  3.082550e-01   5.733439e+01   3.997588e-01
  3.085540e-01   5.739226e+01   3.996672e-01
  3.088530e-01   5.798886e+01   4.068417e-01
  3.091520e-01   5.688875e+01   3.970379e-01
  3.094500e-01   5.743607e+01   4.076659e-01
  3.097490e-01   5.756924e+01   4.062845e-01
  3.100480e-01   5.751192e+01   4.030494e-01
  3.103470e-01   5.786339e+01   4.155635e-01
  3.106460e-01   5.700603e+01   4.003801e-01
  3.109450e-01   5.699483e+01   4.121089e-01
  3.112440e-01   5.730421e+01   4.062698e-01
  3.115430e-01   5.741427e+01   4.120087e-01
  3.118420e-01   5.730687e+01   4.161861e-01
  3.121410e-01   5.771749e+01   4.111783e-01
  3.124400e-01   5.728735e+01   4.171127e-01
  3.127390e-01   5.682609e+01   4.095740e-01
  3.130380e-01   5.753888e+01   4.210700e-01
  3.133360e-01   5.676136e+01   4.158593e-01
  3.136350e-01   5.773987e+01   4.187568e-01
  3.139340e-01   5.743512e+01   4.237975e-01
  3.142330e-01   5.677437e+01   4.149091e-01
  3.145320e-01   5.670212e+01   4.249526e-01
  3.148310e-01   5.732380e+01   4.223442e-01
  3.151300e-01   5.691928e+01   4.208514e-01
  3.154290e-01   5.669576e+01   4.249288e-01
  3.157280e-01   5.748470e+01   4.250320e-01
  3.160270e-01   5.727087e+01   4.325565e-01
  3.163260e-01   5.761355e+01   4.255081e-01
  3.166250e-01   5.720553e+01   4.323097e-01
  3.169230e-01   5.706361e+01   4.291953e-01
  3.172220e-01   5.774304e+01   4.365961e-01
  3.175210e-01   5.752416e+01   4.353894e-01
  3.178200e-01   5.745446e+01   4.321350e-01
  3.181190e-01   5.729480e+01   4.395086e-01
  3.184180e-01   5.846598e+01   4.393207e-01
  3.187170e-01   5.719383e+01   4.422747e-01
  3.190160e-01   5.716868e+01   4.409872e-01
  3.193150e-01   5.726768e+01   4.347953e-01
  3.196140e-01   5.689550e+01   4.447405e-01
  3.199130e-01   5.753523e+01   4.408215e-01
  3.202120e-01   5.706978e+01   4.462391e-01
  3.205100e-01   5.770412e+01   4.474801e-01
  3.208090e-01   5.744350e+01   4.432390e-01
  3.211080e-01   5.719114e+01   4.491974e-01
  3.214070e-01   5.682830e+01   4.400670e-01
  3.217060e-01   5.687726e+01   4.475473e-01
  3.220050e-01   5.720838e+01   4.459616e-01
  3.223040e-01   5.751602e+01   4.451257e-01
  3.226030e-01   5.725207e+01   4.554010e-01
  3.229020e-01   5.787125e+01   4.425007e-01
  3.232010e-01   5.640797e+01   4.490420e-01
  3.235000e-01   5.713293e+01   4.468969e-01
  3.237990e-01   5.671710e+01   4.485844e-01
  3.240970e-01   5.763906e+01   4.591333e-01
  3.243960e-01   5.767746e+01   4.498507e-01
  3.246950e-01   5.715057e+01   4.589556e-01
  3.249940e-01   5.772408e+01   4.533973e-01
  3.252930e-01   5.692210e+01   4.575932e-01
  3.255920e-01   5.664642e+01   4.591612e-01
  3.258910e-01   5.668135e+01   4.548649e-01
  3.261900e-01   5.707222e+01   4.636189e-01
  3.264890e-01   5.741870e+01   4.595850e-01
  3.267880e-01   5.669756e+01   4.602718e-01
  3.270870e-01   5.742354e+01   4.711598e-01
  3.273860e-01   5.738568e+01   4.653522e-01
  3.276850e-01   5.697896e+01   4.693324e-01
  3.279830e-01   5.785197e+01   4.658519e-01
  3.282820e-01   5.714336e+01   4.724205e-01
  3.285810e-01   5.711074e+01   4.703540e-01
  3.288800e-01   5.697561e+01   4.731893e-01
  3.291790e-01   5.769415e+01   4.722687e-01
  3.294780e-01   5.739079e+01   4.783895e-01
  3.297770e-01   5.735120e+01   4.807561e-01
  3.300760e-01   5.790310e+01   4.780160e-01
  3.303750e-01   5.663867e+01   4.803166e-01
  3.306740e-01   5.652016e+01   4.732580e-01
  3.309730e-01   5.721944e+01   4.848583e-01
  3.312720e-01   5.779520e+01   4.910257e-01
  3.315700e-01   5.708894e+01   4.791473e-01
  3.318690e-01   5.678317e+01   4.904952e-01
  3.321680e-01   5.747840e+01   4.823141e-01
  3.324670e-01   5.642495e+01   4.900407e-01
  3.327660e-01   5.696942e+01   4.896623e-01
  3.330650e-01   5.711289e+01   4.908229e-01
  3.333640e-01   5.637821e+01   4.954233e-01
  3.336630e-01   5.641668e+01   4.840717e-01
  3.339620e-01   5.700583e+01   5.010545e-01
  3.342610e-01   5.604009e+01   4.900175e-01
  3.345600e-01   5.724595e+01   5.003703e-01
  3.348590e-01   5.624652e+01   5.047831e-01
  3.351570e-01   5.695694e+01   4.923454e-01
  3.354560e-01   5.682927e+01   5.110637e-01
  3.357550e-01   5.691834e+01   4.949608e-01
  3.360540e-01   5.733201e+01   5.114650e-01
  3.363530e-01   5.751922e+01   5.185701e-01
  3.366520e-01   5.717758e+01   5.018088e-01
  3.369510e-01   5.675723e+01   5.215873e-01
  3.372500e-01   5.644995e+01   4.968793e-01
  3.375490e-01   5.654556e+01   5.180042e-01
  3.378480e-01   5.737172e+01   5.191851e-01
  3.381470e-01   5.652340e+01   5.140616e-01
  3.384460e-01   5.586938e+01   5.248323e-01
  3.387450e-01   5.781150e+01   5.123692e-01
  3.390430e-01   5.777369e+01   5.309508e-01
  3.393420e-01   5.722913e+01   5.257464e-01
  3.396410e-01   5.670690e+01   5.240092e-01
  3.399400e-01   5.636960e+01   5.377564e-01
  3.402390e-01   5.634867e+01   5.120069e-01
  3.405380e-01   5.669548e+01   5.364169e-01
  3.408370e-01   5.762947e+01   5.330353e-01
  3.411360e-01   5.584525e+01   5.281598e-01
  3.414350e-01   5.698521e+01   5.406849e-01
  3.417340e-01   5.630149e+01   5.296165e-01
  3.420330e-01   5.635199e+01   5.458476e-01
  3.423320e-01   5.622487e+01   5.299519e-01
  3.426300e-01   5.697053e+01   5.480724e-01
  3.429290e-01   5.740432e+01   5.478769e-01
  3.432280e-01   5.710494e+01   5.442022e-01
  3.435270e-01   5.746588e+01   5.647497e-01
  3.438260e-01   5.664743e+01   5.383530e-01
  3.441250e-01   5.652175e+01   5.568443e-01
  3.444240e-01   5.622437e+01   5.475217e-01
  3.447230e-01   5.618491e+01   5.520010e-01
  3.450220e-01   5.680859e+01   5.665019e-01
  3.453210e-01   5.662426e+01   5.494653e-01
  3.456200e-01   5.734105e+01   5.743014e-01
  3.459190e-01   5.722395e+01   5.602926e-01
  3.462170e-01   5.646536e+01   5.673263e-01
  3.465160e-01   5.621106e+01   5.651993e-01
  3.468150e-01   5.583362e+01   5.624572e-01
  3.471140e-01   5.623386e+01   5.793612e-01
  3.474130e-01   5.636230e+01   5.642723e-01
  3.477120e-01   5.653828e+01   5.809272e-01
  3.480110e-01   5.744061e+01   5.792044e-01
  3.483100e-01   5.617434e+01   5.745551e-01
  3.486090e-01   5.661029e+01   5.916196e-01
  3.489080e-01   5.686777e+01   5.780905e-01
  3.492070e-01   5.655338e+01   5.922875e-01
  3.495060e-01   5.662781e+01   5.813870e-01
  3.498040e-01   5.703130e+01   5.957591e-01
  3.501030e-01   5.656329e+01   5.942847e-01
  3.504020e-01   5.635295e+01   5.922054e-01
  3.507010e-01   5.693112e+01   6.093859e-01
  3.510000e-01   5.579304e+01   5.844847e-01
  3.512990e-01   5.645496e+01   6.068321e-01
  3.515980e-01   5.679181e+01   6.004423e-01
  3.518970e-01   5.707027e+01   6.154403e-01
  3.521960e-01   5.518259e+01   6.138223e-01
  3.524950e-01   5.648862e+01   5.978385e-01
  3.527940e-01   5.690966e+01   6.267447e-01
  3.530930e-01   5.596237e+01   6.052197e-01
  3.533920e-01   5.621517e+01   6.217793e-01
  3.536900e-01   5.576649e+01   6.215490e-01
  3.539890e-01   5.727309e+01   6.264688e-01
  3.542880e-01   5.648401e+01   6.372720e-01
  3.545870e-01   5.544424e+01   6.066095e-01
  3.548860e-01   5.630435e+01   6.326731e-01
  3.551850e-01   5.690305e+01   6.244417e-01
  3.554840e-01   5.629013e+01   6.325932e-01
  3.557830e-01   5.692984e+01   6.385738e-01
  3.560820e-01   5.721820e+01   6.184035e-01
  3.563810e-01   5.676577e+01   6.364532e-01
  3.566800e-01   5.710065e+01   6.232789e-01
  3.569790e-01   5.669785e+01   6.409094e-01
  3.572770e-01   5.826493e+01   6.484698e-01
  3.575760e-01   5.709018e+01   6.155477e-01
  3.578750e-01   5.636418e+01   6.515764e-01
  3.581740e-01   5.627707e+01   6.221215e-01
  3.584730e-01   5.729819e+01   6.569528e-01
  3.587720e-01   5.589692e+01   6.375844e-01
  3.590710e-01   5.706009e+01   6.429535e-01
  3.593700e-01   5.673327e+01   6.657018e-01
  3.596690e-01   5.690119e+01   6.384130e-01
  3.599680e-01   5.678730e+01   6.673934e-01
  3.602670e-01   5.648266e+01   6.484127e-01
  3.605660e-01   5.586621e+01   6.605953e-01
  3.608640e-01   5.522681e+01   6.736479e-01
  3.611630e-01   5.672998e+01   6.472973e-01
  3.614620e-01   5.706905e+01   6.892819e-01
  3.617610e-01   5.648892e+01   6.602039e-01
  3.620600e-01   5.577227e+01   6.784366e-01
  3.623590e-01   5.668236e+01   6.809951e-01
  3.626580e-01   5.656781e+01   6.803066e-01
  3.629570e-01   5.571038e+01   6.932992e-01
  3.632560e-01   5.739498e+01   6.737446e-01
  3.635550e-01   5.675703e+01   7.111874e-01
  3.638540e-01   5.643574e+01   6.915397e-01
  3.641530e-01   5.504603e+01   6.875921e-01
  3.644510e-01   5.569121e+01   7.216213e-01
  3.647500e-01   5.616841e+01   6.808417e-01
  3.650490e-01   5.635798e+01   7.241468e-01
  3.653480e-01   5.717478e+01   7.121302e-01
  3.656470e-01   5.763440e+01   7.234887e-01
  3.659460e-01   5.669365e+01   7.390913e-01
  3.662450e-01   5.612311e+01   7.039076e-01
  3.665440e-01   5.656050e+01   7.556866e-01
  3.668430e-01   5.491949e+01   7.045594e-01
  3.671420e-01   5.692450e+01   7.482297e-01
  3.674410e-01   5.603345e+01   7.329175e-01
  3.677400e-01   5.557274e+01   7.431530e-01
  3.680390e-01   5.746964e+01   7.850487e-01
  3.683370e-01   5.651192e+01   7.287161e-01
  3.686360e-01   5.530820e+01   7.615870e-01
  3.689350e-01   5.572896e+01   7.481240e-01
  3.692340e-01   5.723048e+01   7.790246e-01
  3.695330e-01   5.669412e+01   8.027397e-01
  3.698320e-01   5.675633e+01   7.490668e-01
  3.701310e-01   5.526329e+01   7.949290e-01
  3.704300e-01   5.612475e+01   7.629844e-01
  3.707290e-01   5.680612e+01   8.083875e-01
  3.710280e-01   5.601215e+01   7.978971e-01
  3.713270e-01   5.563092e+01   7.835341e-01
  3.716260e-01   5.823441e+01   8.499789e-01
  3.719240e-01   5.751903e+01   7.898612e-01
  3.722230e-01   5.679432e+01   8.421601e-01
  3.725220e-01   5.575638e+01   8.057818e-01
  3.728210e-01   5.633579e+01   8.279305e-01
  3.731200e-01   5.714900e+01   8.834072e-01
  3.734190e-01   5.722832e+01   8.065128e-01
  3.737180e-01   5.625270e+01   8.733165e-01
  3.740170e-01   5.541845e+01   8.159483e-01
  3.743160e-01   5.554120e+01   8.740416e-01
  3.746150e-01   5.721533e+01   8.807572e-01
  3.749140e-01   5.597573e+01   8.501689e-01
  3.752130e-01   5.608408e+01   9.119663e-01
  3.755110e-01   5.713655e+01   8.560323e-01
  3.758100e-01   5.623237e+01   9.131712e-01
  3.761090e-01   5.741870e+01   8.952024e-01
  3.764080e-01   5.601717e+01   9.078827e-01
  3.767070e-01   5.676722e+01   9.555905e-01
  3.770060e-01   5.617136e+01   8.726849e-01
  3.773050e-01   5.700962e+01   9.658487e-01
  3.776040e-01   5.627160e+01   9.170791e-01
  3.779030e-01   5.646565e+01   9.490360e-01
  3.782020e-01   5.770715e+01   1.036284e+00
  3.785010e-01   5.628270e+01   8.996312e-01
  3.788000e-01   5.648346e+01   1.020249e+00
  3.790990e-01   5.565783e+01   9.344035e-01
  3.793970e-01   5.613068e+01   1.007325e+00
  3.796960e-01   5.638905e+01   1.004867e+00
  3.799950e-01   5.589157e+01   9.820663e-01
  3.802940e-01   5.585647e+01   1.091455e+00
  3.805930e-01   5.661970e+01   9.584178e-01
  3.808920e-01   5.651277e+01   1.104068e+00
  3.811910e-01   5.810517e+01   1.034791e+00
  3.814900e-01   5.443373e+01   1.054039e+00
  3.817890e-01   5.662781e+01   1.173901e+00
  3.820880e-01   5.785809e+01   1.008403e+00
  3.823870e-01   5.603208e+01   1.175268e+00
  3.826860e-01   5.381224e+01   1.010659e+00
  3.829840e-01   5.797019e+01   1.219412e+00
  3.832830e-01   5.431958e+01   1.128235e+00
  3.835820e-01   5.714515e+01   1.129651e+00
  3.838810e-01   5.404113e+01   1.228208e+00
  3.841800e-01   5.709689e+01   1.116119e+00
  3.844790e-01   5.521601e+01   1.250717e+00
  3.847780e-01   5.611678e+01   1.168592e+00
  3.850770e-01   5.375184e+01   1.243337e+00
  3.853760e-01   5.622419e+01   1.356474e+00
  3.856750e-01   5.545973e+01   1.161731e+00
  3.859740e-01   5.426644e+01   1.356237e+00
  3.862730e-01   5.719539e+01   1.263543e+00
  3.865710e-01   5.653743e+01   1.384325e+00
  3.868700e-01   5.680357e+01   1.413042e+00
  3.871690e-01   5.716199e+01   1.333683e+00
  3.874680e-01   5.508729e+01   1.507686e+00
  3.877670e-01   5.601119e+01   1.342380e+00
  3.880660e-01   5.439894e+01   1.531909e+00
  3.883650e-01   5.740902e+01   1.491269e+00
  3.886640e-01   5.508821e+01   1.524358e+00
  3.889630e-01   5.354750e+01   1.635467e+00
  3.892620e-01   5.645954e+01   1.510024e+00
  3.895610e-01   5.810414e+01   1.750315e+00
  3.898600e-01   5.289814e+01   1.625520e+00
  3.901580e-01   5.439524e+01   1.717554e+00
  3.904570e-01   5.545277e+01   1.938861e+00
  3.907560e-01   5.552057e+01   1.710959e+00
  3.910550e-01   5.574904e+01   1.979707e+00
  3.913540e-01   5.075764e+01   1.889004e+00
  3.916530e-01   5.553814e+01   1.975958e+00
  3.919520e-01   5.314789e+01   2.511002e+00
  3.922510e-01   5.624115e+01   1.988425e+00
  3.925500e-01   5.099667e+01   2.540325e+00
  3.928490e-01   5.504603e+01   2.409299e+00
  3.931480e-01   5.276826e+01   2.584073e+00
  3.934470e-01   0.000000e+00   0.000000e+00
  3.937460e-01   5.782997e+01   2.705172e+00
creator: radaver
creator-version: 3725
header-file: /nas_data/SAXS_data/20151104Workshop/header/JH1_0001.txt
image-file: /nas_data/Pilatus1M/20151104_Workshop/JH1_0001.tif
angular-axis-file: /nas_data/SAXS_data/20151104Workshop/q20151029.dat
beamstop-mask-file: /nas_data/SAXS_data/20151104Workshop/fit2d20151031.msk
detector-response-file: none
beam-center-x: 949.7700
beam-center-y: 918.8000
unit-time: 1.0000
channel-first: 10
channel-last: 1315
Exposure time [s]: 1.091323
Transmitted Beam: 0.482746
Incident Beam: 0.482746
Code: JH1
Concentration [mg/ml]: 1
Run Number: 0001
