# Supplementary material for: SAXS analysis of a soluble cytosolic NgBR construct including extracellular and transmembrane domains
Source: PLoS One. 2018 Jan 18;13(1):e0191371. doi: 10.1371/journal.pone.0191371 (PMC5773207; doi:10.1371/journal.pone.0191371)
Supplement: S1 File — (ZIP) [file pone.0191371.s001.zip › JH1_0002.dat]

Sample:   c= 1.0000 mg/ml  Code: JH1
  3.656810e-03   2.268968e+04   4.140735e+01
  3.955720e-03   2.214017e+04   2.809220e+01
  4.254640e-03   1.915229e+04   2.341379e+01
  4.553560e-03   1.550870e+04   2.031383e+01
  4.852480e-03   1.253116e+04   1.709568e+01
  5.151400e-03   1.059156e+04   1.552652e+01
  5.450320e-03   8.785433e+03   1.343139e+01
  5.749240e-03   7.461412e+03   1.199308e+01
  6.048150e-03   6.381013e+03   1.087121e+01
  6.347070e-03   5.541631e+03   9.625268e+00
  6.645990e-03   4.830475e+03   8.946966e+00
  6.944910e-03   4.244522e+03   8.074118e+00
  7.243830e-03   3.787199e+03   7.390208e+00
  7.542750e-03   3.359883e+03   6.934392e+00
  7.841670e-03   3.040498e+03   6.229810e+00
  8.140580e-03   2.729547e+03   5.984079e+00
  8.439500e-03   2.480199e+03   5.498075e+00
  8.738420e-03   2.274406e+03   5.214813e+00
  9.037340e-03   2.082604e+03   4.824955e+00
  9.336260e-03   1.921460e+03   4.554387e+00
  9.635180e-03   1.779730e+03   4.370730e+00
  9.934100e-03   1.630598e+03   4.047882e+00
  1.023300e-02   1.489252e+03   3.964522e+00
  1.053190e-02   1.383325e+03   3.875438e+00
  1.083090e-02   1.281115e+03   3.729519e+00
  1.112980e-02   1.182096e+03   3.552000e+00
  1.142870e-02   1.095486e+03   3.400244e+00
  1.172760e-02   1.012018e+03   3.259051e+00
  1.202650e-02   9.341693e+02   3.122531e+00
  1.232540e-02   8.736134e+02   3.003083e+00
  1.262440e-02   8.021035e+02   2.824045e+00
  1.292330e-02   7.523542e+02   2.692876e+00
  1.322220e-02   6.980315e+02   2.593837e+00
  1.352110e-02   6.514547e+02   2.480621e+00
  1.382000e-02   6.098067e+02   2.376371e+00
  1.411900e-02   5.616921e+02   2.269597e+00
  1.441790e-02   5.242438e+02   2.176841e+00
  1.471680e-02   4.961572e+02   2.107666e+00
  1.501570e-02   4.620261e+02   1.991843e+00
  1.531460e-02   4.389467e+02   1.932692e+00
  1.561350e-02   4.083768e+02   1.831470e+00
  1.591250e-02   3.847347e+02   1.793328e+00
  1.621140e-02   3.643235e+02   1.715019e+00
  1.651030e-02   3.437384e+02   1.648346e+00
  1.680920e-02   3.253370e+02   1.603619e+00
  1.710810e-02   3.047724e+02   1.555366e+00
  1.740710e-02   2.947075e+02   1.507460e+00
  1.770600e-02   2.758689e+02   1.443825e+00
  1.800490e-02   2.621754e+02   1.396408e+00
  1.830380e-02   2.512192e+02   1.377811e+00
  1.860270e-02   2.396896e+02   1.319688e+00
  1.890170e-02   2.272721e+02   1.285049e+00
  1.920060e-02   2.184500e+02   1.247919e+00
  1.949950e-02   2.103376e+02   1.238631e+00
  1.979840e-02   1.995126e+02   1.183702e+00
  2.009730e-02   1.947336e+02   1.156611e+00
  2.039620e-02   1.859102e+02   1.128055e+00
  2.069520e-02   1.779187e+02   1.097595e+00
  2.099410e-02   1.740972e+02   1.093611e+00
  2.129300e-02   1.656915e+02   1.038926e+00
  2.159190e-02   1.595321e+02   1.054563e+00
  2.189080e-02   1.554531e+02   1.046805e+00
  2.218980e-02   1.506506e+02   1.048260e+00
  2.248870e-02   1.475351e+02   1.055871e+00
  2.278760e-02   1.417011e+02   1.024589e+00
  2.308650e-02   1.368926e+02   1.038048e+00
  2.338540e-02   1.341218e+02   1.025356e+00
  2.368430e-02   1.290819e+02   9.876337e-01
  2.398330e-02   1.261700e+02   9.986477e-01
  2.428220e-02   1.254018e+02   9.734534e-01
  2.458110e-02   1.211236e+02   9.888713e-01
  2.488000e-02   1.162784e+02   9.430490e-01
  2.517890e-02   1.154099e+02   9.283133e-01
  2.547790e-02   1.139941e+02   9.356360e-01
  2.577680e-02   1.090947e+02   9.079565e-01
  2.607570e-02   1.080348e+02   9.108516e-01
  2.637460e-02   1.061703e+02   8.957044e-01
  2.667350e-02   1.056129e+02   8.709912e-01
  2.697250e-02   1.024729e+02   8.314934e-01
  2.727140e-02   1.009695e+02   7.947396e-01
  2.757030e-02   9.937183e+01   7.897355e-01
  2.786920e-02   9.986123e+01   7.826298e-01
  2.816810e-02   9.670906e+01   7.579722e-01
  2.846700e-02   9.616124e+01   7.464909e-01
  2.876600e-02   9.478558e+01   7.322025e-01
  2.906490e-02   9.347312e+01   7.293023e-01
  2.936380e-02   9.128465e+01   7.153477e-01
  2.966270e-02   8.981751e+01   7.043698e-01
  2.996160e-02   8.891195e+01   7.018368e-01
  3.026060e-02   8.913356e+01   6.916439e-01
  3.055950e-02   8.756989e+01   6.845786e-01
  3.085840e-02   8.777121e+01   6.824712e-01
  3.115730e-02   8.698512e+01   6.765635e-01
  3.145620e-02   8.599248e+01   6.662281e-01
  3.175510e-02   8.374542e+01   6.592697e-01
  3.205410e-02   8.306615e+01   6.530124e-01
  3.235300e-02   8.292912e+01   6.498302e-01
  3.265190e-02   8.237187e+01   6.357588e-01
  3.295080e-02   8.132296e+01   6.358403e-01
  3.324970e-02   8.314246e+01   6.420698e-01
  3.354870e-02   8.032096e+01   6.294313e-01
  3.384760e-02   8.047203e+01   6.227485e-01
  3.414650e-02   8.020697e+01   6.217221e-01
  3.444540e-02   7.867866e+01   6.073083e-01
  3.474430e-02   7.799425e+01   6.099819e-01
  3.504330e-02   7.724578e+01   5.995255e-01
  3.534220e-02   7.665753e+01   5.979752e-01
  3.564110e-02   7.594757e+01   5.944663e-01
  3.594000e-02   7.718209e+01   5.878078e-01
  3.623890e-02   7.513077e+01   5.898100e-01
  3.653780e-02   7.635938e+01   5.785299e-01
  3.683680e-02   7.651060e+01   5.866370e-01
  3.713570e-02   7.518729e+01   5.822352e-01
  3.743460e-02   7.524316e+01   5.729581e-01
  3.773350e-02   7.428627e+01   5.686469e-01
  3.803240e-02   7.389590e+01   5.806886e-01
  3.833140e-02   7.458079e+01   5.972391e-01
  3.863030e-02   7.358808e+01   6.024731e-01
  3.892920e-02   7.270531e+01   5.972910e-01
  3.922810e-02   7.277186e+01   5.999062e-01
  3.952700e-02   7.339374e+01   5.985595e-01
  3.982600e-02   7.279761e+01   6.047807e-01
  4.012490e-02   7.291731e+01   5.958442e-01
  4.042380e-02   7.172775e+01   5.987299e-01
  4.072270e-02   7.162409e+01   5.959370e-01
  4.102160e-02   7.098656e+01   5.925018e-01
  4.132050e-02   7.286865e+01   6.010923e-01
  4.161950e-02   6.957804e+01   5.812923e-01
  4.191840e-02   7.145874e+01   5.968172e-01
  4.221730e-02   7.124380e+01   5.882095e-01
  4.251620e-02   7.020761e+01   5.915695e-01
  4.281510e-02   7.073443e+01   5.846021e-01
  4.311410e-02   7.032484e+01   5.836538e-01
  4.341300e-02   7.033415e+01   5.867090e-01
  4.371190e-02   6.891991e+01   5.792816e-01
  4.401080e-02   6.927534e+01   5.807735e-01
  4.430970e-02   6.971637e+01   5.781660e-01
  4.460860e-02   6.947555e+01   5.779004e-01
  4.490760e-02   7.043971e+01   5.833829e-01
  4.520650e-02   6.771439e+01   5.676472e-01
  4.550540e-02   6.996106e+01   5.799161e-01
  4.580430e-02   6.839106e+01   5.711963e-01
  4.610320e-02   6.915708e+01   5.715071e-01
  4.640220e-02   6.882453e+01   5.744560e-01
  4.670110e-02   6.865154e+01   5.651912e-01
  4.700000e-02   6.877820e+01   5.678141e-01
  4.729890e-02   6.838253e+01   5.682976e-01
  4.759780e-02   6.720853e+01   5.626953e-01
  4.789680e-02   6.707415e+01   5.586603e-01
  4.819570e-02   6.794443e+01   5.615818e-01
  4.849460e-02   6.794863e+01   5.636804e-01
  4.879350e-02   6.764805e+01   5.562703e-01
  4.909240e-02   6.807051e+01   5.655874e-01
  4.939130e-02   6.684686e+01   5.509690e-01
  4.969030e-02   6.760689e+01   5.561011e-01
  4.998920e-02   6.843836e+01   5.588341e-01
  5.028810e-02   6.800489e+01   5.550541e-01
  5.058700e-02   6.665346e+01   5.535078e-01
  5.088590e-02   6.636475e+01   5.431347e-01
  5.118490e-02   6.685950e+01   5.523504e-01
  5.148380e-02   6.802298e+01   5.544635e-01
  5.178270e-02   6.688650e+01   5.427175e-01
  5.208160e-02   6.695689e+01   5.487901e-01
  5.238050e-02   6.674998e+01   5.421634e-01
  5.267940e-02   6.664126e+01   5.494610e-01
  5.297840e-02   6.621296e+01   5.406085e-01
  5.327730e-02   6.614651e+01   5.378298e-01
  5.357620e-02   6.608504e+01   5.394562e-01
  5.387510e-02   6.537592e+01   5.334544e-01
  5.417400e-02   6.554377e+01   5.391308e-01
  5.447300e-02   6.492395e+01   5.285712e-01
  5.477190e-02   6.554963e+01   5.323260e-01
  5.507080e-02   6.632345e+01   5.354589e-01
  5.536970e-02   6.654533e+01   5.345222e-01
  5.566860e-02   6.595486e+01   5.358112e-01
  5.596760e-02   6.644789e+01   5.317193e-01
  5.626650e-02   6.542472e+01   5.300024e-01
  5.656540e-02   6.568529e+01   5.292556e-01
  5.686430e-02   6.520943e+01   5.243840e-01
  5.716320e-02   6.535462e+01   5.214870e-01
  5.746210e-02   6.466414e+01   5.239442e-01
  5.776110e-02   6.600914e+01   5.311586e-01
  5.806000e-02   6.597112e+01   5.227906e-01
  5.835890e-02   6.541858e+01   5.211685e-01
  5.865780e-02   6.581225e+01   5.198855e-01
  5.895670e-02   6.607336e+01   5.308167e-01
  5.925570e-02   6.683684e+01   5.216536e-01
  5.955460e-02   6.413081e+01   5.177229e-01
  5.985350e-02   6.562056e+01   5.163293e-01
  6.015240e-02   6.539241e+01   5.171017e-01
  6.045130e-02   6.642761e+01   5.217436e-01
  6.075020e-02   6.537667e+01   5.126202e-01
  6.104920e-02   6.532462e+01   5.162752e-01
  6.134810e-02   6.505302e+01   5.157581e-01
  6.164700e-02   6.482915e+01   5.067097e-01
  6.194590e-02   6.480768e+01   5.147846e-01
  6.224480e-02   6.512289e+01   5.046921e-01
  6.254380e-02   6.514940e+01   5.133695e-01
  6.284270e-02   6.488662e+01   5.139867e-01
  6.314160e-02   6.560434e+01   5.044697e-01
  6.344050e-02   6.448673e+01   5.075022e-01
  6.373940e-02   6.460199e+01   4.995763e-01
  6.403840e-02   6.533910e+01   5.103060e-01
  6.433730e-02   6.412573e+01   5.002957e-01
  6.463620e-02   6.489923e+01   4.991953e-01
  6.493510e-02   6.469237e+01   5.093888e-01
  6.523400e-02   6.503526e+01   5.002268e-01
  6.553290e-02   6.514459e+01   5.032159e-01
  6.583190e-02   6.485184e+01   5.000304e-01
  6.613080e-02   6.451506e+01   4.942123e-01
  6.642970e-02   6.383443e+01   5.007123e-01
  6.672860e-02   6.519451e+01   4.953212e-01
  6.702750e-02   6.435015e+01   4.970791e-01
  6.732650e-02   6.432955e+01   4.935013e-01
  6.762540e-02   6.499965e+01   4.960649e-01
  6.792430e-02   6.438378e+01   4.957000e-01
  6.822320e-02   6.425700e+01   4.873972e-01
  6.852210e-02   6.452058e+01   4.957259e-01
  6.882110e-02   6.517194e+01   4.942519e-01
  6.912000e-02   6.381588e+01   4.885983e-01
  6.941890e-02   6.435288e+01   4.872842e-01
  6.971780e-02   6.520699e+01   4.900289e-01
  7.001670e-02   6.370971e+01   4.906266e-01
  7.031560e-02   6.405470e+01   4.852072e-01
  7.061460e-02   6.386654e+01   4.849660e-01
  7.091350e-02   6.510613e+01   4.882243e-01
  7.121240e-02   6.472504e+01   4.830630e-01
  7.151130e-02   6.465257e+01   4.888951e-01
  7.181020e-02   6.446141e+01   4.816189e-01
  7.210920e-02   6.336678e+01   4.807278e-01
  7.240810e-02   6.515780e+01   4.828359e-01
  7.270700e-02   6.529124e+01   4.893923e-01
  7.300590e-02   6.451899e+01   4.818340e-01
  7.330480e-02   6.445627e+01   4.761883e-01
  7.360370e-02   6.457362e+01   4.824976e-01
  7.390270e-02   6.381875e+01   4.742693e-01
  7.420160e-02   6.295957e+01   4.782583e-01
  7.450050e-02   6.370285e+01   4.720803e-01
  7.479940e-02   6.443164e+01   4.760973e-01
  7.509830e-02   6.433488e+01   4.797771e-01
  7.539730e-02   6.446032e+01   4.731295e-01
  7.569620e-02   6.388257e+01   4.718727e-01
  7.599510e-02   6.404750e+01   4.755624e-01
  7.629400e-02   6.338461e+01   4.670238e-01
  7.659290e-02   6.392619e+01   4.733456e-01
  7.689190e-02   6.332267e+01   4.667956e-01
  7.719080e-02   6.290558e+01   4.678191e-01
  7.748970e-02   6.403226e+01   4.685510e-01
  7.778860e-02   6.458186e+01   4.735754e-01
  7.808750e-02   6.391284e+01   4.676897e-01
  7.838640e-02   6.389595e+01   4.651069e-01
  7.868540e-02   6.439450e+01   4.681782e-01
  7.898430e-02   6.349701e+01   4.624113e-01
  7.928320e-02   6.373125e+01   4.687262e-01
  7.958210e-02   6.377958e+01   4.601697e-01
  7.988100e-02   6.315063e+01   4.632173e-01
  8.018000e-02   6.388488e+01   4.634087e-01
  8.047890e-02   6.402308e+01   4.634974e-01
  8.077780e-02   6.357242e+01   4.610451e-01
  8.107670e-02   6.359589e+01   4.587011e-01
  8.137560e-02   6.363719e+01   4.620985e-01
  8.167450e-02   6.336940e+01   4.582850e-01
  8.197350e-02   6.344206e+01   4.557577e-01
  8.227240e-02   6.349682e+01   4.603637e-01
  8.257130e-02   6.368679e+01   4.515771e-01
  8.287020e-02   6.290505e+01   4.578092e-01
  8.316910e-02   6.376786e+01   4.577204e-01
  8.346810e-02   6.428915e+01   4.552535e-01
  8.376700e-02   6.415489e+01   4.611166e-01
  8.406590e-02   6.359822e+01   4.497411e-01
  8.436480e-02   6.340789e+01   4.560303e-01
  8.466370e-02   6.367492e+01   4.511529e-01
  8.496270e-02   6.344732e+01   4.609994e-01
  8.526160e-02   6.318674e+01   4.745788e-01
  8.556050e-02   6.359545e+01   4.765610e-01
  8.585940e-02   6.356113e+01   4.823966e-01
  8.615830e-02   6.419084e+01   4.847803e-01
  8.645720e-02   6.359642e+01   4.872753e-01
  8.675620e-02   6.349959e+01   4.893278e-01
  8.705510e-02   6.346118e+01   4.882063e-01
  8.735400e-02   6.390488e+01   4.923632e-01
  8.765290e-02   6.411708e+01   4.936759e-01
  8.795180e-02   6.382933e+01   4.965798e-01
  8.825080e-02   6.379107e+01   4.919246e-01
  8.854970e-02   6.313658e+01   4.959101e-01
  8.884860e-02   6.432770e+01   4.985146e-01
  8.914750e-02   6.436973e+01   5.049111e-01
  8.944640e-02   6.400473e+01   4.998235e-01
  8.974530e-02   6.302544e+01   4.919361e-01
  9.004430e-02   7.524227e+01   5.353322e-01
  9.034320e-02   6.400428e+01   4.762930e-01
  9.064210e-02   6.272333e+01   4.706206e-01
  9.094100e-02   6.400428e+01   4.655011e-01
  9.123990e-02   6.320741e+01   4.613556e-01
  9.153890e-02   6.335292e+01   4.643764e-01
  9.183780e-02   6.367410e+01   4.622325e-01
  9.213670e-02   6.374134e+01   4.608423e-01
  9.243560e-02   6.573581e+01   4.667635e-01
  9.273450e-02   6.388586e+01   4.561647e-01
  9.303350e-02   6.260277e+01   4.575155e-01
  9.333240e-02   6.347034e+01   4.504276e-01
  9.363130e-02   6.404285e+01   4.559394e-01
  9.393020e-02   6.308092e+01   4.501877e-01
  9.422910e-02   6.325586e+01   4.519660e-01
  9.452800e-02   6.315021e+01   4.527508e-01
  9.482700e-02   6.370067e+01   4.445254e-01
  9.512590e-02   6.363573e+01   4.525481e-01
  9.542480e-02   6.332747e+01   4.465332e-01
  9.572370e-02   6.334636e+01   4.465998e-01
  9.602260e-02   6.267909e+01   4.464794e-01
  9.632160e-02   6.363519e+01   4.421243e-01
  9.662050e-02   6.303486e+01   4.425597e-01
  9.691940e-02   6.371533e+01   4.449421e-01
  9.721830e-02   6.318056e+01   4.405422e-01
  9.751720e-02   6.395193e+01   4.454013e-01
  9.781610e-02   6.363182e+01   4.399716e-01
  9.811510e-02   6.258703e+01   4.406226e-01
  9.841400e-02   6.282251e+01   4.343758e-01
  9.871290e-02   6.334748e+01   4.393414e-01
  9.901180e-02   6.275838e+01   4.383556e-01
  9.931070e-02   6.382802e+01   4.381866e-01
  9.960970e-02   6.315073e+01   4.390128e-01
  9.990860e-02   6.319208e+01   4.318915e-01
  1.002070e-01   6.416794e+01   4.393519e-01
  1.005060e-01   6.389494e+01   4.359931e-01
  1.008050e-01   6.368062e+01   4.376804e-01
  1.011040e-01   6.338597e+01   4.305401e-01
  1.014030e-01   6.337510e+01   4.325164e-01
  1.017020e-01   6.324443e+01   4.361788e-01
  1.020010e-01   6.426349e+01   4.348584e-01
  1.023000e-01   6.292504e+01   4.283093e-01
  1.025990e-01   6.317482e+01   4.281686e-01
  1.028980e-01   6.300580e+01   4.292470e-01
  1.031970e-01   6.321707e+01   4.323147e-01
  1.034960e-01   6.344468e+01   4.251813e-01
  1.037950e-01   6.340697e+01   4.289546e-01
  1.040930e-01   6.374884e+01   4.265210e-01
  1.043920e-01   6.335048e+01   4.290931e-01
  1.046910e-01   6.325757e+01   4.281202e-01
  1.049900e-01   6.292281e+01   4.212112e-01
  1.052890e-01   6.350584e+01   4.266752e-01
  1.055880e-01   6.217695e+01   4.205948e-01
  1.058870e-01   6.337971e+01   4.262513e-01
  1.061860e-01   6.336244e+01   4.220507e-01
  1.064850e-01   6.418600e+01   4.254182e-01
  1.067840e-01   6.383790e+01   4.264968e-01
  1.070830e-01   6.297542e+01   4.201350e-01
  1.073820e-01   6.344096e+01   4.201296e-01
  1.076800e-01   6.376994e+01   4.209077e-01
  1.079790e-01   6.289133e+01   4.198544e-01
  1.082780e-01   6.309989e+01   4.224345e-01
  1.085770e-01   6.395466e+01   4.163446e-01
  1.088760e-01   6.355960e+01   4.208323e-01
  1.091750e-01   6.371665e+01   4.198067e-01
  1.094740e-01   6.318097e+01   4.189594e-01
  1.097730e-01   6.303941e+01   4.160496e-01
  1.100720e-01   6.238509e+01   4.100291e-01
  1.103710e-01   6.343656e+01   4.198060e-01
  1.106700e-01   6.351324e+01   4.140153e-01
  1.109690e-01   6.321025e+01   4.187487e-01
  1.112670e-01   6.370665e+01   4.128795e-01
  1.115660e-01   6.329192e+01   4.127042e-01
  1.118650e-01   6.367726e+01   4.178456e-01
  1.121640e-01   6.353301e+01   4.114432e-01
  1.124630e-01   6.386668e+01   4.136908e-01
  1.127620e-01   6.303332e+01   4.109829e-01
  1.130610e-01   6.315962e+01   4.108122e-01
  1.133600e-01   6.342187e+01   4.164029e-01
  1.136590e-01   6.308097e+01   4.051484e-01
  1.139580e-01   6.347014e+01   4.109498e-01
  1.142570e-01   6.396276e+01   4.122513e-01
  1.145560e-01   6.355166e+01   4.115036e-01
  1.148550e-01   6.402710e+01   4.118797e-01
  1.151530e-01   6.317041e+01   4.037705e-01
  1.154520e-01   6.369136e+01   4.105107e-01
  1.157510e-01   6.394127e+01   4.067827e-01
  1.160500e-01   6.341462e+01   4.113499e-01
  1.163490e-01   6.315456e+01   4.042725e-01
  1.166480e-01   6.346234e+01   4.080610e-01
  1.169470e-01   6.373547e+01   4.066850e-01
  1.172460e-01   6.341405e+01   4.062166e-01
  1.175450e-01   6.273618e+01   4.007413e-01
  1.178440e-01   6.348877e+01   4.031378e-01
  1.181430e-01   6.307476e+01   4.048497e-01
  1.184420e-01   6.385843e+01   4.051340e-01
  1.187400e-01   6.410602e+01   4.045450e-01
  1.190390e-01   6.312509e+01   4.006267e-01
  1.193380e-01   6.293185e+01   4.000130e-01
  1.196370e-01   6.439047e+01   4.068182e-01
  1.199360e-01   6.383062e+01   4.009749e-01
  1.202350e-01   6.328015e+01   4.022025e-01
  1.205340e-01   6.346333e+01   4.003538e-01
  1.208330e-01   6.424115e+01   4.014602e-01
  1.211320e-01   6.422092e+01   4.046341e-01
  1.214310e-01   6.335806e+01   3.952937e-01
  1.217300e-01   6.370621e+01   4.019259e-01
  1.220290e-01   6.322105e+01   3.990557e-01
  1.223270e-01   6.353263e+01   3.973973e-01
  1.226260e-01   6.377990e+01   3.976470e-01
  1.229250e-01   6.313649e+01   3.940877e-01
  1.232240e-01   6.453679e+01   4.021159e-01
  1.235230e-01   6.318298e+01   3.970867e-01
  1.238220e-01   6.361040e+01   3.950499e-01
  1.241210e-01   6.411490e+01   3.981678e-01
  1.244200e-01   6.307529e+01   3.913570e-01
  1.247190e-01   6.360223e+01   3.976149e-01
  1.250180e-01   6.387948e+01   3.935911e-01
  1.253170e-01   6.372231e+01   3.938657e-01
  1.256160e-01   6.362688e+01   3.961314e-01
  1.259140e-01   6.354305e+01   3.930581e-01
  1.262130e-01   6.388100e+01   3.941020e-01
  1.265120e-01   6.390987e+01   3.914300e-01
  1.268110e-01   6.349230e+01   3.908940e-01
  1.271100e-01   6.398854e+01   3.959654e-01
  1.274090e-01   6.383112e+01   3.921854e-01
  1.277080e-01   6.370436e+01   3.905524e-01
  1.280070e-01   6.359823e+01   3.889964e-01
  1.283060e-01   6.365334e+01   3.906437e-01
  1.286050e-01   6.388344e+01   3.941095e-01
  1.289040e-01   6.331822e+01   3.854781e-01
  1.292030e-01   6.374499e+01   3.916711e-01
  1.295020e-01   6.241517e+01   3.839135e-01
  1.298000e-01   6.371202e+01   3.886107e-01
  1.300990e-01   6.416323e+01   3.875606e-01
  1.303980e-01   6.329359e+01   3.856427e-01
  1.306970e-01   6.329370e+01   3.885536e-01
  1.309960e-01   6.424055e+01   3.892438e-01
  1.312950e-01   6.393667e+01   3.880799e-01
  1.315940e-01   6.348237e+01   3.824308e-01
  1.318930e-01   6.373311e+01   3.860203e-01
  1.321920e-01   6.430584e+01   3.875112e-01
  1.324910e-01   6.415837e+01   3.880270e-01
  1.327900e-01   6.404545e+01   3.855363e-01
  1.330890e-01   6.390237e+01   3.846331e-01
  1.333870e-01   6.377328e+01   3.840092e-01
  1.336860e-01   6.387633e+01   3.836156e-01
  1.339850e-01   6.372109e+01   3.817551e-01
  1.342840e-01   6.330743e+01   3.833085e-01
  1.345830e-01   6.418043e+01   3.845277e-01
  1.348820e-01   6.389706e+01   3.836779e-01
  1.351810e-01   6.391214e+01   3.789021e-01
  1.354800e-01   6.336238e+01   3.816042e-01
  1.357790e-01   6.436962e+01   3.823069e-01
  1.360780e-01   6.358766e+01   3.815863e-01
  1.363770e-01   6.314834e+01   3.798057e-01
  1.366760e-01   6.367222e+01   3.834702e-01
  1.369740e-01   6.305752e+01   3.951295e-01
  1.372730e-01   6.306009e+01   3.972255e-01
  1.375720e-01   6.458484e+01   4.113684e-01
  1.378710e-01   6.356793e+01   4.098258e-01
  1.381700e-01   6.327455e+01   4.106054e-01
  1.384690e-01   6.346718e+01   4.183720e-01
  1.387680e-01   6.314042e+01   4.058988e-01
  1.390670e-01   6.328285e+01   3.948013e-01
  1.393660e-01   6.414525e+01   3.967073e-01
  1.396650e-01   6.403035e+01   3.935507e-01
  1.399640e-01   6.328776e+01   3.922678e-01
  1.402630e-01   6.392559e+01   3.861252e-01
  1.405620e-01   6.339627e+01   3.888683e-01
  1.408600e-01   6.351528e+01   3.880103e-01
  1.411590e-01   6.379992e+01   3.898583e-01
  1.414580e-01   6.426933e+01   3.917842e-01
  1.417570e-01   6.384271e+01   3.830479e-01
  1.420560e-01   6.341946e+01   3.862663e-01
  1.423550e-01   6.382265e+01   3.848651e-01
  1.426540e-01   6.437924e+01   3.830266e-01
  1.429530e-01   6.391815e+01   3.807351e-01
  1.432520e-01   6.359247e+01   3.768347e-01
  1.435510e-01   6.358328e+01   3.795087e-01
  1.438500e-01   6.434420e+01   3.777184e-01
  1.441490e-01   6.373676e+01   3.750519e-01
  1.444470e-01   6.410368e+01   3.785702e-01
  1.447460e-01   6.320545e+01   3.721833e-01
  1.450450e-01   6.369902e+01   3.773734e-01
  1.453440e-01   6.427878e+01   3.731718e-01
  1.456430e-01   6.404773e+01   3.761855e-01
  1.459420e-01   6.433901e+01   3.763802e-01
  1.462410e-01   6.389517e+01   3.733433e-01
  1.465400e-01   6.376981e+01   3.742757e-01
  1.468390e-01   6.411974e+01   3.705910e-01
  1.471380e-01   6.426159e+01   3.739807e-01
  1.474370e-01   6.363707e+01   3.728038e-01
  1.477360e-01   6.404003e+01   3.729060e-01
  1.480340e-01   6.431844e+01   3.701172e-01
  1.483330e-01   6.381230e+01   3.770401e-01
  1.486320e-01   6.339540e+01   3.852347e-01
  1.489310e-01   6.435627e+01   3.898376e-01
  1.492300e-01   6.373174e+01   3.874574e-01
  1.495290e-01   6.368250e+01   3.897452e-01
  1.498280e-01   6.419451e+01   3.958328e-01
  1.501270e-01   6.403679e+01   3.968875e-01
  1.504260e-01   6.366126e+01   3.904203e-01
  1.507250e-01   6.473670e+01   3.995712e-01
  1.510240e-01   6.428264e+01   3.971319e-01
  1.513230e-01   6.422860e+01   4.022230e-01
  1.516210e-01   6.420645e+01   3.979314e-01
  1.519200e-01   6.420399e+01   3.979238e-01
  1.522190e-01   6.460895e+01   4.061288e-01
  1.525180e-01   6.456259e+01   4.011337e-01
  1.528170e-01   6.428999e+01   4.056736e-01
  1.531160e-01   6.442255e+01   4.028298e-01
  1.534150e-01   6.448317e+01   3.972353e-01
  1.537140e-01   6.348633e+01   3.874360e-01
  1.540130e-01   6.403900e+01   3.827062e-01
  1.543120e-01   6.411662e+01   3.831701e-01
  1.546110e-01   6.415880e+01   3.807661e-01
  1.549100e-01   6.460895e+01   3.823282e-01
  1.552090e-01   6.433861e+01   3.836004e-01
  1.555070e-01   6.443158e+01   3.746909e-01
  1.558060e-01   6.365518e+01   3.776908e-01
  1.561050e-01   6.411909e+01   3.752993e-01
  1.564040e-01   6.396314e+01   3.763775e-01
  1.567030e-01   6.405579e+01   3.746786e-01
  1.570020e-01   6.438294e+01   3.736884e-01
  1.573010e-01   6.371188e+01   3.751979e-01
  1.576000e-01   6.516498e+01   3.735994e-01
  1.578990e-01   6.440856e+01   3.733344e-01
  1.581980e-01   6.349347e+01   3.689860e-01
  1.584970e-01   6.402978e+01   3.703309e-01
  1.587960e-01   6.435546e+01   3.746856e-01
  1.590940e-01   6.436469e+01   3.694182e-01
  1.593930e-01   6.466918e+01   3.690504e-01
  1.596920e-01   6.407439e+01   3.683775e-01
  1.599910e-01   6.438926e+01   3.709487e-01
  1.602900e-01   6.330252e+01   3.671825e-01
  1.605890e-01   6.375986e+01   3.630228e-01
  1.608880e-01   6.384575e+01   3.656756e-01
  1.611870e-01   6.368749e+01   3.642141e-01
  1.614860e-01   6.466531e+01   3.674047e-01
  1.617850e-01   6.341269e+01   3.606547e-01
  1.620840e-01   6.352756e+01   3.609812e-01
  1.623830e-01   6.411317e+01   3.642265e-01
  1.626810e-01   6.450100e+01   3.631454e-01
  1.629800e-01   6.436520e+01   3.588995e-01
  1.632790e-01   6.404784e+01   3.591568e-01
  1.635780e-01   6.408517e+01   3.604160e-01
  1.638770e-01   6.433995e+01   3.634793e-01
  1.641760e-01   6.371867e+01   3.599637e-01
  1.644750e-01   6.423112e+01   3.606328e-01
  1.647740e-01   6.316228e+01   3.572370e-01
  1.650730e-01   6.342904e+01   3.593382e-01
  1.653720e-01   6.458051e+01   3.621951e-01
  1.656710e-01   6.436161e+01   3.594611e-01
  1.659700e-01   6.408533e+01   3.602233e-01
  1.662680e-01   6.385530e+01   3.582348e-01
  1.665670e-01   6.500496e+01   3.624105e-01
  1.668660e-01   6.392584e+01   3.559795e-01
  1.671650e-01   6.405791e+01   3.591850e-01
  1.674640e-01   6.421708e+01   3.588666e-01
  1.677630e-01   6.372311e+01   3.556013e-01
  1.680620e-01   6.411656e+01   3.589669e-01
  1.683610e-01   6.374812e+01   3.523555e-01
  1.686600e-01   6.347265e+01   3.564024e-01
  1.689590e-01   6.393489e+01   3.541515e-01
  1.692580e-01   6.327674e+01   3.521412e-01
  1.695570e-01   6.371662e+01   3.578456e-01
  1.698560e-01   6.362084e+01   3.516413e-01
  1.701540e-01   6.416203e+01   3.558905e-01
  1.704530e-01   6.407385e+01   3.527096e-01
  1.707520e-01   6.321269e+01   3.505115e-01
  1.710510e-01   6.373709e+01   3.548955e-01
  1.713500e-01   6.449269e+01   3.534974e-01
  1.716490e-01   6.390445e+01   3.546200e-01
  1.719480e-01   6.378885e+01   3.487136e-01
  1.722470e-01   6.381002e+01   3.510818e-01
  1.725460e-01   6.386849e+01   3.528700e-01
  1.728450e-01   6.383482e+01   3.504341e-01
  1.731440e-01   6.365221e+01   3.504683e-01
  1.734430e-01   6.377257e+01   3.476183e-01
  1.737410e-01   6.389660e+01   3.514996e-01
  1.740400e-01   6.385752e+01   3.506750e-01
  1.743390e-01   6.388367e+01   3.482705e-01
  1.746380e-01   6.375979e+01   3.495170e-01
  1.749370e-01   6.351441e+01   3.465666e-01
  1.752360e-01   6.395522e+01   3.500522e-01
  1.755350e-01   6.356010e+01   3.480877e-01
  1.758340e-01   6.353336e+01   3.433684e-01
  1.761330e-01   6.413723e+01   3.505500e-01
  1.764320e-01   6.401686e+01   3.453516e-01
  1.767310e-01   6.335435e+01   3.478751e-01
  1.770300e-01   6.413572e+01   3.463559e-01
  1.773280e-01   6.410103e+01   3.476417e-01
  1.776270e-01   6.418244e+01   3.466537e-01
  1.779260e-01   6.431277e+01   3.454681e-01
  1.782250e-01   6.366173e+01   3.464485e-01
  1.785240e-01   6.382405e+01   3.436470e-01
  1.788230e-01   6.329308e+01   3.439029e-01
  1.791220e-01   6.338775e+01   3.446717e-01
  1.794210e-01   6.359282e+01   3.420205e-01
  1.797200e-01   6.416060e+01   3.450592e-01
  1.800190e-01   6.340553e+01   3.406881e-01
  1.803180e-01   6.396391e+01   3.457205e-01
  1.806170e-01   6.381396e+01   3.424479e-01
  1.809160e-01   6.324810e+01   3.402649e-01
  1.812140e-01   6.369031e+01   3.422825e-01
  1.815130e-01   6.350297e+01   3.412807e-01
  1.818120e-01   6.363775e+01   3.429772e-01
  1.821110e-01   6.347257e+01   3.385794e-01
  1.824100e-01   6.306208e+01   3.399289e-01
  1.827090e-01   6.333126e+01   3.399947e-01
  1.830080e-01   6.339799e+01   3.403382e-01
  1.833070e-01   6.351436e+01   3.382061e-01
  1.836060e-01   6.283845e+01   3.356029e-01
  1.839050e-01   6.324436e+01   3.405850e-01
  1.842040e-01   6.351660e+01   3.385350e-01
  1.845030e-01   6.336915e+01   3.373373e-01
  1.848010e-01   6.302613e+01   3.381958e-01
  1.851000e-01   6.313294e+01   3.338638e-01
  1.853990e-01   6.390747e+01   3.408798e-01
  1.856980e-01   6.336541e+01   3.370071e-01
  1.859970e-01   6.312289e+01   3.350923e-01
  1.862960e-01   6.328206e+01   3.369453e-01
  1.865950e-01   6.357418e+01   3.359718e-01
  1.868940e-01   6.287965e+01   3.379649e-01
  1.871930e-01   6.325259e+01   3.318620e-01
  1.874920e-01   6.337435e+01   3.352858e-01
  1.877910e-01   6.336452e+01   3.351026e-01
  1.880900e-01   6.343718e+01   3.352946e-01
  1.883880e-01   6.316746e+01   3.363208e-01
  1.886870e-01   6.322610e+01   3.304249e-01
  1.889860e-01   6.324369e+01   3.360462e-01
  1.892850e-01   6.290484e+01   3.326390e-01
  1.895840e-01   6.321751e+01   3.323832e-01
  1.898830e-01   6.367208e+01   3.340400e-01
  1.901820e-01   6.325855e+01   3.326450e-01
  1.904810e-01   6.323149e+01   3.324200e-01
  1.907800e-01   6.391452e+01   3.334403e-01
  1.910790e-01   6.349799e+01   3.317417e-01
  1.913780e-01   6.328741e+01   3.322597e-01
  1.916770e-01   6.294670e+01   3.312113e-01
  1.919750e-01   6.241550e+01   3.305741e-01
  1.922740e-01   6.309386e+01   3.287298e-01
  1.925730e-01   6.363925e+01   3.308984e-01
  1.928720e-01   6.308345e+01   3.302029e-01
  1.931710e-01   6.349385e+01   3.318831e-01
  1.934700e-01   6.280093e+01   3.285621e-01
  1.937690e-01   6.311472e+01   3.284865e-01
  1.940680e-01   6.382840e+01   3.321469e-01
  1.943670e-01   6.296371e+01   3.279449e-01
  1.946660e-01   6.311168e+01   3.289254e-01
  1.949650e-01   6.236228e+01   3.249093e-01
  1.952640e-01   6.280998e+01   3.275443e-01
  1.955630e-01   6.308696e+01   3.294594e-01
  1.958610e-01   6.318947e+01   3.266184e-01
  1.961600e-01   6.265172e+01   3.265414e-01
  1.964590e-01   6.285642e+01   3.256110e-01
  1.967580e-01   6.302411e+01   3.282506e-01
  1.970570e-01   6.253425e+01   3.247755e-01
  1.973560e-01   6.297280e+01   3.241802e-01
  1.976550e-01   6.220957e+01   3.249483e-01
  1.979540e-01   6.263814e+01   3.237470e-01
  1.982530e-01   6.293899e+01   3.262620e-01
  1.985520e-01   6.281133e+01   3.239075e-01
  1.988510e-01   6.272481e+01   3.238275e-01
  1.991500e-01   6.217762e+01   3.245734e-01
  1.994480e-01   6.291635e+01   3.231796e-01
  1.997470e-01   6.297504e+01   3.251930e-01
  2.000460e-01   6.265518e+01   3.205424e-01
  2.003450e-01   6.303709e+01   3.237742e-01
  2.006440e-01   6.293560e+01   3.262533e-01
  2.009430e-01   6.223865e+01   3.194752e-01
  2.012420e-01   6.290085e+01   3.244252e-01
  2.015410e-01   6.291215e+01   3.210598e-01
  2.018400e-01   6.270235e+01   3.212212e-01
  2.021390e-01   6.252575e+01   3.217510e-01
  2.024380e-01   6.262952e+01   3.171897e-01
  2.027370e-01   6.269328e+01   3.223230e-01
  2.030350e-01   6.261510e+01   3.190581e-01
  2.033340e-01   6.279301e+01   3.203391e-01
  2.036330e-01   6.247553e+01   3.170693e-01
  2.039320e-01   6.202657e+01   3.167384e-01
  2.042310e-01   6.309367e+01   3.225031e-01
  2.045300e-01   6.223470e+01   3.156520e-01
  2.048290e-01   6.231618e+01   3.169348e-01
  2.051280e-01   6.271015e+01   3.175289e-01
  2.054270e-01   6.228268e+01   3.159076e-01
  2.057260e-01   6.190815e+01   3.183496e-01
  2.060250e-01   6.253360e+01   3.160077e-01
  2.063240e-01   6.230788e+01   3.180009e-01
  2.066230e-01   6.254633e+01   3.172489e-01
  2.069210e-01   6.255439e+01   3.184925e-01
  2.072200e-01   6.222087e+01   3.169629e-01
  2.075190e-01   6.217341e+01   3.144325e-01
  2.078180e-01   6.261646e+01   3.179689e-01
  2.081170e-01   6.248261e+01   3.160124e-01
  2.084160e-01   6.202630e+01   3.168734e-01
  2.087150e-01   6.230555e+01   3.141061e-01
  2.090140e-01   6.225406e+01   3.154339e-01
  2.093130e-01   6.213596e+01   3.150014e-01
  2.096120e-01   6.206186e+01   3.142826e-01
  2.099110e-01   6.175220e+01   3.120550e-01
  2.102100e-01   6.206640e+01   3.144265e-01
  2.105080e-01   6.197025e+01   3.157845e-01
  2.108070e-01   6.229932e+01   3.136963e-01
  2.111060e-01   6.161428e+01   3.111872e-01
  2.114050e-01   6.202054e+01   3.126018e-01
  2.117040e-01   6.215012e+01   3.178712e-01
  2.120030e-01   6.198438e+01   3.233444e-01
  2.123020e-01   6.157193e+01   3.245937e-01
  2.126010e-01   6.259453e+01   3.246422e-01
  2.129000e-01   6.209466e+01   3.265608e-01
  2.131990e-01   6.151535e+01   3.278779e-01
  2.134980e-01   6.209432e+01   3.314161e-01
  2.137970e-01   6.169715e+01   3.279074e-01
  2.140950e-01   6.199128e+01   3.305226e-01
  2.143940e-01   6.238458e+01   3.328136e-01
  2.146930e-01   6.205379e+01   3.322425e-01
  2.149920e-01   6.276079e+01   3.344449e-01
  2.152910e-01   6.181651e+01   3.323901e-01
  2.155900e-01   6.204014e+01   3.358628e-01
  2.158890e-01   6.161285e+01   3.347042e-01
  2.161880e-01   6.185526e+01   3.339189e-01
  2.164870e-01   6.227839e+01   3.363452e-01
  2.167860e-01   6.195714e+01   3.292055e-01
  2.170850e-01   6.230925e+01   3.275716e-01
  2.173840e-01   6.182828e+01   3.232258e-01
  2.176820e-01   6.153640e+01   3.210294e-01
  2.179810e-01   6.161226e+01   3.222286e-01
  2.182800e-01   6.190866e+01   3.187655e-01
  2.185790e-01   6.149019e+01   3.192154e-01
  2.188780e-01   6.139658e+01   3.155313e-01
  2.191770e-01   6.169473e+01   3.183526e-01
  2.194760e-01   6.118106e+01   3.178548e-01
  2.197750e-01   6.162969e+01   3.158587e-01
  2.200740e-01   6.227804e+01   3.154946e-01
  2.203730e-01   6.112347e+01   3.142896e-01
  2.206720e-01   6.145844e+01   3.142103e-01
  2.209710e-01   6.122476e+01   3.157678e-01
  2.212700e-01   6.125250e+01   3.114404e-01
  2.215680e-01   6.155858e+01   3.150023e-01
  2.218670e-01   6.194342e+01   3.117580e-01
  2.221660e-01   6.162351e+01   3.143648e-01
  2.224650e-01   6.133663e+01   3.111331e-01
  2.227640e-01   6.078212e+01   3.094650e-01
  2.230630e-01   6.165889e+01   3.126029e-01
  2.233620e-01   6.175220e+01   3.120550e-01
  2.236610e-01   6.197770e+01   3.126242e-01
  2.239600e-01   6.153145e+01   3.079191e-01
  2.242590e-01   6.143825e+01   3.107424e-01
  2.245580e-01   6.093409e+01   3.085676e-01
  2.248570e-01   6.136024e+01   3.114532e-01
  2.251550e-01   6.122361e+01   3.075244e-01
  2.254540e-01   6.116299e+01   3.076237e-01
  2.257530e-01   6.168241e+01   3.112298e-01
  2.260520e-01   6.147630e+01   3.069061e-01
  2.263510e-01   6.120539e+01   3.072275e-01
  2.266500e-01   6.117550e+01   3.070272e-01
  2.269490e-01   6.135539e+01   3.061081e-01
  2.272480e-01   6.144008e+01   3.088260e-01
  2.275470e-01   6.045282e+01   3.022641e-01
  2.278460e-01   6.100163e+01   3.070919e-01
  2.281450e-01   6.168289e+01   3.060592e-01
  2.284440e-01   6.122718e+01   3.064080e-01
  2.287420e-01   6.161098e+01   3.082438e-01
  2.290410e-01   6.139072e+01   3.015988e-01
  2.293400e-01   6.081964e+01   3.048920e-01
  2.296390e-01   6.110221e+01   3.041266e-01
  2.299380e-01   6.133057e+01   3.051839e-01
  2.302370e-01   6.112589e+01   3.040638e-01
  2.305360e-01   6.143099e+01   3.028878e-01
  2.308350e-01   6.144193e+01   3.071943e-01
  2.311340e-01   6.117623e+01   3.008356e-01
  2.314330e-01   6.094048e+01   3.023941e-01
  2.317320e-01   6.050571e+01   3.023963e-01
  2.320310e-01   6.072227e+01   2.998347e-01
  2.323290e-01   6.136608e+01   3.061348e-01
  2.326280e-01   6.082711e+01   2.993904e-01
  2.329270e-01   6.098645e+01   3.002510e-01
  2.332260e-01   6.086499e+01   3.014892e-01
  2.335250e-01   6.106668e+01   3.012747e-01
  2.338240e-01   6.112398e+01   3.026088e-01
  2.341230e-01   6.107672e+01   2.980345e-01
  2.344220e-01   6.102268e+01   3.009295e-01
  2.347210e-01   6.035198e+01   2.991537e-01
  2.350200e-01   6.098667e+01   2.998998e-01
  2.353190e-01   6.086080e+01   2.999416e-01
  2.356180e-01   6.113216e+01   2.972558e-01
  2.359170e-01   6.096452e+01   3.011411e-01
  2.362150e-01   6.110162e+01   2.994817e-01
  2.365140e-01   6.033429e+01   2.953096e-01
  2.368130e-01   6.068327e+01   2.984548e-01
  2.371120e-01   6.087311e+01   2.975373e-01
  2.374110e-01   6.085520e+01   3.000452e-01
  2.377100e-01   6.081245e+01   2.963641e-01
  2.380090e-01   6.079683e+01   2.976948e-01
  2.383080e-01   6.026002e+01   2.944527e-01
  2.386070e-01   6.121342e+01   2.983679e-01
  2.389060e-01   6.089391e+01   2.972451e-01
  2.392050e-01   6.014418e+01   2.938341e-01
  2.395040e-01   6.077156e+01   2.974035e-01
  2.398020e-01   6.080595e+01   2.954462e-01
  2.401010e-01   6.067789e+01   2.968314e-01
  2.404000e-01   6.048986e+01   2.935640e-01
  2.406990e-01   6.037644e+01   2.949617e-01
  2.409980e-01   6.083065e+01   2.950581e-01
  2.412970e-01   5.999622e+01   2.925845e-01
  2.415960e-01   6.042698e+01   2.945241e-01
  2.418950e-01   6.004404e+01   2.919303e-01
  2.421940e-01   5.969859e+01   2.922997e-01
  2.424930e-01   6.063280e+01   2.954746e-01
  2.427920e-01   5.989281e+01   2.899333e-01
  2.430910e-01   6.088385e+01   2.942966e-01
  2.433890e-01   6.040195e+01   2.921414e-01
  2.436880e-01   5.988780e+01   2.934302e-01
  2.439870e-01   6.044159e+01   2.912585e-01
  2.442860e-01   6.001234e+01   2.896849e-01
  2.445850e-01   6.031414e+01   2.921475e-01
  2.448840e-01   6.055440e+01   2.922913e-01
  2.451830e-01   6.023752e+01   2.930616e-01
  2.454820e-01   6.009086e+01   2.892328e-01
  2.457810e-01   6.051597e+01   2.914377e-01
  2.460800e-01   6.034450e+01   2.913494e-01
  2.463790e-01   6.002384e+01   2.896055e-01
  2.466780e-01   6.016131e+01   2.903668e-01
  2.469770e-01   6.015607e+01   2.894964e-01
  2.472750e-01   6.001029e+01   2.898946e-01
  2.475740e-01   5.966614e+01   2.900313e-01
  2.478730e-01   6.053608e+01   2.874567e-01
  2.481720e-01   6.009756e+01   2.893556e-01
  2.484710e-01   6.010471e+01   2.875757e-01
  2.487700e-01   5.989619e+01   2.901571e-01
  2.490690e-01   5.946080e+01   2.880311e-01
  2.493680e-01   5.993200e+01   2.862257e-01
  2.496670e-01   6.013960e+01   2.906380e-01
  2.499660e-01   6.012122e+01   2.876152e-01
  2.502650e-01   6.031123e+01   2.893366e-01
  2.505640e-01   5.927499e+01   2.839343e-01
  2.508620e-01   5.920894e+01   2.851135e-01
  2.511610e-01   5.953475e+01   2.882101e-01
  2.514600e-01   5.977987e+01   2.856556e-01
  2.517590e-01   5.960502e+01   2.850316e-01
  2.520580e-01   5.980030e+01   2.860145e-01
  2.523570e-01   6.005524e+01   2.869354e-01
  2.526560e-01   6.017151e+01   2.880504e-01
  2.529550e-01   6.028169e+01   2.850047e-01
  2.532540e-01   6.040838e+01   2.852023e-01
  2.535530e-01   5.956135e+01   2.829941e-01
  2.538520e-01   6.018410e+01   2.857949e-01
  2.541510e-01   6.034674e+01   2.846513e-01
  2.544490e-01   5.945085e+01   2.833371e-01
  2.547480e-01   6.004548e+01   2.850564e-01
  2.550470e-01   5.949821e+01   2.820422e-01
  2.553460e-01   6.012030e+01   2.839150e-01
  2.556450e-01   5.973119e+01   2.807129e-01
  2.559440e-01   5.951834e+01   2.830935e-01
  2.562430e-01   5.987112e+01   2.852559e-01
  2.565420e-01   5.893348e+01   2.805021e-01
  2.568410e-01   5.993108e+01   2.820700e-01
  2.571400e-01   5.948894e+01   2.814234e-01
  2.574390e-01   5.973256e+01   2.841092e-01
  2.577380e-01   6.005164e+01   2.838536e-01
  2.580360e-01   5.942622e+01   2.803872e-01
  2.583350e-01   5.938504e+01   2.827763e-01
  2.586340e-01   5.950165e+01   2.799776e-01
  2.589330e-01   6.023918e+01   2.844986e-01
  2.592320e-01   6.003784e+01   2.812362e-01
  2.595310e-01   5.926148e+01   2.803913e-01
  2.598300e-01   5.906789e+01   2.818194e-01
  2.601290e-01   6.004995e+01   2.798050e-01
  2.604280e-01   5.955233e+01   2.820707e-01
  2.607270e-01   5.959801e+01   2.784620e-01
  2.610260e-01   6.001034e+01   2.819594e-01
  2.613250e-01   5.915037e+01   2.805226e-01
  2.616240e-01   5.911891e+01   2.795634e-01
  2.619220e-01   5.945532e+01   2.804559e-01
  2.622210e-01   5.956464e+01   2.779059e-01
  2.625200e-01   5.923189e+01   2.788564e-01
  2.628190e-01   5.983183e+01   2.799734e-01
  2.631180e-01   5.965704e+01   2.778355e-01
  2.634170e-01   5.963104e+01   2.813630e-01
  2.637160e-01   5.936850e+01   2.771628e-01
  2.640150e-01   5.944756e+01   2.800456e-01
  2.643140e-01   5.953534e+01   2.771725e-01
  2.646130e-01   5.904242e+01   2.764006e-01
  2.649120e-01   5.991872e+01   2.814482e-01
  2.652110e-01   5.926273e+01   2.767263e-01
  2.655090e-01   5.959789e+01   2.782701e-01
  2.658080e-01   5.917112e+01   2.756651e-01
  2.661070e-01   5.946678e+01   2.775823e-01
  2.664060e-01   5.929812e+01   2.769036e-01
  2.667050e-01   5.914544e+01   2.768313e-01
  2.670040e-01   5.917182e+01   2.767033e-01
  2.673030e-01   5.928383e+01   2.761153e-01
  2.676020e-01   5.999597e+01   2.778634e-01
  2.679010e-01   5.915523e+01   2.758157e-01
  2.682000e-01   5.937367e+01   2.752027e-01
  2.684990e-01   5.929876e+01   2.760562e-01
  2.687980e-01   5.902762e+01   2.750503e-01
  2.690960e-01   5.911154e+01   2.763731e-01
  2.693950e-01   5.882179e+01   2.728177e-01
  2.696940e-01   5.899630e+01   2.735888e-01
  2.699930e-01   5.902892e+01   2.746809e-01
  2.702920e-01   5.880858e+01   2.738899e-01
  2.705910e-01   5.913323e+01   2.751097e-01
  2.708900e-01   5.907156e+01   2.728486e-01
  2.711890e-01   5.915379e+01   2.748783e-01
  2.714880e-01   5.895925e+01   2.734111e-01
  2.717870e-01   5.924045e+01   2.745233e-01
  2.720860e-01   5.877203e+01   2.724287e-01
  2.723850e-01   5.944854e+01   2.733533e-01
  2.726840e-01   5.875879e+01   2.728543e-01
  2.729820e-01   5.938993e+01   2.741320e-01
  2.732810e-01   5.904129e+01   2.724154e-01
  2.735800e-01   5.915277e+01   2.725818e-01
  2.738790e-01   5.877679e+01   2.722578e-01
  2.741780e-01   5.974676e+01   2.749543e-01
  2.744770e-01   5.868414e+01   2.699784e-01
  2.747760e-01   5.932384e+01   2.727944e-01
  2.750750e-01   5.902697e+01   2.752356e-01
  2.753740e-01   5.915055e+01   2.799322e-01
  2.756730e-01   5.902156e+01   2.811092e-01
  2.759720e-01   5.906381e+01   2.799233e-01
  2.762710e-01   5.901411e+01   2.838201e-01
  2.765690e-01   5.890184e+01   2.828356e-01
  2.768680e-01   5.925843e+01   2.863796e-01
  2.771670e-01   5.897062e+01   2.833064e-01
  2.774660e-01   5.884704e+01   2.838285e-01
  2.777650e-01   5.958047e+01   2.890689e-01
  2.780640e-01   5.922348e+01   2.868209e-01
  2.783630e-01   5.890499e+01   2.864702e-01
  2.786620e-01   5.937290e+01   2.893177e-01
  2.789610e-01   5.896576e+01   2.884317e-01
  2.792600e-01   5.876654e+01   2.907810e-01
  2.795590e-01   5.913622e+01   2.859794e-01
  2.798580e-01   5.887044e+01   2.898264e-01
  2.801560e-01   5.943000e+01   2.907616e-01
  2.804550e-01   5.916905e+01   2.910004e-01
  2.807540e-01   5.901429e+01   2.919497e-01
  2.810530e-01   5.897749e+01   2.891088e-01
  2.813520e-01   5.907889e+01   2.932325e-01
  2.816510e-01   5.887443e+01   2.917151e-01
  2.819500e-01   5.918711e+01   2.926006e-01
  2.822490e-01   5.897737e+01   2.920817e-01
  2.825480e-01   5.891554e+01   2.914825e-01
  2.828470e-01   5.909942e+01   2.953384e-01
  2.831460e-01   5.899029e+01   2.935785e-01
  2.834450e-01   5.890912e+01   2.918010e-01
  2.837430e-01   5.863970e+01   2.928181e-01
  2.840420e-01   5.846906e+01   2.939889e-01
  2.843410e-01   5.845254e+01   3.003615e-01
  2.846400e-01   5.848541e+01   3.025544e-01
  2.849390e-01   5.888154e+01   3.114162e-01
  2.852380e-01   5.851166e+01   3.133179e-01
  2.855370e-01   5.885114e+01   3.173410e-01
  2.858360e-01   5.867459e+01   3.188930e-01
  2.861350e-01   5.869067e+01   3.217533e-01
  2.864340e-01   5.831662e+01   3.254714e-01
  2.867330e-01   5.818258e+01   3.241634e-01
  2.870320e-01   5.788723e+01   3.288888e-01
  2.873310e-01   5.851231e+01   3.275958e-01
  2.876290e-01   5.870753e+01   3.333611e-01
  2.879280e-01   5.854632e+01   3.359464e-01
  2.882270e-01   5.873901e+01   3.327842e-01
  2.885260e-01   5.844777e+01   3.360066e-01
  2.888250e-01   5.793907e+01   3.336893e-01
  2.891240e-01   5.890427e+01   3.415328e-01
  2.894230e-01   5.862617e+01   3.438027e-01
  2.897220e-01   5.835419e+01   3.348826e-01
  2.900210e-01   5.867908e+01   3.446943e-01
  2.903200e-01   5.840957e+01   3.418923e-01
  2.906190e-01   5.863114e+01   3.462274e-01
  2.909180e-01   5.766123e+01   3.442845e-01
  2.912160e-01   5.831620e+01   3.425272e-01
  2.915150e-01   5.817939e+01   3.534081e-01
  2.918140e-01   5.870300e+01   3.468151e-01
  2.921130e-01   5.860750e+01   3.497724e-01
  2.924120e-01   5.794736e+01   3.503222e-01
  2.927110e-01   5.719682e+01   3.470747e-01
  2.930100e-01   5.785856e+01   3.581767e-01
  2.933090e-01   5.855293e+01   3.545408e-01
  2.936080e-01   5.851495e+01   3.520337e-01
  2.939070e-01   5.795581e+01   3.559794e-01
  2.942060e-01   5.834645e+01   3.577988e-01
  2.945050e-01   5.791413e+01   3.639448e-01
  2.948030e-01   5.832942e+01   3.556870e-01
  2.951020e-01   5.848765e+01   3.616072e-01
  2.954010e-01   5.781884e+01   3.612478e-01
  2.957000e-01   5.849986e+01   3.651181e-01
  2.959990e-01   5.783392e+01   3.625969e-01
  2.962980e-01   5.813701e+01   3.642038e-01
  2.965970e-01   5.807742e+01   3.675860e-01
  2.968960e-01   5.818258e+01   3.676923e-01
  2.971950e-01   5.793932e+01   3.653533e-01
  2.974940e-01   5.750702e+01   3.626634e-01
  2.977930e-01   5.902722e+01   3.708079e-01
  2.980920e-01   5.805290e+01   3.679618e-01
  2.983900e-01   5.735954e+01   3.687287e-01
  2.986890e-01   5.815338e+01   3.671487e-01
  2.989880e-01   5.810203e+01   3.708749e-01
  2.992870e-01   5.795695e+01   3.713435e-01
  2.995860e-01   5.821471e+01   3.742957e-01
  2.998850e-01   5.789985e+01   3.711605e-01
  3.001840e-01   5.791788e+01   3.735783e-01
  3.004830e-01   5.803698e+01   3.788253e-01
  3.007820e-01   5.808524e+01   3.775034e-01
  3.010810e-01   5.801942e+01   3.746230e-01
  3.013800e-01   5.848640e+01   3.817914e-01
  3.016790e-01   5.729679e+01   3.768955e-01
  3.019780e-01   5.777694e+01   3.804739e-01
  3.022760e-01   5.715755e+01   3.801980e-01
  3.025750e-01   5.699479e+01   3.776395e-01
  3.028740e-01   5.684181e+01   3.824892e-01
  3.031730e-01   5.803338e+01   3.846477e-01
  3.034720e-01   5.802648e+01   3.861915e-01
  3.037710e-01   5.798614e+01   3.857949e-01
  3.040700e-01   5.797541e+01   3.876068e-01
  3.043690e-01   5.869898e+01   3.946468e-01
  3.046680e-01   5.745968e+01   3.890947e-01
  3.049670e-01   5.762944e+01   3.861838e-01
  3.052660e-01   5.796878e+01   3.941267e-01
  3.055650e-01   5.710024e+01   3.897832e-01
  3.058630e-01   5.810436e+01   3.985645e-01
  3.061620e-01   5.710135e+01   3.878796e-01
  3.064610e-01   5.847988e+01   3.975557e-01
  3.067600e-01   5.786429e+01   4.015353e-01
  3.070590e-01   5.762585e+01   3.946420e-01
  3.073580e-01   5.699495e+01   3.985076e-01
  3.076570e-01   5.773867e+01   3.939028e-01
  3.079560e-01   5.820303e+01   4.018209e-01
  3.082550e-01   5.720436e+01   3.983587e-01
  3.085540e-01   5.757477e+01   3.993532e-01
  3.088530e-01   5.721711e+01   4.031674e-01
  3.091520e-01   5.687032e+01   3.960325e-01
  3.094500e-01   5.762773e+01   4.073776e-01
  3.097490e-01   5.734513e+01   4.045317e-01
  3.100480e-01   5.720303e+01   4.010127e-01
  3.103470e-01   5.780325e+01   4.143629e-01
  3.106460e-01   5.688442e+01   3.990047e-01
  3.109450e-01   5.753457e+01   4.130741e-01
  3.112440e-01   5.772086e+01   4.067775e-01
  3.115430e-01   5.694818e+01   4.093603e-01
  3.118420e-01   5.759502e+01   4.162420e-01
  3.121410e-01   5.702436e+01   4.077331e-01
  3.124400e-01   5.778685e+01   4.179341e-01
  3.127390e-01   5.727681e+01   4.102204e-01
  3.130380e-01   5.712840e+01   4.185708e-01
  3.133360e-01   5.810275e+01   4.197470e-01
  3.136350e-01   5.762060e+01   4.173325e-01
  3.139340e-01   5.729697e+01   4.222841e-01
  3.142330e-01   5.728411e+01   4.157796e-01
  3.145320e-01   5.756520e+01   4.271596e-01
  3.148310e-01   5.769651e+01   4.227106e-01
  3.151300e-01   5.706164e+01   4.203785e-01
  3.154290e-01   5.783463e+01   4.281581e-01
  3.157280e-01   5.747834e+01   4.240010e-01
  3.160270e-01   5.730532e+01   4.316609e-01
  3.163260e-01   5.737513e+01   4.236202e-01
  3.166250e-01   5.755894e+01   4.326150e-01
  3.169230e-01   5.653315e+01   4.261831e-01
  3.172220e-01   5.794271e+01   4.363136e-01
  3.175210e-01   5.710745e+01   4.327812e-01
  3.178200e-01   5.705299e+01   4.296018e-01
  3.181190e-01   5.660405e+01   4.358157e-01
  3.184180e-01   5.746960e+01   4.345287e-01
  3.187170e-01   5.768206e+01   4.431055e-01
  3.190160e-01   5.821495e+01   4.439494e-01
  3.193150e-01   5.793285e+01   4.362765e-01
  3.196140e-01   5.642540e+01   4.418494e-01
  3.199130e-01   5.738379e+01   4.391974e-01
  3.202120e-01   5.701484e+01   4.449670e-01
  3.205100e-01   5.754829e+01   4.458162e-01
  3.208090e-01   5.658942e+01   4.388887e-01
  3.211080e-01   5.787542e+01   4.508055e-01
  3.214070e-01   5.775645e+01   4.425944e-01
  3.217060e-01   5.717922e+01   4.476700e-01
  3.220050e-01   5.686481e+01   4.435665e-01
  3.223040e-01   5.740480e+01   4.436409e-01
  3.226030e-01   5.709993e+01   4.537174e-01
  3.229020e-01   5.713923e+01   4.386509e-01
  3.232010e-01   5.740385e+01   4.519148e-01
  3.235000e-01   5.721378e+01   4.461528e-01
  3.237990e-01   5.799515e+01   4.525351e-01
  3.240970e-01   5.770827e+01   4.583198e-01
  3.243960e-01   5.727164e+01   4.472027e-01
  3.246950e-01   5.837292e+01   4.627382e-01
  3.249940e-01   5.749681e+01   4.514312e-01
  3.252930e-01   5.703331e+01   4.569542e-01
  3.255920e-01   5.793765e+01   4.632641e-01
  3.258910e-01   5.700875e+01   4.550953e-01
  3.261900e-01   5.838375e+01   4.678041e-01
  3.264890e-01   5.701866e+01   4.568956e-01
  3.267880e-01   5.674889e+01   4.593885e-01
  3.270870e-01   5.782878e+01   4.716986e-01
  3.273860e-01   5.733177e+01   4.640310e-01
  3.276850e-01   5.681687e+01   4.675534e-01
  3.279830e-01   5.766016e+01   4.639764e-01
  3.282820e-01   5.674060e+01   4.696368e-01
  3.285810e-01   5.758439e+01   4.711808e-01
  3.288800e-01   5.724556e+01   4.731846e-01
  3.291790e-01   5.730167e+01   4.695439e-01
  3.294780e-01   5.721824e+01   4.765375e-01
  3.297770e-01   5.685501e+01   4.775372e-01
  3.300760e-01   5.656847e+01   4.713548e-01
  3.303750e-01   5.742855e+01   4.825077e-01
  3.306740e-01   5.698609e+01   4.740781e-01
  3.309730e-01   5.767225e+01   4.856191e-01
  3.312720e-01   5.783707e+01   4.900391e-01
  3.315700e-01   5.666651e+01   4.762396e-01
  3.318690e-01   5.630765e+01   4.872793e-01
  3.321680e-01   5.714580e+01   4.797765e-01
  3.324670e-01   5.631447e+01   4.884002e-01
  3.327660e-01   5.618442e+01   4.851242e-01
  3.330650e-01   5.690541e+01   4.887692e-01
  3.333640e-01   5.719446e+01   4.978139e-01
  3.336630e-01   5.695975e+01   4.852429e-01
  3.339620e-01   5.675780e+01   4.987781e-01
  3.342610e-01   5.655937e+01   4.911156e-01
  3.345600e-01   5.673546e+01   4.969534e-01
  3.348590e-01   5.634087e+01   5.040087e-01
  3.351570e-01   5.706421e+01   4.916406e-01
  3.354560e-01   5.631773e+01   5.075523e-01
  3.357550e-01   5.668737e+01   4.927846e-01
  3.360540e-01   5.662456e+01   5.070947e-01
  3.363530e-01   5.666986e+01   5.135070e-01
  3.366520e-01   5.661315e+01   4.981422e-01
  3.369510e-01   5.650754e+01   5.192050e-01
  3.372500e-01   5.751462e+01   5.003542e-01
  3.375490e-01   5.684454e+01   5.181406e-01
  3.378480e-01   5.672128e+01   5.150099e-01
  3.381470e-01   5.665590e+01   5.134437e-01
  3.384460e-01   5.652731e+01   5.266621e-01
  3.387450e-01   5.723493e+01   5.085993e-01
  3.390430e-01   5.585378e+01   5.208165e-01
  3.393420e-01   5.754458e+01   5.259437e-01
  3.396410e-01   5.618295e+01   5.203464e-01
  3.399400e-01   5.655198e+01   5.373488e-01
  3.402390e-01   5.723941e+01   5.148145e-01
  3.405380e-01   5.871015e+01   5.445705e-01
  3.408370e-01   5.699346e+01   5.288292e-01
  3.411360e-01   5.673417e+01   5.310848e-01
  3.414350e-01   5.673068e+01   5.381972e-01
  3.417340e-01   5.697202e+01   5.314980e-01
  3.420330e-01   5.692710e+01   5.473254e-01
  3.423320e-01   5.680874e+01   5.314337e-01
  3.426300e-01   5.729374e+01   5.483219e-01
  3.429290e-01   5.732505e+01   5.462006e-01
  3.432280e-01   5.741779e+01   5.443973e-01
  3.435270e-01   5.660823e+01   5.591908e-01
  3.438260e-01   5.751470e+01   5.411726e-01
  3.441250e-01   5.698027e+01   5.577730e-01
  3.444240e-01   5.664268e+01   5.482519e-01
  3.447230e-01   5.665292e+01   5.529813e-01
  3.450220e-01   5.566809e+01   5.594571e-01
  3.453210e-01   5.656838e+01   5.478923e-01
  3.456200e-01   5.689778e+01   5.707211e-01
  3.459190e-01   5.718229e+01   5.587609e-01
  3.462170e-01   5.683904e+01   5.678512e-01
  3.465160e-01   5.668583e+01   5.662358e-01
  3.468150e-01   5.693392e+01   5.666259e-01
  3.471140e-01   5.582499e+01   5.758827e-01
  3.474130e-01   5.668576e+01   5.645477e-01
  3.477120e-01   5.659134e+01   5.798220e-01
  3.480110e-01   5.692446e+01   5.752294e-01
  3.483100e-01   5.673885e+01   5.760661e-01
  3.486090e-01   5.583147e+01   5.861431e-01
  3.489080e-01   5.539948e+01   5.692262e-01
  3.492070e-01   5.606332e+01   5.883178e-01
  3.495060e-01   5.552795e+01   5.743486e-01
  3.498040e-01   5.763457e+01   5.974821e-01
  3.501030e-01   5.776202e+01   5.991253e-01
  3.504020e-01   5.591266e+01   5.884891e-01
  3.507010e-01   5.548649e+01   6.001785e-01
  3.510000e-01   5.672327e+01   5.879401e-01
  3.512990e-01   5.744056e+01   6.106553e-01
  3.515980e-01   5.663661e+01   5.981998e-01
  3.518970e-01   5.609984e+01   6.087389e-01
  3.521960e-01   5.715700e+01   6.232260e-01
  3.524950e-01   5.692010e+01   5.986948e-01
  3.527940e-01   5.645469e+01   6.227546e-01
  3.530930e-01   5.625760e+01   6.053755e-01
  3.533920e-01   5.596266e+01   6.189106e-01
  3.536900e-01   5.610225e+01   6.219395e-01
  3.539890e-01   5.638125e+01   6.200986e-01
  3.542880e-01   5.766918e+01   6.423966e-01
  3.545870e-01   5.657543e+01   6.113138e-01
  3.548860e-01   5.607310e+01   6.298758e-01
  3.551850e-01   5.653129e+01   6.209232e-01
  3.554840e-01   5.665329e+01   6.331261e-01
  3.557830e-01   5.635372e+01   6.338283e-01
  3.560820e-01   5.682751e+01   6.148277e-01
  3.563810e-01   5.636913e+01   6.327223e-01
  3.566800e-01   5.809646e+01   6.271999e-01
  3.569790e-01   5.714320e+01   6.418963e-01
  3.572770e-01   5.658832e+01   6.375567e-01
  3.575760e-01   5.711047e+01   6.141976e-01
  3.578750e-01   5.696688e+01   6.534980e-01
  3.581740e-01   5.618169e+01   6.201206e-01
  3.584730e-01   5.607478e+01   6.483609e-01
  3.587720e-01   5.721014e+01   6.435014e-01
  3.590710e-01   5.746767e+01   6.437162e-01
  3.593700e-01   5.689219e+01   6.650534e-01
  3.596690e-01   5.642500e+01   6.342291e-01
  3.599680e-01   5.662768e+01   6.648749e-01
  3.602670e-01   5.683750e+01   6.489043e-01
  3.605660e-01   5.718762e+01   6.667778e-01
  3.608640e-01   5.649460e+01   6.797211e-01
  3.611630e-01   5.673332e+01   6.457818e-01
  3.614620e-01   5.616908e+01   6.822044e-01
  3.617610e-01   5.697401e+01   6.614608e-01
  3.620600e-01   5.825976e+01   6.917572e-01
  3.623590e-01   5.779009e+01   6.859871e-01
  3.626580e-01   5.546122e+01   6.720228e-01
  3.629570e-01   5.706952e+01   7.000419e-01
  3.632560e-01   5.584801e+01   6.630275e-01
  3.635550e-01   5.631088e+01   7.067074e-01
  3.638540e-01   5.602512e+01   6.873860e-01
  3.641530e-01   5.652920e+01   6.951420e-01
  3.644510e-01   5.753068e+01   7.317033e-01
  3.647500e-01   5.715912e+01   6.851918e-01
  3.650490e-01   5.687825e+01   7.257571e-01
  3.653480e-01   5.604774e+01   7.034050e-01
  3.656470e-01   5.683722e+01   7.167646e-01
  3.659460e-01   5.566761e+01   7.306366e-01
  3.662450e-01   5.597158e+01   7.012903e-01
  3.665440e-01   5.724729e+01   7.584585e-01
  3.668430e-01   5.624271e+01   7.113064e-01
  3.671420e-01   5.630256e+01   7.423670e-01
  3.674410e-01   5.536738e+01   7.268213e-01
  3.677400e-01   5.679320e+01   7.494882e-01
  3.680390e-01   5.690932e+01   7.793604e-01
  3.683370e-01   5.666516e+01   7.279737e-01
  3.686360e-01   5.768693e+01   7.759482e-01
  3.689350e-01   5.685443e+01   7.538493e-01
  3.692340e-01   5.608350e+01   7.693506e-01
  3.695330e-01   5.714963e+01   8.040476e-01
  3.698320e-01   5.662532e+01   7.464281e-01
  3.701310e-01   5.686798e+01   8.044761e-01
  3.704300e-01   5.685001e+01   7.660780e-01
  3.707290e-01   5.498000e+01   7.934027e-01
  3.710280e-01   5.584872e+01   7.948435e-01
  3.713270e-01   5.654271e+01   7.880565e-01
  3.716260e-01   5.768700e+01   8.439691e-01
  3.719240e-01   5.717109e+01   7.856018e-01
  3.722230e-01   5.681123e+01   8.402888e-01
  3.725220e-01   5.645431e+01   8.088873e-01
  3.728210e-01   5.886641e+01   8.443155e-01
  3.731200e-01   5.554646e+01   8.688685e-01
  3.734190e-01   5.624465e+01   7.976560e-01
  3.737180e-01   5.658006e+01   8.737777e-01
  3.740170e-01   5.688973e+01   8.247488e-01
  3.743160e-01   5.740006e+01   8.864411e-01
  3.746150e-01   5.764608e+01   8.819707e-01
  3.749140e-01   5.621187e+01   8.499407e-01
  3.752130e-01   5.632030e+01   9.117185e-01
  3.755110e-01   5.664899e+01   8.503515e-01
  3.758100e-01   5.426880e+01   8.949595e-01
  3.761090e-01   5.677175e+01   8.880348e-01
  3.764080e-01   5.481465e+01   8.959562e-01
  3.767070e-01   5.440113e+01   9.332462e-01
  3.770060e-01   5.586488e+01   8.682378e-01
  3.773050e-01   5.641394e+01   9.585119e-01
  3.776040e-01   5.587125e+01   9.116447e-01
  3.779030e-01   5.635701e+01   9.458751e-01
  3.782020e-01   5.730423e+01   1.030212e+00
  3.785010e-01   5.447051e+01   8.829315e-01
  3.788000e-01   5.429015e+01   9.978728e-01
  3.790990e-01   5.561284e+01   9.318117e-01
  3.793970e-01   5.631468e+01   1.006583e+00
  3.796960e-01   5.590816e+01   9.982009e-01
  3.799950e-01   5.461362e+01   9.684728e-01
  3.802940e-01   5.554952e+01   1.085871e+00
  3.805930e-01   5.774019e+01   9.655604e-01
  3.808920e-01   5.588021e+01   1.095269e+00
  3.811910e-01   5.614262e+01   1.014755e+00
  3.814900e-01   5.533383e+01   1.060198e+00
  3.817890e-01   5.587526e+01   1.163311e+00
  3.820880e-01   5.581740e+01   9.881121e-01
  3.823870e-01   5.571767e+01   1.169188e+00
  3.826860e-01   5.586218e+01   1.027288e+00
  3.829840e-01   5.509171e+01   1.185934e+00
  3.832830e-01   5.525182e+01   1.135178e+00
  3.835820e-01   5.831919e+01   1.138491e+00
  3.838810e-01   5.798025e+01   1.269167e+00
  3.841800e-01   5.758652e+01   1.118238e+00
  3.844790e-01   5.532109e+01   1.248939e+00
  3.847780e-01   5.439785e+01   1.147828e+00
  3.850770e-01   5.673176e+01   1.274308e+00
  3.853760e-01   5.520879e+01   1.340983e+00
  3.856750e-01   5.543930e+01   1.158764e+00
  3.859740e-01   5.508898e+01   1.363238e+00
  3.862730e-01   5.567438e+01   1.243674e+00
  3.865710e-01   5.549380e+01   1.368237e+00
  3.868700e-01   5.768906e+01   1.420637e+00
  3.871690e-01   5.497118e+01   1.304776e+00
  3.874680e-01   5.946717e+01   1.562763e+00
  3.877670e-01   5.452921e+01   1.321362e+00
  3.880660e-01   5.491417e+01   1.535498e+00
  3.883650e-01   5.613476e+01   1.471130e+00
  3.886640e-01   5.495329e+01   1.518881e+00
  3.889630e-01   5.866309e+01   1.707749e+00
  3.892620e-01   5.824211e+01   1.530040e+00
  3.895610e-01   5.730423e+01   1.734105e+00
  3.898600e-01   5.438765e+01   1.644340e+00
  3.901580e-01   5.456946e+01   1.716224e+00
  3.904570e-01   5.876607e+01   1.991212e+00
  3.907560e-01   5.604480e+01   1.714943e+00
  3.910550e-01   5.723426e+01   2.001149e+00
  3.913540e-01   5.856367e+01   2.024256e+00
  3.916530e-01   5.681445e+01   1.993796e+00
  3.919520e-01   5.419500e+01   2.529606e+00
  3.922510e-01   5.744417e+01   2.004815e+00
  3.925500e-01   6.007499e+01   2.750645e+00
  3.928490e-01   5.394574e+01   2.379445e+00
  3.931480e-01   6.057876e+01   2.762154e+00
  3.934470e-01   0.000000e+00   0.000000e+00
  3.937460e-01   5.491131e+01   2.629775e+00
creator: radaver
creator-version: 3725
header-file: /nas_data/SAXS_data/20151104Workshop/header/JH1_0002.txt
image-file: /nas_data/Pilatus1M/20151104_Workshop/JH1_0002.tif
angular-axis-file: /nas_data/SAXS_data/20151104Workshop/q20151029.dat
beamstop-mask-file: /nas_data/SAXS_data/20151104Workshop/fit2d20151031.msk
detector-response-file: none
beam-center-x: 949.7700
beam-center-y: 918.8000
unit-time: 1.0000
channel-first: 10
channel-last: 1315
Exposure time [s]: 1.093618
Transmitted Beam: 0.484025
Incident Beam: 0.484025
Code: JH1
Concentration [mg/ml]: 1
Run Number: 0002
