# Supplementary material for: SAXS analysis of a soluble cytosolic NgBR construct including extracellular and transmembrane domains
Source: PLoS One. 2018 Jan 18;13(1):e0191371. doi: 10.1371/journal.pone.0191371 (PMC5773207; doi:10.1371/journal.pone.0191371)
Supplement: S1 File — (ZIP) [file pone.0191371.s001.zip › JH1_0003.dat]

Sample:   c= 1.0000 mg/ml  Code: JH1
  3.656810e-03   2.269038e+04   4.139064e+01
  3.955720e-03   2.201862e+04   2.800325e+01
  4.254640e-03   1.910030e+04   2.337219e+01
  4.553560e-03   1.541335e+04   2.024280e+01
  4.852480e-03   1.253210e+04   1.708916e+01
  5.151400e-03   1.057199e+04   1.550567e+01
  5.450320e-03   8.735725e+03   1.338773e+01
  5.749240e-03   7.453254e+03   1.198150e+01
  6.048150e-03   6.380534e+03   1.086625e+01
  6.347070e-03   5.501976e+03   9.586750e+00
  6.645990e-03   4.809721e+03   8.923984e+00
  6.944910e-03   4.232495e+03   8.059293e+00
  7.243830e-03   3.783190e+03   7.383201e+00
  7.542750e-03   3.341038e+03   6.912020e+00
  7.841670e-03   3.012341e+03   6.198299e+00
  8.140580e-03   2.718229e+03   5.969157e+00
  8.439500e-03   2.475344e+03   5.490390e+00
  8.738420e-03   2.263158e+03   5.199722e+00
  9.037340e-03   2.081272e+03   4.821391e+00
  9.336260e-03   1.923194e+03   4.554533e+00
  9.635180e-03   1.762763e+03   4.348024e+00
  9.934100e-03   1.624493e+03   4.038604e+00
  1.023300e-02   1.500985e+03   3.978442e+00
  1.053190e-02   1.382340e+03   3.872434e+00
  1.083090e-02   1.270018e+03   3.711775e+00
  1.112980e-02   1.178919e+03   3.545738e+00
  1.142870e-02   1.099556e+03   3.405127e+00
  1.172760e-02   1.007049e+03   3.249678e+00
  1.202650e-02   9.336890e+02   3.120420e+00
  1.232540e-02   8.714993e+02   2.998191e+00
  1.262440e-02   8.098361e+02   2.836436e+00
  1.292330e-02   7.518298e+02   2.690810e+00
  1.322220e-02   6.979859e+02   2.592666e+00
  1.352110e-02   6.461994e+02   2.469560e+00
  1.382000e-02   6.061035e+02   2.368152e+00
  1.411900e-02   5.671500e+02   2.279642e+00
  1.441790e-02   5.269294e+02   2.181496e+00
  1.471680e-02   4.950169e+02   2.104360e+00
  1.501570e-02   4.639298e+02   1.995106e+00
  1.531460e-02   4.390125e+02   1.932027e+00
  1.561350e-02   4.074356e+02   1.828592e+00
  1.591250e-02   3.880539e+02   1.800292e+00
  1.621140e-02   3.615660e+02   1.707801e+00
  1.651030e-02   3.418867e+02   1.643211e+00
  1.680920e-02   3.273153e+02   1.607813e+00
  1.710810e-02   3.057463e+02   1.557196e+00
  1.740710e-02   2.920568e+02   1.500037e+00
  1.770600e-02   2.771855e+02   1.446660e+00
  1.800490e-02   2.618666e+02   1.395001e+00
  1.830380e-02   2.483435e+02   1.369329e+00
  1.860270e-02   2.395686e+02   1.318802e+00
  1.890170e-02   2.267477e+02   1.283028e+00
  1.920060e-02   2.174407e+02   1.244511e+00
  1.949950e-02   2.119542e+02   1.242860e+00
  1.979840e-02   2.021452e+02   1.190986e+00
  2.009730e-02   1.928751e+02   1.150596e+00
  2.039620e-02   1.844550e+02   1.123161e+00
  2.069520e-02   1.793325e+02   1.101485e+00
  2.099410e-02   1.710891e+02   1.083668e+00
  2.129300e-02   1.665551e+02   1.041193e+00
  2.159190e-02   1.603179e+02   1.056714e+00
  2.189080e-02   1.545693e+02   1.043387e+00
  2.218980e-02   1.495041e+02   1.043826e+00
  2.248870e-02   1.460298e+02   1.050031e+00
  2.278760e-02   1.382958e+02   1.011779e+00
  2.308650e-02   1.363453e+02   1.035537e+00
  2.338540e-02   1.333594e+02   1.022009e+00
  2.368430e-02   1.283622e+02   9.844638e-01
  2.398330e-02   1.261748e+02   9.982485e-01
  2.428220e-02   1.249872e+02   9.714356e-01
  2.458110e-02   1.214900e+02   9.899507e-01
  2.488000e-02   1.171820e+02   9.463098e-01
  2.517890e-02   1.148208e+02   9.255531e-01
  2.547790e-02   1.122412e+02   9.280255e-01
  2.577680e-02   1.102491e+02   9.123652e-01
  2.607570e-02   1.072691e+02   9.072376e-01
  2.637460e-02   1.056585e+02   8.931686e-01
  2.667350e-02   1.042038e+02   8.647989e-01
  2.697250e-02   1.014972e+02   8.271786e-01
  2.727140e-02   1.004786e+02   7.924732e-01
  2.757030e-02   9.979025e+01   7.910648e-01
  2.786920e-02   9.802482e+01   7.750754e-01
  2.816810e-02   9.675862e+01   7.578488e-01
  2.846700e-02   9.476632e+01   7.407463e-01
  2.876600e-02   9.442925e+01   7.305186e-01
  2.906490e-02   9.174034e+01   7.222082e-01
  2.936380e-02   9.105134e+01   7.141336e-01
  2.966270e-02   9.045975e+01   7.065874e-01
  2.996160e-02   8.922494e+01   7.027765e-01
  3.026060e-02   8.836713e+01   6.883753e-01
  3.055950e-02   8.686555e+01   6.815343e-01
  3.085840e-02   8.679100e+01   6.783653e-01
  3.115730e-02   8.577129e+01   6.715448e-01
  3.145620e-02   8.460532e+01   6.605559e-01
  3.175510e-02   8.540207e+01   6.654796e-01
  3.205410e-02   8.406857e+01   6.566655e-01
  3.235300e-02   8.239666e+01   6.474692e-01
  3.265190e-02   8.065552e+01   6.288368e-01
  3.295080e-02   8.178632e+01   6.373820e-01
  3.324970e-02   7.952556e+01   6.276856e-01
  3.354870e-02   7.993332e+01   6.276475e-01
  3.384760e-02   8.001939e+01   6.207345e-01
  3.414650e-02   8.029386e+01   6.217981e-01
  3.444540e-02   7.910923e+01   6.087126e-01
  3.474430e-02   7.690885e+01   6.054689e-01
  3.504330e-02   7.806906e+01   6.024593e-01
  3.534220e-02   7.780508e+01   6.021819e-01
  3.564110e-02   7.749256e+01   6.002308e-01
  3.594000e-02   7.731424e+01   5.880643e-01
  3.623890e-02   7.673796e+01   5.958354e-01
  3.653780e-02   7.571293e+01   5.758345e-01
  3.683680e-02   7.614987e+01   5.850072e-01
  3.713570e-02   7.530900e+01   5.824621e-01
  3.743460e-02   7.516269e+01   5.724117e-01
  3.773350e-02   7.451108e+01   5.692681e-01
  3.803240e-02   7.575347e+01   5.876955e-01
  3.833140e-02   7.470467e+01   5.974845e-01
  3.863030e-02   7.408827e+01   6.042638e-01
  3.892920e-02   7.381125e+01   6.015645e-01
  3.922810e-02   7.362008e+01   6.031395e-01
  3.952700e-02   7.356637e+01   5.990119e-01
  3.982600e-02   7.254083e+01   6.034602e-01
  4.012490e-02   7.171784e+01   5.906756e-01
  4.042380e-02   7.285113e+01   6.031475e-01
  4.072270e-02   7.168794e+01   5.959528e-01
  4.102160e-02   7.259724e+01   5.989349e-01
  4.132050e-02   7.116279e+01   5.937659e-01
  4.161950e-02   7.075225e+01   5.859312e-01
  4.191840e-02   7.111001e+01   5.951097e-01
  4.221730e-02   7.019423e+01   5.836160e-01
  4.251620e-02   7.176742e+01   5.978543e-01
  4.281510e-02   7.106620e+01   5.857259e-01
  4.311410e-02   6.980613e+01   5.812537e-01
  4.341300e-02   7.162977e+01   5.918401e-01
  4.371190e-02   6.954811e+01   5.816719e-01
  4.401080e-02   7.021460e+01   5.844524e-01
  4.430970e-02   6.986396e+01   5.785352e-01
  4.460860e-02   6.919641e+01   5.764966e-01
  4.490760e-02   6.979656e+01   5.804702e-01
  4.520650e-02   6.975918e+01   5.759128e-01
  4.550540e-02   6.932609e+01   5.770366e-01
  4.580430e-02   6.896295e+01   5.733392e-01
  4.610320e-02   7.027415e+01   5.758629e-01
  4.640220e-02   6.806742e+01   5.710482e-01
  4.670110e-02   6.839411e+01   5.638942e-01
  4.700000e-02   6.858943e+01   5.667968e-01
  4.729890e-02   6.840545e+01   5.681547e-01
  4.759780e-02   6.864910e+01   5.684555e-01
  4.789680e-02   6.719462e+01   5.589275e-01
  4.819570e-02   6.725677e+01   5.584986e-01
  4.849460e-02   6.807859e+01   5.639828e-01
  4.879350e-02   6.789302e+01   5.570431e-01
  4.909240e-02   6.792427e+01   5.647428e-01
  4.939130e-02   6.711755e+01   5.518521e-01
  4.969030e-02   6.712520e+01   5.538843e-01
  4.998920e-02   6.727310e+01   5.538240e-01
  5.028810e-02   6.702450e+01   5.508077e-01
  5.058700e-02   6.606946e+01   5.508467e-01
  5.088590e-02   6.705529e+01   5.457243e-01
  5.118490e-02   6.720015e+01   5.535237e-01
  5.148380e-02   6.695898e+01   5.498795e-01
  5.178270e-02   6.592847e+01   5.385910e-01
  5.208160e-02   6.656373e+01   5.469472e-01
  5.238050e-02   6.596807e+01   5.387528e-01
  5.267940e-02   6.639078e+01   5.481976e-01
  5.297840e-02   6.685430e+01   5.429928e-01
  5.327730e-02   6.667658e+01   5.397542e-01
  5.357620e-02   6.563808e+01   5.374036e-01
  5.387510e-02   6.536464e+01   5.331849e-01
  5.417400e-02   6.536479e+01   5.381686e-01
  5.447300e-02   6.710540e+01   5.371527e-01
  5.477190e-02   6.502390e+01   5.299648e-01
  5.507080e-02   6.591801e+01   5.335960e-01
  5.536970e-02   6.574313e+01   5.310680e-01
  5.566860e-02   6.675640e+01   5.388313e-01
  5.596760e-02   6.673657e+01   5.326498e-01
  5.626650e-02   6.602626e+01   5.322103e-01
  5.656540e-02   6.630774e+01   5.315346e-01
  5.686430e-02   6.657468e+01   5.296230e-01
  5.716320e-02   6.540381e+01   5.214646e-01
  5.746210e-02   6.665871e+01   5.317405e-01
  5.776110e-02   6.566771e+01   5.295611e-01
  5.806000e-02   6.556814e+01   5.209731e-01
  5.835890e-02   6.515220e+01   5.198884e-01
  5.865780e-02   6.578174e+01   5.195472e-01
  5.895670e-02   6.398982e+01   5.221615e-01
  5.925570e-02   6.499905e+01   5.142162e-01
  5.955460e-02   6.408125e+01   5.173060e-01
  5.985350e-02   6.560617e+01   5.160564e-01
  6.015240e-02   6.500260e+01   5.153421e-01
  6.045130e-02   6.563085e+01   5.183879e-01
  6.075020e-02   6.526567e+01   5.119703e-01
  6.104920e-02   6.500490e+01   5.147944e-01
  6.134810e-02   6.505980e+01   5.155688e-01
  6.164700e-02   6.500435e+01   5.071814e-01
  6.194590e-02   6.545611e+01   5.171367e-01
  6.224480e-02   6.461891e+01   5.025248e-01
  6.254380e-02   6.529691e+01   5.137350e-01
  6.284270e-02   6.447020e+01   5.121201e-01
  6.314160e-02   6.496799e+01   5.018068e-01
  6.344050e-02   6.507120e+01   5.095832e-01
  6.373940e-02   6.503810e+01   5.010496e-01
  6.403840e-02   6.550338e+01   5.107330e-01
  6.433730e-02   6.452830e+01   5.016533e-01
  6.463620e-02   6.361717e+01   4.940329e-01
  6.493510e-02   6.498683e+01   5.103328e-01
  6.523400e-02   6.371214e+01   4.949047e-01
  6.553290e-02   6.499680e+01   5.024341e-01
  6.583190e-02   6.405018e+01   4.967220e-01
  6.613080e-02   6.490736e+01   4.955049e-01
  6.642970e-02   6.428718e+01   5.022743e-01
  6.672860e-02   6.468116e+01   4.931605e-01
  6.702750e-02   6.477964e+01   4.985262e-01
  6.732650e-02   6.452153e+01   4.940300e-01
  6.762540e-02   6.435887e+01   4.934069e-01
  6.792430e-02   6.365107e+01   4.926648e-01
  6.822320e-02   6.423640e+01   4.871149e-01
  6.852210e-02   6.499931e+01   4.973531e-01
  6.882110e-02   6.427842e+01   4.906464e-01
  6.912000e-02   6.413992e+01   4.896320e-01
  6.941890e-02   6.447592e+01   4.875454e-01
  6.971780e-02   6.480649e+01   4.883170e-01
  7.001670e-02   6.376581e+01   4.906369e-01
  7.031560e-02   6.468408e+01   4.873808e-01
  7.061460e-02   6.442383e+01   4.868732e-01
  7.091350e-02   6.461993e+01   4.861941e-01
  7.121240e-02   6.451951e+01   4.820934e-01
  7.151130e-02   6.373034e+01   4.851924e-01
  7.181020e-02   6.443976e+01   4.813363e-01
  7.210920e-02   6.357969e+01   4.813330e-01
  7.240810e-02   6.347304e+01   4.763531e-01
  7.270700e-02   6.412966e+01   4.848162e-01
  7.300590e-02   6.388967e+01   4.792774e-01
  7.330480e-02   6.436360e+01   4.756465e-01
  7.360370e-02   6.417730e+01   4.808132e-01
  7.390270e-02   6.417026e+01   4.753744e-01
  7.420160e-02   6.365459e+01   4.806893e-01
  7.450050e-02   6.384873e+01   4.724224e-01
  7.479940e-02   6.359732e+01   4.728066e-01
  7.509830e-02   6.470997e+01   4.809721e-01
  7.539730e-02   6.417036e+01   4.718664e-01
  7.569620e-02   6.386039e+01   4.715931e-01
  7.599510e-02   6.456187e+01   4.772681e-01
  7.629400e-02   6.398820e+01   4.690456e-01
  7.659290e-02   6.373955e+01   4.724560e-01
  7.689190e-02   6.414636e+01   4.696249e-01
  7.719080e-02   6.444149e+01   4.732974e-01
  7.748970e-02   6.409509e+01   4.685844e-01
  7.778860e-02   6.288307e+01   4.671095e-01
  7.808750e-02   6.396529e+01   4.676855e-01
  7.838640e-02   6.311174e+01   4.620503e-01
  7.868540e-02   6.443238e+01   4.681196e-01
  7.898430e-02   6.328231e+01   4.614355e-01
  7.928320e-02   6.449764e+01   4.713385e-01
  7.958210e-02   6.418062e+01   4.614207e-01
  7.988100e-02   6.315883e+01   4.630532e-01
  8.018000e-02   6.355931e+01   4.620327e-01
  8.047890e-02   6.346318e+01   4.612729e-01
  8.077780e-02   6.375970e+01   4.615303e-01
  8.107670e-02   6.427317e+01   4.609439e-01
  8.137560e-02   6.372469e+01   4.622223e-01
  8.167450e-02   6.311762e+01   4.571820e-01
  8.197350e-02   6.372913e+01   4.565963e-01
  8.227240e-02   6.370708e+01   4.609320e-01
  8.257130e-02   6.418370e+01   4.531455e-01
  8.287020e-02   6.349152e+01   4.597456e-01
  8.316910e-02   6.417730e+01   4.589951e-01
  8.346810e-02   6.403557e+01   4.541644e-01
  8.376700e-02   6.352162e+01   4.586429e-01
  8.406590e-02   6.429488e+01   4.520081e-01
  8.436480e-02   6.399707e+01   4.579521e-01
  8.466370e-02   6.428270e+01   4.531110e-01
  8.496270e-02   6.368533e+01   4.616698e-01
  8.526160e-02   6.409895e+01   4.777919e-01
  8.556050e-02   6.382762e+01   4.772300e-01
  8.585940e-02   6.384808e+01   4.832817e-01
  8.615830e-02   6.367980e+01   4.826444e-01
  8.645720e-02   6.391991e+01   4.883083e-01
  8.675620e-02   6.276445e+01   4.862832e-01
  8.705510e-02   6.337424e+01   4.876673e-01
  8.735400e-02   6.298715e+01   4.886103e-01
  8.765290e-02   6.379371e+01   4.922231e-01
  8.795180e-02   6.412326e+01   4.975132e-01
  8.825080e-02   6.398779e+01   4.924761e-01
  8.854970e-02   6.354292e+01   4.972949e-01
  8.884860e-02   6.391482e+01   4.967040e-01
  8.914750e-02   6.442660e+01   5.049225e-01
  8.944640e-02   6.348701e+01   4.975893e-01
  8.974530e-02   6.265420e+01   4.902796e-01
  9.004430e-02   6.956220e+01   5.145139e-01
  9.034320e-02   6.413481e+01   4.765786e-01
  9.064210e-02   6.409263e+01   4.755305e-01
  9.094100e-02   6.359209e+01   4.638053e-01
  9.123990e-02   6.277088e+01   4.595671e-01
  9.153890e-02   6.406167e+01   4.667710e-01
  9.183780e-02   6.374145e+01   4.622831e-01
  9.213670e-02   6.375784e+01   4.607088e-01
  9.243560e-02   6.494889e+01   4.637668e-01
  9.273450e-02   6.344180e+01   4.543861e-01
  9.303350e-02   6.250355e+01   4.569613e-01
  9.333240e-02   6.292531e+01   4.483015e-01
  9.363130e-02   6.404757e+01   4.557652e-01
  9.393020e-02   6.379208e+01   4.525286e-01
  9.422910e-02   6.313511e+01   4.513452e-01
  9.452800e-02   6.240649e+01   4.498883e-01
  9.482700e-02   6.303050e+01   4.419957e-01
  9.512590e-02   6.398758e+01   4.536073e-01
  9.542480e-02   6.312656e+01   4.456375e-01
  9.572370e-02   6.372743e+01   4.477534e-01
  9.602260e-02   6.321445e+01   4.481942e-01
  9.632160e-02   6.281457e+01   4.390803e-01
  9.662050e-02   6.376440e+01   4.449268e-01
  9.691940e-02   6.321800e+01   4.430164e-01
  9.721830e-02   6.436146e+01   4.444538e-01
  9.751720e-02   6.349542e+01   4.436228e-01
  9.781610e-02   6.218031e+01   4.347423e-01
  9.811510e-02   6.327846e+01   4.428642e-01
  9.841400e-02   6.375718e+01   4.374118e-01
  9.871290e-02   6.307521e+01   4.382125e-01
  9.901180e-02   6.389585e+01   4.421249e-01
  9.931070e-02   6.449290e+01   4.402784e-01
  9.960970e-02   6.348814e+01   4.399996e-01
  9.990860e-02   6.355500e+01   4.329484e-01
  1.002070e-01   6.273157e+01   4.342247e-01
  1.005060e-01   6.294667e+01   4.325644e-01
  1.008050e-01   6.311029e+01   4.355335e-01
  1.011040e-01   6.362798e+01   4.311805e-01
  1.014030e-01   6.332495e+01   4.321641e-01
  1.017020e-01   6.369038e+01   4.375305e-01
  1.020010e-01   6.308357e+01   4.306673e-01
  1.023000e-01   6.328595e+01   4.293559e-01
  1.025990e-01   6.262608e+01   4.261263e-01
  1.028980e-01   6.370395e+01   4.314378e-01
  1.031970e-01   6.367513e+01   4.336964e-01
  1.034960e-01   6.375879e+01   4.260539e-01
  1.037950e-01   6.360320e+01   4.294378e-01
  1.040930e-01   6.345877e+01   4.253712e-01
  1.043920e-01   6.290247e+01   4.273940e-01
  1.046910e-01   6.379805e+01   4.297651e-01
  1.049900e-01   6.397446e+01   4.245386e-01
  1.052890e-01   6.316907e+01   4.253641e-01
  1.055880e-01   6.333870e+01   4.243281e-01
  1.058870e-01   6.343832e+01   4.262696e-01
  1.061860e-01   6.307622e+01   4.209199e-01
  1.064850e-01   6.338847e+01   4.225898e-01
  1.067840e-01   6.405773e+01   4.270515e-01
  1.070830e-01   6.351077e+01   4.217402e-01
  1.073820e-01   6.331553e+01   4.195382e-01
  1.076800e-01   6.389139e+01   4.211318e-01
  1.079790e-01   6.366200e+01   4.222420e-01
  1.082780e-01   6.311201e+01   4.222980e-01
  1.085770e-01   6.310488e+01   4.133961e-01
  1.088760e-01   6.410213e+01   4.224474e-01
  1.091750e-01   6.399490e+01   4.205461e-01
  1.094740e-01   6.302533e+01   4.182678e-01
  1.097730e-01   6.318413e+01   4.163524e-01
  1.100720e-01   6.347182e+01   4.134117e-01
  1.103710e-01   6.361936e+01   4.202343e-01
  1.106700e-01   6.419348e+01   4.160521e-01
  1.109690e-01   6.304088e+01   4.180121e-01
  1.112670e-01   6.320411e+01   4.110755e-01
  1.115660e-01   6.329805e+01   4.125512e-01
  1.118650e-01   6.319379e+01   4.160820e-01
  1.121640e-01   6.342387e+01   4.109174e-01
  1.124630e-01   6.375160e+01   4.131448e-01
  1.127620e-01   6.231651e+01   4.084682e-01
  1.130610e-01   6.340839e+01   4.114480e-01
  1.133600e-01   6.388228e+01   4.177365e-01
  1.136590e-01   6.269013e+01   4.037221e-01
  1.139580e-01   6.364825e+01   4.113536e-01
  1.142570e-01   6.391979e+01   4.119402e-01
  1.145560e-01   6.287012e+01   4.091196e-01
  1.148550e-01   6.293569e+01   4.081831e-01
  1.151530e-01   6.305817e+01   4.032426e-01
  1.154520e-01   6.386006e+01   4.108817e-01
  1.157510e-01   6.338608e+01   4.048431e-01
  1.160500e-01   6.352678e+01   4.115410e-01
  1.163490e-01   6.280946e+01   4.029975e-01
  1.166480e-01   6.344325e+01   4.078286e-01
  1.169470e-01   6.333723e+01   4.052426e-01
  1.172460e-01   6.347271e+01   4.062342e-01
  1.175450e-01   6.417474e+01   4.051400e-01
  1.178440e-01   6.367344e+01   4.035545e-01
  1.181430e-01   6.363985e+01   4.064889e-01
  1.184420e-01   6.386142e+01   4.049738e-01
  1.187400e-01   6.381254e+01   4.034488e-01
  1.190390e-01   6.385974e+01   4.027824e-01
  1.193380e-01   6.353456e+01   4.017556e-01
  1.196370e-01   6.316033e+01   4.027447e-01
  1.199360e-01   6.363620e+01   4.001960e-01
  1.202350e-01   6.379417e+01   4.036636e-01
  1.205340e-01   6.322342e+01   3.994289e-01
  1.208330e-01   6.352806e+01   3.990585e-01
  1.211320e-01   6.372388e+01   4.028963e-01
  1.214310e-01   6.390131e+01   3.968184e-01
  1.217300e-01   6.448641e+01   4.042102e-01
  1.220290e-01   6.364123e+01   4.002118e-01
  1.223270e-01   6.330058e+01   3.965047e-01
  1.226260e-01   6.364968e+01   3.970744e-01
  1.229250e-01   6.335149e+01   3.945927e-01
  1.232240e-01   6.388691e+01   3.999185e-01
  1.235230e-01   6.445159e+01   4.008853e-01
  1.238220e-01   6.444941e+01   3.974801e-01
  1.241210e-01   6.312234e+01   3.949082e-01
  1.244200e-01   6.371390e+01   3.931684e-01
  1.247190e-01   6.418227e+01   3.992565e-01
  1.250180e-01   6.366119e+01   3.927534e-01
  1.253170e-01   6.400703e+01   3.945793e-01
  1.256160e-01   6.429558e+01   3.980407e-01
  1.259140e-01   6.393194e+01   3.940939e-01
  1.262130e-01   6.388336e+01   3.939441e-01
  1.265120e-01   6.304428e+01   3.886074e-01
  1.268110e-01   6.372525e+01   3.914463e-01
  1.271100e-01   6.419199e+01   3.964282e-01
  1.274090e-01   6.362355e+01   3.913832e-01
  1.277080e-01   6.456965e+01   3.930312e-01
  1.280070e-01   6.380407e+01   3.894621e-01
  1.283060e-01   6.457015e+01   3.932820e-01
  1.286050e-01   6.324445e+01   3.919692e-01
  1.289040e-01   6.395220e+01   3.872408e-01
  1.292030e-01   6.360743e+01   3.910843e-01
  1.295020e-01   6.360631e+01   3.873971e-01
  1.298000e-01   6.414178e+01   3.897558e-01
  1.300990e-01   6.414456e+01   3.873418e-01
  1.303980e-01   6.377584e+01   3.869469e-01
  1.306970e-01   6.407005e+01   3.907655e-01
  1.309960e-01   6.399821e+01   3.883461e-01
  1.312950e-01   6.410670e+01   3.884327e-01
  1.315940e-01   6.411745e+01   3.841780e-01
  1.318930e-01   6.378951e+01   3.860293e-01
  1.321920e-01   6.406298e+01   3.866167e-01
  1.324910e-01   6.311276e+01   3.846909e-01
  1.327900e-01   6.417035e+01   3.857503e-01
  1.330890e-01   6.326359e+01   3.825455e-01
  1.333870e-01   6.407565e+01   3.847572e-01
  1.336860e-01   6.397934e+01   3.837640e-01
  1.339850e-01   6.367228e+01   3.814490e-01
  1.342840e-01   6.380628e+01   3.846545e-01
  1.345830e-01   6.419342e+01   3.844055e-01
  1.348820e-01   6.376986e+01   3.831352e-01
  1.351810e-01   6.371495e+01   3.781586e-01
  1.354800e-01   6.320826e+01   3.809801e-01
  1.357790e-01   6.315638e+01   3.785282e-01
  1.360780e-01   6.353667e+01   3.812734e-01
  1.363770e-01   6.468628e+01   3.842418e-01
  1.366760e-01   6.413577e+01   3.847023e-01
  1.369740e-01   6.334361e+01   3.958589e-01
  1.372730e-01   6.428231e+01   4.008884e-01
  1.375720e-01   6.312487e+01   4.065219e-01
  1.378710e-01   6.397931e+01   4.109775e-01
  1.381700e-01   6.395899e+01   4.126473e-01
  1.384690e-01   6.347463e+01   4.182212e-01
  1.387680e-01   6.358288e+01   4.071478e-01
  1.390670e-01   6.389429e+01   3.965378e-01
  1.393660e-01   6.373850e+01   3.952818e-01
  1.396650e-01   6.373985e+01   3.924924e-01
  1.399640e-01   6.464859e+01   3.962965e-01
  1.402630e-01   6.404680e+01   3.863292e-01
  1.405620e-01   6.427025e+01   3.913755e-01
  1.408600e-01   6.345970e+01   3.876780e-01
  1.411590e-01   6.365364e+01   3.892479e-01
  1.414580e-01   6.368095e+01   3.898233e-01
  1.417570e-01   6.332996e+01   3.813467e-01
  1.420560e-01   6.437006e+01   3.889873e-01
  1.423550e-01   6.385266e+01   3.847942e-01
  1.426540e-01   6.374241e+01   3.809678e-01
  1.429530e-01   6.360401e+01   3.796392e-01
  1.432520e-01   6.358158e+01   3.766446e-01
  1.435510e-01   6.378123e+01   3.799397e-01
  1.438500e-01   6.366553e+01   3.755637e-01
  1.441490e-01   6.398987e+01   3.756384e-01
  1.444470e-01   6.448557e+01   3.795371e-01
  1.447460e-01   6.342184e+01   3.726637e-01
  1.450450e-01   6.388467e+01   3.777646e-01
  1.453440e-01   6.361882e+01   3.710956e-01
  1.456430e-01   6.428327e+01   3.767187e-01
  1.459420e-01   6.380991e+01   3.746724e-01
  1.462410e-01   6.406178e+01   3.736731e-01
  1.465400e-01   6.421681e+01   3.754278e-01
  1.468390e-01   6.369792e+01   3.692152e-01
  1.471380e-01   6.406422e+01   3.732495e-01
  1.474370e-01   6.430605e+01   3.746012e-01
  1.477360e-01   6.442030e+01   3.738548e-01
  1.480340e-01   6.394747e+01   3.688936e-01
  1.483330e-01   6.423295e+01   3.781223e-01
  1.486320e-01   6.456324e+01   3.886039e-01
  1.489310e-01   6.420090e+01   3.892036e-01
  1.492300e-01   6.448327e+01   3.895719e-01
  1.495290e-01   6.450858e+01   3.921005e-01
  1.498280e-01   6.409682e+01   3.953658e-01
  1.501270e-01   6.434935e+01   3.976882e-01
  1.504260e-01   6.375625e+01   3.905478e-01
  1.507250e-01   6.416005e+01   3.976209e-01
  1.510240e-01   6.443470e+01   3.974347e-01
  1.513230e-01   6.473099e+01   4.036238e-01
  1.516210e-01   6.470464e+01   3.993049e-01
  1.519200e-01   6.397031e+01   3.970326e-01
  1.522190e-01   6.478694e+01   4.065174e-01
  1.525180e-01   6.404532e+01   3.993561e-01
  1.528170e-01   6.408011e+01   4.048412e-01
  1.531160e-01   6.437864e+01   4.025238e-01
  1.534150e-01   6.393524e+01   3.953783e-01
  1.537140e-01   6.365521e+01   3.877884e-01
  1.540130e-01   6.456350e+01   3.841093e-01
  1.543120e-01   6.428941e+01   3.835253e-01
  1.546110e-01   6.420665e+01   3.807485e-01
  1.549100e-01   6.403489e+01   3.804664e-01
  1.552090e-01   6.362200e+01   3.812983e-01
  1.555070e-01   6.424915e+01   3.740033e-01
  1.558060e-01   6.408326e+01   3.787998e-01
  1.561050e-01   6.322474e+01   3.725165e-01
  1.564040e-01   6.384980e+01   3.758863e-01
  1.567030e-01   6.427146e+01   3.751515e-01
  1.570020e-01   6.410795e+01   3.727333e-01
  1.573010e-01   6.365187e+01   3.748641e-01
  1.576000e-01   6.399539e+01   3.700764e-01
  1.578990e-01   6.416217e+01   3.724635e-01
  1.581980e-01   6.392020e+01   3.700687e-01
  1.584970e-01   6.399967e+01   3.700887e-01
  1.587960e-01   6.453040e+01   3.750373e-01
  1.590940e-01   6.395062e+01   3.680737e-01
  1.593930e-01   6.464867e+01   3.688373e-01
  1.596920e-01   6.395088e+01   3.678681e-01
  1.599910e-01   6.442499e+01   3.708962e-01
  1.602900e-01   6.454545e+01   3.706144e-01
  1.605890e-01   6.406785e+01   3.637460e-01
  1.608880e-01   6.372529e+01   3.651774e-01
  1.611870e-01   6.397752e+01   3.648895e-01
  1.614860e-01   6.441299e+01   3.665335e-01
  1.617850e-01   6.416296e+01   3.626299e-01
  1.620840e-01   6.328988e+01   3.601543e-01
  1.623830e-01   6.422072e+01   3.643791e-01
  1.626810e-01   6.431009e+01   3.624556e-01
  1.629800e-01   6.389137e+01   3.574262e-01
  1.632790e-01   6.339048e+01   3.571592e-01
  1.635780e-01   6.413882e+01   3.604158e-01
  1.638770e-01   6.405625e+01   3.625251e-01
  1.641760e-01   6.445160e+01   3.618764e-01
  1.644750e-01   6.387990e+01   3.594948e-01
  1.647740e-01   6.408242e+01   3.596789e-01
  1.650730e-01   6.383762e+01   3.603426e-01
  1.653720e-01   6.369628e+01   3.595562e-01
  1.656710e-01   6.406497e+01   3.584815e-01
  1.659700e-01   6.364118e+01   3.588224e-01
  1.662680e-01   6.419939e+01   3.590482e-01
  1.665670e-01   6.411472e+01   3.597695e-01
  1.668660e-01   6.442885e+01   3.572276e-01
  1.671650e-01   6.384326e+01   3.584325e-01
  1.674640e-01   6.372645e+01   3.573433e-01
  1.677630e-01   6.365782e+01   3.552701e-01
  1.680620e-01   6.458293e+01   3.601191e-01
  1.683610e-01   6.388736e+01   3.525923e-01
  1.686600e-01   6.358944e+01   3.565806e-01
  1.689590e-01   6.379116e+01   3.536050e-01
  1.692580e-01   6.414989e+01   3.544139e-01
  1.695570e-01   6.373955e+01   3.577600e-01
  1.698560e-01   6.405496e+01   3.526911e-01
  1.701540e-01   6.397612e+01   3.552256e-01
  1.704530e-01   6.410746e+01   3.526543e-01
  1.707520e-01   6.376173e+01   3.518829e-01
  1.710510e-01   6.450703e+01   3.568830e-01
  1.713500e-01   6.439219e+01   3.530739e-01
  1.716490e-01   6.451549e+01   3.561621e-01
  1.719480e-01   6.380398e+01   3.486088e-01
  1.722470e-01   6.320071e+01   3.492551e-01
  1.725460e-01   6.426106e+01   3.538045e-01
  1.728450e-01   6.374482e+01   3.500402e-01
  1.731440e-01   6.362009e+01   3.502330e-01
  1.734430e-01   6.347869e+01   3.466711e-01
  1.737410e-01   6.331563e+01   3.497514e-01
  1.740400e-01   6.433123e+01   3.518258e-01
  1.743390e-01   6.379030e+01   3.478701e-01
  1.746380e-01   6.408541e+01   3.502615e-01
  1.749370e-01   6.407527e+01   3.479475e-01
  1.752360e-01   6.383846e+01   3.495860e-01
  1.755350e-01   6.358303e+01   3.480047e-01
  1.758340e-01   6.363217e+01   3.434913e-01
  1.761330e-01   6.363362e+01   3.490247e-01
  1.764320e-01   6.419406e+01   3.456843e-01
  1.767310e-01   6.392919e+01   3.493033e-01
  1.770300e-01   6.322044e+01   3.437315e-01
  1.773280e-01   6.386082e+01   3.468444e-01
  1.776270e-01   6.388360e+01   3.457008e-01
  1.779260e-01   6.366369e+01   3.435764e-01
  1.782250e-01   6.406239e+01   3.473913e-01
  1.785240e-01   6.389260e+01   3.436874e-01
  1.788230e-01   6.367134e+01   3.447845e-01
  1.791220e-01   6.436643e+01   3.471768e-01
  1.794210e-01   6.356711e+01   3.418080e-01
  1.797200e-01   6.353575e+01   3.432310e-01
  1.800190e-01   6.354994e+01   3.409330e-01
  1.803180e-01   6.411942e+01   3.459955e-01
  1.806170e-01   6.386883e+01   3.424516e-01
  1.809160e-01   6.429070e+01   3.429142e-01
  1.812140e-01   6.316460e+01   3.407241e-01
  1.815130e-01   6.382361e+01   3.419978e-01
  1.818120e-01   6.370079e+01   3.430033e-01
  1.821110e-01   6.392466e+01   3.396406e-01
  1.824100e-01   6.394479e+01   3.421563e-01
  1.827090e-01   6.302470e+01   3.390287e-01
  1.830080e-01   6.359862e+01   3.407335e-01
  1.833070e-01   6.300410e+01   3.367037e-01
  1.836060e-01   6.384599e+01   3.381410e-01
  1.839050e-01   6.322069e+01   3.403786e-01
  1.842040e-01   6.364727e+01   3.387410e-01
  1.845030e-01   6.336271e+01   3.371788e-01
  1.848010e-01   6.327976e+01   3.387336e-01
  1.851000e-01   6.374157e+01   3.353287e-01
  1.853990e-01   6.333071e+01   3.391960e-01
  1.856980e-01   6.368302e+01   3.377091e-01
  1.859970e-01   6.324774e+01   3.352830e-01
  1.862960e-01   6.367539e+01   3.378492e-01
  1.865950e-01   6.345882e+01   3.355262e-01
  1.868940e-01   6.360377e+01   3.397630e-01
  1.871930e-01   6.298735e+01   3.310267e-01
  1.874920e-01   6.332125e+01   3.350049e-01
  1.877910e-01   6.374171e+01   3.359576e-01
  1.880900e-01   6.371515e+01   3.358876e-01
  1.883880e-01   6.372107e+01   3.376498e-01
  1.886870e-01   6.316450e+01   3.301256e-01
  1.889860e-01   6.379194e+01   3.373583e-01
  1.892850e-01   6.339697e+01   3.337977e-01
  1.895840e-01   6.333567e+01   3.325543e-01
  1.898830e-01   6.304441e+01   3.322502e-01
  1.901820e-01   6.284901e+01   3.314276e-01
  1.904810e-01   6.306676e+01   3.318476e-01
  1.907800e-01   6.328566e+01   3.316569e-01
  1.910790e-01   6.310364e+01   3.305714e-01
  1.913780e-01   6.307056e+01   3.315510e-01
  1.916770e-01   6.294098e+01   3.310575e-01
  1.919750e-01   6.322390e+01   3.325686e-01
  1.922740e-01   6.260804e+01   3.273245e-01
  1.925730e-01   6.315616e+01   3.295019e-01
  1.928720e-01   6.344680e+01   3.310138e-01
  1.931710e-01   6.354118e+01   3.318677e-01
  1.934700e-01   6.321377e+01   3.295022e-01
  1.937690e-01   6.284490e+01   3.276462e-01
  1.940680e-01   6.328964e+01   3.306036e-01
  1.943670e-01   6.320963e+01   3.284470e-01
  1.946660e-01   6.296460e+01   3.284042e-01
  1.949650e-01   6.305762e+01   3.265788e-01
  1.952640e-01   6.292632e+01   3.277101e-01
  1.955630e-01   6.278655e+01   3.285363e-01
  1.958610e-01   6.324954e+01   3.266367e-01
  1.961600e-01   6.340697e+01   3.283661e-01
  1.964590e-01   6.280545e+01   3.253426e-01
  1.967580e-01   6.301060e+01   3.280779e-01
  1.970570e-01   6.317285e+01   3.262928e-01
  1.973560e-01   6.261656e+01   3.231266e-01
  1.976550e-01   6.325302e+01   3.275249e-01
  1.979540e-01   6.295515e+01   3.244292e-01
  1.982530e-01   6.270544e+01   3.255197e-01
  1.985520e-01   6.313589e+01   3.246072e-01
  1.988510e-01   6.252359e+01   3.231722e-01
  1.991500e-01   6.287378e+01   3.262486e-01
  1.994480e-01   6.264137e+01   3.223375e-01
  1.997470e-01   6.285517e+01   3.247473e-01
  2.000460e-01   6.288779e+01   3.210023e-01
  2.003450e-01   6.234124e+01   3.218473e-01
  2.006440e-01   6.285415e+01   3.259055e-01
  2.009430e-01   6.340556e+01   3.223211e-01
  2.012420e-01   6.269433e+01   3.237565e-01
  2.015410e-01   6.266954e+01   3.203059e-01
  2.018400e-01   6.303128e+01   3.219277e-01
  2.021390e-01   6.315990e+01   3.232430e-01
  2.024380e-01   6.290929e+01   3.177642e-01
  2.027370e-01   6.292555e+01   3.227843e-01
  2.030350e-01   6.245542e+01   3.185175e-01
  2.033340e-01   6.266366e+01   3.198749e-01
  2.036330e-01   6.267239e+01   3.174354e-01
  2.039320e-01   6.244973e+01   3.176838e-01
  2.042310e-01   6.189608e+01   3.192938e-01
  2.045300e-01   6.257287e+01   3.163758e-01
  2.048290e-01   6.252165e+01   3.173238e-01
  2.051280e-01   6.289054e+01   3.178520e-01
  2.054270e-01   6.228333e+01   3.157768e-01
  2.057260e-01   6.236334e+01   3.193839e-01
  2.060250e-01   6.259130e+01   3.160210e-01
  2.063240e-01   6.264649e+01   3.187302e-01
  2.066230e-01   6.162732e+01   3.147776e-01
  2.069210e-01   6.215202e+01   3.173335e-01
  2.072200e-01   6.289634e+01   3.185452e-01
  2.075190e-01   6.229927e+01   3.146187e-01
  2.078180e-01   6.215583e+01   3.166644e-01
  2.081170e-01   6.215400e+01   3.150482e-01
  2.084160e-01   6.146807e+01   3.153121e-01
  2.087150e-01   6.212835e+01   3.135277e-01
  2.090140e-01   6.189370e+01   3.143878e-01
  2.093130e-01   6.232324e+01   3.153435e-01
  2.096120e-01   6.258392e+01   3.154694e-01
  2.099110e-01   6.251662e+01   3.138489e-01
  2.102100e-01   6.193960e+01   3.139736e-01
  2.105080e-01   6.208876e+01   3.159539e-01
  2.108070e-01   6.201986e+01   3.128607e-01
  2.111060e-01   6.214683e+01   3.123982e-01
  2.114050e-01   6.206146e+01   3.125739e-01
  2.117040e-01   6.291188e+01   3.196793e-01
  2.120030e-01   6.221390e+01   3.238068e-01
  2.123020e-01   6.228461e+01   3.263301e-01
  2.126010e-01   6.164036e+01   3.220234e-01
  2.129000e-01   6.187104e+01   3.258357e-01
  2.131990e-01   6.237530e+01   3.300234e-01
  2.134980e-01   6.237280e+01   3.320193e-01
  2.137970e-01   6.204247e+01   3.286860e-01
  2.140950e-01   6.176326e+01   3.297759e-01
  2.143940e-01   6.256648e+01   3.331588e-01
  2.146930e-01   6.188272e+01   3.316452e-01
  2.149920e-01   6.179113e+01   3.317122e-01
  2.152910e-01   6.227723e+01   3.334866e-01
  2.155900e-01   6.221162e+01   3.361857e-01
  2.158890e-01   6.212260e+01   3.359451e-01
  2.161880e-01   6.200336e+01   3.341783e-01
  2.164870e-01   6.198301e+01   3.354061e-01
  2.167860e-01   6.253966e+01   3.306109e-01
  2.170850e-01   6.153436e+01   3.253920e-01
  2.173840e-01   6.203142e+01   3.236206e-01
  2.176820e-01   6.196845e+01   3.220194e-01
  2.179810e-01   6.151349e+01   3.218353e-01
  2.182800e-01   6.148289e+01   3.175344e-01
  2.185790e-01   6.185096e+01   3.200163e-01
  2.188780e-01   6.168053e+01   3.161276e-01
  2.191770e-01   6.157082e+01   3.178995e-01
  2.194760e-01   6.180299e+01   3.193324e-01
  2.197750e-01   6.188375e+01   3.163765e-01
  2.200740e-01   6.141462e+01   3.131687e-01
  2.203730e-01   6.172944e+01   3.157113e-01
  2.206720e-01   6.140213e+01   3.139347e-01
  2.209710e-01   6.143219e+01   3.161697e-01
  2.212700e-01   6.157933e+01   3.121393e-01
  2.215680e-01   6.163102e+01   3.150556e-01
  2.218670e-01   6.151684e+01   3.105525e-01
  2.221660e-01   6.088127e+01   3.123349e-01
  2.224650e-01   6.190181e+01   3.124323e-01
  2.227640e-01   6.143018e+01   3.109801e-01
  2.230630e-01   6.085664e+01   3.104325e-01
  2.233620e-01   6.120730e+01   3.105449e-01
  2.236610e-01   6.207860e+01   3.127475e-01
  2.239600e-01   6.085019e+01   3.060815e-01
  2.242590e-01   6.124702e+01   3.101284e-01
  2.245580e-01   6.176203e+01   3.105267e-01
  2.248570e-01   6.147784e+01   3.116209e-01
  2.251550e-01   6.093927e+01   3.066808e-01
  2.254540e-01   6.205630e+01   3.097322e-01
  2.257530e-01   6.182530e+01   3.114595e-01
  2.260520e-01   6.116760e+01   3.060064e-01
  2.263510e-01   6.141144e+01   3.076152e-01
  2.266500e-01   6.125819e+01   3.071059e-01
  2.269490e-01   6.145505e+01   3.062282e-01
  2.272480e-01   6.173603e+01   3.094392e-01
  2.275470e-01   6.111038e+01   3.037762e-01
  2.278460e-01   6.147261e+01   3.081460e-01
  2.281450e-01   6.171315e+01   3.060060e-01
  2.284440e-01   6.114831e+01   3.060822e-01
  2.287420e-01   6.098308e+01   3.065405e-01
  2.290410e-01   6.089219e+01   3.002458e-01
  2.293400e-01   6.097027e+01   3.051414e-01
  2.296390e-01   6.111605e+01   3.040336e-01
  2.299380e-01   6.126705e+01   3.048980e-01
  2.302370e-01   6.126661e+01   3.042860e-01
  2.305360e-01   6.112138e+01   3.019970e-01
  2.308350e-01   6.100527e+01   3.059725e-01
  2.311340e-01   6.099342e+01   3.002599e-01
  2.314330e-01   6.117279e+01   3.028430e-01
  2.317320e-01   6.119193e+01   3.039788e-01
  2.320310e-01   6.082524e+01   2.999631e-01
  2.323290e-01   6.090420e+01   3.048527e-01
  2.326280e-01   6.103234e+01   2.997694e-01
  2.329270e-01   6.157488e+01   3.015697e-01
  2.332260e-01   6.135267e+01   3.025678e-01
  2.335250e-01   6.099472e+01   3.009710e-01
  2.338240e-01   6.083028e+01   3.017544e-01
  2.341230e-01   6.080031e+01   2.972348e-01
  2.344220e-01   6.052820e+01   2.995822e-01
  2.347210e-01   6.127928e+01   3.013168e-01
  2.350200e-01   6.069245e+01   2.990502e-01
  2.353190e-01   6.026629e+01   2.983479e-01
  2.356180e-01   6.104050e+01   2.969084e-01
  2.359170e-01   6.093574e+01   3.009438e-01
  2.362150e-01   6.108122e+01   2.993063e-01
  2.365140e-01   6.083254e+01   2.964022e-01
  2.368130e-01   6.064416e+01   2.982336e-01
  2.371120e-01   6.047627e+01   2.964416e-01
  2.374110e-01   6.115897e+01   3.006671e-01
  2.377100e-01   6.063306e+01   2.958027e-01
  2.380090e-01   6.039052e+01   2.965740e-01
  2.383080e-01   6.084782e+01   2.957614e-01
  2.386070e-01   6.080613e+01   2.972490e-01
  2.389060e-01   6.037752e+01   2.958581e-01
  2.392050e-01   6.084681e+01   2.954216e-01
  2.395040e-01   6.026256e+01   2.960314e-01
  2.398020e-01   6.033475e+01   2.941759e-01
  2.401010e-01   6.036735e+01   2.959468e-01
  2.404000e-01   6.051462e+01   2.935011e-01
  2.406990e-01   6.082403e+01   2.959290e-01
  2.409980e-01   6.048082e+01   2.940852e-01
  2.412970e-01   6.061887e+01   2.939755e-01
  2.415960e-01   6.046815e+01   2.945009e-01
  2.418950e-01   6.089285e+01   2.938633e-01
  2.421940e-01   6.097416e+01   2.952822e-01
  2.424930e-01   6.045971e+01   2.949289e-01
  2.427920e-01   6.043723e+01   2.911260e-01
  2.430910e-01   5.974550e+01   2.914103e-01
  2.433890e-01   6.001110e+01   2.910726e-01
  2.436880e-01   6.002149e+01   2.936344e-01
  2.439870e-01   6.050173e+01   2.912813e-01
  2.442860e-01   6.032253e+01   2.903109e-01
  2.445850e-01   6.069060e+01   2.929351e-01
  2.448840e-01   6.030490e+01   2.915663e-01
  2.451830e-01   6.009588e+01   2.925942e-01
  2.454820e-01   6.029367e+01   2.895991e-01
  2.457810e-01   6.005298e+01   2.901991e-01
  2.460800e-01   6.053147e+01   2.916781e-01
  2.463790e-01   6.076935e+01   2.912763e-01
  2.466780e-01   6.006470e+01   2.900120e-01
  2.469770e-01   5.994976e+01   2.888785e-01
  2.472750e-01   6.003557e+01   2.898342e-01
  2.475740e-01   6.054303e+01   2.920323e-01
  2.478730e-01   6.019077e+01   2.865155e-01
  2.481720e-01   6.033257e+01   2.897993e-01
  2.484710e-01   6.000073e+01   2.872065e-01
  2.487700e-01   6.057772e+01   2.916810e-01
  2.490690e-01   6.008711e+01   2.894227e-01
  2.493680e-01   6.055514e+01   2.875893e-01
  2.496670e-01   6.014254e+01   2.905233e-01
  2.499660e-01   5.976702e+01   2.866466e-01
  2.502650e-01   5.980441e+01   2.879976e-01
  2.505640e-01   5.965747e+01   2.847296e-01
  2.508620e-01   6.011958e+01   2.871772e-01
  2.511610e-01   5.993934e+01   2.890666e-01
  2.514600e-01   6.045399e+01   2.871413e-01
  2.517590e-01   5.985061e+01   2.854986e-01
  2.520580e-01   6.016844e+01   2.867734e-01
  2.523570e-01   5.998027e+01   2.866361e-01
  2.526560e-01   5.968847e+01   2.867717e-01
  2.529550e-01   5.997942e+01   2.841701e-01
  2.532540e-01   6.059456e+01   2.855218e-01
  2.535530e-01   6.002331e+01   2.839704e-01
  2.538520e-01   5.974450e+01   2.846300e-01
  2.541510e-01   6.011373e+01   2.839822e-01
  2.544490e-01   5.966684e+01   2.837324e-01
  2.547480e-01   5.960847e+01   2.838981e-01
  2.550470e-01   5.960867e+01   2.821856e-01
  2.553460e-01   5.968010e+01   2.827552e-01
  2.556450e-01   5.987360e+01   2.809296e-01
  2.559440e-01   5.961108e+01   2.831952e-01
  2.562430e-01   5.939863e+01   2.840090e-01
  2.565420e-01   5.940436e+01   2.815025e-01
  2.568410e-01   5.953466e+01   2.810177e-01
  2.571400e-01   5.931938e+01   2.809043e-01
  2.574390e-01   5.960825e+01   2.836945e-01
  2.577380e-01   5.942889e+01   2.822596e-01
  2.580360e-01   5.947953e+01   2.803954e-01
  2.583350e-01   6.004699e+01   2.842288e-01
  2.586340e-01   5.959923e+01   2.800896e-01
  2.589330e-01   5.953356e+01   2.827089e-01
  2.592320e-01   5.960186e+01   2.800958e-01
  2.595310e-01   5.959359e+01   2.810581e-01
  2.598300e-01   5.944965e+01   2.826102e-01
  2.601290e-01   5.934961e+01   2.780520e-01
  2.604280e-01   5.964394e+01   2.821693e-01
  2.607270e-01   5.972618e+01   2.786444e-01
  2.610260e-01   5.954972e+01   2.807575e-01
  2.613250e-01   5.933742e+01   2.808481e-01
  2.616240e-01   5.965322e+01   2.807063e-01
  2.619220e-01   5.987872e+01   2.813348e-01
  2.622210e-01   5.957822e+01   2.778211e-01
  2.625200e-01   5.940526e+01   2.791472e-01
  2.628190e-01   5.933796e+01   2.786987e-01
  2.631180e-01   5.938598e+01   2.770874e-01
  2.634170e-01   5.926671e+01   2.803846e-01
  2.637160e-01   5.951268e+01   2.773829e-01
  2.640150e-01   5.904976e+01   2.789901e-01
  2.643140e-01   5.948030e+01   2.769283e-01
  2.646130e-01   5.920498e+01   2.766648e-01
  2.649120e-01   5.953698e+01   2.804326e-01
  2.652110e-01   5.947000e+01   2.770936e-01
  2.655090e-01   5.957652e+01   2.781036e-01
  2.658080e-01   5.930633e+01   2.758643e-01
  2.661070e-01   5.913602e+01   2.766932e-01
  2.664060e-01   5.925490e+01   2.766867e-01
  2.667050e-01   5.917745e+01   2.767901e-01
  2.670040e-01   5.901235e+01   2.762144e-01
  2.673030e-01   5.942947e+01   2.763384e-01
  2.676020e-01   5.923465e+01   2.759791e-01
  2.679010e-01   5.972244e+01   2.770187e-01
  2.682000e-01   5.936216e+01   2.750607e-01
  2.684990e-01   5.916048e+01   2.756186e-01
  2.687980e-01   5.958388e+01   2.762275e-01
  2.690960e-01   5.931765e+01   2.767385e-01
  2.693950e-01   5.976876e+01   2.748897e-01
  2.696940e-01   5.893040e+01   2.733214e-01
  2.699930e-01   5.917997e+01   2.749169e-01
  2.702920e-01   5.947686e+01   2.753263e-01
  2.705910e-01   5.948396e+01   2.758087e-01
  2.708900e-01   5.939857e+01   2.734881e-01
  2.711890e-01   5.896384e+01   2.743216e-01
  2.714880e-01   5.935070e+01   2.742023e-01
  2.717870e-01   5.870526e+01   2.731659e-01
  2.720860e-01   5.925650e+01   2.734346e-01
  2.723850e-01   5.879717e+01   2.717378e-01
  2.726840e-01   5.879311e+01   2.728197e-01
  2.729820e-01   5.871815e+01   2.724630e-01
  2.732810e-01   5.940752e+01   2.731445e-01
  2.735800e-01   5.917600e+01   2.725211e-01
  2.738790e-01   5.938026e+01   2.735372e-01
  2.741780e-01   5.910122e+01   2.733503e-01
  2.744770e-01   5.882237e+01   2.701829e-01
  2.747760e-01   5.882167e+01   2.715235e-01
  2.750750e-01   5.945582e+01   2.761179e-01
  2.753740e-01   5.898848e+01   2.794313e-01
  2.756730e-01   5.896141e+01   2.808482e-01
  2.759720e-01   5.922111e+01   2.801783e-01
  2.762710e-01   5.934655e+01   2.844991e-01
  2.765690e-01   5.906689e+01   2.831130e-01
  2.768680e-01   5.899721e+01   2.856279e-01
  2.771670e-01   5.916328e+01   2.836499e-01
  2.774660e-01   5.885245e+01   2.837226e-01
  2.777650e-01   5.915080e+01   2.879040e-01
  2.780640e-01   5.939593e+01   2.871178e-01
  2.783630e-01   5.915492e+01   2.869570e-01
  2.786620e-01   5.884845e+01   2.879164e-01
  2.789610e-01   5.898684e+01   2.883624e-01
  2.792600e-01   5.843553e+01   2.898394e-01
  2.795590e-01   5.900515e+01   2.855426e-01
  2.798580e-01   5.891093e+01   2.898046e-01
  2.801560e-01   5.931198e+01   2.903511e-01
  2.804550e-01   5.929680e+01   2.911923e-01
  2.807540e-01   5.934149e+01   2.926352e-01
  2.810530e-01   5.906968e+01   2.892135e-01
  2.813520e-01   5.870801e+01   2.921882e-01
  2.816510e-01   5.882510e+01   2.914706e-01
  2.819500e-01   5.921846e+01   2.925555e-01
  2.822490e-01   5.825734e+01   2.901717e-01
  2.825480e-01   5.909240e+01   2.917974e-01
  2.828470e-01   5.985359e+01   2.970923e-01
  2.831460e-01   5.918612e+01   2.939422e-01
  2.834450e-01   5.938112e+01   2.928449e-01
  2.837430e-01   5.913989e+01   2.939411e-01
  2.840420e-01   5.870513e+01   2.944583e-01
  2.843410e-01   5.889551e+01   3.013711e-01
  2.846400e-01   5.881017e+01   3.032661e-01
  2.849390e-01   5.897867e+01   3.115423e-01
  2.852380e-01   5.870570e+01   3.137056e-01
  2.855370e-01   5.813674e+01   3.152769e-01
  2.858360e-01   5.873280e+01   3.189175e-01
  2.861350e-01   5.791008e+01   3.194726e-01
  2.864340e-01   5.878684e+01   3.266440e-01
  2.867330e-01   5.833956e+01   3.244644e-01
  2.870320e-01   5.897949e+01   3.318381e-01
  2.873310e-01   5.830202e+01   3.268695e-01
  2.876290e-01   5.877561e+01   3.334146e-01
  2.879280e-01   5.882277e+01   3.365976e-01
  2.882270e-01   5.843171e+01   3.317735e-01
  2.885260e-01   5.845670e+01   3.358915e-01
  2.888250e-01   5.810943e+01   3.340395e-01
  2.891240e-01   5.827915e+01   3.395734e-01
  2.894230e-01   5.834941e+01   3.428465e-01
  2.897220e-01   5.843203e+01   3.349654e-01
  2.900210e-01   5.856720e+01   3.442213e-01
  2.903200e-01   5.807670e+01   3.407738e-01
  2.906190e-01   5.837364e+01   3.453216e-01
  2.909180e-01   5.738288e+01   3.433086e-01
  2.912160e-01   5.831760e+01   3.423878e-01
  2.915150e-01   5.814567e+01   3.531576e-01
  2.918140e-01   5.760767e+01   3.434203e-01
  2.921130e-01   5.771369e+01   3.469496e-01
  2.924120e-01   5.892089e+01   3.531047e-01
  2.927110e-01   5.834415e+01   3.503916e-01
  2.930100e-01   5.832850e+01   3.594776e-01
  2.933090e-01   5.807917e+01   3.529557e-01
  2.936080e-01   5.786284e+01   3.499200e-01
  2.939070e-01   5.777399e+01   3.552717e-01
  2.942060e-01   5.811341e+01   3.569340e-01
  2.945050e-01   5.788160e+01   3.636901e-01
  2.948030e-01   5.844092e+01   3.558776e-01
  2.951020e-01   5.789137e+01   3.596084e-01
  2.954010e-01   5.793051e+01   3.614450e-01
  2.957000e-01   5.811614e+01   3.637662e-01
  2.959990e-01   5.797627e+01   3.628907e-01
  2.962980e-01   5.804727e+01   3.637701e-01
  2.965970e-01   5.831004e+01   3.681670e-01
  2.968960e-01   5.760216e+01   3.657004e-01
  2.971950e-01   5.757772e+01   3.640588e-01
  2.974940e-01   5.810326e+01   3.643859e-01
  2.977930e-01   5.779309e+01   3.667573e-01
  2.980920e-01   5.837711e+01   3.688332e-01
  2.983900e-01   5.777805e+01   3.699164e-01
  2.986890e-01   5.782211e+01   3.659480e-01
  2.989880e-01   5.811012e+01   3.707454e-01
  2.992870e-01   5.809857e+01   3.716411e-01
  2.995860e-01   5.753114e+01   3.719358e-01
  2.998850e-01   5.824597e+01   3.721122e-01
  3.001840e-01   5.771527e+01   3.727680e-01
  3.004830e-01   5.756834e+01   3.771347e-01
  3.007820e-01   5.814934e+01   3.775533e-01
  3.010810e-01   5.766628e+01   3.733247e-01
  3.013800e-01   5.820831e+01   3.807230e-01
  3.016790e-01   5.811826e+01   3.794286e-01
  3.019780e-01   5.790878e+01   3.807481e-01
  3.022760e-01   5.784751e+01   3.823255e-01
  3.025750e-01   5.759707e+01   3.794705e-01
  3.028740e-01   5.828573e+01   3.871545e-01
  3.031730e-01   5.767908e+01   3.833110e-01
  3.034720e-01   5.779553e+01   3.852607e-01
  3.037710e-01   5.829661e+01   3.866642e-01
  3.040700e-01   5.789577e+01   3.871782e-01
  3.043690e-01   5.800824e+01   3.921535e-01
  3.046680e-01   5.736942e+01   3.886261e-01
  3.049670e-01   5.778802e+01   3.865527e-01
  3.052660e-01   5.743293e+01   3.921364e-01
  3.055650e-01   5.799087e+01   3.926466e-01
  3.058630e-01   5.852279e+01   3.998294e-01
  3.061620e-01   5.734310e+01   3.885369e-01
  3.064610e-01   5.796642e+01   3.956407e-01
  3.067600e-01   5.736480e+01   3.996310e-01
  3.070590e-01   5.801233e+01   3.957973e-01
  3.073580e-01   5.742883e+01   3.998540e-01
  3.076570e-01   5.813064e+01   3.950719e-01
  3.079560e-01   5.702894e+01   3.975808e-01
  3.082550e-01   5.832612e+01   4.020770e-01
  3.085540e-01   5.671560e+01   3.961962e-01
  3.088530e-01   5.780499e+01   4.050635e-01
  3.091520e-01   5.801860e+01   3.998431e-01
  3.094500e-01   5.731473e+01   4.060995e-01
  3.097490e-01   5.776470e+01   4.058388e-01
  3.100480e-01   5.791912e+01   4.033459e-01
  3.103470e-01   5.725919e+01   4.122354e-01
  3.106460e-01   5.790498e+01   4.023994e-01
  3.109450e-01   5.810271e+01   4.149347e-01
  3.112440e-01   5.707386e+01   4.043218e-01
  3.115430e-01   5.775898e+01   4.120914e-01
  3.118420e-01   5.680136e+01   4.131910e-01
  3.121410e-01   5.717757e+01   4.081094e-01
  3.124400e-01   5.812501e+01   4.189795e-01
  3.127390e-01   5.801849e+01   4.126948e-01
  3.130380e-01   5.841348e+01   4.230751e-01
  3.133360e-01   5.792379e+01   4.189245e-01
  3.136350e-01   5.723105e+01   4.157451e-01
  3.139340e-01   5.759103e+01   4.231890e-01
  3.142330e-01   5.745020e+01   4.162075e-01
  3.145320e-01   5.726994e+01   4.258842e-01
  3.148310e-01   5.817731e+01   4.242904e-01
  3.151300e-01   5.804735e+01   4.238162e-01
  3.154290e-01   5.771967e+01   4.275531e-01
  3.157280e-01   5.758332e+01   4.242102e-01
  3.160270e-01   5.724756e+01   4.312625e-01
  3.163260e-01   5.717080e+01   4.226880e-01
  3.166250e-01   5.748147e+01   4.321427e-01
  3.169230e-01   5.790788e+01   4.311530e-01
  3.172220e-01   5.759215e+01   4.348095e-01
  3.175210e-01   5.758065e+01   4.343885e-01
  3.178200e-01   5.715064e+01   4.297891e-01
  3.181190e-01   5.755908e+01   4.392927e-01
  3.184180e-01   5.777270e+01   4.354905e-01
  3.187170e-01   5.812688e+01   4.446244e-01
  3.190160e-01   5.717842e+01   4.397950e-01
  3.193150e-01   5.749695e+01   4.344500e-01
  3.196140e-01   5.744636e+01   4.456421e-01
  3.199130e-01   5.693939e+01   4.373101e-01
  3.202120e-01   5.724812e+01   4.456896e-01
  3.205100e-01   5.707218e+01   4.437822e-01
  3.208090e-01   5.707597e+01   4.405867e-01
  3.211080e-01   5.725856e+01   4.482088e-01
  3.214070e-01   5.749796e+01   4.414178e-01
  3.217060e-01   5.723988e+01   4.477197e-01
  3.220050e-01   5.686211e+01   4.433701e-01
  3.223040e-01   5.674351e+01   4.408934e-01
  3.226030e-01   5.772931e+01   4.560199e-01
  3.229020e-01   5.686592e+01   4.374172e-01
  3.232010e-01   5.758326e+01   4.524308e-01
  3.235000e-01   5.773941e+01   4.480098e-01
  3.237990e-01   5.726210e+01   4.494776e-01
  3.240970e-01   5.782722e+01   4.585997e-01
  3.243960e-01   5.710503e+01   4.463647e-01
  3.246950e-01   5.781822e+01   4.603414e-01
  3.249940e-01   5.735656e+01   4.506913e-01
  3.252930e-01   5.761837e+01   4.590996e-01
  3.255920e-01   5.779288e+01   4.624911e-01
  3.258910e-01   5.724412e+01   4.558427e-01
  3.261900e-01   5.709518e+01   4.624191e-01
  3.264890e-01   6.823777e+01   4.996189e-01
  3.267880e-01   5.799440e+01   4.642078e-01
  3.270870e-01   5.669623e+01   4.668610e-01
  3.273860e-01   5.657449e+01   4.607630e-01
  3.276850e-01   5.771882e+01   4.710524e-01
  3.279830e-01   5.765288e+01   4.637528e-01
  3.282820e-01   5.621534e+01   4.672621e-01
  3.285810e-01   5.752074e+01   4.707230e-01
  3.288800e-01   5.758840e+01   4.744006e-01
  3.291790e-01   5.713833e+01   4.686777e-01
  3.294780e-01   5.647238e+01   4.732230e-01
  3.297770e-01   5.718809e+01   4.787333e-01
  3.300760e-01   5.730200e+01   4.742023e-01
  3.303750e-01   5.688222e+01   4.800059e-01
  3.306740e-01   5.714720e+01   4.745489e-01
  3.309730e-01   5.675369e+01   4.815344e-01
  3.312720e-01   5.768075e+01   4.891714e-01
  3.315700e-01   5.755882e+01   4.797734e-01
  3.318690e-01   5.667759e+01   4.886726e-01
  3.321680e-01   5.710194e+01   4.793915e-01
  3.324670e-01   5.645351e+01   4.887979e-01
  3.327660e-01   5.763569e+01   4.911439e-01
  3.330650e-01   5.729817e+01   4.902475e-01
  3.333640e-01   5.662703e+01   4.951308e-01
  3.336630e-01   5.745310e+01   4.871356e-01
  3.339620e-01   5.715695e+01   5.003192e-01
  3.342610e-01   5.676764e+01   4.918128e-01
  3.345600e-01   5.750558e+01   5.001052e-01
  3.348590e-01   5.704599e+01   5.069403e-01
  3.351570e-01   5.718992e+01   4.919756e-01
  3.354560e-01   5.826780e+01   5.160485e-01
  3.357550e-01   5.653715e+01   4.919250e-01
  3.360540e-01   5.730311e+01   5.099102e-01
  3.363530e-01   5.745459e+01   5.168334e-01
  3.366520e-01   5.671024e+01   4.983602e-01
  3.369510e-01   5.761371e+01   5.240426e-01
  3.372500e-01   5.698802e+01   4.978496e-01
  3.375490e-01   5.723105e+01   5.196814e-01
  3.378480e-01   5.713163e+01   5.166529e-01
  3.381470e-01   5.706405e+01   5.150739e-01
  3.384460e-01   5.664664e+01   5.269968e-01
  3.387450e-01   5.737212e+01   5.089951e-01
  3.390430e-01   5.652028e+01   5.236952e-01
  3.393420e-01   5.710733e+01   5.237221e-01
  3.396410e-01   5.694965e+01   5.236653e-01
  3.399400e-01   5.770346e+01   5.425644e-01
  3.402390e-01   5.620140e+01   5.099115e-01
  3.405380e-01   5.701565e+01   5.364293e-01
  3.408370e-01   5.727910e+01   5.299306e-01
  3.411360e-01   5.692507e+01   5.317546e-01
  3.414350e-01   5.682599e+01   5.384234e-01
  3.417340e-01   5.648336e+01   5.289919e-01
  3.420330e-01   5.601186e+01   5.426803e-01
  3.423320e-01   5.656742e+01   5.300815e-01
  3.426300e-01   5.680006e+01   5.457257e-01
  3.429290e-01   5.692863e+01   5.440807e-01
  3.432280e-01   5.690037e+01   5.417118e-01
  3.435270e-01   5.690299e+01   5.604099e-01
  3.438260e-01   5.637264e+01   5.355481e-01
  3.441250e-01   5.662158e+01   5.557816e-01
  3.444240e-01   5.688154e+01   5.491765e-01
  3.447230e-01   5.739824e+01   5.563736e-01
  3.450220e-01   5.676748e+01   5.647177e-01
  3.453210e-01   5.610212e+01   5.454010e-01
  3.456200e-01   5.637536e+01   5.678570e-01
  3.459190e-01   5.613605e+01   5.533936e-01
  3.462170e-01   5.610554e+01   5.639389e-01
  3.465160e-01   5.618622e+01   5.634987e-01
  3.468150e-01   5.641292e+01   5.637910e-01
  3.471140e-01   5.729777e+01   5.831853e-01
  3.474130e-01   5.665512e+01   5.641586e-01
  3.477120e-01   5.669232e+01   5.800960e-01
  3.480110e-01   5.716136e+01   5.761836e-01
  3.483100e-01   5.708285e+01   5.775676e-01
  3.486090e-01   5.657170e+01   5.897686e-01
  3.489080e-01   5.712960e+01   5.778041e-01
  3.492070e-01   5.684293e+01   5.921460e-01
  3.495060e-01   5.624714e+01   5.778139e-01
  3.498040e-01   5.703549e+01   5.941197e-01
  3.501030e-01   5.667670e+01   5.932214e-01
  3.504020e-01   5.594627e+01   5.884193e-01
  3.507010e-01   5.728865e+01   6.095918e-01
  3.510000e-01   5.785700e+01   5.935378e-01
  3.512990e-01   5.684757e+01   6.072405e-01
  3.515980e-01   5.600836e+01   5.946236e-01
  3.518970e-01   5.658743e+01   6.111225e-01
  3.521960e-01   5.772019e+01   6.260266e-01
  3.524950e-01   5.595380e+01   5.933425e-01
  3.527940e-01   5.649662e+01   6.227248e-01
  3.530930e-01   5.671165e+01   6.075589e-01
  3.533920e-01   5.631244e+01   6.205816e-01
  3.536900e-01   5.668214e+01   6.248836e-01
  3.539890e-01   5.696093e+01   6.230171e-01
  3.542880e-01   5.698453e+01   6.383043e-01
  3.545870e-01   5.648843e+01   6.105877e-01
  3.548860e-01   5.743296e+01   6.372007e-01
  3.551850e-01   5.702908e+01   6.233896e-01
  3.554840e-01   5.649978e+01   6.320028e-01
  3.557830e-01   5.575804e+01   6.302053e-01
  3.560820e-01   5.765722e+01   6.190403e-01
  3.563810e-01   5.617288e+01   6.313553e-01
  3.566800e-01   5.651878e+01   6.183660e-01
  3.569790e-01   5.711693e+01   6.414799e-01
  3.572770e-01   5.631124e+01   6.357274e-01
  3.575760e-01   5.677883e+01   6.121551e-01
  3.578750e-01   5.713638e+01   6.541952e-01
  3.581740e-01   5.659968e+01   6.221623e-01
  3.584730e-01   5.701653e+01   6.535087e-01
  3.587720e-01   5.622204e+01   6.376528e-01
  3.590710e-01   5.640369e+01   6.374621e-01
  3.593700e-01   5.713970e+01   6.662192e-01
  3.596690e-01   5.619966e+01   6.326961e-01
  3.599680e-01   5.692343e+01   6.663296e-01
  3.602670e-01   5.690091e+01   6.489942e-01
  3.605660e-01   5.512008e+01   6.543394e-01
  3.608640e-01   5.586710e+01   6.756524e-01
  3.611630e-01   5.583381e+01   6.403735e-01
  3.614620e-01   5.632072e+01   6.828384e-01
  3.617610e-01   5.541469e+01   6.520729e-01
  3.620600e-01   5.652034e+01   6.810669e-01
  3.623590e-01   5.715588e+01   6.819267e-01
  3.626580e-01   5.645617e+01   6.777398e-01
  3.629570e-01   5.672141e+01   6.976112e-01
  3.632560e-01   5.605290e+01   6.639642e-01
  3.635550e-01   5.627256e+01   7.061709e-01
  3.638540e-01   5.674500e+01   6.914982e-01
  3.641530e-01   5.728469e+01   6.994786e-01
  3.644510e-01   5.629229e+01   7.234820e-01
  3.647500e-01   5.738206e+01   6.862390e-01
  3.650490e-01   5.629393e+01   7.217171e-01
  3.653480e-01   5.768548e+01   7.133089e-01
  3.656470e-01   5.638318e+01   7.135968e-01
  3.659460e-01   5.661745e+01   7.365349e-01
  3.662450e-01   5.489749e+01   6.942379e-01
  3.665440e-01   5.516115e+01   7.441989e-01
  3.668430e-01   5.624952e+01   7.110515e-01
  3.671420e-01   5.724318e+01   7.482289e-01
  3.674410e-01   5.581671e+01   7.294589e-01
  3.677400e-01   5.721010e+01   7.519188e-01
  3.680390e-01   5.693629e+01   7.792185e-01
  3.683370e-01   5.698212e+01   7.297009e-01
  3.686360e-01   5.615775e+01   7.652738e-01
  3.689350e-01   5.643728e+01   7.507639e-01
  3.692340e-01   5.594160e+01   7.680548e-01
  3.695330e-01   5.628795e+01   7.976286e-01
  3.698320e-01   5.562426e+01   7.394908e-01
  3.701310e-01   5.672937e+01   8.031584e-01
  3.704300e-01   5.572966e+01   7.581741e-01
  3.707290e-01   5.590632e+01   7.997233e-01
  3.710280e-01   5.642358e+01   7.985891e-01
  3.713270e-01   5.544181e+01   7.800200e-01
  3.716260e-01   5.670105e+01   8.363752e-01
  3.719240e-01   5.549449e+01   7.736725e-01
  3.722230e-01   5.617998e+01   8.352572e-01
  3.725220e-01   5.645333e+01   8.085414e-01
  3.728210e-01   5.590104e+01   8.224300e-01
  3.731200e-01   5.479378e+01   8.626001e-01
  3.734190e-01   5.628795e+01   7.976286e-01
  3.737180e-01   5.740902e+01   8.797866e-01
  3.740170e-01   5.662703e+01   8.224976e-01
  3.743160e-01   5.565589e+01   8.725037e-01
  3.746150e-01   5.829888e+01   8.865788e-01
  3.749140e-01   5.520173e+01   8.419163e-01
  3.752130e-01   5.593394e+01   9.082052e-01
  3.755110e-01   5.621891e+01   8.467625e-01
  3.758100e-01   5.565375e+01   9.059277e-01
  3.761090e-01   5.539179e+01   8.768080e-01
  3.764080e-01   5.571983e+01   9.029450e-01
  3.767070e-01   5.574723e+01   9.443260e-01
  3.770060e-01   5.562932e+01   8.660423e-01
  3.773050e-01   5.714774e+01   9.643214e-01
  3.776040e-01   5.720668e+01   9.220889e-01
  3.779030e-01   5.794357e+01   9.586949e-01
  3.782020e-01   5.734875e+01   1.030180e+00
  3.785010e-01   5.574045e+01   8.927904e-01
  3.788000e-01   5.789152e+01   1.030007e+00
  3.790990e-01   5.583145e+01   9.332500e-01
  3.793970e-01   5.660905e+01   1.008787e+00
  3.796960e-01   5.648457e+01   1.002913e+00
  3.799950e-01   5.650691e+01   9.847040e-01
  3.802940e-01   5.497276e+01   1.079767e+00
  3.805930e-01   5.685289e+01   9.577113e-01
  3.808920e-01   5.671283e+01   1.102937e+00
  3.811910e-01   5.620554e+01   1.014898e+00
  3.814900e-01   5.638347e+01   1.069758e+00
  3.817890e-01   5.723202e+01   1.176857e+00
  3.820880e-01   5.535118e+01   9.835644e-01
  3.823870e-01   5.711731e+01   1.183286e+00
  3.826860e-01   5.634390e+01   1.031276e+00
  3.829840e-01   5.527513e+01   1.187409e+00
  3.832830e-01   5.485598e+01   1.130631e+00
  3.835820e-01   5.609407e+01   1.116093e+00
  3.838810e-01   5.734875e+01   1.261708e+00
  3.841800e-01   5.721283e+01   1.114136e+00
  3.844790e-01   5.519023e+01   1.246938e+00
  3.847780e-01   5.657863e+01   1.170119e+00
  3.850770e-01   5.459647e+01   1.249573e+00
  3.853760e-01   5.639922e+01   1.354796e+00
  3.856750e-01   5.735302e+01   1.178100e+00
  3.859740e-01   5.632367e+01   1.377853e+00
  3.862730e-01   5.779288e+01   1.266584e+00
  3.865710e-01   5.514394e+01   1.363346e+00
  3.868700e-01   5.673190e+01   1.408212e+00
  3.871690e-01   5.690553e+01   1.326978e+00
  3.874680e-01   5.412395e+01   1.490277e+00
  3.877670e-01   5.605116e+01   1.339114e+00
  3.880660e-01   5.692733e+01   1.562735e+00
  3.883650e-01   5.393051e+01   1.441353e+00
  3.886640e-01   5.784346e+01   1.557658e+00
  3.889630e-01   5.523619e+01   1.656423e+00
  3.892620e-01   5.389608e+01   1.471231e+00
  3.895610e-01   5.542109e+01   1.704659e+00
  3.898600e-01   5.598128e+01   1.667558e+00
  3.901580e-01   5.436195e+01   1.712240e+00
  3.904570e-01   5.446981e+01   1.916241e+00
  3.907560e-01   5.725622e+01   1.732652e+00
  3.910550e-01   5.732613e+01   2.001915e+00
  3.913540e-01   5.655712e+01   1.988443e+00
  3.916530e-01   5.697658e+01   1.995803e+00
  3.919520e-01   5.403163e+01   2.524732e+00
  3.922510e-01   5.487928e+01   1.958726e+00
  3.925500e-01   5.285190e+01   2.578908e+00
  3.928490e-01   5.536865e+01   2.409611e+00
  3.931480e-01   5.738206e+01   2.687161e+00
  3.934470e-01   0.000000e+00   0.000000e+00
  3.937460e-01   5.360692e+01   2.597264e+00
creator: radaver
creator-version: 3725
header-file: /nas_data/SAXS_data/20151104Workshop/header/JH1_0003.txt
image-file: /nas_data/Pilatus1M/20151104_Workshop/JH1_0003.tif
angular-axis-file: /nas_data/SAXS_data/20151104Workshop/q20151029.dat
beamstop-mask-file: /nas_data/SAXS_data/20151104Workshop/fit2d20151031.msk
detector-response-file: none
beam-center-x: 949.7700
beam-center-y: 918.8000
unit-time: 1.0000
channel-first: 10
channel-last: 1315
Exposure time [s]: 1.093909
Transmitted Beam: 0.484302
Incident Beam: 0.484302
Code: JH1
Concentration [mg/ml]: 1
Run Number: 0003
