# Supplementary material for: SAXS analysis of a soluble cytosolic NgBR construct including extracellular and transmembrane domains
Source: PLoS One. 2018 Jan 18;13(1):e0191371. doi: 10.1371/journal.pone.0191371 (PMC5773207; doi:10.1371/journal.pone.0191371)
Supplement: S1 File — (ZIP) [file pone.0191371.s001.zip › JH1_0004.dat]

Sample:   c= 1.0000 mg/ml  Code: JH1
  3.656810e-03   2.267708e+04   4.138430e+01
  3.955720e-03   2.208156e+04   2.804716e+01
  4.254640e-03   1.917330e+04   2.342008e+01
  4.553560e-03   1.546770e+04   2.028130e+01
  4.852480e-03   1.252791e+04   1.708869e+01
  5.151400e-03   1.053930e+04   1.548385e+01
  5.450320e-03   8.725341e+03   1.338164e+01
  5.749240e-03   7.466339e+03   1.199369e+01
  6.048150e-03   6.354885e+03   1.084590e+01
  6.347070e-03   5.519488e+03   9.603337e+00
  6.645990e-03   4.814130e+03   8.929322e+00
  6.944910e-03   4.226632e+03   8.054835e+00
  7.243830e-03   3.756604e+03   7.358241e+00
  7.542750e-03   3.336465e+03   6.908254e+00
  7.841670e-03   3.004164e+03   6.190745e+00
  8.140580e-03   2.722555e+03   5.974741e+00
  8.439500e-03   2.473612e+03   5.489236e+00
  8.738420e-03   2.271522e+03   5.210051e+00
  9.037340e-03   2.080592e+03   4.821277e+00
  9.336260e-03   1.915263e+03   4.545766e+00
  9.635180e-03   1.763299e+03   4.349292e+00
  9.934100e-03   1.630160e+03   4.046207e+00
  1.023300e-02   1.489022e+03   3.963109e+00
  1.053190e-02   1.373568e+03   3.860668e+00
  1.083090e-02   1.274497e+03   3.718834e+00
  1.112980e-02   1.174139e+03   3.539038e+00
  1.142870e-02   1.096024e+03   3.400129e+00
  1.172760e-02   1.008495e+03   3.252464e+00
  1.202650e-02   9.369648e+02   3.126326e+00
  1.232540e-02   8.670898e+02   2.991014e+00
  1.262440e-02   8.095955e+02   2.836411e+00
  1.292330e-02   7.563075e+02   2.699188e+00
  1.322220e-02   6.975261e+02   2.592174e+00
  1.352110e-02   6.461818e+02   2.469871e+00
  1.382000e-02   6.007291e+02   2.357959e+00
  1.411900e-02   5.630557e+02   2.271716e+00
  1.441790e-02   5.297056e+02   2.187541e+00
  1.471680e-02   4.943410e+02   2.103217e+00
  1.501570e-02   4.603692e+02   1.987713e+00
  1.531460e-02   4.359034e+02   1.925443e+00
  1.561350e-02   4.085018e+02   1.831239e+00
  1.591250e-02   3.854973e+02   1.794603e+00
  1.621140e-02   3.627564e+02   1.710849e+00
  1.651030e-02   3.418401e+02   1.643329e+00
  1.680920e-02   3.236385e+02   1.598980e+00
  1.710810e-02   3.058080e+02   1.557571e+00
  1.740710e-02   2.907898e+02   1.496989e+00
  1.770600e-02   2.766286e+02   1.445408e+00
  1.800490e-02   2.644151e+02   1.401969e+00
  1.830380e-02   2.510487e+02   1.376959e+00
  1.860270e-02   2.380017e+02   1.314666e+00
  1.890170e-02   2.270507e+02   1.284064e+00
  1.920060e-02   2.177295e+02   1.245511e+00
  1.949950e-02   2.078873e+02   1.231051e+00
  1.979840e-02   2.009664e+02   1.187675e+00
  2.009730e-02   1.931007e+02   1.151430e+00
  2.039620e-02   1.849855e+02   1.124932e+00
  2.069520e-02   1.795789e+02   1.102396e+00
  2.099410e-02   1.732860e+02   1.090755e+00
  2.129300e-02   1.669858e+02   1.042684e+00
  2.159190e-02   1.614914e+02   1.060723e+00
  2.189080e-02   1.552747e+02   1.045912e+00
  2.218980e-02   1.480296e+02   1.038811e+00
  2.248870e-02   1.453229e+02   1.047633e+00
  2.278760e-02   1.404225e+02   1.019671e+00
  2.308650e-02   1.364385e+02   1.036036e+00
  2.338540e-02   1.339294e+02   1.024334e+00
  2.368430e-02   1.315927e+02   9.969144e-01
  2.398330e-02   1.255860e+02   9.960557e-01
  2.428220e-02   1.247956e+02   9.708263e-01
  2.458110e-02   1.198618e+02   9.834322e-01
  2.488000e-02   1.173753e+02   9.472223e-01
  2.517890e-02   1.144275e+02   9.240958e-01
  2.547790e-02   1.110983e+02   9.234176e-01
  2.577680e-02   1.104762e+02   9.134324e-01
  2.607570e-02   1.082662e+02   9.115716e-01
  2.637460e-02   1.069266e+02   8.986383e-01
  2.667350e-02   1.032637e+02   8.610097e-01
  2.697250e-02   1.030900e+02   8.337604e-01
  2.727140e-02   1.004817e+02   7.925962e-01
  2.757030e-02   9.918461e+01   7.887709e-01
  2.786920e-02   9.795415e+01   7.749042e-01
  2.816810e-02   9.668474e+01   7.576653e-01
  2.846700e-02   9.382561e+01   7.371636e-01
  2.876600e-02   9.339289e+01   7.266004e-01
  2.906490e-02   9.361428e+01   7.296490e-01
  2.936380e-02   9.162586e+01   7.164833e-01
  2.966270e-02   9.017036e+01   7.055549e-01
  2.996160e-02   8.888445e+01   7.015323e-01
  3.026060e-02   8.894968e+01   6.907372e-01
  3.055950e-02   8.854259e+01   6.881779e-01
  3.085840e-02   8.671980e+01   6.781818e-01
  3.115730e-02   8.657365e+01   6.747729e-01
  3.145620e-02   8.426271e+01   6.593092e-01
  3.175510e-02   8.511472e+01   6.644520e-01
  3.205410e-02   8.367649e+01   6.552240e-01
  3.235300e-02   8.337138e+01   6.513786e-01
  3.265190e-02   8.245828e+01   6.359145e-01
  3.295080e-02   8.103408e+01   6.345327e-01
  3.324970e-02   8.154987e+01   6.357130e-01
  3.354870e-02   8.109444e+01   6.322781e-01
  3.384760e-02   7.988282e+01   6.202912e-01
  3.414650e-02   7.936263e+01   6.182683e-01
  3.444540e-02   7.941714e+01   6.099814e-01
  3.474430e-02   7.806035e+01   6.100700e-01
  3.504330e-02   7.837457e+01   6.037214e-01
  3.534220e-02   7.710889e+01   5.995656e-01
  3.564110e-02   7.769560e+01   6.011006e-01
  3.594000e-02   7.632022e+01   5.843534e-01
  3.623890e-02   7.602824e+01   5.931566e-01
  3.653780e-02   7.653139e+01   5.790194e-01
  3.683680e-02   7.568566e+01   5.833029e-01
  3.713570e-02   7.525795e+01   5.823461e-01
  3.743460e-02   7.531888e+01   5.730862e-01
  3.773350e-02   7.508442e+01   5.715340e-01
  3.803240e-02   7.433350e+01   5.822428e-01
  3.833140e-02   7.431448e+01   5.960054e-01
  3.863030e-02   7.280753e+01   5.991019e-01
  3.892920e-02   7.294914e+01   5.981247e-01
  3.922810e-02   7.298329e+01   6.006093e-01
  3.952700e-02   7.317224e+01   5.974887e-01
  3.982600e-02   7.140114e+01   5.987846e-01
  4.012490e-02   7.274034e+01   5.949545e-01
  4.042380e-02   7.212725e+01   6.002273e-01
  4.072270e-02   7.173276e+01   5.962224e-01
  4.102160e-02   7.315134e+01   6.013003e-01
  4.132050e-02   7.090517e+01   5.927730e-01
  4.161950e-02   7.109723e+01   5.874400e-01
  4.191840e-02   7.163305e+01   5.973778e-01
  4.221730e-02   7.021386e+01   5.837792e-01
  4.251620e-02   7.048226e+01   5.925599e-01
  4.281510e-02   7.081082e+01   5.847543e-01
  4.311410e-02   6.913818e+01   5.785470e-01
  4.341300e-02   7.141501e+01   5.910348e-01
  4.371190e-02   7.005418e+01   5.838660e-01
  4.401080e-02   6.921233e+01   5.803471e-01
  4.430970e-02   6.924135e+01   5.760320e-01
  4.460860e-02   6.977786e+01   5.789946e-01
  4.490760e-02   6.968086e+01   5.800699e-01
  4.520650e-02   6.986429e+01   5.764270e-01
  4.550540e-02   6.868248e+01   5.744321e-01
  4.580430e-02   7.014561e+01   5.783152e-01
  4.610320e-02   6.867003e+01   5.693320e-01
  4.640220e-02   6.790435e+01   5.704435e-01
  4.670110e-02   6.843649e+01   5.641477e-01
  4.700000e-02   6.897873e+01   5.684825e-01
  4.729890e-02   6.914678e+01   5.713049e-01
  4.759780e-02   6.790081e+01   5.654280e-01
  4.789680e-02   6.877597e+01   5.655452e-01
  4.819570e-02   6.776268e+01   5.606735e-01
  4.849460e-02   6.721900e+01   5.604893e-01
  4.879350e-02   6.687424e+01   5.529252e-01
  4.909240e-02   6.759570e+01   5.634540e-01
  4.939130e-02   6.684584e+01   5.508109e-01
  4.969030e-02   6.756913e+01   5.557905e-01
  4.998920e-02   6.777077e+01   5.559465e-01
  5.028810e-02   6.784013e+01   5.542265e-01
  5.058700e-02   6.692403e+01   5.544752e-01
  5.088590e-02   6.690966e+01   5.452076e-01
  5.118490e-02   6.661694e+01   5.511936e-01
  5.148380e-02   6.700481e+01   5.501445e-01
  5.178270e-02   6.706480e+01   5.432887e-01
  5.208160e-02   6.573270e+01   5.435983e-01
  5.238050e-02   6.551559e+01   5.369770e-01
  5.267940e-02   6.554453e+01   5.447688e-01
  5.297840e-02   6.661713e+01   5.421045e-01
  5.327730e-02   6.751690e+01   5.432207e-01
  5.357620e-02   6.678753e+01   5.421644e-01
  5.387510e-02   6.600939e+01   5.358830e-01
  5.417400e-02   6.611880e+01   5.413394e-01
  5.447300e-02   6.643602e+01   5.345416e-01
  5.477190e-02   6.662774e+01   5.365359e-01
  5.507080e-02   6.574202e+01   5.329577e-01
  5.536970e-02   6.483892e+01   5.274770e-01
  5.566860e-02   6.610510e+01   5.362713e-01
  5.596760e-02   6.629597e+01   5.309627e-01
  5.626650e-02   6.583017e+01   5.314937e-01
  5.656540e-02   6.617285e+01   5.310679e-01
  5.686430e-02   6.575461e+01   5.264245e-01
  5.716320e-02   6.605007e+01   5.241079e-01
  5.746210e-02   6.472137e+01   5.240296e-01
  5.776110e-02   6.529735e+01   5.281395e-01
  5.806000e-02   6.565687e+01   5.213983e-01
  5.835890e-02   6.532810e+01   5.206625e-01
  5.865780e-02   6.598073e+01   5.204052e-01
  5.895670e-02   6.570402e+01   5.291832e-01
  5.925570e-02   6.616880e+01   5.188951e-01
  5.955460e-02   6.607081e+01   5.253486e-01
  5.985350e-02   6.468656e+01   5.124984e-01
  6.015240e-02   6.574823e+01   5.183618e-01
  6.045130e-02   6.514134e+01   5.165232e-01
  6.075020e-02   6.485407e+01   5.104247e-01
  6.104920e-02   6.531261e+01   5.160835e-01
  6.134810e-02   6.531911e+01   5.166675e-01
  6.164700e-02   6.577856e+01   5.102640e-01
  6.194590e-02   6.544172e+01   5.171522e-01
  6.224480e-02   6.457052e+01   5.024069e-01
  6.254380e-02   6.578820e+01   5.157361e-01
  6.284270e-02   6.410166e+01   5.107256e-01
  6.314160e-02   6.498228e+01   5.019321e-01
  6.344050e-02   6.497763e+01   5.092879e-01
  6.373940e-02   6.421841e+01   4.979518e-01
  6.403840e-02   6.546593e+01   5.106584e-01
  6.433730e-02   6.543187e+01   5.052240e-01
  6.463620e-02   6.433340e+01   4.968756e-01
  6.493510e-02   6.401886e+01   5.065887e-01
  6.523400e-02   6.450288e+01   4.980361e-01
  6.553290e-02   6.403208e+01   4.987612e-01
  6.583190e-02   6.381377e+01   4.958738e-01
  6.613080e-02   6.469470e+01   4.947617e-01
  6.642970e-02   6.459956e+01   5.035635e-01
  6.672860e-02   6.421405e+01   4.914453e-01
  6.702750e-02   6.451377e+01   4.975717e-01
  6.732650e-02   6.504281e+01   4.960910e-01
  6.762540e-02   6.522065e+01   4.967687e-01
  6.792430e-02   6.453854e+01   4.961568e-01
  6.822320e-02   6.389227e+01   4.858763e-01
  6.852210e-02   6.510884e+01   4.978415e-01
  6.882110e-02   6.519923e+01   4.942173e-01
  6.912000e-02   6.344001e+01   4.870212e-01
  6.941890e-02   6.402930e+01   4.859218e-01
  6.971780e-02   6.403699e+01   4.854771e-01
  7.001670e-02   6.421413e+01   4.924275e-01
  7.031560e-02   6.354874e+01   4.831521e-01
  7.061460e-02   6.427990e+01   4.863970e-01
  7.091350e-02   6.431234e+01   4.851034e-01
  7.121240e-02   6.438622e+01   4.816625e-01
  7.151130e-02   6.399942e+01   4.862835e-01
  7.181020e-02   6.427796e+01   4.807988e-01
  7.210920e-02   6.318924e+01   4.799198e-01
  7.240810e-02   6.444199e+01   4.800423e-01
  7.270700e-02   6.475251e+01   4.872330e-01
  7.300590e-02   6.516986e+01   4.841230e-01
  7.330480e-02   6.472968e+01   4.770639e-01
  7.360370e-02   6.357909e+01   4.786340e-01
  7.390270e-02   6.420934e+01   4.755856e-01
  7.420160e-02   6.401007e+01   4.820970e-01
  7.450050e-02   6.390854e+01   4.727097e-01
  7.479940e-02   6.336195e+01   4.719969e-01
  7.509830e-02   6.334417e+01   4.759358e-01
  7.539730e-02   6.467074e+01   4.737688e-01
  7.569620e-02   6.418131e+01   4.728426e-01
  7.599510e-02   6.381763e+01   4.745756e-01
  7.629400e-02   6.375160e+01   4.682430e-01
  7.659290e-02   6.365929e+01   4.722245e-01
  7.689190e-02   6.340424e+01   4.669657e-01
  7.719080e-02   6.398662e+01   4.716900e-01
  7.748970e-02   6.407874e+01   4.685902e-01
  7.778860e-02   6.417789e+01   4.719601e-01
  7.808750e-02   6.397634e+01   4.677913e-01
  7.838640e-02   6.408697e+01   4.656716e-01
  7.868540e-02   6.373938e+01   4.656605e-01
  7.898430e-02   6.387215e+01   4.636458e-01
  7.928320e-02   6.378180e+01   4.687811e-01
  7.958210e-02   6.386010e+01   4.603315e-01
  7.988100e-02   6.389981e+01   4.658267e-01
  8.018000e-02   6.380553e+01   4.629915e-01
  8.047890e-02   6.397055e+01   4.631779e-01
  8.077780e-02   6.370401e+01   4.613931e-01
  8.107670e-02   6.339173e+01   4.578363e-01
  8.137560e-02   6.420866e+01   4.640391e-01
  8.167450e-02   6.374475e+01   4.595119e-01
  8.197350e-02   6.416907e+01   4.582336e-01
  8.227240e-02   6.337463e+01   4.597921e-01
  8.257130e-02   6.354881e+01   4.509617e-01
  8.287020e-02   6.448496e+01   4.633932e-01
  8.316910e-02   6.308866e+01   4.551491e-01
  8.346810e-02   6.360884e+01   4.527119e-01
  8.376700e-02   6.292989e+01   4.565655e-01
  8.406590e-02   6.384878e+01   4.505003e-01
  8.436480e-02   6.400840e+01   4.580567e-01
  8.466370e-02   6.368409e+01   4.510594e-01
  8.496270e-02   6.429233e+01   4.639295e-01
  8.526160e-02   6.424156e+01   4.783900e-01
  8.556050e-02   6.314591e+01   4.747410e-01
  8.585940e-02   6.407450e+01   4.842055e-01
  8.615830e-02   6.379275e+01   4.831398e-01
  8.645720e-02   6.349747e+01   4.867601e-01
  8.675620e-02   6.370155e+01   4.899685e-01
  8.705510e-02   6.426281e+01   4.911429e-01
  8.735400e-02   6.384644e+01   4.920006e-01
  8.765290e-02   6.366339e+01   4.917888e-01
  8.795180e-02   6.373577e+01   4.960771e-01
  8.825080e-02   6.376682e+01   4.916938e-01
  8.854970e-02   6.407456e+01   4.994407e-01
  8.884860e-02   6.407941e+01   4.974126e-01
  8.914750e-02   6.374796e+01   5.023263e-01
  8.944640e-02   6.446832e+01   5.014902e-01
  8.974530e-02   6.392278e+01   4.952874e-01
  9.004430e-02   6.743470e+01   5.066556e-01
  9.034320e-02   6.335924e+01   4.737545e-01
  9.064210e-02   6.375057e+01   4.743262e-01
  9.094100e-02   6.381627e+01   4.646871e-01
  9.123990e-02   6.308460e+01   4.607785e-01
  9.153890e-02   6.409999e+01   4.669759e-01
  9.183780e-02   6.308855e+01   4.599738e-01
  9.213670e-02   6.346931e+01   4.597295e-01
  9.243560e-02   6.522873e+01   4.648299e-01
  9.273450e-02   6.308843e+01   4.531822e-01
  9.303350e-02   6.437904e+01   4.638313e-01
  9.333240e-02   6.328155e+01   4.496316e-01
  9.363130e-02   6.381893e+01   4.550145e-01
  9.393020e-02   6.307780e+01   4.500509e-01
  9.422910e-02   6.321086e+01   4.516790e-01
  9.452800e-02   6.387732e+01   4.552226e-01
  9.482700e-02   6.325275e+01   4.428361e-01
  9.512590e-02   6.375780e+01   4.528554e-01
  9.542480e-02   6.349665e+01   4.470044e-01
  9.572370e-02   6.395294e+01   4.486076e-01
  9.602260e-02   6.360403e+01   4.496360e-01
  9.632160e-02   6.288740e+01   4.393961e-01
  9.662050e-02   6.388471e+01   4.454086e-01
  9.691940e-02   6.326362e+01   4.432382e-01
  9.721830e-02   6.261416e+01   4.384405e-01
  9.751720e-02   6.302023e+01   4.420214e-01
  9.781610e-02   6.303077e+01   4.377665e-01
  9.811510e-02   6.402783e+01   4.455411e-01
  9.841400e-02   6.278443e+01   4.341228e-01
  9.871290e-02   6.341260e+01   4.394444e-01
  9.901180e-02   6.266519e+01   4.379077e-01
  9.931070e-02   6.396375e+01   4.385298e-01
  9.960970e-02   6.433556e+01   4.429882e-01
  9.990860e-02   6.341346e+01   4.325265e-01
  1.002070e-01   6.366309e+01   4.374980e-01
  1.005060e-01   6.338351e+01   4.341235e-01
  1.008050e-01   6.379538e+01   4.379523e-01
  1.011040e-01   6.395266e+01   4.323396e-01
  1.014030e-01   6.302699e+01   4.312065e-01
  1.017020e-01   6.287538e+01   4.347829e-01
  1.020010e-01   6.375410e+01   4.330106e-01
  1.023000e-01   6.384560e+01   4.313104e-01
  1.025990e-01   6.281760e+01   4.268371e-01
  1.028980e-01   6.316352e+01   4.296639e-01
  1.031970e-01   6.401205e+01   4.349030e-01
  1.034960e-01   6.381649e+01   4.263062e-01
  1.037950e-01   6.326135e+01   4.283421e-01
  1.040930e-01   6.339380e+01   4.252129e-01
  1.043920e-01   6.363172e+01   4.299244e-01
  1.046910e-01   6.391435e+01   4.302168e-01
  1.049900e-01   6.402898e+01   4.247788e-01
  1.052890e-01   6.410929e+01   4.285779e-01
  1.055880e-01   6.394217e+01   4.264044e-01
  1.058870e-01   6.359644e+01   4.268602e-01
  1.061860e-01   6.424863e+01   4.248731e-01
  1.064850e-01   6.327938e+01   4.222850e-01
  1.067840e-01   6.362853e+01   4.256780e-01
  1.070830e-01   6.352573e+01   4.218488e-01
  1.073820e-01   6.244897e+01   4.167156e-01
  1.076800e-01   6.410362e+01   4.218896e-01
  1.079790e-01   6.307191e+01   4.203393e-01
  1.082780e-01   6.400022e+01   4.253187e-01
  1.085770e-01   6.337175e+01   4.143272e-01
  1.088760e-01   6.329854e+01   4.198498e-01
  1.091750e-01   6.355114e+01   4.191440e-01
  1.094740e-01   6.339003e+01   4.195348e-01
  1.097730e-01   6.378634e+01   4.183903e-01
  1.100720e-01   6.271655e+01   4.110021e-01
  1.103710e-01   6.328730e+01   4.191947e-01
  1.106700e-01   6.475898e+01   4.179391e-01
  1.109690e-01   6.375441e+01   4.204299e-01
  1.112670e-01   6.347852e+01   4.120245e-01
  1.115660e-01   6.352285e+01   4.133409e-01
  1.118650e-01   6.393491e+01   4.185732e-01
  1.121640e-01   6.321791e+01   4.103070e-01
  1.124630e-01   6.284278e+01   4.102467e-01
  1.127620e-01   6.247052e+01   4.090298e-01
  1.130610e-01   6.367716e+01   4.123767e-01
  1.133600e-01   6.365150e+01   4.170396e-01
  1.136590e-01   6.374013e+01   4.071460e-01
  1.139580e-01   6.338150e+01   4.105481e-01
  1.142570e-01   6.442894e+01   4.136354e-01
  1.145560e-01   6.334041e+01   4.107043e-01
  1.148550e-01   6.256667e+01   4.070415e-01
  1.151530e-01   6.381866e+01   4.057236e-01
  1.154520e-01   6.331731e+01   4.091891e-01
  1.157510e-01   6.303653e+01   4.037817e-01
  1.160500e-01   6.307519e+01   4.101329e-01
  1.163490e-01   6.324085e+01   4.044356e-01
  1.166480e-01   6.336396e+01   4.076307e-01
  1.169470e-01   6.380622e+01   4.067970e-01
  1.172460e-01   6.342805e+01   4.061480e-01
  1.175450e-01   6.336889e+01   4.026446e-01
  1.178440e-01   6.431805e+01   4.056488e-01
  1.181430e-01   6.302655e+01   4.045820e-01
  1.184420e-01   6.421323e+01   4.061445e-01
  1.187400e-01   6.318486e+01   4.015158e-01
  1.190390e-01   6.385981e+01   4.028389e-01
  1.193380e-01   6.384965e+01   4.028068e-01
  1.196370e-01   6.262055e+01   4.010761e-01
  1.199360e-01   6.361623e+01   4.001892e-01
  1.202350e-01   6.366382e+01   4.033073e-01
  1.205340e-01   6.319314e+01   3.993891e-01
  1.208330e-01   6.385925e+01   4.001533e-01
  1.211320e-01   6.358627e+01   4.025173e-01
  1.214310e-01   6.362340e+01   3.960099e-01
  1.217300e-01   6.311308e+01   3.999388e-01
  1.220290e-01   6.357595e+01   4.000624e-01
  1.223270e-01   6.388967e+01   3.984011e-01
  1.226260e-01   6.365508e+01   3.971468e-01
  1.229250e-01   6.350442e+01   3.951239e-01
  1.232240e-01   6.458589e+01   4.021565e-01
  1.235230e-01   6.409299e+01   3.998244e-01
  1.238220e-01   6.347189e+01   3.945094e-01
  1.241210e-01   6.349092e+01   3.961148e-01
  1.244200e-01   6.412244e+01   3.944820e-01
  1.247190e-01   6.387725e+01   3.983624e-01
  1.250180e-01   6.334694e+01   3.918376e-01
  1.253170e-01   6.338745e+01   3.927198e-01
  1.256160e-01   6.332022e+01   3.950652e-01
  1.259140e-01   6.335690e+01   3.923724e-01
  1.262130e-01   6.407861e+01   3.946008e-01
  1.265120e-01   6.466008e+01   3.936108e-01
  1.268110e-01   6.417601e+01   3.928832e-01
  1.271100e-01   6.440585e+01   3.971435e-01
  1.274090e-01   6.377861e+01   3.919146e-01
  1.277080e-01   6.356828e+01   3.900261e-01
  1.280070e-01   6.388136e+01   3.897524e-01
  1.283060e-01   6.398919e+01   3.915635e-01
  1.286050e-01   6.365822e+01   3.933043e-01
  1.289040e-01   6.386219e+01   3.870223e-01
  1.292030e-01   6.441412e+01   3.936114e-01
  1.295020e-01   6.402532e+01   3.887253e-01
  1.298000e-01   6.428764e+01   3.902533e-01
  1.300990e-01   6.372264e+01   3.861198e-01
  1.303980e-01   6.368800e+01   3.867344e-01
  1.306970e-01   6.414518e+01   3.910492e-01
  1.309960e-01   6.396660e+01   3.883044e-01
  1.312950e-01   6.390097e+01   3.878631e-01
  1.315940e-01   6.379460e+01   3.832631e-01
  1.318930e-01   6.418123e+01   3.872668e-01
  1.321920e-01   6.376815e+01   3.857799e-01
  1.324910e-01   6.457756e+01   3.891839e-01
  1.327900e-01   6.439473e+01   3.864781e-01
  1.330890e-01   6.431325e+01   3.857600e-01
  1.333870e-01   6.400806e+01   3.846080e-01
  1.336860e-01   6.437945e+01   3.850159e-01
  1.339850e-01   6.367408e+01   3.815077e-01
  1.342840e-01   6.385660e+01   3.848599e-01
  1.345830e-01   6.376237e+01   3.831663e-01
  1.348820e-01   6.345382e+01   3.822381e-01
  1.351810e-01   6.352846e+01   3.776575e-01
  1.354800e-01   6.380477e+01   3.828271e-01
  1.357790e-01   6.389796e+01   3.807973e-01
  1.360780e-01   6.336677e+01   3.808165e-01
  1.363770e-01   6.394183e+01   3.820777e-01
  1.366760e-01   6.396674e+01   3.842487e-01
  1.369740e-01   6.421999e+01   3.986436e-01
  1.372730e-01   6.288733e+01   3.965702e-01
  1.375720e-01   6.306134e+01   4.063740e-01
  1.378710e-01   6.413979e+01   4.115501e-01
  1.381700e-01   6.377449e+01   4.121092e-01
  1.384690e-01   6.447088e+01   4.215494e-01
  1.387680e-01   6.372583e+01   4.076622e-01
  1.390670e-01   6.333859e+01   3.948649e-01
  1.393660e-01   6.374161e+01   3.953467e-01
  1.396650e-01   6.394624e+01   3.931823e-01
  1.399640e-01   6.391823e+01   3.941067e-01
  1.402630e-01   6.389688e+01   3.859307e-01
  1.405620e-01   6.392824e+01   3.903874e-01
  1.408600e-01   6.431370e+01   3.903324e-01
  1.411590e-01   6.441429e+01   3.916215e-01
  1.414580e-01   6.333832e+01   3.888275e-01
  1.417570e-01   6.412404e+01   3.837837e-01
  1.420560e-01   6.299138e+01   3.848529e-01
  1.423550e-01   6.369191e+01   3.843633e-01
  1.426540e-01   6.341632e+01   3.800452e-01
  1.429530e-01   6.366486e+01   3.798738e-01
  1.432520e-01   6.369086e+01   3.770208e-01
  1.435510e-01   6.376963e+01   3.799583e-01
  1.438500e-01   6.348389e+01   3.750800e-01
  1.441490e-01   6.414231e+01   3.761382e-01
  1.444470e-01   6.451924e+01   3.796892e-01
  1.447460e-01   6.420401e+01   3.750070e-01
  1.450450e-01   6.377741e+01   3.775001e-01
  1.453440e-01   6.371673e+01   3.714330e-01
  1.456430e-01   6.490853e+01   3.785993e-01
  1.459420e-01   6.370892e+01   3.744281e-01
  1.462410e-01   6.371559e+01   3.727142e-01
  1.465400e-01   6.402181e+01   3.749097e-01
  1.468390e-01   6.365793e+01   3.691509e-01
  1.471380e-01   6.422570e+01   3.737718e-01
  1.474370e-01   6.375651e+01   3.730493e-01
  1.477360e-01   6.377205e+01   3.720211e-01
  1.480340e-01   6.438895e+01   3.702166e-01
  1.483330e-01   6.408615e+01   3.777427e-01
  1.486320e-01   6.372498e+01   3.861269e-01
  1.489310e-01   6.452802e+01   3.902484e-01
  1.492300e-01   6.325591e+01   3.859005e-01
  1.495290e-01   6.389725e+01   3.902927e-01
  1.498280e-01   6.438308e+01   3.963030e-01
  1.501270e-01   6.413624e+01   3.970847e-01
  1.504260e-01   6.487008e+01   3.939995e-01
  1.507250e-01   6.400545e+01   3.971971e-01
  1.510240e-01   6.423938e+01   3.968874e-01
  1.513230e-01   6.458294e+01   4.032183e-01
  1.516210e-01   6.455265e+01   3.988914e-01
  1.519200e-01   6.436779e+01   3.983198e-01
  1.522190e-01   6.346552e+01   4.024066e-01
  1.525180e-01   6.394367e+01   3.990949e-01
  1.528170e-01   6.428991e+01   4.055601e-01
  1.531160e-01   6.489510e+01   4.041916e-01
  1.534150e-01   6.369387e+01   3.946864e-01
  1.537140e-01   6.464423e+01   3.908440e-01
  1.540130e-01   6.395981e+01   3.823627e-01
  1.543120e-01   6.467128e+01   3.847164e-01
  1.546110e-01   6.413427e+01   3.805870e-01
  1.549100e-01   6.398496e+01   3.803712e-01
  1.552090e-01   6.401238e+01   3.825198e-01
  1.555070e-01   6.400578e+01   3.733465e-01
  1.558060e-01   6.482685e+01   3.810445e-01
  1.561050e-01   6.434234e+01   3.758471e-01
  1.564040e-01   6.438118e+01   3.775000e-01
  1.567030e-01   6.402221e+01   3.744757e-01
  1.570020e-01   6.415189e+01   3.729131e-01
  1.573010e-01   6.503440e+01   3.789662e-01
  1.576000e-01   6.379494e+01   3.695479e-01
  1.578990e-01   6.401141e+01   3.720776e-01
  1.581980e-01   6.476532e+01   3.725592e-01
  1.584970e-01   6.427017e+01   3.709218e-01
  1.587960e-01   6.453537e+01   3.751042e-01
  1.590940e-01   6.411472e+01   3.685972e-01
  1.593930e-01   6.420998e+01   3.676352e-01
  1.596920e-01   6.420371e+01   3.686461e-01
  1.599910e-01   6.431058e+01   3.706185e-01
  1.602900e-01   6.417609e+01   3.696041e-01
  1.605890e-01   6.384614e+01   3.631668e-01
  1.608880e-01   6.411780e+01   3.663515e-01
  1.611870e-01   6.455330e+01   3.665790e-01
  1.614860e-01   6.345253e+01   3.638414e-01
  1.617850e-01   6.375449e+01   3.615243e-01
  1.620840e-01   6.409479e+01   3.624879e-01
  1.623830e-01   6.407323e+01   3.640113e-01
  1.626810e-01   6.444250e+01   3.628793e-01
  1.629800e-01   6.383323e+01   3.573135e-01
  1.632790e-01   6.391143e+01   3.586739e-01
  1.635780e-01   6.443835e+01   3.613069e-01
  1.638770e-01   6.340307e+01   3.607225e-01
  1.641760e-01   6.469522e+01   3.626104e-01
  1.644750e-01   6.313889e+01   3.574535e-01
  1.647740e-01   6.459306e+01   3.611596e-01
  1.650730e-01   6.413421e+01   3.612292e-01
  1.653720e-01   6.405313e+01   3.606124e-01
  1.656710e-01   6.508612e+01   3.613777e-01
  1.659700e-01   6.369540e+01   3.590254e-01
  1.662680e-01   6.407473e+01   3.587496e-01
  1.665670e-01   6.398725e+01   3.594619e-01
  1.668660e-01   6.419723e+01   3.566348e-01
  1.671650e-01   6.415902e+01   3.593680e-01
  1.674640e-01   6.398880e+01   3.581282e-01
  1.677630e-01   6.434003e+01   3.572187e-01
  1.680620e-01   6.404460e+01   3.586653e-01
  1.683610e-01   6.371057e+01   3.521534e-01
  1.686600e-01   6.367122e+01   3.568598e-01
  1.689590e-01   6.385802e+01   3.538397e-01
  1.692580e-01   6.464573e+01   3.558307e-01
  1.695570e-01   6.417114e+01   3.590194e-01
  1.698560e-01   6.399129e+01   3.525651e-01
  1.701540e-01   6.479896e+01   3.575527e-01
  1.704530e-01   6.441258e+01   3.535419e-01
  1.707520e-01   6.429626e+01   3.534042e-01
  1.710510e-01   6.434732e+01   3.564908e-01
  1.713500e-01   6.415264e+01   3.524658e-01
  1.716490e-01   6.396120e+01   3.546783e-01
  1.719480e-01   6.373037e+01   3.484563e-01
  1.722470e-01   6.428985e+01   3.523009e-01
  1.725460e-01   6.384452e+01   3.527052e-01
  1.728450e-01   6.423178e+01   3.514238e-01
  1.731440e-01   6.439196e+01   3.524005e-01
  1.734430e-01   6.398314e+01   3.480945e-01
  1.737410e-01   6.383579e+01   3.512342e-01
  1.740400e-01   6.403550e+01   3.510653e-01
  1.743390e-01   6.416678e+01   3.489439e-01
  1.746380e-01   6.370503e+01   3.492693e-01
  1.749370e-01   6.463183e+01   3.495043e-01
  1.752360e-01   6.455142e+01   3.515818e-01
  1.755350e-01   6.402568e+01   3.492627e-01
  1.758340e-01   6.433621e+01   3.454346e-01
  1.761330e-01   6.387929e+01   3.497466e-01
  1.764320e-01   6.369250e+01   3.443794e-01
  1.767310e-01   6.421625e+01   3.501356e-01
  1.770300e-01   6.427937e+01   3.466467e-01
  1.773280e-01   6.378070e+01   3.466752e-01
  1.776270e-01   6.438237e+01   3.470962e-01
  1.779260e-01   6.373899e+01   3.438276e-01
  1.782250e-01   6.379012e+01   3.467008e-01
  1.785240e-01   6.331685e+01   3.421833e-01
  1.788230e-01   6.403277e+01   3.458100e-01
  1.791220e-01   6.358461e+01   3.451101e-01
  1.794210e-01   6.349847e+01   3.416712e-01
  1.797200e-01   6.359989e+01   3.434522e-01
  1.800190e-01   6.390984e+01   3.419448e-01
  1.803180e-01   6.370221e+01   3.449163e-01
  1.806170e-01   6.376547e+01   3.422222e-01
  1.809160e-01   6.345245e+01   3.407190e-01
  1.812140e-01   6.350399e+01   3.416861e-01
  1.815130e-01   6.389279e+01   3.422309e-01
  1.818120e-01   6.359483e+01   3.427658e-01
  1.821110e-01   6.344795e+01   3.384192e-01
  1.824100e-01   6.382349e+01   3.418794e-01
  1.827090e-01   6.384682e+01   3.412805e-01
  1.830080e-01   6.414229e+01   3.422346e-01
  1.833070e-01   6.395406e+01   3.392800e-01
  1.836060e-01   6.367575e+01   3.377371e-01
  1.839050e-01   6.396794e+01   3.424322e-01
  1.842040e-01   6.336030e+01   3.380238e-01
  1.845030e-01   6.345939e+01   3.374831e-01
  1.848010e-01   6.384157e+01   3.402815e-01
  1.851000e-01   6.371705e+01   3.353111e-01
  1.853990e-01   6.349380e+01   3.396799e-01
  1.856980e-01   6.291980e+01   3.357263e-01
  1.859970e-01   6.352144e+01   3.360546e-01
  1.862960e-01   6.345292e+01   3.373056e-01
  1.865950e-01   6.331508e+01   3.351929e-01
  1.868940e-01   6.321671e+01   3.387749e-01
  1.871930e-01   6.295624e+01   3.309912e-01
  1.874920e-01   6.329463e+01   3.349813e-01
  1.877910e-01   6.357533e+01   3.355658e-01
  1.880900e-01   6.312190e+01   3.343670e-01
  1.883880e-01   6.350444e+01   3.371225e-01
  1.886870e-01   6.335820e+01   3.306776e-01
  1.889860e-01   6.346535e+01   3.365406e-01
  1.892850e-01   6.341997e+01   3.339049e-01
  1.895840e-01   6.394199e+01   3.341890e-01
  1.898830e-01   6.366630e+01   3.339315e-01
  1.901820e-01   6.301868e+01   3.319210e-01
  1.904810e-01   6.362061e+01   3.333481e-01
  1.907800e-01   6.339550e+01   3.319910e-01
  1.910790e-01   6.342095e+01   3.314478e-01
  1.913780e-01   6.375243e+01   3.333850e-01
  1.916770e-01   6.357169e+01   3.327585e-01
  1.919750e-01   6.356180e+01   3.335027e-01
  1.922740e-01   6.247148e+01   3.270131e-01
  1.925730e-01   6.313599e+01   3.294954e-01
  1.928720e-01   6.330043e+01   3.306779e-01
  1.931710e-01   6.319138e+01   3.309992e-01
  1.934700e-01   6.385336e+01   3.312112e-01
  1.937690e-01   6.312219e+01   3.284142e-01
  1.940680e-01   6.316915e+01   3.303349e-01
  1.943670e-01   6.270833e+01   3.271877e-01
  1.946660e-01   6.297193e+01   3.284692e-01
  1.949650e-01   6.314800e+01   3.268584e-01
  1.952640e-01   6.312658e+01   3.282771e-01
  1.955630e-01   6.279035e+01   3.285922e-01
  1.958610e-01   6.341909e+01   3.271199e-01
  1.961600e-01   6.270688e+01   3.265939e-01
  1.964590e-01   6.344338e+01   3.270364e-01
  1.967580e-01   6.268306e+01   3.272698e-01
  1.970570e-01   6.275052e+01   3.252457e-01
  1.973560e-01   6.289760e+01   3.238962e-01
  1.976550e-01   6.265661e+01   3.260227e-01
  1.979540e-01   6.313330e+01   3.249333e-01
  1.982530e-01   6.305259e+01   3.264652e-01
  1.985520e-01   6.316356e+01   3.247237e-01
  1.988510e-01   6.263632e+01   3.235086e-01
  1.991500e-01   6.300990e+01   3.266472e-01
  1.994480e-01   6.326779e+01   3.239904e-01
  1.997470e-01   6.243806e+01   3.237132e-01
  2.000460e-01   6.267756e+01   3.205101e-01
  2.003450e-01   6.228388e+01   3.217441e-01
  2.006440e-01   6.269424e+01   3.255361e-01
  2.009430e-01   6.283490e+01   3.209122e-01
  2.012420e-01   6.302794e+01   3.246621e-01
  2.015410e-01   6.202877e+01   3.187087e-01
  2.018400e-01   6.246833e+01   3.205317e-01
  2.021390e-01   6.304518e+01   3.229945e-01
  2.024380e-01   6.199407e+01   3.154884e-01
  2.027370e-01   6.290174e+01   3.227683e-01
  2.030350e-01   6.260125e+01   3.189337e-01
  2.033340e-01   6.249171e+01   3.194804e-01
  2.036330e-01   6.299870e+01   3.183052e-01
  2.039320e-01   6.265147e+01   3.182410e-01
  2.042310e-01   6.223960e+01   3.202234e-01
  2.045300e-01   6.209594e+01   3.152119e-01
  2.048290e-01   6.275823e+01   3.179681e-01
  2.051280e-01   6.252087e+01   3.169608e-01
  2.054270e-01   6.238242e+01   3.160721e-01
  2.057260e-01   6.287653e+01   3.207402e-01
  2.060250e-01   6.234705e+01   3.154478e-01
  2.063240e-01   6.283433e+01   3.192523e-01
  2.066230e-01   6.277194e+01   3.177318e-01
  2.069210e-01   6.212239e+01   3.173022e-01
  2.072200e-01   6.261215e+01   3.178691e-01
  2.075190e-01   6.261866e+01   3.154682e-01
  2.078180e-01   6.232006e+01   3.171268e-01
  2.081170e-01   6.187267e+01   3.143784e-01
  2.084160e-01   6.203373e+01   3.168039e-01
  2.087150e-01   6.252397e+01   3.145684e-01
  2.090140e-01   6.276720e+01   3.166428e-01
  2.093130e-01   6.202146e+01   3.146231e-01
  2.096120e-01   6.182678e+01   3.135992e-01
  2.099110e-01   6.202031e+01   3.126443e-01
  2.102100e-01   6.222278e+01   3.147345e-01
  2.105080e-01   6.223478e+01   3.163694e-01
  2.108070e-01   6.247607e+01   3.140532e-01
  2.111060e-01   6.208567e+01   3.122881e-01
  2.114050e-01   6.299531e+01   3.149608e-01
  2.117040e-01   6.193181e+01   3.172238e-01
  2.120030e-01   6.206103e+01   3.234539e-01
  2.123020e-01   6.206430e+01   3.257980e-01
  2.126010e-01   6.264539e+01   3.246834e-01
  2.129000e-01   6.199304e+01   3.262024e-01
  2.131990e-01   6.168885e+01   3.282483e-01
  2.134980e-01   6.200484e+01   3.310847e-01
  2.137970e-01   6.242908e+01   3.297545e-01
  2.140950e-01   6.224727e+01   3.311119e-01
  2.143940e-01   6.203387e+01   3.317841e-01
  2.146930e-01   6.162089e+01   3.309891e-01
  2.149920e-01   6.237306e+01   3.333171e-01
  2.152910e-01   6.230894e+01   3.336181e-01
  2.155900e-01   6.182014e+01   3.351731e-01
  2.158890e-01   6.132767e+01   3.338354e-01
  2.161880e-01   6.168019e+01   3.333529e-01
  2.164870e-01   6.191138e+01   3.352591e-01
  2.167860e-01   6.180716e+01   3.287150e-01
  2.170850e-01   6.286136e+01   3.289278e-01
  2.173840e-01   6.184611e+01   3.231821e-01
  2.176820e-01   6.211968e+01   3.224572e-01
  2.179810e-01   6.159469e+01   3.220927e-01
  2.182800e-01   6.210374e+01   3.191782e-01
  2.185790e-01   6.105836e+01   3.180037e-01
  2.188780e-01   6.244167e+01   3.181166e-01
  2.191770e-01   6.162908e+01   3.180943e-01
  2.194760e-01   6.148194e+01   3.185464e-01
  2.197750e-01   6.172956e+01   3.160262e-01
  2.200740e-01   6.141422e+01   3.132115e-01
  2.203730e-01   6.224578e+01   3.170733e-01
  2.206720e-01   6.176448e+01   3.149037e-01
  2.209710e-01   6.203859e+01   3.177708e-01
  2.212700e-01   6.173582e+01   3.125794e-01
  2.215680e-01   6.142432e+01   3.145708e-01
  2.218670e-01   6.222404e+01   3.123761e-01
  2.221660e-01   6.133425e+01   3.135385e-01
  2.224650e-01   6.135285e+01   3.110873e-01
  2.227640e-01   6.143160e+01   3.110272e-01
  2.230630e-01   6.134885e+01   3.117289e-01
  2.233620e-01   6.059400e+01   3.090284e-01
  2.236610e-01   6.153332e+01   3.114144e-01
  2.239600e-01   6.150633e+01   3.077703e-01
  2.242590e-01   6.172910e+01   3.113900e-01
  2.245580e-01   6.199637e+01   3.111587e-01
  2.248570e-01   6.152189e+01   3.117761e-01
  2.251550e-01   6.176527e+01   3.087955e-01
  2.254540e-01   6.176129e+01   3.090383e-01
  2.257530e-01   6.170447e+01   3.111985e-01
  2.260520e-01   6.207286e+01   3.083055e-01
  2.263510e-01   6.085987e+01   3.062735e-01
  2.266500e-01   6.143703e+01   3.075968e-01
  2.269490e-01   6.118834e+01   3.056057e-01
  2.272480e-01   6.119632e+01   3.081267e-01
  2.275470e-01   6.145071e+01   3.046635e-01
  2.278460e-01   6.124259e+01   3.076119e-01
  2.281450e-01   6.067556e+01   3.034650e-01
  2.284440e-01   6.207267e+01   3.084302e-01
  2.287420e-01   6.134538e+01   3.074927e-01
  2.290410e-01   6.121280e+01   3.010773e-01
  2.293400e-01   6.106981e+01   3.054330e-01
  2.296390e-01   6.118610e+01   3.042503e-01
  2.299380e-01   6.118401e+01   3.047339e-01
  2.302370e-01   6.122932e+01   3.042359e-01
  2.305360e-01   6.159818e+01   3.032150e-01
  2.308350e-01   6.104535e+01   3.061158e-01
  2.311340e-01   6.092620e+01   3.001363e-01
  2.314330e-01   6.155131e+01   3.038210e-01
  2.317320e-01   6.064261e+01   3.026536e-01
  2.320310e-01   6.114263e+01   3.007867e-01
  2.323290e-01   6.147834e+01   3.063291e-01
  2.326280e-01   6.101406e+01   2.997664e-01
  2.329270e-01   6.092875e+01   3.000252e-01
  2.332260e-01   6.103549e+01   3.018269e-01
  2.335250e-01   6.139356e+01   3.019956e-01
  2.338240e-01   6.082033e+01   3.017719e-01
  2.341230e-01   6.102371e+01   2.978220e-01
  2.344220e-01   6.098860e+01   3.007614e-01
  2.347210e-01   6.096148e+01   3.005765e-01
  2.350200e-01   6.076101e+01   2.992608e-01
  2.353190e-01   6.044860e+01   2.988407e-01
  2.356180e-01   6.148084e+01   2.980191e-01
  2.359170e-01   6.169018e+01   3.028434e-01
  2.362150e-01   6.124941e+01   2.997600e-01
  2.365140e-01   6.055340e+01   2.957627e-01
  2.368130e-01   6.068606e+01   2.983783e-01
  2.371120e-01   6.103970e+01   2.978610e-01
  2.374110e-01   6.094246e+01   3.001764e-01
  2.377100e-01   6.057495e+01   2.957023e-01
  2.380090e-01   6.054580e+01   2.969966e-01
  2.383080e-01   6.060312e+01   2.952073e-01
  2.386070e-01   6.031150e+01   2.960789e-01
  2.389060e-01   6.072214e+01   2.967427e-01
  2.392050e-01   6.045923e+01   2.945204e-01
  2.395040e-01   6.018341e+01   2.958782e-01
  2.398020e-01   6.083369e+01   2.954310e-01
  2.401010e-01   6.074414e+01   2.969105e-01
  2.404000e-01   6.004172e+01   2.923929e-01
  2.406990e-01   6.039745e+01   2.949307e-01
  2.409980e-01   6.042192e+01   2.939830e-01
  2.412970e-01   6.080266e+01   2.944620e-01
  2.415960e-01   6.012781e+01   2.937120e-01
  2.418950e-01   6.029422e+01   2.924562e-01
  2.421940e-01   6.089966e+01   2.951430e-01
  2.424930e-01   6.014275e+01   2.941960e-01
  2.427920e-01   6.052426e+01   2.913763e-01
  2.430910e-01   6.044607e+01   2.931548e-01
  2.433890e-01   6.052215e+01   2.923502e-01
  2.436880e-01   6.034721e+01   2.944712e-01
  2.439870e-01   6.029702e+01   2.908288e-01
  2.442860e-01   6.052248e+01   2.908323e-01
  2.445850e-01   6.008387e+01   2.915079e-01
  2.448840e-01   6.028087e+01   2.915489e-01
  2.451830e-01   6.006851e+01   2.925684e-01
  2.454820e-01   6.025627e+01   2.895497e-01
  2.457810e-01   6.057616e+01   2.915012e-01
  2.460800e-01   5.956709e+01   2.893858e-01
  2.463790e-01   6.018723e+01   2.899184e-01
  2.466780e-01   6.020335e+01   2.903871e-01
  2.469770e-01   5.998880e+01   2.890129e-01
  2.472750e-01   5.989700e+01   2.895400e-01
  2.475740e-01   6.005130e+01   2.908846e-01
  2.478730e-01   6.021442e+01   2.866119e-01
  2.481720e-01   6.029652e+01   2.897532e-01
  2.484710e-01   6.017290e+01   2.876585e-01
  2.487700e-01   6.032493e+01   2.911124e-01
  2.490690e-01   6.019315e+01   2.897185e-01
  2.493680e-01   6.005428e+01   2.864375e-01
  2.496670e-01   6.006249e+01   2.903705e-01
  2.499660e-01   5.962146e+01   2.863374e-01
  2.502650e-01   5.987663e+01   2.882117e-01
  2.505640e-01   6.031439e+01   2.863329e-01
  2.508620e-01   5.997859e+01   2.868804e-01
  2.511610e-01   6.023080e+01   2.898091e-01
  2.514600e-01   6.021988e+01   2.866249e-01
  2.517590e-01   5.946275e+01   2.846118e-01
  2.520580e-01   6.032882e+01   2.871955e-01
  2.523570e-01   6.015050e+01   2.870827e-01
  2.526560e-01   5.975753e+01   2.869776e-01
  2.529550e-01   5.998811e+01   2.842304e-01
  2.532540e-01   5.940301e+01   2.827401e-01
  2.535530e-01   5.943268e+01   2.826093e-01
  2.538520e-01   5.956860e+01   2.842504e-01
  2.541510e-01   5.984337e+01   2.833824e-01
  2.544490e-01   5.987921e+01   2.842766e-01
  2.547480e-01   5.933164e+01   2.832777e-01
  2.550470e-01   5.928192e+01   2.814505e-01
  2.553460e-01   5.980800e+01   2.830976e-01
  2.556450e-01   5.965696e+01   2.804601e-01
  2.559440e-01   5.993055e+01   2.839928e-01
  2.562430e-01   5.988794e+01   2.852163e-01
  2.565420e-01   5.973320e+01   2.823200e-01
  2.568410e-01   5.982994e+01   2.817532e-01
  2.571400e-01   5.973780e+01   2.819327e-01
  2.574390e-01   5.969110e+01   2.839312e-01
  2.577380e-01   5.948842e+01   2.824404e-01
  2.580360e-01   5.998141e+01   2.816153e-01
  2.583350e-01   6.015260e+01   2.845184e-01
  2.586340e-01   5.990556e+01   2.808478e-01
  2.589330e-01   5.942666e+01   2.824945e-01
  2.592320e-01   5.966197e+01   2.802762e-01
  2.595310e-01   5.994305e+01   2.819203e-01
  2.598300e-01   5.954690e+01   2.828808e-01
  2.601290e-01   6.021187e+01   2.801037e-01
  2.604280e-01   6.008256e+01   2.832445e-01
  2.607270e-01   5.944770e+01   2.780329e-01
  2.610260e-01   5.995034e+01   2.817397e-01
  2.613250e-01   5.951357e+01   2.813039e-01
  2.616240e-01   5.991565e+01   2.813624e-01
  2.619220e-01   5.964689e+01   2.808289e-01
  2.622210e-01   5.948862e+01   2.776509e-01
  2.625200e-01   5.932084e+01   2.789878e-01
  2.628190e-01   6.018206e+01   2.807132e-01
  2.631180e-01   5.918533e+01   2.766576e-01
  2.634170e-01   5.994537e+01   2.820248e-01
  2.637160e-01   6.000911e+01   2.785763e-01
  2.640150e-01   5.939854e+01   2.798520e-01
  2.643140e-01   5.917451e+01   2.762541e-01
  2.646130e-01   5.963537e+01   2.777074e-01
  2.649120e-01   5.956684e+01   2.805422e-01
  2.652110e-01   5.911728e+01   2.763093e-01
  2.655090e-01   6.000482e+01   2.791405e-01
  2.658080e-01   5.963481e+01   2.766659e-01
  2.661070e-01   5.947112e+01   2.775149e-01
  2.664060e-01   5.968760e+01   2.777339e-01
  2.667050e-01   5.918752e+01   2.768524e-01
  2.670040e-01   5.965865e+01   2.777616e-01
  2.673030e-01   5.959004e+01   2.767502e-01
  2.676020e-01   5.944543e+01   2.765083e-01
  2.679010e-01   5.978155e+01   2.771945e-01
  2.682000e-01   5.924999e+01   2.748392e-01
  2.684990e-01   5.950198e+01   2.764515e-01
  2.687980e-01   5.913684e+01   2.752278e-01
  2.690960e-01   5.952279e+01   2.772554e-01
  2.693950e-01   5.926192e+01   2.737600e-01
  2.696940e-01   5.888347e+01   2.732507e-01
  2.699930e-01   5.956954e+01   2.758588e-01
  2.702920e-01   5.952282e+01   2.754712e-01
  2.705910e-01   5.974748e+01   2.764576e-01
  2.708900e-01   5.939251e+01   2.735124e-01
  2.711890e-01   5.939394e+01   2.753588e-01
  2.714880e-01   5.875905e+01   2.728703e-01
  2.717870e-01   5.935867e+01   2.747204e-01
  2.720860e-01   5.930084e+01   2.735751e-01
  2.723850e-01   5.932489e+01   2.729927e-01
  2.726840e-01   5.965926e+01   2.748603e-01
  2.729820e-01   5.929353e+01   2.738330e-01
  2.732810e-01   5.963015e+01   2.736941e-01
  2.735800e-01   5.878706e+01   2.716620e-01
  2.738790e-01   5.901370e+01   2.727297e-01
  2.741780e-01   5.867260e+01   2.723954e-01
  2.744770e-01   5.917646e+01   2.710328e-01
  2.747760e-01   5.941358e+01   2.729244e-01
  2.750750e-01   5.944294e+01   2.761266e-01
  2.753740e-01   5.930156e+01   2.802111e-01
  2.756730e-01   5.904079e+01   2.810765e-01
  2.759720e-01   5.892210e+01   2.795092e-01
  2.762710e-01   5.910939e+01   2.839698e-01
  2.765690e-01   5.887437e+01   2.826907e-01
  2.768680e-01   5.945357e+01   2.867706e-01
  2.771670e-01   5.925872e+01   2.839183e-01
  2.774660e-01   5.894415e+01   2.839833e-01
  2.777650e-01   5.898932e+01   2.875510e-01
  2.780640e-01   5.900298e+01   2.862065e-01
  2.783630e-01   5.876349e+01   2.860460e-01
  2.786620e-01   5.941442e+01   2.893380e-01
  2.789610e-01   5.948558e+01   2.896193e-01
  2.792600e-01   5.958214e+01   2.927101e-01
  2.795590e-01   5.873276e+01   2.849226e-01
  2.798580e-01   5.944649e+01   2.911596e-01
  2.801560e-01   5.855513e+01   2.885330e-01
  2.804550e-01   5.892288e+01   2.903134e-01
  2.807540e-01   5.928735e+01   2.925426e-01
  2.810530e-01   5.906495e+01   2.892423e-01
  2.813520e-01   5.953756e+01   2.942864e-01
  2.816510e-01   5.908135e+01   2.921456e-01
  2.819500e-01   5.908467e+01   2.922657e-01
  2.822490e-01   5.903407e+01   2.921405e-01
  2.825480e-01   5.855258e+01   2.905021e-01
  2.828470e-01   5.928472e+01   2.957184e-01
  2.831460e-01   5.948596e+01   2.947270e-01
  2.834450e-01   5.904957e+01   2.920671e-01
  2.837430e-01   5.898983e+01   2.936090e-01
  2.840420e-01   5.935239e+01   2.961186e-01
  2.843410e-01   5.899527e+01   3.016684e-01
  2.846400e-01   5.884851e+01   3.034073e-01
  2.849390e-01   5.892438e+01   3.114424e-01
  2.852380e-01   5.844544e+01   3.130532e-01
  2.855370e-01   5.881999e+01   3.171684e-01
  2.858360e-01   5.803036e+01   3.170490e-01
  2.861350e-01   5.798269e+01   3.197175e-01
  2.864340e-01   5.871977e+01   3.265032e-01
  2.867330e-01   5.856526e+01   3.251368e-01
  2.870320e-01   5.822468e+01   3.297539e-01
  2.873310e-01   5.890491e+01   3.286012e-01
  2.876290e-01   5.814502e+01   3.316675e-01
  2.879280e-01   5.843270e+01   3.355266e-01
  2.882270e-01   5.812771e+01   3.309556e-01
  2.885260e-01   5.870085e+01   3.366392e-01
  2.888250e-01   5.856169e+01   3.353838e-01
  2.891240e-01   5.831326e+01   3.397203e-01
  2.894230e-01   5.794458e+01   3.417029e-01
  2.897220e-01   5.786830e+01   3.333923e-01
  2.900210e-01   5.776601e+01   3.419065e-01
  2.903200e-01   5.786493e+01   3.401995e-01
  2.906190e-01   5.824897e+01   3.450008e-01
  2.909180e-01   5.827004e+01   3.460006e-01
  2.912160e-01   5.857922e+01   3.432029e-01
  2.915150e-01   5.824346e+01   3.535039e-01
  2.918140e-01   5.848181e+01   3.460644e-01
  2.921130e-01   5.829730e+01   3.487481e-01
  2.924120e-01   5.896065e+01   3.532732e-01
  2.927110e-01   5.803210e+01   3.495022e-01
  2.930100e-01   5.814980e+01   3.589767e-01
  2.933090e-01   5.800530e+01   3.527804e-01
  2.936080e-01   5.768005e+01   3.494157e-01
  2.939070e-01   5.839766e+01   3.572340e-01
  2.942060e-01   5.807484e+01   3.568654e-01
  2.945050e-01   5.843038e+01   3.654612e-01
  2.948030e-01   5.803672e+01   3.546944e-01
  2.951020e-01   5.736459e+01   3.580186e-01
  2.954010e-01   5.796250e+01   3.615953e-01
  2.957000e-01   5.837381e+01   3.646227e-01
  2.959990e-01   5.797203e+01   3.629282e-01
  2.962980e-01   5.860393e+01   3.655613e-01
  2.965970e-01   5.734276e+01   3.651517e-01
  2.968960e-01   5.766704e+01   3.659574e-01
  2.971950e-01   5.835366e+01   3.665550e-01
  2.974940e-01   5.875726e+01   3.664821e-01
  2.977930e-01   5.827953e+01   3.683491e-01
  2.980920e-01   5.754962e+01   3.662610e-01
  2.983900e-01   5.822062e+01   3.713823e-01
  2.986890e-01   5.743054e+01   3.647578e-01
  2.989880e-01   5.850020e+01   3.720396e-01
  2.992870e-01   5.819805e+01   3.720111e-01
  2.995860e-01   5.816537e+01   3.740325e-01
  2.998850e-01   5.804348e+01   3.715168e-01
  3.001840e-01   5.795056e+01   3.735793e-01
  3.004830e-01   5.752760e+01   3.770539e-01
  3.007820e-01   5.783212e+01   3.765747e-01
  3.010810e-01   5.765823e+01   3.733508e-01
  3.013800e-01   5.799293e+01   3.800711e-01
  3.016790e-01   5.794867e+01   3.789276e-01
  3.019780e-01   5.759192e+01   3.797581e-01
  3.022760e-01   5.825040e+01   3.837082e-01
  3.025750e-01   5.819836e+01   3.814994e-01
  3.028740e-01   5.756891e+01   3.848203e-01
  3.031730e-01   5.796020e+01   3.842977e-01
  3.034720e-01   5.807885e+01   3.862578e-01
  3.037710e-01   5.793837e+01   3.855282e-01
  3.040700e-01   5.725928e+01   3.850979e-01
  3.043690e-01   5.796347e+01   3.920570e-01
  3.046680e-01   5.769883e+01   3.897947e-01
  3.049670e-01   5.823352e+01   3.880941e-01
  3.052660e-01   5.734186e+01   3.918802e-01
  3.055650e-01   5.829694e+01   3.937365e-01
  3.058630e-01   5.806099e+01   3.983045e-01
  3.061620e-01   5.756716e+01   3.893497e-01
  3.064610e-01   5.774493e+01   3.949393e-01
  3.067600e-01   5.794058e+01   4.016877e-01
  3.070590e-01   5.747211e+01   3.940052e-01
  3.073580e-01   5.846134e+01   4.034888e-01
  3.076570e-01   5.828924e+01   3.956658e-01
  3.079560e-01   5.839788e+01   4.023805e-01
  3.082550e-01   5.700884e+01   3.975663e-01
  3.085540e-01   5.800772e+01   4.007400e-01
  3.088530e-01   5.791485e+01   4.055049e-01
  3.091520e-01   5.715555e+01   3.969135e-01
  3.094500e-01   5.747179e+01   4.067124e-01
  3.097490e-01   5.804895e+01   4.068930e-01
  3.100480e-01   5.750262e+01   4.019492e-01
  3.103470e-01   5.793425e+01   4.147163e-01
  3.106460e-01   5.679112e+01   3.985660e-01
  3.109450e-01   5.788776e+01   4.142244e-01
  3.112440e-01   5.717864e+01   4.047494e-01
  3.115430e-01   5.731634e+01   4.105667e-01
  3.118420e-01   5.818521e+01   4.182524e-01
  3.121410e-01   5.741209e+01   4.090027e-01
  3.124400e-01   5.809896e+01   4.189442e-01
  3.127390e-01   5.722133e+01   4.099071e-01
  3.130380e-01   5.759917e+01   4.201746e-01
  3.133360e-01   5.782179e+01   4.186140e-01
  3.136350e-01   5.820168e+01   4.193143e-01
  3.139340e-01   5.675796e+01   4.201758e-01
  3.142330e-01   5.820824e+01   4.190029e-01
  3.145320e-01   5.759958e+01   4.271678e-01
  3.148310e-01   5.781906e+01   4.230411e-01
  3.151300e-01   5.845977e+01   4.253786e-01
  3.154290e-01   5.727645e+01   4.259679e-01
  3.157280e-01   5.715553e+01   4.226906e-01
  3.160270e-01   5.797526e+01   4.340555e-01
  3.163260e-01   5.716490e+01   4.227253e-01
  3.166250e-01   5.697759e+01   4.303046e-01
  3.169230e-01   5.696076e+01   4.276724e-01
  3.172220e-01   5.745721e+01   4.343605e-01
  3.175210e-01   5.660025e+01   4.307348e-01
  3.178200e-01   5.809450e+01   4.333842e-01
  3.181190e-01   5.736725e+01   4.386214e-01
  3.184180e-01   5.711243e+01   4.330553e-01
  3.187170e-01   5.706811e+01   4.406180e-01
  3.190160e-01   5.752601e+01   4.411914e-01
  3.193150e-01   5.779542e+01   4.356370e-01
  3.196140e-01   5.666016e+01   4.426440e-01
  3.199130e-01   5.696539e+01   4.374711e-01
  3.202120e-01   5.772574e+01   4.476074e-01
  3.205100e-01   5.724001e+01   4.444963e-01
  3.208090e-01   5.681637e+01   4.396451e-01
  3.211080e-01   5.718683e+01   4.479906e-01
  3.214070e-01   5.759539e+01   4.418534e-01
  3.217060e-01   5.763070e+01   4.493084e-01
  3.220050e-01   5.722382e+01   4.448402e-01
  3.223040e-01   5.760233e+01   4.442794e-01
  3.226030e-01   5.720497e+01   4.540077e-01
  3.229020e-01   5.688855e+01   4.375654e-01
  3.232010e-01   5.660020e+01   4.486149e-01
  3.235000e-01   5.767210e+01   4.478112e-01
  3.237990e-01   5.713342e+01   4.490350e-01
  3.240970e-01   5.687569e+01   4.548746e-01
  3.243960e-01   5.732342e+01   4.472799e-01
  3.246950e-01   5.755208e+01   4.593449e-01
  3.249940e-01   5.707504e+01   4.496468e-01
  3.252930e-01   5.668677e+01   4.554367e-01
  3.255920e-01   5.709453e+01   4.597525e-01
  3.258910e-01   5.728191e+01   4.560569e-01
  3.261900e-01   5.729471e+01   4.632911e-01
  3.264890e-01   6.295847e+01   4.799701e-01
  3.267880e-01   5.652765e+01   4.583641e-01
  3.270870e-01   5.672362e+01   4.670391e-01
  3.273860e-01   5.702949e+01   4.626768e-01
  3.276850e-01   5.758499e+01   4.705718e-01
  3.279830e-01   5.713914e+01   4.617465e-01
  3.282820e-01   5.802203e+01   4.747777e-01
  3.285810e-01   5.662360e+01   4.671030e-01
  3.288800e-01   5.680705e+01   4.712372e-01
  3.291790e-01   5.721583e+01   4.690610e-01
  3.294780e-01   5.649213e+01   4.733719e-01
  3.297770e-01   5.690744e+01   4.776239e-01
  3.300760e-01   5.754570e+01   4.752760e-01
  3.303750e-01   5.802045e+01   4.848524e-01
  3.306740e-01   5.799883e+01   4.781386e-01
  3.309730e-01   5.632410e+01   4.797755e-01
  3.312720e-01   5.708273e+01   4.866970e-01
  3.315700e-01   5.676687e+01   4.765280e-01
  3.318690e-01   5.746469e+01   4.921228e-01
  3.321680e-01   5.768554e+01   4.819024e-01
  3.324670e-01   5.781975e+01   4.947464e-01
  3.327660e-01   5.712431e+01   4.890285e-01
  3.330650e-01   5.677713e+01   4.880816e-01
  3.333640e-01   5.698064e+01   4.967437e-01
  3.336630e-01   5.704775e+01   4.854820e-01
  3.339620e-01   5.709846e+01   5.001330e-01
  3.342610e-01   5.774674e+01   4.961053e-01
  3.345600e-01   5.721712e+01   4.989191e-01
  3.348590e-01   5.688620e+01   5.063006e-01
  3.351570e-01   5.753611e+01   4.935314e-01
  3.354560e-01   5.737433e+01   5.121483e-01
  3.357550e-01   5.629179e+01   4.909251e-01
  3.360540e-01   5.663379e+01   5.069943e-01
  3.363530e-01   5.686609e+01   5.142516e-01
  3.366520e-01   5.714227e+01   5.003249e-01
  3.369510e-01   5.665240e+01   5.197249e-01
  3.372500e-01   5.749555e+01   5.001315e-01
  3.375490e-01   5.620860e+01   5.150903e-01
  3.378480e-01   5.707750e+01   5.164803e-01
  3.381470e-01   5.647080e+01   5.124611e-01
  3.384460e-01   5.654969e+01   5.266192e-01
  3.387450e-01   5.659318e+01   5.055986e-01
  3.390430e-01   5.800191e+01   5.305891e-01
  3.393420e-01   5.713291e+01   5.239126e-01
  3.396410e-01   5.617566e+01   5.201673e-01
  3.399400e-01   5.712765e+01   5.399261e-01
  3.402390e-01   5.708712e+01   5.139856e-01
  3.405380e-01   5.688014e+01   5.358664e-01
  3.408370e-01   5.757465e+01   5.313703e-01
  3.411360e-01   5.646399e+01   5.296707e-01
  3.414350e-01   5.701538e+01   5.393953e-01
  3.417340e-01   5.692534e+01   5.311318e-01
  3.420330e-01   5.528596e+01   5.392277e-01
  3.423320e-01   5.608141e+01   5.278732e-01
  3.426300e-01   5.720405e+01   5.477396e-01
  3.429290e-01   5.676770e+01   5.433871e-01
  3.432280e-01   5.617342e+01   5.383155e-01
  3.435270e-01   5.709005e+01   5.614087e-01
  3.438260e-01   5.658688e+01   5.366398e-01
  3.441250e-01   5.670835e+01   5.562851e-01
  3.444240e-01   5.705125e+01   5.500720e-01
  3.447230e-01   5.772178e+01   5.580175e-01
  3.450220e-01   5.637876e+01   5.628596e-01
  3.453210e-01   5.691335e+01   5.494068e-01
  3.456200e-01   5.741527e+01   5.731505e-01
  3.459190e-01   5.664287e+01   5.559638e-01
  3.462170e-01   5.657483e+01   5.663716e-01
  3.465160e-01   5.626412e+01   5.639680e-01
  3.468150e-01   5.666541e+01   5.651303e-01
  3.471140e-01   5.748598e+01   5.842240e-01
  3.474130e-01   5.653610e+01   5.636445e-01
  3.477120e-01   5.597788e+01   5.765097e-01
  3.480110e-01   5.568429e+01   5.687700e-01
  3.483100e-01   5.661948e+01   5.752991e-01
  3.486090e-01   5.620620e+01   5.879426e-01
  3.489080e-01   5.660779e+01   5.752397e-01
  3.492070e-01   5.651946e+01   5.905413e-01
  3.495060e-01   5.725442e+01   5.830461e-01
  3.498040e-01   5.697715e+01   5.938988e-01
  3.501030e-01   5.612737e+01   5.904220e-01
  3.504020e-01   5.695858e+01   5.938020e-01
  3.507010e-01   5.688293e+01   6.075143e-01
  3.510000e-01   5.571100e+01   5.825076e-01
  3.512990e-01   5.725277e+01   6.094860e-01
  3.515980e-01   5.618821e+01   5.956607e-01
  3.518970e-01   5.606191e+01   6.083632e-01
  3.521960e-01   5.697566e+01   6.220628e-01
  3.524950e-01   5.669321e+01   5.973335e-01
  3.527940e-01   5.653988e+01   6.230502e-01
  3.530930e-01   5.665589e+01   6.073451e-01
  3.533920e-01   5.607507e+01   6.193588e-01
  3.536900e-01   5.717346e+01   6.276737e-01
  3.539890e-01   5.641793e+01   6.201270e-01
  3.542880e-01   5.684312e+01   6.376010e-01
  3.545870e-01   5.668248e+01   6.117210e-01
  3.548860e-01   5.698230e+01   6.347845e-01
  3.551850e-01   5.716771e+01   6.242341e-01
  3.554840e-01   5.558921e+01   6.269770e-01
  3.557830e-01   5.636499e+01   6.337147e-01
  3.560820e-01   5.671600e+01   6.140526e-01
  3.563810e-01   5.710424e+01   6.366567e-01
  3.566800e-01   5.723163e+01   6.223403e-01
  3.569790e-01   5.675096e+01   6.395109e-01
  3.572770e-01   5.665722e+01   6.377666e-01
  3.575760e-01   5.743507e+01   6.157686e-01
  3.578750e-01   5.615586e+01   6.486482e-01
  3.581740e-01   5.740221e+01   6.266452e-01
  3.584730e-01   5.600601e+01   6.477822e-01
  3.587720e-01   5.536967e+01   6.328892e-01
  3.590710e-01   5.736351e+01   6.429530e-01
  3.593700e-01   5.632430e+01   6.615410e-01
  3.596690e-01   5.716298e+01   6.381848e-01
  3.599680e-01   5.660386e+01   6.645494e-01
  3.602670e-01   5.623563e+01   6.452792e-01
  3.605660e-01   5.696920e+01   6.653174e-01
  3.608640e-01   5.549039e+01   6.734648e-01
  3.611630e-01   5.658409e+01   6.447518e-01
  3.614620e-01   5.674224e+01   6.854847e-01
  3.617610e-01   5.631283e+01   6.574279e-01
  3.620600e-01   5.656077e+01   6.814057e-01
  3.623590e-01   5.660217e+01   6.787105e-01
  3.626580e-01   5.617898e+01   6.761685e-01
  3.629570e-01   5.662570e+01   6.971198e-01
  3.632560e-01   5.621804e+01   6.650346e-01
  3.635550e-01   5.582735e+01   7.034702e-01
  3.638540e-01   5.615398e+01   6.879839e-01
  3.641530e-01   5.670267e+01   6.960134e-01
  3.644510e-01   5.614991e+01   7.226675e-01
  3.647500e-01   5.683988e+01   6.830848e-01
  3.650490e-01   5.529158e+01   7.153629e-01
  3.653480e-01   5.676639e+01   7.077025e-01
  3.656470e-01   5.815153e+01   7.248021e-01
  3.659460e-01   5.559818e+01   7.299770e-01
  3.662450e-01   5.572955e+01   6.995770e-01
  3.665440e-01   5.702450e+01   7.567698e-01
  3.668430e-01   5.627424e+01   7.113071e-01
  3.671420e-01   5.696570e+01   7.465176e-01
  3.674410e-01   5.566067e+01   7.285404e-01
  3.677400e-01   5.684057e+01   7.495913e-01
  3.680390e-01   5.720823e+01   7.811863e-01
  3.683370e-01   5.617551e+01   7.246192e-01
  3.686360e-01   5.655941e+01   7.681130e-01
  3.689350e-01   5.547404e+01   7.444336e-01
  3.692340e-01   5.526107e+01   7.634755e-01
  3.695330e-01   5.665417e+01   8.003311e-01
  3.698320e-01   5.691821e+01   7.481471e-01
  3.701310e-01   5.759829e+01   8.093991e-01
  3.704300e-01   5.596191e+01   7.598585e-01
  3.707290e-01   5.738666e+01   8.103553e-01
  3.710280e-01   5.610018e+01   7.964085e-01
  3.713270e-01   5.663189e+01   7.884575e-01
  3.716260e-01   5.661818e+01   8.358806e-01
  3.719240e-01   5.549922e+01   7.738137e-01
  3.722230e-01   5.477961e+01   8.248969e-01
  3.725220e-01   5.646911e+01   8.087675e-01
  3.728210e-01   5.597719e+01   8.231050e-01
  3.731200e-01   5.662928e+01   8.770515e-01
  3.734190e-01   5.546705e+01   7.919017e-01
  3.737180e-01   5.644057e+01   8.724562e-01
  3.740170e-01   5.685796e+01   8.242882e-01
  3.743160e-01   5.703964e+01   8.834070e-01
  3.746150e-01   5.619781e+01   8.705780e-01
  3.749140e-01   5.705388e+01   8.560436e-01
  3.752130e-01   5.622984e+01   9.107317e-01
  3.755110e-01   5.623463e+01   8.469993e-01
  3.758100e-01   5.528580e+01   9.030541e-01
  3.761090e-01   5.596260e+01   8.814374e-01
  3.764080e-01   5.611595e+01   9.062756e-01
  3.767070e-01   5.680287e+01   9.533582e-01
  3.770060e-01   5.699351e+01   8.767195e-01
  3.773050e-01   5.758691e+01   9.681550e-01
  3.776040e-01   5.552785e+01   9.085850e-01
  3.779030e-01   5.448504e+01   9.297735e-01
  3.782020e-01   5.677244e+01   1.025134e+00
  3.785010e-01   5.544135e+01   8.905164e-01
  3.788000e-01   5.790771e+01   1.030295e+00
  3.790990e-01   5.684572e+01   9.418206e-01
  3.793970e-01   5.693058e+01   1.011789e+00
  3.796960e-01   5.598381e+01   9.985971e-01
  3.799950e-01   5.772423e+01   9.953933e-01
  3.802940e-01   5.568821e+01   1.086923e+00
  3.805930e-01   5.633625e+01   9.534831e-01
  3.808920e-01   5.762982e+01   1.111973e+00
  3.811910e-01   5.537802e+01   1.007540e+00
  3.814900e-01   5.609471e+01   1.067165e+00
  3.817890e-01   5.577144e+01   1.161905e+00
  3.820880e-01   5.695755e+01   9.978741e-01
  3.823870e-01   5.742753e+01   1.186661e+00
  3.826860e-01   5.567994e+01   1.025325e+00
  3.829840e-01   5.796964e+01   1.216176e+00
  3.832830e-01   5.843772e+01   1.167122e+00
  3.835820e-01   5.546558e+01   1.109978e+00
  3.838810e-01   5.550445e+01   1.241428e+00
  3.841800e-01   5.705521e+01   1.112756e+00
  3.844790e-01   5.585381e+01   1.254588e+00
  3.847780e-01   5.647342e+01   1.169194e+00
  3.850770e-01   5.567021e+01   1.261977e+00
  3.853760e-01   5.667542e+01   1.358299e+00
  3.856750e-01   5.555358e+01   1.159633e+00
  3.859740e-01   5.549652e+01   1.367889e+00
  3.862730e-01   5.539339e+01   1.240185e+00
  3.865710e-01   5.472105e+01   1.358298e+00
  3.868700e-01   5.576875e+01   1.396402e+00
  3.871690e-01   5.419763e+01   1.295201e+00
  3.874680e-01   5.463163e+01   1.497460e+00
  3.877670e-01   5.673887e+01   1.347492e+00
  3.880660e-01   5.707198e+01   1.564938e+00
  3.883650e-01   5.390705e+01   1.441241e+00
  3.886640e-01   5.769181e+01   1.555832e+00
  3.889630e-01   5.728879e+01   1.687155e+00
  3.892620e-01   5.604028e+01   1.500421e+00
  3.895610e-01   5.685265e+01   1.726776e+00
  3.898600e-01   5.733848e+01   1.687887e+00
  3.901580e-01   5.610341e+01   1.739693e+00
  3.904570e-01   5.225979e+01   1.877227e+00
  3.907560e-01   5.748202e+01   1.736308e+00
  3.910550e-01   5.999948e+01   2.048348e+00
  3.913540e-01   5.769181e+01   2.008571e+00
  3.916530e-01   5.384569e+01   1.940464e+00
  3.919520e-01   5.581682e+01   2.566460e+00
  3.922510e-01   5.335618e+01   1.931623e+00
  3.925500e-01   5.425128e+01   2.613192e+00
  3.928490e-01   5.548903e+01   2.412566e+00
  3.931480e-01   5.991556e+01   2.746225e+00
  3.934470e-01   0.000000e+00   0.000000e+00
  3.937460e-01   5.676874e+01   2.673135e+00
creator: radaver
creator-version: 3725
header-file: /nas_data/SAXS_data/20151104Workshop/header/JH1_0004.txt
image-file: /nas_data/Pilatus1M/20151104_Workshop/JH1_0004.tif
angular-axis-file: /nas_data/SAXS_data/20151104Workshop/q20151029.dat
beamstop-mask-file: /nas_data/SAXS_data/20151104Workshop/fit2d20151031.msk
detector-response-file: none
beam-center-x: 949.7700
beam-center-y: 918.8000
unit-time: 1.0000
channel-first: 10
channel-last: 1315
Exposure time [s]: 1.093811
Transmitted Beam: 0.484210
Incident Beam: 0.484210
Code: JH1
Concentration [mg/ml]: 1
Run Number: 0004
