# Supplementary material for: SAXS analysis of a soluble cytosolic NgBR construct including extracellular and transmembrane domains
Source: PLoS One. 2018 Jan 18;13(1):e0191371. doi: 10.1371/journal.pone.0191371 (PMC5773207; doi:10.1371/journal.pone.0191371)
Supplement: S1 File — (ZIP) [file pone.0191371.s001.zip › JH1_0005.dat]

Sample:   c= 1.0000 mg/ml  Code: JH1
  3.656810e-03   2.268621e+04   4.138799e+01
  3.955720e-03   2.202886e+04   2.801054e+01
  4.254640e-03   1.916855e+04   2.341456e+01
  4.553560e-03   1.550053e+04   2.030054e+01
  4.852480e-03   1.252548e+04   1.708512e+01
  5.151400e-03   1.056992e+04   1.550459e+01
  5.450320e-03   8.735371e+03   1.338783e+01
  5.749240e-03   7.474607e+03   1.199899e+01
  6.048150e-03   6.354759e+03   1.084458e+01
  6.347070e-03   5.517601e+03   9.600621e+00
  6.645990e-03   4.816050e+03   8.930103e+00
  6.944910e-03   4.237857e+03   8.064621e+00
  7.243830e-03   3.768415e+03   7.368975e+00
  7.542750e-03   3.343655e+03   6.914920e+00
  7.841670e-03   3.020864e+03   6.207233e+00
  8.140580e-03   2.708011e+03   5.958094e+00
  8.439500e-03   2.470124e+03   5.484751e+00
  8.738420e-03   2.264551e+03   5.201467e+00
  9.037340e-03   2.082494e+03   4.822941e+00
  9.336260e-03   1.919364e+03   4.550122e+00
  9.635180e-03   1.768857e+03   4.355654e+00
  9.934100e-03   1.629122e+03   4.044467e+00
  1.023300e-02   1.493603e+03   3.968756e+00
  1.053190e-02   1.375061e+03   3.862334e+00
  1.083090e-02   1.278573e+03   3.724359e+00
  1.112980e-02   1.175060e+03   3.540029e+00
  1.142870e-02   1.093606e+03   3.395997e+00
  1.172760e-02   1.004263e+03   3.245270e+00
  1.202650e-02   9.309774e+02   3.115973e+00
  1.232540e-02   8.690104e+02   2.993990e+00
  1.262440e-02   8.059569e+02   2.829714e+00
  1.292330e-02   7.508894e+02   2.689201e+00
  1.322220e-02   6.963587e+02   2.589714e+00
  1.352110e-02   6.542297e+02   2.484926e+00
  1.382000e-02   6.048419e+02   2.365752e+00
  1.411900e-02   5.654039e+02   2.276193e+00
  1.441790e-02   5.245744e+02   2.176676e+00
  1.471680e-02   4.956707e+02   2.105808e+00
  1.501570e-02   4.598543e+02   1.986379e+00
  1.531460e-02   4.363161e+02   1.926138e+00
  1.561350e-02   4.094527e+02   1.833164e+00
  1.591250e-02   3.849182e+02   1.793054e+00
  1.621140e-02   3.652970e+02   1.716637e+00
  1.651030e-02   3.442515e+02   1.648931e+00
  1.680920e-02   3.232107e+02   1.597744e+00
  1.710810e-02   3.071117e+02   1.560713e+00
  1.740710e-02   2.918497e+02   1.499546e+00
  1.770600e-02   2.782808e+02   1.449556e+00
  1.800490e-02   2.624014e+02   1.396464e+00
  1.830380e-02   2.507887e+02   1.376092e+00
  1.860270e-02   2.385583e+02   1.316055e+00
  1.890170e-02   2.285899e+02   1.288265e+00
  1.920060e-02   2.189843e+02   1.248955e+00
  1.949950e-02   2.092839e+02   1.235041e+00
  1.979840e-02   2.009074e+02   1.187368e+00
  2.009730e-02   1.924328e+02   1.149308e+00
  2.039620e-02   1.856212e+02   1.126737e+00
  2.069520e-02   1.787741e+02   1.099800e+00
  2.099410e-02   1.715998e+02   1.085314e+00
  2.129300e-02   1.667922e+02   1.041963e+00
  2.159190e-02   1.611488e+02   1.059479e+00
  2.189080e-02   1.554020e+02   1.046223e+00
  2.218980e-02   1.495270e+02   1.043935e+00
  2.248870e-02   1.438558e+02   1.042214e+00
  2.278760e-02   1.417976e+02   1.024537e+00
  2.308650e-02   1.356922e+02   1.033083e+00
  2.338540e-02   1.342284e+02   1.025362e+00
  2.368430e-02   1.283693e+02   9.845188e-01
  2.398330e-02   1.268374e+02   1.000894e+00
  2.428220e-02   1.216265e+02   9.583134e-01
  2.458110e-02   1.194074e+02   9.814566e-01
  2.488000e-02   1.185642e+02   9.519008e-01
  2.517890e-02   1.154241e+02   9.280073e-01
  2.547790e-02   1.124777e+02   9.290285e-01
  2.577680e-02   1.093038e+02   9.084710e-01
  2.607570e-02   1.079964e+02   9.103333e-01
  2.637460e-02   1.063213e+02   8.959907e-01
  2.667350e-02   1.019128e+02   8.552634e-01
  2.697250e-02   1.022512e+02   8.302685e-01
  2.727140e-02   1.008342e+02   7.938966e-01
  2.757030e-02   1.001596e+02   7.925494e-01
  2.786920e-02   9.840415e+01   7.765953e-01
  2.816810e-02   9.644347e+01   7.566347e-01
  2.846700e-02   9.672877e+01   7.483976e-01
  2.876600e-02   9.384674e+01   7.282823e-01
  2.906490e-02   9.377527e+01   7.301944e-01
  2.936380e-02   9.112363e+01   7.144370e-01
  2.966270e-02   9.032681e+01   7.060877e-01
  2.996160e-02   9.026509e+01   7.068807e-01
  3.026060e-02   8.817900e+01   6.876614e-01
  3.055950e-02   8.889175e+01   6.894563e-01
  3.085840e-02   8.638225e+01   6.767849e-01
  3.115730e-02   8.505045e+01   6.687356e-01
  3.145620e-02   8.541978e+01   6.637462e-01
  3.175510e-02   8.450967e+01   6.620120e-01
  3.205410e-02   8.408352e+01   6.567422e-01
  3.235300e-02   8.334254e+01   6.511931e-01
  3.265190e-02   8.323903e+01   6.388465e-01
  3.295080e-02   8.203430e+01   6.383654e-01
  3.324970e-02   8.323102e+01   6.421604e-01
  3.354870e-02   8.063765e+01   6.304243e-01
  3.384760e-02   8.061616e+01   6.230622e-01
  3.414650e-02   7.977345e+01   6.197971e-01
  3.444540e-02   7.982562e+01   6.114796e-01
  3.474430e-02   7.913449e+01   6.141843e-01
  3.504330e-02   7.758522e+01   6.006063e-01
  3.534220e-02   7.762764e+01   6.015117e-01
  3.564110e-02   7.772935e+01   6.011639e-01
  3.594000e-02   7.679072e+01   5.860862e-01
  3.623890e-02   7.719565e+01   5.976263e-01
  3.653780e-02   7.648361e+01   5.787739e-01
  3.683680e-02   7.641930e+01   5.860575e-01
  3.713570e-02   7.701616e+01   5.890434e-01
  3.743460e-02   7.501429e+01   5.718623e-01
  3.773350e-02   7.488060e+01   5.706938e-01
  3.803240e-02   7.506464e+01   5.850337e-01
  3.833140e-02   7.337074e+01   5.921426e-01
  3.863030e-02   7.299824e+01   5.998190e-01
  3.892920e-02   7.370750e+01   6.011583e-01
  3.922810e-02   7.397998e+01   6.046288e-01
  3.952700e-02   7.354120e+01   5.989261e-01
  3.982600e-02   7.288627e+01   6.049122e-01
  4.012490e-02   7.360952e+01   5.984316e-01
  4.042380e-02   7.102744e+01   5.955669e-01
  4.072270e-02   7.131044e+01   5.943982e-01
  4.102160e-02   7.112871e+01   5.928627e-01
  4.132050e-02   7.224189e+01   5.982676e-01
  4.161950e-02   7.230904e+01   5.923588e-01
  4.191840e-02   7.051131e+01   5.926157e-01
  4.221730e-02   7.133851e+01   5.883701e-01
  4.251620e-02   7.045154e+01   5.923645e-01
  4.281510e-02   7.085291e+01   5.848626e-01
  4.311410e-02   7.075870e+01   5.852225e-01
  4.341300e-02   6.972653e+01   5.839407e-01
  4.371190e-02   6.962011e+01   5.819891e-01
  4.401080e-02   7.090937e+01   5.873532e-01
  4.430970e-02   7.079732e+01   5.824031e-01
  4.460860e-02   7.031462e+01   5.811523e-01
  4.490760e-02   6.920180e+01   5.780078e-01
  4.520650e-02   6.923528e+01   5.737621e-01
  4.550540e-02   6.834529e+01   5.729562e-01
  4.580430e-02   6.974380e+01   5.765920e-01
  4.610320e-02   6.946637e+01   5.725596e-01
  4.640220e-02   6.865093e+01   5.735067e-01
  4.670110e-02   6.842117e+01   5.640215e-01
  4.700000e-02   6.816701e+01   5.650645e-01
  4.729890e-02   6.772499e+01   5.653376e-01
  4.759780e-02   6.804096e+01   5.659479e-01
  4.789680e-02   6.809571e+01   5.626784e-01
  4.819570e-02   6.847105e+01   5.635334e-01
  4.849460e-02   6.844216e+01   5.655026e-01
  4.879350e-02   6.765457e+01   5.560795e-01
  4.909240e-02   6.683865e+01   5.602272e-01
  4.939130e-02   6.695794e+01   5.512109e-01
  4.969030e-02   6.758601e+01   5.557977e-01
  4.998920e-02   6.777384e+01   5.558969e-01
  5.028810e-02   6.686074e+01   5.501498e-01
  5.058700e-02   6.687690e+01   5.542179e-01
  5.088590e-02   6.675700e+01   5.445244e-01
  5.118490e-02   6.724037e+01   5.537048e-01
  5.148380e-02   6.726980e+01   5.511697e-01
  5.178270e-02   6.708940e+01   5.433275e-01
  5.208160e-02   6.677868e+01   5.478449e-01
  5.238050e-02   6.773182e+01   5.459226e-01
  5.267940e-02   6.684264e+01   5.500753e-01
  5.297840e-02   6.680510e+01   5.428081e-01
  5.327730e-02   6.568403e+01   5.357367e-01
  5.357620e-02   6.531613e+01   5.360989e-01
  5.387510e-02   6.582933e+01   5.350917e-01
  5.417400e-02   6.636544e+01   5.422875e-01
  5.447300e-02   6.623625e+01   5.336776e-01
  5.477190e-02   6.632773e+01   5.352667e-01
  5.507080e-02   6.603400e+01   5.340802e-01
  5.536970e-02   6.590124e+01   5.317210e-01
  5.566860e-02   6.581629e+01   5.350387e-01
  5.596760e-02   6.573694e+01   5.286602e-01
  5.626650e-02   6.562667e+01   5.306122e-01
  5.656540e-02   6.554870e+01   5.284983e-01
  5.686430e-02   6.552501e+01   5.254458e-01
  5.716320e-02   6.550309e+01   5.218748e-01
  5.746210e-02   6.582676e+01   5.284266e-01
  5.776110e-02   6.519732e+01   5.276757e-01
  5.806000e-02   6.579948e+01   5.219059e-01
  5.835890e-02   6.516828e+01   5.199670e-01
  5.865780e-02   6.617525e+01   5.211134e-01
  5.895670e-02   6.564671e+01   5.288932e-01
  5.925570e-02   6.496606e+01   5.141001e-01
  5.955460e-02   6.630243e+01   5.262097e-01
  5.985350e-02   6.577221e+01   5.167234e-01
  6.015240e-02   6.525955e+01   5.163741e-01
  6.045130e-02   6.572050e+01   5.187563e-01
  6.075020e-02   6.625732e+01   5.158595e-01
  6.104920e-02   6.621125e+01   5.195637e-01
  6.134810e-02   6.527181e+01   5.164226e-01
  6.164700e-02   6.470722e+01   5.060350e-01
  6.194590e-02   6.501849e+01   5.154195e-01
  6.224480e-02   6.491563e+01   5.036913e-01
  6.254380e-02   6.554308e+01   5.147168e-01
  6.284270e-02   6.538916e+01   5.157714e-01
  6.314160e-02   6.548326e+01   5.038068e-01
  6.344050e-02   6.527039e+01   5.103768e-01
  6.373940e-02   6.561690e+01   5.032883e-01
  6.403840e-02   6.524817e+01   5.097514e-01
  6.433730e-02   6.453580e+01   5.016965e-01
  6.463620e-02   6.482162e+01   4.987016e-01
  6.493510e-02   6.569984e+01   5.131391e-01
  6.523400e-02   6.505744e+01   5.001164e-01
  6.553290e-02   6.543156e+01   5.041258e-01
  6.583190e-02   6.440432e+01   4.981072e-01
  6.613080e-02   6.473697e+01   4.948679e-01
  6.642970e-02   6.395719e+01   5.009975e-01
  6.672860e-02   6.461708e+01   4.929299e-01
  6.702750e-02   6.410415e+01   4.959340e-01
  6.732650e-02   6.529684e+01   4.970032e-01
  6.762540e-02   6.445325e+01   4.937823e-01
  6.792430e-02   6.499315e+01   4.978455e-01
  6.822320e-02   6.423260e+01   4.871141e-01
  6.852210e-02   6.402865e+01   4.936393e-01
  6.882110e-02   6.451422e+01   4.915592e-01
  6.912000e-02   6.464065e+01   4.915532e-01
  6.941890e-02   6.434310e+01   4.870566e-01
  6.971780e-02   6.468132e+01   4.878588e-01
  7.001670e-02   6.470943e+01   4.942676e-01
  7.031560e-02   6.399358e+01   4.847860e-01
  7.061460e-02   6.436119e+01   4.866500e-01
  7.091350e-02   6.513569e+01   4.881441e-01
  7.121240e-02   6.441144e+01   4.817029e-01
  7.151130e-02   6.398510e+01   4.861747e-01
  7.181020e-02   6.364514e+01   4.783727e-01
  7.210920e-02   6.390393e+01   4.825722e-01
  7.240810e-02   6.466353e+01   4.808129e-01
  7.270700e-02   6.382901e+01   4.836919e-01
  7.300590e-02   6.429954e+01   4.808257e-01
  7.330480e-02   6.486635e+01   4.775139e-01
  7.360370e-02   6.475727e+01   4.829943e-01
  7.390270e-02   6.376531e+01   4.738853e-01
  7.420160e-02   6.453301e+01   4.840081e-01
  7.450050e-02   6.375790e+01   4.720995e-01
  7.479940e-02   6.330559e+01   4.717341e-01
  7.509830e-02   6.329782e+01   4.757084e-01
  7.539730e-02   6.392757e+01   4.709861e-01
  7.569620e-02   6.386047e+01   4.716065e-01
  7.599510e-02   6.520411e+01   4.796495e-01
  7.629400e-02   6.372358e+01   4.680878e-01
  7.659290e-02   6.379564e+01   4.726770e-01
  7.689190e-02   6.429091e+01   4.701668e-01
  7.719080e-02   6.336741e+01   4.693496e-01
  7.748970e-02   6.398561e+01   4.681971e-01
  7.778860e-02   6.395186e+01   4.710755e-01
  7.808750e-02   6.435529e+01   4.691222e-01
  7.838640e-02   6.483040e+01   4.683124e-01
  7.868540e-02   6.338500e+01   4.643122e-01
  7.898430e-02   6.348436e+01   4.621845e-01
  7.928320e-02   6.364352e+01   4.682202e-01
  7.958210e-02   6.436998e+01   4.621138e-01
  7.988100e-02   6.433706e+01   4.673654e-01
  8.018000e-02   6.428501e+01   4.646758e-01
  8.047890e-02   6.437870e+01   4.646012e-01
  8.077780e-02   6.388019e+01   4.619790e-01
  8.107670e-02   6.405195e+01   4.601628e-01
  8.137560e-02   6.410712e+01   4.636202e-01
  8.167450e-02   6.416432e+01   4.609701e-01
  8.197350e-02   6.327467e+01   4.549780e-01
  8.227240e-02   6.390407e+01   4.616570e-01
  8.257130e-02   6.422248e+01   4.532950e-01
  8.287020e-02   6.404771e+01   4.617678e-01
  8.316910e-02   6.325182e+01   4.556863e-01
  8.346810e-02   6.340455e+01   4.519338e-01
  8.376700e-02   6.373049e+01   4.594091e-01
  8.406590e-02   6.316395e+01   4.480277e-01
  8.436480e-02   6.375812e+01   4.571091e-01
  8.466370e-02   6.408826e+01   4.524378e-01
  8.496270e-02   6.473313e+01   4.654651e-01
  8.526160e-02   6.388883e+01   4.770215e-01
  8.556050e-02   6.459481e+01   4.801030e-01
  8.585940e-02   6.431624e+01   4.850638e-01
  8.615830e-02   6.275049e+01   4.791231e-01
  8.645720e-02   6.339746e+01   4.863222e-01
  8.675620e-02   6.370237e+01   4.899168e-01
  8.705510e-02   6.345283e+01   4.879832e-01
  8.735400e-02   6.311196e+01   4.891078e-01
  8.765290e-02   6.342126e+01   4.907978e-01
  8.795180e-02   6.466728e+01   4.996331e-01
  8.825080e-02   6.328632e+01   4.897829e-01
  8.854970e-02   6.470243e+01   5.018256e-01
  8.884860e-02   6.325442e+01   4.941450e-01
  8.914750e-02   6.344877e+01   5.010901e-01
  8.944640e-02   6.393517e+01   4.993564e-01
  8.974530e-02   6.349411e+01   4.935686e-01
  9.004430e-02   6.757565e+01   5.071281e-01
  9.034320e-02   6.388693e+01   4.756700e-01
  9.064210e-02   6.401505e+01   4.752559e-01
  9.094100e-02   6.353474e+01   4.636091e-01
  9.123990e-02   6.387468e+01   4.636031e-01
  9.153890e-02   6.284421e+01   4.623273e-01
  9.183780e-02   6.263856e+01   4.582791e-01
  9.213670e-02   6.401109e+01   4.616358e-01
  9.243560e-02   6.476043e+01   4.631064e-01
  9.273450e-02   6.350392e+01   4.546212e-01
  9.303350e-02   6.375657e+01   4.615318e-01
  9.333240e-02   6.321948e+01   4.493607e-01
  9.363130e-02   6.451496e+01   4.574378e-01
  9.393020e-02   6.441203e+01   4.547348e-01
  9.422910e-02   6.302246e+01   4.509549e-01
  9.452800e-02   6.381113e+01   4.549358e-01
  9.482700e-02   6.403520e+01   4.455168e-01
  9.512590e-02   6.336729e+01   4.514159e-01
  9.542480e-02   6.347930e+01   4.468933e-01
  9.572370e-02   6.327480e+01   4.461729e-01
  9.602260e-02   6.315124e+01   4.479826e-01
  9.632160e-02   6.340740e+01   4.411597e-01
  9.662050e-02   6.406911e+01   4.460011e-01
  9.691940e-02   6.315322e+01   4.428018e-01
  9.721830e-02   6.233618e+01   4.374173e-01
  9.751720e-02   6.333778e+01   4.430841e-01
  9.781610e-02   6.379788e+01   4.403730e-01
  9.811510e-02   6.432657e+01   4.465293e-01
  9.841400e-02   6.321154e+01   4.355482e-01
  9.871290e-02   6.367243e+01   4.402945e-01
  9.901180e-02   6.355370e+01   4.409519e-01
  9.931070e-02   6.392839e+01   4.383595e-01
  9.960970e-02   6.356182e+01   4.402671e-01
  9.990860e-02   6.301583e+01   4.311201e-01
  1.002070e-01   6.286132e+01   4.346856e-01
  1.005060e-01   6.355661e+01   4.346672e-01
  1.008050e-01   6.314988e+01   4.356822e-01
  1.011040e-01   6.371043e+01   4.314718e-01
  1.014030e-01   6.259996e+01   4.296951e-01
  1.017020e-01   6.350757e+01   4.369144e-01
  1.020010e-01   6.386627e+01   4.333429e-01
  1.023000e-01   6.422458e+01   4.325402e-01
  1.025990e-01   6.406490e+01   4.310056e-01
  1.028980e-01   6.378932e+01   4.317388e-01
  1.031970e-01   6.363437e+01   4.335696e-01
  1.034960e-01   6.344347e+01   4.250109e-01
  1.037950e-01   6.358645e+01   4.293932e-01
  1.040930e-01   6.385867e+01   4.267213e-01
  1.043920e-01   6.300762e+01   4.277630e-01
  1.046910e-01   6.298227e+01   4.270205e-01
  1.049900e-01   6.308491e+01   4.215885e-01
  1.052890e-01   6.335019e+01   4.259853e-01
  1.055880e-01   6.389091e+01   4.261857e-01
  1.058870e-01   6.357648e+01   4.267455e-01
  1.061860e-01   6.381290e+01   4.233826e-01
  1.064850e-01   6.307082e+01   4.215414e-01
  1.067840e-01   6.315021e+01   4.240275e-01
  1.070830e-01   6.376638e+01   4.225998e-01
  1.073820e-01   6.301603e+01   4.185564e-01
  1.076800e-01   6.312045e+01   4.185950e-01
  1.079790e-01   6.238563e+01   4.179995e-01
  1.082780e-01   6.317488e+01   4.225201e-01
  1.085770e-01   6.376110e+01   4.155515e-01
  1.088760e-01   6.412520e+01   4.225352e-01
  1.091750e-01   6.321908e+01   4.180008e-01
  1.094740e-01   6.314544e+01   4.186778e-01
  1.097730e-01   6.309712e+01   4.160772e-01
  1.100720e-01   6.314145e+01   4.123459e-01
  1.103710e-01   6.400044e+01   4.215028e-01
  1.106700e-01   6.428336e+01   4.163549e-01
  1.109690e-01   6.320517e+01   4.185681e-01
  1.112670e-01   6.354720e+01   4.122012e-01
  1.115660e-01   6.314831e+01   4.120745e-01
  1.118650e-01   6.346307e+01   4.169791e-01
  1.121640e-01   6.335020e+01   4.106901e-01
  1.124630e-01   6.374176e+01   4.131244e-01
  1.127620e-01   6.296527e+01   4.106004e-01
  1.130610e-01   6.346533e+01   4.116441e-01
  1.133600e-01   6.364818e+01   4.169821e-01
  1.136590e-01   6.379087e+01   4.072624e-01
  1.139580e-01   6.349494e+01   4.108694e-01
  1.142570e-01   6.380919e+01   4.115951e-01
  1.145560e-01   6.298545e+01   4.095061e-01
  1.148550e-01   6.452506e+01   4.133166e-01
  1.151530e-01   6.438976e+01   4.074893e-01
  1.154520e-01   6.307313e+01   4.083537e-01
  1.157510e-01   6.255180e+01   4.021813e-01
  1.160500e-01   6.299442e+01   4.098244e-01
  1.163490e-01   6.364820e+01   4.056907e-01
  1.166480e-01   6.319772e+01   4.070501e-01
  1.169470e-01   6.378416e+01   4.066812e-01
  1.172460e-01   6.379087e+01   4.072624e-01
  1.175450e-01   6.402997e+01   4.046941e-01
  1.178440e-01   6.340586e+01   4.027170e-01
  1.181430e-01   6.329027e+01   4.053822e-01
  1.184420e-01   6.356707e+01   4.040506e-01
  1.187400e-01   6.333143e+01   4.019362e-01
  1.190390e-01   6.420375e+01   4.038770e-01
  1.193380e-01   6.393952e+01   4.030451e-01
  1.196370e-01   6.320751e+01   4.029063e-01
  1.199360e-01   6.354914e+01   3.999333e-01
  1.202350e-01   6.447974e+01   4.058381e-01
  1.205340e-01   6.382000e+01   4.013202e-01
  1.208330e-01   6.352408e+01   3.990572e-01
  1.211320e-01   6.302943e+01   4.007061e-01
  1.214310e-01   6.340462e+01   3.952842e-01
  1.217300e-01   6.352463e+01   4.011958e-01
  1.220290e-01   6.432183e+01   4.023574e-01
  1.223270e-01   6.410389e+01   3.990238e-01
  1.226260e-01   6.468624e+01   4.003058e-01
  1.229250e-01   6.318543e+01   3.940862e-01
  1.232240e-01   6.446378e+01   4.017312e-01
  1.235230e-01   6.411605e+01   3.998516e-01
  1.238220e-01   6.418088e+01   3.966622e-01
  1.241210e-01   6.319010e+01   3.951311e-01
  1.244200e-01   6.390186e+01   3.937588e-01
  1.247190e-01   6.430756e+01   3.996572e-01
  1.250180e-01   6.405488e+01   3.939769e-01
  1.253170e-01   6.347057e+01   3.929332e-01
  1.256160e-01   6.330605e+01   3.949768e-01
  1.259140e-01   6.425862e+01   3.951105e-01
  1.262130e-01   6.410557e+01   3.946397e-01
  1.265120e-01   6.429587e+01   3.924568e-01
  1.268110e-01   6.412558e+01   3.926849e-01
  1.271100e-01   6.369366e+01   3.948974e-01
  1.274090e-01   6.365118e+01   3.914791e-01
  1.277080e-01   6.374066e+01   3.905109e-01
  1.280070e-01   6.435681e+01   3.911564e-01
  1.283060e-01   6.397008e+01   3.914612e-01
  1.286050e-01   6.418088e+01   3.948714e-01
  1.289040e-01   6.461001e+01   3.892381e-01
  1.292030e-01   6.423379e+01   3.930161e-01
  1.295020e-01   6.406762e+01   3.888102e-01
  1.298000e-01   6.427325e+01   3.901659e-01
  1.300990e-01   6.425106e+01   3.876741e-01
  1.303980e-01   6.439923e+01   3.888443e-01
  1.306970e-01   6.383052e+01   3.900452e-01
  1.309960e-01   6.328536e+01   3.861880e-01
  1.312950e-01   6.430798e+01   3.890529e-01
  1.315940e-01   6.431440e+01   3.847783e-01
  1.318930e-01   6.424396e+01   3.874127e-01
  1.321920e-01   6.385188e+01   3.859899e-01
  1.324910e-01   6.403081e+01   3.874895e-01
  1.327900e-01   6.380288e+01   3.846550e-01
  1.330890e-01   6.396112e+01   3.846594e-01
  1.333870e-01   6.443273e+01   3.858385e-01
  1.336860e-01   6.410722e+01   3.841580e-01
  1.339850e-01   6.348843e+01   3.809085e-01
  1.342840e-01   6.384695e+01   3.847878e-01
  1.345830e-01   6.419009e+01   3.844063e-01
  1.348820e-01   6.403355e+01   3.839373e-01
  1.351810e-01   6.398561e+01   3.789715e-01
  1.354800e-01   6.453683e+01   3.849739e-01
  1.357790e-01   6.352519e+01   3.796424e-01
  1.360780e-01   6.419004e+01   3.832395e-01
  1.363770e-01   6.343220e+01   3.805095e-01
  1.366760e-01   6.399396e+01   3.842875e-01
  1.369740e-01   6.414377e+01   3.983624e-01
  1.372730e-01   6.363333e+01   3.988708e-01
  1.375720e-01   6.439557e+01   4.106045e-01
  1.378710e-01   6.381391e+01   4.104573e-01
  1.381700e-01   6.296681e+01   4.094455e-01
  1.384690e-01   6.322189e+01   4.173994e-01
  1.387680e-01   6.389669e+01   4.081627e-01
  1.390670e-01   6.347947e+01   3.952595e-01
  1.393660e-01   6.432307e+01   3.971014e-01
  1.396650e-01   6.428965e+01   3.941925e-01
  1.399640e-01   6.387720e+01   3.939361e-01
  1.402630e-01   6.359827e+01   3.849847e-01
  1.405620e-01   6.367321e+01   3.895643e-01
  1.408600e-01   6.417141e+01   3.898567e-01
  1.411590e-01   6.352865e+01   3.888764e-01
  1.414580e-01   6.385633e+01   3.903706e-01
  1.417570e-01   6.442890e+01   3.846519e-01
  1.420560e-01   6.476152e+01   3.901792e-01
  1.423550e-01   6.403942e+01   3.853673e-01
  1.426540e-01   6.325185e+01   3.795096e-01
  1.429530e-01   6.420808e+01   3.814483e-01
  1.432520e-01   6.398453e+01   3.778468e-01
  1.435510e-01   6.395681e+01   3.804729e-01
  1.438500e-01   6.401915e+01   3.766158e-01
  1.441490e-01   6.414780e+01   3.761122e-01
  1.444470e-01   6.445789e+01   3.794662e-01
  1.447460e-01   6.462105e+01   3.761809e-01
  1.450450e-01   6.443332e+01   3.793938e-01
  1.453440e-01   6.325653e+01   3.700478e-01
  1.456430e-01   6.348984e+01   3.743971e-01
  1.459420e-01   6.365066e+01   3.742150e-01
  1.462410e-01   6.424628e+01   3.742212e-01
  1.465400e-01   6.401187e+01   3.748387e-01
  1.468390e-01   6.381705e+01   3.695706e-01
  1.471380e-01   6.391339e+01   3.728202e-01
  1.474370e-01   6.405867e+01   3.738904e-01
  1.477360e-01   6.334987e+01   3.707461e-01
  1.480340e-01   6.362756e+01   3.679800e-01
  1.483330e-01   6.441016e+01   3.786541e-01
  1.486320e-01   6.460660e+01   3.887452e-01
  1.489310e-01   6.366649e+01   3.875911e-01
  1.492300e-01   6.471988e+01   3.902969e-01
  1.495290e-01   6.465757e+01   3.925640e-01
  1.498280e-01   6.450769e+01   3.966420e-01
  1.501270e-01   6.373600e+01   3.957994e-01
  1.504260e-01   6.401102e+01   3.913382e-01
  1.507250e-01   6.493004e+01   4.000109e-01
  1.510240e-01   6.406076e+01   3.962909e-01
  1.513230e-01   6.460876e+01   4.032538e-01
  1.516210e-01   6.466882e+01   3.992055e-01
  1.519200e-01   6.451357e+01   3.987260e-01
  1.522190e-01   6.457882e+01   4.058753e-01
  1.525180e-01   6.501514e+01   4.023797e-01
  1.528170e-01   6.491754e+01   4.074893e-01
  1.531160e-01   6.547708e+01   4.059546e-01
  1.534150e-01   6.432270e+01   3.965855e-01
  1.537140e-01   6.378398e+01   3.881913e-01
  1.540130e-01   6.416717e+01   3.829392e-01
  1.543120e-01   6.438910e+01   3.838332e-01
  1.546110e-01   6.458506e+01   3.818794e-01
  1.549100e-01   6.474605e+01   3.825840e-01
  1.552090e-01   6.433628e+01   3.834435e-01
  1.555070e-01   6.467512e+01   3.752515e-01
  1.558060e-01   6.446527e+01   3.799378e-01
  1.561050e-01   6.430380e+01   3.756925e-01
  1.564040e-01   6.394409e+01   3.761743e-01
  1.567030e-01   6.461886e+01   3.761745e-01
  1.570020e-01   6.428925e+01   3.732703e-01
  1.573010e-01   6.363114e+01   3.748135e-01
  1.576000e-01   6.410598e+01   3.704063e-01
  1.578990e-01   6.422197e+01   3.726474e-01
  1.581980e-01   6.380592e+01   3.697481e-01
  1.584970e-01   6.434568e+01   3.710981e-01
  1.587960e-01   6.452746e+01   3.750393e-01
  1.590940e-01   6.468935e+01   3.702038e-01
  1.593930e-01   6.458914e+01   3.686777e-01
  1.596920e-01   6.416607e+01   3.684968e-01
  1.599910e-01   6.436666e+01   3.707385e-01
  1.602900e-01   6.384251e+01   3.686010e-01
  1.605890e-01   6.464144e+01   3.653809e-01
  1.608880e-01   6.394859e+01   3.658269e-01
  1.611870e-01   6.470951e+01   3.669812e-01
  1.614860e-01   6.360519e+01   3.642381e-01
  1.617850e-01   6.373407e+01   3.614260e-01
  1.620840e-01   6.476707e+01   3.643432e-01
  1.623830e-01   6.414780e+01   3.641823e-01
  1.626810e-01   6.376412e+01   3.609239e-01
  1.629800e-01   6.405290e+01   3.578877e-01
  1.632790e-01   6.409636e+01   3.591523e-01
  1.635780e-01   6.392366e+01   3.598208e-01
  1.638770e-01   6.451943e+01   3.638436e-01
  1.641760e-01   6.448974e+01   3.619936e-01
  1.644750e-01   6.335338e+01   3.580201e-01
  1.647740e-01   6.446757e+01   3.607682e-01
  1.650730e-01   6.382694e+01   3.603225e-01
  1.653720e-01   6.448738e+01   3.617923e-01
  1.656710e-01   6.421699e+01   3.589166e-01
  1.659700e-01   6.418898e+01   3.603734e-01
  1.662680e-01   6.433752e+01   3.594443e-01
  1.665670e-01   6.494605e+01   3.621045e-01
  1.668660e-01   6.384217e+01   3.556074e-01
  1.671650e-01   6.364557e+01   3.578871e-01
  1.674640e-01   6.413079e+01   3.584852e-01
  1.677630e-01   6.395682e+01   3.561134e-01
  1.680620e-01   6.386962e+01   3.581349e-01
  1.683610e-01   6.400574e+01   3.529287e-01
  1.686600e-01   6.373696e+01   3.570040e-01
  1.689590e-01   6.372024e+01   3.534182e-01
  1.692580e-01   6.377554e+01   3.533881e-01
  1.695570e-01   6.357442e+01   3.573063e-01
  1.698560e-01   6.347980e+01   3.511139e-01
  1.701540e-01   6.381794e+01   3.547961e-01
  1.704530e-01   6.335636e+01   3.505921e-01
  1.707520e-01   6.380995e+01   3.520258e-01
  1.710510e-01   6.444350e+01   3.567172e-01
  1.713500e-01   6.385562e+01   3.516095e-01
  1.716490e-01   6.408257e+01   3.549750e-01
  1.719480e-01   6.416183e+01   3.495948e-01
  1.722470e-01   6.383153e+01   3.510036e-01
  1.725460e-01   6.387504e+01   3.527500e-01
  1.728450e-01   6.426354e+01   3.514714e-01
  1.731440e-01   6.426572e+01   3.520155e-01
  1.734430e-01   6.414870e+01   3.485056e-01
  1.737410e-01   6.437796e+01   3.526831e-01
  1.740400e-01   6.410776e+01   3.512240e-01
  1.743390e-01   6.388493e+01   3.481377e-01
  1.746380e-01   6.433213e+01   3.509449e-01
  1.749370e-01   6.372172e+01   3.469959e-01
  1.752360e-01   6.457718e+01   3.516126e-01
  1.755350e-01   6.418469e+01   3.496570e-01
  1.758340e-01   6.398804e+01   3.444601e-01
  1.761330e-01   6.388797e+01   3.497313e-01
  1.764320e-01   6.413062e+01   3.455231e-01
  1.767310e-01   6.458934e+01   3.511120e-01
  1.770300e-01   6.366131e+01   3.449375e-01
  1.773280e-01   6.429580e+01   3.480333e-01
  1.776270e-01   6.387407e+01   3.456846e-01
  1.779260e-01   6.357638e+01   3.433503e-01
  1.782250e-01   6.388134e+01   3.469098e-01
  1.785240e-01   6.359295e+01   3.428901e-01
  1.788230e-01   6.392882e+01   3.454905e-01
  1.791220e-01   6.394867e+01   3.460580e-01
  1.794210e-01   6.413493e+01   3.433409e-01
  1.797200e-01   6.398989e+01   3.444651e-01
  1.800190e-01   6.358641e+01   3.410403e-01
  1.803180e-01   6.403151e+01   3.457679e-01
  1.806170e-01   6.368142e+01   3.419583e-01
  1.809160e-01   6.383152e+01   3.416970e-01
  1.812140e-01   6.397502e+01   3.429126e-01
  1.815130e-01   6.358892e+01   3.413780e-01
  1.818120e-01   6.358983e+01   3.427139e-01
  1.821110e-01   6.398598e+01   3.398130e-01
  1.824100e-01   6.364626e+01   3.413662e-01
  1.827090e-01   6.393466e+01   3.414770e-01
  1.830080e-01   6.378290e+01   3.412363e-01
  1.833070e-01   6.343769e+01   3.378698e-01
  1.836060e-01   6.360061e+01   3.375000e-01
  1.839050e-01   6.449977e+01   3.438142e-01
  1.842040e-01   6.332809e+01   3.379000e-01
  1.845030e-01   6.371435e+01   3.381225e-01
  1.848010e-01   6.379283e+01   3.401136e-01
  1.851000e-01   6.386862e+01   3.356721e-01
  1.853990e-01   6.336695e+01   3.393025e-01
  1.856980e-01   6.301855e+01   3.359520e-01
  1.859970e-01   6.369919e+01   3.364868e-01
  1.862960e-01   6.398010e+01   3.386661e-01
  1.865950e-01   6.380832e+01   3.364583e-01
  1.868940e-01   6.323342e+01   3.387818e-01
  1.871930e-01   6.319616e+01   3.315842e-01
  1.874920e-01   6.349139e+01   3.354641e-01
  1.877910e-01   6.351506e+01   3.353692e-01
  1.880900e-01   6.360006e+01   3.355935e-01
  1.883880e-01   6.353496e+01   3.371658e-01
  1.886870e-01   6.301273e+01   3.297379e-01
  1.889860e-01   6.332804e+01   3.361387e-01
  1.892850e-01   6.406840e+01   3.355700e-01
  1.895840e-01   6.356272e+01   3.331592e-01
  1.898830e-01   6.319502e+01   3.326561e-01
  1.901820e-01   6.375616e+01   3.338202e-01
  1.904810e-01   6.325713e+01   3.323573e-01
  1.907800e-01   6.354644e+01   3.323488e-01
  1.910790e-01   6.342408e+01   3.314189e-01
  1.913780e-01   6.367715e+01   3.331509e-01
  1.916770e-01   6.295320e+01   3.310988e-01
  1.919750e-01   6.311721e+01   3.322971e-01
  1.922740e-01   6.303938e+01   3.284593e-01
  1.925730e-01   6.331097e+01   3.299147e-01
  1.928720e-01   6.314983e+01   3.302474e-01
  1.931710e-01   6.357593e+01   3.319677e-01
  1.934700e-01   6.363983e+01   3.306199e-01
  1.937690e-01   6.358298e+01   3.295738e-01
  1.940680e-01   6.304621e+01   3.299763e-01
  1.943670e-01   6.312099e+01   3.282258e-01
  1.946660e-01   6.285163e+01   3.281186e-01
  1.949650e-01   6.264842e+01   3.255265e-01
  1.952640e-01   6.321315e+01   3.284653e-01
  1.955630e-01   6.336599e+01   3.300580e-01
  1.958610e-01   6.341670e+01   3.270771e-01
  1.961600e-01   6.351765e+01   3.286617e-01
  1.964590e-01   6.295221e+01   3.257316e-01
  1.967580e-01   6.301411e+01   3.280962e-01
  1.970570e-01   6.314098e+01   3.262196e-01
  1.973560e-01   6.322371e+01   3.246984e-01
  1.976550e-01   6.337358e+01   3.278460e-01
  1.979540e-01   6.263095e+01   3.236018e-01
  1.982530e-01   6.300975e+01   3.263177e-01
  1.985520e-01   6.266373e+01   3.234002e-01
  1.988510e-01   6.334730e+01   3.253031e-01
  1.991500e-01   6.292131e+01   3.263810e-01
  1.994480e-01   6.351074e+01   3.245756e-01
  1.997470e-01   6.210360e+01   3.228089e-01
  2.000460e-01   6.300109e+01   3.213003e-01
  2.003450e-01   6.269700e+01   3.227733e-01
  2.006440e-01   6.282723e+01   3.258448e-01
  2.009430e-01   6.330423e+01   3.220724e-01
  2.012420e-01   6.252060e+01   3.233166e-01
  2.015410e-01   6.302339e+01   3.212178e-01
  2.018400e-01   6.287201e+01   3.215297e-01
  2.021390e-01   6.289376e+01   3.225703e-01
  2.024380e-01   6.211504e+01   3.157607e-01
  2.027370e-01   6.214087e+01   3.207743e-01
  2.030350e-01   6.207065e+01   3.175437e-01
  2.033340e-01   6.300354e+01   3.207502e-01
  2.036330e-01   6.237682e+01   3.166948e-01
  2.039320e-01   6.198937e+01   3.165196e-01
  2.042310e-01   6.262100e+01   3.211671e-01
  2.045300e-01   6.283232e+01   3.170399e-01
  2.048290e-01   6.265883e+01   3.176806e-01
  2.051280e-01   6.266914e+01   3.173009e-01
  2.054270e-01   6.266626e+01   3.167549e-01
  2.057260e-01   6.206420e+01   3.186259e-01
  2.060250e-01   6.254373e+01   3.159097e-01
  2.063240e-01   6.280729e+01   3.191479e-01
  2.066230e-01   6.248133e+01   3.169600e-01
  2.069210e-01   6.245038e+01   3.181031e-01
  2.072200e-01   6.267558e+01   3.179945e-01
  2.075190e-01   6.195953e+01   3.137684e-01
  2.078180e-01   6.175434e+01   3.156488e-01
  2.081170e-01   6.189236e+01   3.143932e-01
  2.084160e-01   6.170119e+01   3.159183e-01
  2.087150e-01   6.246410e+01   3.143825e-01
  2.090140e-01   6.282182e+01   3.167451e-01
  2.093130e-01   6.227725e+01   3.152359e-01
  2.096120e-01   6.168413e+01   3.132022e-01
  2.099110e-01   6.212776e+01   3.128800e-01
  2.102100e-01   6.190167e+01   3.138862e-01
  2.105080e-01   6.155197e+01   3.145939e-01
  2.108070e-01   6.343749e+01   3.164250e-01
  2.111060e-01   6.196970e+01   3.119614e-01
  2.114050e-01   6.175320e+01   3.118053e-01
  2.117040e-01   6.204304e+01   3.174730e-01
  2.120030e-01   6.264209e+01   3.249283e-01
  2.123020e-01   6.196834e+01   3.255096e-01
  2.126010e-01   6.222087e+01   3.235452e-01
  2.129000e-01   6.258666e+01   3.277238e-01
  2.131990e-01   6.238925e+01   3.300695e-01
  2.134980e-01   6.279518e+01   3.331508e-01
  2.137970e-01   6.204593e+01   3.287043e-01
  2.140950e-01   6.265067e+01   3.321459e-01
  2.143940e-01   6.211935e+01   3.319755e-01
  2.146930e-01   6.240519e+01   3.330516e-01
  2.149920e-01   6.153458e+01   3.310321e-01
  2.152910e-01   6.204319e+01   3.328687e-01
  2.155900e-01   6.205702e+01   3.357771e-01
  2.158890e-01   6.224961e+01   3.362977e-01
  2.161880e-01   6.214191e+01   3.345608e-01
  2.164870e-01   6.227869e+01   3.362145e-01
  2.167860e-01   6.156785e+01   3.280413e-01
  2.170850e-01   6.153780e+01   3.254101e-01
  2.173840e-01   6.219866e+01   3.240656e-01
  2.176820e-01   6.170750e+01   3.213496e-01
  2.179810e-01   6.247002e+01   3.243369e-01
  2.182800e-01   6.219973e+01   3.193890e-01
  2.185790e-01   6.185606e+01   3.200384e-01
  2.188780e-01   6.195942e+01   3.168503e-01
  2.191770e-01   6.195835e+01   3.189073e-01
  2.194760e-01   6.165463e+01   3.189578e-01
  2.197750e-01   6.186133e+01   3.163280e-01
  2.200740e-01   6.155219e+01   3.135281e-01
  2.203730e-01   6.168928e+01   3.156174e-01
  2.206720e-01   6.212306e+01   3.157811e-01
  2.209710e-01   6.118013e+01   3.155292e-01
  2.212700e-01   6.116187e+01   3.110882e-01
  2.215680e-01   6.173593e+01   3.153324e-01
  2.218670e-01   6.193731e+01   3.116207e-01
  2.221660e-01   6.229802e+01   3.159569e-01
  2.224650e-01   6.155990e+01   3.115769e-01
  2.227640e-01   6.184609e+01   3.120397e-01
  2.230630e-01   6.133512e+01   3.116591e-01
  2.233620e-01   6.162039e+01   3.115998e-01
  2.236610e-01   6.230109e+01   3.133162e-01
  2.239600e-01   6.143098e+01   3.075473e-01
  2.242590e-01   6.180166e+01   3.115381e-01
  2.245580e-01   6.115655e+01   3.090094e-01
  2.248570e-01   6.118272e+01   3.108807e-01
  2.251550e-01   6.183943e+01   3.089462e-01
  2.254540e-01   6.173819e+01   3.089460e-01
  2.257530e-01   6.164359e+01   3.110101e-01
  2.260520e-01   6.109600e+01   3.058357e-01
  2.263510e-01   6.157975e+01   3.080451e-01
  2.266500e-01   6.172660e+01   3.082864e-01
  2.269490e-01   6.187508e+01   3.072815e-01
  2.272480e-01   6.134550e+01   3.084675e-01
  2.275470e-01   6.126632e+01   3.041720e-01
  2.278460e-01   6.151312e+01   3.082561e-01
  2.281450e-01   6.167107e+01   3.059102e-01
  2.284440e-01   6.168186e+01   3.074233e-01
  2.287420e-01   6.136864e+01   3.075166e-01
  2.290410e-01   6.106881e+01   3.006893e-01
  2.293400e-01   6.149446e+01   3.064588e-01
  2.296390e-01   6.149458e+01   3.049822e-01
  2.299380e-01   6.150263e+01   3.054921e-01
  2.302370e-01   6.197280e+01   3.060432e-01
  2.305360e-01   6.134266e+01   3.025516e-01
  2.308350e-01   6.090278e+01   3.057239e-01
  2.311340e-01   6.136933e+01   3.011921e-01
  2.314330e-01   6.085384e+01   3.020609e-01
  2.317320e-01   6.154116e+01   3.048535e-01
  2.320310e-01   6.089521e+01   3.001440e-01
  2.323290e-01   6.111666e+01   3.053925e-01
  2.326280e-01   6.130078e+01   3.004363e-01
  2.329270e-01   6.095500e+01   3.000562e-01
  2.332260e-01   6.107256e+01   3.018848e-01
  2.335250e-01   6.073079e+01   3.003275e-01
  2.338240e-01   6.144892e+01   3.032934e-01
  2.341230e-01   6.136463e+01   2.986193e-01
  2.344220e-01   6.091712e+01   3.005515e-01
  2.347210e-01   6.106193e+01   3.007904e-01
  2.350200e-01   6.130443e+01   3.005625e-01
  2.353190e-01   6.109975e+01   3.004123e-01
  2.356180e-01   6.129232e+01   2.975285e-01
  2.359170e-01   6.101643e+01   3.011514e-01
  2.362150e-01   6.093209e+01   2.989490e-01
  2.365140e-01   6.132410e+01   2.976057e-01
  2.368130e-01   6.102303e+01   2.991720e-01
  2.371120e-01   6.146199e+01   2.988561e-01
  2.374110e-01   6.091108e+01   3.000655e-01
  2.377100e-01   6.114733e+01   2.970628e-01
  2.380090e-01   6.117605e+01   2.985050e-01
  2.383080e-01   6.032790e+01   2.945033e-01
  2.386070e-01   6.021226e+01   2.958021e-01
  2.389060e-01   6.101881e+01   2.974334e-01
  2.392050e-01   6.078852e+01   2.952883e-01
  2.395040e-01   6.062950e+01   2.969395e-01
  2.398020e-01   6.063934e+01   2.949257e-01
  2.401010e-01   6.057965e+01   2.964750e-01
  2.404000e-01   6.069025e+01   2.939349e-01
  2.406990e-01   6.040410e+01   2.949139e-01
  2.409980e-01   6.029399e+01   2.936388e-01
  2.412970e-01   6.101147e+01   2.949342e-01
  2.415960e-01   6.061496e+01   2.948664e-01
  2.418950e-01   6.137987e+01   2.950444e-01
  2.421940e-01   6.070728e+01   2.946435e-01
  2.424930e-01   6.127743e+01   2.969250e-01
  2.427920e-01   6.046584e+01   2.912030e-01
  2.430910e-01   6.039701e+01   2.930030e-01
  2.433890e-01   6.056790e+01   2.924280e-01
  2.436880e-01   6.068423e+01   2.952593e-01
  2.439870e-01   6.093566e+01   2.923322e-01
  2.442860e-01   5.971390e+01   2.888507e-01
  2.445850e-01   5.991064e+01   2.910548e-01
  2.448840e-01   6.006860e+01   2.910026e-01
  2.451830e-01   5.998099e+01   2.923225e-01
  2.454820e-01   5.990197e+01   2.886649e-01
  2.457810e-01   6.045743e+01   2.911828e-01
  2.460800e-01   5.987283e+01   2.900950e-01
  2.463790e-01   6.026033e+01   2.900620e-01
  2.466780e-01   6.031731e+01   2.906293e-01
  2.469770e-01   6.060739e+01   2.904667e-01
  2.472750e-01   6.033417e+01   2.905622e-01
  2.475740e-01   5.985191e+01   2.903688e-01
  2.478730e-01   6.001682e+01   2.861092e-01
  2.481720e-01   6.024684e+01   2.896014e-01
  2.484710e-01   6.072725e+01   2.889482e-01
  2.487700e-01   6.055863e+01   2.916431e-01
  2.490690e-01   6.033304e+01   2.900225e-01
  2.493680e-01   6.004357e+01   2.863800e-01
  2.496670e-01   6.011361e+01   2.904616e-01
  2.499660e-01   6.063926e+01   2.887387e-01
  2.502650e-01   6.058723e+01   2.898844e-01
  2.505640e-01   6.006714e+01   2.857135e-01
  2.508620e-01   6.022994e+01   2.874487e-01
  2.511610e-01   5.995662e+01   2.891163e-01
  2.514600e-01   6.065923e+01   2.876364e-01
  2.517590e-01   5.996699e+01   2.857840e-01
  2.520580e-01   5.991346e+01   2.861731e-01
  2.523570e-01   5.977951e+01   2.861640e-01
  2.526560e-01   6.013134e+01   2.878416e-01
  2.529550e-01   5.981715e+01   2.837934e-01
  2.532540e-01   6.028310e+01   2.847950e-01
  2.535530e-01   5.877851e+01   2.810182e-01
  2.538520e-01   5.977631e+01   2.847137e-01
  2.541510e-01   5.950396e+01   2.825461e-01
  2.544490e-01   6.002773e+01   2.845971e-01
  2.547480e-01   6.013780e+01   2.851638e-01
  2.550470e-01   5.981773e+01   2.826879e-01
  2.553460e-01   5.987233e+01   2.832181e-01
  2.556450e-01   6.023417e+01   2.817821e-01
  2.559440e-01   5.957539e+01   2.831183e-01
  2.562430e-01   6.016652e+01   2.858469e-01
  2.565420e-01   5.983190e+01   2.825215e-01
  2.568410e-01   5.994257e+01   2.819867e-01
  2.571400e-01   5.964994e+01   2.816937e-01
  2.574390e-01   6.013548e+01   2.849543e-01
  2.577380e-01   5.967353e+01   2.828479e-01
  2.580360e-01   5.946831e+01   2.803768e-01
  2.583350e-01   5.977183e+01   2.835847e-01
  2.586340e-01   5.972761e+01   2.803989e-01
  2.589330e-01   6.004170e+01   2.839208e-01
  2.592320e-01   5.936561e+01   2.795479e-01
  2.595310e-01   5.951472e+01   2.808799e-01
  2.598300e-01   5.975929e+01   2.833531e-01
  2.601290e-01   5.964213e+01   2.787442e-01
  2.604280e-01   5.987822e+01   2.827308e-01
  2.607270e-01   5.932389e+01   2.777122e-01
  2.610260e-01   6.002032e+01   2.818726e-01
  2.613250e-01   5.997616e+01   2.823635e-01
  2.616240e-01   5.994320e+01   2.813955e-01
  2.619220e-01   5.974459e+01   2.810273e-01
  2.622210e-01   6.016326e+01   2.791896e-01
  2.625200e-01   5.948466e+01   2.793415e-01
  2.628190e-01   5.969733e+01   2.795492e-01
  2.631180e-01   5.952505e+01   2.774194e-01
  2.634170e-01   5.968788e+01   2.813870e-01
  2.637160e-01   5.918760e+01   2.766319e-01
  2.640150e-01   5.912556e+01   2.791769e-01
  2.643140e-01   5.976729e+01   2.776033e-01
  2.646130e-01   5.979786e+01   2.780544e-01
  2.649120e-01   5.919288e+01   2.796289e-01
  2.652110e-01   5.938294e+01   2.768985e-01
  2.655090e-01   5.966033e+01   2.783069e-01
  2.658080e-01   5.983192e+01   2.770917e-01
  2.661070e-01   5.947594e+01   2.774951e-01
  2.664060e-01   5.971946e+01   2.777770e-01
  2.667050e-01   5.969216e+01   2.779990e-01
  2.670040e-01   5.938671e+01   2.770969e-01
  2.673030e-01   5.951374e+01   2.765420e-01
  2.676020e-01   6.026666e+01   2.783806e-01
  2.679010e-01   5.982985e+01   2.772755e-01
  2.682000e-01   5.977461e+01   2.760223e-01
  2.684990e-01   5.991500e+01   2.773783e-01
  2.687980e-01   5.948091e+01   2.759964e-01
  2.690960e-01   5.977287e+01   2.778061e-01
  2.693950e-01   5.966336e+01   2.746549e-01
  2.696940e-01   5.968165e+01   2.750657e-01
  2.699930e-01   5.921776e+01   2.750123e-01
  2.702920e-01   5.909653e+01   2.744523e-01
  2.705910e-01   5.931335e+01   2.754206e-01
  2.708900e-01   5.934522e+01   2.733729e-01
  2.711890e-01   5.903860e+01   2.745031e-01
  2.714880e-01   5.942243e+01   2.743756e-01
  2.717870e-01   5.855473e+01   2.728231e-01
  2.720860e-01   5.954624e+01   2.741099e-01
  2.723850e-01   5.958918e+01   2.735694e-01
  2.726840e-01   5.939776e+01   2.742266e-01
  2.729820e-01   5.920567e+01   2.735994e-01
  2.732810e-01   5.937692e+01   2.730818e-01
  2.735800e-01   5.955583e+01   2.734020e-01
  2.738790e-01   5.933443e+01   2.734393e-01
  2.741780e-01   5.935486e+01   2.739439e-01
  2.744770e-01   5.894479e+01   2.704715e-01
  2.747760e-01   5.937396e+01   2.728029e-01
  2.750750e-01   5.931936e+01   2.758085e-01
  2.753740e-01   5.939948e+01   2.804109e-01
  2.756730e-01   5.899413e+01   2.809340e-01
  2.759720e-01   5.842772e+01   2.783030e-01
  2.762710e-01   5.943033e+01   2.847078e-01
  2.765690e-01   5.914618e+01   2.833108e-01
  2.768680e-01   5.933516e+01   2.864528e-01
  2.771670e-01   5.957458e+01   2.846421e-01
  2.774660e-01   5.960259e+01   2.855331e-01
  2.777650e-01   5.858653e+01   2.865355e-01
  2.780640e-01   5.952416e+01   2.874356e-01
  2.783630e-01   5.936425e+01   2.874723e-01
  2.786620e-01   5.941240e+01   2.893007e-01
  2.789610e-01   5.891542e+01   2.881958e-01
  2.792600e-01   5.886578e+01   2.909126e-01
  2.795590e-01   5.883570e+01   2.851402e-01
  2.798580e-01   5.924927e+01   2.906437e-01
  2.801560e-01   5.945744e+01   2.907150e-01
  2.804550e-01   5.908417e+01   2.906779e-01
  2.807540e-01   5.934480e+01   2.926516e-01
  2.810530e-01   5.928681e+01   2.897526e-01
  2.813520e-01   5.935554e+01   2.938033e-01
  2.816510e-01   5.927178e+01   2.925833e-01
  2.819500e-01   5.902230e+01   2.920787e-01
  2.822490e-01   5.883585e+01   2.916170e-01
  2.825480e-01   5.918936e+01   2.920448e-01
  2.828470e-01   5.877447e+01   2.944101e-01
  2.831460e-01   5.896460e+01   2.933998e-01
  2.834450e-01   5.912879e+01   2.922302e-01
  2.837430e-01   5.952160e+01   2.948964e-01
  2.840420e-01   5.916186e+01   2.956098e-01
  2.843410e-01   5.954035e+01   3.030249e-01
  2.846400e-01   5.910747e+01   3.040401e-01
  2.849390e-01   5.888157e+01   3.112945e-01
  2.852380e-01   5.915994e+01   3.149257e-01
  2.855370e-01   5.922574e+01   3.182249e-01
  2.858360e-01   5.889540e+01   3.193676e-01
  2.861350e-01   5.888976e+01   3.221725e-01
  2.864340e-01   5.849427e+01   3.258392e-01
  2.867330e-01   5.855396e+01   3.250691e-01
  2.870320e-01   5.874939e+01   3.311994e-01
  2.873310e-01   5.838041e+01   3.270983e-01
  2.876290e-01   5.843275e+01   3.324499e-01
  2.879280e-01   5.820775e+01   3.348426e-01
  2.882270e-01   5.817123e+01   3.310424e-01
  2.885260e-01   5.932466e+01   3.383854e-01
  2.888250e-01   5.837768e+01   3.348190e-01
  2.891240e-01   5.851193e+01   3.402604e-01
  2.894230e-01   5.863270e+01   3.436873e-01
  2.897220e-01   5.850826e+01   3.351932e-01
  2.900210e-01   5.829935e+01   3.434428e-01
  2.903200e-01   5.854386e+01   3.421512e-01
  2.906190e-01   5.864044e+01   3.461195e-01
  2.909180e-01   5.914846e+01   3.485598e-01
  2.912160e-01   5.832689e+01   3.424246e-01
  2.915150e-01   5.852215e+01   3.543090e-01
  2.918140e-01   5.844416e+01   3.459143e-01
  2.921130e-01   5.822585e+01   3.484954e-01
  2.924120e-01   5.888820e+01   3.530166e-01
  2.927110e-01   5.870516e+01   3.514838e-01
  2.930100e-01   5.819882e+01   3.590878e-01
  2.933090e-01   5.760620e+01   3.515254e-01
  2.936080e-01   5.824064e+01   3.510702e-01
  2.939070e-01   5.841518e+01   3.572476e-01
  2.942060e-01   5.824162e+01   3.573374e-01
  2.945050e-01   5.852243e+01   3.657081e-01
  2.948030e-01   5.818844e+01   3.551180e-01
  2.951020e-01   5.826990e+01   3.607922e-01
  2.954010e-01   5.852012e+01   3.632898e-01
  2.957000e-01   5.789395e+01   3.630803e-01
  2.959990e-01   5.800676e+01   3.629963e-01
  2.962980e-01   5.751703e+01   3.621149e-01
  2.965970e-01   5.864805e+01   3.692429e-01
  2.968960e-01   5.848071e+01   3.684889e-01
  2.971950e-01   5.788941e+01   3.650531e-01
  2.974940e-01   5.846987e+01   3.655438e-01
  2.977930e-01   5.764269e+01   3.662900e-01
  2.980920e-01   5.784203e+01   3.671492e-01
  2.983900e-01   5.761784e+01   3.694135e-01
  2.986890e-01   5.756360e+01   3.651393e-01
  2.989880e-01   5.730673e+01   3.681838e-01
  2.992870e-01   5.753123e+01   3.698324e-01
  2.995860e-01   5.772432e+01   3.725701e-01
  2.998850e-01   5.780226e+01   3.707025e-01
  3.001840e-01   5.764867e+01   3.725632e-01
  3.004830e-01   5.749002e+01   3.768885e-01
  3.007820e-01   5.777260e+01   3.763388e-01
  3.010810e-01   5.822782e+01   3.751484e-01
  3.013800e-01   5.836595e+01   3.812489e-01
  3.016790e-01   5.744521e+01   3.772357e-01
  3.019780e-01   5.745135e+01   3.792520e-01
  3.022760e-01   5.815650e+01   3.833560e-01
  3.025750e-01   5.829534e+01   3.817744e-01
  3.028740e-01   5.803437e+01   3.863296e-01
  3.031730e-01   5.747850e+01   3.826546e-01
  3.034720e-01   5.744433e+01   3.840991e-01
  3.037710e-01   5.825626e+01   3.865412e-01
  3.040700e-01   5.832625e+01   3.886258e-01
  3.043690e-01   5.811223e+01   3.925158e-01
  3.046680e-01   5.828092e+01   3.917121e-01
  3.049670e-01   5.806793e+01   3.874986e-01
  3.052660e-01   5.824208e+01   3.949001e-01
  3.055650e-01   5.802069e+01   3.927585e-01
  3.058630e-01   5.792233e+01   3.977841e-01
  3.061620e-01   5.747530e+01   3.889954e-01
  3.064610e-01   5.761589e+01   3.944536e-01
  3.067600e-01   5.827007e+01   4.027832e-01
  3.070590e-01   5.795075e+01   3.955982e-01
  3.073580e-01   5.782460e+01   4.012406e-01
  3.076570e-01   5.846685e+01   3.962238e-01
  3.079560e-01   5.766411e+01   3.997999e-01
  3.082550e-01   5.750612e+01   3.992518e-01
  3.085540e-01   5.747162e+01   3.988393e-01
  3.088530e-01   5.723765e+01   4.030821e-01
  3.091520e-01   5.694985e+01   3.961543e-01
  3.094500e-01   5.777546e+01   4.077398e-01
  3.097490e-01   5.745997e+01   4.047782e-01
  3.100480e-01   5.760774e+01   4.022714e-01
  3.103470e-01   5.785302e+01   4.143791e-01
  3.106460e-01   5.788305e+01   4.023344e-01
  3.109450e-01   5.748364e+01   4.127298e-01
  3.112440e-01   5.777597e+01   4.068125e-01
  3.115430e-01   5.742701e+01   4.109169e-01
  3.118420e-01   5.770328e+01   4.164701e-01
  3.121410e-01   5.750411e+01   4.092845e-01
  3.124400e-01   5.777790e+01   4.177382e-01
  3.127390e-01   5.815383e+01   4.131874e-01
  3.130380e-01   5.809804e+01   4.219430e-01
  3.133360e-01   5.836939e+01   4.205445e-01
  3.136350e-01   5.770541e+01   4.174761e-01
  3.139340e-01   5.736100e+01   4.223548e-01
  3.142330e-01   5.753483e+01   4.165255e-01
  3.145320e-01   5.806178e+01   4.288303e-01
  3.148310e-01   5.710675e+01   4.203801e-01
  3.151300e-01   5.763282e+01   4.223120e-01
  3.154290e-01   5.829932e+01   4.297066e-01
  3.157280e-01   5.728650e+01   4.231273e-01
  3.160270e-01   5.736772e+01   4.317269e-01
  3.163260e-01   5.753965e+01   4.240612e-01
  3.166250e-01   5.742945e+01   4.319591e-01
  3.169230e-01   5.857565e+01   4.336439e-01
  3.172220e-01   5.693222e+01   4.323232e-01
  3.175210e-01   5.791813e+01   4.356718e-01
  3.178200e-01   5.716352e+01   4.298495e-01
  3.181190e-01   5.698224e+01   4.370981e-01
  3.184180e-01   5.749360e+01   4.344494e-01
  3.187170e-01   5.724581e+01   4.412541e-01
  3.190160e-01   5.761124e+01   4.414687e-01
  3.193150e-01   5.773325e+01   4.353539e-01
  3.196140e-01   5.759477e+01   4.462298e-01
  3.199130e-01   5.701982e+01   4.376311e-01
  3.202120e-01   5.728949e+01   4.458630e-01
  3.205100e-01   5.738250e+01   4.449994e-01
  3.208090e-01   5.790565e+01   4.437898e-01
  3.211080e-01   5.755298e+01   4.493721e-01
  3.214070e-01   5.674203e+01   4.385188e-01
  3.217060e-01   5.728510e+01   4.479090e-01
  3.220050e-01   5.791284e+01   4.474603e-01
  3.223040e-01   5.747981e+01   4.437570e-01
  3.226030e-01   5.714534e+01   4.537202e-01
  3.229020e-01   5.682535e+01   4.372734e-01
  3.232010e-01   5.724875e+01   4.511273e-01
  3.235000e-01   5.745062e+01   4.469005e-01
  3.237990e-01   5.739584e+01   4.500147e-01
  3.240970e-01   5.811050e+01   4.597344e-01
  3.243960e-01   5.746063e+01   4.477648e-01
  3.246950e-01   5.673282e+01   4.560127e-01
  3.249940e-01   5.723935e+01   4.502431e-01
  3.252930e-01   5.787766e+01   4.601443e-01
  3.255920e-01   5.744448e+01   4.611078e-01
  3.258910e-01   5.725820e+01   4.559115e-01
  3.261900e-01   5.713582e+01   4.625965e-01
  3.264890e-01   5.685335e+01   4.560543e-01
  3.267880e-01   5.756288e+01   4.624905e-01
  3.270870e-01   5.680704e+01   4.673301e-01
  3.273860e-01   5.739201e+01   4.640931e-01
  3.276850e-01   5.704156e+01   4.682937e-01
  3.279830e-01   5.795455e+01   4.649774e-01
  3.282820e-01   5.743808e+01   4.723297e-01
  3.285810e-01   5.800935e+01   4.727313e-01
  3.288800e-01   5.720079e+01   4.728146e-01
  3.291790e-01   5.704925e+01   4.683253e-01
  3.294780e-01   5.640811e+01   4.729668e-01
  3.297770e-01   5.705903e+01   4.782061e-01
  3.300760e-01   5.734052e+01   4.743749e-01
  3.303750e-01   5.713654e+01   4.810912e-01
  3.306740e-01   5.657108e+01   4.721640e-01
  3.309730e-01   5.634827e+01   4.798248e-01
  3.312720e-01   5.767567e+01   4.891635e-01
  3.315700e-01   5.800195e+01   4.816302e-01
  3.318690e-01   5.686194e+01   4.894803e-01
  3.321680e-01   5.683948e+01   4.783018e-01
  3.324670e-01   5.763328e+01   4.938927e-01
  3.327660e-01   5.761798e+01   4.910821e-01
  3.330650e-01   5.736848e+01   4.905619e-01
  3.333640e-01   5.724931e+01   4.978578e-01
  3.336630e-01   5.689455e+01   4.847754e-01
  3.339620e-01   5.691925e+01   4.992917e-01
  3.342610e-01   5.736310e+01   4.943993e-01
  3.345600e-01   5.704774e+01   4.981243e-01
  3.348590e-01   5.683292e+01   5.060068e-01
  3.351570e-01   5.731585e+01   4.925307e-01
  3.354560e-01   5.724266e+01   5.115031e-01
  3.357550e-01   5.738783e+01   4.956259e-01
  3.360540e-01   5.779637e+01   5.121144e-01
  3.363530e-01   5.742525e+01   5.167159e-01
  3.366520e-01   5.734409e+01   5.011516e-01
  3.369510e-01   5.679703e+01   5.203297e-01
  3.372500e-01   5.728261e+01   4.991487e-01
  3.375490e-01   5.686615e+01   5.180364e-01
  3.378480e-01   5.786839e+01   5.199881e-01
  3.381470e-01   5.651395e+01   5.125995e-01
  3.384460e-01   5.816975e+01   5.340496e-01
  3.387450e-01   5.687857e+01   5.068151e-01
  3.390430e-01   5.691164e+01   5.255199e-01
  3.393420e-01   5.704327e+01   5.234429e-01
  3.396410e-01   5.820004e+01   5.293976e-01
  3.399400e-01   5.679345e+01   5.382842e-01
  3.402390e-01   5.719002e+01   5.143911e-01
  3.405380e-01   5.711473e+01   5.369102e-01
  3.408370e-01   5.680180e+01   5.277328e-01
  3.411360e-01   5.654574e+01   5.299947e-01
  3.414350e-01   5.644142e+01   5.366134e-01
  3.417340e-01   5.653605e+01   5.292534e-01
  3.420330e-01   5.658813e+01   5.454800e-01
  3.423320e-01   5.706237e+01   5.324103e-01
  3.426300e-01   5.648337e+01   5.442174e-01
  3.429290e-01   5.660419e+01   5.425432e-01
  3.432280e-01   5.701185e+01   5.422573e-01
  3.435270e-01   5.651980e+01   5.585353e-01
  3.438260e-01   5.627911e+01   5.351186e-01
  3.441250e-01   5.647198e+01   5.550624e-01
  3.444240e-01   5.671503e+01   5.483874e-01
  3.447230e-01   5.737447e+01   5.562739e-01
  3.450220e-01   5.674255e+01   5.646095e-01
  3.453210e-01   5.679987e+01   5.487974e-01
  3.456200e-01   5.671027e+01   5.695571e-01
  3.459190e-01   5.702846e+01   5.577905e-01
  3.462170e-01   5.676057e+01   5.672371e-01
  3.465160e-01   5.653411e+01   5.652563e-01
  3.468150e-01   5.712042e+01   5.673312e-01
  3.471140e-01   5.567448e+01   5.748809e-01
  3.474130e-01   5.684368e+01   5.651124e-01
  3.477120e-01   5.797174e+01   5.866215e-01
  3.480110e-01   5.685090e+01   5.746328e-01
  3.483100e-01   5.663603e+01   5.753188e-01
  3.486090e-01   5.655026e+01   5.896733e-01
  3.489080e-01   5.689318e+01   5.766233e-01
  3.492070e-01   5.518668e+01   5.834717e-01
  3.495060e-01   5.665987e+01   5.799461e-01
  3.498040e-01   5.625885e+01   5.900772e-01
  3.501030e-01   5.658672e+01   5.927668e-01
  3.504020e-01   5.643833e+01   5.910178e-01
  3.507010e-01   5.688966e+01   6.074822e-01
  3.510000e-01   5.676415e+01   5.879219e-01
  3.512990e-01   5.702589e+01   6.082091e-01
  3.515980e-01   5.687641e+01   5.992304e-01
  3.518970e-01   5.695360e+01   6.131136e-01
  3.521960e-01   5.702402e+01   6.222572e-01
  3.524950e-01   5.713357e+01   5.995818e-01
  3.527940e-01   5.655468e+01   6.230621e-01
  3.530930e-01   5.640237e+01   6.059169e-01
  3.533920e-01   5.613091e+01   6.195979e-01
  3.536900e-01   5.669219e+01   6.249564e-01
  3.539890e-01   5.593509e+01   6.173986e-01
  3.542880e-01   5.771703e+01   6.424117e-01
  3.545870e-01   5.682160e+01   6.124027e-01
  3.548860e-01   5.803004e+01   6.405222e-01
  3.551850e-01   5.673923e+01   6.218207e-01
  3.554840e-01   5.617064e+01   6.301769e-01
  3.557830e-01   5.622416e+01   6.328517e-01
  3.560820e-01   5.837828e+01   6.229166e-01
  3.563810e-01   5.711275e+01   6.366330e-01
  3.566800e-01   5.689406e+01   6.204328e-01
  3.569790e-01   5.672385e+01   6.392866e-01
  3.572770e-01   5.703213e+01   6.398016e-01
  3.575760e-01   5.697340e+01   6.132202e-01
  3.578750e-01   5.623318e+01   6.490220e-01
  3.581740e-01   5.704739e+01   6.246356e-01
  3.584730e-01   5.531182e+01   6.436830e-01
  3.587720e-01   5.636982e+01   6.385082e-01
  3.590710e-01   5.667342e+01   6.390023e-01
  3.593700e-01   5.596213e+01   6.593368e-01
  3.596690e-01   5.623129e+01   6.328918e-01
  3.599680e-01   5.649759e+01   6.638510e-01
  3.602670e-01   5.613421e+01   6.446250e-01
  3.605660e-01   5.743808e+01   6.679750e-01
  3.608640e-01   5.796218e+01   6.882239e-01
  3.611630e-01   5.714434e+01   6.478634e-01
  3.614620e-01   5.681233e+01   6.858313e-01
  3.617610e-01   5.697550e+01   6.612107e-01
  3.620600e-01   5.709801e+01   6.845575e-01
  3.623590e-01   5.607691e+01   6.754783e-01
  3.626580e-01   5.598741e+01   6.749391e-01
  3.629570e-01   5.548901e+01   6.900102e-01
  3.632560e-01   5.707065e+01   6.699836e-01
  3.635550e-01   5.697582e+01   7.105897e-01
  3.638540e-01   5.553467e+01   6.841029e-01
  3.641530e-01   5.640811e+01   6.941255e-01
  3.644510e-01   5.666739e+01   7.259086e-01
  3.647500e-01   5.669585e+01   6.821425e-01
  3.650490e-01   5.730568e+01   7.281941e-01
  3.653480e-01   5.691246e+01   7.085332e-01
  3.656470e-01   5.719017e+01   7.187054e-01
  3.659460e-01   5.581571e+01   7.313218e-01
  3.662450e-01   5.680579e+01   7.062207e-01
  3.665440e-01   5.582693e+01   7.486974e-01
  3.668430e-01   5.666615e+01   7.136998e-01
  3.671420e-01   5.641502e+01   7.428174e-01
  3.674410e-01   5.693527e+01   7.367523e-01
  3.677400e-01   5.645229e+01   7.469431e-01
  3.680390e-01   5.682216e+01   7.784588e-01
  3.683370e-01   5.581718e+01   7.222236e-01
  3.686360e-01   5.543084e+01   7.603260e-01
  3.689350e-01   5.614079e+01   7.488102e-01
  3.692340e-01   5.592363e+01   7.679528e-01
  3.695330e-01   5.603111e+01   7.958290e-01
  3.698320e-01   5.563720e+01   7.395974e-01
  3.701310e-01   5.744894e+01   8.082586e-01
  3.704300e-01   5.672303e+01   7.649227e-01
  3.707290e-01   5.771703e+01   8.125936e-01
  3.710280e-01   5.620066e+01   7.970322e-01
  3.713270e-01   5.605950e+01   7.843750e-01
  3.716260e-01   5.716071e+01   8.397819e-01
  3.719240e-01   5.716953e+01   7.852838e-01
  3.722230e-01   5.614585e+01   8.350268e-01
  3.725220e-01   5.672284e+01   8.104917e-01
  3.728210e-01   5.630348e+01   8.254080e-01
  3.731200e-01   5.478326e+01   8.625413e-01
  3.734190e-01   5.465209e+01   7.859746e-01
  3.737180e-01   5.594254e+01   8.685013e-01
  3.740170e-01   5.470668e+01   8.084534e-01
  3.743160e-01   5.702688e+01   8.832093e-01
  3.746150e-01   5.606389e+01   8.694427e-01
  3.749140e-01   5.629632e+01   8.502462e-01
  3.752130e-01   5.695463e+01   9.164799e-01
  3.755110e-01   5.830104e+01   8.623244e-01
  3.758100e-01   5.639423e+01   9.119599e-01
  3.761090e-01   5.642199e+01   8.849488e-01
  3.764080e-01   5.591317e+01   9.045354e-01
  3.767070e-01   5.703012e+01   9.551565e-01
  3.770060e-01   5.691334e+01   8.760046e-01
  3.773050e-01   5.648373e+01   9.587295e-01
  3.776040e-01   5.729905e+01   9.228588e-01
  3.779030e-01   5.615431e+01   9.438032e-01
  3.782020e-01   5.703734e+01   1.027408e+00
  3.785010e-01   5.622978e+01   8.967256e-01
  3.788000e-01   5.635529e+01   1.016277e+00
  3.790990e-01   5.659899e+01   9.396693e-01
  3.793970e-01   5.695379e+01   1.011882e+00
  3.796960e-01   5.700416e+01   1.007543e+00
  3.799950e-01   5.596092e+01   9.799626e-01
  3.802940e-01   5.476373e+01   1.077742e+00
  3.805930e-01   5.614617e+01   9.517668e-01
  3.808920e-01   5.311225e+01   1.067381e+00
  3.811910e-01   5.410108e+01   9.957441e-01
  3.814900e-01   5.600097e+01   1.066153e+00
  3.817890e-01   5.486352e+01   1.152280e+00
  3.820880e-01   5.787116e+01   1.005733e+00
  3.823870e-01   5.582119e+01   1.169816e+00
  3.826860e-01   5.636592e+01   1.031506e+00
  3.829840e-01   5.555881e+01   1.190485e+00
  3.832830e-01   5.488235e+01   1.130934e+00
  3.835820e-01   5.640811e+01   1.119244e+00
  3.838810e-01   5.532548e+01   1.239286e+00
  3.841800e-01   5.411329e+01   1.083567e+00
  3.844790e-01   5.705280e+01   1.267840e+00
  3.847780e-01   5.404069e+01   1.143606e+00
  3.850770e-01   5.542894e+01   1.259099e+00
  3.853760e-01   5.513307e+01   1.339539e+00
  3.856750e-01   5.832426e+01   1.188066e+00
  3.859740e-01   5.501219e+01   1.361754e+00
  3.862730e-01   5.729643e+01   1.261167e+00
  3.865710e-01   5.501219e+01   1.361754e+00
  3.868700e-01   5.697976e+01   1.411324e+00
  3.871690e-01   5.393794e+01   1.291950e+00
  3.874680e-01   5.933859e+01   1.560462e+00
  3.877670e-01   5.490249e+01   1.325359e+00
  3.880660e-01   5.783144e+01   1.575140e+00
  3.883650e-01   5.651462e+01   1.475522e+00
  3.886640e-01   5.532979e+01   1.523480e+00
  3.889630e-01   5.643149e+01   1.674296e+00
  3.892620e-01   5.369827e+01   1.468570e+00
  3.895610e-01   5.369381e+01   1.677932e+00
  3.898600e-01   5.424576e+01   1.641551e+00
  3.901580e-01   5.522792e+01   1.725872e+00
  3.904570e-01   5.696728e+01   1.959734e+00
  3.907560e-01   5.479495e+01   1.695050e+00
  3.910550e-01   5.774881e+01   2.009338e+00
  3.913540e-01   5.935683e+01   2.037121e+00
  3.916530e-01   6.047545e+01   2.056227e+00
  3.919520e-01   5.828190e+01   2.622227e+00
  3.922510e-01   5.781873e+01   2.010554e+00
  3.925500e-01   5.650435e+01   2.666605e+00
  3.928490e-01   5.642045e+01   2.432458e+00
  3.931480e-01   5.587512e+01   2.651716e+00
  3.934470e-01   0.000000e+00   0.000000e+00
  3.937460e-01   4.945703e+01   2.494777e+00
creator: radaver
creator-version: 3725
header-file: /nas_data/SAXS_data/20151104Workshop/header/JH1_0005.txt
image-file: /nas_data/Pilatus1M/20151104_Workshop/JH1_0005.tif
angular-axis-file: /nas_data/SAXS_data/20151104Workshop/q20151029.dat
beamstop-mask-file: /nas_data/SAXS_data/20151104Workshop/fit2d20151031.msk
detector-response-file: none
beam-center-x: 949.7700
beam-center-y: 918.8000
unit-time: 1.0000
channel-first: 10
channel-last: 1315
Exposure time [s]: 1.093787
Transmitted Beam: 0.484329
Incident Beam: 0.484329
Code: JH1
Concentration [mg/ml]: 1
Run Number: 0005
