# Supplementary material for: SAXS analysis of a soluble cytosolic NgBR construct including extracellular and transmembrane domains
Source: PLoS One. 2018 Jan 18;13(1):e0191371. doi: 10.1371/journal.pone.0191371 (PMC5773207; doi:10.1371/journal.pone.0191371)
Supplement: S1 File — (ZIP) [file pone.0191371.s001.zip › JH1_0006.dat]

Sample:   c= 1.0000 mg/ml  Code: JH1
  3.656810e-03   2.272834e+04   4.143206e+01
  3.955720e-03   2.202140e+04   2.800961e+01
  4.254640e-03   1.908826e+04   2.336866e+01
  4.553560e-03   1.543370e+04   2.025949e+01
  4.852480e-03   1.250006e+04   1.707010e+01
  5.151400e-03   1.053395e+04   1.548029e+01
  5.450320e-03   8.716450e+03   1.337514e+01
  5.749240e-03   7.457860e+03   1.198717e+01
  6.048150e-03   6.359861e+03   1.085041e+01
  6.347070e-03   5.508228e+03   9.593771e+00
  6.645990e-03   4.813488e+03   8.928944e+00
  6.944910e-03   4.216093e+03   8.044983e+00
  7.243830e-03   3.760031e+03   7.361777e+00
  7.542750e-03   3.347585e+03   6.919926e+00
  7.841670e-03   3.014224e+03   6.201254e+00
  8.140580e-03   2.723344e+03   5.975752e+00
  8.439500e-03   2.476072e+03   5.492099e+00
  8.738420e-03   2.256420e+03   5.192829e+00
  9.037340e-03   2.081956e+03   4.822975e+00
  9.336260e-03   1.916705e+03   4.547589e+00
  9.635180e-03   1.759855e+03   4.345150e+00
  9.934100e-03   1.628522e+03   4.044273e+00
  1.023300e-02   1.488346e+03   3.962306e+00
  1.053190e-02   1.372995e+03   3.859956e+00
  1.083090e-02   1.280723e+03   3.727997e+00
  1.112980e-02   1.170943e+03   3.534304e+00
  1.142870e-02   1.089337e+03   3.389824e+00
  1.172760e-02   1.007296e+03   3.250610e+00
  1.202650e-02   9.357692e+02   3.124408e+00
  1.232540e-02   8.678441e+02   2.992388e+00
  1.262440e-02   8.023407e+02   2.823743e+00
  1.292330e-02   7.553426e+02   2.697532e+00
  1.322220e-02   6.949398e+02   2.587427e+00
  1.352110e-02   6.508206e+02   2.478781e+00
  1.382000e-02   6.032112e+02   2.362883e+00
  1.411900e-02   5.640640e+02   2.273805e+00
  1.441790e-02   5.253860e+02   2.178656e+00
  1.471680e-02   4.978373e+02   2.110693e+00
  1.501570e-02   4.600655e+02   1.987106e+00
  1.531460e-02   4.338579e+02   1.920967e+00
  1.561350e-02   4.071343e+02   1.828216e+00
  1.591250e-02   3.853323e+02   1.794263e+00
  1.621140e-02   3.626128e+02   1.710552e+00
  1.651030e-02   3.460203e+02   1.653387e+00
  1.680920e-02   3.245313e+02   1.601223e+00
  1.710810e-02   3.114320e+02   1.571867e+00
  1.740710e-02   2.910353e+02   1.497657e+00
  1.770600e-02   2.777826e+02   1.448455e+00
  1.800490e-02   2.613951e+02   1.393973e+00
  1.830380e-02   2.496637e+02   1.373189e+00
  1.860270e-02   2.379262e+02   1.314489e+00
  1.890170e-02   2.275339e+02   1.285461e+00
  1.920060e-02   2.167426e+02   1.242716e+00
  1.949950e-02   2.103908e+02   1.238472e+00
  1.979840e-02   1.994460e+02   1.183203e+00
  2.009730e-02   1.927737e+02   1.150483e+00
  2.039620e-02   1.859386e+02   1.127854e+00
  2.069520e-02   1.788567e+02   1.100204e+00
  2.099410e-02   1.722302e+02   1.087454e+00
  2.129300e-02   1.673455e+02   1.043832e+00
  2.159190e-02   1.612276e+02   1.059882e+00
  2.189080e-02   1.547328e+02   1.044110e+00
  2.218980e-02   1.511498e+02   1.049727e+00
  2.248870e-02   1.443633e+02   1.044193e+00
  2.278760e-02   1.403775e+02   1.019533e+00
  2.308650e-02   1.357371e+02   1.033395e+00
  2.338540e-02   1.313662e+02   1.014509e+00
  2.368430e-02   1.311913e+02   9.954171e-01
  2.398330e-02   1.262637e+02   9.987639e-01
  2.428220e-02   1.229966e+02   9.638269e-01
  2.458110e-02   1.195610e+02   9.822216e-01
  2.488000e-02   1.182220e+02   9.506556e-01
  2.517890e-02   1.142988e+02   9.235984e-01
  2.547790e-02   1.130687e+02   9.315930e-01
  2.577680e-02   1.103532e+02   9.129461e-01
  2.607570e-02   1.093230e+02   9.160324e-01
  2.637460e-02   1.069167e+02   8.986187e-01
  2.667350e-02   1.026944e+02   8.586540e-01
  2.697250e-02   1.030479e+02   8.336103e-01
  2.727140e-02   1.010118e+02   7.947036e-01
  2.757030e-02   1.003249e+02   7.933113e-01
  2.786920e-02   9.806929e+01   7.753785e-01
  2.816810e-02   9.575725e+01   7.540408e-01
  2.846700e-02   9.611224e+01   7.461105e-01
  2.876600e-02   9.496341e+01   7.327022e-01
  2.906490e-02   9.272026e+01   7.261743e-01
  2.936380e-02   9.293582e+01   7.216045e-01
  2.966270e-02   9.162680e+01   7.112476e-01
  2.996160e-02   8.880020e+01   7.012169e-01
  3.026060e-02   8.826742e+01   6.880999e-01
  3.055950e-02   8.748782e+01   6.840834e-01
  3.085840e-02   8.670813e+01   6.781527e-01
  3.115730e-02   8.630964e+01   6.737597e-01
  3.145620e-02   8.573198e+01   6.650488e-01
  3.175510e-02   8.584511e+01   6.673132e-01
  3.205410e-02   8.300330e+01   6.525989e-01
  3.235300e-02   8.382841e+01   6.531776e-01
  3.265190e-02   8.122150e+01   6.311430e-01
  3.295080e-02   8.159456e+01   6.367389e-01
  3.324970e-02   8.147456e+01   6.354350e-01
  3.354870e-02   8.115264e+01   6.325204e-01
  3.384760e-02   8.029133e+01   6.218905e-01
  3.414650e-02   7.932797e+01   6.181484e-01
  3.444540e-02   7.976305e+01   6.113233e-01
  3.474430e-02   7.815476e+01   6.104537e-01
  3.504330e-02   7.919227e+01   6.068774e-01
  3.534220e-02   7.713131e+01   5.996674e-01
  3.564110e-02   7.760638e+01   6.007701e-01
  3.594000e-02   7.738885e+01   5.884446e-01
  3.623890e-02   7.590700e+01   5.926980e-01
  3.653780e-02   7.631170e+01   5.782019e-01
  3.683680e-02   7.578826e+01   5.837124e-01
  3.713570e-02   7.475241e+01   5.804010e-01
  3.743460e-02   7.585457e+01   5.751346e-01
  3.773350e-02   7.371764e+01   5.663220e-01
  3.803240e-02   7.444659e+01   5.826998e-01
  3.833140e-02   7.381619e+01   5.940184e-01
  3.863030e-02   7.393512e+01   6.037381e-01
  3.892920e-02   7.411015e+01   6.028803e-01
  3.922810e-02   7.380244e+01   6.039852e-01
  3.952700e-02   7.304408e+01   5.969798e-01
  3.982600e-02   7.252449e+01   6.034913e-01
  4.012490e-02   7.383398e+01   5.994250e-01
  4.042380e-02   7.134653e+01   5.969846e-01
  4.072270e-02   7.152812e+01   5.953859e-01
  4.102160e-02   7.236406e+01   5.980705e-01
  4.132050e-02   7.203362e+01   5.974860e-01
  4.161950e-02   7.048426e+01   5.849165e-01
  4.191840e-02   7.131770e+01   5.960760e-01
  4.221730e-02   7.136767e+01   5.885706e-01
  4.251620e-02   7.197533e+01   5.988180e-01
  4.281510e-02   7.208918e+01   5.900234e-01
  4.311410e-02   7.043425e+01   5.839588e-01
  4.341300e-02   7.029831e+01   5.864100e-01
  4.371190e-02   7.008681e+01   5.840162e-01
  4.401080e-02   6.896265e+01   5.793136e-01
  4.430970e-02   6.935496e+01   5.765185e-01
  4.460860e-02   7.021849e+01   5.808340e-01
  4.490760e-02   6.942350e+01   5.790119e-01
  4.520650e-02   6.888794e+01   5.723991e-01
  4.550540e-02   6.935847e+01   5.772661e-01
  4.580430e-02   6.864230e+01   5.720987e-01
  4.610320e-02   6.750271e+01   5.644861e-01
  4.640220e-02   6.915368e+01   5.756813e-01
  4.670110e-02   6.865842e+01   5.650755e-01
  4.700000e-02   6.902428e+01   5.686840e-01
  4.729890e-02   6.815414e+01   5.672033e-01
  4.759780e-02   6.729671e+01   5.629208e-01
  4.789680e-02   6.858866e+01   5.647883e-01
  4.819570e-02   6.782630e+01   5.609504e-01
  4.849460e-02   6.801683e+01   5.638195e-01
  4.879350e-02   6.991324e+01   5.653629e-01
  4.909240e-02   6.801703e+01   5.652212e-01
  4.939130e-02   6.793391e+01   5.552892e-01
  4.969030e-02   6.798848e+01   5.575261e-01
  4.998920e-02   6.733624e+01   5.541749e-01
  5.028810e-02   6.646240e+01   5.485833e-01
  5.058700e-02   6.733158e+01   5.561745e-01
  5.088590e-02   6.778816e+01   5.487886e-01
  5.118490e-02   6.662931e+01   5.512582e-01
  5.148380e-02   6.801993e+01   5.543098e-01
  5.178270e-02   6.688762e+01   5.425838e-01
  5.208160e-02   6.725545e+01   5.498721e-01
  5.238050e-02   6.666315e+01   5.416726e-01
  5.267940e-02   6.581942e+01   5.459233e-01
  5.297840e-02   6.595422e+01   5.394138e-01
  5.327730e-02   6.719676e+01   5.419446e-01
  5.357620e-02   6.653551e+01   5.411538e-01
  5.387510e-02   6.625190e+01   5.368796e-01
  5.417400e-02   6.635252e+01   5.423086e-01
  5.447300e-02   6.567797e+01   5.314962e-01
  5.477190e-02   6.622916e+01   5.349418e-01
  5.507080e-02   6.639767e+01   5.356219e-01
  5.536970e-02   6.555445e+01   5.303925e-01
  5.566860e-02   6.518599e+01   5.325432e-01
  5.596760e-02   6.648633e+01   5.317375e-01
  5.626650e-02   6.636980e+01   5.336807e-01
  5.656540e-02   6.653837e+01   5.325456e-01
  5.686430e-02   6.553445e+01   5.255553e-01
  5.716320e-02   6.504266e+01   5.201084e-01
  5.746210e-02   6.569621e+01   5.279742e-01
  5.776110e-02   6.636425e+01   5.324497e-01
  5.806000e-02   6.587539e+01   5.222781e-01
  5.835890e-02   6.536865e+01   5.208368e-01
  5.865780e-02   6.603732e+01   5.206410e-01
  5.895670e-02   6.548133e+01   5.282986e-01
  5.925570e-02   6.446289e+01   5.121752e-01
  5.955460e-02   6.505475e+01   5.213062e-01
  5.985350e-02   6.524603e+01   5.147225e-01
  6.015240e-02   6.591901e+01   5.190473e-01
  6.045130e-02   6.505032e+01   5.161749e-01
  6.075020e-02   6.477689e+01   5.101334e-01
  6.104920e-02   6.485089e+01   5.142687e-01
  6.134810e-02   6.423108e+01   5.123588e-01
  6.164700e-02   6.548093e+01   5.091208e-01
  6.194590e-02   6.640945e+01   5.209746e-01
  6.224480e-02   6.522653e+01   5.049649e-01
  6.254380e-02   6.395984e+01   5.085315e-01
  6.284270e-02   6.514248e+01   5.148678e-01
  6.314160e-02   6.483424e+01   5.013723e-01
  6.344050e-02   6.485306e+01   5.088119e-01
  6.373940e-02   6.538381e+01   5.024621e-01
  6.403840e-02   6.568025e+01   5.115061e-01
  6.433730e-02   6.471725e+01   5.024698e-01
  6.463620e-02   6.555696e+01   5.015907e-01
  6.493510e-02   6.532889e+01   5.117582e-01
  6.523400e-02   6.467139e+01   4.986984e-01
  6.553290e-02   6.441595e+01   5.002662e-01
  6.583190e-02   6.502302e+01   5.005623e-01
  6.613080e-02   6.413406e+01   4.926253e-01
  6.642970e-02   6.586282e+01   5.084757e-01
  6.672860e-02   6.429994e+01   4.917858e-01
  6.702750e-02   6.406406e+01   4.958465e-01
  6.732650e-02   6.468273e+01   4.947280e-01
  6.762540e-02   6.488328e+01   4.954944e-01
  6.792430e-02   6.512150e+01   4.984048e-01
  6.822320e-02   6.446074e+01   4.880449e-01
  6.852210e-02   6.439253e+01   4.951075e-01
  6.882110e-02   6.380501e+01   4.889165e-01
  6.912000e-02   6.453116e+01   4.912037e-01
  6.941890e-02   6.377059e+01   4.849510e-01
  6.971780e-02   6.406956e+01   4.856124e-01
  7.001670e-02   6.385851e+01   4.910741e-01
  7.031560e-02   6.384205e+01   4.842777e-01
  7.061460e-02   6.414686e+01   4.859053e-01
  7.091350e-02   6.450942e+01   4.858580e-01
  7.121240e-02   6.385967e+01   4.797006e-01
  7.151130e-02   6.398407e+01   4.862371e-01
  7.181020e-02   6.459401e+01   4.819911e-01
  7.210920e-02   6.426764e+01   4.840095e-01
  7.240810e-02   6.471692e+01   4.810770e-01
  7.270700e-02   6.375475e+01   4.834764e-01
  7.300590e-02   6.447172e+01   4.815347e-01
  7.330480e-02   6.457462e+01   4.765038e-01
  7.360370e-02   6.467764e+01   4.827631e-01
  7.390270e-02   6.392361e+01   4.745378e-01
  7.420160e-02   6.458692e+01   4.842763e-01
  7.450050e-02   6.374033e+01   4.720988e-01
  7.479940e-02   6.427223e+01   4.753868e-01
  7.509830e-02   6.414474e+01   4.789456e-01
  7.539730e-02   6.384782e+01   4.707564e-01
  7.569620e-02   6.437257e+01   4.735582e-01
  7.599510e-02   6.345370e+01   4.732321e-01
  7.629400e-02   6.365841e+01   4.679122e-01
  7.659290e-02   6.359234e+01   4.719876e-01
  7.689190e-02   6.469709e+01   4.717140e-01
  7.719080e-02   6.364201e+01   4.704296e-01
  7.748970e-02   6.415041e+01   4.688636e-01
  7.778860e-02   6.440317e+01   4.727992e-01
  7.808750e-02   6.438310e+01   4.692875e-01
  7.838640e-02   6.376864e+01   4.645250e-01
  7.868540e-02   6.392621e+01   4.663539e-01
  7.898430e-02   6.397288e+01   4.640226e-01
  7.928320e-02   6.375390e+01   4.686900e-01
  7.958210e-02   6.453023e+01   4.627517e-01
  7.988100e-02   6.391312e+01   4.658866e-01
  8.018000e-02   6.418495e+01   4.643774e-01
  8.047890e-02   6.417826e+01   4.639406e-01
  8.077780e-02   6.436882e+01   4.638058e-01
  8.107670e-02   6.410249e+01   4.604071e-01
  8.137560e-02   6.420845e+01   4.640497e-01
  8.167450e-02   6.370149e+01   4.593672e-01
  8.197350e-02   6.338028e+01   4.554197e-01
  8.227240e-02   6.397821e+01   4.619877e-01
  8.257130e-02   6.472324e+01   4.551208e-01
  8.287020e-02   6.485442e+01   4.647302e-01
  8.316910e-02   6.330191e+01   4.559288e-01
  8.346810e-02   6.452705e+01   4.559788e-01
  8.376700e-02   6.402944e+01   4.605481e-01
  8.406590e-02   6.352449e+01   4.493657e-01
  8.436480e-02   6.434262e+01   4.592622e-01
  8.466370e-02   6.418880e+01   4.528543e-01
  8.496270e-02   6.322416e+01   4.600707e-01
  8.526160e-02   6.463659e+01   4.798703e-01
  8.556050e-02   6.449821e+01   4.798092e-01
  8.585940e-02   6.283713e+01   4.795191e-01
  8.615830e-02   6.404470e+01   4.841047e-01
  8.645720e-02   6.408644e+01   4.890243e-01
  8.675620e-02   6.378758e+01   4.903112e-01
  8.705510e-02   6.318485e+01   4.870181e-01
  8.735400e-02   6.399364e+01   4.925795e-01
  8.765290e-02   6.398943e+01   4.930586e-01
  8.795180e-02   6.400146e+01   4.971221e-01
  8.825080e-02   6.387231e+01   4.921123e-01
  8.854970e-02   6.365724e+01   4.978238e-01
  8.884860e-02   6.389334e+01   4.967021e-01
  8.914750e-02   6.432110e+01   5.045917e-01
  8.944640e-02   6.428031e+01   5.007707e-01
  8.974530e-02   6.414849e+01   4.961732e-01
  9.004430e-02   6.478464e+01   4.966126e-01
  9.034320e-02   6.392207e+01   4.758657e-01
  9.064210e-02   6.365487e+01   4.739816e-01
  9.094100e-02   6.343025e+01   4.632908e-01
  9.123990e-02   6.404020e+01   4.642667e-01
  9.153890e-02   6.307568e+01   4.632411e-01
  9.183780e-02   6.348067e+01   4.614123e-01
  9.213670e-02   6.352570e+01   4.599449e-01
  9.243560e-02   6.481784e+01   4.633748e-01
  9.273450e-02   6.297757e+01   4.527949e-01
  9.303350e-02   6.348321e+01   4.606041e-01
  9.333240e-02   6.435174e+01   4.534287e-01
  9.363130e-02   6.364361e+01   4.544002e-01
  9.393020e-02   6.252856e+01   4.480981e-01
  9.422910e-02   6.292668e+01   4.506736e-01
  9.452800e-02   6.359494e+01   4.542264e-01
  9.482700e-02   6.295820e+01   4.418146e-01
  9.512590e-02   6.270907e+01   4.491265e-01
  9.542480e-02   6.359731e+01   4.473695e-01
  9.572370e-02   6.290498e+01   4.449277e-01
  9.602260e-02   6.307310e+01   4.477664e-01
  9.632160e-02   6.355057e+01   4.417177e-01
  9.662050e-02   6.360522e+01   4.444441e-01
  9.691940e-02   6.321081e+01   4.430640e-01
  9.721830e-02   6.443479e+01   4.447800e-01
  9.751720e-02   6.288379e+01   4.415535e-01
  9.781610e-02   6.363892e+01   4.398840e-01
  9.811510e-02   6.371781e+01   4.444720e-01
  9.841400e-02   6.376611e+01   4.375143e-01
  9.871290e-02   6.340961e+01   4.394448e-01
  9.901180e-02   6.251830e+01   4.374048e-01
  9.931070e-02   6.464037e+01   4.408539e-01
  9.960970e-02   6.292333e+01   4.381099e-01
  9.990860e-02   6.350507e+01   4.328494e-01
  1.002070e-01   6.413224e+01   4.391177e-01
  1.005060e-01   6.404674e+01   4.363995e-01
  1.008050e-01   6.273714e+01   4.343153e-01
  1.011040e-01   6.347643e+01   4.307374e-01
  1.014030e-01   6.273799e+01   4.302272e-01
  1.017020e-01   6.264093e+01   4.339822e-01
  1.020010e-01   6.328076e+01   4.314107e-01
  1.023000e-01   6.375839e+01   4.310263e-01
  1.025990e-01   6.320643e+01   4.281666e-01
  1.028980e-01   6.258203e+01   4.276920e-01
  1.031970e-01   6.357785e+01   4.334361e-01
  1.034960e-01   6.325572e+01   4.244394e-01
  1.037950e-01   6.309042e+01   4.277734e-01
  1.040930e-01   6.372491e+01   4.263323e-01
  1.043920e-01   6.420420e+01   4.318646e-01
  1.046910e-01   6.343384e+01   4.286071e-01
  1.049900e-01   6.339520e+01   4.226816e-01
  1.052890e-01   6.353365e+01   4.266599e-01
  1.055880e-01   6.328273e+01   4.242102e-01
  1.058870e-01   6.312106e+01   4.252722e-01
  1.061860e-01   6.326834e+01   4.216297e-01
  1.064850e-01   6.355302e+01   4.232074e-01
  1.067840e-01   6.417560e+01   4.275145e-01
  1.070830e-01   6.368852e+01   4.223993e-01
  1.073820e-01   6.376736e+01   4.211016e-01
  1.076800e-01   6.381797e+01   4.209588e-01
  1.079790e-01   6.313103e+01   4.205466e-01
  1.082780e-01   6.338997e+01   4.232965e-01
  1.085770e-01   6.276531e+01   4.123501e-01
  1.088760e-01   6.378065e+01   4.214560e-01
  1.091750e-01   6.394681e+01   4.204571e-01
  1.094740e-01   6.375688e+01   4.207573e-01
  1.097730e-01   6.309237e+01   4.161183e-01
  1.100720e-01   6.307517e+01   4.121856e-01
  1.103710e-01   6.376244e+01   4.207756e-01
  1.106700e-01   6.366160e+01   4.143929e-01
  1.109690e-01   6.412630e+01   4.216646e-01
  1.112670e-01   6.370093e+01   4.127558e-01
  1.115660e-01   6.280780e+01   4.110180e-01
  1.118650e-01   6.441214e+01   4.201427e-01
  1.121640e-01   6.405724e+01   4.130319e-01
  1.124630e-01   6.430016e+01   4.149866e-01
  1.127620e-01   6.298780e+01   4.107299e-01
  1.130610e-01   6.364288e+01   4.122758e-01
  1.133600e-01   6.329391e+01   4.158767e-01
  1.136590e-01   6.410736e+01   4.083271e-01
  1.139580e-01   6.356013e+01   4.111363e-01
  1.142570e-01   6.360086e+01   4.109787e-01
  1.145560e-01   6.360450e+01   4.115697e-01
  1.148550e-01   6.368728e+01   4.106806e-01
  1.151530e-01   6.413648e+01   4.067426e-01
  1.154520e-01   6.384931e+01   4.109146e-01
  1.157510e-01   6.322843e+01   4.044058e-01
  1.160500e-01   6.406504e+01   4.133486e-01
  1.163490e-01   6.432513e+01   4.078979e-01
  1.166480e-01   6.397547e+01   4.096030e-01
  1.169470e-01   6.337360e+01   4.054255e-01
  1.172460e-01   6.337133e+01   4.059763e-01
  1.175450e-01   6.378391e+01   4.039708e-01
  1.178440e-01   6.414722e+01   4.051197e-01
  1.181430e-01   6.383477e+01   4.071778e-01
  1.184420e-01   6.459401e+01   4.073569e-01
  1.187400e-01   6.429024e+01   4.050226e-01
  1.190390e-01   6.369521e+01   4.023292e-01
  1.193380e-01   6.378669e+01   4.026180e-01
  1.196370e-01   6.391580e+01   4.052127e-01
  1.199360e-01   6.396173e+01   4.012842e-01
  1.202350e-01   6.370781e+01   4.034565e-01
  1.205340e-01   6.374653e+01   4.011438e-01
  1.208330e-01   6.404543e+01   4.007460e-01
  1.211320e-01   6.331672e+01   4.016731e-01
  1.214310e-01   6.355995e+01   3.958221e-01
  1.217300e-01   6.382328e+01   4.021926e-01
  1.220290e-01   6.447280e+01   4.028842e-01
  1.223270e-01   6.379839e+01   3.981261e-01
  1.226260e-01   6.379448e+01   3.975911e-01
  1.229250e-01   6.400416e+01   3.966853e-01
  1.232240e-01   6.369253e+01   3.993753e-01
  1.235230e-01   6.396642e+01   3.994392e-01
  1.238220e-01   6.291099e+01   3.927720e-01
  1.241210e-01   6.324935e+01   3.953702e-01
  1.244200e-01   6.376396e+01   3.933874e-01
  1.247190e-01   6.380087e+01   3.981339e-01
  1.250180e-01   6.371846e+01   3.929945e-01
  1.253170e-01   6.355115e+01   3.932361e-01
  1.256160e-01   6.408746e+01   3.974612e-01
  1.259140e-01   6.364189e+01   3.932635e-01
  1.262130e-01   6.400155e+01   3.943731e-01
  1.265120e-01   6.420557e+01   3.922346e-01
  1.268110e-01   6.392658e+01   3.921286e-01
  1.271100e-01   6.339756e+01   3.940322e-01
  1.274090e-01   6.433326e+01   3.936247e-01
  1.277080e-01   6.379395e+01   3.907274e-01
  1.280070e-01   6.380600e+01   3.895320e-01
  1.283060e-01   6.367362e+01   3.906063e-01
  1.286050e-01   6.363946e+01   3.932560e-01
  1.289040e-01   6.499823e+01   3.904590e-01
  1.292030e-01   6.353211e+01   3.909169e-01
  1.295020e-01   6.420547e+01   3.892814e-01
  1.298000e-01   6.473854e+01   3.916291e-01
  1.300990e-01   6.477865e+01   3.893156e-01
  1.303980e-01   6.444967e+01   3.890496e-01
  1.306970e-01   6.405057e+01   3.907703e-01
  1.309960e-01   6.477121e+01   3.907485e-01
  1.312950e-01   6.462923e+01   3.900766e-01
  1.315940e-01   6.431122e+01   3.848212e-01
  1.318930e-01   6.445778e+01   3.881098e-01
  1.321920e-01   6.428708e+01   3.873559e-01
  1.324910e-01   6.388408e+01   3.870980e-01
  1.327900e-01   6.421926e+01   3.859607e-01
  1.330890e-01   6.343478e+01   3.831257e-01
  1.333870e-01   6.395572e+01   3.844601e-01
  1.336860e-01   6.405562e+01   3.840558e-01
  1.339850e-01   6.305999e+01   3.796728e-01
  1.342840e-01   6.451154e+01   3.868380e-01
  1.345830e-01   6.400957e+01   3.839177e-01
  1.348820e-01   6.435497e+01   3.849521e-01
  1.351810e-01   6.387957e+01   3.787090e-01
  1.354800e-01   6.462564e+01   3.852912e-01
  1.357790e-01   6.418477e+01   3.816602e-01
  1.360780e-01   6.400842e+01   3.827491e-01
  1.363770e-01   6.340384e+01   3.804763e-01
  1.366760e-01   6.414299e+01   3.847871e-01
  1.369740e-01   6.397071e+01   3.978789e-01
  1.372730e-01   6.432093e+01   4.010747e-01
  1.375720e-01   6.336036e+01   4.073463e-01
  1.378710e-01   6.363589e+01   4.099403e-01
  1.381700e-01   6.400930e+01   4.128773e-01
  1.384690e-01   6.390620e+01   4.197095e-01
  1.387680e-01   6.406799e+01   4.087651e-01
  1.390670e-01   6.406299e+01   3.971262e-01
  1.393660e-01   6.407578e+01   3.963914e-01
  1.396650e-01   6.291703e+01   3.900149e-01
  1.399640e-01   6.356899e+01   3.930382e-01
  1.402630e-01   6.497930e+01   3.891953e-01
  1.405620e-01   6.326383e+01   3.883629e-01
  1.408600e-01   6.390935e+01   3.891129e-01
  1.411590e-01   6.318881e+01   3.878878e-01
  1.414580e-01   6.464716e+01   3.928340e-01
  1.417570e-01   6.406975e+01   3.836306e-01
  1.420560e-01   6.377513e+01   3.872492e-01
  1.423550e-01   6.431901e+01   3.862603e-01
  1.426540e-01   6.392279e+01   3.815691e-01
  1.429530e-01   6.361584e+01   3.797368e-01
  1.432520e-01   6.411134e+01   3.782726e-01
  1.435510e-01   6.402179e+01   3.807181e-01
  1.438500e-01   6.368423e+01   3.756806e-01
  1.441490e-01   6.368222e+01   3.747959e-01
  1.444470e-01   6.354143e+01   3.768103e-01
  1.447460e-01   6.464086e+01   3.762899e-01
  1.450450e-01   6.378723e+01   3.775384e-01
  1.453440e-01   6.389307e+01   3.719557e-01
  1.456430e-01   6.463344e+01   3.778054e-01
  1.459420e-01   6.341274e+01   3.735659e-01
  1.462410e-01   6.307550e+01   3.708464e-01
  1.465400e-01   6.389759e+01   3.745550e-01
  1.468390e-01   6.411704e+01   3.704887e-01
  1.471380e-01   6.439199e+01   3.742645e-01
  1.474370e-01   6.422240e+01   3.744189e-01
  1.477360e-01   6.368619e+01   3.717796e-01
  1.480340e-01   6.381734e+01   3.685786e-01
  1.483330e-01   6.431417e+01   3.784234e-01
  1.486320e-01   6.437153e+01   3.880903e-01
  1.489310e-01   6.471764e+01   3.908309e-01
  1.492300e-01   6.411127e+01   3.885104e-01
  1.495290e-01   6.533082e+01   3.946563e-01
  1.498280e-01   6.435452e+01   3.962248e-01
  1.501270e-01   6.402137e+01   3.967386e-01
  1.504260e-01   6.477753e+01   3.937280e-01
  1.507250e-01   6.458293e+01   3.989946e-01
  1.510240e-01   6.460055e+01   3.980112e-01
  1.513230e-01   6.477239e+01   4.038192e-01
  1.516210e-01   6.403323e+01   3.972930e-01
  1.519200e-01   6.428466e+01   3.980722e-01
  1.522190e-01   6.474188e+01   4.064428e-01
  1.525180e-01   6.392936e+01   3.990600e-01
  1.528170e-01   6.343339e+01   4.028593e-01
  1.531160e-01   6.535647e+01   4.056358e-01
  1.534150e-01   6.493214e+01   3.985142e-01
  1.537140e-01   6.387463e+01   3.885200e-01
  1.540130e-01   6.438355e+01   3.836366e-01
  1.543120e-01   6.467673e+01   3.847420e-01
  1.546110e-01   6.425259e+01   3.809472e-01
  1.549100e-01   6.461899e+01   3.822605e-01
  1.552090e-01   6.468301e+01   3.845277e-01
  1.555070e-01   6.496063e+01   3.761302e-01
  1.558060e-01   6.531831e+01   3.824954e-01
  1.561050e-01   6.472532e+01   3.769732e-01
  1.564040e-01   6.440646e+01   3.775833e-01
  1.567030e-01   6.393772e+01   3.742377e-01
  1.570020e-01   6.447370e+01   3.738564e-01
  1.573010e-01   6.401730e+01   3.760003e-01
  1.576000e-01   6.478711e+01   3.724197e-01
  1.578990e-01   6.382637e+01   3.715485e-01
  1.581980e-01   6.348255e+01   3.688602e-01
  1.584970e-01   6.455804e+01   3.717607e-01
  1.587960e-01   6.437281e+01   3.746406e-01
  1.590940e-01   6.383389e+01   3.677980e-01
  1.593930e-01   6.434995e+01   3.680446e-01
  1.596920e-01   6.403539e+01   3.681715e-01
  1.599910e-01   6.462985e+01   3.715464e-01
  1.602900e-01   6.373006e+01   3.683265e-01
  1.605890e-01   6.413228e+01   3.639886e-01
  1.608880e-01   6.403929e+01   3.661361e-01
  1.611870e-01   6.448776e+01   3.664018e-01
  1.614860e-01   6.397097e+01   3.653337e-01
  1.617850e-01   6.427219e+01   3.629981e-01
  1.620840e-01   6.415533e+01   3.626679e-01
  1.623830e-01   6.391505e+01   3.635706e-01
  1.626810e-01   6.401856e+01   3.616925e-01
  1.629800e-01   6.410238e+01   3.580747e-01
  1.632790e-01   6.340325e+01   3.572539e-01
  1.635780e-01   6.359465e+01   3.589425e-01
  1.638770e-01   6.402188e+01   3.624874e-01
  1.641760e-01   6.444838e+01   3.619268e-01
  1.644750e-01   6.459100e+01   3.615495e-01
  1.647740e-01   6.484259e+01   3.618653e-01
  1.650730e-01   6.387691e+01   3.605127e-01
  1.653720e-01   6.361366e+01   3.593820e-01
  1.656710e-01   6.351013e+01   3.569844e-01
  1.659700e-01   6.398387e+01   3.598463e-01
  1.662680e-01   6.433297e+01   3.594806e-01
  1.665670e-01   6.351985e+01   3.581554e-01
  1.668660e-01   6.451143e+01   3.575152e-01
  1.671650e-01   6.431917e+01   3.598250e-01
  1.674640e-01   6.468346e+01   3.600757e-01
  1.677630e-01   6.415673e+01   3.567182e-01
  1.680620e-01   6.391315e+01   3.583057e-01
  1.683610e-01   6.406796e+01   3.531484e-01
  1.686600e-01   6.420439e+01   3.583595e-01
  1.689590e-01   6.425721e+01   3.549526e-01
  1.692580e-01   6.403581e+01   3.541568e-01
  1.695570e-01   6.405778e+01   3.587109e-01
  1.698560e-01   6.437516e+01   3.536296e-01
  1.701540e-01   6.422206e+01   3.559662e-01
  1.704530e-01   6.381609e+01   3.519097e-01
  1.707520e-01   6.370886e+01   3.517948e-01
  1.710510e-01   6.412531e+01   3.558839e-01
  1.713500e-01   6.411318e+01   3.523659e-01
  1.716490e-01   6.424756e+01   3.554801e-01
  1.719480e-01   6.416028e+01   3.496382e-01
  1.722470e-01   6.391458e+01   3.512798e-01
  1.725460e-01   6.398014e+01   3.530883e-01
  1.728450e-01   6.410225e+01   3.510779e-01
  1.731440e-01   6.416753e+01   3.517944e-01
  1.734430e-01   6.390862e+01   3.479003e-01
  1.737410e-01   6.407663e+01   3.519048e-01
  1.740400e-01   6.416759e+01   3.514358e-01
  1.743390e-01   6.346399e+01   3.470362e-01
  1.746380e-01   6.352431e+01   3.487820e-01
  1.749370e-01   6.346693e+01   3.463487e-01
  1.752360e-01   6.419073e+01   3.506068e-01
  1.755350e-01   6.418314e+01   3.497005e-01
  1.758340e-01   6.391646e+01   3.443143e-01
  1.761330e-01   6.354920e+01   3.488504e-01
  1.764320e-01   6.401590e+01   3.452610e-01
  1.767310e-01   6.360845e+01   3.484832e-01
  1.770300e-01   6.391235e+01   3.456641e-01
  1.773280e-01   6.379324e+01   3.467177e-01
  1.776270e-01   6.401312e+01   3.461079e-01
  1.779260e-01   6.386452e+01   3.441744e-01
  1.782250e-01   6.411547e+01   3.475923e-01
  1.785240e-01   6.377488e+01   3.434271e-01
  1.788230e-01   6.370533e+01   3.449331e-01
  1.791220e-01   6.391741e+01   3.460206e-01
  1.794210e-01   6.441901e+01   3.441473e-01
  1.797200e-01   6.364195e+01   3.435741e-01
  1.800190e-01   6.369523e+01   3.413785e-01
  1.803180e-01   6.397240e+01   3.456554e-01
  1.806170e-01   6.308164e+01   3.403906e-01
  1.809160e-01   6.378123e+01   3.416089e-01
  1.812140e-01   6.288015e+01   3.400119e-01
  1.815130e-01   6.397290e+01   3.424538e-01
  1.818120e-01   6.352219e+01   3.425783e-01
  1.821110e-01   6.386985e+01   3.395508e-01
  1.824100e-01   6.400059e+01   3.423618e-01
  1.827090e-01   6.337561e+01   3.400271e-01
  1.830080e-01   6.323786e+01   3.398215e-01
  1.833070e-01   6.459618e+01   3.409874e-01
  1.836060e-01   6.377919e+01   3.380195e-01
  1.839050e-01   6.359160e+01   3.414317e-01
  1.842040e-01   6.352030e+01   3.384586e-01
  1.845030e-01   6.297609e+01   3.362038e-01
  1.848010e-01   6.354178e+01   3.394900e-01
  1.851000e-01   6.397957e+01   3.360093e-01
  1.853990e-01   6.380585e+01   3.405219e-01
  1.856980e-01   6.290496e+01   3.356949e-01
  1.859970e-01   6.380012e+01   3.367992e-01
  1.862960e-01   6.322112e+01   3.366972e-01
  1.865950e-01   6.346725e+01   3.356036e-01
  1.868940e-01   6.318712e+01   3.387039e-01
  1.871930e-01   6.346051e+01   3.323223e-01
  1.874920e-01   6.343956e+01   3.353728e-01
  1.877910e-01   6.319584e+01   3.345710e-01
  1.880900e-01   6.383704e+01   3.362640e-01
  1.883880e-01   6.354692e+01   3.372435e-01
  1.886870e-01   6.409483e+01   3.326024e-01
  1.889860e-01   6.349701e+01   3.366328e-01
  1.892850e-01   6.328066e+01   3.335462e-01
  1.895840e-01   6.280976e+01   3.312251e-01
  1.898830e-01   6.391288e+01   3.345857e-01
  1.901820e-01   6.329800e+01   3.326639e-01
  1.904810e-01   6.266129e+01   3.308334e-01
  1.907800e-01   6.285440e+01   3.305792e-01
  1.910790e-01   6.345524e+01   3.315455e-01
  1.913780e-01   6.382354e+01   3.335791e-01
  1.916770e-01   6.340758e+01   3.323369e-01
  1.919750e-01   6.349141e+01   3.333261e-01
  1.922740e-01   6.343489e+01   3.295330e-01
  1.925730e-01   6.272464e+01   3.284282e-01
  1.928720e-01   6.314978e+01   3.302923e-01
  1.931710e-01   6.337133e+01   3.314783e-01
  1.934700e-01   6.293902e+01   3.288393e-01
  1.937690e-01   6.336451e+01   3.290520e-01
  1.940680e-01   6.327934e+01   3.306309e-01
  1.943670e-01   6.331234e+01   3.287677e-01
  1.946660e-01   6.293902e+01   3.283914e-01
  1.949650e-01   6.326783e+01   3.271764e-01
  1.952640e-01   6.362305e+01   3.295735e-01
  1.955630e-01   6.340046e+01   3.301928e-01
  1.958610e-01   6.286872e+01   3.257053e-01
  1.961600e-01   6.278990e+01   3.268180e-01
  1.964590e-01   6.332004e+01   3.267264e-01
  1.967580e-01   6.243494e+01   3.266294e-01
  1.970570e-01   6.307559e+01   3.260951e-01
  1.973560e-01   6.270385e+01   3.234048e-01
  1.976550e-01   6.250020e+01   3.256235e-01
  1.979540e-01   6.324509e+01   3.252288e-01
  1.982530e-01   6.311990e+01   3.266474e-01
  1.985520e-01   6.332691e+01   3.251513e-01
  1.988510e-01   6.282987e+01   3.240160e-01
  1.991500e-01   6.357520e+01   3.281172e-01
  1.994480e-01   6.287101e+01   3.229808e-01
  1.997470e-01   6.302855e+01   3.252483e-01
  2.000460e-01   6.348540e+01   3.225769e-01
  2.003450e-01   6.294846e+01   3.234640e-01
  2.006440e-01   6.298298e+01   3.262929e-01
  2.009430e-01   6.286092e+01   3.209865e-01
  2.012420e-01   6.275340e+01   3.239621e-01
  2.015410e-01   6.340905e+01   3.222430e-01
  2.018400e-01   6.238257e+01   3.203194e-01
  2.021390e-01   6.291091e+01   3.226582e-01
  2.024380e-01   6.227969e+01   3.162221e-01
  2.027370e-01   6.287003e+01   3.226948e-01
  2.030350e-01   6.262706e+01   3.190072e-01
  2.033340e-01   6.196065e+01   3.181278e-01
  2.036330e-01   6.297766e+01   3.182598e-01
  2.039320e-01   6.271596e+01   3.184126e-01
  2.042310e-01   6.257052e+01   3.210814e-01
  2.045300e-01   6.208298e+01   3.151867e-01
  2.048290e-01   6.281930e+01   3.181305e-01
  2.051280e-01   6.259302e+01   3.171514e-01
  2.054270e-01   6.215805e+01   3.155109e-01
  2.057260e-01   6.344736e+01   3.222007e-01
  2.060250e-01   6.253046e+01   3.159192e-01
  2.063240e-01   6.264761e+01   3.187853e-01
  2.066230e-01   6.281682e+01   3.178532e-01
  2.069210e-01   6.225347e+01   3.176446e-01
  2.072200e-01   6.224403e+01   3.169411e-01
  2.075190e-01   6.282993e+01   3.160077e-01
  2.078180e-01   6.282985e+01   3.184291e-01
  2.081170e-01   6.207537e+01   3.149006e-01
  2.084160e-01   6.244773e+01   3.178670e-01
  2.087150e-01   6.182430e+01   3.128110e-01
  2.090140e-01   6.207218e+01   3.148925e-01
  2.093130e-01   6.167016e+01   3.137385e-01
  2.096120e-01   6.165323e+01   3.131664e-01
  2.099110e-01   6.221248e+01   3.131360e-01
  2.102100e-01   6.262065e+01   3.157469e-01
  2.105080e-01   6.259005e+01   3.172789e-01
  2.108070e-01   6.202918e+01   3.129356e-01
  2.111060e-01   6.227564e+01   3.127731e-01
  2.114050e-01   6.212910e+01   3.127955e-01
  2.117040e-01   6.253282e+01   3.187671e-01
  2.120030e-01   6.195616e+01   3.231885e-01
  2.123020e-01   6.263345e+01   3.272964e-01
  2.126010e-01   6.209142e+01   3.232526e-01
  2.129000e-01   6.250588e+01   3.275569e-01
  2.131990e-01   6.240627e+01   3.301595e-01
  2.134980e-01   6.244456e+01   3.322648e-01
  2.137970e-01   6.221962e+01   3.292090e-01
  2.140950e-01   6.213582e+01   3.308234e-01
  2.143940e-01   6.220017e+01   3.322367e-01
  2.146930e-01   6.239376e+01   3.330665e-01
  2.149920e-01   6.195572e+01   3.322082e-01
  2.152910e-01   6.239416e+01   3.338544e-01
  2.155900e-01   6.225023e+01   3.363452e-01
  2.158890e-01   6.231383e+01   3.365170e-01
  2.161880e-01   6.214804e+01   3.346229e-01
  2.164870e-01   6.238645e+01   3.365511e-01
  2.167860e-01   6.222103e+01   3.298218e-01
  2.170850e-01   6.149950e+01   3.253532e-01
  2.173840e-01   6.155188e+01   3.224203e-01
  2.176820e-01   6.195030e+01   3.220251e-01
  2.179810e-01   6.210302e+01   3.234269e-01
  2.182800e-01   6.171306e+01   3.181804e-01
  2.185790e-01   6.239467e+01   3.214726e-01
  2.188780e-01   6.233937e+01   3.178636e-01
  2.191770e-01   6.231020e+01   3.198551e-01
  2.194760e-01   6.153941e+01   3.187031e-01
  2.197750e-01   6.153357e+01   3.155319e-01
  2.200740e-01   6.144278e+01   3.132920e-01
  2.203730e-01   6.213091e+01   3.167883e-01
  2.206720e-01   6.173860e+01   3.148454e-01
  2.209710e-01   6.208557e+01   3.178988e-01
  2.212700e-01   6.156948e+01   3.121657e-01
  2.215680e-01   6.172538e+01   3.153484e-01
  2.218670e-01   6.192127e+01   3.116228e-01
  2.221660e-01   6.222044e+01   3.158032e-01
  2.224650e-01   6.167607e+01   3.119133e-01
  2.227640e-01   6.180154e+01   3.119699e-01
  2.230630e-01   6.228961e+01   3.141176e-01
  2.233620e-01   6.147170e+01   3.112661e-01
  2.236610e-01   6.172231e+01   3.118999e-01
  2.239600e-01   6.134300e+01   3.073689e-01
  2.242590e-01   6.212641e+01   3.123982e-01
  2.245580e-01   6.133565e+01   3.095038e-01
  2.248570e-01   6.056422e+01   3.093476e-01
  2.251550e-01   6.137305e+01   3.078210e-01
  2.254540e-01   6.118131e+01   3.075914e-01
  2.257530e-01   6.165569e+01   3.110831e-01
  2.260520e-01   6.137453e+01   3.065739e-01
  2.263510e-01   6.192331e+01   3.089453e-01
  2.266500e-01   6.154014e+01   3.078624e-01
  2.269490e-01   6.103563e+01   3.052316e-01
  2.272480e-01   6.147704e+01   3.088402e-01
  2.275470e-01   6.136006e+01   3.044461e-01
  2.278460e-01   6.166741e+01   3.086845e-01
  2.281450e-01   6.119762e+01   3.047752e-01
  2.284440e-01   6.145500e+01   3.068993e-01
  2.287420e-01   6.127747e+01   3.073300e-01
  2.290410e-01   6.132538e+01   3.013614e-01
  2.293400e-01   6.172969e+01   3.070863e-01
  2.296390e-01   6.121329e+01   3.043254e-01
  2.299380e-01   6.191101e+01   3.065465e-01
  2.302370e-01   6.065180e+01   3.028051e-01
  2.305360e-01   6.116236e+01   3.021478e-01
  2.308350e-01   6.054175e+01   3.048579e-01
  2.311340e-01   6.100902e+01   3.003476e-01
  2.314330e-01   6.136835e+01   3.033765e-01
  2.317320e-01   6.149903e+01   3.047907e-01
  2.320310e-01   6.118409e+01   3.008961e-01
  2.323290e-01   6.112569e+01   3.054567e-01
  2.326280e-01   6.158409e+01   3.011708e-01
  2.329270e-01   6.114301e+01   3.005596e-01
  2.332260e-01   6.135939e+01   3.026341e-01
  2.335250e-01   6.149312e+01   3.022478e-01
  2.338240e-01   6.084277e+01   3.018350e-01
  2.341230e-01   6.107902e+01   2.979642e-01
  2.344220e-01   6.107909e+01   3.009918e-01
  2.347210e-01   6.176775e+01   3.025651e-01
  2.350200e-01   6.125777e+01   3.004890e-01
  2.353190e-01   6.087411e+01   2.998979e-01
  2.356180e-01   6.118191e+01   2.973010e-01
  2.359170e-01   6.084276e+01   3.007635e-01
  2.362150e-01   6.068169e+01   2.983748e-01
  2.365140e-01   6.154741e+01   2.981877e-01
  2.368130e-01   6.113210e+01   2.994801e-01
  2.371120e-01   6.116042e+01   2.981627e-01
  2.374110e-01   6.096023e+01   3.002275e-01
  2.377100e-01   6.073238e+01   2.960935e-01
  2.380090e-01   6.084015e+01   2.977250e-01
  2.383080e-01   6.082898e+01   2.957641e-01
  2.386070e-01   6.088134e+01   2.974816e-01
  2.389060e-01   6.100210e+01   2.974332e-01
  2.392050e-01   6.147945e+01   2.970022e-01
  2.395040e-01   6.066349e+01   2.970633e-01
  2.398020e-01   6.032875e+01   2.942096e-01
  2.401010e-01   6.068760e+01   2.967795e-01
  2.404000e-01   6.090047e+01   2.944836e-01
  2.406990e-01   6.110326e+01   2.966562e-01
  2.409980e-01   6.049067e+01   2.941574e-01
  2.412970e-01   6.057175e+01   2.939095e-01
  2.415960e-01   6.021110e+01   2.939226e-01
  2.418950e-01   6.040215e+01   2.927250e-01
  2.421940e-01   6.035764e+01   2.938338e-01
  2.424930e-01   6.006941e+01   2.940237e-01
  2.427920e-01   6.068574e+01   2.917718e-01
  2.430910e-01   6.045898e+01   2.931932e-01
  2.433890e-01   6.021441e+01   2.916131e-01
  2.436880e-01   6.024670e+01   2.942331e-01
  2.439870e-01   6.053003e+01   2.913973e-01
  2.442860e-01   6.017882e+01   2.900125e-01
  2.445850e-01   6.046868e+01   2.924470e-01
  2.448840e-01   6.069981e+01   2.925674e-01
  2.451830e-01   6.003440e+01   2.924925e-01
  2.454820e-01   6.037748e+01   2.898479e-01
  2.457810e-01   6.045568e+01   2.912183e-01
  2.460800e-01   6.072007e+01   2.921802e-01
  2.463790e-01   6.064546e+01   2.910271e-01
  2.466780e-01   6.039820e+01   2.908638e-01
  2.469770e-01   6.048328e+01   2.902087e-01
  2.472750e-01   6.022325e+01   2.903346e-01
  2.475740e-01   6.047837e+01   2.919243e-01
  2.478730e-01   6.076308e+01   2.879217e-01
  2.481720e-01   6.073949e+01   2.908227e-01
  2.484710e-01   5.984854e+01   2.868891e-01
  2.487700e-01   6.008202e+01   2.905328e-01
  2.490690e-01   6.076506e+01   2.910987e-01
  2.493680e-01   6.046710e+01   2.874274e-01
  2.496670e-01   6.002051e+01   2.902761e-01
  2.499660e-01   6.081120e+01   2.891872e-01
  2.502650e-01   6.061901e+01   2.900000e-01
  2.505640e-01   6.022898e+01   2.861371e-01
  2.508620e-01   6.013659e+01   2.872650e-01
  2.511610e-01   6.083618e+01   2.912690e-01
  2.514600e-01   5.984218e+01   2.857316e-01
  2.517590e-01   6.036207e+01   2.867629e-01
  2.520580e-01   6.003234e+01   2.864959e-01
  2.523570e-01   6.016166e+01   2.871163e-01
  2.526560e-01   5.975219e+01   2.869718e-01
  2.529550e-01   5.969340e+01   2.835383e-01
  2.532540e-01   6.068714e+01   2.857867e-01
  2.535530e-01   5.984682e+01   2.835992e-01
  2.538520e-01   6.017514e+01   2.857008e-01
  2.541510e-01   6.038443e+01   2.846676e-01
  2.544490e-01   6.010754e+01   2.848251e-01
  2.547480e-01   6.023265e+01   2.854275e-01
  2.550470e-01   5.957480e+01   2.821518e-01
  2.553460e-01   5.994896e+01   2.834379e-01
  2.556450e-01   6.004358e+01   2.813743e-01
  2.559440e-01   6.033319e+01   2.849521e-01
  2.562430e-01   5.926736e+01   2.837416e-01
  2.565420e-01   5.989092e+01   2.826994e-01
  2.568410e-01   6.004782e+01   2.822726e-01
  2.571400e-01   6.000153e+01   2.825612e-01
  2.574390e-01   5.996144e+01   2.845804e-01
  2.577380e-01   5.947792e+01   2.824224e-01
  2.580360e-01   5.973840e+01   2.810511e-01
  2.583350e-01   5.968450e+01   2.834161e-01
  2.586340e-01   5.990454e+01   2.808522e-01
  2.589330e-01   6.046498e+01   2.849587e-01
  2.592320e-01   5.994799e+01   2.809541e-01
  2.595310e-01   5.988632e+01   2.817938e-01
  2.598300e-01   5.958073e+01   2.829680e-01
  2.601290e-01   5.933262e+01   2.780579e-01
  2.604280e-01   5.987852e+01   2.827701e-01
  2.607270e-01   5.945061e+01   2.780465e-01
  2.610260e-01   5.953485e+01   2.807686e-01
  2.613250e-01   5.926915e+01   2.807326e-01
  2.616240e-01   5.960278e+01   2.806337e-01
  2.619220e-01   5.950701e+01   2.805062e-01
  2.622210e-01   5.969110e+01   2.781299e-01
  2.625200e-01   6.016745e+01   2.809784e-01
  2.628190e-01   5.939542e+01   2.788794e-01
  2.631180e-01   5.954905e+01   2.775132e-01
  2.634170e-01   5.972140e+01   2.815044e-01
  2.637160e-01   5.917917e+01   2.766500e-01
  2.640150e-01   5.975482e+01   2.806969e-01
  2.643140e-01   5.941214e+01   2.768150e-01
  2.646130e-01   6.008188e+01   2.787520e-01
  2.649120e-01   5.932530e+01   2.799796e-01
  2.652110e-01   5.989895e+01   2.781368e-01
  2.655090e-01   5.967401e+01   2.783768e-01
  2.658080e-01   5.943363e+01   2.762055e-01
  2.661070e-01   5.984571e+01   2.783943e-01
  2.664060e-01   5.923172e+01   2.766780e-01
  2.667050e-01   5.934453e+01   2.772261e-01
  2.670040e-01   5.904855e+01   2.763445e-01
  2.673030e-01   5.944000e+01   2.764083e-01
  2.676020e-01   5.866759e+01   2.747000e-01
  2.679010e-01   5.941172e+01   2.763426e-01
  2.682000e-01   5.948238e+01   2.753843e-01
  2.684990e-01   5.971298e+01   2.769480e-01
  2.687980e-01   5.951763e+01   2.761192e-01
  2.690960e-01   5.953087e+01   2.772809e-01
  2.693950e-01   5.936473e+01   2.740040e-01
  2.696940e-01   5.951913e+01   2.747284e-01
  2.699930e-01   5.921858e+01   2.750517e-01
  2.702920e-01   5.991968e+01   2.763948e-01
  2.705910e-01   5.909286e+01   2.749457e-01
  2.708900e-01   5.960829e+01   2.740155e-01
  2.711890e-01   5.911981e+01   2.747293e-01
  2.714880e-01   5.911422e+01   2.737004e-01
  2.717870e-01   5.989306e+01   2.759610e-01
  2.720860e-01   5.908539e+01   2.730844e-01
  2.723850e-01   5.924111e+01   2.728065e-01
  2.726840e-01   5.959379e+01   2.747162e-01
  2.729820e-01   5.894991e+01   2.730450e-01
  2.732810e-01   5.945468e+01   2.732978e-01
  2.735800e-01   5.906990e+01   2.723214e-01
  2.738790e-01   5.946027e+01   2.737664e-01
  2.741780e-01   5.947096e+01   2.742491e-01
  2.744770e-01   5.933950e+01   2.714126e-01
  2.747760e-01   5.868804e+01   2.712595e-01
  2.750750e-01   5.936632e+01   2.759553e-01
  2.753740e-01   5.896813e+01   2.794290e-01
  2.756730e-01   5.906375e+01   2.811380e-01
  2.759720e-01   5.900189e+01   2.797052e-01
  2.762710e-01   5.938787e+01   2.846449e-01
  2.765690e-01   5.963470e+01   2.845172e-01
  2.768680e-01   5.953256e+01   2.869680e-01
  2.771670e-01   5.964116e+01   2.848400e-01
  2.774660e-01   5.941908e+01   2.851320e-01
  2.777650e-01   5.917443e+01   2.880089e-01
  2.780640e-01   5.919608e+01   2.866815e-01
  2.783630e-01   5.837787e+01   2.851129e-01
  2.786620e-01   5.951033e+01   2.895785e-01
  2.789610e-01   5.903866e+01   2.885364e-01
  2.792600e-01   5.889046e+01   2.910132e-01
  2.795590e-01   5.971429e+01   2.873005e-01
  2.798580e-01   5.925116e+01   2.906880e-01
  2.801560e-01   5.896748e+01   2.895542e-01
  2.804550e-01   5.914176e+01   2.908592e-01
  2.807540e-01   5.928159e+01   2.925355e-01
  2.810530e-01   5.892336e+01   2.889025e-01
  2.813520e-01   5.956665e+01   2.943655e-01
  2.816510e-01   5.909002e+01   2.921742e-01
  2.819500e-01   5.899792e+01   2.920582e-01
  2.822490e-01   5.929575e+01   2.927944e-01
  2.825480e-01   5.975610e+01   2.934797e-01
  2.828470e-01   5.956790e+01   2.964311e-01
  2.831460e-01   5.929027e+01   2.942490e-01
  2.834450e-01   5.887332e+01   2.916380e-01
  2.837430e-01   5.885096e+01   2.932703e-01
  2.840420e-01   5.934938e+01   2.961183e-01
  2.843410e-01   5.857085e+01   3.005887e-01
  2.846400e-01   5.921745e+01   3.043644e-01
  2.849390e-01   5.916267e+01   3.120792e-01
  2.852380e-01   5.884405e+01   3.141266e-01
  2.855370e-01   5.896482e+01   3.175664e-01
  2.858360e-01   5.870878e+01   3.189047e-01
  2.861350e-01   5.903628e+01   3.226171e-01
  2.864340e-01   5.837405e+01   3.255486e-01
  2.867330e-01   5.887680e+01   3.260084e-01
  2.870320e-01   5.882144e+01   3.314476e-01
  2.873310e-01   5.863281e+01   3.278494e-01
  2.876290e-01   5.911277e+01   3.344244e-01
  2.879280e-01   5.903862e+01   3.372700e-01
  2.882270e-01   5.832465e+01   3.315239e-01
  2.885260e-01   5.871144e+01   3.366779e-01
  2.888250e-01   5.872783e+01   3.358674e-01
  2.891240e-01   5.868424e+01   3.408075e-01
  2.894230e-01   5.869705e+01   3.439228e-01
  2.897220e-01   5.865676e+01   3.356641e-01
  2.900210e-01   5.832133e+01   3.435544e-01
  2.903200e-01   5.834580e+01   3.416185e-01
  2.906190e-01   5.816804e+01   3.447695e-01
  2.909180e-01   5.880298e+01   3.475878e-01
  2.912160e-01   5.843730e+01   3.427953e-01
  2.915150e-01   5.845872e+01   3.541652e-01
  2.918140e-01   5.790101e+01   3.443501e-01
  2.921130e-01   5.759912e+01   3.466620e-01
  2.924120e-01   5.782681e+01   3.498685e-01
  2.927110e-01   5.813808e+01   3.498297e-01
  2.930100e-01   5.825458e+01   3.593088e-01
  2.933090e-01   5.844585e+01   3.541262e-01
  2.936080e-01   5.789031e+01   3.500605e-01
  2.939070e-01   5.845515e+01   3.574186e-01
  2.942060e-01   5.834522e+01   3.577039e-01
  2.945050e-01   5.807892e+01   3.643693e-01
  2.948030e-01   5.816963e+01   3.551090e-01
  2.951020e-01   5.816736e+01   3.605238e-01
  2.954010e-01   5.825860e+01   3.625266e-01
  2.957000e-01   5.772525e+01   3.626004e-01
  2.959990e-01   5.832251e+01   3.640325e-01
  2.962980e-01   5.801617e+01   3.637324e-01
  2.965970e-01   5.844546e+01   3.686549e-01
  2.968960e-01   5.800429e+01   3.670349e-01
  2.971950e-01   5.804566e+01   3.655952e-01
  2.974940e-01   5.815664e+01   3.646131e-01
  2.977930e-01   5.803558e+01   3.675863e-01
  2.980920e-01   5.780652e+01   3.670866e-01
  2.983900e-01   5.791548e+01   3.704169e-01
  2.986890e-01   5.809595e+01   3.668738e-01
  2.989880e-01   5.776009e+01   3.696878e-01
  2.992870e-01   5.802967e+01   3.714817e-01
  2.995860e-01   5.809605e+01   3.738187e-01
  2.998850e-01   5.828888e+01   3.723104e-01
  3.001840e-01   5.906849e+01   3.771746e-01
  3.004830e-01   5.803212e+01   3.787129e-01
  3.007820e-01   5.833519e+01   3.782183e-01
  3.010810e-01   5.856283e+01   3.762774e-01
  3.013800e-01   5.809790e+01   3.804242e-01
  3.016790e-01   5.837028e+01   3.803128e-01
  3.019780e-01   5.735433e+01   3.789833e-01
  3.022760e-01   5.782607e+01   3.823175e-01
  3.025750e-01   5.841128e+01   3.822060e-01
  3.028740e-01   5.783154e+01   3.857065e-01
  3.031730e-01   5.814395e+01   3.849158e-01
  3.034720e-01   5.842079e+01   3.874027e-01
  3.037710e-01   5.797968e+01   3.856751e-01
  3.040700e-01   5.837842e+01   3.888526e-01
  3.043690e-01   5.853117e+01   3.939818e-01
  3.046680e-01   5.805980e+01   3.910216e-01
  3.049670e-01   5.760007e+01   3.859870e-01
  3.052660e-01   5.801424e+01   3.941807e-01
  3.055650e-01   5.820671e+01   3.934413e-01
  3.058630e-01   5.777418e+01   3.973292e-01
  3.061620e-01   5.756471e+01   3.893509e-01
  3.064610e-01   5.833663e+01   3.969672e-01
  3.067600e-01   5.780138e+01   4.012147e-01
  3.070590e-01   5.748573e+01   3.940615e-01
  3.073580e-01   5.823583e+01   4.027197e-01
  3.076570e-01   5.833238e+01   3.958219e-01
  3.079560e-01   5.725285e+01   3.984259e-01
  3.082550e-01   5.793493e+01   4.007922e-01
  3.085540e-01   5.742915e+01   3.987462e-01
  3.088530e-01   5.700908e+01   4.023313e-01
  3.091520e-01   5.816445e+01   4.004111e-01
  3.094500e-01   5.803011e+01   4.086932e-01
  3.097490e-01   5.743571e+01   4.047479e-01
  3.100480e-01   5.804492e+01   4.038500e-01
  3.103470e-01   5.775302e+01   4.140772e-01
  3.106460e-01   5.696733e+01   3.991937e-01
  3.109450e-01   5.801805e+01   4.147004e-01
  3.112440e-01   5.797797e+01   4.075786e-01
  3.115430e-01   5.775149e+01   4.121323e-01
  3.118420e-01   5.771902e+01   4.165837e-01
  3.121410e-01   5.740324e+01   4.089812e-01
  3.124400e-01   5.788429e+01   4.181797e-01
  3.127390e-01   5.721238e+01   4.098851e-01
  3.130380e-01   5.660272e+01   4.165344e-01
  3.133360e-01   5.832167e+01   4.204298e-01
  3.136350e-01   5.775740e+01   4.177211e-01
  3.139340e-01   5.751663e+01   4.229850e-01
  3.142330e-01   5.725191e+01   4.155568e-01
  3.145320e-01   5.813464e+01   4.291578e-01
  3.148310e-01   5.674469e+01   4.191025e-01
  3.151300e-01   5.728948e+01   4.211096e-01
  3.154290e-01   5.719688e+01   4.256824e-01
  3.157280e-01   5.732713e+01   4.233351e-01
  3.160270e-01   5.760110e+01   4.326632e-01
  3.163260e-01   5.814931e+01   4.263599e-01
  3.166250e-01   5.758160e+01   4.325899e-01
  3.169230e-01   5.788195e+01   4.311273e-01
  3.172220e-01   5.791975e+01   4.361160e-01
  3.175210e-01   5.732420e+01   4.334913e-01
  3.178200e-01   5.805208e+01   4.332365e-01
  3.181190e-01   5.775239e+01   4.401020e-01
  3.184180e-01   5.734508e+01   4.339471e-01
  3.187170e-01   5.771731e+01   4.431279e-01
  3.190160e-01   5.865902e+01   4.455259e-01
  3.193150e-01   5.770959e+01   4.353240e-01
  3.196140e-01   5.746177e+01   4.457751e-01
  3.199130e-01   5.787531e+01   4.409619e-01
  3.202120e-01   5.740230e+01   4.463626e-01
  3.205100e-01   5.738779e+01   4.450806e-01
  3.208090e-01   5.733287e+01   4.416497e-01
  3.211080e-01   5.771959e+01   4.500835e-01
  3.214070e-01   5.723548e+01   4.404815e-01
  3.217060e-01   5.765103e+01   4.493986e-01
  3.220050e-01   5.762085e+01   4.463917e-01
  3.223040e-01   5.730701e+01   4.431499e-01
  3.226030e-01   5.761135e+01   4.556286e-01
  3.229020e-01   5.752073e+01   4.400007e-01
  3.232010e-01   5.719680e+01   4.509841e-01
  3.235000e-01   5.789052e+01   4.486693e-01
  3.237990e-01   5.706562e+01   4.487795e-01
  3.240970e-01   5.829007e+01   4.605070e-01
  3.243960e-01   5.710983e+01   4.464567e-01
  3.246950e-01   5.726159e+01   4.581953e-01
  3.249940e-01   5.742500e+01   4.510342e-01
  3.252930e-01   5.761534e+01   4.591629e-01
  3.255920e-01   5.731946e+01   4.606685e-01
  3.258910e-01   5.718304e+01   4.556743e-01
  3.261900e-01   5.814794e+01   4.667394e-01
  3.264890e-01   5.804348e+01   4.608658e-01
  3.267880e-01   5.694299e+01   4.600562e-01
  3.270870e-01   5.786853e+01   4.717404e-01
  3.273860e-01   5.728379e+01   4.637186e-01
  3.276850e-01   5.659949e+01   4.665392e-01
  3.279830e-01   5.669788e+01   4.599713e-01
  3.282820e-01   5.719733e+01   4.714030e-01
  3.285810e-01   5.775928e+01   4.717756e-01
  3.288800e-01   5.755650e+01   4.743471e-01
  3.291790e-01   5.756089e+01   4.704848e-01
  3.294780e-01   5.666150e+01   4.740926e-01
  3.297770e-01   5.673383e+01   4.769064e-01
  3.300760e-01   5.790966e+01   4.767883e-01
  3.303750e-01   5.672262e+01   4.794108e-01
  3.306740e-01   5.685850e+01   4.734265e-01
  3.309730e-01   5.729955e+01   4.839241e-01
  3.312720e-01   5.692368e+01   4.860303e-01
  3.315700e-01   5.679365e+01   4.766521e-01
  3.318690e-01   5.737478e+01   4.917497e-01
  3.321680e-01   5.696771e+01   4.789063e-01
  3.324670e-01   5.678534e+01   4.903129e-01
  3.327660e-01   5.667494e+01   4.871132e-01
  3.330650e-01   5.703586e+01   4.892044e-01
  3.333640e-01   5.697044e+01   4.967114e-01
  3.336630e-01   5.616636e+01   4.817288e-01
  3.339620e-01   5.682525e+01   4.989473e-01
  3.342610e-01   5.774956e+01   4.961295e-01
  3.345600e-01   5.708070e+01   4.983361e-01
  3.348590e-01   5.738469e+01   5.085265e-01
  3.351570e-01   5.782681e+01   4.947887e-01
  3.354560e-01   5.769717e+01   5.135998e-01
  3.357550e-01   5.647009e+01   4.917140e-01
  3.360540e-01   5.724477e+01   5.097343e-01
  3.363530e-01   5.728743e+01   5.161658e-01
  3.366520e-01   5.699173e+01   4.996776e-01
  3.369510e-01   5.758973e+01   5.240196e-01
  3.372500e-01   5.697193e+01   4.978611e-01
  3.375490e-01   5.656539e+01   5.167351e-01
  3.378480e-01   5.827677e+01   5.218908e-01
  3.381470e-01   5.637589e+01   5.120428e-01
  3.384460e-01   5.703799e+01   5.289009e-01
  3.387450e-01   5.744066e+01   5.093827e-01
  3.390430e-01   5.711647e+01   5.265365e-01
  3.393420e-01   5.765459e+01   5.263120e-01
  3.396410e-01   5.662637e+01   5.222626e-01
  3.399400e-01   5.733457e+01   5.409162e-01
  3.402390e-01   5.638647e+01   5.108342e-01
  3.405380e-01   5.733730e+01   5.380286e-01
  3.408370e-01   5.673882e+01   5.275120e-01
  3.411360e-01   5.787296e+01   5.362516e-01
  3.414350e-01   5.652826e+01   5.370992e-01
  3.417340e-01   5.724530e+01   5.326354e-01
  3.420330e-01   5.662986e+01   5.457555e-01
  3.423320e-01   5.663073e+01   5.304652e-01
  3.426300e-01   5.714391e+01   5.474649e-01
  3.429290e-01   5.803967e+01   5.494545e-01
  3.432280e-01   5.788895e+01   5.464871e-01
  3.435270e-01   5.722534e+01   5.620873e-01
  3.438260e-01   5.673216e+01   5.373414e-01
  3.441250e-01   5.709312e+01   5.581828e-01
  3.444240e-01   5.766398e+01   5.530316e-01
  3.447230e-01   5.748183e+01   5.568701e-01
  3.450220e-01   5.705587e+01   5.662433e-01
  3.453210e-01   5.729271e+01   5.512483e-01
  3.456200e-01   5.680012e+01   5.700859e-01
  3.459190e-01   5.742601e+01   5.598077e-01
  3.462170e-01   5.723534e+01   5.696821e-01
  3.465160e-01   5.774802e+01   5.713706e-01
  3.468150e-01   5.675836e+01   5.656074e-01
  3.471140e-01   5.621812e+01   5.777596e-01
  3.474130e-01   5.646019e+01   5.632797e-01
  3.477120e-01   5.629531e+01   5.781561e-01
  3.480110e-01   5.711623e+01   5.760507e-01
  3.483100e-01   5.593829e+01   5.718419e-01
  3.486090e-01   5.791878e+01   5.968471e-01
  3.489080e-01   5.641765e+01   5.742868e-01
  3.492070e-01   5.534365e+01   5.843806e-01
  3.495060e-01   5.621218e+01   5.777291e-01
  3.498040e-01   5.686850e+01   5.933468e-01
  3.501030e-01   5.702451e+01   5.951365e-01
  3.504020e-01   5.731424e+01   5.956675e-01
  3.507010e-01   5.653533e+01   6.056700e-01
  3.510000e-01   5.668827e+01   5.876089e-01
  3.512990e-01   5.725556e+01   6.095158e-01
  3.515980e-01   5.658880e+01   5.977949e-01
  3.518970e-01   5.621650e+01   6.092163e-01
  3.521960e-01   5.660488e+01   6.200506e-01
  3.524950e-01   5.696033e+01   5.987537e-01
  3.527940e-01   5.623367e+01   6.213760e-01
  3.530930e-01   5.645030e+01   6.062570e-01
  3.533920e-01   5.588625e+01   6.183303e-01
  3.536900e-01   5.681102e+01   6.256963e-01
  3.539890e-01   5.616166e+01   6.187321e-01
  3.542880e-01   5.728218e+01   6.400743e-01
  3.545870e-01   5.762274e+01   6.167889e-01
  3.548860e-01   5.632740e+01   6.311416e-01
  3.551850e-01   5.648885e+01   6.205319e-01
  3.554840e-01   5.664563e+01   6.329220e-01
  3.557830e-01   5.687364e+01   6.365832e-01
  3.560820e-01   5.673871e+01   6.141906e-01
  3.563810e-01   5.643268e+01   6.329175e-01
  3.566800e-01   5.707877e+01   6.215238e-01
  3.569790e-01   5.656636e+01   6.384855e-01
  3.572770e-01   5.694717e+01   6.394120e-01
  3.575760e-01   5.692952e+01   6.130676e-01
  3.578750e-01   5.616609e+01   6.487232e-01
  3.581740e-01   5.707663e+01   6.248809e-01
  3.584730e-01   5.630097e+01   6.495016e-01
  3.587720e-01   5.796954e+01   6.475932e-01
  3.590710e-01   5.626367e+01   6.367750e-01
  3.593700e-01   5.708077e+01   6.659849e-01
  3.596690e-01   5.681664e+01   6.362641e-01
  3.599680e-01   5.658322e+01   6.644445e-01
  3.602670e-01   5.611990e+01   6.446307e-01
  3.605660e-01   5.624158e+01   6.610712e-01
  3.608640e-01   5.732407e+01   6.845184e-01
  3.611630e-01   5.679258e+01   6.459543e-01
  3.614620e-01   5.583405e+01   6.799934e-01
  3.617610e-01   5.725968e+01   6.629481e-01
  3.620600e-01   5.667026e+01   6.820815e-01
  3.623590e-01   5.686538e+01   6.803033e-01
  3.626580e-01   5.624684e+01   6.765932e-01
  3.629570e-01   5.739233e+01   7.018401e-01
  3.632560e-01   5.765267e+01   6.734831e-01
  3.635550e-01   5.604283e+01   7.048437e-01
  3.638540e-01   5.581112e+01   6.858971e-01
  3.641530e-01   5.639786e+01   6.941571e-01
  3.644510e-01   5.637589e+01   7.241379e-01
  3.647500e-01   5.771287e+01   6.883273e-01
  3.650490e-01   5.671968e+01   7.245601e-01
  3.653480e-01   5.623976e+01   7.044294e-01
  3.656470e-01   5.703411e+01   7.178221e-01
  3.659460e-01   5.792999e+01   7.451457e-01
  3.662450e-01   5.699693e+01   7.075043e-01
  3.665440e-01   5.715786e+01   7.576727e-01
  3.668430e-01   5.705025e+01   7.162122e-01
  3.671420e-01   5.572600e+01   7.383680e-01
  3.674410e-01   5.599717e+01   7.307571e-01
  3.677400e-01   5.721901e+01   7.521009e-01
  3.680390e-01   5.661363e+01   7.771350e-01
  3.683370e-01   5.674846e+01   7.283229e-01
  3.686360e-01   5.730285e+01   7.731636e-01
  3.689350e-01   5.589635e+01   7.472801e-01
  3.692340e-01   5.527432e+01   7.635857e-01
  3.695330e-01   5.509664e+01   7.892724e-01
  3.698320e-01   5.712752e+01   7.495397e-01
  3.701310e-01   5.805609e+01   8.126292e-01
  3.704300e-01   5.784252e+01   7.725394e-01
  3.707290e-01   5.616500e+01   8.017030e-01
  3.710280e-01   5.662302e+01   8.001306e-01
  3.713270e-01   5.609674e+01   7.847425e-01
  3.716260e-01   5.690480e+01   8.380141e-01
  3.719240e-01   5.600905e+01   7.773787e-01
  3.722230e-01   5.632266e+01   8.364546e-01
  3.725220e-01   5.566100e+01   8.029792e-01
  3.728210e-01   5.731134e+01   8.328765e-01
  3.731200e-01   5.474386e+01   8.623487e-01
  3.734190e-01   5.776498e+01   8.081587e-01
  3.737180e-01   5.622754e+01   8.708294e-01
  3.740170e-01   5.706390e+01   8.257998e-01
  3.743160e-01   5.698770e+01   8.830262e-01
  3.746150e-01   5.787296e+01   8.834794e-01
  3.749140e-01   5.656857e+01   8.524158e-01
  3.752130e-01   5.683740e+01   9.156610e-01
  3.755110e-01   5.660736e+01   8.498224e-01
  3.758100e-01   5.565729e+01   9.061052e-01
  3.761090e-01   5.538221e+01   8.768762e-01
  3.764080e-01   5.646999e+01   9.091522e-01
  3.767070e-01   5.822979e+01   9.652820e-01
  3.770060e-01   5.649728e+01   8.729158e-01
  3.773050e-01   5.750834e+01   9.675179e-01
  3.776040e-01   5.796885e+01   9.283636e-01
  3.779030e-01   5.518586e+01   9.357569e-01
  3.782020e-01   5.620136e+01   1.019990e+00
  3.785010e-01   5.571585e+01   8.927400e-01
  3.788000e-01   5.732392e+01   1.025113e+00
  3.790990e-01   5.561571e+01   9.315983e-01
  3.793970e-01   5.551272e+01   9.991351e-01
  3.796960e-01   5.557685e+01   9.949852e-01
  3.799950e-01   5.491193e+01   9.708667e-01
  3.802940e-01   5.566972e+01   1.086769e+00
  3.805930e-01   5.593555e+01   9.501094e-01
  3.808920e-01   5.733225e+01   1.109126e+00
  3.811910e-01   5.726892e+01   1.024622e+00
  3.814900e-01   5.678776e+01   1.073763e+00
  3.817890e-01   5.773497e+01   1.182210e+00
  3.820880e-01   5.512459e+01   9.817105e-01
  3.823870e-01   5.728320e+01   1.185198e+00
  3.826860e-01   5.488962e+01   1.018047e+00
  3.829840e-01   5.764076e+01   1.212751e+00
  3.832830e-01   5.466420e+01   1.128838e+00
  3.835820e-01   5.482409e+01   1.103567e+00
  3.838810e-01   5.856159e+01   1.275189e+00
  3.841800e-01   5.679756e+01   1.110268e+00
  3.844790e-01   5.735018e+01   1.271313e+00
  3.847780e-01   5.422488e+01   1.145710e+00
  3.850770e-01   5.638815e+01   1.270119e+00
  3.853760e-01   5.465978e+01   1.333959e+00
  3.856750e-01   5.746869e+01   1.179481e+00
  3.859740e-01   5.769088e+01   1.394704e+00
  3.862730e-01   5.634019e+01   1.250770e+00
  3.865710e-01   5.442027e+01   1.354593e+00
  3.868700e-01   5.552671e+01   1.393403e+00
  3.871690e-01   5.723376e+01   1.331018e+00
  3.874680e-01   5.722030e+01   1.532564e+00
  3.877670e-01   5.552552e+01   1.333039e+00
  3.880660e-01   5.819052e+01   1.580237e+00
  3.883650e-01   5.560520e+01   1.463802e+00
  3.886640e-01   5.630996e+01   1.537124e+00
  3.889630e-01   5.744066e+01   1.689431e+00
  3.892620e-01   5.893556e+01   1.538730e+00
  3.895610e-01   5.265946e+01   1.661918e+00
  3.898600e-01   5.952761e+01   1.719848e+00
  3.901580e-01   5.491929e+01   1.721278e+00
  3.904570e-01   5.826408e+01   1.982184e+00
  3.907560e-01   5.748483e+01   1.736393e+00
  3.910550e-01   5.524698e+01   1.965599e+00
  3.913540e-01   5.664563e+01   1.990325e+00
  3.916530e-01   5.643584e+01   1.986636e+00
  3.919520e-01   5.463943e+01   2.539310e+00
  3.922510e-01   5.419798e+01   1.946849e+00
  3.925500e-01   5.450569e+01   2.619376e+00
  3.928490e-01   5.696033e+01   2.444402e+00
  3.931480e-01   5.538684e+01   2.640464e+00
  3.934470e-01   0.000000e+00   0.000000e+00
  3.937460e-01   5.362453e+01   2.598117e+00
creator: radaver
creator-version: 3725
header-file: /nas_data/SAXS_data/20151104Workshop/header/JH1_0006.txt
image-file: /nas_data/Pilatus1M/20151104_Workshop/JH1_0006.tif
angular-axis-file: /nas_data/SAXS_data/20151104Workshop/q20151029.dat
beamstop-mask-file: /nas_data/SAXS_data/20151104Workshop/fit2d20151031.msk
detector-response-file: none
beam-center-x: 949.7700
beam-center-y: 918.8000
unit-time: 1.0000
channel-first: 10
channel-last: 1315
Exposure time [s]: 1.093814
Transmitted Beam: 0.484185
Incident Beam: 0.484185
Code: JH1
Concentration [mg/ml]: 1
Run Number: 0006
