# Supplementary material for: SAXS analysis of a soluble cytosolic NgBR construct including extracellular and transmembrane domains
Source: PLoS One. 2018 Jan 18;13(1):e0191371. doi: 10.1371/journal.pone.0191371 (PMC5773207; doi:10.1371/journal.pone.0191371)
Supplement: S1 File — (ZIP) [file pone.0191371.s001.zip › JH1_0007.dat]

Sample:   c= 1.0000 mg/ml  Code: JH1
  3.656810e-03   2.264864e+04   4.137935e+01
  3.955720e-03   2.202708e+04   2.802677e+01
  4.254640e-03   1.907285e+04   2.337052e+01
  4.553560e-03   1.541951e+04   2.025996e+01
  4.852480e-03   1.250114e+04   1.707909e+01
  5.151400e-03   1.053421e+04   1.548797e+01
  5.450320e-03   8.730962e+03   1.339275e+01
  5.749240e-03   7.422066e+03   1.196415e+01
  6.048150e-03   6.355488e+03   1.085193e+01
  6.347070e-03   5.499975e+03   9.591216e+00
  6.645990e-03   4.810103e+03   8.930120e+00
  6.944910e-03   4.219142e+03   8.051782e+00
  7.243830e-03   3.767837e+03   7.372978e+00
  7.542750e-03   3.336648e+03   6.911953e+00
  7.841670e-03   3.020383e+03   6.210588e+00
  8.140580e-03   2.713995e+03   5.968371e+00
  8.439500e-03   2.468993e+03   5.486894e+00
  8.738420e-03   2.247861e+03   5.185477e+00
  9.037340e-03   2.087974e+03   4.832275e+00
  9.336260e-03   1.915222e+03   4.548027e+00
  9.635180e-03   1.767550e+03   4.356744e+00
  9.934100e-03   1.635837e+03   4.055306e+00
  1.023300e-02   1.485319e+03   3.960189e+00
  1.053190e-02   1.375203e+03   3.864927e+00
  1.083090e-02   1.277715e+03   3.725417e+00
  1.112980e-02   1.176518e+03   3.544420e+00
  1.142870e-02   1.097232e+03   3.403732e+00
  1.172760e-02   1.010370e+03   3.257141e+00
  1.202650e-02   9.359225e+02   3.126174e+00
  1.232540e-02   8.694685e+02   2.996635e+00
  1.262440e-02   8.032063e+02   2.826632e+00
  1.292330e-02   7.527657e+02   2.694228e+00
  1.322220e-02   6.968463e+02   2.592227e+00
  1.352110e-02   6.524235e+02   2.483032e+00
  1.382000e-02   6.029238e+02   2.363462e+00
  1.411900e-02   5.623526e+02   2.271451e+00
  1.441790e-02   5.283720e+02   2.185895e+00
  1.471680e-02   4.948523e+02   2.105373e+00
  1.501570e-02   4.634315e+02   1.995326e+00
  1.531460e-02   4.338093e+02   1.921788e+00
  1.561350e-02   4.120067e+02   1.840012e+00
  1.591250e-02   3.858138e+02   1.796252e+00
  1.621140e-02   3.602496e+02   1.705793e+00
  1.651030e-02   3.433579e+02   1.647810e+00
  1.680920e-02   3.262054e+02   1.606124e+00
  1.710810e-02   3.081041e+02   1.564202e+00
  1.740710e-02   2.909928e+02   1.498272e+00
  1.770600e-02   2.768417e+02   1.446699e+00
  1.800490e-02   2.624590e+02   1.397483e+00
  1.830380e-02   2.502379e+02   1.375432e+00
  1.860270e-02   2.401772e+02   1.321331e+00
  1.890170e-02   2.279648e+02   1.287300e+00
  1.920060e-02   2.190206e+02   1.249833e+00
  1.949950e-02   2.091348e+02   1.235366e+00
  1.979840e-02   1.999551e+02   1.185284e+00
  2.009730e-02   1.928777e+02   1.151349e+00
  2.039620e-02   1.839819e+02   1.122446e+00
  2.069520e-02   1.791449e+02   1.101622e+00
  2.099410e-02   1.710291e+02   1.084180e+00
  2.129300e-02   1.673184e+02   1.044252e+00
  2.159190e-02   1.592982e+02   1.054031e+00
  2.189080e-02   1.550587e+02   1.045715e+00
  2.218980e-02   1.526533e+02   1.055445e+00
  2.248870e-02   1.440720e+02   1.043644e+00
  2.278760e-02   1.405874e+02   1.020788e+00
  2.308650e-02   1.376009e+02   1.040968e+00
  2.338540e-02   1.317207e+02   1.016368e+00
  2.368430e-02   1.305697e+02   9.935364e-01
  2.398330e-02   1.266942e+02   1.000949e+00
  2.428220e-02   1.233499e+02   9.656770e-01
  2.458110e-02   1.195232e+02   9.825411e-01
  2.488000e-02   1.184587e+02   9.520672e-01
  2.517890e-02   1.161649e+02   9.315577e-01
  2.547790e-02   1.137773e+02   9.349596e-01
  2.577680e-02   1.107246e+02   9.149231e-01
  2.607570e-02   1.085683e+02   9.133062e-01
  2.637460e-02   1.069672e+02   8.992655e-01
  2.667350e-02   1.042814e+02   8.656812e-01
  2.697250e-02   1.046460e+02   8.404559e-01
  2.727140e-02   1.014412e+02   7.967760e-01
  2.757030e-02   1.002838e+02   7.935323e-01
  2.786920e-02   9.896188e+01   7.792757e-01
  2.816810e-02   9.772205e+01   7.621058e-01
  2.846700e-02   9.590952e+01   7.456836e-01
  2.876600e-02   9.447807e+01   7.311809e-01
  2.906490e-02   9.302058e+01   7.277011e-01
  2.936380e-02   9.220129e+01   7.190947e-01
  2.966270e-02   9.147779e+01   7.110126e-01
  2.996160e-02   8.991147e+01   7.059320e-01
  3.026060e-02   8.921726e+01   6.921268e-01
  3.055950e-02   8.878783e+01   6.894804e-01
  3.085840e-02   8.792813e+01   6.832371e-01
  3.115730e-02   8.516120e+01   6.695857e-01
  3.145620e-02   8.639327e+01   6.679315e-01
  3.175510e-02   8.487410e+01   6.638492e-01
  3.205410e-02   8.392587e+01   6.565330e-01
  3.235300e-02   8.347648e+01   6.521202e-01
  3.265190e-02   8.371045e+01   6.410501e-01
  3.295080e-02   8.174311e+01   6.376264e-01
  3.324970e-02   8.133014e+01   6.351785e-01
  3.354870e-02   8.117685e+01   6.329206e-01
  3.384760e-02   8.007971e+01   6.213707e-01
  3.414650e-02   7.918774e+01   6.179004e-01
  3.444540e-02   8.026229e+01   6.135300e-01
  3.474430e-02   7.885559e+01   6.134811e-01
  3.504330e-02   7.914318e+01   6.069826e-01
  3.534220e-02   7.825125e+01   6.042973e-01
  3.564110e-02   7.686213e+01   5.981715e-01
  3.594000e-02   7.705615e+01   5.874622e-01
  3.623890e-02   7.724507e+01   5.981882e-01
  3.653780e-02   7.623642e+01   5.781961e-01
  3.683680e-02   7.549257e+01   5.828543e-01
  3.713570e-02   7.610577e+01   5.859146e-01
  3.743460e-02   7.533867e+01   5.734527e-01
  3.773350e-02   7.407636e+01   5.679727e-01
  3.803240e-02   7.418077e+01   5.819398e-01
  3.833140e-02   7.435172e+01   5.964575e-01
  3.863030e-02   7.471725e+01   6.072165e-01
  3.892920e-02   7.407383e+01   6.030240e-01
  3.922810e-02   7.355718e+01   6.032723e-01
  3.952700e-02   7.377893e+01   6.002653e-01
  3.982600e-02   7.337377e+01   6.073080e-01
  4.012490e-02   7.276555e+01   5.953599e-01
  4.042380e-02   7.190054e+01   5.995877e-01
  4.072270e-02   7.164196e+01   5.961475e-01
  4.102160e-02   7.246869e+01   5.987921e-01
  4.132050e-02   7.232653e+01   5.989890e-01
  4.161950e-02   7.193715e+01   5.911999e-01
  4.191840e-02   7.134180e+01   5.964650e-01
  4.221730e-02   7.102858e+01   5.874546e-01
  4.251620e-02   7.193524e+01   5.989406e-01
  4.281510e-02   6.998370e+01   5.816244e-01
  4.311410e-02   7.115661e+01   5.872295e-01
  4.341300e-02   7.073354e+01   5.885069e-01
  4.371190e-02   7.009615e+01   5.843375e-01
  4.401080e-02   6.983797e+01   5.832604e-01
  4.430970e-02   6.914862e+01   5.759386e-01
  4.460860e-02   6.910334e+01   5.764820e-01
  4.490760e-02   6.990636e+01   5.813029e-01
  4.520650e-02   6.924022e+01   5.741383e-01
  4.550540e-02   6.940151e+01   5.777244e-01
  4.580430e-02   6.930052e+01   5.751130e-01
  4.610320e-02   6.911309e+01   5.714559e-01
  4.640220e-02   6.924456e+01   5.763380e-01
  4.670110e-02   6.910190e+01   5.671716e-01
  4.700000e-02   6.903476e+01   5.690022e-01
  4.729890e-02   6.874454e+01   5.699302e-01
  4.759780e-02   6.812064e+01   5.666302e-01
  4.789680e-02   6.799861e+01   5.626257e-01
  4.819570e-02   6.804051e+01   5.621072e-01
  4.849460e-02   6.761479e+01   5.624225e-01
  4.879350e-02   6.790780e+01   5.574646e-01
  4.909240e-02   6.738700e+01   5.628693e-01
  4.939130e-02   6.747260e+01   5.536682e-01
  4.969030e-02   6.739983e+01   5.553757e-01
  4.998920e-02   6.728724e+01   5.542411e-01
  5.028810e-02   6.758727e+01   5.534737e-01
  5.058700e-02   6.639422e+01   5.525566e-01
  5.088590e-02   6.730674e+01   5.471008e-01
  5.118490e-02   6.718224e+01   5.538085e-01
  5.148380e-02   6.693273e+01   5.501279e-01
  5.178270e-02   6.660428e+01   5.416951e-01
  5.208160e-02   6.647450e+01   5.469346e-01
  5.238050e-02   6.765722e+01   5.459602e-01
  5.267940e-02   6.696180e+01   5.509067e-01
  5.297840e-02   6.723681e+01   5.448967e-01
  5.327730e-02   6.608050e+01   5.376842e-01
  5.357620e-02   6.717701e+01   5.440192e-01
  5.387510e-02   6.608082e+01   5.364452e-01
  5.417400e-02   6.562697e+01   5.395962e-01
  5.447300e-02   6.596537e+01   5.329154e-01
  5.477190e-02   6.646622e+01   5.361574e-01
  5.507080e-02   6.708469e+01   5.386461e-01
  5.536970e-02   6.624929e+01   5.334538e-01
  5.566860e-02   6.574114e+01   5.350647e-01
  5.596760e-02   6.736794e+01   5.355101e-01
  5.626650e-02   6.566081e+01   5.310792e-01
  5.656540e-02   6.529722e+01   5.278105e-01
  5.686430e-02   6.682128e+01   5.309467e-01
  5.716320e-02   6.611719e+01   5.246405e-01
  5.746210e-02   6.515240e+01   5.260387e-01
  5.776110e-02   6.595380e+01   5.310572e-01
  5.806000e-02   6.514746e+01   5.196356e-01
  5.835890e-02   6.600926e+01   5.236357e-01
  5.865780e-02   6.644633e+01   5.225034e-01
  5.895670e-02   6.523749e+01   5.275690e-01
  5.925570e-02   6.581241e+01   5.177588e-01
  5.955460e-02   6.580762e+01   5.245675e-01
  5.985350e-02   6.601230e+01   5.179866e-01
  6.015240e-02   6.498867e+01   5.156207e-01
  6.045130e-02   6.475656e+01   5.152571e-01
  6.075020e-02   6.475510e+01   5.102942e-01
  6.104920e-02   6.518712e+01   5.158494e-01
  6.134810e-02   6.504594e+01   5.158479e-01
  6.164700e-02   6.523124e+01   5.083949e-01
  6.194590e-02   6.529549e+01   5.168365e-01
  6.224480e-02   6.521136e+01   5.051503e-01
  6.254380e-02   6.454378e+01   5.110946e-01
  6.284270e-02   6.524622e+01   5.155268e-01
  6.314160e-02   6.671711e+01   5.088464e-01
  6.344050e-02   6.643020e+01   5.152106e-01
  6.373940e-02   6.493300e+01   5.009690e-01
  6.403840e-02   6.493435e+01   5.088393e-01
  6.433730e-02   6.512348e+01   5.042880e-01
  6.463620e-02   6.567799e+01   5.022962e-01
  6.493510e-02   6.463367e+01   5.092740e-01
  6.523400e-02   6.537293e+01   5.016384e-01
  6.553290e-02   6.520549e+01   5.035661e-01
  6.583190e-02   6.487763e+01   5.002441e-01
  6.613080e-02   6.426806e+01   4.933781e-01
  6.642970e-02   6.485381e+01   5.048098e-01
  6.672860e-02   6.452403e+01   4.928803e-01
  6.702750e-02   6.410682e+01   4.962518e-01
  6.732650e-02   6.406731e+01   4.926069e-01
  6.762540e-02   6.508618e+01   4.965085e-01
  6.792430e-02   6.397794e+01   4.942481e-01
  6.822320e-02   6.444542e+01   4.882228e-01
  6.852210e-02   6.447768e+01   4.956743e-01
  6.882110e-02   6.421923e+01   4.907381e-01
  6.912000e-02   6.496035e+01   4.930728e-01
  6.941890e-02   6.508367e+01   4.901552e-01
  6.971780e-02   6.522575e+01   4.902114e-01
  7.001670e-02   6.554191e+01   4.977452e-01
  7.031560e-02   6.414649e+01   4.856657e-01
  7.061460e-02   6.475417e+01   4.884361e-01
  7.091350e-02   6.431176e+01   4.853476e-01
  7.121240e-02   6.404768e+01   4.806385e-01
  7.151130e-02   6.401267e+01   4.865809e-01
  7.181020e-02   6.401208e+01   4.800471e-01
  7.210920e-02   6.402697e+01   4.833360e-01
  7.240810e-02   6.348730e+01   4.767152e-01
  7.270700e-02   6.460179e+01   4.869128e-01
  7.300590e-02   6.467089e+01   4.825111e-01
  7.330480e-02   6.430624e+01   4.757425e-01
  7.360370e-02   6.475823e+01   4.832973e-01
  7.390270e-02   6.384792e+01   4.744861e-01
  7.420160e-02   6.466029e+01   4.847856e-01
  7.450050e-02   6.468049e+01   4.757976e-01
  7.479940e-02   6.414786e+01   4.751563e-01
  7.509830e-02   6.427480e+01   4.796627e-01
  7.539730e-02   6.328421e+01   4.689006e-01
  7.569620e-02   6.543564e+01   4.776833e-01
  7.599510e-02   6.414390e+01   4.760289e-01
  7.629400e-02   6.343080e+01   4.673007e-01
  7.659290e-02   6.397996e+01   4.736528e-01
  7.689190e-02   6.368900e+01   4.682509e-01
  7.719080e-02   6.443800e+01   4.735912e-01
  7.748970e-02   6.447658e+01   4.702813e-01
  7.778860e-02   6.400339e+01   4.715574e-01
  7.808750e-02   6.449331e+01   4.699161e-01
  7.838640e-02   6.369822e+01   4.644929e-01
  7.868540e-02   6.377010e+01   4.660093e-01
  7.898430e-02   6.458054e+01   4.664466e-01
  7.928320e-02   6.374314e+01   4.688771e-01
  7.958210e-02   6.392832e+01   4.608112e-01
  7.988100e-02   6.475678e+01   4.691781e-01
  8.018000e-02   6.358788e+01   4.624359e-01
  8.047890e-02   6.432427e+01   4.646926e-01
  8.077780e-02   6.349444e+01   4.608676e-01
  8.107670e-02   6.375074e+01   4.593642e-01
  8.137560e-02   6.408592e+01   4.638309e-01
  8.167450e-02   6.482417e+01   4.636215e-01
  8.197350e-02   6.414911e+01   4.583951e-01
  8.227240e-02   6.446418e+01   4.639632e-01
  8.257130e-02   6.398499e+01   4.527366e-01
  8.287020e-02   6.316047e+01   4.588426e-01
  8.316910e-02   6.358994e+01   4.571859e-01
  8.346810e-02   6.339611e+01   4.521838e-01
  8.376700e-02   6.355753e+01   4.590697e-01
  8.406590e-02   6.320411e+01   4.484479e-01
  8.436480e-02   6.391267e+01   4.579465e-01
  8.466370e-02   6.438520e+01   4.537659e-01
  8.496270e-02   6.427724e+01   4.641107e-01
  8.526160e-02   6.462779e+01   4.800696e-01
  8.556050e-02   6.386033e+01   4.776615e-01
  8.585940e-02   6.471101e+01   4.868518e-01
  8.615830e-02   6.438502e+01   4.856239e-01
  8.645720e-02   6.403264e+01   4.890553e-01
  8.675620e-02   6.394359e+01   4.911478e-01
  8.705510e-02   6.447466e+01   4.922017e-01
  8.735400e-02   6.436675e+01   4.942522e-01
  8.765290e-02   6.361020e+01   4.918330e-01
  8.795180e-02   6.447306e+01   4.991916e-01
  8.825080e-02   6.297391e+01   4.888754e-01
  8.854970e-02   6.361359e+01   4.978937e-01
  8.884860e-02   6.311256e+01   4.938966e-01
  8.914750e-02   6.448237e+01   5.054682e-01
  8.944640e-02   6.389341e+01   4.995028e-01
  8.974530e-02   6.465231e+01   4.983587e-01
  9.004430e-02   6.818150e+01   5.097121e-01
  9.034320e-02   6.398390e+01   4.763260e-01
  9.064210e-02   6.316887e+01   4.723971e-01
  9.094100e-02   6.368806e+01   4.644559e-01
  9.123990e-02   6.367764e+01   4.631745e-01
  9.153890e-02   6.370540e+01   4.657728e-01
  9.183780e-02   6.368307e+01   4.623707e-01
  9.213670e-02   6.372381e+01   4.608843e-01
  9.243560e-02   6.442627e+01   4.621965e-01
  9.273450e-02   6.370000e+01   4.556047e-01
  9.303350e-02   6.232029e+01   4.565865e-01
  9.333240e-02   6.297809e+01   4.487800e-01
  9.363130e-02   6.394873e+01   4.557084e-01
  9.393020e-02   6.443084e+01   4.550832e-01
  9.422910e-02   6.309094e+01   4.514795e-01
  9.452800e-02   6.390651e+01   4.555579e-01
  9.482700e-02   6.346910e+01   4.438181e-01
  9.512590e-02   6.285022e+01   4.498491e-01
  9.542480e-02   6.359898e+01   4.475916e-01
  9.572370e-02   6.376908e+01   4.481898e-01
  9.602260e-02   6.394230e+01   4.510591e-01
  9.632160e-02   6.404536e+01   4.436483e-01
  9.662050e-02   6.303260e+01   4.426529e-01
  9.691940e-02   6.389989e+01   4.456878e-01
  9.721830e-02   6.358438e+01   4.420488e-01
  9.751720e-02   6.346910e+01   4.438181e-01
  9.781610e-02   6.354526e+01   4.397727e-01
  9.811510e-02   6.331392e+01   4.432753e-01
  9.841400e-02   6.347022e+01   4.367091e-01
  9.871290e-02   6.410501e+01   4.420615e-01
  9.901180e-02   6.306582e+01   4.395284e-01
  9.931070e-02   6.288511e+01   4.350374e-01
  9.960970e-02   6.369867e+01   4.410140e-01
  9.990860e-02   6.345723e+01   4.328955e-01
  1.002070e-01   6.328839e+01   4.364301e-01
  1.005060e-01   6.410869e+01   4.368216e-01
  1.008050e-01   6.351411e+01   4.372077e-01
  1.011040e-01   6.380114e+01   4.320465e-01
  1.014030e-01   6.445834e+01   4.362969e-01
  1.017020e-01   6.319509e+01   4.361083e-01
  1.020010e-01   6.369524e+01   4.330305e-01
  1.023000e-01   6.375590e+01   4.312263e-01
  1.025990e-01   6.339531e+01   4.290132e-01
  1.028980e-01   6.380992e+01   4.320762e-01
  1.031970e-01   6.320456e+01   4.323708e-01
  1.034960e-01   6.377301e+01   4.263775e-01
  1.037950e-01   6.396435e+01   4.309343e-01
  1.040930e-01   6.349820e+01   4.257790e-01
  1.043920e-01   6.322534e+01   4.287671e-01
  1.046910e-01   6.424599e+01   4.315506e-01
  1.049900e-01   6.374708e+01   4.240580e-01
  1.052890e-01   6.340295e+01   4.264269e-01
  1.055880e-01   6.377090e+01   4.260492e-01
  1.058870e-01   6.355782e+01   4.269474e-01
  1.061860e-01   6.303141e+01   4.210430e-01
  1.064850e-01   6.316033e+01   4.221019e-01
  1.067840e-01   6.345373e+01   4.253088e-01
  1.070830e-01   6.317807e+01   4.209066e-01
  1.073820e-01   6.287429e+01   4.183446e-01
  1.076800e-01   6.389638e+01   4.214210e-01
  1.079790e-01   6.384266e+01   4.231147e-01
  1.082780e-01   6.368329e+01   4.244798e-01
  1.085770e-01   6.363681e+01   4.154037e-01
  1.088760e-01   6.383398e+01   4.218360e-01
  1.091750e-01   6.440715e+01   4.221718e-01
  1.094740e-01   6.303197e+01   4.185608e-01
  1.097730e-01   6.438136e+01   4.205507e-01
  1.100720e-01   6.389380e+01   4.150524e-01
  1.103710e-01   6.343499e+01   4.198968e-01
  1.106700e-01   6.402288e+01   4.157681e-01
  1.109690e-01   6.354722e+01   4.199593e-01
  1.112670e-01   6.335028e+01   4.118172e-01
  1.115660e-01   6.334778e+01   4.129806e-01
  1.118650e-01   6.412607e+01   4.194114e-01
  1.121640e-01   6.367668e+01   4.120023e-01
  1.124630e-01   6.307286e+01   4.112058e-01
  1.127620e-01   6.341869e+01   4.123316e-01
  1.130610e-01   6.315641e+01   4.108957e-01
  1.133600e-01   6.270690e+01   4.141438e-01
  1.136590e-01   6.361746e+01   4.069606e-01
  1.139580e-01   6.353642e+01   4.112584e-01
  1.142570e-01   6.368364e+01   4.114449e-01
  1.145560e-01   6.401790e+01   4.131047e-01
  1.148550e-01   6.355802e+01   4.104620e-01
  1.151530e-01   6.436376e+01   4.076596e-01
  1.154520e-01   6.335783e+01   4.095280e-01
  1.157510e-01   6.367794e+01   4.060370e-01
  1.160500e-01   6.317666e+01   4.106712e-01
  1.163490e-01   6.419317e+01   4.076763e-01
  1.166480e-01   6.382735e+01   4.093264e-01
  1.169470e-01   6.339336e+01   4.056848e-01
  1.172460e-01   6.425788e+01   4.090039e-01
  1.175450e-01   6.341792e+01   4.030049e-01
  1.178440e-01   6.373804e+01   4.040208e-01
  1.181430e-01   6.364434e+01   4.067666e-01
  1.184420e-01   6.376676e+01   4.049357e-01
  1.187400e-01   6.432433e+01   4.053259e-01
  1.190390e-01   6.369322e+01   4.025175e-01
  1.193380e-01   6.437495e+01   4.046659e-01
  1.196370e-01   6.348648e+01   4.040448e-01
  1.199360e-01   6.380184e+01   4.009761e-01
  1.202350e-01   6.361087e+01   4.033444e-01
  1.205340e-01   6.348224e+01   4.005049e-01
  1.208330e-01   6.340709e+01   3.989367e-01
  1.211320e-01   6.336776e+01   4.020292e-01
  1.214310e-01   6.328340e+01   3.951510e-01
  1.217300e-01   6.371504e+01   4.020457e-01
  1.220290e-01   6.439656e+01   4.028406e-01
  1.223270e-01   6.394963e+01   3.987904e-01
  1.226260e-01   6.386859e+01   3.980143e-01
  1.229250e-01   6.315551e+01   3.942372e-01
  1.232240e-01   6.406747e+01   4.007427e-01
  1.235230e-01   6.380858e+01   3.991390e-01
  1.238220e-01   6.435621e+01   3.974499e-01
  1.241210e-01   6.412195e+01   3.982806e-01
  1.244200e-01   6.306040e+01   3.914002e-01
  1.247190e-01   6.350199e+01   3.973923e-01
  1.250180e-01   6.435268e+01   3.951365e-01
  1.253170e-01   6.379285e+01   3.941737e-01
  1.256160e-01   6.415932e+01   3.978763e-01
  1.259140e-01   6.336534e+01   3.925978e-01
  1.262130e-01   6.375210e+01   3.937942e-01
  1.265120e-01   6.362488e+01   3.906456e-01
  1.268110e-01   6.366579e+01   3.915171e-01
  1.271100e-01   6.412075e+01   3.964648e-01
  1.274090e-01   6.390852e+01   3.925128e-01
  1.277080e-01   6.425090e+01   3.923139e-01
  1.280070e-01   6.481035e+01   3.927756e-01
  1.283060e-01   6.391750e+01   3.915429e-01
  1.286050e-01   6.411454e+01   3.949119e-01
  1.289040e-01   6.348569e+01   3.860758e-01
  1.292030e-01   6.408713e+01   3.928105e-01
  1.295020e-01   6.356590e+01   3.875249e-01
  1.298000e-01   6.452371e+01   3.911677e-01
  1.300990e-01   6.430498e+01   3.880772e-01
  1.303980e-01   6.419936e+01   3.884811e-01
  1.306970e-01   6.445139e+01   3.921806e-01
  1.309960e-01   6.386879e+01   3.882046e-01
  1.312950e-01   6.418978e+01   3.889361e-01
  1.315940e-01   6.378798e+01   3.834379e-01
  1.318930e-01   6.431662e+01   3.878720e-01
  1.321920e-01   6.395677e+01   3.865463e-01
  1.324910e-01   6.438022e+01   3.887862e-01
  1.327900e-01   6.450428e+01   3.870032e-01
  1.330890e-01   6.452684e+01   3.865963e-01
  1.333870e-01   6.353409e+01   3.833760e-01
  1.336860e-01   6.405765e+01   3.842476e-01
  1.339850e-01   6.362666e+01   3.815593e-01
  1.342840e-01   6.441605e+01   3.867385e-01
  1.345830e-01   6.425587e+01   3.848416e-01
  1.348820e-01   6.376493e+01   3.833686e-01
  1.351810e-01   6.425824e+01   3.800134e-01
  1.354800e-01   6.382592e+01   3.830850e-01
  1.357790e-01   6.365622e+01   3.802693e-01
  1.360780e-01   6.433150e+01   3.838994e-01
  1.363770e-01   6.518835e+01   3.859800e-01
  1.366760e-01   6.396936e+01   3.844518e-01
  1.369740e-01   6.385672e+01   3.977165e-01
  1.372730e-01   6.365968e+01   3.992007e-01
  1.375720e-01   6.461699e+01   4.115648e-01
  1.378710e-01   6.475215e+01   4.137201e-01
  1.381700e-01   6.435645e+01   4.141956e-01
  1.384690e-01   6.372521e+01   4.193174e-01
  1.387680e-01   6.389762e+01   4.084187e-01
  1.390670e-01   6.394014e+01   3.969371e-01
  1.393660e-01   6.494285e+01   3.992573e-01
  1.396650e-01   6.439600e+01   3.947630e-01
  1.399640e-01   6.374724e+01   3.937791e-01
  1.402630e-01   6.371681e+01   3.855823e-01
  1.405620e-01   6.419844e+01   3.914102e-01
  1.408600e-01   6.411108e+01   3.899150e-01
  1.411590e-01   6.347874e+01   3.889646e-01
  1.414580e-01   6.437756e+01   3.922036e-01
  1.417570e-01   6.441224e+01   3.848405e-01
  1.420560e-01   6.398981e+01   3.880880e-01
  1.423550e-01   6.392613e+01   3.852650e-01
  1.426540e-01   6.412825e+01   3.823666e-01
  1.429530e-01   6.373863e+01   3.802869e-01
  1.432520e-01   6.430070e+01   3.790139e-01
  1.435510e-01   6.446444e+01   3.822167e-01
  1.438500e-01   6.384787e+01   3.763448e-01
  1.441490e-01   6.370187e+01   3.750349e-01
  1.444470e-01   6.371025e+01   3.774930e-01
  1.447460e-01   6.420786e+01   3.752088e-01
  1.450450e-01   6.390485e+01   3.780690e-01
  1.453440e-01   6.473299e+01   3.745736e-01
  1.456430e-01   6.435996e+01   3.771875e-01
  1.459420e-01   6.447416e+01   3.768615e-01
  1.462410e-01   6.409680e+01   3.740174e-01
  1.465400e-01   6.348250e+01   3.735170e-01
  1.468390e-01   6.398834e+01   3.702957e-01
  1.471380e-01   6.407976e+01   3.735365e-01
  1.474370e-01   6.393273e+01   3.737542e-01
  1.477360e-01   6.437128e+01   3.739547e-01
  1.480340e-01   6.321213e+01   3.670041e-01
  1.483330e-01   6.419585e+01   3.782580e-01
  1.486320e-01   6.410357e+01   3.874689e-01
  1.489310e-01   6.353519e+01   3.874313e-01
  1.492300e-01   6.402482e+01   3.884361e-01
  1.495290e-01   6.443946e+01   3.921443e-01
  1.498280e-01   6.457548e+01   3.970963e-01
  1.501270e-01   6.445736e+01   3.982797e-01
  1.504260e-01   6.481144e+01   3.940214e-01
  1.507250e-01   6.517341e+01   4.010083e-01
  1.510240e-01   6.403466e+01   3.964558e-01
  1.513230e-01   6.466621e+01   4.036831e-01
  1.516210e-01   6.420620e+01   3.980216e-01
  1.519200e-01   6.506238e+01   4.006666e-01
  1.522190e-01   6.466913e+01   4.064108e-01
  1.525180e-01   6.476914e+01   4.018667e-01
  1.528170e-01   6.512866e+01   4.084044e-01
  1.531160e-01   6.390012e+01   4.012848e-01
  1.534150e-01   6.467913e+01   3.979293e-01
  1.537140e-01   6.481164e+01   3.915486e-01
  1.540130e-01   6.461057e+01   3.844982e-01
  1.543120e-01   6.476678e+01   3.851959e-01
  1.546110e-01   6.440743e+01   3.815904e-01
  1.549100e-01   6.455474e+01   3.822552e-01
  1.552090e-01   6.359005e+01   3.814495e-01
  1.555070e-01   6.504962e+01   3.765697e-01
  1.558060e-01   6.395781e+01   3.786740e-01
  1.561050e-01   6.462750e+01   3.768704e-01
  1.564040e-01   6.404334e+01   3.766995e-01
  1.567030e-01   6.488976e+01   3.771959e-01
  1.570020e-01   6.428218e+01   3.734812e-01
  1.573010e-01   6.470701e+01   3.782032e-01
  1.576000e-01   6.469120e+01   3.723238e-01
  1.578990e-01   6.445316e+01   3.735490e-01
  1.581980e-01   6.426263e+01   3.712990e-01
  1.584970e-01   6.497406e+01   3.731369e-01
  1.587960e-01   6.370614e+01   3.728758e-01
  1.590940e-01   6.500928e+01   3.713482e-01
  1.593930e-01   6.427102e+01   3.679967e-01
  1.596920e-01   6.426684e+01   3.690146e-01
  1.599910e-01   6.486982e+01   3.724155e-01
  1.602900e-01   6.423065e+01   3.699490e-01
  1.605890e-01   6.407231e+01   3.639943e-01
  1.608880e-01   6.463974e+01   3.680265e-01
  1.611870e-01   6.374370e+01   3.644580e-01
  1.614860e-01   6.480556e+01   3.678869e-01
  1.617850e-01   6.446980e+01   3.637315e-01
  1.620840e-01   6.482482e+01   3.647316e-01
  1.623830e-01   6.495190e+01   3.666849e-01
  1.626810e-01   6.347911e+01   3.603396e-01
  1.629800e-01   6.395616e+01   3.578390e-01
  1.632790e-01   6.463123e+01   3.608713e-01
  1.635780e-01   6.444299e+01   3.615034e-01
  1.638770e-01   6.456864e+01   3.642080e-01
  1.641760e-01   6.447817e+01   3.621855e-01
  1.644750e-01   6.462512e+01   3.618198e-01
  1.647740e-01   6.432719e+01   3.605986e-01
  1.650730e-01   6.457616e+01   3.626558e-01
  1.653720e-01   6.438648e+01   3.617332e-01
  1.656710e-01   6.452762e+01   3.600067e-01
  1.659700e-01   6.417945e+01   3.605701e-01
  1.662680e-01   6.486770e+01   3.611460e-01
  1.665670e-01   6.422814e+01   3.603209e-01
  1.668660e-01   6.439336e+01   3.573606e-01
  1.671650e-01   6.444384e+01   3.603478e-01
  1.674640e-01   6.439692e+01   3.594509e-01
  1.677630e-01   6.430813e+01   3.573115e-01
  1.680620e-01   6.420016e+01   3.592830e-01
  1.683610e-01   6.421567e+01   3.537262e-01
  1.686600e-01   6.433456e+01   3.588961e-01
  1.689590e-01   6.441161e+01   3.555506e-01
  1.692580e-01   6.436243e+01   3.552305e-01
  1.695570e-01   6.369348e+01   3.578624e-01
  1.698560e-01   6.412243e+01   3.531054e-01
  1.701540e-01   6.384970e+01   3.551043e-01
  1.704530e-01   6.435566e+01   3.535652e-01
  1.707520e-01   6.450937e+01   3.541692e-01
  1.710510e-01   6.400743e+01   3.557286e-01
  1.713500e-01   6.436904e+01   3.532391e-01
  1.716490e-01   6.442389e+01   3.561397e-01
  1.719480e-01   6.465908e+01   3.511644e-01
  1.722470e-01   6.404984e+01   3.518213e-01
  1.725460e-01   6.447308e+01   3.546173e-01
  1.728450e-01   6.459152e+01   3.525856e-01
  1.731440e-01   6.416782e+01   3.519653e-01
  1.734430e-01   6.396286e+01   3.482161e-01
  1.737410e-01   6.400126e+01   3.518678e-01
  1.740400e-01   6.337616e+01   3.494307e-01
  1.743390e-01   6.370583e+01   3.478649e-01
  1.746380e-01   6.415122e+01   3.506683e-01
  1.749370e-01   6.377237e+01   3.473490e-01
  1.752360e-01   6.371801e+01   3.494823e-01
  1.755350e-01   6.308947e+01   3.468759e-01
  1.758340e-01   6.347143e+01   3.432794e-01
  1.761330e-01   6.438316e+01   3.513017e-01
  1.764320e-01   6.390075e+01   3.451171e-01
  1.767310e-01   6.364131e+01   3.487417e-01
  1.770300e-01   6.371406e+01   3.452944e-01
  1.773280e-01   6.401716e+01   3.474936e-01
  1.776270e-01   6.388960e+01   3.459410e-01
  1.779260e-01   6.361996e+01   3.436808e-01
  1.782250e-01   6.396434e+01   3.473503e-01
  1.785240e-01   6.379214e+01   3.436396e-01
  1.788230e-01   6.394641e+01   3.457523e-01
  1.791220e-01   6.359673e+01   3.453183e-01
  1.794210e-01   6.436906e+01   3.441802e-01
  1.797200e-01   6.417879e+01   3.451870e-01
  1.800190e-01   6.385025e+01   3.419590e-01
  1.803180e-01   6.388098e+01   3.455753e-01
  1.806170e-01   6.393506e+01   3.428511e-01
  1.809160e-01   6.476412e+01   3.443974e-01
  1.812140e-01   6.361085e+01   3.421471e-01
  1.815130e-01   6.309344e+01   3.402562e-01
  1.818120e-01   6.390541e+01   3.437763e-01
  1.821110e-01   6.408702e+01   3.402920e-01
  1.824100e-01   6.340622e+01   3.409331e-01
  1.827090e-01   6.428057e+01   3.426117e-01
  1.830080e-01   6.376696e+01   3.414052e-01
  1.833070e-01   6.420823e+01   3.401262e-01
  1.836060e-01   6.367232e+01   3.378995e-01
  1.839050e-01   6.413937e+01   3.430649e-01
  1.842040e-01   6.355286e+01   3.387090e-01
  1.845030e-01   6.368018e+01   3.382414e-01
  1.848010e-01   6.407893e+01   3.410867e-01
  1.851000e-01   6.344795e+01   3.347723e-01
  1.853990e-01   6.369657e+01   3.403947e-01
  1.856980e-01   6.341231e+01   3.372089e-01
  1.859970e-01   6.347031e+01   3.360900e-01
  1.862960e-01   6.424612e+01   3.395798e-01
  1.865950e-01   6.338653e+01   3.355523e-01
  1.868940e-01   6.405694e+01   3.411921e-01
  1.871930e-01   6.395042e+01   3.337639e-01
  1.874920e-01   6.419659e+01   3.375310e-01
  1.877910e-01   6.270379e+01   3.334271e-01
  1.880900e-01   6.364171e+01   3.359115e-01
  1.883880e-01   6.360480e+01   3.375602e-01
  1.886870e-01   6.418101e+01   3.329869e-01
  1.889860e-01   6.351734e+01   3.368495e-01
  1.892850e-01   6.323980e+01   3.335997e-01
  1.895840e-01   6.325865e+01   3.325674e-01
  1.898830e-01   6.321028e+01   3.329025e-01
  1.901820e-01   6.350623e+01   3.333718e-01
  1.904810e-01   6.342300e+01   3.329991e-01
  1.907800e-01   6.354868e+01   3.325607e-01
  1.910790e-01   6.380445e+01   3.326173e-01
  1.913780e-01   6.348039e+01   3.328420e-01
  1.916770e-01   6.372870e+01   3.333385e-01
  1.919750e-01   6.370697e+01   3.340529e-01
  1.922740e-01   6.354252e+01   3.299719e-01
  1.925730e-01   6.361843e+01   3.309199e-01
  1.928720e-01   6.378495e+01   3.321097e-01
  1.931710e-01   6.294667e+01   3.305255e-01
  1.934700e-01   6.321143e+01   3.297095e-01
  1.937690e-01   6.350619e+01   3.295789e-01
  1.940680e-01   6.352730e+01   3.314383e-01
  1.943670e-01   6.328813e+01   3.288638e-01
  1.946660e-01   6.283354e+01   3.282748e-01
  1.949650e-01   6.302080e+01   3.266949e-01
  1.952640e-01   6.301471e+01   3.281527e-01
  1.955630e-01   6.296605e+01   3.292188e-01
  1.958610e-01   6.354434e+01   3.276091e-01
  1.961600e-01   6.333761e+01   3.283990e-01
  1.964590e-01   6.325304e+01   3.267113e-01
  1.967580e-01   6.279294e+01   3.277229e-01
  1.970570e-01   6.320747e+01   3.265937e-01
  1.973560e-01   6.272610e+01   3.236186e-01
  1.976550e-01   6.344878e+01   3.282438e-01
  1.979540e-01   6.300494e+01   3.247677e-01
  1.982530e-01   6.268519e+01   3.256780e-01
  1.985520e-01   6.351183e+01   3.257831e-01
  1.988510e-01   6.347437e+01   3.258311e-01
  1.991500e-01   6.247048e+01   3.254112e-01
  1.994480e-01   6.293515e+01   3.233017e-01
  1.997470e-01   6.300215e+01   3.253374e-01
  2.000460e-01   6.364196e+01   3.231306e-01
  2.003450e-01   6.264665e+01   3.228437e-01
  2.006440e-01   6.330109e+01   3.272740e-01
  2.009430e-01   6.285118e+01   3.211168e-01
  2.012420e-01   6.271030e+01   3.240075e-01
  2.015410e-01   6.281142e+01   3.208760e-01
  2.018400e-01   6.268328e+01   3.212458e-01
  2.021390e-01   6.237875e+01   3.214460e-01
  2.024380e-01   6.237368e+01   3.166136e-01
  2.027370e-01   6.246331e+01   3.218049e-01
  2.030350e-01   6.237860e+01   3.185278e-01
  2.033340e-01   6.271054e+01   3.202019e-01
  2.036330e-01   6.262000e+01   3.175083e-01
  2.039320e-01   6.297728e+01   3.192295e-01
  2.042310e-01   6.222369e+01   3.203451e-01
  2.045300e-01   6.257709e+01   3.165915e-01
  2.048290e-01   6.293005e+01   3.185648e-01
  2.051280e-01   6.254901e+01   3.171932e-01
  2.054270e-01   6.259650e+01   3.167748e-01
  2.057260e-01   6.272751e+01   3.205226e-01
  2.060250e-01   6.224745e+01   3.153559e-01
  2.063240e-01   6.298424e+01   3.197952e-01
  2.066230e-01   6.301604e+01   3.185107e-01
  2.069210e-01   6.266411e+01   3.188446e-01
  2.072200e-01   6.266124e+01   3.181552e-01
  2.075190e-01   6.259797e+01   3.155763e-01
  2.078180e-01   6.271778e+01   3.182988e-01
  2.081170e-01   6.243603e+01   3.159668e-01
  2.084160e-01   6.246440e+01   3.180632e-01
  2.087150e-01   6.194272e+01   3.132618e-01
  2.090140e-01   6.258314e+01   3.163388e-01
  2.093130e-01   6.234810e+01   3.156107e-01
  2.096120e-01   6.239276e+01   3.151913e-01
  2.099110e-01   6.249668e+01   3.140021e-01
  2.102100e-01   6.320233e+01   3.173633e-01
  2.105080e-01   6.229319e+01   3.166786e-01
  2.108070e-01   6.242420e+01   3.140823e-01
  2.111060e-01   6.221480e+01   3.127715e-01
  2.114050e-01   6.181875e+01   3.121642e-01
  2.117040e-01   6.263071e+01   3.191708e-01
  2.120030e-01   6.256959e+01   3.249415e-01
  2.123020e-01   6.239786e+01   3.268382e-01
  2.126010e-01   6.235194e+01   3.240866e-01
  2.129000e-01   6.179659e+01   3.258505e-01
  2.131990e-01   6.202778e+01   3.293160e-01
  2.134980e-01   6.197583e+01   3.311754e-01
  2.137970e-01   6.278543e+01   3.308623e-01
  2.140950e-01   6.223471e+01   3.312466e-01
  2.143940e-01   6.222481e+01   3.324631e-01
  2.146930e-01   6.254488e+01   3.336308e-01
  2.149920e-01   6.236334e+01   3.334604e-01
  2.152910e-01   6.242054e+01   3.340864e-01
  2.155900e-01   6.276339e+01   3.378920e-01
  2.158890e-01   6.203576e+01   3.359277e-01
  2.161880e-01   6.221176e+01   3.349563e-01
  2.164870e-01   6.248314e+01   3.369747e-01
  2.167860e-01   6.170546e+01   3.286113e-01
  2.170850e-01   6.211203e+01   3.271275e-01
  2.173840e-01   6.182105e+01   3.232807e-01
  2.176820e-01   6.193148e+01   3.221319e-01
  2.179810e-01   6.250029e+01   3.246166e-01
  2.182800e-01   6.194846e+01   3.189408e-01
  2.185790e-01   6.185983e+01   3.202466e-01
  2.188780e-01   6.171991e+01   3.164333e-01
  2.191770e-01   6.164240e+01   3.182903e-01
  2.194760e-01   6.186162e+01   3.196908e-01
  2.197750e-01   6.192671e+01   3.166913e-01
  2.200740e-01   6.208585e+01   3.150795e-01
  2.203730e-01   6.201639e+01   3.166493e-01
  2.206720e-01   6.167457e+01   3.148342e-01
  2.209710e-01   6.207882e+01   3.180353e-01
  2.212700e-01   6.159577e+01   3.123833e-01
  2.215680e-01   6.171090e+01   3.154639e-01
  2.218670e-01   6.162639e+01   3.110303e-01
  2.221660e-01   6.170784e+01   3.146517e-01
  2.224650e-01   6.162994e+01   3.119474e-01
  2.227640e-01   6.144201e+01   3.112115e-01
  2.230630e-01   6.182503e+01   3.130953e-01
  2.233620e-01   6.204705e+01   3.128706e-01
  2.236610e-01   6.145228e+01   3.113674e-01
  2.239600e-01   6.180624e+01   3.086764e-01
  2.242590e-01   6.198209e+01   3.121860e-01
  2.245580e-01   6.202342e+01   3.113847e-01
  2.248570e-01   6.153380e+01   3.119647e-01
  2.251550e-01   6.195167e+01   3.094182e-01
  2.254540e-01   6.127763e+01   3.079823e-01
  2.257530e-01   6.153308e+01   3.109239e-01
  2.260520e-01   6.197499e+01   3.082189e-01
  2.263510e-01   6.195389e+01   3.091710e-01
  2.266500e-01   6.180470e+01   3.086726e-01
  2.269490e-01   6.169055e+01   3.070132e-01
  2.272480e-01   6.120571e+01   3.083069e-01
  2.275470e-01   6.191082e+01   3.059573e-01
  2.278460e-01   6.155074e+01   3.085415e-01
  2.281450e-01   6.156068e+01   3.058257e-01
  2.284440e-01   6.166478e+01   3.075713e-01
  2.287420e-01   6.172401e+01   3.085969e-01
  2.290410e-01   6.108526e+01   3.009163e-01
  2.293400e-01   6.161660e+01   3.069532e-01
  2.296390e-01   6.099385e+01   3.039263e-01
  2.299380e-01   6.098031e+01   3.043807e-01
  2.302370e-01   6.130970e+01   3.045902e-01
  2.305360e-01   6.127232e+01   3.025655e-01
  2.308350e-01   6.123800e+01   3.067542e-01
  2.311340e-01   6.127672e+01   3.011514e-01
  2.314330e-01   6.078970e+01   3.020888e-01
  2.317320e-01   6.112911e+01   3.040196e-01
  2.320310e-01   6.135436e+01   3.014602e-01
  2.323290e-01   6.122607e+01   3.058552e-01
  2.326280e-01   6.104363e+01   2.999913e-01
  2.329270e-01   6.166948e+01   3.019967e-01
  2.332260e-01   6.107809e+01   3.020856e-01
  2.335250e-01   6.206265e+01   3.037910e-01
  2.338240e-01   6.134827e+01   3.032328e-01
  2.341230e-01   6.144365e+01   2.989967e-01
  2.344220e-01   6.123022e+01   3.015097e-01
  2.347210e-01   6.099524e+01   3.008124e-01
  2.350200e-01   6.106620e+01   3.001639e-01
  2.353190e-01   6.069046e+01   2.995900e-01
  2.356180e-01   6.103575e+01   2.970892e-01
  2.359170e-01   6.048938e+01   3.000338e-01
  2.362150e-01   6.124116e+01   2.998921e-01
  2.365140e-01   6.116011e+01   2.973917e-01
  2.368130e-01   6.112808e+01   2.996151e-01
  2.371120e-01   6.069434e+01   2.971680e-01
  2.374110e-01   6.092299e+01   3.002809e-01
  2.377100e-01   6.127518e+01   2.975576e-01
  2.380090e-01   6.100837e+01   2.982804e-01
  2.383080e-01   6.101018e+01   2.963475e-01
  2.386070e-01   6.109591e+01   2.981495e-01
  2.389060e-01   6.078820e+01   2.970549e-01
  2.392050e-01   6.063413e+01   2.950959e-01
  2.395040e-01   6.125947e+01   2.986633e-01
  2.398020e-01   6.048189e+01   2.947252e-01
  2.401010e-01   6.078408e+01   2.971589e-01
  2.404000e-01   6.095937e+01   2.947685e-01
  2.406990e-01   6.054533e+01   2.954415e-01
  2.409980e-01   6.056493e+01   2.944803e-01
  2.412970e-01   6.027061e+01   2.933198e-01
  2.415960e-01   6.105349e+01   2.961146e-01
  2.418950e-01   6.101295e+01   2.943436e-01
  2.421940e-01   6.125794e+01   2.961602e-01
  2.424930e-01   6.036377e+01   2.948858e-01
  2.427920e-01   6.055488e+01   2.915980e-01
  2.430910e-01   6.045626e+01   2.933284e-01
  2.433890e-01   6.099925e+01   2.936494e-01
  2.436880e-01   6.098244e+01   2.961674e-01
  2.439870e-01   6.060402e+01   2.917163e-01
  2.442860e-01   6.061895e+01   2.912119e-01
  2.445850e-01   6.040400e+01   2.924319e-01
  2.448840e-01   6.000901e+01   2.910385e-01
  2.451830e-01   6.050328e+01   2.937745e-01
  2.454820e-01   5.994562e+01   2.889491e-01
  2.457810e-01   6.040603e+01   2.912394e-01
  2.460800e-01   6.048749e+01   2.917610e-01
  2.463790e-01   6.108157e+01   2.922128e-01
  2.466780e-01   6.081696e+01   2.920115e-01
  2.469770e-01   6.075504e+01   2.910006e-01
  2.472750e-01   6.084893e+01   2.919800e-01
  2.475740e-01   6.037890e+01   2.918252e-01
  2.478730e-01   6.073856e+01   2.880028e-01
  2.481720e-01   6.059335e+01   2.906131e-01
  2.484710e-01   6.020377e+01   2.878784e-01
  2.487700e-01   6.059014e+01   2.918999e-01
  2.490690e-01   6.047627e+01   2.905465e-01
  2.493680e-01   6.071705e+01   2.881601e-01
  2.496670e-01   6.025281e+01   2.909779e-01
  2.499660e-01   6.050936e+01   2.886081e-01
  2.502650e-01   6.043740e+01   2.897053e-01
  2.505640e-01   6.019199e+01   2.861876e-01
  2.508620e-01   6.017415e+01   2.874937e-01
  2.511610e-01   6.009240e+01   2.896230e-01
  2.514600e-01   6.049001e+01   2.874129e-01
  2.517590e-01   6.003318e+01   2.861189e-01
  2.520580e-01   6.044487e+01   2.876176e-01
  2.523570e-01   6.038033e+01   2.877767e-01
  2.526560e-01   6.010245e+01   2.879508e-01
  2.529550e-01   6.052359e+01   2.856412e-01
  2.532540e-01   6.031611e+01   2.850495e-01
  2.535530e-01   6.023159e+01   2.846470e-01
  2.538520e-01   6.017496e+01   2.858386e-01
  2.541510e-01   6.003045e+01   2.839692e-01
  2.544490e-01   5.985090e+01   2.843538e-01
  2.547480e-01   5.982924e+01   2.846076e-01
  2.550470e-01   5.997618e+01   2.832376e-01
  2.553460e-01   6.001499e+01   2.837311e-01
  2.556450e-01   6.048441e+01   2.825418e-01
  2.559440e-01   6.040232e+01   2.852532e-01
  2.562430e-01   6.044782e+01   2.866919e-01
  2.565420e-01   6.024404e+01   2.836686e-01
  2.568410e-01   5.967557e+01   2.815324e-01
  2.571400e-01   5.997832e+01   2.826432e-01
  2.574390e-01   5.989642e+01   2.845636e-01
  2.577380e-01   6.024286e+01   2.843701e-01
  2.580360e-01   6.034545e+01   2.826121e-01
  2.583350e-01   6.010057e+01   2.845398e-01
  2.586340e-01   5.995589e+01   2.811084e-01
  2.589330e-01   6.000056e+01   2.839995e-01
  2.592320e-01   5.978455e+01   2.807065e-01
  2.595310e-01   6.029198e+01   2.828833e-01
  2.598300e-01   6.021276e+01   2.846024e-01
  2.601290e-01   6.010089e+01   2.799876e-01
  2.604280e-01   5.997654e+01   2.831382e-01
  2.607270e-01   5.992464e+01   2.792878e-01
  2.610260e-01   5.982173e+01   2.815803e-01
  2.613250e-01   5.998932e+01   2.825695e-01
  2.616240e-01   5.971598e+01   2.810358e-01
  2.619220e-01   5.993383e+01   2.816466e-01
  2.622210e-01   5.937265e+01   2.775211e-01
  2.625200e-01   5.961885e+01   2.798298e-01
  2.628190e-01   5.973205e+01   2.798038e-01
  2.631180e-01   5.928431e+01   2.770295e-01
  2.634170e-01   5.927180e+01   2.805783e-01
  2.637160e-01   5.959888e+01   2.777635e-01
  2.640150e-01   5.975058e+01   2.808226e-01
  2.643140e-01   5.953416e+01   2.772331e-01
  2.646130e-01   5.973610e+01   2.780831e-01
  2.649120e-01   6.028074e+01   2.823616e-01
  2.652110e-01   5.931568e+01   2.769132e-01
  2.655090e-01   5.933267e+01   2.777137e-01
  2.658080e-01   5.951168e+01   2.765205e-01
  2.661070e-01   5.935526e+01   2.773853e-01
  2.664060e-01   5.940673e+01   2.772204e-01
  2.667050e-01   5.968063e+01   2.781445e-01
  2.670040e-01   5.923771e+01   2.769206e-01
  2.673030e-01   5.933924e+01   2.763075e-01
  2.676020e-01   5.937709e+01   2.764897e-01
  2.679010e-01   5.974195e+01   2.772435e-01
  2.682000e-01   5.979132e+01   2.762321e-01
  2.684990e-01   5.994559e+01   2.776211e-01
  2.687980e-01   5.958161e+01   2.764012e-01
  2.690960e-01   5.913081e+01   2.764813e-01
  2.693950e-01   5.966520e+01   2.748294e-01
  2.696940e-01   5.982802e+01   2.755735e-01
  2.699930e-01   5.987688e+01   2.767100e-01
  2.702920e-01   6.012695e+01   2.770063e-01
  2.705910e-01   5.942404e+01   2.758484e-01
  2.708900e-01   5.960921e+01   2.741501e-01
  2.711890e-01   5.921661e+01   2.750871e-01
  2.714880e-01   5.962170e+01   2.750056e-01
  2.717870e-01   5.939990e+01   2.749553e-01
  2.720860e-01   5.935605e+01   2.738415e-01
  2.723850e-01   5.911859e+01   2.726560e-01
  2.726840e-01   5.959439e+01   2.748504e-01
  2.729820e-01   5.993611e+01   2.754526e-01
  2.732810e-01   5.934494e+01   2.731775e-01
  2.735800e-01   5.962090e+01   2.737208e-01
  2.738790e-01   5.917839e+01   2.732488e-01
  2.741780e-01   5.875628e+01   2.727280e-01
  2.744770e-01   5.883026e+01   2.703761e-01
  2.747760e-01   5.937857e+01   2.729826e-01
  2.750750e-01   5.947253e+01   2.763356e-01
  2.753740e-01   5.916964e+01   2.800414e-01
  2.756730e-01   5.920258e+01   2.816044e-01
  2.759720e-01   5.904834e+01   2.799506e-01
  2.762710e-01   5.928008e+01   2.845240e-01
  2.765690e-01   5.948314e+01   2.842928e-01
  2.768680e-01   5.925645e+01   2.864402e-01
  2.771670e-01   5.926856e+01   2.840861e-01
  2.774660e-01   5.932042e+01   2.850330e-01
  2.777650e-01   5.930042e+01   2.884547e-01
  2.780640e-01   5.947569e+01   2.874967e-01
  2.783630e-01   5.993965e+01   2.890412e-01
  2.786620e-01   5.962995e+01   2.900096e-01
  2.789610e-01   5.914658e+01   2.889396e-01
  2.792600e-01   5.909713e+01   2.916644e-01
  2.795590e-01   5.937356e+01   2.866182e-01
  2.798580e-01   5.949262e+01   2.914205e-01
  2.801560e-01   5.929777e+01   2.905044e-01
  2.804550e-01   5.955979e+01   2.920264e-01
  2.807540e-01   5.968428e+01   2.936694e-01
  2.810530e-01   5.942273e+01   2.902644e-01
  2.813520e-01   5.874333e+01   2.924654e-01
  2.816510e-01   5.922382e+01   2.926462e-01
  2.819500e-01   5.897105e+01   2.921328e-01
  2.822490e-01   5.985383e+01   2.943113e-01
  2.825480e-01   5.908963e+01   2.919796e-01
  2.828470e-01   5.916040e+01   2.955583e-01
  2.831460e-01   5.955810e+01   2.950555e-01
  2.834450e-01   5.931492e+01   2.928712e-01
  2.837430e-01   6.014107e+01   2.966107e-01
  2.840420e-01   5.916720e+01   2.958064e-01
  2.843410e-01   5.927140e+01   3.025272e-01
  2.846400e-01   5.927786e+01   3.046668e-01
  2.849390e-01   5.890187e+01   3.115411e-01
  2.852380e-01   5.906882e+01   3.148781e-01
  2.855370e-01   5.869658e+01   3.169965e-01
  2.858360e-01   5.887308e+01   3.195050e-01
  2.861350e-01   5.924868e+01   3.233532e-01
  2.864340e-01   5.901388e+01   3.274861e-01
  2.867330e-01   5.878739e+01   3.259183e-01
  2.870320e-01   5.909706e+01   3.323838e-01
  2.873310e-01   5.919781e+01   3.295845e-01
  2.876290e-01   5.912070e+01   3.346086e-01
  2.879280e-01   5.897423e+01   3.372490e-01
  2.882270e-01   5.966748e+01   3.354807e-01
  2.885260e-01   5.842231e+01   3.360102e-01
  2.888250e-01   5.893653e+01   3.366263e-01
  2.891240e-01   5.893318e+01   3.416947e-01
  2.894230e-01   5.848555e+01   3.434686e-01
  2.897220e-01   5.831165e+01   3.348370e-01
  2.900210e-01   5.854993e+01   3.443935e-01
  2.903200e-01   5.880066e+01   3.431134e-01
  2.906190e-01   5.833271e+01   3.454241e-01
  2.909180e-01   5.883518e+01   3.478510e-01
  2.912160e-01   5.824625e+01   3.424000e-01
  2.915150e-01   5.893193e+01   3.557677e-01
  2.918140e-01   5.853714e+01   3.464039e-01
  2.921130e-01   5.803075e+01   3.481267e-01
  2.924120e-01   5.891674e+01   3.533210e-01
  2.927110e-01   5.831652e+01   3.505356e-01
  2.930100e-01   5.839745e+01   3.599231e-01
  2.933090e-01   5.869997e+01   3.550669e-01
  2.936080e-01   5.780647e+01   3.499760e-01
  2.939070e-01   5.754481e+01   3.547960e-01
  2.942060e-01   5.832483e+01   3.578143e-01
  2.945050e-01   5.826323e+01   3.651235e-01
  2.948030e-01   5.826278e+01   3.555650e-01
  2.951020e-01   5.881187e+01   3.626909e-01
  2.954010e-01   5.809818e+01   3.622022e-01
  2.957000e-01   5.840121e+01   3.648936e-01
  2.959990e-01   5.875420e+01   3.655539e-01
  2.962980e-01   5.894653e+01   3.668145e-01
  2.965970e-01   5.804345e+01   3.675625e-01
  2.968960e-01   5.843468e+01   3.685722e-01
  2.971950e-01   5.833460e+01   3.666813e-01
  2.974940e-01   5.842798e+01   3.656394e-01
  2.977930e-01   5.778876e+01   3.669812e-01
  2.980920e-01   5.820077e+01   3.685143e-01
  2.983900e-01   5.874221e+01   3.732317e-01
  2.986890e-01   5.789937e+01   3.664297e-01
  2.989880e-01   5.860939e+01   3.725758e-01
  2.992870e-01   5.806200e+01   3.717648e-01
  2.995860e-01   5.823411e+01   3.744436e-01
  2.998850e-01   5.791918e+01   3.713073e-01
  3.001840e-01   5.771293e+01   3.730019e-01
  3.004830e-01   5.841727e+01   3.801513e-01
  3.007820e-01   5.903717e+01   3.806711e-01
  3.010810e-01   5.795156e+01   3.744895e-01
  3.013800e-01   5.860041e+01   3.822507e-01
  3.016790e-01   5.833993e+01   3.803978e-01
  3.019780e-01   5.807908e+01   3.815546e-01
  3.022760e-01   5.746706e+01   3.813131e-01
  3.025750e-01   5.835262e+01   3.821987e-01
  3.028740e-01   5.779736e+01   3.857789e-01
  3.031730e-01   5.775639e+01   3.838163e-01
  3.034720e-01   5.793215e+01   3.859657e-01
  3.037710e-01   5.832594e+01   3.870121e-01
  3.040700e-01   5.743154e+01   3.858727e-01
  3.043690e-01   5.866211e+01   3.946130e-01
  3.046680e-01   5.821086e+01   3.917193e-01
  3.049670e-01   5.809593e+01   3.878323e-01
  3.052660e-01   5.785856e+01   3.938418e-01
  3.055650e-01   5.823373e+01   3.937229e-01
  3.058630e-01   5.768783e+01   3.972241e-01
  3.061620e-01   5.749650e+01   3.893083e-01
  3.064610e-01   5.834979e+01   3.972040e-01
  3.067600e-01   5.799389e+01   4.020766e-01
  3.070590e-01   5.757919e+01   3.945724e-01
  3.073580e-01   5.804128e+01   4.022408e-01
  3.076570e-01   5.838611e+01   3.961956e-01
  3.079560e-01   5.793268e+01   4.009782e-01
  3.082550e-01   5.844335e+01   4.027416e-01
  3.085540e-01   5.754844e+01   3.993532e-01
  3.088530e-01   5.809307e+01   4.063347e-01
  3.091520e-01   5.821520e+01   4.007794e-01
  3.094500e-01   5.785287e+01   4.082659e-01
  3.097490e-01   5.814791e+01   4.074465e-01
  3.100480e-01   5.818825e+01   4.045438e-01
  3.103470e-01   5.806147e+01   4.153823e-01
  3.106460e-01   5.747323e+01   4.011562e-01
  3.109450e-01   5.782494e+01   4.142098e-01
  3.112440e-01   5.751207e+01   4.061340e-01
  3.115430e-01   5.734809e+01   4.108890e-01
  3.118420e-01   5.778688e+01   4.170300e-01
  3.121410e-01   5.784085e+01   4.107356e-01
  3.124400e-01   5.779210e+01   4.180486e-01
  3.127390e-01   5.819950e+01   4.136059e-01
  3.130380e-01   5.816396e+01   4.224440e-01
  3.133360e-01   5.848729e+01   4.212300e-01
  3.136350e-01   5.801890e+01   4.188681e-01
  3.139340e-01   5.776531e+01   4.241034e-01
  3.142330e-01   5.759411e+01   4.169984e-01
  3.145320e-01   5.803549e+01   4.289989e-01
  3.148310e-01   5.726743e+01   4.212321e-01
  3.151300e-01   5.799555e+01   4.239015e-01
  3.154290e-01   5.757567e+01   4.272961e-01
  3.157280e-01   5.707280e+01   4.225992e-01
  3.160270e-01   5.784224e+01   4.337775e-01
  3.163260e-01   5.725429e+01   4.232706e-01
  3.166250e-01   5.800164e+01   4.343748e-01
  3.169230e-01   5.736900e+01   4.294202e-01
  3.172220e-01   5.789031e+01   4.362160e-01
  3.175210e-01   5.797356e+01   4.361504e-01
  3.178200e-01   5.769398e+01   4.321070e-01
  3.181190e-01   5.731812e+01   4.386562e-01
  3.184180e-01   5.779828e+01   4.358691e-01
  3.187170e-01   5.840995e+01   4.459945e-01
  3.190160e-01   5.760479e+01   4.417176e-01
  3.193150e-01   5.725264e+01   4.338068e-01
  3.196140e-01   5.795697e+01   4.479083e-01
  3.199130e-01   5.732258e+01   4.390634e-01
  3.202120e-01   5.669348e+01   4.438126e-01
  3.205100e-01   5.693193e+01   4.435237e-01
  3.208090e-01   5.716016e+01   4.411972e-01
  3.211080e-01   5.800728e+01   4.514219e-01
  3.214070e-01   5.703296e+01   4.399141e-01
  3.217060e-01   5.650055e+01   4.451071e-01
  3.220050e-01   5.734082e+01   4.455210e-01
  3.223040e-01   5.730413e+01   4.433531e-01
  3.226030e-01   5.792316e+01   4.570809e-01
  3.229020e-01   5.754942e+01   4.403232e-01
  3.232010e-01   5.745857e+01   4.522334e-01
  3.235000e-01   5.744877e+01   4.471704e-01
  3.237990e-01   5.757654e+01   4.510020e-01
  3.240970e-01   5.894732e+01   4.633198e-01
  3.243960e-01   5.745853e+01   4.480342e-01
  3.246950e-01   5.672979e+01   4.562832e-01
  3.249940e-01   5.717204e+01   4.502573e-01
  3.252930e-01   5.756485e+01   4.591836e-01
  3.255920e-01   5.768249e+01   4.623485e-01
  3.258910e-01   5.760182e+01   4.575610e-01
  3.261900e-01   5.710168e+01   4.627450e-01
  3.264890e-01   5.803369e+01   4.610497e-01
  3.267880e-01   5.775705e+01   4.635570e-01
  3.270870e-01   5.816702e+01   4.731841e-01
  3.273860e-01   5.724150e+01   4.637715e-01
  3.276850e-01   5.726628e+01   4.695061e-01
  3.279830e-01   5.661825e+01   4.598704e-01
  3.282820e-01   5.722932e+01   4.717628e-01
  3.285810e-01   5.749115e+01   4.709068e-01
  3.288800e-01   5.778826e+01   4.755309e-01
  3.291790e-01   5.722393e+01   4.693325e-01
  3.294780e-01   5.808617e+01   4.802479e-01
  3.297770e-01   5.763139e+01   4.808965e-01
  3.300760e-01   5.671221e+01   4.720612e-01
  3.303750e-01   5.792934e+01   4.847177e-01
  3.306740e-01   5.751720e+01   4.763911e-01
  3.309730e-01   5.761680e+01   4.854965e-01
  3.312720e-01   5.748966e+01   4.886768e-01
  3.315700e-01   5.716893e+01   4.784555e-01
  3.318690e-01   5.794497e+01   4.944261e-01
  3.321680e-01   5.728476e+01   4.804693e-01
  3.324670e-01   5.715386e+01   4.921391e-01
  3.327660e-01   5.666271e+01   4.872961e-01
  3.330650e-01   5.681383e+01   4.884873e-01
  3.333640e-01   5.749805e+01   4.992474e-01
  3.336630e-01   5.698165e+01   4.854472e-01
  3.339620e-01   5.685391e+01   4.993144e-01
  3.342610e-01   5.687961e+01   4.926165e-01
  3.345600e-01   5.740592e+01   4.999954e-01
  3.348590e-01   5.796344e+01   5.113316e-01
  3.351570e-01   5.698435e+01   4.914088e-01
  3.354560e-01   5.735941e+01   5.123419e-01
  3.357550e-01   5.761758e+01   4.969249e-01
  3.360540e-01   5.735920e+01   5.104902e-01
  3.363530e-01   5.711008e+01   5.156154e-01
  3.366520e-01   5.615228e+01   4.962238e-01
  3.369510e-01   5.674338e+01   5.204063e-01
  3.372500e-01   5.701398e+01   4.982856e-01
  3.375490e-01   5.732886e+01   5.204622e-01
  3.378480e-01   5.690159e+01   5.159458e-01
  3.381470e-01   5.712870e+01   5.156995e-01
  3.384460e-01   5.774116e+01   5.324084e-01
  3.387450e-01   5.736962e+01   5.093137e-01
  3.390430e-01   5.715228e+01   5.269562e-01
  3.393420e-01   5.553660e+01   5.168040e-01
  3.396410e-01   5.645453e+01   5.217217e-01
  3.399400e-01   5.738492e+01   5.414153e-01
  3.402390e-01   5.666800e+01   5.123555e-01
  3.405380e-01   5.758479e+01   5.394493e-01
  3.408370e-01   5.742698e+01   5.309580e-01
  3.411360e-01   5.699388e+01   5.324206e-01
  3.414350e-01   5.720102e+01   5.405471e-01
  3.417340e-01   5.748421e+01   5.340038e-01
  3.420330e-01   5.660566e+01   5.459027e-01
  3.423320e-01   5.678995e+01   5.314672e-01
  3.426300e-01   5.626467e+01   5.434995e-01
  3.429290e-01   5.710134e+01   5.452584e-01
  3.432280e-01   5.732527e+01   5.440828e-01
  3.435270e-01   5.759017e+01   5.641488e-01
  3.438260e-01   5.692967e+01   5.385362e-01
  3.441250e-01   5.629074e+01   5.545146e-01
  3.444240e-01   5.642436e+01   5.473194e-01
  3.447230e-01   5.714863e+01   5.555222e-01
  3.450220e-01   5.688043e+01   5.656455e-01
  3.453210e-01   5.633941e+01   5.469073e-01
  3.456200e-01   5.666033e+01   5.696592e-01
  3.459190e-01   5.678783e+01   5.569576e-01
  3.462170e-01   5.667205e+01   5.671460e-01
  3.465160e-01   5.754358e+01   5.706341e-01
  3.468150e-01   5.746772e+01   5.694061e-01
  3.471140e-01   5.637354e+01   5.788374e-01
  3.474130e-01   5.711105e+01   5.667910e-01
  3.477120e-01   5.721751e+01   5.831542e-01
  3.480110e-01   5.718311e+01   5.766665e-01
  3.483100e-01   5.729727e+01   5.790262e-01
  3.486090e-01   5.605400e+01   5.874443e-01
  3.489080e-01   5.622061e+01   5.735602e-01
  3.492070e-01   5.776896e+01   5.973366e-01
  3.495060e-01   5.672420e+01   5.806349e-01
  3.498040e-01   5.671282e+01   5.928205e-01
  3.501030e-01   5.689316e+01   5.947381e-01
  3.504020e-01   5.738207e+01   5.963081e-01
  3.507010e-01   5.556382e+01   6.007338e-01
  3.510000e-01   5.640778e+01   5.864368e-01
  3.512990e-01   5.596650e+01   6.029067e-01
  3.515980e-01   5.738943e+01   6.023000e-01
  3.518970e-01   5.630392e+01   6.099845e-01
  3.521960e-01   5.723072e+01   6.237704e-01
  3.524950e-01   5.634132e+01   5.957793e-01
  3.527940e-01   5.691348e+01   6.254229e-01
  3.530930e-01   5.696763e+01   6.093231e-01
  3.533920e-01   5.602933e+01   6.194207e-01
  3.536900e-01   5.614860e+01   6.223386e-01
  3.539890e-01   5.608634e+01   6.186161e-01
  3.542880e-01   5.695816e+01   6.385700e-01
  3.545870e-01   5.576203e+01   6.070421e-01
  3.548860e-01   5.754987e+01   6.382621e-01
  3.551850e-01   5.695288e+01   6.233766e-01
  3.554840e-01   5.730919e+01   6.369261e-01
  3.557830e-01   5.770606e+01   6.415349e-01
  3.560820e-01   5.666050e+01   6.140639e-01
  3.563810e-01   5.733990e+01   6.382932e-01
  3.566800e-01   5.737108e+01   6.234145e-01
  3.569790e-01   5.548129e+01   6.326379e-01
  3.572770e-01   5.631236e+01   6.361456e-01
  3.575760e-01   5.616514e+01   6.092323e-01
  3.578750e-01   5.835794e+01   6.615798e-01
  3.581740e-01   5.626216e+01   6.207064e-01
  3.584730e-01   5.691043e+01   6.533234e-01
  3.587720e-01   5.709146e+01   6.429806e-01
  3.590710e-01   5.610889e+01   6.362060e-01
  3.593700e-01   5.741599e+01   6.682605e-01
  3.596690e-01   5.754202e+01   6.406224e-01
  3.599680e-01   5.777039e+01   6.717033e-01
  3.602670e-01   5.658184e+01   6.475912e-01
  3.605660e-01   5.712043e+01   6.665383e-01
  3.608640e-01   5.682315e+01   6.818506e-01
  3.611630e-01   5.658276e+01   6.450718e-01
  3.614620e-01   5.582174e+01   6.802472e-01
  3.617610e-01   5.700006e+01   6.617632e-01
  3.620600e-01   5.701269e+01   6.844699e-01
  3.623590e-01   5.656193e+01   6.788138e-01
  3.626580e-01   5.803647e+01   6.876050e-01
  3.629570e-01   5.682070e+01   6.986738e-01
  3.632560e-01   5.511754e+01   6.588277e-01
  3.635550e-01   5.745466e+01   7.140117e-01
  3.638540e-01   5.646417e+01   6.902319e-01
  3.641530e-01   5.712803e+01   6.989740e-01
  3.644510e-01   5.640249e+01   7.246590e-01
  3.647500e-01   5.598551e+01   6.782760e-01
  3.650490e-01   5.667263e+01   7.246097e-01
  3.653480e-01   5.726566e+01   7.111690e-01
  3.656470e-01   5.719780e+01   7.191990e-01
  3.659460e-01   5.636464e+01   7.353647e-01
  3.662450e-01   5.608507e+01   7.021614e-01
  3.665440e-01   5.705229e+01   7.573387e-01
  3.668430e-01   5.582742e+01   7.088375e-01
  3.671420e-01   5.579949e+01   7.392120e-01
  3.674410e-01   5.557405e+01   7.283430e-01
  3.677400e-01   5.645304e+01   7.474111e-01
  3.680390e-01   5.598500e+01   7.731820e-01
  3.683370e-01   5.527824e+01   7.191739e-01
  3.686360e-01   5.689883e+01   7.708057e-01
  3.689350e-01   5.586042e+01   7.474011e-01
  3.692340e-01   5.787245e+01   7.817033e-01
  3.695330e-01   5.710785e+01   8.039374e-01
  3.698320e-01   5.730090e+01   7.510393e-01
  3.701310e-01   5.557325e+01   7.954472e-01
  3.704300e-01   5.725813e+01   7.689987e-01
  3.707290e-01   5.625370e+01   8.027237e-01
  3.710280e-01   5.747001e+01   8.064825e-01
  3.713270e-01   5.800805e+01   7.983851e-01
  3.716260e-01   5.681160e+01   8.377325e-01
  3.719240e-01   5.623602e+01   7.793289e-01
  3.722230e-01   5.609114e+01   8.351373e-01
  3.725220e-01   5.630619e+01   8.080101e-01
  3.728210e-01   5.545253e+01   8.196547e-01
  3.731200e-01   5.544948e+01   8.683081e-01
  3.734190e-01   5.702863e+01   8.033796e-01
  3.737180e-01   5.580942e+01   8.680051e-01
  3.740170e-01   5.638941e+01   8.213018e-01
  3.743160e-01   5.597455e+01   8.755648e-01
  3.746150e-01   5.679493e+01   8.756354e-01
  3.749140e-01   5.776758e+01   8.618188e-01
  3.752130e-01   5.569636e+01   9.068614e-01
  3.755110e-01   5.585758e+01   8.445838e-01
  3.758100e-01   5.733535e+01   9.201080e-01
  3.761090e-01   5.757595e+01   8.945068e-01
  3.764080e-01   5.615833e+01   9.070783e-01
  3.767070e-01   5.855841e+01   9.684700e-01
  3.770060e-01   5.682193e+01   8.758435e-01
  3.773050e-01   5.815052e+01   9.733754e-01
  3.776040e-01   5.677484e+01   9.191970e-01
  3.779030e-01   5.569983e+01   9.405589e-01
  3.782020e-01   5.610748e+01   1.019631e+00
  3.785010e-01   5.747361e+01   9.071515e-01
  3.788000e-01   5.501226e+01   1.004717e+00
  3.790990e-01   5.588819e+01   9.343291e-01
  3.793970e-01   5.572842e+01   1.001558e+00
  3.796960e-01   5.438248e+01   9.847118e-01
  3.799950e-01   5.570387e+01   9.783154e-01
  3.802940e-01   5.606334e+01   1.091131e+00
  3.805930e-01   5.713658e+01   9.607198e-01
  3.808920e-01   5.652861e+01   1.101857e+00
  3.811910e-01   5.567285e+01   1.010731e+00
  3.814900e-01   5.505428e+01   1.057759e+00
  3.817890e-01   5.568273e+01   1.161570e+00
  3.820880e-01   5.566792e+01   9.870136e-01
  3.823870e-01   5.574315e+01   1.169723e+00
  3.826860e-01   5.849594e+01   1.051466e+00
  3.829840e-01   5.491257e+01   1.184275e+00
  3.832830e-01   5.863711e+01   1.169705e+00
  3.835820e-01   5.385429e+01   1.094292e+00
  3.838810e-01   5.645028e+01   1.252596e+00
  3.841800e-01   5.504938e+01   1.093576e+00
  3.844790e-01   5.912641e+01   1.291475e+00
  3.847780e-01   5.640965e+01   1.169128e+00
  3.850770e-01   5.621360e+01   1.268765e+00
  3.853760e-01   5.497334e+01   1.338427e+00
  3.856750e-01   5.638542e+01   1.168877e+00
  3.859740e-01   5.521541e+01   1.365113e+00
  3.862730e-01   5.575542e+01   1.244863e+00
  3.865710e-01   5.562042e+01   1.370111e+00
  3.868700e-01   5.404041e+01   1.375292e+00
  3.871690e-01   5.642157e+01   1.322179e+00
  3.874680e-01   5.772761e+01   1.540088e+00
  3.877670e-01   5.375329e+01   1.312227e+00
  3.880660e-01   5.450973e+01   1.530182e+00
  3.883650e-01   5.631471e+01   1.473823e+00
  3.886640e-01   5.590242e+01   1.532292e+00
  3.889630e-01   5.381567e+01   1.636044e+00
  3.892620e-01   5.529297e+01   1.491140e+00
  3.895610e-01   5.528292e+01   1.703636e+00
  3.898600e-01   5.714806e+01   1.685938e+00
  3.901580e-01   6.064246e+01   1.809618e+00
  3.904570e-01   5.683543e+01   1.958678e+00
  3.907560e-01   5.575542e+01   1.710901e+00
  3.910550e-01   5.677043e+01   1.993479e+00
  3.913540e-01   5.544042e+01   1.969989e+00
  3.916530e-01   5.523041e+01   1.966255e+00
  3.919520e-01   5.410166e+01   2.528004e+00
  3.922510e-01   5.635042e+01   1.986091e+00
  3.925500e-01   5.619642e+01   2.660978e+00
  3.928490e-01   5.785543e+01   2.464724e+00
  3.931480e-01   5.644842e+01   2.666937e+00
  3.934470e-01   0.000000e+00   0.000000e+00
  3.937460e-01   5.896844e+01   2.725817e+00
creator: radaver
creator-version: 3725
header-file: /nas_data/SAXS_data/20151104Workshop/header/JH1_0007.txt
image-file: /nas_data/Pilatus1M/20151104_Workshop/JH1_0007.tif
angular-axis-file: /nas_data/SAXS_data/20151104Workshop/q20151029.dat
beamstop-mask-file: /nas_data/SAXS_data/20151104Workshop/fit2d20151031.msk
detector-response-file: none
beam-center-x: 949.7700
beam-center-y: 918.8000
unit-time: 1.0000
channel-first: 10
channel-last: 1315
Exposure time [s]: 1.093656
Transmitted Beam: 0.483787
Incident Beam: 0.483787
Code: JH1
Concentration [mg/ml]: 1
Run Number: 0007
