# Supplementary material for: SAXS analysis of a soluble cytosolic NgBR construct including extracellular and transmembrane domains
Source: PLoS One. 2018 Jan 18;13(1):e0191371. doi: 10.1371/journal.pone.0191371 (PMC5773207; doi:10.1371/journal.pone.0191371)
Supplement: S1 File — (ZIP) [file pone.0191371.s001.zip › JH1_0008.dat]

Sample:   c= 1.0000 mg/ml  Code: JH1
  3.656810e-03   2.262610e+04   4.135494e+01
  3.955720e-03   2.197592e+04   2.799163e+01
  4.254640e-03   1.910269e+04   2.338664e+01
  4.553560e-03   1.541558e+04   2.025551e+01
  4.852480e-03   1.249991e+04   1.707668e+01
  5.151400e-03   1.057186e+04   1.551419e+01
  5.450320e-03   8.732455e+03   1.339266e+01
  5.749240e-03   7.450394e+03   1.198586e+01
  6.048150e-03   6.356299e+03   1.085162e+01
  6.347070e-03   5.488092e+03   9.579966e+00
  6.645990e-03   4.833119e+03   8.950635e+00
  6.944910e-03   4.217719e+03   8.049683e+00
  7.243830e-03   3.773706e+03   7.378039e+00
  7.542750e-03   3.331810e+03   6.906304e+00
  7.841670e-03   3.009638e+03   6.198959e+00
  8.140580e-03   2.707708e+03   5.960905e+00
  8.439500e-03   2.469574e+03   5.487035e+00
  8.738420e-03   2.245342e+03   5.182093e+00
  9.037340e-03   2.079136e+03   4.821594e+00
  9.336260e-03   1.910074e+03   4.541493e+00
  9.635180e-03   1.762972e+03   4.350698e+00
  9.934100e-03   1.620861e+03   4.036328e+00
  1.023300e-02   1.486988e+03   3.962048e+00
  1.053190e-02   1.372343e+03   3.860550e+00
  1.083090e-02   1.268281e+03   3.711296e+00
  1.112980e-02   1.172938e+03   3.538698e+00
  1.142870e-02   1.093071e+03   3.396959e+00
  1.172760e-02   1.005460e+03   3.248917e+00
  1.202650e-02   9.385585e+02   3.130285e+00
  1.232540e-02   8.692980e+02   2.996066e+00
  1.262440e-02   8.060221e+02   2.831322e+00
  1.292330e-02   7.482981e+02   2.685974e+00
  1.322220e-02   6.985980e+02   2.595244e+00
  1.352110e-02   6.499884e+02   2.478166e+00
  1.382000e-02   6.034889e+02   2.364352e+00
  1.411900e-02   5.665787e+02   2.279760e+00
  1.441790e-02   5.296851e+02   2.188408e+00
  1.471680e-02   4.921281e+02   2.099377e+00
  1.501570e-02   4.612846e+02   1.990516e+00
  1.531460e-02   4.355169e+02   1.925389e+00
  1.561350e-02   4.084390e+02   1.831860e+00
  1.591250e-02   3.833096e+02   1.790248e+00
  1.621140e-02   3.649155e+02   1.716646e+00
  1.651030e-02   3.424091e+02   1.645380e+00
  1.680920e-02   3.267699e+02   1.607365e+00
  1.710810e-02   3.054351e+02   1.557269e+00
  1.740710e-02   2.912168e+02   1.498710e+00
  1.770600e-02   2.772594e+02   1.447657e+00
  1.800490e-02   2.640027e+02   1.401457e+00
  1.830380e-02   2.499726e+02   1.374576e+00
  1.860270e-02   2.409397e+02   1.323305e+00
  1.890170e-02   2.303721e+02   1.293960e+00
  1.920060e-02   2.175540e+02   1.245527e+00
  1.949950e-02   2.094173e+02   1.236087e+00
  1.979840e-02   2.005786e+02   1.187022e+00
  2.009730e-02   1.923749e+02   1.149742e+00
  2.039620e-02   1.851530e+02   1.125909e+00
  2.069520e-02   1.790442e+02   1.101211e+00
  2.099410e-02   1.735332e+02   1.091987e+00
  2.129300e-02   1.677763e+02   1.045584e+00
  2.159190e-02   1.622114e+02   1.063527e+00
  2.189080e-02   1.555096e+02   1.047138e+00
  2.218980e-02   1.492325e+02   1.043457e+00
  2.248870e-02   1.444385e+02   1.044874e+00
  2.278760e-02   1.399909e+02   1.018527e+00
  2.308650e-02   1.353473e+02   1.032314e+00
  2.338540e-02   1.333822e+02   1.022664e+00
  2.368430e-02   1.308329e+02   9.944456e-01
  2.398330e-02   1.272322e+02   1.002980e+00
  2.428220e-02   1.218910e+02   9.598610e-01
  2.458110e-02   1.205429e+02   9.866326e-01
  2.488000e-02   1.180697e+02   9.504150e-01
  2.517890e-02   1.154788e+02   9.287168e-01
  2.547790e-02   1.140098e+02   9.358283e-01
  2.577680e-02   1.107269e+02   9.148482e-01
  2.607570e-02   1.089784e+02   9.149455e-01
  2.637460e-02   1.075900e+02   9.017965e-01
  2.667350e-02   1.046142e+02   8.669818e-01
  2.697250e-02   1.033310e+02   8.350814e-01
  2.727140e-02   1.021233e+02   7.993767e-01
  2.757030e-02   1.015083e+02   7.982890e-01
  2.786920e-02   9.750799e+01   7.734590e-01
  2.816810e-02   9.676516e+01   7.582955e-01
  2.846700e-02   9.611212e+01   7.464020e-01
  2.876600e-02   9.473790e+01   7.321181e-01
  2.906490e-02   9.299206e+01   7.275225e-01
  2.936380e-02   9.077126e+01   7.134306e-01
  2.966270e-02   8.951602e+01   7.032826e-01
  2.996160e-02   8.986165e+01   7.056714e-01
  3.026060e-02   8.886262e+01   6.906861e-01
  3.055950e-02   8.828434e+01   6.874593e-01
  3.085840e-02   8.780577e+01   6.826987e-01
  3.115730e-02   8.694043e+01   6.764819e-01
  3.145620e-02   8.466323e+01   6.611491e-01
  3.175510e-02   8.551777e+01   6.663003e-01
  3.205410e-02   8.402852e+01   6.568738e-01
  3.235300e-02   8.305362e+01   6.504065e-01
  3.265190e-02   8.236490e+01   6.358186e-01
  3.295080e-02   8.301104e+01   6.424934e-01
  3.324970e-02   8.157802e+01   6.360872e-01
  3.354870e-02   8.018993e+01   6.290035e-01
  3.384760e-02   8.054219e+01   6.231050e-01
  3.414650e-02   7.975162e+01   6.200393e-01
  3.444540e-02   7.878454e+01   6.077997e-01
  3.474430e-02   7.834956e+01   6.114532e-01
  3.504330e-02   7.824893e+01   6.034881e-01
  3.534220e-02   7.692574e+01   5.991021e-01
  3.564110e-02   7.760663e+01   6.010061e-01
  3.594000e-02   7.733301e+01   5.884625e-01
  3.623890e-02   7.642495e+01   5.949494e-01
  3.653780e-02   7.607769e+01   5.775406e-01
  3.683680e-02   7.656297e+01   5.869178e-01
  3.713570e-02   7.596097e+01   5.853030e-01
  3.743460e-02   7.546008e+01   5.738617e-01
  3.773350e-02   7.572162e+01   5.741926e-01
  3.803240e-02   7.458703e+01   5.834774e-01
  3.833140e-02   7.518000e+01   5.997153e-01
  3.863030e-02   7.523140e+01   6.092460e-01
  3.892920e-02   7.380496e+01   6.018731e-01
  3.922810e-02   7.268289e+01   5.996211e-01
  3.952700e-02   7.248603e+01   5.949277e-01
  3.982600e-02   7.379246e+01   6.089822e-01
  4.012490e-02   7.314176e+01   5.968420e-01
  4.042380e-02   7.348701e+01   6.061107e-01
  4.072270e-02   7.199082e+01   5.975422e-01
  4.102160e-02   7.163417e+01   5.952796e-01
  4.132050e-02   7.127661e+01   5.945708e-01
  4.161950e-02   7.226879e+01   5.925065e-01
  4.191840e-02   7.160787e+01   5.975212e-01
  4.221730e-02   7.124381e+01   5.882898e-01
  4.251620e-02   7.095471e+01   5.947899e-01
  4.281510e-02   7.024628e+01   5.826608e-01
  4.311410e-02   7.016960e+01   5.830888e-01
  4.341300e-02   7.013794e+01   5.859700e-01
  4.371190e-02   7.053130e+01   5.860944e-01
  4.401080e-02   6.948419e+01   5.817276e-01
  4.430970e-02   7.096799e+01   5.834124e-01
  4.460860e-02   6.963395e+01   5.786378e-01
  4.490760e-02   6.981132e+01   5.808541e-01
  4.520650e-02   6.945118e+01   5.749593e-01
  4.550540e-02   6.997053e+01   5.800345e-01
  4.580430e-02   6.907302e+01   5.741153e-01
  4.610320e-02   6.947357e+01   5.728914e-01
  4.640220e-02   6.982652e+01   5.787015e-01
  4.670110e-02   6.853065e+01   5.647704e-01
  4.700000e-02   6.838434e+01   5.662632e-01
  4.729890e-02   6.849567e+01   5.688452e-01
  4.759780e-02   6.858404e+01   5.685018e-01
  4.789680e-02   6.877267e+01   5.657668e-01
  4.819570e-02   6.950907e+01   5.680886e-01
  4.849460e-02   6.854249e+01   5.662155e-01
  4.879350e-02   6.786783e+01   5.572493e-01
  4.909240e-02   6.799037e+01   5.653315e-01
  4.939130e-02   6.662890e+01   5.501450e-01
  4.969030e-02   6.739199e+01   5.552923e-01
  4.998920e-02   6.701011e+01   5.530476e-01
  5.028810e-02   6.908383e+01   5.595163e-01
  5.058700e-02   6.669923e+01   5.537733e-01
  5.088590e-02   6.773452e+01   5.487861e-01
  5.118490e-02   6.643043e+01   5.506503e-01
  5.148380e-02   6.770700e+01   5.532497e-01
  5.178270e-02   6.713380e+01   5.437941e-01
  5.208160e-02   6.756006e+01   5.513316e-01
  5.238050e-02   6.653474e+01   5.413624e-01
  5.267940e-02   6.633770e+01   5.482829e-01
  5.297840e-02   6.712729e+01   5.444026e-01
  5.327730e-02   6.657573e+01   5.396456e-01
  5.357620e-02   6.625284e+01   5.402143e-01
  5.387510e-02   6.639085e+01   5.376526e-01
  5.417400e-02   6.559270e+01   5.394056e-01
  5.447300e-02   6.581117e+01   5.322431e-01
  5.477190e-02   6.527347e+01   5.312760e-01
  5.507080e-02   6.672640e+01   5.371563e-01
  5.536970e-02   6.660214e+01   5.348232e-01
  5.566860e-02   6.538506e+01   5.335645e-01
  5.596760e-02   6.610426e+01   5.304150e-01
  5.626650e-02   6.549840e+01   5.303732e-01
  5.656540e-02   6.547287e+01   5.284713e-01
  5.686430e-02   6.677523e+01   5.307148e-01
  5.716320e-02   6.543489e+01   5.218783e-01
  5.746210e-02   6.629967e+01   5.306012e-01
  5.776110e-02   6.539014e+01   5.287343e-01
  5.806000e-02   6.518519e+01   5.197381e-01
  5.835890e-02   6.588082e+01   5.230778e-01
  5.865780e-02   6.664770e+01   5.232463e-01
  5.895670e-02   6.499513e+01   5.265396e-01
  5.925570e-02   6.535231e+01   5.158982e-01
  5.955460e-02   6.569516e+01   5.240708e-01
  5.985350e-02   6.526459e+01   5.149972e-01
  6.015240e-02   6.540617e+01   5.172266e-01
  6.045130e-02   6.512584e+01   5.166765e-01
  6.075020e-02   6.609810e+01   5.155112e-01
  6.104920e-02   6.522001e+01   5.159320e-01
  6.134810e-02   6.494807e+01   5.154121e-01
  6.164700e-02   6.453388e+01   5.056235e-01
  6.194590e-02   6.520575e+01   5.164336e-01
  6.224480e-02   6.551625e+01   5.062831e-01
  6.254380e-02   6.545042e+01   5.146243e-01
  6.284270e-02   6.569847e+01   5.172627e-01
  6.314160e-02   6.482680e+01   5.015397e-01
  6.344050e-02   6.514753e+01   5.101653e-01
  6.373940e-02   6.504084e+01   5.013386e-01
  6.403840e-02   6.432838e+01   5.064128e-01
  6.433730e-02   6.528328e+01   5.048598e-01
  6.463620e-02   6.507057e+01   4.999220e-01
  6.493510e-02   6.507111e+01   5.109474e-01
  6.523400e-02   6.576500e+01   5.030940e-01
  6.553290e-02   6.464913e+01   5.013670e-01
  6.583190e-02   6.471913e+01   4.995867e-01
  6.613080e-02   6.542637e+01   4.977585e-01
  6.642970e-02   6.473186e+01   5.042885e-01
  6.672860e-02   6.504667e+01   4.948268e-01
  6.702750e-02   6.481324e+01   4.989325e-01
  6.732650e-02   6.543395e+01   4.977873e-01
  6.762540e-02   6.471822e+01   4.950574e-01
  6.792430e-02   6.405013e+01   4.944814e-01
  6.822320e-02   6.495496e+01   4.901040e-01
  6.852210e-02   6.400482e+01   4.938079e-01
  6.882110e-02   6.389246e+01   4.894429e-01
  6.912000e-02   6.411768e+01   4.898191e-01
  6.941890e-02   6.490929e+01   4.894530e-01
  6.971780e-02   6.393923e+01   4.853081e-01
  7.001670e-02   6.362505e+01   4.903674e-01
  7.031560e-02   6.430011e+01   4.862021e-01
  7.061460e-02   6.422654e+01   4.863973e-01
  7.091350e-02   6.382017e+01   4.834445e-01
  7.121240e-02   6.457681e+01   4.825754e-01
  7.151130e-02   6.403416e+01   4.866177e-01
  7.181020e-02   6.394990e+01   4.797697e-01
  7.210920e-02   6.440916e+01   4.847317e-01
  7.240810e-02   6.450275e+01   4.804682e-01
  7.270700e-02   6.446880e+01   4.863666e-01
  7.300590e-02   6.521327e+01   4.844856e-01
  7.330480e-02   6.330557e+01   4.719830e-01
  7.360370e-02   6.496989e+01   4.840419e-01
  7.390270e-02   6.413230e+01   4.754978e-01
  7.420160e-02   6.513533e+01   4.865183e-01
  7.450050e-02   6.558191e+01   4.790575e-01
  7.479940e-02   6.399176e+01   4.745341e-01
  7.509830e-02   6.430233e+01   4.797212e-01
  7.539730e-02   6.466896e+01   4.739592e-01
  7.569620e-02   6.460078e+01   4.745825e-01
  7.599510e-02   6.417447e+01   4.760985e-01
  7.629400e-02   6.394575e+01   4.691505e-01
  7.659290e-02   6.356149e+01   4.720578e-01
  7.689190e-02   6.416259e+01   4.699453e-01
  7.719080e-02   6.455141e+01   4.739641e-01
  7.748970e-02   6.438582e+01   4.699069e-01
  7.778860e-02   6.393254e+01   4.712529e-01
  7.808750e-02   6.350921e+01   4.662742e-01
  7.838640e-02   6.356796e+01   4.639750e-01
  7.868540e-02   6.410224e+01   4.671783e-01
  7.898430e-02   6.456864e+01   4.663607e-01
  7.928320e-02   6.350036e+01   4.679402e-01
  7.958210e-02   6.462060e+01   4.632569e-01
  7.988100e-02   6.485021e+01   4.694732e-01
  8.018000e-02   6.366022e+01   4.626563e-01
  8.047890e-02   6.402376e+01   4.635632e-01
  8.077780e-02   6.418510e+01   4.633246e-01
  8.107670e-02   6.352720e+01   4.585158e-01
  8.137560e-02   6.387944e+01   4.630404e-01
  8.167450e-02   6.430169e+01   4.617068e-01
  8.197350e-02   6.420607e+01   4.585563e-01
  8.227240e-02   6.463926e+01   4.645500e-01
  8.257130e-02   6.443761e+01   4.542932e-01
  8.287020e-02   6.328215e+01   4.592420e-01
  8.316910e-02   6.269747e+01   4.539245e-01
  8.346810e-02   6.312968e+01   4.511911e-01
  8.376700e-02   6.399669e+01   4.606105e-01
  8.406590e-02   6.400051e+01   4.512228e-01
  8.436480e-02   6.361876e+01   4.568503e-01
  8.466370e-02   6.426463e+01   4.532990e-01
  8.496270e-02   6.421849e+01   4.638558e-01
  8.526160e-02   6.466223e+01   4.801533e-01
  8.556050e-02   6.356994e+01   4.765304e-01
  8.585940e-02   6.372496e+01   4.830838e-01
  8.615830e-02   6.375792e+01   4.832087e-01
  8.645720e-02   6.463330e+01   4.912985e-01
  8.675620e-02   6.381112e+01   4.905935e-01
  8.705510e-02   6.349353e+01   4.883973e-01
  8.735400e-02   6.362634e+01   4.913561e-01
  8.765290e-02   6.343879e+01   4.911247e-01
  8.795180e-02   6.414431e+01   4.978714e-01
  8.825080e-02   6.413481e+01   4.933155e-01
  8.854970e-02   6.394084e+01   4.991267e-01
  8.884860e-02   6.375014e+01   4.963393e-01
  8.914750e-02   6.421695e+01   5.043804e-01
  8.944640e-02   6.395192e+01   4.996854e-01
  8.974530e-02   6.397211e+01   4.956845e-01
  9.004430e-02   6.574971e+01   5.004937e-01
  9.034320e-02   6.429473e+01   4.774376e-01
  9.064210e-02   6.347159e+01   4.734840e-01
  9.094100e-02   6.468212e+01   4.680234e-01
  9.123990e-02   6.304950e+01   4.608418e-01
  9.153890e-02   6.353704e+01   4.651141e-01
  9.183780e-02   6.379217e+01   4.627240e-01
  9.213670e-02   6.427864e+01   4.628437e-01
  9.243560e-02   6.445419e+01   4.622540e-01
  9.273450e-02   6.382510e+01   4.560099e-01
  9.303350e-02   6.360315e+01   4.612194e-01
  9.333240e-02   6.327344e+01   4.497897e-01
  9.363130e-02   6.369343e+01   4.547559e-01
  9.393020e-02   6.382443e+01   4.528948e-01
  9.422910e-02   6.368336e+01   4.535525e-01
  9.452800e-02   6.475515e+01   4.585305e-01
  9.482700e-02   6.275615e+01   4.412777e-01
  9.512590e-02   6.418426e+01   4.545564e-01
  9.542480e-02   6.286289e+01   4.449529e-01
  9.572370e-02   6.422660e+01   4.497533e-01
  9.602260e-02   6.421683e+01   4.519847e-01
  9.632160e-02   6.421177e+01   4.441834e-01
  9.662050e-02   6.392230e+01   4.457249e-01
  9.691940e-02   6.441337e+01   4.474338e-01
  9.721830e-02   6.316093e+01   4.405338e-01
  9.751720e-02   6.356601e+01   4.441159e-01
  9.781610e-02   6.359137e+01   4.398917e-01
  9.811510e-02   6.341396e+01   4.435845e-01
  9.841400e-02   6.293279e+01   4.348162e-01
  9.871290e-02   6.335562e+01   4.394296e-01
  9.901180e-02   6.333903e+01   4.404389e-01
  9.931070e-02   6.347232e+01   4.370236e-01
  9.960970e-02   6.434023e+01   4.431885e-01
  9.990860e-02   6.425455e+01   4.355665e-01
  1.002070e-01   6.356560e+01   4.373446e-01
  1.005060e-01   6.316543e+01   4.335562e-01
  1.008050e-01   6.309619e+01   4.357268e-01
  1.011040e-01   6.365483e+01   4.315111e-01
  1.014030e-01   6.414826e+01   4.352061e-01
  1.017020e-01   6.406208e+01   4.390492e-01
  1.020010e-01   6.351574e+01   4.323801e-01
  1.023000e-01   6.313759e+01   4.290906e-01
  1.025990e-01   6.401933e+01   4.310797e-01
  1.028980e-01   6.338572e+01   4.305980e-01
  1.031970e-01   6.417176e+01   4.356263e-01
  1.034960e-01   6.310287e+01   4.240922e-01
  1.037950e-01   6.353167e+01   4.294347e-01
  1.040930e-01   6.401172e+01   4.274578e-01
  1.043920e-01   6.298111e+01   4.278987e-01
  1.046910e-01   6.405156e+01   4.308574e-01
  1.049900e-01   6.316279e+01   4.220713e-01
  1.052890e-01   6.337406e+01   4.262904e-01
  1.055880e-01   6.376769e+01   4.259992e-01
  1.058870e-01   6.461855e+01   4.304557e-01
  1.061860e-01   6.353721e+01   4.226900e-01
  1.064850e-01   6.384251e+01   4.243362e-01
  1.067840e-01   6.271525e+01   4.227877e-01
  1.070830e-01   6.286083e+01   4.198099e-01
  1.073820e-01   6.383119e+01   4.214772e-01
  1.076800e-01   6.407357e+01   4.219661e-01
  1.079790e-01   6.419257e+01   4.242335e-01
  1.082780e-01   6.433634e+01   4.266114e-01
  1.085770e-01   6.437878e+01   4.177799e-01
  1.088760e-01   6.389468e+01   4.219976e-01
  1.091750e-01   6.359017e+01   4.194471e-01
  1.094740e-01   6.247291e+01   4.166621e-01
  1.097730e-01   6.375975e+01   4.184770e-01
  1.100720e-01   6.362055e+01   4.141257e-01
  1.103710e-01   6.376789e+01   4.209583e-01
  1.106700e-01   6.400839e+01   4.156827e-01
  1.109690e-01   6.406828e+01   4.216387e-01
  1.112670e-01   6.383110e+01   4.133389e-01
  1.115660e-01   6.356223e+01   4.136409e-01
  1.118650e-01   6.366721e+01   4.178696e-01
  1.121640e-01   6.377423e+01   4.122798e-01
  1.124630e-01   6.373133e+01   4.133086e-01
  1.127620e-01   6.359999e+01   4.128825e-01
  1.130610e-01   6.399473e+01   4.135756e-01
  1.133600e-01   6.313836e+01   4.155279e-01
  1.136590e-01   6.326997e+01   4.058103e-01
  1.139580e-01   6.310154e+01   4.098107e-01
  1.142570e-01   6.380214e+01   4.117896e-01
  1.145560e-01   6.338244e+01   4.110114e-01
  1.148550e-01   6.324683e+01   4.094182e-01
  1.151530e-01   6.388723e+01   4.061103e-01
  1.154520e-01   6.370874e+01   4.106227e-01
  1.157510e-01   6.396390e+01   4.069102e-01
  1.160500e-01   6.422462e+01   4.140251e-01
  1.163490e-01   6.400791e+01   4.070501e-01
  1.166480e-01   6.363975e+01   4.086867e-01
  1.169470e-01   6.433949e+01   4.086633e-01
  1.172460e-01   6.335847e+01   4.060940e-01
  1.175450e-01   6.402076e+01   4.048785e-01
  1.178440e-01   6.430498e+01   4.057763e-01
  1.181430e-01   6.435781e+01   4.090025e-01
  1.184420e-01   6.315855e+01   4.029628e-01
  1.187400e-01   6.421545e+01   4.049454e-01
  1.190390e-01   6.409605e+01   4.037511e-01
  1.193380e-01   6.355433e+01   4.020413e-01
  1.196370e-01   6.314055e+01   4.029054e-01
  1.199360e-01   6.434691e+01   4.026482e-01
  1.202350e-01   6.384207e+01   4.040395e-01
  1.205340e-01   6.353876e+01   4.006462e-01
  1.208330e-01   6.420598e+01   4.014050e-01
  1.211320e-01   6.367231e+01   4.029570e-01
  1.214310e-01   6.335068e+01   3.953246e-01
  1.217300e-01   6.431206e+01   4.038877e-01
  1.220290e-01   6.423353e+01   4.022933e-01
  1.223270e-01   6.418400e+01   3.994837e-01
  1.226260e-01   6.355180e+01   3.969894e-01
  1.229250e-01   6.441842e+01   3.981227e-01
  1.232240e-01   6.446167e+01   4.019367e-01
  1.235230e-01   6.424615e+01   4.004683e-01
  1.238220e-01   6.451369e+01   3.978992e-01
  1.241210e-01   6.422144e+01   3.985528e-01
  1.244200e-01   6.547280e+01   3.987798e-01
  1.247190e-01   6.398757e+01   3.988720e-01
  1.250180e-01   6.405458e+01   3.941839e-01
  1.253170e-01   6.416828e+01   3.952955e-01
  1.256160e-01   6.324707e+01   3.950011e-01
  1.259140e-01   6.461831e+01   3.964239e-01
  1.262130e-01   6.422432e+01   3.952135e-01
  1.265120e-01   6.459636e+01   3.935804e-01
  1.268110e-01   6.427512e+01   3.933500e-01
  1.271100e-01   6.397414e+01   3.959748e-01
  1.274090e-01   6.384372e+01   3.922777e-01
  1.277080e-01   6.445222e+01   3.928918e-01
  1.280070e-01   6.425102e+01   3.910410e-01
  1.283060e-01   6.491290e+01   3.945435e-01
  1.286050e-01   6.374036e+01   3.937216e-01
  1.289040e-01   6.463127e+01   3.895076e-01
  1.292030e-01   6.473972e+01   3.947690e-01
  1.295020e-01   6.371718e+01   3.879500e-01
  1.298000e-01   6.423205e+01   3.902467e-01
  1.300990e-01   6.380608e+01   3.865332e-01
  1.303980e-01   6.404181e+01   3.879684e-01
  1.306970e-01   6.378339e+01   3.901070e-01
  1.309960e-01   6.510265e+01   3.919003e-01
  1.312950e-01   6.421095e+01   3.889644e-01
  1.315940e-01   6.448370e+01   3.854877e-01
  1.318930e-01   6.403115e+01   3.869746e-01
  1.321920e-01   6.378148e+01   3.859807e-01
  1.324910e-01   6.320405e+01   3.851829e-01
  1.327900e-01   6.434150e+01   3.864790e-01
  1.330890e-01   6.365118e+01   3.839288e-01
  1.333870e-01   6.403585e+01   3.848514e-01
  1.336860e-01   6.444913e+01   3.853844e-01
  1.339850e-01   6.474279e+01   3.848560e-01
  1.342840e-01   6.404668e+01   3.855925e-01
  1.345830e-01   6.419103e+01   3.846120e-01
  1.348820e-01   6.461966e+01   3.858939e-01
  1.351810e-01   6.366444e+01   3.782187e-01
  1.354800e-01   6.435669e+01   3.846391e-01
  1.357790e-01   6.396020e+01   3.811411e-01
  1.360780e-01   6.397836e+01   3.828090e-01
  1.363770e-01   6.326839e+01   3.802184e-01
  1.366760e-01   6.441497e+01   3.857530e-01
  1.369740e-01   6.399355e+01   3.981057e-01
  1.372730e-01   6.445638e+01   4.016539e-01
  1.375720e-01   6.427223e+01   4.104276e-01
  1.378710e-01   6.324963e+01   4.088542e-01
  1.381700e-01   6.341442e+01   4.111151e-01
  1.384690e-01   6.382657e+01   4.196121e-01
  1.387680e-01   6.410248e+01   4.090352e-01
  1.390670e-01   6.383228e+01   3.965656e-01
  1.393660e-01   6.420202e+01   3.969369e-01
  1.396650e-01   6.382038e+01   3.929585e-01
  1.399640e-01   6.361389e+01   3.933308e-01
  1.402630e-01   6.395470e+01   3.862658e-01
  1.405620e-01   6.404107e+01   3.908942e-01
  1.408600e-01   6.384321e+01   3.890637e-01
  1.411590e-01   6.457987e+01   3.922875e-01
  1.414580e-01   6.413397e+01   3.914248e-01
  1.417570e-01   6.471531e+01   3.857093e-01
  1.420560e-01   6.394272e+01   3.879094e-01
  1.423550e-01   6.476401e+01   3.877459e-01
  1.426540e-01   6.386798e+01   3.815547e-01
  1.429530e-01   6.453221e+01   3.826117e-01
  1.432520e-01   6.432235e+01   3.790429e-01
  1.435510e-01   6.418973e+01   3.813663e-01
  1.438500e-01   6.460573e+01   3.785369e-01
  1.441490e-01   6.435902e+01   3.769297e-01
  1.444470e-01   6.443649e+01   3.796034e-01
  1.447460e-01   6.421795e+01   3.752037e-01
  1.450450e-01   6.404067e+01   3.784357e-01
  1.453440e-01   6.444151e+01   3.736949e-01
  1.456430e-01   6.459343e+01   3.778363e-01
  1.459420e-01   6.400197e+01   3.754443e-01
  1.462410e-01   6.439048e+01   3.748387e-01
  1.465400e-01   6.449474e+01   3.764484e-01
  1.468390e-01   6.389514e+01   3.699918e-01
  1.471380e-01   6.431396e+01   3.741841e-01
  1.474370e-01   6.427486e+01   3.747184e-01
  1.477360e-01   6.384465e+01   3.723875e-01
  1.480340e-01   6.431256e+01   3.701507e-01
  1.483330e-01   6.450045e+01   3.791194e-01
  1.486320e-01   6.374286e+01   3.863416e-01
  1.489310e-01   6.475885e+01   3.911084e-01
  1.492300e-01   6.412848e+01   3.887146e-01
  1.495290e-01   6.492148e+01   3.935720e-01
  1.498280e-01   6.465880e+01   3.973158e-01
  1.501270e-01   6.451192e+01   3.984115e-01
  1.504260e-01   6.519946e+01   3.951628e-01
  1.507250e-01   6.421164e+01   3.980018e-01
  1.510240e-01   6.543153e+01   4.007197e-01
  1.513230e-01   6.513805e+01   4.051159e-01
  1.516210e-01   6.506026e+01   4.006232e-01
  1.519200e-01   6.447313e+01   3.988114e-01
  1.522190e-01   6.463168e+01   4.062556e-01
  1.525180e-01   6.483200e+01   4.020246e-01
  1.528170e-01   6.421024e+01   4.054772e-01
  1.531160e-01   6.456863e+01   4.033413e-01
  1.534150e-01   6.548231e+01   4.003556e-01
  1.537140e-01   6.476186e+01   3.913621e-01
  1.540130e-01   6.428754e+01   3.835005e-01
  1.543120e-01   6.483272e+01   3.853565e-01
  1.546110e-01   6.430515e+01   3.812521e-01
  1.549100e-01   6.493662e+01   3.833488e-01
  1.552090e-01   6.466730e+01   3.846315e-01
  1.555070e-01   6.428352e+01   3.743112e-01
  1.558060e-01   6.455574e+01   3.804050e-01
  1.561050e-01   6.457824e+01   3.766920e-01
  1.564040e-01   6.401825e+01   3.765910e-01
  1.567030e-01   6.417630e+01   3.750820e-01
  1.570020e-01   6.447861e+01   3.740170e-01
  1.573010e-01   6.463542e+01   3.779590e-01
  1.576000e-01   6.466000e+01   3.721998e-01
  1.578990e-01   6.460147e+01   3.739440e-01
  1.581980e-01   6.420575e+01   3.711005e-01
  1.584970e-01   6.434934e+01   3.713046e-01
  1.587960e-01   6.405444e+01   3.738593e-01
  1.590940e-01   6.435257e+01   3.694338e-01
  1.593930e-01   6.414963e+01   3.676151e-01
  1.596920e-01   6.437151e+01   3.692810e-01
  1.599910e-01   6.477236e+01   3.721014e-01
  1.602900e-01   6.458312e+01   3.709285e-01
  1.605890e-01   6.421763e+01   3.643733e-01
  1.608880e-01   6.424655e+01   3.668717e-01
  1.611870e-01   6.476117e+01   3.673214e-01
  1.614860e-01   6.443657e+01   3.668043e-01
  1.617850e-01   6.481903e+01   3.646817e-01
  1.620840e-01   6.439637e+01   3.634908e-01
  1.623830e-01   6.413274e+01   3.643318e-01
  1.626810e-01   6.395211e+01   3.616462e-01
  1.629800e-01   6.440678e+01   3.590644e-01
  1.632790e-01   6.401697e+01   3.591192e-01
  1.635780e-01   6.430339e+01   3.610784e-01
  1.638770e-01   6.396519e+01   3.624687e-01
  1.641760e-01   6.477954e+01   3.629975e-01
  1.644750e-01   6.485625e+01   3.624329e-01
  1.647740e-01   6.442649e+01   3.608436e-01
  1.650730e-01   6.404909e+01   3.611395e-01
  1.653720e-01   6.467331e+01   3.625047e-01
  1.656710e-01   6.489125e+01   3.609864e-01
  1.659700e-01   6.447954e+01   3.613788e-01
  1.662680e-01   6.431096e+01   3.595598e-01
  1.665670e-01   6.416780e+01   3.601184e-01
  1.668660e-01   6.451038e+01   3.576522e-01
  1.671650e-01   6.486913e+01   3.615015e-01
  1.674640e-01   6.429478e+01   3.591327e-01
  1.677630e-01   6.471511e+01   3.584073e-01
  1.680620e-01   6.478941e+01   3.608948e-01
  1.683610e-01   6.456619e+01   3.546576e-01
  1.686600e-01   6.426866e+01   3.586792e-01
  1.689590e-01   6.424472e+01   3.550570e-01
  1.692580e-01   6.455640e+01   3.557326e-01
  1.695570e-01   6.464467e+01   3.604914e-01
  1.698560e-01   6.440028e+01   3.538370e-01
  1.701540e-01   6.393271e+01   3.553024e-01
  1.704530e-01   6.391654e+01   3.523244e-01
  1.707520e-01   6.417671e+01   3.532223e-01
  1.710510e-01   6.403912e+01   3.557839e-01
  1.713500e-01   6.423314e+01   3.528335e-01
  1.716490e-01   6.391008e+01   3.546840e-01
  1.719480e-01   6.394355e+01   3.491838e-01
  1.722470e-01   6.401485e+01   3.516928e-01
  1.725460e-01   6.451386e+01   3.546967e-01
  1.728450e-01   6.418707e+01   3.514476e-01
  1.731440e-01   6.450536e+01   3.528573e-01
  1.734430e-01   6.356253e+01   3.470927e-01
  1.737410e-01   6.459873e+01   3.534738e-01
  1.740400e-01   6.368617e+01   3.502520e-01
  1.743390e-01   6.329526e+01   3.467102e-01
  1.746380e-01   6.480443e+01   3.524166e-01
  1.749370e-01   6.454751e+01   3.494214e-01
  1.752360e-01   6.413557e+01   3.505932e-01
  1.755350e-01   6.467959e+01   3.511877e-01
  1.758340e-01   6.401847e+01   3.447238e-01
  1.761330e-01   6.417965e+01   3.507137e-01
  1.764320e-01   6.339140e+01   3.437073e-01
  1.767310e-01   6.387606e+01   3.493522e-01
  1.770300e-01   6.448813e+01   3.473535e-01
  1.773280e-01   6.423733e+01   3.480586e-01
  1.776270e-01   6.406698e+01   3.463890e-01
  1.779260e-01   6.422451e+01   3.452781e-01
  1.782250e-01   6.440895e+01   3.485233e-01
  1.785240e-01   6.452071e+01   3.455646e-01
  1.788230e-01   6.444490e+01   3.470653e-01
  1.791220e-01   6.337505e+01   3.446842e-01
  1.794210e-01   6.333785e+01   3.413807e-01
  1.797200e-01   6.418182e+01   3.451633e-01
  1.800190e-01   6.345579e+01   3.408696e-01
  1.803180e-01   6.422621e+01   3.464760e-01
  1.806170e-01   6.378909e+01   3.424279e-01
  1.809160e-01   6.401244e+01   3.423614e-01
  1.812140e-01   6.425416e+01   3.438412e-01
  1.815130e-01   6.492012e+01   3.451148e-01
  1.818120e-01   6.406190e+01   3.441652e-01
  1.821110e-01   6.403547e+01   3.401238e-01
  1.824100e-01   6.406719e+01   3.426739e-01
  1.827090e-01   6.411354e+01   3.421348e-01
  1.830080e-01   6.452277e+01   3.433909e-01
  1.833070e-01   6.404689e+01   3.396673e-01
  1.836060e-01   6.424685e+01   3.393893e-01
  1.839050e-01   6.404133e+01   3.427710e-01
  1.842040e-01   6.385699e+01   3.394872e-01
  1.845030e-01   6.386424e+01   3.386987e-01
  1.848010e-01   6.350258e+01   3.395180e-01
  1.851000e-01   6.366055e+01   3.353018e-01
  1.853990e-01   6.407041e+01   3.413607e-01
  1.856980e-01   6.356198e+01   3.375755e-01
  1.859970e-01   6.337676e+01   3.358113e-01
  1.862960e-01   6.365465e+01   3.379819e-01
  1.865950e-01   6.373538e+01   3.364434e-01
  1.868940e-01   6.362723e+01   3.400145e-01
  1.871930e-01   6.441236e+01   3.349363e-01
  1.874920e-01   6.450415e+01   3.383074e-01
  1.877910e-01   6.361048e+01   3.357981e-01
  1.880900e-01   6.409619e+01   3.370777e-01
  1.883880e-01   6.402475e+01   3.386415e-01
  1.886870e-01   6.349036e+01   3.311599e-01
  1.889860e-01   6.331453e+01   3.362803e-01
  1.892850e-01   6.362579e+01   3.345854e-01
  1.895840e-01   6.345677e+01   3.330571e-01
  1.898830e-01   6.320565e+01   3.328596e-01
  1.901820e-01   6.391445e+01   3.344107e-01
  1.904810e-01   6.399343e+01   3.344624e-01
  1.907800e-01   6.377710e+01   3.331271e-01
  1.910790e-01   6.378576e+01   3.325379e-01
  1.913780e-01   6.377754e+01   3.335893e-01
  1.916770e-01   6.332299e+01   3.322451e-01
  1.919750e-01   6.318034e+01   3.326387e-01
  1.922740e-01   6.312135e+01   3.288463e-01
  1.925730e-01   6.345698e+01   3.304693e-01
  1.928720e-01   6.431953e+01   3.334678e-01
  1.931710e-01   6.391374e+01   3.330241e-01
  1.934700e-01   6.365200e+01   3.308260e-01
  1.937690e-01   6.320719e+01   3.287719e-01
  1.940680e-01   6.359513e+01   3.315846e-01
  1.943670e-01   6.370020e+01   3.299023e-01
  1.946660e-01   6.322150e+01   3.292563e-01
  1.949650e-01   6.356288e+01   3.280667e-01
  1.952640e-01   6.347979e+01   3.293311e-01
  1.955630e-01   6.346042e+01   3.304782e-01
  1.958610e-01   6.330634e+01   3.269649e-01
  1.961600e-01   6.302291e+01   3.275520e-01
  1.964590e-01   6.348772e+01   3.272867e-01
  1.967580e-01   6.315247e+01   3.286295e-01
  1.970570e-01   6.343710e+01   3.271562e-01
  1.973560e-01   6.272289e+01   3.235805e-01
  1.976550e-01   6.304659e+01   3.271717e-01
  1.979540e-01   6.344190e+01   3.258619e-01
  1.982530e-01   6.315240e+01   3.268593e-01
  1.985520e-01   6.291535e+01   3.242198e-01
  1.988510e-01   6.344428e+01   3.257238e-01
  1.991500e-01   6.300130e+01   3.267607e-01
  1.994480e-01   6.314108e+01   3.238004e-01
  1.997470e-01   6.303086e+01   3.253815e-01
  2.000460e-01   6.287732e+01   3.211540e-01
  2.003450e-01   6.276319e+01   3.231141e-01
  2.006440e-01   6.320992e+01   3.270081e-01
  2.009430e-01   6.282647e+01   3.210241e-01
  2.012420e-01   6.320590e+01   3.252553e-01
  2.015410e-01   6.351277e+01   3.226327e-01
  2.018400e-01   6.284292e+01   3.216250e-01
  2.021390e-01   6.258587e+01   3.219496e-01
  2.024380e-01   6.281372e+01   3.176992e-01
  2.027370e-01   6.256286e+01   3.220315e-01
  2.030350e-01   6.318347e+01   3.205466e-01
  2.033340e-01   6.260418e+01   3.199008e-01
  2.036330e-01   6.280967e+01   3.179594e-01
  2.039320e-01   6.309834e+01   3.195068e-01
  2.042310e-01   6.257499e+01   3.212185e-01
  2.045300e-01   6.300114e+01   3.176331e-01
  2.048290e-01   6.252021e+01   3.174965e-01
  2.051280e-01   6.286718e+01   3.179696e-01
  2.054270e-01   6.266350e+01   3.169151e-01
  2.057260e-01   6.328416e+01   3.219120e-01
  2.060250e-01   6.293882e+01   3.170731e-01
  2.063240e-01   6.315283e+01   3.201935e-01
  2.066230e-01   6.346477e+01   3.196133e-01
  2.069210e-01   6.291047e+01   3.194413e-01
  2.072200e-01   6.263839e+01   3.180679e-01
  2.075190e-01   6.275982e+01   3.159549e-01
  2.078180e-01   6.292588e+01   3.187970e-01
  2.081170e-01   6.279862e+01   3.168537e-01
  2.084160e-01   6.284799e+01   3.190089e-01
  2.087150e-01   6.255222e+01   3.147702e-01
  2.090140e-01   6.242293e+01   3.159045e-01
  2.093130e-01   6.336691e+01   3.181496e-01
  2.096120e-01   6.237331e+01   3.151132e-01
  2.099110e-01   6.260347e+01   3.142413e-01
  2.102100e-01   6.302976e+01   3.169006e-01
  2.105080e-01   6.277747e+01   3.178779e-01
  2.108070e-01   6.245378e+01   3.141277e-01
  2.111060e-01   6.268755e+01   3.139286e-01
  2.114050e-01   6.242517e+01   3.136626e-01
  2.117040e-01   6.309403e+01   3.203197e-01
  2.120030e-01   6.236910e+01   3.243906e-01
  2.123020e-01   6.241546e+01   3.268542e-01
  2.126010e-01   6.186551e+01   3.227902e-01
  2.129000e-01   6.225591e+01   3.270291e-01
  2.131990e-01   6.183630e+01   3.287770e-01
  2.134980e-01   6.265623e+01   3.329577e-01
  2.137970e-01   6.280873e+01   3.308932e-01
  2.140950e-01   6.195707e+01   3.304765e-01
  2.143940e-01   6.196826e+01   3.317465e-01
  2.146930e-01   6.260987e+01   3.337733e-01
  2.149920e-01   6.276722e+01   3.345076e-01
  2.152910e-01   6.236434e+01   3.339052e-01
  2.155900e-01   6.193339e+01   3.356195e-01
  2.158890e-01   6.264816e+01   3.375506e-01
  2.161880e-01   6.289270e+01   3.367534e-01
  2.164870e-01   6.241894e+01   3.367705e-01
  2.167860e-01   6.215076e+01   3.297645e-01
  2.170850e-01   6.222462e+01   3.273937e-01
  2.173840e-01   6.220179e+01   3.242448e-01
  2.176820e-01   6.272250e+01   3.241527e-01
  2.179810e-01   6.212972e+01   3.236230e-01
  2.182800e-01   6.239510e+01   3.200590e-01
  2.185790e-01   6.173738e+01   3.199000e-01
  2.188780e-01   6.205890e+01   3.172719e-01
  2.191770e-01   6.233104e+01   3.200338e-01
  2.194760e-01   6.198567e+01   3.199817e-01
  2.197750e-01   6.187968e+01   3.165418e-01
  2.200740e-01   6.215275e+01   3.152201e-01
  2.203730e-01   6.150224e+01   3.153049e-01
  2.206720e-01   6.177247e+01   3.150550e-01
  2.209710e-01   6.198267e+01   3.177596e-01
  2.212700e-01   6.150205e+01   3.121168e-01
  2.215680e-01   6.165277e+01   3.152862e-01
  2.218670e-01   6.207647e+01   3.121352e-01
  2.221660e-01   6.168364e+01   3.145610e-01
  2.224650e-01   6.178276e+01   3.123051e-01
  2.227640e-01   6.198388e+01   3.125520e-01
  2.230630e-01   6.191193e+01   3.132864e-01
  2.233620e-01   6.226276e+01   3.133851e-01
  2.236610e-01   6.234163e+01   3.135835e-01
  2.239600e-01   6.171625e+01   3.084232e-01
  2.242590e-01   6.170498e+01   3.114587e-01
  2.245580e-01   6.146025e+01   3.099392e-01
  2.248570e-01   6.205537e+01   3.132552e-01
  2.251550e-01   6.175484e+01   3.088978e-01
  2.254540e-01   6.206647e+01   3.099297e-01
  2.257530e-01   6.118559e+01   3.100161e-01
  2.260520e-01   6.162181e+01   3.073111e-01
  2.263510e-01   6.171418e+01   3.085439e-01
  2.266500e-01   6.148659e+01   3.078488e-01
  2.269490e-01   6.161503e+01   3.067969e-01
  2.272480e-01   6.119599e+01   3.082540e-01
  2.275470e-01   6.171044e+01   3.054336e-01
  2.278460e-01   6.186878e+01   3.093091e-01
  2.281450e-01   6.166630e+01   3.060598e-01
  2.284440e-01   6.110431e+01   3.061421e-01
  2.287420e-01   6.137789e+01   3.077021e-01
  2.290410e-01   6.161645e+01   3.021940e-01
  2.293400e-01   6.163124e+01   3.069614e-01
  2.296390e-01   6.137932e+01   3.048571e-01
  2.299380e-01   6.160554e+01   3.059090e-01
  2.302370e-01   6.157830e+01   3.052285e-01
  2.305360e-01   6.121472e+01   3.023954e-01
  2.308350e-01   6.184124e+01   3.082330e-01
  2.311340e-01   6.142968e+01   3.014992e-01
  2.314330e-01   6.103666e+01   3.026740e-01
  2.317320e-01   6.136275e+01   3.045720e-01
  2.320310e-01   6.093432e+01   3.003988e-01
  2.323290e-01   6.174640e+01   3.071238e-01
  2.326280e-01   6.087171e+01   2.995410e-01
  2.329270e-01   6.125298e+01   3.009475e-01
  2.332260e-01   6.151199e+01   3.031288e-01
  2.335250e-01   6.176279e+01   3.030283e-01
  2.338240e-01   6.132348e+01   3.031436e-01
  2.341230e-01   6.116612e+01   2.982932e-01
  2.344220e-01   6.138817e+01   3.018705e-01
  2.347210e-01   6.071405e+01   3.000906e-01
  2.350200e-01   6.136325e+01   3.008653e-01
  2.353190e-01   6.077686e+01   2.997756e-01
  2.356180e-01   6.115029e+01   2.973404e-01
  2.359170e-01   6.128767e+01   3.019793e-01
  2.362150e-01   6.180984e+01   3.012535e-01
  2.365140e-01   6.114017e+01   2.973158e-01
  2.368130e-01   6.085694e+01   2.989223e-01
  2.371120e-01   6.163890e+01   2.994438e-01
  2.374110e-01   6.096947e+01   3.003677e-01
  2.377100e-01   6.065423e+01   2.960187e-01
  2.380090e-01   6.082946e+01   2.978153e-01
  2.383080e-01   6.139184e+01   2.972456e-01
  2.386070e-01   6.083153e+01   2.974763e-01
  2.389060e-01   6.087424e+01   2.972376e-01
  2.392050e-01   6.101209e+01   2.959869e-01
  2.395040e-01   6.065857e+01   2.971675e-01
  2.398020e-01   6.082829e+01   2.955408e-01
  2.401010e-01   6.080193e+01   2.971752e-01
  2.404000e-01   6.105787e+01   2.949793e-01
  2.406990e-01   6.087867e+01   2.962264e-01
  2.409980e-01   6.064683e+01   2.946521e-01
  2.412970e-01   6.085609e+01   2.947139e-01
  2.415960e-01   6.051670e+01   2.947828e-01
  2.418950e-01   6.093073e+01   2.941180e-01
  2.421940e-01   6.008852e+01   2.932927e-01
  2.424930e-01   6.106703e+01   2.965712e-01
  2.427920e-01   6.038087e+01   2.911519e-01
  2.430910e-01   6.080370e+01   2.941430e-01
  2.433890e-01   6.030112e+01   2.919373e-01
  2.436880e-01   6.050958e+01   2.949897e-01
  2.439870e-01   6.054793e+01   2.915544e-01
  2.442860e-01   6.027349e+01   2.903541e-01
  2.445850e-01   6.090670e+01   2.936192e-01
  2.448840e-01   6.033101e+01   2.917914e-01
  2.451830e-01   6.018693e+01   2.929785e-01
  2.454820e-01   6.033563e+01   2.898608e-01
  2.457810e-01   6.038648e+01   2.911655e-01
  2.460800e-01   6.062409e+01   2.920634e-01
  2.463790e-01   6.023310e+01   2.901495e-01
  2.466780e-01   6.057445e+01   2.914019e-01
  2.469770e-01   6.004567e+01   2.892701e-01
  2.472750e-01   6.082091e+01   2.918858e-01
  2.475740e-01   6.037060e+01   2.917782e-01
  2.478730e-01   6.014572e+01   2.865674e-01
  2.481720e-01   6.082188e+01   2.911338e-01
  2.484710e-01   6.035508e+01   2.882134e-01
  2.487700e-01   6.052696e+01   2.917207e-01
  2.490690e-01   6.077774e+01   2.912430e-01
  2.493680e-01   6.027105e+01   2.870733e-01
  2.496670e-01   6.049741e+01   2.915411e-01
  2.499660e-01   6.076246e+01   2.891845e-01
  2.502650e-01   6.026382e+01   2.892623e-01
  2.505640e-01   6.057951e+01   2.870809e-01
  2.508620e-01   6.022486e+01   2.875883e-01
  2.511610e-01   6.051816e+01   2.906204e-01
  2.514600e-01   6.038193e+01   2.871296e-01
  2.517590e-01   6.019254e+01   2.864720e-01
  2.520580e-01   6.009302e+01   2.867528e-01
  2.523570e-01   6.012374e+01   2.871382e-01
  2.526560e-01   6.069966e+01   2.893513e-01
  2.529550e-01   6.031431e+01   2.851207e-01
  2.532540e-01   6.043295e+01   2.852992e-01
  2.535530e-01   6.068585e+01   2.856920e-01
  2.538520e-01   6.013944e+01   2.857279e-01
  2.541510e-01   6.035515e+01   2.847100e-01
  2.544490e-01   6.023564e+01   2.852400e-01
  2.547480e-01   6.025544e+01   2.855933e-01
  2.550470e-01   6.049606e+01   2.844363e-01
  2.553460e-01   5.976790e+01   2.831203e-01
  2.556450e-01   6.033075e+01   2.821567e-01
  2.559440e-01   6.050164e+01   2.854613e-01
  2.562430e-01   6.074664e+01   2.873732e-01
  2.565420e-01   6.059752e+01   2.844734e-01
  2.568410e-01   5.986111e+01   2.819437e-01
  2.571400e-01   5.995395e+01   2.825597e-01
  2.574390e-01   6.006786e+01   2.849443e-01
  2.577380e-01   5.963050e+01   2.828951e-01
  2.580360e-01   5.989897e+01   2.815387e-01
  2.583350e-01   6.031712e+01   2.850257e-01
  2.586340e-01   6.058527e+01   2.825540e-01
  2.589330e-01   6.008627e+01   2.841761e-01
  2.592320e-01   5.959564e+01   2.802368e-01
  2.595310e-01   5.987879e+01   2.818863e-01
  2.598300e-01   6.007927e+01   2.842606e-01
  2.601290e-01   6.006112e+01   2.798692e-01
  2.604280e-01   5.970890e+01   2.824798e-01
  2.607270e-01   5.977696e+01   2.789177e-01
  2.610260e-01   6.022283e+01   2.824967e-01
  2.613250e-01   5.994100e+01   2.824297e-01
  2.616240e-01   5.959126e+01   2.807163e-01
  2.619220e-01   5.987648e+01   2.814858e-01
  2.622210e-01   5.959516e+01   2.780150e-01
  2.625200e-01   5.952514e+01   2.795840e-01
  2.628190e-01   6.046538e+01   2.814902e-01
  2.631180e-01   5.982605e+01   2.782667e-01
  2.634170e-01   6.048259e+01   2.834035e-01
  2.637160e-01   5.977816e+01   2.781553e-01
  2.640150e-01   5.952184e+01   2.802588e-01
  2.643140e-01   6.010661e+01   2.785371e-01
  2.646130e-01   5.966426e+01   2.778902e-01
  2.649120e-01   5.950398e+01   2.805107e-01
  2.652110e-01   6.052618e+01   2.796987e-01
  2.655090e-01   5.973502e+01   2.786280e-01
  2.658080e-01   5.957908e+01   2.766515e-01
  2.661070e-01   5.986146e+01   2.785399e-01
  2.664060e-01   5.967516e+01   2.778205e-01
  2.667050e-01   5.973574e+01   2.782472e-01
  2.670040e-01   5.936399e+01   2.771900e-01
  2.673030e-01   5.994190e+01   2.776815e-01
  2.676020e-01   6.004324e+01   2.780107e-01
  2.679010e-01   5.955599e+01   2.767862e-01
  2.682000e-01   5.974841e+01   2.761075e-01
  2.684990e-01   6.023407e+01   2.782627e-01
  2.687980e-01   5.923859e+01   2.755790e-01
  2.690960e-01   5.956842e+01   2.774769e-01
  2.693950e-01   5.952005e+01   2.744696e-01
  2.696940e-01   5.928399e+01   2.742925e-01
  2.699930e-01   5.929562e+01   2.753383e-01
  2.702920e-01   5.924951e+01   2.749523e-01
  2.705910e-01   6.024783e+01   2.777282e-01
  2.708900e-01   5.967260e+01   2.742706e-01
  2.711890e-01   5.963627e+01   2.760347e-01
  2.714880e-01   5.973501e+01   2.752415e-01
  2.717870e-01   5.915482e+01   2.743623e-01
  2.720860e-01   5.984153e+01   2.749338e-01
  2.723850e-01   5.929503e+01   2.730374e-01
  2.726840e-01   5.922855e+01   2.739802e-01
  2.729820e-01   6.006556e+01   2.757245e-01
  2.732810e-01   5.956911e+01   2.736677e-01
  2.735800e-01   5.934104e+01   2.730525e-01
  2.738790e-01   5.956989e+01   2.741259e-01
  2.741780e-01   5.951752e+01   2.744638e-01
  2.744770e-01   5.957852e+01   2.720651e-01
  2.747760e-01   5.921581e+01   2.725831e-01
  2.750750e-01   5.926773e+01   2.758340e-01
  2.753740e-01   5.986902e+01   2.816656e-01
  2.756730e-01   5.960952e+01   2.825445e-01
  2.759720e-01   5.980713e+01   2.817176e-01
  2.762710e-01   5.918041e+01   2.842585e-01
  2.765690e-01   5.926840e+01   2.837531e-01
  2.768680e-01   5.927737e+01   2.864644e-01
  2.771670e-01   5.924947e+01   2.840142e-01
  2.774660e-01   5.944095e+01   2.852961e-01
  2.777650e-01   5.904400e+01   2.878038e-01
  2.780640e-01   5.909791e+01   2.865558e-01
  2.783630e-01   5.937676e+01   2.876543e-01
  2.786620e-01   5.922411e+01   2.889944e-01
  2.789610e-01   5.978344e+01   2.904643e-01
  2.792600e-01   5.927334e+01   2.920720e-01
  2.795590e-01   6.004462e+01   2.882068e-01
  2.798580e-01   5.879373e+01   2.896770e-01
  2.801560e-01   5.922424e+01   2.902975e-01
  2.804550e-01   5.900053e+01   2.906254e-01
  2.807540e-01   5.953315e+01   2.932703e-01
  2.810530e-01   5.918638e+01   2.896599e-01
  2.813520e-01   5.957543e+01   2.945024e-01
  2.816510e-01   5.907700e+01   2.922564e-01
  2.819500e-01   5.971402e+01   2.939403e-01
  2.822490e-01   5.942754e+01   2.932343e-01
  2.825480e-01   5.986923e+01   2.938724e-01
  2.828470e-01   5.938571e+01   2.960932e-01
  2.831460e-01   5.948137e+01   2.948382e-01
  2.834450e-01   5.964954e+01   2.936691e-01
  2.837430e-01   5.907108e+01   2.939332e-01
  2.840420e-01   5.939288e+01   2.963427e-01
  2.843410e-01   5.934694e+01   3.026920e-01
  2.846400e-01   5.916831e+01   3.043571e-01
  2.849390e-01   5.936714e+01   3.127403e-01
  2.852380e-01   5.937680e+01   3.156688e-01
  2.855370e-01   5.938412e+01   3.188182e-01
  2.858360e-01   5.852417e+01   3.185275e-01
  2.861350e-01   5.892900e+01   3.224499e-01
  2.864340e-01   5.876680e+01   3.267698e-01
  2.867330e-01   5.905477e+01   3.266286e-01
  2.870320e-01   5.881702e+01   3.315648e-01
  2.873310e-01   5.938505e+01   3.300749e-01
  2.876290e-01   5.937300e+01   3.352909e-01
  2.879280e-01   5.858157e+01   3.360934e-01
  2.882270e-01   5.877578e+01   3.329338e-01
  2.885260e-01   5.831880e+01   3.356815e-01
  2.888250e-01   5.890644e+01   3.365094e-01
  2.891240e-01   5.836572e+01   3.400144e-01
  2.894230e-01   5.875308e+01   3.442216e-01
  2.897220e-01   5.844700e+01   3.351945e-01
  2.900210e-01   5.854319e+01   3.443419e-01
  2.903200e-01   5.840149e+01   3.419153e-01
  2.906190e-01   5.828720e+01   3.452575e-01
  2.909180e-01   5.859198e+01   3.470994e-01
  2.912160e-01   5.863197e+01   3.435002e-01
  2.915150e-01   5.847228e+01   3.543449e-01
  2.918140e-01   5.873131e+01   3.469460e-01
  2.921130e-01   5.807226e+01   3.482191e-01
  2.924120e-01   5.868557e+01   3.525947e-01
  2.927110e-01   5.839005e+01   3.507242e-01
  2.930100e-01   5.910307e+01   3.620577e-01
  2.933090e-01   5.831767e+01   3.538761e-01
  2.936080e-01   5.833390e+01   3.515367e-01
  2.939070e-01   5.846154e+01   3.575780e-01
  2.942060e-01   5.803316e+01   3.568856e-01
  2.945050e-01   5.802373e+01   3.643387e-01
  2.948030e-01   5.821950e+01   3.554002e-01
  2.951020e-01   5.800045e+01   3.601470e-01
  2.954010e-01   5.872188e+01   3.641076e-01
  2.957000e-01   5.853862e+01   3.652889e-01
  2.959990e-01   5.842729e+01   3.645020e-01
  2.962980e-01   5.846554e+01   3.652812e-01
  2.965970e-01   5.836555e+01   3.685469e-01
  2.968960e-01   5.815430e+01   3.676530e-01
  2.971950e-01   5.831463e+01   3.665847e-01
  2.974940e-01   5.848356e+01   3.657795e-01
  2.977930e-01   5.842586e+01   3.689646e-01
  2.980920e-01   5.847933e+01   3.693611e-01
  2.983900e-01   5.868160e+01   3.730047e-01
  2.986890e-01   5.891816e+01   3.696054e-01
  2.989880e-01   5.835232e+01   3.717236e-01
  2.992870e-01   5.860107e+01   3.734522e-01
  2.995860e-01   5.785748e+01   3.731964e-01
  2.998850e-01   5.795134e+01   3.713762e-01
  3.001840e-01   5.821328e+01   3.745808e-01
  3.004830e-01   5.829521e+01   3.797189e-01
  3.007820e-01   5.815263e+01   3.777738e-01
  3.010810e-01   5.814413e+01   3.750766e-01
  3.013800e-01   5.782179e+01   3.796677e-01
  3.016790e-01   5.853501e+01   3.809982e-01
  3.019780e-01   5.851699e+01   3.829551e-01
  3.022760e-01   5.804083e+01   3.831766e-01
  3.025750e-01   5.817418e+01   3.815788e-01
  3.028740e-01   5.817545e+01   3.870030e-01
  3.031730e-01   5.724081e+01   3.820642e-01
  3.034720e-01   5.828656e+01   3.871088e-01
  3.037710e-01   5.803277e+01   3.860026e-01
  3.040700e-01   5.797049e+01   3.876433e-01
  3.043690e-01   5.827443e+01   3.932707e-01
  3.046680e-01   5.772574e+01   3.900477e-01
  3.049670e-01   5.869872e+01   3.898032e-01
  3.052660e-01   5.751822e+01   3.926455e-01
  3.055650e-01   5.824696e+01   3.937313e-01
  3.058630e-01   5.775651e+01   3.974239e-01
  3.061620e-01   5.806572e+01   3.911946e-01
  3.064610e-01   5.781459e+01   3.953417e-01
  3.067600e-01   5.725298e+01   3.994631e-01
  3.070590e-01   5.810926e+01   3.963479e-01
  3.073580e-01   5.836225e+01   4.033144e-01
  3.076570e-01   5.846675e+01   3.964326e-01
  3.079560e-01   5.810515e+01   4.015377e-01
  3.082550e-01   5.757793e+01   3.997118e-01
  3.085540e-01   5.811416e+01   4.012743e-01
  3.088530e-01   5.854555e+01   4.078765e-01
  3.091520e-01   5.753964e+01   3.984105e-01
  3.094500e-01   5.807266e+01   4.090030e-01
  3.097490e-01   5.785746e+01   4.063902e-01
  3.100480e-01   5.888053e+01   4.069057e-01
  3.103470e-01   5.743574e+01   4.130999e-01
  3.106460e-01   5.797775e+01   4.028759e-01
  3.109450e-01   5.813764e+01   4.152900e-01
  3.112440e-01   5.768499e+01   4.067066e-01
  3.115430e-01   5.840599e+01   4.146233e-01
  3.118420e-01   5.720452e+01   4.148851e-01
  3.121410e-01   5.776312e+01   4.104217e-01
  3.124400e-01   5.781773e+01   4.181028e-01
  3.127390e-01   5.733652e+01   4.104901e-01
  3.130380e-01   5.857044e+01   4.238785e-01
  3.133360e-01   5.787292e+01   4.189731e-01
  3.136350e-01   5.775726e+01   4.178841e-01
  3.139340e-01   5.799438e+01   4.249043e-01
  3.142330e-01   5.781291e+01   4.177513e-01
  3.145320e-01   5.765701e+01   4.275584e-01
  3.148310e-01   5.792601e+01   4.236082e-01
  3.151300e-01   5.839378e+01   4.253152e-01
  3.154290e-01   5.844014e+01   4.304523e-01
  3.157280e-01   5.810723e+01   4.263725e-01
  3.160270e-01   5.755513e+01   4.326597e-01
  3.163260e-01   5.792890e+01   4.257177e-01
  3.166250e-01   5.726566e+01   4.315703e-01
  3.169230e-01   5.834826e+01   4.330298e-01
  3.172220e-01   5.748857e+01   4.346597e-01
  3.175210e-01   5.763809e+01   4.348466e-01
  3.178200e-01   5.662203e+01   4.280345e-01
  3.181190e-01   5.790836e+01   4.408684e-01
  3.184180e-01   5.759702e+01   4.350695e-01
  3.187170e-01   5.798381e+01   4.443236e-01
  3.190160e-01   5.696090e+01   4.392015e-01
  3.193150e-01   5.778434e+01   4.357764e-01
  3.196140e-01   5.799475e+01   4.480129e-01
  3.199130e-01   5.737927e+01   4.392400e-01
  3.202120e-01   5.770429e+01   4.477103e-01
  3.205100e-01   5.815128e+01   4.482068e-01
  3.208090e-01   5.773185e+01   4.433572e-01
  3.211080e-01   5.816518e+01   4.519943e-01
  3.214070e-01   5.811826e+01   4.440391e-01
  3.217060e-01   5.837280e+01   4.523800e-01
  3.220050e-01   5.700839e+01   4.441867e-01
  3.223040e-01   5.696091e+01   4.419826e-01
  3.226030e-01   5.698930e+01   4.533395e-01
  3.229020e-01   5.816533e+01   4.426324e-01
  3.232010e-01   5.733410e+01   4.517018e-01
  3.235000e-01   5.749039e+01   4.472911e-01
  3.237990e-01   5.768250e+01   4.513752e-01
  3.240970e-01   5.715602e+01   4.561838e-01
  3.243960e-01   5.769594e+01   4.489175e-01
  3.246950e-01   5.714497e+01   4.579077e-01
  3.249940e-01   5.688497e+01   4.490841e-01
  3.252930e-01   5.725395e+01   4.578997e-01
  3.255920e-01   5.752366e+01   4.616690e-01
  3.258910e-01   5.789646e+01   4.586874e-01
  3.261900e-01   5.750734e+01   4.643430e-01
  3.264890e-01   5.789116e+01   4.604408e-01
  3.267880e-01   5.743022e+01   4.622010e-01
  3.270870e-01   5.685547e+01   4.677760e-01
  3.273860e-01   5.827535e+01   4.678978e-01
  3.276850e-01   5.679389e+01   4.675226e-01
  3.279830e-01   5.685056e+01   4.607705e-01
  3.282820e-01   5.788366e+01   4.744084e-01
  3.285810e-01   5.741499e+01   4.705515e-01
  3.288800e-01   5.713599e+01   4.727960e-01
  3.291790e-01   5.789075e+01   4.720156e-01
  3.294780e-01   5.679717e+01   4.748456e-01
  3.297770e-01   5.739610e+01   4.798696e-01
  3.300760e-01   5.762499e+01   4.758011e-01
  3.303750e-01   5.711171e+01   4.812405e-01
  3.306740e-01   5.726201e+01   4.752893e-01
  3.309730e-01   5.834242e+01   4.884991e-01
  3.312720e-01   5.732956e+01   4.879509e-01
  3.315700e-01   5.784300e+01   4.812236e-01
  3.318690e-01   5.682496e+01   4.895793e-01
  3.321680e-01   5.735882e+01   4.807355e-01
  3.324670e-01   5.755855e+01   4.938329e-01
  3.327660e-01   5.774166e+01   4.918683e-01
  3.330650e-01   5.752983e+01   4.915105e-01
  3.333640e-01   5.715373e+01   4.977045e-01
  3.336630e-01   5.807518e+01   4.900380e-01
  3.339620e-01   5.675136e+01   4.988179e-01
  3.342610e-01   5.724878e+01   4.941670e-01
  3.345600e-01   5.697299e+01   4.980606e-01
  3.348590e-01   5.788962e+01   5.109588e-01
  3.351570e-01   5.806698e+01   4.960092e-01
  3.354560e-01   5.656644e+01   5.087412e-01
  3.357550e-01   5.699421e+01   4.941839e-01
  3.360540e-01   5.744403e+01   5.108205e-01
  3.363530e-01   5.733228e+01   5.165699e-01
  3.366520e-01   5.785184e+01   5.036310e-01
  3.369510e-01   5.680928e+01   5.206604e-01
  3.372500e-01   5.665515e+01   4.966693e-01
  3.375490e-01   5.701595e+01   5.189920e-01
  3.378480e-01   5.652627e+01   5.141940e-01
  3.381470e-01   5.658758e+01   5.132041e-01
  3.384460e-01   5.699429e+01   5.289052e-01
  3.387450e-01   5.748111e+01   5.097614e-01
  3.390430e-01   5.715147e+01   5.269039e-01
  3.393420e-01   5.681980e+01   5.226923e-01
  3.396410e-01   5.864713e+01   5.317076e-01
  3.399400e-01   5.668487e+01   5.380532e-01
  3.402390e-01   5.627314e+01   5.105203e-01
  3.405380e-01   5.680114e+01   5.357168e-01
  3.408370e-01   5.639549e+01   5.261194e-01
  3.411360e-01   5.761492e+01   5.352642e-01
  3.414350e-01   5.730795e+01   5.410023e-01
  3.417340e-01   5.715124e+01   5.324059e-01
  3.420330e-01   5.722161e+01   5.488142e-01
  3.423320e-01   5.772930e+01   5.357952e-01
  3.426300e-01   5.600760e+01   5.422065e-01
  3.429290e-01   5.685136e+01   5.440134e-01
  3.432280e-01   5.695329e+01   5.422648e-01
  3.435270e-01   5.724804e+01   5.624187e-01
  3.438260e-01   5.768320e+01   5.420386e-01
  3.441250e-01   5.659167e+01   5.559436e-01
  3.444240e-01   5.722079e+01   5.511178e-01
  3.447230e-01   5.699233e+01   5.547109e-01
  3.450220e-01   5.725238e+01   5.674396e-01
  3.453210e-01   5.634496e+01   5.468838e-01
  3.456200e-01   5.743439e+01   5.734844e-01
  3.459190e-01   5.684836e+01   5.572030e-01
  3.462170e-01   5.741066e+01   5.707773e-01
  3.465160e-01   5.739153e+01   5.698272e-01
  3.468150e-01   5.650947e+01   5.645868e-01
  3.471140e-01   5.724856e+01   5.832587e-01
  3.474130e-01   5.668436e+01   5.646177e-01
  3.477120e-01   5.760510e+01   5.850722e-01
  3.480110e-01   5.688185e+01   5.750925e-01
  3.483100e-01   5.714046e+01   5.781801e-01
  3.486090e-01   5.675769e+01   5.910656e-01
  3.489080e-01   5.736277e+01   5.793037e-01
  3.492070e-01   5.675173e+01   5.919996e-01
  3.495060e-01   5.716537e+01   5.828348e-01
  3.498040e-01   5.683248e+01   5.933909e-01
  3.501030e-01   5.668376e+01   5.935879e-01
  3.504020e-01   5.652889e+01   5.918039e-01
  3.507010e-01   5.607957e+01   6.034598e-01
  3.510000e-01   5.658026e+01   5.872785e-01
  3.512990e-01   5.591074e+01   6.025508e-01
  3.515980e-01   5.774541e+01   6.041095e-01
  3.518970e-01   5.648516e+01   6.109092e-01
  3.521960e-01   5.586750e+01   6.162398e-01
  3.524950e-01   5.778599e+01   6.033137e-01
  3.527940e-01   5.694423e+01   6.255342e-01
  3.530930e-01   5.715262e+01   6.102554e-01
  3.533920e-01   5.675160e+01   6.233429e-01
  3.536900e-01   5.749688e+01   6.297083e-01
  3.539890e-01   5.620563e+01   6.192165e-01
  3.542880e-01   5.694050e+01   6.384123e-01
  3.545870e-01   5.631998e+01   6.100153e-01
  3.548860e-01   5.653428e+01   6.325470e-01
  3.551850e-01   5.713340e+01   6.243063e-01
  3.554840e-01   5.750388e+01   6.379483e-01
  3.557830e-01   5.675416e+01   6.361630e-01
  3.560820e-01   5.737532e+01   6.178683e-01
  3.563810e-01   5.649817e+01   6.335325e-01
  3.566800e-01   5.700154e+01   6.213463e-01
  3.569790e-01   5.584612e+01   6.346560e-01
  3.572770e-01   5.792581e+01   6.451351e-01
  3.575760e-01   5.781321e+01   6.180492e-01
  3.578750e-01   5.736486e+01   6.558662e-01
  3.581740e-01   5.718294e+01   6.257073e-01
  3.584730e-01   5.739486e+01   6.560376e-01
  3.587720e-01   5.655242e+01   6.398790e-01
  3.590710e-01   5.646639e+01   6.381708e-01
  3.593700e-01   5.794976e+01   6.712978e-01
  3.596690e-01   5.736028e+01   6.395510e-01
  3.599680e-01   5.689300e+01   6.665217e-01
  3.602670e-01   5.592670e+01   6.437719e-01
  3.605660e-01   5.571015e+01   6.581980e-01
  3.608640e-01   5.730351e+01   6.846634e-01
  3.611630e-01   5.656498e+01   6.449110e-01
  3.614620e-01   5.707952e+01   6.878049e-01
  3.617610e-01   5.728146e+01   6.633336e-01
  3.620600e-01   5.506322e+01   6.726040e-01
  3.623590e-01   5.642119e+01   6.779063e-01
  3.626580e-01   5.643748e+01   6.780041e-01
  3.629570e-01   5.658691e+01   6.971708e-01
  3.632560e-01   5.660337e+01   6.675873e-01
  3.635550e-01   5.621091e+01   7.061761e-01
  3.638540e-01   5.646221e+01   6.901563e-01
  3.641530e-01   5.620260e+01   6.932256e-01
  3.644510e-01   5.887752e+01   7.403196e-01
  3.647500e-01   5.773340e+01   6.887192e-01
  3.650490e-01   5.700492e+01   7.266640e-01
  3.653480e-01   5.759949e+01   7.131731e-01
  3.656470e-01   5.717822e+01   7.190096e-01
  3.659460e-01   5.648854e+01   7.361047e-01
  3.662450e-01   5.637357e+01   7.039002e-01
  3.665440e-01   5.614720e+01   7.512382e-01
  3.668430e-01   5.682496e+01   7.150764e-01
  3.671420e-01   5.648437e+01   7.436661e-01
  3.674410e-01   5.646093e+01   7.340640e-01
  3.677400e-01   5.762987e+01   7.550916e-01
  3.680390e-01   5.677539e+01   7.785490e-01
  3.683370e-01   5.687708e+01   7.294331e-01
  3.686360e-01   5.587565e+01   7.637734e-01
  3.689350e-01   5.730987e+01   7.569659e-01
  3.692340e-01   5.722838e+01   7.772697e-01
  3.695330e-01   5.624868e+01   7.977934e-01
  3.698320e-01   5.833360e+01   7.577070e-01
  3.701310e-01   5.662168e+01   8.028416e-01
  3.704300e-01   5.723726e+01   7.687877e-01
  3.707290e-01   5.552182e+01   7.974113e-01
  3.710280e-01   5.747074e+01   8.064133e-01
  3.713270e-01   5.747002e+01   7.946007e-01
  3.716260e-01   5.645532e+01   8.350245e-01
  3.719240e-01   5.657120e+01   7.815760e-01
  3.722230e-01   5.646620e+01   8.378476e-01
  3.725220e-01   5.580891e+01   8.043600e-01
  3.728210e-01   5.682323e+01   8.296467e-01
  3.731200e-01   5.735612e+01   8.830291e-01
  3.734190e-01   5.610158e+01   7.967496e-01
  3.737180e-01   5.685195e+01   8.759941e-01
  3.740170e-01   5.842417e+01   8.359114e-01
  3.743160e-01   5.664890e+01   8.807420e-01
  3.746150e-01   5.646052e+01   8.729733e-01
  3.749140e-01   5.604724e+01   8.488109e-01
  3.752130e-01   5.637996e+01   9.123257e-01
  3.755110e-01   5.624310e+01   8.474153e-01
  3.758100e-01   5.679332e+01   9.156641e-01
  3.761090e-01   5.657882e+01   8.866455e-01
  3.764080e-01   5.626517e+01   9.078571e-01
  3.767070e-01   5.720243e+01   9.571032e-01
  3.770060e-01   5.666298e+01   8.745371e-01
  3.773050e-01   5.527273e+01   9.488968e-01
  3.776040e-01   5.600553e+01   9.128641e-01
  3.779030e-01   5.735692e+01   9.543594e-01
  3.782020e-01   5.770892e+01   1.033984e+00
  3.785010e-01   5.762050e+01   9.082263e-01
  3.788000e-01   5.623132e+01   1.015694e+00
  3.790990e-01   5.640887e+01   9.385849e-01
  3.793970e-01   5.724788e+01   1.015027e+00
  3.796960e-01   5.692173e+01   1.007346e+00
  3.799950e-01   5.691330e+01   9.887878e-01
  3.802940e-01   5.458799e+01   1.076579e+00
  3.805930e-01   5.757828e+01   9.643373e-01
  3.808920e-01   5.600283e+01   1.096620e+00
  3.811910e-01   5.617628e+01   1.015197e+00
  3.814900e-01   5.683221e+01   1.074604e+00
  3.817890e-01   5.540598e+01   1.158573e+00
  3.820880e-01   5.427541e+01   9.745008e-01
  3.823870e-01   5.695993e+01   1.182311e+00
  3.826860e-01   5.631205e+01   1.031557e+00
  3.829840e-01   5.594944e+01   1.195293e+00
  3.832830e-01   5.743651e+01   1.157561e+00
  3.835820e-01   5.642320e+01   1.119984e+00
  3.838810e-01   5.782934e+01   1.267687e+00
  3.841800e-01   5.690718e+01   1.111774e+00
  3.844790e-01   5.482852e+01   1.243536e+00
  3.847780e-01   5.504258e+01   1.154768e+00
  3.850770e-01   5.832196e+01   1.292221e+00
  3.853760e-01   5.701578e+01   1.362938e+00
  3.856750e-01   5.647194e+01   1.169665e+00
  3.859740e-01   5.604884e+01   1.375251e+00
  3.862730e-01   5.474474e+01   1.233415e+00
  3.865710e-01   5.817472e+01   1.401089e+00
  3.868700e-01   5.661999e+01   1.407604e+00
  3.871690e-01   5.458347e+01   1.300344e+00
  3.874680e-01   5.586839e+01   1.514944e+00
  3.877670e-01   5.652984e+01   1.345567e+00
  3.880660e-01   5.557336e+01   1.544897e+00
  3.883650e-01   5.749984e+01   1.489113e+00
  3.886640e-01   5.522024e+01   1.522774e+00
  3.889630e-01   5.892774e+01   1.711830e+00
  3.892620e-01   5.564463e+01   1.495737e+00
  3.895610e-01   5.406544e+01   1.684617e+00
  3.898600e-01   5.713753e+01   1.685627e+00
  3.901580e-01   5.949748e+01   1.792288e+00
  3.904570e-01   5.264070e+01   1.884839e+00
  3.907560e-01   5.632255e+01   1.719422e+00
  3.910550e-01   5.571015e+01   1.974594e+00
  3.913540e-01   5.431040e+01   1.949630e+00
  3.916530e-01   5.606009e+01   1.980786e+00
  3.919520e-01   5.621756e+01   2.576728e+00
  3.922510e-01   5.557018e+01   1.972112e+00
  3.925500e-01   5.618607e+01   2.660487e+00
  3.928490e-01   5.658500e+01   2.437288e+00
  3.931480e-01   5.454836e+01   2.621427e+00
  3.934470e-01   0.000000e+00   0.000000e+00
  3.937460e-01   5.580814e+01   2.651525e+00
creator: radaver
creator-version: 3725
header-file: /nas_data/SAXS_data/20151104Workshop/header/JH1_0008.txt
image-file: /nas_data/Pilatus1M/20151104_Workshop/JH1_0008.tif
angular-axis-file: /nas_data/SAXS_data/20151104Workshop/q20151029.dat
beamstop-mask-file: /nas_data/SAXS_data/20151104Workshop/fit2d20151031.msk
detector-response-file: none
beam-center-x: 949.7700
beam-center-y: 918.8000
unit-time: 1.0000
channel-first: 10
channel-last: 1315
Exposure time [s]: 1.093749
Transmitted Beam: 0.483835
Incident Beam: 0.483835
Code: JH1
Concentration [mg/ml]: 1
Run Number: 0008
