# Supplementary material for: SAXS analysis of a soluble cytosolic NgBR construct including extracellular and transmembrane domains
Source: PLoS One. 2018 Jan 18;13(1):e0191371. doi: 10.1371/journal.pone.0191371 (PMC5773207; doi:10.1371/journal.pone.0191371)
Supplement: S1 File — (ZIP) [file pone.0191371.s001.zip › JH1_0009.dat]

Sample:   c= 1.0000 mg/ml  Code: JH1
  3.656810e-03   2.265889e+04   4.139924e+01
  3.955720e-03   2.202673e+04   2.803368e+01
  4.254640e-03   1.911473e+04   2.340212e+01
  4.553560e-03   1.540339e+04   2.025452e+01
  4.852480e-03   1.249041e+04   1.707611e+01
  5.151400e-03   1.054370e+04   1.549888e+01
  5.450320e-03   8.730247e+03   1.339561e+01
  5.749240e-03   7.449211e+03   1.198906e+01
  6.048150e-03   6.352049e+03   1.085175e+01
  6.347070e-03   5.485053e+03   9.580633e+00
  6.645990e-03   4.799513e+03   8.922555e+00
  6.944910e-03   4.226347e+03   8.060706e+00
  7.243830e-03   3.749676e+03   7.357059e+00
  7.542750e-03   3.337115e+03   6.914195e+00
  7.841670e-03   3.014676e+03   6.206296e+00
  8.140580e-03   2.711489e+03   5.967133e+00
  8.439500e-03   2.466028e+03   5.484995e+00
  8.738420e-03   2.256018e+03   5.196199e+00
  9.037340e-03   2.083531e+03   4.828361e+00
  9.336260e-03   1.913138e+03   4.546710e+00
  9.635180e-03   1.768697e+03   4.359266e+00
  9.934100e-03   1.622598e+03   4.039891e+00
  1.023300e-02   1.494093e+03   3.972879e+00
  1.053190e-02   1.372697e+03   3.862386e+00
  1.083090e-02   1.275529e+03   3.723176e+00
  1.112980e-02   1.176038e+03   3.544598e+00
  1.142870e-02   1.090227e+03   3.393712e+00
  1.172760e-02   1.007460e+03   3.253274e+00
  1.202650e-02   9.407450e+02   3.135016e+00
  1.232540e-02   8.728044e+02   3.003143e+00
  1.262440e-02   8.057052e+02   2.831746e+00
  1.292330e-02   7.540750e+02   2.697257e+00
  1.322220e-02   6.981465e+02   2.595304e+00
  1.352110e-02   6.481416e+02   2.475500e+00
  1.382000e-02   6.074483e+02   2.372917e+00
  1.411900e-02   5.651908e+02   2.277755e+00
  1.441790e-02   5.298895e+02   2.189589e+00
  1.471680e-02   4.949698e+02   2.106159e+00
  1.501570e-02   4.610974e+02   1.990802e+00
  1.531460e-02   4.393539e+02   1.934522e+00
  1.561350e-02   4.069052e+02   1.829051e+00
  1.591250e-02   3.815505e+02   1.786754e+00
  1.621140e-02   3.630755e+02   1.712906e+00
  1.651030e-02   3.441577e+02   1.650148e+00
  1.680920e-02   3.268382e+02   1.608091e+00
  1.710810e-02   3.063938e+02   1.560251e+00
  1.740710e-02   2.923526e+02   1.502151e+00
  1.770600e-02   2.787450e+02   1.452033e+00
  1.800490e-02   2.633966e+02   1.400333e+00
  1.830380e-02   2.524226e+02   1.381775e+00
  1.860270e-02   2.388812e+02   1.318097e+00
  1.890170e-02   2.276299e+02   1.286681e+00
  1.920060e-02   2.168343e+02   1.243896e+00
  1.949950e-02   2.101247e+02   1.238602e+00
  1.979840e-02   1.993469e+02   1.183782e+00
  2.009730e-02   1.951487e+02   1.158403e+00
  2.039620e-02   1.877136e+02   1.134061e+00
  2.069520e-02   1.788904e+02   1.101120e+00
  2.099410e-02   1.746643e+02   1.095920e+00
  2.129300e-02   1.665363e+02   1.042074e+00
  2.159190e-02   1.609353e+02   1.059703e+00
  2.189080e-02   1.553423e+02   1.046937e+00
  2.218980e-02   1.516797e+02   1.052342e+00
  2.248870e-02   1.457640e+02   1.050021e+00
  2.278760e-02   1.407257e+02   1.021550e+00
  2.308650e-02   1.380728e+02   1.043017e+00
  2.338540e-02   1.317092e+02   1.016583e+00
  2.368430e-02   1.312262e+02   9.962843e-01
  2.398330e-02   1.249152e+02   9.941496e-01
  2.428220e-02   1.247288e+02   9.713067e-01
  2.458110e-02   1.228569e+02   9.964026e-01
  2.488000e-02   1.159084e+02   9.420025e-01
  2.517890e-02   1.172256e+02   9.360391e-01
  2.547790e-02   1.115676e+02   9.260715e-01
  2.577680e-02   1.096918e+02   9.108776e-01
  2.607570e-02   1.093077e+02   9.166441e-01
  2.637460e-02   1.071957e+02   9.004542e-01
  2.667350e-02   1.059594e+02   8.728405e-01
  2.697250e-02   1.022613e+02   8.310357e-01
  2.727140e-02   1.025009e+02   8.011309e-01
  2.757030e-02   1.003348e+02   7.939363e-01
  2.786920e-02   9.866230e+01   7.782933e-01
  2.816810e-02   9.740312e+01   7.610548e-01
  2.846700e-02   9.526228e+01   7.433524e-01
  2.876600e-02   9.411287e+01   7.299520e-01
  2.906490e-02   9.359763e+01   7.301405e-01
  2.936380e-02   9.282617e+01   7.217110e-01
  2.966270e-02   9.188375e+01   7.127699e-01
  2.996160e-02   9.012360e+01   7.069441e-01
  3.026060e-02   8.983212e+01   6.946844e-01
  3.055950e-02   8.786343e+01   6.860563e-01
  3.085840e-02   8.862623e+01   6.861186e-01
  3.115730e-02   8.609473e+01   6.734170e-01
  3.145620e-02   8.634425e+01   6.679119e-01
  3.175510e-02   8.550953e+01   6.664992e-01
  3.205410e-02   8.389152e+01   6.565656e-01
  3.235300e-02   8.274932e+01   6.494389e-01
  3.265190e-02   8.353203e+01   6.405296e-01
  3.295080e-02   8.082431e+01   6.341941e-01
  3.324970e-02   8.210609e+01   6.383638e-01
  3.354870e-02   8.090218e+01   6.320097e-01
  3.384760e-02   8.141328e+01   6.266826e-01
  3.414650e-02   8.013012e+01   6.217244e-01
  3.444540e-02   7.934123e+01   6.101547e-01
  3.474430e-02   7.925387e+01   6.151849e-01
  3.504330e-02   8.000320e+01   6.104269e-01
  3.534220e-02   7.699308e+01   5.995720e-01
  3.564110e-02   7.722728e+01   5.997433e-01
  3.594000e-02   7.678170e+01   5.865644e-01
  3.623890e-02   7.705265e+01   5.975947e-01
  3.653780e-02   7.609973e+01   5.778245e-01
  3.683680e-02   7.552199e+01   5.831162e-01
  3.713570e-02   7.637468e+01   5.870982e-01
  3.743460e-02   7.473505e+01   5.712961e-01
  3.773350e-02   7.542555e+01   5.732676e-01
  3.803240e-02   7.399016e+01   5.813395e-01
  3.833140e-02   7.381510e+01   5.944524e-01
  3.863030e-02   7.441954e+01   6.061598e-01
  3.892920e-02   7.370387e+01   6.016692e-01
  3.922810e-02   7.357482e+01   6.034982e-01
  3.952700e-02   7.443215e+01   6.030701e-01
  3.982600e-02   7.344632e+01   6.077628e-01
  4.012490e-02   7.438165e+01   6.020881e-01
  4.042380e-02   7.273255e+01   6.032003e-01
  4.072270e-02   7.231867e+01   5.991089e-01
  4.102160e-02   7.217886e+01   5.977456e-01
  4.132050e-02   7.120196e+01   5.944653e-01
  4.161950e-02   7.167724e+01   5.902811e-01
  4.191840e-02   7.101389e+01   5.952441e-01
  4.221730e-02   7.104043e+01   5.876531e-01
  4.251620e-02   7.280009e+01   6.026836e-01
  4.281510e-02   7.059483e+01   5.843070e-01
  4.311410e-02   7.080979e+01   5.859457e-01
  4.341300e-02   7.034334e+01   5.870308e-01
  4.371190e-02   7.009284e+01   5.844724e-01
  4.401080e-02   6.970294e+01   5.828445e-01
  4.430970e-02   7.058045e+01   5.820190e-01
  4.460860e-02   7.024520e+01   5.813733e-01
  4.490760e-02   6.972431e+01   5.806932e-01
  4.520650e-02   6.956602e+01   5.756339e-01
  4.550540e-02   6.864773e+01   5.747247e-01
  4.580430e-02   6.934535e+01   5.754454e-01
  4.610320e-02   6.892136e+01   5.708079e-01
  4.640220e-02   6.857429e+01   5.736877e-01
  4.670110e-02   6.855022e+01   5.650468e-01
  4.700000e-02   6.873675e+01   5.679172e-01
  4.729890e-02   6.821224e+01   5.678638e-01
  4.759780e-02   6.942382e+01   5.721700e-01
  4.789680e-02   6.804720e+01   5.629699e-01
  4.819570e-02   6.868843e+01   5.649209e-01
  4.849460e-02   6.785516e+01   5.635647e-01
  4.879350e-02   6.710447e+01   5.542986e-01
  4.909240e-02   6.756242e+01   5.637449e-01
  4.939130e-02   6.692965e+01   5.515764e-01
  4.969030e-02   6.698085e+01   5.537877e-01
  4.998920e-02   6.803404e+01   5.574501e-01
  5.028810e-02   6.704123e+01   5.513736e-01
  5.058700e-02   6.752304e+01   5.573758e-01
  5.088590e-02   6.646448e+01   5.438052e-01
  5.118490e-02   6.754074e+01   5.554254e-01
  5.148380e-02   6.708894e+01   5.509096e-01
  5.178270e-02   6.632081e+01   5.406788e-01
  5.208160e-02   6.705312e+01   5.494496e-01
  5.238050e-02   6.655443e+01   5.416302e-01
  5.267940e-02   6.691426e+01   5.508513e-01
  5.297840e-02   6.659948e+01   5.424461e-01
  5.327730e-02   6.741418e+01   5.432213e-01
  5.357620e-02   6.609601e+01   5.397616e-01
  5.387510e-02   6.658066e+01   5.386073e-01
  5.417400e-02   6.529639e+01   5.383724e-01
  5.447300e-02   6.615402e+01   5.338127e-01
  5.477190e-02   6.807082e+01   5.427287e-01
  5.507080e-02   6.595916e+01   5.342443e-01
  5.536970e-02   6.673857e+01   5.355563e-01
  5.566860e-02   6.540861e+01   5.338455e-01
  5.596760e-02   6.600955e+01   5.302186e-01
  5.626650e-02   6.586614e+01   5.320443e-01
  5.656540e-02   6.507434e+01   5.270430e-01
  5.686430e-02   6.571987e+01   5.266867e-01
  5.716320e-02   6.540945e+01   5.219578e-01
  5.746210e-02   6.616717e+01   5.302544e-01
  5.776110e-02   6.590181e+01   5.309829e-01
  5.806000e-02   6.577777e+01   5.222762e-01
  5.835890e-02   6.504543e+01   5.199310e-01
  5.865780e-02   6.533323e+01   5.182403e-01
  5.895670e-02   6.594513e+01   5.305576e-01
  5.925570e-02   6.637979e+01   5.201181e-01
  5.955460e-02   6.584112e+01   5.248345e-01
  5.985350e-02   6.544404e+01   5.158835e-01
  6.015240e-02   6.584854e+01   5.191527e-01
  6.045130e-02   6.484695e+01   5.157478e-01
  6.075020e-02   6.610370e+01   5.157117e-01
  6.104920e-02   6.441572e+01   5.129186e-01
  6.134810e-02   6.415403e+01   5.124294e-01
  6.164700e-02   6.553799e+01   5.097185e-01
  6.194590e-02   6.582808e+01   5.190720e-01
  6.224480e-02   6.566738e+01   5.070424e-01
  6.254380e-02   6.482364e+01   5.123318e-01
  6.284270e-02   6.589482e+01   5.182146e-01
  6.314160e-02   6.562115e+01   5.047781e-01
  6.344050e-02   6.497682e+01   5.096731e-01
  6.373940e-02   6.571239e+01   5.040948e-01
  6.403840e-02   6.525863e+01   5.102380e-01
  6.433730e-02   6.478547e+01   5.031056e-01
  6.463620e-02   6.470828e+01   4.987012e-01
  6.493510e-02   6.490746e+01   5.104814e-01
  6.523400e-02   6.538695e+01   5.018199e-01
  6.553290e-02   6.419981e+01   4.997948e-01
  6.583190e-02   6.457877e+01   4.992176e-01
  6.613080e-02   6.575595e+01   4.991836e-01
  6.642970e-02   6.515809e+01   5.061214e-01
  6.672860e-02   6.471132e+01   4.937207e-01
  6.702750e-02   6.463526e+01   4.984197e-01
  6.732650e-02   6.494878e+01   4.961103e-01
  6.762540e-02   6.482373e+01   4.956325e-01
  6.792430e-02   6.430083e+01   4.956199e-01
  6.822320e-02   6.445602e+01   4.883872e-01
  6.852210e-02   6.459819e+01   4.962635e-01
  6.882110e-02   6.478470e+01   4.930194e-01
  6.912000e-02   6.411346e+01   4.899728e-01
  6.941890e-02   6.414546e+01   4.867333e-01
  6.971780e-02   6.447013e+01   4.874876e-01
  7.001670e-02   6.516682e+01   4.964452e-01
  7.031560e-02   6.419754e+01   4.859825e-01
  7.061460e-02   6.434111e+01   4.869996e-01
  7.091350e-02   6.456438e+01   4.864236e-01
  7.121240e-02   6.453498e+01   4.825863e-01
  7.151130e-02   6.491118e+01   4.901086e-01
  7.181020e-02   6.397623e+01   4.800348e-01
  7.210920e-02   6.371641e+01   4.822850e-01
  7.240810e-02   6.458687e+01   4.809481e-01
  7.270700e-02   6.514138e+01   4.890665e-01
  7.300590e-02   6.474703e+01   4.829179e-01
  7.330480e-02   6.472280e+01   4.774023e-01
  7.360370e-02   6.458911e+01   4.827886e-01
  7.390270e-02   6.462835e+01   4.774987e-01
  7.420160e-02   6.412228e+01   4.828874e-01
  7.450050e-02   6.363135e+01   4.720432e-01
  7.479940e-02   6.506789e+01   4.786734e-01
  7.509830e-02   6.347305e+01   4.767830e-01
  7.539730e-02   6.427234e+01   4.726674e-01
  7.569620e-02   6.408386e+01   4.728438e-01
  7.599510e-02   6.502131e+01   4.793955e-01
  7.629400e-02   6.436552e+01   4.708510e-01
  7.659290e-02   6.404410e+01   4.740108e-01
  7.689190e-02   6.542296e+01   4.747030e-01
  7.719080e-02   6.456831e+01   4.741905e-01
  7.748970e-02   6.410444e+01   4.690415e-01
  7.778860e-02   6.443571e+01   4.732677e-01
  7.808750e-02   6.437883e+01   4.696183e-01
  7.838640e-02   6.412375e+01   4.661604e-01
  7.868540e-02   6.420120e+01   4.677008e-01
  7.898430e-02   6.350444e+01   4.626618e-01
  7.928320e-02   6.446228e+01   4.716345e-01
  7.958210e-02   6.409047e+01   4.615127e-01
  7.988100e-02   6.396329e+01   4.664134e-01
  8.018000e-02   6.437058e+01   4.653917e-01
  8.047890e-02   6.381625e+01   4.629717e-01
  8.077780e-02   6.463123e+01   4.650932e-01
  8.107670e-02   6.342553e+01   4.583076e-01
  8.137560e-02   6.457869e+01   4.657292e-01
  8.167450e-02   6.383538e+01   4.601891e-01
  8.197350e-02   6.388354e+01   4.575616e-01
  8.227240e-02   6.439676e+01   4.638385e-01
  8.257130e-02   6.467459e+01   4.552856e-01
  8.287020e-02   6.475009e+01   4.646990e-01
  8.316910e-02   6.370123e+01   4.577022e-01
  8.346810e-02   6.449972e+01   4.562187e-01
  8.376700e-02   6.370268e+01   4.597105e-01
  8.406590e-02   6.457334e+01   4.533947e-01
  8.436480e-02   6.365958e+01   4.571552e-01
  8.466370e-02   6.406282e+01   4.527436e-01
  8.496270e-02   6.374669e+01   4.623089e-01
  8.526160e-02   6.345474e+01   4.758139e-01
  8.556050e-02   6.447907e+01   4.800921e-01
  8.585940e-02   6.356759e+01   4.826541e-01
  8.615830e-02   6.391939e+01   4.839879e-01
  8.645720e-02   6.418855e+01   4.897750e-01
  8.675620e-02   6.357228e+01   4.898443e-01
  8.705510e-02   6.464282e+01   4.929685e-01
  8.735400e-02   6.380336e+01   4.922097e-01
  8.765290e-02   6.321644e+01   4.904332e-01
  8.795180e-02   6.425066e+01   4.984566e-01
  8.825080e-02   6.471088e+01   4.956978e-01
  8.854970e-02   6.382532e+01   4.988485e-01
  8.884860e-02   6.364353e+01   4.960960e-01
  8.914750e-02   6.413066e+01   5.042161e-01
  8.944640e-02   6.489487e+01   5.035302e-01
  8.974530e-02   6.497348e+01   4.997221e-01
  9.004430e-02   6.908163e+01   5.131963e-01
  9.034320e-02   6.432512e+01   4.777160e-01
  9.064210e-02   6.304197e+01   4.720424e-01
  9.094100e-02   6.370692e+01   4.646428e-01
  9.123990e-02   6.380781e+01   4.637656e-01
  9.153890e-02   6.497122e+01   4.704972e-01
  9.183780e-02   6.388342e+01   4.632153e-01
  9.213670e-02   6.444327e+01   4.635967e-01
  9.243560e-02   6.435291e+01   4.620508e-01
  9.273450e-02   6.316187e+01   4.537917e-01
  9.303350e-02   6.397859e+01   4.627390e-01
  9.333240e-02   6.342610e+01   4.504881e-01
  9.363130e-02   6.278886e+01   4.516717e-01
  9.393020e-02   6.365644e+01   4.524551e-01
  9.422910e-02   6.398611e+01   4.547869e-01
  9.452800e-02   6.362713e+01   4.546767e-01
  9.482700e-02   6.416278e+01   4.463505e-01
  9.512590e-02   6.327522e+01   4.514824e-01
  9.542480e-02   6.413561e+01   4.495904e-01
  9.572370e-02   6.387718e+01   4.486837e-01
  9.602260e-02   6.405125e+01   4.515581e-01
  9.632160e-02   6.365364e+01   4.424020e-01
  9.662050e-02   6.335081e+01   4.438818e-01
  9.691940e-02   6.308645e+01   4.429547e-01
  9.721830e-02   6.391500e+01   4.433093e-01
  9.751720e-02   6.342378e+01   4.437726e-01
  9.781610e-02   6.376640e+01   4.406494e-01
  9.811510e-02   6.347035e+01   4.439355e-01
  9.841400e-02   6.386329e+01   4.381707e-01
  9.871290e-02   6.335990e+01   4.395967e-01
  9.901180e-02   6.296307e+01   4.392820e-01
  9.931070e-02   6.384153e+01   4.384447e-01
  9.960970e-02   6.312317e+01   4.391290e-01
  9.990860e-02   6.342453e+01   4.328941e-01
  1.002070e-01   6.385658e+01   4.384964e-01
  1.005060e-01   6.397456e+01   4.364754e-01
  1.008050e-01   6.436245e+01   4.402299e-01
  1.011040e-01   6.330672e+01   4.304787e-01
  1.014030e-01   6.299610e+01   4.314295e-01
  1.017020e-01   6.378432e+01   4.382482e-01
  1.020010e-01   6.430203e+01   4.351990e-01
  1.023000e-01   6.426401e+01   4.330514e-01
  1.025990e-01   6.402596e+01   4.312515e-01
  1.028980e-01   6.306377e+01   4.296519e-01
  1.031970e-01   6.424880e+01   4.360388e-01
  1.034960e-01   6.371421e+01   4.262893e-01
  1.037950e-01   6.374129e+01   4.302917e-01
  1.040930e-01   6.439888e+01   4.288972e-01
  1.043920e-01   6.399936e+01   4.314934e-01
  1.046910e-01   6.295327e+01   4.272956e-01
  1.049900e-01   6.370332e+01   4.240203e-01
  1.052890e-01   6.321427e+01   4.259003e-01
  1.055880e-01   6.411093e+01   4.272923e-01
  1.058870e-01   6.353278e+01   4.269719e-01
  1.061860e-01   6.441419e+01   4.257446e-01
  1.064850e-01   6.449358e+01   4.266423e-01
  1.067840e-01   6.361723e+01   4.259647e-01
  1.070830e-01   6.320462e+01   4.211022e-01
  1.073820e-01   6.315972e+01   4.193998e-01
  1.076800e-01   6.429319e+01   4.228351e-01
  1.079790e-01   6.363107e+01   4.225204e-01
  1.082780e-01   6.338450e+01   4.235906e-01
  1.085770e-01   6.461876e+01   4.187029e-01
  1.088760e-01   6.458325e+01   4.244125e-01
  1.091750e-01   6.418522e+01   4.215511e-01
  1.094740e-01   6.390944e+01   4.215713e-01
  1.097730e-01   6.399086e+01   4.193801e-01
  1.100720e-01   6.392363e+01   4.152549e-01
  1.103710e-01   6.399564e+01   4.218556e-01
  1.106700e-01   6.379614e+01   4.151368e-01
  1.109690e-01   6.340740e+01   4.196039e-01
  1.112670e-01   6.412981e+01   4.144486e-01
  1.115660e-01   6.353896e+01   4.137086e-01
  1.118650e-01   6.417518e+01   4.196787e-01
  1.121640e-01   6.377844e+01   4.124363e-01
  1.124630e-01   6.380234e+01   4.136822e-01
  1.127620e-01   6.378625e+01   4.136300e-01
  1.130610e-01   6.404445e+01   4.138797e-01
  1.133600e-01   6.417826e+01   4.190810e-01
  1.136590e-01   6.397282e+01   4.081995e-01
  1.139580e-01   6.391500e+01   4.125867e-01
  1.142570e-01   6.374266e+01   4.117402e-01
  1.145560e-01   6.399981e+01   4.131514e-01
  1.148550e-01   6.320847e+01   4.094359e-01
  1.151530e-01   6.452311e+01   4.082678e-01
  1.154520e-01   6.415547e+01   4.122027e-01
  1.157510e-01   6.420512e+01   4.078180e-01
  1.160500e-01   6.419971e+01   4.140883e-01
  1.163490e-01   6.374144e+01   4.063428e-01
  1.166480e-01   6.365761e+01   4.088857e-01
  1.169470e-01   6.381006e+01   4.071195e-01
  1.172460e-01   6.394417e+01   4.081081e-01
  1.175450e-01   6.435725e+01   4.060819e-01
  1.178440e-01   6.295311e+01   4.016275e-01
  1.181430e-01   6.338022e+01   4.060249e-01
  1.184420e-01   6.342360e+01   4.039474e-01
  1.187400e-01   6.409898e+01   4.047182e-01
  1.190390e-01   6.376128e+01   4.028349e-01
  1.193380e-01   6.422702e+01   4.043035e-01
  1.196370e-01   6.386097e+01   4.053378e-01
  1.199360e-01   6.395030e+01   4.015445e-01
  1.202350e-01   6.416269e+01   4.051932e-01
  1.205340e-01   6.436651e+01   4.033873e-01
  1.208330e-01   6.353730e+01   3.994477e-01
  1.211320e-01   6.412987e+01   4.045425e-01
  1.214310e-01   6.398214e+01   3.974276e-01
  1.217300e-01   6.399622e+01   4.030344e-01
  1.220290e-01   6.417973e+01   4.022642e-01
  1.223270e-01   6.391002e+01   3.987684e-01
  1.226260e-01   6.398299e+01   3.984720e-01
  1.229250e-01   6.371950e+01   3.960943e-01
  1.232240e-01   6.412767e+01   4.010330e-01
  1.235230e-01   6.371366e+01   3.989435e-01
  1.238220e-01   6.379221e+01   3.958052e-01
  1.241210e-01   6.409766e+01   3.983065e-01
  1.244200e-01   6.480847e+01   3.968891e-01
  1.247190e-01   6.334024e+01   3.969868e-01
  1.250180e-01   6.474227e+01   3.964316e-01
  1.253170e-01   6.362794e+01   3.937641e-01
  1.256160e-01   6.443390e+01   3.988282e-01
  1.259140e-01   6.413257e+01   3.950680e-01
  1.262130e-01   6.433943e+01   3.957046e-01
  1.265120e-01   6.471314e+01   3.940725e-01
  1.268110e-01   6.436064e+01   3.937480e-01
  1.271100e-01   6.366287e+01   3.951472e-01
  1.274090e-01   6.396034e+01   3.927719e-01
  1.277080e-01   6.463112e+01   3.935731e-01
  1.280070e-01   6.380735e+01   3.898236e-01
  1.283060e-01   6.447557e+01   3.933485e-01
  1.286050e-01   6.399385e+01   3.946405e-01
  1.289040e-01   6.437071e+01   3.888564e-01
  1.292030e-01   6.407157e+01   3.928628e-01
  1.295020e-01   6.414664e+01   3.893902e-01
  1.298000e-01   6.417931e+01   3.902217e-01
  1.300990e-01   6.461890e+01   3.891222e-01
  1.303980e-01   6.399449e+01   3.879594e-01
  1.306970e-01   6.416426e+01   3.914056e-01
  1.309960e-01   6.435929e+01   3.897915e-01
  1.312950e-01   6.330055e+01   3.863310e-01
  1.315940e-01   6.415483e+01   3.846368e-01
  1.318930e-01   6.405916e+01   3.871934e-01
  1.321920e-01   6.347276e+01   3.851789e-01
  1.324910e-01   6.445293e+01   3.891046e-01
  1.327900e-01   6.391918e+01   3.853421e-01
  1.330890e-01   6.377874e+01   3.844465e-01
  1.333870e-01   6.466352e+01   3.868670e-01
  1.336860e-01   6.413407e+01   3.845745e-01
  1.339850e-01   6.371400e+01   3.819183e-01
  1.342840e-01   6.435592e+01   3.866563e-01
  1.345830e-01   6.439466e+01   3.853550e-01
  1.348820e-01   6.410409e+01   3.844846e-01
  1.351810e-01   6.469117e+01   3.813885e-01
  1.354800e-01   6.376409e+01   3.829968e-01
  1.357790e-01   6.403637e+01   3.815001e-01
  1.360780e-01   6.458887e+01   3.847644e-01
  1.363770e-01   6.460188e+01   3.843376e-01
  1.366760e-01   6.353033e+01   3.832277e-01
  1.369740e-01   6.356952e+01   3.969220e-01
  1.372730e-01   6.403772e+01   4.004861e-01
  1.375720e-01   6.352736e+01   4.081838e-01
  1.378710e-01   6.355003e+01   4.099660e-01
  1.381700e-01   6.434920e+01   4.142776e-01
  1.384690e-01   6.371624e+01   4.193946e-01
  1.387680e-01   6.436371e+01   4.100099e-01
  1.390670e-01   6.424388e+01   3.979800e-01
  1.393660e-01   6.417531e+01   3.969919e-01
  1.396650e-01   6.281625e+01   3.899900e-01
  1.399640e-01   6.435890e+01   3.957645e-01
  1.402630e-01   6.379360e+01   3.859127e-01
  1.405620e-01   6.406160e+01   3.910924e-01
  1.408600e-01   6.425286e+01   3.904452e-01
  1.411590e-01   6.367082e+01   3.896518e-01
  1.414580e-01   6.408043e+01   3.913970e-01
  1.417570e-01   6.442892e+01   3.849883e-01
  1.420560e-01   6.419900e+01   3.888207e-01
  1.423550e-01   6.461145e+01   3.874232e-01
  1.426540e-01   6.387804e+01   3.817171e-01
  1.429530e-01   6.405029e+01   3.813126e-01
  1.432520e-01   6.351534e+01   3.767881e-01
  1.435510e-01   6.451086e+01   3.824515e-01
  1.438500e-01   6.464609e+01   3.787864e-01
  1.441490e-01   6.451631e+01   3.775208e-01
  1.444470e-01   6.383891e+01   3.779701e-01
  1.447460e-01   6.408479e+01   3.749444e-01
  1.450450e-01   6.434466e+01   3.794643e-01
  1.453440e-01   6.394839e+01   3.723914e-01
  1.456430e-01   6.452321e+01   3.777617e-01
  1.459420e-01   6.441000e+01   3.767698e-01
  1.462410e-01   6.436088e+01   3.748824e-01
  1.465400e-01   6.467798e+01   3.771135e-01
  1.468390e-01   6.407665e+01   3.706454e-01
  1.471380e-01   6.385748e+01   3.729830e-01
  1.474370e-01   6.494684e+01   3.768027e-01
  1.477360e-01   6.453228e+01   3.745173e-01
  1.480340e-01   6.457460e+01   3.710326e-01
  1.483330e-01   6.425082e+01   3.785162e-01
  1.486320e-01   6.460718e+01   3.890870e-01
  1.489310e-01   6.412064e+01   3.893113e-01
  1.492300e-01   6.413286e+01   3.888626e-01
  1.495290e-01   6.454867e+01   3.925763e-01
  1.498280e-01   6.513851e+01   3.989252e-01
  1.501270e-01   6.426365e+01   3.977820e-01
  1.504260e-01   6.412782e+01   3.920377e-01
  1.507250e-01   6.424629e+01   3.982471e-01
  1.510240e-01   6.493662e+01   3.993397e-01
  1.513230e-01   6.449490e+01   4.032507e-01
  1.516210e-01   6.474495e+01   3.997897e-01
  1.519200e-01   6.415001e+01   3.979486e-01
  1.522190e-01   6.427786e+01   4.052825e-01
  1.525180e-01   6.529356e+01   4.035930e-01
  1.528170e-01   6.544623e+01   4.095031e-01
  1.531160e-01   6.469408e+01   4.038729e-01
  1.534150e-01   6.544688e+01   4.003860e-01
  1.537140e-01   6.461033e+01   3.910395e-01
  1.540130e-01   6.431609e+01   3.837186e-01
  1.543120e-01   6.387832e+01   3.826422e-01
  1.546110e-01   6.454879e+01   3.821061e-01
  1.549100e-01   6.427055e+01   3.815099e-01
  1.552090e-01   6.547906e+01   3.871723e-01
  1.555070e-01   6.444805e+01   3.749198e-01
  1.558060e-01   6.441432e+01   3.801198e-01
  1.561050e-01   6.428660e+01   3.759707e-01
  1.564040e-01   6.471661e+01   3.787707e-01
  1.567030e-01   6.490524e+01   3.773369e-01
  1.570020e-01   6.487069e+01   3.752824e-01
  1.573010e-01   6.444137e+01   3.775221e-01
  1.576000e-01   6.518294e+01   3.738313e-01
  1.578990e-01   6.477406e+01   3.745730e-01
  1.581980e-01   6.416226e+01   3.711034e-01
  1.584970e-01   6.485705e+01   3.728957e-01
  1.587960e-01   6.506836e+01   3.769372e-01
  1.590940e-01   6.492352e+01   3.711976e-01
  1.593930e-01   6.430584e+01   3.681900e-01
  1.596920e-01   6.407908e+01   3.685689e-01
  1.599910e-01   6.465470e+01   3.718921e-01
  1.602900e-01   6.424629e+01   3.700882e-01
  1.605890e-01   6.429526e+01   3.647199e-01
  1.608880e-01   6.461185e+01   3.680407e-01
  1.611870e-01   6.409721e+01   3.655603e-01
  1.614860e-01   6.437468e+01   3.667552e-01
  1.617850e-01   6.404065e+01   3.626111e-01
  1.620840e-01   6.425829e+01   3.632267e-01
  1.623830e-01   6.466186e+01   3.659584e-01
  1.626810e-01   6.434436e+01   3.628794e-01
  1.629800e-01   6.435329e+01   3.590396e-01
  1.632790e-01   6.472259e+01   3.612182e-01
  1.635780e-01   6.417551e+01   3.608442e-01
  1.638770e-01   6.436924e+01   3.637377e-01
  1.641760e-01   6.423416e+01   3.615915e-01
  1.644750e-01   6.446547e+01   3.614646e-01
  1.647740e-01   6.462892e+01   3.615353e-01
  1.650730e-01   6.427078e+01   3.618894e-01
  1.653720e-01   6.456769e+01   3.623341e-01
  1.656710e-01   6.450419e+01   3.600329e-01
  1.659700e-01   6.428509e+01   3.609585e-01
  1.662680e-01   6.472168e+01   3.608311e-01
  1.665670e-01   6.399792e+01   3.597660e-01
  1.668660e-01   6.514641e+01   3.595356e-01
  1.671650e-01   6.430126e+01   3.600405e-01
  1.674640e-01   6.411052e+01   3.587420e-01
  1.677630e-01   6.434285e+01   3.574989e-01
  1.680620e-01   6.459293e+01   3.604721e-01
  1.683610e-01   6.402027e+01   3.532774e-01
  1.686600e-01   6.426315e+01   3.587881e-01
  1.689590e-01   6.397901e+01   3.544448e-01
  1.692580e-01   6.524064e+01   3.577368e-01
  1.695570e-01   6.390092e+01   3.585359e-01
  1.698560e-01   6.478345e+01   3.550111e-01
  1.701540e-01   6.431295e+01   3.564809e-01
  1.704530e-01   6.368878e+01   3.518180e-01
  1.707520e-01   6.391772e+01   3.526310e-01
  1.710510e-01   6.423979e+01   3.564644e-01
  1.713500e-01   6.412446e+01   3.526571e-01
  1.716490e-01   6.401939e+01   3.551102e-01
  1.719480e-01   6.393064e+01   3.492696e-01
  1.722470e-01   6.399736e+01   3.517666e-01
  1.725460e-01   6.427758e+01   3.541693e-01
  1.728450e-01   6.468602e+01   3.529332e-01
  1.731440e-01   6.395131e+01   3.514604e-01
  1.734430e-01   6.350418e+01   3.470536e-01
  1.737410e-01   6.398738e+01   3.519192e-01
  1.740400e-01   6.384792e+01   3.508180e-01
  1.743390e-01   6.421337e+01   3.493367e-01
  1.746380e-01   6.451566e+01   3.517525e-01
  1.749370e-01   6.459037e+01   3.496586e-01
  1.752360e-01   6.438333e+01   3.513915e-01
  1.755350e-01   6.373983e+01   3.487479e-01
  1.758340e-01   6.448080e+01   3.460863e-01
  1.761330e-01   6.384442e+01   3.499178e-01
  1.764320e-01   6.427641e+01   3.462182e-01
  1.767310e-01   6.408096e+01   3.500333e-01
  1.770300e-01   6.417898e+01   3.466401e-01
  1.773280e-01   6.376478e+01   3.468962e-01
  1.776270e-01   6.389401e+01   3.460410e-01
  1.779260e-01   6.396255e+01   3.446927e-01
  1.782250e-01   6.416109e+01   3.479726e-01
  1.785240e-01   6.388759e+01   3.439841e-01
  1.788230e-01   6.383494e+01   3.455387e-01
  1.791220e-01   6.456146e+01   3.480162e-01
  1.794210e-01   6.428583e+01   3.440451e-01
  1.797200e-01   6.381209e+01   3.442870e-01
  1.800190e-01   6.380762e+01   3.419318e-01
  1.803180e-01   6.434182e+01   3.469079e-01
  1.806170e-01   6.352613e+01   3.418398e-01
  1.809160e-01   6.453506e+01   3.438754e-01
  1.812140e-01   6.427478e+01   3.440156e-01
  1.815130e-01   6.406187e+01   3.429448e-01
  1.818120e-01   6.358269e+01   3.429944e-01
  1.821110e-01   6.448301e+01   3.414286e-01
  1.824100e-01   6.393004e+01   3.424256e-01
  1.827090e-01   6.408857e+01   3.421867e-01
  1.830080e-01   6.411763e+01   3.424298e-01
  1.833070e-01   6.411293e+01   3.399602e-01
  1.836060e-01   6.374241e+01   3.381715e-01
  1.839050e-01   6.392601e+01   3.425810e-01
  1.842040e-01   6.372789e+01   3.392614e-01
  1.845030e-01   6.430038e+01   3.399711e-01
  1.848010e-01   6.404978e+01   3.410959e-01
  1.851000e-01   6.416772e+01   3.367514e-01
  1.853990e-01   6.352333e+01   3.400180e-01
  1.856980e-01   6.371191e+01   3.380905e-01
  1.859970e-01   6.383914e+01   3.371509e-01
  1.862960e-01   6.412259e+01   3.393395e-01
  1.865950e-01   6.358941e+01   3.361744e-01
  1.868940e-01   6.366044e+01   3.402211e-01
  1.871930e-01   6.335555e+01   3.322925e-01
  1.874920e-01   6.320300e+01   3.349940e-01
  1.877910e-01   6.370603e+01   3.361667e-01
  1.880900e-01   6.343463e+01   3.354499e-01
  1.883880e-01   6.424301e+01   3.393358e-01
  1.886870e-01   6.345487e+01   3.311821e-01
  1.889860e-01   6.401080e+01   3.382414e-01
  1.892850e-01   6.358892e+01   3.346044e-01
  1.895840e-01   6.378240e+01   3.340263e-01
  1.898830e-01   6.306529e+01   3.326051e-01
  1.901820e-01   6.350178e+01   3.334449e-01
  1.904810e-01   6.400281e+01   3.346029e-01
  1.907800e-01   6.253455e+01   3.299804e-01
  1.910790e-01   6.334423e+01   3.314998e-01
  1.913780e-01   6.370128e+01   3.335054e-01
  1.916770e-01   6.344190e+01   3.326722e-01
  1.919750e-01   6.234614e+01   3.305499e-01
  1.922740e-01   6.416118e+01   3.316588e-01
  1.925730e-01   6.407964e+01   3.322017e-01
  1.928720e-01   6.339355e+01   3.311734e-01
  1.931710e-01   6.351006e+01   3.320858e-01
  1.934700e-01   6.338814e+01   3.302541e-01
  1.937690e-01   6.325273e+01   3.290043e-01
  1.940680e-01   6.312366e+01   3.304677e-01
  1.943670e-01   6.364349e+01   3.298697e-01
  1.946660e-01   6.402207e+01   3.314493e-01
  1.949650e-01   6.371370e+01   3.285696e-01
  1.952640e-01   6.333574e+01   3.290712e-01
  1.955630e-01   6.304632e+01   3.295124e-01
  1.958610e-01   6.299198e+01   3.262651e-01
  1.961600e-01   6.316372e+01   3.280314e-01
  1.964590e-01   6.337978e+01   3.271217e-01
  1.967580e-01   6.372504e+01   3.302303e-01
  1.970570e-01   6.359083e+01   3.276659e-01
  1.973560e-01   6.330761e+01   3.251979e-01
  1.976550e-01   6.327380e+01   3.278743e-01
  1.979540e-01   6.356628e+01   3.262943e-01
  1.982530e-01   6.318942e+01   3.270684e-01
  1.985520e-01   6.300245e+01   3.245566e-01
  1.988510e-01   6.320714e+01   3.252272e-01
  1.991500e-01   6.308059e+01   3.270796e-01
  1.994480e-01   6.401403e+01   3.261441e-01
  1.997470e-01   6.347461e+01   3.266381e-01
  2.000460e-01   6.325906e+01   3.222391e-01
  2.003450e-01   6.327446e+01   3.245399e-01
  2.006440e-01   6.261214e+01   3.255710e-01
  2.009430e-01   6.277647e+01   3.210076e-01
  2.012420e-01   6.306046e+01   3.249935e-01
  2.015410e-01   6.301723e+01   3.214830e-01
  2.018400e-01   6.295238e+01   3.220165e-01
  2.021390e-01   6.304359e+01   3.232367e-01
  2.024380e-01   6.264824e+01   3.173904e-01
  2.027370e-01   6.281690e+01   3.227965e-01
  2.030350e-01   6.257634e+01   3.191134e-01
  2.033340e-01   6.308761e+01   3.212448e-01
  2.036330e-01   6.280812e+01   3.180657e-01
  2.039320e-01   6.268878e+01   3.185785e-01
  2.042310e-01   6.262663e+01   3.214624e-01
  2.045300e-01   6.266022e+01   3.168823e-01
  2.048290e-01   6.200692e+01   3.163001e-01
  2.051280e-01   6.282386e+01   3.179702e-01
  2.054270e-01   6.256421e+01   3.167737e-01
  2.057260e-01   6.216789e+01   3.191708e-01
  2.060250e-01   6.221839e+01   3.153625e-01
  2.063240e-01   6.334121e+01   3.207818e-01
  2.066230e-01   6.264543e+01   3.176535e-01
  2.069210e-01   6.264731e+01   3.188829e-01
  2.072200e-01   6.296304e+01   3.190017e-01
  2.075190e-01   6.290679e+01   3.164343e-01
  2.078180e-01   6.255737e+01   3.179724e-01
  2.081170e-01   6.195427e+01   3.148255e-01
  2.084160e-01   6.255777e+01   3.183818e-01
  2.087150e-01   6.284286e+01   3.156100e-01
  2.090140e-01   6.249660e+01   3.162005e-01
  2.093130e-01   6.200100e+01   3.148111e-01
  2.096120e-01   6.286580e+01   3.164644e-01
  2.099110e-01   6.260426e+01   3.143522e-01
  2.102100e-01   6.267167e+01   3.161086e-01
  2.105080e-01   6.264382e+01   3.176495e-01
  2.108070e-01   6.243700e+01   3.141944e-01
  2.111060e-01   6.243053e+01   3.133930e-01
  2.114050e-01   6.244953e+01   3.138326e-01
  2.117040e-01   6.218252e+01   3.181077e-01
  2.120030e-01   6.280067e+01   3.256238e-01
  2.123020e-01   6.215385e+01   3.262816e-01
  2.126010e-01   6.245446e+01   3.244355e-01
  2.129000e-01   6.195870e+01   3.263607e-01
  2.131990e-01   6.303721e+01   3.320693e-01
  2.134980e-01   6.266957e+01   3.331085e-01
  2.137970e-01   6.237605e+01   3.298658e-01
  2.140950e-01   6.269327e+01   3.325494e-01
  2.143940e-01   6.257639e+01   3.334859e-01
  2.146930e-01   6.250549e+01   3.336106e-01
  2.149920e-01   6.262521e+01   3.342448e-01
  2.152910e-01   6.187088e+01   3.326969e-01
  2.155900e-01   6.257694e+01   3.374756e-01
  2.158890e-01   6.270252e+01   3.378141e-01
  2.161880e-01   6.259167e+01   3.360630e-01
  2.164870e-01   6.210584e+01   3.360413e-01
  2.167860e-01   6.173687e+01   3.287785e-01
  2.170850e-01   6.244186e+01   3.280784e-01
  2.173840e-01   6.205717e+01   3.239799e-01
  2.176820e-01   6.221446e+01   3.229492e-01
  2.179810e-01   6.228582e+01   3.241416e-01
  2.182800e-01   6.205228e+01   3.192892e-01
  2.185790e-01   6.196099e+01   3.205899e-01
  2.188780e-01   6.228048e+01   3.179480e-01
  2.191770e-01   6.187439e+01   3.189698e-01
  2.194760e-01   6.184021e+01   3.197168e-01
  2.197750e-01   6.207004e+01   3.171382e-01
  2.200740e-01   6.174149e+01   3.142844e-01
  2.203730e-01   6.225178e+01   3.173304e-01
  2.206720e-01   6.167541e+01   3.149165e-01
  2.209710e-01   6.196044e+01   3.178127e-01
  2.212700e-01   6.171747e+01   3.127713e-01
  2.215680e-01   6.213438e+01   3.166250e-01
  2.218670e-01   6.242263e+01   3.131128e-01
  2.221660e-01   6.193027e+01   3.152985e-01
  2.224650e-01   6.139117e+01   3.114217e-01
  2.227640e-01   6.260093e+01   3.142128e-01
  2.230630e-01   6.158523e+01   3.125670e-01
  2.233620e-01   6.200603e+01   3.128467e-01
  2.236610e-01   6.166035e+01   3.119734e-01
  2.239600e-01   6.168038e+01   3.084404e-01
  2.242590e-01   6.097533e+01   3.097190e-01
  2.245580e-01   6.157638e+01   3.103394e-01
  2.248570e-01   6.213637e+01   3.135682e-01
  2.251550e-01   6.103230e+01   3.071918e-01
  2.254540e-01   6.131192e+01   3.081468e-01
  2.257530e-01   6.208627e+01   3.123978e-01
  2.260520e-01   6.123512e+01   3.064515e-01
  2.263510e-01   6.144361e+01   3.079735e-01
  2.266500e-01   6.149683e+01   3.079812e-01
  2.269490e-01   6.130157e+01   3.061216e-01
  2.272480e-01   6.152121e+01   3.091791e-01
  2.275470e-01   6.170936e+01   3.055368e-01
  2.278460e-01   6.162076e+01   3.087955e-01
  2.281450e-01   6.173642e+01   3.063399e-01
  2.284440e-01   6.209524e+01   3.087215e-01
  2.287420e-01   6.177704e+01   3.088080e-01
  2.290410e-01   6.198843e+01   3.032098e-01
  2.293400e-01   6.140165e+01   3.064953e-01
  2.296390e-01   6.134460e+01   3.048765e-01
  2.299380e-01   6.164066e+01   3.061022e-01
  2.302370e-01   6.174817e+01   3.057552e-01
  2.305360e-01   6.091933e+01   3.017695e-01
  2.308350e-01   6.129838e+01   3.069835e-01
  2.311340e-01   6.181138e+01   3.025393e-01
  2.314330e-01   6.179092e+01   3.046439e-01
  2.317320e-01   6.161406e+01   3.053008e-01
  2.320310e-01   6.112329e+01   3.009685e-01
  2.323290e-01   6.152781e+01   3.066860e-01
  2.326280e-01   6.134168e+01   3.007993e-01
  2.329270e-01   6.164612e+01   3.020164e-01
  2.332260e-01   6.088346e+01   3.016806e-01
  2.335250e-01   6.138606e+01   3.022074e-01
  2.338240e-01   6.092962e+01   3.022733e-01
  2.341230e-01   6.151132e+01   2.992375e-01
  2.344220e-01   6.099698e+01   3.010114e-01
  2.347210e-01   6.118807e+01   3.013642e-01
  2.350200e-01   6.112238e+01   3.003783e-01
  2.353190e-01   6.145969e+01   3.015593e-01
  2.356180e-01   6.117677e+01   2.975079e-01
  2.359170e-01   6.101897e+01   3.014211e-01
  2.362150e-01   6.110189e+01   2.996271e-01
  2.365140e-01   6.180758e+01   2.990378e-01
  2.368130e-01   6.149566e+01   3.005910e-01
  2.371120e-01   6.125220e+01   2.986065e-01
  2.374110e-01   6.098806e+01   3.005176e-01
  2.377100e-01   6.048811e+01   2.957156e-01
  2.380090e-01   6.082348e+01   2.979039e-01
  2.383080e-01   5.992940e+01   2.937857e-01
  2.386070e-01   6.136283e+01   2.988761e-01
  2.389060e-01   6.065357e+01   2.968013e-01
  2.392050e-01   6.073971e+01   2.954279e-01
  2.395040e-01   6.080406e+01   2.976268e-01
  2.398020e-01   6.082592e+01   2.956375e-01
  2.401010e-01   6.114641e+01   2.981191e-01
  2.404000e-01   6.107169e+01   2.951150e-01
  2.406990e-01   6.081558e+01   2.961755e-01
  2.409980e-01   6.075907e+01   2.950269e-01
  2.412970e-01   6.103112e+01   2.952397e-01
  2.415960e-01   6.101129e+01   2.960876e-01
  2.418950e-01   6.060359e+01   2.934291e-01
  2.421940e-01   6.132637e+01   2.964010e-01
  2.424930e-01   6.105605e+01   2.966473e-01
  2.427920e-01   6.066999e+01   2.919493e-01
  2.430910e-01   6.064509e+01   2.938609e-01
  2.433890e-01   6.098080e+01   2.936797e-01
  2.436880e-01   6.089404e+01   2.960280e-01
  2.439870e-01   6.066999e+01   2.919493e-01
  2.442860e-01   6.056023e+01   2.911449e-01
  2.445850e-01   6.075345e+01   2.933512e-01
  2.448840e-01   6.050135e+01   2.923044e-01
  2.451830e-01   6.059687e+01   2.940764e-01
  2.454820e-01   6.072445e+01   2.908941e-01
  2.457810e-01   6.050141e+01   2.915434e-01
  2.460800e-01   6.107867e+01   2.932580e-01
  2.463790e-01   6.068747e+01   2.913427e-01
  2.466780e-01   6.061364e+01   2.915972e-01
  2.469770e-01   6.067579e+01   2.908847e-01
  2.472750e-01   6.051545e+01   2.912528e-01
  2.475740e-01   6.059591e+01   2.924235e-01
  2.478730e-01   6.094983e+01   2.885767e-01
  2.481720e-01   6.110670e+01   2.919158e-01
  2.484710e-01   6.017794e+01   2.878899e-01
  2.487700e-01   6.054782e+01   2.918722e-01
  2.490690e-01   6.038974e+01   2.904125e-01
  2.493680e-01   6.062481e+01   2.880144e-01
  2.496670e-01   6.086975e+01   2.925383e-01
  2.499660e-01   6.048920e+01   2.886335e-01
  2.502650e-01   6.025003e+01   2.893294e-01
  2.505640e-01   6.052622e+01   2.870540e-01
  2.508620e-01   6.039855e+01   2.881025e-01
  2.511610e-01   6.040370e+01   2.904461e-01
  2.514600e-01   6.018332e+01   2.867564e-01
  2.517590e-01   6.047577e+01   2.872448e-01
  2.520580e-01   6.039348e+01   2.875684e-01
  2.523570e-01   6.043028e+01   2.879690e-01
  2.526560e-01   6.031386e+01   2.885302e-01
  2.529550e-01   6.014707e+01   2.848238e-01
  2.532540e-01   5.977534e+01   2.838411e-01
  2.535530e-01   6.015189e+01   2.845309e-01
  2.538520e-01   5.997737e+01   2.854415e-01
  2.541510e-01   6.050586e+01   2.851640e-01
  2.544490e-01   6.005032e+01   2.848996e-01
  2.547480e-01   6.040423e+01   2.860448e-01
  2.550470e-01   6.068655e+01   2.849825e-01
  2.553460e-01   6.027772e+01   2.844238e-01
  2.556450e-01   5.996983e+01   2.814090e-01
  2.559440e-01   5.977129e+01   2.838315e-01
  2.562430e-01   6.050172e+01   2.868927e-01
  2.565420e-01   5.972010e+01   2.825043e-01
  2.568410e-01   5.983883e+01   2.819890e-01
  2.571400e-01   5.988891e+01   2.825043e-01
  2.574390e-01   5.944807e+01   2.835687e-01
  2.577380e-01   5.982093e+01   2.834447e-01
  2.580360e-01   6.003982e+01   2.819672e-01
  2.583350e-01   6.027133e+01   2.850162e-01
  2.586340e-01   5.997322e+01   2.812206e-01
  2.589330e-01   5.989257e+01   2.838160e-01
  2.592320e-01   6.022773e+01   2.818167e-01
  2.595310e-01   5.987383e+01   2.819724e-01
  2.598300e-01   5.989213e+01   2.839159e-01
  2.601290e-01   5.981697e+01   2.793966e-01
  2.604280e-01   5.983990e+01   2.828875e-01
  2.607270e-01   5.982622e+01   2.791293e-01
  2.610260e-01   6.022613e+01   2.826024e-01
  2.613250e-01   6.022227e+01   2.831897e-01
  2.616240e-01   5.989856e+01   2.815368e-01
  2.619220e-01   5.996037e+01   2.817806e-01
  2.622210e-01   6.053460e+01   2.802948e-01
  2.625200e-01   5.991990e+01   2.806068e-01
  2.628190e-01   5.974541e+01   2.799063e-01
  2.631180e-01   5.941551e+01   2.774064e-01
  2.634170e-01   6.000760e+01   2.823864e-01
  2.637160e-01   5.960979e+01   2.778596e-01
  2.640150e-01   5.947332e+01   2.802416e-01
  2.643140e-01   5.943788e+01   2.770793e-01
  2.646130e-01   5.960202e+01   2.778415e-01
  2.649120e-01   5.936130e+01   2.802713e-01
  2.652110e-01   6.019177e+01   2.790216e-01
  2.655090e-01   5.945130e+01   2.780619e-01
  2.658080e-01   5.977722e+01   2.772072e-01
  2.661070e-01   5.963579e+01   2.781107e-01
  2.664060e-01   5.952110e+01   2.775578e-01
  2.667050e-01   5.987962e+01   2.786787e-01
  2.670040e-01   6.011232e+01   2.790284e-01
  2.673030e-01   5.919180e+01   2.760342e-01
  2.676020e-01   5.989036e+01   2.777528e-01
  2.679010e-01   5.986633e+01   2.776025e-01
  2.682000e-01   6.000817e+01   2.768029e-01
  2.684990e-01   5.987706e+01   2.775330e-01
  2.687980e-01   5.911931e+01   2.753968e-01
  2.690960e-01   5.949979e+01   2.774132e-01
  2.693950e-01   5.979943e+01   2.752084e-01
  2.696940e-01   5.889458e+01   2.734849e-01
  2.699930e-01   5.962844e+01   2.762056e-01
  2.702920e-01   6.026737e+01   2.774001e-01
  2.705910e-01   5.950810e+01   2.761137e-01
  2.708900e-01   5.945411e+01   2.738629e-01
  2.711890e-01   5.991544e+01   2.767759e-01
  2.714880e-01   5.931954e+01   2.743777e-01
  2.717870e-01   5.937411e+01   2.749656e-01
  2.720860e-01   5.967446e+01   2.746449e-01
  2.723850e-01   5.957770e+01   2.737823e-01
  2.726840e-01   5.948522e+01   2.746684e-01
  2.729820e-01   5.973990e+01   2.750714e-01
  2.732810e-01   5.938898e+01   2.733484e-01
  2.735800e-01   5.965502e+01   2.738688e-01
  2.738790e-01   5.945467e+01   2.739556e-01
  2.741780e-01   5.981336e+01   2.752404e-01
  2.744770e-01   5.919340e+01   2.712783e-01
  2.747760e-01   5.927193e+01   2.728067e-01
  2.750750e-01   5.995756e+01   2.775308e-01
  2.753740e-01   5.970632e+01   2.813801e-01
  2.756730e-01   5.932117e+01   2.819580e-01
  2.759720e-01   5.913285e+01   2.802221e-01
  2.762710e-01   5.904109e+01   2.840221e-01
  2.765690e-01   5.919259e+01   2.836698e-01
  2.768680e-01   5.915777e+01   2.862745e-01
  2.771670e-01   5.940090e+01   2.844755e-01
  2.774660e-01   5.963564e+01   2.858620e-01
  2.777650e-01   5.963103e+01   2.893313e-01
  2.780640e-01   5.963666e+01   2.879587e-01
  2.783630e-01   5.941933e+01   2.878572e-01
  2.786620e-01   5.887004e+01   2.882291e-01
  2.789610e-01   5.929531e+01   2.893763e-01
  2.792600e-01   5.921794e+01   2.920366e-01
  2.795590e-01   5.937195e+01   2.866872e-01
  2.798580e-01   5.918441e+01   2.907386e-01
  2.801560e-01   5.915708e+01   2.902334e-01
  2.804550e-01   5.949126e+01   2.919326e-01
  2.807540e-01   5.975658e+01   2.939220e-01
  2.810530e-01   5.952816e+01   2.905957e-01
  2.813520e-01   5.980904e+01   2.951815e-01
  2.816510e-01   5.900077e+01   2.921690e-01
  2.819500e-01   5.919074e+01   2.927510e-01
  2.822490e-01   5.935725e+01   2.931624e-01
  2.825480e-01   5.910383e+01   2.920890e-01
  2.828470e-01   5.929392e+01   2.959669e-01
  2.831460e-01   5.958842e+01   2.952057e-01
  2.834450e-01   5.949124e+01   2.933808e-01
  2.837430e-01   5.928767e+01   2.945737e-01
  2.840420e-01   5.902272e+01   2.955202e-01
  2.843410e-01   5.872068e+01   3.011951e-01
  2.846400e-01   5.904953e+01   3.041569e-01
  2.849390e-01   5.947755e+01   3.131395e-01
  2.852380e-01   5.937094e+01   3.157627e-01
  2.855370e-01   5.952464e+01   3.193059e-01
  2.858360e-01   5.914245e+01   3.203166e-01
  2.861350e-01   5.870501e+01   3.219481e-01
  2.864340e-01   5.912210e+01   3.278697e-01
  2.867330e-01   5.868896e+01   3.257282e-01
  2.870320e-01   5.935720e+01   3.331994e-01
  2.873310e-01   5.876163e+01   3.284516e-01
  2.876290e-01   5.897080e+01   3.342691e-01
  2.879280e-01   5.857009e+01   3.361770e-01
  2.882270e-01   5.858629e+01   3.325119e-01
  2.885260e-01   5.895670e+01   3.376293e-01
  2.888250e-01   5.859910e+01   3.357467e-01
  2.891240e-01   5.852116e+01   3.405848e-01
  2.894230e-01   5.873530e+01   3.442887e-01
  2.897220e-01   5.880494e+01   3.363359e-01
  2.900210e-01   5.928504e+01   3.466369e-01
  2.903200e-01   5.891873e+01   3.435451e-01
  2.906190e-01   5.912984e+01   3.478647e-01
  2.909180e-01   5.837952e+01   3.465896e-01
  2.912160e-01   5.862228e+01   3.435908e-01
  2.915150e-01   5.848489e+01   3.545059e-01
  2.918140e-01   5.854233e+01   3.465074e-01
  2.921130e-01   5.912801e+01   3.514919e-01
  2.924120e-01   5.832559e+01   3.516335e-01
  2.927110e-01   5.878048e+01   3.520168e-01
  2.930100e-01   5.849819e+01   3.603251e-01
  2.933090e-01   5.853646e+01   3.546622e-01
  2.936080e-01   5.813268e+01   3.510515e-01
  2.939070e-01   5.860932e+01   3.581538e-01
  2.942060e-01   5.817442e+01   3.574436e-01
  2.945050e-01   5.828602e+01   3.652878e-01
  2.948030e-01   5.851388e+01   3.564211e-01
  2.951020e-01   5.866278e+01   3.623231e-01
  2.954010e-01   5.773013e+01   3.611450e-01
  2.957000e-01   5.822793e+01   3.644445e-01
  2.959990e-01   5.805593e+01   3.634677e-01
  2.962980e-01   5.863168e+01   3.659267e-01
  2.965970e-01   5.868547e+01   3.696837e-01
  2.968960e-01   5.868306e+01   3.694487e-01
  2.971950e-01   5.819825e+01   3.663457e-01
  2.974940e-01   5.824939e+01   3.651731e-01
  2.977930e-01   5.839876e+01   3.690068e-01
  2.980920e-01   5.834012e+01   3.690491e-01
  2.983900e-01   5.759529e+01   3.696642e-01
  2.986890e-01   5.830239e+01   3.677964e-01
  2.989880e-01   5.886197e+01   3.734728e-01
  2.992870e-01   5.966816e+01   3.769677e-01
  2.995860e-01   5.861304e+01   3.757555e-01
  2.998850e-01   5.834876e+01   3.727766e-01
  3.001840e-01   5.825365e+01   3.748405e-01
  3.004830e-01   5.799654e+01   3.788763e-01
  3.007820e-01   5.818804e+01   3.780198e-01
  3.010810e-01   5.891081e+01   3.776722e-01
  3.013800e-01   5.842817e+01   3.817856e-01
  3.016790e-01   5.856815e+01   3.812381e-01
  3.019780e-01   5.797823e+01   3.813202e-01
  3.022760e-01   5.799247e+01   3.831497e-01
  3.025750e-01   5.811183e+01   3.815064e-01
  3.028740e-01   5.815654e+01   3.870742e-01
  3.031730e-01   5.808436e+01   3.850025e-01
  3.034720e-01   5.885438e+01   3.891247e-01
  3.037710e-01   5.815523e+01   3.865436e-01
  3.040700e-01   5.805219e+01   3.880508e-01
  3.043690e-01   5.852200e+01   3.942417e-01
  3.046680e-01   5.817983e+01   3.917145e-01
  3.049670e-01   5.783279e+01   3.870514e-01
  3.052660e-01   5.764393e+01   3.932106e-01
  3.055650e-01   5.772005e+01   3.920823e-01
  3.058630e-01   5.760226e+01   3.970304e-01
  3.061620e-01   5.751785e+01   3.894797e-01
  3.064610e-01   5.788714e+01   3.957268e-01
  3.067600e-01   5.759947e+01   4.008090e-01
  3.070590e-01   5.789525e+01   3.957546e-01
  3.073580e-01   5.781981e+01   4.015748e-01
  3.076570e-01   5.910444e+01   3.987268e-01
  3.079560e-01   5.793440e+01   4.010862e-01
  3.082550e-01   5.815099e+01   4.018353e-01
  3.085540e-01   5.827368e+01   4.019639e-01
  3.088530e-01   5.813686e+01   4.065912e-01
  3.091520e-01   5.839114e+01   4.014868e-01
  3.094500e-01   5.811293e+01   4.092866e-01
  3.097490e-01   5.779760e+01   4.063207e-01
  3.100480e-01   5.754815e+01   4.024149e-01
  3.103470e-01   5.834078e+01   4.164862e-01
  3.106460e-01   5.766497e+01   4.019270e-01
  3.109450e-01   5.845996e+01   4.165840e-01
  3.112440e-01   5.804063e+01   4.080998e-01
  3.115430e-01   5.788979e+01   4.129301e-01
  3.118420e-01   5.791868e+01   4.176116e-01
  3.121410e-01   5.738004e+01   4.092003e-01
  3.124400e-01   5.843268e+01   4.204660e-01
  3.127390e-01   5.793210e+01   4.127596e-01
  3.130380e-01   5.800017e+01   4.219561e-01
  3.133360e-01   5.750328e+01   4.177778e-01
  3.136350e-01   5.748870e+01   4.170559e-01
  3.139340e-01   5.814051e+01   4.255868e-01
  3.142330e-01   5.817924e+01   4.192180e-01
  3.145320e-01   5.795081e+01   4.287949e-01
  3.148310e-01   5.709508e+01   4.207048e-01
  3.151300e-01   5.844357e+01   4.256440e-01
  3.154290e-01   5.745903e+01   4.269716e-01
  3.157280e-01   5.769356e+01   4.249993e-01
  3.160270e-01   5.836314e+01   4.358372e-01
  3.163260e-01   5.862653e+01   4.284219e-01
  3.166250e-01   5.721424e+01   4.315261e-01
  3.169230e-01   5.795135e+01   4.317041e-01
  3.172220e-01   5.795596e+01   4.365743e-01
  3.175210e-01   5.785862e+01   4.358287e-01
  3.178200e-01   5.770392e+01   4.322542e-01
  3.181190e-01   5.717936e+01   4.382364e-01
  3.184180e-01   5.770931e+01   4.356443e-01
  3.187170e-01   5.840221e+01   4.460784e-01
  3.190160e-01   5.716645e+01   4.401458e-01
  3.193150e-01   5.759091e+01   4.351972e-01
  3.196140e-01   5.760897e+01   4.466751e-01
  3.199130e-01   5.771179e+01   4.406636e-01
  3.202120e-01   5.809885e+01   4.493941e-01
  3.205100e-01   5.804295e+01   4.479444e-01
  3.208090e-01   5.828636e+01   4.456357e-01
  3.211080e-01   5.706671e+01   4.478611e-01
  3.214070e-01   5.791072e+01   4.433992e-01
  3.217060e-01   5.702749e+01   4.472917e-01
  3.220050e-01   5.723147e+01   4.452092e-01
  3.223040e-01   5.783093e+01   4.454996e-01
  3.226030e-01   5.702159e+01   4.536251e-01
  3.229020e-01   5.872139e+01   4.448973e-01
  3.232010e-01   5.758397e+01   4.528419e-01
  3.235000e-01   5.726559e+01   4.465704e-01
  3.237990e-01   5.718878e+01   4.495951e-01
  3.240970e-01   5.674750e+01   4.547082e-01
  3.243960e-01   5.711377e+01   4.468017e-01
  3.246950e-01   5.775372e+01   4.604998e-01
  3.249940e-01   5.820162e+01   4.544091e-01
  3.252930e-01   5.712141e+01   4.575280e-01
  3.255920e-01   5.803072e+01   4.638600e-01
  3.258910e-01   5.723840e+01   4.562313e-01
  3.261900e-01   5.662799e+01   4.609389e-01
  3.264890e-01   5.716172e+01   4.576894e-01
  3.267880e-01   5.748493e+01   4.625814e-01
  3.270870e-01   5.727617e+01   4.696662e-01
  3.273860e-01   5.680823e+01   4.621306e-01
  3.276850e-01   5.657909e+01   4.667994e-01
  3.279830e-01   5.744681e+01   4.633410e-01
  3.282820e-01   5.724289e+01   4.719388e-01
  3.285810e-01   5.754356e+01   4.712413e-01
  3.288800e-01   5.793904e+01   4.762721e-01
  3.291790e-01   5.767285e+01   4.712898e-01
  3.294780e-01   5.685244e+01   4.752412e-01
  3.297770e-01   5.814250e+01   4.831472e-01
  3.300760e-01   5.721284e+01   4.742608e-01
  3.303750e-01   5.751652e+01   4.831104e-01
  3.306740e-01   5.914926e+01   4.832256e-01
  3.309730e-01   5.641822e+01   4.805424e-01
  3.312720e-01   5.706592e+01   4.869964e-01
  3.315700e-01   5.720203e+01   4.787158e-01
  3.318690e-01   5.763679e+01   4.932350e-01
  3.321680e-01   5.783404e+01   4.828902e-01
  3.324670e-01   5.743310e+01   4.934654e-01
  3.327660e-01   5.700602e+01   4.888945e-01
  3.330650e-01   5.730498e+01   4.907191e-01
  3.333640e-01   5.737552e+01   4.988421e-01
  3.336630e-01   5.758167e+01   4.881205e-01
  3.339620e-01   5.769013e+01   5.031010e-01
  3.342610e-01   5.628962e+01   4.901797e-01
  3.345600e-01   5.800591e+01   5.027294e-01
  3.348590e-01   5.777632e+01   5.106355e-01
  3.351570e-01   5.688192e+01   4.910919e-01
  3.354560e-01   5.744813e+01   5.128684e-01
  3.357550e-01   5.750540e+01   4.965672e-01
  3.360540e-01   5.711566e+01   5.095350e-01
  3.363530e-01   5.729751e+01   5.165923e-01
  3.366520e-01   5.707151e+01   5.003963e-01
  3.369510e-01   5.671019e+01   5.203865e-01
  3.372500e-01   5.619772e+01   4.948317e-01
  3.375490e-01   5.753295e+01   5.215205e-01
  3.378480e-01   5.723948e+01   5.176070e-01
  3.381470e-01   5.760025e+01   5.179552e-01
  3.384460e-01   5.749059e+01   5.313872e-01
  3.387450e-01   5.722691e+01   5.088093e-01
  3.390430e-01   5.660290e+01   5.245508e-01
  3.393420e-01   5.654644e+01   5.216142e-01
  3.396410e-01   5.714414e+01   5.250321e-01
  3.399400e-01   5.681617e+01   5.388627e-01
  3.402390e-01   5.710470e+01   5.144568e-01
  3.405380e-01   5.710344e+01   5.373266e-01
  3.408370e-01   5.661141e+01   5.273084e-01
  3.411360e-01   5.674422e+01   5.313884e-01
  3.414350e-01   5.751634e+01   5.421729e-01
  3.417340e-01   5.743406e+01   5.339066e-01
  3.420330e-01   5.777222e+01   5.516395e-01
  3.423320e-01   5.686365e+01   5.319473e-01
  3.426300e-01   5.765902e+01   5.503328e-01
  3.429290e-01   5.667719e+01   5.433678e-01
  3.432280e-01   5.835677e+01   5.490958e-01
  3.435270e-01   5.690622e+01   5.609315e-01
  3.438260e-01   5.700452e+01   5.390273e-01
  3.441250e-01   5.744524e+01   5.603147e-01
  3.444240e-01   5.716485e+01   5.510393e-01
  3.447230e-01   5.720473e+01   5.559363e-01
  3.450220e-01   5.677431e+01   5.652614e-01
  3.453210e-01   5.715954e+01   5.510137e-01
  3.456200e-01   5.745130e+01   5.737676e-01
  3.459190e-01   5.765838e+01   5.613532e-01
  3.462170e-01   5.595132e+01   5.636715e-01
  3.465160e-01   5.753324e+01   5.707280e-01
  3.468150e-01   5.688169e+01   5.666396e-01
  3.471140e-01   5.687795e+01   5.815693e-01
  3.474130e-01   5.648729e+01   5.638308e-01
  3.477120e-01   5.620600e+01   5.781237e-01
  3.480110e-01   5.716567e+01   5.767253e-01
  3.483100e-01   5.716251e+01   5.784921e-01
  3.486090e-01   5.764090e+01   5.958531e-01
  3.489080e-01   5.746109e+01   5.800009e-01
  3.492070e-01   5.800848e+01   5.987259e-01
  3.495060e-01   5.762126e+01   5.853570e-01
  3.498040e-01   5.619609e+01   5.902638e-01
  3.501030e-01   5.755037e+01   5.983156e-01
  3.504020e-01   5.683469e+01   5.936081e-01
  3.507010e-01   5.778200e+01   6.127634e-01
  3.510000e-01   5.703428e+01   5.898345e-01
  3.512990e-01   5.632640e+01   6.049960e-01
  3.515980e-01   5.581226e+01   5.941174e-01
  3.518970e-01   5.750948e+01   6.166372e-01
  3.521960e-01   5.764757e+01   6.261972e-01
  3.524950e-01   5.637000e+01   5.960826e-01
  3.527940e-01   5.657113e+01   6.236977e-01
  3.530930e-01   5.763565e+01   6.130412e-01
  3.533920e-01   5.639357e+01   6.215890e-01
  3.536900e-01   5.620478e+01   6.228083e-01
  3.539890e-01   5.597836e+01   6.181776e-01
  3.542880e-01   5.682240e+01   6.379709e-01
  3.545870e-01   5.661027e+01   6.117974e-01
  3.548860e-01   5.726754e+01   6.368566e-01
  3.551850e-01   5.656545e+01   6.214108e-01
  3.554840e-01   5.685677e+01   6.345685e-01
  3.557830e-01   5.603712e+01   6.323507e-01
  3.560820e-01   5.696233e+01   6.158540e-01
  3.563810e-01   5.752549e+01   6.394880e-01
  3.566800e-01   5.573297e+01   6.146063e-01
  3.569790e-01   5.670764e+01   6.397542e-01
  3.572770e-01   5.681557e+01   6.391442e-01
  3.575760e-01   5.662350e+01   6.118689e-01
  3.578750e-01   5.699943e+01   6.540004e-01
  3.581740e-01   5.633876e+01   6.212868e-01
  3.584730e-01   5.711198e+01   6.546458e-01
  3.587720e-01   5.643224e+01   6.394203e-01
  3.590710e-01   5.600754e+01   6.357929e-01
  3.593700e-01   5.775648e+01   6.704097e-01
  3.596690e-01   5.745713e+01   6.403127e-01
  3.599680e-01   5.672929e+01   6.657927e-01
  3.602670e-01   5.662547e+01   6.480057e-01
  3.605660e-01   5.811445e+01   6.724840e-01
  3.608640e-01   5.686845e+01   6.822959e-01
  3.611630e-01   5.670721e+01   6.459451e-01
  3.614620e-01   5.644730e+01   6.842223e-01
  3.617610e-01   5.607590e+01   6.565437e-01
  3.620600e-01   5.661418e+01   6.822472e-01
  3.623590e-01   5.574305e+01   6.740535e-01
  3.626580e-01   5.685155e+01   6.807226e-01
  3.629570e-01   5.579239e+01   6.924991e-01
  3.632560e-01   5.646928e+01   6.670272e-01
  3.635550e-01   5.704889e+01   7.116670e-01
  3.638540e-01   5.593575e+01   6.871693e-01
  3.641530e-01   5.717422e+01   6.994345e-01
  3.644510e-01   5.645915e+01   7.252073e-01
  3.647500e-01   5.675395e+01   6.830888e-01
  3.650490e-01   5.634924e+01   7.227232e-01
  3.653480e-01   5.688834e+01   7.090025e-01
  3.656470e-01   5.661167e+01   7.156866e-01
  3.659460e-01   5.702685e+01   7.398601e-01
  3.662450e-01   5.557711e+01   6.991523e-01
  3.665440e-01   5.768483e+01   7.617193e-01
  3.668430e-01   5.566674e+01   7.079968e-01
  3.671420e-01   5.686646e+01   7.464358e-01
  3.674410e-01   5.690119e+01   7.371759e-01
  3.677400e-01   5.632337e+01   7.467422e-01
  3.680390e-01   5.740235e+01   7.831072e-01
  3.683370e-01   5.586805e+01   7.231845e-01
  3.686360e-01   5.663526e+01   7.692140e-01
  3.689350e-01   5.549865e+01   7.451666e-01
  3.692340e-01   5.699339e+01   7.759411e-01
  3.695330e-01   5.685384e+01   8.023516e-01
  3.698320e-01   5.676868e+01   7.477335e-01
  3.701310e-01   5.685459e+01   8.047700e-01
  3.704300e-01   5.701862e+01   7.675839e-01
  3.707290e-01   5.782949e+01   8.140962e-01
  3.710280e-01   5.653679e+01   8.001113e-01
  3.713270e-01   5.683923e+01   7.905019e-01
  3.716260e-01   5.685288e+01   8.382500e-01
  3.719240e-01   5.730198e+01   7.868806e-01
  3.722230e-01   5.631875e+01   8.370429e-01
  3.725220e-01   5.657847e+01   8.101676e-01
  3.728210e-01   5.618381e+01   8.252515e-01
  3.731200e-01   5.553212e+01   8.691761e-01
  3.734190e-01   5.667267e+01   8.010722e-01
  3.737180e-01   5.703995e+01   8.777454e-01
  3.740170e-01   5.598726e+01   8.185762e-01
  3.743160e-01   5.615377e+01   8.771886e-01
  3.746150e-01   5.824207e+01   8.869465e-01
  3.749140e-01   5.566159e+01   8.461789e-01
  3.752130e-01   5.495650e+01   9.010473e-01
  3.755110e-01   5.637154e+01   8.486764e-01
  3.758100e-01   5.618268e+01   9.110438e-01
  3.761090e-01   5.757745e+01   8.947460e-01
  3.764080e-01   5.533671e+01   9.006475e-01
  3.767070e-01   5.602418e+01   9.475230e-01
  3.770060e-01   5.617550e+01   8.710689e-01
  3.773050e-01   5.641956e+01   9.590227e-01
  3.776040e-01   5.613370e+01   9.142249e-01
  3.779030e-01   5.741258e+01   9.551533e-01
  3.782020e-01   5.685906e+01   1.026698e+00
  3.785010e-01   5.658603e+01   9.003486e-01
  3.788000e-01   5.698631e+01   1.022845e+00
  3.790990e-01   5.607292e+01   9.361101e-01
  3.793970e-01   5.798994e+01   1.021938e+00
  3.796960e-01   5.737151e+01   1.011669e+00
  3.799950e-01   5.626514e+01   9.834819e-01
  3.802940e-01   5.541198e+01   1.085050e+00
  3.805930e-01   5.676161e+01   9.578058e-01
  3.808920e-01   5.627803e+01   1.099692e+00
  3.811910e-01   5.599493e+01   1.013909e+00
  3.814900e-01   5.565163e+01   1.063752e+00
  3.817890e-01   5.517772e+01   1.156585e+00
  3.820880e-01   5.774481e+01   1.005513e+00
  3.823870e-01   5.717133e+01   1.184914e+00
  3.826860e-01   5.744786e+01   1.042269e+00
  3.829840e-01   5.701038e+01   1.206991e+00
  3.832830e-01   5.808332e+01   1.164464e+00
  3.835820e-01   5.626211e+01   1.118772e+00
  3.838810e-01   5.645120e+01   1.252925e+00
  3.841800e-01   5.605549e+01   1.103805e+00
  3.844790e-01   5.647528e+01   1.262510e+00
  3.847780e-01   5.641412e+01   1.169472e+00
  3.850770e-01   5.793264e+01   1.288347e+00
  3.853760e-01   5.731614e+01   1.366997e+00
  3.856750e-01   5.423223e+01   1.146633e+00
  3.859740e-01   5.389282e+01   1.349008e+00
  3.862730e-01   5.778601e+01   1.267652e+00
  3.865710e-01   5.716826e+01   1.389398e+00
  3.868700e-01   5.791990e+01   1.424164e+00
  3.871690e-01   5.511731e+01   1.307140e+00
  3.874680e-01   5.734591e+01   1.535378e+00
  3.877670e-01   5.551137e+01   1.333853e+00
  3.880660e-01   5.608464e+01   1.552525e+00
  3.883650e-01   5.919913e+01   1.511481e+00
  3.886640e-01   5.656120e+01   1.541687e+00
  3.889630e-01   5.613214e+01   1.671310e+00
  3.892620e-01   5.773513e+01   1.524102e+00
  3.895610e-01   6.030113e+01   1.779732e+00
  3.898600e-01   5.787383e+01   1.697041e+00
  3.901580e-01   5.748568e+01   1.762337e+00
  3.904570e-01   5.504092e+01   1.927999e+00
  3.907560e-01   5.447062e+01   1.691504e+00
  3.910550e-01   5.756972e+01   2.007975e+00
  3.913540e-01   5.357766e+01   1.937104e+00
  3.916530e-01   5.266719e+01   1.920575e+00
  3.919520e-01   5.460194e+01   2.540312e+00
  3.922510e-01   5.364770e+01   1.938370e+00
  3.925500e-01   5.874633e+01   2.721371e+00
  3.928490e-01   5.410293e+01   2.384060e+00
  3.931480e-01   5.269520e+01   2.577407e+00
  3.934470e-01   0.000000e+00   0.000000e+00
  3.937460e-01   5.130849e+01   2.543267e+00
creator: radaver
creator-version: 3725
header-file: /nas_data/SAXS_data/20151104Workshop/header/JH1_0009.txt
image-file: /nas_data/Pilatus1M/20151104_Workshop/JH1_0009.tif
angular-axis-file: /nas_data/SAXS_data/20151104Workshop/q20151029.dat
beamstop-mask-file: /nas_data/SAXS_data/20151104Workshop/fit2d20151031.msk
detector-response-file: none
beam-center-x: 949.7700
beam-center-y: 918.8000
unit-time: 1.0000
channel-first: 10
channel-last: 1315
Exposure time [s]: 1.093805
Transmitted Beam: 0.483475
Incident Beam: 0.483475
Code: JH1
Concentration [mg/ml]: 1
Run Number: 0009
