# Supplementary material for: SAXS analysis of a soluble cytosolic NgBR construct including extracellular and transmembrane domains
Source: PLoS One. 2018 Jan 18;13(1):e0191371. doi: 10.1371/journal.pone.0191371 (PMC5773207; doi:10.1371/journal.pone.0191371)
Supplement: S1 File — (ZIP) [file pone.0191371.s001.zip › JH1_0010.dat]

Sample:   c= 1.0000 mg/ml  Code: JH1
  3.656810e-03   2.266281e+04   4.140937e+01
  3.955720e-03   2.199198e+04   2.801599e+01
  4.254640e-03   1.910499e+04   2.339986e+01
  4.553560e-03   1.545110e+04   2.028908e+01
  4.852480e-03   1.245852e+04   1.705699e+01
  5.151400e-03   1.051542e+04   1.548054e+01
  5.450320e-03   8.729906e+03   1.339746e+01
  5.749240e-03   7.454658e+03   1.199534e+01
  6.048150e-03   6.364000e+03   1.086367e+01
  6.347070e-03   5.503629e+03   9.598362e+00
  6.645990e-03   4.813958e+03   8.937386e+00
  6.944910e-03   4.215736e+03   8.051854e+00
  7.243830e-03   3.751571e+03   7.360082e+00
  7.542750e-03   3.336022e+03   6.914157e+00
  7.841670e-03   3.002543e+03   6.194775e+00
  8.140580e-03   2.707776e+03   5.963990e+00
  8.439500e-03   2.466516e+03   5.486405e+00
  8.738420e-03   2.258181e+03   5.199512e+00
  9.037340e-03   2.076837e+03   4.821361e+00
  9.336260e-03   1.910912e+03   4.544782e+00
  9.635180e-03   1.761035e+03   4.350502e+00
  9.934100e-03   1.625396e+03   4.044012e+00
  1.023300e-02   1.488574e+03   3.966163e+00
  1.053190e-02   1.373240e+03   3.863762e+00
  1.083090e-02   1.279400e+03   3.729412e+00
  1.112980e-02   1.177147e+03   3.546831e+00
  1.142870e-02   1.096268e+03   3.403640e+00
  1.172760e-02   1.010816e+03   3.259203e+00
  1.202650e-02   9.349187e+02   3.125787e+00
  1.232540e-02   8.728429e+02   3.003684e+00
  1.262440e-02   8.004249e+02   2.822898e+00
  1.292330e-02   7.485521e+02   2.687786e+00
  1.322220e-02   6.986956e+02   2.596736e+00
  1.352110e-02   6.496046e+02   2.478685e+00
  1.382000e-02   6.035700e+02   2.365705e+00
  1.411900e-02   5.641209e+02   2.275958e+00
  1.441790e-02   5.294237e+02   2.188973e+00
  1.471680e-02   4.954761e+02   2.107569e+00
  1.501570e-02   4.626104e+02   1.994381e+00
  1.531460e-02   4.340227e+02   1.923054e+00
  1.561350e-02   4.086542e+02   1.833267e+00
  1.591250e-02   3.841822e+02   1.793189e+00
  1.621140e-02   3.650739e+02   1.717886e+00
  1.651030e-02   3.425492e+02   1.646548e+00
  1.680920e-02   3.218606e+02   1.596051e+00
  1.710810e-02   3.033116e+02   1.552629e+00
  1.740710e-02   2.906926e+02   1.498117e+00
  1.770600e-02   2.782885e+02   1.451073e+00
  1.800490e-02   2.641056e+02   1.402438e+00
  1.830380e-02   2.498619e+02   1.374965e+00
  1.860270e-02   2.390441e+02   1.318755e+00
  1.890170e-02   2.281385e+02   1.288322e+00
  1.920060e-02   2.188160e+02   1.249765e+00
  1.949950e-02   2.070508e+02   1.229703e+00
  1.979840e-02   1.997897e+02   1.185283e+00
  2.009730e-02   1.938555e+02   1.154741e+00
  2.039620e-02   1.852647e+02   1.126817e+00
  2.069520e-02   1.794352e+02   1.102969e+00
  2.099410e-02   1.701317e+02   1.081778e+00
  2.129300e-02   1.665956e+02   1.042424e+00
  2.159190e-02   1.593250e+02   1.054555e+00
  2.189080e-02   1.555609e+02   1.047839e+00
  2.218980e-02   1.525676e+02   1.055584e+00
  2.248870e-02   1.474445e+02   1.056224e+00
  2.278760e-02   1.429289e+02   1.029679e+00
  2.308650e-02   1.376121e+02   1.041440e+00
  2.338540e-02   1.336818e+02   1.024329e+00
  2.368430e-02   1.305035e+02   9.936945e-01
  2.398330e-02   1.265851e+02   1.000931e+00
  2.428220e-02   1.245564e+02   9.707889e-01
  2.458110e-02   1.207051e+02   9.877946e-01
  2.488000e-02   1.171628e+02   9.472358e-01
  2.517890e-02   1.164104e+02   9.329263e-01
  2.547790e-02   1.139559e+02   9.360791e-01
  2.577680e-02   1.122612e+02   9.216299e-01
  2.607570e-02   1.071816e+02   9.078294e-01
  2.637460e-02   1.070707e+02   9.000717e-01
  2.667350e-02   1.061871e+02   8.739162e-01
  2.697250e-02   1.016654e+02   8.287419e-01
  2.727140e-02   1.021012e+02   7.996938e-01
  2.757030e-02   9.999581e+01   7.927193e-01
  2.786920e-02   9.773546e+01   7.747516e-01
  2.816810e-02   9.792171e+01   7.631989e-01
  2.846700e-02   9.622662e+01   7.472236e-01
  2.876600e-02   9.545091e+01   7.352390e-01
  2.906490e-02   9.375260e+01   7.308603e-01
  2.936380e-02   9.200238e+01   7.186151e-01
  2.966270e-02   9.144271e+01   7.111697e-01
  2.996160e-02   8.963624e+01   7.051417e-01
  3.026060e-02   8.965098e+01   6.940934e-01
  3.055950e-02   8.812703e+01   6.871934e-01
  3.085840e-02   8.679991e+01   6.791198e-01
  3.115730e-02   8.575842e+01   6.722068e-01
  3.145620e-02   8.544130e+01   6.645155e-01
  3.175510e-02   8.469474e+01   6.634211e-01
  3.205410e-02   8.414938e+01   6.576780e-01
  3.235300e-02   8.354031e+01   6.526387e-01
  3.265190e-02   8.292959e+01   6.383166e-01
  3.295080e-02   8.287089e+01   6.422749e-01
  3.324970e-02   8.144198e+01   6.358775e-01
  3.354870e-02   8.081420e+01   6.317660e-01
  3.384760e-02   8.012653e+01   6.218089e-01
  3.414650e-02   7.884296e+01   6.168083e-01
  3.444540e-02   7.949308e+01   6.108350e-01
  3.474430e-02   7.848125e+01   6.122758e-01
  3.504330e-02   7.819752e+01   6.035944e-01
  3.534220e-02   7.643831e+01   5.975026e-01
  3.564110e-02   7.733559e+01   6.002587e-01
  3.594000e-02   7.612468e+01   5.841418e-01
  3.623890e-02   7.645115e+01   5.953518e-01
  3.653780e-02   7.699280e+01   5.812971e-01
  3.683680e-02   7.690153e+01   5.885110e-01
  3.713570e-02   7.502645e+01   5.819852e-01
  3.743460e-02   7.517809e+01   5.730776e-01
  3.773350e-02   7.538405e+01   5.732006e-01
  3.803240e-02   7.374401e+01   5.804636e-01
  3.833140e-02   7.391029e+01   5.949297e-01
  3.863030e-02   7.450731e+01   6.066131e-01
  3.892920e-02   7.401708e+01   6.030417e-01
  3.922810e-02   7.325148e+01   6.022659e-01
  3.952700e-02   7.324354e+01   5.983302e-01
  3.982600e-02   7.269986e+01   6.047622e-01
  4.012490e-02   7.280613e+01   5.957717e-01
  4.042380e-02   7.275557e+01   6.033912e-01
  4.072270e-02   7.315579e+01   6.026617e-01
  4.102160e-02   7.277611e+01   6.003085e-01
  4.132050e-02   7.225220e+01   5.989283e-01
  4.161950e-02   7.139358e+01   5.892052e-01
  4.191840e-02   7.188484e+01   5.989779e-01
  4.221730e-02   7.158322e+01   5.899872e-01
  4.251620e-02   7.059717e+01   5.935889e-01
  4.281510e-02   7.087358e+01   5.855522e-01
  4.311410e-02   7.148698e+01   5.888341e-01
  4.341300e-02   7.077234e+01   5.889113e-01
  4.371190e-02   6.951538e+01   5.821519e-01
  4.401080e-02   7.037341e+01   5.857337e-01
  4.430970e-02   6.933534e+01   5.769537e-01
  4.460860e-02   6.976205e+01   5.794622e-01
  4.490760e-02   6.900136e+01   5.777663e-01
  4.520650e-02   6.977862e+01   5.766041e-01
  4.550540e-02   7.010379e+01   5.808797e-01
  4.580430e-02   7.048027e+01   5.802270e-01
  4.610320e-02   6.880131e+01   5.704008e-01
  4.640220e-02   6.833674e+01   5.727839e-01
  4.670110e-02   6.976464e+01   5.701202e-01
  4.700000e-02   6.848158e+01   5.669518e-01
  4.729890e-02   6.887697e+01   5.707143e-01
  4.759780e-02   6.862501e+01   5.689588e-01
  4.789680e-02   6.781715e+01   5.621064e-01
  4.819570e-02   6.893326e+01   5.660164e-01
  4.849460e-02   6.820907e+01   5.651219e-01
  4.879350e-02   6.778525e+01   5.571913e-01
  4.909240e-02   6.780025e+01   5.648256e-01
  4.939130e-02   6.755560e+01   5.542373e-01
  4.969030e-02   6.735930e+01   5.554379e-01
  4.998920e-02   6.693159e+01   5.530026e-01
  5.028810e-02   6.777009e+01   5.544505e-01
  5.058700e-02   6.823016e+01   5.603754e-01
  5.088590e-02   6.745133e+01   5.479142e-01
  5.118490e-02   6.817894e+01   5.581317e-01
  5.148380e-02   6.806954e+01   5.550090e-01
  5.178270e-02   6.749263e+01   5.455208e-01
  5.208160e-02   6.671404e+01   5.481454e-01
  5.238050e-02   6.752349e+01   5.456455e-01
  5.267940e-02   6.649543e+01   5.492115e-01
  5.297840e-02   6.716417e+01   5.448271e-01
  5.327730e-02   6.629269e+01   5.387692e-01
  5.357620e-02   6.725012e+01   5.445398e-01
  5.387510e-02   6.627050e+01   5.374363e-01
  5.417400e-02   6.541030e+01   5.389271e-01
  5.447300e-02   6.657137e+01   5.355786e-01
  5.477190e-02   6.569868e+01   5.332727e-01
  5.507080e-02   6.695396e+01   5.383431e-01
  5.536970e-02   6.579671e+01   5.318480e-01
  5.566860e-02   6.674557e+01   5.393592e-01
  5.596760e-02   6.629459e+01   5.314462e-01
  5.626650e-02   6.687577e+01   5.361914e-01
  5.656540e-02   6.577813e+01   5.299692e-01
  5.686430e-02   6.525511e+01   5.249042e-01
  5.716320e-02   6.610096e+01   5.247926e-01
  5.746210e-02   6.651542e+01   5.317322e-01
  5.776110e-02   6.537916e+01   5.289569e-01
  5.806000e-02   6.635860e+01   5.246600e-01
  5.835890e-02   6.508265e+01   5.201621e-01
  5.865780e-02   6.565410e+01   5.195936e-01
  5.895670e-02   6.570127e+01   5.296595e-01
  5.925570e-02   6.517780e+01   5.154691e-01
  5.955460e-02   6.541417e+01   5.232129e-01
  5.985350e-02   6.543222e+01   5.159185e-01
  6.015240e-02   6.560326e+01   5.182669e-01
  6.045130e-02   6.519163e+01   5.171985e-01
  6.075020e-02   6.542434e+01   5.131360e-01
  6.104920e-02   6.541662e+01   5.169700e-01
  6.134810e-02   6.566876e+01   5.185256e-01
  6.164700e-02   6.476165e+01   5.067708e-01
  6.194590e-02   6.482943e+01   5.152012e-01
  6.224480e-02   6.491666e+01   5.042156e-01
  6.254380e-02   6.505883e+01   5.133416e-01
  6.284270e-02   6.636411e+01   5.201390e-01
  6.314160e-02   6.486898e+01   5.019562e-01
  6.344050e-02   6.560126e+01   5.121973e-01
  6.373940e-02   6.623220e+01   5.061648e-01
  6.403840e-02   6.516755e+01   5.099625e-01
  6.433730e-02   6.507565e+01   5.043109e-01
  6.463620e-02   6.587063e+01   5.032400e-01
  6.493510e-02   6.502841e+01   5.110376e-01
  6.523400e-02   6.445223e+01   4.982990e-01
  6.553290e-02   6.522820e+01   5.038617e-01
  6.583190e-02   6.527091e+01   5.019652e-01
  6.613080e-02   6.496176e+01   4.962384e-01
  6.642970e-02   6.395568e+01   5.015091e-01
  6.672860e-02   6.502194e+01   4.949825e-01
  6.702750e-02   6.345618e+01   4.939309e-01
  6.732650e-02   6.526881e+01   4.974098e-01
  6.762540e-02   6.494660e+01   4.961805e-01
  6.792430e-02   6.477593e+01   4.975262e-01
  6.822320e-02   6.418028e+01   4.874186e-01
  6.852210e-02   6.475593e+01   4.969477e-01
  6.882110e-02   6.404332e+01   4.902679e-01
  6.912000e-02   6.466564e+01   4.921561e-01
  6.941890e-02   6.444285e+01   4.879375e-01
  6.971780e-02   6.499200e+01   4.895342e-01
  7.001670e-02   6.485075e+01   4.953182e-01
  7.031560e-02   6.620880e+01   4.936147e-01
  7.061460e-02   6.389320e+01   4.853783e-01
  7.091350e-02   6.344841e+01   4.822778e-01
  7.121240e-02   6.456624e+01   4.827795e-01
  7.151130e-02   6.455416e+01   4.888363e-01
  7.181020e-02   6.479635e+01   4.831782e-01
  7.210920e-02   6.452169e+01   4.854000e-01
  7.240810e-02   6.490824e+01   4.822195e-01
  7.270700e-02   6.476532e+01   4.877299e-01
  7.300590e-02   6.408656e+01   4.805246e-01
  7.330480e-02   6.441922e+01   4.763568e-01
  7.360370e-02   6.467814e+01   4.831977e-01
  7.390270e-02   6.384065e+01   4.746550e-01
  7.420160e-02   6.562310e+01   4.885831e-01
  7.450050e-02   6.490554e+01   4.768214e-01
  7.479940e-02   6.434877e+01   4.760962e-01
  7.509830e-02   6.384065e+01   4.782373e-01
  7.539730e-02   6.468560e+01   4.742596e-01
  7.569620e-02   6.468697e+01   4.751388e-01
  7.599510e-02   6.397412e+01   4.755947e-01
  7.629400e-02   6.483037e+01   4.726230e-01
  7.659290e-02   6.451007e+01   4.758074e-01
  7.689190e-02   6.447893e+01   4.713402e-01
  7.719080e-02   6.466190e+01   4.746091e-01
  7.748970e-02   6.370591e+01   4.676553e-01
  7.778860e-02   6.426139e+01   4.727019e-01
  7.808750e-02   6.402227e+01   4.683902e-01
  7.838640e-02   6.448643e+01   4.675508e-01
  7.868540e-02   6.489976e+01   4.703128e-01
  7.898430e-02   6.412135e+01   4.649772e-01
  7.928320e-02   6.444471e+01   4.716449e-01
  7.958210e-02   6.399108e+01   4.612277e-01
  7.988100e-02   6.447004e+01   4.683315e-01
  8.018000e-02   6.328698e+01   4.615309e-01
  8.047890e-02   6.437738e+01   4.650763e-01
  8.077780e-02   6.339621e+01   4.607011e-01
  8.107670e-02   6.427710e+01   4.614470e-01
  8.137560e-02   6.429339e+01   4.647728e-01
  8.167450e-02   6.489097e+01   4.640518e-01
  8.197350e-02   6.316942e+01   4.550691e-01
  8.227240e-02   6.432691e+01   4.636603e-01
  8.257130e-02   6.371401e+01   4.519634e-01
  8.287020e-02   6.390654e+01   4.617351e-01
  8.316910e-02   6.425762e+01   4.597695e-01
  8.346810e-02   6.480419e+01   4.573667e-01
  8.376700e-02   6.310891e+01   4.576355e-01
  8.406590e-02   6.424986e+01   4.523292e-01
  8.436480e-02   6.406068e+01   4.586657e-01
  8.466370e-02   6.416312e+01   4.531696e-01
  8.496270e-02   6.340800e+01   4.611522e-01
  8.526160e-02   6.487031e+01   4.811681e-01
  8.556050e-02   6.472118e+01   4.810688e-01
  8.585940e-02   6.476444e+01   4.872538e-01
  8.615830e-02   6.462881e+01   4.867433e-01
  8.645720e-02   6.387243e+01   4.886447e-01
  8.675620e-02   6.349046e+01   4.896065e-01
  8.705510e-02   6.420073e+01   4.913577e-01
  8.735400e-02   6.260809e+01   4.876546e-01
  8.765290e-02   6.403571e+01   4.936790e-01
  8.795180e-02   6.372944e+01   4.965093e-01
  8.825080e-02   6.363744e+01   4.916471e-01
  8.854970e-02   6.441885e+01   5.012419e-01
  8.884860e-02   6.461914e+01   4.999631e-01
  8.914750e-02   6.406371e+01   5.040326e-01
  8.944640e-02   6.503266e+01   5.041443e-01
  8.974530e-02   6.408287e+01   4.963639e-01
  9.004430e-02   7.290572e+01   5.272927e-01
  9.034320e-02   6.344761e+01   4.745214e-01
  9.064210e-02   6.402362e+01   4.757787e-01
  9.094100e-02   6.457118e+01   4.678580e-01
  9.123990e-02   6.491372e+01   4.678413e-01
  9.153890e-02   6.364212e+01   4.657336e-01
  9.183780e-02   6.380621e+01   4.630086e-01
  9.213670e-02   6.389987e+01   4.617110e-01
  9.243560e-02   6.456575e+01   4.628875e-01
  9.273450e-02   6.431681e+01   4.579942e-01
  9.303350e-02   6.277350e+01   4.584328e-01
  9.333240e-02   6.371503e+01   4.515844e-01
  9.363130e-02   6.418679e+01   4.567443e-01
  9.393020e-02   6.426851e+01   4.546971e-01
  9.422910e-02   6.309453e+01   4.516788e-01
  9.452800e-02   6.338401e+01   4.538790e-01
  9.482700e-02   6.409923e+01   4.462000e-01
  9.512590e-02   6.361427e+01   4.527620e-01
  9.542480e-02   6.304934e+01   4.458373e-01
  9.572370e-02   6.439551e+01   4.505717e-01
  9.602260e-02   6.331044e+01   4.490102e-01
  9.632160e-02   6.347387e+01   4.418468e-01
  9.662050e-02   6.383132e+01   4.456325e-01
  9.691940e-02   6.329620e+01   4.437607e-01
  9.721830e-02   6.322781e+01   4.409895e-01
  9.751720e-02   6.342211e+01   4.438370e-01
  9.781610e-02   6.371653e+01   4.405468e-01
  9.811510e-02   6.311151e+01   4.427488e-01
  9.841400e-02   6.362187e+01   4.374110e-01
  9.871290e-02   6.423422e+01   4.426894e-01
  9.901180e-02   6.428289e+01   4.439324e-01
  9.931070e-02   6.347619e+01   4.372576e-01
  9.960970e-02   6.401407e+01   4.422870e-01
  9.990860e-02   6.392932e+01   4.346822e-01
  1.002070e-01   6.392198e+01   4.387903e-01
  1.005060e-01   6.456973e+01   4.385705e-01
  1.008050e-01   6.384969e+01   4.385421e-01
  1.011040e-01   6.408808e+01   4.331957e-01
  1.014030e-01   6.366332e+01   4.337769e-01
  1.017020e-01   6.405451e+01   4.392450e-01
  1.020010e-01   6.414266e+01   4.347281e-01
  1.023000e-01   6.323056e+01   4.296233e-01
  1.025990e-01   6.348834e+01   4.295050e-01
  1.028980e-01   6.286119e+01   4.290292e-01
  1.031970e-01   6.385175e+01   4.347582e-01
  1.034960e-01   6.420798e+01   4.280057e-01
  1.037950e-01   6.373823e+01   4.303495e-01
  1.040930e-01   6.376493e+01   4.268485e-01
  1.043920e-01   6.424370e+01   4.323847e-01
  1.046910e-01   6.378263e+01   4.301691e-01
  1.049900e-01   6.433331e+01   4.261793e-01
  1.052890e-01   6.353567e+01   4.270492e-01
  1.055880e-01   6.410274e+01   4.273326e-01
  1.058870e-01   6.373660e+01   4.277239e-01
  1.061860e-01   6.375058e+01   4.236129e-01
  1.064850e-01   6.355127e+01   4.235810e-01
  1.067840e-01   6.336348e+01   4.251816e-01
  1.070830e-01   6.487484e+01   4.266974e-01
  1.073820e-01   6.351680e+01   4.206503e-01
  1.076800e-01   6.379614e+01   4.212642e-01
  1.079790e-01   6.334811e+01   4.216467e-01
  1.082780e-01   6.417762e+01   4.263000e-01
  1.085770e-01   6.411000e+01   4.171174e-01
  1.088760e-01   6.376951e+01   4.217970e-01
  1.091750e-01   6.391197e+01   4.207194e-01
  1.094740e-01   6.338445e+01   4.199027e-01
  1.097730e-01   6.369493e+01   4.184755e-01
  1.100720e-01   6.367403e+01   4.145089e-01
  1.103710e-01   6.360420e+01   4.206300e-01
  1.106700e-01   6.305970e+01   4.127991e-01
  1.109690e-01   6.359136e+01   4.202786e-01
  1.112670e-01   6.413939e+01   4.145451e-01
  1.115660e-01   6.398212e+01   4.152145e-01
  1.118650e-01   6.354484e+01   4.176787e-01
  1.121640e-01   6.435623e+01   4.143658e-01
  1.124630e-01   6.329934e+01   4.121135e-01
  1.127620e-01   6.381181e+01   4.137783e-01
  1.130610e-01   6.383196e+01   4.132579e-01
  1.133600e-01   6.414930e+01   4.190528e-01
  1.136590e-01   6.392012e+01   4.080959e-01
  1.139580e-01   6.354093e+01   4.114427e-01
  1.142570e-01   6.388521e+01   4.122656e-01
  1.145560e-01   6.326504e+01   4.108379e-01
  1.148550e-01   6.408274e+01   4.123230e-01
  1.151530e-01   6.397503e+01   4.065945e-01
  1.154520e-01   6.384463e+01   4.112679e-01
  1.157510e-01   6.404665e+01   4.073789e-01
  1.160500e-01   6.416927e+01   4.140556e-01
  1.163490e-01   6.429541e+01   4.081693e-01
  1.166480e-01   6.304199e+01   4.069682e-01
  1.169470e-01   6.344051e+01   4.060032e-01
  1.172460e-01   6.389667e+01   4.080210e-01
  1.175450e-01   6.359587e+01   4.037365e-01
  1.178440e-01   6.413669e+01   4.054496e-01
  1.181430e-01   6.303081e+01   4.049683e-01
  1.184420e-01   6.438818e+01   4.070719e-01
  1.187400e-01   6.459473e+01   4.063445e-01
  1.190390e-01   6.476925e+01   4.060708e-01
  1.193380e-01   6.375600e+01   4.028820e-01
  1.196370e-01   6.483598e+01   4.084850e-01
  1.199360e-01   6.347621e+01   4.001166e-01
  1.202350e-01   6.500721e+01   4.079156e-01
  1.205340e-01   6.367375e+01   4.012741e-01
  1.208330e-01   6.438891e+01   4.021794e-01
  1.211320e-01   6.322353e+01   4.017372e-01
  1.214310e-01   6.386658e+01   3.971314e-01
  1.217300e-01   6.450651e+01   4.047021e-01
  1.220290e-01   6.356700e+01   4.004027e-01
  1.223270e-01   6.414181e+01   3.995541e-01
  1.226260e-01   6.349932e+01   3.970259e-01
  1.229250e-01   6.440714e+01   3.982889e-01
  1.232240e-01   6.362365e+01   3.995171e-01
  1.235230e-01   6.308165e+01   3.970227e-01
  1.238220e-01   6.436268e+01   3.976339e-01
  1.241210e-01   6.429621e+01   3.989861e-01
  1.244200e-01   6.450076e+01   3.960084e-01
  1.247190e-01   6.324580e+01   3.967535e-01
  1.250180e-01   6.443253e+01   3.955447e-01
  1.253170e-01   6.406247e+01   3.951689e-01
  1.256160e-01   6.470371e+01   3.997256e-01
  1.259140e-01   6.371467e+01   3.938410e-01
  1.262130e-01   6.423077e+01   3.954329e-01
  1.265120e-01   6.409030e+01   3.922336e-01
  1.268110e-01   6.416174e+01   3.932013e-01
  1.271100e-01   6.397007e+01   3.961622e-01
  1.274090e-01   6.355112e+01   3.915754e-01
  1.277080e-01   6.375494e+01   3.909581e-01
  1.280070e-01   6.433975e+01   3.915085e-01
  1.283060e-01   6.470242e+01   3.941023e-01
  1.286050e-01   6.422104e+01   3.954030e-01
  1.289040e-01   6.353342e+01   3.863803e-01
  1.292030e-01   6.457620e+01   3.944693e-01
  1.295020e-01   6.421660e+01   3.896641e-01
  1.298000e-01   6.466243e+01   3.917496e-01
  1.300990e-01   6.387288e+01   3.869308e-01
  1.303980e-01   6.446882e+01   3.894562e-01
  1.306970e-01   6.442341e+01   3.922573e-01
  1.309960e-01   6.362398e+01   3.876198e-01
  1.312950e-01   6.413193e+01   3.889213e-01
  1.315940e-01   6.437121e+01   3.853459e-01
  1.318930e-01   6.403262e+01   3.871745e-01
  1.321920e-01   6.503370e+01   3.899480e-01
  1.324910e-01   6.545319e+01   3.921744e-01
  1.327900e-01   6.495259e+01   3.885061e-01
  1.330890e-01   6.405392e+01   3.853360e-01
  1.333870e-01   6.379261e+01   3.843137e-01
  1.336860e-01   6.463419e+01   3.861322e-01
  1.339850e-01   6.423568e+01   3.835393e-01
  1.342840e-01   6.390920e+01   3.853730e-01
  1.345830e-01   6.430201e+01   3.851387e-01
  1.348820e-01   6.361689e+01   3.830814e-01
  1.351810e-01   6.398291e+01   3.793550e-01
  1.354800e-01   6.406732e+01   3.839672e-01
  1.357790e-01   6.408619e+01   3.817089e-01
  1.360780e-01   6.391689e+01   3.828182e-01
  1.363770e-01   6.503861e+01   3.856956e-01
  1.366760e-01   6.395974e+01   3.845816e-01
  1.369740e-01   6.420198e+01   3.989548e-01
  1.372730e-01   6.475449e+01   4.027850e-01
  1.375720e-01   6.339530e+01   4.078239e-01
  1.378710e-01   6.354633e+01   4.100190e-01
  1.381700e-01   6.316099e+01   4.105000e-01
  1.384690e-01   6.363700e+01   4.192000e-01
  1.387680e-01   6.350362e+01   4.073256e-01
  1.390670e-01   6.394855e+01   3.971270e-01
  1.393660e-01   6.342426e+01   3.947245e-01
  1.396650e-01   6.465262e+01   3.957121e-01
  1.399640e-01   6.428677e+01   3.956052e-01
  1.402630e-01   6.443031e+01   3.878952e-01
  1.405620e-01   6.414636e+01   3.914129e-01
  1.408600e-01   6.446781e+01   3.911597e-01
  1.411590e-01   6.384840e+01   3.902565e-01
  1.414580e-01   6.462203e+01   3.931098e-01
  1.417570e-01   6.449534e+01   3.852477e-01
  1.420560e-01   6.362570e+01   3.871420e-01
  1.423550e-01   6.442044e+01   3.869113e-01
  1.426540e-01   6.402604e+01   3.822195e-01
  1.429530e-01   6.407057e+01   3.814333e-01
  1.432520e-01   6.438733e+01   3.794257e-01
  1.435510e-01   6.441788e+01   3.822363e-01
  1.438500e-01   6.439569e+01   3.781119e-01
  1.441490e-01   6.475771e+01   3.782863e-01
  1.444470e-01   6.441204e+01   3.797230e-01
  1.447460e-01   6.446276e+01   3.761080e-01
  1.450450e-01   6.439189e+01   3.796636e-01
  1.453440e-01   6.430487e+01   3.734870e-01
  1.456430e-01   6.471620e+01   3.783861e-01
  1.459420e-01   6.438630e+01   3.767601e-01
  1.462410e-01   6.384393e+01   3.734329e-01
  1.465400e-01   6.473805e+01   3.773483e-01
  1.468390e-01   6.507060e+01   3.735682e-01
  1.471380e-01   6.453801e+01   3.750245e-01
  1.474370e-01   6.480120e+01   3.764395e-01
  1.477360e-01   6.400263e+01   3.730363e-01
  1.480340e-01   6.420052e+01   3.700149e-01
  1.483330e-01   6.515003e+01   3.812160e-01
  1.486320e-01   6.509408e+01   3.906122e-01
  1.489310e-01   6.461147e+01   3.908603e-01
  1.492300e-01   6.526405e+01   3.923391e-01
  1.495290e-01   6.422518e+01   3.916533e-01
  1.498280e-01   6.444552e+01   3.968603e-01
  1.501270e-01   6.432093e+01   3.980222e-01
  1.504260e-01   6.501120e+01   3.947911e-01
  1.507250e-01   6.479755e+01   4.000154e-01
  1.510240e-01   6.435776e+01   3.976188e-01
  1.513230e-01   6.444974e+01   4.031733e-01
  1.516210e-01   6.499017e+01   4.006095e-01
  1.519200e-01   6.372335e+01   3.966858e-01
  1.522190e-01   6.501650e+01   4.076690e-01
  1.525180e-01   6.430606e+01   4.005928e-01
  1.528170e-01   6.463137e+01   4.070102e-01
  1.531160e-01   6.382678e+01   4.012200e-01
  1.534150e-01   6.494815e+01   3.989207e-01
  1.537140e-01   6.507822e+01   3.925150e-01
  1.540130e-01   6.474407e+01   3.850541e-01
  1.543120e-01   6.461161e+01   3.848931e-01
  1.546110e-01   6.497876e+01   3.834373e-01
  1.549100e-01   6.413911e+01   3.811799e-01
  1.552090e-01   6.493415e+01   3.856189e-01
  1.555070e-01   6.443354e+01   3.749369e-01
  1.558060e-01   6.400389e+01   3.789668e-01
  1.561050e-01   6.466107e+01   3.771238e-01
  1.564040e-01   6.431355e+01   3.776491e-01
  1.567030e-01   6.532736e+01   3.786219e-01
  1.570020e-01   6.474789e+01   3.749864e-01
  1.573010e-01   6.416974e+01   3.767852e-01
  1.576000e-01   6.449155e+01   3.719023e-01
  1.578990e-01   6.489640e+01   3.749859e-01
  1.581980e-01   6.514017e+01   3.739799e-01
  1.584970e-01   6.390821e+01   3.702165e-01
  1.587960e-01   6.498193e+01   3.767464e-01
  1.590940e-01   6.422650e+01   3.692581e-01
  1.593930e-01   6.417858e+01   3.678838e-01
  1.596920e-01   6.421388e+01   3.690148e-01
  1.599910e-01   6.440342e+01   3.712275e-01
  1.602900e-01   6.489573e+01   3.720129e-01
  1.605890e-01   6.462191e+01   3.657030e-01
  1.608880e-01   6.522158e+01   3.698317e-01
  1.611870e-01   6.517487e+01   3.686788e-01
  1.614860e-01   6.434699e+01   3.667343e-01
  1.617850e-01   6.432176e+01   3.634636e-01
  1.620840e-01   6.431560e+01   3.634462e-01
  1.623830e-01   6.458288e+01   3.657927e-01
  1.626810e-01   6.475983e+01   3.641067e-01
  1.629800e-01   6.467423e+01   3.599908e-01
  1.632790e-01   6.441438e+01   3.604141e-01
  1.635780e-01   6.437849e+01   3.614716e-01
  1.638770e-01   6.447186e+01   3.640851e-01
  1.641760e-01   6.448865e+01   3.623644e-01
  1.644750e-01   6.481837e+01   3.625100e-01
  1.647740e-01   6.431759e+01   3.607205e-01
  1.650730e-01   6.453572e+01   3.626919e-01
  1.653720e-01   6.400032e+01   3.607957e-01
  1.656710e-01   6.403011e+01   3.587642e-01
  1.659700e-01   6.455278e+01   3.617666e-01
  1.662680e-01   6.505810e+01   3.618250e-01
  1.665670e-01   6.503578e+01   3.627289e-01
  1.668660e-01   6.506184e+01   3.593590e-01
  1.671650e-01   6.436799e+01   3.602843e-01
  1.674640e-01   6.407860e+01   3.587095e-01
  1.677630e-01   6.400954e+01   3.566282e-01
  1.680620e-01   6.432763e+01   3.597880e-01
  1.683610e-01   6.430379e+01   3.541149e-01
  1.686600e-01   6.431355e+01   3.589856e-01
  1.689590e-01   6.406801e+01   3.547474e-01
  1.692580e-01   6.427626e+01   3.551392e-01
  1.695570e-01   6.458722e+01   3.605132e-01
  1.698560e-01   6.402942e+01   3.529949e-01
  1.701540e-01   6.449934e+01   3.570536e-01
  1.704530e-01   6.430382e+01   3.535686e-01
  1.707520e-01   6.412283e+01   3.532523e-01
  1.710510e-01   6.424429e+01   3.565333e-01
  1.713500e-01   6.421654e+01   3.529660e-01
  1.716490e-01   6.454802e+01   3.566298e-01
  1.719480e-01   6.429637e+01   3.503226e-01
  1.722470e-01   6.443733e+01   3.530296e-01
  1.725460e-01   6.405196e+01   3.536031e-01
  1.728450e-01   6.384161e+01   3.506775e-01
  1.731440e-01   6.444493e+01   3.528701e-01
  1.734430e-01   6.398342e+01   3.484159e-01
  1.737410e-01   6.397473e+01   3.519401e-01
  1.740400e-01   6.496721e+01   3.539357e-01
  1.743390e-01   6.305693e+01   3.462316e-01
  1.746380e-01   6.422722e+01   3.510208e-01
  1.749370e-01   6.491377e+01   3.505883e-01
  1.752360e-01   6.438261e+01   3.514452e-01
  1.755350e-01   6.426964e+01   3.502498e-01
  1.758340e-01   6.441946e+01   3.459763e-01
  1.761330e-01   6.402962e+01   3.504804e-01
  1.764320e-01   6.478737e+01   3.476466e-01
  1.767310e-01   6.514744e+01   3.529899e-01
  1.770300e-01   6.445588e+01   3.474420e-01
  1.773280e-01   6.394920e+01   3.474525e-01
  1.776270e-01   6.457413e+01   3.479329e-01
  1.779260e-01   6.419091e+01   3.453621e-01
  1.782250e-01   6.372644e+01   3.468468e-01
  1.785240e-01   6.365399e+01   3.434090e-01
  1.788230e-01   6.444826e+01   3.472496e-01
  1.791220e-01   6.435483e+01   3.475138e-01
  1.794210e-01   6.389360e+01   3.430483e-01
  1.797200e-01   6.399952e+01   3.448468e-01
  1.800190e-01   6.379116e+01   3.419418e-01
  1.803180e-01   6.433225e+01   3.469370e-01
  1.806170e-01   6.352232e+01   3.418837e-01
  1.809160e-01   6.455732e+01   3.439891e-01
  1.812140e-01   6.421777e+01   3.439174e-01
  1.815130e-01   6.426212e+01   3.435348e-01
  1.818120e-01   6.402481e+01   3.442393e-01
  1.821110e-01   6.430812e+01   3.410192e-01
  1.824100e-01   6.358333e+01   3.415498e-01
  1.827090e-01   6.410885e+01   3.422950e-01
  1.830080e-01   6.406841e+01   3.423525e-01
  1.833070e-01   6.426846e+01   3.404262e-01
  1.836060e-01   6.375002e+01   3.382452e-01
  1.839050e-01   6.408031e+01   3.430485e-01
  1.842040e-01   6.412204e+01   3.403628e-01
  1.845030e-01   6.416970e+01   3.396792e-01
  1.848010e-01   6.431355e+01   3.418516e-01
  1.851000e-01   6.384861e+01   3.359662e-01
  1.853990e-01   6.351795e+01   3.400574e-01
  1.856980e-01   6.359747e+01   3.378403e-01
  1.859970e-01   6.421024e+01   3.381829e-01
  1.862960e-01   6.404948e+01   3.391996e-01
  1.865950e-01   6.410021e+01   3.375753e-01
  1.868940e-01   6.399161e+01   3.411588e-01
  1.871930e-01   6.380796e+01   3.335296e-01
  1.874920e-01   6.400805e+01   3.371741e-01
  1.877910e-01   6.374217e+01   3.363153e-01
  1.880900e-01   6.407754e+01   3.371988e-01
  1.883880e-01   6.399440e+01   3.387322e-01
  1.886870e-01   6.285250e+01   3.296586e-01
  1.889860e-01   6.355012e+01   3.370755e-01
  1.892850e-01   6.394545e+01   3.355942e-01
  1.895840e-01   6.358386e+01   3.335588e-01
  1.898830e-01   6.367308e+01   3.342568e-01
  1.901820e-01   6.378110e+01   3.342304e-01
  1.904810e-01   6.366785e+01   3.337790e-01
  1.907800e-01   6.382410e+01   3.334181e-01
  1.910790e-01   6.367839e+01   3.324257e-01
  1.913780e-01   6.353631e+01   3.331260e-01
  1.916770e-01   6.357018e+01   3.330610e-01
  1.919750e-01   6.383846e+01   3.345355e-01
  1.922740e-01   6.238767e+01   3.270946e-01
  1.925730e-01   6.381223e+01   3.315603e-01
  1.928720e-01   6.352092e+01   3.315584e-01
  1.931710e-01   6.365002e+01   3.325042e-01
  1.934700e-01   6.298996e+01   3.292673e-01
  1.937690e-01   6.325050e+01   3.290505e-01
  1.940680e-01   6.294462e+01   3.300510e-01
  1.943670e-01   6.392018e+01   3.306383e-01
  1.946660e-01   6.346731e+01   3.300624e-01
  1.949650e-01   6.385252e+01   3.289794e-01
  1.952640e-01   6.386203e+01   3.304879e-01
  1.955630e-01   6.360033e+01   3.310094e-01
  1.958610e-01   6.304742e+01   3.264603e-01
  1.961600e-01   6.299626e+01   3.276481e-01
  1.964590e-01   6.354340e+01   3.275955e-01
  1.967580e-01   6.343537e+01   3.295311e-01
  1.970570e-01   6.381532e+01   3.282957e-01
  1.973560e-01   6.323909e+01   3.250733e-01
  1.976550e-01   6.312557e+01   3.275419e-01
  1.979540e-01   6.348588e+01   3.261395e-01
  1.982530e-01   6.346682e+01   3.278374e-01
  1.985520e-01   6.359605e+01   3.261336e-01
  1.988510e-01   6.272161e+01   3.240270e-01
  1.991500e-01   6.338387e+01   3.279168e-01
  1.994480e-01   6.340931e+01   3.246513e-01
  1.997470e-01   6.306426e+01   3.256321e-01
  2.000460e-01   6.316087e+01   3.220398e-01
  2.003450e-01   6.296979e+01   3.238089e-01
  2.006440e-01   6.338046e+01   3.276143e-01
  2.009430e-01   6.347449e+01   3.228384e-01
  2.012420e-01   6.303351e+01   3.249754e-01
  2.015410e-01   6.280586e+01   3.209942e-01
  2.018400e-01   6.252742e+01   3.209786e-01
  2.021390e-01   6.317959e+01   3.236364e-01
  2.024380e-01   6.357364e+01   3.197766e-01
  2.027370e-01   6.307241e+01   3.235035e-01
  2.030350e-01   6.265801e+01   3.193721e-01
  2.033340e-01   6.311904e+01   3.213757e-01
  2.036330e-01   6.294723e+01   3.184682e-01
  2.039320e-01   6.222115e+01   3.174383e-01
  2.042310e-01   6.377710e+01   3.244530e-01
  2.045300e-01   6.310646e+01   3.180590e-01
  2.048290e-01   6.298202e+01   3.188278e-01
  2.051280e-01   6.253788e+01   3.172959e-01
  2.054270e-01   6.237865e+01   3.163537e-01
  2.057260e-01   6.285143e+01   3.209715e-01
  2.060250e-01   6.258666e+01   3.163445e-01
  2.063240e-01   6.280224e+01   3.194647e-01
  2.066230e-01   6.208522e+01   3.162801e-01
  2.069210e-01   6.254050e+01   3.186614e-01
  2.072200e-01   6.285364e+01   3.187748e-01
  2.075190e-01   6.293626e+01   3.165585e-01
  2.078180e-01   6.271783e+01   3.184303e-01
  2.081170e-01   6.221553e+01   3.155386e-01
  2.084160e-01   6.215614e+01   3.174084e-01
  2.087150e-01   6.264553e+01   3.151640e-01
  2.090140e-01   6.266202e+01   3.166688e-01
  2.093130e-01   6.274496e+01   3.167443e-01
  2.096120e-01   6.290801e+01   3.166208e-01
  2.099110e-01   6.298565e+01   3.153582e-01
  2.102100e-01   6.272022e+01   3.162811e-01
  2.105080e-01   6.185482e+01   3.156927e-01
  2.108070e-01   6.293282e+01   3.154894e-01
  2.111060e-01   6.256832e+01   3.137883e-01
  2.114050e-01   6.257184e+01   3.141895e-01
  2.117040e-01   6.274917e+01   3.196044e-01
  2.120030e-01   6.182916e+01   3.231465e-01
  2.123020e-01   6.254876e+01   3.273683e-01
  2.126010e-01   6.231744e+01   3.241307e-01
  2.129000e-01   6.261113e+01   3.281264e-01
  2.131990e-01   6.264945e+01   3.310988e-01
  2.134980e-01   6.305072e+01   3.341729e-01
  2.137970e-01   6.223002e+01   3.295316e-01
  2.140950e-01   6.192967e+01   3.305702e-01
  2.143940e-01   6.245041e+01   3.332028e-01
  2.146930e-01   6.201409e+01   3.323492e-01
  2.149920e-01   6.200797e+01   3.326462e-01
  2.152910e-01   6.199963e+01   3.330955e-01
  2.155900e-01   6.243653e+01   3.371502e-01
  2.158890e-01   6.274785e+01   3.379897e-01
  2.161880e-01   6.210972e+01   3.348196e-01
  2.164870e-01   6.189451e+01   3.355221e-01
  2.167860e-01   6.309278e+01   3.324220e-01
  2.170850e-01   6.233403e+01   3.278469e-01
  2.173840e-01   6.183995e+01   3.234636e-01
  2.176820e-01   6.181995e+01   3.219746e-01
  2.179810e-01   6.196300e+01   3.233517e-01
  2.182800e-01   6.211958e+01   3.195129e-01
  2.185790e-01   6.253148e+01   3.221133e-01
  2.188780e-01   6.199495e+01   3.172685e-01
  2.191770e-01   6.209958e+01   3.196003e-01
  2.194760e-01   6.220536e+01   3.207101e-01
  2.197750e-01   6.156938e+01   3.159066e-01
  2.200740e-01   6.154980e+01   3.138458e-01
  2.203730e-01   6.213233e+01   3.170760e-01
  2.206720e-01   6.180592e+01   3.152994e-01
  2.209710e-01   6.180721e+01   3.174697e-01
  2.212700e-01   6.152137e+01   3.123234e-01
  2.215680e-01   6.186192e+01   3.159801e-01
  2.218670e-01   6.184539e+01   3.117110e-01
  2.221660e-01   6.222125e+01   3.160884e-01
  2.224650e-01   6.192419e+01   3.128202e-01
  2.227640e-01   6.143911e+01   3.113326e-01
  2.230630e-01   6.188560e+01   3.133780e-01
  2.233620e-01   6.180460e+01   3.123876e-01
  2.236610e-01   6.215987e+01   3.132841e-01
  2.239600e-01   6.169990e+01   3.085381e-01
  2.242590e-01   6.174686e+01   3.117216e-01
  2.245580e-01   6.194164e+01   3.113078e-01
  2.248570e-01   6.217345e+01   3.137114e-01
  2.251550e-01   6.180640e+01   3.091827e-01
  2.254540e-01   6.169694e+01   3.091618e-01
  2.257530e-01   6.205718e+01   3.123741e-01
  2.260520e-01   6.135882e+01   3.068095e-01
  2.263510e-01   6.134879e+01   3.077845e-01
  2.266500e-01   6.201156e+01   3.093163e-01
  2.269490e-01   6.153964e+01   3.067640e-01
  2.272480e-01   6.162151e+01   3.094800e-01
  2.275470e-01   6.166685e+01   3.054799e-01
  2.278460e-01   6.139259e+01   3.082721e-01
  2.281450e-01   6.183351e+01   3.066292e-01
  2.284440e-01   6.167732e+01   3.077295e-01
  2.287420e-01   6.223667e+01   3.100037e-01
  2.290410e-01   6.182557e+01   3.028592e-01
  2.293400e-01   6.137518e+01   3.064777e-01
  2.296390e-01   6.153075e+01   3.053870e-01
  2.299380e-01   6.171643e+01   3.063388e-01
  2.302370e-01   6.139819e+01   3.049357e-01
  2.305360e-01   6.157263e+01   3.034313e-01
  2.308350e-01   6.181605e+01   3.083258e-01
  2.311340e-01   6.133917e+01   3.014292e-01
  2.314330e-01   6.181799e+01   3.047589e-01
  2.317320e-01   6.160935e+01   3.053374e-01
  2.320310e-01   6.149101e+01   3.019202e-01
  2.323290e-01   6.155493e+01   3.068021e-01
  2.326280e-01   6.169455e+01   3.017110e-01
  2.329270e-01   6.134001e+01   3.013133e-01
  2.332260e-01   6.181786e+01   3.040349e-01
  2.335250e-01   6.101706e+01   3.013454e-01
  2.338240e-01   6.106442e+01   3.026553e-01
  2.341230e-01   6.103132e+01   2.981148e-01
  2.344220e-01   6.146207e+01   3.022047e-01
  2.347210e-01   6.091495e+01   3.007385e-01
  2.350200e-01   6.145625e+01   3.012453e-01
  2.353190e-01   6.146878e+01   3.016294e-01
  2.356180e-01   6.113246e+01   2.974472e-01
  2.359170e-01   6.131830e+01   3.022073e-01
  2.362150e-01   6.157245e+01   3.008262e-01
  2.365140e-01   6.136691e+01   2.980171e-01
  2.368130e-01   6.078319e+01   2.988920e-01
  2.371120e-01   6.138372e+01   2.989742e-01
  2.374110e-01   6.114068e+01   3.009411e-01
  2.377100e-01   6.099461e+01   2.969981e-01
  2.380090e-01   6.092009e+01   2.981876e-01
  2.383080e-01   6.104471e+01   2.965537e-01
  2.386070e-01   6.100802e+01   2.980579e-01
  2.389060e-01   6.122194e+01   2.982358e-01
  2.392050e-01   6.118871e+01   2.965647e-01
  2.395040e-01   6.107543e+01   2.983374e-01
  2.398020e-01   6.073306e+01   2.954585e-01
  2.401010e-01   6.155251e+01   2.991548e-01
  2.404000e-01   6.073296e+01   2.943420e-01
  2.406990e-01   6.144083e+01   2.977412e-01
  2.409980e-01   6.110790e+01   2.959194e-01
  2.412970e-01   6.091185e+01   2.949977e-01
  2.415960e-01   6.098029e+01   2.960592e-01
  2.418950e-01   6.064551e+01   2.935770e-01
  2.421940e-01   6.041862e+01   2.942458e-01
  2.424930e-01   6.053040e+01   2.954144e-01
  2.427920e-01   6.085924e+01   2.924506e-01
  2.430910e-01   6.058879e+01   2.937710e-01
  2.433890e-01   6.106377e+01   2.939259e-01
  2.436880e-01   6.055631e+01   2.952526e-01
  2.439870e-01   6.099978e+01   2.927881e-01
  2.442860e-01   6.056540e+01   2.912034e-01
  2.445850e-01   6.055590e+01   2.929202e-01
  2.448840e-01   6.050355e+01   2.923559e-01
  2.451830e-01   6.098009e+01   2.950515e-01
  2.454820e-01   6.104336e+01   2.917031e-01
  2.457810e-01   6.021420e+01   2.908966e-01
  2.460800e-01   6.046983e+01   2.918389e-01
  2.463790e-01   6.070388e+01   2.914283e-01
  2.466780e-01   6.021186e+01   2.906751e-01
  2.469770e-01   6.055969e+01   2.906523e-01
  2.472750e-01   6.068183e+01   2.916991e-01
  2.475740e-01   6.043158e+01   2.920730e-01
  2.478730e-01   6.071217e+01   2.880591e-01
  2.481720e-01   6.071732e+01   2.910303e-01
  2.484710e-01   6.090100e+01   2.896601e-01
  2.487700e-01   6.049943e+01   2.918017e-01
  2.490690e-01   6.073017e+01   2.912760e-01
  2.493680e-01   6.016905e+01   2.869752e-01
  2.496670e-01   6.025053e+01   2.910925e-01
  2.499660e-01   6.064061e+01   2.890402e-01
  2.502650e-01   6.027188e+01   2.894277e-01
  2.505640e-01   6.050724e+01   2.870545e-01
  2.508620e-01   6.045066e+01   2.882724e-01
  2.511610e-01   6.017555e+01   2.899429e-01
  2.514600e-01   6.072857e+01   2.880980e-01
  2.517590e-01   6.027382e+01   2.868101e-01
  2.520580e-01   6.052903e+01   2.879365e-01
  2.523570e-01   6.085023e+01   2.890136e-01
  2.526560e-01   6.000158e+01   2.878279e-01
  2.529550e-01   6.024167e+01   2.850928e-01
  2.532540e-01   6.040636e+01   2.853805e-01
  2.535530e-01   6.051693e+01   2.854382e-01
  2.538520e-01   5.993792e+01   2.853928e-01
  2.541510e-01   6.034083e+01   2.848199e-01
  2.544490e-01   6.058313e+01   2.862060e-01
  2.547480e-01   6.001279e+01   2.851615e-01
  2.550470e-01   5.995476e+01   2.833039e-01
  2.553460e-01   6.006186e+01   2.839590e-01
  2.556450e-01   6.062550e+01   2.829879e-01
  2.559440e-01   6.019334e+01   2.848768e-01
  2.562430e-01   6.016705e+01   2.861434e-01
  2.565420e-01   6.086593e+01   2.852467e-01
  2.568410e-01   6.045463e+01   2.834811e-01
  2.571400e-01   5.990120e+01   2.825780e-01
  2.574390e-01   6.073065e+01   2.866567e-01
  2.577380e-01   6.035575e+01   2.847539e-01
  2.580360e-01   6.020719e+01   2.824046e-01
  2.583350e-01   6.045085e+01   2.854856e-01
  2.586340e-01   5.999089e+01   2.813065e-01
  2.589330e-01   5.967206e+01   2.833379e-01
  2.592320e-01   6.046048e+01   2.824054e-01
  2.595310e-01   5.968291e+01   2.815670e-01
  2.598300e-01   6.023151e+01   2.847643e-01
  2.601290e-01   6.009046e+01   2.800789e-01
  2.604280e-01   6.074711e+01   2.850689e-01
  2.607270e-01   5.997543e+01   2.795214e-01
  2.610260e-01   5.980481e+01   2.816567e-01
  2.613250e-01   5.994561e+01   2.825832e-01
  2.616240e-01   5.991090e+01   2.816103e-01
  2.619220e-01   6.052245e+01   2.831430e-01
  2.622210e-01   6.004484e+01   2.792029e-01
  2.625200e-01   6.001511e+01   2.808741e-01
  2.628190e-01   5.993879e+01   2.804033e-01
  2.631180e-01   6.005750e+01   2.789452e-01
  2.634170e-01   6.004786e+01   2.825258e-01
  2.637160e-01   5.952242e+01   2.776998e-01
  2.640150e-01   5.996239e+01   2.814361e-01
  2.643140e-01   5.998515e+01   2.783961e-01
  2.646130e-01   5.979709e+01   2.783398e-01
  2.649120e-01   5.951644e+01   2.806817e-01
  2.652110e-01   5.977092e+01   2.780885e-01
  2.655090e-01   5.965096e+01   2.785725e-01
  2.658080e-01   5.968941e+01   2.770474e-01
  2.661070e-01   5.965207e+01   2.781927e-01
  2.664060e-01   6.022484e+01   2.792380e-01
  2.667050e-01   5.971564e+01   2.783409e-01
  2.670040e-01   5.995256e+01   2.787014e-01
  2.673030e-01   5.961744e+01   2.770687e-01
  2.676020e-01   5.994798e+01   2.779304e-01
  2.679010e-01   5.967668e+01   2.772064e-01
  2.682000e-01   5.985602e+01   2.764956e-01
  2.684990e-01   5.968240e+01   2.771253e-01
  2.687980e-01   5.940366e+01   2.761021e-01
  2.690960e-01   5.947593e+01   2.774014e-01
  2.693950e-01   5.973981e+01   2.751147e-01
  2.696940e-01   6.001082e+01   2.761081e-01
  2.699930e-01   5.967803e+01   2.763642e-01
  2.702920e-01   5.972574e+01   2.761945e-01
  2.705910e-01   5.923090e+01   2.755134e-01
  2.708900e-01   5.999788e+01   2.751559e-01
  2.711890e-01   5.983464e+01   2.766330e-01
  2.714880e-01   5.957826e+01   2.750189e-01
  2.717870e-01   5.978778e+01   2.759655e-01
  2.720860e-01   5.997658e+01   2.753828e-01
  2.723850e-01   5.894968e+01   2.723786e-01
  2.726840e-01   5.957509e+01   2.749193e-01
  2.729820e-01   5.991845e+01   2.755257e-01
  2.732810e-01   5.953238e+01   2.737215e-01
  2.735800e-01   5.916328e+01   2.727809e-01
  2.738790e-01   5.934469e+01   2.737454e-01
  2.741780e-01   5.980823e+01   2.752722e-01
  2.744770e-01   5.952305e+01   2.720757e-01
  2.747760e-01   5.965495e+01   2.737301e-01
  2.750750e-01   5.924793e+01   2.759272e-01
  2.753740e-01   5.944267e+01   2.808026e-01
  2.756730e-01   5.916433e+01   2.816296e-01
  2.759720e-01   5.957000e+01   2.813005e-01
  2.762710e-01   5.995636e+01   2.862605e-01
  2.765690e-01   5.923852e+01   2.838248e-01
  2.768680e-01   5.913631e+01   2.862678e-01
  2.771670e-01   5.926162e+01   2.841867e-01
  2.774660e-01   5.931458e+01   2.851366e-01
  2.777650e-01   5.933535e+01   2.886587e-01
  2.780640e-01   5.965137e+01   2.880398e-01
  2.783630e-01   5.913822e+01   2.872209e-01
  2.786620e-01   5.976247e+01   2.904515e-01
  2.789610e-01   5.930419e+01   2.894437e-01
  2.792600e-01   5.950897e+01   2.927997e-01
  2.795590e-01   5.952506e+01   2.871021e-01
  2.798580e-01   5.903742e+01   2.904233e-01
  2.801560e-01   5.966437e+01   2.915213e-01
  2.804550e-01   5.937252e+01   2.916873e-01
  2.807540e-01   5.934744e+01   2.929604e-01
  2.810530e-01   5.871119e+01   2.886404e-01
  2.813520e-01   5.945782e+01   2.943601e-01
  2.816510e-01   5.942469e+01   2.932631e-01
  2.819500e-01   5.973089e+01   2.941302e-01
  2.822490e-01   6.005967e+01   2.949386e-01
  2.825480e-01   5.991527e+01   2.941338e-01
  2.828470e-01   5.987573e+01   2.974625e-01
  2.831460e-01   5.981648e+01   2.958169e-01
  2.834450e-01   5.934219e+01   2.930595e-01
  2.837430e-01   6.003261e+01   2.964655e-01
  2.840420e-01   5.906361e+01   2.956694e-01
  2.843410e-01   5.911017e+01   3.022402e-01
  2.846400e-01   5.957442e+01   3.055541e-01
  2.849390e-01   6.006039e+01   3.147198e-01
  2.852380e-01   5.947205e+01   3.160815e-01
  2.855370e-01   5.938928e+01   3.189931e-01
  2.858360e-01   5.856246e+01   3.187926e-01
  2.861350e-01   5.892141e+01   3.225920e-01
  2.864340e-01   5.910626e+01   3.278777e-01
  2.867330e-01   5.911262e+01   3.269535e-01
  2.870320e-01   5.905044e+01   3.323899e-01
  2.873310e-01   5.853781e+01   3.278773e-01
  2.876290e-01   5.880940e+01   3.338642e-01
  2.879280e-01   5.858671e+01   3.362779e-01
  2.882270e-01   5.882949e+01   3.332541e-01
  2.885260e-01   5.868524e+01   3.369045e-01
  2.888250e-01   5.861188e+01   3.358365e-01
  2.891240e-01   5.885693e+01   3.416146e-01
  2.894230e-01   5.859845e+01   3.439418e-01
  2.897220e-01   5.841175e+01   3.352626e-01
  2.900210e-01   5.906863e+01   3.460584e-01
  2.903200e-01   5.883920e+01   3.433675e-01
  2.906190e-01   5.816797e+01   3.450784e-01
  2.909180e-01   5.835889e+01   3.465832e-01
  2.912160e-01   5.870530e+01   3.438885e-01
  2.915150e-01   5.865817e+01   3.550869e-01
  2.918140e-01   5.784485e+01   3.444916e-01
  2.921130e-01   5.806194e+01   3.483640e-01
  2.924120e-01   5.801748e+01   3.507590e-01
  2.927110e-01   5.914914e+01   3.531749e-01
  2.930100e-01   5.852115e+01   3.604528e-01
  2.933090e-01   5.830565e+01   3.540183e-01
  2.936080e-01   5.884876e+01   3.532629e-01
  2.939070e-01   5.846149e+01   3.577584e-01
  2.942060e-01   5.877503e+01   3.593409e-01
  2.945050e-01   5.841898e+01   3.657621e-01
  2.948030e-01   5.853241e+01   3.565339e-01
  2.951020e-01   5.880223e+01   3.628109e-01
  2.954010e-01   5.876990e+01   3.644404e-01
  2.957000e-01   5.866848e+01   3.658785e-01
  2.959990e-01   5.836795e+01   3.645008e-01
  2.962980e-01   5.881930e+01   3.665697e-01
  2.965970e-01   5.849672e+01   3.691471e-01
  2.968960e-01   5.865511e+01   3.694192e-01
  2.971950e-01   5.763075e+01   3.646129e-01
  2.974940e-01   5.864569e+01   3.664712e-01
  2.977930e-01   5.844990e+01   3.692268e-01
  2.980920e-01   5.850571e+01   3.696310e-01
  2.983900e-01   5.881920e+01   3.736304e-01
  2.986890e-01   5.797967e+01   3.668351e-01
  2.989880e-01   5.773096e+01   3.699259e-01
  2.992870e-01   5.919629e+01   3.755336e-01
  2.995860e-01   5.859063e+01   3.757431e-01
  2.998850e-01   5.832912e+01   3.727728e-01
  3.001840e-01   5.791742e+01   3.738164e-01
  3.004830e-01   5.864872e+01   3.810609e-01
  3.007820e-01   5.860934e+01   3.794459e-01
  3.010810e-01   5.860491e+01   3.767500e-01
  3.013800e-01   5.874613e+01   3.828836e-01
  3.016790e-01   5.860407e+01   3.814153e-01
  3.019780e-01   5.885457e+01   3.842520e-01
  3.022760e-01   5.789941e+01   3.829028e-01
  3.025750e-01   5.819537e+01   3.818409e-01
  3.028740e-01   5.804352e+01   3.867591e-01
  3.031730e-01   5.790619e+01   3.844724e-01
  3.034720e-01   5.802631e+01   3.864387e-01
  3.037710e-01   5.770588e+01   3.851083e-01
  3.040700e-01   5.821328e+01   3.886503e-01
  3.043690e-01   5.830673e+01   3.935783e-01
  3.046680e-01   5.786056e+01   3.907001e-01
  3.049670e-01   5.835379e+01   3.888525e-01
  3.052660e-01   5.784731e+01   3.939660e-01
  3.055650e-01   5.746125e+01   3.912642e-01
  3.058630e-01   5.739055e+01   3.963628e-01
  3.061620e-01   5.803732e+01   3.912964e-01
  3.064610e-01   5.809219e+01   3.964898e-01
  3.067600e-01   5.833472e+01   4.034228e-01
  3.070590e-01   5.892026e+01   3.993057e-01
  3.073580e-01   5.715737e+01   3.993310e-01
  3.076570e-01   5.799843e+01   3.950410e-01
  3.079560e-01   5.894714e+01   4.046407e-01
  3.082550e-01   5.811662e+01   4.017801e-01
  3.085540e-01   5.758486e+01   3.996444e-01
  3.088530e-01   5.785659e+01   4.056742e-01
  3.091520e-01   5.757843e+01   3.987461e-01
  3.094500e-01   5.883778e+01   4.118964e-01
  3.097490e-01   5.832165e+01   4.082232e-01
  3.100480e-01   5.918771e+01   4.081717e-01
  3.103470e-01   5.760083e+01   4.139021e-01
  3.106460e-01   5.839222e+01   4.045175e-01
  3.109450e-01   5.821121e+01   4.157626e-01
  3.112440e-01   5.818243e+01   4.086627e-01
  3.115430e-01   5.839132e+01   4.147806e-01
  3.118420e-01   5.779243e+01   4.172222e-01
  3.121410e-01   5.859795e+01   4.135857e-01
  3.124400e-01   5.820603e+01   4.197162e-01
  3.127390e-01   5.826815e+01   4.140206e-01
  3.130380e-01   5.800932e+01   4.220562e-01
  3.133360e-01   5.790102e+01   4.192865e-01
  3.136350e-01   5.748269e+01   4.171001e-01
  3.139340e-01   5.778496e+01   4.243506e-01
  3.142330e-01   5.702826e+01   4.151162e-01
  3.145320e-01   5.746769e+01   4.270714e-01
  3.148310e-01   5.723719e+01   4.212947e-01
  3.151300e-01   5.745736e+01   4.221042e-01
  3.154290e-01   5.858487e+01   4.312026e-01
  3.157280e-01   5.743936e+01   4.241291e-01
  3.160270e-01   5.763931e+01   4.331947e-01
  3.163260e-01   5.891755e+01   4.295519e-01
  3.166250e-01   5.706305e+01   4.310237e-01
  3.169230e-01   5.755470e+01   4.302922e-01
  3.172220e-01   5.720122e+01   4.337910e-01
  3.175210e-01   5.715774e+01   4.332495e-01
  3.178200e-01   5.760558e+01   4.319541e-01
  3.181190e-01   5.699587e+01   4.376020e-01
  3.184180e-01   5.753677e+01   4.350614e-01
  3.187170e-01   5.677792e+01   4.399011e-01
  3.190160e-01   5.758456e+01   4.418223e-01
  3.193150e-01   5.774731e+01   4.358567e-01
  3.196140e-01   5.797365e+01   4.481576e-01
  3.199130e-01   5.764928e+01   4.404946e-01
  3.202120e-01   5.746702e+01   4.470145e-01
  3.205100e-01   5.780888e+01   4.471110e-01
  3.208090e-01   5.701309e+01   4.408111e-01
  3.211080e-01   5.691601e+01   4.473401e-01
  3.214070e-01   5.818036e+01   4.445006e-01
  3.217060e-01   5.735087e+01   4.486290e-01
  3.220050e-01   5.873582e+01   4.510939e-01
  3.223040e-01   5.734459e+01   4.436926e-01
  3.226030e-01   5.763528e+01   4.561318e-01
  3.229020e-01   5.773181e+01   4.412025e-01
  3.232010e-01   5.785155e+01   4.539646e-01
  3.235000e-01   5.783760e+01   4.488663e-01
  3.237990e-01   5.800594e+01   4.528674e-01
  3.240970e-01   5.732675e+01   4.570953e-01
  3.243960e-01   5.736262e+01   4.478449e-01
  3.246950e-01   5.778669e+01   4.607041e-01
  3.249940e-01   5.788645e+01   4.532488e-01
  3.252930e-01   5.799730e+01   4.610954e-01
  3.255920e-01   5.835323e+01   4.652208e-01
  3.258910e-01   5.758390e+01   4.576786e-01
  3.261900e-01   5.777935e+01   4.656749e-01
  3.264890e-01   5.768204e+01   4.598405e-01
  3.267880e-01   5.813986e+01   4.652827e-01
  3.270870e-01   5.799545e+01   4.726808e-01
  3.273860e-01   5.734142e+01   4.643677e-01
  3.276850e-01   5.686667e+01   4.680583e-01
  3.279830e-01   5.729677e+01   4.628088e-01
  3.282820e-01   5.727658e+01   4.721523e-01
  3.285810e-01   5.798256e+01   4.731103e-01
  3.288800e-01   5.727203e+01   4.735976e-01
  3.291790e-01   5.768725e+01   4.714232e-01
  3.294780e-01   5.767714e+01   4.787515e-01
  3.297770e-01   5.777536e+01   4.816956e-01
  3.300760e-01   5.759275e+01   4.759082e-01
  3.303750e-01   5.797312e+01   4.851010e-01
  3.306740e-01   5.763577e+01   4.770787e-01
  3.309730e-01   5.786909e+01   4.867591e-01
  3.312720e-01   5.666826e+01   4.853734e-01
  3.315700e-01   5.745659e+01   4.798557e-01
  3.318690e-01   5.689925e+01   4.901466e-01
  3.321680e-01   5.762649e+01   4.820992e-01
  3.324670e-01   5.714168e+01   4.922898e-01
  3.327660e-01   5.818585e+01   4.940060e-01
  3.330650e-01   5.687335e+01   4.889449e-01
  3.333640e-01   5.701623e+01   4.973565e-01
  3.336630e-01   5.742192e+01   4.875201e-01
  3.339620e-01   5.767767e+01   5.031263e-01
  3.342610e-01   5.733222e+01   4.947768e-01
  3.345600e-01   5.654240e+01   4.964254e-01
  3.348590e-01   5.784427e+01   5.110165e-01
  3.351570e-01   5.806202e+01   4.962384e-01
  3.354560e-01   5.849226e+01   5.175901e-01
  3.357550e-01   5.693168e+01   4.941622e-01
  3.360540e-01   5.701552e+01   5.091686e-01
  3.363530e-01   5.715724e+01   5.160412e-01
  3.366520e-01   5.775667e+01   5.034707e-01
  3.369510e-01   5.672336e+01   5.205293e-01
  3.372500e-01   5.708721e+01   4.988113e-01
  3.375490e-01   5.831252e+01   5.251250e-01
  3.378480e-01   5.780540e+01   5.202419e-01
  3.381470e-01   5.744610e+01   5.173435e-01
  3.384460e-01   5.749405e+01   5.314872e-01
  3.387450e-01   5.796455e+01   5.121591e-01
  3.390430e-01   5.736480e+01   5.281530e-01
  3.393420e-01   5.721412e+01   5.247677e-01
  3.396410e-01   5.691614e+01   5.240665e-01
  3.399400e-01   5.674725e+01   5.386210e-01
  3.402390e-01   5.740095e+01   5.158711e-01
  3.405380e-01   5.659551e+01   5.350162e-01
  3.408370e-01   5.758740e+01   5.319185e-01
  3.411360e-01   5.746903e+01   5.348560e-01
  3.414350e-01   5.753455e+01   5.423445e-01
  3.417340e-01   5.658341e+01   5.300219e-01
  3.420330e-01   5.767459e+01   5.512604e-01
  3.423320e-01   5.696627e+01   5.325113e-01
  3.426300e-01   5.748286e+01   5.495784e-01
  3.429290e-01   5.714328e+01   5.456838e-01
  3.432280e-01   5.708318e+01   5.431569e-01
  3.435270e-01   5.736671e+01   5.632856e-01
  3.438260e-01   5.742026e+01   5.410749e-01
  3.441250e-01   5.667617e+01   5.566394e-01
  3.444240e-01   5.682695e+01   5.494952e-01
  3.447230e-01   5.724986e+01   5.562435e-01
  3.450220e-01   5.782815e+01   5.705737e-01
  3.453210e-01   5.686414e+01   5.496750e-01
  3.456200e-01   5.703385e+01   5.717697e-01
  3.459190e-01   5.788438e+01   5.625413e-01
  3.462170e-01   5.728120e+01   5.704213e-01
  3.465160e-01   5.780064e+01   5.721433e-01
  3.468150e-01   5.675854e+01   5.661154e-01
  3.471140e-01   5.593232e+01   5.768058e-01
  3.474130e-01   5.675288e+01   5.652441e-01
  3.477120e-01   5.756812e+01   5.851797e-01
  3.480110e-01   5.684619e+01   5.752025e-01
  3.483100e-01   5.625532e+01   5.739741e-01
  3.486090e-01   5.664866e+01   5.907958e-01
  3.489080e-01   5.753199e+01   5.804505e-01
  3.492070e-01   5.812575e+01   5.994257e-01
  3.495060e-01   5.638440e+01   5.791321e-01
  3.498040e-01   5.697051e+01   5.944111e-01
  3.501030e-01   5.694014e+01   5.952292e-01
  3.504020e-01   5.672244e+01   5.931155e-01
  3.507010e-01   5.602572e+01   6.034746e-01
  3.510000e-01   5.704013e+01   5.899581e-01
  3.512990e-01   5.778079e+01   6.128540e-01
  3.515980e-01   5.587421e+01   5.945411e-01
  3.518970e-01   5.724990e+01   6.153414e-01
  3.521960e-01   5.645466e+01   6.197825e-01
  3.524950e-01   5.856316e+01   6.076638e-01
  3.527940e-01   5.687794e+01   6.254856e-01
  3.530930e-01   5.720383e+01   6.108370e-01
  3.533920e-01   5.649366e+01   6.222388e-01
  3.536900e-01   5.746522e+01   6.298527e-01
  3.539890e-01   5.712966e+01   6.246010e-01
  3.542880e-01   5.678307e+01   6.378510e-01
  3.545870e-01   5.770626e+01   6.177891e-01
  3.548860e-01   5.739902e+01   6.376882e-01
  3.551850e-01   5.762816e+01   6.273202e-01
  3.554840e-01   5.603171e+01   6.300472e-01
  3.557830e-01   5.637607e+01   6.343606e-01
  3.560820e-01   5.662736e+01   6.141377e-01
  3.563810e-01   5.698191e+01   6.365602e-01
  3.566800e-01   5.683538e+01   6.207533e-01
  3.569790e-01   5.677612e+01   6.402418e-01
  3.572770e-01   5.625817e+01   6.361019e-01
  3.575760e-01   5.629750e+01   6.102015e-01
  3.578750e-01   5.755041e+01   6.572578e-01
  3.581740e-01   5.681578e+01   6.240102e-01
  3.584730e-01   5.722014e+01   6.553691e-01
  3.587720e-01   5.671826e+01   6.411401e-01
  3.590710e-01   5.849443e+01   6.498578e-01
  3.593700e-01   5.735442e+01   6.681778e-01
  3.596690e-01   5.614765e+01   6.330742e-01
  3.599680e-01   5.700519e+01   6.675154e-01
  3.602670e-01   5.527108e+01   6.403105e-01
  3.605660e-01   5.720652e+01   6.673158e-01
  3.608640e-01   5.686189e+01   6.823645e-01
  3.611630e-01   5.738022e+01   6.498698e-01
  3.614620e-01   5.778429e+01   6.923875e-01
  3.617610e-01   5.706251e+01   6.623990e-01
  3.620600e-01   5.726537e+01   6.862682e-01
  3.623590e-01   5.768488e+01   6.858020e-01
  3.626580e-01   5.640481e+01   6.781501e-01
  3.629570e-01   5.587884e+01   6.931450e-01
  3.632560e-01   5.687335e+01   6.695154e-01
  3.635550e-01   5.716464e+01   7.125013e-01
  3.638540e-01   5.667969e+01   6.918333e-01
  3.641530e-01   5.671301e+01   6.967179e-01
  3.644510e-01   5.672861e+01   7.270509e-01
  3.647500e-01   5.703509e+01   6.848870e-01
  3.650490e-01   5.848119e+01   7.363847e-01
  3.653480e-01   5.670305e+01   7.079590e-01
  3.656470e-01   5.618611e+01   7.131044e-01
  3.659460e-01   5.672804e+01   7.380360e-01
  3.662450e-01   5.700239e+01   7.081725e-01
  3.665440e-01   5.706922e+01   7.577637e-01
  3.668430e-01   5.706251e+01   7.169313e-01
  3.671420e-01   5.623760e+01   7.424146e-01
  3.674410e-01   5.771214e+01   7.425279e-01
  3.677400e-01   5.611342e+01   7.454670e-01
  3.680390e-01   5.644801e+01   7.766931e-01
  3.683370e-01   5.640077e+01   7.267392e-01
  3.686360e-01   5.655913e+01   7.688185e-01
  3.689350e-01   5.706751e+01   7.557451e-01
  3.692340e-01   5.864939e+01   7.872578e-01
  3.695330e-01   5.679255e+01   8.020459e-01
  3.698320e-01   5.671769e+01   7.475159e-01
  3.701310e-01   5.737397e+01   8.085655e-01
  3.704300e-01   5.566192e+01   7.585170e-01
  3.707290e-01   5.569255e+01   7.990397e-01
  3.710280e-01   5.690582e+01   8.028453e-01
  3.713270e-01   5.681323e+01   7.904461e-01
  3.716260e-01   5.698215e+01   8.393352e-01
  3.719240e-01   5.659592e+01   7.821414e-01
  3.722230e-01   5.780503e+01   8.481503e-01
  3.725220e-01   5.718823e+01   8.146504e-01
  3.728210e-01   5.810530e+01   8.393775e-01
  3.731200e-01   5.665199e+01   8.780352e-01
  3.734190e-01   5.679255e+01   8.020459e-01
  3.737180e-01   5.722014e+01   8.792699e-01
  3.740170e-01   5.699866e+01   8.260675e-01
  3.743160e-01   5.802200e+01   8.918023e-01
  3.746150e-01   5.655809e+01   8.741684e-01
  3.749140e-01   5.546046e+01   8.447824e-01
  3.752130e-01   5.602313e+01   9.098933e-01
  3.755110e-01   5.589092e+01   8.451846e-01
  3.758100e-01   5.741225e+01   9.211049e-01
  3.761090e-01   5.703933e+01   8.906960e-01
  3.764080e-01   5.597009e+01   9.059305e-01
  3.767070e-01   5.860676e+01   9.692697e-01
  3.770060e-01   5.772006e+01   8.831025e-01
  3.773050e-01   5.647003e+01   9.596034e-01
  3.776040e-01   5.703024e+01   9.216425e-01
  3.779030e-01   5.865472e+01   9.655833e-01
  3.782020e-01   5.951043e+01   1.050529e+00
  3.785010e-01   5.528557e+01   8.900834e-01
  3.788000e-01   5.711454e+01   1.024157e+00
  3.790990e-01   5.596560e+01   9.353619e-01
  3.793970e-01   5.660313e+01   1.009805e+00
  3.796960e-01   5.899572e+01   1.026051e+00
  3.799950e-01   5.697080e+01   9.897866e-01
  3.802940e-01   5.496194e+01   1.080806e+00
  3.805930e-01   5.453232e+01   9.389573e-01
  3.808920e-01   5.541455e+01   1.091396e+00
  3.811910e-01   5.579228e+01   1.012232e+00
  3.814900e-01   5.583197e+01   1.065643e+00
  3.817890e-01   5.514668e+01   1.156443e+00
  3.820880e-01   5.720262e+01   1.000940e+00
  3.823870e-01   5.645245e+01   1.177627e+00
  3.826860e-01   5.443952e+01   1.014773e+00
  3.829840e-01   5.549472e+01   1.191027e+00
  3.832830e-01   5.758795e+01   1.159672e+00
  3.835820e-01   5.690302e+01   1.125304e+00
  3.838810e-01   5.788775e+01   1.268968e+00
  3.841800e-01   5.607324e+01   1.104155e+00
  3.844790e-01   5.762245e+01   1.275470e+00
  3.847780e-01   5.684425e+01   1.174107e+00
  3.850770e-01   5.637466e+01   1.271106e+00
  3.853760e-01   5.831269e+01   1.379048e+00
  3.856750e-01   5.718376e+01   1.177608e+00
  3.859740e-01   5.816593e+01   1.401690e+00
  3.862730e-01   5.680288e+01   1.257021e+00
  3.865710e-01   5.684858e+01   1.385727e+00
  3.868700e-01   5.597660e+01   1.400291e+00
  3.871690e-01   5.590999e+01   1.316714e+00
  3.874680e-01   5.711734e+01   1.532558e+00
  3.877670e-01   5.802967e+01   1.363989e+00
  3.880660e-01   5.373792e+01   1.519938e+00
  3.883650e-01   5.543472e+01   1.462866e+00
  3.886640e-01   5.855475e+01   1.568869e+00
  3.889630e-01   5.799170e+01   1.699037e+00
  3.892620e-01   5.775340e+01   1.524585e+00
  3.895610e-01   5.364716e+01   1.678935e+00
  3.898600e-01   5.395966e+01   1.638908e+00
  3.901580e-01   5.263983e+01   1.686689e+00
  3.904570e-01   5.431522e+01   1.915550e+00
  3.907560e-01   5.900663e+01   1.760804e+00
  3.910550e-01   5.723765e+01   2.002492e+00
  3.913540e-01   5.506585e+01   1.964134e+00
  3.916530e-01   5.541614e+01   1.970371e+00
  3.919520e-01   5.828415e+01   2.624986e+00
  3.922510e-01   5.632690e+01   1.986496e+00
  3.925500e-01   5.989987e+01   2.748395e+00
  3.928490e-01   5.842865e+01   2.477927e+00
  3.931480e-01   5.964766e+01   2.742602e+00
  3.934470e-01   0.000000e+00   0.000000e+00
  3.937460e-01   5.561230e+01   2.648205e+00
creator: radaver
creator-version: 3725
header-file: /nas_data/SAXS_data/20151104Workshop/header/JH1_0010.txt
image-file: /nas_data/Pilatus1M/20151104_Workshop/JH1_0010.tif
angular-axis-file: /nas_data/SAXS_data/20151104Workshop/q20151029.dat
beamstop-mask-file: /nas_data/SAXS_data/20151104Workshop/fit2d20151031.msk
detector-response-file: none
beam-center-x: 949.7700
beam-center-y: 918.8000
unit-time: 1.0000
channel-first: 10
channel-last: 1315
Exposure time [s]: 1.093805
Transmitted Beam: 0.483322
Incident Beam: 0.483322
Code: JH1
Concentration [mg/ml]: 1
Run Number: 0010
