# Supplementary material for: SAXS analysis of a soluble cytosolic NgBR construct including extracellular and transmembrane domains
Source: PLoS One. 2018 Jan 18;13(1):e0191371. doi: 10.1371/journal.pone.0191371 (PMC5773207; doi:10.1371/journal.pone.0191371)
Supplement: S1 File — (ZIP) [file pone.0191371.s001.zip › JH1_0011.dat]

Sample:   c= 1.0000 mg/ml  Code: JH1
  3.656810e-03   2.262686e+04   4.135088e+01
  3.955720e-03   2.196890e+04   2.798393e+01
  4.254640e-03   1.907725e+04   2.336837e+01
  4.553560e-03   1.542533e+04   2.025959e+01
  4.852480e-03   1.246794e+04   1.705287e+01
  5.151400e-03   1.053783e+04   1.548742e+01
  5.450320e-03   8.703892e+03   1.336920e+01
  5.749240e-03   7.439714e+03   1.197588e+01
  6.048150e-03   6.354632e+03   1.084895e+01
  6.347070e-03   5.480358e+03   9.572112e+00
  6.645990e-03   4.809882e+03   8.928065e+00
  6.944910e-03   4.220142e+03   8.051068e+00
  7.243830e-03   3.757204e+03   7.361042e+00
  7.542750e-03   3.338801e+03   6.912749e+00
  7.841670e-03   3.011970e+03   6.200647e+00
  8.140580e-03   2.702991e+03   5.955025e+00
  8.439500e-03   2.468140e+03   5.484810e+00
  8.738420e-03   2.262175e+03   5.200882e+00
  9.037340e-03   2.077930e+03   4.819641e+00
  9.336260e-03   1.905759e+03   4.535837e+00
  9.635180e-03   1.768621e+03   4.357160e+00
  9.934100e-03   1.618327e+03   4.032708e+00
  1.023300e-02   1.494719e+03   3.971877e+00
  1.053190e-02   1.378997e+03   3.869453e+00
  1.083090e-02   1.268771e+03   3.711585e+00
  1.112980e-02   1.180577e+03   3.549793e+00
  1.142870e-02   1.090382e+03   3.392386e+00
  1.172760e-02   1.008723e+03   3.253811e+00
  1.202650e-02   9.331652e+02   3.120919e+00
  1.232540e-02   8.666821e+02   2.991210e+00
  1.262440e-02   8.050609e+02   2.829307e+00
  1.292330e-02   7.505355e+02   2.689677e+00
  1.322220e-02   6.980997e+02   2.594019e+00
  1.352110e-02   6.538911e+02   2.485308e+00
  1.382000e-02   6.042390e+02   2.365548e+00
  1.411900e-02   5.657054e+02   2.277740e+00
  1.441790e-02   5.284242e+02   2.185550e+00
  1.471680e-02   4.920327e+02   2.098932e+00
  1.501570e-02   4.629131e+02   1.993797e+00
  1.531460e-02   4.350677e+02   1.924175e+00
  1.561350e-02   4.063900e+02   1.827049e+00
  1.591250e-02   3.845086e+02   1.792839e+00
  1.621140e-02   3.645005e+02   1.715472e+00
  1.651030e-02   3.455237e+02   1.652656e+00
  1.680920e-02   3.237304e+02   1.599688e+00
  1.710810e-02   3.069683e+02   1.560992e+00
  1.740710e-02   2.938641e+02   1.505334e+00
  1.770600e-02   2.756539e+02   1.443293e+00
  1.800490e-02   2.618742e+02   1.395635e+00
  1.830380e-02   2.521292e+02   1.380334e+00
  1.860270e-02   2.392202e+02   1.318423e+00
  1.890170e-02   2.290838e+02   1.290188e+00
  1.920060e-02   2.188228e+02   1.249010e+00
  1.949950e-02   2.116887e+02   1.242629e+00
  1.979840e-02   2.012206e+02   1.188783e+00
  2.009730e-02   1.947007e+02   1.156538e+00
  2.039620e-02   1.822766e+02   1.117001e+00
  2.069520e-02   1.772356e+02   1.095509e+00
  2.099410e-02   1.729230e+02   1.089940e+00
  2.129300e-02   1.673598e+02   1.044165e+00
  2.159190e-02   1.600897e+02   1.056427e+00
  2.189080e-02   1.536339e+02   1.040684e+00
  2.218980e-02   1.506206e+02   1.048177e+00
  2.248870e-02   1.452743e+02   1.047772e+00
  2.278760e-02   1.405736e+02   1.020527e+00
  2.308650e-02   1.391182e+02   1.046475e+00
  2.338540e-02   1.326068e+02   1.019569e+00
  2.368430e-02   1.301227e+02   9.916285e-01
  2.398330e-02   1.242624e+02   9.910907e-01
  2.428220e-02   1.248706e+02   9.714101e-01
  2.458110e-02   1.213629e+02   9.898686e-01
  2.488000e-02   1.167728e+02   9.450721e-01
  2.517890e-02   1.153178e+02   9.279623e-01
  2.547790e-02   1.133999e+02   9.332142e-01
  2.577680e-02   1.098701e+02   9.111970e-01
  2.607570e-02   1.100823e+02   9.194617e-01
  2.637460e-02   1.057214e+02   8.938279e-01
  2.667350e-02   1.050786e+02   8.688039e-01
  2.697250e-02   1.032532e+02   8.346709e-01
  2.727140e-02   1.022249e+02   7.996822e-01
  2.757030e-02   1.004242e+02   7.939233e-01
  2.786920e-02   9.972440e+01   7.821101e-01
  2.816810e-02   9.853705e+01   7.651186e-01
  2.846700e-02   9.631021e+01   7.470848e-01
  2.876600e-02   9.402600e+01   7.292783e-01
  2.906490e-02   9.463226e+01   7.338260e-01
  2.936380e-02   9.215186e+01   7.187529e-01
  2.966270e-02   9.067203e+01   7.077276e-01
  2.996160e-02   9.027310e+01   7.072037e-01
  3.026060e-02   8.920712e+01   6.919440e-01
  3.055950e-02   8.852625e+01   6.883213e-01
  3.085840e-02   8.673480e+01   6.784443e-01
  3.115730e-02   8.561005e+01   6.712088e-01
  3.145620e-02   8.463858e+01   6.609767e-01
  3.175510e-02   8.419015e+01   6.610320e-01
  3.205410e-02   8.484084e+01   6.599653e-01
  3.235300e-02   8.342151e+01   6.517703e-01
  3.265190e-02   8.374445e+01   6.410474e-01
  3.295080e-02   8.272345e+01   6.413056e-01
  3.324970e-02   8.184188e+01   6.370416e-01
  3.354870e-02   8.124186e+01   6.330428e-01
  3.384760e-02   7.969952e+01   6.197654e-01
  3.414650e-02   8.008989e+01   6.212814e-01
  3.444540e-02   7.904767e+01   6.087438e-01
  3.474430e-02   7.804050e+01   6.101758e-01
  3.504330e-02   7.879396e+01   6.055165e-01
  3.534220e-02   7.792494e+01   6.029111e-01
  3.564110e-02   7.844031e+01   6.041561e-01
  3.594000e-02   7.727492e+01   5.881736e-01
  3.623890e-02   7.758349e+01   5.993729e-01
  3.653780e-02   7.673521e+01   5.799643e-01
  3.683680e-02   7.585712e+01   5.841388e-01
  3.713570e-02   7.588937e+01   5.849597e-01
  3.743460e-02   7.690435e+01   5.792606e-01
  3.773350e-02   7.491192e+01   5.710487e-01
  3.803240e-02   7.449228e+01   5.830395e-01
  3.833140e-02   7.484702e+01   5.983169e-01
  3.863030e-02   7.385758e+01   6.035881e-01
  3.892920e-02   7.233055e+01   5.957623e-01
  3.922810e-02   7.319039e+01   6.016416e-01
  3.952700e-02   7.382157e+01   6.003143e-01
  3.982600e-02   7.278563e+01   6.047438e-01
  4.012490e-02   7.358262e+01   5.985691e-01
  4.042380e-02   7.324518e+01   6.050429e-01
  4.072270e-02   7.096764e+01   5.932124e-01
  4.102160e-02   7.270571e+01   5.996462e-01
  4.132050e-02   7.194945e+01   5.973017e-01
  4.161950e-02   7.175678e+01   5.903359e-01
  4.191840e-02   7.145679e+01   5.968218e-01
  4.221730e-02   7.184420e+01   5.906954e-01
  4.251620e-02   7.088354e+01   5.944230e-01
  4.281510e-02   7.168447e+01   5.885274e-01
  4.311410e-02   7.032299e+01   5.836586e-01
  4.341300e-02   7.100767e+01   5.895240e-01
  4.371190e-02   7.101658e+01   5.880395e-01
  4.401080e-02   7.070008e+01   5.867277e-01
  4.430970e-02   6.977208e+01   5.784093e-01
  4.460860e-02   6.988712e+01   5.796219e-01
  4.490760e-02   6.959231e+01   5.798755e-01
  4.520650e-02   6.994913e+01   5.769503e-01
  4.550540e-02   6.936794e+01   5.774650e-01
  4.580430e-02   6.902372e+01   5.738443e-01
  4.610320e-02   7.025105e+01   5.760218e-01
  4.640220e-02   6.931176e+01   5.764981e-01
  4.670110e-02   6.858001e+01   5.649087e-01
  4.700000e-02   6.839203e+01   5.662298e-01
  4.729890e-02   6.801231e+01   5.667693e-01
  4.759780e-02   6.817721e+01   5.667479e-01
  4.789680e-02   6.807746e+01   5.628351e-01
  4.819570e-02   6.805873e+01   5.620659e-01
  4.849460e-02   6.913463e+01   5.685906e-01
  4.879350e-02   6.903240e+01   5.619452e-01
  4.909240e-02   6.836948e+01   5.668402e-01
  4.939130e-02   6.832567e+01   5.570418e-01
  4.969030e-02   6.727126e+01   5.547308e-01
  4.998920e-02   6.731868e+01   5.542557e-01
  5.028810e-02   6.602341e+01   5.469196e-01
  5.058700e-02   6.792497e+01   5.587742e-01
  5.088590e-02   6.801231e+01   5.498469e-01
  5.118490e-02   6.684409e+01   5.522985e-01
  5.148380e-02   6.699086e+01   5.502527e-01
  5.178270e-02   6.724165e+01   5.441681e-01
  5.208160e-02   6.718465e+01   5.497344e-01
  5.238050e-02   6.645337e+01   5.409690e-01
  5.267940e-02   6.648099e+01   5.488115e-01
  5.297840e-02   6.683816e+01   5.431664e-01
  5.327730e-02   6.707207e+01   5.415911e-01
  5.357620e-02   6.754991e+01   5.454140e-01
  5.387510e-02   6.543530e+01   5.337080e-01
  5.417400e-02   6.684152e+01   5.444536e-01
  5.447300e-02   6.654913e+01   5.351573e-01
  5.477190e-02   6.669806e+01   5.369804e-01
  5.507080e-02   6.668509e+01   5.369282e-01
  5.536970e-02   6.643652e+01   5.340964e-01
  5.566860e-02   6.627979e+01   5.371409e-01
  5.596760e-02   6.662943e+01   5.324564e-01
  5.626650e-02   6.651810e+01   5.344242e-01
  5.656540e-02   6.620411e+01   5.313530e-01
  5.686430e-02   6.608513e+01   5.279045e-01
  5.716320e-02   6.651008e+01   5.260879e-01
  5.746210e-02   6.671320e+01   5.321921e-01
  5.776110e-02   6.550331e+01   5.291308e-01
  5.806000e-02   6.597807e+01   5.228293e-01
  5.835890e-02   6.550026e+01   5.215048e-01
  5.865780e-02   6.607790e+01   5.209448e-01
  5.895670e-02   6.620411e+01   5.313530e-01
  5.925570e-02   6.550012e+01   5.164218e-01
  5.955460e-02   6.615234e+01   5.258307e-01
  5.985350e-02   6.505455e+01   5.141086e-01
  6.015240e-02   6.549334e+01   5.175116e-01
  6.045130e-02   6.543870e+01   5.178564e-01
  6.075020e-02   6.605877e+01   5.152984e-01
  6.104920e-02   6.571912e+01   5.178427e-01
  6.134810e-02   6.505579e+01   5.157800e-01
  6.164700e-02   6.552502e+01   5.094328e-01
  6.194590e-02   6.522754e+01   5.164604e-01
  6.224480e-02   6.480492e+01   5.034692e-01
  6.254380e-02   6.462626e+01   5.113151e-01
  6.284270e-02   6.518254e+01   5.151683e-01
  6.314160e-02   6.562265e+01   5.045508e-01
  6.344050e-02   6.586746e+01   5.129174e-01
  6.373940e-02   6.466656e+01   4.998365e-01
  6.403840e-02   6.531797e+01   5.102343e-01
  6.433730e-02   6.565468e+01   5.062356e-01
  6.463620e-02   6.490199e+01   4.992166e-01
  6.493510e-02   6.497189e+01   5.104989e-01
  6.523400e-02   6.507650e+01   5.003960e-01
  6.553290e-02   6.481695e+01   5.019595e-01
  6.583190e-02   6.498954e+01   5.005716e-01
  6.613080e-02   6.529773e+01   4.972116e-01
  6.642970e-02   6.458342e+01   5.036519e-01
  6.672860e-02   6.501664e+01   4.946556e-01
  6.702750e-02   6.425689e+01   4.967293e-01
  6.732650e-02   6.489641e+01   4.956813e-01
  6.762540e-02   6.433607e+01   4.935368e-01
  6.792430e-02   6.442850e+01   4.958827e-01
  6.822320e-02   6.492521e+01   4.899353e-01
  6.852210e-02   6.486613e+01   4.970621e-01
  6.882110e-02   6.474739e+01   4.926499e-01
  6.912000e-02   6.516163e+01   4.937337e-01
  6.941890e-02   6.537403e+01   4.911455e-01
  6.971780e-02   6.445113e+01   4.871908e-01
  7.001670e-02   6.424141e+01   4.926801e-01
  7.031560e-02   6.522992e+01   4.896485e-01
  7.061460e-02   6.460212e+01   4.877612e-01
  7.091350e-02   6.434369e+01   4.853674e-01
  7.121240e-02   6.470616e+01   4.830028e-01
  7.151130e-02   6.483278e+01   4.895865e-01
  7.181020e-02   6.477723e+01   4.828075e-01
  7.210920e-02   6.495964e+01   4.867427e-01
  7.240810e-02   6.494947e+01   4.820736e-01
  7.270700e-02   6.400274e+01   4.845495e-01
  7.300590e-02   6.490678e+01   4.832901e-01
  7.330480e-02   6.455400e+01   4.765593e-01
  7.360370e-02   6.469534e+01   4.829625e-01
  7.390270e-02   6.328571e+01   4.722946e-01
  7.420160e-02   6.379787e+01   4.814420e-01
  7.450050e-02   6.488109e+01   4.764361e-01
  7.479940e-02   6.452937e+01   4.764684e-01
  7.509830e-02   6.380448e+01   4.778055e-01
  7.539730e-02   6.380322e+01   4.707218e-01
  7.569620e-02   6.457545e+01   4.744348e-01
  7.599510e-02   6.372182e+01   4.743618e-01
  7.629400e-02   6.398952e+01   4.692570e-01
  7.659290e-02   6.395344e+01   4.734565e-01
  7.689190e-02   6.481886e+01   4.722881e-01
  7.719080e-02   6.481836e+01   4.748885e-01
  7.748970e-02   6.458015e+01   4.705613e-01
  7.778860e-02   6.481382e+01   4.744352e-01
  7.808750e-02   6.377865e+01   4.672084e-01
  7.838640e-02   6.421692e+01   4.662836e-01
  7.868540e-02   6.427129e+01   4.677400e-01
  7.898430e-02   6.488717e+01   4.674557e-01
  7.928320e-02   6.367191e+01   4.685179e-01
  7.958210e-02   6.459244e+01   4.631026e-01
  7.988100e-02   6.456345e+01   4.683801e-01
  8.018000e-02   6.452631e+01   4.657392e-01
  8.047890e-02   6.456606e+01   4.654687e-01
  8.077780e-02   6.418704e+01   4.632783e-01
  8.107670e-02   6.345963e+01   4.582191e-01
  8.137560e-02   6.494860e+01   4.668456e-01
  8.167450e-02   6.377977e+01   4.597763e-01
  8.197350e-02   6.432225e+01   4.589182e-01
  8.227240e-02   6.432063e+01   4.633503e-01
  8.257130e-02   6.426907e+01   4.536465e-01
  8.287020e-02   6.405392e+01   4.619807e-01
  8.316910e-02   6.355373e+01   4.569610e-01
  8.346810e-02   6.419516e+01   4.549303e-01
  8.376700e-02   6.432003e+01   4.617195e-01
  8.406590e-02   6.459643e+01   4.532664e-01
  8.436480e-02   6.405017e+01   4.583439e-01
  8.466370e-02   6.368083e+01   4.511834e-01
  8.496270e-02   6.420370e+01   4.637490e-01
  8.526160e-02   6.473646e+01   4.803735e-01
  8.556050e-02   6.375886e+01   4.771830e-01
  8.585940e-02   6.403614e+01   4.842061e-01
  8.615830e-02   6.403248e+01   4.841922e-01
  8.645720e-02   6.286360e+01   4.844700e-01
  8.675620e-02   6.344196e+01   4.891161e-01
  8.705510e-02   6.339628e+01   4.879669e-01
  8.735400e-02   6.374447e+01   4.917554e-01
  8.765290e-02   6.364465e+01   4.918643e-01
  8.795180e-02   6.442702e+01   4.989099e-01
  8.825080e-02   6.333476e+01   4.901725e-01
  8.854970e-02   6.390664e+01   4.989358e-01
  8.884860e-02   6.463179e+01   4.997021e-01
  8.914750e-02   6.363579e+01   5.020351e-01
  8.944640e-02   6.441731e+01   5.014425e-01
  8.974530e-02   6.376154e+01   4.948110e-01
  9.004430e-02   6.545652e+01   4.993190e-01
  9.034320e-02   6.500656e+01   4.800180e-01
  9.064210e-02   6.301556e+01   4.717257e-01
  9.094100e-02   6.345175e+01   4.634973e-01
  9.123990e-02   6.335827e+01   4.619157e-01
  9.153890e-02   6.467297e+01   4.691994e-01
  9.183780e-02   6.468015e+01   4.658797e-01
  9.213670e-02   6.364076e+01   4.604884e-01
  9.243560e-02   6.479068e+01   4.634057e-01
  9.273450e-02   6.358239e+01   4.550896e-01
  9.303350e-02   6.355841e+01   4.610041e-01
  9.333240e-02   6.434573e+01   4.535328e-01
  9.363130e-02   6.429877e+01   4.568592e-01
  9.393020e-02   6.430454e+01   4.545427e-01
  9.422910e-02   6.377850e+01   4.538389e-01
  9.452800e-02   6.398390e+01   4.557392e-01
  9.482700e-02   6.381816e+01   4.449447e-01
  9.512590e-02   6.309130e+01   4.506177e-01
  9.542480e-02   6.311920e+01   4.458078e-01
  9.572370e-02   6.330183e+01   4.464523e-01
  9.602260e-02   6.429746e+01   4.522163e-01
  9.632160e-02   6.410176e+01   4.437516e-01
  9.662050e-02   6.306862e+01   4.426876e-01
  9.691940e-02   6.399770e+01   4.459364e-01
  9.721830e-02   6.415398e+01   4.439323e-01
  9.751720e-02   6.368166e+01   4.444686e-01
  9.781610e-02   6.334247e+01   4.389795e-01
  9.811510e-02   6.327838e+01   4.430590e-01
  9.841400e-02   6.338385e+01   4.363214e-01
  9.871290e-02   6.321001e+01   4.388737e-01
  9.901180e-02   6.430734e+01   4.437417e-01
  9.931070e-02   6.388188e+01   4.383808e-01
  9.960970e-02   6.426437e+01   4.428762e-01
  9.990860e-02   6.308260e+01   4.315264e-01
  1.002070e-01   6.345469e+01   4.369126e-01
  1.005060e-01   6.369534e+01   4.353209e-01
  1.008050e-01   6.344868e+01   4.368919e-01
  1.011040e-01   6.342669e+01   4.306875e-01
  1.014030e-01   6.450247e+01   4.363558e-01
  1.017020e-01   6.335241e+01   4.365603e-01
  1.020010e-01   6.462229e+01   4.360800e-01
  1.023000e-01   6.387816e+01   4.315501e-01
  1.025990e-01   6.365344e+01   4.297966e-01
  1.028980e-01   6.384489e+01   4.321050e-01
  1.031970e-01   6.358341e+01   4.335748e-01
  1.034960e-01   6.424240e+01   4.278550e-01
  1.037950e-01   6.372599e+01   4.300415e-01
  1.040930e-01   6.376868e+01   4.265964e-01
  1.043920e-01   6.407109e+01   4.315358e-01
  1.046910e-01   6.345440e+01   4.287949e-01
  1.049900e-01   6.363324e+01   4.235914e-01
  1.052890e-01   6.400164e+01   4.283466e-01
  1.055880e-01   6.373024e+01   4.258251e-01
  1.058870e-01   6.424245e+01   4.291517e-01
  1.061860e-01   6.395553e+01   4.240303e-01
  1.064850e-01   6.339357e+01   4.227929e-01
  1.067840e-01   6.484650e+01   4.298620e-01
  1.070830e-01   6.314348e+01   4.207042e-01
  1.073820e-01   6.430341e+01   4.229847e-01
  1.076800e-01   6.352539e+01   4.201087e-01
  1.079790e-01   6.418900e+01   4.241729e-01
  1.082780e-01   6.304035e+01   4.222441e-01
  1.085770e-01   6.390588e+01   4.161947e-01
  1.088760e-01   6.445398e+01   4.237918e-01
  1.091750e-01   6.345382e+01   4.189489e-01
  1.094740e-01   6.346427e+01   4.199066e-01
  1.097730e-01   6.414598e+01   4.196942e-01
  1.100720e-01   6.376491e+01   4.145476e-01
  1.103710e-01   6.315588e+01   4.188851e-01
  1.106700e-01   6.313810e+01   4.127996e-01
  1.109690e-01   6.380662e+01   4.207284e-01
  1.112670e-01   6.383781e+01   4.133131e-01
  1.115660e-01   6.395665e+01   4.148746e-01
  1.118650e-01   6.421740e+01   4.196230e-01
  1.121640e-01   6.368760e+01   4.119522e-01
  1.124630e-01   6.427405e+01   4.150169e-01
  1.127620e-01   6.395515e+01   4.139861e-01
  1.130610e-01   6.306076e+01   4.104993e-01
  1.133600e-01   6.423658e+01   4.190779e-01
  1.136590e-01   6.329704e+01   4.058503e-01
  1.139580e-01   6.377884e+01   4.119568e-01
  1.142570e-01   6.345531e+01   4.106215e-01
  1.145560e-01   6.373023e+01   4.120901e-01
  1.148550e-01   6.415436e+01   4.122976e-01
  1.151530e-01   6.323245e+01   4.039773e-01
  1.154520e-01   6.418358e+01   4.121026e-01
  1.157510e-01   6.323489e+01   4.045381e-01
  1.160500e-01   6.433258e+01   4.143252e-01
  1.163490e-01   6.408116e+01   4.072361e-01
  1.166480e-01   6.353326e+01   4.082976e-01
  1.169470e-01   6.417676e+01   4.080992e-01
  1.172460e-01   6.422344e+01   4.088095e-01
  1.175450e-01   6.383706e+01   4.042507e-01
  1.178440e-01   6.407513e+01   4.050038e-01
  1.181430e-01   6.378428e+01   4.071291e-01
  1.184420e-01   6.377118e+01   4.048658e-01
  1.187400e-01   6.366708e+01   4.031662e-01
  1.190390e-01   6.412960e+01   4.038103e-01
  1.193380e-01   6.427453e+01   4.042663e-01
  1.196370e-01   6.439064e+01   4.068274e-01
  1.199360e-01   6.434972e+01   4.026106e-01
  1.202350e-01   6.408557e+01   4.047627e-01
  1.205340e-01   6.440560e+01   4.033235e-01
  1.208330e-01   6.412847e+01   4.011165e-01
  1.211320e-01   6.448371e+01   4.054697e-01
  1.214310e-01   6.388856e+01   3.969535e-01
  1.217300e-01   6.356184e+01   4.014788e-01
  1.220290e-01   6.437995e+01   4.027052e-01
  1.223270e-01   6.417668e+01   3.994150e-01
  1.226260e-01   6.394625e+01   3.981737e-01
  1.229250e-01   6.360903e+01   3.955681e-01
  1.232240e-01   6.396575e+01   4.003415e-01
  1.235230e-01   6.384452e+01   3.991686e-01
  1.238220e-01   6.403757e+01   3.963826e-01
  1.241210e-01   6.384562e+01   3.973392e-01
  1.244200e-01   6.387446e+01   3.938368e-01
  1.247190e-01   6.452966e+01   4.005119e-01
  1.250180e-01   6.454913e+01   3.956571e-01
  1.253170e-01   6.407560e+01   3.949644e-01
  1.256160e-01   6.421905e+01   3.979789e-01
  1.259140e-01   6.443566e+01   3.958176e-01
  1.262130e-01   6.420467e+01   3.951075e-01
  1.265120e-01   6.397492e+01   3.916375e-01
  1.268110e-01   6.369957e+01   3.915398e-01
  1.271100e-01   6.466511e+01   3.980617e-01
  1.274090e-01   6.422180e+01   3.933922e-01
  1.277080e-01   6.377890e+01   3.907892e-01
  1.280070e-01   6.371752e+01   3.893693e-01
  1.283060e-01   6.483323e+01   3.942559e-01
  1.286050e-01   6.442837e+01   3.957952e-01
  1.289040e-01   6.350632e+01   3.860584e-01
  1.292030e-01   6.456116e+01   3.941789e-01
  1.295020e-01   6.427872e+01   3.896109e-01
  1.298000e-01   6.437845e+01   3.906462e-01
  1.300990e-01   6.424087e+01   3.878033e-01
  1.303980e-01   6.412576e+01   3.881779e-01
  1.306970e-01   6.392852e+01   3.905056e-01
  1.309960e-01   6.396025e+01   3.884019e-01
  1.312950e-01   6.356720e+01   3.869652e-01
  1.315940e-01   6.387213e+01   3.836112e-01
  1.318930e-01   6.430633e+01   3.877606e-01
  1.321920e-01   6.438798e+01   3.877668e-01
  1.324910e-01   6.421977e+01   3.882209e-01
  1.327900e-01   6.421064e+01   3.860413e-01
  1.330890e-01   6.440518e+01   3.861516e-01
  1.333870e-01   6.404655e+01   3.848392e-01
  1.336860e-01   6.473611e+01   3.861970e-01
  1.339850e-01   6.420640e+01   3.832143e-01
  1.342840e-01   6.405282e+01   3.855666e-01
  1.345830e-01   6.436978e+01   3.851027e-01
  1.348820e-01   6.439513e+01   3.851785e-01
  1.351810e-01   6.441356e+01   3.803936e-01
  1.354800e-01   6.360870e+01   3.823533e-01
  1.357790e-01   6.384102e+01   3.807420e-01
  1.360780e-01   6.431171e+01   3.837608e-01
  1.363770e-01   6.408308e+01   3.826145e-01
  1.366760e-01   6.413454e+01   3.848680e-01
  1.369740e-01   6.437003e+01   3.992290e-01
  1.372730e-01   6.451160e+01   4.017797e-01
  1.375720e-01   6.430984e+01   4.105004e-01
  1.378710e-01   6.436596e+01   4.123990e-01
  1.381700e-01   6.390610e+01   4.126583e-01
  1.384690e-01   6.461445e+01   4.221454e-01
  1.387680e-01   6.403814e+01   4.087828e-01
  1.390670e-01   6.443090e+01   3.983749e-01
  1.393660e-01   6.415288e+01   3.967393e-01
  1.396650e-01   6.463298e+01   3.954068e-01
  1.399640e-01   6.475661e+01   3.968022e-01
  1.402630e-01   6.430382e+01   3.872741e-01
  1.405620e-01   6.430064e+01   3.916405e-01
  1.408600e-01   6.520098e+01   3.931338e-01
  1.411590e-01   6.418858e+01   3.910523e-01
  1.414580e-01   6.424102e+01   3.917062e-01
  1.417570e-01   6.377188e+01   3.828435e-01
  1.420560e-01   6.454441e+01   3.896853e-01
  1.423550e-01   6.435222e+01   3.864667e-01
  1.426540e-01   6.481270e+01   3.843220e-01
  1.429530e-01   6.444477e+01   3.823084e-01
  1.432520e-01   6.395024e+01   3.779013e-01
  1.435510e-01   6.443546e+01   3.820515e-01
  1.438500e-01   6.420946e+01   3.773308e-01
  1.441490e-01   6.379906e+01   3.752432e-01
  1.444470e-01   6.493588e+01   3.810277e-01
  1.447460e-01   6.485410e+01   3.770141e-01
  1.450450e-01   6.447084e+01   3.796609e-01
  1.453440e-01   6.429885e+01   3.732380e-01
  1.456430e-01   6.415430e+01   3.765064e-01
  1.459420e-01   6.447166e+01   3.767760e-01
  1.462410e-01   6.392625e+01   3.734420e-01
  1.465400e-01   6.447110e+01   3.763361e-01
  1.468390e-01   6.443091e+01   3.714970e-01
  1.471380e-01   6.464086e+01   3.750906e-01
  1.474370e-01   6.403947e+01   3.739886e-01
  1.477360e-01   6.428162e+01   3.736167e-01
  1.480340e-01   6.457677e+01   3.708676e-01
  1.483330e-01   6.460590e+01   3.793855e-01
  1.486320e-01   6.464119e+01   3.890097e-01
  1.489310e-01   6.378752e+01   3.881194e-01
  1.492300e-01   6.419616e+01   3.888749e-01
  1.495290e-01   6.450578e+01   3.922647e-01
  1.498280e-01   6.538350e+01   3.994902e-01
  1.501270e-01   6.481685e+01   3.993060e-01
  1.504260e-01   6.472232e+01   3.936689e-01
  1.507250e-01   6.478138e+01   3.997176e-01
  1.510240e-01   6.487177e+01   3.989560e-01
  1.513230e-01   6.420362e+01   4.021533e-01
  1.516210e-01   6.482824e+01   3.998621e-01
  1.519200e-01   6.428318e+01   3.981776e-01
  1.522190e-01   6.474956e+01   4.065791e-01
  1.525180e-01   6.449306e+01   4.009262e-01
  1.528170e-01   6.412377e+01   4.051575e-01
  1.531160e-01   6.536991e+01   4.057895e-01
  1.534150e-01   6.456422e+01   3.974933e-01
  1.537140e-01   6.493138e+01   3.918289e-01
  1.540130e-01   6.483310e+01   3.850799e-01
  1.543120e-01   6.474909e+01   3.850635e-01
  1.546110e-01   6.429713e+01   3.811844e-01
  1.549100e-01   6.430851e+01   3.814464e-01
  1.552090e-01   6.430704e+01   3.835145e-01
  1.555070e-01   6.560883e+01   3.781065e-01
  1.558060e-01   6.481205e+01   3.811155e-01
  1.561050e-01   6.434369e+01   3.759640e-01
  1.564040e-01   6.482963e+01   3.789263e-01
  1.567030e-01   6.498998e+01   3.774089e-01
  1.570020e-01   6.473490e+01   3.747164e-01
  1.573010e-01   6.454983e+01   3.776652e-01
  1.576000e-01   6.490643e+01   3.728654e-01
  1.578990e-01   6.414296e+01   3.725717e-01
  1.581980e-01   6.416952e+01   3.709531e-01
  1.584970e-01   6.509707e+01   3.734126e-01
  1.587960e-01   6.503666e+01   3.766714e-01
  1.590940e-01   6.484663e+01   3.708065e-01
  1.593930e-01   6.496258e+01   3.698946e-01
  1.596920e-01   6.500267e+01   3.710442e-01
  1.599910e-01   6.428942e+01   3.706689e-01
  1.602900e-01   6.458529e+01   3.708920e-01
  1.605890e-01   6.454183e+01   3.652499e-01
  1.608880e-01   6.449566e+01   3.675399e-01
  1.611870e-01   6.426926e+01   3.658816e-01
  1.614860e-01   6.381425e+01   3.649867e-01
  1.617850e-01   6.455590e+01   3.638988e-01
  1.620840e-01   6.442257e+01   3.635229e-01
  1.623830e-01   6.433317e+01   3.648586e-01
  1.626810e-01   6.467344e+01   3.636382e-01
  1.629800e-01   6.443798e+01   3.591100e-01
  1.632790e-01   6.476557e+01   3.611713e-01
  1.635780e-01   6.478521e+01   3.623869e-01
  1.638770e-01   6.440429e+01   3.636688e-01
  1.641760e-01   6.522015e+01   3.641879e-01
  1.644750e-01   6.538602e+01   3.638682e-01
  1.647740e-01   6.459755e+01   3.612807e-01
  1.650730e-01   6.434989e+01   3.619449e-01
  1.653720e-01   6.382960e+01   3.600909e-01
  1.656710e-01   6.438643e+01   3.595381e-01
  1.659700e-01   6.503368e+01   3.628866e-01
  1.662680e-01   6.462978e+01   3.604084e-01
  1.665670e-01   6.504006e+01   3.625160e-01
  1.668660e-01   6.386909e+01   3.558291e-01
  1.671650e-01   6.505762e+01   3.619847e-01
  1.674640e-01   6.410750e+01   3.585680e-01
  1.677630e-01   6.417432e+01   3.568656e-01
  1.680620e-01   6.389620e+01   3.583572e-01
  1.683610e-01   6.410725e+01   3.533542e-01
  1.686600e-01   6.436393e+01   3.589036e-01
  1.689590e-01   6.442807e+01   3.555224e-01
  1.692580e-01   6.442199e+01   3.553212e-01
  1.695570e-01   6.419365e+01   3.591903e-01
  1.698560e-01   6.433881e+01   3.536274e-01
  1.701540e-01   6.468000e+01   3.573317e-01
  1.704530e-01   6.456005e+01   3.540528e-01
  1.707520e-01   6.454483e+01   3.541931e-01
  1.710510e-01   6.392161e+01   3.554164e-01
  1.713500e-01   6.454582e+01   3.536505e-01
  1.716490e-01   6.450346e+01   3.562857e-01
  1.719480e-01   6.411375e+01   3.496079e-01
  1.722470e-01   6.481337e+01   3.538387e-01
  1.725460e-01   6.432938e+01   3.541484e-01
  1.728450e-01   6.508804e+01   3.538648e-01
  1.731440e-01   6.408140e+01   3.516553e-01
  1.734430e-01   6.409363e+01   3.484997e-01
  1.737410e-01   6.404435e+01   3.519133e-01
  1.740400e-01   6.433014e+01   3.519778e-01
  1.743390e-01   6.455094e+01   3.500921e-01
  1.746380e-01   6.484316e+01   3.524813e-01
  1.749370e-01   6.467259e+01   3.497195e-01
  1.752360e-01   6.405566e+01   3.503344e-01
  1.755350e-01   6.499641e+01   3.520062e-01
  1.758340e-01   6.407054e+01   3.448243e-01
  1.761330e-01   6.437564e+01   3.512084e-01
  1.764320e-01   6.457108e+01   3.468507e-01
  1.767310e-01   6.381742e+01   3.491516e-01
  1.770300e-01   6.455371e+01   3.474901e-01
  1.773280e-01   6.435829e+01   3.483461e-01
  1.776270e-01   6.438551e+01   3.472090e-01
  1.779260e-01   6.472564e+01   3.465826e-01
  1.782250e-01   6.376437e+01   3.467350e-01
  1.785240e-01   6.397850e+01   3.440699e-01
  1.788230e-01   6.467112e+01   3.476339e-01
  1.791220e-01   6.450936e+01   3.477152e-01
  1.794210e-01   6.430927e+01   3.439490e-01
  1.797200e-01   6.360287e+01   3.435635e-01
  1.800190e-01   6.431257e+01   3.431236e-01
  1.803180e-01   6.452910e+01   3.472520e-01
  1.806170e-01   6.407948e+01   3.431669e-01
  1.809160e-01   6.426863e+01   3.430064e-01
  1.812140e-01   6.416579e+01   3.435651e-01
  1.815130e-01   6.429805e+01   3.434178e-01
  1.818120e-01   6.442055e+01   3.450876e-01
  1.821110e-01   6.371729e+01   3.392387e-01
  1.824100e-01   6.385271e+01   3.420604e-01
  1.827090e-01   6.399473e+01   3.417783e-01
  1.830080e-01   6.354686e+01   3.407448e-01
  1.833070e-01   6.429148e+01   3.402761e-01
  1.836060e-01   6.388791e+01   3.384009e-01
  1.839050e-01   6.409445e+01   3.428737e-01
  1.842040e-01   6.336773e+01   3.381452e-01
  1.845030e-01   6.384236e+01   3.386017e-01
  1.848010e-01   6.454237e+01   3.422470e-01
  1.851000e-01   6.405022e+01   3.362877e-01
  1.853990e-01   6.403384e+01   3.412239e-01
  1.856980e-01   6.419621e+01   3.392164e-01
  1.859970e-01   6.366993e+01   3.365483e-01
  1.862960e-01   6.317172e+01   3.366586e-01
  1.865950e-01   6.453393e+01   3.385055e-01
  1.868940e-01   6.443367e+01   3.421230e-01
  1.871930e-01   6.438882e+01   3.348366e-01
  1.874920e-01   6.351364e+01   3.356612e-01
  1.877910e-01   6.432246e+01   3.376333e-01
  1.880900e-01   6.320594e+01   3.346901e-01
  1.883880e-01   6.351755e+01   3.372587e-01
  1.886870e-01   6.382975e+01   3.320056e-01
  1.889860e-01   6.345530e+01   3.366151e-01
  1.892850e-01   6.348097e+01   3.341659e-01
  1.895840e-01   6.362391e+01   3.334570e-01
  1.898830e-01   6.369407e+01   3.341047e-01
  1.901820e-01   6.309156e+01   3.322127e-01
  1.904810e-01   6.318874e+01   3.323147e-01
  1.907800e-01   6.307178e+01   3.312418e-01
  1.910790e-01   6.343483e+01   3.315837e-01
  1.913780e-01   6.355701e+01   3.329738e-01
  1.916770e-01   6.338509e+01   3.323697e-01
  1.919750e-01   6.341442e+01   3.332160e-01
  1.922740e-01   6.344596e+01   3.296528e-01
  1.925730e-01   6.369014e+01   3.310377e-01
  1.928720e-01   6.373086e+01   3.319001e-01
  1.931710e-01   6.377065e+01   3.326128e-01
  1.934700e-01   6.355998e+01   3.305488e-01
  1.937690e-01   6.390900e+01   3.305540e-01
  1.940680e-01   6.360468e+01   3.315713e-01
  1.943670e-01   6.366161e+01   3.297644e-01
  1.946660e-01   6.344524e+01   3.298005e-01
  1.949650e-01   6.395114e+01   3.290293e-01
  1.952640e-01   6.303984e+01   3.281501e-01
  1.955630e-01   6.302942e+01   3.293161e-01
  1.958610e-01   6.340320e+01   3.271772e-01
  1.961600e-01   6.302032e+01   3.275076e-01
  1.964590e-01   6.359792e+01   3.275329e-01
  1.967580e-01   6.342345e+01   3.292959e-01
  1.970570e-01   6.313405e+01   3.263363e-01
  1.973560e-01   6.334932e+01   3.251549e-01
  1.976550e-01   6.317126e+01   3.274573e-01
  1.979540e-01   6.313110e+01   3.250253e-01
  1.982530e-01   6.335266e+01   3.273395e-01
  1.985520e-01   6.293761e+01   3.242398e-01
  1.988510e-01   6.339958e+01   3.255716e-01
  1.991500e-01   6.335616e+01   3.276420e-01
  1.994480e-01   6.300037e+01   3.234022e-01
  1.997470e-01   6.311543e+01   3.255622e-01
  2.000460e-01   6.333515e+01   3.222840e-01
  2.003450e-01   6.308800e+01   3.239118e-01
  2.006440e-01   6.283849e+01   3.260084e-01
  2.009430e-01   6.286777e+01   3.210926e-01
  2.012420e-01   6.340553e+01   3.257310e-01
  2.015410e-01   6.301970e+01   3.213409e-01
  2.018400e-01   6.273135e+01   3.213023e-01
  2.021390e-01   6.293242e+01   3.228025e-01
  2.024380e-01   6.298079e+01   3.180848e-01
  2.027370e-01   6.258160e+01   3.220427e-01
  2.030350e-01   6.301284e+01   3.200766e-01
  2.033340e-01   6.301958e+01   3.209234e-01
  2.036330e-01   6.297383e+01   3.183380e-01
  2.039320e-01   6.264224e+01   3.183133e-01
  2.042310e-01   6.295623e+01   3.221585e-01
  2.045300e-01   6.315154e+01   3.179754e-01
  2.048290e-01   6.322153e+01   3.192355e-01
  2.051280e-01   6.231889e+01   3.165435e-01
  2.054270e-01   6.270836e+01   3.169920e-01
  2.057260e-01   6.339892e+01   3.221666e-01
  2.060250e-01   6.324212e+01   3.177996e-01
  2.063240e-01   6.245499e+01   3.183828e-01
  2.066230e-01   6.348878e+01   3.196369e-01
  2.069210e-01   6.274679e+01   3.189887e-01
  2.072200e-01   6.238337e+01   3.173833e-01
  2.075190e-01   6.278353e+01   3.159782e-01
  2.078180e-01   6.285487e+01   3.185804e-01
  2.081170e-01   6.286088e+01   3.169743e-01
  2.084160e-01   6.255022e+01   3.182156e-01
  2.087150e-01   6.277061e+01   3.152829e-01
  2.090140e-01   6.254921e+01   3.161875e-01
  2.093130e-01   6.242447e+01   3.157385e-01
  2.096120e-01   6.263270e+01   3.157314e-01
  2.099110e-01   6.252440e+01   3.140067e-01
  2.102100e-01   6.230639e+01   3.150406e-01
  2.105080e-01   6.264393e+01   3.175031e-01
  2.108070e-01   6.182334e+01   3.125023e-01
  2.111060e-01   6.249393e+01   3.134074e-01
  2.114050e-01   6.216814e+01   3.129802e-01
  2.117040e-01   6.247469e+01   3.187069e-01
  2.120030e-01   6.291982e+01   3.257821e-01
  2.123020e-01   6.277928e+01   3.277677e-01
  2.126010e-01   6.306866e+01   3.258764e-01
  2.129000e-01   6.280319e+01   3.284256e-01
  2.131990e-01   6.224500e+01   3.298237e-01
  2.134980e-01   6.210581e+01   3.314538e-01
  2.137970e-01   6.235508e+01   3.296581e-01
  2.140950e-01   6.273762e+01   3.325134e-01
  2.143940e-01   6.297140e+01   3.343824e-01
  2.146930e-01   6.228414e+01   3.328656e-01
  2.149920e-01   6.196856e+01   3.323344e-01
  2.152910e-01   6.243577e+01   3.340579e-01
  2.155900e-01   6.229371e+01   3.365556e-01
  2.158890e-01   6.276101e+01   3.378156e-01
  2.161880e-01   6.286920e+01   3.366517e-01
  2.164870e-01   6.262255e+01   3.372805e-01
  2.167860e-01   6.248456e+01   3.306108e-01
  2.170850e-01   6.290605e+01   3.291436e-01
  2.173840e-01   6.243080e+01   3.248038e-01
  2.176820e-01   6.227260e+01   3.229509e-01
  2.179810e-01   6.260921e+01   3.248320e-01
  2.182800e-01   6.207543e+01   3.192014e-01
  2.185790e-01   6.165853e+01   3.196588e-01
  2.188780e-01   6.192947e+01   3.169044e-01
  2.191770e-01   6.174828e+01   3.184975e-01
  2.194760e-01   6.210186e+01   3.202446e-01
  2.197750e-01   6.257936e+01   3.182897e-01
  2.200740e-01   6.221196e+01   3.153339e-01
  2.203730e-01   6.254340e+01   3.179260e-01
  2.206720e-01   6.179520e+01   3.150767e-01
  2.209710e-01   6.170130e+01   3.170010e-01
  2.212700e-01   6.168901e+01   3.125548e-01
  2.215680e-01   6.249131e+01   3.173866e-01
  2.218670e-01   6.149258e+01   3.106280e-01
  2.221660e-01   6.249056e+01   3.165753e-01
  2.224650e-01   6.227991e+01   3.135230e-01
  2.227640e-01   6.202003e+01   3.126072e-01
  2.230630e-01   6.166786e+01   3.126323e-01
  2.233620e-01   6.240770e+01   3.137135e-01
  2.236610e-01   6.185733e+01   3.123271e-01
  2.239600e-01   6.108102e+01   3.067965e-01
  2.242590e-01   6.184952e+01   3.117873e-01
  2.245580e-01   6.137735e+01   3.096944e-01
  2.248570e-01   6.210115e+01   3.133346e-01
  2.251550e-01   6.180396e+01   3.089850e-01
  2.254540e-01   6.170095e+01   3.089802e-01
  2.257530e-01   6.165834e+01   3.111757e-01
  2.260520e-01   6.133642e+01   3.065633e-01
  2.263510e-01   6.142391e+01   3.077820e-01
  2.266500e-01   6.192547e+01   3.089100e-01
  2.269490e-01   6.166193e+01   3.068783e-01
  2.272480e-01   6.200465e+01   3.102483e-01
  2.275470e-01   6.157381e+01   3.050602e-01
  2.278460e-01   6.147576e+01   3.082896e-01
  2.281450e-01   6.197558e+01   3.067910e-01
  2.284440e-01   6.161316e+01   3.073788e-01
  2.287420e-01   6.162131e+01   3.082762e-01
  2.290410e-01   6.164523e+01   3.022297e-01
  2.293400e-01   6.150394e+01   3.066089e-01
  2.296390e-01   6.162405e+01   3.054290e-01
  2.299380e-01   6.208037e+01   3.070503e-01
  2.302370e-01   6.166395e+01   3.054056e-01
  2.305360e-01   6.141419e+01   3.028528e-01
  2.308350e-01   6.158585e+01   3.075604e-01
  2.311340e-01   6.117735e+01   3.008447e-01
  2.314330e-01   6.142026e+01   3.035886e-01
  2.317320e-01   6.191387e+01   3.059014e-01
  2.320310e-01   6.095139e+01   3.004063e-01
  2.323290e-01   6.177342e+01   3.071556e-01
  2.326280e-01   6.077222e+01   2.992617e-01
  2.329270e-01   6.150348e+01   3.015275e-01
  2.332260e-01   6.121407e+01   3.023590e-01
  2.335250e-01   6.103658e+01   3.012068e-01
  2.338240e-01   6.125842e+01   3.029479e-01
  2.341230e-01   6.155489e+01   2.992053e-01
  2.344220e-01   6.124047e+01   3.014724e-01
  2.347210e-01   6.114791e+01   3.011262e-01
  2.350200e-01   6.125621e+01   3.005682e-01
  2.353190e-01   6.175479e+01   3.021429e-01
  2.356180e-01   6.168838e+01   2.986114e-01
  2.359170e-01   6.145356e+01   3.023529e-01
  2.362150e-01   6.152258e+01   3.005180e-01
  2.365140e-01   6.159153e+01   2.983769e-01
  2.368130e-01   6.111743e+01   2.995269e-01
  2.371120e-01   6.112149e+01   2.981501e-01
  2.374110e-01   6.094064e+01   3.002621e-01
  2.377100e-01   6.085548e+01   2.964753e-01
  2.380090e-01   6.120029e+01   2.986873e-01
  2.383080e-01   6.116475e+01   2.966612e-01
  2.386070e-01   6.097605e+01   2.977951e-01
  2.389060e-01   6.086458e+01   2.971798e-01
  2.392050e-01   6.130669e+01   2.966665e-01
  2.395040e-01   6.105942e+01   2.981134e-01
  2.398020e-01   6.075255e+01   2.953227e-01
  2.401010e-01   6.095347e+01   2.975110e-01
  2.404000e-01   6.091843e+01   2.946084e-01
  2.406990e-01   6.048277e+01   2.952276e-01
  2.409980e-01   6.148588e+01   2.966492e-01
  2.412970e-01   6.089630e+01   2.947773e-01
  2.415960e-01   6.060756e+01   2.949701e-01
  2.418950e-01   6.025951e+01   2.924599e-01
  2.421940e-01   6.073162e+01   2.948241e-01
  2.424930e-01   6.139424e+01   2.973305e-01
  2.427920e-01   6.069119e+01   2.918655e-01
  2.430910e-01   6.066309e+01   2.937688e-01
  2.433890e-01   6.042006e+01   2.921914e-01
  2.436880e-01   6.083640e+01   2.957512e-01
  2.439870e-01   6.043293e+01   2.912439e-01
  2.442860e-01   6.014215e+01   2.900042e-01
  2.445850e-01   6.093937e+01   2.936641e-01
  2.448840e-01   6.054851e+01   2.922833e-01
  2.451830e-01   6.077478e+01   2.943718e-01
  2.454820e-01   6.103872e+01   2.915112e-01
  2.457810e-01   6.112771e+01   2.929133e-01
  2.460800e-01   6.115031e+01   2.932944e-01
  2.463790e-01   6.027653e+01   2.902206e-01
  2.466780e-01   6.046940e+01   2.911156e-01
  2.469770e-01   6.032303e+01   2.899040e-01
  2.472750e-01   6.108280e+01   2.924799e-01
  2.475740e-01   6.099114e+01   2.932402e-01
  2.478730e-01   6.055231e+01   2.875013e-01
  2.481720e-01   6.045399e+01   2.902186e-01
  2.484710e-01   6.112687e+01   2.900169e-01
  2.487700e-01   6.021783e+01   2.909413e-01
  2.490690e-01   6.033539e+01   2.901478e-01
  2.493680e-01   6.068642e+01   2.880277e-01
  2.496670e-01   6.062956e+01   2.918257e-01
  2.499660e-01   6.054070e+01   2.886230e-01
  2.502650e-01   6.031102e+01   2.893422e-01
  2.505640e-01   6.056284e+01   2.870083e-01
  2.508620e-01   5.963709e+01   2.861485e-01
  2.511610e-01   6.011075e+01   2.896071e-01
  2.514600e-01   6.016054e+01   2.865697e-01
  2.517590e-01   6.067348e+01   2.875811e-01
  2.520580e-01   5.961953e+01   2.855880e-01
  2.523570e-01   6.052942e+01   2.880721e-01
  2.526560e-01   6.034507e+01   2.884716e-01
  2.529550e-01   6.036510e+01   2.852079e-01
  2.532540e-01   6.018338e+01   2.846767e-01
  2.535530e-01   6.038009e+01   2.849386e-01
  2.538520e-01   5.999801e+01   2.853588e-01
  2.541510e-01   6.055475e+01   2.851475e-01
  2.544490e-01   6.064580e+01   2.861765e-01
  2.547480e-01   5.996143e+01   2.848628e-01
  2.550470e-01   6.030698e+01   2.839587e-01
  2.553460e-01   5.997537e+01   2.835786e-01
  2.556450e-01   6.013612e+01   2.816688e-01
  2.559440e-01   6.021031e+01   2.847404e-01
  2.562430e-01   6.043772e+01   2.866086e-01
  2.565420e-01   6.008155e+01   2.832271e-01
  2.568410e-01   6.032130e+01   2.829928e-01
  2.571400e-01   6.022106e+01   2.831558e-01
  2.574390e-01   6.016890e+01   2.851510e-01
  2.577380e-01   6.017227e+01   2.841446e-01
  2.580360e-01   6.009157e+01   2.819585e-01
  2.583350e-01   6.013760e+01   2.845684e-01
  2.586340e-01   6.015896e+01   2.815257e-01
  2.589330e-01   5.971501e+01   2.832642e-01
  2.592320e-01   6.042904e+01   2.821570e-01
  2.595310e-01   6.013565e+01   2.824578e-01
  2.598300e-01   6.008561e+01   2.842429e-01
  2.601290e-01   5.992343e+01   2.795160e-01
  2.604280e-01   6.028971e+01   2.838177e-01
  2.607270e-01   6.019777e+01   2.798655e-01
  2.610260e-01   5.986186e+01   2.816163e-01
  2.613250e-01   6.049131e+01   2.836905e-01
  2.616240e-01   6.026501e+01   2.822663e-01
  2.619220e-01   5.999763e+01   2.817380e-01
  2.622210e-01   6.025700e+01   2.795223e-01
  2.625200e-01   6.009829e+01   2.808945e-01
  2.628190e-01   5.982128e+01   2.799547e-01
  2.631180e-01   5.999602e+01   2.786296e-01
  2.634170e-01   5.964022e+01   2.813907e-01
  2.637160e-01   6.039845e+01   2.795626e-01
  2.640150e-01   6.045275e+01   2.824093e-01
  2.643140e-01   5.969918e+01   2.775595e-01
  2.646130e-01   6.003225e+01   2.787138e-01
  2.649120e-01   5.973090e+01   2.810127e-01
  2.652110e-01   5.939060e+01   2.770306e-01
  2.655090e-01   5.982781e+01   2.788123e-01
  2.658080e-01   5.982993e+01   2.772014e-01
  2.661070e-01   5.986840e+01   2.785240e-01
  2.664060e-01   6.014375e+01   2.788770e-01
  2.667050e-01   5.950689e+01   2.776818e-01
  2.670040e-01   5.980063e+01   2.781756e-01
  2.673030e-01   5.952042e+01   2.766716e-01
  2.676020e-01   5.989814e+01   2.776426e-01
  2.679010e-01   5.915132e+01   2.758124e-01
  2.682000e-01   5.989666e+01   2.764180e-01
  2.684990e-01   5.995930e+01   2.775953e-01
  2.687980e-01   6.023237e+01   2.778489e-01
  2.690960e-01   5.949268e+01   2.772685e-01
  2.693950e-01   5.958859e+01   2.745960e-01
  2.696940e-01   5.990093e+01   2.756842e-01
  2.699930e-01   5.939318e+01   2.755330e-01
  2.702920e-01   5.952162e+01   2.755512e-01
  2.705910e-01   5.938790e+01   2.757073e-01
  2.708900e-01   5.961475e+01   2.741060e-01
  2.711890e-01   5.985758e+01   2.765146e-01
  2.714880e-01   5.984424e+01   2.754613e-01
  2.717870e-01   6.019459e+01   2.767311e-01
  2.720860e-01   5.933018e+01   2.737251e-01
  2.723850e-01   5.969366e+01   2.739221e-01
  2.726840e-01   5.968880e+01   2.750110e-01
  2.729820e-01   5.992392e+01   2.753675e-01
  2.732810e-01   5.961196e+01   2.737346e-01
  2.735800e-01   5.982983e+01   2.741432e-01
  2.738790e-01   5.941240e+01   2.737317e-01
  2.741780e-01   5.973791e+01   2.749398e-01
  2.744770e-01   5.967535e+01   2.722547e-01
  2.747760e-01   5.956722e+01   2.733592e-01
  2.750750e-01   5.935676e+01   2.760093e-01
  2.753740e-01   5.962073e+01   2.810486e-01
  2.756730e-01   5.928516e+01   2.817423e-01
  2.759720e-01   5.963018e+01   2.812682e-01
  2.762710e-01   5.955855e+01   2.851324e-01
  2.765690e-01   5.990532e+01   2.852408e-01
  2.768680e-01   5.952115e+01   2.870198e-01
  2.771670e-01   5.941413e+01   2.843758e-01
  2.774660e-01   6.013367e+01   2.869207e-01
  2.777650e-01   5.977515e+01   2.895470e-01
  2.780640e-01   5.908431e+01   2.864898e-01
  2.783630e-01   5.904822e+01   2.868244e-01
  2.786620e-01   5.935569e+01   2.892819e-01
  2.789610e-01   5.897109e+01   2.884508e-01
  2.792600e-01   5.868271e+01   2.905797e-01
  2.795590e-01   5.899905e+01   2.856536e-01
  2.798580e-01   5.993457e+01   2.924403e-01
  2.801560e-01   5.931587e+01   2.904885e-01
  2.804550e-01   5.912291e+01   2.908931e-01
  2.807540e-01   5.941256e+01   2.929394e-01
  2.810530e-01   5.949447e+01   2.903794e-01
  2.813520e-01   5.927353e+01   2.937214e-01
  2.816510e-01   5.953751e+01   2.933594e-01
  2.819500e-01   5.904063e+01   2.922446e-01
  2.822490e-01   5.891478e+01   2.919329e-01
  2.825480e-01   5.968960e+01   2.933974e-01
  2.828470e-01   5.962442e+01   2.966536e-01
  2.831460e-01   5.939607e+01   2.945928e-01
  2.834450e-01   5.928745e+01   2.927427e-01
  2.837430e-01   5.926511e+01   2.943817e-01
  2.840420e-01   5.951964e+01   2.966247e-01
  2.843410e-01   5.951386e+01   3.030825e-01
  2.846400e-01   5.906390e+01   3.040535e-01
  2.849390e-01   5.929912e+01   3.125251e-01
  2.852380e-01   5.930440e+01   3.154400e-01
  2.855370e-01   5.899911e+01   3.177464e-01
  2.858360e-01   5.993195e+01   3.222986e-01
  2.861350e-01   5.860496e+01   3.215252e-01
  2.864340e-01   5.890222e+01   3.271084e-01
  2.867330e-01   5.870884e+01   3.256330e-01
  2.870320e-01   5.894737e+01   3.318938e-01
  2.873310e-01   5.888164e+01   3.286350e-01
  2.876290e-01   5.931579e+01   3.350907e-01
  2.879280e-01   5.905581e+01   3.374122e-01
  2.882270e-01   5.886972e+01   3.331614e-01
  2.885260e-01   5.935817e+01   3.386206e-01
  2.888250e-01   5.869877e+01   3.358770e-01
  2.891240e-01   5.886321e+01   3.414210e-01
  2.894230e-01   5.786047e+01   3.415574e-01
  2.897220e-01   5.907738e+01   3.369585e-01
  2.900210e-01   5.893874e+01   3.454635e-01
  2.903200e-01   5.897242e+01   3.435429e-01
  2.906190e-01   5.881969e+01   3.467911e-01
  2.909180e-01   5.820640e+01   3.459156e-01
  2.912160e-01   5.860237e+01   3.433739e-01
  2.915150e-01   5.930253e+01   3.568106e-01
  2.918140e-01   5.915424e+01   3.481529e-01
  2.921130e-01   5.897532e+01   3.508758e-01
  2.924120e-01   5.834377e+01   3.515259e-01
  2.927110e-01   5.886734e+01   3.521142e-01
  2.930100e-01   5.883668e+01   3.611992e-01
  2.933090e-01   5.888389e+01   3.555490e-01
  2.936080e-01   5.863393e+01   3.523989e-01
  2.939070e-01   5.910844e+01   3.595095e-01
  2.942060e-01   5.863198e+01   3.586809e-01
  2.945050e-01   5.863249e+01   3.662028e-01
  2.948030e-01   5.882210e+01   3.571936e-01
  2.951020e-01   5.893953e+01   3.630091e-01
  2.954010e-01   5.831787e+01   3.628111e-01
  2.957000e-01   5.810126e+01   3.638799e-01
  2.959990e-01   5.875713e+01   3.654873e-01
  2.962980e-01   5.832658e+01   3.648049e-01
  2.965970e-01   5.817994e+01   3.679181e-01
  2.968960e-01   5.851503e+01   3.687491e-01
  2.971950e-01   5.846939e+01   3.670286e-01
  2.974940e-01   5.796920e+01   3.641255e-01
  2.977930e-01   5.878979e+01   3.700693e-01
  2.980920e-01   5.802038e+01   3.678665e-01
  2.983900e-01   5.911136e+01   3.743250e-01
  2.986890e-01   5.879101e+01   3.691639e-01
  2.989880e-01   5.838386e+01   3.717813e-01
  2.992870e-01   5.836153e+01   3.726453e-01
  2.995860e-01   5.833271e+01   3.746828e-01
  2.998850e-01   5.807362e+01   3.717250e-01
  3.001840e-01   5.877580e+01   3.763429e-01
  3.004830e-01   5.860572e+01   3.806851e-01
  3.007820e-01   5.804355e+01   3.773759e-01
  3.010810e-01   5.831216e+01   3.755749e-01
  3.013800e-01   5.806768e+01   3.804303e-01
  3.016790e-01   5.842236e+01   3.805875e-01
  3.019780e-01   5.799738e+01   3.812072e-01
  3.022760e-01   5.870273e+01   3.853110e-01
  3.025750e-01   5.880387e+01   3.835942e-01
  3.028740e-01   5.796644e+01   3.862627e-01
  3.031730e-01   5.875992e+01   3.870562e-01
  3.034720e-01   5.829884e+01   3.871050e-01
  3.037710e-01   5.745469e+01   3.840311e-01
  3.040700e-01   5.794160e+01   3.875020e-01
  3.043690e-01   5.799833e+01   3.922927e-01
  3.046680e-01   5.778095e+01   3.901892e-01
  3.049670e-01   5.845746e+01   3.889565e-01
  3.052660e-01   5.824995e+01   3.950897e-01
  3.055650e-01   5.860873e+01   3.949067e-01
  3.058630e-01   5.827361e+01   3.991531e-01
  3.061620e-01   5.715648e+01   3.880750e-01
  3.064610e-01   5.843642e+01   3.974164e-01
  3.067600e-01   5.761876e+01   4.006910e-01
  3.070590e-01   5.758776e+01   3.945200e-01
  3.073580e-01   5.812032e+01   4.024312e-01
  3.076570e-01   5.794806e+01   3.946247e-01
  3.079560e-01   5.708751e+01   3.979601e-01
  3.082550e-01   5.782822e+01   4.005335e-01
  3.085540e-01   5.809246e+01   4.011532e-01
  3.088530e-01   5.852638e+01   4.077627e-01
  3.091520e-01   5.789320e+01   3.995867e-01
  3.094500e-01   5.786634e+01   4.082288e-01
  3.097490e-01   5.788980e+01   4.064569e-01
  3.100480e-01   5.821193e+01   4.045422e-01
  3.103470e-01   5.807900e+01   4.153589e-01
  3.106460e-01   5.803437e+01   4.030262e-01
  3.109450e-01   5.779504e+01   4.140169e-01
  3.112440e-01   5.792686e+01   4.075114e-01
  3.115430e-01   5.868092e+01   4.155502e-01
  3.118420e-01   5.787725e+01   4.172695e-01
  3.121410e-01   5.816382e+01   4.117954e-01
  3.124400e-01   5.803717e+01   4.188472e-01
  3.127390e-01   5.790507e+01   4.124728e-01
  3.130380e-01   5.785156e+01   4.212207e-01
  3.133360e-01   5.811432e+01   4.197977e-01
  3.136350e-01   5.809461e+01   4.190544e-01
  3.139340e-01   5.875601e+01   4.276361e-01
  3.142330e-01   5.691534e+01   4.144480e-01
  3.145320e-01   5.755814e+01   4.271425e-01
  3.148310e-01   5.774233e+01   4.228874e-01
  3.151300e-01   5.820070e+01   4.245626e-01
  3.154290e-01   5.768177e+01   4.276010e-01
  3.157280e-01   5.755898e+01   4.243074e-01
  3.160270e-01   5.750611e+01   4.324256e-01
  3.163260e-01   5.785926e+01   4.254127e-01
  3.166250e-01   5.762967e+01   4.328900e-01
  3.169230e-01   5.834125e+01   4.329540e-01
  3.172220e-01   5.813246e+01   4.370367e-01
  3.175210e-01   5.746083e+01   4.341274e-01
  3.178200e-01   5.800650e+01   4.331860e-01
  3.181190e-01   5.802590e+01   4.412648e-01
  3.184180e-01   5.757061e+01   4.349196e-01
  3.187170e-01   5.783089e+01   4.436862e-01
  3.190160e-01   5.805153e+01   4.433352e-01
  3.193150e-01   5.847745e+01   4.383316e-01
  3.196140e-01   5.763884e+01   4.465847e-01
  3.199130e-01   5.834765e+01   4.428800e-01
  3.202120e-01   5.787853e+01   4.483342e-01
  3.205100e-01   5.748166e+01   4.455675e-01
  3.208090e-01   5.749049e+01   4.423785e-01
  3.211080e-01   5.690518e+01   4.470203e-01
  3.214070e-01   5.779283e+01   4.427432e-01
  3.217060e-01   5.795978e+01   4.507248e-01
  3.220050e-01   5.731013e+01   4.453094e-01
  3.223040e-01   5.743125e+01   4.437525e-01
  3.226030e-01   5.717087e+01   4.540088e-01
  3.229020e-01   5.802734e+01   4.420561e-01
  3.232010e-01   5.771583e+01   4.531508e-01
  3.235000e-01   5.826346e+01   4.502366e-01
  3.237990e-01   5.765509e+01   4.512160e-01
  3.240970e-01   5.729575e+01   4.566885e-01
  3.243960e-01   5.775948e+01   4.491129e-01
  3.246950e-01   5.777011e+01   4.603525e-01
  3.249940e-01   5.750634e+01   4.514782e-01
  3.252930e-01   5.775335e+01   4.598395e-01
  3.255920e-01   5.716590e+01   4.601781e-01
  3.258910e-01   5.854073e+01   4.611794e-01
  3.261900e-01   5.753908e+01   4.644176e-01
  3.264890e-01   5.774603e+01   4.598103e-01
  3.267880e-01   5.743187e+01   4.621545e-01
  3.270870e-01   5.707709e+01   4.686328e-01
  3.273860e-01   5.864128e+01   4.693105e-01
  3.276850e-01   5.755421e+01   4.705874e-01
  3.279830e-01   5.747220e+01   4.632294e-01
  3.282820e-01   5.792475e+01   4.745221e-01
  3.285810e-01   5.767938e+01   4.715793e-01
  3.288800e-01   5.693117e+01   4.718935e-01
  3.291790e-01   5.737336e+01   4.698475e-01
  3.294780e-01   5.760170e+01   4.781418e-01
  3.297770e-01   5.730667e+01   4.794404e-01
  3.300760e-01   5.747818e+01   4.751399e-01
  3.303750e-01   5.684315e+01   4.800524e-01
  3.306740e-01   5.739081e+01   4.757688e-01
  3.309730e-01   5.730667e+01   4.840878e-01
  3.312720e-01   5.768175e+01   4.893911e-01
  3.315700e-01   5.730934e+01   4.789434e-01
  3.318690e-01   5.767215e+01   4.931586e-01
  3.321680e-01   5.777663e+01   4.824277e-01
  3.324670e-01   5.714712e+01   4.920081e-01
  3.327660e-01   5.682354e+01   4.878860e-01
  3.330650e-01   5.776428e+01   4.924543e-01
  3.333640e-01   5.759988e+01   4.995858e-01
  3.336630e-01   5.758640e+01   4.879153e-01
  3.339620e-01   5.848287e+01   5.063120e-01
  3.342610e-01   5.746162e+01   4.950278e-01
  3.345600e-01   5.864016e+01   5.052371e-01
  3.348590e-01   5.739835e+01   5.087275e-01
  3.351570e-01   5.710476e+01   4.918257e-01
  3.354560e-01   5.801723e+01   5.151646e-01
  3.357550e-01   5.684400e+01   4.934754e-01
  3.360540e-01   5.669963e+01   5.074415e-01
  3.363530e-01   5.722136e+01   5.160106e-01
  3.366520e-01   5.787797e+01   5.036867e-01
  3.369510e-01   5.747842e+01   5.236575e-01
  3.372500e-01   5.743871e+01   5.000345e-01
  3.375490e-01   5.675722e+01   5.177535e-01
  3.378480e-01   5.735032e+01   5.178688e-01
  3.381470e-01   5.711433e+01   5.155278e-01
  3.384460e-01   5.764853e+01   5.318710e-01
  3.387450e-01   5.704754e+01   5.077768e-01
  3.390430e-01   5.738114e+01   5.279008e-01
  3.393420e-01   5.671058e+01   5.221296e-01
  3.396410e-01   5.740949e+01   5.260067e-01
  3.399400e-01   5.710583e+01   5.399852e-01
  3.402390e-01   5.820961e+01   5.191702e-01
  3.405380e-01   5.700022e+01   5.365930e-01
  3.408370e-01   5.757983e+01   5.315539e-01
  3.411360e-01   5.705974e+01   5.326177e-01
  3.414350e-01   5.795343e+01   5.439779e-01
  3.417340e-01   5.637941e+01   5.287377e-01
  3.420330e-01   5.751366e+01   5.501496e-01
  3.423320e-01   5.592621e+01   5.273008e-01
  3.426300e-01   5.851893e+01   5.541654e-01
  3.429290e-01   5.707247e+01   5.450076e-01
  3.432280e-01   5.740991e+01   5.443715e-01
  3.435270e-01   5.682608e+01   5.602777e-01
  3.438260e-01   5.754770e+01   5.413393e-01
  3.441250e-01   5.675883e+01   5.567000e-01
  3.444240e-01   5.685205e+01   5.492760e-01
  3.447230e-01   5.805337e+01   5.597862e-01
  3.450220e-01   5.834125e+01   5.727443e-01
  3.453210e-01   5.616747e+01   5.459589e-01
  3.456200e-01   5.727805e+01   5.726373e-01
  3.459190e-01   5.645306e+01   5.551984e-01
  3.462170e-01   5.770381e+01   5.721668e-01
  3.465160e-01   5.735004e+01   5.695556e-01
  3.468150e-01   5.732547e+01   5.685831e-01
  3.471140e-01   5.723538e+01   5.831244e-01
  3.474130e-01   5.858865e+01   5.739573e-01
  3.477120e-01   5.623135e+01   5.779872e-01
  3.480110e-01   5.740937e+01   5.776865e-01
  3.483100e-01   5.653070e+01   5.750207e-01
  3.486090e-01   5.671385e+01   5.907693e-01
  3.489080e-01   5.622655e+01   5.734717e-01
  3.492070e-01   5.847355e+01   6.008437e-01
  3.495060e-01   5.696209e+01   5.817306e-01
  3.498040e-01   5.642916e+01   5.912136e-01
  3.501030e-01   5.741646e+01   5.973432e-01
  3.504020e-01   5.759367e+01   5.972827e-01
  3.507010e-01   5.617053e+01   6.038795e-01
  3.510000e-01   5.760935e+01   5.925270e-01
  3.512990e-01   5.671588e+01   6.068039e-01
  3.515980e-01   5.737196e+01   6.020836e-01
  3.518970e-01   5.752906e+01   6.164575e-01
  3.521960e-01   5.722059e+01   6.235859e-01
  3.524950e-01   5.743892e+01   6.014299e-01
  3.527940e-01   5.631282e+01   6.219849e-01
  3.530930e-01   5.723067e+01   6.106016e-01
  3.533920e-01   5.660163e+01   6.224471e-01
  3.536900e-01   5.640113e+01   6.236072e-01
  3.539890e-01   5.653370e+01   6.209496e-01
  3.542880e-01   5.654096e+01   6.360952e-01
  3.545870e-01   5.578516e+01   6.070421e-01
  3.548860e-01   5.722884e+01   6.363475e-01
  3.551850e-01   5.757721e+01   6.266542e-01
  3.554840e-01   5.743403e+01   6.374873e-01
  3.557830e-01   5.649870e+01   6.346566e-01
  3.560820e-01   5.760159e+01   6.190141e-01
  3.563810e-01   5.630760e+01   6.323903e-01
  3.566800e-01   5.738793e+01   6.233769e-01
  3.569790e-01   5.695815e+01   6.408698e-01
  3.572770e-01   5.712230e+01   6.405713e-01
  3.575760e-01   5.805091e+01   6.192472e-01
  3.578750e-01   5.640704e+01   6.502927e-01
  3.581740e-01   5.805278e+01   6.303757e-01
  3.584730e-01   5.809385e+01   6.599444e-01
  3.587720e-01   5.719809e+01   6.434474e-01
  3.590710e-01   5.715284e+01   6.419642e-01
  3.593700e-01   5.729890e+01   6.674404e-01
  3.596690e-01   5.781759e+01   6.420215e-01
  3.599680e-01   5.804311e+01   6.731474e-01
  3.602670e-01   5.552116e+01   6.413597e-01
  3.605660e-01   5.634262e+01   6.618474e-01
  3.608640e-01   5.683232e+01   6.817642e-01
  3.611630e-01   5.625791e+01   6.430841e-01
  3.614620e-01   5.694208e+01   6.868972e-01
  3.617610e-01   5.634669e+01   6.578232e-01
  3.620600e-01   5.676728e+01   6.828537e-01
  3.623590e-01   5.556130e+01   6.726432e-01
  3.626580e-01   5.830557e+01   6.890545e-01
  3.629570e-01   5.672845e+01   6.979618e-01
  3.632560e-01   5.584252e+01   6.630089e-01
  3.635550e-01   5.575448e+01   7.032223e-01
  3.638540e-01   5.741912e+01   6.958999e-01
  3.641530e-01   5.842083e+01   7.066921e-01
  3.644510e-01   5.737492e+01   7.307276e-01
  3.647500e-01   5.664407e+01   6.821122e-01
  3.650490e-01   5.746411e+01   7.295008e-01
  3.653480e-01   5.584708e+01   7.021596e-01
  3.656470e-01   5.730064e+01   7.196961e-01
  3.659460e-01   5.791404e+01   7.452489e-01
  3.662450e-01   5.861888e+01   7.176985e-01
  3.665440e-01   5.697840e+01   7.566913e-01
  3.668430e-01   5.620012e+01   7.110522e-01
  3.671420e-01   5.821376e+01   7.548779e-01
  3.674410e-01   5.644793e+01   7.338950e-01
  3.677400e-01   5.659780e+01   7.482136e-01
  3.680390e-01   5.717859e+01   7.812186e-01
  3.683370e-01   5.672369e+01   7.283650e-01
  3.686360e-01   5.692743e+01   7.708396e-01
  3.689350e-01   5.577729e+01   7.466900e-01
  3.692340e-01   5.702522e+01   7.757995e-01
  3.695330e-01   5.587372e+01   7.950383e-01
  3.698320e-01   5.808401e+01   7.559972e-01
  3.701310e-01   5.764430e+01   8.099658e-01
  3.704300e-01   5.615042e+01   7.613660e-01
  3.707290e-01   5.686012e+01   8.068716e-01
  3.710280e-01   5.649592e+01   7.994528e-01
  3.713270e-01   5.732498e+01   7.935060e-01
  3.716260e-01   5.535570e+01   8.267572e-01
  3.719240e-01   5.768092e+01   7.891137e-01
  3.722230e-01   5.563288e+01   8.315464e-01
  3.725220e-01   5.821845e+01   8.214460e-01
  3.728210e-01   5.659215e+01   8.278627e-01
  3.731200e-01   5.632354e+01   8.749437e-01
  3.734190e-01   5.664299e+01   8.004927e-01
  3.737180e-01   5.586726e+01   8.682747e-01
  3.740170e-01   5.679650e+01   8.240902e-01
  3.743160e-01   5.742988e+01   8.866902e-01
  3.746150e-01   5.664994e+01   8.743357e-01
  3.749140e-01   5.702393e+01   8.560762e-01
  3.752130e-01   5.731159e+01   9.197266e-01
  3.755110e-01   5.534936e+01   8.405585e-01
  3.758100e-01   5.790197e+01   9.244517e-01
  3.761090e-01   5.574620e+01   8.799960e-01
  3.764080e-01   5.560783e+01   9.024344e-01
  3.767070e-01   5.611656e+01   9.478662e-01
  3.770060e-01   5.660945e+01   8.740232e-01
  3.773050e-01   5.692122e+01   9.628323e-01
  3.776040e-01   5.682568e+01   9.194180e-01
  3.779030e-01   5.829627e+01   9.620318e-01
  3.782020e-01   5.558414e+01   1.014654e+00
  3.785010e-01   5.734961e+01   9.059845e-01
  3.788000e-01   5.601661e+01   1.013637e+00
  3.790990e-01   5.822266e+01   9.534455e-01
  3.793970e-01   5.451781e+01   9.904146e-01
  3.796960e-01   5.667693e+01   1.005062e+00
  3.799950e-01   5.598993e+01   9.806209e-01
  3.802940e-01   5.695288e+01   1.099526e+00
  3.805930e-01   5.501376e+01   9.425084e-01
  3.808920e-01   5.766448e+01   1.112642e+00
  3.811910e-01   5.640180e+01   1.017116e+00
  3.814900e-01   5.694101e+01   1.075508e+00
  3.817890e-01   5.941389e+01   1.199608e+00
  3.820880e-01   5.728918e+01   1.001076e+00
  3.823870e-01   5.628436e+01   1.175144e+00
  3.826860e-01   5.658246e+01   1.033912e+00
  3.829840e-01   5.532383e+01   1.188455e+00
  3.832830e-01   5.686352e+01   1.151640e+00
  3.835820e-01   5.634353e+01   1.119064e+00
  3.838810e-01   5.853837e+01   1.275288e+00
  3.841800e-01   5.567802e+01   1.099575e+00
  3.844790e-01   5.504147e+01   1.245805e+00
  3.847780e-01   5.561121e+01   1.160583e+00
  3.850770e-01   5.773604e+01   1.285565e+00
  3.853760e-01   5.716552e+01   1.364569e+00
  3.856750e-01   5.679803e+01   1.172902e+00
  3.859740e-01   5.451781e+01   1.356181e+00
  3.862730e-01   5.648245e+01   1.252693e+00
  3.865710e-01   5.846495e+01   1.404418e+00
  3.868700e-01   5.639704e+01   1.404668e+00
  3.871690e-01   5.785382e+01   1.338578e+00
  3.874680e-01   5.782689e+01   1.541092e+00
  3.877670e-01   5.581236e+01   1.336847e+00
  3.880660e-01   5.869497e+01   1.587511e+00
  3.883650e-01   5.756371e+01   1.489769e+00
  3.886640e-01   5.600520e+01   1.533382e+00
  3.889630e-01   5.677636e+01   1.680098e+00
  3.892620e-01   5.563182e+01   1.495393e+00
  3.895610e-01   5.541744e+01   1.705354e+00
  3.898600e-01   5.672664e+01   1.679362e+00
  3.901580e-01   5.721671e+01   1.757397e+00
  3.904570e-01   5.863363e+01   1.989010e+00
  3.907560e-01   5.630958e+01   1.719026e+00
  3.910550e-01   5.632707e+01   1.985268e+00
  3.913540e-01   5.835624e+01   2.020711e+00
  3.916530e-01   5.597721e+01   1.979093e+00
  3.919520e-01   5.514193e+01   2.551664e+00
  3.922510e-01   5.856616e+01   2.024343e+00
  3.925500e-01   5.466175e+01   2.623848e+00
  3.928490e-01   5.961573e+01   2.501420e+00
  3.931480e-01   5.692882e+01   2.677707e+00
  3.934470e-01   0.000000e+00   0.000000e+00
  3.937460e-01   5.818831e+01   2.707165e+00
creator: radaver
creator-version: 3725
header-file: /nas_data/SAXS_data/20151104Workshop/header/JH1_0011.txt
image-file: /nas_data/Pilatus1M/20151104_Workshop/JH1_0011.tif
angular-axis-file: /nas_data/SAXS_data/20151104Workshop/q20151029.dat
beamstop-mask-file: /nas_data/SAXS_data/20151104Workshop/fit2d20151031.msk
detector-response-file: none
beam-center-x: 949.7700
beam-center-y: 918.8000
unit-time: 1.0000
channel-first: 10
channel-last: 1315
Exposure time [s]: 1.094019
Transmitted Beam: 0.483827
Incident Beam: 0.483827
Code: JH1
Concentration [mg/ml]: 1
Run Number: 0011
