# Supplementary material for: SAXS analysis of a soluble cytosolic NgBR construct including extracellular and transmembrane domains
Source: PLoS One. 2018 Jan 18;13(1):e0191371. doi: 10.1371/journal.pone.0191371 (PMC5773207; doi:10.1371/journal.pone.0191371)
Supplement: S1 File — (ZIP) [file pone.0191371.s001.zip › JH1_0012.dat]

Sample:   c= 1.0000 mg/ml  Code: JH1
  3.656810e-03   2.266362e+04   4.142082e+01
  3.955720e-03   2.199236e+04   2.802347e+01
  4.254640e-03   1.905978e+04   2.337820e+01
  4.553560e-03   1.541724e+04   2.027207e+01
  4.852480e-03   1.251968e+04   1.710323e+01
  5.151400e-03   1.053026e+04   1.549546e+01
  5.450320e-03   8.714835e+03   1.338936e+01
  5.749240e-03   7.430549e+03   1.197902e+01
  6.048150e-03   6.356009e+03   1.085966e+01
  6.347070e-03   5.484501e+03   9.584144e+00
  6.645990e-03   4.807781e+03   8.933959e+00
  6.944910e-03   4.197959e+03   8.036937e+00
  7.243830e-03   3.748266e+03   7.358742e+00
  7.542750e-03   3.334205e+03   6.914061e+00
  7.841670e-03   2.994965e+03   6.188551e+00
  8.140580e-03   2.699372e+03   5.956266e+00
  8.439500e-03   2.464446e+03   5.485520e+00
  8.738420e-03   2.258283e+03   5.200973e+00
  9.037340e-03   2.074339e+03   4.819705e+00
  9.336260e-03   1.909899e+03   4.544752e+00
  9.635180e-03   1.766988e+03   4.358976e+00
  9.934100e-03   1.623075e+03   4.042169e+00
  1.023300e-02   1.481435e+03   3.957663e+00
  1.053190e-02   1.380084e+03   3.874380e+00
  1.083090e-02   1.281247e+03   3.733068e+00
  1.112980e-02   1.176719e+03   3.547102e+00
  1.142870e-02   1.095143e+03   3.402773e+00
  1.172760e-02   1.013420e+03   3.264243e+00
  1.202650e-02   9.361026e+02   3.128574e+00
  1.232540e-02   8.689506e+02   2.997754e+00
  1.262440e-02   8.061080e+02   2.833634e+00
  1.292330e-02   7.519035e+02   2.694493e+00
  1.322220e-02   7.013260e+02   2.602291e+00
  1.352110e-02   6.482277e+02   2.476697e+00
  1.382000e-02   6.052644e+02   2.369635e+00
  1.411900e-02   5.652026e+02   2.278728e+00
  1.441790e-02   5.308022e+02   2.192387e+00
  1.471680e-02   4.930952e+02   2.103043e+00
  1.501570e-02   4.600796e+02   1.989432e+00
  1.531460e-02   4.346563e+02   1.924955e+00
  1.561350e-02   4.085692e+02   1.833551e+00
  1.591250e-02   3.860305e+02   1.797962e+00
  1.621140e-02   3.649958e+02   1.718146e+00
  1.651030e-02   3.454978e+02   1.654046e+00
  1.680920e-02   3.252023e+02   1.604730e+00
  1.710810e-02   3.063868e+02   1.560884e+00
  1.740710e-02   2.903717e+02   1.497677e+00
  1.770600e-02   2.748214e+02   1.442379e+00
  1.800490e-02   2.649574e+02   1.405061e+00
  1.830380e-02   2.489085e+02   1.372695e+00
  1.860270e-02   2.398228e+02   1.321243e+00
  1.890170e-02   2.275722e+02   1.287054e+00
  1.920060e-02   2.181221e+02   1.248104e+00
  1.949950e-02   2.111183e+02   1.242044e+00
  1.979840e-02   2.010046e+02   1.189189e+00
  2.009730e-02   1.954422e+02   1.159757e+00
  2.039620e-02   1.850176e+02   1.126357e+00
  2.069520e-02   1.784562e+02   1.100241e+00
  2.099410e-02   1.726628e+02   1.090077e+00
  2.129300e-02   1.655788e+02   1.039507e+00
  2.159190e-02   1.607273e+02   1.059459e+00
  2.189080e-02   1.565805e+02   1.051539e+00
  2.218980e-02   1.505274e+02   1.048774e+00
  2.248870e-02   1.439627e+02   1.043948e+00
  2.278760e-02   1.411251e+02   1.023425e+00
  2.308650e-02   1.369656e+02   1.039260e+00
  2.338540e-02   1.334682e+02   1.023775e+00
  2.368430e-02   1.303817e+02   9.934875e-01
  2.398330e-02   1.293112e+02   1.011913e+00
  2.428220e-02   1.244846e+02   9.707597e-01
  2.458110e-02   1.227652e+02   9.964459e-01
  2.488000e-02   1.183344e+02   9.522061e-01
  2.517890e-02   1.157823e+02   9.306468e-01
  2.547790e-02   1.139763e+02   9.364050e-01
  2.577680e-02   1.099649e+02   9.123911e-01
  2.607570e-02   1.073908e+02   9.089501e-01
  2.637460e-02   1.061419e+02   8.963910e-01
  2.667350e-02   1.065658e+02   8.756995e-01
  2.697250e-02   1.039823e+02   8.383485e-01
  2.727140e-02   1.026553e+02   8.020681e-01
  2.757030e-02   9.959481e+01   7.913327e-01
  2.786920e-02   9.969083e+01   7.826656e-01
  2.816810e-02   9.814493e+01   7.642657e-01
  2.846700e-02   9.495274e+01   7.424530e-01
  2.876600e-02   9.479196e+01   7.328862e-01
  2.906490e-02   9.274079e+01   7.270937e-01
  2.936380e-02   9.493090e+01   7.301513e-01
  2.966270e-02   9.091447e+01   7.092959e-01
  2.996160e-02   8.869468e+01   7.016097e-01
  3.026060e-02   8.833705e+01   6.891664e-01
  3.055950e-02   8.772760e+01   6.858115e-01
  3.085840e-02   8.775385e+01   6.830179e-01
  3.115730e-02   8.643009e+01   6.750085e-01
  3.145620e-02   8.555787e+01   6.651406e-01
  3.175510e-02   8.537285e+01   6.662438e-01
  3.205410e-02   8.401289e+01   6.573143e-01
  3.235300e-02   8.370083e+01   6.534343e-01
  3.265190e-02   8.271193e+01   6.376432e-01
  3.295080e-02   8.297350e+01   6.428385e-01
  3.324970e-02   8.063964e+01   6.329010e-01
  3.354870e-02   8.134518e+01   6.340019e-01
  3.384760e-02   8.170807e+01   6.280778e-01
  3.414650e-02   8.050109e+01   6.234216e-01
  3.444540e-02   7.975960e+01   6.120162e-01
  3.474430e-02   7.845014e+01   6.123127e-01
  3.504330e-02   7.878800e+01   6.060257e-01
  3.534220e-02   7.767878e+01   6.024870e-01
  3.564110e-02   7.743618e+01   6.008042e-01
  3.594000e-02   7.708341e+01   5.879606e-01
  3.623890e-02   7.551193e+01   5.918364e-01
  3.653780e-02   7.601827e+01   5.777559e-01
  3.683680e-02   7.574717e+01   5.842283e-01
  3.713570e-02   7.594150e+01   5.856749e-01
  3.743460e-02   7.472305e+01   5.714883e-01
  3.773350e-02   7.501312e+01   5.719364e-01
  3.803240e-02   7.425298e+01   5.826138e-01
  3.833140e-02   7.438451e+01   5.969895e-01
  3.863030e-02   7.443217e+01   6.064639e-01
  3.892920e-02   7.363259e+01   6.016289e-01
  3.922810e-02   7.357175e+01   6.037371e-01
  3.952700e-02   7.348680e+01   5.994779e-01
  3.982600e-02   7.283308e+01   6.054725e-01
  4.012490e-02   7.284377e+01   5.960797e-01
  4.042380e-02   7.370442e+01   6.074700e-01
  4.072270e-02   7.274158e+01   6.011085e-01
  4.102160e-02   7.159498e+01   5.955711e-01
  4.132050e-02   7.226969e+01   5.991556e-01
  4.161950e-02   7.235974e+01   5.933319e-01
  4.191840e-02   7.098821e+01   5.953845e-01
  4.221730e-02   7.159591e+01   5.901920e-01
  4.251620e-02   7.118296e+01   5.962006e-01
  4.281510e-02   7.129745e+01   5.874523e-01
  4.311410e-02   7.062134e+01   5.854094e-01
  4.341300e-02   7.077461e+01   5.890730e-01
  4.371190e-02   7.064392e+01   5.870101e-01
  4.401080e-02   6.984398e+01   5.836771e-01
  4.430970e-02   7.052881e+01   5.820485e-01
  4.460860e-02   6.986554e+01   5.800417e-01
  4.490760e-02   7.014062e+01   5.826670e-01
  4.520650e-02   6.956681e+01   5.758771e-01
  4.550540e-02   6.908059e+01   5.767741e-01
  4.580430e-02   6.911163e+01   5.747143e-01
  4.610320e-02   6.870440e+01   5.701463e-01
  4.640220e-02   7.025982e+01   5.809375e-01
  4.670110e-02   7.006641e+01   5.714996e-01
  4.700000e-02   6.875179e+01   5.682161e-01
  4.729890e-02   6.917281e+01   5.720865e-01
  4.759780e-02   6.999614e+01   5.747631e-01
  4.789680e-02   6.824378e+01   5.640174e-01
  4.819570e-02   6.893635e+01   5.661753e-01
  4.849460e-02   6.806163e+01   5.646567e-01
  4.879350e-02   6.835186e+01   5.596598e-01
  4.909240e-02   6.758579e+01   5.640774e-01
  4.939130e-02   6.846856e+01   5.581140e-01
  4.969030e-02   6.818689e+01   5.589841e-01
  4.998920e-02   6.824161e+01   5.585325e-01
  5.028810e-02   6.680212e+01   5.506189e-01
  5.058700e-02   6.660312e+01   5.537967e-01
  5.088590e-02   6.741496e+01   5.479080e-01
  5.118490e-02   6.722677e+01   5.543639e-01
  5.148380e-02   6.685058e+01   5.501593e-01
  5.178270e-02   6.730694e+01   5.449106e-01
  5.208160e-02   6.824455e+01   5.545406e-01
  5.238050e-02   6.743929e+01   5.454461e-01
  5.267940e-02   6.754190e+01   5.536593e-01
  5.297840e-02   6.692031e+01   5.439777e-01
  5.327730e-02   6.593268e+01   5.374431e-01
  5.357620e-02   6.741282e+01   5.453391e-01
  5.387510e-02   6.603003e+01   5.365990e-01
  5.417400e-02   6.671915e+01   5.444330e-01
  5.447300e-02   6.653681e+01   5.355780e-01
  5.477190e-02   6.575430e+01   5.336363e-01
  5.507080e-02   6.711417e+01   5.391261e-01
  5.536970e-02   6.676840e+01   5.358993e-01
  5.566860e-02   6.630040e+01   5.376965e-01
  5.596760e-02   6.646100e+01   5.322503e-01
  5.626650e-02   6.597697e+01   5.327137e-01
  5.656540e-02   6.680327e+01   5.342211e-01
  5.686430e-02   6.606615e+01   5.282925e-01
  5.716320e-02   6.663954e+01   5.270624e-01
  5.746210e-02   6.643498e+01   5.315479e-01
  5.776110e-02   6.546006e+01   5.294209e-01
  5.806000e-02   6.588657e+01   5.229258e-01
  5.835890e-02   6.595235e+01   5.237613e-01
  5.865780e-02   6.603775e+01   5.212442e-01
  5.895670e-02   6.577369e+01   5.300883e-01
  5.925570e-02   6.545622e+01   5.167024e-01
  5.955460e-02   6.480737e+01   5.209152e-01
  5.985350e-02   6.432645e+01   5.116728e-01
  6.015240e-02   6.607549e+01   5.202633e-01
  6.045130e-02   6.567692e+01   5.192541e-01
  6.075020e-02   6.568366e+01   5.142849e-01
  6.104920e-02   6.637015e+01   5.208587e-01
  6.134810e-02   6.431812e+01   5.132981e-01
  6.164700e-02   6.564421e+01   5.103440e-01
  6.194590e-02   6.539139e+01   5.175631e-01
  6.224480e-02   6.409994e+01   5.011633e-01
  6.254380e-02   6.541668e+01   5.148845e-01
  6.284270e-02   6.541951e+01   5.165575e-01
  6.314160e-02   6.538051e+01   5.040617e-01
  6.344050e-02   6.489095e+01   5.095485e-01
  6.373940e-02   6.529888e+01   5.027157e-01
  6.403840e-02   6.506549e+01   5.096948e-01
  6.433730e-02   6.517968e+01   5.048443e-01
  6.463620e-02   6.561619e+01   5.023969e-01
  6.493510e-02   6.547590e+01   5.129255e-01
  6.523400e-02   6.580379e+01   5.036267e-01
  6.553290e-02   6.427281e+01   5.002873e-01
  6.583190e-02   6.509223e+01   5.014072e-01
  6.613080e-02   6.569320e+01   4.991533e-01
  6.642970e-02   6.487010e+01   5.052121e-01
  6.672860e-02   6.545141e+01   4.967429e-01
  6.702750e-02   6.395059e+01   4.959795e-01
  6.732650e-02   6.571596e+01   4.992397e-01
  6.762540e-02   6.460849e+01   4.950152e-01
  6.792430e-02   6.518028e+01   4.992057e-01
  6.822320e-02   6.419495e+01   4.876003e-01
  6.852210e-02   6.478559e+01   4.971900e-01
  6.882110e-02   6.503773e+01   4.941871e-01
  6.912000e-02   6.524623e+01   4.944883e-01
  6.941890e-02   6.473861e+01   4.891823e-01
  6.971780e-02   6.526540e+01   4.906896e-01
  7.001670e-02   6.441114e+01   4.937641e-01
  7.031560e-02   6.407433e+01   4.857183e-01
  7.061460e-02   6.493707e+01   4.894537e-01
  7.091350e-02   6.493363e+01   4.880159e-01
  7.121240e-02   6.448765e+01   4.826104e-01
  7.151130e-02   6.442457e+01   4.884716e-01
  7.181020e-02   6.390700e+01   4.799750e-01
  7.210920e-02   6.469754e+01   4.861866e-01
  7.240810e-02   6.394893e+01   4.787664e-01
  7.270700e-02   6.546763e+01   4.904940e-01
  7.300590e-02   6.373397e+01   4.793247e-01
  7.330480e-02   6.419525e+01   4.756509e-01
  7.360370e-02   6.470075e+01   4.834071e-01
  7.390270e-02   6.474225e+01   4.781185e-01
  7.420160e-02   6.440139e+01   4.841389e-01
  7.450050e-02   6.363884e+01   4.722677e-01
  7.479940e-02   6.487897e+01   4.781772e-01
  7.509830e-02   6.366576e+01   4.777053e-01
  7.539730e-02   6.505998e+01   4.757530e-01
  7.569620e-02   6.489152e+01   4.760125e-01
  7.599510e-02   6.449537e+01   4.776518e-01
  7.629400e-02   6.536029e+01   4.746733e-01
  7.659290e-02   6.507362e+01   4.780046e-01
  7.689190e-02   6.489836e+01   4.729930e-01
  7.719080e-02   6.412373e+01   4.727521e-01
  7.748970e-02   6.467310e+01   4.713137e-01
  7.778860e-02   6.431548e+01   4.730231e-01
  7.808750e-02   6.416851e+01   4.690460e-01
  7.838640e-02   6.420774e+01   4.666600e-01
  7.868540e-02   6.450025e+01   4.689842e-01
  7.898430e-02   6.414438e+01   4.651809e-01
  7.928320e-02   6.380113e+01   4.694052e-01
  7.958210e-02   6.493884e+01   4.647508e-01
  7.988100e-02   6.419703e+01   4.674596e-01
  8.018000e-02   6.376084e+01   4.633753e-01
  8.047890e-02   6.428293e+01   4.648551e-01
  8.077780e-02   6.353283e+01   4.613164e-01
  8.107670e-02   6.382974e+01   4.599573e-01
  8.137560e-02   6.483422e+01   4.668442e-01
  8.167450e-02   6.454601e+01   4.629363e-01
  8.197350e-02   6.439272e+01   4.595730e-01
  8.227240e-02   6.419298e+01   4.632971e-01
  8.257130e-02   6.333957e+01   4.507498e-01
  8.287020e-02   6.432343e+01   4.633584e-01
  8.316910e-02   6.330671e+01   4.564729e-01
  8.346810e-02   6.390434e+01   4.542975e-01
  8.376700e-02   6.339388e+01   4.587861e-01
  8.406590e-02   6.381153e+01   4.509001e-01
  8.436480e-02   6.421865e+01   4.593496e-01
  8.466370e-02   6.331566e+01   4.502833e-01
  8.496270e-02   6.420586e+01   4.641644e-01
  8.526160e-02   6.390758e+01   4.777077e-01
  8.556050e-02   6.474033e+01   4.812643e-01
  8.585940e-02   6.402770e+01   4.845997e-01
  8.615830e-02   6.429178e+01   4.855980e-01
  8.645720e-02   6.444778e+01   4.909675e-01
  8.675620e-02   6.341752e+01   4.894516e-01
  8.705510e-02   6.372598e+01   4.896641e-01
  8.735400e-02   6.394016e+01   4.929424e-01
  8.765290e-02   6.371468e+01   4.925673e-01
  8.795180e-02   6.403331e+01   4.978202e-01
  8.825080e-02   6.362854e+01   4.917397e-01
  8.854970e-02   6.417120e+01   5.004068e-01
  8.884860e-02   6.366563e+01   4.963889e-01
  8.914750e-02   6.439441e+01   5.054624e-01
  8.944640e-02   6.370552e+01   4.991026e-01
  8.974530e-02   6.455836e+01   4.983308e-01
  9.004430e-02   6.997104e+01   5.167046e-01
  9.034320e-02   6.476223e+01   4.795361e-01
  9.064210e-02   6.390815e+01   4.754723e-01
  9.094100e-02   6.369220e+01   4.647828e-01
  9.123990e-02   6.373619e+01   4.636984e-01
  9.153890e-02   6.388985e+01   4.667598e-01
  9.183780e-02   6.335178e+01   4.614761e-01
  9.213670e-02   6.378604e+01   4.614188e-01
  9.243560e-02   6.473859e+01   4.636264e-01
  9.273450e-02   6.381819e+01   4.563334e-01
  9.303350e-02   6.349263e+01   4.611704e-01
  9.333240e-02   6.394651e+01   4.525209e-01
  9.363130e-02   6.303957e+01   4.527611e-01
  9.393020e-02   6.325568e+01   4.512166e-01
  9.422910e-02   6.417857e+01   4.556602e-01
  9.452800e-02   6.366066e+01   4.549861e-01
  9.482700e-02   6.393348e+01   4.457379e-01
  9.512590e-02   6.375678e+01   4.533860e-01
  9.542480e-02   6.331535e+01   4.468923e-01
  9.572370e-02   6.452028e+01   4.511246e-01
  9.602260e-02   6.431175e+01   4.526640e-01
  9.632160e-02   6.360208e+01   4.424071e-01
  9.662050e-02   6.327601e+01   4.438046e-01
  9.691940e-02   6.402307e+01   4.464167e-01
  9.721830e-02   6.359285e+01   4.423750e-01
  9.751720e-02   6.421317e+01   4.467118e-01
  9.781610e-02   6.387747e+01   4.412168e-01
  9.811510e-02   6.402671e+01   4.460627e-01
  9.841400e-02   6.276716e+01   4.345752e-01
  9.871290e-02   6.369661e+01   4.409469e-01
  9.901180e-02   6.323948e+01   4.404287e-01
  9.931070e-02   6.439200e+01   4.405144e-01
  9.960970e-02   6.394016e+01   4.421458e-01
  9.990860e-02   6.274108e+01   4.307349e-01
  1.002070e-01   6.412680e+01   4.396064e-01
  1.005060e-01   6.363746e+01   4.355054e-01
  1.008050e-01   6.414790e+01   4.396787e-01
  1.011040e-01   6.475988e+01   4.355728e-01
  1.014030e-01   6.365779e+01   4.338702e-01
  1.017020e-01   6.344271e+01   4.372553e-01
  1.020010e-01   6.428194e+01   4.353123e-01
  1.023000e-01   6.372763e+01   4.314201e-01
  1.025990e-01   6.395142e+01   4.311800e-01
  1.028980e-01   6.423254e+01   4.337957e-01
  1.031970e-01   6.394696e+01   4.351946e-01
  1.034960e-01   6.385011e+01   4.269215e-01
  1.037950e-01   6.348919e+01   4.296189e-01
  1.040930e-01   6.377789e+01   4.270022e-01
  1.043920e-01   6.350534e+01   4.300039e-01
  1.046910e-01   6.300866e+01   4.276617e-01
  1.049900e-01   6.370841e+01   4.242140e-01
  1.052890e-01   6.414002e+01   4.291863e-01
  1.055880e-01   6.411593e+01   4.274870e-01
  1.058870e-01   6.341057e+01   4.267388e-01
  1.061860e-01   6.386239e+01   4.240938e-01
  1.064850e-01   6.403890e+01   4.253129e-01
  1.067840e-01   6.395572e+01   4.272745e-01
  1.070830e-01   6.316746e+01   4.211538e-01
  1.073820e-01   6.404577e+01   4.225074e-01
  1.076800e-01   6.355081e+01   4.205621e-01
  1.079790e-01   6.432714e+01   4.250022e-01
  1.082780e-01   6.336935e+01   4.237165e-01
  1.085770e-01   6.363268e+01   4.156691e-01
  1.088760e-01   6.424072e+01   4.234619e-01
  1.091750e-01   6.350997e+01   4.195026e-01
  1.094740e-01   6.330311e+01   4.197416e-01
  1.097730e-01   6.391767e+01   4.193149e-01
  1.100720e-01   6.358545e+01   4.143276e-01
  1.103710e-01   6.489508e+01   4.249868e-01
  1.106700e-01   6.343837e+01   4.141436e-01
  1.109690e-01   6.479423e+01   4.243445e-01
  1.112670e-01   6.361229e+01   4.129450e-01
  1.115660e-01   6.435488e+01   4.165299e-01
  1.118650e-01   6.306953e+01   4.162212e-01
  1.121640e-01   6.360472e+01   4.120459e-01
  1.124630e-01   6.294819e+01   4.110750e-01
  1.127620e-01   6.407029e+01   4.147227e-01
  1.130610e-01   6.397739e+01   4.138353e-01
  1.133600e-01   6.352240e+01   4.171079e-01
  1.136590e-01   6.389060e+01   4.081071e-01
  1.139580e-01   6.356312e+01   4.116209e-01
  1.142570e-01   6.384371e+01   4.122382e-01
  1.145560e-01   6.387966e+01   4.129355e-01
  1.148550e-01   6.361685e+01   4.109276e-01
  1.151530e-01   6.355048e+01   4.053478e-01
  1.154520e-01   6.339257e+01   4.099152e-01
  1.157510e-01   6.448420e+01   4.088738e-01
  1.160500e-01   6.480122e+01   4.161970e-01
  1.163490e-01   6.389310e+01   4.069955e-01
  1.166480e-01   6.321126e+01   4.076195e-01
  1.169470e-01   6.397244e+01   4.078071e-01
  1.172460e-01   6.396620e+01   4.083485e-01
  1.175450e-01   6.402881e+01   4.052131e-01
  1.178440e-01   6.382365e+01   4.045634e-01
  1.181430e-01   6.375326e+01   4.073878e-01
  1.184420e-01   6.435710e+01   4.070789e-01
  1.187400e-01   6.416521e+01   4.050960e-01
  1.190390e-01   6.426274e+01   4.045845e-01
  1.193380e-01   6.394689e+01   4.035890e-01
  1.196370e-01   6.302072e+01   4.028302e-01
  1.199360e-01   6.411212e+01   4.022198e-01
  1.202350e-01   6.428277e+01   4.057412e-01
  1.205340e-01   6.490849e+01   4.052509e-01
  1.208330e-01   6.429904e+01   4.020025e-01
  1.211320e-01   6.380534e+01   4.036857e-01
  1.214310e-01   6.451974e+01   3.992601e-01
  1.217300e-01   6.345260e+01   4.014861e-01
  1.220290e-01   6.400109e+01   4.018714e-01
  1.223270e-01   6.418244e+01   3.997839e-01
  1.226260e-01   6.335581e+01   3.966795e-01
  1.229250e-01   6.445522e+01   3.985405e-01
  1.232240e-01   6.420372e+01   4.014380e-01
  1.235230e-01   6.455430e+01   4.017341e-01
  1.238220e-01   6.440578e+01   3.978699e-01
  1.241210e-01   6.459947e+01   4.000293e-01
  1.244200e-01   6.412543e+01   3.949566e-01
  1.247190e-01   6.400315e+01   3.992251e-01
  1.250180e-01   6.415244e+01   3.947861e-01
  1.253170e-01   6.369074e+01   3.941226e-01
  1.256160e-01   6.381313e+01   3.970678e-01
  1.259140e-01   6.415437e+01   3.952998e-01
  1.262130e-01   6.407400e+01   3.950521e-01
  1.265120e-01   6.359506e+01   3.908162e-01
  1.268110e-01   6.439742e+01   3.940247e-01
  1.271100e-01   6.399823e+01   3.963518e-01
  1.274090e-01   6.468234e+01   3.951471e-01
  1.277080e-01   6.383588e+01   3.913073e-01
  1.280070e-01   6.424669e+01   3.913264e-01
  1.283060e-01   6.379920e+01   3.914430e-01
  1.286050e-01   6.363557e+01   3.936982e-01
  1.289040e-01   6.351689e+01   3.864299e-01
  1.292030e-01   6.389355e+01   3.924801e-01
  1.295020e-01   6.396355e+01   3.889961e-01
  1.298000e-01   6.492857e+01   3.926565e-01
  1.300990e-01   6.391763e+01   3.871663e-01
  1.303980e-01   6.484112e+01   3.906800e-01
  1.306970e-01   6.446866e+01   3.924965e-01
  1.309960e-01   6.444367e+01   3.902095e-01
  1.312950e-01   6.476448e+01   3.909356e-01
  1.315940e-01   6.435372e+01   3.853931e-01
  1.318930e-01   6.323656e+01   3.848597e-01
  1.321920e-01   6.438423e+01   3.880963e-01
  1.324910e-01   6.432564e+01   3.888822e-01
  1.327900e-01   6.450257e+01   3.872579e-01
  1.330890e-01   6.430273e+01   3.861834e-01
  1.333870e-01   6.420086e+01   3.856412e-01
  1.336860e-01   6.491687e+01   3.870757e-01
  1.339850e-01   6.423453e+01   3.836350e-01
  1.342840e-01   6.424915e+01   3.864964e-01
  1.345830e-01   6.387597e+01   3.839599e-01
  1.348820e-01   6.446912e+01   3.857385e-01
  1.351810e-01   6.444806e+01   3.808298e-01
  1.354800e-01   6.421096e+01   3.844967e-01
  1.357790e-01   6.462431e+01   3.834072e-01
  1.360780e-01   6.397287e+01   3.830848e-01
  1.363770e-01   6.490976e+01   3.854129e-01
  1.366760e-01   6.421955e+01   3.854615e-01
  1.369740e-01   6.470894e+01   4.006304e-01
  1.372730e-01   6.441197e+01   4.018221e-01
  1.375720e-01   6.445967e+01   4.113395e-01
  1.378710e-01   6.407946e+01   4.118418e-01
  1.381700e-01   6.345791e+01   4.115701e-01
  1.384690e-01   6.344887e+01   4.186881e-01
  1.387680e-01   6.404880e+01   4.091761e-01
  1.390670e-01   6.453926e+01   3.990601e-01
  1.393660e-01   6.464174e+01   3.985980e-01
  1.396650e-01   6.354228e+01   3.924008e-01
  1.399640e-01   6.411784e+01   3.951873e-01
  1.402630e-01   6.461783e+01   3.885596e-01
  1.405620e-01   6.441131e+01   3.923218e-01
  1.408600e-01   6.469824e+01   3.919594e-01
  1.411590e-01   6.427758e+01   3.916672e-01
  1.414580e-01   6.444968e+01   3.926866e-01
  1.417570e-01   6.418333e+01   3.844140e-01
  1.420560e-01   6.441514e+01   3.896370e-01
  1.423550e-01   6.439097e+01   3.869228e-01
  1.426540e-01   6.422580e+01   3.829142e-01
  1.429530e-01   6.510791e+01   3.846080e-01
  1.432520e-01   6.384122e+01   3.779109e-01
  1.435510e-01   6.416072e+01   3.815712e-01
  1.438500e-01   6.488657e+01   3.796484e-01
  1.441490e-01   6.464969e+01   3.780684e-01
  1.444470e-01   6.462004e+01   3.804339e-01
  1.447460e-01   6.460587e+01   3.766226e-01
  1.450450e-01   6.408475e+01   3.788550e-01
  1.453440e-01   6.428168e+01   3.735162e-01
  1.456430e-01   6.409446e+01   3.766615e-01
  1.459420e-01   6.458061e+01   3.774257e-01
  1.462410e-01   6.473798e+01   3.761358e-01
  1.465400e-01   6.391327e+01   3.750337e-01
  1.468390e-01   6.453133e+01   3.721132e-01
  1.471380e-01   6.421815e+01   3.741908e-01
  1.474370e-01   6.388733e+01   3.738723e-01
  1.477360e-01   6.458608e+01   3.748296e-01
  1.480340e-01   6.379631e+01   3.689436e-01
  1.483330e-01   6.431778e+01   3.788712e-01
  1.486320e-01   6.512305e+01   3.908000e-01
  1.489310e-01   6.433497e+01   3.901239e-01
  1.492300e-01   6.409902e+01   3.889220e-01
  1.495290e-01   6.413890e+01   3.914914e-01
  1.498280e-01   6.502166e+01   3.987333e-01
  1.501270e-01   6.439115e+01   3.983424e-01
  1.504260e-01   6.417649e+01   3.923498e-01
  1.507250e-01   6.448021e+01   3.991378e-01
  1.510240e-01   6.537418e+01   4.008499e-01
  1.513230e-01   6.552270e+01   4.066205e-01
  1.516210e-01   6.503859e+01   4.008623e-01
  1.519200e-01   6.433197e+01   3.986787e-01
  1.522190e-01   6.454628e+01   4.062971e-01
  1.525180e-01   6.498597e+01   4.028090e-01
  1.528170e-01   6.506484e+01   4.084783e-01
  1.531160e-01   6.440988e+01   4.031527e-01
  1.534150e-01   6.495722e+01   3.990516e-01
  1.537140e-01   6.460735e+01   3.911934e-01
  1.540130e-01   6.536868e+01   3.870070e-01
  1.543120e-01   6.490883e+01   3.858770e-01
  1.546110e-01   6.486747e+01   3.832078e-01
  1.549100e-01   6.456212e+01   3.825336e-01
  1.552090e-01   6.510748e+01   3.862330e-01
  1.555070e-01   6.441665e+01   3.749847e-01
  1.558060e-01   6.499336e+01   3.819836e-01
  1.561050e-01   6.497618e+01   3.781393e-01
  1.564040e-01   6.461526e+01   3.786318e-01
  1.567030e-01   6.493081e+01   3.775685e-01
  1.570020e-01   6.455973e+01   3.745379e-01
  1.573010e-01   6.430253e+01   3.772723e-01
  1.576000e-01   6.463433e+01   3.724100e-01
  1.578990e-01   6.486708e+01   3.749981e-01
  1.581980e-01   6.543378e+01   3.749187e-01
  1.584970e-01   6.542825e+01   3.746902e-01
  1.587960e-01   6.493467e+01   3.767067e-01
  1.590940e-01   6.445725e+01   3.700164e-01
  1.593930e-01   6.468015e+01   3.694140e-01
  1.596920e-01   6.468202e+01   3.704532e-01
  1.599910e-01   6.541724e+01   3.742346e-01
  1.602900e-01   6.455376e+01   3.711274e-01
  1.605890e-01   6.460355e+01   3.657456e-01
  1.608880e-01   6.461117e+01   3.681921e-01
  1.611870e-01   6.542974e+01   3.694945e-01
  1.614860e-01   6.499298e+01   3.686659e-01
  1.617850e-01   6.447009e+01   3.639765e-01
  1.620840e-01   6.435707e+01   3.636573e-01
  1.623830e-01   6.488160e+01   3.667325e-01
  1.626810e-01   6.477282e+01   3.642373e-01
  1.629800e-01   6.497631e+01   3.609238e-01
  1.632790e-01   6.503683e+01   3.622449e-01
  1.635780e-01   6.447269e+01   3.618295e-01
  1.638770e-01   6.449902e+01   3.642560e-01
  1.641760e-01   6.541021e+01   3.650387e-01
  1.644750e-01   6.440156e+01   3.614360e-01
  1.647740e-01   6.477793e+01   3.621027e-01
  1.650730e-01   6.461192e+01   3.629997e-01
  1.653720e-01   6.435087e+01   3.618760e-01
  1.656710e-01   6.389025e+01   3.584648e-01
  1.659700e-01   6.424334e+01   3.609917e-01
  1.662680e-01   6.470719e+01   3.609411e-01
  1.665670e-01   6.428810e+01   3.607310e-01
  1.668660e-01   6.459106e+01   3.581490e-01
  1.671650e-01   6.464944e+01   3.611644e-01
  1.674640e-01   6.375211e+01   3.578869e-01
  1.677630e-01   6.405456e+01   3.568458e-01
  1.680620e-01   6.406291e+01   3.591397e-01
  1.683610e-01   6.402292e+01   3.534320e-01
  1.686600e-01   6.474976e+01   3.602941e-01
  1.689590e-01   6.373560e+01   3.539174e-01
  1.692580e-01   6.426238e+01   3.551926e-01
  1.695570e-01   6.501322e+01   3.617936e-01
  1.698560e-01   6.460770e+01   3.546770e-01
  1.701540e-01   6.412926e+01   3.561198e-01
  1.704530e-01   6.451991e+01   3.542537e-01
  1.707520e-01   6.475179e+01   3.550723e-01
  1.710510e-01   6.442598e+01   3.571294e-01
  1.713500e-01   6.430409e+01   3.532979e-01
  1.716490e-01   6.464842e+01   3.569993e-01
  1.719480e-01   6.428568e+01   3.503840e-01
  1.722470e-01   6.401202e+01   3.519535e-01
  1.725460e-01   6.469640e+01   3.554694e-01
  1.728450e-01   6.498086e+01   3.538840e-01
  1.731440e-01   6.407422e+01   3.519446e-01
  1.734430e-01   6.443981e+01   3.497466e-01
  1.737410e-01   6.481751e+01   3.543422e-01
  1.740400e-01   6.476929e+01   3.534875e-01
  1.743390e-01   6.441147e+01   3.500210e-01
  1.746380e-01   6.502435e+01   3.532837e-01
  1.749370e-01   6.447751e+01   3.494986e-01
  1.752360e-01   6.446964e+01   3.517735e-01
  1.755350e-01   6.451485e+01   3.510080e-01
  1.758340e-01   6.420550e+01   3.454906e-01
  1.761330e-01   6.441206e+01   3.516164e-01
  1.764320e-01   6.411536e+01   3.459283e-01
  1.767310e-01   6.441186e+01   3.510822e-01
  1.770300e-01   6.366285e+01   3.453873e-01
  1.773280e-01   6.447523e+01   3.489688e-01
  1.776270e-01   6.417611e+01   3.469486e-01
  1.779260e-01   6.405678e+01   3.450902e-01
  1.782250e-01   6.494176e+01   3.502291e-01
  1.785240e-01   6.383519e+01   3.439864e-01
  1.788230e-01   6.450030e+01   3.474796e-01
  1.791220e-01   6.392811e+01   3.464493e-01
  1.794210e-01   6.440576e+01   3.445095e-01
  1.797200e-01   6.427429e+01   3.456756e-01
  1.800190e-01   6.416341e+01   3.430267e-01
  1.803180e-01   6.431872e+01   3.469901e-01
  1.806170e-01   6.465793e+01   3.450153e-01
  1.809160e-01   6.400570e+01   3.426048e-01
  1.812140e-01   6.455687e+01   3.449134e-01
  1.815130e-01   6.445704e+01   3.441443e-01
  1.818120e-01   6.447457e+01   3.455356e-01
  1.821110e-01   6.414415e+01   3.406722e-01
  1.824100e-01   6.378142e+01   3.421699e-01
  1.827090e-01   6.405971e+01   3.422523e-01
  1.830080e-01   6.429189e+01   3.430377e-01
  1.833070e-01   6.370632e+01   3.390217e-01
  1.836060e-01   6.373989e+01   3.383057e-01
  1.839050e-01   6.397380e+01   3.428518e-01
  1.842040e-01   6.422569e+01   3.407258e-01
  1.845030e-01   6.401578e+01   3.393592e-01
  1.848010e-01   6.325780e+01   3.391218e-01
  1.851000e-01   6.418053e+01   3.369254e-01
  1.853990e-01   6.386045e+01   3.410611e-01
  1.856980e-01   6.383505e+01   3.385582e-01
  1.859970e-01   6.386564e+01   3.373614e-01
  1.862960e-01   6.422638e+01   3.397555e-01
  1.865950e-01   6.359440e+01   3.363277e-01
  1.868940e-01   6.386092e+01   3.408984e-01
  1.871930e-01   6.410260e+01   3.343851e-01
  1.874920e-01   6.339963e+01   3.356546e-01
  1.877910e-01   6.362067e+01   3.360814e-01
  1.880900e-01   6.390650e+01   3.368356e-01
  1.883880e-01   6.386962e+01   3.384893e-01
  1.886870e-01   6.371191e+01   3.319905e-01
  1.889860e-01   6.365453e+01   3.374394e-01
  1.892850e-01   6.386749e+01   3.354763e-01
  1.895840e-01   6.419623e+01   3.352478e-01
  1.898830e-01   6.405536e+01   3.353454e-01
  1.901820e-01   6.372471e+01   3.341689e-01
  1.904810e-01   6.428727e+01   3.354854e-01
  1.907800e-01   6.404705e+01   3.340863e-01
  1.910790e-01   6.330155e+01   3.315263e-01
  1.913780e-01   6.411263e+01   3.347199e-01
  1.916770e-01   6.354194e+01   3.330731e-01
  1.919750e-01   6.347156e+01   3.336590e-01
  1.922740e-01   6.345285e+01   3.299604e-01
  1.925730e-01   6.350911e+01   3.308574e-01
  1.928720e-01   6.345853e+01   3.314812e-01
  1.931710e-01   6.378025e+01   3.329302e-01
  1.934700e-01   6.392833e+01   3.317965e-01
  1.937690e-01   6.348359e+01   3.297415e-01
  1.940680e-01   6.285942e+01   3.299128e-01
  1.943670e-01   6.358875e+01   3.298653e-01
  1.946660e-01   6.369591e+01   3.307417e-01
  1.949650e-01   6.304779e+01   3.269842e-01
  1.952640e-01   6.375815e+01   3.303044e-01
  1.955630e-01   6.391244e+01   3.319063e-01
  1.958610e-01   6.313583e+01   3.267736e-01
  1.961600e-01   6.376027e+01   3.297142e-01
  1.964590e-01   6.294935e+01   3.261449e-01
  1.967580e-01   6.399055e+01   3.310555e-01
  1.970570e-01   6.322309e+01   3.268533e-01
  1.973560e-01   6.291233e+01   3.243162e-01
  1.976550e-01   6.335206e+01   3.282138e-01
  1.979540e-01   6.288003e+01   3.246634e-01
  1.982530e-01   6.347592e+01   3.279457e-01
  1.985520e-01   6.357538e+01   3.261649e-01
  1.988510e-01   6.338210e+01   3.258128e-01
  1.991500e-01   6.328255e+01   3.277393e-01
  1.994480e-01   6.316769e+01   3.241159e-01
  1.997470e-01   6.329538e+01   3.263125e-01
  2.000460e-01   6.351716e+01   3.230303e-01
  2.003450e-01   6.323226e+01   3.245669e-01
  2.006440e-01   6.322177e+01   3.272885e-01
  2.009430e-01   6.246903e+01   3.203540e-01
  2.012420e-01   6.293702e+01   3.248105e-01
  2.015410e-01   6.344894e+01   3.227168e-01
  2.018400e-01   6.247403e+01   3.209244e-01
  2.021390e-01   6.331344e+01   3.240628e-01
  2.024380e-01   6.312855e+01   3.187376e-01
  2.027370e-01   6.344036e+01   3.245297e-01
  2.030350e-01   6.349173e+01   3.215729e-01
  2.033340e-01   6.277349e+01   3.205776e-01
  2.036330e-01   6.275731e+01   3.180696e-01
  2.039320e-01   6.270377e+01   3.187494e-01
  2.042310e-01   6.295463e+01   3.224375e-01
  2.045300e-01   6.184959e+01   3.149571e-01
  2.048290e-01   6.313085e+01   3.192868e-01
  2.051280e-01   6.259276e+01   3.175171e-01
  2.054270e-01   6.268379e+01   3.172084e-01
  2.057260e-01   6.244932e+01   3.200258e-01
  2.060250e-01   6.254383e+01   3.163180e-01
  2.063240e-01   6.290462e+01   3.198076e-01
  2.066230e-01   6.262028e+01   3.177221e-01
  2.069210e-01   6.243962e+01   3.184866e-01
  2.072200e-01   6.316435e+01   3.196444e-01
  2.075190e-01   6.326192e+01   3.174585e-01
  2.078180e-01   6.258850e+01   3.181840e-01
  2.081170e-01   6.300023e+01   3.176043e-01
  2.084160e-01   6.289860e+01   3.193810e-01
  2.087150e-01   6.304279e+01   3.162434e-01
  2.090140e-01   6.258233e+01   3.165491e-01
  2.093130e-01   6.214868e+01   3.153172e-01
  2.096120e-01   6.325941e+01   3.175859e-01
  2.099110e-01   6.267857e+01   3.146698e-01
  2.102100e-01   6.278935e+01   3.165371e-01
  2.105080e-01   6.184811e+01   3.157571e-01
  2.108070e-01   6.237512e+01   3.141696e-01
  2.111060e-01   6.192206e+01   3.122443e-01
  2.114050e-01   6.288516e+01   3.150565e-01
  2.117040e-01   6.270506e+01   3.195746e-01
  2.120030e-01   6.328054e+01   3.270018e-01
  2.123020e-01   6.278510e+01   3.280709e-01
  2.126010e-01   6.286750e+01   3.256422e-01
  2.129000e-01   6.289125e+01   3.289446e-01
  2.131990e-01   6.290944e+01   3.318708e-01
  2.134980e-01   6.288840e+01   3.338287e-01
  2.137970e-01   6.242456e+01   3.301316e-01
  2.140950e-01   6.259901e+01   3.324378e-01
  2.143940e-01   6.264812e+01   3.338161e-01
  2.146930e-01   6.280531e+01   3.345491e-01
  2.149920e-01   6.223999e+01   3.333541e-01
  2.152910e-01   6.280697e+01   3.353439e-01
  2.155900e-01   6.198611e+01   3.360187e-01
  2.158890e-01   6.209176e+01   3.363049e-01
  2.161880e-01   6.317298e+01   3.377606e-01
  2.164870e-01   6.219766e+01   3.364297e-01
  2.167860e-01   6.237013e+01   3.305982e-01
  2.170850e-01   6.212645e+01   3.273851e-01
  2.173840e-01   6.247963e+01   3.252163e-01
  2.176820e-01   6.225794e+01   3.231966e-01
  2.179810e-01   6.212334e+01   3.238535e-01
  2.182800e-01   6.218129e+01   3.197542e-01
  2.185790e-01   6.259867e+01   3.223696e-01
  2.188780e-01   6.180444e+01   3.168625e-01
  2.191770e-01   6.259248e+01   3.209491e-01
  2.194760e-01   6.199103e+01   3.202399e-01
  2.197750e-01   6.252398e+01   3.184285e-01
  2.200740e-01   6.189704e+01   3.148112e-01
  2.203730e-01   6.170143e+01   3.160562e-01
  2.206720e-01   6.162384e+01   3.149160e-01
  2.209710e-01   6.227314e+01   3.187465e-01
  2.212700e-01   6.235747e+01   3.145198e-01
  2.215680e-01   6.249623e+01   3.176780e-01
  2.218670e-01   6.214930e+01   3.125567e-01
  2.221660e-01   6.234660e+01   3.164884e-01
  2.224650e-01   6.219969e+01   3.135964e-01
  2.227640e-01   6.176604e+01   3.122405e-01
  2.230630e-01   6.175406e+01   3.131256e-01
  2.233620e-01   6.223624e+01   3.135575e-01
  2.236610e-01   6.196610e+01   3.128763e-01
  2.239600e-01   6.237551e+01   3.103029e-01
  2.242590e-01   6.219917e+01   3.129422e-01
  2.245580e-01   6.193923e+01   3.113822e-01
  2.248570e-01   6.178591e+01   3.128130e-01
  2.251550e-01   6.204262e+01   3.098531e-01
  2.254540e-01   6.213494e+01   3.103374e-01
  2.257530e-01   6.140650e+01   3.108124e-01
  2.260520e-01   6.184488e+01   3.081019e-01
  2.263510e-01   6.199231e+01   3.094745e-01
  2.266500e-01   6.173334e+01   3.087014e-01
  2.269490e-01   6.167550e+01   3.071818e-01
  2.272480e-01   6.169380e+01   3.097416e-01
  2.275470e-01   6.149131e+01   3.051237e-01
  2.278460e-01   6.154514e+01   3.087346e-01
  2.281450e-01   6.163120e+01   3.062063e-01
  2.284440e-01   6.204101e+01   3.087153e-01
  2.287420e-01   6.116267e+01   3.073967e-01
  2.290410e-01   6.202526e+01   3.034263e-01
  2.293400e-01   6.154471e+01   3.069800e-01
  2.296390e-01   6.194016e+01   3.064805e-01
  2.299380e-01   6.207847e+01   3.073154e-01
  2.302370e-01   6.176783e+01   3.059313e-01
  2.305360e-01   6.170021e+01   3.038240e-01
  2.308350e-01   6.173107e+01   3.081934e-01
  2.311340e-01   6.171916e+01   3.024395e-01
  2.314330e-01   6.186348e+01   3.049498e-01
  2.317320e-01   6.215143e+01   3.067571e-01
  2.320310e-01   6.150648e+01   3.020363e-01
  2.323290e-01   6.146895e+01   3.066670e-01
  2.326280e-01   6.095437e+01   2.999732e-01
  2.329270e-01   6.138950e+01   3.015127e-01
  2.332260e-01   6.118855e+01   3.025616e-01
  2.335250e-01   6.125111e+01   3.020009e-01
  2.338240e-01   6.148770e+01   3.037810e-01
  2.341230e-01   6.133823e+01   2.989407e-01
  2.344220e-01   6.187146e+01   3.032878e-01
  2.347210e-01   6.123166e+01   3.015972e-01
  2.350200e-01   6.200216e+01   3.026585e-01
  2.353190e-01   6.151981e+01   3.018326e-01
  2.356180e-01   6.111628e+01   2.974847e-01
  2.359170e-01   6.149604e+01   3.027232e-01
  2.362150e-01   6.137047e+01   3.004101e-01
  2.365140e-01   6.110469e+01   2.974565e-01
  2.368130e-01   6.149547e+01   3.007158e-01
  2.371120e-01   6.131347e+01   2.988803e-01
  2.374110e-01   6.075435e+01   3.000663e-01
  2.377100e-01   6.124608e+01   2.976866e-01
  2.380090e-01   6.137362e+01   2.993728e-01
  2.383080e-01   6.071160e+01   2.958200e-01
  2.386070e-01   6.130035e+01   2.988484e-01
  2.389060e-01   6.107044e+01   2.979436e-01
  2.392050e-01   6.077022e+01   2.956252e-01
  2.395040e-01   6.089558e+01   2.979748e-01
  2.398020e-01   6.101757e+01   2.962262e-01
  2.401010e-01   6.065334e+01   2.970385e-01
  2.404000e-01   6.143375e+01   2.961118e-01
  2.406990e-01   6.118965e+01   2.972088e-01
  2.409980e-01   6.149793e+01   2.969390e-01
  2.412970e-01   6.127497e+01   2.959522e-01
  2.415960e-01   6.077309e+01   2.956322e-01
  2.418950e-01   6.046784e+01   2.932225e-01
  2.421940e-01   6.090436e+01   2.955025e-01
  2.424930e-01   6.071748e+01   2.959470e-01
  2.427920e-01   6.103975e+01   2.929597e-01
  2.430910e-01   6.090942e+01   2.946234e-01
  2.433890e-01   6.104014e+01   2.939450e-01
  2.436880e-01   6.095057e+01   2.962888e-01
  2.439870e-01   6.076979e+01   2.923111e-01
  2.442860e-01   6.106740e+01   2.924833e-01
  2.445850e-01   6.126626e+01   2.947094e-01
  2.448840e-01   6.018714e+01   2.916658e-01
  2.451830e-01   6.119159e+01   2.956391e-01
  2.454820e-01   6.067466e+01   2.908960e-01
  2.457810e-01   6.046327e+01   2.915730e-01
  2.460800e-01   6.037849e+01   2.916938e-01
  2.463790e-01   6.118881e+01   2.926656e-01
  2.466780e-01   6.068664e+01   2.918943e-01
  2.469770e-01   6.061891e+01   2.908695e-01
  2.472750e-01   6.046068e+01   2.912424e-01
  2.475740e-01   6.013375e+01   2.914276e-01
  2.478730e-01   6.052340e+01   2.876853e-01
  2.481720e-01   6.076267e+01   2.912142e-01
  2.484710e-01   6.110478e+01   2.902193e-01
  2.487700e-01   6.020261e+01   2.911602e-01
  2.490690e-01   6.058266e+01   2.909972e-01
  2.493680e-01   6.098484e+01   2.889888e-01
  2.496670e-01   6.042098e+01   2.915793e-01
  2.499660e-01   6.100278e+01   2.899770e-01
  2.502650e-01   6.090516e+01   2.910194e-01
  2.505640e-01   6.044724e+01   2.869863e-01
  2.508620e-01   6.074874e+01   2.890570e-01
  2.511610e-01   6.060921e+01   2.910610e-01
  2.514600e-01   6.059861e+01   2.878640e-01
  2.517590e-01   6.020120e+01   2.867114e-01
  2.520580e-01   6.060691e+01   2.881962e-01
  2.523570e-01   6.061525e+01   2.885296e-01
  2.526560e-01   6.032270e+01   2.886716e-01
  2.529550e-01   6.017697e+01   2.850133e-01
  2.532540e-01   6.057248e+01   2.858465e-01
  2.535530e-01   6.039466e+01   2.852234e-01
  2.538520e-01   6.079282e+01   2.874952e-01
  2.541510e-01   6.040969e+01   2.850561e-01
  2.544490e-01   6.061986e+01   2.863668e-01
  2.547480e-01   6.036240e+01   2.860649e-01
  2.550470e-01   6.077599e+01   2.853113e-01
  2.553460e-01   6.029440e+01   2.845817e-01
  2.556450e-01   6.067006e+01   2.831651e-01
  2.559440e-01   6.032428e+01   2.852602e-01
  2.562430e-01   5.993946e+01   2.856755e-01
  2.565420e-01   5.995581e+01   2.831792e-01
  2.568410e-01   6.010950e+01   2.827438e-01
  2.571400e-01   6.001620e+01   2.829222e-01
  2.574390e-01   6.008111e+01   2.851933e-01
  2.577380e-01   6.020012e+01   2.844601e-01
  2.580360e-01   6.058952e+01   2.833731e-01
  2.583350e-01   6.033642e+01   2.852889e-01
  2.586340e-01   6.056829e+01   2.827301e-01
  2.589330e-01   6.042978e+01   2.852048e-01
  2.592320e-01   6.047986e+01   2.825237e-01
  2.595310e-01   5.995033e+01   2.822701e-01
  2.598300e-01   6.032596e+01   2.850611e-01
  2.601290e-01   6.010194e+01   2.801780e-01
  2.604280e-01   6.029400e+01   2.840772e-01
  2.607270e-01   6.022411e+01   2.801727e-01
  2.610260e-01   5.976406e+01   2.816335e-01
  2.613250e-01   6.012320e+01   2.830746e-01
  2.616240e-01   5.996307e+01   2.818057e-01
  2.619220e-01   5.962734e+01   2.811141e-01
  2.622210e-01   6.011096e+01   2.794287e-01
  2.625200e-01   6.005666e+01   2.810439e-01
  2.628190e-01   5.962460e+01   2.797397e-01
  2.631180e-01   5.989411e+01   2.786375e-01
  2.634170e-01   5.943121e+01   2.811440e-01
  2.637160e-01   6.001855e+01   2.789269e-01
  2.640150e-01   5.985330e+01   2.812526e-01
  2.643140e-01   5.922630e+01   2.767010e-01
  2.646130e-01   6.028947e+01   2.795557e-01
  2.649120e-01   5.987036e+01   2.815878e-01
  2.652110e-01   6.006072e+01   2.788339e-01
  2.655090e-01   6.000980e+01   2.794814e-01
  2.658080e-01   5.977945e+01   2.773279e-01
  2.661070e-01   5.986723e+01   2.787660e-01
  2.664060e-01   5.962901e+01   2.779251e-01
  2.667050e-01   5.965046e+01   2.782609e-01
  2.670040e-01   5.990967e+01   2.786737e-01
  2.673030e-01   5.952459e+01   2.769244e-01
  2.676020e-01   5.953548e+01   2.770441e-01
  2.679010e-01   6.006311e+01   2.781743e-01
  2.682000e-01   5.967228e+01   2.761422e-01
  2.684990e-01   5.954203e+01   2.768708e-01
  2.687980e-01   5.940356e+01   2.761732e-01
  2.690960e-01   6.026266e+01   2.793023e-01
  2.693950e-01   5.916731e+01   2.738640e-01
  2.696940e-01   5.963003e+01   2.753019e-01
  2.699930e-01   5.962310e+01   2.763084e-01
  2.702920e-01   5.966589e+01   2.761274e-01
  2.705910e-01   5.953079e+01   2.762814e-01
  2.708900e-01   5.968043e+01   2.744980e-01
  2.711890e-01   5.968131e+01   2.763498e-01
  2.714880e-01   5.976148e+01   2.755127e-01
  2.717870e-01   5.936753e+01   2.750650e-01
  2.720860e-01   5.942692e+01   2.741889e-01
  2.723850e-01   5.996610e+01   2.747878e-01
  2.726840e-01   5.939265e+01   2.745690e-01
  2.729820e-01   5.973647e+01   2.751781e-01
  2.732810e-01   5.975078e+01   2.742940e-01
  2.735800e-01   5.994762e+01   2.746541e-01
  2.738790e-01   5.973038e+01   2.747045e-01
  2.741780e-01   5.998492e+01   2.757498e-01
  2.744770e-01   5.953516e+01   2.721737e-01
  2.747760e-01   5.922584e+01   2.728143e-01
  2.750750e-01   5.966941e+01   2.769785e-01
  2.753740e-01   5.961674e+01   2.812862e-01
  2.756730e-01   5.970595e+01   2.829888e-01
  2.759720e-01   5.982274e+01   2.819695e-01
  2.762710e-01   5.966327e+01   2.856337e-01
  2.765690e-01   5.938344e+01   2.842452e-01
  2.768680e-01   6.011663e+01   2.887055e-01
  2.771670e-01   5.963723e+01   2.851596e-01
  2.774660e-01   5.969633e+01   2.861266e-01
  2.777650e-01   5.991679e+01   2.901446e-01
  2.780640e-01   5.990904e+01   2.887359e-01
  2.783630e-01   5.957633e+01   2.883574e-01
  2.786620e-01   5.914228e+01   2.890152e-01
  2.789610e-01   5.934192e+01   2.896106e-01
  2.792600e-01   5.957145e+01   2.930291e-01
  2.795590e-01   5.950458e+01   2.871269e-01
  2.798580e-01   5.937813e+01   2.913354e-01
  2.801560e-01   5.941875e+01   2.909958e-01
  2.804550e-01   5.949928e+01   2.920740e-01
  2.807540e-01   5.951268e+01   2.934438e-01
  2.810530e-01   5.972970e+01   2.912085e-01
  2.813520e-01   5.979621e+01   2.952728e-01
  2.816510e-01   5.939314e+01   2.932610e-01
  2.819500e-01   5.971540e+01   2.941681e-01
  2.822490e-01   5.954151e+01   2.937395e-01
  2.825480e-01   5.923546e+01   2.925359e-01
  2.828470e-01   5.936406e+01   2.962653e-01
  2.831460e-01   5.990888e+01   2.961218e-01
  2.834450e-01   5.922952e+01   2.928568e-01
  2.837430e-01   5.974432e+01   2.958292e-01
  2.840420e-01   5.956062e+01   2.969875e-01
  2.843410e-01   5.949017e+01   3.032885e-01
  2.846400e-01   5.942177e+01   3.052412e-01
  2.849390e-01   5.931924e+01   3.128528e-01
  2.852380e-01   5.946582e+01   3.161466e-01
  2.855370e-01   5.904113e+01   3.181389e-01
  2.858360e-01   5.944873e+01   3.212788e-01
  2.861350e-01   5.931943e+01   3.237634e-01
  2.864340e-01   5.924600e+01   3.283499e-01
  2.867330e-01   5.899662e+01   3.267170e-01
  2.870320e-01   5.858490e+01   3.311626e-01
  2.873310e-01   5.941330e+01   3.304055e-01
  2.876290e-01   5.975574e+01   3.366267e-01
  2.879280e-01   5.927939e+01   3.383474e-01
  2.882270e-01   5.921499e+01   3.344306e-01
  2.885260e-01   5.849691e+01   3.364504e-01
  2.888250e-01   5.828023e+01   3.349715e-01
  2.891240e-01   5.889926e+01   3.418257e-01
  2.894230e-01   5.846716e+01   3.436451e-01
  2.897220e-01   5.872882e+01   3.362582e-01
  2.900210e-01   5.872188e+01   3.451303e-01
  2.903200e-01   5.936080e+01   3.449752e-01
  2.906190e-01   5.891697e+01   3.473827e-01
  2.909180e-01   5.923752e+01   3.492727e-01
  2.912160e-01   5.919720e+01   3.454155e-01
  2.915150e-01   5.852074e+01   3.547624e-01
  2.918140e-01   5.829555e+01   3.459205e-01
  2.921130e-01   5.864822e+01   3.502089e-01
  2.924120e-01   5.861397e+01   3.526486e-01
  2.927110e-01   5.897929e+01   3.527585e-01
  2.930100e-01   5.829152e+01   3.598379e-01
  2.933090e-01   5.877237e+01   3.555243e-01
  2.936080e-01   5.886221e+01   3.533946e-01
  2.939070e-01   5.898018e+01   3.594349e-01
  2.942060e-01   5.888455e+01   3.597685e-01
  2.945050e-01   5.877912e+01   3.669826e-01
  2.948030e-01   5.906894e+01   3.582569e-01
  2.951020e-01   5.837126e+01   3.615723e-01
  2.954010e-01   5.818752e+01   3.627239e-01
  2.957000e-01   5.893852e+01   3.668144e-01
  2.959990e-01   5.893560e+01   3.663636e-01
  2.962980e-01   5.818000e+01   3.646663e-01
  2.965970e-01   5.831254e+01   3.686608e-01
  2.968960e-01   5.839212e+01   3.686853e-01
  2.971950e-01   5.880992e+01   3.684193e-01
  2.974940e-01   5.858436e+01   3.663742e-01
  2.977930e-01   5.808340e+01   3.681625e-01
  2.980920e-01   5.830231e+01   3.690833e-01
  2.983900e-01   5.881636e+01   3.737179e-01
  2.986890e-01   5.848569e+01   3.685276e-01
  2.989880e-01   5.838691e+01   3.721177e-01
  2.992870e-01   5.943188e+01   3.763774e-01
  2.995860e-01   5.852448e+01   3.756280e-01
  2.998850e-01   5.844508e+01   3.732396e-01
  3.001840e-01   5.803909e+01   3.743056e-01
  3.004830e-01   5.837188e+01   3.802587e-01
  3.007820e-01   5.882890e+01   3.802542e-01
  3.010810e-01   5.865944e+01   3.770227e-01
  3.013800e-01   5.915351e+01   3.843082e-01
  3.016790e-01   5.871384e+01   3.818711e-01
  3.019780e-01   5.823741e+01   3.823309e-01
  3.022760e-01   5.820043e+01   3.839961e-01
  3.025750e-01   5.794972e+01   3.811327e-01
  3.028740e-01   5.820760e+01   3.874055e-01
  3.031730e-01   5.795656e+01   3.847390e-01
  3.034720e-01   5.832668e+01   3.875377e-01
  3.037710e-01   5.778457e+01   3.854704e-01
  3.040700e-01   5.805646e+01   3.882268e-01
  3.043690e-01   5.764578e+01   3.914423e-01
  3.046680e-01   5.805676e+01   3.914631e-01
  3.049670e-01   5.789656e+01   3.874262e-01
  3.052660e-01   5.817519e+01   3.951831e-01
  3.055650e-01   5.829596e+01   3.941977e-01
  3.058630e-01   5.848563e+01   4.002299e-01
  3.061620e-01   5.902020e+01   3.946978e-01
  3.064610e-01   5.872329e+01   3.987407e-01
  3.067600e-01   5.695802e+01   3.987371e-01
  3.070590e-01   5.885325e+01   3.991817e-01
  3.073580e-01   5.845978e+01   4.039594e-01
  3.076570e-01   5.842685e+01   3.965999e-01
  3.079560e-01   5.843569e+01   4.029856e-01
  3.082550e-01   5.819947e+01   4.021703e-01
  3.085540e-01   5.841661e+01   4.026243e-01
  3.088530e-01   5.825648e+01   4.071789e-01
  3.091520e-01   5.821050e+01   4.010323e-01
  3.094500e-01   5.847007e+01   4.107134e-01
  3.097490e-01   5.904079e+01   4.108384e-01
  3.100480e-01   5.899020e+01   4.075954e-01
  3.103470e-01   5.866319e+01   4.178095e-01
  3.106460e-01   5.781398e+01   4.026137e-01
  3.109450e-01   5.778377e+01   4.143403e-01
  3.112440e-01   5.792533e+01   4.078642e-01
  3.115430e-01   5.728068e+01   4.109231e-01
  3.118420e-01   5.836175e+01   4.193806e-01
  3.121410e-01   5.798864e+01   4.115361e-01
  3.124400e-01   5.825429e+01   4.199987e-01
  3.127390e-01   5.830711e+01   4.142660e-01
  3.130380e-01   5.798401e+01   4.220732e-01
  3.133360e-01   5.808588e+01   4.200638e-01
  3.136350e-01   5.794845e+01   4.188948e-01
  3.139340e-01   5.758412e+01   4.237220e-01
  3.142330e-01   5.745681e+01   4.167807e-01
  3.145320e-01   5.785623e+01   4.286235e-01
  3.148310e-01   5.820376e+01   4.249468e-01
  3.151300e-01   5.808586e+01   4.245162e-01
  3.154290e-01   5.761807e+01   4.277404e-01
  3.157280e-01   5.813960e+01   4.268168e-01
  3.160270e-01   5.686453e+01   4.303846e-01
  3.163260e-01   5.704919e+01   4.227954e-01
  3.166250e-01   5.745738e+01   4.326223e-01
  3.169230e-01   5.834727e+01   4.333568e-01
  3.172220e-01   5.793845e+01   4.366903e-01
  3.175210e-01   5.811714e+01   4.369833e-01
  3.178200e-01   5.793026e+01   4.332817e-01
  3.181190e-01   5.785564e+01   4.410041e-01
  3.184180e-01   5.829721e+01   4.380402e-01
  3.187170e-01   5.794281e+01   4.445056e-01
  3.190160e-01   5.764485e+01   4.421679e-01
  3.193150e-01   5.716826e+01   4.337780e-01
  3.196140e-01   5.756688e+01   4.466980e-01
  3.199130e-01   5.721436e+01   4.389433e-01
  3.202120e-01   5.856825e+01   4.513939e-01
  3.205100e-01   5.707759e+01   4.443889e-01
  3.208090e-01   5.830086e+01   4.458769e-01
  3.211080e-01   5.791282e+01   4.513570e-01
  3.214070e-01   5.736779e+01   4.414998e-01
  3.217060e-01   5.804414e+01   4.514491e-01
  3.220050e-01   5.731731e+01   4.457287e-01
  3.223040e-01   5.801653e+01   4.463999e-01
  3.226030e-01   5.832963e+01   4.589897e-01
  3.229020e-01   5.786961e+01   4.418429e-01
  3.232010e-01   5.764267e+01   4.532614e-01
  3.235000e-01   5.689509e+01   4.453090e-01
  3.237990e-01   5.793688e+01   4.527148e-01
  3.240970e-01   5.757153e+01   4.581885e-01
  3.243960e-01   5.781556e+01   4.497258e-01
  3.246950e-01   5.707425e+01   4.579736e-01
  3.249940e-01   5.753645e+01   4.519932e-01
  3.252930e-01   5.774120e+01   4.601952e-01
  3.255920e-01   5.780821e+01   4.631628e-01
  3.258910e-01   5.772650e+01   4.583634e-01
  3.261900e-01   5.747503e+01   4.645670e-01
  3.264890e-01   5.717270e+01   4.579241e-01
  3.267880e-01   5.821463e+01   4.657021e-01
  3.270870e-01   5.802929e+01   4.729409e-01
  3.273860e-01   5.720928e+01   4.639522e-01
  3.276850e-01   5.770552e+01   4.716197e-01
  3.279830e-01   5.765180e+01   4.643604e-01
  3.282820e-01   5.726725e+01   4.722359e-01
  3.285810e-01   5.780011e+01   4.724875e-01
  3.288800e-01   5.824204e+01   4.777148e-01
  3.291790e-01   5.775948e+01   4.718401e-01
  3.294780e-01   5.849817e+01   4.822716e-01
  3.297770e-01   5.824321e+01   4.837670e-01
  3.300760e-01   5.754777e+01   4.758452e-01
  3.303750e-01   5.806807e+01   4.856235e-01
  3.306740e-01   5.824242e+01   4.797069e-01
  3.309730e-01   5.767370e+01   4.860623e-01
  3.312720e-01   5.734227e+01   4.883776e-01
  3.315700e-01   5.736199e+01   4.795845e-01
  3.318690e-01   5.784115e+01   4.943146e-01
  3.321680e-01   5.821718e+01   4.846890e-01
  3.324670e-01   5.742582e+01   4.936398e-01
  3.327660e-01   5.770398e+01   4.920833e-01
  3.330650e-01   5.691117e+01   4.892338e-01
  3.333640e-01   5.740599e+01   4.991825e-01
  3.336630e-01   5.748888e+01   4.879303e-01
  3.339620e-01   5.639895e+01   4.976464e-01
  3.342610e-01   5.732769e+01   4.948851e-01
  3.345600e-01   5.766617e+01   5.014639e-01
  3.348590e-01   5.798258e+01   5.117593e-01
  3.351570e-01   5.752342e+01   4.940591e-01
  3.354560e-01   5.651080e+01   5.088792e-01
  3.357550e-01   5.860906e+01   5.015186e-01
  3.360540e-01   5.824604e+01   5.147668e-01
  3.363530e-01   5.787203e+01   5.193921e-01
  3.366520e-01   5.725960e+01   5.014291e-01
  3.369510e-01   5.739310e+01   5.237285e-01
  3.372500e-01   5.733476e+01   5.000209e-01
  3.375490e-01   5.743425e+01   5.212901e-01
  3.378480e-01   5.759638e+01   5.194346e-01
  3.381470e-01   5.703296e+01   5.156131e-01
  3.384460e-01   5.834470e+01   5.355430e-01
  3.387450e-01   5.701655e+01   5.080849e-01
  3.390430e-01   5.688362e+01   5.260691e-01
  3.393420e-01   5.738336e+01   5.256791e-01
  3.396410e-01   5.708074e+01   5.249595e-01
  3.399400e-01   5.647991e+01   5.374897e-01
  3.402390e-01   5.741207e+01   5.160545e-01
  3.405380e-01   5.638188e+01   5.341435e-01
  3.408370e-01   5.661437e+01   5.275419e-01
  3.411360e-01   5.738419e+01   5.345993e-01
  3.414350e-01   5.735458e+01   5.416356e-01
  3.417340e-01   5.803332e+01   5.369084e-01
  3.420330e-01   5.708234e+01   5.485645e-01
  3.423320e-01   5.794200e+01   5.371913e-01
  3.426300e-01   5.669247e+01   5.459281e-01
  3.429290e-01   5.756384e+01   5.478297e-01
  3.432280e-01   5.760910e+01   5.457943e-01
  3.435270e-01   5.700900e+01   5.616719e-01
  3.438260e-01   5.670517e+01   5.378341e-01
  3.441250e-01   5.764628e+01   5.615282e-01
  3.444240e-01   5.698391e+01   5.503958e-01
  3.447230e-01   5.700369e+01   5.551898e-01
  3.450220e-01   5.782988e+01   5.707297e-01
  3.453210e-01   5.696797e+01   5.503188e-01
  3.456200e-01   5.658159e+01   5.696454e-01
  3.459190e-01   5.773927e+01   5.619810e-01
  3.462170e-01   5.870324e+01   5.776076e-01
  3.465160e-01   5.677092e+01   5.671706e-01
  3.468150e-01   5.744886e+01   5.696949e-01
  3.471140e-01   5.687181e+01   5.817802e-01
  3.474130e-01   5.706948e+01   5.669651e-01
  3.477120e-01   5.775857e+01   5.862983e-01
  3.480110e-01   5.770830e+01   5.796976e-01
  3.483100e-01   5.774923e+01   5.816957e-01
  3.486090e-01   5.792938e+01   5.975913e-01
  3.489080e-01   5.790743e+01   5.824919e-01
  3.492070e-01   5.728374e+01   5.952220e-01
  3.495060e-01   5.709201e+01   5.829054e-01
  3.498040e-01   5.801140e+01   5.999717e-01
  3.501030e-01   5.685752e+01   5.949509e-01
  3.504020e-01   5.711786e+01   5.953331e-01
  3.507010e-01   5.739443e+01   6.109594e-01
  3.510000e-01   5.663617e+01   5.880173e-01
  3.512990e-01   5.771311e+01   6.126532e-01
  3.515980e-01   5.657404e+01   5.984075e-01
  3.518970e-01   5.809343e+01   6.200183e-01
  3.521960e-01   5.775009e+01   6.270150e-01
  3.524950e-01   5.683967e+01   5.988101e-01
  3.527940e-01   5.679035e+01   6.251654e-01
  3.530930e-01   5.742266e+01   6.121624e-01
  3.533920e-01   5.699601e+01   6.251607e-01
  3.536900e-01   5.726699e+01   6.289280e-01
  3.539890e-01   5.729584e+01   6.256705e-01
  3.542880e-01   5.577296e+01   6.323156e-01
  3.545870e-01   5.653174e+01   6.116277e-01
  3.548860e-01   5.662064e+01   6.335134e-01
  3.551850e-01   5.723435e+01   6.253347e-01
  3.554840e-01   5.618117e+01   6.310500e-01
  3.557830e-01   5.590530e+01   6.318697e-01
  3.560820e-01   5.698983e+01   6.162593e-01
  3.563810e-01   5.803591e+01   6.425865e-01
  3.566800e-01   5.746849e+01   6.243625e-01
  3.569790e-01   5.812738e+01   6.479832e-01
  3.572770e-01   5.649594e+01   6.376095e-01
  3.575760e-01   5.767654e+01   6.177896e-01
  3.578750e-01   5.719715e+01   6.554068e-01
  3.581740e-01   5.625545e+01   6.210860e-01
  3.584730e-01   5.702442e+01   6.544164e-01
  3.587720e-01   5.813255e+01   6.492522e-01
  3.590710e-01   5.678381e+01   6.404506e-01
  3.593700e-01   5.738407e+01   6.685233e-01
  3.596690e-01   5.769786e+01   6.419200e-01
  3.599680e-01   5.569736e+01   6.599843e-01
  3.602670e-01   5.758556e+01   6.537485e-01
  3.605660e-01   5.725946e+01   6.677970e-01
  3.608640e-01   5.659634e+01   6.809452e-01
  3.611630e-01   5.847031e+01   6.561832e-01
  3.614620e-01   5.642796e+01   6.843901e-01
  3.617610e-01   5.802290e+01   6.681226e-01
  3.620600e-01   5.807669e+01   6.912912e-01
  3.623590e-01   5.756787e+01   6.852832e-01
  3.626580e-01   5.690711e+01   6.813390e-01
  3.629570e-01   5.712068e+01   7.009860e-01
  3.632560e-01   5.688698e+01   6.697687e-01
  3.635550e-01   5.705203e+01   7.119832e-01
  3.638540e-01   5.714834e+01   6.948672e-01
  3.641530e-01   5.613432e+01   6.933333e-01
  3.644510e-01   5.637570e+01   7.249732e-01
  3.647500e-01   5.541065e+01   6.752378e-01
  3.650490e-01   5.570970e+01   7.189097e-01
  3.653480e-01   5.642284e+01   7.063900e-01
  3.656470e-01   5.675847e+01   7.169126e-01
  3.659460e-01   5.655563e+01   7.371041e-01
  3.662450e-01   5.615160e+01   7.030494e-01
  3.665440e-01   5.709872e+01   7.581555e-01
  3.668430e-01   5.697485e+01   7.165656e-01
  3.671420e-01   5.527627e+01   7.362320e-01
  3.674410e-01   5.618397e+01   7.328205e-01
  3.677400e-01   5.769809e+01   7.561153e-01
  3.680390e-01   5.685143e+01   7.796651e-01
  3.683370e-01   5.654236e+01   7.278389e-01
  3.686360e-01   5.668248e+01   7.698554e-01
  3.689350e-01   5.703694e+01   7.557379e-01
  3.692340e-01   5.728408e+01   7.782417e-01
  3.695330e-01   5.671992e+01   8.017400e-01
  3.698320e-01   5.727929e+01   7.514018e-01
  3.701310e-01   5.675378e+01   8.043913e-01
  3.704300e-01   5.661112e+01   7.651548e-01
  3.707290e-01   5.730421e+01   8.107282e-01
  3.710280e-01   5.711656e+01   8.045384e-01
  3.713270e-01   5.724972e+01   7.936819e-01
  3.716260e-01   5.828568e+01   8.491007e-01
  3.719240e-01   5.663599e+01   7.826205e-01
  3.722230e-01   5.592992e+01   8.344961e-01
  3.725220e-01   5.558068e+01   8.033265e-01
  3.728210e-01   5.748023e+01   8.350663e-01
  3.731200e-01   5.514273e+01   8.664843e-01
  3.734190e-01   5.694657e+01   8.033403e-01
  3.737180e-01   5.658733e+01   8.746204e-01
  3.740170e-01   5.676461e+01   8.245828e-01
  3.743160e-01   5.548745e+01   8.723321e-01
  3.746150e-01   5.750657e+01   8.816957e-01
  3.749140e-01   5.669934e+01   8.543864e-01
  3.752130e-01   5.699837e+01   9.180160e-01
  3.755110e-01   5.695561e+01   8.534172e-01
  3.758100e-01   5.695401e+01   9.176587e-01
  3.761090e-01   5.679050e+01   8.889808e-01
  3.764080e-01   5.649784e+01   9.104268e-01
  3.767070e-01   5.634354e+01   9.506159e-01
  3.770060e-01   5.606012e+01   8.705365e-01
  3.773050e-01   5.723341e+01   9.663174e-01
  3.776040e-01   5.686600e+01   9.205523e-01
  3.779030e-01   5.599730e+01   9.437002e-01
  3.782020e-01   5.733322e+01   1.031400e+00
  3.785010e-01   5.529982e+01   8.904282e-01
  3.788000e-01   5.578437e+01   1.012422e+00
  3.790990e-01   5.629172e+01   9.383256e-01
  3.793970e-01   5.638005e+01   1.008073e+00
  3.796960e-01   5.702654e+01   1.009043e+00
  3.799950e-01   5.596795e+01   9.812900e-01
  3.802940e-01   5.586220e+01   1.089903e+00
  3.805930e-01   5.651777e+01   9.561446e-01
  3.808920e-01   5.729273e+01   1.110024e+00
  3.811910e-01   5.572925e+01   1.011922e+00
  3.814900e-01   5.671553e+01   1.074320e+00
  3.817890e-01   5.689790e+01   1.174965e+00
  3.820880e-01   5.665392e+01   9.963848e-01
  3.823870e-01   5.552308e+01   1.168195e+00
  3.826860e-01   5.654948e+01   1.034519e+00
  3.829840e-01   5.427023e+01   1.178119e+00
  3.832830e-01   5.654294e+01   1.149399e+00
  3.835820e-01   5.593050e+01   1.115935e+00
  3.838810e-01   5.630345e+01   1.251806e+00
  3.841800e-01   5.536261e+01   1.097419e+00
  3.844790e-01   5.920583e+01   1.293209e+00
  3.847780e-01   5.403481e+01   1.145021e+00
  3.850770e-01   5.671923e+01   1.275314e+00
  3.853760e-01   5.452510e+01   1.333854e+00
  3.856750e-01   5.629131e+01   1.168685e+00
  3.859740e-01   5.741870e+01   1.393018e+00
  3.862730e-01   5.825166e+01   1.273279e+00
  3.865710e-01   5.789184e+01   1.398745e+00
  3.868700e-01   5.607564e+01   1.401891e+00
  3.871690e-01   5.665248e+01   1.325771e+00
  3.874680e-01   5.562460e+01   1.512790e+00
  3.877670e-01   5.635958e+01   1.344565e+00
  3.880660e-01   5.621742e+01   1.555010e+00
  3.883650e-01   5.573375e+01   1.467186e+00
  3.886640e-01   5.917382e+01   1.577548e+00
  3.889630e-01   5.757345e+01   1.693337e+00
  3.892620e-01   5.866914e+01   1.537021e+00
  3.895610e-01   5.577774e+01   1.712392e+00
  3.898600e-01   5.906757e+01   1.715168e+00
  3.901580e-01   5.461367e+01   1.718465e+00
  3.904570e-01   5.576272e+01   1.941409e+00
  3.907560e-01   6.198110e+01   1.805105e+00
  3.910550e-01   5.425318e+01   1.950090e+00
  3.913540e-01   5.397280e+01   1.945045e+00
  3.916530e-01   5.789810e+01   2.014532e+00
  3.919520e-01   5.973370e+01   2.658115e+00
  3.922510e-01   5.635602e+01   1.987523e+00
  3.925500e-01   5.778595e+01   2.700160e+00
  3.928490e-01   5.278119e+01   2.355740e+00
  3.931480e-01   5.576722e+01   2.652576e+00
  3.934470e-01   0.000000e+00   0.000000e+00
  3.937460e-01   5.841680e+01   2.714859e+00
creator: radaver
creator-version: 3725
header-file: /nas_data/SAXS_data/20151104Workshop/header/JH1_0012.txt
image-file: /nas_data/Pilatus1M/20151104_Workshop/JH1_0012.tif
angular-axis-file: /nas_data/SAXS_data/20151104Workshop/q20151029.dat
beamstop-mask-file: /nas_data/SAXS_data/20151104Workshop/fit2d20151031.msk
detector-response-file: none
beam-center-x: 949.7700
beam-center-y: 918.8000
unit-time: 1.0000
channel-first: 10
channel-last: 1315
Exposure time [s]: 1.093835
Transmitted Beam: 0.483059
Incident Beam: 0.483059
Code: JH1
Concentration [mg/ml]: 1
Run Number: 0012
