# Supplementary material for: SAXS analysis of a soluble cytosolic NgBR construct including extracellular and transmembrane domains
Source: PLoS One. 2018 Jan 18;13(1):e0191371. doi: 10.1371/journal.pone.0191371 (PMC5773207; doi:10.1371/journal.pone.0191371)
Supplement: S1 File — (ZIP) [file pone.0191371.s001.zip › JH1_0013.dat]

Sample:   c= 1.0000 mg/ml  Code: JH1
  3.656810e-03   2.269790e+04   4.143893e+01
  3.955720e-03   2.199062e+04   2.801344e+01
  4.254640e-03   1.908237e+04   2.338459e+01
  4.553560e-03   1.541038e+04   2.026110e+01
  4.852480e-03   1.246489e+04   1.706032e+01
  5.151400e-03   1.051434e+04   1.547881e+01
  5.450320e-03   8.705048e+03   1.337757e+01
  5.749240e-03   7.396769e+03   1.194796e+01
  6.048150e-03   6.347157e+03   1.084864e+01
  6.347070e-03   5.485743e+03   9.582176e+00
  6.645990e-03   4.815436e+03   8.938219e+00
  6.944910e-03   4.208386e+03   8.044348e+00
  7.243830e-03   3.740002e+03   7.348283e+00
  7.542750e-03   3.338084e+03   6.915878e+00
  7.841670e-03   3.000903e+03   6.192710e+00
  8.140580e-03   2.704350e+03   5.959857e+00
  8.439500e-03   2.462619e+03   5.481740e+00
  8.738420e-03   2.247746e+03   5.187173e+00
  9.037340e-03   2.083369e+03   4.828646e+00
  9.336260e-03   1.907807e+03   4.540815e+00
  9.635180e-03   1.763488e+03   4.353269e+00
  9.934100e-03   1.614546e+03   4.030250e+00
  1.023300e-02   1.488712e+03   3.966107e+00
  1.053190e-02   1.376368e+03   3.867927e+00
  1.083090e-02   1.271985e+03   3.718365e+00
  1.112980e-02   1.172443e+03   3.539524e+00
  1.142870e-02   1.091371e+03   3.395824e+00
  1.172760e-02   1.002740e+03   3.245962e+00
  1.202650e-02   9.324759e+02   3.121513e+00
  1.232540e-02   8.682730e+02   2.995630e+00
  1.262440e-02   8.050569e+02   2.830884e+00
  1.292330e-02   7.544834e+02   2.698252e+00
  1.322220e-02   6.950025e+02   2.589708e+00
  1.352110e-02   6.503964e+02   2.480046e+00
  1.382000e-02   6.061118e+02   2.370538e+00
  1.411900e-02   5.625105e+02   2.272570e+00
  1.441790e-02   5.256406e+02   2.181006e+00
  1.471680e-02   4.922432e+02   2.100556e+00
  1.501570e-02   4.604398e+02   1.989577e+00
  1.531460e-02   4.363304e+02   1.928044e+00
  1.561350e-02   4.091559e+02   1.834282e+00
  1.591250e-02   3.876508e+02   1.801158e+00
  1.621140e-02   3.681014e+02   1.724890e+00
  1.651030e-02   3.455626e+02   1.653674e+00
  1.680920e-02   3.244491e+02   1.602360e+00
  1.710810e-02   3.075108e+02   1.563246e+00
  1.740710e-02   2.915762e+02   1.500302e+00
  1.770600e-02   2.782928e+02   1.450997e+00
  1.800490e-02   2.631579e+02   1.399835e+00
  1.830380e-02   2.516778e+02   1.379870e+00
  1.860270e-02   2.377787e+02   1.315181e+00
  1.890170e-02   2.295877e+02   1.292330e+00
  1.920060e-02   2.183471e+02   1.248350e+00
  1.949950e-02   2.094868e+02   1.236841e+00
  1.979840e-02   1.999484e+02   1.185683e+00
  2.009730e-02   1.933713e+02   1.153228e+00
  2.039620e-02   1.868733e+02   1.131631e+00
  2.069520e-02   1.806609e+02   1.106664e+00
  2.099410e-02   1.731649e+02   1.091313e+00
  2.129300e-02   1.684864e+02   1.048260e+00
  2.159190e-02   1.612321e+02   1.060783e+00
  2.189080e-02   1.562126e+02   1.049968e+00
  2.218980e-02   1.507893e+02   1.049351e+00
  2.248870e-02   1.463903e+02   1.052378e+00
  2.278760e-02   1.396037e+02   1.017569e+00
  2.308650e-02   1.356647e+02   1.033983e+00
  2.338540e-02   1.332262e+02   1.022520e+00
  2.368430e-02   1.298977e+02   9.913257e-01
  2.398330e-02   1.271476e+02   1.003092e+00
  2.428220e-02   1.237471e+02   9.675715e-01
  2.458110e-02   1.216039e+02   9.914058e-01
  2.488000e-02   1.182973e+02   9.517535e-01
  2.517890e-02   1.163141e+02   9.324843e-01
  2.547790e-02   1.139191e+02   9.358716e-01
  2.577680e-02   1.096981e+02   9.109934e-01
  2.607570e-02   1.085449e+02   9.135298e-01
  2.637460e-02   1.076782e+02   9.025670e-01
  2.667350e-02   1.047073e+02   8.677531e-01
  2.697250e-02   1.042267e+02   8.390661e-01
  2.727140e-02   1.020012e+02   7.992540e-01
  2.757030e-02   1.012342e+02   7.975648e-01
  2.786920e-02   9.766843e+01   7.744392e-01
  2.816810e-02   9.873664e+01   7.663219e-01
  2.846700e-02   9.606999e+01   7.465703e-01
  2.876600e-02   9.537146e+01   7.348887e-01
  2.906490e-02   9.241965e+01   7.256024e-01
  2.936380e-02   9.177243e+01   7.176733e-01
  2.966270e-02   8.947952e+01   7.034519e-01
  2.996160e-02   8.937586e+01   7.040744e-01
  3.026060e-02   8.861391e+01   6.900256e-01
  3.055950e-02   8.745203e+01   6.845154e-01
  3.085840e-02   8.754387e+01   6.819829e-01
  3.115730e-02   8.750246e+01   6.789668e-01
  3.145620e-02   8.677976e+01   6.696599e-01
  3.175510e-02   8.569777e+01   6.672978e-01
  3.205410e-02   8.405701e+01   6.572774e-01
  3.235300e-02   8.342829e+01   6.521618e-01
  3.265190e-02   8.349929e+01   6.404668e-01
  3.295080e-02   8.158176e+01   6.372214e-01
  3.324970e-02   8.253918e+01   6.401079e-01
  3.354870e-02   8.203903e+01   6.364972e-01
  3.384760e-02   7.968265e+01   6.200468e-01
  3.414650e-02   7.989494e+01   6.208722e-01
  3.444540e-02   7.986366e+01   6.122202e-01
  3.474430e-02   7.893031e+01   6.139881e-01
  3.504330e-02   7.847693e+01   6.046354e-01
  3.534220e-02   7.870339e+01   6.062543e-01
  3.564110e-02   7.780145e+01   6.020276e-01
  3.594000e-02   7.814580e+01   5.918099e-01
  3.623890e-02   7.705849e+01   5.976759e-01
  3.653780e-02   7.733898e+01   5.825674e-01
  3.683680e-02   7.717146e+01   5.895075e-01
  3.713570e-02   7.689973e+01   5.891705e-01
  3.743460e-02   7.574998e+01   5.752186e-01
  3.773350e-02   7.493482e+01   5.714557e-01
  3.803240e-02   7.496861e+01   5.852281e-01
  3.833140e-02   7.624762e+01   6.042271e-01
  3.863030e-02   7.359957e+01   6.028703e-01
  3.892920e-02   7.349234e+01   6.008642e-01
  3.922810e-02   7.428241e+01   6.064527e-01
  3.952700e-02   7.364036e+01   5.999127e-01
  3.982600e-02   7.353618e+01   6.081941e-01
  4.012490e-02   7.207105e+01   5.927208e-01
  4.042380e-02   7.261672e+01   6.027789e-01
  4.072270e-02   7.210947e+01   5.983004e-01
  4.102160e-02   7.225738e+01   5.981292e-01
  4.132050e-02   7.221372e+01   5.987327e-01
  4.161950e-02   7.248381e+01   5.936512e-01
  4.191840e-02   7.082820e+01   5.945236e-01
  4.221730e-02   7.226988e+01   5.927745e-01
  4.251620e-02   7.219556e+01   6.002349e-01
  4.281510e-02   7.198244e+01   5.900795e-01
  4.311410e-02   7.178875e+01   5.900401e-01
  4.341300e-02   7.046003e+01   5.875751e-01
  4.371190e-02   7.133011e+01   5.896661e-01
  4.401080e-02   6.946313e+01   5.818981e-01
  4.430970e-02   7.039747e+01   5.813210e-01
  4.460860e-02   7.047073e+01   5.823629e-01
  4.490760e-02   7.075379e+01   5.850219e-01
  4.520650e-02   6.914136e+01   5.739305e-01
  4.550540e-02   6.903657e+01   5.764066e-01
  4.580430e-02   7.002760e+01   5.783259e-01
  4.610320e-02   6.920912e+01   5.720543e-01
  4.640220e-02   6.861174e+01   5.739006e-01
  4.670110e-02   6.915529e+01   5.675907e-01
  4.700000e-02   6.823398e+01   5.658919e-01
  4.729890e-02   6.920912e+01   5.720543e-01
  4.759780e-02   6.843280e+01   5.681272e-01
  4.789680e-02   6.910870e+01   5.673995e-01
  4.819570e-02   6.793979e+01   5.618890e-01
  4.849460e-02   6.777951e+01   5.633057e-01
  4.879350e-02   6.794195e+01   5.578014e-01
  4.909240e-02   6.856368e+01   5.679625e-01
  4.939130e-02   6.772477e+01   5.548975e-01
  4.969030e-02   6.842738e+01   5.597905e-01
  4.998920e-02   6.689156e+01   5.528039e-01
  5.028810e-02   6.929950e+01   5.606381e-01
  5.058700e-02   6.784460e+01   5.587562e-01
  5.088590e-02   6.839556e+01   5.517027e-01
  5.118490e-02   6.749916e+01   5.553089e-01
  5.148380e-02   6.694826e+01   5.503857e-01
  5.178270e-02   6.654985e+01   5.416647e-01
  5.208160e-02   6.751659e+01   5.513993e-01
  5.238050e-02   6.719793e+01   5.442957e-01
  5.267940e-02   6.682760e+01   5.505484e-01
  5.297840e-02   6.678488e+01   5.432538e-01
  5.327730e-02   6.715158e+01   5.422154e-01
  5.357620e-02   6.617951e+01   5.401554e-01
  5.387510e-02   6.703823e+01   5.405079e-01
  5.417400e-02   6.687643e+01   5.449007e-01
  5.447300e-02   6.632209e+01   5.345428e-01
  5.477190e-02   6.749123e+01   5.404662e-01
  5.507080e-02   6.677710e+01   5.375993e-01
  5.536970e-02   6.692360e+01   5.363508e-01
  5.566860e-02   6.612742e+01   5.368235e-01
  5.596760e-02   6.664017e+01   5.327975e-01
  5.626650e-02   6.611118e+01   5.330853e-01
  5.656540e-02   6.527923e+01   5.279238e-01
  5.686430e-02   6.570742e+01   5.266885e-01
  5.716320e-02   6.642211e+01   5.260342e-01
  5.746210e-02   6.710669e+01   5.340581e-01
  5.776110e-02   6.683473e+01   5.347805e-01
  5.806000e-02   6.623448e+01   5.241375e-01
  5.835890e-02   6.594358e+01   5.235597e-01
  5.865780e-02   6.568731e+01   5.196937e-01
  5.895670e-02   6.606907e+01   5.311080e-01
  5.925570e-02   6.595665e+01   5.185086e-01
  5.955460e-02   6.538956e+01   5.230830e-01
  5.985350e-02   6.544468e+01   5.159366e-01
  6.015240e-02   6.598427e+01   5.197384e-01
  6.045130e-02   6.645562e+01   5.221569e-01
  6.075020e-02   6.612069e+01   5.158285e-01
  6.104920e-02   6.543326e+01   5.170046e-01
  6.134810e-02   6.612346e+01   5.202863e-01
  6.164700e-02   6.640333e+01   5.131229e-01
  6.194590e-02   6.513275e+01   5.163740e-01
  6.224480e-02   6.462298e+01   5.030435e-01
  6.254380e-02   6.592985e+01   5.167354e-01
  6.284270e-02   6.542675e+01   5.164215e-01
  6.314160e-02   6.589034e+01   5.058619e-01
  6.344050e-02   6.538543e+01   5.113232e-01
  6.373940e-02   6.538878e+01   5.029014e-01
  6.403840e-02   6.438959e+01   5.068790e-01
  6.433730e-02   6.457543e+01   5.023387e-01
  6.463620e-02   6.456721e+01   4.982061e-01
  6.493510e-02   6.490814e+01   5.105341e-01
  6.523400e-02   6.563860e+01   5.028339e-01
  6.553290e-02   6.473777e+01   5.019337e-01
  6.583190e-02   6.471881e+01   4.998076e-01
  6.613080e-02   6.474168e+01   4.953673e-01
  6.642970e-02   6.456139e+01   5.038480e-01
  6.672860e-02   6.468256e+01   4.936593e-01
  6.702750e-02   6.485552e+01   4.993172e-01
  6.732650e-02   6.511313e+01   4.967863e-01
  6.762540e-02   6.497289e+01   4.962510e-01
  6.792430e-02   6.466114e+01   4.970553e-01
  6.822320e-02   6.493131e+01   4.902327e-01
  6.852210e-02   6.474051e+01   4.968586e-01
  6.882110e-02   6.464354e+01   4.925303e-01
  6.912000e-02   6.383765e+01   4.889657e-01
  6.941890e-02   6.549159e+01   4.918621e-01
  6.971780e-02   6.456388e+01   4.878898e-01
  7.001670e-02   6.539900e+01   4.973775e-01
  7.031560e-02   6.503069e+01   4.891739e-01
  7.061460e-02   6.526069e+01   4.905155e-01
  7.091350e-02   6.444142e+01   4.860079e-01
  7.121240e-02   6.395568e+01   4.804626e-01
  7.151130e-02   6.346931e+01   4.846822e-01
  7.181020e-02   6.423735e+01   4.810606e-01
  7.210920e-02   6.463806e+01   4.858083e-01
  7.240810e-02   6.510461e+01   4.829193e-01
  7.270700e-02   6.400098e+01   4.848142e-01
  7.300590e-02   6.465165e+01   4.826094e-01
  7.330480e-02   6.398529e+01   4.747211e-01
  7.360370e-02   6.403870e+01   4.807743e-01
  7.390270e-02   6.424934e+01   4.761432e-01
  7.420160e-02   6.474227e+01   4.852638e-01
  7.450050e-02   6.463503e+01   4.757981e-01
  7.479940e-02   6.444316e+01   4.764166e-01
  7.509830e-02   6.468908e+01   4.813757e-01
  7.539730e-02   6.378429e+01   4.709155e-01
  7.569620e-02   6.444887e+01   4.742350e-01
  7.599510e-02   6.439418e+01   4.771249e-01
  7.629400e-02   6.447805e+01   4.713086e-01
  7.659290e-02   6.420053e+01   4.746359e-01
  7.689190e-02   6.459519e+01   4.717365e-01
  7.719080e-02   6.349423e+01   4.702760e-01
  7.748970e-02   6.425431e+01   4.696355e-01
  7.778860e-02   6.435795e+01   4.730285e-01
  7.808750e-02   6.379870e+01   4.675435e-01
  7.838640e-02   6.497014e+01   4.692729e-01
  7.868540e-02   6.437055e+01   4.683632e-01
  7.898430e-02   6.446763e+01   4.662030e-01
  7.928320e-02   6.365349e+01   4.687124e-01
  7.958210e-02   6.371746e+01   4.602128e-01
  7.988100e-02   6.447929e+01   4.683369e-01
  8.018000e-02   6.368320e+01   4.629455e-01
  8.047890e-02   6.375150e+01   4.627822e-01
  8.077780e-02   6.412169e+01   4.633017e-01
  8.107670e-02   6.469997e+01   4.629346e-01
  8.137560e-02   6.380525e+01   4.629772e-01
  8.167450e-02   6.402044e+01   4.609009e-01
  8.197350e-02   6.390262e+01   4.576748e-01
  8.227240e-02   6.408860e+01   4.627728e-01
  8.257130e-02   6.447570e+01   4.546295e-01
  8.287020e-02   6.468941e+01   4.645267e-01
  8.316910e-02   6.394727e+01   4.586302e-01
  8.346810e-02   6.411215e+01   4.548906e-01
  8.376700e-02   6.429916e+01   4.619031e-01
  8.406590e-02   6.489804e+01   4.545778e-01
  8.436480e-02   6.436162e+01   4.597141e-01
  8.466370e-02   6.423219e+01   4.533862e-01
  8.496270e-02   6.482559e+01   4.662505e-01
  8.526160e-02   6.430580e+01   4.790411e-01
  8.556050e-02   6.423787e+01   4.792403e-01
  8.585940e-02   6.425448e+01   4.853025e-01
  8.615830e-02   6.409687e+01   4.847069e-01
  8.645720e-02   6.430954e+01   4.902844e-01
  8.675620e-02   6.431335e+01   4.927394e-01
  8.705510e-02   6.384706e+01   4.899729e-01
  8.735400e-02   6.500841e+01   4.968848e-01
  8.765290e-02   6.380728e+01   4.927680e-01
  8.795180e-02   6.389582e+01   4.971270e-01
  8.825080e-02   6.441214e+01   4.946008e-01
  8.854970e-02   6.432530e+01   5.008477e-01
  8.884860e-02   6.350130e+01   4.955900e-01
  8.914750e-02   6.426615e+01   5.047979e-01
  8.944640e-02   6.456762e+01   5.023083e-01
  8.974530e-02   6.487090e+01   4.993764e-01
  9.004430e-02   6.714282e+01   5.059931e-01
  9.034320e-02   6.451161e+01   4.784549e-01
  9.064210e-02   6.386743e+01   4.751694e-01
  9.094100e-02   6.512267e+01   4.698234e-01
  9.123990e-02   6.416083e+01   4.650923e-01
  9.153890e-02   6.419334e+01   4.677180e-01
  9.183780e-02   6.410088e+01   4.640485e-01
  9.213670e-02   6.406897e+01   4.622937e-01
  9.243560e-02   6.513534e+01   4.648968e-01
  9.273450e-02   6.449494e+01   4.586004e-01
  9.303350e-02   6.411164e+01   4.632654e-01
  9.333240e-02   6.460342e+01   4.546944e-01
  9.363130e-02   6.303840e+01   4.526127e-01
  9.393020e-02   6.387800e+01   4.532863e-01
  9.422910e-02   6.384347e+01   4.543243e-01
  9.452800e-02   6.379234e+01   4.553113e-01
  9.482700e-02   6.291136e+01   4.420196e-01
  9.512590e-02   6.292032e+01   4.502586e-01
  9.542480e-02   6.351143e+01   4.474412e-01
  9.572370e-02   6.386449e+01   4.486831e-01
  9.602260e-02   6.357664e+01   4.499261e-01
  9.632160e-02   6.334936e+01   4.413866e-01
  9.662050e-02   6.334768e+01   4.439144e-01
  9.691940e-02   6.407249e+01   4.464467e-01
  9.721830e-02   6.381682e+01   4.430121e-01
  9.751720e-02   6.496731e+01   4.491841e-01
  9.781610e-02   6.310582e+01   4.384040e-01
  9.811510e-02   6.403871e+01   4.459624e-01
  9.841400e-02   6.383071e+01   4.381019e-01
  9.871290e-02   6.346690e+01   4.400109e-01
  9.901180e-02   6.421690e+01   4.436778e-01
  9.931070e-02   6.512197e+01   4.428632e-01
  9.960970e-02   6.347776e+01   4.404038e-01
  9.990860e-02   6.347538e+01   4.331101e-01
  1.002070e-01   6.357998e+01   4.375886e-01
  1.005060e-01   6.393051e+01   4.363679e-01
  1.008050e-01   6.421545e+01   4.397700e-01
  1.011040e-01   6.380222e+01   4.322025e-01
  1.014030e-01   6.376204e+01   4.340869e-01
  1.017020e-01   6.384802e+01   4.385100e-01
  1.020010e-01   6.356340e+01   4.327346e-01
  1.023000e-01   6.403436e+01   4.323193e-01
  1.025990e-01   6.400365e+01   4.312186e-01
  1.028980e-01   6.394276e+01   4.326782e-01
  1.031970e-01   6.366647e+01   4.341008e-01
  1.034960e-01   6.397203e+01   4.271928e-01
  1.037950e-01   6.385548e+01   4.307192e-01
  1.040930e-01   6.340584e+01   4.256192e-01
  1.043920e-01   6.389261e+01   4.311757e-01
  1.046910e-01   6.410274e+01   4.312212e-01
  1.049900e-01   6.372993e+01   4.241504e-01
  1.052890e-01   6.460715e+01   4.306091e-01
  1.055880e-01   6.377030e+01   4.261974e-01
  1.058870e-01   6.380642e+01   4.279323e-01
  1.061860e-01   6.350367e+01   4.227663e-01
  1.064850e-01   6.361137e+01   4.237557e-01
  1.067840e-01   6.330165e+01   4.249486e-01
  1.070830e-01   6.402238e+01   4.238592e-01
  1.073820e-01   6.409689e+01   4.225413e-01
  1.076800e-01   6.390250e+01   4.215898e-01
  1.079790e-01   6.448820e+01   4.253983e-01
  1.082780e-01   6.404532e+01   4.258347e-01
  1.085770e-01   6.380922e+01   4.161127e-01
  1.088760e-01   6.387062e+01   4.221058e-01
  1.091750e-01   6.397627e+01   4.209056e-01
  1.094740e-01   6.410276e+01   4.222499e-01
  1.097730e-01   6.417660e+01   4.200294e-01
  1.100720e-01   6.419248e+01   4.161680e-01
  1.103710e-01   6.384131e+01   4.213879e-01
  1.106700e-01   6.401669e+01   4.158945e-01
  1.109690e-01   6.375589e+01   4.207966e-01
  1.112670e-01   6.393342e+01   4.138541e-01
  1.115660e-01   6.396094e+01   4.151208e-01
  1.118650e-01   6.374581e+01   4.183134e-01
  1.121640e-01   6.398035e+01   4.131291e-01
  1.124630e-01   6.336147e+01   4.122908e-01
  1.127620e-01   6.432995e+01   4.154298e-01
  1.130610e-01   6.415332e+01   4.142719e-01
  1.133600e-01   6.393082e+01   4.183133e-01
  1.136590e-01   6.370922e+01   4.073976e-01
  1.139580e-01   6.383962e+01   4.123838e-01
  1.142570e-01   6.369929e+01   4.116405e-01
  1.145560e-01   6.334545e+01   4.110742e-01
  1.148550e-01   6.446496e+01   4.135259e-01
  1.151530e-01   6.399316e+01   4.066276e-01
  1.154520e-01   6.409124e+01   4.120366e-01
  1.157510e-01   6.419439e+01   4.078240e-01
  1.160500e-01   6.441266e+01   4.148151e-01
  1.163490e-01   6.320986e+01   4.046845e-01
  1.166480e-01   6.417971e+01   4.105993e-01
  1.169470e-01   6.396027e+01   4.076384e-01
  1.172460e-01   6.410260e+01   4.086534e-01
  1.175450e-01   6.455695e+01   4.067513e-01
  1.178440e-01   6.417766e+01   4.055546e-01
  1.181430e-01   6.412629e+01   4.084477e-01
  1.184420e-01   6.396098e+01   4.056949e-01
  1.187400e-01   6.397865e+01   4.043778e-01
  1.190390e-01   6.394179e+01   4.034443e-01
  1.193380e-01   6.414543e+01   4.040862e-01
  1.196370e-01   6.377828e+01   4.051150e-01
  1.199360e-01   6.396031e+01   4.016153e-01
  1.202350e-01   6.463340e+01   4.067166e-01
  1.205340e-01   6.447521e+01   4.037674e-01
  1.208330e-01   6.463735e+01   4.029303e-01
  1.211320e-01   6.425730e+01   4.049839e-01
  1.214310e-01   6.417000e+01   3.980496e-01
  1.217300e-01   6.359242e+01   4.018002e-01
  1.220290e-01   6.435119e+01   4.028406e-01
  1.223270e-01   6.495035e+01   4.020403e-01
  1.226260e-01   6.398313e+01   3.985115e-01
  1.229250e-01   6.445602e+01   3.984160e-01
  1.232240e-01   6.405747e+01   4.008527e-01
  1.235230e-01   6.482548e+01   4.024487e-01
  1.238220e-01   6.469881e+01   3.986469e-01
  1.241210e-01   6.321654e+01   3.955982e-01
  1.244200e-01   6.401894e+01   3.945028e-01
  1.247190e-01   6.417390e+01   3.996300e-01
  1.250180e-01   6.513372e+01   3.976673e-01
  1.253170e-01   6.425705e+01   3.957447e-01
  1.256160e-01   6.461197e+01   3.994181e-01
  1.259140e-01   6.414515e+01   3.951455e-01
  1.262130e-01   6.484619e+01   3.972989e-01
  1.265120e-01   6.422899e+01   3.926341e-01
  1.268110e-01   6.476117e+01   3.950100e-01
  1.271100e-01   6.355760e+01   3.948591e-01
  1.274090e-01   6.429856e+01   3.938476e-01
  1.277080e-01   6.457428e+01   3.934385e-01
  1.280070e-01   6.474648e+01   3.927204e-01
  1.283060e-01   6.493225e+01   3.947778e-01
  1.286050e-01   6.409403e+01   3.949880e-01
  1.289040e-01   6.410139e+01   3.880801e-01
  1.292030e-01   6.450578e+01   3.942304e-01
  1.295020e-01   6.375731e+01   3.882448e-01
  1.298000e-01   6.422512e+01   3.903992e-01
  1.300990e-01   6.449095e+01   3.887749e-01
  1.303980e-01   6.487979e+01   3.906720e-01
  1.306970e-01   6.392849e+01   3.907241e-01
  1.309960e-01   6.435303e+01   3.898108e-01
  1.312950e-01   6.466898e+01   3.905228e-01
  1.315940e-01   6.461949e+01   3.860650e-01
  1.318930e-01   6.451881e+01   3.886182e-01
  1.321920e-01   6.435022e+01   3.878702e-01
  1.324910e-01   6.375602e+01   3.870332e-01
  1.327900e-01   6.427095e+01   3.864388e-01
  1.330890e-01   6.460248e+01   3.869592e-01
  1.333870e-01   6.459054e+01   3.866865e-01
  1.336860e-01   6.399903e+01   3.842071e-01
  1.339850e-01   6.349293e+01   3.812925e-01
  1.342840e-01   6.428024e+01   3.864668e-01
  1.345830e-01   6.361846e+01   3.830630e-01
  1.348820e-01   6.401518e+01   3.842556e-01
  1.351810e-01   6.425857e+01   3.801484e-01
  1.354800e-01   6.471306e+01   3.858741e-01
  1.357790e-01   6.491731e+01   3.841530e-01
  1.360780e-01   6.506922e+01   3.862304e-01
  1.363770e-01   6.479522e+01   3.849500e-01
  1.366760e-01   6.444915e+01   3.860269e-01
  1.369740e-01   6.488585e+01   4.010498e-01
  1.372730e-01   6.416301e+01   4.009170e-01
  1.375720e-01   6.384411e+01   4.092403e-01
  1.378710e-01   6.407037e+01   4.116814e-01
  1.381700e-01   6.435915e+01   4.143503e-01
  1.384690e-01   6.362933e+01   4.191496e-01
  1.387680e-01   6.442858e+01   4.102566e-01
  1.390670e-01   6.464116e+01   3.992478e-01
  1.393660e-01   6.445563e+01   3.978970e-01
  1.396650e-01   6.428885e+01   3.945735e-01
  1.399640e-01   6.424981e+01   3.954677e-01
  1.402630e-01   6.514640e+01   3.900213e-01
  1.405620e-01   6.410043e+01   3.912492e-01
  1.408600e-01   6.507705e+01   3.929799e-01
  1.411590e-01   6.404344e+01   3.908286e-01
  1.414580e-01   6.405474e+01   3.913569e-01
  1.417570e-01   6.401589e+01   3.837899e-01
  1.420560e-01   6.376171e+01   3.875322e-01
  1.423550e-01   6.360410e+01   3.844288e-01
  1.426540e-01   6.484879e+01   3.846443e-01
  1.429530e-01   6.422179e+01   3.818601e-01
  1.432520e-01   6.424767e+01   3.789912e-01
  1.435510e-01   6.455299e+01   3.826139e-01
  1.438500e-01   6.435242e+01   3.779621e-01
  1.441490e-01   6.440965e+01   3.772456e-01
  1.444470e-01   6.448039e+01   3.799016e-01
  1.447460e-01   6.451205e+01   3.762291e-01
  1.450450e-01   6.454082e+01   3.800795e-01
  1.453440e-01   6.387417e+01   3.722117e-01
  1.456430e-01   6.431686e+01   3.771942e-01
  1.459420e-01   6.475329e+01   3.778095e-01
  1.462410e-01   6.393452e+01   3.736753e-01
  1.465400e-01   6.485561e+01   3.776680e-01
  1.468390e-01   6.467249e+01   3.724012e-01
  1.471380e-01   6.473288e+01   3.755677e-01
  1.474370e-01   6.418117e+01   3.746117e-01
  1.477360e-01   6.378622e+01   3.723826e-01
  1.480340e-01   6.459579e+01   3.711299e-01
  1.483330e-01   6.399578e+01   3.778012e-01
  1.486320e-01   6.474641e+01   3.895442e-01
  1.489310e-01   6.426561e+01   3.897893e-01
  1.492300e-01   6.503923e+01   3.916392e-01
  1.495290e-01   6.442043e+01   3.922246e-01
  1.498280e-01   6.429847e+01   3.963834e-01
  1.501270e-01   6.527856e+01   4.009501e-01
  1.504260e-01   6.449997e+01   3.932121e-01
  1.507250e-01   6.461197e+01   3.994181e-01
  1.510240e-01   6.528095e+01   4.004363e-01
  1.513230e-01   6.550870e+01   4.064475e-01
  1.516210e-01   6.458234e+01   3.993265e-01
  1.519200e-01   6.499962e+01   4.006145e-01
  1.522190e-01   6.486809e+01   4.071790e-01
  1.525180e-01   6.453286e+01   4.012744e-01
  1.528170e-01   6.504389e+01   4.082824e-01
  1.531160e-01   6.456807e+01   4.035189e-01
  1.534150e-01   6.526862e+01   3.998795e-01
  1.537140e-01   6.487628e+01   3.918819e-01
  1.540130e-01   6.450959e+01   3.843330e-01
  1.543120e-01   6.445940e+01   3.844163e-01
  1.546110e-01   6.471077e+01   3.826227e-01
  1.549100e-01   6.402946e+01   3.808310e-01
  1.552090e-01   6.421650e+01   3.834590e-01
  1.555070e-01   6.489480e+01   3.762539e-01
  1.558060e-01   6.430131e+01   3.798234e-01
  1.561050e-01   6.457191e+01   3.768410e-01
  1.564040e-01   6.469161e+01   3.787347e-01
  1.567030e-01   6.503425e+01   3.777488e-01
  1.570020e-01   6.567817e+01   3.776479e-01
  1.573010e-01   6.476592e+01   3.785087e-01
  1.576000e-01   6.464032e+01   3.723086e-01
  1.578990e-01   6.474993e+01   3.745400e-01
  1.581980e-01   6.437020e+01   3.717407e-01
  1.584970e-01   6.428650e+01   3.712883e-01
  1.587960e-01   6.468582e+01   3.758644e-01
  1.590940e-01   6.495111e+01   3.713129e-01
  1.593930e-01   6.531157e+01   3.710944e-01
  1.596920e-01   6.451359e+01   3.698527e-01
  1.599910e-01   6.558310e+01   3.745894e-01
  1.602900e-01   6.498387e+01   3.722430e-01
  1.605890e-01   6.468241e+01   3.658522e-01
  1.608880e-01   6.465178e+01   3.681905e-01
  1.611870e-01   6.487091e+01   3.677960e-01
  1.614860e-01   6.450225e+01   3.671544e-01
  1.617850e-01   6.527509e+01   3.661251e-01
  1.620840e-01   6.482536e+01   3.648617e-01
  1.623830e-01   6.492313e+01   3.667330e-01
  1.626810e-01   6.494034e+01   3.645918e-01
  1.629800e-01   6.495896e+01   3.607606e-01
  1.632790e-01   6.503572e+01   3.621264e-01
  1.635780e-01   6.498969e+01   3.631616e-01
  1.638770e-01   6.486704e+01   3.651773e-01
  1.641760e-01   6.448089e+01   3.623208e-01
  1.644750e-01   6.442743e+01   3.613934e-01
  1.647740e-01   6.485196e+01   3.621941e-01
  1.650730e-01   6.477456e+01   3.633405e-01
  1.653720e-01   6.455798e+01   3.623424e-01
  1.656710e-01   6.426761e+01   3.594073e-01
  1.659700e-01   6.424701e+01   3.608870e-01
  1.662680e-01   6.404423e+01   3.589729e-01
  1.665670e-01   6.449999e+01   3.612099e-01
  1.668660e-01   6.439511e+01   3.574914e-01
  1.671650e-01   6.474133e+01   3.613059e-01
  1.674640e-01   6.454473e+01   3.599901e-01
  1.677630e-01   6.482433e+01   3.588692e-01
  1.680620e-01   6.491345e+01   3.614007e-01
  1.683610e-01   6.422196e+01   3.538682e-01
  1.686600e-01   6.465442e+01   3.599140e-01
  1.689590e-01   6.388943e+01   3.542313e-01
  1.692580e-01   6.442156e+01   3.555189e-01
  1.695570e-01   6.483296e+01   3.611766e-01
  1.698560e-01   6.465800e+01   3.547020e-01
  1.701540e-01   6.433545e+01   3.565782e-01
  1.704530e-01   6.405310e+01   3.528574e-01
  1.707520e-01   6.447898e+01   3.542106e-01
  1.710510e-01   6.512881e+01   3.589577e-01
  1.713500e-01   6.455022e+01   3.538606e-01
  1.716490e-01   6.381917e+01   3.545893e-01
  1.719480e-01   6.491844e+01   3.519920e-01
  1.722470e-01   6.441023e+01   3.529341e-01
  1.725460e-01   6.460834e+01   3.551142e-01
  1.728450e-01   6.476227e+01   3.531758e-01
  1.731440e-01   6.457241e+01   3.531976e-01
  1.734430e-01   6.375945e+01   3.477846e-01
  1.737410e-01   6.472588e+01   3.539789e-01
  1.740400e-01   6.419398e+01   3.518020e-01
  1.743390e-01   6.427919e+01   3.495500e-01
  1.746380e-01   6.420222e+01   3.509314e-01
  1.749370e-01   6.405779e+01   3.482482e-01
  1.752360e-01   6.369965e+01   3.495551e-01
  1.755350e-01   6.515891e+01   3.526433e-01
  1.758340e-01   6.458820e+01   3.464083e-01
  1.761330e-01   6.398930e+01   3.503490e-01
  1.764320e-01   6.421254e+01   3.460800e-01
  1.767310e-01   6.461561e+01   3.515250e-01
  1.770300e-01   6.421966e+01   3.467839e-01
  1.773280e-01   6.452665e+01   3.489967e-01
  1.776270e-01   6.504247e+01   3.491713e-01
  1.779260e-01   6.464394e+01   3.465578e-01
  1.782250e-01   6.400379e+01   3.475799e-01
  1.785240e-01   6.404275e+01   3.444354e-01
  1.788230e-01   6.398590e+01   3.459809e-01
  1.791220e-01   6.479177e+01   3.486706e-01
  1.794210e-01   6.411243e+01   3.436145e-01
  1.797200e-01   6.444514e+01   3.460245e-01
  1.800190e-01   6.431680e+01   3.433270e-01
  1.803180e-01   6.437128e+01   3.470213e-01
  1.806170e-01   6.433892e+01   3.440535e-01
  1.809160e-01   6.501506e+01   3.451857e-01
  1.812140e-01   6.420083e+01   3.438513e-01
  1.815130e-01   6.492462e+01   3.452802e-01
  1.818120e-01   6.409668e+01   3.444117e-01
  1.821110e-01   6.474157e+01   3.421459e-01
  1.824100e-01   6.378297e+01   3.420650e-01
  1.827090e-01   6.436976e+01   3.429702e-01
  1.830080e-01   6.429848e+01   3.429460e-01
  1.833070e-01   6.429138e+01   3.404664e-01
  1.836060e-01   6.427171e+01   3.396059e-01
  1.839050e-01   6.422133e+01   3.434050e-01
  1.842040e-01   6.374580e+01   3.393424e-01
  1.845030e-01   6.347159e+01   3.378061e-01
  1.848010e-01   6.461467e+01   3.426303e-01
  1.851000e-01   6.349447e+01   3.350130e-01
  1.853990e-01   6.402729e+01   3.413975e-01
  1.856980e-01   6.411918e+01   3.392027e-01
  1.859970e-01   6.414195e+01   3.379827e-01
  1.862960e-01   6.381904e+01   3.385685e-01
  1.865950e-01   6.365876e+01   3.363906e-01
  1.868940e-01   6.406393e+01   3.413310e-01
  1.871930e-01   6.300539e+01   3.314054e-01
  1.874920e-01   6.489896e+01   3.394921e-01
  1.877910e-01   6.382143e+01   3.365040e-01
  1.880900e-01   6.352868e+01   3.357314e-01
  1.883880e-01   6.369268e+01   3.379124e-01
  1.886870e-01   6.405858e+01   3.327864e-01
  1.889860e-01   6.386782e+01   3.378966e-01
  1.892850e-01   6.394303e+01   3.355676e-01
  1.895840e-01   6.335575e+01   3.329399e-01
  1.898830e-01   6.378998e+01   3.345434e-01
  1.901820e-01   6.464904e+01   3.364765e-01
  1.904810e-01   6.362695e+01   3.336517e-01
  1.907800e-01   6.361091e+01   3.328408e-01
  1.910790e-01   6.378525e+01   3.326844e-01
  1.913780e-01   6.390762e+01   3.340779e-01
  1.916770e-01   6.401442e+01   3.342026e-01
  1.919750e-01   6.384129e+01   3.345228e-01
  1.922740e-01   6.376395e+01   3.306629e-01
  1.925730e-01   6.324299e+01   3.300583e-01
  1.928720e-01   6.389742e+01   3.325196e-01
  1.931710e-01   6.351209e+01   3.321237e-01
  1.934700e-01   6.347457e+01   3.305116e-01
  1.937690e-01   6.377348e+01   3.303882e-01
  1.940680e-01   6.355480e+01   3.316269e-01
  1.943670e-01   6.338407e+01   3.292290e-01
  1.946660e-01   6.374114e+01   3.307537e-01
  1.949650e-01   6.293305e+01   3.265825e-01
  1.952640e-01   6.359441e+01   3.297748e-01
  1.955630e-01   6.324988e+01   3.300763e-01
  1.958610e-01   6.372099e+01   3.281798e-01
  1.961600e-01   6.336183e+01   3.285776e-01
  1.964590e-01   6.318450e+01   3.266494e-01
  1.967580e-01   6.372042e+01   3.302507e-01
  1.970570e-01   6.345469e+01   3.273471e-01
  1.973560e-01   6.325487e+01   3.250943e-01
  1.976550e-01   6.313667e+01   3.275509e-01
  1.979540e-01   6.336096e+01   3.257988e-01
  1.982530e-01   6.376396e+01   3.285842e-01
  1.985520e-01   6.335762e+01   3.255021e-01
  1.988510e-01   6.345720e+01   3.259019e-01
  1.991500e-01   6.332026e+01   3.277325e-01
  1.994480e-01   6.359613e+01   3.251096e-01
  1.997470e-01   6.362323e+01   3.270523e-01
  2.000460e-01   6.320416e+01   3.221308e-01
  2.003450e-01   6.358656e+01   3.253712e-01
  2.006440e-01   6.321874e+01   3.271764e-01
  2.009430e-01   6.303013e+01   3.216870e-01
  2.012420e-01   6.306780e+01   3.250442e-01
  2.015410e-01   6.299186e+01   3.214498e-01
  2.018400e-01   6.328269e+01   3.228919e-01
  2.021390e-01   6.319022e+01   3.236441e-01
  2.024380e-01   6.275380e+01   3.176889e-01
  2.027370e-01   6.317597e+01   3.237495e-01
  2.030350e-01   6.285718e+01   3.198600e-01
  2.033340e-01   6.274495e+01   3.204026e-01
  2.036330e-01   6.276082e+01   3.179771e-01
  2.039320e-01   6.294397e+01   3.192576e-01
  2.042310e-01   6.258609e+01   3.213899e-01
  2.045300e-01   6.296102e+01   3.176731e-01
  2.048290e-01   6.324555e+01   3.194749e-01
  2.051280e-01   6.259313e+01   3.174169e-01
  2.054270e-01   6.265508e+01   3.170347e-01
  2.057260e-01   6.276191e+01   3.207235e-01
  2.060250e-01   6.299801e+01   3.173633e-01
  2.063240e-01   6.244045e+01   3.185240e-01
  2.066230e-01   6.359534e+01   3.200842e-01
  2.069210e-01   6.326028e+01   3.204706e-01
  2.072200e-01   6.306107e+01   3.192812e-01
  2.075190e-01   6.300988e+01   3.167245e-01
  2.078180e-01   6.288487e+01   3.188348e-01
  2.081170e-01   6.300970e+01   3.175269e-01
  2.084160e-01   6.292335e+01   3.193420e-01
  2.087150e-01   6.289641e+01   3.157754e-01
  2.090140e-01   6.185121e+01   3.145944e-01
  2.093130e-01   6.285092e+01   3.169926e-01
  2.096120e-01   6.333862e+01   3.176834e-01
  2.099110e-01   6.313437e+01   3.157113e-01
  2.102100e-01   6.295347e+01   3.168496e-01
  2.105080e-01   6.221952e+01   3.166029e-01
  2.108070e-01   6.318143e+01   3.160929e-01
  2.111060e-01   6.243176e+01   3.134268e-01
  2.114050e-01   6.265580e+01   3.143813e-01
  2.117040e-01   6.313063e+01   3.205550e-01
  2.120030e-01   6.229793e+01   3.243496e-01
  2.123020e-01   6.240760e+01   3.269790e-01
  2.126010e-01   6.224083e+01   3.239119e-01
  2.129000e-01   6.238178e+01   3.275052e-01
  2.131990e-01   6.237771e+01   3.303600e-01
  2.134980e-01   6.234539e+01   3.322784e-01
  2.137970e-01   6.269362e+01   3.307369e-01
  2.140950e-01   6.271792e+01   3.326473e-01
  2.143940e-01   6.214782e+01   3.323745e-01
  2.146930e-01   6.221321e+01   3.328623e-01
  2.149920e-01   6.275704e+01   3.346292e-01
  2.152910e-01   6.227667e+01   3.338188e-01
  2.155900e-01   6.210681e+01   3.362385e-01
  2.158890e-01   6.289321e+01   3.383605e-01
  2.161880e-01   6.188387e+01   3.341902e-01
  2.164870e-01   6.243628e+01   3.369671e-01
  2.167860e-01   6.272267e+01   3.314256e-01
  2.170850e-01   6.192998e+01   3.267629e-01
  2.173840e-01   6.259547e+01   3.254139e-01
  2.176820e-01   6.265758e+01   3.241290e-01
  2.179810e-01   6.221030e+01   3.239768e-01
  2.182800e-01   6.156819e+01   3.180725e-01
  2.185790e-01   6.226182e+01   3.213987e-01
  2.188780e-01   6.215470e+01   3.176579e-01
  2.191770e-01   6.244077e+01   3.204578e-01
  2.194760e-01   6.245413e+01   3.213314e-01
  2.197750e-01   6.254411e+01   3.183783e-01
  2.200740e-01   6.146558e+01   3.136121e-01
  2.203730e-01   6.232223e+01   3.175410e-01
  2.206720e-01   6.176631e+01   3.151794e-01
  2.209710e-01   6.212423e+01   3.182637e-01
  2.212700e-01   6.194994e+01   3.133905e-01
  2.215680e-01   6.178508e+01   3.157647e-01
  2.218670e-01   6.157089e+01   3.109998e-01
  2.221660e-01   6.203233e+01   3.155891e-01
  2.224650e-01   6.175872e+01   3.123832e-01
  2.227640e-01   6.171723e+01   3.120177e-01
  2.230630e-01   6.241445e+01   3.146952e-01
  2.233620e-01   6.183979e+01   3.124577e-01
  2.236610e-01   6.231499e+01   3.136559e-01
  2.239600e-01   6.208740e+01   3.094868e-01
  2.242590e-01   6.183698e+01   3.119303e-01
  2.245580e-01   6.214069e+01   3.117888e-01
  2.248570e-01   6.160094e+01   3.122449e-01
  2.251550e-01   6.170462e+01   3.089095e-01
  2.254540e-01   6.163530e+01   3.089887e-01
  2.257530e-01   6.209530e+01   3.124512e-01
  2.260520e-01   6.161067e+01   3.074199e-01
  2.263510e-01   6.205780e+01   3.095393e-01
  2.266500e-01   6.144410e+01   3.078793e-01
  2.269490e-01   6.183650e+01   3.074845e-01
  2.272480e-01   6.189849e+01   3.101561e-01
  2.275470e-01   6.189698e+01   3.060309e-01
  2.278460e-01   6.183869e+01   3.093714e-01
  2.281450e-01   6.159953e+01   3.060301e-01
  2.284440e-01   6.082861e+01   3.055865e-01
  2.287420e-01   6.192039e+01   3.091964e-01
  2.290410e-01   6.106158e+01   3.009640e-01
  2.293400e-01   6.176870e+01   3.074402e-01
  2.296390e-01   6.134451e+01   3.049061e-01
  2.299380e-01   6.207389e+01   3.072061e-01
  2.302370e-01   6.137565e+01   3.048614e-01
  2.305360e-01   6.138131e+01   3.029413e-01
  2.308350e-01   6.105976e+01   3.064154e-01
  2.311340e-01   6.128883e+01   3.012873e-01
  2.314330e-01   6.152812e+01   3.040252e-01
  2.317320e-01   6.156410e+01   3.052069e-01
  2.320310e-01   6.140356e+01   3.016873e-01
  2.323290e-01   6.135946e+01   3.062961e-01
  2.326280e-01   6.124306e+01   3.005869e-01
  2.329270e-01   6.188316e+01   3.026261e-01
  2.332260e-01   6.139029e+01   3.029634e-01
  2.335250e-01   6.134006e+01   3.021238e-01
  2.338240e-01   6.130304e+01   3.032279e-01
  2.341230e-01   6.175197e+01   2.998517e-01
  2.344220e-01   6.198062e+01   3.034585e-01
  2.347210e-01   6.156973e+01   3.023323e-01
  2.350200e-01   6.064122e+01   2.992230e-01
  2.353190e-01   6.121867e+01   3.009970e-01
  2.356180e-01   6.103972e+01   2.972036e-01
  2.359170e-01   6.102349e+01   3.014618e-01
  2.362150e-01   6.115356e+01   2.997831e-01
  2.365140e-01   6.155054e+01   2.984446e-01
  2.368130e-01   6.141367e+01   3.004200e-01
  2.371120e-01   6.090458e+01   2.977872e-01
  2.374110e-01   6.095410e+01   3.004634e-01
  2.377100e-01   6.072699e+01   2.963280e-01
  2.380090e-01   6.104702e+01   2.984801e-01
  2.383080e-01   6.120733e+01   2.969306e-01
  2.386070e-01   6.085071e+01   2.976555e-01
  2.389060e-01   6.077587e+01   2.971295e-01
  2.392050e-01   6.161969e+01   2.975894e-01
  2.395040e-01   6.145712e+01   2.992502e-01
  2.398020e-01   6.098876e+01   2.960619e-01
  2.401010e-01   6.059725e+01   2.968065e-01
  2.404000e-01   6.131331e+01   2.957272e-01
  2.406990e-01   6.113769e+01   2.969879e-01
  2.409980e-01   6.123236e+01   2.962028e-01
  2.412970e-01   6.057025e+01   2.941517e-01
  2.415960e-01   6.091259e+01   2.958770e-01
  2.418950e-01   6.127055e+01   2.950682e-01
  2.421940e-01   6.074520e+01   2.950221e-01
  2.424930e-01   6.042220e+01   2.951324e-01
  2.427920e-01   6.058212e+01   2.917664e-01
  2.430910e-01   6.087489e+01   2.944460e-01
  2.433890e-01   6.090647e+01   2.935294e-01
  2.436880e-01   6.089591e+01   2.960615e-01
  2.439870e-01   6.112170e+01   2.930629e-01
  2.442860e-01   6.049931e+01   2.910269e-01
  2.445850e-01   6.114222e+01   2.943172e-01
  2.448840e-01   6.104573e+01   2.936453e-01
  2.451830e-01   6.070296e+01   2.943626e-01
  2.454820e-01   6.087712e+01   2.912881e-01
  2.457810e-01   6.055542e+01   2.917021e-01
  2.460800e-01   6.094560e+01   2.929670e-01
  2.463790e-01   6.107708e+01   2.923051e-01
  2.466780e-01   6.057502e+01   2.915328e-01
  2.469770e-01   6.118285e+01   2.921263e-01
  2.472750e-01   6.061985e+01   2.915326e-01
  2.475740e-01   6.031421e+01   2.917716e-01
  2.478730e-01   6.092215e+01   2.885394e-01
  2.481720e-01   6.088436e+01   2.914128e-01
  2.484710e-01   6.126697e+01   2.905117e-01
  2.487700e-01   6.094950e+01   2.928674e-01
  2.490690e-01   6.063765e+01   2.910365e-01
  2.493680e-01   6.062712e+01   2.880481e-01
  2.496670e-01   6.066232e+01   2.920680e-01
  2.499660e-01   6.061402e+01   2.889595e-01
  2.502650e-01   6.109982e+01   2.913913e-01
  2.505640e-01   6.063068e+01   2.873298e-01
  2.508620e-01   6.014786e+01   2.875322e-01
  2.511610e-01   6.047701e+01   2.906507e-01
  2.514600e-01   6.067343e+01   2.879498e-01
  2.517590e-01   6.008507e+01   2.863435e-01
  2.520580e-01   6.036424e+01   2.875270e-01
  2.523570e-01   6.022938e+01   2.875181e-01
  2.526560e-01   6.048859e+01   2.889762e-01
  2.529550e-01   5.976225e+01   2.839390e-01
  2.532540e-01   5.967921e+01   2.836406e-01
  2.535530e-01   6.027138e+01   2.848413e-01
  2.538520e-01   6.083697e+01   2.875079e-01
  2.541510e-01   5.989131e+01   2.837399e-01
  2.544490e-01   6.056772e+01   2.861524e-01
  2.547480e-01   5.998524e+01   2.850789e-01
  2.550470e-01   6.020721e+01   2.838826e-01
  2.553460e-01   6.027746e+01   2.844511e-01
  2.556450e-01   6.047688e+01   2.826238e-01
  2.559440e-01   6.040717e+01   2.853652e-01
  2.562430e-01   6.037887e+01   2.866294e-01
  2.565420e-01   6.012880e+01   2.834971e-01
  2.568410e-01   5.991570e+01   2.821977e-01
  2.571400e-01   6.059242e+01   2.841866e-01
  2.574390e-01   6.004418e+01   2.850149e-01
  2.577380e-01   6.002609e+01   2.839581e-01
  2.580360e-01   6.032046e+01   2.826532e-01
  2.583350e-01   5.989760e+01   2.841590e-01
  2.586340e-01   6.024086e+01   2.818750e-01
  2.589330e-01   6.021909e+01   2.846165e-01
  2.592320e-01   6.053234e+01   2.825562e-01
  2.595310e-01   5.999581e+01   2.822871e-01
  2.598300e-01   6.040464e+01   2.851561e-01
  2.601290e-01   6.014588e+01   2.801911e-01
  2.604280e-01   6.044018e+01   2.843307e-01
  2.607270e-01   6.000859e+01   2.795819e-01
  2.610260e-01   6.036660e+01   2.829595e-01
  2.613250e-01   6.009689e+01   2.829225e-01
  2.616240e-01   6.028752e+01   2.824771e-01
  2.619220e-01   6.028735e+01   2.825756e-01
  2.622210e-01   6.032579e+01   2.798384e-01
  2.625200e-01   6.029441e+01   2.815099e-01
  2.628190e-01   6.006142e+01   2.806731e-01
  2.631180e-01   6.015650e+01   2.791582e-01
  2.634170e-01   5.983063e+01   2.819973e-01
  2.637160e-01   6.011116e+01   2.790530e-01
  2.640150e-01   5.982442e+01   2.810951e-01
  2.643140e-01   6.018334e+01   2.788388e-01
  2.646130e-01   5.967977e+01   2.780499e-01
  2.649120e-01   6.056149e+01   2.831182e-01
  2.652110e-01   5.975596e+01   2.780370e-01
  2.655090e-01   6.000539e+01   2.793821e-01
  2.658080e-01   5.980180e+01   2.772914e-01
  2.661070e-01   6.014432e+01   2.793214e-01
  2.664060e-01   5.963375e+01   2.778475e-01
  2.667050e-01   5.958911e+01   2.780291e-01
  2.670040e-01   5.961241e+01   2.778929e-01
  2.673030e-01   6.001712e+01   2.779792e-01
  2.676020e-01   5.961866e+01   2.771492e-01
  2.679010e-01   5.983687e+01   2.775614e-01
  2.682000e-01   5.982582e+01   2.764092e-01
  2.684990e-01   5.990166e+01   2.776172e-01
  2.687980e-01   6.001755e+01   2.775083e-01
  2.690960e-01   6.034587e+01   2.794060e-01
  2.693950e-01   5.962494e+01   2.748335e-01
  2.696940e-01   5.954758e+01   2.750238e-01
  2.699930e-01   5.996773e+01   2.770175e-01
  2.702920e-01   5.961766e+01   2.759279e-01
  2.705910e-01   5.952746e+01   2.761856e-01
  2.708900e-01   5.969919e+01   2.744537e-01
  2.711890e-01   5.967526e+01   2.762477e-01
  2.714880e-01   5.973103e+01   2.753547e-01
  2.717870e-01   5.942651e+01   2.751139e-01
  2.720860e-01   5.939411e+01   2.740258e-01
  2.723850e-01   5.983351e+01   2.743964e-01
  2.726840e-01   5.997130e+01   2.758154e-01
  2.729820e-01   5.959453e+01   2.747634e-01
  2.732810e-01   5.996187e+01   2.746905e-01
  2.735800e-01   6.014333e+01   2.750144e-01
  2.738790e-01   5.953450e+01   2.741663e-01
  2.741780e-01   5.942858e+01   2.743806e-01
  2.744770e-01   5.966261e+01   2.723781e-01
  2.747760e-01   5.965279e+01   2.737086e-01
  2.750750e-01   5.998217e+01   2.776149e-01
  2.753740e-01   6.027243e+01   2.827387e-01
  2.756730e-01   5.961161e+01   2.826751e-01
  2.759720e-01   5.960931e+01   2.813764e-01
  2.762710e-01   5.944624e+01   2.850229e-01
  2.765690e-01   5.951693e+01   2.844738e-01
  2.768680e-01   5.977627e+01   2.877953e-01
  2.771670e-01   6.004346e+01   2.860380e-01
  2.774660e-01   5.991047e+01   2.865480e-01
  2.777650e-01   5.907827e+01   2.880154e-01
  2.780640e-01   5.942028e+01   2.874640e-01
  2.783630e-01   5.921757e+01   2.873962e-01
  2.786620e-01   5.956614e+01   2.899566e-01
  2.789610e-01   5.952588e+01   2.899668e-01
  2.792600e-01   5.975245e+01   2.933804e-01
  2.795590e-01   5.945559e+01   2.869172e-01
  2.798580e-01   5.980742e+01   2.922935e-01
  2.801560e-01   5.961731e+01   2.913887e-01
  2.804550e-01   5.931092e+01   2.915184e-01
  2.807540e-01   5.990856e+01   2.943244e-01
  2.810530e-01   5.944619e+01   2.904240e-01
  2.813520e-01   5.952060e+01   2.944977e-01
  2.816510e-01   5.986179e+01   2.943220e-01
  2.819500e-01   5.950068e+01   2.935452e-01
  2.822490e-01   5.942682e+01   2.933630e-01
  2.825480e-01   5.915441e+01   2.922426e-01
  2.828470e-01   5.974440e+01   2.971182e-01
  2.831460e-01   5.936753e+01   2.946869e-01
  2.834450e-01   5.943634e+01   2.932742e-01
  2.837430e-01   6.007369e+01   2.965490e-01
  2.840420e-01   5.973431e+01   2.973255e-01
  2.843410e-01   5.991120e+01   3.042628e-01
  2.846400e-01   5.982423e+01   3.061756e-01
  2.849390e-01   5.871421e+01   3.111541e-01
  2.852380e-01   5.893243e+01   3.146253e-01
  2.855370e-01   5.923480e+01   3.185587e-01
  2.858360e-01   5.894062e+01   3.198009e-01
  2.861350e-01   5.953593e+01   3.242504e-01
  2.864340e-01   5.895729e+01   3.274445e-01
  2.867330e-01   5.936588e+01   3.276334e-01
  2.870320e-01   5.889367e+01   3.319283e-01
  2.873310e-01   5.944339e+01   3.303838e-01
  2.876290e-01   5.876442e+01   3.337164e-01
  2.879280e-01   5.871861e+01   3.366359e-01
  2.882270e-01   5.940566e+01   3.348619e-01
  2.885260e-01   5.889283e+01   3.374795e-01
  2.888250e-01   5.899156e+01   3.369022e-01
  2.891240e-01   5.914920e+01   3.424411e-01
  2.894230e-01   5.903950e+01   3.452130e-01
  2.897220e-01   5.884918e+01   3.364953e-01
  2.900210e-01   5.818173e+01   3.434299e-01
  2.903200e-01   5.838332e+01   3.420141e-01
  2.906190e-01   5.896745e+01   3.474208e-01
  2.909180e-01   5.873672e+01   3.476824e-01
  2.912160e-01   5.812619e+01   3.421675e-01
  2.915150e-01   5.871988e+01   3.552523e-01
  2.918140e-01   5.853329e+01   3.465147e-01
  2.921130e-01   5.883657e+01   3.506590e-01
  2.924120e-01   5.816952e+01   3.511971e-01
  2.927110e-01   5.806667e+01   3.499072e-01
  2.930100e-01   5.852742e+01   3.604504e-01
  2.933090e-01   5.890471e+01   3.558109e-01
  2.936080e-01   5.853846e+01   3.523091e-01
  2.939070e-01   5.851574e+01   3.579028e-01
  2.942060e-01   5.868668e+01   3.590491e-01
  2.945050e-01   5.851727e+01   3.660477e-01
  2.948030e-01   5.939394e+01   3.591266e-01
  2.951020e-01   5.891602e+01   3.631399e-01
  2.954010e-01   5.883513e+01   3.646206e-01
  2.957000e-01   5.855647e+01   3.655071e-01
  2.959990e-01   5.953077e+01   3.680916e-01
  2.962980e-01   5.794649e+01   3.638179e-01
  2.965970e-01   5.859682e+01   3.694406e-01
  2.968960e-01   5.846426e+01   3.687955e-01
  2.971950e-01   5.882320e+01   3.683435e-01
  2.974940e-01   5.912635e+01   3.679477e-01
  2.977930e-01   5.858045e+01   3.696167e-01
  2.980920e-01   5.838191e+01   3.692175e-01
  2.983900e-01   5.844666e+01   3.724228e-01
  2.986890e-01   5.837649e+01   3.680661e-01
  2.989880e-01   5.838764e+01   3.720014e-01
  2.992870e-01   5.863176e+01   3.737161e-01
  2.995860e-01   5.853298e+01   3.755356e-01
  2.998850e-01   5.817917e+01   3.722709e-01
  3.001840e-01   5.847013e+01   3.755732e-01
  3.004830e-01   5.851788e+01   3.806127e-01
  3.007820e-01   5.894616e+01   3.805117e-01
  3.010810e-01   5.838475e+01   3.760190e-01
  3.013800e-01   5.838973e+01   3.816974e-01
  3.016790e-01   5.826689e+01   3.802936e-01
  3.019780e-01   5.806737e+01   3.816506e-01
  3.022760e-01   5.775571e+01   3.824043e-01
  3.025750e-01   5.798544e+01   3.811287e-01
  3.028740e-01   5.753663e+01   3.850435e-01
  3.031730e-01   5.821571e+01   3.854754e-01
  3.034720e-01   5.800646e+01   3.863493e-01
  3.037710e-01   5.859578e+01   3.880430e-01
  3.040700e-01   5.895088e+01   3.910812e-01
  3.043690e-01   5.816955e+01   3.930913e-01
  3.046680e-01   5.805934e+01   3.913471e-01
  3.049670e-01   5.731559e+01   3.853546e-01
  3.052660e-01   5.801204e+01   3.945028e-01
  3.055650e-01   5.818689e+01   3.937033e-01
  3.058630e-01   5.786810e+01   3.979846e-01
  3.061620e-01   5.841018e+01   3.925277e-01
  3.064610e-01   5.870211e+01   3.985418e-01
  3.067600e-01   5.827748e+01   4.032006e-01
  3.070590e-01   5.736274e+01   3.939689e-01
  3.073580e-01   5.824958e+01   4.031041e-01
  3.076570e-01   5.817170e+01   3.956069e-01
  3.079560e-01   5.807074e+01   4.015973e-01
  3.082550e-01   5.851511e+01   4.031309e-01
  3.085540e-01   5.696504e+01   3.974639e-01
  3.088530e-01   5.790366e+01   4.058147e-01
  3.091520e-01   5.859034e+01   4.022104e-01
  3.094500e-01   5.788791e+01   4.085334e-01
  3.097490e-01   5.763752e+01   4.057974e-01
  3.100480e-01   5.749751e+01   4.022773e-01
  3.103470e-01   5.809647e+01   4.156540e-01
  3.106460e-01   5.759502e+01   4.017225e-01
  3.109450e-01   5.780337e+01   4.142786e-01
  3.112440e-01   5.860880e+01   4.101326e-01
  3.115430e-01   5.832832e+01   4.145318e-01
  3.118420e-01   5.866188e+01   4.203236e-01
  3.121410e-01   5.786413e+01   4.109631e-01
  3.124400e-01   5.830493e+01   4.200474e-01
  3.127390e-01   5.853763e+01   4.149519e-01
  3.130380e-01   5.799312e+01   4.219719e-01
  3.133360e-01   5.854068e+01   4.215708e-01
  3.136350e-01   5.742130e+01   4.168522e-01
  3.139340e-01   5.818619e+01   4.257956e-01
  3.142330e-01   5.876772e+01   4.213741e-01
  3.145320e-01   5.787649e+01   4.285619e-01
  3.148310e-01   5.764578e+01   4.227703e-01
  3.151300e-01   5.851084e+01   4.259306e-01
  3.154290e-01   5.823191e+01   4.298758e-01
  3.157280e-01   5.843448e+01   4.277616e-01
  3.160270e-01   5.803603e+01   4.346567e-01
  3.163260e-01   5.835620e+01   4.274749e-01
  3.166250e-01   5.760633e+01   4.330446e-01
  3.169230e-01   5.808816e+01   4.322557e-01
  3.172220e-01   5.787522e+01   4.363129e-01
  3.175210e-01   5.777146e+01   4.355430e-01
  3.178200e-01   5.751120e+01   4.315741e-01
  3.181190e-01   5.673033e+01   4.365551e-01
  3.184180e-01   5.788509e+01   4.363501e-01
  3.187170e-01   5.761623e+01   4.431100e-01
  3.190160e-01   5.811994e+01   4.438448e-01
  3.193150e-01   5.802324e+01   4.368705e-01
  3.196140e-01   5.687551e+01   4.438661e-01
  3.199130e-01   5.789811e+01   4.414176e-01
  3.202120e-01   5.762003e+01   4.475823e-01
  3.205100e-01   5.824104e+01   4.487521e-01
  3.208090e-01   5.762304e+01   4.431362e-01
  3.211080e-01   5.721149e+01   4.484728e-01
  3.214070e-01   5.842802e+01   4.454189e-01
  3.217060e-01   5.808787e+01   4.514752e-01
  3.220050e-01   5.798053e+01   4.481572e-01
  3.223040e-01   5.788346e+01   4.457456e-01
  3.226030e-01   5.798206e+01   4.574744e-01
  3.229020e-01   5.787657e+01   4.417287e-01
  3.232010e-01   5.828982e+01   4.556535e-01
  3.235000e-01   5.744052e+01   4.472959e-01
  3.237990e-01   5.841965e+01   4.544522e-01
  3.240970e-01   5.776444e+01   4.588093e-01
  3.243960e-01   5.880656e+01   4.534192e-01
  3.246950e-01   5.802947e+01   4.616430e-01
  3.249940e-01   5.784045e+01   4.530413e-01
  3.252930e-01   5.773740e+01   4.600334e-01
  3.255920e-01   5.803098e+01   4.639065e-01
  3.258910e-01   5.730782e+01   4.565527e-01
  3.261900e-01   5.734459e+01   4.638917e-01
  3.264890e-01   5.744417e+01   4.588637e-01
  3.267880e-01   5.654309e+01   4.588212e-01
  3.270870e-01   5.749156e+01   4.705946e-01
  3.273860e-01   5.731947e+01   4.642509e-01
  3.276850e-01   5.776120e+01   4.716968e-01
  3.279830e-01   5.821312e+01   4.664669e-01
  3.282820e-01   5.871738e+01   4.780252e-01
  3.285810e-01   5.716500e+01   4.697347e-01
  3.288800e-01   5.734345e+01   4.738643e-01
  3.291790e-01   5.681360e+01   4.678116e-01
  3.294780e-01   5.725298e+01   4.769592e-01
  3.297770e-01   5.672435e+01   4.772654e-01
  3.300760e-01   5.777063e+01   4.766138e-01
  3.303750e-01   5.735327e+01   4.824716e-01
  3.306740e-01   5.788154e+01   4.780660e-01
  3.309730e-01   5.777206e+01   4.863216e-01
  3.312720e-01   5.726417e+01   4.878894e-01
  3.315700e-01   5.807477e+01   4.824012e-01
  3.318690e-01   5.804071e+01   4.950089e-01
  3.321680e-01   5.834544e+01   4.850680e-01
  3.324670e-01   5.791084e+01   4.955621e-01
  3.327660e-01   5.788109e+01   4.926809e-01
  3.330650e-01   5.756840e+01   4.918939e-01
  3.333640e-01   5.728699e+01   4.985060e-01
  3.336630e-01   5.633897e+01   4.828719e-01
  3.339620e-01   5.789453e+01   5.040409e-01
  3.342610e-01   5.775653e+01   4.965744e-01
  3.345600e-01   5.734181e+01   4.998923e-01
  3.348590e-01   5.712410e+01   5.077948e-01
  3.351570e-01   5.754190e+01   4.939811e-01
  3.354560e-01   5.762884e+01   5.137248e-01
  3.357550e-01   5.723791e+01   4.954595e-01
  3.360540e-01   5.740420e+01   5.108705e-01
  3.363530e-01   5.695004e+01   5.150740e-01
  3.366520e-01   5.749081e+01   5.022803e-01
  3.369510e-01   5.732310e+01   5.232423e-01
  3.372500e-01   5.694959e+01   4.981797e-01
  3.375490e-01   5.706194e+01   5.194322e-01
  3.378480e-01   5.814956e+01   5.217568e-01
  3.381470e-01   5.770006e+01   5.184546e-01
  3.384460e-01   5.794891e+01   5.335534e-01
  3.387450e-01   5.706619e+01   5.081442e-01
  3.390430e-01   5.634172e+01   5.233905e-01
  3.393420e-01   5.739974e+01   5.255866e-01
  3.396410e-01   5.713605e+01   5.250464e-01
  3.399400e-01   5.767075e+01   5.429534e-01
  3.402390e-01   5.718543e+01   5.148708e-01
  3.405380e-01   5.686684e+01   5.362649e-01
  3.408370e-01   5.727097e+01   5.304232e-01
  3.411360e-01   5.819874e+01   5.382086e-01
  3.414350e-01   5.752762e+01   5.422792e-01
  3.417340e-01   5.822470e+01   5.376216e-01
  3.420330e-01   5.748852e+01   5.503373e-01
  3.423320e-01   5.773088e+01   5.360409e-01
  3.426300e-01   5.760203e+01   5.501147e-01
  3.429290e-01   5.674562e+01   5.437490e-01
  3.432280e-01   5.786178e+01   5.468157e-01
  3.435270e-01   5.787411e+01   5.657372e-01
  3.438260e-01   5.722982e+01   5.401444e-01
  3.441250e-01   5.721052e+01   5.592236e-01
  3.444240e-01   5.705387e+01   5.505581e-01
  3.447230e-01   5.647022e+01   5.524097e-01
  3.450220e-01   5.681359e+01   5.655123e-01
  3.453210e-01   5.668728e+01   5.487865e-01
  3.456200e-01   5.671749e+01   5.701474e-01
  3.459190e-01   5.716679e+01   5.590098e-01
  3.462170e-01   5.683697e+01   5.681708e-01
  3.465160e-01   5.741994e+01   5.702217e-01
  3.468150e-01   5.675735e+01   5.660754e-01
  3.471140e-01   5.703779e+01   5.824430e-01
  3.474130e-01   5.768609e+01   5.698381e-01
  3.477120e-01   5.885777e+01   5.916624e-01
  3.480110e-01   5.669968e+01   5.744262e-01
  3.483100e-01   5.609630e+01   5.731278e-01
  3.486090e-01   5.743041e+01   5.948225e-01
  3.489080e-01   5.708003e+01   5.781313e-01
  3.492070e-01   5.666624e+01   5.918166e-01
  3.495060e-01   5.758498e+01   5.852301e-01
  3.498040e-01   5.714349e+01   5.952769e-01
  3.501030e-01   5.697683e+01   5.953851e-01
  3.504020e-01   5.700706e+01   5.945659e-01
  3.507010e-01   5.759834e+01   6.118488e-01
  3.510000e-01   5.713088e+01   5.903917e-01
  3.512990e-01   5.726687e+01   6.100857e-01
  3.515980e-01   5.744255e+01   6.027912e-01
  3.518970e-01   5.637008e+01   6.105580e-01
  3.521960e-01   5.714181e+01   6.235054e-01
  3.524950e-01   5.651345e+01   5.968991e-01
  3.527940e-01   5.670602e+01   6.245020e-01
  3.530930e-01   5.889263e+01   6.197508e-01
  3.533920e-01   5.752162e+01   6.278366e-01
  3.536900e-01   5.777582e+01   6.315146e-01
  3.539890e-01   5.623514e+01   6.196545e-01
  3.542880e-01   5.663295e+01   6.369689e-01
  3.545870e-01   5.697848e+01   6.138440e-01
  3.548860e-01   5.553618e+01   6.272173e-01
  3.551850e-01   5.808552e+01   6.297667e-01
  3.554840e-01   5.666958e+01   6.335851e-01
  3.557830e-01   5.705445e+01   6.381275e-01
  3.560820e-01   5.725987e+01   6.175208e-01
  3.563810e-01   5.722391e+01   6.378721e-01
  3.566800e-01   5.643536e+01   6.185277e-01
  3.569790e-01   5.720964e+01   6.426427e-01
  3.572770e-01   5.687705e+01   6.395526e-01
  3.575760e-01   5.638330e+01   6.106296e-01
  3.578750e-01   5.705564e+01   6.543869e-01
  3.581740e-01   5.658280e+01   6.226920e-01
  3.584730e-01   5.853419e+01   6.628117e-01
  3.587720e-01   5.759550e+01   6.460404e-01
  3.590710e-01   5.718798e+01   6.425210e-01
  3.593700e-01   5.593095e+01   6.597943e-01
  3.596690e-01   5.574835e+01   6.307811e-01
  3.599680e-01   5.627930e+01   6.632118e-01
  3.602670e-01   5.608771e+01   6.449847e-01
  3.605660e-01   5.683381e+01   6.650984e-01
  3.608640e-01   5.664216e+01   6.810038e-01
  3.611630e-01   5.785903e+01   6.525362e-01
  3.614620e-01   5.718007e+01   6.887166e-01
  3.617610e-01   5.830116e+01   6.695094e-01
  3.620600e-01   5.645260e+01   6.813397e-01
  3.623590e-01   5.707466e+01   6.821239e-01
  3.626580e-01   5.709096e+01   6.822214e-01
  3.629570e-01   5.571737e+01   6.921011e-01
  3.632560e-01   5.716597e+01   6.711951e-01
  3.635550e-01   5.785036e+01   7.167189e-01
  3.638540e-01   5.712881e+01   6.945271e-01
  3.641530e-01   5.635530e+01   6.944754e-01
  3.644510e-01   5.635842e+01   7.246311e-01
  3.647500e-01   5.611545e+01   6.793020e-01
  3.650490e-01   5.660134e+01   7.244091e-01
  3.653480e-01   5.678460e+01   7.084252e-01
  3.656470e-01   5.705714e+01   7.185674e-01
  3.659460e-01   5.619317e+01   7.345042e-01
  3.662450e-01   5.680199e+01   7.068840e-01
  3.665440e-01   5.796778e+01   7.636599e-01
  3.668430e-01   5.646121e+01   7.131010e-01
  3.671420e-01   5.657382e+01   7.445857e-01
  3.674410e-01   5.597623e+01   7.312314e-01
  3.677400e-01   5.747319e+01   7.543998e-01
  3.680390e-01   5.754183e+01   7.841350e-01
  3.683370e-01   5.721793e+01   7.319409e-01
  3.686360e-01   5.732558e+01   7.739636e-01
  3.689350e-01   5.757100e+01   7.590259e-01
  3.692340e-01   5.621210e+01   7.706799e-01
  3.695330e-01   5.734066e+01   8.058584e-01
  3.698320e-01   5.631683e+01   7.448247e-01
  3.701310e-01   5.908751e+01   8.205015e-01
  3.704300e-01   5.839405e+01   7.768629e-01
  3.707290e-01   5.620166e+01   8.026353e-01
  3.710280e-01   5.714813e+01   8.045043e-01
  3.713270e-01   5.516795e+01   7.788697e-01
  3.716260e-01   5.734614e+01   8.419610e-01
  3.719240e-01   5.609195e+01   7.786044e-01
  3.722230e-01   5.497350e+01   8.270666e-01
  3.725220e-01   5.761066e+01   8.176045e-01
  3.728210e-01   5.538252e+01   8.194259e-01
  3.731200e-01   5.678123e+01   8.789833e-01
  3.734190e-01   5.720475e+01   8.049028e-01
  3.737180e-01   5.551104e+01   8.659868e-01
  3.740170e-01   5.751850e+01   8.297759e-01
  3.743160e-01   5.623331e+01   8.778957e-01
  3.746150e-01   5.613248e+01   8.708206e-01
  3.749140e-01   5.595557e+01   8.484937e-01
  3.752130e-01   5.591295e+01   9.089434e-01
  3.755110e-01   5.631869e+01   8.483617e-01
  3.758100e-01   5.535145e+01   9.043679e-01
  3.761090e-01   5.529409e+01   8.769110e-01
  3.764080e-01   5.580207e+01   9.045153e-01
  3.767070e-01   5.741360e+01   9.592946e-01
  3.770060e-01   5.645671e+01   8.733320e-01
  3.773050e-01   5.806109e+01   9.729695e-01
  3.776040e-01   5.761907e+01   9.263324e-01
  3.779030e-01   5.758278e+01   9.566618e-01
  3.782020e-01   5.798277e+01   1.036896e+00
  3.785010e-01   5.802997e+01   9.118530e-01
  3.788000e-01   5.644661e+01   1.018089e+00
  3.790990e-01   5.514605e+01   9.284321e-01
  3.793970e-01   5.519131e+01   9.970715e-01
  3.796960e-01   5.732923e+01   1.011395e+00
  3.799950e-01   5.662005e+01   9.866757e-01
  3.802940e-01   5.727169e+01   1.103216e+00
  3.805930e-01   5.698289e+01   9.597650e-01
  3.808920e-01   5.727773e+01   1.109525e+00
  3.811910e-01   5.534486e+01   1.008105e+00
  3.814900e-01   5.558120e+01   1.063183e+00
  3.817890e-01   5.778308e+01   1.183692e+00
  3.820880e-01   5.603991e+01   9.906551e-01
  3.823870e-01   5.612634e+01   1.174150e+00
  3.826860e-01   5.537864e+01   1.023427e+00
  3.829840e-01   5.584586e+01   1.194718e+00
  3.832830e-01   5.753431e+01   1.159062e+00
  3.835820e-01   5.449305e+01   1.101151e+00
  3.838810e-01   5.398683e+01   1.225392e+00
  3.841800e-01   5.619692e+01   1.105305e+00
  3.844790e-01   5.535719e+01   1.250073e+00
  3.847780e-01   5.601297e+01   1.165420e+00
  3.850770e-01   5.714161e+01   1.279646e+00
  3.853760e-01   5.618605e+01   1.353586e+00
  3.856750e-01   5.608572e+01   1.166177e+00
  3.859740e-01   5.674041e+01   1.384324e+00
  3.862730e-01   5.840925e+01   1.274594e+00
  3.865710e-01   5.782118e+01   1.397446e+00
  3.868700e-01   5.533941e+01   1.392214e+00
  3.871690e-01   5.590326e+01   1.316556e+00
  3.874680e-01   5.694599e+01   1.530165e+00
  3.877670e-01   5.603516e+01   1.340263e+00
  3.880660e-01   5.837385e+01   1.584048e+00
  3.883650e-01   5.423148e+01   1.446816e+00
  3.886640e-01   5.758101e+01   1.555675e+00
  3.889630e-01   5.504815e+01   1.655256e+00
  3.892620e-01   5.581486e+01   1.498689e+00
  3.895610e-01   5.490160e+01   1.698349e+00
  3.898600e-01   5.664087e+01   1.679031e+00
  3.901580e-01   5.425464e+01   1.712261e+00
  3.904570e-01   5.491661e+01   1.926010e+00
  3.907560e-01   5.600489e+01   1.715329e+00
  3.910550e-01   5.561961e+01   1.973866e+00
  3.913540e-01   5.554956e+01   1.972623e+00
  3.916530e-01   5.786121e+01   2.013249e+00
  3.919520e-01   5.650399e+01   2.584433e+00
  3.922510e-01   5.772111e+01   2.010810e+00
  3.925500e-01   5.384035e+01   2.605517e+00
  3.928490e-01   5.432369e+01   2.389153e+00
  3.931480e-01   5.737086e+01   2.689587e+00
  3.934470e-01   0.000000e+00   0.000000e+00
  3.937460e-01   5.510124e+01   2.635850e+00
creator: radaver
creator-version: 3725
header-file: /nas_data/SAXS_data/20151104Workshop/header/JH1_0013.txt
image-file: /nas_data/Pilatus1M/20151104_Workshop/JH1_0013.tif
angular-axis-file: /nas_data/SAXS_data/20151104Workshop/q20151029.dat
beamstop-mask-file: /nas_data/SAXS_data/20151104Workshop/fit2d20151031.msk
detector-response-file: none
beam-center-x: 949.7700
beam-center-y: 918.8000
unit-time: 1.0000
channel-first: 10
channel-last: 1315
Exposure time [s]: 1.093982
Transmitted Beam: 0.483302
Incident Beam: 0.483302
Code: JH1
Concentration [mg/ml]: 1
Run Number: 0013
