# Supplementary material for: SAXS analysis of a soluble cytosolic NgBR construct including extracellular and transmembrane domains
Source: PLoS One. 2018 Jan 18;13(1):e0191371. doi: 10.1371/journal.pone.0191371 (PMC5773207; doi:10.1371/journal.pone.0191371)
Supplement: S1 File — (ZIP) [file pone.0191371.s001.zip › JH1_0014.dat]

Sample:   c= 1.0000 mg/ml  Code: JH1
  3.656810e-03   2.267025e+04   4.139148e+01
  3.955720e-03   2.198980e+04   2.799790e+01
  4.254640e-03   1.908728e+04   2.337507e+01
  4.553560e-03   1.539530e+04   2.024033e+01
  4.852480e-03   1.249433e+04   1.707131e+01
  5.151400e-03   1.052146e+04   1.547575e+01
  5.450320e-03   8.694178e+03   1.336205e+01
  5.749240e-03   7.429500e+03   1.196794e+01
  6.048150e-03   6.347948e+03   1.084350e+01
  6.347070e-03   5.491451e+03   9.582020e+00
  6.645990e-03   4.791382e+03   8.911088e+00
  6.944910e-03   4.203998e+03   8.035843e+00
  7.243830e-03   3.751944e+03   7.356061e+00
  7.542750e-03   3.321453e+03   6.894930e+00
  7.841670e-03   3.006304e+03   6.194958e+00
  8.140580e-03   2.705493e+03   5.957921e+00
  8.439500e-03   2.464039e+03   5.480380e+00
  8.738420e-03   2.257056e+03   5.195117e+00
  9.037340e-03   2.073422e+03   4.814524e+00
  9.336260e-03   1.911636e+03   4.542933e+00
  9.635180e-03   1.759783e+03   4.346364e+00
  9.934100e-03   1.623609e+03   4.039379e+00
  1.023300e-02   1.493903e+03   3.970887e+00
  1.053190e-02   1.381506e+03   3.873062e+00
  1.083090e-02   1.278592e+03   3.726011e+00
  1.112980e-02   1.167205e+03   3.529715e+00
  1.142870e-02   1.090465e+03   3.392595e+00
  1.172760e-02   1.015079e+03   3.264123e+00
  1.202650e-02   9.324681e+02   3.119827e+00
  1.232540e-02   8.659487e+02   2.990014e+00
  1.262440e-02   8.062822e+02   2.831519e+00
  1.292330e-02   7.538772e+02   2.695722e+00
  1.322220e-02   6.923683e+02   2.583410e+00
  1.352110e-02   6.462041e+02   2.470715e+00
  1.382000e-02   6.048417e+02   2.366784e+00
  1.411900e-02   5.634026e+02   2.273152e+00
  1.441790e-02   5.289373e+02   2.186662e+00
  1.471680e-02   4.910083e+02   2.096795e+00
  1.501570e-02   4.632269e+02   1.994520e+00
  1.531460e-02   4.357351e+02   1.925695e+00
  1.561350e-02   4.071402e+02   1.828777e+00
  1.591250e-02   3.844515e+02   1.792748e+00
  1.621140e-02   3.645257e+02   1.715572e+00
  1.651030e-02   3.443701e+02   1.649934e+00
  1.680920e-02   3.241172e+02   1.600681e+00
  1.710810e-02   3.067684e+02   1.560521e+00
  1.740710e-02   2.900376e+02   1.495536e+00
  1.770600e-02   2.764453e+02   1.445398e+00
  1.800490e-02   2.640139e+02   1.401359e+00
  1.830380e-02   2.519068e+02   1.379757e+00
  1.860270e-02   2.394713e+02   1.319146e+00
  1.890170e-02   2.292254e+02   1.290617e+00
  1.920060e-02   2.162879e+02   1.241784e+00
  1.949950e-02   2.065559e+02   1.227501e+00
  1.979840e-02   1.998395e+02   1.184724e+00
  2.009730e-02   1.929236e+02   1.151275e+00
  2.039620e-02   1.847016e+02   1.124433e+00
  2.069520e-02   1.793229e+02   1.101967e+00
  2.099410e-02   1.721274e+02   1.087455e+00
  2.129300e-02   1.683254e+02   1.047197e+00
  2.159190e-02   1.608362e+02   1.058912e+00
  2.189080e-02   1.559323e+02   1.048464e+00
  2.218980e-02   1.518167e+02   1.052356e+00
  2.248870e-02   1.453416e+02   1.048040e+00
  2.278760e-02   1.424399e+02   1.027303e+00
  2.308650e-02   1.362200e+02   1.035542e+00
  2.338540e-02   1.336557e+02   1.023618e+00
  2.368430e-02   1.286325e+02   9.859572e-01
  2.398330e-02   1.264421e+02   9.997692e-01
  2.428220e-02   1.238789e+02   9.675680e-01
  2.458110e-02   1.201817e+02   9.850632e-01
  2.488000e-02   1.170461e+02   9.461994e-01
  2.517890e-02   1.167421e+02   9.336974e-01
  2.547790e-02   1.130290e+02   9.317085e-01
  2.577680e-02   1.121122e+02   9.204693e-01
  2.607570e-02   1.092657e+02   9.160667e-01
  2.637460e-02   1.067617e+02   8.982361e-01
  2.667350e-02   1.044657e+02   8.662871e-01
  2.697250e-02   1.043040e+02   8.389269e-01
  2.727140e-02   1.014290e+02   7.965816e-01
  2.757030e-02   1.008056e+02   7.954480e-01
  2.786920e-02   9.847774e+01   7.772244e-01
  2.816810e-02   9.819117e+01   7.637925e-01
  2.846700e-02   9.684793e+01   7.491851e-01
  2.876600e-02   9.416054e+01   7.298170e-01
  2.906490e-02   9.383433e+01   7.307429e-01
  2.936380e-02   9.138254e+01   7.157633e-01
  2.966270e-02   9.002444e+01   7.052124e-01
  2.996160e-02   9.012777e+01   7.066508e-01
  3.026060e-02   8.958168e+01   6.934115e-01
  3.055950e-02   8.928509e+01   6.912814e-01
  3.085840e-02   8.706263e+01   6.797413e-01
  3.115730e-02   8.689293e+01   6.762352e-01
  3.145620e-02   8.514329e+01   6.629602e-01
  3.175510e-02   8.485331e+01   6.636460e-01
  3.205410e-02   8.397719e+01   6.566131e-01
  3.235300e-02   8.362405e+01   6.525765e-01
  3.265190e-02   8.293869e+01   6.379711e-01
  3.295080e-02   8.246882e+01   6.403329e-01
  3.324970e-02   8.104241e+01   6.339375e-01
  3.354870e-02   8.042189e+01   6.298549e-01
  3.384760e-02   8.137571e+01   6.262635e-01
  3.414650e-02   7.983341e+01   6.203004e-01
  3.444540e-02   8.026563e+01   6.134300e-01
  3.474430e-02   7.868827e+01   6.127173e-01
  3.504330e-02   7.913273e+01   6.068311e-01
  3.534220e-02   7.745279e+01   6.010959e-01
  3.564110e-02   7.850450e+01   6.044175e-01
  3.594000e-02   7.692487e+01   5.868538e-01
  3.623890e-02   7.730005e+01   5.982911e-01
  3.653780e-02   7.611198e+01   5.776179e-01
  3.683680e-02   7.530740e+01   5.820321e-01
  3.713570e-02   7.541949e+01   5.831598e-01
  3.743460e-02   7.616621e+01   5.764876e-01
  3.773350e-02   7.520277e+01   5.721697e-01
  3.803240e-02   7.411246e+01   5.815649e-01
  3.833140e-02   7.427180e+01   5.960273e-01
  3.863030e-02   7.494632e+01   6.080349e-01
  3.892920e-02   7.380616e+01   6.018229e-01
  3.922810e-02   7.383186e+01   6.042866e-01
  3.952700e-02   7.301953e+01   5.970584e-01
  3.982600e-02   7.375885e+01   6.087878e-01
  4.012490e-02   7.297255e+01   5.960966e-01
  4.042380e-02   7.289376e+01   6.036039e-01
  4.072270e-02   7.327190e+01   6.027802e-01
  4.102160e-02   7.179416e+01   5.958894e-01
  4.132050e-02   7.191813e+01   5.971858e-01
  4.161950e-02   7.109963e+01   5.876404e-01
  4.191840e-02   7.087692e+01   5.944093e-01
  4.221730e-02   7.232356e+01   5.926767e-01
  4.251620e-02   7.084202e+01   5.942629e-01
  4.281510e-02   6.970673e+01   5.803657e-01
  4.311410e-02   7.120799e+01   5.873336e-01
  4.341300e-02   7.094250e+01   5.892673e-01
  4.371190e-02   7.121957e+01   5.888933e-01
  4.401080e-02   6.952990e+01   5.818656e-01
  4.430970e-02   7.063851e+01   5.820033e-01
  4.460860e-02   7.052500e+01   5.822748e-01
  4.490760e-02   6.861952e+01   5.758220e-01
  4.520650e-02   6.974779e+01   5.761330e-01
  4.550540e-02   6.921738e+01   5.768515e-01
  4.580430e-02   6.995255e+01   5.777061e-01
  4.610320e-02   6.959783e+01   5.733510e-01
  4.640220e-02   6.991923e+01   5.790325e-01
  4.670110e-02   6.909048e+01   5.670206e-01
  4.700000e-02   6.908910e+01   5.691215e-01
  4.729890e-02   6.799190e+01   5.666976e-01
  4.759780e-02   6.874581e+01   5.691198e-01
  4.789680e-02   6.905325e+01   5.668678e-01
  4.819570e-02   6.868398e+01   5.646551e-01
  4.849460e-02   6.749642e+01   5.618268e-01
  4.879350e-02   6.838149e+01   5.593028e-01
  4.909240e-02   6.792622e+01   5.650130e-01
  4.939130e-02   6.765219e+01   5.543027e-01
  4.969030e-02   6.754433e+01   5.558687e-01
  4.998920e-02   6.802008e+01   5.571488e-01
  5.028810e-02   6.695080e+01   5.507603e-01
  5.058700e-02   6.728002e+01   5.561282e-01
  5.088590e-02   6.746428e+01   5.476401e-01
  5.118490e-02   6.738118e+01   5.545260e-01
  5.148380e-02   6.776241e+01   5.534253e-01
  5.178270e-02   6.727565e+01   5.443184e-01
  5.208160e-02   6.679196e+01   5.481384e-01
  5.238050e-02   6.628034e+01   5.402770e-01
  5.267940e-02   6.646601e+01   5.487626e-01
  5.297840e-02   6.733572e+01   5.451972e-01
  5.327730e-02   6.715396e+01   5.419344e-01
  5.357620e-02   6.736373e+01   5.446747e-01
  5.387510e-02   6.740171e+01   5.416807e-01
  5.417400e-02   6.678702e+01   5.442444e-01
  5.447300e-02   6.651784e+01   5.350441e-01
  5.477190e-02   6.668392e+01   5.369361e-01
  5.507080e-02   6.612188e+01   5.346685e-01
  5.536970e-02   6.595444e+01   5.321676e-01
  5.566860e-02   6.688367e+01   5.395950e-01
  5.596760e-02   6.660704e+01   5.323795e-01
  5.626650e-02   6.642248e+01   5.340525e-01
  5.656540e-02   6.615179e+01   5.311555e-01
  5.686430e-02   6.780044e+01   5.347244e-01
  5.716320e-02   6.549781e+01   5.220814e-01
  5.746210e-02   6.605402e+01   5.295688e-01
  5.776110e-02   6.551495e+01   5.291902e-01
  5.806000e-02   6.583617e+01   5.222791e-01
  5.835890e-02   6.656220e+01   5.257277e-01
  5.865780e-02   6.632745e+01   5.219399e-01
  5.895670e-02   6.505999e+01   5.267541e-01
  5.925570e-02   6.629314e+01   5.195509e-01
  5.955460e-02   6.540726e+01   5.228733e-01
  5.985350e-02   6.611807e+01   5.183062e-01
  6.015240e-02   6.555777e+01   5.177783e-01
  6.045130e-02   6.517949e+01   5.168420e-01
  6.075020e-02   6.576442e+01   5.141612e-01
  6.104920e-02   6.548146e+01   5.169178e-01
  6.134810e-02   6.551687e+01   5.176168e-01
  6.164700e-02   6.543701e+01   5.091026e-01
  6.194590e-02   6.486256e+01   5.150256e-01
  6.224480e-02   6.535952e+01   5.056309e-01
  6.254380e-02   6.587132e+01   5.162291e-01
  6.284270e-02   6.610991e+01   5.188324e-01
  6.314160e-02   6.461707e+01   5.006819e-01
  6.344050e-02   6.504374e+01   5.097121e-01
  6.373940e-02   6.556211e+01   5.032975e-01
  6.403840e-02   6.493441e+01   5.087461e-01
  6.433730e-02   6.478338e+01   5.028771e-01
  6.463620e-02   6.440584e+01   4.973165e-01
  6.493510e-02   6.495089e+01   5.104284e-01
  6.523400e-02   6.548745e+01   5.019854e-01
  6.553290e-02   6.442737e+01   5.004605e-01
  6.583190e-02   6.540903e+01   5.021964e-01
  6.613080e-02   6.397185e+01   4.921494e-01
  6.642970e-02   6.523849e+01   5.062117e-01
  6.672860e-02   6.546005e+01   4.963512e-01
  6.702750e-02   6.461705e+01   4.981312e-01
  6.732650e-02   6.510771e+01   4.964994e-01
  6.762540e-02   6.408165e+01   4.925715e-01
  6.792430e-02   6.414909e+01   4.948179e-01
  6.822320e-02   6.411487e+01   4.868797e-01
  6.852210e-02   6.448828e+01   4.956240e-01
  6.882110e-02   6.441307e+01   4.913879e-01
  6.912000e-02   6.470827e+01   4.920248e-01
  6.941890e-02   6.531438e+01   4.909330e-01
  6.971780e-02   6.521284e+01   4.900729e-01
  7.001670e-02   6.466387e+01   4.943091e-01
  7.031560e-02   6.388401e+01   4.845820e-01
  7.061460e-02   6.505448e+01   4.894774e-01
  7.091350e-02   6.414168e+01   4.846164e-01
  7.121240e-02   6.458301e+01   4.825544e-01
  7.151130e-02   6.394479e+01   4.862335e-01
  7.181020e-02   6.447080e+01   4.816756e-01
  7.210920e-02   6.442289e+01   4.847390e-01
  7.240810e-02   6.398998e+01   4.785108e-01
  7.270700e-02   6.420753e+01   4.853356e-01
  7.300590e-02   6.459315e+01   4.821324e-01
  7.330480e-02   6.377247e+01   4.736769e-01
  7.360370e-02   6.456138e+01   4.824736e-01
  7.390270e-02   6.487840e+01   4.782120e-01
  7.420160e-02   6.450574e+01   4.841169e-01
  7.450050e-02   6.405844e+01   4.734172e-01
  7.479940e-02   6.440576e+01   4.760230e-01
  7.509830e-02   6.407944e+01   4.788452e-01
  7.539730e-02   6.410491e+01   4.718446e-01
  7.569620e-02   6.449135e+01   4.741370e-01
  7.599510e-02   6.429338e+01   4.764957e-01
  7.629400e-02   6.415773e+01   4.698845e-01
  7.659290e-02   6.501154e+01   4.773683e-01
  7.689190e-02   6.468426e+01   4.718086e-01
  7.719080e-02   6.396549e+01   4.717650e-01
  7.748970e-02   6.439804e+01   4.699085e-01
  7.778860e-02   6.454251e+01   4.734523e-01
  7.808750e-02   6.412735e+01   4.684949e-01
  7.838640e-02   6.348522e+01   4.636305e-01
  7.868540e-02   6.490750e+01   4.700605e-01
  7.898430e-02   6.442211e+01   4.657885e-01
  7.928320e-02   6.386453e+01   4.692371e-01
  7.958210e-02   6.391812e+01   4.606898e-01
  7.988100e-02   6.423348e+01   4.671928e-01
  8.018000e-02   6.436127e+01   4.651541e-01
  8.047890e-02   6.504227e+01   4.671931e-01
  8.077780e-02   6.443752e+01   4.641923e-01
  8.107670e-02   6.374718e+01   4.592669e-01
  8.137560e-02   6.383418e+01   4.628340e-01
  8.167450e-02   6.465452e+01   4.629294e-01
  8.197350e-02   6.401750e+01   4.578405e-01
  8.227240e-02   6.494788e+01   4.656151e-01
  8.257130e-02   6.458272e+01   4.547628e-01
  8.287020e-02   6.421689e+01   4.625789e-01
  8.316910e-02   6.397730e+01   4.584920e-01
  8.346810e-02   6.466246e+01   4.565939e-01
  8.376700e-02   6.433300e+01   4.617769e-01
  8.406590e-02   6.484121e+01   4.541351e-01
  8.436480e-02   6.431232e+01   4.592917e-01
  8.466370e-02   6.463648e+01   4.545670e-01
  8.496270e-02   6.393204e+01   4.627778e-01
  8.526160e-02   6.426183e+01   4.786206e-01
  8.556050e-02   6.491546e+01   4.815030e-01
  8.585940e-02   6.465795e+01   4.865628e-01
  8.615830e-02   6.326659e+01   4.812992e-01
  8.645720e-02   6.407633e+01   4.891323e-01
  8.675620e-02   6.388240e+01   4.908225e-01
  8.705510e-02   6.493927e+01   4.938812e-01
  8.735400e-02   6.378542e+01   4.919249e-01
  8.765290e-02   6.405821e+01   4.934714e-01
  8.795180e-02   6.364961e+01   4.959024e-01
  8.825080e-02   6.517395e+01   4.972504e-01
  8.854970e-02   6.415897e+01   4.999316e-01
  8.884860e-02   6.387370e+01   4.967746e-01
  8.914750e-02   6.397546e+01   5.033850e-01
  8.944640e-02   6.432666e+01   5.011014e-01
  8.974530e-02   6.363015e+01   4.943126e-01
  9.004430e-02   6.851832e+01   5.108757e-01
  9.034320e-02   6.356339e+01   4.746710e-01
  9.064210e-02   6.453352e+01   4.773848e-01
  9.094100e-02   6.399987e+01   4.655059e-01
  9.123990e-02   6.415605e+01   4.648257e-01
  9.153890e-02   6.352881e+01   4.650414e-01
  9.183780e-02   6.386774e+01   4.629556e-01
  9.213670e-02   6.437017e+01   4.631307e-01
  9.243560e-02   6.472081e+01   4.631667e-01
  9.273450e-02   6.468967e+01   4.590460e-01
  9.303350e-02   6.336411e+01   4.603098e-01
  9.333240e-02   6.417294e+01   4.529341e-01
  9.363130e-02   6.352270e+01   4.541044e-01
  9.393020e-02   6.387380e+01   4.530284e-01
  9.422910e-02   6.428532e+01   4.556493e-01
  9.452800e-02   6.385382e+01   4.552864e-01
  9.482700e-02   6.437959e+01   4.469081e-01
  9.512590e-02   6.396008e+01   4.537203e-01
  9.542480e-02   6.398497e+01   4.488654e-01
  9.572370e-02   6.348115e+01   4.470947e-01
  9.602260e-02   6.403650e+01   4.513083e-01
  9.632160e-02   6.348422e+01   4.416194e-01
  9.662050e-02   6.352839e+01   4.443088e-01
  9.691940e-02   6.341341e+01   4.439065e-01
  9.721830e-02   6.423381e+01   4.442189e-01
  9.751720e-02   6.418724e+01   4.462400e-01
  9.781610e-02   6.309294e+01   4.381243e-01
  9.811510e-02   6.314176e+01   4.425909e-01
  9.841400e-02   6.361512e+01   4.371270e-01
  9.871290e-02   6.449285e+01   4.433153e-01
  9.901180e-02   6.399804e+01   4.426837e-01
  9.931070e-02   6.353891e+01   4.372128e-01
  9.960970e-02   6.315945e+01   4.390628e-01
  9.990860e-02   6.344868e+01   4.327869e-01
  1.002070e-01   6.399019e+01   4.387626e-01
  1.005060e-01   6.411489e+01   4.367625e-01
  1.008050e-01   6.411654e+01   4.391956e-01
  1.011040e-01   6.349402e+01   4.309262e-01
  1.014030e-01   6.420736e+01   4.353667e-01
  1.017020e-01   6.453171e+01   4.406153e-01
  1.020010e-01   6.372188e+01   4.330415e-01
  1.023000e-01   6.446138e+01   4.335259e-01
  1.025990e-01   6.422237e+01   4.317232e-01
  1.028980e-01   6.479549e+01   4.353203e-01
  1.031970e-01   6.437289e+01   4.362685e-01
  1.034960e-01   6.449905e+01   4.287189e-01
  1.037950e-01   6.430653e+01   4.320060e-01
  1.040930e-01   6.360616e+01   4.260625e-01
  1.043920e-01   6.369624e+01   4.302818e-01
  1.046910e-01   6.430643e+01   4.316743e-01
  1.049900e-01   6.392951e+01   4.245864e-01
  1.052890e-01   6.347427e+01   4.265883e-01
  1.055880e-01   6.320401e+01   4.240734e-01
  1.058870e-01   6.409927e+01   4.286833e-01
  1.061860e-01   6.461081e+01   4.262071e-01
  1.064850e-01   6.385902e+01   4.243522e-01
  1.067840e-01   6.422833e+01   4.278183e-01
  1.070830e-01   6.393134e+01   4.233306e-01
  1.073820e-01   6.406715e+01   4.222169e-01
  1.076800e-01   6.331445e+01   4.194206e-01
  1.079790e-01   6.372671e+01   4.226526e-01
  1.082780e-01   6.377021e+01   4.246914e-01
  1.085770e-01   6.425857e+01   4.173514e-01
  1.088760e-01   6.399166e+01   4.222791e-01
  1.091750e-01   6.366981e+01   4.196712e-01
  1.094740e-01   6.435913e+01   4.228666e-01
  1.097730e-01   6.434398e+01   4.203514e-01
  1.100720e-01   6.363855e+01   4.141464e-01
  1.103710e-01   6.410629e+01   4.220352e-01
  1.106700e-01   6.344606e+01   4.138149e-01
  1.109690e-01   6.448657e+01   4.229742e-01
  1.112670e-01   6.324405e+01   4.113962e-01
  1.115660e-01   6.425572e+01   4.158533e-01
  1.118650e-01   6.432189e+01   4.199741e-01
  1.121640e-01   6.334685e+01   4.108584e-01
  1.124630e-01   6.288354e+01   4.105128e-01
  1.127620e-01   6.351063e+01   4.125546e-01
  1.130610e-01   6.424490e+01   4.143453e-01
  1.133600e-01   6.347131e+01   4.165839e-01
  1.136590e-01   6.389076e+01   4.077589e-01
  1.139580e-01   6.460942e+01   4.146403e-01
  1.142570e-01   6.361508e+01   4.111478e-01
  1.145560e-01   6.433281e+01   4.140434e-01
  1.148550e-01   6.399575e+01   4.117974e-01
  1.151530e-01   6.422397e+01   4.071419e-01
  1.154520e-01   6.391141e+01   4.112376e-01
  1.157510e-01   6.404277e+01   4.071237e-01
  1.160500e-01   6.389264e+01   4.129158e-01
  1.163490e-01   6.400395e+01   4.070003e-01
  1.166480e-01   6.362548e+01   4.086035e-01
  1.169470e-01   6.384241e+01   4.070443e-01
  1.172460e-01   6.379187e+01   4.074433e-01
  1.175450e-01   6.375303e+01   4.039941e-01
  1.178440e-01   6.404744e+01   4.049258e-01
  1.181430e-01   6.354300e+01   4.063679e-01
  1.184420e-01   6.378190e+01   4.049094e-01
  1.187400e-01   6.398412e+01   4.041783e-01
  1.190390e-01   6.413517e+01   4.038373e-01
  1.193380e-01   6.406397e+01   4.036131e-01
  1.196370e-01   6.432942e+01   4.066436e-01
  1.199360e-01   6.420665e+01   4.021723e-01
  1.202350e-01   6.400679e+01   4.045233e-01
  1.205340e-01   6.435812e+01   4.031843e-01
  1.208330e-01   6.451789e+01   4.023420e-01
  1.211320e-01   6.443321e+01   4.053205e-01
  1.214310e-01   6.429608e+01   3.982269e-01
  1.217300e-01   6.338225e+01   4.009207e-01
  1.220290e-01   6.378092e+01   4.008368e-01
  1.223270e-01   6.424185e+01   3.996272e-01
  1.226260e-01   6.453689e+01   4.000178e-01
  1.229250e-01   6.361941e+01   3.956097e-01
  1.232240e-01   6.425693e+01   4.012611e-01
  1.235230e-01   6.406717e+01   3.998735e-01
  1.238220e-01   6.436938e+01   3.974176e-01
  1.241210e-01   6.446439e+01   3.992694e-01
  1.244200e-01   6.414217e+01   3.946706e-01
  1.247190e-01   6.439101e+01   4.000908e-01
  1.250180e-01   6.375182e+01   3.932152e-01
  1.253170e-01   6.436592e+01   3.958675e-01
  1.256160e-01   6.460438e+01   3.991806e-01
  1.259140e-01   6.443140e+01   3.958139e-01
  1.262130e-01   6.465511e+01   3.965004e-01
  1.265120e-01   6.453179e+01   3.933476e-01
  1.268110e-01   6.415746e+01   3.929538e-01
  1.271100e-01   6.456769e+01   3.977711e-01
  1.274090e-01   6.478392e+01   3.951194e-01
  1.277080e-01   6.387530e+01   3.910936e-01
  1.280070e-01   6.456763e+01   3.919674e-01
  1.283060e-01   6.340731e+01   3.899054e-01
  1.286050e-01   6.370194e+01   3.935669e-01
  1.289040e-01   6.452321e+01   3.891462e-01
  1.292030e-01   6.414061e+01   3.929022e-01
  1.295020e-01   6.392278e+01   3.885399e-01
  1.298000e-01   6.354942e+01   3.881320e-01
  1.300990e-01   6.454123e+01   3.887180e-01
  1.303980e-01   6.424393e+01   3.885445e-01
  1.306970e-01   6.413907e+01   3.911574e-01
  1.309960e-01   6.440199e+01   3.897500e-01
  1.312950e-01   6.371626e+01   3.874277e-01
  1.315940e-01   6.427374e+01   3.848244e-01
  1.318930e-01   6.450578e+01   3.883706e-01
  1.321920e-01   6.437233e+01   3.877289e-01
  1.324910e-01   6.496210e+01   3.904675e-01
  1.327900e-01   6.434133e+01   3.864431e-01
  1.330890e-01   6.365804e+01   3.839143e-01
  1.333870e-01   6.419294e+01   3.852879e-01
  1.336860e-01   6.396039e+01   3.838852e-01
  1.339850e-01   6.427805e+01   3.834371e-01
  1.342840e-01   6.393282e+01   3.852144e-01
  1.345830e-01   6.475990e+01   3.862771e-01
  1.348820e-01   6.470691e+01   3.861190e-01
  1.351810e-01   6.418970e+01   3.797410e-01
  1.354800e-01   6.573546e+01   3.887020e-01
  1.357790e-01   6.460475e+01   3.830217e-01
  1.360780e-01   6.344222e+01   3.811667e-01
  1.363770e-01   6.431455e+01   3.833140e-01
  1.366760e-01   6.464107e+01   3.863940e-01
  1.369740e-01   6.468259e+01   4.002066e-01
  1.372730e-01   6.350618e+01   3.986459e-01
  1.375720e-01   6.400366e+01   4.095317e-01
  1.378710e-01   6.403341e+01   4.113420e-01
  1.381700e-01   6.387980e+01   4.125831e-01
  1.384690e-01   6.413759e+01   4.205947e-01
  1.387680e-01   6.374106e+01   4.078431e-01
  1.390670e-01   6.435265e+01   3.981423e-01
  1.393660e-01   6.396943e+01   3.961810e-01
  1.396650e-01   6.366355e+01   3.924395e-01
  1.399640e-01   6.481316e+01   3.969848e-01
  1.402630e-01   6.420189e+01   3.869761e-01
  1.405620e-01   6.462095e+01   3.926240e-01
  1.408600e-01   6.438859e+01   3.906862e-01
  1.411590e-01   6.433218e+01   3.914987e-01
  1.414580e-01   6.428704e+01   3.918558e-01
  1.417570e-01   6.478161e+01   3.858715e-01
  1.420560e-01   6.472862e+01   3.902502e-01
  1.423550e-01   6.410226e+01   3.857245e-01
  1.426540e-01   6.377879e+01   3.812533e-01
  1.429530e-01   6.471318e+01   3.831128e-01
  1.432520e-01   6.394433e+01   3.778928e-01
  1.435510e-01   6.464465e+01   3.826802e-01
  1.438500e-01   6.479348e+01   3.790518e-01
  1.441490e-01   6.478425e+01   3.781382e-01
  1.444470e-01   6.456779e+01   3.799552e-01
  1.447460e-01   6.430263e+01   3.754166e-01
  1.450450e-01   6.545991e+01   3.825710e-01
  1.453440e-01   6.491071e+01   3.750185e-01
  1.456430e-01   6.464789e+01   3.779609e-01
  1.459420e-01   6.403430e+01   3.755048e-01
  1.462410e-01   6.445068e+01   3.749795e-01
  1.465400e-01   6.433135e+01   3.759368e-01
  1.468390e-01   6.438254e+01   3.713663e-01
  1.471380e-01   6.394086e+01   3.730630e-01
  1.474370e-01   6.359691e+01   3.727029e-01
  1.477360e-01   6.522932e+01   3.763696e-01
  1.480340e-01   6.433912e+01   3.701933e-01
  1.483330e-01   6.425470e+01   3.783618e-01
  1.486320e-01   6.545194e+01   3.914509e-01
  1.489310e-01   6.496191e+01   3.916852e-01
  1.492300e-01   6.502606e+01   3.913896e-01
  1.495290e-01   6.417247e+01   3.912592e-01
  1.498280e-01   6.440043e+01   3.964849e-01
  1.501270e-01   6.499950e+01   3.998777e-01
  1.504260e-01   6.470143e+01   3.936146e-01
  1.507250e-01   6.552438e+01   4.020128e-01
  1.510240e-01   6.536802e+01   4.004885e-01
  1.513230e-01   6.490192e+01   4.043439e-01
  1.516210e-01   6.503109e+01   4.004966e-01
  1.519200e-01   6.506808e+01   4.006105e-01
  1.522190e-01   6.508197e+01   4.076310e-01
  1.525180e-01   6.520896e+01   4.031548e-01
  1.528170e-01   6.445960e+01   4.062266e-01
  1.531160e-01   6.450390e+01   4.031022e-01
  1.534150e-01   6.486584e+01   3.984301e-01
  1.537140e-01   6.465542e+01   3.910046e-01
  1.540130e-01   6.468977e+01   3.846631e-01
  1.543120e-01   6.491475e+01   3.855649e-01
  1.546110e-01   6.503690e+01   3.833801e-01
  1.549100e-01   6.397441e+01   3.804632e-01
  1.552090e-01   6.512207e+01   3.859463e-01
  1.555070e-01   6.516955e+01   3.768475e-01
  1.558060e-01   6.493389e+01   3.814826e-01
  1.561050e-01   6.484542e+01   3.774359e-01
  1.564040e-01   6.484377e+01   3.789766e-01
  1.567030e-01   6.462483e+01   3.763560e-01
  1.570020e-01   6.477266e+01   3.748345e-01
  1.573010e-01   6.445122e+01   3.773856e-01
  1.576000e-01   6.532292e+01   3.740686e-01
  1.578990e-01   6.498352e+01   3.750138e-01
  1.581980e-01   6.491026e+01   3.730968e-01
  1.584970e-01   6.449393e+01   3.716874e-01
  1.587960e-01   6.463394e+01   3.755123e-01
  1.590940e-01   6.451254e+01   3.698588e-01
  1.593930e-01   6.444751e+01   3.684339e-01
  1.596920e-01   6.438726e+01   3.692924e-01
  1.599910e-01   6.491866e+01   3.724872e-01
  1.602900e-01   6.466714e+01   3.711357e-01
  1.605890e-01   6.472058e+01   3.657639e-01
  1.608880e-01   6.439816e+01   3.672707e-01
  1.611870e-01   6.444310e+01   3.663847e-01
  1.614860e-01   6.472121e+01   3.675799e-01
  1.617850e-01   6.469844e+01   3.643090e-01
  1.620840e-01   6.434355e+01   3.633084e-01
  1.623830e-01   6.445830e+01   3.652219e-01
  1.626810e-01   6.415100e+01   3.621750e-01
  1.629800e-01   6.502343e+01   3.607461e-01
  1.632790e-01   6.402136e+01   3.590987e-01
  1.635780e-01   6.481057e+01   3.624664e-01
  1.638770e-01   6.491662e+01   3.651210e-01
  1.641760e-01   6.466803e+01   3.626517e-01
  1.644750e-01   6.428953e+01   3.608129e-01
  1.647740e-01   6.445309e+01   3.608850e-01
  1.650730e-01   6.488430e+01   3.634533e-01
  1.653720e-01   6.470819e+01   3.625692e-01
  1.656710e-01   6.460230e+01   3.601488e-01
  1.659700e-01   6.412348e+01   3.603466e-01
  1.662680e-01   6.475544e+01   3.607671e-01
  1.665670e-01   6.445309e+01   3.608850e-01
  1.668660e-01   6.404656e+01   3.563315e-01
  1.671650e-01   6.499825e+01   3.618280e-01
  1.674640e-01   6.461996e+01   3.600068e-01
  1.677630e-01   6.442343e+01   3.575660e-01
  1.680620e-01   6.490015e+01   3.611700e-01
  1.683610e-01   6.420377e+01   3.536284e-01
  1.686600e-01   6.503544e+01   3.607795e-01
  1.689590e-01   6.469793e+01   3.562746e-01
  1.692580e-01   6.430744e+01   3.550135e-01
  1.695570e-01   6.429718e+01   3.594883e-01
  1.698560e-01   6.461008e+01   3.543805e-01
  1.701540e-01   6.460408e+01   3.571304e-01
  1.704530e-01   6.407572e+01   3.527305e-01
  1.707520e-01   6.423299e+01   3.533448e-01
  1.710510e-01   6.469933e+01   3.575804e-01
  1.713500e-01   6.474845e+01   3.542135e-01
  1.716490e-01   6.443959e+01   3.561177e-01
  1.719480e-01   6.417015e+01   3.497699e-01
  1.722470e-01   6.461165e+01   3.532960e-01
  1.725460e-01   6.396391e+01   3.531493e-01
  1.728450e-01   6.478905e+01   3.530594e-01
  1.731440e-01   6.470583e+01   3.533728e-01
  1.734430e-01   6.439038e+01   3.493137e-01
  1.737410e-01   6.381725e+01   3.512971e-01
  1.740400e-01   6.459125e+01   3.526997e-01
  1.743390e-01   6.477045e+01   3.506951e-01
  1.746380e-01   6.429436e+01   3.509949e-01
  1.749370e-01   6.465673e+01   3.496849e-01
  1.752360e-01   6.469867e+01   3.520967e-01
  1.755350e-01   6.426929e+01   3.500400e-01
  1.758340e-01   6.501822e+01   3.473733e-01
  1.761330e-01   6.397628e+01   3.501256e-01
  1.764320e-01   6.436731e+01   3.463111e-01
  1.767310e-01   6.392359e+01   3.494501e-01
  1.770300e-01   6.470266e+01   3.478990e-01
  1.773280e-01   6.458194e+01   3.489590e-01
  1.776270e-01   6.412079e+01   3.465027e-01
  1.779260e-01   6.460249e+01   3.462610e-01
  1.782250e-01   6.424631e+01   3.480511e-01
  1.785240e-01   6.374651e+01   3.434536e-01
  1.788230e-01   6.457886e+01   3.473941e-01
  1.791220e-01   6.467735e+01   3.481758e-01
  1.794210e-01   6.438405e+01   3.441571e-01
  1.797200e-01   6.422760e+01   3.452548e-01
  1.800190e-01   6.424786e+01   3.429590e-01
  1.803180e-01   6.396591e+01   3.457415e-01
  1.806170e-01   6.408434e+01   3.431880e-01
  1.809160e-01   6.361077e+01   3.412544e-01
  1.812140e-01   6.359852e+01   3.420511e-01
  1.815130e-01   6.390671e+01   3.423792e-01
  1.818120e-01   6.432746e+01   3.448463e-01
  1.821110e-01   6.398401e+01   3.399559e-01
  1.824100e-01   6.420939e+01   3.430226e-01
  1.827090e-01   6.419307e+01   3.423156e-01
  1.830080e-01   6.433189e+01   3.428512e-01
  1.833070e-01   6.383884e+01   3.390842e-01
  1.836060e-01   6.400923e+01   3.387301e-01
  1.839050e-01   6.400759e+01   3.426493e-01
  1.842040e-01   6.410515e+01   3.401151e-01
  1.845030e-01   6.420455e+01   3.395688e-01
  1.848010e-01   6.431492e+01   3.416514e-01
  1.851000e-01   6.383606e+01   3.357329e-01
  1.853990e-01   6.382774e+01   3.406824e-01
  1.856980e-01   6.376724e+01   3.380892e-01
  1.859970e-01   6.338117e+01   3.357922e-01
  1.862960e-01   6.382959e+01   3.384150e-01
  1.865950e-01   6.432744e+01   3.379715e-01
  1.868940e-01   6.408610e+01   3.412071e-01
  1.871930e-01   6.379110e+01   3.332867e-01
  1.874920e-01   6.370290e+01   3.361689e-01
  1.877910e-01   6.409509e+01   3.370440e-01
  1.880900e-01   6.399052e+01   3.367689e-01
  1.883880e-01   6.397542e+01   3.384801e-01
  1.886870e-01   6.410563e+01   3.327302e-01
  1.889860e-01   6.425117e+01   3.387275e-01
  1.892850e-01   6.362118e+01   3.345426e-01
  1.895840e-01   6.351506e+01   3.331795e-01
  1.898830e-01   6.361645e+01   3.339090e-01
  1.901820e-01   6.368408e+01   3.337769e-01
  1.904810e-01   6.305365e+01   3.319671e-01
  1.907800e-01   6.320176e+01   3.315908e-01
  1.910790e-01   6.435648e+01   3.339917e-01
  1.913780e-01   6.420897e+01   3.346851e-01
  1.916770e-01   6.373841e+01   3.333026e-01
  1.919750e-01   6.408104e+01   3.349707e-01
  1.922740e-01   6.378810e+01   3.305482e-01
  1.925730e-01   6.369658e+01   3.310622e-01
  1.928720e-01   6.371831e+01   3.318752e-01
  1.931710e-01   6.329482e+01   3.313774e-01
  1.934700e-01   6.388446e+01   3.313993e-01
  1.937690e-01   6.380772e+01   3.302997e-01
  1.940680e-01   6.390845e+01   3.323700e-01
  1.943670e-01   6.394648e+01   3.305092e-01
  1.946660e-01   6.407744e+01   3.314473e-01
  1.949650e-01   6.374085e+01   3.284956e-01
  1.952640e-01   6.345109e+01   3.292265e-01
  1.955630e-01   6.344192e+01   3.303998e-01
  1.958610e-01   6.271732e+01   3.254104e-01
  1.961600e-01   6.343520e+01   3.285916e-01
  1.964590e-01   6.336644e+01   3.269440e-01
  1.967580e-01   6.309132e+01   3.284403e-01
  1.970570e-01   6.326017e+01   3.266698e-01
  1.973560e-01   6.330390e+01   3.250460e-01
  1.976550e-01   6.301977e+01   3.270722e-01
  1.979540e-01   6.298012e+01   3.246441e-01
  1.982530e-01   6.369224e+01   3.282233e-01
  1.985520e-01   6.412830e+01   3.273002e-01
  1.988510e-01   6.332900e+01   3.253980e-01
  1.991500e-01   6.293554e+01   3.265602e-01
  1.994480e-01   6.297014e+01   3.233322e-01
  1.997470e-01   6.329474e+01   3.260321e-01
  2.000460e-01   6.317414e+01   3.218816e-01
  2.003450e-01   6.360655e+01   3.252479e-01
  2.006440e-01   6.276534e+01   3.258263e-01
  2.009430e-01   6.342178e+01   3.225119e-01
  2.012420e-01   6.268392e+01   3.238798e-01
  2.015410e-01   6.287192e+01   3.209715e-01
  2.018400e-01   6.292851e+01   3.218144e-01
  2.021390e-01   6.271019e+01   3.222397e-01
  2.024380e-01   6.261104e+01   3.171572e-01
  2.027370e-01   6.309997e+01   3.233813e-01
  2.030350e-01   6.324669e+01   3.206776e-01
  2.033340e-01   6.311734e+01   3.211798e-01
  2.036330e-01   6.268229e+01   3.176078e-01
  2.039320e-01   6.374999e+01   3.211230e-01
  2.042310e-01   6.330211e+01   3.230499e-01
  2.045300e-01   6.285832e+01   3.172438e-01
  2.048290e-01   6.317615e+01   3.191285e-01
  2.051280e-01   6.277045e+01   3.176958e-01
  2.054270e-01   6.255428e+01   3.166098e-01
  2.057260e-01   6.272248e+01   3.204509e-01
  2.060250e-01   6.236672e+01   3.155999e-01
  2.063240e-01   6.296435e+01   3.196860e-01
  2.066230e-01   6.295266e+01   3.182920e-01
  2.069210e-01   6.315843e+01   3.200409e-01
  2.072200e-01   6.308068e+01   3.191597e-01
  2.075190e-01   6.292485e+01   3.163411e-01
  2.078180e-01   6.322117e+01   3.195149e-01
  2.081170e-01   6.305246e+01   3.174644e-01
  2.084160e-01   6.282839e+01   3.189299e-01
  2.087150e-01   6.326926e+01   3.165402e-01
  2.090140e-01   6.253457e+01   3.161580e-01
  2.093130e-01   6.241623e+01   3.157251e-01
  2.096120e-01   6.323572e+01   3.172551e-01
  2.099110e-01   6.269767e+01   3.144489e-01
  2.102100e-01   6.288441e+01   3.165060e-01
  2.105080e-01   6.253746e+01   3.172406e-01
  2.108070e-01   6.279777e+01   3.149628e-01
  2.111060e-01   6.232241e+01   3.129844e-01
  2.114050e-01   6.311022e+01   3.153501e-01
  2.117040e-01   6.291013e+01   3.198232e-01
  2.120030e-01   6.266976e+01   3.251418e-01
  2.123020e-01   6.266758e+01   3.274837e-01
  2.126010e-01   6.301101e+01   3.257351e-01
  2.129000e-01   6.309814e+01   3.292037e-01
  2.131990e-01   6.291733e+01   3.316080e-01
  2.134980e-01   6.280574e+01   3.333242e-01
  2.137970e-01   6.261597e+01   3.303548e-01
  2.140950e-01   6.270181e+01   3.324263e-01
  2.143940e-01   6.284475e+01   3.340538e-01
  2.146930e-01   6.227640e+01   3.328528e-01
  2.149920e-01   6.231191e+01   3.332617e-01
  2.152910e-01   6.235828e+01   3.338584e-01
  2.155900e-01   6.273852e+01   3.377630e-01
  2.158890e-01   6.304946e+01   3.385990e-01
  2.161880e-01   6.252964e+01   3.357493e-01
  2.164870e-01   6.231668e+01   3.364637e-01
  2.167860e-01   6.220936e+01   3.298897e-01
  2.170850e-01   6.214089e+01   3.271434e-01
  2.173840e-01   6.246078e+01   3.248894e-01
  2.176820e-01   6.200922e+01   3.222748e-01
  2.179810e-01   6.245880e+01   3.244492e-01
  2.182800e-01   6.219983e+01   3.195286e-01
  2.185790e-01   6.235419e+01   3.214646e-01
  2.188780e-01   6.249514e+01   3.183559e-01
  2.191770e-01   6.225063e+01   3.197980e-01
  2.194760e-01   6.178605e+01   3.194368e-01
  2.197750e-01   6.249488e+01   3.180823e-01
  2.200740e-01   6.192718e+01   3.146188e-01
  2.203730e-01   6.187725e+01   3.162358e-01
  2.206720e-01   6.229615e+01   3.163586e-01
  2.209710e-01   6.206253e+01   3.179351e-01
  2.212700e-01   6.269280e+01   3.150949e-01
  2.215680e-01   6.131907e+01   3.144030e-01
  2.218670e-01   6.277595e+01   3.138601e-01
  2.221660e-01   6.213585e+01   3.156830e-01
  2.224650e-01   6.199716e+01   3.128179e-01
  2.227640e-01   6.232392e+01   3.133795e-01
  2.230630e-01   6.223661e+01   3.140781e-01
  2.233620e-01   6.282226e+01   3.147611e-01
  2.236610e-01   6.137924e+01   3.111252e-01
  2.239600e-01   6.215955e+01   3.095006e-01
  2.242590e-01   6.192946e+01   3.119961e-01
  2.245580e-01   6.185218e+01   3.108974e-01
  2.248570e-01   6.208353e+01   3.132976e-01
  2.251550e-01   6.234756e+01   3.103482e-01
  2.254540e-01   6.239243e+01   3.107140e-01
  2.257530e-01   6.193295e+01   3.118752e-01
  2.260520e-01   6.162738e+01   3.072968e-01
  2.263510e-01   6.161497e+01   3.082676e-01
  2.266500e-01   6.225047e+01   3.097269e-01
  2.269490e-01   6.189394e+01   3.074624e-01
  2.272480e-01   6.228857e+01   3.109651e-01
  2.275470e-01   6.167647e+01   3.053216e-01
  2.278460e-01   6.168583e+01   3.088232e-01
  2.281450e-01   6.173854e+01   3.062110e-01
  2.284440e-01   6.184916e+01   3.079742e-01
  2.287420e-01   6.142218e+01   3.077849e-01
  2.290410e-01   6.223494e+01   3.036790e-01
  2.293400e-01   6.157563e+01   3.067948e-01
  2.296390e-01   6.194487e+01   3.062303e-01
  2.299380e-01   6.159426e+01   3.058530e-01
  2.302370e-01   6.200116e+01   3.062467e-01
  2.305360e-01   6.168144e+01   3.035182e-01
  2.308350e-01   6.212176e+01   3.089030e-01
  2.311340e-01   6.094795e+01   3.002872e-01
  2.314330e-01   6.141566e+01   3.035844e-01
  2.317320e-01   6.144522e+01   3.047487e-01
  2.320310e-01   6.205883e+01   3.031302e-01
  2.323290e-01   6.201002e+01   3.077506e-01
  2.326280e-01   6.144859e+01   3.009295e-01
  2.329270e-01   6.211990e+01   3.030419e-01
  2.332260e-01   6.167846e+01   3.035109e-01
  2.335250e-01   6.184067e+01   3.031915e-01
  2.338240e-01   6.173627e+01   3.041343e-01
  2.341230e-01   6.162616e+01   2.993855e-01
  2.344220e-01   6.106971e+01   3.010589e-01
  2.347210e-01   6.102771e+01   3.008372e-01
  2.350200e-01   6.143019e+01   3.010018e-01
  2.353190e-01   6.172074e+01   3.020667e-01
  2.356180e-01   6.165804e+01   2.985450e-01
  2.359170e-01   6.137017e+01   3.021548e-01
  2.362150e-01   6.125977e+01   2.998825e-01
  2.365140e-01   6.146723e+01   2.980827e-01
  2.368130e-01   6.085900e+01   2.989000e-01
  2.371120e-01   6.153162e+01   2.991557e-01
  2.374110e-01   6.111070e+01   3.006879e-01
  2.377100e-01   6.161090e+01   2.983168e-01
  2.380090e-01   6.161137e+01   2.996958e-01
  2.383080e-01   6.178781e+01   2.981754e-01
  2.386070e-01   6.090766e+01   2.976351e-01
  2.389060e-01   6.110398e+01   2.977707e-01
  2.392050e-01   6.111290e+01   2.962042e-01
  2.395040e-01   6.068385e+01   2.972022e-01
  2.398020e-01   6.126938e+01   2.965832e-01
  2.401010e-01   6.096070e+01   2.975357e-01
  2.404000e-01   6.142855e+01   2.958463e-01
  2.406990e-01   6.120907e+01   2.970019e-01
  2.409980e-01   6.159040e+01   2.969083e-01
  2.412970e-01   6.077360e+01   2.944871e-01
  2.415960e-01   6.109567e+01   2.961625e-01
  2.418950e-01   6.120488e+01   2.947520e-01
  2.421940e-01   6.027646e+01   2.937242e-01
  2.424930e-01   6.101841e+01   2.964260e-01
  2.427920e-01   6.084705e+01   2.922470e-01
  2.430910e-01   6.121226e+01   2.951025e-01
  2.433890e-01   6.081576e+01   2.931535e-01
  2.436880e-01   6.115272e+01   2.965261e-01
  2.439870e-01   6.083161e+01   2.922099e-01
  2.442860e-01   6.041209e+01   2.906612e-01
  2.445850e-01   6.166259e+01   2.954085e-01
  2.448840e-01   6.098595e+01   2.933441e-01
  2.451830e-01   6.098868e+01   2.948964e-01
  2.454820e-01   6.081327e+01   2.909792e-01
  2.457810e-01   6.047087e+01   2.913422e-01
  2.460800e-01   6.079165e+01   2.924400e-01
  2.463790e-01   6.072096e+01   2.912955e-01
  2.466780e-01   6.130059e+01   2.931164e-01
  2.469770e-01   6.087066e+01   2.912238e-01
  2.472750e-01   6.086299e+01   2.919601e-01
  2.475740e-01   6.056540e+01   2.922218e-01
  2.478730e-01   6.023300e+01   2.867490e-01
  2.481720e-01   6.086369e+01   2.912072e-01
  2.484710e-01   6.099765e+01   2.897170e-01
  2.487700e-01   6.093900e+01   2.926852e-01
  2.490690e-01   6.077778e+01   2.912164e-01
  2.493680e-01   6.088067e+01   2.884951e-01
  2.496670e-01   6.049617e+01   2.915114e-01
  2.499660e-01   6.066740e+01   2.889317e-01
  2.502650e-01   6.033330e+01   2.894025e-01
  2.505640e-01   6.018620e+01   2.861212e-01
  2.508620e-01   6.028249e+01   2.876995e-01
  2.511610e-01   6.048475e+01   2.905135e-01
  2.514600e-01   6.095514e+01   2.884629e-01
  2.517590e-01   6.054548e+01   2.872844e-01
  2.520580e-01   6.021062e+01   2.870070e-01
  2.523570e-01   6.021968e+01   2.873408e-01
  2.526560e-01   6.048031e+01   2.888015e-01
  2.529550e-01   5.987473e+01   2.840538e-01
  2.532540e-01   6.041111e+01   2.852215e-01
  2.535530e-01   6.076483e+01   2.858517e-01
  2.538520e-01   6.044467e+01   2.864258e-01
  2.541510e-01   6.006883e+01   2.840078e-01
  2.544490e-01   6.061760e+01   2.861167e-01
  2.547480e-01   6.046771e+01   2.860697e-01
  2.550470e-01   6.054114e+01   2.845162e-01
  2.553460e-01   6.042204e+01   2.846394e-01
  2.556450e-01   6.008882e+01   2.815646e-01
  2.559440e-01   6.019834e+01   2.847188e-01
  2.562430e-01   5.955436e+01   2.845130e-01
  2.565420e-01   6.033941e+01   2.838410e-01
  2.568410e-01   6.017942e+01   2.826665e-01
  2.571400e-01   5.981915e+01   2.822160e-01
  2.574390e-01   6.083529e+01   2.867325e-01
  2.577380e-01   6.035089e+01   2.845727e-01
  2.580360e-01   5.975570e+01   2.811760e-01
  2.583350e-01   6.021585e+01   2.847602e-01
  2.586340e-01   6.041213e+01   2.821241e-01
  2.589330e-01   5.964124e+01   2.830958e-01
  2.592320e-01   5.997735e+01   2.811071e-01
  2.595310e-01   6.021146e+01   2.826424e-01
  2.598300e-01   6.037352e+01   2.849298e-01
  2.601290e-01   6.034219e+01   2.804976e-01
  2.604280e-01   6.042884e+01   2.841517e-01
  2.607270e-01   6.027738e+01   2.800571e-01
  2.610260e-01   6.028998e+01   2.826282e-01
  2.613250e-01   6.022939e+01   2.830824e-01
  2.616240e-01   6.043709e+01   2.826757e-01
  2.619220e-01   6.000443e+01   2.817606e-01
  2.622210e-01   6.034024e+01   2.797219e-01
  2.625200e-01   6.014839e+01   2.810181e-01
  2.628190e-01   5.991712e+01   2.801855e-01
  2.631180e-01   5.972710e+01   2.780110e-01
  2.634170e-01   6.006657e+01   2.824013e-01
  2.637160e-01   5.999238e+01   2.786278e-01
  2.640150e-01   6.003868e+01   2.814471e-01
  2.643140e-01   6.005818e+01   2.783994e-01
  2.646130e-01   5.999238e+01   2.786278e-01
  2.649120e-01   6.028240e+01   2.823137e-01
  2.652110e-01   6.001499e+01   2.784896e-01
  2.655090e-01   5.999825e+01   2.792157e-01
  2.658080e-01   5.923423e+01   2.758245e-01
  2.661070e-01   6.035069e+01   2.796502e-01
  2.664060e-01   5.962415e+01   2.776763e-01
  2.667050e-01   5.972221e+01   2.781903e-01
  2.670040e-01   5.989791e+01   2.784083e-01
  2.673030e-01   6.010327e+01   2.780295e-01
  2.676020e-01   5.974524e+01   2.772946e-01
  2.679010e-01   6.014057e+01   2.781158e-01
  2.682000e-01   5.998240e+01   2.766223e-01
  2.684990e-01   6.009580e+01   2.779177e-01
  2.687980e-01   5.987504e+01   2.770301e-01
  2.690960e-01   5.985345e+01   2.781145e-01
  2.693950e-01   5.940791e+01   2.741858e-01
  2.696940e-01   6.004967e+01   2.760328e-01
  2.699930e-01   6.014761e+01   2.772840e-01
  2.702920e-01   5.910982e+01   2.746029e-01
  2.705910e-01   5.957246e+01   2.761419e-01
  2.708900e-01   5.976755e+01   2.744635e-01
  2.711890e-01   5.943502e+01   2.755433e-01
  2.714880e-01   6.021605e+01   2.763222e-01
  2.717870e-01   5.929539e+01   2.746629e-01
  2.720860e-01   6.019050e+01   2.757090e-01
  2.723850e-01   5.978447e+01   2.741369e-01
  2.726840e-01   5.947620e+01   2.745273e-01
  2.729820e-01   5.960153e+01   2.746323e-01
  2.732810e-01   5.937845e+01   2.732044e-01
  2.735800e-01   5.957262e+01   2.735597e-01
  2.738790e-01   5.951106e+01   2.739654e-01
  2.741780e-01   5.973314e+01   2.749353e-01
  2.744770e-01   5.944588e+01   2.717372e-01
  2.747760e-01   5.950605e+01   2.732253e-01
  2.750750e-01   5.935057e+01   2.760014e-01
  2.753740e-01   5.956393e+01   2.809213e-01
  2.756730e-01   5.946605e+01   2.821784e-01
  2.759720e-01   5.961441e+01   2.812376e-01
  2.762710e-01   5.980981e+01   2.857399e-01
  2.765690e-01   5.931460e+01   2.838376e-01
  2.768680e-01   5.980770e+01   2.877167e-01
  2.771670e-01   5.957075e+01   2.847571e-01
  2.774660e-01   5.954233e+01   2.855132e-01
  2.777650e-01   6.026889e+01   2.907472e-01
  2.780640e-01   5.968723e+01   2.879546e-01
  2.783630e-01   5.982568e+01   2.887133e-01
  2.786620e-01   5.944590e+01   2.895085e-01
  2.789610e-01   5.962999e+01   2.900647e-01
  2.792600e-01   6.031291e+01   2.945951e-01
  2.795590e-01   5.939325e+01   2.866130e-01
  2.798580e-01   5.970337e+01   2.918826e-01
  2.801560e-01   5.965727e+01   2.913301e-01
  2.804550e-01   5.993725e+01   2.928965e-01
  2.807540e-01   5.940236e+01   2.929212e-01
  2.810530e-01   5.950153e+01   2.904034e-01
  2.813520e-01   5.945390e+01   2.941749e-01
  2.816510e-01   5.916015e+01   2.924352e-01
  2.819500e-01   5.898555e+01   2.921151e-01
  2.822490e-01   5.966114e+01   2.937832e-01
  2.825480e-01   5.989721e+01   2.939141e-01
  2.828470e-01   5.929365e+01   2.958366e-01
  2.831460e-01   5.979340e+01   2.955835e-01
  2.834450e-01   5.972246e+01   2.938217e-01
  2.837430e-01   5.999176e+01   2.961879e-01
  2.840420e-01   6.010639e+01   2.980902e-01
  2.843410e-01   5.924346e+01   3.024003e-01
  2.846400e-01   5.905103e+01   3.040275e-01
  2.849390e-01   5.935298e+01   3.126744e-01
  2.852380e-01   5.937599e+01   3.156378e-01
  2.855370e-01   5.890263e+01   3.174940e-01
  2.858360e-01   5.910452e+01   3.200736e-01
  2.861350e-01   5.932571e+01   3.235039e-01
  2.864340e-01   5.909938e+01   3.276631e-01
  2.867330e-01   5.917943e+01   3.269432e-01
  2.870320e-01   5.905667e+01   3.322092e-01
  2.873310e-01   5.877069e+01   3.283330e-01
  2.876290e-01   5.906870e+01   3.343999e-01
  2.879280e-01   5.918391e+01   3.377859e-01
  2.882270e-01   5.833323e+01   3.316476e-01
  2.885260e-01   5.935131e+01   3.386090e-01
  2.888250e-01   5.841516e+01   3.350725e-01
  2.891240e-01   5.895708e+01   3.417012e-01
  2.894230e-01   5.889355e+01   3.446012e-01
  2.897220e-01   5.907825e+01   3.369689e-01
  2.900210e-01   5.921084e+01   3.462682e-01
  2.903200e-01   5.922938e+01   3.442987e-01
  2.906190e-01   5.873863e+01   3.465602e-01
  2.909180e-01   5.866143e+01   3.472733e-01
  2.912160e-01   5.862928e+01   3.434609e-01
  2.915150e-01   5.870203e+01   3.550079e-01
  2.918140e-01   5.869802e+01   3.468159e-01
  2.921130e-01   5.930586e+01   3.518660e-01
  2.924120e-01   5.828086e+01   3.513446e-01
  2.927110e-01   5.870372e+01   3.516328e-01
  2.930100e-01   5.906343e+01   3.619031e-01
  2.933090e-01   5.888882e+01   3.555722e-01
  2.936080e-01   5.857104e+01   3.522182e-01
  2.939070e-01   5.801787e+01   3.561859e-01
  2.942060e-01   5.899462e+01   3.597969e-01
  2.945050e-01   5.893946e+01   3.671689e-01
  2.948030e-01   5.781840e+01   3.541414e-01
  2.951020e-01   5.824919e+01   3.608854e-01
  2.954010e-01   5.802267e+01   3.619002e-01
  2.957000e-01   5.908398e+01   3.669529e-01
  2.959990e-01   5.883265e+01   3.657307e-01
  2.962980e-01   5.895454e+01   3.667720e-01
  2.965970e-01   5.865036e+01   3.694112e-01
  2.968960e-01   5.888729e+01   3.699289e-01
  2.971950e-01   5.898365e+01   3.686478e-01
  2.974940e-01   5.801768e+01   3.642864e-01
  2.977930e-01   5.854329e+01   3.693014e-01
  2.980920e-01   5.854560e+01   3.695365e-01
  2.983900e-01   5.887709e+01   3.735913e-01
  2.986890e-01   5.823510e+01   3.674230e-01
  2.989880e-01   5.847895e+01   3.720927e-01
  2.992870e-01   5.817868e+01   3.720698e-01
  2.995860e-01   5.871814e+01   3.759275e-01
  2.998850e-01   5.808350e+01   3.717654e-01
  3.001840e-01   5.824600e+01   3.746518e-01
  3.004830e-01   5.824991e+01   3.795366e-01
  3.007820e-01   5.865725e+01   3.793746e-01
  3.010810e-01   5.837539e+01   3.757873e-01
  3.013800e-01   5.810781e+01   3.805707e-01
  3.016790e-01   5.855900e+01   3.810414e-01
  3.019780e-01   5.797256e+01   3.811345e-01
  3.022760e-01   5.864733e+01   3.851382e-01
  3.025750e-01   5.804091e+01   3.811065e-01
  3.028740e-01   5.825747e+01   3.872403e-01
  3.031730e-01   5.851793e+01   3.862675e-01
  3.034720e-01   5.862033e+01   3.881801e-01
  3.037710e-01   5.732135e+01   3.835942e-01
  3.040700e-01   5.821127e+01   3.884119e-01
  3.043690e-01   5.834072e+01   3.934582e-01
  3.046680e-01   5.873493e+01   3.934064e-01
  3.049670e-01   5.840069e+01   3.887768e-01
  3.052660e-01   5.799542e+01   3.942349e-01
  3.055650e-01   5.793028e+01   3.926236e-01
  3.058630e-01   5.763930e+01   3.969841e-01
  3.061620e-01   5.829751e+01   3.919387e-01
  3.064610e-01   5.848513e+01   3.975913e-01
  3.067600e-01   5.840730e+01   4.034330e-01
  3.070590e-01   5.827701e+01   3.968833e-01
  3.073580e-01   5.844352e+01   4.035581e-01
  3.076570e-01   5.843992e+01   3.963053e-01
  3.079560e-01   5.791973e+01   4.008598e-01
  3.082550e-01   5.777824e+01   4.003698e-01
  3.085540e-01   5.842764e+01   4.023182e-01
  3.088530e-01   5.906611e+01   4.096483e-01
  3.091520e-01   5.893851e+01   4.031875e-01
  3.094500e-01   5.786907e+01   4.082480e-01
  3.097490e-01   5.852326e+01   4.086844e-01
  3.100480e-01   5.828215e+01   4.047957e-01
  3.103470e-01   5.832533e+01   4.162486e-01
  3.106460e-01   5.794474e+01   4.027244e-01
  3.109450e-01   5.845918e+01   4.163987e-01
  3.112440e-01   5.818188e+01   4.084171e-01
  3.115430e-01   5.750360e+01   4.113701e-01
  3.118420e-01   5.794015e+01   4.175060e-01
  3.121410e-01   5.818989e+01   4.118974e-01
  3.124400e-01   5.775576e+01   4.178404e-01
  3.127390e-01   5.765805e+01   4.116018e-01
  3.130380e-01   5.751078e+01   4.199881e-01
  3.133360e-01   5.816558e+01   4.199927e-01
  3.136350e-01   5.817594e+01   4.193575e-01
  3.139340e-01   5.923501e+01   4.293858e-01
  3.142330e-01   5.859306e+01   4.205220e-01
  3.145320e-01   5.743406e+01   4.266919e-01
  3.148310e-01   5.777293e+01   4.230094e-01
  3.151300e-01   5.871449e+01   4.264425e-01
  3.154290e-01   5.751331e+01   4.269862e-01
  3.157280e-01   5.710188e+01   4.226292e-01
  3.160270e-01   5.868924e+01   4.368617e-01
  3.163260e-01   5.771184e+01   4.248805e-01
  3.166250e-01   5.751532e+01   4.324705e-01
  3.169230e-01   5.773672e+01   4.307152e-01
  3.172220e-01   5.771133e+01   4.354611e-01
  3.175210e-01   5.829995e+01   4.372961e-01
  3.178200e-01   5.698047e+01   4.293479e-01
  3.181190e-01   5.750848e+01   4.393034e-01
  3.184180e-01   5.764890e+01   4.352255e-01
  3.187170e-01   5.722427e+01   4.413635e-01
  3.190160e-01   5.813891e+01   4.436792e-01
  3.193150e-01   5.821734e+01   4.373660e-01
  3.196140e-01   5.851010e+01   4.499579e-01
  3.199130e-01   5.774192e+01   4.405855e-01
  3.202120e-01   5.831192e+01   4.500202e-01
  3.205100e-01   5.854820e+01   4.496927e-01
  3.208090e-01   5.758171e+01   4.427398e-01
  3.211080e-01   5.848464e+01   4.531923e-01
  3.214070e-01   5.815510e+01   4.441392e-01
  3.217060e-01   5.848830e+01   4.527859e-01
  3.220050e-01   5.733014e+01   4.453977e-01
  3.223040e-01   5.792086e+01   4.456506e-01
  3.226030e-01   5.852926e+01   4.593816e-01
  3.229020e-01   5.810080e+01   4.423463e-01
  3.232010e-01   5.774701e+01   4.532839e-01
  3.235000e-01   5.748682e+01   4.472363e-01
  3.237990e-01   5.786616e+01   4.520518e-01
  3.240970e-01   5.787362e+01   4.589965e-01
  3.243960e-01   5.738853e+01   4.476790e-01
  3.246950e-01   5.847354e+01   4.631576e-01
  3.249940e-01   5.833143e+01   4.547162e-01
  3.252930e-01   5.838585e+01   4.623615e-01
  3.255920e-01   5.852817e+01   4.656399e-01
  3.258910e-01   5.845265e+01   4.608432e-01
  3.261900e-01   5.802537e+01   4.663870e-01
  3.264890e-01   5.760595e+01   4.592631e-01
  3.267880e-01   5.719284e+01   4.612026e-01
  3.270870e-01   5.783012e+01   4.717252e-01
  3.273860e-01   5.820458e+01   4.675708e-01
  3.276850e-01   5.744148e+01   4.701374e-01
  3.279830e-01   5.847557e+01   4.672666e-01
  3.282820e-01   5.802467e+01   4.749424e-01
  3.285810e-01   5.875014e+01   4.759476e-01
  3.288800e-01   5.718811e+01   4.729683e-01
  3.291790e-01   5.767621e+01   4.710970e-01
  3.294780e-01   5.663991e+01   4.741443e-01
  3.297770e-01   5.838039e+01   4.839225e-01
  3.300760e-01   5.709596e+01   4.735686e-01
  3.303750e-01   5.774589e+01   4.838607e-01
  3.306740e-01   5.799305e+01   4.782698e-01
  3.309730e-01   5.707219e+01   4.831078e-01
  3.312720e-01   5.746855e+01   4.884973e-01
  3.315700e-01   5.753620e+01   4.799018e-01
  3.318690e-01   5.768752e+01   4.932359e-01
  3.321680e-01   5.777130e+01   4.824168e-01
  3.324670e-01   5.807753e+01   4.960088e-01
  3.327660e-01   5.791122e+01   4.925449e-01
  3.330650e-01   5.775861e+01   4.924418e-01
  3.333640e-01   5.865125e+01   5.041365e-01
  3.336630e-01   5.713436e+01   4.860079e-01
  3.339620e-01   5.680672e+01   4.990155e-01
  3.342610e-01   5.645356e+01   4.906780e-01
  3.345600e-01   5.765909e+01   5.010047e-01
  3.348590e-01   5.665705e+01   5.054437e-01
  3.351570e-01   5.771322e+01   4.944507e-01
  3.354560e-01   5.803369e+01   5.152498e-01
  3.357550e-01   5.841897e+01   5.002769e-01
  3.360540e-01   5.710197e+01   5.092507e-01
  3.363530e-01   5.755911e+01   5.175434e-01
  3.366520e-01   5.825330e+01   5.053292e-01
  3.369510e-01   5.731892e+01   5.229428e-01
  3.372500e-01   5.685808e+01   4.975125e-01
  3.375490e-01   5.674573e+01   5.177133e-01
  3.378480e-01   5.797968e+01   5.207149e-01
  3.381470e-01   5.731248e+01   5.164334e-01
  3.384460e-01   5.634590e+01   5.258399e-01
  3.387450e-01   5.670220e+01   5.062495e-01
  3.390430e-01   5.793753e+01   5.304665e-01
  3.393420e-01   5.774685e+01   5.268908e-01
  3.396410e-01   5.747485e+01   5.263185e-01
  3.399400e-01   5.818084e+01   5.450570e-01
  3.402390e-01   5.798545e+01   5.181819e-01
  3.405380e-01   5.700796e+01   5.366421e-01
  3.408370e-01   5.618396e+01   5.250837e-01
  3.411360e-01   5.624705e+01   5.288236e-01
  3.414350e-01   5.724129e+01   5.406380e-01
  3.417340e-01   5.746310e+01   5.338076e-01
  3.420330e-01   5.661118e+01   5.458291e-01
  3.423320e-01   5.822586e+01   5.380454e-01
  3.426300e-01   5.777121e+01   5.506267e-01
  3.429290e-01   5.729896e+01   5.461008e-01
  3.432280e-01   5.805271e+01   5.474235e-01
  3.435270e-01   5.752482e+01   5.637251e-01
  3.438260e-01   5.732635e+01   5.403099e-01
  3.441250e-01   5.775531e+01   5.615788e-01
  3.444240e-01   5.738544e+01   5.518596e-01
  3.447230e-01   5.836919e+01   5.613201e-01
  3.450220e-01   5.748931e+01   5.685605e-01
  3.453210e-01   5.712009e+01   5.505822e-01
  3.456200e-01   5.717197e+01   5.721203e-01
  3.459190e-01   5.665230e+01   5.561904e-01
  3.462170e-01   5.692357e+01   5.682987e-01
  3.465160e-01   5.740365e+01   5.698352e-01
  3.468150e-01   5.706310e+01   5.672938e-01
  3.471140e-01   5.677466e+01   5.807864e-01
  3.474130e-01   5.783231e+01   5.702541e-01
  3.477120e-01   5.739255e+01   5.839383e-01
  3.480110e-01   5.690632e+01   5.751635e-01
  3.483100e-01   5.698961e+01   5.773635e-01
  3.486090e-01   5.725193e+01   5.935792e-01
  3.489080e-01   5.744001e+01   5.796405e-01
  3.492070e-01   5.735877e+01   5.951027e-01
  3.495060e-01   5.723214e+01   5.831217e-01
  3.498040e-01   5.684685e+01   5.934116e-01
  3.501030e-01   5.781692e+01   5.994369e-01
  3.504020e-01   5.637607e+01   5.909493e-01
  3.507010e-01   5.709512e+01   6.088436e-01
  3.510000e-01   5.702090e+01   5.895070e-01
  3.512990e-01   5.633550e+01   6.047799e-01
  3.515980e-01   5.738731e+01   6.021783e-01
  3.518970e-01   5.773656e+01   6.175828e-01
  3.521960e-01   5.643494e+01   6.193047e-01
  3.524950e-01   5.709525e+01   5.996421e-01
  3.527940e-01   5.735976e+01   6.277548e-01
  3.530930e-01   5.633431e+01   6.058153e-01
  3.533920e-01   5.697395e+01   6.245057e-01
  3.536900e-01   5.724502e+01   6.282700e-01
  3.539890e-01   5.807783e+01   6.293875e-01
  3.542880e-01   5.826835e+01   6.457541e-01
  3.545870e-01   5.681172e+01   6.126165e-01
  3.548860e-01   5.702633e+01   6.352356e-01
  3.551850e-01   5.768906e+01   6.272773e-01
  3.554840e-01   5.649562e+01   6.322728e-01
  3.557830e-01   5.712163e+01   6.381608e-01
  3.560820e-01   5.714528e+01   6.165720e-01
  3.563810e-01   5.790127e+01   6.412922e-01
  3.566800e-01   5.709945e+01   6.218228e-01
  3.569790e-01   5.623972e+01   6.368303e-01
  3.572770e-01   5.856892e+01   6.486471e-01
  3.575760e-01   5.723451e+01   6.148918e-01
  3.578750e-01   5.646218e+01   6.506258e-01
  3.581740e-01   5.684389e+01   6.237924e-01
  3.584730e-01   5.713694e+01   6.545020e-01
  3.587720e-01   5.754825e+01   6.454292e-01
  3.590710e-01   5.698968e+01   6.410623e-01
  3.593700e-01   5.626753e+01   6.614218e-01
  3.596690e-01   5.724283e+01   6.388375e-01
  3.599680e-01   5.719487e+01   6.682264e-01
  3.602670e-01   5.691669e+01   6.493854e-01
  3.605660e-01   5.814130e+01   6.723447e-01
  3.608640e-01   5.605801e+01   6.771199e-01
  3.611630e-01   5.787788e+01   6.522927e-01
  3.614620e-01   5.735909e+01   6.894241e-01
  3.617610e-01   5.714809e+01   6.625003e-01
  3.620600e-01   5.659746e+01   6.818476e-01
  3.623590e-01   5.562907e+01   6.730691e-01
  3.626580e-01   5.676104e+01   6.798826e-01
  3.629570e-01   5.709182e+01   7.002101e-01
  3.632560e-01   5.702598e+01   6.700134e-01
  3.635550e-01   5.607644e+01   7.052664e-01
  3.638540e-01   5.647717e+01   6.901845e-01
  3.641530e-01   5.683348e+01   6.970417e-01
  3.644510e-01   5.651207e+01   7.252293e-01
  3.647500e-01   5.635924e+01   6.804111e-01
  3.650490e-01   5.600352e+01   7.201871e-01
  3.653480e-01   5.623817e+01   7.046305e-01
  3.656470e-01   5.725815e+01   7.194461e-01
  3.659460e-01   5.696731e+01   7.391499e-01
  3.662450e-01   5.616992e+01   7.025633e-01
  3.665440e-01   5.670975e+01   7.549231e-01
  3.668430e-01   5.648167e+01   7.128479e-01
  3.671420e-01   5.735506e+01   7.493073e-01
  3.674410e-01   5.629792e+01   7.329365e-01
  3.677400e-01   5.613555e+01   7.451695e-01
  3.680390e-01   5.741611e+01   7.828581e-01
  3.683370e-01   5.639901e+01   7.262946e-01
  3.686360e-01   5.522869e+01   7.592693e-01
  3.689350e-01   5.642969e+01   7.510618e-01
  3.692340e-01   5.664794e+01   7.732471e-01
  3.695330e-01   5.680405e+01   8.016488e-01
  3.698320e-01   5.737825e+01   7.514080e-01
  3.701310e-01   5.827300e+01   8.143900e-01
  3.704300e-01   5.599821e+01   7.603513e-01
  3.707290e-01   5.754983e+01   8.117697e-01
  3.710280e-01   5.768648e+01   8.078515e-01
  3.713270e-01   5.778903e+01   7.967301e-01
  3.716260e-01   5.638324e+01   8.344149e-01
  3.719240e-01   5.720861e+01   7.858948e-01
  3.722230e-01   5.715193e+01   8.428425e-01
  3.725220e-01   5.641301e+01   8.086277e-01
  3.728210e-01   5.604983e+01   8.239059e-01
  3.731200e-01   5.790290e+01   8.871469e-01
  3.734190e-01   5.645333e+01   7.991703e-01
  3.737180e-01   5.682805e+01   8.757298e-01
  3.740170e-01   5.560341e+01   8.154079e-01
  3.743160e-01   5.877428e+01   8.970298e-01
  3.746150e-01   5.657164e+01   8.737519e-01
  3.749140e-01   5.765639e+01   8.608308e-01
  3.752130e-01   5.710765e+01   9.181104e-01
  3.755110e-01   5.819872e+01   8.619431e-01
  3.758100e-01   5.648772e+01   9.131135e-01
  3.761090e-01   5.652679e+01   8.861566e-01
  3.764080e-01   5.851034e+01   9.257084e-01
  3.767070e-01   5.666359e+01   9.524974e-01
  3.770060e-01   5.580242e+01   8.677912e-01
  3.773050e-01   5.643529e+01   9.587363e-01
  3.776040e-01   5.728954e+01   9.231846e-01
  3.779030e-01   5.785447e+01   9.584021e-01
  3.782020e-01   5.684630e+01   1.026133e+00
  3.785010e-01   5.718056e+01   9.046696e-01
  3.788000e-01   5.713817e+01   1.023758e+00
  3.790990e-01   5.724171e+01   9.454017e-01
  3.793970e-01   5.482627e+01   9.932360e-01
  3.796960e-01   5.650136e+01   1.003528e+00
  3.799950e-01   5.776167e+01   9.960388e-01
  3.802940e-01   5.907840e+01   1.119882e+00
  3.805930e-01   5.789070e+01   9.668614e-01
  3.808920e-01   5.663666e+01   1.102707e+00
  3.811910e-01   5.671629e+01   1.019972e+00
  3.814900e-01   5.667960e+01   1.073062e+00
  3.817890e-01   5.525050e+01   1.156841e+00
  3.820880e-01   5.722190e+01   1.000511e+00
  3.823870e-01   5.812726e+01   1.194256e+00
  3.826860e-01   5.792655e+01   1.046144e+00
  3.829840e-01   5.846679e+01   1.221776e+00
  3.832830e-01   5.432378e+01   1.125655e+00
  3.835820e-01   5.443464e+01   1.099970e+00
  3.838810e-01   5.784653e+01   1.267760e+00
  3.841800e-01   5.555035e+01   1.098339e+00
  3.844790e-01   5.620022e+01   1.258880e+00
  3.847780e-01   5.721249e+01   1.177202e+00
  3.850770e-01   5.625021e+01   1.268945e+00
  3.853760e-01   5.612583e+01   1.352135e+00
  3.856750e-01   5.549272e+01   1.159374e+00
  3.859740e-01   5.573494e+01   1.371269e+00
  3.862730e-01   5.504034e+01   1.236627e+00
  3.865710e-01   5.512766e+01   1.363778e+00
  3.868700e-01   5.961854e+01   1.444264e+00
  3.871690e-01   5.683446e+01   1.326764e+00
  3.874680e-01   5.844570e+01   1.549352e+00
  3.877670e-01   5.511050e+01   1.328446e+00
  3.880660e-01   5.552024e+01   1.544017e+00
  3.883650e-01   5.752787e+01   1.489340e+00
  3.886640e-01   5.646968e+01   1.539764e+00
  3.889630e-01   5.613269e+01   1.670586e+00
  3.892620e-01   5.933269e+01   1.544368e+00
  3.895610e-01   5.431795e+01   1.688392e+00
  3.898600e-01   5.523775e+01   1.657215e+00
  3.901580e-01   5.452038e+01   1.715529e+00
  3.904570e-01   5.850144e+01   1.986813e+00
  3.907560e-01   5.594486e+01   1.713490e+00
  3.910550e-01   5.409053e+01   1.945501e+00
  3.913540e-01   5.772922e+01   2.009874e+00
  3.916530e-01   5.535008e+01   1.968022e+00
  3.919520e-01   5.538069e+01   2.557243e+00
  3.922510e-01   5.870887e+01   2.026855e+00
  3.925500e-01   5.819106e+01   2.707293e+00
  3.928490e-01   5.521013e+01   2.407276e+00
  3.931480e-01   5.567196e+01   2.648045e+00
  3.934470e-01   0.000000e+00   0.000000e+00
  3.937460e-01   5.201928e+01   2.559701e+00
creator: radaver
creator-version: 3725
header-file: /nas_data/SAXS_data/20151104Workshop/header/JH1_0014.txt
image-file: /nas_data/Pilatus1M/20151104_Workshop/JH1_0014.tif
angular-axis-file: /nas_data/SAXS_data/20151104Workshop/q20151029.dat
beamstop-mask-file: /nas_data/SAXS_data/20151104Workshop/fit2d20151031.msk
detector-response-file: none
beam-center-x: 949.7700
beam-center-y: 918.8000
unit-time: 1.0000
channel-first: 10
channel-last: 1315
Exposure time [s]: 1.093886
Transmitted Beam: 0.483863
Incident Beam: 0.483863
Code: JH1
Concentration [mg/ml]: 1
Run Number: 0014
