# Supplementary material for: SAXS analysis of a soluble cytosolic NgBR construct including extracellular and transmembrane domains
Source: PLoS One. 2018 Jan 18;13(1):e0191371. doi: 10.1371/journal.pone.0191371 (PMC5773207; doi:10.1371/journal.pone.0191371)
Supplement: S1 File — (ZIP) [file pone.0191371.s001.zip › JH1_0015.dat]

Sample:   c= 1.0000 mg/ml  Code: JH1
  3.656810e-03   2.262330e+04   4.135231e+01
  3.955720e-03   2.194547e+04   2.797218e+01
  4.254640e-03   1.907299e+04   2.336841e+01
  4.553560e-03   1.539181e+04   2.023986e+01
  4.852480e-03   1.249513e+04   1.707338e+01
  5.151400e-03   1.051721e+04   1.547401e+01
  5.450320e-03   8.699375e+03   1.336724e+01
  5.749240e-03   7.413943e+03   1.195648e+01
  6.048150e-03   6.340826e+03   1.083839e+01
  6.347070e-03   5.493574e+03   9.584733e+00
  6.645990e-03   4.795806e+03   8.916002e+00
  6.944910e-03   4.197271e+03   8.030133e+00
  7.243830e-03   3.754292e+03   7.359022e+00
  7.542750e-03   3.330525e+03   6.904959e+00
  7.841670e-03   3.006691e+03   6.195912e+00
  8.140580e-03   2.706714e+03   5.959800e+00
  8.439500e-03   2.466627e+03   5.483750e+00
  8.738420e-03   2.250142e+03   5.187620e+00
  9.037340e-03   2.078335e+03   4.820656e+00
  9.336260e-03   1.913005e+03   4.544967e+00
  9.635180e-03   1.761227e+03   4.348536e+00
  9.934100e-03   1.619931e+03   4.035163e+00
  1.023300e-02   1.483625e+03   3.957559e+00
  1.053190e-02   1.377605e+03   3.867938e+00
  1.083090e-02   1.269123e+03   3.712522e+00
  1.112980e-02   1.176190e+03   3.543594e+00
  1.142870e-02   1.093585e+03   3.397751e+00
  1.172760e-02   1.010621e+03   3.257240e+00
  1.202650e-02   9.366968e+02   3.127174e+00
  1.232540e-02   8.678596e+02   2.993581e+00
  1.262440e-02   8.109821e+02   2.840015e+00
  1.292330e-02   7.506383e+02   2.690166e+00
  1.322220e-02   6.959731e+02   2.590359e+00
  1.352110e-02   6.483894e+02   2.475111e+00
  1.382000e-02   6.051819e+02   2.367662e+00
  1.411900e-02   5.671180e+02   2.280840e+00
  1.441790e-02   5.258045e+02   2.180373e+00
  1.471680e-02   4.944191e+02   2.104254e+00
  1.501570e-02   4.613861e+02   1.990731e+00
  1.531460e-02   4.360942e+02   1.926662e+00
  1.561350e-02   4.104422e+02   1.836343e+00
  1.591250e-02   3.848383e+02   1.793811e+00
  1.621140e-02   3.659398e+02   1.719051e+00
  1.651030e-02   3.444319e+02   1.650230e+00
  1.680920e-02   3.265948e+02   1.606932e+00
  1.710810e-02   3.067679e+02   1.560660e+00
  1.740710e-02   2.908070e+02   1.497653e+00
  1.770600e-02   2.774398e+02   1.448125e+00
  1.800490e-02   2.623874e+02   1.397161e+00
  1.830380e-02   2.509543e+02   1.377270e+00
  1.860270e-02   2.394562e+02   1.319223e+00
  1.890170e-02   2.305239e+02   1.294384e+00
  1.920060e-02   2.177244e+02   1.246012e+00
  1.949950e-02   2.108466e+02   1.240295e+00
  1.979840e-02   2.024675e+02   1.192596e+00
  2.009730e-02   1.957137e+02   1.159674e+00
  2.039620e-02   1.876308e+02   1.133416e+00
  2.069520e-02   1.777363e+02   1.097180e+00
  2.099410e-02   1.740823e+02   1.093711e+00
  2.129300e-02   1.669156e+02   1.042896e+00
  2.159190e-02   1.606838e+02   1.058506e+00
  2.189080e-02   1.559110e+02   1.048486e+00
  2.218980e-02   1.499835e+02   1.046077e+00
  2.248870e-02   1.446119e+02   1.045499e+00
  2.278760e-02   1.420283e+02   1.025910e+00
  2.308650e-02   1.372523e+02   1.039551e+00
  2.338540e-02   1.352792e+02   1.029909e+00
  2.368430e-02   1.294946e+02   9.893445e-01
  2.398330e-02   1.271369e+02   1.002602e+00
  2.428220e-02   1.232133e+02   9.650518e-01
  2.458110e-02   1.200741e+02   9.847104e-01
  2.488000e-02   1.189873e+02   9.540995e-01
  2.517890e-02   1.148285e+02   9.260969e-01
  2.547790e-02   1.131338e+02   9.322240e-01
  2.577680e-02   1.114672e+02   9.179000e-01
  2.607570e-02   1.086016e+02   9.133609e-01
  2.637460e-02   1.066524e+02   8.978567e-01
  2.667350e-02   1.062664e+02   8.737996e-01
  2.697250e-02   1.030944e+02   8.341234e-01
  2.727140e-02   1.013596e+02   7.963806e-01
  2.757030e-02   1.001268e+02   7.928367e-01
  2.786920e-02   9.896171e+01   7.792019e-01
  2.816810e-02   9.709759e+01   7.595956e-01
  2.846700e-02   9.596687e+01   7.458365e-01
  2.876600e-02   9.507702e+01   7.334260e-01
  2.906490e-02   9.251362e+01   7.256473e-01
  2.936380e-02   9.210547e+01   7.186535e-01
  2.966270e-02   9.179766e+01   7.121878e-01
  2.996160e-02   9.021045e+01   7.070384e-01
  3.026060e-02   8.839526e+01   6.888663e-01
  3.055950e-02   8.812343e+01   6.868314e-01
  3.085840e-02   8.694025e+01   6.793244e-01
  3.115730e-02   8.592950e+01   6.725362e-01
  3.145620e-02   8.631510e+01   6.675666e-01
  3.175510e-02   8.488412e+01   6.638261e-01
  3.205410e-02   8.453145e+01   6.588355e-01
  3.235300e-02   8.251343e+01   6.482867e-01
  3.265190e-02   8.188851e+01   6.339761e-01
  3.295080e-02   8.181230e+01   6.378364e-01
  3.324970e-02   8.181580e+01   6.370124e-01
  3.354870e-02   8.109747e+01   6.325517e-01
  3.384760e-02   8.154941e+01   6.269879e-01
  3.414650e-02   8.062868e+01   6.234383e-01
  3.444540e-02   7.960952e+01   6.109726e-01
  3.474430e-02   7.851630e+01   6.121024e-01
  3.504330e-02   7.815091e+01   6.031089e-01
  3.534220e-02   7.861916e+01   6.056594e-01
  3.564110e-02   7.782045e+01   6.018325e-01
  3.594000e-02   7.800442e+01   5.910104e-01
  3.623890e-02   7.823097e+01   6.019370e-01
  3.653780e-02   7.607742e+01   5.775386e-01
  3.683680e-02   7.721958e+01   5.894281e-01
  3.713570e-02   7.640718e+01   5.870186e-01
  3.743460e-02   7.578712e+01   5.751029e-01
  3.773350e-02   7.517709e+01   5.721233e-01
  3.803240e-02   7.507973e+01   5.854003e-01
  3.833140e-02   7.383067e+01   5.943080e-01
  3.863030e-02   7.390887e+01   6.038661e-01
  3.892920e-02   7.532133e+01   6.080235e-01
  3.922810e-02   7.335539e+01   6.023877e-01
  3.952700e-02   7.393597e+01   6.008474e-01
  3.982600e-02   7.311373e+01   6.061740e-01
  4.012490e-02   7.256682e+01   5.944905e-01
  4.042380e-02   7.244694e+01   6.018051e-01
  4.072270e-02   7.352808e+01   6.038873e-01
  4.102160e-02   7.218301e+01   5.975546e-01
  4.132050e-02   7.261549e+01   6.001280e-01
  4.161950e-02   7.213252e+01   5.919466e-01
  4.191840e-02   7.204139e+01   5.993261e-01
  4.221730e-02   7.076264e+01   5.862988e-01
  4.251620e-02   7.196162e+01   5.989942e-01
  4.281510e-02   7.099030e+01   5.857373e-01
  4.311410e-02   7.105119e+01   5.867392e-01
  4.341300e-02   7.109231e+01   5.899422e-01
  4.371190e-02   7.054079e+01   5.861328e-01
  4.401080e-02   7.125672e+01   5.890997e-01
  4.430970e-02   7.052170e+01   5.815741e-01
  4.460860e-02   6.931636e+01   5.773157e-01
  4.490760e-02   7.062783e+01   5.842400e-01
  4.520650e-02   6.971272e+01   5.760399e-01
  4.550540e-02   7.043669e+01   5.819624e-01
  4.580430e-02   6.994603e+01   5.777310e-01
  4.610320e-02   6.986543e+01   5.745038e-01
  4.640220e-02   6.974474e+01   5.783615e-01
  4.670110e-02   6.870727e+01   5.654967e-01
  4.700000e-02   6.854821e+01   5.669403e-01
  4.729890e-02   6.890643e+01   5.705473e-01
  4.759780e-02   6.856966e+01   5.684412e-01
  4.789680e-02   6.833027e+01   5.639431e-01
  4.819570e-02   6.878917e+01   5.651381e-01
  4.849460e-02   6.795758e+01   5.637934e-01
  4.879350e-02   6.883302e+01   5.611967e-01
  4.909240e-02   6.832858e+01   5.667349e-01
  4.939130e-02   6.910430e+01   5.602703e-01
  4.969030e-02   6.754731e+01   5.559309e-01
  4.998920e-02   6.875804e+01   5.602132e-01
  5.028810e-02   6.738879e+01   5.526085e-01
  5.058700e-02   6.788521e+01   5.586740e-01
  5.088590e-02   6.668052e+01   5.444986e-01
  5.118490e-02   6.811902e+01   5.576039e-01
  5.148380e-02   6.683427e+01   5.496715e-01
  5.178270e-02   6.733618e+01   5.446122e-01
  5.208160e-02   6.821220e+01   5.539852e-01
  5.238050e-02   6.638475e+01   5.407509e-01
  5.267940e-02   6.681781e+01   5.502624e-01
  5.297840e-02   6.645596e+01   5.416726e-01
  5.327730e-02   6.646614e+01   5.392003e-01
  5.357620e-02   6.784714e+01   5.466746e-01
  5.387510e-02   6.637755e+01   5.375978e-01
  5.417400e-02   6.612921e+01   5.416062e-01
  5.447300e-02   6.613377e+01   5.335451e-01
  5.477190e-02   6.711534e+01   5.387186e-01
  5.507080e-02   6.688183e+01   5.377806e-01
  5.536970e-02   6.713444e+01   5.369553e-01
  5.566860e-02   6.615114e+01   5.366802e-01
  5.596760e-02   6.667008e+01   5.326792e-01
  5.626650e-02   6.621109e+01   5.332499e-01
  5.656540e-02   6.644947e+01   5.323971e-01
  5.686430e-02   6.625196e+01   5.286304e-01
  5.716320e-02   6.630457e+01   5.253341e-01
  5.746210e-02   6.642259e+01   5.310919e-01
  5.776110e-02   6.715986e+01   5.358405e-01
  5.806000e-02   6.525955e+01   5.200336e-01
  5.835890e-02   6.595949e+01   5.233892e-01
  5.865780e-02   6.589571e+01   5.202851e-01
  5.895670e-02   6.617647e+01   5.313023e-01
  5.925570e-02   6.596703e+01   5.183179e-01
  5.955460e-02   6.654778e+01   5.274598e-01
  5.985350e-02   6.613808e+01   5.184311e-01
  6.015240e-02   6.525869e+01   5.166423e-01
  6.045130e-02   6.482638e+01   5.154864e-01
  6.075020e-02   6.583252e+01   5.144736e-01
  6.104920e-02   6.492592e+01   5.147666e-01
  6.134810e-02   6.601537e+01   5.196289e-01
  6.164700e-02   6.637181e+01   5.127721e-01
  6.194590e-02   6.500101e+01   5.156213e-01
  6.224480e-02   6.594246e+01   5.079264e-01
  6.254380e-02   6.550280e+01   5.148293e-01
  6.284270e-02   6.537244e+01   5.159767e-01
  6.314160e-02   6.588586e+01   5.056190e-01
  6.344050e-02   6.549887e+01   5.115382e-01
  6.373940e-02   6.502901e+01   5.012922e-01
  6.403840e-02   6.431619e+01   5.063639e-01
  6.433730e-02   6.430698e+01   5.010697e-01
  6.463620e-02   6.538145e+01   5.011139e-01
  6.493510e-02   6.515513e+01   5.112763e-01
  6.523400e-02   6.543378e+01   5.018247e-01
  6.553290e-02   6.546931e+01   5.045364e-01
  6.583190e-02   6.476904e+01   4.997784e-01
  6.613080e-02   6.526331e+01   4.971369e-01
  6.642970e-02   6.566664e+01   5.079157e-01
  6.672860e-02   6.543040e+01   4.962833e-01
  6.702750e-02   6.546210e+01   5.014229e-01
  6.732650e-02   6.606613e+01   5.001853e-01
  6.762540e-02   6.442640e+01   4.939391e-01
  6.792430e-02   6.467598e+01   4.968905e-01
  6.822320e-02   6.450728e+01   4.884113e-01
  6.852210e-02   6.455701e+01   4.959326e-01
  6.882110e-02   6.540321e+01   4.951947e-01
  6.912000e-02   6.525125e+01   4.941292e-01
  6.941890e-02   6.508991e+01   4.901326e-01
  6.971780e-02   6.537558e+01   4.907280e-01
  7.001670e-02   6.425976e+01   4.928063e-01
  7.031560e-02   6.461238e+01   4.873804e-01
  7.061460e-02   6.478990e+01   4.885249e-01
  7.091350e-02   6.452674e+01   4.861125e-01
  7.121240e-02   6.443955e+01   4.820614e-01
  7.151130e-02   6.520619e+01   4.910500e-01
  7.181020e-02   6.430601e+01   4.811028e-01
  7.210920e-02   6.566019e+01   4.894158e-01
  7.240810e-02   6.476736e+01   4.814519e-01
  7.270700e-02   6.549596e+01   4.902249e-01
  7.300590e-02   6.453997e+01   4.819772e-01
  7.330480e-02   6.436454e+01   4.759134e-01
  7.360370e-02   6.389140e+01   4.800067e-01
  7.390270e-02   6.508396e+01   4.790119e-01
  7.420160e-02   6.436834e+01   4.836445e-01
  7.450050e-02   6.420643e+01   4.740063e-01
  7.479940e-02   6.355519e+01   4.729118e-01
  7.509830e-02   6.362927e+01   4.772031e-01
  7.539730e-02   6.430747e+01   4.726319e-01
  7.569620e-02   6.468423e+01   4.748881e-01
  7.599510e-02   6.490185e+01   4.787882e-01
  7.629400e-02   6.458918e+01   4.715041e-01
  7.659290e-02   6.451136e+01   4.755711e-01
  7.689190e-02   6.472341e+01   4.719938e-01
  7.719080e-02   6.427974e+01   4.729649e-01
  7.748970e-02   6.411467e+01   4.689156e-01
  7.778860e-02   6.392537e+01   4.712257e-01
  7.808750e-02   6.449490e+01   4.698778e-01
  7.838640e-02   6.444483e+01   4.671633e-01
  7.868540e-02   6.478978e+01   4.696762e-01
  7.898430e-02   6.455494e+01   4.663104e-01
  7.928320e-02   6.386911e+01   4.692961e-01
  7.958210e-02   6.483624e+01   4.640284e-01
  7.988100e-02   6.404450e+01   4.665469e-01
  8.018000e-02   6.476623e+01   4.666571e-01
  8.047890e-02   6.401347e+01   4.635251e-01
  8.077780e-02   6.402433e+01   4.627432e-01
  8.107670e-02   6.414252e+01   4.607302e-01
  8.137560e-02   6.464447e+01   4.658041e-01
  8.167450e-02   6.393016e+01   4.603702e-01
  8.197350e-02   6.357705e+01   4.563037e-01
  8.227240e-02   6.462234e+01   4.644884e-01
  8.257130e-02   6.418436e+01   4.533988e-01
  8.287020e-02   6.467501e+01   4.642677e-01
  8.316910e-02   6.387377e+01   4.581621e-01
  8.346810e-02   6.363251e+01   4.529836e-01
  8.376700e-02   6.423516e+01   4.614671e-01
  8.406590e-02   6.408299e+01   4.515127e-01
  8.436480e-02   6.402205e+01   4.582952e-01
  8.466370e-02   6.440509e+01   4.537933e-01
  8.496270e-02   6.454661e+01   4.650385e-01
  8.526160e-02   6.453365e+01   4.796748e-01
  8.556050e-02   6.399122e+01   4.781059e-01
  8.585940e-02   6.422278e+01   4.849662e-01
  8.615830e-02   6.337683e+01   4.817616e-01
  8.645720e-02   6.449490e+01   4.907713e-01
  8.675620e-02   6.437289e+01   4.927475e-01
  8.705510e-02   6.358347e+01   4.887422e-01
  8.735400e-02   6.441538e+01   4.943925e-01
  8.765290e-02   6.325606e+01   4.904160e-01
  8.795180e-02   6.344850e+01   4.951628e-01
  8.825080e-02   6.389174e+01   4.923789e-01
  8.854970e-02   6.353152e+01   4.975257e-01
  8.884860e-02   6.480102e+01   5.004126e-01
  8.914750e-02   6.408203e+01   5.038494e-01
  8.944640e-02   6.409615e+01   5.002477e-01
  8.974530e-02   6.366078e+01   4.944760e-01
  9.004430e-02   6.903733e+01   5.128530e-01
  9.034320e-02   6.403924e+01   4.764872e-01
  9.064210e-02   6.464401e+01   4.778362e-01
  9.094100e-02   6.299203e+01   4.618676e-01
  9.123990e-02   6.423494e+01   4.651532e-01
  9.153890e-02   6.464337e+01   4.691452e-01
  9.183780e-02   6.329855e+01   4.609294e-01
  9.213670e-02   6.399180e+01   4.618090e-01
  9.243560e-02   6.440423e+01   4.620740e-01
  9.273450e-02   6.331336e+01   4.541773e-01
  9.303350e-02   6.427183e+01   4.636368e-01
  9.333240e-02   6.406617e+01   4.525977e-01
  9.363130e-02   6.361853e+01   4.544877e-01
  9.393020e-02   6.447338e+01   4.551906e-01
  9.422910e-02   6.383818e+01   4.541027e-01
  9.452800e-02   6.422244e+01   4.566397e-01
  9.482700e-02   6.443769e+01   4.471499e-01
  9.512590e-02   6.390397e+01   4.535620e-01
  9.542480e-02   6.448148e+01   4.506440e-01
  9.572370e-02   6.426731e+01   4.498950e-01
  9.602260e-02   6.396847e+01   4.511090e-01
  9.632160e-02   6.329898e+01   4.410142e-01
  9.662050e-02   6.396559e+01   4.458751e-01
  9.691940e-02   6.422045e+01   4.467624e-01
  9.721830e-02   6.454339e+01   4.453281e-01
  9.751720e-02   6.316241e+01   4.427030e-01
  9.781610e-02   6.380719e+01   4.406368e-01
  9.811510e-02   6.310655e+01   4.425072e-01
  9.841400e-02   6.295360e+01   4.348873e-01
  9.871290e-02   6.437948e+01   4.429652e-01
  9.901180e-02   6.350113e+01   4.410013e-01
  9.931070e-02   6.319827e+01   4.360784e-01
  9.960970e-02   6.451096e+01   4.437753e-01
  9.990860e-02   6.441672e+01   4.361150e-01
  1.002070e-01   6.380910e+01   4.381807e-01
  1.005060e-01   6.367706e+01   4.353077e-01
  1.008050e-01   6.288534e+01   4.349974e-01
  1.011040e-01   6.318073e+01   4.299004e-01
  1.014030e-01   6.416870e+01   4.352747e-01
  1.017020e-01   6.395654e+01   4.386867e-01
  1.020010e-01   6.365385e+01   4.328492e-01
  1.023000e-01   6.330942e+01   4.296734e-01
  1.025990e-01   6.406845e+01   4.312443e-01
  1.028980e-01   6.426889e+01   4.335867e-01
  1.031970e-01   6.491971e+01   4.381568e-01
  1.034960e-01   6.461039e+01   4.291273e-01
  1.037950e-01   6.330214e+01   4.286575e-01
  1.040930e-01   6.492207e+01   4.304859e-01
  1.043920e-01   6.388211e+01   4.309479e-01
  1.046910e-01   6.392381e+01   4.304268e-01
  1.049900e-01   6.371536e+01   4.239127e-01
  1.052890e-01   6.376668e+01   4.276081e-01
  1.055880e-01   6.357964e+01   4.253699e-01
  1.058870e-01   6.418820e+01   4.290191e-01
  1.061860e-01   6.371976e+01   4.232960e-01
  1.064850e-01   6.416663e+01   4.254112e-01
  1.067840e-01   6.408596e+01   4.273822e-01
  1.070830e-01   6.400730e+01   4.236201e-01
  1.073820e-01   6.417328e+01   4.226044e-01
  1.076800e-01   6.448463e+01   4.233167e-01
  1.079790e-01   6.371292e+01   4.226448e-01
  1.082780e-01   6.349595e+01   4.238152e-01
  1.085770e-01   6.381193e+01   4.159358e-01
  1.088760e-01   6.419546e+01   4.229890e-01
  1.091750e-01   6.420968e+01   4.214846e-01
  1.094740e-01   6.415116e+01   4.222207e-01
  1.097730e-01   6.358649e+01   4.179073e-01
  1.100720e-01   6.320250e+01   4.127622e-01
  1.103710e-01   6.366485e+01   4.206173e-01
  1.106700e-01   6.441309e+01   4.169940e-01
  1.109690e-01   6.384329e+01   4.208970e-01
  1.112670e-01   6.365422e+01   4.127651e-01
  1.115660e-01   6.361315e+01   4.138059e-01
  1.118650e-01   6.376298e+01   4.181831e-01
  1.121640e-01   6.394191e+01   4.128207e-01
  1.124630e-01   6.376059e+01   4.134028e-01
  1.127620e-01   6.403667e+01   4.142968e-01
  1.130610e-01   6.426980e+01   4.144628e-01
  1.133600e-01   6.356202e+01   4.169189e-01
  1.136590e-01   6.424061e+01   4.089105e-01
  1.139580e-01   6.362563e+01   4.115083e-01
  1.142570e-01   6.458861e+01   4.143191e-01
  1.145560e-01   6.477081e+01   4.154878e-01
  1.148550e-01   6.396219e+01   4.117263e-01
  1.151530e-01   6.331133e+01   4.042751e-01
  1.154520e-01   6.345974e+01   4.098187e-01
  1.157510e-01   6.345631e+01   4.052917e-01
  1.160500e-01   6.406426e+01   4.135072e-01
  1.163490e-01   6.367893e+01   4.060020e-01
  1.166480e-01   6.374976e+01   4.090391e-01
  1.169470e-01   6.431331e+01   4.085794e-01
  1.172460e-01   6.415472e+01   4.086371e-01
  1.175450e-01   6.424330e+01   4.055809e-01
  1.178440e-01   6.343930e+01   4.030350e-01
  1.181430e-01   6.395470e+01   4.077189e-01
  1.184420e-01   6.394504e+01   4.054633e-01
  1.187400e-01   6.392156e+01   4.040169e-01
  1.190390e-01   6.433743e+01   4.045100e-01
  1.193380e-01   6.406022e+01   4.036375e-01
  1.196370e-01   6.428441e+01   4.065378e-01
  1.199360e-01   6.397883e+01   4.014942e-01
  1.202350e-01   6.444531e+01   4.059431e-01
  1.205340e-01   6.461220e+01   4.040157e-01
  1.208330e-01   6.457465e+01   4.025551e-01
  1.211320e-01   6.420762e+01   4.046466e-01
  1.214310e-01   6.483308e+01   3.999224e-01
  1.217300e-01   6.402267e+01   4.029772e-01
  1.220290e-01   6.431393e+01   4.025443e-01
  1.223270e-01   6.445230e+01   4.003171e-01
  1.226260e-01   6.397067e+01   3.982949e-01
  1.229250e-01   6.370219e+01   3.959026e-01
  1.232240e-01   6.443137e+01   4.018415e-01
  1.235230e-01   6.374917e+01   3.989157e-01
  1.238220e-01   6.469506e+01   3.984575e-01
  1.241210e-01   6.388731e+01   3.975139e-01
  1.244200e-01   6.458117e+01   3.960545e-01
  1.247190e-01   6.495953e+01   4.018893e-01
  1.250180e-01   6.401797e+01   3.940706e-01
  1.253170e-01   6.508610e+01   3.981118e-01
  1.256160e-01   6.414974e+01   3.978092e-01
  1.259140e-01   6.448675e+01   3.960194e-01
  1.262130e-01   6.478589e+01   3.969369e-01
  1.265120e-01   6.432995e+01   3.927672e-01
  1.268110e-01   6.407751e+01   3.927442e-01
  1.271100e-01   6.435871e+01   3.971625e-01
  1.274090e-01   6.454488e+01   3.944252e-01
  1.277080e-01   6.368799e+01   3.905548e-01
  1.280070e-01   6.385573e+01   3.898356e-01
  1.283060e-01   6.417887e+01   3.923058e-01
  1.286050e-01   6.487830e+01   3.972199e-01
  1.289040e-01   6.451602e+01   3.891595e-01
  1.292030e-01   6.440970e+01   3.937609e-01
  1.295020e-01   6.426731e+01   3.896205e-01
  1.298000e-01   6.401843e+01   3.895966e-01
  1.300990e-01   6.417349e+01   3.876438e-01
  1.303980e-01   6.479839e+01   3.902526e-01
  1.306970e-01   6.387383e+01   3.903828e-01
  1.309960e-01   6.460465e+01   3.903978e-01
  1.312950e-01   6.417066e+01   3.888417e-01
  1.315940e-01   6.482914e+01   3.865182e-01
  1.318930e-01   6.372221e+01   3.860393e-01
  1.321920e-01   6.445163e+01   3.880024e-01
  1.324910e-01   6.472259e+01   3.897820e-01
  1.327900e-01   6.396288e+01   3.853395e-01
  1.330890e-01   6.495009e+01   3.878257e-01
  1.333870e-01   6.459767e+01   3.865353e-01
  1.336860e-01   6.451113e+01   3.855690e-01
  1.339850e-01   6.408828e+01   3.829050e-01
  1.342840e-01   6.483342e+01   3.879529e-01
  1.345830e-01   6.420002e+01   3.846382e-01
  1.348820e-01   6.349486e+01   3.825200e-01
  1.351810e-01   6.518538e+01   3.827092e-01
  1.354800e-01   6.456336e+01   3.852556e-01
  1.357790e-01   6.405309e+01   3.814171e-01
  1.360780e-01   6.487830e+01   3.854913e-01
  1.363770e-01   6.469855e+01   3.844911e-01
  1.366760e-01   6.442399e+01   3.857793e-01
  1.369740e-01   6.408744e+01   3.983969e-01
  1.372730e-01   6.404569e+01   4.003716e-01
  1.375720e-01   6.388674e+01   4.091942e-01
  1.378710e-01   6.392863e+01   4.110422e-01
  1.381700e-01   6.442965e+01   4.143922e-01
  1.384690e-01   6.383187e+01   4.196288e-01
  1.387680e-01   6.404745e+01   4.088588e-01
  1.390670e-01   6.361032e+01   3.958748e-01
  1.393660e-01   6.425333e+01   3.970948e-01
  1.396650e-01   6.479281e+01   3.959403e-01
  1.399640e-01   6.433354e+01   3.955487e-01
  1.402630e-01   6.469400e+01   3.884913e-01
  1.405620e-01   6.402891e+01   3.908564e-01
  1.408600e-01   6.483879e+01   3.920848e-01
  1.411590e-01   6.411736e+01   3.908796e-01
  1.414580e-01   6.426275e+01   3.918169e-01
  1.417570e-01   6.365991e+01   3.825506e-01
  1.420560e-01   6.434725e+01   3.891338e-01
  1.423550e-01   6.472896e+01   3.876403e-01
  1.426540e-01   6.464732e+01   3.838749e-01
  1.429530e-01   6.434369e+01   3.820518e-01
  1.432520e-01   6.433553e+01   3.790810e-01
  1.435510e-01   6.423029e+01   3.814861e-01
  1.438500e-01   6.440589e+01   3.779504e-01
  1.441490e-01   6.438970e+01   3.770189e-01
  1.444470e-01   6.483880e+01   3.807859e-01
  1.447460e-01   6.498937e+01   3.774499e-01
  1.450450e-01   6.392863e+01   3.781039e-01
  1.453440e-01   6.431993e+01   3.733415e-01
  1.456430e-01   6.438324e+01   3.772203e-01
  1.459420e-01   6.444003e+01   3.767263e-01
  1.462410e-01   6.428115e+01   3.745197e-01
  1.465400e-01   6.461097e+01   3.767868e-01
  1.468390e-01   6.441125e+01   3.714825e-01
  1.471380e-01   6.426148e+01   3.740307e-01
  1.474370e-01   6.492782e+01   3.766163e-01
  1.477360e-01   6.433313e+01   3.738088e-01
  1.480340e-01   6.431659e+01   3.701617e-01
  1.483330e-01   6.462278e+01   3.794781e-01
  1.486320e-01   6.450599e+01   3.886467e-01
  1.489310e-01   6.452478e+01   3.904002e-01
  1.492300e-01   6.502360e+01   3.914174e-01
  1.495290e-01   6.472560e+01   3.929771e-01
  1.498280e-01   6.493690e+01   3.981686e-01
  1.501270e-01   6.496688e+01   3.998132e-01
  1.504260e-01   6.533575e+01   3.955749e-01
  1.507250e-01   6.401406e+01   3.973883e-01
  1.510240e-01   6.441775e+01   3.976026e-01
  1.513230e-01   6.473973e+01   4.038746e-01
  1.516210e-01   6.443097e+01   3.986802e-01
  1.519200e-01   6.540787e+01   4.016913e-01
  1.522190e-01   6.480510e+01   4.067996e-01
  1.525180e-01   6.525308e+01   4.033273e-01
  1.528170e-01   6.426634e+01   4.056536e-01
  1.531160e-01   6.430385e+01   4.025127e-01
  1.534150e-01   6.501701e+01   3.989299e-01
  1.537140e-01   6.543566e+01   3.933921e-01
  1.540130e-01   6.464191e+01   3.845553e-01
  1.543120e-01   6.476149e+01   3.851441e-01
  1.546110e-01   6.497851e+01   3.832424e-01
  1.549100e-01   6.501786e+01   3.835879e-01
  1.552090e-01   6.459844e+01   3.844260e-01
  1.555070e-01   6.469522e+01   3.755072e-01
  1.558060e-01   6.446809e+01   3.801460e-01
  1.561050e-01   6.473182e+01   3.771390e-01
  1.564040e-01   6.462059e+01   3.783578e-01
  1.567030e-01   6.486661e+01   3.770932e-01
  1.570020e-01   6.479514e+01   3.749332e-01
  1.573010e-01   6.511921e+01   3.793702e-01
  1.576000e-01   6.494472e+01   3.730177e-01
  1.578990e-01   6.410123e+01   3.724927e-01
  1.581980e-01   6.476105e+01   3.727012e-01
  1.584970e-01   6.469834e+01   3.723094e-01
  1.587960e-01   6.517797e+01   3.771232e-01
  1.590940e-01   6.460896e+01   3.701683e-01
  1.593930e-01   6.494572e+01   3.698885e-01
  1.596920e-01   6.448992e+01   3.696198e-01
  1.599910e-01   6.456479e+01   3.715040e-01
  1.602900e-01   6.478954e+01   3.715202e-01
  1.605890e-01   6.449858e+01   3.651689e-01
  1.608880e-01   6.444115e+01   3.674262e-01
  1.611870e-01   6.469635e+01   3.671369e-01
  1.614860e-01   6.459085e+01   3.672425e-01
  1.617850e-01   6.496037e+01   3.650785e-01
  1.620840e-01   6.475725e+01   3.645072e-01
  1.623830e-01   6.499766e+01   3.667796e-01
  1.626810e-01   6.499692e+01   3.645878e-01
  1.629800e-01   6.426243e+01   3.586612e-01
  1.632790e-01   6.456672e+01   3.606573e-01
  1.635780e-01   6.427275e+01   3.609917e-01
  1.638770e-01   6.483380e+01   3.649208e-01
  1.641760e-01   6.500306e+01   3.636226e-01
  1.644750e-01   6.473045e+01   3.620806e-01
  1.647740e-01   6.434139e+01   3.606045e-01
  1.650730e-01   6.476767e+01   3.631591e-01
  1.653720e-01   6.463448e+01   3.623952e-01
  1.656710e-01   6.495729e+01   3.611694e-01
  1.659700e-01   6.473450e+01   3.620919e-01
  1.662680e-01   6.481130e+01   3.609551e-01
  1.665670e-01   6.416353e+01   3.601058e-01
  1.668660e-01   6.441696e+01   3.573925e-01
  1.671650e-01   6.453449e+01   3.605672e-01
  1.674640e-01   6.489636e+01   3.608083e-01
  1.677630e-01   6.512973e+01   3.595530e-01
  1.680620e-01   6.529376e+01   3.622961e-01
  1.683610e-01   6.471012e+01   3.550520e-01
  1.686600e-01   6.425442e+01   3.586388e-01
  1.689590e-01   6.490774e+01   3.568838e-01
  1.692580e-01   6.449933e+01   3.555747e-01
  1.695570e-01   6.470676e+01   3.606639e-01
  1.698560e-01   6.419398e+01   3.532692e-01
  1.701540e-01   6.428001e+01   3.562655e-01
  1.704530e-01   6.393574e+01   3.523767e-01
  1.707520e-01   6.426397e+01   3.534617e-01
  1.710510e-01   6.470304e+01   3.576228e-01
  1.713500e-01   6.402166e+01   3.522516e-01
  1.716490e-01   6.439605e+01   3.560293e-01
  1.719480e-01   6.383082e+01   3.488752e-01
  1.722470e-01   6.411123e+01   3.519568e-01
  1.725460e-01   6.428157e+01   3.540569e-01
  1.728450e-01   6.453129e+01   3.523881e-01
  1.731440e-01   6.426965e+01   3.522114e-01
  1.734430e-01   6.466918e+01   3.501006e-01
  1.737410e-01   6.430644e+01   3.526726e-01
  1.740400e-01   6.423108e+01   3.517466e-01
  1.743390e-01   6.405660e+01   3.487885e-01
  1.746380e-01   6.422925e+01   3.508486e-01
  1.749370e-01   6.414249e+01   3.483228e-01
  1.752360e-01   6.438066e+01   3.512619e-01
  1.755350e-01   6.453063e+01   3.507825e-01
  1.758340e-01   6.445261e+01   3.458901e-01
  1.761330e-01   6.486744e+01   3.525873e-01
  1.764320e-01   6.408256e+01   3.455753e-01
  1.767310e-01   6.497830e+01   3.523528e-01
  1.770300e-01   6.406132e+01   3.462016e-01
  1.773280e-01   6.461428e+01   3.490777e-01
  1.776270e-01   6.370343e+01   3.454042e-01
  1.779260e-01   6.409064e+01   3.449174e-01
  1.782250e-01   6.462182e+01   3.490981e-01
  1.785240e-01   6.454084e+01   3.456179e-01
  1.788230e-01   6.461850e+01   3.475319e-01
  1.791220e-01   6.478082e+01   3.484855e-01
  1.794210e-01   6.391170e+01   3.429231e-01
  1.797200e-01   6.438207e+01   3.457008e-01
  1.800190e-01   6.426490e+01   3.430353e-01
  1.803180e-01   6.435869e+01   3.468325e-01
  1.806170e-01   6.452966e+01   3.444093e-01
  1.809160e-01   6.407813e+01   3.425365e-01
  1.812140e-01   6.438274e+01   3.441845e-01
  1.815130e-01   6.393286e+01   3.424800e-01
  1.818120e-01   6.396737e+01   3.439106e-01
  1.821110e-01   6.409486e+01   3.402809e-01
  1.824100e-01   6.450318e+01   3.438373e-01
  1.827090e-01   6.425024e+01   3.424987e-01
  1.830080e-01   6.392495e+01   3.417958e-01
  1.833070e-01   6.405027e+01   3.396757e-01
  1.836060e-01   6.438647e+01   3.397573e-01
  1.839050e-01   6.395488e+01   3.425390e-01
  1.842040e-01   6.453719e+01   3.412899e-01
  1.845030e-01   6.434003e+01   3.399574e-01
  1.848010e-01   6.365484e+01   3.399242e-01
  1.851000e-01   6.426255e+01   3.368828e-01
  1.853990e-01   6.358640e+01   3.400683e-01
  1.856980e-01   6.359403e+01   3.376600e-01
  1.859970e-01   6.376088e+01   3.368268e-01
  1.862960e-01   6.403307e+01   3.389844e-01
  1.865950e-01   6.399978e+01   3.371399e-01
  1.868940e-01   6.465542e+01   3.427501e-01
  1.871930e-01   6.406381e+01   3.340283e-01
  1.874920e-01   6.407276e+01   3.371737e-01
  1.877910e-01   6.322382e+01   3.347754e-01
  1.880900e-01   6.423069e+01   3.374306e-01
  1.883880e-01   6.377735e+01   3.379860e-01
  1.886870e-01   6.439178e+01   3.335019e-01
  1.889860e-01   6.407874e+01   3.383031e-01
  1.892850e-01   6.426777e+01   3.362685e-01
  1.895840e-01   6.405089e+01   3.346120e-01
  1.898830e-01   6.399600e+01   3.349336e-01
  1.901820e-01   6.344706e+01   3.331852e-01
  1.904810e-01   6.336215e+01   3.328081e-01
  1.907800e-01   6.352631e+01   3.324709e-01
  1.910790e-01   6.323771e+01   3.311056e-01
  1.913780e-01   6.396924e+01   3.340897e-01
  1.916770e-01   6.345002e+01   3.325776e-01
  1.919750e-01   6.422915e+01   3.353877e-01
  1.922740e-01   6.364023e+01   3.301945e-01
  1.925730e-01   6.384570e+01   3.314793e-01
  1.928720e-01   6.306414e+01   3.301968e-01
  1.931710e-01   6.310143e+01   3.309005e-01
  1.934700e-01   6.345404e+01   3.303106e-01
  1.937690e-01   6.402782e+01   3.308986e-01
  1.940680e-01   6.354131e+01   3.314437e-01
  1.943670e-01   6.316520e+01   3.285134e-01
  1.946660e-01   6.418497e+01   3.317551e-01
  1.949650e-01   6.363546e+01   3.282534e-01
  1.952640e-01   6.429626e+01   3.314416e-01
  1.955630e-01   6.346880e+01   3.304995e-01
  1.958610e-01   6.333145e+01   3.270291e-01
  1.961600e-01   6.303461e+01   3.275818e-01
  1.964590e-01   6.334408e+01   3.269157e-01
  1.967580e-01   6.331128e+01   3.290419e-01
  1.970570e-01   6.325972e+01   3.266979e-01
  1.973560e-01   6.293467e+01   3.241257e-01
  1.976550e-01   6.327218e+01   3.277559e-01
  1.979540e-01   6.332618e+01   3.255641e-01
  1.982530e-01   6.302868e+01   3.265384e-01
  1.985520e-01   6.291012e+01   3.242057e-01
  1.988510e-01   6.352098e+01   3.259201e-01
  1.991500e-01   6.318072e+01   3.272251e-01
  1.994480e-01   6.360912e+01   3.249977e-01
  1.997470e-01   6.302728e+01   3.253717e-01
  2.000460e-01   6.359229e+01   3.229741e-01
  2.003450e-01   6.317218e+01   3.241645e-01
  2.006440e-01   6.332643e+01   3.273088e-01
  2.009430e-01   6.341513e+01   3.225239e-01
  2.012420e-01   6.338477e+01   3.257146e-01
  2.015410e-01   6.308316e+01   3.215391e-01
  2.018400e-01   6.353568e+01   3.233923e-01
  2.021390e-01   6.292516e+01   3.228205e-01
  2.024380e-01   6.298061e+01   3.181204e-01
  2.027370e-01   6.294389e+01   3.230101e-01
  2.030350e-01   6.348572e+01   3.213118e-01
  2.033340e-01   6.261050e+01   3.199163e-01
  2.036330e-01   6.330198e+01   3.192026e-01
  2.039320e-01   6.294442e+01   3.191163e-01
  2.042310e-01   6.319971e+01   3.228174e-01
  2.045300e-01   6.325074e+01   3.182611e-01
  2.048290e-01   6.317621e+01   3.191573e-01
  2.051280e-01   6.350542e+01   3.195790e-01
  2.054270e-01   6.303352e+01   3.178489e-01
  2.057260e-01   6.248485e+01   3.198720e-01
  2.060250e-01   6.291304e+01   3.170076e-01
  2.063240e-01   6.282468e+01   3.193599e-01
  2.066230e-01   6.258410e+01   3.173874e-01
  2.069210e-01   6.269938e+01   3.189043e-01
  2.072200e-01   6.301610e+01   3.190249e-01
  2.075190e-01   6.273892e+01   3.159018e-01
  2.078180e-01   6.250573e+01   3.177304e-01
  2.081170e-01   6.279360e+01   3.168405e-01
  2.084160e-01   6.237495e+01   3.178055e-01
  2.087150e-01   6.262486e+01   3.149524e-01
  2.090140e-01   6.247706e+01   3.160409e-01
  2.093130e-01   6.243383e+01   3.157980e-01
  2.096120e-01   6.279336e+01   3.161719e-01
  2.099110e-01   6.290452e+01   3.149954e-01
  2.102100e-01   6.279054e+01   3.162981e-01
  2.105080e-01   6.291085e+01   3.182149e-01
  2.108070e-01   6.264790e+01   3.146150e-01
  2.111060e-01   6.239806e+01   3.132024e-01
  2.114050e-01   6.289934e+01   3.148511e-01
  2.117040e-01   6.267912e+01   3.192641e-01
  2.120030e-01   6.308763e+01   3.262532e-01
  2.123020e-01   6.242722e+01   3.268844e-01
  2.126010e-01   6.287412e+01   3.254103e-01
  2.129000e-01   6.259239e+01   3.279111e-01
  2.131990e-01   6.267865e+01   3.310082e-01
  2.134980e-01   6.199781e+01   3.312030e-01
  2.137970e-01   6.275796e+01   3.307589e-01
  2.140950e-01   6.247334e+01   3.318499e-01
  2.143940e-01   6.253458e+01   3.332584e-01
  2.146930e-01   6.178403e+01   3.315642e-01
  2.149920e-01   6.301123e+01   3.351566e-01
  2.152910e-01   6.333845e+01   3.365023e-01
  2.155900e-01   6.189498e+01   3.355148e-01
  2.158890e-01   6.277343e+01   3.378873e-01
  2.161880e-01   6.187012e+01   3.340039e-01
  2.164870e-01   6.238601e+01   3.366811e-01
  2.167860e-01   6.258622e+01   3.309171e-01
  2.170850e-01   6.308913e+01   3.296596e-01
  2.173840e-01   6.294526e+01   3.261763e-01
  2.176820e-01   6.283787e+01   3.244501e-01
  2.179810e-01   6.223402e+01   3.238940e-01
  2.182800e-01   6.194011e+01   3.188894e-01
  2.185790e-01   6.214990e+01   3.209664e-01
  2.188780e-01   6.177321e+01   3.165402e-01
  2.191770e-01   6.252143e+01   3.205216e-01
  2.194760e-01   6.209612e+01   3.202661e-01
  2.197750e-01   6.177097e+01   3.162631e-01
  2.200740e-01   6.201824e+01   3.148783e-01
  2.203730e-01   6.239594e+01   3.175870e-01
  2.206720e-01   6.232501e+01   3.164603e-01
  2.209710e-01   6.259334e+01   3.193205e-01
  2.212700e-01   6.236193e+01   3.142905e-01
  2.215680e-01   6.160257e+01   3.151573e-01
  2.218670e-01   6.247176e+01   3.131269e-01
  2.221660e-01   6.225609e+01   3.160167e-01
  2.224650e-01   6.235244e+01   3.137411e-01
  2.227640e-01   6.178508e+01   3.120499e-01
  2.230630e-01   6.266789e+01   3.151927e-01
  2.233620e-01   6.192499e+01   3.125333e-01
  2.236610e-01   6.249441e+01   3.139670e-01
  2.239600e-01   6.201967e+01   3.091799e-01
  2.242590e-01   6.171263e+01   3.114774e-01
  2.245580e-01   6.175701e+01   3.106860e-01
  2.248570e-01   6.224174e+01   3.137247e-01
  2.251550e-01   6.179634e+01   3.090010e-01
  2.254540e-01   6.173197e+01   3.090929e-01
  2.257530e-01   6.153567e+01   3.109012e-01
  2.260520e-01   6.174113e+01   3.076079e-01
  2.263510e-01   6.137922e+01   3.077049e-01
  2.266500e-01   6.204433e+01   3.092414e-01
  2.269490e-01   6.174924e+01   3.071303e-01
  2.272480e-01   6.184481e+01   3.098832e-01
  2.275470e-01   6.264296e+01   3.077322e-01
  2.278460e-01   6.184073e+01   3.092384e-01
  2.281450e-01   6.146254e+01   3.055532e-01
  2.284440e-01   6.250294e+01   3.096254e-01
  2.287420e-01   6.154736e+01   3.081261e-01
  2.290410e-01   6.140578e+01   3.016764e-01
  2.293400e-01   6.155305e+01   3.067661e-01
  2.296390e-01   6.191511e+01   3.061842e-01
  2.299380e-01   6.169495e+01   3.061303e-01
  2.302370e-01   6.219385e+01   3.067498e-01
  2.305360e-01   6.167012e+01   3.035176e-01
  2.308350e-01   6.173041e+01   3.079561e-01
  2.311340e-01   6.149606e+01   3.016615e-01
  2.314330e-01   6.186045e+01   3.047091e-01
  2.317320e-01   6.178581e+01   3.056196e-01
  2.320310e-01   6.104222e+01   3.006641e-01
  2.323290e-01   6.141928e+01   3.063086e-01
  2.326280e-01   6.114271e+01   3.002065e-01
  2.329270e-01   6.177175e+01   3.022187e-01
  2.332260e-01   6.132953e+01   3.026783e-01
  2.335250e-01   6.124072e+01   3.017443e-01
  2.338240e-01   6.112546e+01   3.026532e-01
  2.341230e-01   6.125318e+01   2.985049e-01
  2.344220e-01   6.167593e+01   3.025766e-01
  2.347210e-01   6.146436e+01   3.019387e-01
  2.350200e-01   6.120815e+01   3.004843e-01
  2.353190e-01   6.146864e+01   3.014763e-01
  2.356180e-01   6.159249e+01   2.984131e-01
  2.359170e-01   6.158653e+01   3.027142e-01
  2.362150e-01   6.185367e+01   3.013597e-01
  2.365140e-01   6.072356e+01   2.963006e-01
  2.368130e-01   6.094775e+01   2.991447e-01
  2.371120e-01   6.075131e+01   2.972795e-01
  2.374110e-01   6.101957e+01   3.004906e-01
  2.377100e-01   6.147894e+01   2.980239e-01
  2.380090e-01   6.147079e+01   2.993806e-01
  2.383080e-01   6.158735e+01   2.977180e-01
  2.386070e-01   6.118918e+01   2.983489e-01
  2.389060e-01   6.114543e+01   2.978985e-01
  2.392050e-01   6.142972e+01   2.969977e-01
  2.395040e-01   6.112131e+01   2.982983e-01
  2.398020e-01   6.091136e+01   2.957420e-01
  2.401010e-01   6.166448e+01   2.992751e-01
  2.404000e-01   6.129137e+01   2.955423e-01
  2.406990e-01   6.115520e+01   2.968979e-01
  2.409980e-01   6.091575e+01   2.953042e-01
  2.412970e-01   6.087301e+01   2.947543e-01
  2.415960e-01   6.066295e+01   2.951383e-01
  2.418950e-01   6.122156e+01   2.948186e-01
  2.421940e-01   6.145974e+01   2.966198e-01
  2.424930e-01   6.127422e+01   2.970734e-01
  2.427920e-01   6.087342e+01   2.923365e-01
  2.430910e-01   6.065693e+01   2.937872e-01
  2.433890e-01   6.061185e+01   2.926879e-01
  2.436880e-01   6.035980e+01   2.946239e-01
  2.439870e-01   6.104470e+01   2.927475e-01
  2.442860e-01   6.106915e+01   2.922638e-01
  2.445850e-01   6.082721e+01   2.934270e-01
  2.448840e-01   6.039854e+01   2.919542e-01
  2.451830e-01   6.096112e+01   2.948562e-01
  2.454820e-01   6.096345e+01   2.913645e-01
  2.457810e-01   6.061370e+01   2.917122e-01
  2.460800e-01   6.079131e+01   2.924654e-01
  2.463790e-01   6.021472e+01   2.901047e-01
  2.466780e-01   6.096114e+01   2.923300e-01
  2.469770e-01   6.049976e+01   2.903613e-01
  2.472750e-01   6.123953e+01   2.928881e-01
  2.475740e-01   6.056640e+01   2.922505e-01
  2.478730e-01   6.127330e+01   2.892407e-01
  2.481720e-01   6.023777e+01   2.897319e-01
  2.484710e-01   6.080492e+01   2.892850e-01
  2.487700e-01   6.124802e+01   2.934527e-01
  2.490690e-01   6.085848e+01   2.914358e-01
  2.493680e-01   6.040894e+01   2.874010e-01
  2.496670e-01   6.039604e+01   2.912962e-01
  2.499660e-01   6.045396e+01   2.884489e-01
  2.502650e-01   6.068570e+01   2.902725e-01
  2.505640e-01   6.046638e+01   2.868122e-01
  2.508620e-01   6.055974e+01   2.883862e-01
  2.511610e-01   5.997226e+01   2.893061e-01
  2.514600e-01   6.119274e+01   2.890505e-01
  2.517590e-01   6.055363e+01   2.873295e-01
  2.520580e-01   6.022964e+01   2.870781e-01
  2.523570e-01   6.079410e+01   2.887340e-01
  2.526560e-01   6.017531e+01   2.880983e-01
  2.529550e-01   6.075888e+01   2.861690e-01
  2.532540e-01   6.112368e+01   2.869245e-01
  2.535530e-01   6.035881e+01   2.849207e-01
  2.538520e-01   6.034828e+01   2.862230e-01
  2.541510e-01   6.032002e+01   2.846266e-01
  2.544490e-01   6.034078e+01   2.854883e-01
  2.547480e-01   6.011445e+01   2.852584e-01
  2.550470e-01   6.046241e+01   2.843567e-01
  2.553460e-01   6.005737e+01   2.838046e-01
  2.556450e-01   6.046646e+01   2.824734e-01
  2.559440e-01   6.000174e+01   2.842790e-01
  2.562430e-01   6.013467e+01   2.859215e-01
  2.565420e-01   6.022471e+01   2.835965e-01
  2.568410e-01   6.068954e+01   2.838875e-01
  2.571400e-01   6.026136e+01   2.832827e-01
  2.574390e-01   6.025688e+01   2.853918e-01
  2.577380e-01   6.060599e+01   2.851991e-01
  2.580360e-01   6.044263e+01   2.828130e-01
  2.583350e-01   5.990341e+01   2.840460e-01
  2.586340e-01   6.049941e+01   2.823532e-01
  2.589330e-01   6.029438e+01   2.846673e-01
  2.592320e-01   6.053235e+01   2.824301e-01
  2.595310e-01   6.020104e+01   2.826434e-01
  2.598300e-01   6.032653e+01   2.848445e-01
  2.601290e-01   6.028652e+01   2.803933e-01
  2.604280e-01   6.066288e+01   2.847269e-01
  2.607270e-01   5.994853e+01   2.793172e-01
  2.610260e-01   6.016564e+01   2.823620e-01
  2.613250e-01   6.016968e+01   2.829674e-01
  2.616240e-01   6.019669e+01   2.821382e-01
  2.619220e-01   6.041352e+01   2.827449e-01
  2.622210e-01   6.049504e+01   2.801056e-01
  2.625200e-01   6.064769e+01   2.822075e-01
  2.628190e-01   5.978374e+01   2.798986e-01
  2.631180e-01   6.021801e+01   2.791763e-01
  2.634170e-01   6.004150e+01   2.823677e-01
  2.637160e-01   5.964334e+01   2.778410e-01
  2.640150e-01   6.018143e+01   2.818068e-01
  2.643140e-01   6.013867e+01   2.786109e-01
  2.646130e-01   6.022318e+01   2.791883e-01
  2.649120e-01   6.060001e+01   2.830818e-01
  2.652110e-01   6.047427e+01   2.795783e-01
  2.655090e-01   6.012470e+01   2.795349e-01
  2.658080e-01   6.008886e+01   2.778321e-01
  2.661070e-01   5.998308e+01   2.788222e-01
  2.664060e-01   5.984439e+01   2.782136e-01
  2.667050e-01   6.008806e+01   2.790661e-01
  2.670040e-01   5.955404e+01   2.776329e-01
  2.673030e-01   6.001116e+01   2.778413e-01
  2.676020e-01   5.975726e+01   2.773474e-01
  2.679010e-01   5.959952e+01   2.768868e-01
  2.682000e-01   5.986686e+01   2.763805e-01
  2.684990e-01   5.998319e+01   2.776821e-01
  2.687980e-01   5.944863e+01   2.760667e-01
  2.690960e-01   5.922570e+01   2.766771e-01
  2.693950e-01   5.942871e+01   2.742584e-01
  2.696940e-01   5.954140e+01   2.748868e-01
  2.699930e-01   5.960610e+01   2.760577e-01
  2.702920e-01   6.011949e+01   2.769631e-01
  2.705910e-01   5.932199e+01   2.755855e-01
  2.708900e-01   5.979845e+01   2.745591e-01
  2.711890e-01   5.964629e+01   2.760574e-01
  2.714880e-01   5.995293e+01   2.757426e-01
  2.717870e-01   5.973487e+01   2.757036e-01
  2.720860e-01   6.044763e+01   2.763221e-01
  2.723850e-01   6.001271e+01   2.746843e-01
  2.726840e-01   5.917131e+01   2.738473e-01
  2.729820e-01   5.942238e+01   2.742438e-01
  2.732810e-01   5.955507e+01   2.736350e-01
  2.735800e-01   5.981450e+01   2.741392e-01
  2.738790e-01   5.978539e+01   2.746208e-01
  2.741780e-01   6.026912e+01   2.761909e-01
  2.744770e-01   5.961558e+01   2.721492e-01
  2.747760e-01   5.979279e+01   2.739073e-01
  2.750750e-01   5.909935e+01   2.754414e-01
  2.753740e-01   5.926719e+01   2.802458e-01
  2.756730e-01   5.950351e+01   2.822926e-01
  2.759720e-01   5.961318e+01   2.812600e-01
  2.762710e-01   5.977413e+01   2.856803e-01
  2.765690e-01   5.997053e+01   2.854284e-01
  2.768680e-01   6.007317e+01   2.883804e-01
  2.771670e-01   5.993678e+01   2.856563e-01
  2.774660e-01   5.997478e+01   2.865738e-01
  2.777650e-01   5.949411e+01   2.888983e-01
  2.780640e-01   5.973130e+01   2.880868e-01
  2.783630e-01   6.017506e+01   2.895811e-01
  2.786620e-01   5.909134e+01   2.886698e-01
  2.789610e-01   5.948546e+01   2.897390e-01
  2.792600e-01   5.996250e+01   2.937645e-01
  2.795590e-01   5.925037e+01   2.862938e-01
  2.798580e-01   5.884062e+01   2.897920e-01
  2.801560e-01   5.958261e+01   2.911739e-01
  2.804550e-01   5.935248e+01   2.914904e-01
  2.807540e-01   5.988978e+01   2.941469e-01
  2.810530e-01   5.968233e+01   2.908704e-01
  2.813520e-01   5.932482e+01   2.938818e-01
  2.816510e-01   5.913607e+01   2.924019e-01
  2.819500e-01   5.925225e+01   2.928010e-01
  2.822490e-01   5.972973e+01   2.939784e-01
  2.825480e-01   5.943772e+01   2.928109e-01
  2.828470e-01   6.012365e+01   2.979267e-01
  2.831460e-01   5.969453e+01   2.953655e-01
  2.834450e-01   5.983439e+01   2.941233e-01
  2.837430e-01   5.947893e+01   2.949457e-01
  2.840420e-01   6.004030e+01   2.979530e-01
  2.843410e-01   5.981142e+01   3.038737e-01
  2.846400e-01   5.943112e+01   3.050318e-01
  2.849390e-01   5.960582e+01   3.133678e-01
  2.852380e-01   5.913325e+01   3.150202e-01
  2.855370e-01   5.971084e+01   3.196935e-01
  2.858360e-01   5.903192e+01   3.199057e-01
  2.861350e-01   5.897466e+01   3.225743e-01
  2.864340e-01   5.895555e+01   3.272936e-01
  2.867330e-01   5.904914e+01   3.266124e-01
  2.870320e-01   5.917381e+01   3.325684e-01
  2.873310e-01   5.917753e+01   3.294971e-01
  2.876290e-01   5.924972e+01   3.349420e-01
  2.879280e-01   5.910970e+01   3.376044e-01
  2.882270e-01   5.894342e+01   3.334076e-01
  2.885260e-01   5.851568e+01   3.362470e-01
  2.888250e-01   5.921766e+01   3.373965e-01
  2.891240e-01   5.918754e+01   3.423992e-01
  2.894230e-01   5.895858e+01   3.448224e-01
  2.897220e-01   5.877744e+01   3.361401e-01
  2.900210e-01   5.865640e+01   3.446741e-01
  2.903200e-01   5.914994e+01   3.440986e-01
  2.906190e-01   5.875941e+01   3.466526e-01
  2.909180e-01   5.846018e+01   3.467082e-01
  2.912160e-01   5.903022e+01   3.446642e-01
  2.915150e-01   5.907548e+01   3.561673e-01
  2.918140e-01   5.826996e+01   3.455801e-01
  2.921130e-01   5.900957e+01   3.510174e-01
  2.924120e-01   5.917049e+01   3.540478e-01
  2.927110e-01   5.906186e+01   3.527354e-01
  2.930100e-01   5.854839e+01   3.603541e-01
  2.933090e-01   5.881350e+01   3.553767e-01
  2.936080e-01   5.904126e+01   3.536610e-01
  2.939070e-01   5.952646e+01   3.608194e-01
  2.942060e-01   5.842142e+01   3.580768e-01
  2.945050e-01   5.851996e+01   3.658927e-01
  2.948030e-01   5.839720e+01   3.559416e-01
  2.951020e-01   5.816349e+01   3.606522e-01
  2.954010e-01   5.846881e+01   3.633216e-01
  2.957000e-01   5.936129e+01   3.678461e-01
  2.959990e-01   5.850440e+01   3.647418e-01
  2.962980e-01   5.848131e+01   3.653298e-01
  2.965970e-01   5.912167e+01   3.709258e-01
  2.968960e-01   5.850739e+01   3.687668e-01
  2.971950e-01   5.851261e+01   3.672058e-01
  2.974940e-01   5.880821e+01   3.667927e-01
  2.977930e-01   5.853983e+01   3.693236e-01
  2.980920e-01   5.795422e+01   3.676984e-01
  2.983900e-01   5.836131e+01   3.719847e-01
  2.986890e-01   5.841714e+01   3.680299e-01
  2.989880e-01   5.899621e+01   3.737682e-01
  2.992870e-01   5.838667e+01   3.727678e-01
  2.995860e-01   5.835316e+01   3.747910e-01
  2.998850e-01   5.830575e+01   3.725094e-01
  3.001840e-01   5.817210e+01   3.744477e-01
  3.004830e-01   5.781764e+01   3.781597e-01
  3.007820e-01   5.834875e+01   3.784096e-01
  3.010810e-01   5.862057e+01   3.766095e-01
  3.013800e-01   5.822045e+01   3.809737e-01
  3.016790e-01   5.833889e+01   3.803587e-01
  3.019780e-01   5.892028e+01   3.842718e-01
  3.022760e-01   5.775224e+01   3.822222e-01
  3.025750e-01   5.916261e+01   3.848061e-01
  3.028740e-01   5.886006e+01   3.892728e-01
  3.031730e-01   5.829637e+01   3.855702e-01
  3.034720e-01   5.793927e+01   3.859532e-01
  3.037710e-01   5.826621e+01   3.867775e-01
  3.040700e-01   5.799621e+01   3.877286e-01
  3.043690e-01   5.830873e+01   3.933857e-01
  3.046680e-01   5.796537e+01   3.908557e-01
  3.049670e-01   5.849402e+01   3.891222e-01
  3.052660e-01   5.800048e+01   3.942875e-01
  3.055650e-01   5.847830e+01   3.945118e-01
  3.058630e-01   5.790944e+01   3.979490e-01
  3.061620e-01   5.866378e+01   3.932033e-01
  3.064610e-01   5.905794e+01   3.995695e-01
  3.067600e-01   5.769593e+01   4.010047e-01
  3.070590e-01   5.917689e+01   3.999717e-01
  3.073580e-01   5.855714e+01   4.039865e-01
  3.076570e-01   5.819774e+01   3.955188e-01
  3.079560e-01   5.770814e+01   4.001628e-01
  3.082550e-01   5.805500e+01   4.013636e-01
  3.085540e-01   5.798373e+01   4.008230e-01
  3.088530e-01   5.902841e+01   4.095543e-01
  3.091520e-01   5.826772e+01   4.009225e-01
  3.094500e-01   5.825393e+01   4.096401e-01
  3.097490e-01   5.704659e+01   4.035317e-01
  3.100480e-01   5.779771e+01   4.031461e-01
  3.103470e-01   5.885279e+01   4.181641e-01
  3.106460e-01   5.817911e+01   4.035742e-01
  3.109450e-01   5.814930e+01   4.153309e-01
  3.112440e-01   5.732923e+01   4.054498e-01
  3.115430e-01   5.835869e+01   4.144546e-01
  3.118420e-01   5.801375e+01   4.178086e-01
  3.121410e-01   5.745964e+01   4.093414e-01
  3.124400e-01   5.836175e+01   4.200644e-01
  3.127390e-01   5.859413e+01   4.149668e-01
  3.130380e-01   5.915615e+01   4.259919e-01
  3.133360e-01   5.831859e+01   4.205825e-01
  3.136350e-01   5.799894e+01   4.187567e-01
  3.139340e-01   5.815606e+01   4.254954e-01
  3.142330e-01   5.902016e+01   4.220897e-01
  3.145320e-01   5.765680e+01   4.275569e-01
  3.148310e-01   5.833781e+01   4.251106e-01
  3.151300e-01   5.798776e+01   4.238332e-01
  3.154290e-01   5.811337e+01   4.292464e-01
  3.157280e-01   5.736555e+01   4.236419e-01
  3.160270e-01   5.748988e+01   4.324136e-01
  3.163260e-01   5.802881e+01   4.260839e-01
  3.166250e-01   5.758095e+01   4.327560e-01
  3.169230e-01   5.789492e+01   4.313436e-01
  3.172220e-01   5.831982e+01   4.377901e-01
  3.175210e-01   5.804797e+01   4.363893e-01
  3.178200e-01   5.788700e+01   4.327886e-01
  3.181190e-01   5.789138e+01   4.408030e-01
  3.184180e-01   5.754424e+01   4.348693e-01
  3.187170e-01   5.839899e+01   4.459107e-01
  3.190160e-01   5.815613e+01   4.437848e-01
  3.193150e-01   5.766912e+01   4.353409e-01
  3.196140e-01   5.768652e+01   4.468200e-01
  3.199130e-01   5.773548e+01   4.406005e-01
  3.202120e-01   5.681831e+01   4.442592e-01
  3.205100e-01   5.837216e+01   4.490565e-01
  3.208090e-01   5.839218e+01   4.458847e-01
  3.211080e-01   5.813337e+01   4.518699e-01
  3.214070e-01   5.807056e+01   4.438561e-01
  3.217060e-01   5.824638e+01   4.518891e-01
  3.220050e-01   5.706702e+01   4.444143e-01
  3.223040e-01   5.728994e+01   4.432566e-01
  3.226030e-01   5.709007e+01   4.537393e-01
  3.229020e-01   5.795629e+01   4.418355e-01
  3.232010e-01   5.812037e+01   4.547877e-01
  3.235000e-01   5.805047e+01   4.494638e-01
  3.237990e-01   5.804610e+01   4.527947e-01
  3.240970e-01   5.670070e+01   4.543623e-01
  3.243960e-01   5.775512e+01   4.491468e-01
  3.246950e-01   5.722549e+01   4.582294e-01
  3.249940e-01   5.731730e+01   4.507866e-01
  3.252930e-01   5.804111e+01   4.610359e-01
  3.255920e-01   5.803477e+01   4.637147e-01
  3.258910e-01   5.760554e+01   4.575328e-01
  3.261900e-01   5.797580e+01   4.662296e-01
  3.264890e-01   5.782504e+01   4.601770e-01
  3.267880e-01   5.756393e+01   4.627380e-01
  3.270870e-01   5.765963e+01   4.710716e-01
  3.273860e-01   5.791825e+01   4.664611e-01
  3.276850e-01   5.769811e+01   4.712288e-01
  3.279830e-01   5.761220e+01   4.638459e-01
  3.282820e-01   5.808564e+01   4.752346e-01
  3.285810e-01   5.772717e+01   4.718281e-01
  3.288800e-01   5.843077e+01   4.781223e-01
  3.291790e-01   5.760190e+01   4.708357e-01
  3.294780e-01   5.784104e+01   4.791885e-01
  3.297770e-01   5.730362e+01   4.794820e-01
  3.300760e-01   5.730264e+01   4.744676e-01
  3.303750e-01   5.701013e+01   4.808115e-01
  3.306740e-01   5.827567e+01   4.794769e-01
  3.309730e-01   5.770823e+01   4.858360e-01
  3.312720e-01   5.673962e+01   4.854330e-01
  3.315700e-01   5.714218e+01   4.782987e-01
  3.318690e-01   5.708205e+01   4.906847e-01
  3.321680e-01   5.783002e+01   4.827052e-01
  3.324670e-01   5.765579e+01   4.942490e-01
  3.327660e-01   5.704592e+01   4.888952e-01
  3.330650e-01   5.827709e+01   4.946915e-01
  3.333640e-01   5.896084e+01   5.055107e-01
  3.336630e-01   5.779380e+01   4.888485e-01
  3.339620e-01   5.711506e+01   5.004129e-01
  3.342610e-01   5.734242e+01   4.945701e-01
  3.345600e-01   5.779571e+01   5.016429e-01
  3.348590e-01   5.770000e+01   5.101204e-01
  3.351570e-01   5.767274e+01   4.943217e-01
  3.354560e-01   5.791142e+01   5.147530e-01
  3.357550e-01   5.760676e+01   4.968316e-01
  3.360540e-01   5.748471e+01   5.110004e-01
  3.363530e-01   5.783009e+01   5.188068e-01
  3.366520e-01   5.726852e+01   5.010846e-01
  3.369510e-01   5.775391e+01   5.249704e-01
  3.372500e-01   5.778700e+01   5.016051e-01
  3.375490e-01   5.767240e+01   5.219703e-01
  3.378480e-01   5.715752e+01   5.170562e-01
  3.381470e-01   5.691784e+01   5.146986e-01
  3.384460e-01   5.735730e+01   5.305859e-01
  3.387450e-01   5.751707e+01   5.099199e-01
  3.390430e-01   5.796737e+01   5.306507e-01
  3.393420e-01   5.721869e+01   5.245229e-01
  3.396410e-01   5.700312e+01   5.242012e-01
  3.399400e-01   5.688385e+01   5.389958e-01
  3.402390e-01   5.813945e+01   5.189161e-01
  3.405380e-01   5.766493e+01   5.397738e-01
  3.408370e-01   5.710207e+01   5.294041e-01
  3.411360e-01   5.783352e+01   5.362778e-01
  3.414350e-01   5.846708e+01   5.464452e-01
  3.417340e-01   5.711136e+01   5.322192e-01
  3.420330e-01   5.854259e+01   5.551119e-01
  3.423320e-01   5.720198e+01   5.333416e-01
  3.426300e-01   5.762936e+01   5.499997e-01
  3.429290e-01   5.714788e+01   5.454294e-01
  3.432280e-01   5.694793e+01   5.422383e-01
  3.435270e-01   5.666215e+01   5.595324e-01
  3.438260e-01   5.786636e+01   5.428976e-01
  3.441250e-01   5.689185e+01   5.574151e-01
  3.444240e-01   5.668978e+01   5.485537e-01
  3.447230e-01   5.823930e+01   5.607455e-01
  3.450220e-01   5.805641e+01   5.714092e-01
  3.453210e-01   5.690741e+01   5.496056e-01
  3.456200e-01   5.734257e+01   5.730247e-01
  3.459190e-01   5.733423e+01   5.595781e-01
  3.462170e-01   5.750693e+01   5.712546e-01
  3.465160e-01   5.678030e+01   5.667837e-01
  3.468150e-01   5.737796e+01   5.689078e-01
  3.471140e-01   5.632730e+01   5.785457e-01
  3.474130e-01   5.730280e+01   5.676884e-01
  3.477120e-01   5.649368e+01   5.793995e-01
  3.480110e-01   5.684095e+01   5.748847e-01
  3.483100e-01   5.715196e+01   5.782372e-01
  3.486090e-01   5.720067e+01   5.933666e-01
  3.489080e-01   5.729237e+01   5.789471e-01
  3.492070e-01   5.744935e+01   5.956259e-01
  3.495060e-01   5.758113e+01   5.849494e-01
  3.498040e-01   5.642957e+01   5.912827e-01
  3.501030e-01   5.724922e+01   5.965403e-01
  3.504020e-01   5.778640e+01   5.983491e-01
  3.507010e-01   5.688459e+01   6.077747e-01
  3.510000e-01   5.662882e+01   5.875295e-01
  3.512990e-01   5.752746e+01   6.111993e-01
  3.515980e-01   5.681618e+01   5.992281e-01
  3.518970e-01   5.623388e+01   6.095478e-01
  3.521960e-01   5.638390e+01   6.190802e-01
  3.524950e-01   5.605989e+01   5.942337e-01
  3.527940e-01   5.745939e+01   6.283562e-01
  3.530930e-01   5.593392e+01   6.037128e-01
  3.533920e-01   5.827819e+01   6.316700e-01
  3.536900e-01   5.704840e+01   6.272465e-01
  3.539890e-01   5.825881e+01   6.304239e-01
  3.542880e-01   5.689020e+01   6.381291e-01
  3.545870e-01   5.723818e+01   6.149668e-01
  3.548860e-01   5.838127e+01   6.427956e-01
  3.551850e-01   5.739926e+01   6.257560e-01
  3.554840e-01   5.614482e+01   6.303634e-01
  3.557830e-01   5.738860e+01   6.397078e-01
  3.560820e-01   5.855948e+01   6.242107e-01
  3.563810e-01   5.762040e+01   6.397924e-01
  3.566800e-01   5.708939e+01   6.218238e-01
  3.569790e-01   5.681960e+01   6.401625e-01
  3.572770e-01   5.797590e+01   6.454129e-01
  3.575760e-01   5.886355e+01   6.236371e-01
  3.578750e-01   5.665229e+01   6.517788e-01
  3.581740e-01   5.730597e+01   6.263790e-01
  3.584730e-01   5.675727e+01   6.523824e-01
  3.587720e-01   5.680562e+01   6.413088e-01
  3.590710e-01   5.768510e+01   6.450196e-01
  3.593700e-01   5.623875e+01   6.613121e-01
  3.596690e-01   5.712476e+01   6.382356e-01
  3.599680e-01   5.653361e+01   6.644120e-01
  3.602670e-01   5.646747e+01   6.468757e-01
  3.605660e-01   5.807398e+01   6.720157e-01
  3.608640e-01   5.975741e+01   6.991682e-01
  3.611630e-01   5.658684e+01   6.450345e-01
  3.614620e-01   5.716220e+01   6.883016e-01
  3.617610e-01   5.754243e+01   6.648418e-01
  3.620600e-01   5.666513e+01   6.823164e-01
  3.623590e-01   5.597301e+01   6.752073e-01
  3.626580e-01   5.742284e+01   6.838960e-01
  3.629570e-01   5.847637e+01   7.087134e-01
  3.632560e-01   5.688662e+01   6.692544e-01
  3.635550e-01   5.691157e+01   7.105624e-01
  3.638540e-01   5.769366e+01   6.976407e-01
  3.641530e-01   5.741657e+01   7.006712e-01
  3.644510e-01   5.727623e+01   7.301817e-01
  3.647500e-01   5.751137e+01   6.873924e-01
  3.650490e-01   5.677315e+01   7.251839e-01
  3.653480e-01   5.742269e+01   7.120765e-01
  3.656470e-01   5.692486e+01   7.174136e-01
  3.659460e-01   5.728450e+01   7.412713e-01
  3.662450e-01   5.745443e+01   7.106149e-01
  3.665440e-01   5.665963e+01   7.546571e-01
  3.668430e-01   5.678876e+01   7.148474e-01
  3.671420e-01   5.772762e+01   7.518046e-01
  3.674410e-01   5.772050e+01   7.422056e-01
  3.677400e-01   5.755052e+01   7.545703e-01
  3.680390e-01   5.794955e+01   7.865570e-01
  3.683370e-01   5.764397e+01   7.343329e-01
  3.686360e-01   5.741015e+01   7.741887e-01
  3.689350e-01   5.658980e+01   7.521941e-01
  3.692340e-01   5.776657e+01   7.809146e-01
  3.695330e-01   5.770816e+01   8.080759e-01
  3.698320e-01   5.571543e+01   7.405065e-01
  3.701310e-01   5.649626e+01   8.019505e-01
  3.704300e-01   5.670011e+01   7.651704e-01
  3.707290e-01   5.808698e+01   8.156225e-01
  3.710280e-01   5.715371e+01   8.041846e-01
  3.713270e-01   5.717318e+01   7.925446e-01
  3.716260e-01   5.594874e+01   8.312682e-01
  3.719240e-01   5.805034e+01   7.917264e-01
  3.722230e-01   5.692599e+01   8.412503e-01
  3.725220e-01   5.541455e+01   8.015117e-01
  3.728210e-01   5.576918e+01   8.219144e-01
  3.731200e-01   5.677135e+01   8.785146e-01
  3.734190e-01   5.648610e+01   7.994740e-01
  3.737180e-01   5.763461e+01   8.820017e-01
  3.740170e-01   5.685722e+01   8.246241e-01
  3.743160e-01   5.790847e+01   8.904782e-01
  3.746150e-01   5.631185e+01   8.718216e-01
  3.749140e-01   5.578994e+01   8.468589e-01
  3.752130e-01   5.772319e+01   9.231280e-01
  3.755110e-01   5.751970e+01   8.569771e-01
  3.758100e-01   5.655691e+01   9.137547e-01
  3.761090e-01   5.712051e+01   8.908782e-01
  3.764080e-01   5.521028e+01   8.993047e-01
  3.767070e-01   5.824314e+01   9.657688e-01
  3.770060e-01   5.714870e+01   8.782758e-01
  3.773050e-01   5.654317e+01   9.597383e-01
  3.776040e-01   5.698736e+01   9.208294e-01
  3.779030e-01   5.678506e+01   9.495882e-01
  3.782020e-01   5.820892e+01   1.038452e+00
  3.785010e-01   5.633189e+01   8.980116e-01
  3.788000e-01   5.797402e+01   1.031311e+00
  3.790990e-01   5.662731e+01   9.403988e-01
  3.793970e-01   5.676177e+01   1.010707e+00
  3.796960e-01   5.717111e+01   1.009548e+00
  3.799950e-01   5.890584e+01   1.005946e+00
  3.802940e-01   5.724182e+01   1.102436e+00
  3.805930e-01   5.759423e+01   9.644691e-01
  3.808920e-01   5.903038e+01   1.125870e+00
  3.811910e-01   5.777221e+01   1.029515e+00
  3.814900e-01   5.679138e+01   1.074216e+00
  3.817890e-01   5.605989e+01   1.165388e+00
  3.820880e-01   5.630485e+01   9.925509e-01
  3.823870e-01   5.627258e+01   1.175154e+00
  3.826860e-01   5.687875e+01   1.036733e+00
  3.829840e-01   5.623013e+01   1.198286e+00
  3.832830e-01   5.745964e+01   1.157792e+00
  3.835820e-01   5.577830e+01   1.113563e+00
  3.838810e-01   5.655084e+01   1.253594e+00
  3.841800e-01   5.558205e+01   1.098751e+00
  3.844790e-01   6.015886e+01   1.302579e+00
  3.847780e-01   5.625371e+01   1.167401e+00
  3.850770e-01   5.726240e+01   1.280426e+00
  3.853760e-01   5.809073e+01   1.375724e+00
  3.856750e-01   5.782842e+01   1.183628e+00
  3.859740e-01   5.581244e+01   1.372345e+00
  3.862730e-01   5.635631e+01   1.251436e+00
  3.865710e-01   5.709471e+01   1.388020e+00
  3.868700e-01   5.703972e+01   1.412809e+00
  3.871690e-01   5.507892e+01   1.306230e+00
  3.874680e-01   5.747029e+01   1.536507e+00
  3.877670e-01   5.595313e+01   1.338684e+00
  3.880660e-01   5.488601e+01   1.535311e+00
  3.883650e-01   5.672835e+01   1.479087e+00
  3.886640e-01   5.656380e+01   1.541185e+00
  3.889630e-01   5.654060e+01   1.676796e+00
  3.892620e-01   6.010725e+01   1.554556e+00
  3.895610e-01   5.296295e+01   1.667349e+00
  3.898600e-01   5.788325e+01   1.696588e+00
  3.901580e-01   5.717569e+01   1.756966e+00
  3.904570e-01   5.520505e+01   1.930199e+00
  3.907560e-01   5.375031e+01   1.679697e+00
  3.910550e-01   5.591992e+01   1.978305e+00
  3.913540e-01   5.563997e+01   1.973346e+00
  3.916530e-01   5.682976e+01   1.994333e+00
  3.919520e-01   5.609926e+01   2.574011e+00
  3.922510e-01   5.668978e+01   1.991876e+00
  3.925500e-01   5.505208e+01   2.633498e+00
  3.928490e-01   5.102080e+01   2.314351e+00
  3.931480e-01   5.631185e+01   2.663459e+00
  3.934470e-01   0.000000e+00   0.000000e+00
  3.937460e-01   5.946128e+01   2.736927e+00
creator: radaver
creator-version: 3725
header-file: /nas_data/SAXS_data/20151104Workshop/header/JH1_0015.txt
image-file: /nas_data/Pilatus1M/20151104_Workshop/JH1_0015.tif
angular-axis-file: /nas_data/SAXS_data/20151104Workshop/q20151029.dat
beamstop-mask-file: /nas_data/SAXS_data/20151104Workshop/fit2d20151031.msk
detector-response-file: none
beam-center-x: 949.7700
beam-center-y: 918.8000
unit-time: 1.0000
channel-first: 10
channel-last: 1315
Exposure time [s]: 1.093988
Transmitted Beam: 0.483731
Incident Beam: 0.483731
Code: JH1
Concentration [mg/ml]: 1
Run Number: 0015
