# Supplementary material for: SAXS analysis of a soluble cytosolic NgBR construct including extracellular and transmembrane domains
Source: PLoS One. 2018 Jan 18;13(1):e0191371. doi: 10.1371/journal.pone.0191371 (PMC5773207; doi:10.1371/journal.pone.0191371)
Supplement: S1 File — (ZIP) [file pone.0191371.s001.zip › JH1_0016.dat]

Sample:   c= 1.0000 mg/ml  Code: JH1
  3.656810e-03   2.263724e+04   4.138594e+01
  3.955720e-03   2.201422e+04   2.803011e+01
  4.254640e-03   1.904446e+04   2.336272e+01
  4.553560e-03   1.545470e+04   2.029141e+01
  4.852480e-03   1.246537e+04   1.706165e+01
  5.151400e-03   1.051063e+04   1.547699e+01
  5.450320e-03   8.721305e+03   1.339084e+01
  5.749240e-03   7.440371e+03   1.198382e+01
  6.048150e-03   6.339222e+03   1.084249e+01
  6.347070e-03   5.484228e+03   9.581414e+00
  6.645990e-03   4.816831e+03   8.940038e+00
  6.944910e-03   4.213324e+03   8.049538e+00
  7.243830e-03   3.752367e+03   7.360853e+00
  7.542750e-03   3.335051e+03   6.913140e+00
  7.841670e-03   3.003607e+03   6.195863e+00
  8.140580e-03   2.701975e+03   5.957588e+00
  8.439500e-03   2.458820e+03   5.477831e+00
  8.738420e-03   2.254271e+03   5.195001e+00
  9.037340e-03   2.075163e+03   4.819410e+00
  9.336260e-03   1.914603e+03   4.549162e+00
  9.635180e-03   1.760696e+03   4.350077e+00
  9.934100e-03   1.623198e+03   4.041270e+00
  1.023300e-02   1.492416e+03   3.971271e+00
  1.053190e-02   1.382574e+03   3.876865e+00
  1.083090e-02   1.275983e+03   3.724422e+00
  1.112980e-02   1.177924e+03   3.547995e+00
  1.142870e-02   1.087282e+03   3.389657e+00
  1.172760e-02   1.012757e+03   3.262326e+00
  1.202650e-02   9.290321e+02   3.115926e+00
  1.232540e-02   8.658838e+02   2.991681e+00
  1.262440e-02   8.009699e+02   2.823855e+00
  1.292330e-02   7.517925e+02   2.693593e+00
  1.322220e-02   6.971300e+02   2.593821e+00
  1.352110e-02   6.458478e+02   2.471503e+00
  1.382000e-02   6.049868e+02   2.368476e+00
  1.411900e-02   5.628703e+02   2.273430e+00
  1.441790e-02   5.254398e+02   2.180718e+00
  1.471680e-02   4.893247e+02   2.094442e+00
  1.501570e-02   4.608206e+02   1.990516e+00
  1.531460e-02   4.384009e+02   1.932726e+00
  1.561350e-02   4.108323e+02   1.838144e+00
  1.591250e-02   3.812265e+02   1.786275e+00
  1.621140e-02   3.656144e+02   1.719154e+00
  1.651030e-02   3.404666e+02   1.641532e+00
  1.680920e-02   3.239569e+02   1.601238e+00
  1.710810e-02   3.095020e+02   1.568391e+00
  1.740710e-02   2.914792e+02   1.500140e+00
  1.770600e-02   2.764339e+02   1.446228e+00
  1.800490e-02   2.613046e+02   1.394979e+00
  1.830380e-02   2.515862e+02   1.379700e+00
  1.860270e-02   2.407822e+02   1.323539e+00
  1.890170e-02   2.290544e+02   1.290903e+00
  1.920060e-02   2.193221e+02   1.251207e+00
  1.949950e-02   2.073349e+02   1.230545e+00
  1.979840e-02   1.996555e+02   1.184883e+00
  2.009730e-02   1.933527e+02   1.153241e+00
  2.039620e-02   1.866691e+02   1.131078e+00
  2.069520e-02   1.787499e+02   1.100859e+00
  2.099410e-02   1.745333e+02   1.095681e+00
  2.129300e-02   1.659623e+02   1.040440e+00
  2.159190e-02   1.610346e+02   1.060196e+00
  2.189080e-02   1.536617e+02   1.041422e+00
  2.218980e-02   1.508362e+02   1.049576e+00
  2.248870e-02   1.459989e+02   1.051032e+00
  2.278760e-02   1.403989e+02   1.020523e+00
  2.308650e-02   1.380845e+02   1.043225e+00
  2.338540e-02   1.334302e+02   1.023363e+00
  2.368430e-02   1.296860e+02   9.905755e-01
  2.398330e-02   1.266243e+02   1.001084e+00
  2.428220e-02   1.241172e+02   9.690742e-01
  2.458110e-02   1.197913e+02   9.840468e-01
  2.488000e-02   1.197585e+02   9.576699e-01
  2.517890e-02   1.153633e+02   9.287196e-01
  2.547790e-02   1.144399e+02   9.380637e-01
  2.577680e-02   1.095521e+02   9.104403e-01
  2.607570e-02   1.093342e+02   9.168992e-01
  2.637460e-02   1.057765e+02   8.946141e-01
  2.667350e-02   1.036048e+02   8.632231e-01
  2.697250e-02   1.040025e+02   8.382122e-01
  2.727140e-02   1.022700e+02   8.003533e-01
  2.757030e-02   9.966243e+01   7.913955e-01
  2.786920e-02   1.006646e+02   7.862745e-01
  2.816810e-02   9.859952e+01   7.658345e-01
  2.846700e-02   9.620311e+01   7.471311e-01
  2.876600e-02   9.500886e+01   7.335334e-01
  2.906490e-02   9.349592e+01   7.298580e-01
  2.936380e-02   9.144080e+01   7.164174e-01
  2.966270e-02   9.005417e+01   7.057485e-01
  2.996160e-02   8.939743e+01   7.042007e-01
  3.026060e-02   8.768927e+01   6.864564e-01
  3.055950e-02   8.846970e+01   6.885270e-01
  3.085840e-02   8.755414e+01   6.820629e-01
  3.115730e-02   8.644312e+01   6.748839e-01
  3.145620e-02   8.662972e+01   6.691200e-01
  3.175510e-02   8.407089e+01   6.609722e-01
  3.205410e-02   8.281782e+01   6.524528e-01
  3.235300e-02   8.447818e+01   6.562909e-01
  3.265190e-02   8.429028e+01   6.435310e-01
  3.295080e-02   8.226832e+01   6.399346e-01
  3.324970e-02   8.113391e+01   6.346727e-01
  3.354870e-02   8.092260e+01   6.321885e-01
  3.384760e-02   8.098038e+01   6.251122e-01
  3.414650e-02   8.006838e+01   6.215822e-01
  3.444540e-02   7.968997e+01   6.115900e-01
  3.474430e-02   8.003820e+01   6.183184e-01
  3.504330e-02   7.840693e+01   6.044012e-01
  3.534220e-02   7.795132e+01   6.033861e-01
  3.564110e-02   7.767080e+01   6.015573e-01
  3.594000e-02   7.737055e+01   5.889016e-01
  3.623890e-02   7.622374e+01   5.944648e-01
  3.653780e-02   7.587342e+01   5.770551e-01
  3.683680e-02   7.747776e+01   5.907109e-01
  3.713570e-02   7.611421e+01   5.861880e-01
  3.743460e-02   7.534822e+01   5.737248e-01
  3.773350e-02   7.429856e+01   5.690579e-01
  3.803240e-02   7.473068e+01   5.843330e-01
  3.833140e-02   7.444162e+01   5.970634e-01
  3.863030e-02   7.467993e+01   6.073145e-01
  3.892920e-02   7.467521e+01   6.057159e-01
  3.922810e-02   7.425646e+01   6.063823e-01
  3.952700e-02   7.295493e+01   5.971493e-01
  3.982600e-02   7.305682e+01   6.062441e-01
  4.012490e-02   7.289853e+01   5.961487e-01
  4.042380e-02   7.271031e+01   6.032026e-01
  4.072270e-02   7.202856e+01   5.979997e-01
  4.102160e-02   7.294920e+01   6.010210e-01
  4.132050e-02   7.315060e+01   6.026394e-01
  4.161950e-02   7.215193e+01   5.923253e-01
  4.191840e-02   7.228888e+01   6.006579e-01
  4.221730e-02   7.166080e+01   5.903059e-01
  4.251620e-02   7.106110e+01   5.955352e-01
  4.281510e-02   7.212151e+01   5.906839e-01
  4.311410e-02   7.092413e+01   5.865105e-01
  4.341300e-02   7.041439e+01   5.874192e-01
  4.371190e-02   7.024156e+01   5.851838e-01
  4.401080e-02   7.016356e+01   5.848588e-01
  4.430970e-02   6.995444e+01   5.795229e-01
  4.460860e-02   6.995436e+01   5.802594e-01
  4.490760e-02   7.045731e+01   5.838291e-01
  4.520650e-02   7.040734e+01   5.791950e-01
  4.550540e-02   7.072446e+01   5.834446e-01
  4.580430e-02   6.959636e+01   5.765763e-01
  4.610320e-02   6.838968e+01   5.686910e-01
  4.640220e-02   7.014168e+01   5.802980e-01
  4.670110e-02   6.845989e+01   5.647629e-01
  4.700000e-02   6.936379e+01   5.705911e-01
  4.729890e-02   6.881528e+01   5.704578e-01
  4.759780e-02   6.897859e+01   5.704217e-01
  4.789680e-02   6.949885e+01   5.690323e-01
  4.819570e-02   6.740864e+01   5.597211e-01
  4.849460e-02   6.890180e+01   5.679835e-01
  4.879350e-02   6.795450e+01   5.578856e-01
  4.909240e-02   6.768241e+01   5.643337e-01
  4.939130e-02   6.723709e+01   5.529284e-01
  4.969030e-02   6.841251e+01   5.597625e-01
  4.998920e-02   6.806450e+01   5.576622e-01
  5.028810e-02   6.771545e+01   5.542260e-01
  5.058700e-02   6.660992e+01   5.536810e-01
  5.088590e-02   6.758910e+01   5.484726e-01
  5.118490e-02   6.760303e+01   5.557686e-01
  5.148380e-02   6.681130e+01   5.498547e-01
  5.178270e-02   6.673843e+01   5.424634e-01
  5.208160e-02   6.811450e+01   5.538679e-01
  5.238050e-02   6.714408e+01   5.441095e-01
  5.267940e-02   6.636368e+01   5.486663e-01
  5.297840e-02   6.663803e+01   5.426881e-01
  5.327730e-02   6.715508e+01   5.422613e-01
  5.357620e-02   6.642978e+01   5.412076e-01
  5.387510e-02   6.720300e+01   5.412034e-01
  5.417400e-02   6.658678e+01   5.437513e-01
  5.447300e-02   6.657978e+01   5.356116e-01
  5.477190e-02   6.625253e+01   5.355149e-01
  5.507080e-02   6.563355e+01   5.330075e-01
  5.536970e-02   6.649725e+01   5.346709e-01
  5.566860e-02   6.586931e+01   5.358063e-01
  5.596760e-02   6.733389e+01   5.355949e-01
  5.626650e-02   6.626080e+01   5.337195e-01
  5.656540e-02   6.579500e+01   5.300364e-01
  5.686430e-02   6.614158e+01   5.284566e-01
  5.716320e-02   6.629241e+01   5.255512e-01
  5.746210e-02   6.564807e+01   5.282531e-01
  5.776110e-02   6.641889e+01   5.331455e-01
  5.806000e-02   6.610536e+01   5.236571e-01
  5.835890e-02   6.534020e+01   5.211894e-01
  5.865780e-02   6.661201e+01   5.233695e-01
  5.895670e-02   6.514598e+01   5.274157e-01
  5.925570e-02   6.615192e+01   5.193060e-01
  5.955460e-02   6.569436e+01   5.243314e-01
  5.985350e-02   6.580219e+01   5.173742e-01
  6.015240e-02   6.575454e+01   5.188633e-01
  6.045130e-02   6.554840e+01   5.186109e-01
  6.075020e-02   6.538389e+01   5.129766e-01
  6.104920e-02   6.619266e+01   5.200265e-01
  6.134810e-02   6.593878e+01   5.195897e-01
  6.164700e-02   6.589163e+01   5.111720e-01
  6.194590e-02   6.620082e+01   5.206211e-01
  6.224480e-02   6.545298e+01   5.062934e-01
  6.254380e-02   6.618466e+01   5.177634e-01
  6.284270e-02   6.555672e+01   5.169645e-01
  6.314160e-02   6.543974e+01   5.041588e-01
  6.344050e-02   6.529312e+01   5.109922e-01
  6.373940e-02   6.524559e+01   5.023799e-01
  6.403840e-02   6.579787e+01   5.124221e-01
  6.433730e-02   6.509498e+01   5.043850e-01
  6.463620e-02   6.558592e+01   5.021504e-01
  6.493510e-02   6.567479e+01   5.135704e-01
  6.523400e-02   6.484113e+01   4.997993e-01
  6.553290e-02   6.549655e+01   5.048963e-01
  6.583190e-02   6.540582e+01   5.024829e-01
  6.613080e-02   6.470758e+01   4.952659e-01
  6.642970e-02   6.522570e+01   5.064632e-01
  6.672860e-02   6.549275e+01   4.967705e-01
  6.702750e-02   6.527835e+01   5.009716e-01
  6.732650e-02   6.492365e+01   4.960921e-01
  6.762540e-02   6.488195e+01   4.959327e-01
  6.792430e-02   6.607117e+01   5.024750e-01
  6.822320e-02   6.516103e+01   4.911279e-01
  6.852210e-02   6.460699e+01   4.963751e-01
  6.882110e-02   6.538673e+01   4.953825e-01
  6.912000e-02   6.489392e+01   4.930233e-01
  6.941890e-02   6.502268e+01   4.901269e-01
  6.971780e-02   6.504711e+01   4.897409e-01
  7.001670e-02   6.485433e+01   4.953311e-01
  7.031560e-02   6.480648e+01   4.883585e-01
  7.061460e-02   6.496968e+01   4.894494e-01
  7.091350e-02   6.578701e+01   4.910846e-01
  7.121240e-02   6.474292e+01   4.834389e-01
  7.151130e-02   6.610127e+01   4.946586e-01
  7.181020e-02   6.470607e+01   4.828408e-01
  7.210920e-02   6.523357e+01   4.880696e-01
  7.240810e-02   6.414855e+01   4.793884e-01
  7.270700e-02   6.345020e+01   4.827519e-01
  7.300590e-02   6.413680e+01   4.807121e-01
  7.330480e-02   6.499318e+01   4.784734e-01
  7.360370e-02   6.434944e+01   4.819676e-01
  7.390270e-02   6.470507e+01   4.778569e-01
  7.420160e-02   6.420058e+01   4.832578e-01
  7.450050e-02   6.344813e+01   4.714369e-01
  7.479940e-02   6.434857e+01   4.760947e-01
  7.509830e-02   6.439932e+01   4.803245e-01
  7.539730e-02   6.421946e+01   4.725470e-01
  7.569620e-02   6.482288e+01   4.756370e-01
  7.599510e-02   6.476591e+01   4.785281e-01
  7.629400e-02   6.422721e+01   4.704185e-01
  7.659290e-02   6.484326e+01   4.770338e-01
  7.689190e-02   6.424443e+01   4.704816e-01
  7.719080e-02   6.458854e+01   4.743391e-01
  7.748970e-02   6.507546e+01   4.726546e-01
  7.778860e-02   6.509570e+01   4.757599e-01
  7.808750e-02   6.392955e+01   4.680501e-01
  7.838640e-02   6.438453e+01   4.671806e-01
  7.868540e-02   6.492342e+01   4.703978e-01
  7.898430e-02   6.536197e+01   4.694531e-01
  7.928320e-02   6.472410e+01   4.726654e-01
  7.958210e-02   6.409394e+01   4.615975e-01
  7.988100e-02   6.377921e+01   4.658148e-01
  8.018000e-02   6.440422e+01   4.655862e-01
  8.047890e-02   6.418903e+01   4.643947e-01
  8.077780e-02   6.395847e+01   4.627388e-01
  8.107670e-02   6.389925e+01   4.600880e-01
  8.137560e-02   6.422263e+01   4.645163e-01
  8.167450e-02   6.362641e+01   4.595072e-01
  8.197350e-02   6.453627e+01   4.599653e-01
  8.227240e-02   6.398917e+01   4.624408e-01
  8.257130e-02   6.419793e+01   4.536758e-01
  8.287020e-02   6.397973e+01   4.619987e-01
  8.316910e-02   6.347447e+01   4.569585e-01
  8.346810e-02   6.439727e+01   4.559277e-01
  8.376700e-02   6.360981e+01   4.594473e-01
  8.406590e-02   6.464771e+01   4.537268e-01
  8.436480e-02   6.399480e+01   4.584291e-01
  8.466370e-02   6.486385e+01   4.556367e-01
  8.496270e-02   6.395448e+01   4.631344e-01
  8.526160e-02   6.454176e+01   4.799473e-01
  8.556050e-02   6.388425e+01   4.779475e-01
  8.585940e-02   6.405307e+01   4.845697e-01
  8.615830e-02   6.382579e+01   4.837092e-01
  8.645720e-02   6.450400e+01   4.910539e-01
  8.675620e-02   6.429069e+01   4.926815e-01
  8.705510e-02   6.408395e+01   4.909098e-01
  8.735400e-02   6.440830e+01   4.946151e-01
  8.765290e-02   6.411924e+01   4.940001e-01
  8.795180e-02   6.423598e+01   4.984778e-01
  8.825080e-02   6.374739e+01   4.920708e-01
  8.854970e-02   6.357622e+01   4.979521e-01
  8.884860e-02   6.338110e+01   4.951497e-01
  8.914750e-02   6.463852e+01   5.062880e-01
  8.944640e-02   6.442668e+01   5.017892e-01
  8.974530e-02   6.467859e+01   4.986649e-01
  9.004430e-02   6.659009e+01   5.039356e-01
  9.034320e-02   6.441981e+01   4.781423e-01
  9.064210e-02   6.395271e+01   4.755144e-01
  9.094100e-02   6.373706e+01   4.648256e-01
  9.123990e-02   6.404360e+01   4.646945e-01
  9.153890e-02   6.444627e+01   4.686660e-01
  9.183780e-02   6.432678e+01   4.648928e-01
  9.213670e-02   6.411318e+01   4.624803e-01
  9.243560e-02   6.439631e+01   4.622790e-01
  9.273450e-02   6.335125e+01   4.545427e-01
  9.303350e-02   6.433343e+01   4.640932e-01
  9.333240e-02   6.399968e+01   4.525914e-01
  9.363130e-02   6.416384e+01   4.566619e-01
  9.393020e-02   6.391122e+01   4.534308e-01
  9.422910e-02   6.420987e+01   4.556528e-01
  9.452800e-02   6.291254e+01   4.521871e-01
  9.482700e-02   6.334426e+01   4.435638e-01
  9.512590e-02   6.383642e+01   4.535512e-01
  9.542480e-02   6.349682e+01   4.474159e-01
  9.572370e-02   6.341800e+01   4.471382e-01
  9.602260e-02   6.392166e+01   4.511717e-01
  9.632160e-02   6.348905e+01   4.418989e-01
  9.662050e-02   6.261467e+01   4.413644e-01
  9.691940e-02   6.335200e+01   4.439555e-01
  9.721830e-02   6.390427e+01   4.433416e-01
  9.751720e-02   6.404623e+01   4.460147e-01
  9.781610e-02   6.378334e+01   4.407770e-01
  9.811510e-02   6.365487e+01   4.446499e-01
  9.841400e-02   6.365175e+01   4.375130e-01
  9.871290e-02   6.420046e+01   4.425724e-01
  9.901180e-02   6.442065e+01   4.444072e-01
  9.931070e-02   6.386154e+01   4.385821e-01
  9.960970e-02   6.441724e+01   4.436769e-01
  9.990860e-02   6.303062e+01   4.316154e-01
  1.002070e-01   6.385852e+01   4.385718e-01
  1.005060e-01   6.467974e+01   4.389432e-01
  1.008050e-01   6.376816e+01   4.382614e-01
  1.011040e-01   6.489897e+01   4.359270e-01
  1.014030e-01   6.389661e+01   4.345703e-01
  1.017020e-01   6.391274e+01   4.387579e-01
  1.020010e-01   6.427799e+01   4.351858e-01
  1.023000e-01   6.372077e+01   4.312847e-01
  1.025990e-01   6.385135e+01   4.307305e-01
  1.028980e-01   6.334413e+01   4.306734e-01
  1.031970e-01   6.384563e+01   4.347366e-01
  1.034960e-01   6.447882e+01   4.289067e-01
  1.037950e-01   6.394142e+01   4.310342e-01
  1.040930e-01   6.409618e+01   4.279551e-01
  1.043920e-01   6.407181e+01   4.318052e-01
  1.046910e-01   6.407255e+01   4.311449e-01
  1.049900e-01   6.382775e+01   4.245007e-01
  1.052890e-01   6.370483e+01   4.276166e-01
  1.055880e-01   6.327355e+01   4.245591e-01
  1.058870e-01   6.404927e+01   4.287711e-01
  1.061860e-01   6.346889e+01   4.226753e-01
  1.064850e-01   6.461543e+01   4.271120e-01
  1.067840e-01   6.381691e+01   4.266996e-01
  1.070830e-01   6.475116e+01   4.262898e-01
  1.073820e-01   6.410162e+01   4.225817e-01
  1.076800e-01   6.437732e+01   4.231780e-01
  1.079790e-01   6.459680e+01   4.257814e-01
  1.082780e-01   6.379514e+01   4.250271e-01
  1.085770e-01   6.437305e+01   4.179716e-01
  1.088760e-01   6.383627e+01   4.220170e-01
  1.091750e-01   6.404747e+01   4.211645e-01
  1.094740e-01   6.470557e+01   4.242555e-01
  1.097730e-01   6.360675e+01   4.181850e-01
  1.100720e-01   6.393557e+01   4.153587e-01
  1.103710e-01   6.446356e+01   4.234613e-01
  1.106700e-01   6.378641e+01   4.151702e-01
  1.109690e-01   6.380781e+01   4.209926e-01
  1.112670e-01   6.345330e+01   4.123214e-01
  1.115660e-01   6.414359e+01   4.157375e-01
  1.118650e-01   6.397292e+01   4.190825e-01
  1.121640e-01   6.381177e+01   4.126087e-01
  1.124630e-01   6.416846e+01   4.149324e-01
  1.127620e-01   6.402894e+01   4.144810e-01
  1.130610e-01   6.371403e+01   4.128753e-01
  1.133600e-01   6.395748e+01   4.184251e-01
  1.136590e-01   6.426123e+01   4.091827e-01
  1.139580e-01   6.417481e+01   4.134892e-01
  1.142570e-01   6.456609e+01   4.144561e-01
  1.145560e-01   6.404121e+01   4.133498e-01
  1.148550e-01   6.394458e+01   4.118776e-01
  1.151530e-01   6.388697e+01   4.063139e-01
  1.154520e-01   6.400603e+01   4.117868e-01
  1.157510e-01   6.390394e+01   4.069241e-01
  1.160500e-01   6.357862e+01   4.121450e-01
  1.163490e-01   6.378215e+01   4.065362e-01
  1.166480e-01   6.403749e+01   4.101682e-01
  1.169470e-01   6.335717e+01   4.057357e-01
  1.172460e-01   6.365156e+01   4.072371e-01
  1.175450e-01   6.405703e+01   4.051971e-01
  1.178440e-01   6.401346e+01   4.050593e-01
  1.181430e-01   6.428993e+01   4.089925e-01
  1.184420e-01   6.438540e+01   4.070625e-01
  1.187400e-01   6.423410e+01   4.052080e-01
  1.190390e-01   6.402312e+01   4.037245e-01
  1.193380e-01   6.453992e+01   4.053507e-01
  1.196370e-01   6.473798e+01   4.081756e-01
  1.199360e-01   6.374840e+01   4.009730e-01
  1.202350e-01   6.425959e+01   4.055626e-01
  1.205340e-01   6.441450e+01   4.036009e-01
  1.208330e-01   6.442639e+01   4.022958e-01
  1.211320e-01   6.461967e+01   4.061480e-01
  1.214310e-01   6.455041e+01   3.992512e-01
  1.217300e-01   6.444029e+01   4.044937e-01
  1.220290e-01   6.458321e+01   4.035899e-01
  1.223270e-01   6.459957e+01   4.009767e-01
  1.226260e-01   6.487188e+01   4.012932e-01
  1.229250e-01   6.432073e+01   3.980210e-01
  1.232240e-01   6.432338e+01   4.017074e-01
  1.235230e-01   6.413593e+01   4.003260e-01
  1.238220e-01   6.425193e+01   3.972911e-01
  1.241210e-01   6.416974e+01   3.985929e-01
  1.244200e-01   6.430362e+01   3.954021e-01
  1.247190e-01   6.387281e+01   3.987147e-01
  1.250180e-01   6.466300e+01   3.962509e-01
  1.253170e-01   6.401352e+01   3.950173e-01
  1.256160e-01   6.403430e+01   3.976519e-01
  1.259140e-01   6.457870e+01   3.965019e-01
  1.262130e-01   6.456166e+01   3.964495e-01
  1.265120e-01   6.319233e+01   3.894755e-01
  1.268110e-01   6.442178e+01   3.939967e-01
  1.271100e-01   6.447527e+01   3.977228e-01
  1.274090e-01   6.402623e+01   3.930357e-01
  1.277080e-01   6.444760e+01   3.930755e-01
  1.280070e-01   6.483984e+01   3.930265e-01
  1.283060e-01   6.453659e+01   3.935963e-01
  1.286050e-01   6.452271e+01   3.963299e-01
  1.289040e-01   6.392563e+01   3.875705e-01
  1.292030e-01   6.431093e+01   3.936576e-01
  1.295020e-01   6.446467e+01   3.904154e-01
  1.298000e-01   6.455543e+01   3.914248e-01
  1.300990e-01   6.366173e+01   3.862901e-01
  1.303980e-01   6.430629e+01   3.889643e-01
  1.306970e-01   6.445903e+01   3.923651e-01
  1.309960e-01   6.418346e+01   3.893197e-01
  1.312950e-01   6.427797e+01   3.893633e-01
  1.315940e-01   6.471934e+01   3.863858e-01
  1.318930e-01   6.419863e+01   3.876754e-01
  1.321920e-01   6.423618e+01   3.875491e-01
  1.324910e-01   6.467286e+01   3.898290e-01
  1.327900e-01   6.481064e+01   3.880807e-01
  1.330890e-01   6.427857e+01   3.860105e-01
  1.333870e-01   6.471851e+01   3.870921e-01
  1.336860e-01   6.445175e+01   3.855862e-01
  1.339850e-01   6.475761e+01   3.850938e-01
  1.342840e-01   6.415997e+01   3.861277e-01
  1.345830e-01   6.362592e+01   3.831080e-01
  1.348820e-01   6.414725e+01   3.846743e-01
  1.351810e-01   6.458100e+01   3.811233e-01
  1.354800e-01   6.497608e+01   3.866802e-01
  1.357790e-01   6.437473e+01   3.825667e-01
  1.360780e-01   6.465497e+01   3.850216e-01
  1.363770e-01   6.375068e+01   3.818570e-01
  1.366760e-01   6.436191e+01   3.857881e-01
  1.369740e-01   6.437284e+01   3.994847e-01
  1.372730e-01   6.396760e+01   4.003295e-01
  1.375720e-01   6.452585e+01   4.114436e-01
  1.378710e-01   6.401969e+01   4.115426e-01
  1.381700e-01   6.399853e+01   4.132120e-01
  1.384690e-01   6.458672e+01   4.223159e-01
  1.387680e-01   6.399982e+01   4.089133e-01
  1.390670e-01   6.422703e+01   3.979901e-01
  1.393660e-01   6.435265e+01   3.976023e-01
  1.396650e-01   6.384590e+01   3.932349e-01
  1.399640e-01   6.414293e+01   3.951618e-01
  1.402630e-01   6.383461e+01   3.860972e-01
  1.405620e-01   6.486266e+01   3.935917e-01
  1.408600e-01   6.439878e+01   3.909496e-01
  1.411590e-01   6.440876e+01   3.919647e-01
  1.414580e-01   6.428943e+01   3.920962e-01
  1.417570e-01   6.504052e+01   3.868719e-01
  1.420560e-01   6.452299e+01   3.898617e-01
  1.423550e-01   6.442024e+01   3.869101e-01
  1.426540e-01   6.405779e+01   3.823136e-01
  1.429530e-01   6.370250e+01   3.803355e-01
  1.432520e-01   6.413000e+01   3.786662e-01
  1.435510e-01   6.473520e+01   3.831760e-01
  1.438500e-01   6.382047e+01   3.764188e-01
  1.441490e-01   6.486137e+01   3.785884e-01
  1.444470e-01   6.480358e+01   3.808748e-01
  1.447460e-01   6.451303e+01   3.762541e-01
  1.450450e-01   6.423499e+01   3.792002e-01
  1.453440e-01   6.466910e+01   3.745426e-01
  1.456430e-01   6.434210e+01   3.772903e-01
  1.459420e-01   6.403336e+01   3.757254e-01
  1.462410e-01   6.462132e+01   3.756990e-01
  1.465400e-01   6.448490e+01   3.766092e-01
  1.468390e-01   6.415893e+01   3.709414e-01
  1.471380e-01   6.462279e+01   3.752702e-01
  1.474370e-01   6.472227e+01   3.762096e-01
  1.477360e-01   6.459382e+01   3.747546e-01
  1.480340e-01   6.455645e+01   3.710386e-01
  1.483330e-01   6.479962e+01   3.801889e-01
  1.486320e-01   6.537515e+01   3.914540e-01
  1.489310e-01   6.495648e+01   3.919019e-01
  1.492300e-01   6.491714e+01   3.912944e-01
  1.495290e-01   6.517792e+01   3.945470e-01
  1.498280e-01   6.473858e+01   3.977610e-01
  1.501270e-01   6.504485e+01   4.002552e-01
  1.504260e-01   6.430375e+01   3.926366e-01
  1.507250e-01   6.453806e+01   3.992130e-01
  1.510240e-01   6.517069e+01   4.001215e-01
  1.513230e-01   6.533227e+01   4.059236e-01
  1.516210e-01   6.480476e+01   4.000370e-01
  1.519200e-01   6.436273e+01   3.986704e-01
  1.522190e-01   6.520034e+01   4.082443e-01
  1.525180e-01   6.535396e+01   4.038429e-01
  1.528170e-01   6.551031e+01   4.097677e-01
  1.531160e-01   6.512294e+01   4.052728e-01
  1.534150e-01   6.511457e+01   3.994308e-01
  1.537140e-01   6.451221e+01   3.908037e-01
  1.540130e-01   6.467059e+01   3.848349e-01
  1.543120e-01   6.434544e+01   3.840989e-01
  1.546110e-01   6.463238e+01   3.824133e-01
  1.549100e-01   6.447418e+01   3.821737e-01
  1.552090e-01   6.477822e+01   3.851550e-01
  1.555070e-01   6.442461e+01   3.749104e-01
  1.558060e-01   6.505830e+01   3.820750e-01
  1.561050e-01   6.448271e+01   3.766027e-01
  1.564040e-01   6.477903e+01   3.790127e-01
  1.567030e-01   6.493875e+01   3.774934e-01
  1.570020e-01   6.476506e+01   3.750355e-01
  1.573010e-01   6.496599e+01   3.791151e-01
  1.576000e-01   6.542641e+01   3.745876e-01
  1.578990e-01   6.524288e+01   3.759850e-01
  1.581980e-01   6.517647e+01   3.740835e-01
  1.584970e-01   6.457070e+01   3.721299e-01
  1.587960e-01   6.554527e+01   3.783753e-01
  1.590940e-01   6.393758e+01   3.684260e-01
  1.593930e-01   6.503665e+01   3.703343e-01
  1.596920e-01   6.473746e+01   3.705156e-01
  1.599910e-01   6.422561e+01   3.707141e-01
  1.602900e-01   6.433467e+01   3.704007e-01
  1.605890e-01   6.430507e+01   3.648048e-01
  1.608880e-01   6.512072e+01   3.695451e-01
  1.611870e-01   6.473671e+01   3.674369e-01
  1.614860e-01   6.489231e+01   3.682845e-01
  1.617850e-01   6.478367e+01   3.647657e-01
  1.620840e-01   6.501370e+01   3.654128e-01
  1.623830e-01   6.518765e+01   3.675009e-01
  1.626810e-01   6.444641e+01   3.632239e-01
  1.629800e-01   6.465799e+01   3.599450e-01
  1.632790e-01   6.409958e+01   3.595318e-01
  1.635780e-01   6.396223e+01   3.603005e-01
  1.638770e-01   6.393503e+01   3.625656e-01
  1.641760e-01   6.436628e+01   3.620199e-01
  1.644750e-01   6.438228e+01   3.612879e-01
  1.647740e-01   6.491622e+01   3.623947e-01
  1.650730e-01   6.442953e+01   3.623928e-01
  1.653720e-01   6.452894e+01   3.622821e-01
  1.656710e-01   6.447617e+01   3.600111e-01
  1.659700e-01   6.452014e+01   3.616745e-01
  1.662680e-01   6.426706e+01   3.596180e-01
  1.665670e-01   6.444282e+01   3.610710e-01
  1.668660e-01   6.455550e+01   3.579573e-01
  1.671650e-01   6.468843e+01   3.611794e-01
  1.674640e-01   6.454226e+01   3.600043e-01
  1.677630e-01   6.429546e+01   3.574232e-01
  1.680620e-01   6.490094e+01   3.613871e-01
  1.683610e-01   6.424314e+01   3.539473e-01
  1.686600e-01   6.415304e+01   3.585368e-01
  1.689590e-01   6.455495e+01   3.560924e-01
  1.692580e-01   6.452134e+01   3.558150e-01
  1.695570e-01   6.480032e+01   3.611069e-01
  1.698560e-01   6.548876e+01   3.569944e-01
  1.701540e-01   6.437462e+01   3.567077e-01
  1.704530e-01   6.458551e+01   3.543417e-01
  1.707520e-01   6.452936e+01   3.543697e-01
  1.710510e-01   6.445581e+01   3.571192e-01
  1.713500e-01   6.440065e+01   3.534711e-01
  1.716490e-01   6.432911e+01   3.560240e-01
  1.719480e-01   6.408620e+01   3.497490e-01
  1.722470e-01   6.423985e+01   3.524877e-01
  1.725460e-01   6.433482e+01   3.543825e-01
  1.728450e-01   6.445011e+01   3.523442e-01
  1.731440e-01   6.461669e+01   3.533394e-01
  1.734430e-01   6.462070e+01   3.501461e-01
  1.737410e-01   6.458440e+01   3.536125e-01
  1.740400e-01   6.527359e+01   3.547687e-01
  1.743390e-01   6.449775e+01   3.501643e-01
  1.746380e-01   6.452053e+01   3.518209e-01
  1.749370e-01   6.420352e+01   3.486645e-01
  1.752360e-01   6.430183e+01   3.512241e-01
  1.755350e-01   6.418164e+01   3.500094e-01
  1.758340e-01   6.418885e+01   3.453560e-01
  1.761330e-01   6.399872e+01   3.503953e-01
  1.764320e-01   6.444019e+01   3.467133e-01
  1.767310e-01   6.499423e+01   3.525741e-01
  1.770300e-01   6.459427e+01   3.478143e-01
  1.773280e-01   6.397543e+01   3.475232e-01
  1.776270e-01   6.436584e+01   3.473707e-01
  1.779260e-01   6.423159e+01   3.454709e-01
  1.782250e-01   6.436054e+01   3.485676e-01
  1.785240e-01   6.371308e+01   3.435679e-01
  1.788230e-01   6.427967e+01   3.467946e-01
  1.791220e-01   6.379166e+01   3.459894e-01
  1.794210e-01   6.428756e+01   3.441037e-01
  1.797200e-01   6.372246e+01   3.440990e-01
  1.800190e-01   6.467993e+01   3.443150e-01
  1.803180e-01   6.414308e+01   3.464260e-01
  1.806170e-01   6.397662e+01   3.431035e-01
  1.809160e-01   6.415205e+01   3.429071e-01
  1.812140e-01   6.560816e+01   3.476200e-01
  1.815130e-01   6.405440e+01   3.429786e-01
  1.818120e-01   6.413936e+01   3.445466e-01
  1.821110e-01   6.407283e+01   3.403942e-01
  1.824100e-01   6.375193e+01   3.420018e-01
  1.827090e-01   6.448514e+01   3.432976e-01
  1.830080e-01   6.455482e+01   3.436491e-01
  1.833070e-01   6.559362e+01   3.439174e-01
  1.836060e-01   6.411055e+01   3.391998e-01
  1.839050e-01   6.352917e+01   3.415695e-01
  1.842040e-01   6.375870e+01   3.393966e-01
  1.845030e-01   6.408139e+01   3.394448e-01
  1.848010e-01   6.484575e+01   3.432626e-01
  1.851000e-01   6.376178e+01   3.357372e-01
  1.853990e-01   6.413857e+01   3.417141e-01
  1.856980e-01   6.437077e+01   3.398875e-01
  1.859970e-01   6.342634e+01   3.361117e-01
  1.862960e-01   6.324990e+01   3.370752e-01
  1.865950e-01   6.373912e+01   3.366226e-01
  1.868940e-01   6.396777e+01   3.410947e-01
  1.871930e-01   6.382868e+01   3.335832e-01
  1.874920e-01   6.349100e+01   3.358090e-01
  1.877910e-01   6.413767e+01   3.373565e-01
  1.880900e-01   6.450676e+01   3.383258e-01
  1.883880e-01   6.442809e+01   3.398776e-01
  1.886870e-01   6.334508e+01   3.309473e-01
  1.889860e-01   6.381095e+01   3.377659e-01
  1.892850e-01   6.422352e+01   3.363226e-01
  1.895840e-01   6.392313e+01   3.344470e-01
  1.898830e-01   6.407120e+01   3.352997e-01
  1.901820e-01   6.464262e+01   3.364796e-01
  1.904810e-01   6.349442e+01   3.333236e-01
  1.907800e-01   6.387616e+01   3.335536e-01
  1.910790e-01   6.373546e+01   3.325741e-01
  1.913780e-01   6.416663e+01   3.347738e-01
  1.916770e-01   6.331695e+01   3.323965e-01
  1.919750e-01   6.387507e+01   3.346309e-01
  1.922740e-01   6.346788e+01   3.299137e-01
  1.925730e-01   6.351227e+01   3.307796e-01
  1.928720e-01   6.290462e+01   3.299455e-01
  1.931710e-01   6.371756e+01   3.326800e-01
  1.934700e-01   6.403624e+01   3.319901e-01
  1.937690e-01   6.371592e+01   3.302584e-01
  1.940680e-01   6.403471e+01   3.328961e-01
  1.943670e-01   6.348386e+01   3.295074e-01
  1.946660e-01   6.400953e+01   3.314688e-01
  1.949650e-01   6.358790e+01   3.282965e-01
  1.952640e-01   6.400207e+01   3.308495e-01
  1.955630e-01   6.380341e+01   3.315369e-01
  1.958610e-01   6.346983e+01   3.275516e-01
  1.961600e-01   6.357546e+01   3.291504e-01
  1.964590e-01   6.364623e+01   3.278600e-01
  1.967580e-01   6.350536e+01   3.297123e-01
  1.970570e-01   6.302978e+01   3.262684e-01
  1.973560e-01   6.311524e+01   3.247544e-01
  1.976550e-01   6.295882e+01   3.271085e-01
  1.979540e-01   6.331981e+01   3.257121e-01
  1.982530e-01   6.384088e+01   3.288016e-01
  1.985520e-01   6.301049e+01   3.246282e-01
  1.988510e-01   6.332404e+01   3.255788e-01
  1.991500e-01   6.385869e+01   3.291423e-01
  1.994480e-01   6.349222e+01   3.248630e-01
  1.997470e-01   6.325575e+01   3.261255e-01
  2.000460e-01   6.280928e+01   3.211417e-01
  2.003450e-01   6.337089e+01   3.248380e-01
  2.006440e-01   6.368339e+01   3.283958e-01
  2.009430e-01   6.319843e+01   3.221351e-01
  2.012420e-01   6.357783e+01   3.263751e-01
  2.015410e-01   6.366368e+01   3.231784e-01
  2.018400e-01   6.332142e+01   3.230096e-01
  2.021390e-01   6.293736e+01   3.230149e-01
  2.024380e-01   6.327427e+01   3.190223e-01
  2.027370e-01   6.338747e+01   3.243100e-01
  2.030350e-01   6.347500e+01   3.214470e-01
  2.033340e-01   6.290285e+01   3.208244e-01
  2.036330e-01   6.318549e+01   3.190698e-01
  2.039320e-01   6.331412e+01   3.202137e-01
  2.042310e-01   6.364651e+01   3.241202e-01
  2.045300e-01   6.338519e+01   3.187601e-01
  2.048290e-01   6.287207e+01   3.185489e-01
  2.051280e-01   6.319289e+01   3.189527e-01
  2.054270e-01   6.362506e+01   3.194981e-01
  2.057260e-01   6.340362e+01   3.223779e-01
  2.060250e-01   6.247294e+01   3.160565e-01
  2.063240e-01   6.299705e+01   3.199593e-01
  2.066230e-01   6.338689e+01   3.195779e-01
  2.069210e-01   6.279847e+01   3.193174e-01
  2.072200e-01   6.279524e+01   3.186262e-01
  2.075190e-01   6.297109e+01   3.166456e-01
  2.078180e-01   6.297955e+01   3.190935e-01
  2.081170e-01   6.319793e+01   3.180195e-01
  2.084160e-01   6.289345e+01   3.192849e-01
  2.087150e-01   6.261521e+01   3.150872e-01
  2.090140e-01   6.280425e+01   3.170274e-01
  2.093130e-01   6.247774e+01   3.160686e-01
  2.096120e-01   6.259707e+01   3.158368e-01
  2.099110e-01   6.314809e+01   3.157641e-01
  2.102100e-01   6.255415e+01   3.158616e-01
  2.105080e-01   6.227515e+01   3.167630e-01
  2.108070e-01   6.317461e+01   3.160944e-01
  2.111060e-01   6.258229e+01   3.138229e-01
  2.114050e-01   6.310804e+01   3.155323e-01
  2.117040e-01   6.263991e+01   3.193255e-01
  2.120030e-01   6.245555e+01   3.247787e-01
  2.123020e-01   6.216305e+01   3.263568e-01
  2.126010e-01   6.281290e+01   3.254161e-01
  2.129000e-01   6.269003e+01   3.283326e-01
  2.131990e-01   6.278399e+01   3.314536e-01
  2.134980e-01   6.201973e+01   3.314289e-01
  2.137970e-01   6.285628e+01   3.311851e-01
  2.140950e-01   6.277997e+01   3.328314e-01
  2.143940e-01   6.259244e+01   3.335809e-01
  2.146930e-01   6.191059e+01   3.320713e-01
  2.149920e-01   6.289110e+01   3.350061e-01
  2.152910e-01   6.289422e+01   3.354895e-01
  2.155900e-01   6.309538e+01   3.389238e-01
  2.158890e-01   6.269304e+01   3.378415e-01
  2.161880e-01   6.247231e+01   3.357950e-01
  2.164870e-01   6.280918e+01   3.379917e-01
  2.167860e-01   6.234296e+01   3.304402e-01
  2.170850e-01   6.271146e+01   3.288374e-01
  2.173840e-01   6.273647e+01   3.257994e-01
  2.176820e-01   6.247208e+01   3.236678e-01
  2.179810e-01   6.216192e+01   3.238698e-01
  2.182800e-01   6.187123e+01   3.188730e-01
  2.185790e-01   6.252299e+01   3.220910e-01
  2.188780e-01   6.212952e+01   3.176121e-01
  2.191770e-01   6.238888e+01   3.203434e-01
  2.194760e-01   6.232587e+01   3.210201e-01
  2.197750e-01   6.212840e+01   3.173370e-01
  2.200740e-01   6.287786e+01   3.172132e-01
  2.203730e-01   6.241854e+01   3.178049e-01
  2.206720e-01   6.228666e+01   3.165228e-01
  2.209710e-01   6.225871e+01   3.186267e-01
  2.212700e-01   6.223151e+01   3.141203e-01
  2.215680e-01   6.249279e+01   3.175866e-01
  2.218670e-01   6.196145e+01   3.120029e-01
  2.221660e-01   6.242178e+01   3.165968e-01
  2.224650e-01   6.237279e+01   3.139508e-01
  2.227640e-01   6.192167e+01   3.125524e-01
  2.230630e-01   6.195206e+01   3.135457e-01
  2.233620e-01   6.239493e+01   3.138754e-01
  2.236610e-01   6.169231e+01   3.121032e-01
  2.239600e-01   6.149605e+01   3.080275e-01
  2.242590e-01   6.272707e+01   3.141857e-01
  2.245580e-01   6.225280e+01   3.120882e-01
  2.248570e-01   6.189467e+01   3.130068e-01
  2.251550e-01   6.226092e+01   3.103170e-01
  2.254540e-01   6.194772e+01   3.097889e-01
  2.257530e-01   6.205069e+01   3.123573e-01
  2.260520e-01   6.229905e+01   3.091507e-01
  2.263510e-01   6.199096e+01   3.093907e-01
  2.266500e-01   6.184011e+01   3.088880e-01
  2.269490e-01   6.219240e+01   3.083862e-01
  2.272480e-01   6.222283e+01   3.109859e-01
  2.275470e-01   6.170601e+01   3.055764e-01
  2.278460e-01   6.219113e+01   3.102700e-01
  2.281450e-01   6.216936e+01   3.074603e-01
  2.284440e-01   6.189975e+01   3.082834e-01
  2.287420e-01   6.163735e+01   3.085070e-01
  2.290410e-01   6.185208e+01   3.029236e-01
  2.293400e-01   6.176524e+01   3.074496e-01
  2.296390e-01   6.172305e+01   3.058634e-01
  2.299380e-01   6.158243e+01   3.060056e-01
  2.302370e-01   6.177661e+01   3.058735e-01
  2.305360e-01   6.173543e+01   3.038317e-01
  2.308350e-01   6.132067e+01   3.070874e-01
  2.311340e-01   6.147673e+01   3.017665e-01
  2.314330e-01   6.141063e+01   3.037526e-01
  2.317320e-01   6.211004e+01   3.065752e-01
  2.320310e-01   6.189403e+01   3.029076e-01
  2.323290e-01   6.184987e+01   3.075358e-01
  2.326280e-01   6.141550e+01   3.010274e-01
  2.329270e-01   6.141235e+01   3.014904e-01
  2.332260e-01   6.207337e+01   3.046621e-01
  2.335250e-01   6.147673e+01   3.024779e-01
  2.338240e-01   6.092322e+01   3.023047e-01
  2.341230e-01   6.141119e+01   2.990407e-01
  2.344220e-01   6.140987e+01   3.020758e-01
  2.347210e-01   6.199268e+01   3.033867e-01
  2.350200e-01   6.151660e+01   3.013927e-01
  2.353190e-01   6.172021e+01   3.022452e-01
  2.356180e-01   6.127120e+01   2.977841e-01
  2.359170e-01   6.130024e+01   3.021623e-01
  2.362150e-01   6.143557e+01   3.004912e-01
  2.365140e-01   6.135949e+01   2.979985e-01
  2.368130e-01   6.099465e+01   2.994109e-01
  2.371120e-01   6.153205e+01   2.993348e-01
  2.374110e-01   6.153006e+01   3.018973e-01
  2.377100e-01   6.112891e+01   2.973244e-01
  2.380090e-01   6.127895e+01   2.990641e-01
  2.383080e-01   6.121163e+01   2.969585e-01
  2.386070e-01   6.143449e+01   2.990974e-01
  2.389060e-01   6.122611e+01   2.982455e-01
  2.392050e-01   6.121152e+01   2.966195e-01
  2.395040e-01   6.106941e+01   2.983222e-01
  2.398020e-01   6.121583e+01   2.966300e-01
  2.401010e-01   6.081954e+01   2.973678e-01
  2.404000e-01   6.170138e+01   2.966790e-01
  2.406990e-01   6.095152e+01   2.965528e-01
  2.409980e-01   6.121518e+01   2.961786e-01
  2.412970e-01   6.134455e+01   2.960432e-01
  2.415960e-01   6.080187e+01   2.956253e-01
  2.418950e-01   6.143407e+01   2.954790e-01
  2.421940e-01   6.123525e+01   2.962271e-01
  2.424930e-01   6.108816e+01   2.967718e-01
  2.427920e-01   6.104877e+01   2.929052e-01
  2.430910e-01   6.031085e+01   2.930959e-01
  2.433890e-01   6.077355e+01   2.932261e-01
  2.436880e-01   6.030564e+01   2.946404e-01
  2.439870e-01   6.131438e+01   2.935416e-01
  2.442860e-01   6.067862e+01   2.914750e-01
  2.445850e-01   6.121457e+01   2.945085e-01
  2.448840e-01   6.096248e+01   2.934622e-01
  2.451830e-01   6.104700e+01   2.952129e-01
  2.454820e-01   6.116723e+01   2.919985e-01
  2.457810e-01   6.115136e+01   2.931512e-01
  2.460800e-01   6.107951e+01   2.933059e-01
  2.463790e-01   6.101009e+01   2.921619e-01
  2.466780e-01   6.073368e+01   2.919315e-01
  2.469770e-01   6.013543e+01   2.896319e-01
  2.472750e-01   6.102939e+01   2.925328e-01
  2.475740e-01   6.092122e+01   2.932534e-01
  2.478730e-01   6.092246e+01   2.885571e-01
  2.481720e-01   6.090266e+01   2.914737e-01
  2.484710e-01   6.087876e+01   2.896068e-01
  2.487700e-01   6.087784e+01   2.927124e-01
  2.490690e-01   6.109181e+01   2.921415e-01
  2.493680e-01   6.076289e+01   2.883874e-01
  2.496670e-01   6.105900e+01   2.930386e-01
  2.499660e-01   6.128518e+01   2.905719e-01
  2.502650e-01   6.047878e+01   2.899236e-01
  2.505640e-01   6.048390e+01   2.869987e-01
  2.508620e-01   6.093436e+01   2.894230e-01
  2.511610e-01   6.065734e+01   2.911008e-01
  2.514600e-01   6.028829e+01   2.870513e-01
  2.517590e-01   6.067897e+01   2.877720e-01
  2.520580e-01   6.018504e+01   2.871167e-01
  2.523570e-01   6.054531e+01   2.882881e-01
  2.526560e-01   6.051502e+01   2.890563e-01
  2.529550e-01   6.024013e+01   2.850887e-01
  2.532540e-01   5.987901e+01   2.841316e-01
  2.535530e-01   6.024748e+01   2.848016e-01
  2.538520e-01   6.089846e+01   2.876700e-01
  2.541510e-01   6.055037e+01   2.853136e-01
  2.544490e-01   6.032198e+01   2.855881e-01
  2.547480e-01   6.075920e+01   2.869290e-01
  2.550470e-01   6.037492e+01   2.842944e-01
  2.553460e-01   6.026842e+01   2.844464e-01
  2.556450e-01   6.065173e+01   2.830487e-01
  2.559440e-01   6.030775e+01   2.851470e-01
  2.562430e-01   6.060913e+01   2.871923e-01
  2.565420e-01   6.034706e+01   2.840279e-01
  2.568410e-01   6.034809e+01   2.832308e-01
  2.571400e-01   6.050888e+01   2.840073e-01
  2.574390e-01   6.022577e+01   2.854622e-01
  2.577380e-01   6.031660e+01   2.846611e-01
  2.580360e-01   6.063353e+01   2.834023e-01
  2.583350e-01   6.019315e+01   2.848759e-01
  2.586340e-01   6.063969e+01   2.828232e-01
  2.589330e-01   6.010238e+01   2.843572e-01
  2.592320e-01   6.060935e+01   2.827524e-01
  2.595310e-01   6.012772e+01   2.826139e-01
  2.598300e-01   6.055444e+01   2.855262e-01
  2.601290e-01   6.000673e+01   2.798832e-01
  2.604280e-01   6.003123e+01   2.833838e-01
  2.607270e-01   6.006513e+01   2.797300e-01
  2.610260e-01   5.987094e+01   2.818119e-01
  2.613250e-01   6.035171e+01   2.835383e-01
  2.616240e-01   6.020325e+01   2.822961e-01
  2.619220e-01   5.945328e+01   2.806305e-01
  2.622210e-01   6.023161e+01   2.796363e-01
  2.625200e-01   5.995183e+01   2.807255e-01
  2.628190e-01   5.992548e+01   2.803717e-01
  2.631180e-01   5.961422e+01   2.779135e-01
  2.634170e-01   6.010484e+01   2.826593e-01
  2.637160e-01   6.051855e+01   2.800135e-01
  2.640150e-01   6.016431e+01   2.819091e-01
  2.643140e-01   6.038033e+01   2.793112e-01
  2.646130e-01   6.003658e+01   2.788962e-01
  2.649120e-01   6.039519e+01   2.827458e-01
  2.652110e-01   6.026885e+01   2.792440e-01
  2.655090e-01   6.018025e+01   2.798053e-01
  2.658080e-01   6.001199e+01   2.777946e-01
  2.661070e-01   5.983611e+01   2.786211e-01
  2.664060e-01   6.006282e+01   2.788617e-01
  2.667050e-01   6.014618e+01   2.793421e-01
  2.670040e-01   6.033328e+01   2.795845e-01
  2.673030e-01   6.013618e+01   2.782711e-01
  2.676020e-01   5.968622e+01   2.773225e-01
  2.679010e-01   6.039758e+01   2.788752e-01
  2.682000e-01   6.033862e+01   2.776075e-01
  2.684990e-01   6.010943e+01   2.781146e-01
  2.687980e-01   6.012854e+01   2.777811e-01
  2.690960e-01   5.972286e+01   2.779763e-01
  2.693950e-01   6.006777e+01   2.758684e-01
  2.696940e-01   5.983913e+01   2.757124e-01
  2.699930e-01   5.999268e+01   2.770914e-01
  2.702920e-01   6.002315e+01   2.768809e-01
  2.705910e-01   5.998427e+01   2.772596e-01
  2.708900e-01   5.949672e+01   2.740039e-01
  2.711890e-01   6.002374e+01   2.770694e-01
  2.714880e-01   5.968852e+01   2.752728e-01
  2.717870e-01   5.988058e+01   2.761791e-01
  2.720860e-01   5.971213e+01   2.747746e-01
  2.723850e-01   5.993240e+01   2.746392e-01
  2.726840e-01   5.961931e+01   2.750209e-01
  2.729820e-01   5.959266e+01   2.747752e-01
  2.732810e-01   5.989087e+01   2.745440e-01
  2.735800e-01   5.984979e+01   2.743586e-01
  2.738790e-01   6.003648e+01   2.753359e-01
  2.741780e-01   5.970922e+01   2.750438e-01
  2.744770e-01   6.005514e+01   2.732886e-01
  2.747760e-01   5.946133e+01   2.732851e-01
  2.750750e-01   5.942636e+01   2.763419e-01
  2.753740e-01   5.981390e+01   2.816777e-01
  2.756730e-01   6.005832e+01   2.837489e-01
  2.759720e-01   5.950206e+01   2.811397e-01
  2.762710e-01   5.915527e+01   2.843412e-01
  2.765690e-01   5.967213e+01   2.848612e-01
  2.768680e-01   6.007845e+01   2.885387e-01
  2.771670e-01   5.988696e+01   2.856818e-01
  2.774660e-01   5.919240e+01   2.848423e-01
  2.777650e-01   5.950227e+01   2.890640e-01
  2.780640e-01   6.000307e+01   2.888872e-01
  2.783630e-01   5.943098e+01   2.879305e-01
  2.786620e-01   5.989921e+01   2.907832e-01
  2.789610e-01   5.974617e+01   2.905199e-01
  2.792600e-01   5.981997e+01   2.935633e-01
  2.795590e-01   5.972428e+01   2.875817e-01
  2.798580e-01   5.998017e+01   2.927325e-01
  2.801560e-01   6.025245e+01   2.929540e-01
  2.804550e-01   5.998996e+01   2.931996e-01
  2.807540e-01   5.968421e+01   2.937899e-01
  2.810530e-01   5.965183e+01   2.909430e-01
  2.813520e-01   5.990065e+01   2.954538e-01
  2.816510e-01   5.981381e+01   2.942212e-01
  2.819500e-01   5.978864e+01   2.942719e-01
  2.822490e-01   5.921074e+01   2.928463e-01
  2.825480e-01   5.975481e+01   2.937392e-01
  2.828470e-01   5.925783e+01   2.959232e-01
  2.831460e-01   5.986457e+01   2.959353e-01
  2.834450e-01   5.953015e+01   2.935228e-01
  2.837430e-01   5.952440e+01   2.952075e-01
  2.840420e-01   5.925288e+01   2.961423e-01
  2.843410e-01   5.964315e+01   3.035992e-01
  2.846400e-01   5.921849e+01   3.046394e-01
  2.849390e-01   5.937745e+01   3.129249e-01
  2.852380e-01   5.918796e+01   3.153251e-01
  2.855370e-01   5.946106e+01   3.191853e-01
  2.858360e-01   5.954277e+01   3.214492e-01
  2.861350e-01   5.926916e+01   3.235421e-01
  2.864340e-01   5.888963e+01   3.272758e-01
  2.867330e-01   5.868385e+01   3.257651e-01
  2.870320e-01   5.919432e+01   3.327940e-01
  2.873310e-01   5.897104e+01   3.290879e-01
  2.876290e-01   5.886039e+01   3.340084e-01
  2.879280e-01   5.915399e+01   3.379015e-01
  2.882270e-01   5.924273e+01   3.344219e-01
  2.885260e-01   5.862897e+01   3.367424e-01
  2.888250e-01   5.867905e+01   3.360283e-01
  2.891240e-01   5.924140e+01   3.427280e-01
  2.894230e-01   5.903835e+01   3.452299e-01
  2.897220e-01   5.904851e+01   3.370845e-01
  2.900210e-01   5.889206e+01   3.455403e-01
  2.903200e-01   5.926983e+01   3.446211e-01
  2.906190e-01   5.874099e+01   3.467734e-01
  2.909180e-01   5.857689e+01   3.472294e-01
  2.912160e-01   5.929333e+01   3.456060e-01
  2.915150e-01   5.871817e+01   3.552679e-01
  2.918140e-01   5.884174e+01   3.474469e-01
  2.921130e-01   5.925105e+01   3.519126e-01
  2.924120e-01   5.826329e+01   3.515007e-01
  2.927110e-01   5.892754e+01   3.525121e-01
  2.930100e-01   5.877629e+01   3.612371e-01
  2.933090e-01   5.948339e+01   3.575754e-01
  2.936080e-01   5.923452e+01   3.544183e-01
  2.939070e-01   5.863645e+01   3.582928e-01
  2.942060e-01   5.825417e+01   3.577446e-01
  2.945050e-01   5.866841e+01   3.665416e-01
  2.948030e-01   5.961808e+01   3.598247e-01
  2.951020e-01   5.902367e+01   3.634928e-01
  2.954010e-01   5.967369e+01   3.672314e-01
  2.957000e-01   5.842415e+01   3.651153e-01
  2.959990e-01   5.867278e+01   3.654508e-01
  2.962980e-01   5.844217e+01   3.653920e-01
  2.965970e-01   5.863165e+01   3.695721e-01
  2.968960e-01   5.862002e+01   3.693081e-01
  2.971950e-01   5.844948e+01   3.671931e-01
  2.974940e-01   5.858139e+01   3.662696e-01
  2.977930e-01   5.911211e+01   3.713119e-01
  2.980920e-01   5.916874e+01   3.717190e-01
  2.983900e-01   5.883800e+01   3.736895e-01
  2.986890e-01   5.837405e+01   3.680800e-01
  2.989880e-01   5.797019e+01   3.706910e-01
  2.992870e-01   5.862196e+01   3.737068e-01
  2.995860e-01   5.902177e+01   3.771224e-01
  2.998850e-01   5.889355e+01   3.745715e-01
  3.001840e-01   5.862657e+01   3.760974e-01
  3.004830e-01   5.805185e+01   3.791163e-01
  3.007820e-01   5.870005e+01   3.797388e-01
  3.010810e-01   5.863622e+01   3.768500e-01
  3.013800e-01   5.831922e+01   3.814893e-01
  3.016790e-01   5.791627e+01   3.791699e-01
  3.019780e-01   5.859850e+01   3.834146e-01
  3.022760e-01   5.794987e+01   3.830690e-01
  3.025750e-01   5.892676e+01   3.842323e-01
  3.028740e-01   5.851494e+01   3.883260e-01
  3.031730e-01   5.832465e+01   3.858585e-01
  3.034720e-01   5.818569e+01   3.869684e-01
  3.037710e-01   5.837906e+01   3.873475e-01
  3.040700e-01   5.811969e+01   3.883372e-01
  3.043690e-01   5.822951e+01   3.933169e-01
  3.046680e-01   5.817168e+01   3.917485e-01
  3.049670e-01   5.836138e+01   3.888772e-01
  3.052660e-01   5.848034e+01   3.961152e-01
  3.055650e-01   5.801788e+01   3.931541e-01
  3.058630e-01   5.824992e+01   3.993188e-01
  3.061620e-01   5.819015e+01   3.918107e-01
  3.064610e-01   5.866840e+01   3.984507e-01
  3.067600e-01   5.875860e+01   4.048853e-01
  3.070590e-01   5.844921e+01   3.977057e-01
  3.073580e-01   5.831780e+01   4.033637e-01
  3.076570e-01   5.805475e+01   3.952322e-01
  3.079560e-01   5.759425e+01   3.999697e-01
  3.082550e-01   5.790256e+01   4.010388e-01
  3.085540e-01   5.851660e+01   4.028640e-01
  3.088530e-01   5.854477e+01   4.080791e-01
  3.091520e-01   5.750922e+01   3.985057e-01
  3.094500e-01   5.813114e+01   4.094149e-01
  3.097490e-01   5.858435e+01   4.091409e-01
  3.100480e-01   5.834589e+01   4.052580e-01
  3.103470e-01   5.747276e+01   4.134410e-01
  3.106460e-01   5.888524e+01   4.062211e-01
  3.109450e-01   5.793784e+01   4.147845e-01
  3.112440e-01   5.924141e+01   4.123643e-01
  3.115430e-01   5.879185e+01   4.162001e-01
  3.118420e-01   5.834044e+01   4.191950e-01
  3.121410e-01   5.781545e+01   4.108143e-01
  3.124400e-01   5.809084e+01   4.193000e-01
  3.127390e-01   5.789731e+01   4.127003e-01
  3.130380e-01   5.803677e+01   4.221554e-01
  3.133360e-01   5.791905e+01   4.193511e-01
  3.136350e-01   5.783661e+01   4.183815e-01
  3.139340e-01   5.797487e+01   4.250467e-01
  3.142330e-01   5.845734e+01   4.202846e-01
  3.145320e-01   5.777854e+01   4.282242e-01
  3.148310e-01   5.789751e+01   4.237172e-01
  3.151300e-01   5.694243e+01   4.202078e-01
  3.154290e-01   5.830856e+01   4.301839e-01
  3.157280e-01   5.815009e+01   4.267444e-01
  3.160270e-01   5.754472e+01   4.328384e-01
  3.163260e-01   5.798097e+01   4.261234e-01
  3.166250e-01   5.806889e+01   4.348052e-01
  3.169230e-01   5.765747e+01   4.306755e-01
  3.172220e-01   5.779977e+01   4.360539e-01
  3.175210e-01   5.811977e+01   4.368796e-01
  3.178200e-01   5.717138e+01   4.303224e-01
  3.181190e-01   5.749294e+01   4.395053e-01
  3.184180e-01   5.828335e+01   4.378743e-01
  3.187170e-01   5.827736e+01   4.456712e-01
  3.190160e-01   5.769624e+01   4.422499e-01
  3.193150e-01   5.777674e+01   4.359671e-01
  3.196140e-01   5.744688e+01   4.461162e-01
  3.199130e-01   5.848718e+01   4.436835e-01
  3.202120e-01   5.795364e+01   4.489025e-01
  3.205100e-01   5.753897e+01   4.460653e-01
  3.208090e-01   5.772523e+01   4.435550e-01
  3.211080e-01   5.797413e+01   4.514785e-01
  3.214070e-01   5.861826e+01   4.461696e-01
  3.217060e-01   5.759283e+01   4.495737e-01
  3.220050e-01   5.850353e+01   4.502003e-01
  3.223040e-01   5.791428e+01   4.458904e-01
  3.226030e-01   5.764231e+01   4.561589e-01
  3.229020e-01   5.774512e+01   4.412526e-01
  3.232010e-01   5.782288e+01   4.538514e-01
  3.235000e-01   5.725567e+01   4.466017e-01
  3.237990e-01   5.737288e+01   4.503887e-01
  3.240970e-01   5.770925e+01   4.586170e-01
  3.243960e-01   5.769460e+01   4.491382e-01
  3.246950e-01   5.743391e+01   4.592949e-01
  3.249940e-01   5.751363e+01   4.517861e-01
  3.252930e-01   5.782482e+01   4.604086e-01
  3.255920e-01   5.755933e+01   4.620446e-01
  3.258910e-01   5.721269e+01   4.562003e-01
  3.261900e-01   5.808693e+01   4.669120e-01
  3.264890e-01   5.885126e+01   4.644769e-01
  3.267880e-01   5.813968e+01   4.652812e-01
  3.270870e-01   5.789896e+01   4.722867e-01
  3.273860e-01   5.786772e+01   4.664932e-01
  3.276850e-01   5.859241e+01   4.751065e-01
  3.279830e-01   5.737136e+01   4.631092e-01
  3.282820e-01   5.796530e+01   4.749818e-01
  3.285810e-01   5.850353e+01   4.752302e-01
  3.288800e-01   5.767915e+01   4.752771e-01
  3.291790e-01   5.851536e+01   4.747941e-01
  3.294780e-01   5.729944e+01   4.771806e-01
  3.297770e-01   5.841775e+01   4.843653e-01
  3.300760e-01   5.771448e+01   4.764101e-01
  3.303750e-01   5.792422e+01   4.848956e-01
  3.306740e-01   5.810157e+01   4.790019e-01
  3.309730e-01   5.871643e+01   4.903091e-01
  3.312720e-01   5.685100e+01   4.861547e-01
  3.315700e-01   5.757263e+01   4.803393e-01
  3.318690e-01   5.711863e+01   4.910898e-01
  3.321680e-01   5.736818e+01   4.810168e-01
  3.324670e-01   5.825269e+01   4.970518e-01
  3.327660e-01   5.753557e+01   4.912370e-01
  3.330650e-01   5.811320e+01   4.942449e-01
  3.333640e-01   5.781867e+01   5.008433e-01
  3.336630e-01   5.720651e+01   4.866040e-01
  3.339620e-01   5.759849e+01   5.027800e-01
  3.342610e-01   5.846357e+01   4.996339e-01
  3.345600e-01   5.827689e+01   5.039813e-01
  3.348590e-01   5.810141e+01   5.121503e-01
  3.351570e-01   5.737476e+01   4.932920e-01
  3.354560e-01   5.813483e+01   5.160054e-01
  3.357550e-01   5.754058e+01   4.967970e-01
  3.360540e-01   5.752916e+01   5.114562e-01
  3.363530e-01   5.730615e+01   5.167122e-01
  3.366520e-01   5.850258e+01   5.067106e-01
  3.369510e-01   5.756866e+01   5.243926e-01
  3.372500e-01   5.725265e+01   4.995328e-01
  3.375490e-01   5.743749e+01   5.211693e-01
  3.378480e-01   5.766944e+01   5.196289e-01
  3.381470e-01   5.788853e+01   5.193311e-01
  3.384460e-01   5.844211e+01   5.358505e-01
  3.387450e-01   5.733988e+01   5.093911e-01
  3.390430e-01   5.746188e+01   5.285988e-01
  3.393420e-01   5.692515e+01   5.234400e-01
  3.396410e-01   5.834911e+01   5.306219e-01
  3.399400e-01   5.830122e+01   5.459452e-01
  3.402390e-01   5.779949e+01   5.176581e-01
  3.405380e-01   5.648913e+01   5.345123e-01
  3.408370e-01   5.759705e+01   5.319623e-01
  3.411360e-01   5.789694e+01   5.368428e-01
  3.414350e-01   5.753437e+01   5.423428e-01
  3.417340e-01   5.747689e+01   5.341893e-01
  3.420330e-01   5.608844e+01   5.436264e-01
  3.423320e-01   5.721000e+01   5.336485e-01
  3.426300e-01   5.819727e+01   5.529822e-01
  3.429290e-01   5.698677e+01   5.449351e-01
  3.432280e-01   5.719670e+01   5.436959e-01
  3.435270e-01   5.811873e+01   5.669648e-01
  3.438260e-01   5.758833e+01   5.418654e-01
  3.441250e-01   5.788420e+01   5.625395e-01
  3.444240e-01   5.787882e+01   5.545567e-01
  3.447230e-01   5.776852e+01   5.587566e-01
  3.450220e-01   5.655566e+01   5.642603e-01
  3.453210e-01   5.711901e+01   5.509046e-01
  3.456200e-01   5.752089e+01   5.742049e-01
  3.459190e-01   5.633158e+01   5.549438e-01
  3.462170e-01   5.725830e+01   5.703063e-01
  3.465160e-01   5.700192e+01   5.681756e-01
  3.468150e-01   5.708586e+01   5.677445e-01
  3.471140e-01   5.734785e+01   5.840582e-01
  3.474130e-01   5.763093e+01   5.695990e-01
  3.477120e-01   5.700879e+01   5.823291e-01
  3.480110e-01   5.635129e+01   5.726923e-01
  3.483100e-01   5.744396e+01   5.800054e-01
  3.486090e-01   5.792391e+01   5.974077e-01
  3.489080e-01   5.631956e+01   5.743009e-01
  3.492070e-01   5.672234e+01   5.921442e-01
  3.495060e-01   5.636043e+01   5.790081e-01
  3.498040e-01   5.667265e+01   5.928542e-01
  3.501030e-01   5.740041e+01   5.976292e-01
  3.504020e-01   5.674707e+01   5.932434e-01
  3.507010e-01   5.715008e+01   6.094990e-01
  3.510000e-01   5.617960e+01   5.854901e-01
  3.512990e-01   5.709808e+01   6.092217e-01
  3.515980e-01   5.644973e+01   5.975943e-01
  3.518970e-01   5.744814e+01   6.164049e-01
  3.521960e-01   5.703965e+01   6.229843e-01
  3.524950e-01   5.762350e+01   6.027681e-01
  3.527940e-01   5.543329e+01   6.174902e-01
  3.530930e-01   5.777112e+01   6.138574e-01
  3.533920e-01   5.825484e+01   6.318625e-01
  3.536900e-01   5.727864e+01   6.288284e-01
  3.539890e-01   5.680853e+01   6.228421e-01
  3.542880e-01   5.694769e+01   6.387739e-01
  3.545870e-01   5.635024e+01   6.104863e-01
  3.548860e-01   5.665497e+01   6.335406e-01
  3.551850e-01   5.807868e+01   6.297665e-01
  3.554840e-01   5.766806e+01   6.391799e-01
  3.557830e-01   5.642586e+01   6.346397e-01
  3.560820e-01   5.779276e+01   6.204241e-01
  3.563810e-01   5.678262e+01   6.354450e-01
  3.566800e-01   5.783862e+01   6.262070e-01
  3.569790e-01   5.760622e+01   6.449041e-01
  3.572770e-01   5.662480e+01   6.381702e-01
  3.575760e-01   5.773254e+01   6.179287e-01
  3.578750e-01   5.716742e+01   6.550661e-01
  3.581740e-01   5.719940e+01   6.261124e-01
  3.584730e-01   5.745265e+01   6.566983e-01
  3.587720e-01   5.633397e+01   6.389634e-01
  3.590710e-01   5.699254e+01   6.414598e-01
  3.593700e-01   5.574290e+01   6.587229e-01
  3.596690e-01   5.731811e+01   6.396377e-01
  3.599680e-01   5.608267e+01   6.620911e-01
  3.602670e-01   5.520414e+01   6.399217e-01
  3.605660e-01   5.677821e+01   6.648119e-01
  3.608640e-01   5.716469e+01   6.841779e-01
  3.611630e-01   5.700467e+01   6.477386e-01
  3.614620e-01   5.668899e+01   6.857930e-01
  3.617610e-01   5.721612e+01   6.632889e-01
  3.620600e-01   5.687043e+01   6.838966e-01
  3.623590e-01   5.602958e+01   6.758896e-01
  3.626580e-01   5.785592e+01   6.868169e-01
  3.629570e-01   5.697062e+01   6.998826e-01
  3.632560e-01   5.777167e+01   6.747811e-01
  3.635550e-01   5.751080e+01   7.146543e-01
  3.638540e-01   5.618129e+01   6.887838e-01
  3.641530e-01   5.595963e+01   6.920737e-01
  3.644510e-01   5.755774e+01   7.323437e-01
  3.647500e-01   5.733099e+01   6.866602e-01
  3.650490e-01   5.687688e+01   7.262128e-01
  3.653480e-01   5.691501e+01   7.092798e-01
  3.656470e-01   5.705479e+01   7.185947e-01
  3.659460e-01   5.643981e+01   7.361575e-01
  3.662450e-01   5.635116e+01   7.041145e-01
  3.665440e-01   5.574091e+01   7.488920e-01
  3.668430e-01   5.682814e+01   7.154564e-01
  3.671420e-01   5.766835e+01   7.517981e-01
  3.674410e-01   5.665153e+01   7.356722e-01
  3.677400e-01   5.698475e+01   7.512314e-01
  3.680390e-01   5.754858e+01   7.842269e-01
  3.683370e-01   5.651296e+01   7.274605e-01
  3.686360e-01   5.824151e+01   7.801680e-01
  3.689350e-01   5.605650e+01   7.490196e-01
  3.692340e-01   5.675764e+01   7.744559e-01
  3.695330e-01   5.614675e+01   7.974715e-01
  3.698320e-01   5.571262e+01   7.408619e-01
  3.701310e-01   5.662172e+01   8.032460e-01
  3.704300e-01   5.824585e+01   7.759220e-01
  3.707290e-01   5.724002e+01   8.100634e-01
  3.710280e-01   5.627134e+01   7.983558e-01
  3.713270e-01   5.707699e+01   7.922777e-01
  3.716260e-01   5.778558e+01   8.452304e-01
  3.719240e-01   5.737399e+01   7.874982e-01
  3.722230e-01   5.535328e+01   8.299673e-01
  3.725220e-01   5.744335e+01   8.164642e-01
  3.728210e-01   5.674707e+01   8.295079e-01
  3.731200e-01   5.791739e+01   8.877858e-01
  3.734190e-01   5.737004e+01   8.061121e-01
  3.737180e-01   5.680111e+01   8.760431e-01
  3.740170e-01   5.692665e+01   8.255442e-01
  3.743160e-01   5.663741e+01   8.810960e-01
  3.746150e-01   5.776041e+01   8.834098e-01
  3.749140e-01   5.827834e+01   8.659763e-01
  3.752130e-01   5.591951e+01   9.090500e-01
  3.755110e-01   5.771841e+01   8.588898e-01
  3.758100e-01   5.745641e+01   9.214575e-01
  3.761090e-01   5.628808e+01   8.848097e-01
  3.764080e-01   5.555934e+01   9.025988e-01
  3.767070e-01   5.604174e+01   9.478200e-01
  3.770060e-01   5.713889e+01   8.786441e-01
  3.773050e-01   5.766024e+01   9.696619e-01
  3.776040e-01   5.625556e+01   9.153600e-01
  3.779030e-01   5.709677e+01   9.526719e-01
  3.782020e-01   5.687688e+01   1.027020e+00
  3.785010e-01   5.620253e+01   8.974330e-01
  3.788000e-01   5.568191e+01   1.011229e+00
  3.790990e-01   5.709099e+01   9.447180e-01
  3.793970e-01   5.755774e+01   1.018283e+00
  3.796960e-01   5.480196e+01   9.889087e-01
  3.799950e-01   5.638595e+01   9.846915e-01
  3.802940e-01   5.744844e+01   1.104982e+00
  3.805930e-01   5.538902e+01   9.463025e-01
  3.808920e-01   5.603773e+01   1.097514e+00
  3.811910e-01   5.617776e+01   1.015722e+00
  3.814900e-01   5.886237e+01   1.094179e+00
  3.817890e-01   5.713508e+01   1.177105e+00
  3.820880e-01   5.452272e+01   9.772102e-01
  3.823870e-01   5.745948e+01   1.188082e+00
  3.826860e-01   5.765502e+01   1.044311e+00
  3.829840e-01   5.569904e+01   1.193216e+00
  3.832830e-01   5.714406e+01   1.155192e+00
  3.835820e-01   5.674707e+01   1.123759e+00
  3.838810e-01   5.610727e+01   1.249298e+00
  3.841800e-01   5.498595e+01   1.093396e+00
  3.844790e-01   5.773520e+01   1.276715e+00
  3.847780e-01   5.555877e+01   1.160754e+00
  3.850770e-01   5.709099e+01   1.279154e+00
  3.853760e-01   5.638832e+01   1.356100e+00
  3.856750e-01   5.548602e+01   1.159994e+00
  3.859740e-01   5.488928e+01   1.361635e+00
  3.862730e-01   5.774849e+01   1.267439e+00
  3.865710e-01   5.651062e+01   1.381599e+00
  3.868700e-01   5.832338e+01   1.429340e+00
  3.871690e-01   5.829753e+01   1.344532e+00
  3.874680e-01   5.551344e+01   1.510884e+00
  3.877670e-01   5.671501e+01   1.348448e+00
  3.880660e-01   5.661810e+01   1.560136e+00
  3.883650e-01   5.628383e+01   1.474025e+00
  3.886640e-01   5.779794e+01   1.558695e+00
  3.889630e-01   5.789197e+01   1.697573e+00
  3.892620e-01   5.594215e+01   1.500485e+00
  3.895610e-01   5.480296e+01   1.696922e+00
  3.898600e-01   5.619951e+01   1.672575e+00
  3.901580e-01   5.728752e+01   1.759572e+00
  3.904570e-01   5.438261e+01   1.916735e+00
  3.907560e-01   5.664198e+01   1.725159e+00
  3.910550e-01   5.737759e+01   2.004935e+00
  3.913540e-01   5.429503e+01   1.950335e+00
  3.916530e-01   5.583631e+01   1.977824e+00
  3.919520e-01   5.461905e+01   2.541108e+00
  3.922510e-01   5.744765e+01   2.006159e+00
  3.925500e-01   5.699928e+01   2.681020e+00
  3.928490e-01   5.895390e+01   2.489036e+00
  3.931480e-01   5.674707e+01   2.675082e+00
  3.934470e-01   0.000000e+00   0.000000e+00
  3.937460e-01   5.699928e+01   2.681020e+00
creator: radaver
creator-version: 3725
header-file: /nas_data/SAXS_data/20151104Workshop/header/JH1_0016.txt
image-file: /nas_data/Pilatus1M/20151104_Workshop/JH1_0016.tif
angular-axis-file: /nas_data/SAXS_data/20151104Workshop/q20151029.dat
beamstop-mask-file: /nas_data/SAXS_data/20151104Workshop/fit2d20151031.msk
detector-response-file: none
beam-center-x: 949.7700
beam-center-y: 918.8000
unit-time: 1.0000
channel-first: 10
channel-last: 1315
Exposure time [s]: 1.093865
Transmitted Beam: 0.483297
Incident Beam: 0.483297
Code: JH1
Concentration [mg/ml]: 1
Run Number: 0016
