# Supplementary material for: SAXS analysis of a soluble cytosolic NgBR construct including extracellular and transmembrane domains
Source: PLoS One. 2018 Jan 18;13(1):e0191371. doi: 10.1371/journal.pone.0191371 (PMC5773207; doi:10.1371/journal.pone.0191371)
Supplement: S1 File — (ZIP) [file pone.0191371.s001.zip › JH1_0017.dat]

Sample:   c= 1.0000 mg/ml  Code: JH1
  3.656810e-03   2.256507e+04   4.130926e+01
  3.955720e-03   2.197123e+04   2.799551e+01
  4.254640e-03   1.912152e+04   2.340391e+01
  4.553560e-03   1.537905e+04   2.023646e+01
  4.852480e-03   1.243765e+04   1.703828e+01
  5.151400e-03   1.053564e+04   1.549139e+01
  5.450320e-03   8.700018e+03   1.337104e+01
  5.749240e-03   7.415892e+03   1.196101e+01
  6.048150e-03   6.319865e+03   1.082313e+01
  6.347070e-03   5.474306e+03   9.570274e+00
  6.645990e-03   4.791660e+03   8.914349e+00
  6.944910e-03   4.206448e+03   8.040893e+00
  7.243830e-03   3.756884e+03   7.363382e+00
  7.542750e-03   3.318994e+03   6.894700e+00
  7.841670e-03   3.006401e+03   6.197146e+00
  8.140580e-03   2.698901e+03   5.952663e+00
  8.439500e-03   2.462187e+03   5.480167e+00
  8.738420e-03   2.248287e+03   5.186763e+00
  9.037340e-03   2.079563e+03   4.823273e+00
  9.336260e-03   1.911973e+03   4.544865e+00
  9.635180e-03   1.758134e+03   4.345790e+00
  9.934100e-03   1.625438e+03   4.043015e+00
  1.023300e-02   1.490263e+03   3.967382e+00
  1.053190e-02   1.367334e+03   3.854444e+00
  1.083090e-02   1.268903e+03   3.713118e+00
  1.112980e-02   1.172392e+03   3.538742e+00
  1.142870e-02   1.095678e+03   3.401842e+00
  1.172760e-02   1.011951e+03   3.260187e+00
  1.202650e-02   9.379433e+02   3.130027e+00
  1.232540e-02   8.637533e+02   2.987228e+00
  1.262440e-02   8.023878e+02   2.825624e+00
  1.292330e-02   7.530253e+02   2.695106e+00
  1.322220e-02   6.994714e+02   2.597503e+00
  1.352110e-02   6.485776e+02   2.476082e+00
  1.382000e-02   6.024691e+02   2.362933e+00
  1.411900e-02   5.636539e+02   2.274426e+00
  1.441790e-02   5.267248e+02   2.182819e+00
  1.471680e-02   4.967243e+02   2.109675e+00
  1.501570e-02   4.632298e+02   1.995198e+00
  1.531460e-02   4.362161e+02   1.927407e+00
  1.561350e-02   4.087956e+02   1.833109e+00
  1.591250e-02   3.837403e+02   1.791693e+00
  1.621140e-02   3.643998e+02   1.715854e+00
  1.651030e-02   3.450531e+02   1.652126e+00
  1.680920e-02   3.228406e+02   1.598064e+00
  1.710810e-02   3.058790e+02   1.558782e+00
  1.740710e-02   2.915681e+02   1.499982e+00
  1.770600e-02   2.781744e+02   1.450400e+00
  1.800490e-02   2.643630e+02   1.402757e+00
  1.830380e-02   2.506549e+02   1.376788e+00
  1.860270e-02   2.395237e+02   1.319735e+00
  1.890170e-02   2.291109e+02   1.290730e+00
  1.920060e-02   2.198297e+02   1.252331e+00
  1.949950e-02   2.104691e+02   1.239491e+00
  1.979840e-02   2.014572e+02   1.189910e+00
  2.009730e-02   1.921324e+02   1.149299e+00
  2.039620e-02   1.857234e+02   1.127919e+00
  2.069520e-02   1.787593e+02   1.100605e+00
  2.099410e-02   1.727246e+02   1.089707e+00
  2.129300e-02   1.667699e+02   1.042699e+00
  2.159190e-02   1.614679e+02   1.061347e+00
  2.189080e-02   1.544643e+02   1.043868e+00
  2.218980e-02   1.517950e+02   1.052635e+00
  2.248870e-02   1.465210e+02   1.052638e+00
  2.278760e-02   1.419947e+02   1.026042e+00
  2.308650e-02   1.381000e+02   1.043014e+00
  2.338540e-02   1.349617e+02   1.028954e+00
  2.368430e-02   1.305720e+02   9.936971e-01
  2.398330e-02   1.264008e+02   9.999426e-01
  2.428220e-02   1.242876e+02   9.694893e-01
  2.458110e-02   1.198184e+02   9.839044e-01
  2.488000e-02   1.189543e+02   9.542028e-01
  2.517890e-02   1.159091e+02   9.306739e-01
  2.547790e-02   1.128438e+02   9.312590e-01
  2.577680e-02   1.103502e+02   9.135148e-01
  2.607570e-02   1.084939e+02   9.131335e-01
  2.637460e-02   1.076504e+02   9.022708e-01
  2.667350e-02   1.057151e+02   8.717455e-01
  2.697250e-02   1.036315e+02   8.365002e-01
  2.727140e-02   1.016977e+02   7.979048e-01
  2.757030e-02   1.003271e+02   7.938253e-01
  2.786920e-02   9.919478e+01   7.803117e-01
  2.816810e-02   9.734179e+01   7.607381e-01
  2.846700e-02   9.548657e+01   7.441516e-01
  2.876600e-02   9.605800e+01   7.373822e-01
  2.906490e-02   9.393175e+01   7.313685e-01
  2.936380e-02   9.314960e+01   7.228940e-01
  2.966270e-02   9.073743e+01   7.082381e-01
  2.996160e-02   9.017743e+01   7.070837e-01
  3.026060e-02   8.967429e+01   6.940036e-01
  3.055950e-02   8.741183e+01   6.842217e-01
  3.085840e-02   8.807723e+01   6.839210e-01
  3.115730e-02   8.763085e+01   6.793294e-01
  3.145620e-02   8.617697e+01   6.671971e-01
  3.175510e-02   8.595968e+01   6.681836e-01
  3.205410e-02   8.415196e+01   6.575175e-01
  3.235300e-02   8.476586e+01   6.572379e-01
  3.265190e-02   8.322049e+01   6.392693e-01
  3.295080e-02   8.131542e+01   6.360537e-01
  3.324970e-02   8.127071e+01   6.350437e-01
  3.354870e-02   8.029840e+01   6.295832e-01
  3.384760e-02   8.056244e+01   6.233362e-01
  3.414650e-02   7.990652e+01   6.207935e-01
  3.444540e-02   8.002887e+01   6.127311e-01
  3.474430e-02   7.938583e+01   6.156346e-01
  3.504330e-02   7.954929e+01   6.086312e-01
  3.534220e-02   7.855533e+01   6.055631e-01
  3.564110e-02   7.718837e+01   5.995315e-01
  3.594000e-02   7.718281e+01   5.880350e-01
  3.623890e-02   7.677293e+01   5.964486e-01
  3.653780e-02   7.668528e+01   5.799846e-01
  3.683680e-02   7.615941e+01   5.855126e-01
  3.713570e-02   7.636374e+01   5.869967e-01
  3.743460e-02   7.544473e+01   5.739441e-01
  3.773350e-02   7.607679e+01   5.756789e-01
  3.803240e-02   7.541368e+01   5.868458e-01
  3.833140e-02   7.435058e+01   5.965443e-01
  3.863030e-02   7.429095e+01   6.055746e-01
  3.892920e-02   7.417020e+01   6.035086e-01
  3.922810e-02   7.489126e+01   6.088117e-01
  3.952700e-02   7.363056e+01   5.997533e-01
  3.982600e-02   7.428122e+01   6.111456e-01
  4.012490e-02   7.225186e+01   5.933456e-01
  4.042380e-02   7.347807e+01   6.062225e-01
  4.072270e-02   7.233877e+01   5.991315e-01
  4.102160e-02   7.239192e+01   5.985665e-01
  4.132050e-02   7.295905e+01   6.016947e-01
  4.161950e-02   7.129822e+01   5.886588e-01
  4.191840e-02   7.149337e+01   5.971898e-01
  4.221730e-02   7.095315e+01   5.872326e-01
  4.251620e-02   7.181761e+01   5.985425e-01
  4.281510e-02   7.148474e+01   5.879189e-01
  4.311410e-02   7.110571e+01   5.871094e-01
  4.341300e-02   7.100501e+01   5.897255e-01
  4.371190e-02   7.185230e+01   5.917027e-01
  4.401080e-02   7.061464e+01   5.865845e-01
  4.430970e-02   7.100282e+01   5.836988e-01
  4.460860e-02   7.135187e+01   5.858757e-01
  4.490760e-02   6.944426e+01   5.794672e-01
  4.520650e-02   7.051866e+01   5.795032e-01
  4.550540e-02   6.833077e+01   5.733383e-01
  4.580430e-02   7.037209e+01   5.796312e-01
  4.610320e-02   6.954548e+01   5.733285e-01
  4.640220e-02   6.852682e+01   5.734311e-01
  4.670110e-02   7.036175e+01   5.724063e-01
  4.700000e-02   6.864309e+01   5.674727e-01
  4.729890e-02   6.857655e+01   5.693206e-01
  4.759780e-02   6.798122e+01   5.661368e-01
  4.789680e-02   6.724180e+01   5.595717e-01
  4.819570e-02   6.852124e+01   5.641759e-01
  4.849460e-02   6.884288e+01   5.675941e-01
  4.879350e-02   6.900895e+01   5.620524e-01
  4.909240e-02   6.841879e+01   5.672490e-01
  4.939130e-02   6.773869e+01   5.548439e-01
  4.969030e-02   6.798812e+01   5.578797e-01
  4.998920e-02   6.746314e+01   5.550501e-01
  5.028810e-02   6.835153e+01   5.566794e-01
  5.058700e-02   6.778997e+01   5.584199e-01
  5.088590e-02   6.597059e+01   5.417262e-01
  5.118490e-02   6.718000e+01   5.538841e-01
  5.148380e-02   6.694872e+01   5.502779e-01
  5.178270e-02   6.694640e+01   5.431679e-01
  5.208160e-02   6.708456e+01   5.495228e-01
  5.238050e-02   6.662469e+01   5.418612e-01
  5.267940e-02   6.757172e+01   5.534948e-01
  5.297840e-02   6.719558e+01   5.448131e-01
  5.327730e-02   6.636333e+01   5.389163e-01
  5.357620e-02   6.777491e+01   5.465186e-01
  5.387510e-02   6.612721e+01   5.367157e-01
  5.417400e-02   6.657020e+01   5.435434e-01
  5.447300e-02   6.585209e+01   5.325392e-01
  5.477190e-02   6.670291e+01   5.371935e-01
  5.507080e-02   6.729561e+01   5.395749e-01
  5.536970e-02   6.657467e+01   5.348442e-01
  5.566860e-02   6.646264e+01   5.380753e-01
  5.596760e-02   6.699684e+01   5.341150e-01
  5.626650e-02   6.584422e+01   5.319019e-01
  5.656540e-02   6.620065e+01   5.315307e-01
  5.686430e-02   6.642398e+01   5.294470e-01
  5.716320e-02   6.592924e+01   5.239746e-01
  5.746210e-02   6.651066e+01   5.315752e-01
  5.776110e-02   6.679099e+01   5.344990e-01
  5.806000e-02   6.665586e+01   5.256974e-01
  5.835890e-02   6.642008e+01   5.253432e-01
  5.865780e-02   6.555017e+01   5.190475e-01
  5.895670e-02   6.539405e+01   5.282827e-01
  5.925570e-02   6.562071e+01   5.170834e-01
  5.955460e-02   6.555173e+01   5.236269e-01
  5.985350e-02   6.591870e+01   5.176985e-01
  6.015240e-02   6.609302e+01   5.200629e-01
  6.045130e-02   6.585089e+01   5.196722e-01
  6.075020e-02   6.642822e+01   5.169237e-01
  6.104920e-02   6.546027e+01   5.170083e-01
  6.134810e-02   6.543009e+01   5.174482e-01
  6.164700e-02   6.539393e+01   5.091065e-01
  6.194590e-02   6.457073e+01   5.140388e-01
  6.224480e-02   6.503172e+01   5.045313e-01
  6.254380e-02   6.638939e+01   5.184298e-01
  6.284270e-02   6.655786e+01   5.207626e-01
  6.314160e-02   6.450923e+01   5.004325e-01
  6.344050e-02   6.513155e+01   5.102279e-01
  6.373940e-02   6.554831e+01   5.034141e-01
  6.403840e-02   6.584770e+01   5.124839e-01
  6.433730e-02   6.538173e+01   5.053643e-01
  6.463620e-02   6.556748e+01   5.019504e-01
  6.493510e-02   6.558473e+01   5.130858e-01
  6.523400e-02   6.460747e+01   4.987693e-01
  6.553290e-02   6.365776e+01   4.976301e-01
  6.583190e-02   6.568848e+01   5.034376e-01
  6.613080e-02   6.630717e+01   5.012208e-01
  6.642970e-02   6.511739e+01   5.059121e-01
  6.672860e-02   6.503717e+01   4.949121e-01
  6.702750e-02   6.509098e+01   5.001231e-01
  6.732650e-02   6.473483e+01   4.952424e-01
  6.762540e-02   6.459465e+01   4.947059e-01
  6.792430e-02   6.528850e+01   4.993612e-01
  6.822320e-02   6.512373e+01   4.908607e-01
  6.852210e-02   6.443646e+01   4.955918e-01
  6.882110e-02   6.449400e+01   4.918622e-01
  6.912000e-02   6.533217e+01   4.945577e-01
  6.941890e-02   6.462359e+01   4.884945e-01
  6.971780e-02   6.495092e+01   4.892525e-01
  7.001670e-02   6.494945e+01   4.955664e-01
  7.031560e-02   6.417719e+01   4.858563e-01
  7.061460e-02   6.451973e+01   4.876258e-01
  7.091350e-02   6.434247e+01   4.855379e-01
  7.121240e-02   6.389412e+01   4.801356e-01
  7.151130e-02   6.355872e+01   4.849268e-01
  7.181020e-02   6.426218e+01   4.810577e-01
  7.210920e-02   6.570360e+01   4.896985e-01
  7.240810e-02   6.464899e+01   4.811306e-01
  7.270700e-02   6.476843e+01   4.876151e-01
  7.300590e-02   6.452146e+01   4.820272e-01
  7.330480e-02   6.560395e+01   4.805924e-01
  7.360370e-02   6.529403e+01   4.853669e-01
  7.390270e-02   6.517962e+01   4.794823e-01
  7.420160e-02   6.475647e+01   4.852203e-01
  7.450050e-02   6.444823e+01   4.750154e-01
  7.479940e-02   6.395980e+01   4.745320e-01
  7.509830e-02   6.434821e+01   4.800101e-01
  7.539730e-02   6.373803e+01   4.706509e-01
  7.569620e-02   6.489410e+01   4.757755e-01
  7.599510e-02   6.472898e+01   4.782683e-01
  7.629400e-02   6.523753e+01   4.739818e-01
  7.659290e-02   6.506588e+01   4.777287e-01
  7.689190e-02   6.512733e+01   4.735813e-01
  7.719080e-02   6.414439e+01   4.725835e-01
  7.748970e-02   6.540562e+01   4.737299e-01
  7.778860e-02   6.442267e+01   4.731720e-01
  7.808750e-02   6.475283e+01   4.709328e-01
  7.838640e-02   6.393798e+01   4.654376e-01
  7.868540e-02   6.461402e+01   4.691546e-01
  7.898430e-02   6.339723e+01   4.622243e-01
  7.928320e-02   6.520823e+01   4.743075e-01
  7.958210e-02   6.482177e+01   4.640913e-01
  7.988100e-02   6.461682e+01   4.687426e-01
  8.018000e-02   6.396060e+01   4.638603e-01
  8.047890e-02   6.431040e+01   4.647137e-01
  8.077780e-02   6.401249e+01   4.628148e-01
  8.107670e-02   6.403185e+01   4.604464e-01
  8.137560e-02   6.352462e+01   4.618659e-01
  8.167450e-02   6.481751e+01   4.636687e-01
  8.197350e-02   6.475529e+01   4.606264e-01
  8.227240e-02   6.426682e+01   4.633234e-01
  8.257130e-02   6.404306e+01   4.530114e-01
  8.287020e-02   6.429685e+01   4.630228e-01
  8.316910e-02   6.452020e+01   4.605884e-01
  8.346810e-02   6.437052e+01   4.557155e-01
  8.376700e-02   6.442944e+01   4.622786e-01
  8.406590e-02   6.424199e+01   4.521842e-01
  8.436480e-02   6.441147e+01   4.598005e-01
  8.466370e-02   6.364359e+01   4.512141e-01
  8.496270e-02   6.393491e+01   4.629441e-01
  8.526160e-02   6.403761e+01   4.779459e-01
  8.556050e-02   6.410863e+01   4.786626e-01
  8.585940e-02   6.418492e+01   4.849430e-01
  8.615830e-02   6.393943e+01   4.840148e-01
  8.645720e-02   6.446326e+01   4.907722e-01
  8.675620e-02   6.324243e+01   4.885224e-01
  8.705510e-02   6.402835e+01   4.905703e-01
  8.735400e-02   6.424981e+01   4.938787e-01
  8.765290e-02   6.448940e+01   4.952963e-01
  8.795180e-02   6.382783e+01   4.967635e-01
  8.825080e-02   6.437129e+01   4.943454e-01
  8.854970e-02   6.344988e+01   4.973288e-01
  8.884860e-02   6.401728e+01   4.975002e-01
  8.914750e-02   6.413749e+01   5.041919e-01
  8.944640e-02   6.452236e+01   5.020322e-01
  8.974530e-02   6.428018e+01   4.969985e-01
  9.004430e-02   7.050084e+01   5.183886e-01
  9.034320e-02   6.360624e+01   4.749909e-01
  9.064210e-02   6.387379e+01   4.750984e-01
  9.094100e-02   6.366692e+01   4.644500e-01
  9.123990e-02   6.400384e+01   4.644304e-01
  9.153890e-02   6.368405e+01   4.657662e-01
  9.183780e-02   6.416936e+01   4.642039e-01
  9.213670e-02   6.396675e+01   4.618327e-01
  9.243560e-02   6.503310e+01   4.644392e-01
  9.273450e-02   6.307411e+01   4.534304e-01
  9.303350e-02   6.319267e+01   4.598416e-01
  9.333240e-02   6.365638e+01   4.512595e-01
  9.363130e-02   6.368896e+01   4.548516e-01
  9.393020e-02   6.331238e+01   4.511851e-01
  9.422910e-02   6.371139e+01   4.537636e-01
  9.452800e-02   6.339985e+01   4.538180e-01
  9.482700e-02   6.458441e+01   4.477693e-01
  9.512590e-02   6.438647e+01   4.553835e-01
  9.542480e-02   6.343887e+01   4.470964e-01
  9.572370e-02   6.421401e+01   4.498196e-01
  9.602260e-02   6.344947e+01   4.493863e-01
  9.632160e-02   6.378525e+01   4.428143e-01
  9.662050e-02   6.321672e+01   4.433669e-01
  9.691940e-02   6.407806e+01   4.463772e-01
  9.721830e-02   6.306282e+01   4.402995e-01
  9.751720e-02   6.466513e+01   4.480490e-01
  9.781610e-02   6.489516e+01   4.444874e-01
  9.811510e-02   6.412496e+01   4.461737e-01
  9.841400e-02   6.419602e+01   4.392662e-01
  9.871290e-02   6.338062e+01   4.396241e-01
  9.901180e-02   6.464482e+01   4.450649e-01
  9.931070e-02   6.392494e+01   4.386867e-01
  9.960970e-02   6.295157e+01   4.384873e-01
  9.990860e-02   6.397001e+01   4.347077e-01
  1.002070e-01   6.468058e+01   4.412718e-01
  1.005060e-01   6.420575e+01   4.372192e-01
  1.008050e-01   6.417180e+01   4.395329e-01
  1.011040e-01   6.371827e+01   4.318320e-01
  1.014030e-01   6.381639e+01   4.341854e-01
  1.017020e-01   6.440361e+01   4.403260e-01
  1.020010e-01   6.444509e+01   4.356387e-01
  1.023000e-01   6.411096e+01   4.324917e-01
  1.025990e-01   6.392588e+01   4.308707e-01
  1.028980e-01   6.378266e+01   4.320501e-01
  1.031970e-01   6.381271e+01   4.345125e-01
  1.034960e-01   6.395510e+01   4.270512e-01
  1.037950e-01   6.426566e+01   4.320143e-01
  1.040930e-01   6.432873e+01   4.286201e-01
  1.043920e-01   6.384680e+01   4.309352e-01
  1.046910e-01   6.362775e+01   4.295350e-01
  1.049900e-01   6.370454e+01   4.239815e-01
  1.052890e-01   6.419411e+01   4.291449e-01
  1.055880e-01   6.408372e+01   4.271583e-01
  1.058870e-01   6.412813e+01   4.289243e-01
  1.061860e-01   6.379347e+01   4.236455e-01
  1.064850e-01   6.412780e+01   4.253876e-01
  1.067840e-01   6.460241e+01   4.292069e-01
  1.070830e-01   6.359014e+01   4.223418e-01
  1.073820e-01   6.390986e+01   4.218404e-01
  1.076800e-01   6.370744e+01   4.208620e-01
  1.079790e-01   6.293096e+01   4.201470e-01
  1.082780e-01   6.373961e+01   4.247326e-01
  1.085770e-01   6.370785e+01   4.156992e-01
  1.088760e-01   6.422999e+01   4.232073e-01
  1.091750e-01   6.377916e+01   4.201730e-01
  1.094740e-01   6.392152e+01   4.215685e-01
  1.097730e-01   6.401638e+01   4.194212e-01
  1.100720e-01   6.353581e+01   4.139514e-01
  1.103710e-01   6.474171e+01   4.242645e-01
  1.106700e-01   6.383724e+01   4.152285e-01
  1.109690e-01   6.448840e+01   4.231227e-01
  1.112670e-01   6.374192e+01   4.131515e-01
  1.115660e-01   6.374694e+01   4.143432e-01
  1.118650e-01   6.468354e+01   4.212951e-01
  1.121640e-01   6.334955e+01   4.110056e-01
  1.124630e-01   6.494792e+01   4.173373e-01
  1.127620e-01   6.436063e+01   4.154461e-01
  1.130610e-01   6.422135e+01   4.144089e-01
  1.133600e-01   6.433490e+01   4.195497e-01
  1.136590e-01   6.366561e+01   4.071770e-01
  1.139580e-01   6.381419e+01   4.122195e-01
  1.142570e-01   6.328569e+01   4.102202e-01
  1.145560e-01   6.411219e+01   4.134722e-01
  1.148550e-01   6.407601e+01   4.121944e-01
  1.151530e-01   6.426210e+01   4.074000e-01
  1.154520e-01   6.416103e+01   4.121788e-01
  1.157510e-01   6.431903e+01   4.081383e-01
  1.160500e-01   6.363930e+01   4.122353e-01
  1.163490e-01   6.422579e+01   4.078424e-01
  1.166480e-01   6.365261e+01   4.088283e-01
  1.169470e-01   6.427758e+01   4.085669e-01
  1.172460e-01   6.369686e+01   4.072769e-01
  1.175450e-01   6.355520e+01   4.035027e-01
  1.178440e-01   6.369097e+01   4.039335e-01
  1.181430e-01   6.357283e+01   4.066003e-01
  1.184420e-01   6.466602e+01   4.078434e-01
  1.187400e-01   6.433639e+01   4.054260e-01
  1.190390e-01   6.417840e+01   4.041096e-01
  1.193380e-01   6.414532e+01   4.040054e-01
  1.196370e-01   6.443966e+01   4.071290e-01
  1.199360e-01   6.415414e+01   4.021433e-01
  1.202350e-01   6.406784e+01   4.048526e-01
  1.205340e-01   6.432568e+01   4.032185e-01
  1.208330e-01   6.334869e+01   3.988140e-01
  1.211320e-01   6.423170e+01   4.048226e-01
  1.214310e-01   6.390502e+01   3.971478e-01
  1.217300e-01   6.432586e+01   4.040301e-01
  1.220290e-01   6.363990e+01   4.005283e-01
  1.223270e-01   6.401898e+01   3.990678e-01
  1.226260e-01   6.450844e+01   4.000644e-01
  1.229250e-01   6.432449e+01   3.979300e-01
  1.232240e-01   6.448579e+01   4.021105e-01
  1.235230e-01   6.411784e+01   4.001664e-01
  1.238220e-01   6.422125e+01   3.970938e-01
  1.241210e-01   6.491368e+01   4.007934e-01
  1.244200e-01   6.412466e+01   3.947497e-01
  1.247190e-01   6.389709e+01   3.986877e-01
  1.250180e-01   6.406661e+01   3.943177e-01
  1.253170e-01   6.412913e+01   3.952719e-01
  1.256160e-01   6.395685e+01   3.973089e-01
  1.259140e-01   6.389330e+01   3.942904e-01
  1.262130e-01   6.400523e+01   3.946356e-01
  1.265120e-01   6.348843e+01   3.902863e-01
  1.268110e-01   6.380573e+01   3.920072e-01
  1.271100e-01   6.483436e+01   3.987260e-01
  1.274090e-01   6.520860e+01   3.965459e-01
  1.277080e-01   6.450303e+01   3.931431e-01
  1.280070e-01   6.433257e+01   3.913851e-01
  1.283060e-01   6.423460e+01   3.925730e-01
  1.286050e-01   6.463056e+01   3.965588e-01
  1.289040e-01   6.443988e+01   3.890259e-01
  1.292030e-01   6.389725e+01   3.922883e-01
  1.295020e-01   6.459686e+01   3.907147e-01
  1.298000e-01   6.424460e+01   3.903806e-01
  1.300990e-01   6.489867e+01   3.899242e-01
  1.303980e-01   6.422845e+01   3.886286e-01
  1.306970e-01   6.389108e+01   3.905320e-01
  1.309960e-01   6.399223e+01   3.886390e-01
  1.312950e-01   6.521605e+01   3.920930e-01
  1.315940e-01   6.452457e+01   3.857045e-01
  1.318930e-01   6.445567e+01   3.883506e-01
  1.321920e-01   6.417502e+01   3.872646e-01
  1.324910e-01   6.437177e+01   3.888203e-01
  1.327900e-01   6.490728e+01   3.882698e-01
  1.330890e-01   6.435896e+01   3.861522e-01
  1.333870e-01   6.432183e+01   3.858045e-01
  1.336860e-01   6.373606e+01   3.833406e-01
  1.339850e-01   6.537654e+01   3.868299e-01
  1.342840e-01   6.418728e+01   3.861103e-01
  1.345830e-01   6.468136e+01   3.861728e-01
  1.348820e-01   6.424099e+01   3.848560e-01
  1.351810e-01   6.443305e+01   3.805883e-01
  1.354800e-01   6.475628e+01   3.859261e-01
  1.357790e-01   6.539590e+01   3.854896e-01
  1.360780e-01   6.444747e+01   3.843041e-01
  1.363770e-01   6.429390e+01   3.833815e-01
  1.366760e-01   6.364690e+01   3.835404e-01
  1.369740e-01   6.397293e+01   3.981392e-01
  1.372730e-01   6.353146e+01   3.988596e-01
  1.375720e-01   6.428805e+01   4.105788e-01
  1.378710e-01   6.380158e+01   4.107351e-01
  1.381700e-01   6.406419e+01   4.133174e-01
  1.384690e-01   6.391586e+01   4.200085e-01
  1.387680e-01   6.405561e+01   4.089859e-01
  1.390670e-01   6.479288e+01   3.996364e-01
  1.393660e-01   6.450361e+01   3.979658e-01
  1.396650e-01   6.459972e+01   3.954475e-01
  1.399640e-01   6.487388e+01   3.973045e-01
  1.402630e-01   6.418915e+01   3.870681e-01
  1.405620e-01   6.445444e+01   3.922500e-01
  1.408600e-01   6.474275e+01   3.918912e-01
  1.411590e-01   6.421581e+01   3.912762e-01
  1.414580e-01   6.438296e+01   3.922801e-01
  1.417570e-01   6.517488e+01   3.871714e-01
  1.420560e-01   6.497002e+01   3.911090e-01
  1.423550e-01   6.467734e+01   3.875814e-01
  1.426540e-01   6.459034e+01   3.838006e-01
  1.429530e-01   6.507909e+01   3.843238e-01
  1.432520e-01   6.424666e+01   3.789127e-01
  1.435510e-01   6.402629e+01   3.809739e-01
  1.438500e-01   6.459750e+01   3.786057e-01
  1.441490e-01   6.432656e+01   3.769271e-01
  1.444470e-01   6.420187e+01   3.790047e-01
  1.447460e-01   6.472322e+01   3.767693e-01
  1.450450e-01   6.462474e+01   3.802508e-01
  1.453440e-01   6.396797e+01   3.724107e-01
  1.456430e-01   6.478876e+01   3.785000e-01
  1.459420e-01   6.449612e+01   3.769834e-01
  1.462410e-01   6.453561e+01   3.753530e-01
  1.465400e-01   6.402077e+01   3.751546e-01
  1.468390e-01   6.470031e+01   3.724071e-01
  1.471380e-01   6.474412e+01   3.755255e-01
  1.474370e-01   6.437854e+01   3.751125e-01
  1.477360e-01   6.395204e+01   3.727921e-01
  1.480340e-01   6.456153e+01   3.709575e-01
  1.483330e-01   6.480857e+01   3.801171e-01
  1.486320e-01   6.508374e+01   3.904798e-01
  1.489310e-01   6.435817e+01   3.899922e-01
  1.492300e-01   6.459607e+01   3.902249e-01
  1.495290e-01   6.514193e+01   3.943363e-01
  1.498280e-01   6.512777e+01   3.988519e-01
  1.501270e-01   6.493746e+01   3.998215e-01
  1.504260e-01   6.525303e+01   3.954221e-01
  1.507250e-01   6.490215e+01   4.002342e-01
  1.510240e-01   6.460919e+01   3.982914e-01
  1.513230e-01   6.481963e+01   4.042237e-01
  1.516210e-01   6.496139e+01   4.004169e-01
  1.519200e-01   6.551425e+01   4.021171e-01
  1.522190e-01   6.445391e+01   4.057961e-01
  1.525180e-01   6.468923e+01   4.016802e-01
  1.528170e-01   6.474130e+01   4.072505e-01
  1.531160e-01   6.411381e+01   4.020168e-01
  1.534150e-01   6.520589e+01   3.996077e-01
  1.537140e-01   6.433460e+01   3.901647e-01
  1.540130e-01   6.554134e+01   3.873171e-01
  1.543120e-01   6.417247e+01   3.834833e-01
  1.546110e-01   6.487043e+01   3.830181e-01
  1.549100e-01   6.467868e+01   3.826806e-01
  1.552090e-01   6.455255e+01   3.843844e-01
  1.555070e-01   6.398580e+01   3.735350e-01
  1.558060e-01   6.464798e+01   3.807701e-01
  1.561050e-01   6.584761e+01   3.804695e-01
  1.564040e-01   6.510025e+01   3.798533e-01
  1.567030e-01   6.460698e+01   3.764308e-01
  1.570020e-01   6.543494e+01   3.768729e-01
  1.573010e-01   6.464945e+01   3.780928e-01
  1.576000e-01   6.484607e+01   3.728264e-01
  1.578990e-01   6.394018e+01   3.721165e-01
  1.581980e-01   6.418576e+01   3.711338e-01
  1.584970e-01   6.461028e+01   3.721479e-01
  1.587960e-01   6.476702e+01   3.760253e-01
  1.590940e-01   6.456876e+01   3.701446e-01
  1.593930e-01   6.469118e+01   3.692542e-01
  1.596920e-01   6.549253e+01   3.725740e-01
  1.599910e-01   6.408770e+01   3.702204e-01
  1.602900e-01   6.477041e+01   3.715571e-01
  1.605890e-01   6.444152e+01   3.650975e-01
  1.608880e-01   6.516050e+01   3.695626e-01
  1.611870e-01   6.424266e+01   3.659377e-01
  1.614860e-01   6.450998e+01   3.671033e-01
  1.617850e-01   6.451009e+01   3.639009e-01
  1.620840e-01   6.468047e+01   3.643811e-01
  1.623830e-01   6.487863e+01   3.665342e-01
  1.626810e-01   6.507202e+01   3.648886e-01
  1.629800e-01   6.453653e+01   3.595141e-01
  1.632790e-01   6.426204e+01   3.598943e-01
  1.635780e-01   6.558453e+01   3.647471e-01
  1.638770e-01   6.474461e+01   3.647598e-01
  1.641760e-01   6.453864e+01   3.624108e-01
  1.644750e-01   6.401270e+01   3.601566e-01
  1.647740e-01   6.405574e+01   3.598921e-01
  1.650730e-01   6.461226e+01   3.628128e-01
  1.653720e-01   6.450380e+01   3.621181e-01
  1.656710e-01   6.449114e+01   3.599600e-01
  1.659700e-01   6.471180e+01   3.621179e-01
  1.662680e-01   6.471663e+01   3.607805e-01
  1.665670e-01   6.424176e+01   3.604143e-01
  1.668660e-01   6.464322e+01   3.581081e-01
  1.671650e-01   6.420561e+01   3.597362e-01
  1.674640e-01   6.392494e+01   3.581862e-01
  1.677630e-01   6.433380e+01   3.574376e-01
  1.680620e-01   6.496200e+01   3.614638e-01
  1.683610e-01   6.462711e+01   3.549119e-01
  1.686600e-01   6.424814e+01   3.587099e-01
  1.689590e-01   6.439994e+01   3.555729e-01
  1.692580e-01   6.435078e+01   3.552528e-01
  1.695570e-01   6.450947e+01   3.602026e-01
  1.698560e-01   6.508932e+01   3.558122e-01
  1.701540e-01   6.481555e+01   3.578349e-01
  1.704530e-01   6.485144e+01   3.549788e-01
  1.707520e-01   6.403121e+01   3.529083e-01
  1.710510e-01   6.520175e+01   3.590871e-01
  1.713500e-01   6.460207e+01   3.539321e-01
  1.716490e-01   6.488281e+01   3.574607e-01
  1.719480e-01   6.480863e+01   3.516241e-01
  1.722470e-01   6.441550e+01   3.528782e-01
  1.725460e-01   6.401483e+01   3.534089e-01
  1.728450e-01   6.399139e+01   3.509976e-01
  1.731440e-01   6.408127e+01   3.517818e-01
  1.734430e-01   6.488320e+01   3.507661e-01
  1.737410e-01   6.471364e+01   3.538749e-01
  1.740400e-01   6.439003e+01   3.522686e-01
  1.743390e-01   6.451959e+01   3.501333e-01
  1.746380e-01   6.412679e+01   3.506553e-01
  1.749370e-01   6.456027e+01   3.495417e-01
  1.752360e-01   6.478447e+01   3.524488e-01
  1.755350e-01   6.410085e+01   3.496988e-01
  1.758340e-01   6.441204e+01   3.458667e-01
  1.761330e-01   6.404625e+01   3.504350e-01
  1.764320e-01   6.432306e+01   3.463088e-01
  1.767310e-01   6.470265e+01   3.516916e-01
  1.770300e-01   6.452727e+01   3.475442e-01
  1.773280e-01   6.453301e+01   3.489444e-01
  1.776270e-01   6.409656e+01   3.465539e-01
  1.779260e-01   6.408889e+01   3.449980e-01
  1.782250e-01   6.429528e+01   3.483010e-01
  1.785240e-01   6.449128e+01   3.455705e-01
  1.788230e-01   6.409131e+01   3.461968e-01
  1.791220e-01   6.444523e+01   3.476676e-01
  1.794210e-01   6.445875e+01   3.444727e-01
  1.797200e-01   6.381218e+01   3.442524e-01
  1.800190e-01   6.419774e+01   3.429408e-01
  1.803180e-01   6.407074e+01   3.461413e-01
  1.806170e-01   6.420846e+01   3.436360e-01
  1.809160e-01   6.419591e+01   3.429359e-01
  1.812140e-01   6.430043e+01   3.440494e-01
  1.815130e-01   6.415353e+01   3.431553e-01
  1.818120e-01   6.432273e+01   3.449498e-01
  1.821110e-01   6.430368e+01   3.409190e-01
  1.824100e-01   6.438287e+01   3.436014e-01
  1.827090e-01   6.430027e+01   3.427167e-01
  1.830080e-01   6.432041e+01   3.429361e-01
  1.833070e-01   6.385845e+01   3.392505e-01
  1.836060e-01   6.448825e+01   3.401098e-01
  1.839050e-01   6.397365e+01   3.426739e-01
  1.842040e-01   6.487065e+01   3.422551e-01
  1.845030e-01   6.401960e+01   3.391936e-01
  1.848010e-01   6.445090e+01   3.421277e-01
  1.851000e-01   6.452932e+01   3.376648e-01
  1.853990e-01   6.349592e+01   3.399102e-01
  1.856980e-01   6.421023e+01   3.393758e-01
  1.859970e-01   6.369093e+01   3.367252e-01
  1.862960e-01   6.497322e+01   3.415483e-01
  1.865950e-01   6.421444e+01   3.377883e-01
  1.868940e-01   6.379117e+01   3.405357e-01
  1.871930e-01   6.407805e+01   3.341480e-01
  1.874920e-01   6.387188e+01   3.367279e-01
  1.877910e-01   6.371974e+01   3.361689e-01
  1.880900e-01   6.387404e+01   3.365756e-01
  1.883880e-01   6.415653e+01   3.390731e-01
  1.886870e-01   6.436486e+01   3.335146e-01
  1.889860e-01   6.388348e+01   3.378707e-01
  1.892850e-01   6.378025e+01   3.350735e-01
  1.895840e-01   6.419448e+01   3.350697e-01
  1.898830e-01   6.385401e+01   3.346446e-01
  1.901820e-01   6.379178e+01   3.341716e-01
  1.904810e-01   6.422771e+01   3.351564e-01
  1.907800e-01   6.330703e+01   3.319786e-01
  1.910790e-01   6.379279e+01   3.326378e-01
  1.913780e-01   6.417544e+01   3.347105e-01
  1.916770e-01   6.396101e+01   3.339966e-01
  1.919750e-01   6.341811e+01   3.333458e-01
  1.922740e-01   6.403164e+01   3.312903e-01
  1.925730e-01   6.363621e+01   3.310168e-01
  1.928720e-01   6.410029e+01   3.329807e-01
  1.931710e-01   6.396421e+01   3.332374e-01
  1.934700e-01   6.393956e+01   3.316539e-01
  1.937690e-01   6.351539e+01   3.296533e-01
  1.940680e-01   6.339110e+01   3.311335e-01
  1.943670e-01   6.362719e+01   3.297941e-01
  1.946660e-01   6.345669e+01   3.299491e-01
  1.949650e-01   6.357206e+01   3.281709e-01
  1.952640e-01   6.370240e+01   3.299890e-01
  1.955630e-01   6.343303e+01   3.304880e-01
  1.958610e-01   6.335431e+01   3.271690e-01
  1.961600e-01   6.350180e+01   3.288748e-01
  1.964590e-01   6.377546e+01   3.281080e-01
  1.967580e-01   6.359067e+01   3.298486e-01
  1.970570e-01   6.365899e+01   3.278083e-01
  1.973560e-01   6.316119e+01   3.247888e-01
  1.976550e-01   6.389289e+01   3.294411e-01
  1.979540e-01   6.328548e+01   3.255399e-01
  1.982530e-01   6.365562e+01   3.282395e-01
  1.985520e-01   6.314181e+01   3.248825e-01
  1.988510e-01   6.319434e+01   3.251614e-01
  1.991500e-01   6.292031e+01   3.266308e-01
  1.994480e-01   6.321195e+01   3.240616e-01
  1.997470e-01   6.313406e+01   3.257277e-01
  2.000460e-01   6.393554e+01   3.239247e-01
  2.003450e-01   6.313018e+01   3.241369e-01
  2.006440e-01   6.303784e+01   3.266429e-01
  2.009430e-01   6.349243e+01   3.228002e-01
  2.012420e-01   6.291373e+01   3.245823e-01
  2.015410e-01   6.348820e+01   3.226495e-01
  2.018400e-01   6.295117e+01   3.219808e-01
  2.021390e-01   6.279554e+01   3.225675e-01
  2.024380e-01   6.316447e+01   3.186632e-01
  2.027370e-01   6.354716e+01   3.246345e-01
  2.030350e-01   6.316567e+01   3.205801e-01
  2.033340e-01   6.275920e+01   3.203752e-01
  2.036330e-01   6.266496e+01   3.176709e-01
  2.039320e-01   6.327176e+01   3.200240e-01
  2.042310e-01   6.292080e+01   3.221839e-01
  2.045300e-01   6.295997e+01   3.176072e-01
  2.048290e-01   6.279287e+01   3.182662e-01
  2.051280e-01   6.311847e+01   3.186826e-01
  2.054270e-01   6.311119e+01   3.181232e-01
  2.057260e-01   6.282046e+01   3.208091e-01
  2.060250e-01   6.305921e+01   3.174541e-01
  2.063240e-01   6.337387e+01   3.208320e-01
  2.066230e-01   6.244112e+01   3.171030e-01
  2.069210e-01   6.326754e+01   3.204251e-01
  2.072200e-01   6.311189e+01   3.193462e-01
  2.075190e-01   6.299591e+01   3.166264e-01
  2.078180e-01   6.276124e+01   3.184578e-01
  2.081170e-01   6.281665e+01   3.169770e-01
  2.084160e-01   6.274114e+01   3.188158e-01
  2.087150e-01   6.268910e+01   3.151918e-01
  2.090140e-01   6.196892e+01   3.148309e-01
  2.093130e-01   6.272839e+01   3.166203e-01
  2.096120e-01   6.285148e+01   3.163964e-01
  2.099110e-01   6.269890e+01   3.145579e-01
  2.102100e-01   6.254421e+01   3.157551e-01
  2.105080e-01   6.333488e+01   3.193644e-01
  2.108070e-01   6.280217e+01   3.150800e-01
  2.111060e-01   6.280483e+01   3.142993e-01
  2.114050e-01   6.289259e+01   3.149120e-01
  2.117040e-01   6.257181e+01   3.190696e-01
  2.120030e-01   6.271538e+01   3.253697e-01
  2.123020e-01   6.235534e+01   3.267769e-01
  2.126010e-01   6.216548e+01   3.236513e-01
  2.129000e-01   6.183788e+01   3.260093e-01
  2.131990e-01   6.316087e+01   3.323612e-01
  2.134980e-01   6.293127e+01   3.337696e-01
  2.137970e-01   6.286224e+01   3.311154e-01
  2.140950e-01   6.238253e+01   3.316906e-01
  2.143940e-01   6.232740e+01   3.327881e-01
  2.146930e-01   6.301622e+01   3.349369e-01
  2.149920e-01   6.294250e+01   3.350566e-01
  2.152910e-01   6.185121e+01   3.326103e-01
  2.155900e-01   6.283176e+01   3.381278e-01
  2.158890e-01   6.243508e+01   3.370588e-01
  2.161880e-01   6.273235e+01   3.364064e-01
  2.164870e-01   6.232960e+01   3.366120e-01
  2.167860e-01   6.283423e+01   3.316541e-01
  2.170850e-01   6.195701e+01   3.267691e-01
  2.173840e-01   6.249443e+01   3.250864e-01
  2.176820e-01   6.236109e+01   3.232968e-01
  2.179810e-01   6.230020e+01   3.241463e-01
  2.182800e-01   6.170299e+01   3.183571e-01
  2.185790e-01   6.211097e+01   3.209452e-01
  2.188780e-01   6.231656e+01   3.180079e-01
  2.191770e-01   6.158239e+01   3.181841e-01
  2.194760e-01   6.186406e+01   3.197461e-01
  2.197750e-01   6.220814e+01   3.174587e-01
  2.200740e-01   6.226483e+01   3.155817e-01
  2.203730e-01   6.207098e+01   3.168372e-01
  2.206720e-01   6.245068e+01   3.168575e-01
  2.209710e-01   6.170017e+01   3.171124e-01
  2.212700e-01   6.273031e+01   3.152954e-01
  2.215680e-01   6.242024e+01   3.173204e-01
  2.218670e-01   6.217289e+01   3.124542e-01
  2.221660e-01   6.231897e+01   3.162544e-01
  2.224650e-01   6.205632e+01   3.130726e-01
  2.227640e-01   6.217041e+01   3.130988e-01
  2.230630e-01   6.188363e+01   3.132917e-01
  2.233620e-01   6.153582e+01   3.116267e-01
  2.236610e-01   6.194456e+01   3.126599e-01
  2.239600e-01   6.181131e+01   3.087364e-01
  2.242590e-01   6.181549e+01   3.118139e-01
  2.245580e-01   6.212687e+01   3.116920e-01
  2.248570e-01   6.217759e+01   3.136405e-01
  2.251550e-01   6.211752e+01   3.098795e-01
  2.254540e-01   6.188945e+01   3.095634e-01
  2.257530e-01   6.173896e+01   3.114913e-01
  2.260520e-01   6.214732e+01   3.086944e-01
  2.263510e-01   6.195437e+01   3.092196e-01
  2.266500e-01   6.192696e+01   3.090251e-01
  2.269490e-01   6.165444e+01   3.069703e-01
  2.272480e-01   6.207578e+01   3.105381e-01
  2.275470e-01   6.198122e+01   3.061781e-01
  2.278460e-01   6.135146e+01   3.080888e-01
  2.281450e-01   6.130143e+01   3.052279e-01
  2.284440e-01   6.167141e+01   3.076349e-01
  2.287420e-01   6.230933e+01   3.101042e-01
  2.290410e-01   6.197143e+01   3.031376e-01
  2.293400e-01   6.164926e+01   3.070816e-01
  2.296390e-01   6.206691e+01   3.066351e-01
  2.299380e-01   6.162818e+01   3.060403e-01
  2.302370e-01   6.183861e+01   3.059481e-01
  2.305360e-01   6.160196e+01   3.034248e-01
  2.308350e-01   6.159800e+01   3.077017e-01
  2.311340e-01   6.169375e+01   3.022207e-01
  2.314330e-01   6.140900e+01   3.036702e-01
  2.317320e-01   6.171654e+01   3.055237e-01
  2.320310e-01   6.193768e+01   3.029362e-01
  2.323290e-01   6.137933e+01   3.062847e-01
  2.326280e-01   6.161978e+01   3.014499e-01
  2.329270e-01   6.137032e+01   3.013095e-01
  2.332260e-01   6.160495e+01   3.034322e-01
  2.335250e-01   6.150453e+01   3.024683e-01
  2.338240e-01   6.183935e+01   3.044907e-01
  2.341230e-01   6.153962e+01   2.992760e-01
  2.344220e-01   6.165147e+01   3.025914e-01
  2.347210e-01   6.136564e+01   3.017707e-01
  2.350200e-01   6.098308e+01   3.000055e-01
  2.353190e-01   6.128896e+01   3.011097e-01
  2.356180e-01   6.137413e+01   2.979573e-01
  2.359170e-01   6.134306e+01   3.021899e-01
  2.362150e-01   6.146706e+01   3.004907e-01
  2.365140e-01   6.140451e+01   2.980310e-01
  2.368130e-01   6.154492e+01   3.006809e-01
  2.371120e-01   6.092689e+01   2.977824e-01
  2.374110e-01   6.142430e+01   3.015600e-01
  2.377100e-01   6.113931e+01   2.972730e-01
  2.380090e-01   6.116566e+01   2.987105e-01
  2.383080e-01   6.145941e+01   2.974822e-01
  2.386070e-01   6.117722e+01   2.983935e-01
  2.389060e-01   6.078215e+01   2.970856e-01
  2.392050e-01   6.145004e+01   2.971202e-01
  2.395040e-01   6.069563e+01   2.973312e-01
  2.398020e-01   6.119288e+01   2.964979e-01
  2.401010e-01   6.124302e+01   2.983244e-01
  2.404000e-01   6.140865e+01   2.958980e-01
  2.406990e-01   6.111621e+01   2.968766e-01
  2.409980e-01   6.080407e+01   2.951063e-01
  2.412970e-01   6.105446e+01   2.952662e-01
  2.415960e-01   6.091992e+01   2.958359e-01
  2.418950e-01   6.122057e+01   2.948891e-01
  2.421940e-01   6.099456e+01   2.955682e-01
  2.424930e-01   6.102064e+01   2.965313e-01
  2.427920e-01   6.077710e+01   2.921774e-01
  2.430910e-01   6.142151e+01   2.957061e-01
  2.433890e-01   6.078463e+01   2.931773e-01
  2.436880e-01   6.072920e+01   2.955971e-01
  2.439870e-01   6.108190e+01   2.929091e-01
  2.442860e-01   6.074249e+01   2.915531e-01
  2.445850e-01   6.087711e+01   2.936199e-01
  2.448840e-01   6.107507e+01   2.936573e-01
  2.451830e-01   6.104406e+01   2.951296e-01
  2.454820e-01   6.135582e+01   2.923729e-01
  2.457810e-01   6.106505e+01   2.928687e-01
  2.460800e-01   6.062851e+01   2.921457e-01
  2.463790e-01   6.120797e+01   2.925598e-01
  2.466780e-01   6.063504e+01   2.916191e-01
  2.469770e-01   6.029125e+01   2.899322e-01
  2.472750e-01   6.118432e+01   2.928284e-01
  2.475740e-01   6.013498e+01   2.912797e-01
  2.478730e-01   6.115059e+01   2.890223e-01
  2.481720e-01   6.069837e+01   2.909094e-01
  2.484710e-01   6.135961e+01   2.906733e-01
  2.487700e-01   6.111934e+01   2.932168e-01
  2.490690e-01   6.076569e+01   2.912856e-01
  2.493680e-01   6.019256e+01   2.869568e-01
  2.496670e-01   6.113575e+01   2.931471e-01
  2.499660e-01   6.039710e+01   2.883845e-01
  2.502650e-01   6.028368e+01   2.893809e-01
  2.505640e-01   6.022813e+01   2.863173e-01
  2.508620e-01   6.051548e+01   2.883521e-01
  2.511610e-01   6.042220e+01   2.904611e-01
  2.514600e-01   6.064516e+01   2.878254e-01
  2.517590e-01   6.084274e+01   2.880858e-01
  2.520580e-01   6.057429e+01   2.879694e-01
  2.523570e-01   6.050585e+01   2.881198e-01
  2.526560e-01   6.024093e+01   2.883266e-01
  2.529550e-01   6.029672e+01   2.851490e-01
  2.532540e-01   6.062162e+01   2.858143e-01
  2.535530e-01   6.049630e+01   2.853155e-01
  2.538520e-01   6.040800e+01   2.864354e-01
  2.541510e-01   6.071130e+01   2.856188e-01
  2.544490e-01   6.101117e+01   2.871408e-01
  2.547480e-01   6.053962e+01   2.863362e-01
  2.550470e-01   6.033308e+01   2.841226e-01
  2.553460e-01   6.016220e+01   2.841224e-01
  2.556450e-01   6.095448e+01   2.836811e-01
  2.559440e-01   6.051921e+01   2.855728e-01
  2.562430e-01   6.049899e+01   2.868572e-01
  2.565420e-01   6.034267e+01   2.839443e-01
  2.568410e-01   6.060395e+01   2.837573e-01
  2.571400e-01   5.976754e+01   2.821893e-01
  2.574390e-01   6.037863e+01   2.857506e-01
  2.577380e-01   6.026536e+01   2.844668e-01
  2.580360e-01   5.981187e+01   2.814030e-01
  2.583350e-01   6.045183e+01   2.854138e-01
  2.586340e-01   6.035133e+01   2.820772e-01
  2.589330e-01   6.004584e+01   2.841502e-01
  2.592320e-01   6.023268e+01   2.817997e-01
  2.595310e-01   6.104334e+01   2.846841e-01
  2.598300e-01   6.002399e+01   2.841995e-01
  2.601290e-01   6.027327e+01   2.804318e-01
  2.604280e-01   6.029710e+01   2.839374e-01
  2.607270e-01   6.029717e+01   2.801975e-01
  2.610260e-01   6.052418e+01   2.832721e-01
  2.613250e-01   5.996910e+01   2.825652e-01
  2.616240e-01   6.012061e+01   2.820296e-01
  2.619220e-01   6.011770e+01   2.821215e-01
  2.622210e-01   6.011231e+01   2.792872e-01
  2.625200e-01   5.989332e+01   2.805162e-01
  2.628190e-01   5.991425e+01   2.802732e-01
  2.631180e-01   6.101178e+01   2.810797e-01
  2.634170e-01   6.017747e+01   2.827572e-01
  2.637160e-01   6.069712e+01   2.803540e-01
  2.640150e-01   5.972269e+01   2.808001e-01
  2.643140e-01   5.958598e+01   2.773963e-01
  2.646130e-01   5.958219e+01   2.777671e-01
  2.649120e-01   5.995788e+01   2.816476e-01
  2.652110e-01   6.008260e+01   2.787403e-01
  2.655090e-01   6.020383e+01   2.797879e-01
  2.658080e-01   6.020467e+01   2.781684e-01
  2.661070e-01   6.017871e+01   2.793455e-01
  2.664060e-01   6.010690e+01   2.788921e-01
  2.667050e-01   5.974691e+01   2.783415e-01
  2.670040e-01   6.002505e+01   2.787975e-01
  2.673030e-01   6.001895e+01   2.779280e-01
  2.676020e-01   6.010491e+01   2.782217e-01
  2.679010e-01   5.980659e+01   2.774359e-01
  2.682000e-01   5.973050e+01   2.761338e-01
  2.684990e-01   5.994339e+01   2.776586e-01
  2.687980e-01   5.979483e+01   2.769378e-01
  2.690960e-01   5.975802e+01   2.779864e-01
  2.693950e-01   5.974048e+01   2.750449e-01
  2.696940e-01   5.975748e+01   2.754532e-01
  2.699930e-01   5.991314e+01   2.768362e-01
  2.702920e-01   6.011219e+01   2.770147e-01
  2.705910e-01   5.993412e+01   2.770722e-01
  2.708900e-01   5.995036e+01   2.749756e-01
  2.711890e-01   5.962464e+01   2.760755e-01
  2.714880e-01   6.020969e+01   2.764007e-01
  2.717870e-01   6.021509e+01   2.768780e-01
  2.720860e-01   6.006805e+01   2.755212e-01
  2.723850e-01   5.993043e+01   2.745638e-01
  2.726840e-01   5.961393e+01   2.749376e-01
  2.729820e-01   5.995702e+01   2.755429e-01
  2.732810e-01   5.964238e+01   2.739032e-01
  2.735800e-01   5.966055e+01   2.738538e-01
  2.738790e-01   5.978213e+01   2.746812e-01
  2.741780e-01   5.945176e+01   2.743794e-01
  2.744770e-01   5.931442e+01   2.715280e-01
  2.747760e-01   5.969304e+01   2.737464e-01
  2.750750e-01   5.969883e+01   2.769033e-01
  2.753740e-01   5.973533e+01   2.814200e-01
  2.756730e-01   5.968166e+01   2.827848e-01
  2.759720e-01   5.956432e+01   2.812142e-01
  2.762710e-01   5.965205e+01   2.854590e-01
  2.765690e-01   5.991863e+01   2.853754e-01
  2.768680e-01   5.981339e+01   2.878273e-01
  2.771670e-01   5.990376e+01   2.856481e-01
  2.774660e-01   5.928792e+01   2.849985e-01
  2.777650e-01   5.980985e+01   2.897354e-01
  2.780640e-01   5.971078e+01   2.881085e-01
  2.783630e-01   5.937105e+01   2.877111e-01
  2.786620e-01   5.977521e+01   2.904071e-01
  2.789610e-01   5.985656e+01   2.907131e-01
  2.792600e-01   5.956882e+01   2.928709e-01
  2.795590e-01   5.942498e+01   2.867862e-01
  2.798580e-01   5.947088e+01   2.914119e-01
  2.801560e-01   5.988256e+01   2.919781e-01
  2.804550e-01   5.950643e+01   2.919403e-01
  2.807540e-01   5.945252e+01   2.931436e-01
  2.810530e-01   5.973028e+01   2.910592e-01
  2.813520e-01   5.968770e+01   2.948521e-01
  2.816510e-01   5.962675e+01   2.936851e-01
  2.819500e-01   6.024421e+01   2.953148e-01
  2.822490e-01   5.953198e+01   2.935639e-01
  2.825480e-01   5.974276e+01   2.936338e-01
  2.828470e-01   5.955074e+01   2.965772e-01
  2.831460e-01   5.996384e+01   2.961042e-01
  2.834450e-01   5.930417e+01   2.928896e-01
  2.837430e-01   5.883960e+01   2.934288e-01
  2.840420e-01   5.976968e+01   2.973542e-01
  2.843410e-01   5.992749e+01   3.042436e-01
  2.846400e-01   5.908144e+01   3.042083e-01
  2.849390e-01   5.901223e+01   3.118806e-01
  2.852380e-01   5.949157e+01   3.160513e-01
  2.855370e-01   5.994928e+01   3.204104e-01
  2.858360e-01   5.973061e+01   3.218728e-01
  2.861350e-01   5.888025e+01   3.223957e-01
  2.864340e-01   5.935191e+01   3.284731e-01
  2.867330e-01   5.935307e+01   3.275328e-01
  2.870320e-01   5.940503e+01   3.332999e-01
  2.873310e-01   5.901222e+01   3.291179e-01
  2.876290e-01   5.887551e+01   3.339652e-01
  2.879280e-01   6.004950e+01   3.403617e-01
  2.882270e-01   5.858387e+01   3.324714e-01
  2.885260e-01   5.908202e+01   3.379538e-01
  2.888250e-01   5.833145e+01   3.349452e-01
  2.891240e-01   5.902655e+01   3.420177e-01
  2.894230e-01   5.895343e+01   3.448926e-01
  2.897220e-01   5.850454e+01   3.354418e-01
  2.900210e-01   5.916160e+01   3.462408e-01
  2.903200e-01   5.877863e+01   3.431017e-01
  2.906190e-01   5.955370e+01   3.490740e-01
  2.909180e-01   5.932020e+01   3.493354e-01
  2.912160e-01   5.818961e+01   3.422859e-01
  2.915150e-01   5.775763e+01   3.522593e-01
  2.918140e-01   5.909438e+01   3.481022e-01
  2.921130e-01   5.843710e+01   3.493970e-01
  2.924120e-01   5.900475e+01   3.536390e-01
  2.927110e-01   5.892455e+01   3.524123e-01
  2.930100e-01   5.835100e+01   3.598350e-01
  2.933090e-01   5.912831e+01   3.564146e-01
  2.936080e-01   5.907681e+01   3.538549e-01
  2.939070e-01   5.936551e+01   3.604204e-01
  2.942060e-01   5.858205e+01   3.586574e-01
  2.945050e-01   5.900208e+01   3.674876e-01
  2.948030e-01   5.886453e+01   3.574513e-01
  2.951020e-01   5.895296e+01   3.631813e-01
  2.954010e-01   5.887719e+01   3.646783e-01
  2.957000e-01   5.856963e+01   3.654753e-01
  2.959990e-01   5.831264e+01   3.642335e-01
  2.962980e-01   5.865863e+01   3.659737e-01
  2.965970e-01   5.874111e+01   3.698215e-01
  2.968960e-01   5.879211e+01   3.697544e-01
  2.971950e-01   5.806889e+01   3.659013e-01
  2.974940e-01   5.827423e+01   3.652139e-01
  2.977930e-01   5.835430e+01   3.688290e-01
  2.980920e-01   5.801088e+01   3.679691e-01
  2.983900e-01   5.882189e+01   3.735420e-01
  2.986890e-01   5.905147e+01   3.701141e-01
  2.989880e-01   5.859182e+01   3.725771e-01
  2.992870e-01   5.902271e+01   3.748853e-01
  2.995860e-01   5.904673e+01   3.771049e-01
  2.998850e-01   5.893937e+01   3.746205e-01
  3.001840e-01   5.864457e+01   3.760581e-01
  3.004830e-01   5.910085e+01   3.824276e-01
  3.007820e-01   5.825729e+01   3.782064e-01
  3.010810e-01   5.861808e+01   3.766946e-01
  3.013800e-01   5.827418e+01   3.812436e-01
  3.016790e-01   5.871509e+01   3.816774e-01
  3.019780e-01   5.866607e+01   3.835367e-01
  3.022760e-01   5.893742e+01   3.862196e-01
  3.025750e-01   5.826534e+01   3.819713e-01
  3.028740e-01   5.829158e+01   3.874842e-01
  3.031730e-01   5.798841e+01   3.846454e-01
  3.034720e-01   5.896594e+01   3.894539e-01
  3.037710e-01   5.845171e+01   3.874885e-01
  3.040700e-01   5.831794e+01   3.888986e-01
  3.043690e-01   5.841722e+01   3.938488e-01
  3.046680e-01   5.791492e+01   3.907822e-01
  3.049670e-01   5.837272e+01   3.888147e-01
  3.052660e-01   5.883634e+01   3.972166e-01
  3.055650e-01   5.774831e+01   3.921386e-01
  3.058630e-01   5.773014e+01   3.974306e-01
  3.061620e-01   5.812586e+01   3.914932e-01
  3.064610e-01   5.820540e+01   3.967730e-01
  3.067600e-01   5.758781e+01   4.007279e-01
  3.070590e-01   5.809451e+01   3.963949e-01
  3.073580e-01   5.882033e+01   4.049934e-01
  3.076570e-01   5.848469e+01   3.965907e-01
  3.079560e-01   5.877775e+01   4.039541e-01
  3.082550e-01   5.846959e+01   4.028938e-01
  3.085540e-01   5.830347e+01   4.020259e-01
  3.088530e-01   5.800000e+01   4.060713e-01
  3.091520e-01   5.836000e+01   4.013391e-01
  3.094500e-01   5.749883e+01   4.070771e-01
  3.097490e-01   5.883687e+01   4.099160e-01
  3.100480e-01   5.830174e+01   4.050002e-01
  3.103470e-01   5.843599e+01   4.167837e-01
  3.106460e-01   5.833391e+01   4.042107e-01
  3.109450e-01   5.759039e+01   4.134323e-01
  3.112440e-01   5.850799e+01   4.096981e-01
  3.115430e-01   5.855834e+01   4.152656e-01
  3.118420e-01   5.783169e+01   4.172556e-01
  3.121410e-01   5.836332e+01   4.126498e-01
  3.124400e-01   5.823028e+01   4.196947e-01
  3.127390e-01   5.834378e+01   4.141817e-01
  3.130380e-01   5.867899e+01   4.243753e-01
  3.133360e-01   5.801664e+01   4.195960e-01
  3.136350e-01   5.793686e+01   4.186360e-01
  3.139340e-01   5.823776e+01   4.258994e-01
  3.142330e-01   5.833659e+01   4.197420e-01
  3.145320e-01   5.869088e+01   4.314806e-01
  3.148310e-01   5.743685e+01   4.219194e-01
  3.151300e-01   5.764451e+01   4.226814e-01
  3.154290e-01   5.793908e+01   4.287082e-01
  3.157280e-01   5.746904e+01   4.241286e-01
  3.160270e-01   5.800640e+01   4.344592e-01
  3.163260e-01   5.718732e+01   4.230878e-01
  3.166250e-01   5.785346e+01   4.338861e-01
  3.169230e-01   5.771455e+01   4.307776e-01
  3.172220e-01   5.773051e+01   4.356802e-01
  3.175210e-01   5.815216e+01   4.368887e-01
  3.178200e-01   5.762102e+01   4.318999e-01
  3.181190e-01   5.822558e+01   4.421828e-01
  3.184180e-01   5.877938e+01   4.396202e-01
  3.187170e-01   5.839039e+01   4.459881e-01
  3.190160e-01   5.799176e+01   4.432667e-01
  3.193150e-01   5.740500e+01   4.344502e-01
  3.196140e-01   5.761463e+01   4.466519e-01
  3.199130e-01   5.811389e+01   4.421513e-01
  3.202120e-01   5.806624e+01   4.492225e-01
  3.205100e-01   5.794825e+01   4.475335e-01
  3.208090e-01   5.809062e+01   4.448418e-01
  3.211080e-01   5.724141e+01   4.485007e-01
  3.214070e-01   5.774626e+01   4.427244e-01
  3.217060e-01   5.838742e+01   4.525477e-01
  3.220050e-01   5.779815e+01   4.473626e-01
  3.223040e-01   5.816921e+01   4.467554e-01
  3.226030e-01   5.732395e+01   4.547802e-01
  3.229020e-01   5.805908e+01   4.423365e-01
  3.232010e-01   5.792836e+01   4.541480e-01
  3.235000e-01   5.907147e+01   4.535113e-01
  3.237990e-01   5.777795e+01   4.518593e-01
  3.240970e-01   5.800734e+01   4.596814e-01
  3.243960e-01   5.872372e+01   4.530094e-01
  3.246950e-01   5.760987e+01   4.598794e-01
  3.249940e-01   5.815792e+01   4.541925e-01
  3.252930e-01   5.829330e+01   4.621506e-01
  3.255920e-01   5.744068e+01   4.614491e-01
  3.258910e-01   5.697958e+01   4.551526e-01
  3.261900e-01   5.859340e+01   4.688222e-01
  3.264890e-01   5.757150e+01   4.592805e-01
  3.267880e-01   5.693366e+01   4.603115e-01
  3.270870e-01   5.717602e+01   4.692079e-01
  3.273860e-01   5.855578e+01   4.691373e-01
  3.276850e-01   5.805008e+01   4.727807e-01
  3.279830e-01   5.692331e+01   4.611783e-01
  3.282820e-01   5.805989e+01   4.752467e-01
  3.285810e-01   5.703033e+01   4.690877e-01
  3.288800e-01   5.748500e+01   4.743543e-01
  3.291790e-01   5.778824e+01   4.717133e-01
  3.294780e-01   5.799277e+01   4.799351e-01
  3.297770e-01   5.678604e+01   4.774297e-01
  3.300760e-01   5.825465e+01   4.785109e-01
  3.303750e-01   5.784161e+01   4.844248e-01
  3.306740e-01   5.779927e+01   4.776310e-01
  3.309730e-01   5.715158e+01   4.836066e-01
  3.312720e-01   5.861671e+01   4.935193e-01
  3.315700e-01   5.775122e+01   4.809597e-01
  3.318690e-01   5.742678e+01   4.922858e-01
  3.321680e-01   5.745147e+01   4.812417e-01
  3.324670e-01   5.761647e+01   4.942026e-01
  3.327660e-01   5.722085e+01   4.897652e-01
  3.330650e-01   5.788997e+01   4.931676e-01
  3.333640e-01   5.675683e+01   4.960951e-01
  3.336630e-01   5.809128e+01   4.902261e-01
  3.339620e-01   5.684940e+01   4.993711e-01
  3.342610e-01   5.725127e+01   4.942991e-01
  3.345600e-01   5.682671e+01   4.975428e-01
  3.348590e-01   5.758414e+01   5.097339e-01
  3.351570e-01   5.723073e+01   4.925454e-01
  3.354560e-01   5.754179e+01   5.132344e-01
  3.357550e-01   5.779386e+01   4.977607e-01
  3.360540e-01   5.795396e+01   5.132087e-01
  3.363530e-01   5.809617e+01   5.201275e-01
  3.366520e-01   5.773548e+01   5.032478e-01
  3.369510e-01   5.637884e+01   5.188114e-01
  3.372500e-01   5.778943e+01   5.017397e-01
  3.375490e-01   5.593794e+01   5.141884e-01
  3.378480e-01   5.752271e+01   5.188336e-01
  3.381470e-01   5.614970e+01   5.113400e-01
  3.384460e-01   5.806332e+01   5.339734e-01
  3.387450e-01   5.762692e+01   5.105328e-01
  3.390430e-01   5.721840e+01   5.273417e-01
  3.393420e-01   5.714596e+01   5.243190e-01
  3.396410e-01   5.701201e+01   5.243717e-01
  3.399400e-01   5.689154e+01   5.391655e-01
  3.402390e-01   5.829330e+01   5.197307e-01
  3.405380e-01   5.751651e+01   5.392120e-01
  3.408370e-01   5.715976e+01   5.298024e-01
  3.411360e-01   5.703125e+01   5.326767e-01
  3.414350e-01   5.687621e+01   5.390928e-01
  3.417340e-01   5.723884e+01   5.329445e-01
  3.420330e-01   5.876639e+01   5.563094e-01
  3.423320e-01   5.715563e+01   5.332573e-01
  3.426300e-01   5.808849e+01   5.523227e-01
  3.429290e-01   5.737405e+01   5.466426e-01
  3.432280e-01   5.706906e+01   5.429489e-01
  3.435270e-01   5.737564e+01   5.631834e-01
  3.438260e-01   5.697770e+01   5.388459e-01
  3.441250e-01   5.741175e+01   5.600947e-01
  3.444240e-01   5.703645e+01   5.503644e-01
  3.447230e-01   5.778194e+01   5.586774e-01
  3.450220e-01   5.826517e+01   5.725771e-01
  3.453210e-01   5.713204e+01   5.508254e-01
  3.456200e-01   5.812716e+01   5.770742e-01
  3.459190e-01   5.674513e+01   5.568335e-01
  3.462170e-01   5.812582e+01   5.744623e-01
  3.465160e-01   5.651969e+01   5.656213e-01
  3.468150e-01   5.732731e+01   5.687972e-01
  3.471140e-01   5.774634e+01   5.859327e-01
  3.474130e-01   5.870968e+01   5.747571e-01
  3.477120e-01   5.712208e+01   5.827571e-01
  3.480110e-01   5.731698e+01   5.774296e-01
  3.483100e-01   5.748458e+01   5.800608e-01
  3.486090e-01   5.745064e+01   5.948087e-01
  3.489080e-01   5.766603e+01   5.809755e-01
  3.492070e-01   5.690934e+01   5.929665e-01
  3.495060e-01   5.699723e+01   5.821199e-01
  3.498040e-01   5.792035e+01   5.991903e-01
  3.501030e-01   5.748897e+01   5.979358e-01
  3.504020e-01   5.821788e+01   6.007273e-01
  3.507010e-01   5.623704e+01   6.044548e-01
  3.510000e-01   5.793754e+01   5.944267e-01
  3.512990e-01   5.669832e+01   6.069287e-01
  3.515980e-01   5.669884e+01   5.987570e-01
  3.518970e-01   5.700867e+01   6.138843e-01
  3.521960e-01   5.698983e+01   6.225516e-01
  3.524950e-01   5.614433e+01   5.948280e-01
  3.527940e-01   5.805841e+01   6.317792e-01
  3.530930e-01   5.791084e+01   6.144407e-01
  3.533920e-01   5.777270e+01   6.290800e-01
  3.536900e-01   5.669711e+01   6.254668e-01
  3.539890e-01   5.644480e+01   6.206849e-01
  3.542880e-01   5.726207e+01   6.403695e-01
  3.545870e-01   5.814567e+01   6.199758e-01
  3.548860e-01   5.627171e+01   6.312313e-01
  3.551850e-01   5.798730e+01   6.291086e-01
  3.554840e-01   5.649830e+01   6.325009e-01
  3.557830e-01   5.775228e+01   6.418902e-01
  3.560820e-01   5.760985e+01   6.192817e-01
  3.563810e-01   5.747120e+01   6.391215e-01
  3.566800e-01   5.789011e+01   6.263242e-01
  3.569790e-01   5.748992e+01   6.440866e-01
  3.572770e-01   5.742229e+01   6.424827e-01
  3.575760e-01   5.706816e+01   6.142045e-01
  3.578750e-01   5.693538e+01   6.535667e-01
  3.581740e-01   5.738910e+01   6.269881e-01
  3.584730e-01   5.629017e+01   6.498530e-01
  3.587720e-01   5.660191e+01   6.403160e-01
  3.590710e-01   5.689099e+01   6.407228e-01
  3.593700e-01   5.798598e+01   6.716723e-01
  3.596690e-01   5.678202e+01   6.364753e-01
  3.599680e-01   5.718655e+01   6.684029e-01
  3.602670e-01   5.729611e+01   6.517658e-01
  3.605660e-01   5.723130e+01   6.672871e-01
  3.608640e-01   5.639862e+01   6.794028e-01
  3.611630e-01   5.645298e+01   6.444303e-01
  3.614620e-01   5.830989e+01   6.953489e-01
  3.617610e-01   5.768616e+01   6.658361e-01
  3.620600e-01   5.799190e+01   6.904287e-01
  3.623590e-01   5.639999e+01   6.779452e-01
  3.626580e-01   5.689709e+01   6.809263e-01
  3.629570e-01   5.667484e+01   6.978834e-01
  3.632560e-01   5.704078e+01   6.703262e-01
  3.635550e-01   5.726812e+01   7.129610e-01
  3.638540e-01   5.686129e+01   6.927610e-01
  3.641530e-01   5.763316e+01   7.021650e-01
  3.644510e-01   5.613107e+01   7.230240e-01
  3.647500e-01   5.724388e+01   6.859615e-01
  3.650490e-01   5.676414e+01   7.253056e-01
  3.653480e-01   5.676198e+01   7.081430e-01
  3.656470e-01   5.675399e+01   7.165131e-01
  3.659460e-01   5.863719e+01   7.501577e-01
  3.662450e-01   5.691126e+01   7.074227e-01
  3.665440e-01   5.834694e+01   7.660007e-01
  3.668430e-01   5.642071e+01   7.127032e-01
  3.671420e-01   5.756025e+01   7.508994e-01
  3.674410e-01   5.738620e+01   7.402360e-01
  3.677400e-01   5.700486e+01   7.511702e-01
  3.680390e-01   5.657895e+01   7.773917e-01
  3.683370e-01   5.689563e+01   7.297311e-01
  3.686360e-01   5.670736e+01   7.696256e-01
  3.689350e-01   5.593756e+01   7.480316e-01
  3.692340e-01   5.765782e+01   7.803720e-01
  3.695330e-01   5.696687e+01   8.030674e-01
  3.698320e-01   5.775173e+01   7.541035e-01
  3.701310e-01   5.790227e+01   8.120689e-01
  3.704300e-01   5.672814e+01   7.655487e-01
  3.707290e-01   5.651156e+01   8.046847e-01
  3.710280e-01   5.551779e+01   7.927878e-01
  3.713270e-01   5.733335e+01   7.938501e-01
  3.716260e-01   5.605054e+01   8.322298e-01
  3.719240e-01   5.778734e+01   7.901261e-01
  3.722230e-01   5.608346e+01   8.352081e-01
  3.725220e-01   5.833003e+01   8.225293e-01
  3.728210e-01   5.797820e+01   8.382415e-01
  3.731200e-01   5.552088e+01   8.690002e-01
  3.734190e-01   5.633290e+01   7.985864e-01
  3.737180e-01   5.693387e+01   8.768402e-01
  3.740170e-01   5.532978e+01   8.136732e-01
  3.743160e-01   5.655341e+01   8.802153e-01
  3.746150e-01   5.674482e+01   8.753831e-01
  3.749140e-01   5.635769e+01   8.513674e-01
  3.752130e-01   5.860840e+01   9.304093e-01
  3.755110e-01   5.816130e+01   8.619564e-01
  3.758100e-01   5.606792e+01   9.100208e-01
  3.761090e-01   5.699584e+01   8.901254e-01
  3.764080e-01   5.680574e+01   9.124317e-01
  3.767070e-01   5.726255e+01   9.578410e-01
  3.770060e-01   5.785216e+01   8.838832e-01
  3.773050e-01   5.730454e+01   9.664171e-01
  3.776040e-01   5.770032e+01   9.268007e-01
  3.779030e-01   5.663837e+01   9.485953e-01
  3.782020e-01   5.634710e+01   1.021962e+00
  3.785010e-01   5.670348e+01   9.011913e-01
  3.788000e-01   5.747037e+01   1.027076e+00
  3.790990e-01   5.684280e+01   9.424193e-01
  3.793970e-01   5.749205e+01   1.017439e+00
  3.796960e-01   5.664646e+01   1.005154e+00
  3.799950e-01   5.615063e+01   9.823812e-01
  3.802940e-01   5.610177e+01   1.091672e+00
  3.805930e-01   5.736416e+01   9.627787e-01
  3.808920e-01   5.605180e+01   1.097369e+00
  3.811910e-01   5.671781e+01   1.020329e+00
  3.814900e-01   5.769360e+01   1.082982e+00
  3.817890e-01   5.616032e+01   1.166720e+00
  3.820880e-01   5.449461e+01   9.767063e-01
  3.823870e-01   5.634951e+01   1.176248e+00
  3.826860e-01   5.754967e+01   1.043087e+00
  3.829840e-01   5.707549e+01   1.207558e+00
  3.832830e-01   5.587754e+01   1.142024e+00
  3.835820e-01   5.689574e+01   1.124940e+00
  3.838810e-01   5.749629e+01   1.264342e+00
  3.841800e-01   5.484894e+01   1.091751e+00
  3.844790e-01   6.055543e+01   1.307189e+00
  3.847780e-01   5.645118e+01   1.169737e+00
  3.850770e-01   5.525689e+01   1.258115e+00
  3.853760e-01   5.743493e+01   1.368274e+00
  3.856750e-01   5.712986e+01   1.176748e+00
  3.859740e-01   5.823703e+01   1.402183e+00
  3.862730e-01   5.746848e+01   1.264036e+00
  3.865710e-01   5.638020e+01   1.379648e+00
  3.868700e-01   5.472218e+01   1.384152e+00
  3.871690e-01   5.640787e+01   1.322221e+00
  3.874680e-01   5.823850e+01   1.547125e+00
  3.877670e-01   5.501948e+01   1.327796e+00
  3.880660e-01   5.770607e+01   1.574648e+00
  3.883650e-01   5.683356e+01   1.480824e+00
  3.886640e-01   5.402896e+01   1.506628e+00
  3.889630e-01   5.855865e+01   1.706879e+00
  3.892620e-01   5.921178e+01   1.543314e+00
  3.895610e-01   5.671781e+01   1.725868e+00
  3.898600e-01   5.582226e+01   1.666522e+00
  3.901580e-01   5.439508e+01   1.714134e+00
  3.904570e-01   5.381440e+01   1.906204e+00
  3.907560e-01   5.666529e+01   1.725069e+00
  3.910550e-01   5.363684e+01   1.937978e+00
  3.913540e-01   5.727798e+01   2.002678e+00
  3.916530e-01   5.769811e+01   2.010009e+00
  3.919520e-01   5.648148e+01   2.583403e+00
  3.922510e-01   6.063904e+01   2.060598e+00
  3.925500e-01   4.940751e+01   2.495456e+00
  3.928490e-01   5.419702e+01   2.385891e+00
  3.931480e-01   5.696989e+01   2.679638e+00
  3.934470e-01   0.000000e+00   0.000000e+00
  3.937460e-01   5.495325e+01   2.631783e+00
creator: radaver
creator-version: 3725
header-file: /nas_data/SAXS_data/20151104Workshop/header/JH1_0017.txt
image-file: /nas_data/Pilatus1M/20151104_Workshop/JH1_0017.tif
angular-axis-file: /nas_data/SAXS_data/20151104Workshop/q20151029.dat
beamstop-mask-file: /nas_data/SAXS_data/20151104Workshop/fit2d20151031.msk
detector-response-file: none
beam-center-x: 949.7700
beam-center-y: 918.8000
unit-time: 1.0000
channel-first: 10
channel-last: 1315
Exposure time [s]: 1.093954
Transmitted Beam: 0.483507
Incident Beam: 0.483507
Code: JH1
Concentration [mg/ml]: 1
Run Number: 0017
