# Supplementary material for: SAXS analysis of a soluble cytosolic NgBR construct including extracellular and transmembrane domains
Source: PLoS One. 2018 Jan 18;13(1):e0191371. doi: 10.1371/journal.pone.0191371 (PMC5773207; doi:10.1371/journal.pone.0191371)
Supplement: S1 File — (ZIP) [file pone.0191371.s001.zip › JH1_0018.dat]

Sample:   c= 1.0000 mg/ml  Code: JH1
  3.656810e-03   2.256731e+04   4.123406e+01
  3.955720e-03   2.200196e+04   2.796269e+01
  4.254640e-03   1.909156e+04   2.334183e+01
  4.553560e-03   1.541271e+04   2.022071e+01
  4.852480e-03   1.245359e+04   1.701731e+01
  5.151400e-03   1.050410e+04   1.543926e+01
  5.450320e-03   8.699652e+03   1.334576e+01
  5.749240e-03   7.413282e+03   1.193654e+01
  6.048150e-03   6.339368e+03   1.081955e+01
  6.347070e-03   5.486386e+03   9.562911e+00
  6.645990e-03   4.795729e+03   8.901456e+00
  6.944910e-03   4.214205e+03   8.033252e+00
  7.243830e-03   3.764657e+03   7.357211e+00
  7.542750e-03   3.325556e+03   6.888605e+00
  7.841670e-03   3.011292e+03   6.190585e+00
  8.140580e-03   2.708240e+03   5.951802e+00
  8.439500e-03   2.466767e+03   5.475003e+00
  8.738420e-03   2.255025e+03   5.184816e+00
  9.037340e-03   2.077577e+03   4.811953e+00
  9.336260e-03   1.909188e+03   4.533060e+00
  9.635180e-03   1.758499e+03   4.338113e+00
  9.934100e-03   1.626928e+03   4.037304e+00
  1.023300e-02   1.492565e+03   3.963020e+00
  1.053190e-02   1.377617e+03   3.861676e+00
  1.083090e-02   1.273363e+03   3.712681e+00
  1.112980e-02   1.177770e+03   3.540215e+00
  1.142870e-02   1.090595e+03   3.387594e+00
  1.172760e-02   1.009906e+03   3.250801e+00
  1.202650e-02   9.355207e+02   3.120136e+00
  1.232540e-02   8.675040e+02   2.988108e+00
  1.262440e-02   8.022941e+02   2.820176e+00
  1.292330e-02   7.532002e+02   2.690378e+00
  1.322220e-02   6.975111e+02   2.589010e+00
  1.352110e-02   6.463518e+02   2.467207e+00
  1.382000e-02   6.069764e+02   2.367320e+00
  1.411900e-02   5.645192e+02   2.271914e+00
  1.441790e-02   5.277486e+02   2.180854e+00
  1.471680e-02   4.926365e+02   2.097047e+00
  1.501570e-02   4.611050e+02   1.986894e+00
  1.531460e-02   4.336868e+02   1.918217e+00
  1.561350e-02   4.070142e+02   1.825690e+00
  1.591250e-02   3.842566e+02   1.789545e+00
  1.621140e-02   3.650102e+02   1.714079e+00
  1.651030e-02   3.447804e+02   1.648384e+00
  1.680920e-02   3.252910e+02   1.601117e+00
  1.710810e-02   3.077829e+02   1.560702e+00
  1.740710e-02   2.952758e+02   1.506666e+00
  1.770600e-02   2.777602e+02   1.446609e+00
  1.800490e-02   2.637089e+02   1.398401e+00
  1.830380e-02   2.462074e+02   1.361967e+00
  1.860270e-02   2.397443e+02   1.317873e+00
  1.890170e-02   2.309786e+02   1.293556e+00
  1.920060e-02   2.207283e+02   1.252542e+00
  1.949950e-02   2.090717e+02   1.233059e+00
  1.979840e-02   2.023078e+02   1.190190e+00
  2.009730e-02   1.934966e+02   1.151215e+00
  2.039620e-02   1.870767e+02   1.129904e+00
  2.069520e-02   1.804340e+02   1.103680e+00
  2.099410e-02   1.742983e+02   1.092613e+00
  2.129300e-02   1.678484e+02   1.044109e+00
  2.159190e-02   1.614970e+02   1.059458e+00
  2.189080e-02   1.568249e+02   1.049847e+00
  2.218980e-02   1.510314e+02   1.048021e+00
  2.248870e-02   1.459660e+02   1.048677e+00
  2.278760e-02   1.420993e+02   1.024500e+00
  2.308650e-02   1.362105e+02   1.033917e+00
  2.338540e-02   1.321909e+02   1.016432e+00
  2.368430e-02   1.289841e+02   9.857895e-01
  2.398330e-02   1.275519e+02   1.002607e+00
  2.428220e-02   1.252622e+02   9.714628e-01
  2.458110e-02   1.213588e+02   9.883571e-01
  2.488000e-02   1.181133e+02   9.490455e-01
  2.517890e-02   1.171436e+02   9.338673e-01
  2.547790e-02   1.126748e+02   9.288211e-01
  2.577680e-02   1.109097e+02   9.141152e-01
  2.607570e-02   1.102094e+02   9.186032e-01
  2.637460e-02   1.064420e+02   8.955145e-01
  2.667350e-02   1.055421e+02   8.694029e-01
  2.697250e-02   1.044820e+02   8.383550e-01
  2.727140e-02   1.026399e+02   8.000934e-01
  2.757030e-02   9.972691e+01   7.899673e-01
  2.786920e-02   9.861619e+01   7.765777e-01
  2.816810e-02   9.664636e+01   7.565983e-01
  2.846700e-02   9.693819e+01   7.483845e-01
  2.876600e-02   9.514077e+01   7.324808e-01
  2.906490e-02   9.380201e+01   7.294964e-01
  2.936380e-02   9.213083e+01   7.175856e-01
  2.966270e-02   9.095462e+01   7.077591e-01
  2.996160e-02   9.007245e+01   7.053505e-01
  3.026060e-02   8.924824e+01   6.910582e-01
  3.055950e-02   8.881399e+01   6.883978e-01
  3.085840e-02   8.799149e+01   6.823096e-01
  3.115730e-02   8.679973e+01   6.748358e-01
  3.145620e-02   8.639531e+01   6.667925e-01
  3.175510e-02   8.462944e+01   6.617534e-01
  3.205410e-02   8.399618e+01   6.556801e-01
  3.235300e-02   8.321543e+01   6.499817e-01
  3.265190e-02   8.438699e+01   6.425302e-01
  3.295080e-02   8.221604e+01   6.383702e-01
  3.324970e-02   8.104612e+01   6.329797e-01
  3.354870e-02   8.191138e+01   6.346859e-01
  3.384760e-02   8.145302e+01   6.255999e-01
  3.414650e-02   8.043918e+01   6.216944e-01
  3.444540e-02   7.952885e+01   6.096716e-01
  3.474430e-02   7.928896e+01   6.141082e-01
  3.504330e-02   7.758191e+01   5.999338e-01
  3.534220e-02   7.790834e+01   6.019364e-01
  3.564110e-02   7.716438e+01   5.983173e-01
  3.594000e-02   7.762639e+01   5.886195e-01
  3.623890e-02   7.659684e+01   5.946501e-01
  3.653780e-02   7.664783e+01   5.787586e-01
  3.683680e-02   7.641746e+01   5.854069e-01
  3.713570e-02   7.638407e+01   5.859769e-01
  3.743460e-02   7.571525e+01   5.738969e-01
  3.773350e-02   7.592271e+01   5.740201e-01
  3.803240e-02   7.539575e+01   5.856787e-01
  3.833140e-02   7.459728e+01   5.964158e-01
  3.863030e-02   7.397892e+01   6.031714e-01
  3.892920e-02   7.402024e+01   6.017707e-01
  3.922810e-02   7.344777e+01   6.017883e-01
  3.952700e-02   7.274705e+01   5.950293e-01
  3.982600e-02   7.330735e+01   6.059907e-01
  4.012490e-02   7.319549e+01   5.960908e-01
  4.042380e-02   7.242617e+01   6.007420e-01
  4.072270e-02   7.395694e+01   6.046626e-01
  4.102160e-02   7.247149e+01   5.977754e-01
  4.132050e-02   7.187072e+01   5.960733e-01
  4.161950e-02   7.172904e+01   5.893304e-01
  4.191840e-02   7.235435e+01   5.996514e-01
  4.221730e-02   7.216482e+01   5.911179e-01
  4.251620e-02   7.308490e+01   6.026711e-01
  4.281510e-02   7.079371e+01   5.839762e-01
  4.311410e-02   7.109597e+01   5.859713e-01
  4.341300e-02   6.987112e+01   5.839038e-01
  4.371190e-02   7.068573e+01   5.857822e-01
  4.401080e-02   7.065175e+01   5.856414e-01
  4.430970e-02   7.162191e+01   5.851416e-01
  4.460860e-02   6.979601e+01   5.783692e-01
  4.490760e-02   6.911251e+01   5.770004e-01
  4.520650e-02   7.015078e+01   5.769088e-01
  4.550540e-02   7.052450e+01   5.813797e-01
  4.580430e-02   6.992363e+01   5.767008e-01
  4.610320e-02   7.000135e+01   5.741288e-01
  4.640220e-02   6.966189e+01   5.770795e-01
  4.670110e-02   6.834055e+01   5.630700e-01
  4.700000e-02   6.838659e+01   5.653522e-01
  4.729890e-02   6.843802e+01   5.676817e-01
  4.759780e-02   6.962481e+01   5.718682e-01
  4.789680e-02   6.866066e+01   5.643872e-01
  4.819570e-02   6.839015e+01   5.625819e-01
  4.849460e-02   6.761123e+01   5.614420e-01
  4.879350e-02   6.827678e+01   5.580173e-01
  4.909240e-02   6.837397e+01   5.660027e-01
  4.939130e-02   6.831415e+01   5.561537e-01
  4.969030e-02   6.797578e+01   5.567859e-01
  4.998920e-02   6.805727e+01   5.564463e-01
  5.028810e-02   6.752700e+01   5.522768e-01
  5.058700e-02   6.715170e+01   5.547455e-01
  5.088590e-02   6.778931e+01   5.481158e-01
  5.118490e-02   6.698357e+01   5.520394e-01
  5.148380e-02   6.857758e+01   5.558903e-01
  5.178270e-02   6.824170e+01   5.473718e-01
  5.208160e-02   6.752900e+01   5.503090e-01
  5.238050e-02   6.711334e+01   5.428276e-01
  5.267940e-02   6.720630e+01   5.509639e-01
  5.297840e-02   6.601593e+01   5.389998e-01
  5.327730e-02   6.686092e+01   5.399213e-01
  5.357620e-02   6.645476e+01   5.401577e-01
  5.387510e-02   6.716473e+01   5.398983e-01
  5.417400e-02   6.667073e+01   5.429364e-01
  5.447300e-02   6.554595e+01   5.303063e-01
  5.477190e-02   6.609161e+01   5.337263e-01
  5.507080e-02   6.612178e+01   5.338481e-01
  5.536970e-02   6.597060e+01   5.314165e-01
  5.566860e-02   6.631411e+01   5.364685e-01
  5.596760e-02   6.660650e+01   5.315608e-01
  5.626650e-02   6.651854e+01   5.336188e-01
  5.656540e-02   6.654427e+01   5.319118e-01
  5.686430e-02   6.598658e+01   5.267141e-01
  5.716320e-02   6.585298e+01   5.226921e-01
  5.746210e-02   6.589388e+01   5.281152e-01
  5.776110e-02   6.634539e+01   5.317168e-01
  5.806000e-02   6.584503e+01   5.215131e-01
  5.835890e-02   6.598147e+01   5.226265e-01
  5.865780e-02   6.642306e+01   5.215148e-01
  5.895670e-02   6.559188e+01   5.280917e-01
  5.925570e-02   6.561094e+01   5.160779e-01
  5.955460e-02   6.645273e+01   5.262273e-01
  5.985350e-02   6.655136e+01   5.192041e-01
  6.015240e-02   6.505513e+01   5.149985e-01
  6.045130e-02   6.522894e+01   5.162450e-01
  6.075020e-02   6.571913e+01   5.131958e-01
  6.104920e-02   6.583808e+01   5.175285e-01
  6.134810e-02   6.488798e+01   5.143364e-01
  6.164700e-02   6.646054e+01   5.122817e-01
  6.194590e-02   6.523044e+01   5.156919e-01
  6.224480e-02   6.491350e+01   5.031299e-01
  6.254380e-02   6.587511e+01   5.154522e-01
  6.284270e-02   6.532273e+01   5.149432e-01
  6.314160e-02   6.570306e+01   5.040974e-01
  6.344050e-02   6.602307e+01   5.127473e-01
  6.373940e-02   6.498367e+01   5.003039e-01
  6.403840e-02   6.537117e+01   5.096712e-01
  6.433730e-02   6.379871e+01   4.982753e-01
  6.463620e-02   6.493964e+01   4.986072e-01
  6.493510e-02   6.453586e+01   5.080147e-01
  6.523400e-02   6.552839e+01   5.013721e-01
  6.553290e-02   6.485385e+01   5.013441e-01
  6.583190e-02   6.459351e+01   4.982904e-01
  6.613080e-02   6.485152e+01   4.947616e-01
  6.642970e-02   6.514034e+01   5.050549e-01
  6.672860e-02   6.555956e+01   4.959665e-01
  6.702750e-02   6.449172e+01   4.968847e-01
  6.732650e-02   6.455333e+01   4.936228e-01
  6.762540e-02   6.569704e+01   4.979764e-01
  6.792430e-02   6.512444e+01   4.978008e-01
  6.822320e-02   6.536325e+01   4.908429e-01
  6.852210e-02   6.430201e+01   4.941486e-01
  6.882110e-02   6.476499e+01   4.919727e-01
  6.912000e-02   6.508432e+01   4.926955e-01
  6.941890e-02   6.495968e+01   4.888472e-01
  6.971780e-02   6.518185e+01   4.892049e-01
  7.001670e-02   6.496668e+01   4.947052e-01
  7.031560e-02   6.462630e+01   4.866416e-01
  7.061460e-02   6.500929e+01   4.885569e-01
  7.091350e-02   6.430645e+01   4.844942e-01
  7.121240e-02   6.435990e+01   4.809813e-01
  7.151130e-02   6.499834e+01   4.894708e-01
  7.181020e-02   6.451714e+01   4.811096e-01
  7.210920e-02   6.481812e+01   4.854779e-01
  7.240810e-02   6.498888e+01   4.814916e-01
  7.270700e-02   6.437280e+01   4.852145e-01
  7.300590e-02   6.535666e+01   4.842297e-01
  7.330480e-02   6.506067e+01   4.777033e-01
  7.360370e-02   6.371288e+01   4.785575e-01
  7.390270e-02   6.504149e+01   4.780782e-01
  7.420160e-02   6.405809e+01   4.816943e-01
  7.450050e-02   6.508988e+01   4.764814e-01
  7.479940e-02   6.450999e+01   4.756774e-01
  7.509830e-02   6.522432e+01   4.823630e-01
  7.539730e-02   6.468052e+01   4.732313e-01
  7.569620e-02   6.458211e+01   4.737428e-01
  7.599510e-02   6.447654e+01   4.764421e-01
  7.629400e-02   6.447913e+01   4.703375e-01
  7.659290e-02   6.444884e+01   4.745689e-01
  7.689190e-02   6.339499e+01   4.663666e-01
  7.719080e-02   6.393245e+01   4.709198e-01
  7.748970e-02   6.445703e+01   4.694026e-01
  7.778860e-02   6.442431e+01   4.722931e-01
  7.808750e-02   6.449381e+01   4.691110e-01
  7.838640e-02   6.449905e+01   4.666011e-01
  7.868540e-02   6.448796e+01   4.678202e-01
  7.898430e-02   6.441602e+01   4.650521e-01
  7.928320e-02   6.404686e+01   4.691857e-01
  7.958210e-02   6.450673e+01   4.620963e-01
  7.988100e-02   6.380962e+01   4.649346e-01
  8.018000e-02   6.388917e+01   4.627342e-01
  8.047890e-02   6.425744e+01   4.636536e-01
  8.077780e-02   6.416333e+01   4.624932e-01
  8.107670e-02   6.442263e+01   4.609855e-01
  8.137560e-02   6.520757e+01   4.670689e-01
  8.167450e-02   6.341214e+01   4.577569e-01
  8.197350e-02   6.482016e+01   4.599952e-01
  8.227240e-02   6.326461e+01   4.588369e-01
  8.257130e-02   6.324188e+01   4.493270e-01
  8.287020e-02   6.469440e+01   4.635835e-01
  8.316910e-02   6.410550e+01   4.582472e-01
  8.346810e-02   6.412998e+01   4.540126e-01
  8.376700e-02   6.459182e+01   4.619952e-01
  8.406590e-02   6.399876e+01   4.504833e-01
  8.436480e-02   6.374895e+01   4.565743e-01
  8.466370e-02   6.419296e+01   4.523099e-01
  8.496270e-02   6.456096e+01   4.643352e-01
  8.526160e-02   6.464769e+01   4.793191e-01
  8.556050e-02   6.394741e+01   4.771663e-01
  8.585940e-02   6.399253e+01   4.833102e-01
  8.615830e-02   6.429185e+01   4.844392e-01
  8.645720e-02   6.563317e+01   4.942795e-01
  8.675620e-02   6.320537e+01   4.874659e-01
  8.705510e-02   6.495366e+01   4.931783e-01
  8.735400e-02   6.423666e+01   4.929047e-01
  8.765290e-02   6.440380e+01   4.940418e-01
  8.795180e-02   6.415554e+01   4.971058e-01
  8.825080e-02   6.435012e+01   4.933398e-01
  8.854970e-02   6.428076e+01   4.996384e-01
  8.884860e-02   6.429805e+01   4.976576e-01
  8.914750e-02   6.414265e+01   5.032693e-01
  8.944640e-02   6.413338e+01   4.995806e-01
  8.974530e-02   6.436156e+01   4.963830e-01
  9.004430e-02   7.064752e+01   5.179571e-01
  9.034320e-02   6.380675e+01   4.748494e-01
  9.064210e-02   6.465609e+01   4.771050e-01
  9.094100e-02   6.494462e+01   4.682099e-01
  9.123990e-02   6.412728e+01   4.640087e-01
  9.153890e-02   6.416216e+01   4.666370e-01
  9.183780e-02   6.368201e+01   4.615729e-01
  9.213670e-02   6.454159e+01   4.630357e-01
  9.243560e-02   6.442660e+01   4.614040e-01
  9.273450e-02   6.353338e+01   4.542272e-01
  9.303350e-02   6.401998e+01   4.619763e-01
  9.333240e-02   6.414197e+01   4.521302e-01
  9.363130e-02   6.405617e+01   4.553078e-01
  9.393020e-02   6.497855e+01   4.562286e-01
  9.422910e-02   6.411726e+01   4.543554e-01
  9.452800e-02   6.424063e+01   4.559630e-01
  9.482700e-02   6.319564e+01   4.421006e-01
  9.512590e-02   6.335331e+01   4.508704e-01
  9.542480e-02   6.359422e+01   4.468063e-01
  9.572370e-02   6.351260e+01   4.465195e-01
  9.602260e-02   6.338677e+01   4.483243e-01
  9.632160e-02   6.364796e+01   4.415103e-01
  9.662050e-02   6.411743e+01   4.456793e-01
  9.691940e-02   6.431880e+01   4.463785e-01
  9.721830e-02   6.399098e+01   4.426984e-01
  9.751720e-02   6.323276e+01   4.422304e-01
  9.781610e-02   6.403088e+01   4.406919e-01
  9.811510e-02   6.396576e+01   4.447862e-01
  9.841400e-02   6.347702e+01   4.359825e-01
  9.871290e-02   6.428910e+01   4.419356e-01
  9.901180e-02   6.327070e+01   4.394858e-01
  9.931070e-02   6.414796e+01   4.386294e-01
  9.960970e-02   6.501370e+01   4.447780e-01
  9.990860e-02   6.446966e+01   4.355860e-01
  1.002070e-01   6.492776e+01   4.412874e-01
  1.005060e-01   6.451457e+01   4.374498e-01
  1.008050e-01   6.285528e+01   4.341874e-01
  1.011040e-01   6.379507e+01   4.312841e-01
  1.014030e-01   6.479340e+01   4.366782e-01
  1.017020e-01   6.358410e+01   4.366974e-01
  1.020010e-01   6.466196e+01   4.355551e-01
  1.023000e-01   6.393825e+01   4.311010e-01
  1.025990e-01   6.377091e+01   4.295433e-01
  1.028980e-01   6.360555e+01   4.306430e-01
  1.031970e-01   6.387197e+01   4.339012e-01
  1.034960e-01   6.409112e+01   4.267056e-01
  1.037950e-01   6.426566e+01   4.312063e-01
  1.040930e-01   6.396885e+01   4.266202e-01
  1.043920e-01   6.381976e+01   4.300382e-01
  1.046910e-01   6.355177e+01   4.284757e-01
  1.049900e-01   6.455163e+01   4.259929e-01
  1.052890e-01   6.393709e+01   4.274840e-01
  1.055880e-01   6.368257e+01   4.250230e-01
  1.058870e-01   6.389708e+01   4.273502e-01
  1.061860e-01   6.390825e+01   4.232334e-01
  1.064850e-01   6.364922e+01   4.230048e-01
  1.067840e-01   6.355419e+01   4.249144e-01
  1.070830e-01   6.383598e+01   4.223660e-01
  1.073820e-01   6.301916e+01   4.181071e-01
  1.076800e-01   6.393473e+01   4.208236e-01
  1.079790e-01   6.340562e+01   4.209399e-01
  1.082780e-01   6.349015e+01   4.231079e-01
  1.085770e-01   6.472638e+01   4.182254e-01
  1.088760e-01   6.368439e+01   4.206180e-01
  1.091750e-01   6.387452e+01   4.197006e-01
  1.094740e-01   6.415355e+01   4.215432e-01
  1.097730e-01   6.388667e+01   4.182126e-01
  1.100720e-01   6.375517e+01   4.138899e-01
  1.103710e-01   6.373530e+01   4.201668e-01
  1.106700e-01   6.329195e+01   4.126781e-01
  1.109690e-01   6.456826e+01   4.225928e-01
  1.112670e-01   6.463759e+01   4.152660e-01
  1.115660e-01   6.475369e+01   4.168212e-01
  1.118650e-01   6.450745e+01   4.199344e-01
  1.121640e-01   6.437206e+01   4.135345e-01
  1.124630e-01   6.324383e+01   4.110557e-01
  1.127620e-01   6.482813e+01   4.161725e-01
  1.130610e-01   6.412524e+01   4.133243e-01
  1.133600e-01   6.445431e+01   4.191535e-01
  1.136590e-01   6.423197e+01   4.082192e-01
  1.139580e-01   6.408243e+01   4.123125e-01
  1.142570e-01   6.404263e+01   4.118944e-01
  1.145560e-01   6.429767e+01   4.132955e-01
  1.148550e-01   6.406112e+01   4.113757e-01
  1.151530e-01   6.379039e+01   4.051429e-01
  1.154520e-01   6.491844e+01   4.138291e-01
  1.157510e-01   6.452764e+01   4.080352e-01
  1.160500e-01   6.436189e+01   4.137937e-01
  1.163490e-01   6.390581e+01   4.060644e-01
  1.166480e-01   6.390657e+01   4.088770e-01
  1.169470e-01   6.376832e+01   4.061841e-01
  1.172460e-01   6.379092e+01   4.068153e-01
  1.175450e-01   6.422885e+01   4.048769e-01
  1.178440e-01   6.414973e+01   4.046275e-01
  1.181430e-01   6.487941e+01   4.099892e-01
  1.184420e-01   6.455763e+01   4.067394e-01
  1.187400e-01   6.367855e+01   4.025936e-01
  1.190390e-01   6.428081e+01   4.036755e-01
  1.193380e-01   6.417688e+01   4.033490e-01
  1.196370e-01   6.398361e+01   4.049271e-01
  1.199360e-01   6.390688e+01   4.006170e-01
  1.202350e-01   6.446563e+01   4.053480e-01
  1.205340e-01   6.461914e+01   4.033815e-01
  1.208330e-01   6.388740e+01   3.997572e-01
  1.211320e-01   6.479746e+01   4.058411e-01
  1.214310e-01   6.405228e+01   3.968616e-01
  1.217300e-01   6.422454e+01   4.029568e-01
  1.220290e-01   6.430619e+01   4.018666e-01
  1.223270e-01   6.427295e+01   3.991108e-01
  1.226260e-01   6.395347e+01   3.975948e-01
  1.229250e-01   6.411111e+01   3.965265e-01
  1.232240e-01   6.440720e+01   4.011139e-01
  1.235230e-01   6.527162e+01   4.029957e-01
  1.238220e-01   6.436777e+01   3.968031e-01
  1.241210e-01   6.412381e+01   3.976025e-01
  1.244200e-01   6.390441e+01   3.933342e-01
  1.247190e-01   6.404494e+01   3.984022e-01
  1.250180e-01   6.430595e+01   3.943147e-01
  1.253170e-01   6.443805e+01   3.954818e-01
  1.256160e-01   6.464979e+01   3.987084e-01
  1.259140e-01   6.479873e+01   3.963318e-01
  1.262130e-01   6.454662e+01   3.955600e-01
  1.265120e-01   6.412364e+01   3.915003e-01
  1.268110e-01   6.459185e+01   3.936771e-01
  1.271100e-01   6.491945e+01   3.982414e-01
  1.274090e-01   6.455171e+01   3.938057e-01
  1.277080e-01   6.422141e+01   3.915503e-01
  1.280070e-01   6.363434e+01   3.885274e-01
  1.283060e-01   6.491243e+01   3.939009e-01
  1.286050e-01   6.492236e+01   3.967097e-01
  1.289040e-01   6.437457e+01   3.881016e-01
  1.292030e-01   6.410717e+01   3.921973e-01
  1.295020e-01   6.463565e+01   3.901011e-01
  1.298000e-01   6.439211e+01   3.900976e-01
  1.300990e-01   6.489422e+01   3.891817e-01
  1.303980e-01   6.480136e+01   3.896280e-01
  1.306970e-01   6.455843e+01   3.918321e-01
  1.309960e-01   6.439976e+01   3.891455e-01
  1.312950e-01   6.434529e+01   3.887383e-01
  1.315940e-01   6.384244e+01   3.829429e-01
  1.318930e-01   6.496543e+01   3.891541e-01
  1.321920e-01   6.415407e+01   3.864773e-01
  1.324910e-01   6.512331e+01   3.903520e-01
  1.327900e-01   6.470176e+01   3.869296e-01
  1.330890e-01   6.485941e+01   3.869257e-01
  1.333870e-01   6.417370e+01   3.846393e-01
  1.336860e-01   6.463950e+01   3.853259e-01
  1.339850e-01   6.456445e+01   3.837009e-01
  1.342840e-01   6.443798e+01   3.861401e-01
  1.345830e-01   6.379191e+01   3.827913e-01
  1.348820e-01   6.500472e+01   3.864129e-01
  1.351810e-01   6.491792e+01   3.813032e-01
  1.354800e-01   6.439286e+01   3.841219e-01
  1.357790e-01   6.444974e+01   3.819751e-01
  1.360780e-01   6.450116e+01   3.837452e-01
  1.363770e-01   6.505805e+01   3.849319e-01
  1.366760e-01   6.429327e+01   3.847621e-01
  1.369740e-01   6.430165e+01   3.984143e-01
  1.372730e-01   6.382294e+01   3.990259e-01
  1.375720e-01   6.493081e+01   4.118546e-01
  1.378710e-01   6.376865e+01   4.098611e-01
  1.381700e-01   6.357508e+01   4.109666e-01
  1.384690e-01   6.430120e+01   4.204849e-01
  1.387680e-01   6.450826e+01   4.096609e-01
  1.390670e-01   6.472267e+01   3.986729e-01
  1.393660e-01   6.441180e+01   3.969387e-01
  1.396650e-01   6.421604e+01   3.935341e-01
  1.399640e-01   6.392120e+01   3.936390e-01
  1.402630e-01   6.405859e+01   3.859511e-01
  1.405620e-01   6.509115e+01   3.934454e-01
  1.408600e-01   6.510582e+01   3.922536e-01
  1.411590e-01   6.468129e+01   3.919574e-01
  1.414580e-01   6.461862e+01   3.922624e-01
  1.417570e-01   6.417747e+01   3.834789e-01
  1.420560e-01   6.482577e+01   3.899440e-01
  1.423550e-01   6.451896e+01   3.863827e-01
  1.426540e-01   6.462617e+01   3.831891e-01
  1.429530e-01   6.459622e+01   3.821793e-01
  1.432520e-01   6.425149e+01   3.782183e-01
  1.435510e-01   6.445102e+01   3.815206e-01
  1.438500e-01   6.413504e+01   3.765425e-01
  1.441490e-01   6.464289e+01   3.771461e-01
  1.444470e-01   6.459055e+01   3.794393e-01
  1.447460e-01   6.432186e+01   3.748969e-01
  1.450450e-01   6.443229e+01   3.789742e-01
  1.453440e-01   6.400974e+01   3.718356e-01
  1.456430e-01   6.441008e+01   3.766865e-01
  1.459420e-01   6.400486e+01   3.748426e-01
  1.462410e-01   6.445758e+01   3.744244e-01
  1.465400e-01   6.475397e+01   3.765912e-01
  1.468390e-01   6.515686e+01   3.730198e-01
  1.471380e-01   6.408121e+01   3.728994e-01
  1.474370e-01   6.516792e+01   3.766995e-01
  1.477360e-01   6.494061e+01   3.749598e-01
  1.480340e-01   6.436488e+01   3.696995e-01
  1.483330e-01   6.488180e+01   3.796205e-01
  1.486320e-01   6.413801e+01   3.869075e-01
  1.489310e-01   6.542202e+01   3.924670e-01
  1.492300e-01   6.529645e+01   3.916010e-01
  1.495290e-01   6.427780e+01   3.909796e-01
  1.498280e-01   6.418599e+01   3.952172e-01
  1.501270e-01   6.462613e+01   3.981160e-01
  1.504260e-01   6.427632e+01   3.917177e-01
  1.507250e-01   6.467684e+01   3.987918e-01
  1.510240e-01   6.499887e+01   3.987436e-01
  1.513230e-01   6.513243e+01   4.044401e-01
  1.516210e-01   6.477520e+01   3.990949e-01
  1.519200e-01   6.471864e+01   3.989206e-01
  1.522190e-01   6.464831e+01   4.056476e-01
  1.525180e-01   6.474320e+01   4.010963e-01
  1.528170e-01   6.569892e+01   4.094841e-01
  1.531160e-01   6.510229e+01   4.043465e-01
  1.534150e-01   6.513058e+01   3.986300e-01
  1.537140e-01   6.494992e+01   3.912930e-01
  1.540130e-01   6.490194e+01   3.847025e-01
  1.543120e-01   6.499887e+01   3.852229e-01
  1.546110e-01   6.532871e+01   3.836499e-01
  1.549100e-01   6.478888e+01   3.822902e-01
  1.552090e-01   6.489966e+01   3.846957e-01
  1.555070e-01   6.474604e+01   3.750448e-01
  1.558060e-01   6.479071e+01   3.804773e-01
  1.561050e-01   6.469703e+01   3.764255e-01
  1.564040e-01   6.485478e+01   3.784275e-01
  1.567030e-01   6.435900e+01   3.750051e-01
  1.570020e-01   6.529855e+01   3.757758e-01
  1.573010e-01   6.425367e+01   3.762288e-01
  1.576000e-01   6.454397e+01   3.712613e-01
  1.578990e-01   6.490731e+01   3.742190e-01
  1.581980e-01   6.505123e+01   3.729288e-01
  1.584970e-01   6.470200e+01   3.717155e-01
  1.587960e-01   6.493607e+01   3.758116e-01
  1.590940e-01   6.458327e+01   3.694939e-01
  1.593930e-01   6.497440e+01   3.693695e-01
  1.596920e-01   6.506832e+01   3.706709e-01
  1.599910e-01   6.431697e+01   3.701884e-01
  1.602900e-01   6.509748e+01   3.717975e-01
  1.605890e-01   6.409562e+01   3.634354e-01
  1.608880e-01   6.390843e+01   3.653103e-01
  1.611870e-01   6.444286e+01   3.658221e-01
  1.614860e-01   6.455613e+01   3.665478e-01
  1.617850e-01   6.443673e+01   3.630138e-01
  1.620840e-01   6.541633e+01   3.657627e-01
  1.623830e-01   6.460319e+01   3.650713e-01
  1.626810e-01   6.442729e+01   3.623974e-01
  1.629800e-01   6.503961e+01   3.602377e-01
  1.632790e-01   6.534119e+01   3.622248e-01
  1.635780e-01   6.473115e+01   3.616886e-01
  1.638770e-01   6.483025e+01   3.643184e-01
  1.641760e-01   6.518957e+01   3.635527e-01
  1.644750e-01   6.466379e+01   3.613066e-01
  1.647740e-01   6.512377e+01   3.622014e-01
  1.650730e-01   6.391212e+01   3.601669e-01
  1.653720e-01   6.455441e+01   3.615827e-01
  1.656710e-01   6.471653e+01   3.599142e-01
  1.659700e-01   6.450632e+01   3.608664e-01
  1.662680e-01   6.409809e+01   3.583808e-01
  1.665670e-01   6.479742e+01   3.612927e-01
  1.668660e-01   6.451828e+01   3.570928e-01
  1.671650e-01   6.441348e+01   3.596442e-01
  1.674640e-01   6.461384e+01   3.594376e-01
  1.677630e-01   6.509057e+01   3.588614e-01
  1.680620e-01   6.529033e+01   3.616984e-01
  1.683610e-01   6.475262e+01   3.545920e-01
  1.686600e-01   6.411580e+01   3.576702e-01
  1.689590e-01   6.457786e+01   3.553979e-01
  1.692580e-01   6.476682e+01   3.557328e-01
  1.695570e-01   6.424637e+01   3.587951e-01
  1.698560e-01   6.454962e+01   3.536713e-01
  1.701540e-01   6.465602e+01   3.567259e-01
  1.704530e-01   6.447167e+01   3.532760e-01
  1.707520e-01   6.441591e+01   3.533049e-01
  1.710510e-01   6.463499e+01   3.568544e-01
  1.713500e-01   6.511987e+01   3.546832e-01
  1.716490e-01   6.419106e+01   3.548851e-01
  1.719480e-01   6.453795e+01   3.502329e-01
  1.722470e-01   6.475834e+01   3.531544e-01
  1.725460e-01   6.461729e+01   3.544040e-01
  1.728450e-01   6.486667e+01   3.527290e-01
  1.731440e-01   6.479801e+01   3.530821e-01
  1.734430e-01   6.444049e+01   3.489137e-01
  1.737410e-01   6.404962e+01   3.513963e-01
  1.740400e-01   6.523423e+01   3.539072e-01
  1.743390e-01   6.411760e+01   3.483880e-01
  1.746380e-01   6.405909e+01   3.498147e-01
  1.749370e-01   6.441518e+01   3.484958e-01
  1.752360e-01   6.430551e+01   3.504869e-01
  1.755350e-01   6.464819e+01   3.505319e-01
  1.758340e-01   6.428976e+01   3.448920e-01
  1.761330e-01   6.459969e+01   3.512877e-01
  1.764320e-01   6.525666e+01   3.481606e-01
  1.767310e-01   6.523028e+01   3.524623e-01
  1.770300e-01   6.431599e+01   3.463259e-01
  1.773280e-01   6.409262e+01   3.471013e-01
  1.776270e-01   6.509095e+01   3.485787e-01
  1.779260e-01   6.414915e+01   3.445147e-01
  1.782250e-01   6.431067e+01   3.476913e-01
  1.785240e-01   6.420417e+01   3.441556e-01
  1.788230e-01   6.436229e+01   3.462791e-01
  1.791220e-01   6.426421e+01   3.465297e-01
  1.794210e-01   6.482127e+01   3.447940e-01
  1.797200e-01   6.463021e+01   3.458040e-01
  1.800190e-01   6.431558e+01   3.426134e-01
  1.803180e-01   6.449456e+01   3.466348e-01
  1.806170e-01   6.399967e+01   3.424353e-01
  1.809160e-01   6.420972e+01   3.423314e-01
  1.812140e-01   6.451132e+01   3.439687e-01
  1.815130e-01   6.470745e+01   3.439891e-01
  1.818120e-01   6.415056e+01   3.438436e-01
  1.821110e-01   6.497635e+01   3.420566e-01
  1.824100e-01   6.397239e+01   3.418638e-01
  1.827090e-01   6.371605e+01   3.405183e-01
  1.830080e-01   6.391976e+01   3.412270e-01
  1.833070e-01   6.410821e+01   3.392776e-01
  1.836060e-01   6.451712e+01   3.395497e-01
  1.839050e-01   6.456481e+01   3.436098e-01
  1.842040e-01   6.380612e+01   3.388004e-01
  1.845030e-01   6.429781e+01   3.392941e-01
  1.848010e-01   6.442176e+01   3.414106e-01
  1.851000e-01   6.357526e+01   3.345325e-01
  1.853990e-01   6.431735e+01   3.414620e-01
  1.856980e-01   6.411683e+01   3.384947e-01
  1.859970e-01   6.457915e+01   3.384309e-01
  1.862960e-01   6.369834e+01   3.375484e-01
  1.865950e-01   6.332481e+01   3.348130e-01
  1.868940e-01   6.417219e+01   3.409125e-01
  1.871930e-01   6.416497e+01   3.337492e-01
  1.874920e-01   6.420269e+01   3.369675e-01
  1.877910e-01   6.381559e+01   3.357925e-01
  1.880900e-01   6.408769e+01   3.365076e-01
  1.883880e-01   6.395786e+01   3.379145e-01
  1.886870e-01   6.425864e+01   3.326161e-01
  1.889860e-01   6.414502e+01   3.379285e-01
  1.892850e-01   6.417327e+01   3.354757e-01
  1.895840e-01   6.373681e+01   3.332487e-01
  1.898830e-01   6.373072e+01   3.336961e-01
  1.901820e-01   6.361619e+01   3.330873e-01
  1.904810e-01   6.379779e+01   3.334081e-01
  1.907800e-01   6.378330e+01   3.326019e-01
  1.910790e-01   6.374104e+01   3.318811e-01
  1.913780e-01   6.470957e+01   3.354719e-01
  1.916770e-01   6.458558e+01   3.349957e-01
  1.919750e-01   6.374323e+01   3.335742e-01
  1.922740e-01   6.359941e+01   3.295528e-01
  1.925730e-01   6.453402e+01   3.327203e-01
  1.928720e-01   6.390212e+01   3.318438e-01
  1.931710e-01   6.402961e+01   3.327841e-01
  1.934700e-01   6.410511e+01   3.314619e-01
  1.937690e-01   6.379794e+01   3.297679e-01
  1.940680e-01   6.380045e+01   3.315797e-01
  1.943670e-01   6.372833e+01   3.294389e-01
  1.946660e-01   6.380412e+01   3.302324e-01
  1.949650e-01   6.417332e+01   3.291026e-01
  1.952640e-01   6.328725e+01   3.282968e-01
  1.955630e-01   6.380840e+01   3.308445e-01
  1.958610e-01   6.338016e+01   3.266238e-01
  1.961600e-01   6.322718e+01   3.275492e-01
  1.964590e-01   6.286278e+01   3.251426e-01
  1.967580e-01   6.332748e+01   3.285497e-01
  1.970570e-01   6.343288e+01   3.266137e-01
  1.973560e-01   6.303166e+01   3.238488e-01
  1.976550e-01   6.313122e+01   3.268592e-01
  1.979540e-01   6.325754e+01   3.248593e-01
  1.982530e-01   6.390846e+01   3.282757e-01
  1.985520e-01   6.344045e+01   3.250409e-01
  1.988510e-01   6.372828e+01   3.259215e-01
  1.991500e-01   6.351124e+01   3.275473e-01
  1.994480e-01   6.359310e+01   3.244293e-01
  1.997470e-01   6.329662e+01   3.255368e-01
  2.000460e-01   6.296905e+01   3.208658e-01
  2.003450e-01   6.293076e+01   3.230193e-01
  2.006440e-01   6.366227e+01   3.276428e-01
  2.009430e-01   6.346119e+01   3.221173e-01
  2.012420e-01   6.310906e+01   3.244778e-01
  2.015410e-01   6.327220e+01   3.214978e-01
  2.018400e-01   6.326065e+01   3.221677e-01
  2.021390e-01   6.374945e+01   3.244005e-01
  2.024380e-01   6.323116e+01   3.182351e-01
  2.027370e-01   6.271325e+01   3.218944e-01
  2.030350e-01   6.368500e+01   3.212933e-01
  2.033340e-01   6.312266e+01   3.207007e-01
  2.036330e-01   6.287842e+01   3.176164e-01
  2.039320e-01   6.329980e+01   3.194963e-01
  2.042310e-01   6.367347e+01   3.234991e-01
  2.045300e-01   6.262414e+01   3.161666e-01
  2.048290e-01   6.297287e+01   3.181259e-01
  2.051280e-01   6.268224e+01   3.169856e-01
  2.054270e-01   6.273477e+01   3.165800e-01
  2.057260e-01   6.283870e+01   3.202557e-01
  2.060250e-01   6.311335e+01   3.169964e-01
  2.063240e-01   6.311602e+01   3.195799e-01
  2.066230e-01   6.282869e+01   3.174908e-01
  2.069210e-01   6.308609e+01   3.193670e-01
  2.072200e-01   6.260238e+01   3.174597e-01
  2.075190e-01   6.256709e+01   3.149567e-01
  2.078180e-01   6.316905e+01   3.188933e-01
  2.081170e-01   6.328944e+01   3.175726e-01
  2.084160e-01   6.291665e+01   3.186644e-01
  2.087150e-01   6.211698e+01   3.131635e-01
  2.090140e-01   6.331334e+01   3.176326e-01
  2.093130e-01   6.293025e+01   3.165363e-01
  2.096120e-01   6.266106e+01   3.153259e-01
  2.099110e-01   6.280264e+01   3.142293e-01
  2.102100e-01   6.279965e+01   3.158075e-01
  2.105080e-01   6.299554e+01   3.179121e-01
  2.108070e-01   6.267773e+01   3.141790e-01
  2.111060e-01   6.326589e+01   3.148609e-01
  2.114050e-01   6.306916e+01   3.147640e-01
  2.117040e-01   6.325383e+01   3.202038e-01
  2.120030e-01   6.250289e+01   3.242106e-01
  2.123020e-01   6.296173e+01   3.277479e-01
  2.126010e-01   6.293370e+01   3.250359e-01
  2.129000e-01   6.279857e+01   3.279176e-01
  2.131990e-01   6.278197e+01   3.307431e-01
  2.134980e-01   6.273668e+01   3.326299e-01
  2.137970e-01   6.287929e+01   3.305410e-01
  2.140950e-01   6.302970e+01   3.327832e-01
  2.143940e-01   6.295306e+01   3.338288e-01
  2.146930e-01   6.252004e+01   3.329918e-01
  2.149920e-01   6.299694e+01   3.345746e-01
  2.152910e-01   6.271421e+01   3.342963e-01
  2.155900e-01   6.282720e+01   3.374833e-01
  2.158890e-01   6.233230e+01   3.361514e-01
  2.161880e-01   6.284660e+01   3.360829e-01
  2.164870e-01   6.270521e+01   3.369933e-01
  2.167860e-01   6.259769e+01   3.304102e-01
  2.170850e-01   6.197102e+01   3.261949e-01
  2.173840e-01   6.201662e+01   3.232357e-01
  2.176820e-01   6.241527e+01   3.228323e-01
  2.179810e-01   6.273277e+01   3.246613e-01
  2.182800e-01   6.232828e+01   3.193677e-01
  2.185790e-01   6.231837e+01   3.208794e-01
  2.188780e-01   6.287430e+01   3.188304e-01
  2.191770e-01   6.212370e+01   3.189818e-01
  2.194760e-01   6.255160e+01   3.209167e-01
  2.197750e-01   6.169808e+01   3.155633e-01
  2.200740e-01   6.214052e+01   3.146769e-01
  2.203730e-01   6.246903e+01   3.172571e-01
  2.206720e-01   6.222212e+01   3.156857e-01
  2.209710e-01   6.217919e+01   3.177457e-01
  2.212700e-01   6.217382e+01   3.133067e-01
  2.215680e-01   6.233645e+01   3.165143e-01
  2.218670e-01   6.208136e+01   3.116402e-01
  2.221660e-01   6.235792e+01   3.157616e-01
  2.224650e-01   6.213757e+01   3.126916e-01
  2.227640e-01   6.193496e+01   3.119209e-01
  2.230630e-01   6.215646e+01   3.133943e-01
  2.233620e-01   6.178541e+01   3.116741e-01
  2.236610e-01   6.252278e+01   3.135284e-01
  2.239600e-01   6.223173e+01   3.092053e-01
  2.242590e-01   6.241344e+01   3.127325e-01
  2.245580e-01   6.238391e+01   3.117520e-01
  2.248570e-01   6.157958e+01   3.115448e-01
  2.251550e-01   6.240287e+01   3.100096e-01
  2.254540e-01   6.189267e+01   3.089925e-01
  2.257530e-01   6.239131e+01   3.125470e-01
  2.260520e-01   6.204800e+01   3.078708e-01
  2.263510e-01   6.160754e+01   3.077762e-01
  2.266500e-01   6.168788e+01   3.078512e-01
  2.269490e-01   6.200723e+01   3.072716e-01
  2.272480e-01   6.167358e+01   3.089516e-01
  2.275470e-01   6.121168e+01   3.037024e-01
  2.278460e-01   6.195916e+01   3.090319e-01
  2.281450e-01   6.230029e+01   3.071291e-01
  2.284440e-01   6.152504e+01   3.066950e-01
  2.287420e-01   6.179974e+01   3.082559e-01
  2.290410e-01   6.215055e+01   3.030076e-01
  2.293400e-01   6.198273e+01   3.073352e-01
  2.296390e-01   6.158596e+01   3.048735e-01
  2.299380e-01   6.187332e+01   3.060749e-01
  2.302370e-01   6.175984e+01   3.051814e-01
  2.305360e-01   6.188844e+01   3.035608e-01
  2.308350e-01   6.154699e+01   3.069990e-01
  2.311340e-01   6.139685e+01   3.009288e-01
  2.314330e-01   6.144284e+01   3.031858e-01
  2.317320e-01   6.228604e+01   3.063561e-01
  2.320310e-01   6.201327e+01   3.025542e-01
  2.323290e-01   6.196003e+01   3.071547e-01
  2.326280e-01   6.144976e+01   3.004708e-01
  2.329270e-01   6.152566e+01   3.011264e-01
  2.332260e-01   6.175890e+01   3.032429e-01
  2.335250e-01   6.140808e+01   3.016658e-01
  2.338240e-01   6.172030e+01   3.036286e-01
  2.341230e-01   6.163156e+01   2.989394e-01
  2.344220e-01   6.165339e+01   3.020302e-01
  2.347210e-01   6.155621e+01   3.016736e-01
  2.350200e-01   6.151538e+01   3.007485e-01
  2.353190e-01   6.090077e+01   2.995933e-01
  2.356180e-01   6.073696e+01   2.958523e-01
  2.359170e-01   6.163589e+01   3.023438e-01
  2.362150e-01   6.094028e+01   2.986408e-01
  2.365140e-01   6.097907e+01   2.964413e-01
  2.368130e-01   6.165447e+01   3.003856e-01
  2.371120e-01   6.126037e+01   2.980378e-01
  2.374110e-01   6.156794e+01   3.013478e-01
  2.377100e-01   6.119741e+01   2.968580e-01
  2.380090e-01   6.155332e+01   2.990952e-01
  2.383080e-01   6.045798e+01   2.944968e-01
  2.386070e-01   6.105157e+01   2.975295e-01
  2.389060e-01   6.139841e+01   2.980295e-01
  2.392050e-01   6.135925e+01   2.963454e-01
  2.395040e-01   6.084756e+01   2.971463e-01
  2.398020e-01   6.101145e+01   2.955044e-01
  2.401010e-01   6.130083e+01   2.979070e-01
  2.404000e-01   6.108401e+01   2.945630e-01
  2.406990e-01   6.149700e+01   2.972431e-01
  2.409980e-01   6.088365e+01   2.947471e-01
  2.412970e-01   6.098992e+01   2.945582e-01
  2.415960e-01   6.121326e+01   2.959927e-01
  2.418950e-01   6.134134e+01   2.946278e-01
  2.421940e-01   6.104917e+01   2.951475e-01
  2.424930e-01   6.149894e+01   2.971345e-01
  2.427920e-01   6.159112e+01   2.935774e-01
  2.430910e-01   6.126291e+01   2.947718e-01
  2.433890e-01   6.090546e+01   2.929197e-01
  2.436880e-01   6.096671e+01   2.956207e-01
  2.439870e-01   6.150995e+01   2.933839e-01
  2.442860e-01   6.114568e+01   2.919721e-01
  2.445850e-01   6.051278e+01   2.921925e-01
  2.448840e-01   6.053879e+01   2.918184e-01
  2.451830e-01   6.107893e+01   2.946619e-01
  2.454820e-01   6.117236e+01   2.913895e-01
  2.457810e-01   6.083267e+01   2.917642e-01
  2.460800e-01   6.111441e+01   2.927655e-01
  2.463790e-01   6.117568e+01   2.919357e-01
  2.466780e-01   6.099672e+01   2.919406e-01
  2.469770e-01   6.082715e+01   2.906732e-01
  2.472750e-01   6.081886e+01   2.914065e-01
  2.475740e-01   6.107132e+01   2.929897e-01
  2.478730e-01   6.104049e+01   2.882220e-01
  2.481720e-01   6.137443e+01   2.919779e-01
  2.484710e-01   6.081343e+01   2.888355e-01
  2.487700e-01   6.065692e+01   2.915592e-01
  2.490690e-01   6.110479e+01   2.915510e-01
  2.493680e-01   6.037105e+01   2.868445e-01
  2.496670e-01   6.041997e+01   2.908809e-01
  2.499660e-01   6.010831e+01   2.871562e-01
  2.502650e-01   6.046529e+01   2.892745e-01
  2.505640e-01   6.057397e+01   2.866012e-01
  2.508620e-01   6.017711e+01   2.870071e-01
  2.511610e-01   6.070555e+01   2.905969e-01
  2.514600e-01   6.043624e+01   2.867919e-01
  2.517590e-01   6.030146e+01   2.862651e-01
  2.520580e-01   6.079666e+01   2.879580e-01
  2.523570e-01   6.046155e+01   2.874757e-01
  2.526560e-01   6.109783e+01   2.898269e-01
  2.529550e-01   6.071492e+01   2.856011e-01
  2.532540e-01   6.048236e+01   2.849520e-01
  2.535530e-01   6.040833e+01   2.845748e-01
  2.538520e-01   6.028375e+01   2.856056e-01
  2.541510e-01   6.119796e+01   2.862250e-01
  2.544490e-01   6.064317e+01   2.857382e-01
  2.547480e-01   6.028102e+01   2.851896e-01
  2.550470e-01   6.058485e+01   2.841823e-01
  2.553460e-01   6.029699e+01   2.839085e-01
  2.556450e-01   6.057939e+01   2.822780e-01
  2.559440e-01   6.049310e+01   2.849773e-01
  2.562430e-01   6.024989e+01   2.857307e-01
  2.565420e-01   6.063100e+01   2.840896e-01
  2.568410e-01   6.064619e+01   2.833254e-01
  2.571400e-01   6.064326e+01   2.837176e-01
  2.574390e-01   6.067712e+01   2.859203e-01
  2.577380e-01   5.987294e+01   2.830089e-01
  2.580360e-01   6.069896e+01   2.829519e-01
  2.583350e-01   6.002322e+01   2.838683e-01
  2.586340e-01   6.062888e+01   2.821963e-01
  2.589330e-01   6.013628e+01   2.838323e-01
  2.592320e-01   6.016653e+01   2.811183e-01
  2.595310e-01   6.025573e+01   2.823126e-01
  2.598300e-01   6.031582e+01   2.843568e-01
  2.601290e-01   6.064469e+01   2.807685e-01
  2.604280e-01   6.065789e+01   2.842530e-01
  2.607270e-01   5.996419e+01   2.789002e-01
  2.610260e-01   6.002725e+01   2.815792e-01
  2.613250e-01   6.066422e+01   2.836667e-01
  2.616240e-01   6.071844e+01   2.828983e-01
  2.619220e-01   6.049584e+01   2.824781e-01
  2.622210e-01   6.012814e+01   2.788016e-01
  2.625200e-01   6.029910e+01   2.809385e-01
  2.628190e-01   6.002606e+01   2.800099e-01
  2.631180e-01   5.989880e+01   2.779833e-01
  2.634170e-01   5.979245e+01   2.813241e-01
  2.637160e-01   6.021229e+01   2.787098e-01
  2.640150e-01   6.031633e+01   2.816645e-01
  2.643140e-01   5.996930e+01   2.777666e-01
  2.646130e-01   6.007296e+01   2.783872e-01
  2.649120e-01   6.007258e+01   2.813897e-01
  2.652110e-01   5.970478e+01   2.773429e-01
  2.655090e-01   5.964077e+01   2.779557e-01
  2.658080e-01   5.989648e+01   2.769367e-01
  2.661070e-01   6.046800e+01   2.794925e-01
  2.664060e-01   6.031289e+01   2.788471e-01
  2.667050e-01   6.001714e+01   2.784486e-01
  2.670040e-01   6.060190e+01   2.796101e-01
  2.673030e-01   6.027934e+01   2.780094e-01
  2.676020e-01   6.013179e+01   2.777635e-01
  2.679010e-01   5.982544e+01   2.769607e-01
  2.682000e-01   6.008852e+01   2.764422e-01
  2.684990e-01   6.014095e+01   2.775956e-01
  2.687980e-01   5.976946e+01   2.763612e-01
  2.690960e-01   5.990962e+01   2.778182e-01
  2.693950e-01   5.988310e+01   2.748580e-01
  2.696940e-01   5.992127e+01   2.753146e-01
  2.699930e-01   5.963701e+01   2.756810e-01
  2.702920e-01   5.964212e+01   2.754134e-01
  2.705910e-01   6.002281e+01   2.767586e-01
  2.708900e-01   5.974770e+01   2.739971e-01
  2.711890e-01   5.996346e+01   2.763411e-01
  2.714880e-01   5.975338e+01   2.748364e-01
  2.717870e-01   5.970089e+01   2.751778e-01
  2.720860e-01   5.998586e+01   2.748178e-01
  2.723850e-01   5.973531e+01   2.736039e-01
  2.726840e-01   5.988384e+01   2.750440e-01
  2.729820e-01   6.020859e+01   2.756040e-01
  2.732810e-01   6.004485e+01   2.743118e-01
  2.735800e-01   5.936372e+01   2.726609e-01
  2.738790e-01   5.947450e+01   2.734612e-01
  2.741780e-01   5.937973e+01   2.737004e-01
  2.744770e-01   5.967604e+01   2.718451e-01
  2.747760e-01   6.006906e+01   2.740937e-01
  2.750750e-01   6.007587e+01   2.772569e-01
  2.753740e-01   5.972610e+01   2.808720e-01
  2.756730e-01   6.019150e+01   2.834590e-01
  2.759720e-01   6.007849e+01   2.818971e-01
  2.762710e-01   5.972175e+01   2.850916e-01
  2.765690e-01   5.945235e+01   2.837312e-01
  2.768680e-01   5.936635e+01   2.862134e-01
  2.771670e-01   5.938001e+01   2.838648e-01
  2.774660e-01   5.995627e+01   2.860645e-01
  2.777650e-01   6.001004e+01   2.896772e-01
  2.780640e-01   5.953475e+01   2.871455e-01
  2.783630e-01   5.954507e+01   2.875936e-01
  2.786620e-01   5.979783e+01   2.899188e-01
  2.789610e-01   5.998034e+01   2.904694e-01
  2.792600e-01   5.964604e+01   2.925126e-01
  2.795590e-01   5.953385e+01   2.865120e-01
  2.798580e-01   5.987602e+01   2.918560e-01
  2.801560e-01   5.964603e+01   2.908559e-01
  2.804550e-01   5.944531e+01   2.912447e-01
  2.807540e-01   5.963356e+01   2.930405e-01
  2.810530e-01   6.007793e+01   2.913591e-01
  2.813520e-01   5.949514e+01   2.938255e-01
  2.816510e-01   6.010576e+01   2.943109e-01
  2.819500e-01   5.992824e+01   2.939885e-01
  2.822490e-01   5.974363e+01   2.935353e-01
  2.825480e-01   5.910399e+01   2.915136e-01
  2.828470e-01   5.939444e+01   2.956338e-01
  2.831460e-01   5.943532e+01   2.942451e-01
  2.834450e-01   5.974692e+01   2.934311e-01
  2.837430e-01   6.009070e+01   2.959774e-01
  2.840420e-01   5.966572e+01   2.965399e-01
  2.843410e-01   5.983282e+01   3.034347e-01
  2.846400e-01   5.999047e+01   3.059663e-01
  2.849390e-01   5.938946e+01   3.122907e-01
  2.852380e-01   5.900330e+01   3.141631e-01
  2.855370e-01   5.977986e+01   3.193589e-01
  2.858360e-01   5.935363e+01   3.202554e-01
  2.861350e-01   5.953956e+01   3.235894e-01
  2.864340e-01   5.853972e+01   3.256078e-01
  2.867330e-01   5.871352e+01   3.251542e-01
  2.870320e-01   5.915138e+01   3.319655e-01
  2.873310e-01   5.875696e+01   3.277911e-01
  2.876290e-01   5.928020e+01   3.344843e-01
  2.879280e-01   5.915242e+01   3.371781e-01
  2.882270e-01   5.892889e+01   3.328254e-01
  2.885260e-01   5.915013e+01   3.375162e-01
  2.888250e-01   5.915584e+01   3.366729e-01
  2.891240e-01   5.897775e+01   3.412370e-01
  2.894230e-01   5.877736e+01   3.437331e-01
  2.897220e-01   5.856568e+01   3.349893e-01
  2.900210e-01   5.925142e+01   3.458555e-01
  2.903200e-01   5.892014e+01   3.428720e-01
  2.906190e-01   5.910286e+01   3.470998e-01
  2.909180e-01   5.884849e+01   3.472930e-01
  2.912160e-01   5.921181e+01   3.446335e-01
  2.915150e-01   5.893305e+01   3.551602e-01
  2.918140e-01   5.897570e+01   3.471021e-01
  2.921130e-01   5.864539e+01   3.493645e-01
  2.924120e-01   5.962678e+01   3.548333e-01
  2.927110e-01   5.935531e+01   3.530366e-01
  2.930100e-01   5.872543e+01   3.603126e-01
  2.933090e-01   5.872972e+01   3.545470e-01
  2.936080e-01   5.976615e+01   3.552478e-01
  2.939070e-01   5.913932e+01   3.590603e-01
  2.942060e-01   5.850534e+01   3.577522e-01
  2.945050e-01   5.961164e+01   3.686903e-01
  2.948030e-01   5.919384e+01   3.577794e-01
  2.951020e-01   5.912275e+01   3.630238e-01
  2.954010e-01   5.834214e+01   3.623386e-01
  2.957000e-01   5.884835e+01   3.656588e-01
  2.959990e-01   5.917590e+01   3.662335e-01
  2.962980e-01   5.860323e+01   3.651167e-01
  2.965970e-01   5.821079e+01   3.674598e-01
  2.968960e-01   5.865582e+01   3.686349e-01
  2.971950e-01   5.853640e+01   3.666842e-01
  2.974940e-01   5.890931e+01   3.665119e-01
  2.977930e-01   5.842423e+01   3.683598e-01
  2.980920e-01   5.794758e+01   3.670805e-01
  2.983900e-01   5.942924e+01   3.747633e-01
  2.986890e-01   5.902957e+01   3.693534e-01
  2.989880e-01   5.837524e+01   3.711924e-01
  2.992870e-01   5.895635e+01   3.739738e-01
  2.995860e-01   5.819025e+01   3.736598e-01
  2.998850e-01   5.783193e+01   3.703904e-01
  3.001840e-01   5.822843e+01   3.740207e-01
  3.004830e-01   5.794810e+01   3.779715e-01
  3.007820e-01   5.804205e+01   3.768011e-01
  3.010810e-01   5.874150e+01   3.763857e-01
  3.013800e-01   5.868013e+01   3.818538e-01
  3.016790e-01   5.906668e+01   3.821025e-01
  3.019780e-01   5.855677e+01   3.824626e-01
  3.022760e-01   5.876762e+01   3.849416e-01
  3.025750e-01   5.856153e+01   3.822248e-01
  3.028740e-01   5.848178e+01   3.873900e-01
  3.031730e-01   5.832077e+01   3.850248e-01
  3.034720e-01   5.906593e+01   3.890550e-01
  3.037710e-01   5.825632e+01   3.861169e-01
  3.040700e-01   5.862452e+01   3.891903e-01
  3.043690e-01   5.783122e+01   3.911356e-01
  3.046680e-01   5.852337e+01   3.920949e-01
  3.049670e-01   5.893639e+01   3.899568e-01
  3.052660e-01   5.799399e+01   3.936254e-01
  3.055650e-01   5.860428e+01   3.942953e-01
  3.058630e-01   5.848207e+01   3.992625e-01
  3.061620e-01   5.790604e+01   3.900214e-01
  3.064610e-01   5.769149e+01   3.942788e-01
  3.067600e-01   5.912836e+01   4.052931e-01
  3.070590e-01   5.824389e+01   3.961619e-01
  3.073580e-01   5.825049e+01   4.022732e-01
  3.076570e-01   5.879397e+01   3.968943e-01
  3.079560e-01   5.808792e+01   4.008257e-01
  3.082550e-01   5.829812e+01   4.015502e-01
  3.085540e-01   5.798342e+01   4.001712e-01
  3.088530e-01   5.855084e+01   4.072320e-01
  3.091520e-01   5.848839e+01   4.010289e-01
  3.094500e-01   5.810515e+01   4.084525e-01
  3.097490e-01   5.816747e+01   4.068153e-01
  3.100480e-01   5.854075e+01   4.050705e-01
  3.103470e-01   5.812582e+01   4.148988e-01
  3.106460e-01   5.854566e+01   4.041863e-01
  3.109450e-01   5.852541e+01   4.159955e-01
  3.112440e-01   5.914395e+01   4.111484e-01
  3.115430e-01   5.773808e+01   4.115758e-01
  3.118420e-01   5.827543e+01   4.180700e-01
  3.121410e-01   5.835452e+01   4.118470e-01
  3.124400e-01   5.830200e+01   4.191678e-01
  3.127390e-01   5.839233e+01   4.135791e-01
  3.130380e-01   5.819065e+01   4.218154e-01
  3.133360e-01   5.837730e+01   4.201111e-01
  3.136350e-01   5.799762e+01   4.180721e-01
  3.139340e-01   5.893863e+01   4.276533e-01
  3.142330e-01   5.766427e+01   4.165358e-01
  3.145320e-01   5.723589e+01   4.253018e-01
  3.148310e-01   5.777493e+01   4.223680e-01
  3.151300e-01   5.799108e+01   4.231573e-01
  3.154290e-01   5.829459e+01   4.292172e-01
  3.157280e-01   5.880103e+01   4.282133e-01
  3.160270e-01   5.814950e+01   4.341813e-01
  3.163260e-01   5.815863e+01   4.258678e-01
  3.166250e-01   5.784152e+01   4.330299e-01
  3.169230e-01   5.817157e+01   4.316710e-01
  3.172220e-01   5.728221e+01   4.331737e-01
  3.175210e-01   5.897800e+01   4.391571e-01
  3.178200e-01   5.767985e+01   4.313122e-01
  3.181190e-01   5.840947e+01   4.420522e-01
  3.184180e-01   5.828130e+01   4.369350e-01
  3.187170e-01   5.828419e+01   4.447491e-01
  3.190160e-01   5.750164e+01   4.405642e-01
  3.193150e-01   5.877921e+01   4.387974e-01
  3.196140e-01   5.780295e+01   4.465446e-01
  3.199130e-01   5.825534e+01   4.418612e-01
  3.202120e-01   5.790467e+01   4.477581e-01
  3.205100e-01   5.741492e+01   4.446363e-01
  3.208090e-01   5.858963e+01   4.459129e-01
  3.211080e-01   5.820735e+01   4.514232e-01
  3.214070e-01   5.801404e+01   4.429198e-01
  3.217060e-01   5.826010e+01   4.512086e-01
  3.220050e-01   5.834455e+01   4.486317e-01
  3.223040e-01   5.825266e+01   4.462397e-01
  3.226030e-01   5.781787e+01   4.558811e-01
  3.229020e-01   5.799993e+01   4.412843e-01
  3.232010e-01   5.771544e+01   4.524649e-01
  3.235000e-01   5.779971e+01   4.477639e-01
  3.237990e-01   5.794228e+01   4.516552e-01
  3.240970e-01   5.782325e+01   4.580931e-01
  3.243960e-01   5.756775e+01   4.476897e-01
  3.246950e-01   5.710201e+01   4.569916e-01
  3.249940e-01   5.823037e+01   4.536254e-01
  3.252930e-01   5.770315e+01   4.589454e-01
  3.255920e-01   5.771354e+01   4.616788e-01
  3.258910e-01   5.795836e+01   4.581867e-01
  3.261900e-01   5.817264e+01   4.662623e-01
  3.264890e-01   5.803897e+01   4.602790e-01
  3.267880e-01   5.820772e+01   4.645630e-01
  3.270870e-01   5.734598e+01   4.690260e-01
  3.273860e-01   5.737087e+01   4.634980e-01
  3.276850e-01   5.752244e+01   4.697470e-01
  3.279830e-01   5.836706e+01   4.661169e-01
  3.282820e-01   5.792433e+01   4.738038e-01
  3.285810e-01   5.720931e+01   4.689445e-01
  3.288800e-01   5.817882e+01   4.763158e-01
  3.291790e-01   5.832418e+01   4.730094e-01
  3.294780e-01   5.766922e+01   4.776994e-01
  3.297770e-01   5.808947e+01   4.819749e-01
  3.300760e-01   5.815836e+01   4.772212e-01
  3.303750e-01   5.744359e+01   4.818523e-01
  3.306740e-01   5.831469e+01   4.788587e-01
  3.309730e-01   5.750063e+01   4.841740e-01
  3.312720e-01   5.807479e+01   4.903140e-01
  3.315700e-01   5.827766e+01   4.822433e-01
  3.318690e-01   5.714913e+01   4.901759e-01
  3.321680e-01   5.825285e+01   4.836802e-01
  3.324670e-01   5.797130e+01   4.947949e-01
  3.327660e-01   5.819729e+01   4.930026e-01
  3.330650e-01   5.805873e+01   4.929623e-01
  3.333640e-01   5.879548e+01   5.039818e-01
  3.336630e-01   5.759807e+01   4.872277e-01
  3.339620e-01   5.682926e+01   4.983489e-01
  3.342610e-01   5.734346e+01   4.937718e-01
  3.345600e-01   5.751707e+01   4.996198e-01
  3.348590e-01   5.742291e+01   5.080679e-01
  3.351570e-01   5.808111e+01   4.952633e-01
  3.354560e-01   5.828450e+01   5.155700e-01
  3.357550e-01   5.779145e+01   4.968195e-01
  3.360540e-01   5.774193e+01   5.113110e-01
  3.363530e-01   5.827342e+01   5.199462e-01
  3.366520e-01   5.749352e+01   5.012530e-01
  3.369510e-01   5.825146e+01   5.263710e-01
  3.372500e-01   5.756915e+01   4.998460e-01
  3.375490e-01   5.754181e+01   5.205326e-01
  3.378480e-01   5.755486e+01   5.180080e-01
  3.381470e-01   5.767959e+01   5.172902e-01
  3.384460e-01   5.780232e+01   5.317756e-01
  3.387450e-01   5.888056e+01   5.150910e-01
  3.390430e-01   5.796815e+01   5.297928e-01
  3.393420e-01   5.760340e+01   5.254288e-01
  3.396410e-01   5.804825e+01   5.281262e-01
  3.399400e-01   5.796688e+01   5.432194e-01
  3.402390e-01   5.783542e+01   5.167173e-01
  3.405380e-01   5.697423e+01   5.356605e-01
  3.408370e-01   5.778765e+01   5.317081e-01
  3.411360e-01   5.820104e+01   5.371057e-01
  3.414350e-01   5.708111e+01   5.390530e-01
  3.417340e-01   5.771212e+01   5.341425e-01
  3.420330e-01   5.693084e+01   5.465284e-01
  3.423320e-01   5.706101e+01   5.318193e-01
  3.426300e-01   5.719126e+01   5.470156e-01
  3.429290e-01   5.690022e+01   5.433627e-01
  3.432280e-01   5.730868e+01   5.430700e-01
  3.435270e-01   5.672066e+01   5.589124e-01
  3.438260e-01   5.689679e+01   5.374562e-01
  3.441250e-01   5.707746e+01   5.574173e-01
  3.444240e-01   5.621487e+01   5.453644e-01
  3.447230e-01   5.724314e+01   5.550266e-01
  3.450220e-01   5.711129e+01   5.658189e-01
  3.453210e-01   5.698204e+01   5.490731e-01
  3.456200e-01   5.711659e+01   5.709661e-01
  3.459190e-01   5.752384e+01   5.595927e-01
  3.462170e-01   5.638143e+01   5.647186e-01
  3.465160e-01   5.812999e+01   5.725495e-01
  3.468150e-01   5.755165e+01   5.688433e-01
  3.471140e-01   5.766086e+01   5.844040e-01
  3.474130e-01   5.761020e+01   5.682850e-01
  3.477120e-01   5.702117e+01   5.811532e-01
  3.480110e-01   5.780985e+01   5.788225e-01
  3.483100e-01   5.696655e+01   5.763613e-01
  3.486090e-01   5.700283e+01   5.913780e-01
  3.489080e-01   5.633093e+01   5.731369e-01
  3.492070e-01   5.781695e+01   5.965585e-01
  3.495060e-01   5.740617e+01   5.831119e-01
  3.498040e-01   5.771009e+01   5.969832e-01
  3.501030e-01   5.703871e+01   5.944758e-01
  3.504020e-01   5.650587e+01   5.907218e-01
  3.507010e-01   5.725022e+01   6.087349e-01
  3.510000e-01   5.705270e+01   5.887669e-01
  3.512990e-01   5.680361e+01   6.063559e-01
  3.515980e-01   5.708542e+01   5.996711e-01
  3.518970e-01   5.611731e+01   6.079272e-01
  3.521960e-01   5.763057e+01   6.248707e-01
  3.524950e-01   5.735346e+01   6.000747e-01
  3.527940e-01   5.722503e+01   6.260555e-01
  3.530930e-01   5.727876e+01   6.099356e-01
  3.533920e-01   5.690851e+01   6.231896e-01
  3.536900e-01   5.788758e+01   6.308173e-01
  3.539890e-01   5.748503e+01   6.252067e-01
  3.542880e-01   5.912426e+01   6.494819e-01
  3.545870e-01   5.775716e+01   6.167456e-01
  3.548860e-01   5.776861e+01   6.383759e-01
  3.551850e-01   5.613868e+01   6.178419e-01
  3.554840e-01   5.729596e+01   6.357590e-01
  3.557830e-01   5.708159e+01   6.369586e-01
  3.560820e-01   5.785219e+01   6.194224e-01
  3.563810e-01   5.705110e+01   6.355904e-01
  3.566800e-01   5.657338e+01   6.180023e-01
  3.569790e-01   5.684375e+01   6.392590e-01
  3.572770e-01   5.673504e+01   6.374322e-01
  3.575760e-01   5.790205e+01   6.175187e-01
  3.578750e-01   5.776903e+01   6.571029e-01
  3.581740e-01   5.721560e+01   6.248688e-01
  3.584730e-01   5.743268e+01   6.551872e-01
  3.587720e-01   5.849043e+01   6.496932e-01
  3.590710e-01   5.724634e+01   6.415188e-01
  3.593700e-01   5.735074e+01   6.667339e-01
  3.596690e-01   5.769285e+01   6.403600e-01
  3.599680e-01   5.631129e+01   6.620278e-01
  3.602670e-01   5.676439e+01   6.475213e-01
  3.605660e-01   5.718022e+01   6.657419e-01
  3.608640e-01   5.776971e+01   6.863257e-01
  3.611630e-01   5.783973e+01   6.510775e-01
  3.614620e-01   5.659674e+01   6.837769e-01
  3.617610e-01   5.785343e+01   6.655538e-01
  3.620600e-01   5.652225e+01   6.803493e-01
  3.623590e-01   5.726902e+01   6.818707e-01
  3.626580e-01   5.730962e+01   6.821123e-01
  3.629570e-01   5.783290e+01   7.036591e-01
  3.632560e-01   5.638030e+01   6.651877e-01
  3.635550e-01   5.699223e+01   7.099114e-01
  3.638540e-01   5.564819e+01   6.840497e-01
  3.641530e-01   5.809110e+01   7.036308e-01
  3.644510e-01   5.656154e+01   7.244339e-01
  3.647500e-01   5.761142e+01   6.868731e-01
  3.650490e-01   5.869409e+01   7.361533e-01
  3.653480e-01   5.712198e+01   7.090565e-01
  3.656470e-01   5.794780e+01   7.226558e-01
  3.659460e-01   5.736636e+01   7.405966e-01
  3.662450e-01   5.800393e+01   7.128459e-01
  3.665440e-01   5.738752e+01   7.582562e-01
  3.668430e-01   5.656865e+01   7.123024e-01
  3.671420e-01   5.701335e+01   7.459260e-01
  3.674410e-01   5.792327e+01   7.423011e-01
  3.677400e-01   5.708769e+01   7.503099e-01
  3.680390e-01   5.778284e+01   7.841496e-01
  3.683370e-01   5.647789e+01   7.256876e-01
  3.686360e-01   5.752568e+01   7.737092e-01
  3.689350e-01   5.750244e+01   7.570044e-01
  3.692340e-01   5.655848e+01   7.714513e-01
  3.695330e-01   5.594194e+01   7.943221e-01
  3.698320e-01   5.577992e+01   7.397322e-01
  3.701310e-01   5.711858e+01   8.050462e-01
  3.704300e-01   5.657792e+01   7.631046e-01
  3.707290e-01   5.626615e+01   8.014340e-01
  3.710280e-01   5.774652e+01   8.070321e-01
  3.713270e-01   5.888218e+01   8.029969e-01
  3.716260e-01   5.719526e+01   8.391130e-01
  3.719240e-01   5.745301e+01   7.863638e-01
  3.722230e-01   5.788134e+01   8.469029e-01
  3.725220e-01   5.604365e+01   8.047400e-01
  3.728210e-01   5.723030e+01   8.312600e-01
  3.731200e-01   5.819969e+01   8.880534e-01
  3.734190e-01   5.630285e+01   7.968803e-01
  3.737180e-01   5.528157e+01   8.624071e-01
  3.740170e-01   5.675621e+01   8.225538e-01
  3.743160e-01   5.545491e+01   8.699947e-01
  3.746150e-01   5.778398e+01   8.817102e-01
  3.749140e-01   5.685182e+01   8.534924e-01
  3.752130e-01   5.685903e+01   9.147046e-01
  3.755110e-01   5.813487e+01   8.601489e-01
  3.758100e-01   5.687374e+01   9.148230e-01
  3.761090e-01   5.609038e+01   8.813754e-01
  3.764080e-01   5.922165e+01   9.298900e-01
  3.767070e-01   5.631432e+01   9.481009e-01
  3.770060e-01   5.751490e+01   8.796549e-01
  3.773050e-01   5.699299e+01   9.619840e-01
  3.776040e-01   5.536389e+01   9.061447e-01
  3.779030e-01   5.634759e+01   9.443877e-01
  3.782020e-01   5.574876e+01   1.014621e+00
  3.785010e-01   5.801840e+01   9.098757e-01
  3.788000e-01   5.624985e+01   1.014211e+00
  3.790990e-01   5.600774e+01   9.337218e-01
  3.793970e-01   5.652381e+01   1.006948e+00
  3.796960e-01   5.613272e+01   9.987142e-01
  3.799950e-01   5.624902e+01   9.814028e-01
  3.802940e-01   5.686564e+01   1.097024e+00
  3.805930e-01   5.562045e+01   9.462600e-01
  3.808920e-01   5.712658e+01   1.105768e+00
  3.811910e-01   5.557325e+01   1.008093e+00
  3.814900e-01   5.816661e+01   1.085379e+00
  3.817890e-01   5.703712e+01   1.173593e+00
  3.820880e-01   5.708139e+01   9.977496e-01
  3.823870e-01   5.682387e+01   1.178979e+00
  3.826860e-01   5.863426e+01   1.050901e+00
  3.829840e-01   5.790579e+01   1.214035e+00
  3.832830e-01   5.592453e+01   1.140367e+00
  3.835820e-01   5.623996e+01   1.116347e+00
  3.838810e-01   5.753073e+01   1.262355e+00
  3.841800e-01   5.741516e+01   1.114910e+00
  3.844790e-01   5.734924e+01   1.269734e+00
  3.847780e-01   5.674735e+01   1.170608e+00
  3.850770e-01   5.593510e+01   1.263445e+00
  3.853760e-01   5.829197e+01   1.375867e+00
  3.856750e-01   5.619195e+01   1.164866e+00
  3.859740e-01   5.526139e+01   1.363336e+00
  3.862730e-01   5.451154e+01   1.228785e+00
  3.865710e-01   5.721219e+01   1.387192e+00
  3.868700e-01   5.615707e+01   1.399560e+00
  3.871690e-01   5.780272e+01   1.335966e+00
  3.874680e-01   5.540032e+01   1.506133e+00
  3.877670e-01   5.762322e+01   1.356310e+00
  3.880660e-01   5.642025e+01   1.554094e+00
  3.883650e-01   5.754373e+01   1.487261e+00
  3.886640e-01   5.587803e+01   1.529327e+00
  3.889630e-01   5.893463e+01   1.709148e+00
  3.892620e-01   5.686654e+01   1.509613e+00
  3.895610e-01   5.786619e+01   1.739992e+00
  3.898600e-01   5.576237e+01   1.662513e+00
  3.901580e-01   5.919662e+01   1.784845e+00
  3.904570e-01   5.448780e+01   1.914506e+00
  3.907560e-01   5.551178e+01   1.704227e+00
  3.910550e-01   5.915676e+01   2.031452e+00
  3.913540e-01   5.992412e+01   2.044585e+00
  3.916530e-01   5.650587e+01   1.985414e+00
  3.919520e-01   5.144388e+01   2.460895e+00
  3.922510e-01   5.887772e+01   2.026655e+00
  3.925500e-01   5.424563e+01   2.609894e+00
  3.928490e-01   5.441306e+01   2.386170e+00
  3.931480e-01   5.776155e+01   2.693146e+00
  3.934470e-01   0.000000e+00   0.000000e+00
  3.937460e-01   5.813826e+01   2.701914e+00
creator: radaver
creator-version: 3725
header-file: /nas_data/SAXS_data/20151104Workshop/header/JH1_0018.txt
image-file: /nas_data/Pilatus1M/20151104_Workshop/JH1_0018.tif
angular-axis-file: /nas_data/SAXS_data/20151104Workshop/q20151029.dat
beamstop-mask-file: /nas_data/SAXS_data/20151104Workshop/fit2d20151031.msk
detector-response-file: none
beam-center-x: 949.7700
beam-center-y: 918.8000
unit-time: 1.0000
channel-first: 10
channel-last: 1315
Exposure time [s]: 1.093874
Transmitted Beam: 0.485356
Incident Beam: 0.485356
Code: JH1
Concentration [mg/ml]: 1
Run Number: 0018
