# Supplementary material for: SAXS analysis of a soluble cytosolic NgBR construct including extracellular and transmembrane domains
Source: PLoS One. 2018 Jan 18;13(1):e0191371. doi: 10.1371/journal.pone.0191371 (PMC5773207; doi:10.1371/journal.pone.0191371)
Supplement: S1 File — (ZIP) [file pone.0191371.s001.zip › JH1_0019.dat]

Sample:   c= 1.0000 mg/ml  Code: JH1
  3.656810e-03   2.265002e+04   4.131860e+01
  3.955720e-03   2.200347e+04   2.796977e+01
  4.254640e-03   1.906310e+04   2.332954e+01
  4.553560e-03   1.536808e+04   2.019584e+01
  4.852480e-03   1.242427e+04   1.700099e+01
  5.151400e-03   1.052346e+04   1.545687e+01
  5.450320e-03   8.696460e+03   1.334623e+01
  5.749240e-03   7.420396e+03   1.194488e+01
  6.048150e-03   6.319442e+03   1.080490e+01
  6.347070e-03   5.485690e+03   9.564399e+00
  6.645990e-03   4.805435e+03   8.912411e+00
  6.944910e-03   4.213233e+03   8.034086e+00
  7.243830e-03   3.753404e+03   7.347817e+00
  7.542750e-03   3.329041e+03   6.893724e+00
  7.841670e-03   3.004629e+03   6.185088e+00
  8.140580e-03   2.700293e+03   5.944366e+00
  8.439500e-03   2.474437e+03   5.484710e+00
  8.738420e-03   2.255942e+03   5.187006e+00
  9.037340e-03   2.076481e+03   4.811737e+00
  9.336260e-03   1.920857e+03   4.547889e+00
  9.635180e-03   1.767171e+03   4.349750e+00
  9.934100e-03   1.621186e+03   4.031056e+00
  1.023300e-02   1.489409e+03   3.959695e+00
  1.053190e-02   1.386473e+03   3.874917e+00
  1.083090e-02   1.279217e+03   3.722021e+00
  1.112980e-02   1.174964e+03   3.536772e+00
  1.142870e-02   1.095010e+03   3.395188e+00
  1.172760e-02   1.013971e+03   3.258051e+00
  1.202650e-02   9.358892e+02   3.121435e+00
  1.232540e-02   8.737639e+02   2.999527e+00
  1.262440e-02   8.044508e+02   2.824582e+00
  1.292330e-02   7.542898e+02   2.692913e+00
  1.322220e-02   6.997685e+02   2.593764e+00
  1.352110e-02   6.509503e+02   2.476511e+00
  1.382000e-02   6.046561e+02   2.363309e+00
  1.411900e-02   5.647118e+02   2.272800e+00
  1.441790e-02   5.287823e+02   2.183467e+00
  1.471680e-02   4.953173e+02   2.103206e+00
  1.501570e-02   4.594827e+02   1.983831e+00
  1.531460e-02   4.355745e+02   1.922809e+00
  1.561350e-02   4.071517e+02   1.826398e+00
  1.591250e-02   3.855423e+02   1.792929e+00
  1.621140e-02   3.640267e+02   1.712143e+00
  1.651030e-02   3.454440e+02   1.650331e+00
  1.680920e-02   3.231234e+02   1.596124e+00
  1.710810e-02   3.056455e+02   1.555614e+00
  1.740710e-02   2.908367e+02   1.495625e+00
  1.770600e-02   2.771810e+02   1.445417e+00
  1.800490e-02   2.637354e+02   1.398778e+00
  1.830380e-02   2.520814e+02   1.378420e+00
  1.860270e-02   2.388492e+02   1.315699e+00
  1.890170e-02   2.290360e+02   1.288388e+00
  1.920060e-02   2.206473e+02   1.252586e+00
  1.949950e-02   2.106403e+02   1.237947e+00
  1.979840e-02   2.031110e+02   1.192812e+00
  2.009730e-02   1.919917e+02   1.146981e+00
  2.039620e-02   1.863941e+02   1.128088e+00
  2.069520e-02   1.807832e+02   1.104990e+00
  2.099410e-02   1.716133e+02   1.084402e+00
  2.129300e-02   1.663885e+02   1.039786e+00
  2.159190e-02   1.602049e+02   1.055442e+00
  2.189080e-02   1.555014e+02   1.045637e+00
  2.218980e-02   1.494606e+02   1.042785e+00
  2.248870e-02   1.477259e+02   1.055212e+00
  2.278760e-02   1.393388e+02   1.014722e+00
  2.308650e-02   1.371732e+02   1.037792e+00
  2.338540e-02   1.339065e+02   1.023231e+00
  2.368430e-02   1.296361e+02   9.884944e-01
  2.398330e-02   1.265987e+02   9.990723e-01
  2.428220e-02   1.257166e+02   9.734365e-01
  2.458110e-02   1.207356e+02   9.860321e-01
  2.488000e-02   1.174098e+02   9.464223e-01
  2.517890e-02   1.158096e+02   9.287382e-01
  2.547790e-02   1.130153e+02   9.304272e-01
  2.577680e-02   1.114106e+02   9.163777e-01
  2.607570e-02   1.102577e+02   9.190058e-01
  2.637460e-02   1.073027e+02   8.993249e-01
  2.667350e-02   1.046712e+02   8.659985e-01
  2.697250e-02   1.031886e+02   8.333322e-01
  2.727140e-02   1.024103e+02   7.993733e-01
  2.757030e-02   9.987079e+01   7.907101e-01
  2.786920e-02   9.897756e+01   7.781697e-01
  2.816810e-02   9.780274e+01   7.612780e-01
  2.846700e-02   9.553562e+01   7.431135e-01
  2.876600e-02   9.457880e+01   7.304744e-01
  2.906490e-02   9.439368e+01   7.319539e-01
  2.936380e-02   9.231101e+01   7.184443e-01
  2.966270e-02   9.140222e+01   7.096539e-01
  2.996160e-02   9.013956e+01   7.057678e-01
  3.026060e-02   8.927130e+01   6.912990e-01
  3.055950e-02   8.870879e+01   6.881408e-01
  3.085840e-02   8.679676e+01   6.778101e-01
  3.115730e-02   8.617641e+01   6.725558e-01
  3.145620e-02   8.648467e+01   6.672834e-01
  3.175510e-02   8.443358e+01   6.611321e-01
  3.205410e-02   8.386914e+01   6.553277e-01
  3.235300e-02   8.387663e+01   6.527019e-01
  3.265190e-02   8.370450e+01   6.400669e-01
  3.295080e-02   8.304053e+01   6.417037e-01
  3.324970e-02   8.177406e+01   6.359553e-01
  3.354870e-02   8.125356e+01   6.322708e-01
  3.384760e-02   8.070037e+01   6.228393e-01
  3.414650e-02   8.084458e+01   6.233956e-01
  3.444540e-02   8.024638e+01   6.125500e-01
  3.474430e-02   7.934751e+01   6.144695e-01
  3.504330e-02   7.984836e+01   6.087673e-01
  3.534220e-02   7.849616e+01   6.043354e-01
  3.564110e-02   7.724925e+01   5.987775e-01
  3.594000e-02   7.715137e+01   5.869443e-01
  3.623890e-02   7.683363e+01   5.956991e-01
  3.653780e-02   7.724105e+01   5.811212e-01
  3.683680e-02   7.694896e+01   5.875679e-01
  3.713570e-02   7.691225e+01   5.881283e-01
  3.743460e-02   7.562659e+01   5.736865e-01
  3.773350e-02   7.500513e+01   5.706659e-01
  3.803240e-02   7.462317e+01   5.827979e-01
  3.833140e-02   7.527400e+01   5.992462e-01
  3.863030e-02   7.439510e+01   6.049982e-01
  3.892920e-02   7.457639e+01   6.041595e-01
  3.922810e-02   7.397325e+01   6.040696e-01
  3.952700e-02   7.297370e+01   5.960861e-01
  3.982600e-02   7.329939e+01   6.060906e-01
  4.012490e-02   7.279048e+01   5.945697e-01
  4.042380e-02   7.221864e+01   6.000122e-01
  4.072270e-02   7.314362e+01   6.014604e-01
  4.102160e-02   7.342077e+01   6.018096e-01
  4.132050e-02   7.150656e+01   5.946915e-01
  4.161950e-02   7.271962e+01   5.935158e-01
  4.191840e-02   7.113811e+01   5.947205e-01
  4.221730e-02   7.073838e+01   5.853749e-01
  4.251620e-02   7.087957e+01   5.936388e-01
  4.281510e-02   7.023679e+01   5.818020e-01
  4.311410e-02   7.107399e+01   5.860091e-01
  4.341300e-02   7.079998e+01   5.879011e-01
  4.371190e-02   7.149377e+01   5.892499e-01
  4.401080e-02   7.065844e+01   5.857974e-01
  4.430970e-02   7.144765e+01   5.845574e-01
  4.460860e-02   7.030129e+01   5.805862e-01
  4.490760e-02   7.020787e+01   5.816823e-01
  4.520650e-02   6.927970e+01   5.734414e-01
  4.550540e-02   6.939507e+01   5.768320e-01
  4.580430e-02   6.945940e+01   5.749092e-01
  4.610320e-02   6.973525e+01   5.731621e-01
  4.640220e-02   6.974503e+01   5.775503e-01
  4.670110e-02   7.000424e+01   5.700073e-01
  4.700000e-02   6.938914e+01   5.696060e-01
  4.729890e-02   6.938193e+01   5.717083e-01
  4.759780e-02   6.887527e+01   5.689064e-01
  4.789680e-02   6.923843e+01   5.668810e-01
  4.819570e-02   6.904979e+01   5.654123e-01
  4.849460e-02   6.858771e+01   5.656057e-01
  4.879350e-02   6.832040e+01   5.583178e-01
  4.909240e-02   6.784614e+01   5.639373e-01
  4.939130e-02   6.859322e+01   5.574106e-01
  4.969030e-02   6.799189e+01   5.569739e-01
  4.998920e-02   6.764560e+01   5.548823e-01
  5.028810e-02   6.757919e+01   5.526113e-01
  5.058700e-02   6.831358e+01   5.596467e-01
  5.088590e-02   6.660861e+01   5.434405e-01
  5.118490e-02   6.760008e+01   5.546956e-01
  5.148380e-02   6.837322e+01   5.551830e-01
  5.178270e-02   6.774013e+01   5.454760e-01
  5.208160e-02   6.755860e+01   5.505503e-01
  5.238050e-02   6.693192e+01   5.422122e-01
  5.267940e-02   6.654438e+01   5.483640e-01
  5.297840e-02   6.847956e+01   5.490854e-01
  5.327730e-02   6.795017e+01   5.444208e-01
  5.357620e-02   6.703295e+01   5.426213e-01
  5.387510e-02   6.643435e+01   5.370724e-01
  5.417400e-02   6.653629e+01   5.425076e-01
  5.447300e-02   6.614127e+01   5.328259e-01
  5.477190e-02   6.732794e+01   5.388133e-01
  5.507080e-02   6.658628e+01   5.358373e-01
  5.536970e-02   6.652200e+01   5.337497e-01
  5.566860e-02   6.723759e+01   5.403094e-01
  5.596760e-02   6.667814e+01   5.319632e-01
  5.626650e-02   6.703163e+01   5.357903e-01
  5.656540e-02   6.668829e+01   5.326038e-01
  5.686430e-02   6.649500e+01   5.288552e-01
  5.716320e-02   6.633011e+01   5.246972e-01
  5.746210e-02   6.635045e+01   5.300578e-01
  5.776110e-02   6.521487e+01   5.272827e-01
  5.806000e-02   6.697723e+01   5.260930e-01
  5.835890e-02   6.589443e+01   5.223961e-01
  5.865780e-02   6.708712e+01   5.242301e-01
  5.895670e-02   6.611405e+01   5.303057e-01
  5.925570e-02   6.600926e+01   5.177556e-01
  5.955460e-02   6.633595e+01   5.258799e-01
  5.985350e-02   6.546207e+01   5.150504e-01
  6.015240e-02   6.533653e+01   5.162242e-01
  6.045130e-02   6.603416e+01   5.195354e-01
  6.075020e-02   6.501424e+01   5.105481e-01
  6.104920e-02   6.516285e+01   5.149806e-01
  6.134810e-02   6.596057e+01   5.186836e-01
  6.164700e-02   6.435644e+01   5.042177e-01
  6.194590e-02   6.568322e+01   5.175920e-01
  6.224480e-02   6.549985e+01   5.055078e-01
  6.254380e-02   6.584346e+01   5.154413e-01
  6.284270e-02   6.539198e+01   5.153290e-01
  6.314160e-02   6.539136e+01   5.030105e-01
  6.344050e-02   6.437083e+01   5.064018e-01
  6.373940e-02   6.463452e+01   4.990673e-01
  6.403840e-02   6.563040e+01   5.107927e-01
  6.433730e-02   6.615097e+01   5.074891e-01
  6.463620e-02   6.632009e+01   5.039893e-01
  6.493510e-02   6.528428e+01   5.110639e-01
  6.523400e-02   6.487399e+01   4.989716e-01
  6.553290e-02   6.486290e+01   5.014889e-01
  6.583190e-02   6.517944e+01   5.006550e-01
  6.613080e-02   6.605814e+01   4.994525e-01
  6.642970e-02   6.555673e+01   5.067776e-01
  6.672860e-02   6.597493e+01   4.976442e-01
  6.702750e-02   6.493363e+01   4.986934e-01
  6.732650e-02   6.467981e+01   4.942144e-01
  6.762540e-02   6.444568e+01   4.933191e-01
  6.792430e-02   6.490555e+01   4.970724e-01
  6.822320e-02   6.457325e+01   4.879746e-01
  6.852210e-02   6.491146e+01   4.965936e-01
  6.882110e-02   6.553740e+01   4.950062e-01
  6.912000e-02   6.441134e+01   4.902491e-01
  6.941890e-02   6.527154e+01   4.901266e-01
  6.971780e-02   6.560713e+01   4.909058e-01
  7.001670e-02   6.494240e+01   4.947211e-01
  7.031560e-02   6.459597e+01   4.866340e-01
  7.061460e-02   6.483943e+01   4.880252e-01
  7.091350e-02   6.464870e+01   4.858882e-01
  7.121240e-02   6.478368e+01   4.826680e-01
  7.151130e-02   6.547671e+01   4.913764e-01
  7.181020e-02   6.448082e+01   4.810796e-01
  7.210920e-02   6.428996e+01   4.836019e-01
  7.240810e-02   6.459268e+01   4.801268e-01
  7.270700e-02   6.474862e+01   4.867354e-01
  7.300590e-02   6.548222e+01   4.848008e-01
  7.330480e-02   6.457687e+01   4.760282e-01
  7.360370e-02   6.581216e+01   4.864842e-01
  7.390270e-02   6.405399e+01   4.745391e-01
  7.420160e-02   6.479281e+01   4.845549e-01
  7.450050e-02   6.454961e+01   4.746038e-01
  7.479940e-02   6.534885e+01   4.788651e-01
  7.509830e-02   6.434286e+01   4.791975e-01
  7.539730e-02   6.471580e+01   4.734641e-01
  7.569620e-02   6.444701e+01   4.733507e-01
  7.599510e-02   6.483236e+01   4.778596e-01
  7.629400e-02   6.469961e+01   4.712441e-01
  7.659290e-02   6.399813e+01   4.730103e-01
  7.689190e-02   6.481630e+01   4.716689e-01
  7.719080e-02   6.430056e+01   4.723770e-01
  7.748970e-02   6.422879e+01   4.686735e-01
  7.778860e-02   6.392950e+01   4.705790e-01
  7.808750e-02   6.450159e+01   4.692421e-01
  7.838640e-02   6.420313e+01   4.656315e-01
  7.868540e-02   6.411559e+01   4.665698e-01
  7.898430e-02   6.435692e+01   4.649406e-01
  7.928320e-02   6.432595e+01   4.703099e-01
  7.958210e-02   6.518410e+01   4.646180e-01
  7.988100e-02   6.392910e+01   4.654716e-01
  8.018000e-02   6.441341e+01   4.647306e-01
  8.047890e-02   6.451320e+01   4.646773e-01
  8.077780e-02   6.372454e+01   4.610101e-01
  8.107670e-02   6.425286e+01   4.604786e-01
  8.137560e-02   6.378021e+01   4.620299e-01
  8.167450e-02   6.428294e+01   4.609902e-01
  8.197350e-02   6.396682e+01   4.570574e-01
  8.227240e-02   6.375843e+01   4.607251e-01
  8.257130e-02   6.452796e+01   4.539722e-01
  8.287020e-02   6.423755e+01   4.620450e-01
  8.316910e-02   6.348145e+01   4.561113e-01
  8.346810e-02   6.372720e+01   4.526838e-01
  8.376700e-02   6.443831e+01   4.615470e-01
  8.406590e-02   6.358586e+01   4.491262e-01
  8.436480e-02   6.462420e+01   4.597986e-01
  8.466370e-02   6.391820e+01   4.514398e-01
  8.496270e-02   6.414490e+01   4.629380e-01
  8.526160e-02   6.504934e+01   4.809111e-01
  8.556050e-02   6.407162e+01   4.777342e-01
  8.585940e-02   6.422874e+01   4.843074e-01
  8.615830e-02   6.338516e+01   4.811165e-01
  8.645720e-02   6.417233e+01   4.888549e-01
  8.675620e-02   6.474131e+01   4.934614e-01
  8.705510e-02   6.382080e+01   4.889658e-01
  8.735400e-02   6.401130e+01   4.921471e-01
  8.765290e-02   6.456853e+01   4.947816e-01
  8.795180e-02   6.338984e+01   4.942387e-01
  8.825080e-02   6.391292e+01   4.917688e-01
  8.854970e-02   6.345418e+01   4.965244e-01
  8.884860e-02   6.445726e+01   4.983825e-01
  8.914750e-02   6.350709e+01   5.008795e-01
  8.944640e-02   6.485839e+01   5.025065e-01
  8.974530e-02   6.475745e+01   4.980164e-01
  9.004430e-02   6.942099e+01   5.135537e-01
  9.034320e-02   6.440038e+01   4.771577e-01
  9.064210e-02   6.334249e+01   4.723370e-01
  9.094100e-02   6.350072e+01   4.630774e-01
  9.123990e-02   6.420913e+01   4.644065e-01
  9.153890e-02   6.337203e+01   4.638565e-01
  9.183780e-02   6.398438e+01   4.627688e-01
  9.213670e-02   6.343994e+01   4.591675e-01
  9.243560e-02   6.505321e+01   4.637439e-01
  9.273450e-02   6.323309e+01   4.532518e-01
  9.303350e-02   6.293077e+01   4.581299e-01
  9.333240e-02   6.422748e+01   4.525306e-01
  9.363130e-02   6.401301e+01   4.552542e-01
  9.393020e-02   6.404562e+01   4.530409e-01
  9.422910e-02   6.383936e+01   4.534690e-01
  9.452800e-02   6.349174e+01   4.533968e-01
  9.482700e-02   6.405258e+01   4.451855e-01
  9.512590e-02   6.455600e+01   4.552297e-01
  9.542480e-02   6.377912e+01   4.475535e-01
  9.572370e-02   6.343051e+01   4.463287e-01
  9.602260e-02   6.383965e+01   4.500216e-01
  9.632160e-02   6.407725e+01   4.430938e-01
  9.662050e-02   6.391929e+01   4.450876e-01
  9.691940e-02   6.402466e+01   4.454543e-01
  9.721830e-02   6.446637e+01   4.444372e-01
  9.751720e-02   6.372460e+01   4.440442e-01
  9.781610e-02   6.286037e+01   4.367410e-01
  9.811510e-02   6.440532e+01   4.464096e-01
  9.841400e-02   6.426578e+01   4.387790e-01
  9.871290e-02   6.353922e+01   4.394469e-01
  9.901180e-02   6.375654e+01   4.412666e-01
  9.931070e-02   6.390602e+01   4.378974e-01
  9.960970e-02   6.396455e+01   4.412713e-01
  9.990860e-02   6.393262e+01   4.338629e-01
  1.002070e-01   6.415807e+01   4.387601e-01
  1.005060e-01   6.391078e+01   4.354933e-01
  1.008050e-01   6.417307e+01   4.388114e-01
  1.011040e-01   6.396596e+01   4.319560e-01
  1.014030e-01   6.419760e+01   4.347612e-01
  1.017020e-01   6.391503e+01   4.379283e-01
  1.020010e-01   6.381857e+01   4.328001e-01
  1.023000e-01   6.448389e+01   4.330314e-01
  1.025990e-01   6.425910e+01   4.312788e-01
  1.028980e-01   6.414973e+01   4.325760e-01
  1.031970e-01   6.433935e+01   4.355813e-01
  1.034960e-01   6.372131e+01   4.255660e-01
  1.037950e-01   6.439224e+01   4.317254e-01
  1.040930e-01   6.411360e+01   4.271962e-01
  1.043920e-01   6.357812e+01   4.293174e-01
  1.046910e-01   6.388309e+01   4.296853e-01
  1.049900e-01   6.429024e+01   4.252227e-01
  1.052890e-01   6.423104e+01   4.285595e-01
  1.055880e-01   6.402549e+01   4.262591e-01
  1.058870e-01   6.431110e+01   4.288265e-01
  1.061860e-01   6.351845e+01   4.220332e-01
  1.064850e-01   6.427618e+01   4.251762e-01
  1.067840e-01   6.482123e+01   4.292232e-01
  1.070830e-01   6.393386e+01   4.227823e-01
  1.073820e-01   6.378776e+01   4.207413e-01
  1.076800e-01   6.381034e+01   4.205062e-01
  1.079790e-01   6.430290e+01   4.240008e-01
  1.082780e-01   6.443477e+01   4.263372e-01
  1.085770e-01   6.358412e+01   4.146095e-01
  1.088760e-01   6.449606e+01   4.233827e-01
  1.091750e-01   6.453707e+01   4.219642e-01
  1.094740e-01   6.389070e+01   4.207709e-01
  1.097730e-01   6.364627e+01   4.175164e-01
  1.100720e-01   6.476158e+01   4.172353e-01
  1.103710e-01   6.395721e+01   4.209898e-01
  1.106700e-01   6.415150e+01   4.155619e-01
  1.109690e-01   6.458272e+01   4.227328e-01
  1.112670e-01   6.445774e+01   4.147787e-01
  1.115660e-01   6.374594e+01   4.136557e-01
  1.118650e-01   6.367149e+01   4.172960e-01
  1.121640e-01   6.453848e+01   4.141594e-01
  1.124630e-01   6.402262e+01   4.136695e-01
  1.127620e-01   6.371791e+01   4.126839e-01
  1.130610e-01   6.399609e+01   4.129984e-01
  1.133600e-01   6.451256e+01   4.194347e-01
  1.136590e-01   6.383186e+01   4.070350e-01
  1.139580e-01   6.402028e+01   4.122028e-01
  1.142570e-01   6.397264e+01   4.117595e-01
  1.145560e-01   6.396706e+01   4.123219e-01
  1.148550e-01   6.499041e+01   4.144395e-01
  1.151530e-01   6.366905e+01   4.048461e-01
  1.154520e-01   6.417626e+01   4.115470e-01
  1.157510e-01   6.412226e+01   4.068406e-01
  1.160500e-01   6.280650e+01   4.088528e-01
  1.163490e-01   6.394415e+01   4.062752e-01
  1.166480e-01   6.356818e+01   4.078824e-01
  1.169470e-01   6.442008e+01   4.083441e-01
  1.172460e-01   6.440547e+01   4.088598e-01
  1.175450e-01   6.355228e+01   4.028271e-01
  1.178440e-01   6.340674e+01   4.023656e-01
  1.181430e-01   6.414581e+01   4.077540e-01
  1.184420e-01   6.370144e+01   4.041218e-01
  1.187400e-01   6.460790e+01   4.056096e-01
  1.190390e-01   6.439522e+01   4.041231e-01
  1.193380e-01   6.392349e+01   4.026402e-01
  1.196370e-01   6.407575e+01   4.053073e-01
  1.199360e-01   6.399771e+01   4.009894e-01
  1.202350e-01   6.461628e+01   4.059103e-01
  1.205340e-01   6.487923e+01   4.042810e-01
  1.208330e-01   6.421070e+01   4.008552e-01
  1.211320e-01   6.471906e+01   4.056844e-01
  1.214310e-01   6.441983e+01   3.980858e-01
  1.217300e-01   6.440193e+01   4.036013e-01
  1.220290e-01   6.318869e+01   3.984468e-01
  1.223270e-01   6.418459e+01   3.989237e-01
  1.226260e-01   6.457253e+01   3.996021e-01
  1.229250e-01   6.459067e+01   3.980940e-01
  1.232240e-01   6.491526e+01   4.027811e-01
  1.235230e-01   6.467792e+01   4.012466e-01
  1.238220e-01   6.474349e+01   3.980467e-01
  1.241210e-01   6.465013e+01   3.993184e-01
  1.244200e-01   6.425940e+01   3.945117e-01
  1.247190e-01   6.488626e+01   4.010984e-01
  1.250180e-01   6.428092e+01   3.943244e-01
  1.253170e-01   6.491796e+01   3.970387e-01
  1.256160e-01   6.432635e+01   3.977969e-01
  1.259140e-01   6.493384e+01   3.968317e-01
  1.262130e-01   6.434452e+01   3.950268e-01
  1.265120e-01   6.486197e+01   3.938341e-01
  1.268110e-01   6.457455e+01   3.937107e-01
  1.271100e-01   6.489903e+01   3.982660e-01
  1.274090e-01   6.489967e+01   3.949522e-01
  1.277080e-01   6.422568e+01   3.916491e-01
  1.280070e-01   6.464238e+01   3.916785e-01
  1.283060e-01   6.439088e+01   3.924013e-01
  1.286050e-01   6.434937e+01   3.950417e-01
  1.289040e-01   6.470476e+01   3.891809e-01
  1.292030e-01   6.443532e+01   3.932860e-01
  1.295020e-01   6.447319e+01   3.896960e-01
  1.298000e-01   6.415317e+01   3.894585e-01
  1.300990e-01   6.449069e+01   3.880548e-01
  1.303980e-01   6.414774e+01   3.877430e-01
  1.306970e-01   6.461052e+01   3.920761e-01
  1.309960e-01   6.452915e+01   3.896216e-01
  1.312950e-01   6.458496e+01   3.895470e-01
  1.315940e-01   6.428407e+01   3.843493e-01
  1.318930e-01   6.483999e+01   3.888634e-01
  1.321920e-01   6.500674e+01   3.891224e-01
  1.324910e-01   6.446833e+01   3.884692e-01
  1.327900e-01   6.440603e+01   3.861290e-01
  1.330890e-01   6.467770e+01   3.864680e-01
  1.333870e-01   6.450166e+01   3.857054e-01
  1.336860e-01   6.441965e+01   3.847544e-01
  1.339850e-01   6.448325e+01   3.835436e-01
  1.342840e-01   6.435742e+01   3.859832e-01
  1.345830e-01   6.435760e+01   3.845690e-01
  1.348820e-01   6.315575e+01   3.809613e-01
  1.351810e-01   6.434589e+01   3.797027e-01
  1.354800e-01   6.529678e+01   3.868934e-01
  1.357790e-01   6.490605e+01   3.834089e-01
  1.360780e-01   6.473957e+01   3.845380e-01
  1.363770e-01   6.422755e+01   3.825509e-01
  1.366760e-01   6.495264e+01   3.868148e-01
  1.369740e-01   6.443110e+01   3.989025e-01
  1.372730e-01   6.465208e+01   4.016975e-01
  1.375720e-01   6.388772e+01   4.086226e-01
  1.378710e-01   6.374916e+01   4.098883e-01
  1.381700e-01   6.441091e+01   4.137499e-01
  1.384690e-01   6.405980e+01   4.197868e-01
  1.387680e-01   6.461202e+01   4.100801e-01
  1.390670e-01   6.469945e+01   3.986887e-01
  1.393660e-01   6.446695e+01   3.971957e-01
  1.396650e-01   6.407771e+01   3.931962e-01
  1.399640e-01   6.531459e+01   3.979934e-01
  1.402630e-01   6.452635e+01   3.874426e-01
  1.405620e-01   6.490079e+01   3.929558e-01
  1.408600e-01   6.527622e+01   3.928526e-01
  1.411590e-01   6.427716e+01   3.908167e-01
  1.414580e-01   6.489946e+01   3.932001e-01
  1.417570e-01   6.417809e+01   3.835648e-01
  1.420560e-01   6.409856e+01   3.878356e-01
  1.423550e-01   6.456345e+01   3.866006e-01
  1.426540e-01   6.461813e+01   3.832492e-01
  1.429530e-01   6.408389e+01   3.807442e-01
  1.432520e-01   6.409924e+01   3.778527e-01
  1.435510e-01   6.456739e+01   3.819486e-01
  1.438500e-01   6.407690e+01   3.764543e-01
  1.441490e-01   6.456336e+01   3.769966e-01
  1.444470e-01   6.516745e+01   3.812135e-01
  1.447460e-01   6.480475e+01   3.763839e-01
  1.450450e-01   6.451629e+01   3.793042e-01
  1.453440e-01   6.476820e+01   3.741140e-01
  1.456430e-01   6.493420e+01   3.782988e-01
  1.459420e-01   6.447655e+01   3.763038e-01
  1.462410e-01   6.450977e+01   3.746581e-01
  1.465400e-01   6.483494e+01   3.769091e-01
  1.468390e-01   6.395482e+01   3.696440e-01
  1.471380e-01   6.478663e+01   3.750284e-01
  1.474370e-01   6.482397e+01   3.757864e-01
  1.477360e-01   6.354823e+01   3.709996e-01
  1.480340e-01   6.496243e+01   3.714930e-01
  1.483330e-01   6.459025e+01   3.788496e-01
  1.486320e-01   6.444866e+01   3.879283e-01
  1.489310e-01   6.440488e+01   3.894895e-01
  1.492300e-01   6.536737e+01   3.918994e-01
  1.495290e-01   6.486272e+01   3.928405e-01
  1.498280e-01   6.415813e+01   3.952180e-01
  1.501270e-01   6.470844e+01   3.984567e-01
  1.504260e-01   6.472483e+01   3.931681e-01
  1.507250e-01   6.429683e+01   3.977056e-01
  1.510240e-01   6.533326e+01   3.998555e-01
  1.513230e-01   6.528912e+01   4.050150e-01
  1.516210e-01   6.470273e+01   3.989590e-01
  1.519200e-01   6.455759e+01   3.985113e-01
  1.522190e-01   6.444747e+01   4.051057e-01
  1.525180e-01   6.493068e+01   4.017646e-01
  1.528170e-01   6.510726e+01   4.077255e-01
  1.531160e-01   6.543735e+01   4.054745e-01
  1.534150e-01   6.440245e+01   3.964824e-01
  1.537140e-01   6.513405e+01   3.919331e-01
  1.540130e-01   6.498286e+01   3.850266e-01
  1.543120e-01   6.496798e+01   3.852157e-01
  1.546110e-01   6.483893e+01   3.822928e-01
  1.549100e-01   6.507680e+01   3.832227e-01
  1.552090e-01   6.501479e+01   3.851212e-01
  1.555070e-01   6.480484e+01   3.752973e-01
  1.558060e-01   6.528629e+01   3.820133e-01
  1.561050e-01   6.544845e+01   3.786882e-01
  1.564040e-01   6.517260e+01   3.794367e-01
  1.567030e-01   6.469107e+01   3.760537e-01
  1.570020e-01   6.506324e+01   3.751803e-01
  1.573010e-01   6.455733e+01   3.771994e-01
  1.576000e-01   6.525592e+01   3.733851e-01
  1.578990e-01   6.491850e+01   3.743333e-01
  1.581980e-01   6.475036e+01   3.721469e-01
  1.584970e-01   6.459149e+01   3.714793e-01
  1.587960e-01   6.498194e+01   3.760267e-01
  1.590940e-01   6.425205e+01   3.686260e-01
  1.593930e-01   6.483272e+01   3.690475e-01
  1.596920e-01   6.474406e+01   3.698272e-01
  1.599910e-01   6.493989e+01   3.720583e-01
  1.602900e-01   6.446957e+01   3.700811e-01
  1.605890e-01   6.478345e+01   3.654603e-01
  1.608880e-01   6.512513e+01   3.688522e-01
  1.611870e-01   6.439839e+01   3.657760e-01
  1.614860e-01   6.479473e+01   3.673050e-01
  1.617850e-01   6.453659e+01   3.633745e-01
  1.620840e-01   6.512378e+01   3.650239e-01
  1.623830e-01   6.507112e+01   3.664714e-01
  1.626810e-01   6.512036e+01   3.644213e-01
  1.629800e-01   6.463496e+01   3.591940e-01
  1.632790e-01   6.457832e+01   3.601830e-01
  1.635780e-01   6.482624e+01   3.620335e-01
  1.638770e-01   6.583771e+01   3.672187e-01
  1.641760e-01   6.470699e+01   3.622839e-01
  1.644750e-01   6.488602e+01   3.620062e-01
  1.647740e-01   6.467669e+01   3.610351e-01
  1.650730e-01   6.474423e+01   3.625833e-01
  1.653720e-01   6.425244e+01   3.608150e-01
  1.656710e-01   6.493714e+01   3.606061e-01
  1.659700e-01   6.462548e+01   3.612787e-01
  1.662680e-01   6.413421e+01   3.585603e-01
  1.665670e-01   6.418898e+01   3.596713e-01
  1.668660e-01   6.502506e+01   3.585711e-01
  1.671650e-01   6.466470e+01   3.604239e-01
  1.674640e-01   6.463616e+01   3.595784e-01
  1.677630e-01   6.427985e+01   3.566977e-01
  1.680620e-01   6.527083e+01   3.617237e-01
  1.683610e-01   6.464890e+01   3.543856e-01
  1.686600e-01   6.483856e+01   3.597593e-01
  1.689590e-01   6.472161e+01   3.558712e-01
  1.692580e-01   6.480108e+01   3.559048e-01
  1.695570e-01   6.504832e+01   3.611066e-01
  1.698560e-01   6.462250e+01   3.539485e-01
  1.701540e-01   6.463120e+01   3.567356e-01
  1.704530e-01   6.385115e+01   3.516489e-01
  1.707520e-01   6.493850e+01   3.548128e-01
  1.710510e-01   6.494519e+01   3.577881e-01
  1.713500e-01   6.436375e+01   3.526953e-01
  1.716490e-01   6.454896e+01   3.559511e-01
  1.719480e-01   6.507583e+01   3.517664e-01
  1.722470e-01   6.499482e+01   3.538761e-01
  1.725460e-01   6.453671e+01   3.542606e-01
  1.728450e-01   6.451132e+01   3.518386e-01
  1.731440e-01   6.385248e+01   3.505733e-01
  1.734430e-01   6.385637e+01   3.474048e-01
  1.737410e-01   6.465053e+01   3.531182e-01
  1.740400e-01   6.461166e+01   3.522916e-01
  1.743390e-01   6.469870e+01   3.500399e-01
  1.746380e-01   6.449614e+01   3.510829e-01
  1.749370e-01   6.442455e+01   3.485975e-01
  1.752360e-01   6.434708e+01   3.506770e-01
  1.755350e-01   6.489519e+01   3.512778e-01
  1.758340e-01   6.445307e+01   3.454055e-01
  1.761330e-01   6.471210e+01   3.516702e-01
  1.764320e-01   6.482440e+01   3.470816e-01
  1.767310e-01   6.477874e+01   3.513172e-01
  1.770300e-01   6.496546e+01   3.481464e-01
  1.773280e-01   6.445358e+01   3.481537e-01
  1.776270e-01   6.457416e+01   3.472683e-01
  1.779260e-01   6.422354e+01   3.447899e-01
  1.782250e-01   6.432193e+01   3.477979e-01
  1.785240e-01   6.472324e+01   3.456198e-01
  1.788230e-01   6.444455e+01   3.465763e-01
  1.791220e-01   6.396524e+01   3.457985e-01
  1.794210e-01   6.428456e+01   3.434389e-01
  1.797200e-01   6.357383e+01   3.430415e-01
  1.800190e-01   6.492989e+01   3.443212e-01
  1.803180e-01   6.435136e+01   3.463256e-01
  1.806170e-01   6.419820e+01   3.430411e-01
  1.809160e-01   6.402058e+01   3.419017e-01
  1.812140e-01   6.389558e+01   3.423982e-01
  1.815130e-01   6.493705e+01   3.446744e-01
  1.818120e-01   6.354811e+01   3.423002e-01
  1.821110e-01   6.496519e+01   3.421022e-01
  1.824100e-01   6.438790e+01   3.430474e-01
  1.827090e-01   6.440123e+01   3.424193e-01
  1.830080e-01   6.457286e+01   3.430410e-01
  1.833070e-01   6.443810e+01   3.402240e-01
  1.836060e-01   6.439701e+01   3.393078e-01
  1.839050e-01   6.375522e+01   3.415235e-01
  1.842040e-01   6.460618e+01   3.409926e-01
  1.845030e-01   6.442451e+01   3.397027e-01
  1.848010e-01   6.464549e+01   3.420779e-01
  1.851000e-01   6.364540e+01   3.347903e-01
  1.853990e-01   6.465385e+01   3.424292e-01
  1.856980e-01   6.396257e+01   3.381614e-01
  1.859970e-01   6.415145e+01   3.373823e-01
  1.862960e-01   6.411995e+01   3.387378e-01
  1.865950e-01   6.417609e+01   3.371298e-01
  1.868940e-01   6.436701e+01   3.415044e-01
  1.871930e-01   6.433030e+01   3.342522e-01
  1.874920e-01   6.403798e+01   3.366087e-01
  1.877910e-01   6.356603e+01   3.352087e-01
  1.880900e-01   6.406982e+01   3.365344e-01
  1.883880e-01   6.435562e+01   3.390380e-01
  1.886870e-01   6.362366e+01   3.310412e-01
  1.889860e-01   6.433521e+01   3.385033e-01
  1.892850e-01   6.386278e+01   3.347365e-01
  1.895840e-01   6.385888e+01   3.336408e-01
  1.898830e-01   6.384955e+01   3.340803e-01
  1.901820e-01   6.371910e+01   3.334297e-01
  1.904810e-01   6.435568e+01   3.349360e-01
  1.907800e-01   6.412531e+01   3.335655e-01
  1.910790e-01   6.352004e+01   3.313778e-01
  1.913780e-01   6.394626e+01   3.335605e-01
  1.916770e-01   6.411673e+01   3.338507e-01
  1.919750e-01   6.386897e+01   3.339762e-01
  1.922740e-01   6.401509e+01   3.307004e-01
  1.925730e-01   6.358238e+01   3.303304e-01
  1.928720e-01   6.413529e+01   3.325215e-01
  1.931710e-01   6.336553e+01   3.311265e-01
  1.934700e-01   6.385201e+01   3.308794e-01
  1.937690e-01   6.378498e+01   3.298066e-01
  1.940680e-01   6.324570e+01   3.302073e-01
  1.943670e-01   6.347855e+01   3.288647e-01
  1.946660e-01   6.346274e+01   3.294200e-01
  1.949650e-01   6.397350e+01   3.286618e-01
  1.952640e-01   6.394879e+01   3.300805e-01
  1.955630e-01   6.340733e+01   3.298754e-01
  1.958610e-01   6.366054e+01   3.274171e-01
  1.961600e-01   6.361649e+01   3.286281e-01
  1.964590e-01   6.385606e+01   3.277731e-01
  1.967580e-01   6.362468e+01   3.293919e-01
  1.970570e-01   6.407815e+01   3.283426e-01
  1.973560e-01   6.339555e+01   3.248534e-01
  1.976550e-01   6.340608e+01   3.276417e-01
  1.979540e-01   6.351727e+01   3.255969e-01
  1.982530e-01   6.327011e+01   3.267037e-01
  1.985520e-01   6.368319e+01   3.257335e-01
  1.988510e-01   6.397134e+01   3.266140e-01
  1.991500e-01   6.327544e+01   3.270103e-01
  1.994480e-01   6.346533e+01   3.241742e-01
  1.997470e-01   6.284867e+01   3.244540e-01
  2.000460e-01   6.327473e+01   3.217142e-01
  2.003450e-01   6.315242e+01   3.236586e-01
  2.006440e-01   6.353666e+01   3.273911e-01
  2.009430e-01   6.289197e+01   3.207397e-01
  2.012420e-01   6.363911e+01   3.259090e-01
  2.015410e-01   6.317736e+01   3.213271e-01
  2.018400e-01   6.321123e+01   3.221124e-01
  2.021390e-01   6.306229e+01   3.227181e-01
  2.024380e-01   6.327169e+01   3.184068e-01
  2.027370e-01   6.308951e+01   3.229293e-01
  2.030350e-01   6.279993e+01   3.191228e-01
  2.033340e-01   6.352035e+01   3.217798e-01
  2.036330e-01   6.327996e+01   3.186988e-01
  2.039320e-01   6.300488e+01   3.188210e-01
  2.042310e-01   6.342185e+01   3.229300e-01
  2.045300e-01   6.333986e+01   3.180379e-01
  2.048290e-01   6.347638e+01   3.194652e-01
  2.051280e-01   6.262472e+01   3.169095e-01
  2.054270e-01   6.336482e+01   3.182354e-01
  2.057260e-01   6.317160e+01   3.211732e-01
  2.060250e-01   6.322702e+01   3.173513e-01
  2.063240e-01   6.260299e+01   3.183482e-01
  2.066230e-01   6.311785e+01   3.182903e-01
  2.069210e-01   6.294391e+01   3.190768e-01
  2.072200e-01   6.305018e+01   3.186629e-01
  2.075190e-01   6.366517e+01   3.177782e-01
  2.078180e-01   6.245588e+01   3.171576e-01
  2.081170e-01   6.348298e+01   3.181275e-01
  2.084160e-01   6.354974e+01   3.203338e-01
  2.087150e-01   6.282024e+01   3.150002e-01
  2.090140e-01   6.321834e+01   3.174637e-01
  2.093130e-01   6.319357e+01   3.172674e-01
  2.096120e-01   6.295205e+01   3.161265e-01
  2.099110e-01   6.281916e+01   3.143395e-01
  2.102100e-01   6.266194e+01   3.155302e-01
  2.105080e-01   6.328478e+01   3.187109e-01
  2.108070e-01   6.265164e+01   3.141825e-01
  2.111060e-01   6.316664e+01   3.146828e-01
  2.114050e-01   6.287049e+01   3.143367e-01
  2.117040e-01   6.326858e+01   3.203113e-01
  2.120030e-01   6.260095e+01   3.245359e-01
  2.123020e-01   6.263260e+01   3.269618e-01
  2.126010e-01   6.278663e+01   3.247270e-01
  2.129000e-01   6.346506e+01   3.297253e-01
  2.131990e-01   6.260729e+01   3.303550e-01
  2.134980e-01   6.282240e+01   3.329300e-01
  2.137970e-01   6.257309e+01   3.298074e-01
  2.140950e-01   6.246670e+01   3.313662e-01
  2.143940e-01   6.209869e+01   3.316284e-01
  2.146930e-01   6.335477e+01   3.352808e-01
  2.149920e-01   6.289655e+01   3.343812e-01
  2.152910e-01   6.232632e+01   3.333340e-01
  2.155900e-01   6.287469e+01   3.376848e-01
  2.158890e-01   6.230521e+01   3.361520e-01
  2.161880e-01   6.265659e+01   3.356480e-01
  2.164870e-01   6.252071e+01   3.365709e-01
  2.167860e-01   6.280309e+01   3.310244e-01
  2.170850e-01   6.266123e+01   3.280783e-01
  2.173840e-01   6.267754e+01   3.250247e-01
  2.176820e-01   6.284690e+01   3.240177e-01
  2.179810e-01   6.242408e+01   3.239325e-01
  2.182800e-01   6.235069e+01   3.194952e-01
  2.185790e-01   6.245809e+01   3.213093e-01
  2.188780e-01   6.308625e+01   3.194374e-01
  2.191770e-01   6.228201e+01   3.194580e-01
  2.194760e-01   6.203546e+01   3.196600e-01
  2.197750e-01   6.288932e+01   3.186650e-01
  2.200740e-01   6.203225e+01   3.144715e-01
  2.203730e-01   6.201122e+01   3.161617e-01
  2.206720e-01   6.206833e+01   3.153644e-01
  2.209710e-01   6.277500e+01   3.193344e-01
  2.212700e-01   6.274916e+01   3.148220e-01
  2.215680e-01   6.201488e+01   3.157661e-01
  2.218670e-01   6.200528e+01   3.115175e-01
  2.221660e-01   6.237565e+01   3.158757e-01
  2.224650e-01   6.159809e+01   3.113995e-01
  2.227640e-01   6.193224e+01   3.119824e-01
  2.230630e-01   6.186753e+01   3.127336e-01
  2.233620e-01   6.207202e+01   3.124646e-01
  2.236610e-01   6.261940e+01   3.138393e-01
  2.239600e-01   6.153816e+01   3.075448e-01
  2.242590e-01   6.192503e+01   3.115747e-01
  2.245580e-01   6.234891e+01   3.117329e-01
  2.248570e-01   6.203232e+01   3.127565e-01
  2.251550e-01   6.175383e+01   3.084608e-01
  2.254540e-01   6.201085e+01   3.093551e-01
  2.257530e-01   6.180934e+01   3.111541e-01
  2.260520e-01   6.272012e+01   3.096016e-01
  2.263510e-01   6.228984e+01   3.095436e-01
  2.266500e-01   6.150127e+01   3.074526e-01
  2.269490e-01   6.190493e+01   3.070853e-01
  2.272480e-01   6.211557e+01   3.101246e-01
  2.275470e-01   6.113148e+01   3.035699e-01
  2.278460e-01   6.184291e+01   3.088095e-01
  2.281450e-01   6.170201e+01   3.057178e-01
  2.284440e-01   6.171873e+01   3.072447e-01
  2.287420e-01   6.176837e+01   3.082452e-01
  2.290410e-01   6.205512e+01   3.028412e-01
  2.293400e-01   6.197179e+01   3.073754e-01
  2.296390e-01   6.139251e+01   3.044610e-01
  2.299380e-01   6.137179e+01   3.048987e-01
  2.302370e-01   6.190157e+01   3.055983e-01
  2.305360e-01   6.141804e+01   3.024712e-01
  2.308350e-01   6.182215e+01   3.077519e-01
  2.311340e-01   6.162149e+01   3.015449e-01
  2.314330e-01   6.160148e+01   3.036435e-01
  2.317320e-01   6.196059e+01   3.056216e-01
  2.320310e-01   6.143646e+01   3.012098e-01
  2.323290e-01   6.227358e+01   3.079983e-01
  2.326280e-01   6.124299e+01   3.000306e-01
  2.329270e-01   6.148776e+01   3.010996e-01
  2.332260e-01   6.150444e+01   3.026839e-01
  2.335250e-01   6.190053e+01   3.029394e-01
  2.338240e-01   6.192667e+01   3.042024e-01
  2.341230e-01   6.128432e+01   2.981614e-01
  2.344220e-01   6.182400e+01   3.025141e-01
  2.347210e-01   6.200325e+01   3.028334e-01
  2.350200e-01   6.152322e+01   3.008336e-01
  2.353190e-01   6.144057e+01   3.009841e-01
  2.356180e-01   6.135758e+01   2.974251e-01
  2.359170e-01   6.172967e+01   3.026401e-01
  2.362150e-01   6.153801e+01   3.001676e-01
  2.365140e-01   6.132298e+01   2.973412e-01
  2.368130e-01   6.108413e+01   2.990585e-01
  2.371120e-01   6.158459e+01   2.988910e-01
  2.374110e-01   6.161707e+01   3.015341e-01
  2.377100e-01   6.111907e+01   2.967330e-01
  2.380090e-01   6.197869e+01   3.001926e-01
  2.383080e-01   6.146038e+01   2.969933e-01
  2.386070e-01   6.156719e+01   2.988487e-01
  2.389060e-01   6.119376e+01   2.975976e-01
  2.392050e-01   6.082628e+01   2.951202e-01
  2.395040e-01   6.124878e+01   2.981897e-01
  2.398020e-01   6.067593e+01   2.947553e-01
  2.401010e-01   6.108437e+01   2.974457e-01
  2.404000e-01   6.121168e+01   2.949353e-01
  2.406990e-01   6.155989e+01   2.974602e-01
  2.409980e-01   6.146993e+01   2.962277e-01
  2.412970e-01   6.129276e+01   2.953534e-01
  2.415960e-01   6.127589e+01   2.962089e-01
  2.418950e-01   6.089254e+01   2.936124e-01
  2.421940e-01   6.155558e+01   2.964340e-01
  2.424930e-01   6.099162e+01   2.959712e-01
  2.427920e-01   6.068294e+01   2.914688e-01
  2.430910e-01   6.096199e+01   2.941114e-01
  2.433890e-01   6.060659e+01   2.922641e-01
  2.436880e-01   6.137059e+01   2.966633e-01
  2.439870e-01   6.147952e+01   2.933756e-01
  2.442860e-01   6.061875e+01   2.907750e-01
  2.445850e-01   6.126764e+01   2.940737e-01
  2.448840e-01   6.083834e+01   2.926036e-01
  2.451830e-01   6.054538e+01   2.934363e-01
  2.454820e-01   6.092145e+01   2.908550e-01
  2.457810e-01   6.117432e+01   2.926465e-01
  2.460800e-01   6.099107e+01   2.925341e-01
  2.463790e-01   6.042339e+01   2.901987e-01
  2.466780e-01   6.042096e+01   2.906231e-01
  2.469770e-01   6.106087e+01   2.912950e-01
  2.472750e-01   6.097961e+01   2.918554e-01
  2.475740e-01   6.143699e+01   2.939300e-01
  2.478730e-01   6.107678e+01   2.883708e-01
  2.481720e-01   6.104280e+01   2.912519e-01
  2.484710e-01   6.052580e+01   2.882148e-01
  2.487700e-01   6.102561e+01   2.925080e-01
  2.490690e-01   6.058882e+01   2.903810e-01
  2.493680e-01   6.080793e+01   2.879436e-01
  2.496670e-01   6.108671e+01   2.925456e-01
  2.499660e-01   6.105419e+01   2.894701e-01
  2.502650e-01   6.084624e+01   2.902479e-01
  2.505640e-01   6.013248e+01   2.856175e-01
  2.508620e-01   6.037193e+01   2.875343e-01
  2.511610e-01   6.108148e+01   2.915592e-01
  2.514600e-01   6.102640e+01   2.882519e-01
  2.517590e-01   6.046793e+01   2.867228e-01
  2.520580e-01   6.107028e+01   2.886685e-01
  2.523570e-01   6.062890e+01   2.879364e-01
  2.526560e-01   6.034886e+01   2.881082e-01
  2.529550e-01   6.047138e+01   2.850902e-01
  2.532540e-01   6.041888e+01   2.848648e-01
  2.535530e-01   6.087203e+01   2.857275e-01
  2.538520e-01   6.065808e+01   2.865537e-01
  2.541510e-01   6.056050e+01   2.847928e-01
  2.544490e-01   6.066167e+01   2.858444e-01
  2.547480e-01   6.044378e+01   2.856370e-01
  2.550470e-01   6.049672e+01   2.840378e-01
  2.553460e-01   6.012816e+01   2.835729e-01
  2.556450e-01   6.013091e+01   2.812929e-01
  2.559440e-01   6.096417e+01   2.861474e-01
  2.562430e-01   5.986011e+01   2.848674e-01
  2.565420e-01   6.090394e+01   2.847907e-01
  2.568410e-01   6.050990e+01   2.830688e-01
  2.571400e-01   6.021967e+01   2.827869e-01
  2.574390e-01   6.095981e+01   2.866484e-01
  2.577380e-01   6.039437e+01   2.843009e-01
  2.580360e-01   6.029407e+01   2.820684e-01
  2.583350e-01   6.048335e+01   2.850168e-01
  2.586340e-01   6.013509e+01   2.811064e-01
  2.589330e-01   6.008223e+01   2.837669e-01
  2.592320e-01   6.071853e+01   2.824668e-01
  2.595310e-01   6.075191e+01   2.835347e-01
  2.598300e-01   6.090422e+01   2.858030e-01
  2.601290e-01   5.986109e+01   2.790098e-01
  2.604280e-01   6.062318e+01   2.842340e-01
  2.607270e-01   6.039798e+01   2.799685e-01
  2.610260e-01   5.997031e+01   2.815073e-01
  2.613250e-01   6.051167e+01   2.833718e-01
  2.616240e-01   6.019913e+01   2.817476e-01
  2.619220e-01   6.038512e+01   2.822813e-01
  2.622210e-01   5.984151e+01   2.781972e-01
  2.625200e-01   5.971139e+01   2.796272e-01
  2.628190e-01   6.035423e+01   2.808358e-01
  2.631180e-01   6.028773e+01   2.789455e-01
  2.634170e-01   6.056551e+01   2.831989e-01
  2.637160e-01   5.979212e+01   2.777966e-01
  2.640150e-01   6.059805e+01   2.823834e-01
  2.643140e-01   6.007796e+01   2.780791e-01
  2.646130e-01   6.011994e+01   2.785571e-01
  2.649120e-01   5.975606e+01   2.807089e-01
  2.652110e-01   5.978379e+01   2.775871e-01
  2.655090e-01   6.034470e+01   2.796525e-01
  2.658080e-01   5.976773e+01   2.766995e-01
  2.661070e-01   6.027996e+01   2.791188e-01
  2.664060e-01   6.015360e+01   2.785396e-01
  2.667050e-01   5.990774e+01   2.782557e-01
  2.670040e-01   5.981535e+01   2.778505e-01
  2.673030e-01   6.012361e+01   2.777109e-01
  2.676020e-01   5.983853e+01   2.771461e-01
  2.679010e-01   5.984141e+01   2.770584e-01
  2.682000e-01   6.006523e+01   2.764492e-01
  2.684990e-01   6.004297e+01   2.774302e-01
  2.687980e-01   6.057037e+01   2.782676e-01
  2.690960e-01   5.939712e+01   2.766880e-01
  2.693950e-01   5.982731e+01   2.747901e-01
  2.696940e-01   5.972354e+01   2.749202e-01
  2.699930e-01   5.986077e+01   2.762582e-01
  2.702920e-01   6.033370e+01   2.770663e-01
  2.705910e-01   5.949888e+01   2.756084e-01
  2.708900e-01   6.001022e+01   2.746585e-01
  2.711890e-01   5.991585e+01   2.762919e-01
  2.714880e-01   6.016150e+01   2.758338e-01
  2.717870e-01   6.023717e+01   2.764715e-01
  2.720860e-01   6.019984e+01   2.753678e-01
  2.723850e-01   5.944932e+01   2.730079e-01
  2.726840e-01   5.960045e+01   2.744526e-01
  2.729820e-01   5.993585e+01   2.750393e-01
  2.732810e-01   5.949696e+01   2.731173e-01
  2.735800e-01   5.971675e+01   2.735303e-01
  2.738790e-01   5.980750e+01   2.742857e-01
  2.741780e-01   5.987906e+01   2.749090e-01
  2.744770e-01   5.935159e+01   2.711645e-01
  2.747760e-01   6.004660e+01   2.741025e-01
  2.750750e-01   5.999083e+01   2.771213e-01
  2.753740e-01   5.980513e+01   2.811194e-01
  2.756730e-01   5.989870e+01   2.828307e-01
  2.759720e-01   5.966152e+01   2.809788e-01
  2.762710e-01   5.976290e+01   2.852523e-01
  2.765690e-01   5.962472e+01   2.842045e-01
  2.768680e-01   5.959254e+01   2.868210e-01
  2.771670e-01   5.948343e+01   2.841741e-01
  2.774660e-01   5.972448e+01   2.855735e-01
  2.777650e-01   5.979573e+01   2.892229e-01
  2.780640e-01   5.983657e+01   2.879355e-01
  2.783630e-01   5.954199e+01   2.876492e-01
  2.786620e-01   6.058762e+01   2.918911e-01
  2.789610e-01   5.976458e+01   2.900100e-01
  2.792600e-01   6.017018e+01   2.938594e-01
  2.795590e-01   5.945511e+01   2.863852e-01
  2.798580e-01   5.993215e+01   2.920568e-01
  2.801560e-01   5.933730e+01   2.901658e-01
  2.804550e-01   6.006237e+01   2.928165e-01
  2.807540e-01   5.969860e+01   2.932645e-01
  2.810530e-01   5.933950e+01   2.896264e-01
  2.813520e-01   5.931507e+01   2.934448e-01
  2.816510e-01   5.956838e+01   2.930565e-01
  2.819500e-01   5.988669e+01   2.939510e-01
  2.822490e-01   5.977126e+01   2.936675e-01
  2.825480e-01   5.941758e+01   2.923500e-01
  2.828470e-01   5.954560e+01   2.960746e-01
  2.831460e-01   5.970766e+01   2.949831e-01
  2.834450e-01   5.936798e+01   2.925632e-01
  2.837430e-01   5.949718e+01   2.945766e-01
  2.840420e-01   5.901952e+01   2.949944e-01
  2.843410e-01   5.955115e+01   3.027859e-01
  2.846400e-01   5.975917e+01   3.054429e-01
  2.849390e-01   5.989356e+01   3.136820e-01
  2.852380e-01   5.948435e+01   3.155103e-01
  2.855370e-01   5.936058e+01   3.183068e-01
  2.858360e-01   5.890250e+01   3.191060e-01
  2.861350e-01   5.991051e+01   3.246670e-01
  2.864340e-01   5.928107e+01   3.277349e-01
  2.867330e-01   5.925268e+01   3.267153e-01
  2.870320e-01   5.918663e+01   3.321372e-01
  2.873310e-01   5.889248e+01   3.282409e-01
  2.876290e-01   5.882094e+01   3.332591e-01
  2.879280e-01   5.879378e+01   3.362281e-01
  2.882270e-01   5.934777e+01   3.340794e-01
  2.885260e-01   5.953828e+01   3.386960e-01
  2.888250e-01   5.899391e+01   3.362855e-01
  2.891240e-01   5.906681e+01   3.415693e-01
  2.894230e-01   5.892982e+01   3.442541e-01
  2.897220e-01   5.896707e+01   3.362090e-01
  2.900210e-01   5.852405e+01   3.438014e-01
  2.903200e-01   5.889406e+01   3.428713e-01
  2.906190e-01   5.912672e+01   3.472460e-01
  2.909180e-01   5.879842e+01   3.472213e-01
  2.912160e-01   5.897087e+01   3.440070e-01
  2.915150e-01   5.925224e+01   3.561987e-01
  2.918140e-01   5.859689e+01   3.460614e-01
  2.921130e-01   5.872731e+01   3.496851e-01
  2.924120e-01   5.894734e+01   3.528832e-01
  2.927110e-01   5.880573e+01   3.514754e-01
  2.930100e-01   5.891262e+01   3.609655e-01
  2.933090e-01   5.893747e+01   3.552513e-01
  2.936080e-01   5.928957e+01   3.539061e-01
  2.939070e-01   5.861564e+01   3.575454e-01
  2.942060e-01   5.859883e+01   3.581164e-01
  2.945050e-01   5.826214e+01   3.645730e-01
  2.948030e-01   5.851018e+01   3.557853e-01
  2.951020e-01   5.880524e+01   3.621271e-01
  2.954010e-01   5.883824e+01   3.639556e-01
  2.957000e-01   5.907645e+01   3.664470e-01
  2.959990e-01   5.863041e+01   3.646215e-01
  2.962980e-01   5.899304e+01   3.664093e-01
  2.965970e-01   5.837090e+01   3.680455e-01
  2.968960e-01   5.874180e+01   3.689858e-01
  2.971950e-01   5.851840e+01   3.667082e-01
  2.974940e-01   5.782642e+01   3.632072e-01
  2.977930e-01   5.837549e+01   3.682868e-01
  2.980920e-01   5.893377e+01   3.702720e-01
  2.983900e-01   5.834406e+01   3.714073e-01
  2.986890e-01   5.886122e+01   3.689072e-01
  2.989880e-01   5.888018e+01   3.728760e-01
  2.992870e-01   5.882794e+01   3.736482e-01
  2.995860e-01   5.871985e+01   3.754386e-01
  2.998850e-01   5.917443e+01   3.747469e-01
  3.001840e-01   5.869620e+01   3.756023e-01
  3.004830e-01   5.816588e+01   3.787641e-01
  3.007820e-01   5.829752e+01   3.777122e-01
  3.010810e-01   5.830400e+01   3.750637e-01
  3.013800e-01   5.842493e+01   3.811060e-01
  3.016790e-01   5.813555e+01   3.791619e-01
  3.019780e-01   5.888483e+01   3.836166e-01
  3.022760e-01   5.845283e+01   3.839934e-01
  3.025750e-01   5.853729e+01   3.822294e-01
  3.028740e-01   5.857416e+01   3.877808e-01
  3.031730e-01   5.861589e+01   3.860823e-01
  3.034720e-01   5.821245e+01   3.863186e-01
  3.037710e-01   5.841243e+01   3.867186e-01
  3.040700e-01   5.820820e+01   3.878909e-01
  3.043690e-01   5.847851e+01   3.934046e-01
  3.046680e-01   5.856217e+01   3.923108e-01
  3.049670e-01   5.857503e+01   3.888447e-01
  3.052660e-01   5.841499e+01   3.951381e-01
  3.055650e-01   5.902011e+01   3.957784e-01
  3.058630e-01   5.827864e+01   3.986548e-01
  3.061620e-01   5.911932e+01   3.941726e-01
  3.064610e-01   5.795940e+01   3.952798e-01
  3.067600e-01   5.872627e+01   4.040012e-01
  3.070590e-01   5.829368e+01   3.964181e-01
  3.073580e-01   5.863178e+01   4.036761e-01
  3.076570e-01   5.883314e+01   3.971135e-01
  3.079560e-01   5.876087e+01   4.032291e-01
  3.082550e-01   5.843159e+01   4.020977e-01
  3.085540e-01   5.779056e+01   3.995927e-01
  3.088530e-01   5.836399e+01   4.066708e-01
  3.091520e-01   5.847826e+01   4.010821e-01
  3.094500e-01   5.811625e+01   4.085810e-01
  3.097490e-01   5.811611e+01   4.067247e-01
  3.100480e-01   5.849631e+01   4.050055e-01
  3.103470e-01   5.815426e+01   4.150912e-01
  3.106460e-01   5.777012e+01   4.015883e-01
  3.109450e-01   5.923440e+01   4.185994e-01
  3.112440e-01   5.808330e+01   4.075344e-01
  3.115430e-01   5.845608e+01   4.142177e-01
  3.118420e-01   5.822295e+01   4.179734e-01
  3.121410e-01   5.882210e+01   4.135843e-01
  3.124400e-01   5.803812e+01   4.183097e-01
  3.127390e-01   5.744204e+01   4.102898e-01
  3.130380e-01   5.891361e+01   4.245206e-01
  3.133360e-01   5.813067e+01   4.193146e-01
  3.136350e-01   5.829138e+01   4.192214e-01
  3.139340e-01   5.864782e+01   4.266904e-01
  3.142330e-01   5.786413e+01   4.173485e-01
  3.145320e-01   5.825058e+01   4.291492e-01
  3.148310e-01   5.774774e+01   4.223611e-01
  3.151300e-01   5.815860e+01   4.238609e-01
  3.154290e-01   5.863947e+01   4.305793e-01
  3.157280e-01   5.744162e+01   4.233272e-01
  3.160270e-01   5.860959e+01   4.359911e-01
  3.163260e-01   5.824652e+01   4.262828e-01
  3.166250e-01   5.876527e+01   4.365697e-01
  3.169230e-01   5.795352e+01   4.309556e-01
  3.172220e-01   5.832323e+01   4.371879e-01
  3.175210e-01   5.772144e+01   4.345489e-01
  3.178200e-01   5.772772e+01   4.315857e-01
  3.181190e-01   5.760502e+01   4.390938e-01
  3.184180e-01   5.755310e+01   4.342919e-01
  3.187170e-01   5.789892e+01   4.433738e-01
  3.190160e-01   5.756737e+01   4.409125e-01
  3.193150e-01   5.893606e+01   4.394788e-01
  3.196140e-01   5.764537e+01   4.460332e-01
  3.199130e-01   5.798581e+01   4.409345e-01
  3.202120e-01   5.772914e+01   4.471769e-01
  3.205100e-01   5.860446e+01   4.493171e-01
  3.208090e-01   5.810602e+01   4.441661e-01
  3.211080e-01   5.805423e+01   4.509279e-01
  3.214070e-01   5.821539e+01   4.437850e-01
  3.217060e-01   5.745359e+01   4.481728e-01
  3.220050e-01   5.781103e+01   4.466737e-01
  3.223040e-01   5.822690e+01   4.462388e-01
  3.226030e-01   5.856243e+01   4.589076e-01
  3.229020e-01   5.711173e+01   4.379883e-01
  3.232010e-01   5.756685e+01   4.519811e-01
  3.235000e-01   5.826577e+01   4.496640e-01
  3.237990e-01   5.806982e+01   4.522511e-01
  3.240970e-01   5.773967e+01   4.578622e-01
  3.243960e-01   5.792736e+01   4.491843e-01
  3.246950e-01   5.835279e+01   4.620708e-01
  3.249940e-01   5.801196e+01   4.528730e-01
  3.252930e-01   5.810824e+01   4.606545e-01
  3.255920e-01   5.856648e+01   4.651797e-01
  3.258910e-01   5.853820e+01   4.605739e-01
  3.261900e-01   5.729335e+01   4.628264e-01
  3.264890e-01   5.723910e+01   4.571964e-01
  3.267880e-01   5.725025e+01   4.608273e-01
  3.270870e-01   5.782013e+01   4.710642e-01
  3.273860e-01   5.760580e+01   4.645478e-01
  3.276850e-01   5.803505e+01   4.719389e-01
  3.279830e-01   5.765157e+01   4.633526e-01
  3.282820e-01   5.780626e+01   4.734244e-01
  3.285810e-01   5.796121e+01   4.721195e-01
  3.288800e-01   5.797024e+01   4.755654e-01
  3.291790e-01   5.782397e+01   4.710798e-01
  3.294780e-01   5.806662e+01   4.794476e-01
  3.297770e-01   5.693871e+01   4.772816e-01
  3.300760e-01   5.723188e+01   4.735085e-01
  3.303750e-01   5.723019e+01   4.810619e-01
  3.306740e-01   5.721907e+01   4.744429e-01
  3.309730e-01   5.741163e+01   4.839052e-01
  3.312720e-01   5.827418e+01   4.912626e-01
  3.315700e-01   5.742091e+01   4.787903e-01
  3.318690e-01   5.842761e+01   4.957370e-01
  3.321680e-01   5.808151e+01   4.830742e-01
  3.324670e-01   5.661091e+01   4.890620e-01
  3.327660e-01   5.655571e+01   4.861063e-01
  3.330650e-01   5.844430e+01   4.947048e-01
  3.333640e-01   5.784450e+01   4.999990e-01
  3.336630e-01   5.708316e+01   4.851513e-01
  3.339620e-01   5.786848e+01   5.029951e-01
  3.342610e-01   5.730054e+01   4.936951e-01
  3.345600e-01   5.781582e+01   5.010254e-01
  3.348590e-01   5.804172e+01   5.109100e-01
  3.351570e-01   5.754041e+01   4.930607e-01
  3.354560e-01   5.821424e+01   5.153721e-01
  3.357550e-01   5.806461e+01   4.981014e-01
  3.360540e-01   5.745017e+01   5.101293e-01
  3.363530e-01   5.768167e+01   5.174128e-01
  3.366520e-01   5.771546e+01   5.023296e-01
  3.369510e-01   5.705883e+01   5.210689e-01
  3.372500e-01   5.760307e+01   5.001028e-01
  3.375490e-01   5.812763e+01   5.232902e-01
  3.378480e-01   5.768270e+01   5.186966e-01
  3.381470e-01   5.811795e+01   5.193659e-01
  3.384460e-01   5.747037e+01   5.303626e-01
  3.387450e-01   5.736462e+01   5.085284e-01
  3.390430e-01   5.774166e+01   5.288727e-01
  3.393420e-01   5.740329e+01   5.246304e-01
  3.396410e-01   5.745359e+01   5.255292e-01
  3.399400e-01   5.762560e+01   5.417366e-01
  3.402390e-01   5.720956e+01   5.140265e-01
  3.405380e-01   5.755847e+01   5.385179e-01
  3.408370e-01   5.747526e+01   5.303852e-01
  3.411360e-01   5.738355e+01   5.334371e-01
  3.414350e-01   5.695844e+01   5.385915e-01
  3.417340e-01   5.759893e+01   5.337354e-01
  3.420330e-01   5.771164e+01   5.503840e-01
  3.423320e-01   5.710586e+01   5.321448e-01
  3.426300e-01   5.748852e+01   5.485555e-01
  3.429290e-01   5.737159e+01   5.457282e-01
  3.432280e-01   5.736984e+01   5.434788e-01
  3.435270e-01   5.775381e+01   5.641032e-01
  3.438260e-01   5.569766e+01   5.318790e-01
  3.441250e-01   5.806099e+01   5.623225e-01
  3.444240e-01   5.805506e+01   5.543402e-01
  3.447230e-01   5.747820e+01   5.562869e-01
  3.450220e-01   5.791586e+01   5.699155e-01
  3.453210e-01   5.691703e+01   5.488800e-01
  3.456200e-01   5.843783e+01   5.776588e-01
  3.459190e-01   5.834419e+01   5.636923e-01
  3.462170e-01   5.732286e+01   5.695385e-01
  3.465160e-01   5.764207e+01   5.702665e-01
  3.468150e-01   5.802125e+01   5.712845e-01
  3.471140e-01   5.729504e+01   5.826749e-01
  3.474130e-01   5.780931e+01   5.693909e-01
  3.477120e-01   5.597955e+01   5.759469e-01
  3.480110e-01   5.691910e+01   5.744717e-01
  3.483100e-01   5.808246e+01   5.821066e-01
  3.486090e-01   5.718740e+01   5.924644e-01
  3.489080e-01   5.675233e+01   5.754027e-01
  3.492070e-01   5.765140e+01   5.958343e-01
  3.495060e-01   5.732467e+01   5.828255e-01
  3.498040e-01   5.895250e+01   6.035072e-01
  3.501030e-01   5.806787e+01   5.999464e-01
  3.504020e-01   5.817404e+01   5.995094e-01
  3.507010e-01   5.780630e+01   6.118182e-01
  3.510000e-01   5.795910e+01   5.935554e-01
  3.512990e-01   5.836319e+01   6.147582e-01
  3.515980e-01   5.667559e+01   5.976456e-01
  3.518970e-01   5.812509e+01   6.188425e-01
  3.521960e-01   5.762194e+01   6.249609e-01
  3.524950e-01   5.731578e+01   6.000091e-01
  3.527940e-01   5.724327e+01   6.262924e-01
  3.530930e-01   5.718691e+01   6.095799e-01
  3.533920e-01   5.668767e+01   6.221156e-01
  3.536900e-01   5.702580e+01   6.262413e-01
  3.539890e-01   5.712247e+01   6.233686e-01
  3.542880e-01   5.754419e+01   6.408850e-01
  3.545870e-01   5.743987e+01   6.151840e-01
  3.548860e-01   5.781510e+01   6.387727e-01
  3.551850e-01   5.721771e+01   6.238881e-01
  3.554840e-01   5.727167e+01   6.357635e-01
  3.557830e-01   5.739104e+01   6.388228e-01
  3.560820e-01   5.728040e+01   6.164887e-01
  3.563810e-01   5.763575e+01   6.389788e-01
  3.566800e-01   5.769907e+01   6.242573e-01
  3.569790e-01   5.805538e+01   6.461776e-01
  3.572770e-01   5.659512e+01   6.367852e-01
  3.575760e-01   5.673488e+01   6.113971e-01
  3.578750e-01   5.779435e+01   6.573910e-01
  3.581740e-01   5.648967e+01   6.210282e-01
  3.584730e-01   5.753263e+01   6.559008e-01
  3.587720e-01   5.684109e+01   6.406078e-01
  3.590710e-01   5.761666e+01   6.437314e-01
  3.593700e-01   5.599557e+01   6.589539e-01
  3.596690e-01   5.760436e+01   6.400090e-01
  3.599680e-01   5.673309e+01   6.646482e-01
  3.602670e-01   5.669321e+01   6.472570e-01
  3.605660e-01   5.646085e+01   6.616859e-01
  3.608640e-01   5.568227e+01   6.739595e-01
  3.611630e-01   5.696323e+01   6.462671e-01
  3.614620e-01   5.662981e+01   6.841266e-01
  3.617610e-01   5.653830e+01   6.580897e-01
  3.620600e-01   5.698124e+01   6.832558e-01
  3.623590e-01   5.714793e+01   6.812987e-01
  3.626580e-01   5.631134e+01   6.762935e-01
  3.629570e-01   5.858630e+01   7.083828e-01
  3.632560e-01   5.663271e+01   6.668211e-01
  3.635550e-01   5.697297e+01   7.099470e-01
  3.638540e-01   5.649699e+01   6.893979e-01
  3.641530e-01   5.743444e+01   6.997959e-01
  3.644510e-01   5.829432e+01   7.356079e-01
  3.647500e-01   5.637497e+01   6.796113e-01
  3.650490e-01   5.731578e+01   7.276179e-01
  3.653480e-01   5.692688e+01   7.079998e-01
  3.656470e-01   5.642244e+01   7.132374e-01
  3.659460e-01   5.742977e+01   7.411681e-01
  3.662450e-01   5.670593e+01   7.049792e-01
  3.665440e-01   5.797397e+01   7.622877e-01
  3.668430e-01   5.784968e+01   7.204804e-01
  3.671420e-01   5.768273e+01   7.504566e-01
  3.674410e-01   5.758702e+01   7.403056e-01
  3.677400e-01   5.657010e+01   7.470645e-01
  3.680390e-01   5.581735e+01   7.708667e-01
  3.683370e-01   5.629742e+01   7.246860e-01
  3.686360e-01   5.799856e+01   7.770530e-01
  3.689350e-01   5.669016e+01   7.518033e-01
  3.692340e-01   5.718332e+01   7.758709e-01
  3.695330e-01   5.865195e+01   8.135126e-01
  3.698320e-01   5.686432e+01   7.470517e-01
  3.701310e-01   5.678037e+01   8.028351e-01
  3.704300e-01   5.642767e+01   7.622577e-01
  3.707290e-01   5.618803e+01   8.010530e-01
  3.710280e-01   5.566180e+01   7.925044e-01
  3.713270e-01   5.498590e+01   7.761448e-01
  3.716260e-01   5.701096e+01   8.379436e-01
  3.719240e-01   5.650910e+01   7.800483e-01
  3.722230e-01   5.829102e+01   8.500811e-01
  3.725220e-01   5.684277e+01   8.106346e-01
  3.728210e-01   5.802846e+01   8.372199e-01
  3.731200e-01   5.711357e+01   8.799207e-01
  3.734190e-01   5.733177e+01   8.043050e-01
  3.737180e-01   5.719016e+01   8.773602e-01
  3.740170e-01   5.686457e+01   8.235191e-01
  3.743160e-01   5.893387e+01   8.970657e-01
  3.746150e-01   5.821310e+01   8.851719e-01
  3.749140e-01   5.483856e+01   8.384278e-01
  3.752130e-01   5.628037e+01   9.102377e-01
  3.755110e-01   5.753647e+01   8.558981e-01
  3.758100e-01   5.760531e+01   9.208896e-01
  3.761090e-01   5.802704e+01   8.966585e-01
  3.764080e-01   5.618006e+01   9.058943e-01
  3.767070e-01   5.562040e+01   9.424479e-01
  3.770060e-01   5.821310e+01   8.851719e-01
  3.773050e-01   5.695299e+01   9.618572e-01
  3.776040e-01   5.590746e+01   9.107818e-01
  3.779030e-01   5.703735e+01   9.503586e-01
  3.782020e-01   5.678927e+01   1.024270e+00
  3.785010e-01   5.634506e+01   8.968550e-01
  3.788000e-01   5.620133e+01   1.013995e+00
  3.790990e-01   5.586099e+01   9.327021e-01
  3.793970e-01   5.570511e+01   9.998484e-01
  3.796960e-01   5.564179e+01   9.945553e-01
  3.799950e-01   5.863769e+01   1.002244e+00
  3.802940e-01   5.754692e+01   1.103818e+00
  3.805930e-01   5.731981e+01   9.608172e-01
  3.808920e-01   5.700173e+01   1.104801e+00
  3.811910e-01   5.632939e+01   1.015150e+00
  3.814900e-01   5.590252e+01   1.064279e+00
  3.817890e-01   5.556430e+01   1.158596e+00
  3.820880e-01   5.677490e+01   9.952854e-01
  3.823870e-01   5.513572e+01   1.161589e+00
  3.826860e-01   5.843383e+01   1.049333e+00
  3.829840e-01   5.836406e+01   1.219097e+00
  3.832830e-01   5.753097e+01   1.156884e+00
  3.835820e-01   5.743956e+01   1.128437e+00
  3.838810e-01   5.650293e+01   1.251303e+00
  3.841800e-01   5.592418e+01   1.100580e+00
  3.844790e-01   5.689626e+01   1.264986e+00
  3.847780e-01   5.711044e+01   1.174605e+00
  3.850770e-01   5.633078e+01   1.268184e+00
  3.853760e-01   5.880486e+01   1.382210e+00
  3.856750e-01   5.756945e+01   1.179316e+00
  3.859740e-01   5.669888e+01   1.381257e+00
  3.862730e-01   5.691859e+01   1.255897e+00
  3.865710e-01   5.814580e+01   1.398770e+00
  3.868700e-01   5.921759e+01   1.437506e+00
  3.871690e-01   5.810608e+01   1.339761e+00
  3.874680e-01   5.726799e+01   1.531646e+00
  3.877670e-01   5.614738e+01   1.339122e+00
  3.880660e-01   5.575976e+01   1.545309e+00
  3.883650e-01   5.579997e+01   1.464874e+00
  3.886640e-01   5.753563e+01   1.552185e+00
  3.889630e-01   5.553887e+01   1.659541e+00
  3.892620e-01   5.885601e+01   1.536129e+00
  3.895610e-01   5.872905e+01   1.753301e+00
  3.898600e-01   5.588599e+01   1.664719e+00
  3.901580e-01   5.825347e+01   1.770958e+00
  3.904570e-01   5.888608e+01   1.990713e+00
  3.907560e-01   5.831030e+01   1.747039e+00
  3.910550e-01   5.548377e+01   1.967807e+00
  3.913540e-01   5.827541e+01   2.016704e+00
  3.916530e-01   5.708896e+01   1.996069e+00
  3.919520e-01   5.994603e+01   2.657061e+00
  3.922510e-01   5.701917e+01   1.994848e+00
  3.925500e-01   5.502315e+01   2.629108e+00
  3.928490e-01   5.653064e+01   2.432691e+00
  3.931480e-01   5.439503e+01   2.614059e+00
  3.934470e-01   0.000000e+00   0.000000e+00
  3.937460e-01   6.004810e+01   2.746536e+00
creator: radaver
creator-version: 3725
header-file: /nas_data/SAXS_data/20151104Workshop/header/JH1_0019.txt
image-file: /nas_data/Pilatus1M/20151104_Workshop/JH1_0019.tif
angular-axis-file: /nas_data/SAXS_data/20151104Workshop/q20151029.dat
beamstop-mask-file: /nas_data/SAXS_data/20151104Workshop/fit2d20151031.msk
detector-response-file: none
beam-center-x: 949.7700
beam-center-y: 918.8000
unit-time: 1.0000
channel-first: 10
channel-last: 1315
Exposure time [s]: 1.093974
Transmitted Beam: 0.485099
Incident Beam: 0.485099
Code: JH1
Concentration [mg/ml]: 1
Run Number: 0019
