# Supplementary material for: SAXS analysis of a soluble cytosolic NgBR construct including extracellular and transmembrane domains
Source: PLoS One. 2018 Jan 18;13(1):e0191371. doi: 10.1371/journal.pone.0191371 (PMC5773207; doi:10.1371/journal.pone.0191371)
Supplement: S1 File — (ZIP) [file pone.0191371.s001.zip › JH1_0020.dat]

Sample:   c= 1.0000 mg/ml  Code: JH1
  3.656810e-03   2.262998e+04   4.128144e+01
  3.955720e-03   2.195557e+04   2.792654e+01
  4.254640e-03   1.906213e+04   2.331827e+01
  4.553560e-03   1.537991e+04   2.019437e+01
  4.852480e-03   1.244854e+04   1.700981e+01
  5.151400e-03   1.053332e+04   1.545704e+01
  5.450320e-03   8.689573e+03   1.333484e+01
  5.749240e-03   7.422121e+03   1.194081e+01
  6.048150e-03   6.352626e+03   1.082827e+01
  6.347070e-03   5.494752e+03   9.567919e+00
  6.645990e-03   4.785286e+03   8.889641e+00
  6.944910e-03   4.201682e+03   8.019396e+00
  7.243830e-03   3.762015e+03   7.352877e+00
  7.542750e-03   3.337720e+03   6.899549e+00
  7.841670e-03   3.004286e+03   6.181906e+00
  8.140580e-03   2.710597e+03   5.952973e+00
  8.439500e-03   2.471252e+03   5.478672e+00
  8.738420e-03   2.261684e+03   5.191228e+00
  9.037340e-03   2.081856e+03   4.815758e+00
  9.336260e-03   1.917423e+03   4.541743e+00
  9.635180e-03   1.765213e+03   4.345351e+00
  9.934100e-03   1.621997e+03   4.030220e+00
  1.023300e-02   1.485386e+03   3.952536e+00
  1.053190e-02   1.382036e+03   3.866942e+00
  1.083090e-02   1.273286e+03   3.711685e+00
  1.112980e-02   1.170178e+03   3.527946e+00
  1.142870e-02   1.097564e+03   3.397590e+00
  1.172760e-02   1.005618e+03   3.243120e+00
  1.202650e-02   9.407125e+02   3.128037e+00
  1.232540e-02   8.662369e+02   2.985214e+00
  1.262440e-02   8.004949e+02   2.816341e+00
  1.292330e-02   7.537826e+02   2.690777e+00
  1.322220e-02   6.991287e+02   2.591392e+00
  1.352110e-02   6.470605e+02   2.467971e+00
  1.382000e-02   6.067334e+02   2.366282e+00
  1.411900e-02   5.658770e+02   2.274103e+00
  1.441790e-02   5.295329e+02   2.184017e+00
  1.471680e-02   4.956496e+02   2.102949e+00
  1.501570e-02   4.586091e+02   1.981037e+00
  1.531460e-02   4.357614e+02   1.922342e+00
  1.561350e-02   4.077289e+02   1.826857e+00
  1.591250e-02   3.843234e+02   1.789274e+00
  1.621140e-02   3.624227e+02   1.707585e+00
  1.651030e-02   3.430407e+02   1.643829e+00
  1.680920e-02   3.262230e+02   1.603028e+00
  1.710810e-02   3.069560e+02   1.558232e+00
  1.740710e-02   2.927454e+02   1.499839e+00
  1.770600e-02   2.763101e+02   1.442484e+00
  1.800490e-02   2.646654e+02   1.400601e+00
  1.830380e-02   2.501716e+02   1.372561e+00
  1.860270e-02   2.396083e+02   1.317185e+00
  1.890170e-02   2.257710e+02   1.278586e+00
  1.920060e-02   2.166873e+02   1.240728e+00
  1.949950e-02   2.111891e+02   1.238992e+00
  1.979840e-02   2.014906e+02   1.187501e+00
  2.009730e-02   1.936851e+02   1.151501e+00
  2.039620e-02   1.868921e+02   1.129077e+00
  2.069520e-02   1.789310e+02   1.098812e+00
  2.099410e-02   1.738593e+02   1.090976e+00
  2.129300e-02   1.678204e+02   1.043773e+00
  2.159190e-02   1.611560e+02   1.058087e+00
  2.189080e-02   1.558299e+02   1.046263e+00
  2.218980e-02   1.504579e+02   1.045780e+00
  2.248870e-02   1.481255e+02   1.056155e+00
  2.278760e-02   1.425337e+02   1.025820e+00
  2.308650e-02   1.378635e+02   1.039924e+00
  2.338540e-02   1.347839e+02   1.026108e+00
  2.368430e-02   1.300296e+02   9.895410e-01
  2.398330e-02   1.267350e+02   9.991529e-01
  2.428220e-02   1.228229e+02   9.617281e-01
  2.458110e-02   1.215746e+02   9.889995e-01
  2.488000e-02   1.183924e+02   9.499397e-01
  2.517890e-02   1.156665e+02   9.277399e-01
  2.547790e-02   1.131645e+02   9.306155e-01
  2.577680e-02   1.116325e+02   9.168706e-01
  2.607570e-02   1.094299e+02   9.151306e-01
  2.637460e-02   1.067904e+02   8.967652e-01
  2.667350e-02   1.053629e+02   8.684578e-01
  2.697250e-02   1.041499e+02   8.368219e-01
  2.727140e-02   1.018741e+02   7.969132e-01
  2.757030e-02   1.009929e+02   7.947760e-01
  2.786920e-02   9.951664e+01   7.799292e-01
  2.816810e-02   9.738178e+01   7.592905e-01
  2.846700e-02   9.552334e+01   7.427260e-01
  2.876600e-02   9.481925e+01   7.310679e-01
  2.906490e-02   9.434706e+01   7.314385e-01
  2.936380e-02   9.469022e+01   7.273112e-01
  2.966270e-02   9.111496e+01   7.082139e-01
  2.996160e-02   9.075830e+01   7.078621e-01
  3.026060e-02   8.939826e+01   6.914740e-01
  3.055950e-02   8.939567e+01   6.904839e-01
  3.085840e-02   8.891732e+01   6.857264e-01
  3.115730e-02   8.701009e+01   6.754921e-01
  3.145620e-02   8.595293e+01   6.649247e-01
  3.175510e-02   8.479083e+01   6.622263e-01
  3.205410e-02   8.501002e+01   6.594682e-01
  3.235300e-02   8.445962e+01   6.546667e-01
  3.265190e-02   8.344214e+01   6.387708e-01
  3.295080e-02   8.231063e+01   6.385852e-01
  3.324970e-02   8.251955e+01   6.385554e-01
  3.354870e-02   8.191659e+01   6.345549e-01
  3.384760e-02   8.001184e+01   6.198931e-01
  3.414650e-02   8.105882e+01   6.239356e-01
  3.444540e-02   8.064016e+01   6.137703e-01
  3.474430e-02   7.917987e+01   6.135394e-01
  3.504330e-02   7.843525e+01   6.030805e-01
  3.534220e-02   7.874978e+01   6.050341e-01
  3.564110e-02   7.760986e+01   5.998990e-01
  3.594000e-02   7.778124e+01   5.890659e-01
  3.623890e-02   7.731248e+01   5.972792e-01
  3.653780e-02   7.651521e+01   5.781199e-01
  3.683680e-02   7.609866e+01   5.840453e-01
  3.713570e-02   7.620389e+01   5.851460e-01
  3.743460e-02   7.464439e+01   5.696883e-01
  3.773350e-02   7.498426e+01   5.703256e-01
  3.803240e-02   7.560994e+01   5.863703e-01
  3.833140e-02   7.400887e+01   5.939173e-01
  3.863030e-02   7.481371e+01   6.064205e-01
  3.892920e-02   7.512433e+01   6.060977e-01
  3.922810e-02   7.362962e+01   6.023893e-01
  3.952700e-02   7.223078e+01   5.927729e-01
  3.982600e-02   7.402347e+01   6.087984e-01
  4.012490e-02   7.347115e+01   5.970700e-01
  4.042380e-02   7.296443e+01   6.028265e-01
  4.072270e-02   7.372899e+01   6.035862e-01
  4.102160e-02   7.266366e+01   5.984249e-01
  4.132050e-02   7.245414e+01   5.983452e-01
  4.161950e-02   7.270636e+01   5.931903e-01
  4.191840e-02   7.289609e+01   6.017487e-01
  4.221730e-02   7.220787e+01   5.911533e-01
  4.251620e-02   7.123202e+01   5.948407e-01
  4.281510e-02   7.221890e+01   5.896845e-01
  4.311410e-02   7.095107e+01   5.852344e-01
  4.341300e-02   7.143270e+01   5.902521e-01
  4.371190e-02   7.114212e+01   5.875302e-01
  4.401080e-02   6.996305e+01   5.826412e-01
  4.430970e-02   7.146355e+01   5.843551e-01
  4.460860e-02   7.069210e+01   5.819314e-01
  4.490760e-02   6.980663e+01   5.797525e-01
  4.520650e-02   7.007942e+01   5.764779e-01
  4.550540e-02   6.957593e+01   5.773191e-01
  4.580430e-02   7.012327e+01   5.773859e-01
  4.610320e-02   6.910199e+01   5.702929e-01
  4.640220e-02   6.901708e+01   5.742657e-01
  4.670110e-02   6.931887e+01   5.669508e-01
  4.700000e-02   7.033941e+01   5.732308e-01
  4.729890e-02   6.855603e+01   5.680355e-01
  4.759780e-02   6.953530e+01   5.713644e-01
  4.789680e-02   6.887835e+01   5.651465e-01
  4.819570e-02   6.966199e+01   5.676536e-01
  4.849460e-02   6.963407e+01   5.696431e-01
  4.879350e-02   6.908756e+01   5.611870e-01
  4.909240e-02   6.816344e+01   5.649960e-01
  4.939130e-02   6.729503e+01   5.518582e-01
  4.969030e-02   6.679467e+01   5.517960e-01
  4.998920e-02   6.806122e+01   5.563299e-01
  5.028810e-02   6.754449e+01   5.522168e-01
  5.058700e-02   6.766022e+01   5.567093e-01
  5.088590e-02   6.801837e+01   5.489102e-01
  5.118490e-02   6.710172e+01   5.523945e-01
  5.148380e-02   6.769367e+01   5.521646e-01
  5.178270e-02   6.702432e+01   5.423382e-01
  5.208160e-02   6.803024e+01   5.522160e-01
  5.238050e-02   6.780984e+01   5.455071e-01
  5.267940e-02   6.640678e+01   5.475463e-01
  5.297840e-02   6.764718e+01   5.454885e-01
  5.327730e-02   6.685957e+01   5.397872e-01
  5.357620e-02   6.680490e+01   5.414498e-01
  5.387510e-02   6.710671e+01   5.395364e-01
  5.417400e-02   6.666107e+01   5.427677e-01
  5.447300e-02   6.642816e+01   5.337360e-01
  5.477190e-02   6.801599e+01   5.413118e-01
  5.507080e-02   6.649954e+01   5.352434e-01
  5.536970e-02   6.682058e+01   5.347016e-01
  5.566860e-02   6.631288e+01   5.363357e-01
  5.596760e-02   6.707087e+01   5.332835e-01
  5.626650e-02   6.665372e+01   5.340335e-01
  5.656540e-02   6.654656e+01   5.317942e-01
  5.686430e-02   6.608961e+01   5.269996e-01
  5.716320e-02   6.659291e+01   5.254952e-01
  5.746210e-02   6.593441e+01   5.281518e-01
  5.776110e-02   6.695268e+01   5.340175e-01
  5.806000e-02   6.648249e+01   5.239066e-01
  5.835890e-02   6.631828e+01   5.238339e-01
  5.865780e-02   6.581434e+01   5.189960e-01
  5.895670e-02   6.579436e+01   5.287802e-01
  5.925570e-02   6.569735e+01   5.162946e-01
  5.955460e-02   6.596291e+01   5.241594e-01
  5.985350e-02   6.706217e+01   5.210687e-01
  6.015240e-02   6.577393e+01   5.177124e-01
  6.045130e-02   6.536121e+01   5.166450e-01
  6.075020e-02   6.647692e+01   5.160232e-01
  6.104920e-02   6.548956e+01   5.160339e-01
  6.134810e-02   6.497116e+01   5.145434e-01
  6.164700e-02   6.582501e+01   5.097051e-01
  6.194590e-02   6.589211e+01   5.181773e-01
  6.224480e-02   6.581415e+01   5.064875e-01
  6.254380e-02   6.526322e+01   5.129304e-01
  6.284270e-02   6.473169e+01   5.124862e-01
  6.314160e-02   6.580319e+01   5.043612e-01
  6.344050e-02   6.569310e+01   5.113426e-01
  6.373940e-02   6.532231e+01   5.014862e-01
  6.403840e-02   6.552273e+01   5.101401e-01
  6.433730e-02   6.586488e+01   5.061590e-01
  6.463620e-02   6.599925e+01   5.025388e-01
  6.493510e-02   6.549639e+01   5.116593e-01
  6.523400e-02   6.502939e+01   4.993405e-01
  6.553290e-02   6.494304e+01   5.015692e-01
  6.583190e-02   6.566158e+01   5.022735e-01
  6.613080e-02   6.538655e+01   4.966799e-01
  6.642970e-02   6.515627e+01   5.049964e-01
  6.672860e-02   6.499579e+01   4.937117e-01
  6.702750e-02   6.489339e+01   4.983109e-01
  6.732650e-02   6.496777e+01   4.950868e-01
  6.762540e-02   6.486213e+01   4.946841e-01
  6.792430e-02   6.508581e+01   4.975345e-01
  6.822320e-02   6.515895e+01   4.899584e-01
  6.852210e-02   6.569473e+01   4.993524e-01
  6.882110e-02   6.493211e+01   4.924897e-01
  6.912000e-02   6.461341e+01   4.907929e-01
  6.941890e-02   6.466398e+01   4.876171e-01
  6.971780e-02   6.440582e+01   4.861682e-01
  7.001670e-02   6.391534e+01   4.905691e-01
  7.031560e-02   6.555880e+01   4.900232e-01
  7.061460e-02   6.570127e+01   4.910332e-01
  7.091350e-02   6.442176e+01   4.848128e-01
  7.121240e-02   6.497235e+01   4.831492e-01
  7.151130e-02   6.583316e+01   4.924868e-01
  7.181020e-02   6.503506e+01   4.829218e-01
  7.210920e-02   6.395859e+01   4.821334e-01
  7.240810e-02   6.565678e+01   4.838441e-01
  7.270700e-02   6.480639e+01   4.867299e-01
  7.300590e-02   6.432504e+01   4.802784e-01
  7.330480e-02   6.532065e+01   4.785428e-01
  7.360370e-02   6.490408e+01   4.828954e-01
  7.390270e-02   6.539686e+01   4.792683e-01
  7.420160e-02   6.512095e+01   4.855583e-01
  7.450050e-02   6.443481e+01   4.739648e-01
  7.479940e-02   6.446173e+01   4.753861e-01
  7.509830e-02   6.375632e+01   4.767902e-01
  7.539730e-02   6.402678e+01   4.707215e-01
  7.569620e-02   6.337383e+01   4.691784e-01
  7.599510e-02   6.508979e+01   4.785884e-01
  7.629400e-02   6.448956e+01   4.702634e-01
  7.659290e-02   6.454038e+01   4.747927e-01
  7.689190e-02   6.410892e+01   4.688735e-01
  7.719080e-02   6.444286e+01   4.726832e-01
  7.748970e-02   6.419056e+01   4.683197e-01
  7.778860e-02   6.444899e+01   4.722710e-01
  7.808750e-02   6.441192e+01   4.687014e-01
  7.838640e-02   6.462690e+01   4.669520e-01
  7.868540e-02   6.451829e+01   4.678187e-01
  7.898430e-02   6.483166e+01   4.664389e-01
  7.928320e-02   6.515348e+01   4.731090e-01
  7.958210e-02   6.442967e+01   4.617102e-01
  7.988100e-02   6.370812e+01   4.644539e-01
  8.018000e-02   6.353044e+01   4.613234e-01
  8.047890e-02   6.337078e+01   4.603340e-01
  8.077780e-02   6.391951e+01   4.615037e-01
  8.107670e-02   6.457327e+01   4.614143e-01
  8.137560e-02   6.463479e+01   4.649022e-01
  8.167450e-02   6.417792e+01   4.604029e-01
  8.197350e-02   6.442059e+01   4.584660e-01
  8.227240e-02   6.512375e+01   4.654191e-01
  8.257130e-02   6.459341e+01   4.539947e-01
  8.287020e-02   6.508858e+01   4.648829e-01
  8.316910e-02   6.482801e+01   4.607126e-01
  8.346810e-02   6.400305e+01   4.534550e-01
  8.376700e-02   6.372873e+01   4.587889e-01
  8.406590e-02   6.356576e+01   4.488498e-01
  8.436480e-02   6.395064e+01   4.571870e-01
  8.466370e-02   6.420060e+01   4.522291e-01
  8.496270e-02   6.421643e+01   4.629842e-01
  8.526160e-02   6.371820e+01   4.757475e-01
  8.556050e-02   6.434401e+01   4.785297e-01
  8.585940e-02   6.412987e+01   4.837133e-01
  8.615830e-02   6.468810e+01   4.858140e-01
  8.645720e-02   6.311281e+01   4.845807e-01
  8.675620e-02   6.452053e+01   4.923940e-01
  8.705510e-02   6.518471e+01   4.939370e-01
  8.735400e-02   6.516249e+01   4.963258e-01
  8.765290e-02   6.443373e+01   4.940389e-01
  8.795180e-02   6.412882e+01   4.968838e-01
  8.825080e-02   6.429300e+01   4.930033e-01
  8.854970e-02   6.491003e+01   5.019584e-01
  8.884860e-02   6.399407e+01   4.963615e-01
  8.914750e-02   6.431733e+01   5.038340e-01
  8.944640e-02   6.432065e+01   5.001902e-01
  8.974530e-02   6.477094e+01   4.978405e-01
  9.004430e-02   6.821883e+01   5.088549e-01
  9.034320e-02   6.416842e+01   4.760798e-01
  9.064210e-02   6.383001e+01   4.739344e-01
  9.094100e-02   6.341904e+01   4.625678e-01
  9.123990e-02   6.390209e+01   4.630829e-01
  9.153890e-02   6.366008e+01   4.646969e-01
  9.183780e-02   6.406966e+01   4.628654e-01
  9.213670e-02   6.426846e+01   4.619448e-01
  9.243560e-02   6.472289e+01   4.623536e-01
  9.273450e-02   6.378226e+01   4.550076e-01
  9.303350e-02   6.396616e+01   4.616720e-01
  9.333240e-02   6.349024e+01   4.497202e-01
  9.363130e-02   6.270586e+01   4.503760e-01
  9.393020e-02   6.415355e+01   4.532151e-01
  9.422910e-02   6.364260e+01   4.525626e-01
  9.452800e-02   6.346280e+01   4.530862e-01
  9.482700e-02   6.400638e+01   4.448214e-01
  9.512590e-02   6.423719e+01   4.538965e-01
  9.542480e-02   6.378983e+01   4.473864e-01
  9.572370e-02   6.311522e+01   4.450144e-01
  9.602260e-02   6.356576e+01   4.488498e-01
  9.632160e-02   6.391764e+01   4.423392e-01
  9.662050e-02   6.432841e+01   4.463055e-01
  9.691940e-02   6.384227e+01   4.446159e-01
  9.721830e-02   6.353193e+01   4.410026e-01
  9.751720e-02   6.353341e+01   4.431748e-01
  9.781610e-02   6.305148e+01   4.372044e-01
  9.811510e-02   6.395074e+01   4.446280e-01
  9.841400e-02   6.353956e+01   4.360933e-01
  9.871290e-02   6.386676e+01   4.403766e-01
  9.901180e-02   6.386606e+01   4.414435e-01
  9.931070e-02   6.371269e+01   4.370346e-01
  9.960970e-02   6.423758e+01   4.420098e-01
  9.990860e-02   6.384474e+01   4.333664e-01
  1.002070e-01   6.405144e+01   4.381949e-01
  1.005060e-01   6.491966e+01   4.387165e-01
  1.008050e-01   6.375466e+01   4.371785e-01
  1.011040e-01   6.382004e+01   4.312657e-01
  1.014030e-01   6.452426e+01   4.356665e-01
  1.017020e-01   6.488784e+01   4.410466e-01
  1.020010e-01   6.415610e+01   4.337446e-01
  1.023000e-01   6.393394e+01   4.309837e-01
  1.025990e-01   6.319974e+01   4.275135e-01
  1.028980e-01   6.401530e+01   4.319250e-01
  1.031970e-01   6.398001e+01   4.341646e-01
  1.034960e-01   6.419121e+01   4.269369e-01
  1.037950e-01   6.353809e+01   4.286564e-01
  1.040930e-01   6.381894e+01   4.260185e-01
  1.043920e-01   6.398051e+01   4.304769e-01
  1.046910e-01   6.379291e+01   4.291855e-01
  1.049900e-01   6.429046e+01   4.250290e-01
  1.052890e-01   6.377236e+01   4.268312e-01
  1.055880e-01   6.461623e+01   4.280253e-01
  1.058870e-01   6.333241e+01   4.253564e-01
  1.061860e-01   6.371811e+01   4.225027e-01
  1.064850e-01   6.395890e+01   4.239316e-01
  1.067840e-01   6.404923e+01   4.264645e-01
  1.070830e-01   6.308771e+01   4.197832e-01
  1.073820e-01   6.382093e+01   4.206582e-01
  1.076800e-01   6.377414e+01   4.201947e-01
  1.079790e-01   6.367987e+01   4.217488e-01
  1.082780e-01   6.383474e+01   4.241534e-01
  1.085770e-01   6.328559e+01   4.134459e-01
  1.088760e-01   6.414553e+01   4.220375e-01
  1.091750e-01   6.410870e+01   4.203691e-01
  1.094740e-01   6.463794e+01   4.230308e-01
  1.097730e-01   6.409977e+01   4.188097e-01
  1.100720e-01   6.381074e+01   4.139716e-01
  1.103710e-01   6.397071e+01   4.208417e-01
  1.106700e-01   6.469529e+01   4.171286e-01
  1.109690e-01   6.455132e+01   4.224367e-01
  1.112670e-01   6.426814e+01   4.139789e-01
  1.115660e-01   6.358843e+01   4.129554e-01
  1.118650e-01   6.370071e+01   4.172009e-01
  1.121640e-01   6.366959e+01   4.111739e-01
  1.124630e-01   6.429788e+01   4.143682e-01
  1.127620e-01   6.422578e+01   4.141358e-01
  1.130610e-01   6.404942e+01   4.129815e-01
  1.133600e-01   6.467425e+01   4.197680e-01
  1.136590e-01   6.364643e+01   4.062575e-01
  1.139580e-01   6.458487e+01   4.138271e-01
  1.142570e-01   6.384266e+01   4.111529e-01
  1.145560e-01   6.429625e+01   4.131924e-01
  1.148550e-01   6.430256e+01   4.120520e-01
  1.151530e-01   6.431039e+01   4.066939e-01
  1.154520e-01   6.489278e+01   4.136488e-01
  1.157510e-01   6.396563e+01   4.061576e-01
  1.160500e-01   6.428336e+01   4.134427e-01
  1.163490e-01   6.414874e+01   4.067385e-01
  1.166480e-01   6.443307e+01   4.104600e-01
  1.169470e-01   6.436376e+01   4.079789e-01
  1.172460e-01   6.464220e+01   4.094232e-01
  1.175450e-01   6.379264e+01   4.034036e-01
  1.178440e-01   6.453498e+01   4.057440e-01
  1.181430e-01   6.423995e+01   4.078665e-01
  1.184420e-01   6.409656e+01   4.051878e-01
  1.187400e-01   6.406290e+01   4.037106e-01
  1.190390e-01   6.422992e+01   4.034196e-01
  1.193380e-01   6.369528e+01   4.017371e-01
  1.196370e-01   6.377382e+01   4.041664e-01
  1.199360e-01   6.480771e+01   4.033345e-01
  1.202350e-01   6.487564e+01   4.065381e-01
  1.205340e-01   6.442728e+01   4.026862e-01
  1.208330e-01   6.399447e+01   3.999967e-01
  1.211320e-01   6.470816e+01   4.054647e-01
  1.214310e-01   6.437076e+01   3.977522e-01
  1.217300e-01   6.425965e+01   4.029709e-01
  1.220290e-01   6.459685e+01   4.026778e-01
  1.223270e-01   6.479721e+01   4.006397e-01
  1.226260e-01   6.438254e+01   3.988313e-01
  1.229250e-01   6.410753e+01   3.964209e-01
  1.232240e-01   6.422920e+01   4.004638e-01
  1.235230e-01   6.476551e+01   4.013346e-01
  1.238220e-01   6.441778e+01   3.968626e-01
  1.241210e-01   6.390844e+01   3.968397e-01
  1.244200e-01   6.347469e+01   3.919162e-01
  1.247190e-01   6.526539e+01   4.020845e-01
  1.250180e-01   6.378955e+01   3.926347e-01
  1.253170e-01   6.405314e+01   3.942049e-01
  1.256160e-01   6.458213e+01   3.984047e-01
  1.259140e-01   6.382291e+01   3.932425e-01
  1.262130e-01   6.378656e+01   3.931305e-01
  1.265120e-01   6.461870e+01   3.929151e-01
  1.268110e-01   6.440998e+01   3.930289e-01
  1.271100e-01   6.514491e+01   3.988373e-01
  1.274090e-01   6.477789e+01   3.944010e-01
  1.277080e-01   6.431728e+01   3.917491e-01
  1.280070e-01   6.344279e+01   3.878498e-01
  1.283060e-01   6.485522e+01   3.936335e-01
  1.286050e-01   6.469032e+01   3.959058e-01
  1.289040e-01   6.439302e+01   3.880647e-01
  1.292030e-01   6.475054e+01   3.940665e-01
  1.295020e-01   6.452249e+01   3.896667e-01
  1.298000e-01   6.404491e+01   3.889518e-01
  1.300990e-01   6.476766e+01   3.887094e-01
  1.303980e-01   6.436774e+01   3.882297e-01
  1.306970e-01   6.422341e+01   3.907210e-01
  1.309960e-01   6.450540e+01   3.893718e-01
  1.312950e-01   6.486393e+01   3.902089e-01
  1.315940e-01   6.506558e+01   3.865017e-01
  1.318930e-01   6.507195e+01   3.893802e-01
  1.321920e-01   6.460289e+01   3.877344e-01
  1.324910e-01   6.481164e+01   3.893240e-01
  1.327900e-01   6.402798e+01   3.848180e-01
  1.330890e-01   6.398179e+01   3.842074e-01
  1.333870e-01   6.426986e+01   3.848357e-01
  1.336860e-01   6.495538e+01   3.861743e-01
  1.339850e-01   6.515136e+01   3.853491e-01
  1.342840e-01   6.497623e+01   3.876571e-01
  1.345830e-01   6.408524e+01   3.835789e-01
  1.348820e-01   6.425513e+01   3.840870e-01
  1.351810e-01   6.435421e+01   3.795536e-01
  1.354800e-01   6.517753e+01   3.863632e-01
  1.357790e-01   6.518612e+01   3.840595e-01
  1.360780e-01   6.474655e+01   3.843829e-01
  1.363770e-01   6.465144e+01   3.836357e-01
  1.366760e-01   6.437541e+01   3.849161e-01
  1.369740e-01   6.422907e+01   3.980945e-01
  1.372730e-01   6.426631e+01   4.003141e-01
  1.375720e-01   6.424709e+01   4.095828e-01
  1.378710e-01   6.467300e+01   4.126588e-01
  1.381700e-01   6.375191e+01   4.114396e-01
  1.384690e-01   6.428431e+01   4.203295e-01
  1.387680e-01   6.418370e+01   4.085317e-01
  1.390670e-01   6.366093e+01   3.952951e-01
  1.393660e-01   6.422463e+01   3.962672e-01
  1.396650e-01   6.464345e+01   3.947475e-01
  1.399640e-01   6.400220e+01   3.937945e-01
  1.402630e-01   6.426514e+01   3.864808e-01
  1.405620e-01   6.453718e+01   3.916743e-01
  1.408600e-01   6.424805e+01   3.895682e-01
  1.411590e-01   6.442019e+01   3.910723e-01
  1.414580e-01   6.440218e+01   3.915117e-01
  1.417570e-01   6.462786e+01   3.847305e-01
  1.420560e-01   6.442445e+01   3.886425e-01
  1.423550e-01   6.419681e+01   3.853250e-01
  1.426540e-01   6.413892e+01   3.816508e-01
  1.429530e-01   6.438012e+01   3.814486e-01
  1.432520e-01   6.410294e+01   3.776908e-01
  1.435510e-01   6.506591e+01   3.832449e-01
  1.438500e-01   6.414205e+01   3.764734e-01
  1.441490e-01   6.501677e+01   3.781451e-01
  1.444470e-01   6.500092e+01   3.805520e-01
  1.447460e-01   6.467560e+01   3.758368e-01
  1.450450e-01   6.414538e+01   3.780393e-01
  1.453440e-01   6.472194e+01   3.738094e-01
  1.456430e-01   6.450931e+01   3.768867e-01
  1.459420e-01   6.482133e+01   3.771360e-01
  1.462410e-01   6.461818e+01   3.748013e-01
  1.465400e-01   6.513905e+01   3.776193e-01
  1.468390e-01   6.458792e+01   3.712992e-01
  1.471380e-01   6.487921e+01   3.751246e-01
  1.474370e-01   6.458406e+01   3.749189e-01
  1.477360e-01   6.489453e+01   3.747374e-01
  1.480340e-01   6.530206e+01   3.722925e-01
  1.483330e-01   6.420484e+01   3.775449e-01
  1.486320e-01   6.439207e+01   3.875806e-01
  1.489310e-01   6.439306e+01   3.892756e-01
  1.492300e-01   6.496957e+01   3.905265e-01
  1.495290e-01   6.395005e+01   3.898886e-01
  1.498280e-01   6.483160e+01   3.971052e-01
  1.501270e-01   6.459289e+01   3.979188e-01
  1.504260e-01   6.487801e+01   3.934531e-01
  1.507250e-01   6.483036e+01   3.991696e-01
  1.510240e-01   6.608526e+01   4.019663e-01
  1.513230e-01   6.562352e+01   4.058652e-01
  1.516210e-01   6.523343e+01   4.004086e-01
  1.519200e-01   6.484511e+01   3.992150e-01
  1.522190e-01   6.571402e+01   4.088800e-01
  1.525180e-01   6.503275e+01   4.018964e-01
  1.528170e-01   6.521609e+01   4.078795e-01
  1.531160e-01   6.503112e+01   4.040291e-01
  1.534150e-01   6.515564e+01   3.986117e-01
  1.537140e-01   6.517581e+01   3.918795e-01
  1.540130e-01   6.448811e+01   3.833827e-01
  1.543120e-01   6.455258e+01   3.838067e-01
  1.546110e-01   6.504087e+01   3.827125e-01
  1.549100e-01   6.453706e+01   3.814556e-01
  1.552090e-01   6.483683e+01   3.844178e-01
  1.555070e-01   6.422010e+01   3.734295e-01
  1.558060e-01   6.506134e+01   3.811802e-01
  1.561050e-01   6.463118e+01   3.761443e-01
  1.564040e-01   6.507107e+01   3.789677e-01
  1.567030e-01   6.501849e+01   3.768318e-01
  1.570020e-01   6.477679e+01   3.741824e-01
  1.573010e-01   6.479996e+01   3.777348e-01
  1.576000e-01   6.494652e+01   3.723285e-01
  1.578990e-01   6.524300e+01   3.750961e-01
  1.581980e-01   6.412273e+01   3.701696e-01
  1.584970e-01   6.394971e+01   3.694602e-01
  1.587960e-01   6.517253e+01   3.764056e-01
  1.590940e-01   6.569983e+01   3.725855e-01
  1.593930e-01   6.454047e+01   3.680464e-01
  1.596920e-01   6.506476e+01   3.705725e-01
  1.599910e-01   6.487838e+01   3.717120e-01
  1.602900e-01   6.477569e+01   3.707890e-01
  1.605890e-01   6.415778e+01   3.635250e-01
  1.608880e-01   6.457510e+01   3.671233e-01
  1.611870e-01   6.469444e+01   3.664481e-01
  1.614860e-01   6.434856e+01   3.658708e-01
  1.617850e-01   6.543831e+01   3.657370e-01
  1.620840e-01   6.463906e+01   3.634966e-01
  1.623830e-01   6.477861e+01   3.654796e-01
  1.626810e-01   6.445772e+01   3.623966e-01
  1.629800e-01   6.469552e+01   3.591979e-01
  1.632790e-01   6.433060e+01   3.593272e-01
  1.635780e-01   6.462557e+01   3.613074e-01
  1.638770e-01   6.568747e+01   3.666317e-01
  1.641760e-01   6.416349e+01   3.605943e-01
  1.644750e-01   6.502444e+01   3.622264e-01
  1.647740e-01   6.470816e+01   3.609578e-01
  1.650730e-01   6.456939e+01   3.619279e-01
  1.653720e-01   6.449127e+01   3.613197e-01
  1.656710e-01   6.461968e+01   3.595591e-01
  1.659700e-01   6.458657e+01   3.610048e-01
  1.662680e-01   6.513705e+01   3.611876e-01
  1.665670e-01   6.474440e+01   3.610588e-01
  1.668660e-01   6.453495e+01   3.570538e-01
  1.671650e-01   6.443899e+01   3.596297e-01
  1.674640e-01   6.514865e+01   3.608360e-01
  1.677630e-01   6.464031e+01   3.575328e-01
  1.680620e-01   6.499485e+01   3.607931e-01
  1.683610e-01   6.509053e+01   3.554313e-01
  1.686600e-01   6.466161e+01   3.591038e-01
  1.689590e-01   6.457250e+01   3.552985e-01
  1.692580e-01   6.432390e+01   3.544299e-01
  1.695570e-01   6.469443e+01   3.599583e-01
  1.698560e-01   6.478228e+01   3.542237e-01
  1.701540e-01   6.502653e+01   3.576613e-01
  1.704530e-01   6.440032e+01   3.529964e-01
  1.707520e-01   6.515803e+01   3.552495e-01
  1.710510e-01   6.466327e+01   3.568474e-01
  1.713500e-01   6.485521e+01   3.538774e-01
  1.716490e-01   6.445072e+01   3.555175e-01
  1.719480e-01   6.477506e+01   3.507921e-01
  1.722470e-01   6.420582e+01   3.515608e-01
  1.725460e-01   6.457873e+01   3.542138e-01
  1.728450e-01   6.460187e+01   3.519245e-01
  1.731440e-01   6.455753e+01   3.523423e-01
  1.734430e-01   6.413032e+01   3.479900e-01
  1.737410e-01   6.423107e+01   3.518098e-01
  1.740400e-01   6.418603e+01   3.509687e-01
  1.743390e-01   6.417787e+01   3.484687e-01
  1.746380e-01   6.401138e+01   3.496011e-01
  1.749370e-01   6.446741e+01   3.485540e-01
  1.752360e-01   6.459565e+01   3.511930e-01
  1.755350e-01   6.416525e+01   3.491369e-01
  1.758340e-01   6.435530e+01   3.449856e-01
  1.761330e-01   6.454600e+01   3.510580e-01
  1.764320e-01   6.487281e+01   3.470524e-01
  1.767310e-01   6.412369e+01   3.493766e-01
  1.770300e-01   6.452394e+01   3.468026e-01
  1.773280e-01   6.426500e+01   3.474850e-01
  1.776270e-01   6.457296e+01   3.471062e-01
  1.779260e-01   6.464935e+01   3.457728e-01
  1.782250e-01   6.410342e+01   3.470479e-01
  1.785240e-01   6.471200e+01   3.454317e-01
  1.788230e-01   6.431673e+01   3.460741e-01
  1.791220e-01   6.470799e+01   3.476413e-01
  1.794210e-01   6.455758e+01   3.440100e-01
  1.797200e-01   6.436455e+01   3.450104e-01
  1.800190e-01   6.419920e+01   3.422218e-01
  1.803180e-01   6.419196e+01   3.457382e-01
  1.806170e-01   6.413950e+01   3.427275e-01
  1.809160e-01   6.421561e+01   3.422655e-01
  1.812140e-01   6.401314e+01   3.425563e-01
  1.815130e-01   6.468210e+01   3.438398e-01
  1.818120e-01   6.445526e+01   3.445771e-01
  1.821110e-01   6.410667e+01   3.396788e-01
  1.824100e-01   6.434364e+01   3.427726e-01
  1.827090e-01   6.458245e+01   3.427439e-01
  1.830080e-01   6.465401e+01   3.430995e-01
  1.833070e-01   6.381744e+01   3.384267e-01
  1.836060e-01   6.428455e+01   3.388564e-01
  1.839050e-01   6.369326e+01   3.412014e-01
  1.842040e-01   6.432055e+01   3.400824e-01
  1.845030e-01   6.403990e+01   3.385323e-01
  1.848010e-01   6.445255e+01   3.414109e-01
  1.851000e-01   6.434729e+01   3.364774e-01
  1.853990e-01   6.390076e+01   3.402733e-01
  1.856980e-01   6.494364e+01   3.405891e-01
  1.859970e-01   6.392438e+01   3.366307e-01
  1.862960e-01   6.381460e+01   3.377758e-01
  1.865950e-01   6.436335e+01   3.374669e-01
  1.868940e-01   6.392620e+01   3.401774e-01
  1.871930e-01   6.376482e+01   3.326277e-01
  1.874920e-01   6.425872e+01   3.370342e-01
  1.877910e-01   6.394766e+01   3.360597e-01
  1.880900e-01   6.443863e+01   3.373473e-01
  1.883880e-01   6.355086e+01   3.367574e-01
  1.886870e-01   6.350698e+01   3.305862e-01
  1.889860e-01   6.447212e+01   3.387083e-01
  1.892850e-01   6.394637e+01   3.348023e-01
  1.895840e-01   6.409133e+01   3.340946e-01
  1.898830e-01   6.399725e+01   3.343135e-01
  1.901820e-01   6.408617e+01   3.342358e-01
  1.904810e-01   6.389627e+01   3.335858e-01
  1.907800e-01   6.403894e+01   3.331884e-01
  1.910790e-01   6.352759e+01   3.312460e-01
  1.913780e-01   6.398340e+01   3.335048e-01
  1.916770e-01   6.427520e+01   3.341102e-01
  1.919750e-01   6.381580e+01   3.336845e-01
  1.922740e-01   6.357594e+01   3.294134e-01
  1.925730e-01   6.416036e+01   3.316766e-01
  1.928720e-01   6.358747e+01   3.309469e-01
  1.931710e-01   6.383314e+01   3.321940e-01
  1.934700e-01   6.399406e+01   3.310958e-01
  1.937690e-01   6.341998e+01   3.287113e-01
  1.940680e-01   6.378039e+01   3.314486e-01
  1.943670e-01   6.333200e+01   3.283346e-01
  1.946660e-01   6.391551e+01   3.304418e-01
  1.949650e-01   6.374125e+01   3.279147e-01
  1.952640e-01   6.405714e+01   3.302090e-01
  1.955630e-01   6.413978e+01   3.316235e-01
  1.958610e-01   6.367804e+01   3.273124e-01
  1.961600e-01   6.414685e+01   3.298442e-01
  1.964590e-01   6.341779e+01   3.264970e-01
  1.967580e-01   6.280493e+01   3.271134e-01
  1.970570e-01   6.311522e+01   3.257172e-01
  1.973560e-01   6.352551e+01   3.250376e-01
  1.976550e-01   6.361028e+01   3.280188e-01
  1.979540e-01   6.353256e+01   3.254872e-01
  1.982530e-01   6.310945e+01   3.261394e-01
  1.985520e-01   6.372983e+01   3.257037e-01
  1.988510e-01   6.328808e+01   3.247165e-01
  1.991500e-01   6.362957e+01   3.277742e-01
  1.994480e-01   6.330638e+01   3.236199e-01
  1.997470e-01   6.296859e+01   3.246149e-01
  2.000460e-01   6.304691e+01   3.209877e-01
  2.003450e-01   6.285437e+01   3.227463e-01
  2.006440e-01   6.326114e+01   3.265311e-01
  2.009430e-01   6.390325e+01   3.231602e-01
  2.012420e-01   6.349087e+01   3.253804e-01
  2.015410e-01   6.350167e+01   3.220035e-01
  2.018400e-01   6.296484e+01   3.213370e-01
  2.021390e-01   6.299143e+01   3.223893e-01
  2.024380e-01   6.286645e+01   3.172404e-01
  2.027370e-01   6.375846e+01   3.244884e-01
  2.030350e-01   6.344728e+01   3.206167e-01
  2.033340e-01   6.283039e+01   3.198811e-01
  2.036330e-01   6.326700e+01   3.185204e-01
  2.039320e-01   6.282961e+01   3.182317e-01
  2.042310e-01   6.310594e+01   3.219775e-01
  2.045300e-01   6.328993e+01   3.177671e-01
  2.048290e-01   6.301836e+01   3.181650e-01
  2.051280e-01   6.284785e+01   3.173284e-01
  2.054270e-01   6.335159e+01   3.180567e-01
  2.057260e-01   6.292949e+01   3.204106e-01
  2.060250e-01   6.282865e+01   3.162053e-01
  2.063240e-01   6.333341e+01   3.200535e-01
  2.066230e-01   6.303448e+01   3.179345e-01
  2.069210e-01   6.263750e+01   3.181536e-01
  2.072200e-01   6.343503e+01   3.194878e-01
  2.075190e-01   6.293187e+01   3.157983e-01
  2.078180e-01   6.278657e+01   3.178507e-01
  2.081170e-01   6.250751e+01   3.155295e-01
  2.084160e-01   6.297862e+01   3.187453e-01
  2.087150e-01   6.357235e+01   3.167354e-01
  2.090140e-01   6.336760e+01   3.176929e-01
  2.093130e-01   6.290504e+01   3.163975e-01
  2.096120e-01   6.301185e+01   3.161320e-01
  2.099110e-01   6.309173e+01   3.148767e-01
  2.102100e-01   6.198239e+01   3.136711e-01
  2.105080e-01   6.297675e+01   3.177889e-01
  2.108070e-01   6.290130e+01   3.146639e-01
  2.111060e-01   6.251214e+01   3.129051e-01
  2.114050e-01   6.313803e+01   3.148608e-01
  2.117040e-01   6.287374e+01   3.191643e-01
  2.120030e-01   6.339930e+01   3.264494e-01
  2.123020e-01   6.283453e+01   3.273387e-01
  2.126010e-01   6.215704e+01   3.229471e-01
  2.129000e-01   6.271046e+01   3.276094e-01
  2.131990e-01   6.268066e+01   3.303974e-01
  2.134980e-01   6.257635e+01   3.321254e-01
  2.137970e-01   6.316889e+01   3.312224e-01
  2.140950e-01   6.253955e+01   3.314077e-01
  2.143940e-01   6.281514e+01   3.333834e-01
  2.146930e-01   6.224739e+01   3.321857e-01
  2.149920e-01   6.302908e+01   3.345802e-01
  2.152910e-01   6.330772e+01   3.357944e-01
  2.155900e-01   6.274835e+01   3.371910e-01
  2.158890e-01   6.302376e+01   3.379302e-01
  2.161880e-01   6.251127e+01   3.351052e-01
  2.164870e-01   6.295230e+01   3.375762e-01
  2.167860e-01   6.246502e+01   3.299812e-01
  2.170850e-01   6.286308e+01   3.284560e-01
  2.173840e-01   6.207296e+01   3.233054e-01
  2.176820e-01   6.238888e+01   3.226872e-01
  2.179810e-01   6.251983e+01   3.240326e-01
  2.182800e-01   6.283344e+01   3.205830e-01
  2.185790e-01   6.277255e+01   3.219698e-01
  2.188780e-01   6.225935e+01   3.171918e-01
  2.191770e-01   6.268181e+01   3.203351e-01
  2.194760e-01   6.245926e+01   3.206034e-01
  2.197750e-01   6.201069e+01   3.162864e-01
  2.200740e-01   6.294233e+01   3.166251e-01
  2.203730e-01   6.242317e+01   3.170650e-01
  2.206720e-01   6.291607e+01   3.173656e-01
  2.209710e-01   6.243358e+01   3.183192e-01
  2.212700e-01   6.215840e+01   3.131932e-01
  2.215680e-01   6.233406e+01   3.164329e-01
  2.218670e-01   6.272103e+01   3.131670e-01
  2.221660e-01   6.289396e+01   3.170403e-01
  2.224650e-01   6.203405e+01   3.123566e-01
  2.227640e-01   6.284441e+01   3.141278e-01
  2.230630e-01   6.194047e+01   3.127748e-01
  2.233620e-01   6.190841e+01   3.119098e-01
  2.236610e-01   6.213784e+01   3.124873e-01
  2.239600e-01   6.223740e+01   3.091457e-01
  2.242590e-01   6.210022e+01   3.118724e-01
  2.245580e-01   6.175935e+01   3.101136e-01
  2.248570e-01   6.190786e+01   3.122997e-01
  2.251550e-01   6.223768e+01   3.095253e-01
  2.254540e-01   6.153939e+01   3.080360e-01
  2.257530e-01   6.223013e+01   3.120687e-01
  2.260520e-01   6.188865e+01   3.074020e-01
  2.263510e-01   6.199160e+01   3.086605e-01
  2.266500e-01   6.207003e+01   3.087297e-01
  2.269490e-01   6.168396e+01   3.063966e-01
  2.272480e-01   6.226143e+01   3.103465e-01
  2.275470e-01   6.206961e+01   3.057505e-01
  2.278460e-01   6.173553e+01   3.084002e-01
  2.281450e-01   6.156084e+01   3.052283e-01
  2.284440e-01   6.161340e+01   3.068421e-01
  2.287420e-01   6.246495e+01   3.098367e-01
  2.290410e-01   6.170897e+01   3.018573e-01
  2.293400e-01   6.184658e+01   3.069243e-01
  2.296390e-01   6.205896e+01   3.059691e-01
  2.299380e-01   6.195129e+01   3.061947e-01
  2.302370e-01   6.220522e+01   3.062068e-01
  2.305360e-01   6.224590e+01   3.043637e-01
  2.308350e-01   6.147940e+01   3.067573e-01
  2.311340e-01   6.161822e+01   3.013990e-01
  2.314330e-01   6.164983e+01   3.036238e-01
  2.317320e-01   6.167350e+01   3.047733e-01
  2.320310e-01   6.170045e+01   3.017182e-01
  2.323290e-01   6.145871e+01   3.058367e-01
  2.326280e-01   6.255271e+01   3.030831e-01
  2.329270e-01   6.173352e+01   3.015628e-01
  2.332260e-01   6.137974e+01   3.022386e-01
  2.335250e-01   6.173580e+01   3.023977e-01
  2.338240e-01   6.154608e+01   3.031275e-01
  2.341230e-01   6.141959e+01   2.983538e-01
  2.344220e-01   6.133859e+01   3.011864e-01
  2.347210e-01   6.175593e+01   3.020907e-01
  2.350200e-01   6.182262e+01   3.014268e-01
  2.353190e-01   6.149046e+01   3.009685e-01
  2.356180e-01   6.173937e+01   2.982126e-01
  2.359170e-01   6.102691e+01   3.007748e-01
  2.362150e-01   6.184159e+01   3.007695e-01
  2.365140e-01   6.106381e+01   2.965766e-01
  2.368130e-01   6.119650e+01   2.991966e-01
  2.371120e-01   6.121089e+01   2.978465e-01
  2.374110e-01   6.181282e+01   3.018746e-01
  2.377100e-01   6.142157e+01   2.973304e-01
  2.380090e-01   6.153852e+01   2.989880e-01
  2.383080e-01   6.088084e+01   2.954545e-01
  2.386070e-01   6.197467e+01   2.996989e-01
  2.389060e-01   6.141399e+01   2.979963e-01
  2.392050e-01   6.167478e+01   2.970356e-01
  2.395040e-01   6.132332e+01   2.982347e-01
  2.398020e-01   6.113116e+01   2.957237e-01
  2.401010e-01   6.147422e+01   2.982569e-01
  2.404000e-01   6.133744e+01   2.951031e-01
  2.406990e-01   6.088611e+01   2.956926e-01
  2.409980e-01   6.092453e+01   2.947758e-01
  2.412970e-01   6.112581e+01   2.948159e-01
  2.415960e-01   6.103675e+01   2.954952e-01
  2.418950e-01   6.116502e+01   2.941340e-01
  2.421940e-01   6.121548e+01   2.954788e-01
  2.424930e-01   6.126732e+01   2.965037e-01
  2.427920e-01   6.144288e+01   2.931541e-01
  2.430910e-01   6.110330e+01   2.943174e-01
  2.433890e-01   6.058215e+01   2.920716e-01
  2.436880e-01   6.087462e+01   2.953270e-01
  2.439870e-01   6.067640e+01   2.913198e-01
  2.442860e-01   6.068317e+01   2.907965e-01
  2.445850e-01   6.057984e+01   2.922847e-01
  2.448840e-01   6.126637e+01   2.934969e-01
  2.451830e-01   6.111661e+01   2.946825e-01
  2.454820e-01   6.077140e+01   2.903637e-01
  2.457810e-01   6.135477e+01   2.929438e-01
  2.460800e-01   6.147921e+01   2.935680e-01
  2.463790e-01   6.085412e+01   2.910981e-01
  2.466780e-01   6.083218e+01   2.914771e-01
  2.469770e-01   6.096339e+01   2.909292e-01
  2.472750e-01   6.085129e+01   2.914148e-01
  2.475740e-01   6.062074e+01   2.918374e-01
  2.478730e-01   6.061013e+01   2.871357e-01
  2.481720e-01   6.066072e+01   2.902062e-01
  2.484710e-01   6.072687e+01   2.885611e-01
  2.487700e-01   6.083253e+01   2.919114e-01
  2.490690e-01   6.111461e+01   2.915049e-01
  2.493680e-01   6.085177e+01   2.879157e-01
  2.496670e-01   6.086849e+01   2.918890e-01
  2.499660e-01   6.056507e+01   2.881765e-01
  2.502650e-01   6.051118e+01   2.893153e-01
  2.505640e-01   6.048411e+01   2.863203e-01
  2.508620e-01   6.042071e+01   2.875189e-01
  2.511610e-01   6.054732e+01   2.901488e-01
  2.514600e-01   6.079376e+01   2.875704e-01
  2.517590e-01   6.059058e+01   2.868822e-01
  2.520580e-01   6.086176e+01   2.880435e-01
  2.523570e-01   6.037810e+01   2.872088e-01
  2.526560e-01   6.079114e+01   2.890297e-01
  2.529550e-01   6.013544e+01   2.841672e-01
  2.532540e-01   6.062664e+01   2.852237e-01
  2.535530e-01   6.080029e+01   2.854285e-01
  2.538520e-01   6.097319e+01   2.871657e-01
  2.541510e-01   6.033520e+01   2.841326e-01
  2.544490e-01   6.051604e+01   2.853705e-01
  2.547480e-01   6.039256e+01   2.853853e-01
  2.550470e-01   6.023222e+01   2.832866e-01
  2.553460e-01   6.058226e+01   2.845115e-01
  2.556450e-01   6.058866e+01   2.822324e-01
  2.559440e-01   6.037571e+01   2.846328e-01
  2.562430e-01   6.097424e+01   2.873747e-01
  2.565420e-01   6.020962e+01   2.830332e-01
  2.568410e-01   6.063185e+01   2.832244e-01
  2.571400e-01   6.049629e+01   2.833060e-01
  2.574390e-01   6.037484e+01   2.851393e-01
  2.577380e-01   6.071754e+01   2.849302e-01
  2.580360e-01   6.063181e+01   2.827280e-01
  2.583350e-01   6.002280e+01   2.837997e-01
  2.586340e-01   6.003153e+01   2.807358e-01
  2.589330e-01   6.005273e+01   2.835675e-01
  2.592320e-01   5.983329e+01   2.802719e-01
  2.595310e-01   6.024950e+01   2.822308e-01
  2.598300e-01   6.086461e+01   2.855794e-01
  2.601290e-01   6.030528e+01   2.799150e-01
  2.604280e-01   6.036404e+01   2.834961e-01
  2.607270e-01   5.951683e+01   2.777917e-01
  2.610260e-01   6.074061e+01   2.831799e-01
  2.613250e-01   6.068703e+01   2.836524e-01
  2.616240e-01   6.020600e+01   2.816349e-01
  2.619220e-01   6.068323e+01   2.828479e-01
  2.622210e-01   5.984753e+01   2.780840e-01
  2.625200e-01   5.997601e+01   2.801180e-01
  2.628190e-01   6.023768e+01   2.804363e-01
  2.631180e-01   6.079611e+01   2.799910e-01
  2.634170e-01   6.037783e+01   2.826305e-01
  2.637160e-01   5.979289e+01   2.776713e-01
  2.640150e-01   6.025999e+01   2.814658e-01
  2.643140e-01   5.979156e+01   2.772886e-01
  2.646130e-01   6.081932e+01   2.800445e-01
  2.649120e-01   5.985293e+01   2.808079e-01
  2.652110e-01   6.015021e+01   2.783092e-01
  2.655090e-01   6.038793e+01   2.796247e-01
  2.658080e-01   6.011751e+01   2.773811e-01
  2.661070e-01   6.022484e+01   2.788635e-01
  2.664060e-01   6.063337e+01   2.795203e-01
  2.667050e-01   6.005182e+01   2.784627e-01
  2.670040e-01   5.971939e+01   2.775006e-01
  2.673030e-01   6.004557e+01   2.774037e-01
  2.676020e-01   5.985819e+01   2.770649e-01
  2.679010e-01   5.998149e+01   2.772556e-01
  2.682000e-01   5.997345e+01   2.761116e-01
  2.684990e-01   5.996886e+01   2.771321e-01
  2.687980e-01   6.000154e+01   2.768313e-01
  2.690960e-01   6.024936e+01   2.785385e-01
  2.693950e-01   6.007902e+01   2.752417e-01
  2.696940e-01   6.033777e+01   2.762040e-01
  2.699930e-01   6.038560e+01   2.773398e-01
  2.702920e-01   5.970777e+01   2.754993e-01
  2.705910e-01   5.938453e+01   2.752176e-01
  2.708900e-01   6.012741e+01   2.748009e-01
  2.711890e-01   6.010674e+01   2.766051e-01
  2.714880e-01   5.985126e+01   2.749959e-01
  2.717870e-01   5.978401e+01   2.753037e-01
  2.720860e-01   5.974083e+01   2.741906e-01
  2.723850e-01   5.974568e+01   2.735624e-01
  2.726840e-01   5.998031e+01   2.751999e-01
  2.729820e-01   5.981926e+01   2.746460e-01
  2.732810e-01   5.960414e+01   2.732382e-01
  2.735800e-01   6.004518e+01   2.741561e-01
  2.738790e-01   5.973271e+01   2.739888e-01
  2.741780e-01   5.983692e+01   2.746865e-01
  2.744770e-01   5.957211e+01   2.715436e-01
  2.747760e-01   5.992794e+01   2.737063e-01
  2.750750e-01   5.999481e+01   2.770037e-01
  2.753740e-01   5.986267e+01   2.811260e-01
  2.756730e-01   5.923685e+01   2.811351e-01
  2.759720e-01   5.953558e+01   2.805537e-01
  2.762710e-01   5.936139e+01   2.841624e-01
  2.765690e-01   6.014947e+01   2.853218e-01
  2.768680e-01   5.976838e+01   2.871125e-01
  2.771670e-01   5.932053e+01   2.836550e-01
  2.774660e-01   6.021283e+01   2.866076e-01
  2.777650e-01   5.948109e+01   2.883290e-01
  2.780640e-01   5.988983e+01   2.879319e-01
  2.783630e-01   5.907937e+01   2.863985e-01
  2.786620e-01   6.004892e+01   2.904577e-01
  2.789610e-01   5.951590e+01   2.892737e-01
  2.792600e-01   5.958321e+01   2.922889e-01
  2.795590e-01   5.945863e+01   2.862627e-01
  2.798580e-01   5.909245e+01   2.898709e-01
  2.801560e-01   5.955807e+01   2.905721e-01
  2.804550e-01   5.936137e+01   2.909696e-01
  2.807540e-01   5.992756e+01   2.936920e-01
  2.810530e-01   5.929089e+01   2.893754e-01
  2.813520e-01   5.948710e+01   2.937357e-01
  2.816510e-01   5.943757e+01   2.926007e-01
  2.819500e-01   5.894107e+01   2.914876e-01
  2.822490e-01   5.971373e+01   2.933919e-01
  2.825480e-01   5.989355e+01   2.933844e-01
  2.828470e-01   5.996035e+01   2.969681e-01
  2.831460e-01   5.935458e+01   2.939751e-01
  2.834450e-01   6.052077e+01   2.952549e-01
  2.837430e-01   5.999212e+01   2.956641e-01
  2.840420e-01   5.982732e+01   2.968705e-01
  2.843410e-01   5.999658e+01   3.037772e-01
  2.846400e-01   5.946277e+01   3.045451e-01
  2.849390e-01   5.889502e+01   3.109140e-01
  2.852380e-01   5.978275e+01   3.161560e-01
  2.855370e-01   5.905222e+01   3.173337e-01
  2.858360e-01   5.927353e+01   3.199630e-01
  2.861350e-01   5.895221e+01   3.219126e-01
  2.864340e-01   5.895171e+01   3.266737e-01
  2.867330e-01   5.886373e+01   3.254923e-01
  2.870320e-01   5.937645e+01   3.325173e-01
  2.873310e-01   5.871069e+01   3.275840e-01
  2.876290e-01   5.954813e+01   3.351594e-01
  2.879280e-01   5.893597e+01   3.364805e-01
  2.882270e-01   5.944569e+01   3.342020e-01
  2.885260e-01   5.953197e+01   3.385231e-01
  2.888250e-01   5.898593e+01   3.361090e-01
  2.891240e-01   5.936999e+01   3.422882e-01
  2.894230e-01   5.952491e+01   3.458297e-01
  2.897220e-01   5.914298e+01   3.365561e-01
  2.900210e-01   5.941892e+01   3.462615e-01
  2.903200e-01   5.918722e+01   3.435664e-01
  2.906190e-01   5.927845e+01   3.475322e-01
  2.909180e-01   5.910111e+01   3.479547e-01
  2.912160e-01   5.891695e+01   3.436924e-01
  2.915150e-01   5.933071e+01   3.562715e-01
  2.918140e-01   5.894760e+01   3.469367e-01
  2.921130e-01   5.870690e+01   3.494644e-01
  2.924120e-01   5.850299e+01   3.513899e-01
  2.927110e-01   5.957469e+01   3.536041e-01
  2.930100e-01   5.917694e+01   3.616089e-01
  2.933090e-01   5.863542e+01   3.541778e-01
  2.936080e-01   5.873937e+01   3.520991e-01
  2.939070e-01   5.871457e+01   3.576834e-01
  2.942060e-01   5.848184e+01   3.575951e-01
  2.945050e-01   5.839577e+01   3.648239e-01
  2.948030e-01   5.900786e+01   3.571318e-01
  2.951020e-01   5.905225e+01   3.627209e-01
  2.954010e-01   5.905660e+01   3.644636e-01
  2.957000e-01   5.807771e+01   3.631701e-01
  2.959990e-01   5.853149e+01   3.641472e-01
  2.962980e-01   5.905961e+01   3.664484e-01
  2.965970e-01   5.863516e+01   3.687090e-01
  2.968960e-01   5.849589e+01   3.680443e-01
  2.971950e-01   5.799194e+01   3.648880e-01
  2.974940e-01   5.915930e+01   3.672013e-01
  2.977930e-01   5.841961e+01   3.682575e-01
  2.980920e-01   5.870557e+01   3.693855e-01
  2.983900e-01   5.843244e+01   3.715186e-01
  2.986890e-01   5.837544e+01   3.672138e-01
  2.989880e-01   5.847246e+01   3.714128e-01
  2.992870e-01   5.914878e+01   3.744944e-01
  2.995860e-01   5.842393e+01   3.743202e-01
  2.998850e-01   5.819560e+01   3.714647e-01
  3.001840e-01   5.848405e+01   3.747515e-01
  3.004830e-01   5.841333e+01   3.793953e-01
  3.007820e-01   5.837625e+01   3.777943e-01
  3.010810e-01   5.853996e+01   3.756500e-01
  3.013800e-01   5.846093e+01   3.810491e-01
  3.016790e-01   5.898171e+01   3.817367e-01
  3.019780e-01   5.806945e+01   3.807771e-01
  3.022760e-01   5.842207e+01   3.837168e-01
  3.025750e-01   5.808479e+01   3.805751e-01
  3.028740e-01   5.870527e+01   3.880371e-01
  3.031730e-01   5.839207e+01   3.851683e-01
  3.034720e-01   5.825656e+01   3.862882e-01
  3.037710e-01   5.882201e+01   3.878945e-01
  3.040700e-01   5.868181e+01   3.892877e-01
  3.043690e-01   5.822144e+01   3.923595e-01
  3.046680e-01   5.839046e+01   3.915561e-01
  3.049670e-01   5.851374e+01   3.884634e-01
  3.052660e-01   5.866066e+01   3.957871e-01
  3.055650e-01   5.833241e+01   3.932860e-01
  3.058630e-01   5.841879e+01   3.989513e-01
  3.061620e-01   5.766314e+01   3.891099e-01
  3.064610e-01   5.845046e+01   3.967693e-01
  3.067600e-01   5.755910e+01   3.997835e-01
  3.070590e-01   5.846123e+01   3.968058e-01
  3.073580e-01   5.859205e+01   4.033547e-01
  3.076570e-01   5.846870e+01   3.957006e-01
  3.079560e-01   5.893936e+01   4.036564e-01
  3.082550e-01   5.887025e+01   4.034197e-01
  3.085540e-01   5.825944e+01   4.010270e-01
  3.088530e-01   5.863902e+01   4.074414e-01
  3.091520e-01   5.795757e+01   3.991099e-01
  3.094500e-01   5.846489e+01   4.096173e-01
  3.097490e-01   5.755392e+01   4.045676e-01
  3.100480e-01   5.811224e+01   4.034891e-01
  3.103470e-01   5.821949e+01   4.151340e-01
  3.106460e-01   5.890545e+01   4.053298e-01
  3.109450e-01   5.835862e+01   4.153034e-01
  3.112440e-01   5.800734e+01   4.070816e-01
  3.115430e-01   5.824428e+01   4.132775e-01
  3.118420e-01   5.806479e+01   4.172144e-01
  3.121410e-01   5.823956e+01   4.113431e-01
  3.124400e-01   5.805132e+01   4.181660e-01
  3.127390e-01   5.824739e+01   4.129671e-01
  3.130380e-01   5.863358e+01   4.233168e-01
  3.133360e-01   5.792341e+01   4.183750e-01
  3.136350e-01   5.799108e+01   4.179490e-01
  3.139340e-01   5.798009e+01   4.240604e-01
  3.142330e-01   5.795257e+01   4.174763e-01
  3.145320e-01   5.790040e+01   4.276617e-01
  3.148310e-01   5.863009e+01   4.253809e-01
  3.151300e-01   5.724126e+01   4.203125e-01
  3.154290e-01   5.845002e+01   4.296867e-01
  3.157280e-01   5.883847e+01   4.282476e-01
  3.160270e-01   5.733115e+01   4.310126e-01
  3.163260e-01   5.759169e+01   4.236860e-01
  3.166250e-01   5.803107e+01   4.336355e-01
  3.169230e-01   5.788132e+01   4.304901e-01
  3.172220e-01   5.767728e+01   4.345614e-01
  3.175210e-01   5.821777e+01   4.362136e-01
  3.178200e-01   5.790704e+01   4.320579e-01
  3.181190e-01   5.816094e+01   4.410057e-01
  3.184180e-01   5.710758e+01   4.324099e-01
  3.187170e-01   5.901626e+01   4.474268e-01
  3.190160e-01   5.829748e+01   4.434968e-01
  3.193150e-01   5.743827e+01   4.336601e-01
  3.196140e-01   5.813746e+01   4.477281e-01
  3.199130e-01   5.818069e+01   4.414728e-01
  3.202120e-01   5.827852e+01   4.490942e-01
  3.205100e-01   5.784876e+01   4.462066e-01
  3.208090e-01   5.797488e+01   4.434617e-01
  3.211080e-01   5.815512e+01   4.511132e-01
  3.214070e-01   5.857790e+01   4.449610e-01
  3.217060e-01   5.767000e+01   4.488108e-01
  3.220050e-01   5.817194e+01   4.478609e-01
  3.223040e-01   5.828299e+01   4.462496e-01
  3.226030e-01   5.849811e+01   4.584457e-01
  3.229020e-01   5.818707e+01   4.418903e-01
  3.232010e-01   5.818431e+01   4.541908e-01
  3.235000e-01   5.751908e+01   4.465691e-01
  3.237990e-01   5.818211e+01   4.524812e-01
  3.240970e-01   5.769413e+01   4.574723e-01
  3.243960e-01   5.812495e+01   4.497439e-01
  3.246950e-01   5.776206e+01   4.595157e-01
  3.249940e-01   5.772933e+01   4.515619e-01
  3.252930e-01   5.774498e+01   4.590024e-01
  3.255920e-01   5.723569e+01   4.596540e-01
  3.258910e-01   5.783299e+01   4.575819e-01
  3.261900e-01   5.787598e+01   4.649611e-01
  3.264890e-01   5.751512e+01   4.580879e-01
  3.267880e-01   5.777974e+01   4.627417e-01
  3.270870e-01   5.713461e+01   4.680493e-01
  3.273860e-01   5.806964e+01   4.662010e-01
  3.276850e-01   5.770208e+01   4.703679e-01
  3.279830e-01   5.808625e+01   4.648835e-01
  3.282820e-01   5.862887e+01   4.765630e-01
  3.285810e-01   5.877653e+01   4.752111e-01
  3.288800e-01   5.733256e+01   4.727263e-01
  3.291790e-01   5.816220e+01   4.722395e-01
  3.294780e-01   5.707617e+01   4.751236e-01
  3.297770e-01   5.771405e+01   4.803004e-01
  3.300760e-01   5.708953e+01   4.727030e-01
  3.303750e-01   5.844642e+01   4.859244e-01
  3.306740e-01   5.743009e+01   4.750996e-01
  3.309730e-01   5.882205e+01   4.895891e-01
  3.312720e-01   5.722372e+01   4.865921e-01
  3.315700e-01   5.802255e+01   4.810720e-01
  3.318690e-01   5.869776e+01   4.966546e-01
  3.321680e-01   5.822911e+01   4.834664e-01
  3.324670e-01   5.799434e+01   4.947753e-01
  3.327660e-01   5.839497e+01   4.937216e-01
  3.330650e-01   5.821934e+01   4.935260e-01
  3.333640e-01   5.800751e+01   5.004740e-01
  3.336630e-01   5.758710e+01   4.870653e-01
  3.339620e-01   5.761464e+01   5.016611e-01
  3.342610e-01   5.776237e+01   4.954540e-01
  3.345600e-01   5.779332e+01   5.006989e-01
  3.348590e-01   5.813692e+01   5.110950e-01
  3.351570e-01   5.779595e+01   4.939283e-01
  3.354560e-01   5.768237e+01   5.127778e-01
  3.357550e-01   5.896778e+01   5.017308e-01
  3.360540e-01   5.756508e+01   5.104058e-01
  3.363530e-01   5.769385e+01   5.172308e-01
  3.366520e-01   5.729577e+01   5.002710e-01
  3.369510e-01   5.843764e+01   5.270859e-01
  3.372500e-01   5.720771e+01   4.981557e-01
  3.375490e-01   5.772619e+01   5.212417e-01
  3.378480e-01   5.636711e+01   5.125130e-01
  3.381470e-01   5.813900e+01   5.192224e-01
  3.384460e-01   5.689459e+01   5.274579e-01
  3.387450e-01   5.730316e+01   5.080235e-01
  3.390430e-01   5.788729e+01   5.292971e-01
  3.393420e-01   5.778673e+01   5.261389e-01
  3.396410e-01   5.760757e+01   5.259923e-01
  3.399400e-01   5.784258e+01   5.425074e-01
  3.402390e-01   5.775249e+01   5.162237e-01
  3.405380e-01   5.803438e+01   5.404924e-01
  3.408370e-01   5.708041e+01   5.283185e-01
  3.411360e-01   5.828231e+01   5.373525e-01
  3.414350e-01   5.719129e+01   5.394445e-01
  3.417340e-01   5.687425e+01   5.301247e-01
  3.420330e-01   5.768509e+01   5.500058e-01
  3.423320e-01   5.665235e+01   5.297852e-01
  3.426300e-01   5.692346e+01   5.456034e-01
  3.429290e-01   5.719984e+01   5.446616e-01
  3.432280e-01   5.816611e+01   5.469872e-01
  3.435270e-01   5.737072e+01   5.619721e-01
  3.438260e-01   5.664133e+01   5.361205e-01
  3.441250e-01   5.671292e+01   5.555020e-01
  3.444240e-01   5.795967e+01   5.536313e-01
  3.447230e-01   5.783982e+01   5.577789e-01
  3.450220e-01   5.894430e+01   5.746904e-01
  3.453210e-01   5.822408e+01   5.548927e-01
  3.456200e-01   5.775115e+01   5.739922e-01
  3.459190e-01   5.781747e+01   5.608854e-01
  3.462170e-01   5.714041e+01   5.683714e-01
  3.465160e-01   5.731317e+01   5.683772e-01
  3.468150e-01   5.773778e+01   5.696267e-01
  3.471140e-01   5.776364e+01   5.847852e-01
  3.474130e-01   5.700564e+01   5.651607e-01
  3.477120e-01   5.724266e+01   5.821421e-01
  3.480110e-01   5.678017e+01   5.735078e-01
  3.483100e-01   5.850729e+01   5.839645e-01
  3.486090e-01   5.730068e+01   5.927798e-01
  3.489080e-01   5.695106e+01   5.761457e-01
  3.492070e-01   5.832466e+01   5.990293e-01
  3.495060e-01   5.648487e+01   5.782760e-01
  3.498040e-01   5.734311e+01   5.949403e-01
  3.501030e-01   5.704869e+01   5.943862e-01
  3.504020e-01   5.701596e+01   5.932407e-01
  3.507010e-01   5.815455e+01   6.133778e-01
  3.510000e-01   5.769962e+01   5.919545e-01
  3.512990e-01   5.728764e+01   6.087888e-01
  3.515980e-01   5.698896e+01   5.990215e-01
  3.518970e-01   5.715696e+01   6.133865e-01
  3.521960e-01   5.761665e+01   6.246465e-01
  3.524950e-01   5.665466e+01   5.962657e-01
  3.527940e-01   5.648579e+01   6.218504e-01
  3.530930e-01   5.575186e+01   6.016077e-01
  3.533920e-01   5.718834e+01   6.245711e-01
  3.536900e-01   5.770197e+01   6.296551e-01
  3.539890e-01   5.724695e+01   6.237621e-01
  3.542880e-01   5.719920e+01   6.386688e-01
  3.545870e-01   5.801270e+01   6.179612e-01
  3.548860e-01   5.681740e+01   6.329475e-01
  3.551850e-01   5.745085e+01   6.248719e-01
  3.554840e-01   5.727572e+01   6.354952e-01
  3.557830e-01   5.743802e+01   6.387920e-01
  3.560820e-01   5.774508e+01   6.187013e-01
  3.563810e-01   5.805724e+01   6.410178e-01
  3.566800e-01   5.703227e+01   6.203558e-01
  3.569790e-01   5.802386e+01   6.457067e-01
  3.572770e-01   5.785334e+01   6.435303e-01
  3.575760e-01   5.732811e+01   6.143042e-01
  3.578750e-01   5.726338e+01   6.540650e-01
  3.581740e-01   5.694961e+01   6.232661e-01
  3.584730e-01   5.862306e+01   6.617846e-01
  3.587720e-01   5.777731e+01   6.455667e-01
  3.590710e-01   5.772924e+01   6.440654e-01
  3.593700e-01   5.789673e+01   6.697405e-01
  3.596690e-01   5.733146e+01   6.381992e-01
  3.599680e-01   5.838492e+01   6.739463e-01
  3.602670e-01   5.599168e+01   6.429457e-01
  3.605660e-01   5.687407e+01   6.637991e-01
  3.608640e-01   5.876093e+01   6.920237e-01
  3.611630e-01   5.814914e+01   6.526612e-01
  3.614620e-01   5.609912e+01   6.806021e-01
  3.617610e-01   5.605038e+01   6.549444e-01
  3.620600e-01   5.643802e+01   6.796802e-01
  3.623590e-01   5.612190e+01   6.748463e-01
  3.626580e-01   5.664936e+01   6.780101e-01
  3.629570e-01   5.756574e+01   7.018647e-01
  3.632560e-01   5.803212e+01   6.747009e-01
  3.635550e-01   5.695623e+01   7.095181e-01
  3.638540e-01   5.667225e+01   6.901506e-01
  3.641530e-01   5.742452e+01   6.994155e-01
  3.644510e-01   5.623782e+01   7.221857e-01
  3.647500e-01   5.650350e+01   6.800744e-01
  3.650490e-01   5.635898e+01   7.211891e-01
  3.653480e-01   5.686603e+01   7.072977e-01
  3.656470e-01   5.815440e+01   7.237704e-01
  3.659460e-01   5.622092e+01   7.329908e-01
  3.662450e-01   5.804635e+01   7.129366e-01
  3.665440e-01   5.744029e+01   7.584240e-01
  3.668430e-01   5.696305e+01   7.146109e-01
  3.671420e-01   5.679109e+01   7.442933e-01
  3.674410e-01   5.552812e+01   7.266187e-01
  3.677400e-01   5.781946e+01   7.549236e-01
  3.680390e-01   5.739367e+01   7.813184e-01
  3.683370e-01   5.778374e+01   7.338543e-01
  3.686360e-01   5.674938e+01   7.682878e-01
  3.689350e-01   5.774400e+01   7.584120e-01
  3.692340e-01   5.701534e+01   7.743762e-01
  3.695330e-01   5.800084e+01   8.086146e-01
  3.698320e-01   5.779287e+01   7.527819e-01
  3.701310e-01   5.783989e+01   8.099204e-01
  3.704300e-01   5.724023e+01   7.673753e-01
  3.707290e-01   5.682124e+01   8.051857e-01
  3.710280e-01   5.749354e+01   8.050706e-01
  3.713270e-01   5.529683e+01   7.779802e-01
  3.716260e-01   5.694653e+01   8.370870e-01
  3.719240e-01   5.796354e+01   7.896617e-01
  3.722230e-01   5.690006e+01   8.394933e-01
  3.725220e-01   5.781873e+01   8.171902e-01
  3.728210e-01   5.597209e+01   8.218756e-01
  3.731200e-01   5.557149e+01   8.675636e-01
  3.734190e-01   5.832776e+01   8.108903e-01
  3.737180e-01   5.629068e+01   8.700354e-01
  3.740170e-01   5.708663e+01   8.247481e-01
  3.743160e-01   5.649259e+01   8.778875e-01
  3.746150e-01   5.711097e+01   8.763517e-01
  3.749140e-01   5.751632e+01   8.582613e-01
  3.752130e-01   5.672898e+01   9.134403e-01
  3.755110e-01   5.661887e+01   8.486574e-01
  3.758100e-01   5.747910e+01   9.194596e-01
  3.761090e-01   5.793245e+01   8.955177e-01
  3.764080e-01   5.634760e+01   9.068293e-01
  3.767070e-01   5.657467e+01   9.500636e-01
  3.770060e-01   5.834813e+01   8.857928e-01
  3.773050e-01   5.691715e+01   9.611147e-01
  3.776040e-01   5.665683e+01   9.164462e-01
  3.779030e-01   5.742817e+01   9.531729e-01
  3.782020e-01   5.581449e+01   1.014977e+00
  3.785010e-01   5.640764e+01   8.969426e-01
  3.788000e-01   5.540055e+01   1.006285e+00
  3.790990e-01   5.805040e+01   9.503697e-01
  3.793970e-01   5.811056e+01   1.020741e+00
  3.796960e-01   5.738474e+01   1.009550e+00
  3.799950e-01   5.699239e+01   9.876311e-01
  3.802940e-01   5.573859e+01   1.085840e+00
  3.805930e-01   5.636631e+01   9.523565e-01
  3.808920e-01   5.675706e+01   1.101923e+00
  3.811910e-01   5.671656e+01   1.018167e+00
  3.814900e-01   5.660041e+01   1.070412e+00
  3.817890e-01   5.744440e+01   1.177495e+00
  3.820880e-01   5.797808e+01   1.005316e+00
  3.823870e-01   5.735914e+01   1.184237e+00
  3.826860e-01   5.670486e+01   1.033220e+00
  3.829840e-01   5.764923e+01   1.211054e+00
  3.832830e-01   5.708325e+01   1.151846e+00
  3.835820e-01   5.774142e+01   1.130881e+00
  3.838810e-01   5.697729e+01   1.255970e+00
  3.841800e-01   5.632747e+01   1.104036e+00
  3.844790e-01   5.706903e+01   1.266326e+00
  3.847780e-01   5.558590e+01   1.158291e+00
  3.850770e-01   5.676419e+01   1.272471e+00
  3.853760e-01   5.722551e+01   1.362898e+00
  3.856750e-01   5.599622e+01   1.162558e+00
  3.859740e-01   5.849605e+01   1.402336e+00
  3.862730e-01   5.825084e+01   1.269929e+00
  3.865710e-01   5.610914e+01   1.373427e+00
  3.868700e-01   5.832672e+01   1.426000e+00
  3.871690e-01   5.814554e+01   1.339603e+00
  3.874680e-01   5.725656e+01   1.530793e+00
  3.877670e-01   5.718095e+01   1.350773e+00
  3.880660e-01   5.446795e+01   1.526606e+00
  3.883650e-01   5.448105e+01   1.446796e+00
  3.886640e-01   5.639527e+01   1.536023e+00
  3.889630e-01   5.761843e+01   1.689552e+00
  3.892620e-01   5.719996e+01   1.513671e+00
  3.895610e-01   5.292287e+01   1.663616e+00
  3.898600e-01   5.469540e+01   1.646138e+00
  3.901580e-01   5.486526e+01   1.717898e+00
  3.904570e-01   5.957184e+01   2.001355e+00
  3.907560e-01   5.616518e+01   1.713819e+00
  3.910550e-01   5.710649e+01   1.995462e+00
  3.913540e-01   5.626977e+01   1.980790e+00
  3.916530e-01   5.703676e+01   1.994244e+00
  3.919520e-01   5.400799e+01   2.520877e+00
  3.922510e-01   5.592113e+01   1.974644e+00
  3.925500e-01   5.359225e+01   2.593511e+00
  3.928490e-01   5.407336e+01   2.378144e+00
  3.931480e-01   5.108207e+01   2.532044e+00
  3.934470e-01   0.000000e+00   0.000000e+00
  3.937460e-01   5.472182e+01   2.620700e+00
creator: radaver
creator-version: 3725
header-file: /nas_data/SAXS_data/20151104Workshop/header/JH1_0020.txt
image-file: /nas_data/Pilatus1M/20151104_Workshop/JH1_0020.tif
angular-axis-file: /nas_data/SAXS_data/20151104Workshop/q20151029.dat
beamstop-mask-file: /nas_data/SAXS_data/20151104Workshop/fit2d20151031.msk
detector-response-file: none
beam-center-x: 949.7700
beam-center-y: 918.8000
unit-time: 1.0000
channel-first: 10
channel-last: 1315
Exposure time [s]: 1.093850
Transmitted Beam: 0.485598
Incident Beam: 0.485598
Code: JH1
Concentration [mg/ml]: 1
Run Number: 0020
