# Supplementary material for: SAXS analysis of a soluble cytosolic NgBR construct including extracellular and transmembrane domains
Source: PLoS One. 2018 Jan 18;13(1):e0191371. doi: 10.1371/journal.pone.0191371 (PMC5773207; doi:10.1371/journal.pone.0191371)
Supplement: S1 File — (ZIP) [file pone.0191371.s001.zip › JH1_0021.dat]

Sample:   c= 1.0000 mg/ml  Code: JH1
  3.656810e-03   2.264519e+04   4.129405e+01
  3.955720e-03   2.194679e+04   2.792011e+01
  4.254640e-03   1.905248e+04   2.331167e+01
  4.553560e-03   1.541138e+04   2.021441e+01
  4.852480e-03   1.247419e+04   1.702681e+01
  5.151400e-03   1.051262e+04   1.544137e+01
  5.450320e-03   8.693223e+03   1.333724e+01
  5.749240e-03   7.418466e+03   1.193751e+01
  6.048150e-03   6.349844e+03   1.082558e+01
  6.347070e-03   5.474646e+03   9.550110e+00
  6.645990e-03   4.810659e+03   8.912909e+00
  6.944910e-03   4.198230e+03   8.015860e+00
  7.243830e-03   3.766258e+03   7.356800e+00
  7.542750e-03   3.320534e+03   6.881555e+00
  7.841670e-03   2.993929e+03   6.171056e+00
  8.140580e-03   2.703597e+03   5.945102e+00
  8.439500e-03   2.466159e+03   5.472860e+00
  8.738420e-03   2.264824e+03   5.194674e+00
  9.037340e-03   2.073131e+03   4.805512e+00
  9.336260e-03   1.911853e+03   4.535006e+00
  9.635180e-03   1.761930e+03   4.341178e+00
  9.934100e-03   1.632694e+03   4.043366e+00
  1.023300e-02   1.493089e+03   3.962652e+00
  1.053190e-02   1.374530e+03   3.856312e+00
  1.083090e-02   1.277040e+03   3.717039e+00
  1.112980e-02   1.178148e+03   3.539834e+00
  1.142870e-02   1.088159e+03   3.382900e+00
  1.172760e-02   1.011707e+03   3.252825e+00
  1.202650e-02   9.418207e+02   3.129784e+00
  1.232540e-02   8.699291e+02   2.991479e+00
  1.262440e-02   8.062627e+02   2.826383e+00
  1.292330e-02   7.533338e+02   2.689895e+00
  1.322220e-02   6.961091e+02   2.585712e+00
  1.352110e-02   6.495158e+02   2.472575e+00
  1.382000e-02   6.027011e+02   2.358335e+00
  1.411900e-02   5.671406e+02   2.276572e+00
  1.441790e-02   5.310863e+02   2.187152e+00
  1.471680e-02   4.929878e+02   2.097232e+00
  1.501570e-02   4.601730e+02   1.984352e+00
  1.531460e-02   4.336830e+02   1.917694e+00
  1.561350e-02   4.082936e+02   1.828066e+00
  1.591250e-02   3.857913e+02   1.792634e+00
  1.621140e-02   3.618699e+02   1.706231e+00
  1.651030e-02   3.391368e+02   1.634399e+00
  1.680920e-02   3.252345e+02   1.600549e+00
  1.710810e-02   3.088595e+02   1.563009e+00
  1.740710e-02   2.940340e+02   1.503091e+00
  1.770600e-02   2.793356e+02   1.450316e+00
  1.800490e-02   2.618257e+02   1.393025e+00
  1.830380e-02   2.526942e+02   1.379422e+00
  1.860270e-02   2.401224e+02   1.318558e+00
  1.890170e-02   2.289866e+02   1.287621e+00
  1.920060e-02   2.209153e+02   1.252736e+00
  1.949950e-02   2.117215e+02   1.240515e+00
  1.979840e-02   2.010165e+02   1.186067e+00
  2.009730e-02   1.955697e+02   1.157055e+00
  2.039620e-02   1.869491e+02   1.129215e+00
  2.069520e-02   1.805193e+02   1.103645e+00
  2.099410e-02   1.735750e+02   1.090051e+00
  2.129300e-02   1.675181e+02   1.042801e+00
  2.159190e-02   1.607921e+02   1.056859e+00
  2.189080e-02   1.541628e+02   1.040619e+00
  2.218980e-02   1.526003e+02   1.053167e+00
  2.248870e-02   1.459027e+02   1.048169e+00
  2.278760e-02   1.411150e+02   1.020672e+00
  2.308650e-02   1.384200e+02   1.041990e+00
  2.338540e-02   1.348149e+02   1.026195e+00
  2.368430e-02   1.315504e+02   9.952808e-01
  2.398330e-02   1.264280e+02   9.979121e-01
  2.428220e-02   1.248335e+02   9.695389e-01
  2.458110e-02   1.178907e+02   9.738709e-01
  2.488000e-02   1.184157e+02   9.500048e-01
  2.517890e-02   1.153321e+02   9.263700e-01
  2.547790e-02   1.130735e+02   9.302132e-01
  2.577680e-02   1.117839e+02   9.174645e-01
  2.607570e-02   1.084438e+02   9.109705e-01
  2.637460e-02   1.085083e+02   9.039224e-01
  2.667350e-02   1.052349e+02   8.679039e-01
  2.697250e-02   1.066043e+02   8.465994e-01
  2.727140e-02   1.015001e+02   7.954254e-01
  2.757030e-02   1.005740e+02   7.931023e-01
  2.786920e-02   9.971845e+01   7.806961e-01
  2.816810e-02   9.770743e+01   7.605361e-01
  2.846700e-02   9.703630e+01   7.485622e-01
  2.876600e-02   9.330864e+01   7.251992e-01
  2.906490e-02   9.395013e+01   7.298762e-01
  2.936380e-02   9.277407e+01   7.198930e-01
  2.966270e-02   9.121406e+01   7.085776e-01
  2.996160e-02   8.931196e+01   7.021780e-01
  3.026060e-02   8.938752e+01   6.914117e-01
  3.055950e-02   8.724112e+01   6.820918e-01
  3.085840e-02   8.760055e+01   6.806095e-01
  3.115730e-02   8.693144e+01   6.751663e-01
  3.145620e-02   8.622036e+01   6.659382e-01
  3.175510e-02   8.521498e+01   6.638605e-01
  3.205410e-02   8.570573e+01   6.621412e-01
  3.235300e-02   8.403338e+01   6.529930e-01
  3.265190e-02   8.364737e+01   6.395365e-01
  3.295080e-02   8.228586e+01   6.384698e-01
  3.324970e-02   8.150661e+01   6.346050e-01
  3.354870e-02   8.137099e+01   6.324191e-01
  3.384760e-02   8.051127e+01   6.218060e-01
  3.414650e-02   7.974769e+01   6.188503e-01
  3.444540e-02   7.915451e+01   6.080719e-01
  3.474430e-02   7.956491e+01   6.150109e-01
  3.504330e-02   7.824506e+01   6.023307e-01
  3.534220e-02   7.859629e+01   6.044260e-01
  3.564110e-02   7.761446e+01   5.998986e-01
  3.594000e-02   7.650072e+01   5.841792e-01
  3.623890e-02   7.758005e+01   5.982938e-01
  3.653780e-02   7.737543e+01   5.813430e-01
  3.683680e-02   7.641231e+01   5.852300e-01
  3.713570e-02   7.569610e+01   5.831756e-01
  3.743460e-02   7.738758e+01   5.800444e-01
  3.773350e-02   7.471515e+01   5.692841e-01
  3.803240e-02   7.460501e+01   5.824430e-01
  3.833140e-02   7.370892e+01   5.926947e-01
  3.863030e-02   7.464209e+01   6.057063e-01
  3.892920e-02   7.350622e+01   5.995167e-01
  3.922810e-02   7.443831e+01   6.056701e-01
  3.952700e-02   7.379276e+01   5.991299e-01
  3.982600e-02   7.290252e+01   6.041530e-01
  4.012490e-02   7.318532e+01   5.958895e-01
  4.042380e-02   7.296003e+01   6.027902e-01
  4.072270e-02   7.218296e+01   5.972064e-01
  4.102160e-02   7.217634e+01   5.963968e-01
  4.132050e-02   7.343797e+01   6.023757e-01
  4.161950e-02   7.160828e+01   5.886761e-01
  4.191840e-02   7.145125e+01   5.957374e-01
  4.221730e-02   7.269230e+01   5.931151e-01
  4.251620e-02   7.124760e+01   5.948878e-01
  4.281510e-02   7.136236e+01   5.861595e-01
  4.311410e-02   6.984142e+01   5.806224e-01
  4.341300e-02   7.057980e+01   5.867001e-01
  4.371190e-02   7.119121e+01   5.877152e-01
  4.401080e-02   7.046828e+01   5.847235e-01
  4.430970e-02   7.068521e+01   5.811467e-01
  4.460860e-02   7.085549e+01   5.825860e-01
  4.490760e-02   7.001908e+01   5.806165e-01
  4.520650e-02   7.017952e+01   5.768721e-01
  4.550540e-02   7.048186e+01   5.810480e-01
  4.580430e-02   7.012855e+01   5.773902e-01
  4.610320e-02   6.888134e+01   5.693645e-01
  4.640220e-02   6.859724e+01   5.724991e-01
  4.670110e-02   6.894375e+01   5.653977e-01
  4.700000e-02   6.849470e+01   5.656471e-01
  4.729890e-02   6.917783e+01   5.705886e-01
  4.759780e-02   6.863915e+01   5.676535e-01
  4.789680e-02   6.917095e+01   5.663285e-01
  4.819570e-02   6.860784e+01   5.633253e-01
  4.849460e-02   6.854882e+01   5.651697e-01
  4.879350e-02   6.833131e+01   5.580902e-01
  4.909240e-02   6.739602e+01   5.617896e-01
  4.939130e-02   6.872096e+01   5.576575e-01
  4.969030e-02   6.742423e+01   5.543736e-01
  4.998920e-02   6.799801e+01   5.560547e-01
  5.028810e-02   6.727858e+01   5.511121e-01
  5.058700e-02   6.737674e+01   5.555251e-01
  5.088590e-02   6.699993e+01   5.447689e-01
  5.118490e-02   6.718407e+01   5.527167e-01
  5.148380e-02   6.755448e+01   5.515800e-01
  5.178270e-02   6.729234e+01   5.434052e-01
  5.208160e-02   6.743897e+01   5.497945e-01
  5.238050e-02   6.773993e+01   5.452094e-01
  5.267940e-02   6.852456e+01   5.561919e-01
  5.297840e-02   6.693935e+01   5.426108e-01
  5.327730e-02   6.742204e+01   5.420366e-01
  5.357620e-02   6.703783e+01   5.423766e-01
  5.387510e-02   6.687277e+01   5.385789e-01
  5.417400e-02   6.666589e+01   5.427710e-01
  5.447300e-02   6.758626e+01   5.383522e-01
  5.477190e-02   6.656446e+01   5.354884e-01
  5.507080e-02   6.696509e+01   5.370974e-01
  5.536970e-02   6.671815e+01   5.342755e-01
  5.566860e-02   6.639130e+01   5.366366e-01
  5.596760e-02   6.692267e+01   5.326780e-01
  5.626650e-02   6.634593e+01   5.327830e-01
  5.656540e-02   6.607086e+01   5.298741e-01
  5.686430e-02   6.613185e+01   5.271521e-01
  5.716320e-02   6.660548e+01   5.255289e-01
  5.746210e-02   6.711494e+01   5.328429e-01
  5.776110e-02   6.675699e+01   5.332205e-01
  5.806000e-02   6.595419e+01   5.218051e-01
  5.835890e-02   6.632256e+01   5.238350e-01
  5.865780e-02   6.678847e+01   5.228070e-01
  5.895670e-02   6.502124e+01   5.256484e-01
  5.925570e-02   6.572990e+01   5.164070e-01
  5.955460e-02   6.664614e+01   5.268511e-01
  5.985350e-02   6.664114e+01   5.194148e-01
  6.015240e-02   6.633635e+01   5.199055e-01
  6.045130e-02   6.487133e+01   5.146897e-01
  6.075020e-02   6.606837e+01   5.144195e-01
  6.104920e-02   6.496111e+01   5.139322e-01
  6.134810e-02   6.605520e+01   5.188025e-01
  6.164700e-02   6.465680e+01   5.051467e-01
  6.194590e-02   6.462905e+01   5.131714e-01
  6.224480e-02   6.573223e+01   5.061570e-01
  6.254380e-02   6.575511e+01   5.148443e-01
  6.284270e-02   6.531202e+01   5.147628e-01
  6.314160e-02   6.556729e+01   5.034412e-01
  6.344050e-02   6.602345e+01   5.126112e-01
  6.373940e-02   6.520673e+01   5.010273e-01
  6.403840e-02   6.437100e+01   5.056215e-01
  6.433730e-02   6.528526e+01   5.039117e-01
  6.463620e-02   6.468669e+01   4.975016e-01
  6.493510e-02   6.607199e+01   5.138872e-01
  6.523400e-02   6.529002e+01   5.003250e-01
  6.553290e-02   6.474545e+01   5.007905e-01
  6.583190e-02   6.494687e+01   4.995175e-01
  6.613080e-02   6.497894e+01   4.951145e-01
  6.642970e-02   6.563765e+01   5.068431e-01
  6.672860e-02   6.606439e+01   4.977387e-01
  6.702750e-02   6.459103e+01   4.971336e-01
  6.732650e-02   6.442060e+01   4.929827e-01
  6.762540e-02   6.394148e+01   4.911461e-01
  6.792430e-02   6.469397e+01   4.960197e-01
  6.822320e-02   6.467610e+01   4.881250e-01
  6.852210e-02   6.412707e+01   4.933435e-01
  6.882110e-02   6.511122e+01   4.931536e-01
  6.912000e-02   6.554145e+01   4.942901e-01
  6.941890e-02   6.460493e+01   4.873797e-01
  6.971780e-02   6.448267e+01   4.864435e-01
  7.001670e-02   6.442730e+01   4.925151e-01
  7.031560e-02   6.401294e+01   4.841968e-01
  7.061460e-02   6.508449e+01   4.887082e-01
  7.091350e-02   6.435220e+01   4.845364e-01
  7.121240e-02   6.493250e+01   4.829865e-01
  7.151130e-02   6.554921e+01   4.914087e-01
  7.181020e-02   6.467257e+01   4.815595e-01
  7.210920e-02   6.559376e+01   4.882429e-01
  7.240810e-02   6.427302e+01   4.787039e-01
  7.270700e-02   6.444792e+01   4.853672e-01
  7.300590e-02   6.433909e+01   4.803164e-01
  7.330480e-02   6.457002e+01   4.757709e-01
  7.360370e-02   6.503310e+01   4.833605e-01
  7.390270e-02   6.500658e+01   4.778217e-01
  7.420160e-02   6.446900e+01   4.831071e-01
  7.450050e-02   6.444487e+01   4.739875e-01
  7.479940e-02   6.431060e+01   4.748142e-01
  7.509830e-02   6.401988e+01   4.777603e-01
  7.539730e-02   6.526870e+01   4.752505e-01
  7.569620e-02   6.464817e+01   4.738578e-01
  7.599510e-02   6.474807e+01   4.773161e-01
  7.629400e-02   6.468456e+01   4.709597e-01
  7.659290e-02   6.405800e+01   4.730008e-01
  7.689190e-02   6.414278e+01   4.689832e-01
  7.719080e-02   6.485154e+01   4.741653e-01
  7.748970e-02   6.451810e+01   4.694989e-01
  7.778860e-02   6.401254e+01   4.706550e-01
  7.808750e-02   6.467405e+01   4.696400e-01
  7.838640e-02   6.453866e+01   4.666190e-01
  7.868540e-02   6.429393e+01   4.669905e-01
  7.898430e-02   6.446870e+01   4.651174e-01
  7.928320e-02   6.435601e+01   4.701905e-01
  7.958210e-02   6.392621e+01   4.598889e-01
  7.988100e-02   6.449995e+01   4.673173e-01
  8.018000e-02   6.422000e+01   4.638062e-01
  8.047890e-02   6.493183e+01   4.659552e-01
  8.077780e-02   6.529506e+01   4.664290e-01
  8.107670e-02   6.409463e+01   4.596871e-01
  8.137560e-02   6.345390e+01   4.606219e-01
  8.167450e-02   6.382067e+01   4.591058e-01
  8.197350e-02   6.456678e+01   4.589721e-01
  8.227240e-02   6.473734e+01   4.640222e-01
  8.257130e-02   6.456718e+01   4.538888e-01
  8.287020e-02   6.437415e+01   4.623106e-01
  8.316910e-02   6.403836e+01   4.578843e-01
  8.346810e-02   6.545766e+01   4.585651e-01
  8.376700e-02   6.511531e+01   4.637391e-01
  8.406590e-02   6.432254e+01   4.515002e-01
  8.436480e-02   6.419517e+01   4.580465e-01
  8.466370e-02   6.504721e+01   4.551874e-01
  8.496270e-02   6.491350e+01   4.654763e-01
  8.526160e-02   6.417966e+01   4.774527e-01
  8.556050e-02   6.443265e+01   4.788448e-01
  8.585940e-02   6.446895e+01   4.849758e-01
  8.615830e-02   6.435950e+01   4.845639e-01
  8.645720e-02   6.445206e+01   4.896804e-01
  8.675620e-02   6.503518e+01   4.943390e-01
  8.705510e-02   6.480279e+01   4.924730e-01
  8.735400e-02   6.366162e+01   4.905618e-01
  8.765290e-02   6.396016e+01   4.922052e-01
  8.795180e-02   6.452918e+01   4.984174e-01
  8.825080e-02   6.487883e+01   4.952294e-01
  8.854970e-02   6.442093e+01   5.000486e-01
  8.884860e-02   6.508739e+01   5.005686e-01
  8.914750e-02   6.439633e+01   5.041281e-01
  8.944640e-02   6.419620e+01   4.996910e-01
  8.974530e-02   6.395205e+01   4.946685e-01
  9.004430e-02   7.783605e+01   5.435245e-01
  9.034320e-02   6.407979e+01   4.757365e-01
  9.064210e-02   6.481492e+01   4.775625e-01
  9.094100e-02   6.402248e+01   4.647493e-01
  9.123990e-02   6.335126e+01   4.610689e-01
  9.153890e-02   6.488752e+01   4.691413e-01
  9.183780e-02   6.371806e+01   4.615796e-01
  9.213670e-02   6.420150e+01   4.616902e-01
  9.243560e-02   6.422359e+01   4.605528e-01
  9.273450e-02   6.378815e+01   4.550149e-01
  9.303350e-02   6.400228e+01   4.617885e-01
  9.333240e-02   6.346730e+01   4.496254e-01
  9.363130e-02   6.412853e+01   4.554427e-01
  9.393020e-02   6.407285e+01   4.529163e-01
  9.422910e-02   6.349074e+01   4.520087e-01
  9.452800e-02   6.405413e+01   4.551784e-01
  9.482700e-02   6.301953e+01   4.413657e-01
  9.512590e-02   6.405051e+01   4.532229e-01
  9.542480e-02   6.327771e+01   4.455735e-01
  9.572370e-02   6.369500e+01   4.470403e-01
  9.602260e-02   6.422746e+01   4.511664e-01
  9.632160e-02   6.397194e+01   4.425138e-01
  9.662050e-02   6.360620e+01   4.437798e-01
  9.691940e-02   6.468369e+01   4.475228e-01
  9.721830e-02   6.396276e+01   4.424820e-01
  9.751720e-02   6.461457e+01   4.469163e-01
  9.781610e-02   6.383586e+01   4.399022e-01
  9.811510e-02   6.375832e+01   4.439452e-01
  9.841400e-02   6.469398e+01   4.400238e-01
  9.871290e-02   6.345604e+01   4.389451e-01
  9.901180e-02   6.419783e+01   4.425753e-01
  9.931070e-02   6.430838e+01   4.390597e-01
  9.960970e-02   6.398129e+01   4.411139e-01
  9.990860e-02   6.406444e+01   4.340983e-01
  1.002070e-01   6.391868e+01   4.377273e-01
  1.005060e-01   6.412123e+01   4.359972e-01
  1.008050e-01   6.397564e+01   4.379223e-01
  1.011040e-01   6.369672e+01   4.308359e-01
  1.014030e-01   6.355263e+01   4.323609e-01
  1.017020e-01   6.435334e+01   4.392131e-01
  1.020010e-01   6.419915e+01   4.338771e-01
  1.023000e-01   6.384583e+01   4.306737e-01
  1.025990e-01   6.371355e+01   4.292349e-01
  1.028980e-01   6.368506e+01   4.307964e-01
  1.031970e-01   6.301280e+01   4.308574e-01
  1.034960e-01   6.357403e+01   4.248667e-01
  1.037950e-01   6.331449e+01   4.278885e-01
  1.040930e-01   6.386343e+01   4.261541e-01
  1.043920e-01   6.342059e+01   4.285762e-01
  1.046910e-01   6.388146e+01   4.294704e-01
  1.049900e-01   6.386513e+01   4.236079e-01
  1.052890e-01   6.486832e+01   4.304703e-01
  1.055880e-01   6.337055e+01   4.238667e-01
  1.058870e-01   6.347143e+01   4.258101e-01
  1.061860e-01   6.488805e+01   4.263510e-01
  1.064850e-01   6.501431e+01   4.274021e-01
  1.067840e-01   6.411635e+01   4.266750e-01
  1.070830e-01   6.371514e+01   4.218528e-01
  1.073820e-01   6.324595e+01   4.187464e-01
  1.076800e-01   6.457037e+01   4.227969e-01
  1.079790e-01   6.417320e+01   4.233665e-01
  1.082780e-01   6.388162e+01   4.242964e-01
  1.085770e-01   6.337901e+01   4.137385e-01
  1.088760e-01   6.439434e+01   4.228424e-01
  1.091750e-01   6.457065e+01   4.218682e-01
  1.094740e-01   6.298684e+01   4.175803e-01
  1.097730e-01   6.382229e+01   4.178896e-01
  1.100720e-01   6.389014e+01   4.142166e-01
  1.103710e-01   6.440704e+01   4.222618e-01
  1.106700e-01   6.368828e+01   4.138570e-01
  1.109690e-01   6.456678e+01   4.224746e-01
  1.112670e-01   6.453891e+01   4.148375e-01
  1.115660e-01   6.399221e+01   4.142520e-01
  1.118650e-01   6.444824e+01   4.196290e-01
  1.121640e-01   6.420741e+01   4.128944e-01
  1.124630e-01   6.381336e+01   4.127916e-01
  1.127620e-01   6.438479e+01   4.146357e-01
  1.130610e-01   6.375799e+01   4.120284e-01
  1.133600e-01   6.483654e+01   4.202817e-01
  1.136590e-01   6.453718e+01   4.090781e-01
  1.139580e-01   6.356548e+01   4.105358e-01
  1.142570e-01   6.460135e+01   4.135762e-01
  1.145560e-01   6.441186e+01   4.135513e-01
  1.148550e-01   6.439110e+01   4.123232e-01
  1.151530e-01   6.437852e+01   4.068970e-01
  1.154520e-01   6.432464e+01   4.118216e-01
  1.157510e-01   6.507839e+01   4.096628e-01
  1.160500e-01   6.383810e+01   4.119959e-01
  1.163490e-01   6.420676e+01   4.069102e-01
  1.166480e-01   6.415726e+01   4.095682e-01
  1.169470e-01   6.446332e+01   4.082820e-01
  1.172460e-01   6.423899e+01   4.081320e-01
  1.175450e-01   6.385001e+01   4.035728e-01
  1.178440e-01   6.461527e+01   4.059840e-01
  1.181430e-01   6.332718e+01   4.049463e-01
  1.184420e-01   6.432577e+01   4.058994e-01
  1.187400e-01   6.432615e+01   4.045270e-01
  1.190390e-01   6.491267e+01   4.055458e-01
  1.193380e-01   6.534086e+01   4.068812e-01
  1.196370e-01   6.454860e+01   4.066018e-01
  1.199360e-01   6.442981e+01   4.021447e-01
  1.202350e-01   6.446924e+01   4.052506e-01
  1.205340e-01   6.406853e+01   4.015514e-01
  1.208330e-01   6.472062e+01   4.022476e-01
  1.211320e-01   6.441718e+01   4.045399e-01
  1.214310e-01   6.372299e+01   3.957339e-01
  1.217300e-01   6.399551e+01   4.021297e-01
  1.220290e-01   6.377218e+01   4.000871e-01
  1.223270e-01   6.411460e+01   3.985119e-01
  1.226260e-01   6.427243e+01   3.984781e-01
  1.229250e-01   6.494933e+01   3.990031e-01
  1.232240e-01   6.480956e+01   4.022568e-01
  1.235230e-01   6.467208e+01   4.010330e-01
  1.238220e-01   6.431855e+01   3.965449e-01
  1.241210e-01   6.411403e+01   3.974655e-01
  1.244200e-01   6.444842e+01   3.948989e-01
  1.247190e-01   6.475862e+01   4.005084e-01
  1.250180e-01   6.470401e+01   3.954271e-01
  1.253170e-01   6.412206e+01   3.944050e-01
  1.256160e-01   6.497391e+01   3.995993e-01
  1.259140e-01   6.436419e+01   3.948946e-01
  1.262130e-01   6.359858e+01   3.925390e-01
  1.265120e-01   6.397695e+01   3.909473e-01
  1.268110e-01   6.441090e+01   3.930198e-01
  1.271100e-01   6.434989e+01   3.963842e-01
  1.274090e-01   6.470196e+01   3.941579e-01
  1.277080e-01   6.411776e+01   3.911292e-01
  1.280070e-01   6.470504e+01   3.916773e-01
  1.283060e-01   6.476770e+01   3.933559e-01
  1.286050e-01   6.457255e+01   3.955333e-01
  1.289040e-01   6.412020e+01   3.872301e-01
  1.292030e-01   6.444447e+01   3.931222e-01
  1.295020e-01   6.443624e+01   3.893944e-01
  1.298000e-01   6.451817e+01   3.903745e-01
  1.300990e-01   6.524197e+01   3.901183e-01
  1.303980e-01   6.392367e+01   3.868765e-01
  1.306970e-01   6.466878e+01   3.920616e-01
  1.309960e-01   6.411608e+01   3.881832e-01
  1.312950e-01   6.424504e+01   3.883311e-01
  1.315940e-01   6.477469e+01   3.856251e-01
  1.318930e-01   6.413842e+01   3.865654e-01
  1.321920e-01   6.470371e+01   3.880252e-01
  1.324910e-01   6.424882e+01   3.876183e-01
  1.327900e-01   6.441496e+01   3.859675e-01
  1.330890e-01   6.411635e+01   3.845997e-01
  1.333870e-01   6.476369e+01   3.862997e-01
  1.336860e-01   6.463465e+01   3.852081e-01
  1.339850e-01   6.494232e+01   3.847188e-01
  1.342840e-01   6.463466e+01   3.866252e-01
  1.345830e-01   6.423978e+01   3.840296e-01
  1.348820e-01   6.505707e+01   3.864648e-01
  1.351810e-01   6.475101e+01   3.807105e-01
  1.354800e-01   6.466060e+01   3.848164e-01
  1.357790e-01   6.427034e+01   3.813408e-01
  1.360780e-01   6.455782e+01   3.838107e-01
  1.363770e-01   6.462933e+01   3.835585e-01
  1.366760e-01   6.496989e+01   3.866776e-01
  1.369740e-01   6.455828e+01   3.991014e-01
  1.372730e-01   6.451676e+01   4.010813e-01
  1.375720e-01   6.459309e+01   4.106719e-01
  1.378710e-01   6.435579e+01   4.116332e-01
  1.381700e-01   6.487651e+01   4.150402e-01
  1.384690e-01   6.395615e+01   4.192426e-01
  1.387680e-01   6.413042e+01   4.083498e-01
  1.390670e-01   6.531381e+01   4.003819e-01
  1.393660e-01   6.427210e+01   3.964017e-01
  1.396650e-01   6.431897e+01   3.937437e-01
  1.399640e-01   6.428182e+01   3.946419e-01
  1.402630e-01   6.409161e+01   3.859470e-01
  1.405620e-01   6.437879e+01   3.911816e-01
  1.408600e-01   6.430087e+01   3.897165e-01
  1.411590e-01   6.461334e+01   3.916463e-01
  1.414580e-01   6.449350e+01   3.917773e-01
  1.417570e-01   6.418883e+01   3.834100e-01
  1.420560e-01   6.398217e+01   3.872945e-01
  1.423550e-01   6.382985e+01   3.842106e-01
  1.426540e-01   6.462328e+01   3.830777e-01
  1.429530e-01   6.455026e+01   3.819408e-01
  1.432520e-01   6.483784e+01   3.798382e-01
  1.435510e-01   6.411170e+01   3.804129e-01
  1.438500e-01   6.542855e+01   3.802187e-01
  1.441490e-01   6.530095e+01   3.789592e-01
  1.444470e-01   6.449574e+01   3.790589e-01
  1.447460e-01   6.433975e+01   3.748484e-01
  1.450450e-01   6.482769e+01   3.800332e-01
  1.453440e-01   6.509368e+01   3.748700e-01
  1.456430e-01   6.506247e+01   3.784877e-01
  1.459420e-01   6.574332e+01   3.797972e-01
  1.462410e-01   6.444255e+01   3.742803e-01
  1.465400e-01   6.505195e+01   3.773553e-01
  1.468390e-01   6.486363e+01   3.720797e-01
  1.471380e-01   6.468011e+01   3.745373e-01
  1.474370e-01   6.464763e+01   3.750920e-01
  1.477360e-01   6.489927e+01   3.747398e-01
  1.480340e-01   6.531298e+01   3.723124e-01
  1.483330e-01   6.511559e+01   3.802018e-01
  1.486320e-01   6.462379e+01   3.882657e-01
  1.489310e-01   6.483628e+01   3.906012e-01
  1.492300e-01   6.470041e+01   3.897049e-01
  1.495290e-01   6.439543e+01   3.912321e-01
  1.498280e-01   6.506605e+01   3.978106e-01
  1.501270e-01   6.468950e+01   3.982042e-01
  1.504260e-01   6.500056e+01   3.938126e-01
  1.507250e-01   6.568170e+01   4.017699e-01
  1.510240e-01   6.524514e+01   3.993910e-01
  1.513230e-01   6.480129e+01   4.033024e-01
  1.516210e-01   6.471095e+01   3.987898e-01
  1.519200e-01   6.483137e+01   3.991607e-01
  1.522190e-01   6.530811e+01   4.076029e-01
  1.525180e-01   6.455944e+01   4.004192e-01
  1.528170e-01   6.523002e+01   4.079107e-01
  1.531160e-01   6.475109e+01   4.031461e-01
  1.534150e-01   6.498833e+01   3.980876e-01
  1.537140e-01   6.471009e+01   3.904651e-01
  1.540130e-01   6.504032e+01   3.850090e-01
  1.543120e-01   6.458292e+01   3.838853e-01
  1.546110e-01   6.466990e+01   3.816081e-01
  1.549100e-01   6.481273e+01   3.822579e-01
  1.552090e-01   6.481241e+01   3.843339e-01
  1.555070e-01   6.513252e+01   3.760616e-01
  1.558060e-01   6.491673e+01   3.807449e-01
  1.561050e-01   6.505851e+01   3.773744e-01
  1.564040e-01   6.562551e+01   3.805672e-01
  1.567030e-01   6.466734e+01   3.758014e-01
  1.570020e-01   6.449840e+01   3.733662e-01
  1.573010e-01   6.509549e+01   3.785838e-01
  1.576000e-01   6.543138e+01   3.737045e-01
  1.578990e-01   6.520241e+01   3.749681e-01
  1.581980e-01   6.464238e+01   3.716553e-01
  1.584970e-01   6.447304e+01   3.709577e-01
  1.587960e-01   6.443168e+01   3.742488e-01
  1.590940e-01   6.459720e+01   3.694346e-01
  1.593930e-01   6.499410e+01   3.693264e-01
  1.596920e-01   6.494476e+01   3.702194e-01
  1.599910e-01   6.483827e+01   3.715858e-01
  1.602900e-01   6.452983e+01   3.700736e-01
  1.605890e-01   6.452053e+01   3.645402e-01
  1.608880e-01   6.460877e+01   3.672079e-01
  1.611870e-01   6.460337e+01   3.661791e-01
  1.614860e-01   6.469206e+01   3.668350e-01
  1.617850e-01   6.417731e+01   3.621851e-01
  1.620840e-01   6.435514e+01   3.626865e-01
  1.623830e-01   6.560153e+01   3.677826e-01
  1.626810e-01   6.484093e+01   3.634613e-01
  1.629800e-01   6.449020e+01   3.586167e-01
  1.632790e-01   6.496494e+01   3.610835e-01
  1.635780e-01   6.523774e+01   3.630037e-01
  1.638770e-01   6.410383e+01   3.621743e-01
  1.641760e-01   6.523564e+01   3.635835e-01
  1.644750e-01   6.479252e+01   3.615690e-01
  1.647740e-01   6.592236e+01   3.643176e-01
  1.650730e-01   6.487993e+01   3.627862e-01
  1.653720e-01   6.523229e+01   3.633787e-01
  1.656710e-01   6.458377e+01   3.594483e-01
  1.659700e-01   6.471787e+01   3.613606e-01
  1.662680e-01   6.457838e+01   3.596245e-01
  1.665670e-01   6.417474e+01   3.594561e-01
  1.668660e-01   6.487280e+01   3.579764e-01
  1.671650e-01   6.459365e+01   3.600502e-01
  1.674640e-01   6.510275e+01   3.606981e-01
  1.677630e-01   6.494094e+01   3.583525e-01
  1.680620e-01   6.446022e+01   3.592953e-01
  1.683610e-01   6.428314e+01   3.532094e-01
  1.686600e-01   6.399365e+01   3.572334e-01
  1.689590e-01   6.470350e+01   3.556480e-01
  1.692580e-01   6.429463e+01   3.543386e-01
  1.695570e-01   6.479467e+01   3.602262e-01
  1.698560e-01   6.449755e+01   3.534338e-01
  1.701540e-01   6.400955e+01   3.548428e-01
  1.704530e-01   6.462280e+01   3.535950e-01
  1.707520e-01   6.447818e+01   3.533807e-01
  1.710510e-01   6.467513e+01   3.568694e-01
  1.713500e-01   6.453851e+01   3.530017e-01
  1.716490e-01   6.402719e+01   3.543367e-01
  1.719480e-01   6.416898e+01   3.491366e-01
  1.722470e-01   6.494880e+01   3.535784e-01
  1.725460e-01   6.448742e+01   3.539527e-01
  1.728450e-01   6.486253e+01   3.526231e-01
  1.731440e-01   6.391716e+01   3.505799e-01
  1.734430e-01   6.438892e+01   3.486804e-01
  1.737410e-01   6.412701e+01   3.515141e-01
  1.740400e-01   6.428195e+01   3.512203e-01
  1.743390e-01   6.414373e+01   3.483655e-01
  1.746380e-01   6.470249e+01   3.514727e-01
  1.749370e-01   6.489505e+01   3.496976e-01
  1.752360e-01   6.449247e+01   3.509018e-01
  1.755350e-01   6.421077e+01   3.492502e-01
  1.758340e-01   6.405370e+01   3.441659e-01
  1.761330e-01   6.459366e+01   3.511770e-01
  1.764320e-01   6.454030e+01   3.461514e-01
  1.767310e-01   6.421880e+01   3.496250e-01
  1.770300e-01   6.439330e+01   3.464410e-01
  1.773280e-01   6.449973e+01   3.481085e-01
  1.776270e-01   6.465489e+01   3.473159e-01
  1.779260e-01   6.490619e+01   3.464486e-01
  1.782250e-01   6.432125e+01   3.476266e-01
  1.785240e-01   6.443153e+01   3.446720e-01
  1.788230e-01   6.431658e+01   3.460632e-01
  1.791220e-01   6.434365e+01   3.466508e-01
  1.794210e-01   6.441805e+01   3.436277e-01
  1.797200e-01   6.451231e+01   3.453957e-01
  1.800190e-01   6.472068e+01   3.435985e-01
  1.803180e-01   6.429423e+01   3.460031e-01
  1.806170e-01   6.451470e+01   3.437181e-01
  1.809160e-01   6.423911e+01   3.423178e-01
  1.812140e-01   6.414309e+01   3.428935e-01
  1.815130e-01   6.400379e+01   3.420218e-01
  1.818120e-01   6.416034e+01   3.437775e-01
  1.821110e-01   6.443035e+01   3.405250e-01
  1.824100e-01   6.416812e+01   3.422945e-01
  1.827090e-01   6.461857e+01   3.428294e-01
  1.830080e-01   6.459550e+01   3.429339e-01
  1.833070e-01   6.455117e+01   3.403564e-01
  1.836060e-01   6.372163e+01   3.373593e-01
  1.839050e-01   6.409334e+01   3.422610e-01
  1.842040e-01   6.391392e+01   3.389955e-01
  1.845030e-01   6.403067e+01   3.384977e-01
  1.848010e-01   6.391881e+01   3.399841e-01
  1.851000e-01   6.458972e+01   3.371005e-01
  1.853990e-01   6.366499e+01   3.396348e-01
  1.856980e-01   6.423066e+01   3.387041e-01
  1.859970e-01   6.406943e+01   3.370022e-01
  1.862960e-01   6.416294e+01   3.386862e-01
  1.865950e-01   6.447271e+01   3.377433e-01
  1.868940e-01   6.432420e+01   3.412244e-01
  1.871930e-01   6.476556e+01   3.352176e-01
  1.874920e-01   6.417354e+01   3.368005e-01
  1.877910e-01   6.424932e+01   3.368412e-01
  1.880900e-01   6.455306e+01   3.376365e-01
  1.883880e-01   6.410197e+01   3.382042e-01
  1.886870e-01   6.401938e+01   3.319072e-01
  1.889860e-01   6.453763e+01   3.388701e-01
  1.892850e-01   6.405645e+01   3.350803e-01
  1.895840e-01   6.434868e+01   3.347546e-01
  1.898830e-01   6.396545e+01   3.342204e-01
  1.901820e-01   6.396030e+01   3.338973e-01
  1.904810e-01   6.456811e+01   3.353249e-01
  1.907800e-01   6.385307e+01   3.326945e-01
  1.910790e-01   6.401771e+01   3.325113e-01
  1.913780e-01   6.338680e+01   3.319363e-01
  1.916770e-01   6.430953e+01   3.341893e-01
  1.919750e-01   6.435281e+01   3.350755e-01
  1.922740e-01   6.339973e+01   3.289467e-01
  1.925730e-01   6.376044e+01   3.306314e-01
  1.928720e-01   6.441381e+01   3.330803e-01
  1.931710e-01   6.365988e+01   3.317329e-01
  1.934700e-01   6.394395e+01   3.309562e-01
  1.937690e-01   6.328838e+01   3.283602e-01
  1.940680e-01   6.376793e+01   3.314062e-01
  1.943670e-01   6.359371e+01   3.290024e-01
  1.946660e-01   6.342651e+01   3.291654e-01
  1.949650e-01   6.377958e+01   3.280034e-01
  1.952640e-01   6.412817e+01   3.303820e-01
  1.955630e-01   6.340554e+01   3.297099e-01
  1.958610e-01   6.336129e+01   3.264875e-01
  1.961600e-01   6.341542e+01   3.279484e-01
  1.964590e-01   6.296351e+01   3.253157e-01
  1.967580e-01   6.377222e+01   3.296129e-01
  1.970570e-01   6.331984e+01   3.262349e-01
  1.973560e-01   6.358654e+01   3.251838e-01
  1.976550e-01   6.350158e+01   3.277285e-01
  1.979540e-01   6.352373e+01   3.254547e-01
  1.982530e-01   6.337867e+01   3.268245e-01
  1.985520e-01   6.349129e+01   3.250838e-01
  1.988510e-01   6.336922e+01   3.249148e-01
  1.991500e-01   6.370678e+01   3.279631e-01
  1.994480e-01   6.369462e+01   3.246010e-01
  1.997470e-01   6.362911e+01   3.263031e-01
  2.000460e-01   6.319999e+01   3.213674e-01
  2.003450e-01   6.316544e+01   3.235342e-01
  2.006440e-01   6.359608e+01   3.273845e-01
  2.009430e-01   6.340589e+01   3.218905e-01
  2.012420e-01   6.330530e+01   3.248947e-01
  2.015410e-01   6.334273e+01   3.215906e-01
  2.018400e-01   6.309551e+01   3.216606e-01
  2.021390e-01   6.341166e+01   3.234531e-01
  2.024380e-01   6.312679e+01   3.178870e-01
  2.027370e-01   6.330380e+01   3.233196e-01
  2.030350e-01   6.297849e+01   3.194204e-01
  2.033340e-01   6.353336e+01   3.216559e-01
  2.036330e-01   6.332573e+01   3.186586e-01
  2.039320e-01   6.314011e+01   3.190074e-01
  2.042310e-01   6.298715e+01   3.216646e-01
  2.045300e-01   6.277241e+01   3.164557e-01
  2.048290e-01   6.339364e+01   3.191013e-01
  2.051280e-01   6.369160e+01   3.194418e-01
  2.054270e-01   6.321046e+01   3.176926e-01
  2.057260e-01   6.295832e+01   3.204743e-01
  2.060250e-01   6.317018e+01   3.170540e-01
  2.063240e-01   6.281853e+01   3.187403e-01
  2.066230e-01   6.308200e+01   3.180448e-01
  2.069210e-01   6.269351e+01   3.182863e-01
  2.072200e-01   6.316894e+01   3.188074e-01
  2.075190e-01   6.275060e+01   3.153336e-01
  2.078180e-01   6.239663e+01   3.168525e-01
  2.081170e-01   6.289235e+01   3.164898e-01
  2.084160e-01   6.301516e+01   3.188282e-01
  2.087150e-01   6.290261e+01   3.150531e-01
  2.090140e-01   6.313443e+01   3.170984e-01
  2.093130e-01   6.297127e+01   3.165544e-01
  2.096120e-01   6.286691e+01   3.157587e-01
  2.099110e-01   6.251909e+01   3.134350e-01
  2.102100e-01   6.267071e+01   3.153984e-01
  2.105080e-01   6.264905e+01   3.169515e-01
  2.108070e-01   6.258271e+01   3.138565e-01
  2.111060e-01   6.266812e+01   3.132858e-01
  2.114050e-01   6.345452e+01   3.156394e-01
  2.117040e-01   6.335273e+01   3.203680e-01
  2.120030e-01   6.287274e+01   3.250811e-01
  2.123020e-01   6.299615e+01   3.277495e-01
  2.126010e-01   6.278080e+01   3.245537e-01
  2.129000e-01   6.269128e+01   3.275494e-01
  2.131990e-01   6.267862e+01   3.303821e-01
  2.134980e-01   6.322828e+01   3.338410e-01
  2.137970e-01   6.287333e+01   3.304366e-01
  2.140950e-01   6.263587e+01   3.316529e-01
  2.143940e-01   6.335629e+01   3.348063e-01
  2.146930e-01   6.259993e+01   3.331150e-01
  2.149920e-01   6.237884e+01   3.328398e-01
  2.152910e-01   6.275713e+01   3.343210e-01
  2.155900e-01   6.244742e+01   3.363714e-01
  2.158890e-01   6.274638e+01   3.371756e-01
  2.161880e-01   6.267276e+01   3.355277e-01
  2.164870e-01   6.289421e+01   3.374102e-01
  2.167860e-01   6.293886e+01   3.312204e-01
  2.170850e-01   6.240968e+01   3.272595e-01
  2.173840e-01   6.244471e+01   3.242623e-01
  2.176820e-01   6.233672e+01   3.225425e-01
  2.179810e-01   6.275788e+01   3.246392e-01
  2.182800e-01   6.334158e+01   3.218669e-01
  2.185790e-01   6.263996e+01   3.216199e-01
  2.188780e-01   6.280824e+01   3.185774e-01
  2.191770e-01   6.234736e+01   3.194697e-01
  2.194760e-01   6.225639e+01   3.200726e-01
  2.197750e-01   6.231506e+01   3.170521e-01
  2.200740e-01   6.234925e+01   3.151204e-01
  2.203730e-01   6.221972e+01   3.165384e-01
  2.206720e-01   6.286586e+01   3.172293e-01
  2.209710e-01   6.230324e+01   3.179771e-01
  2.212700e-01   6.262963e+01   3.143687e-01
  2.215680e-01   6.216325e+01   3.159895e-01
  2.218670e-01   6.186667e+01   3.110174e-01
  2.221660e-01   6.212629e+01   3.150900e-01
  2.224650e-01   6.188405e+01   3.119693e-01
  2.227640e-01   6.230052e+01   3.127561e-01
  2.230630e-01   6.251002e+01   3.142001e-01
  2.233620e-01   6.187482e+01   3.118158e-01
  2.236610e-01   6.260394e+01   3.136476e-01
  2.239600e-01   6.210160e+01   3.087989e-01
  2.242590e-01   6.220767e+01   3.121327e-01
  2.245580e-01   6.196583e+01   3.106223e-01
  2.248570e-01   6.247912e+01   3.137279e-01
  2.251550e-01   6.244326e+01   3.100267e-01
  2.254540e-01   6.191342e+01   3.089613e-01
  2.257530e-01   6.185864e+01   3.111265e-01
  2.260520e-01   6.214600e+01   3.080311e-01
  2.263510e-01   6.206163e+01   3.088255e-01
  2.266500e-01   6.223212e+01   3.091232e-01
  2.269490e-01   6.199070e+01   3.071482e-01
  2.272480e-01   6.208597e+01   3.098996e-01
  2.275470e-01   6.187009e+01   3.052495e-01
  2.278460e-01   6.152229e+01   3.078579e-01
  2.281450e-01   6.190065e+01   3.060603e-01
  2.284440e-01   6.211546e+01   3.080804e-01
  2.287420e-01   6.214615e+01   3.090357e-01
  2.290410e-01   6.217773e+01   3.029925e-01
  2.293400e-01   6.101278e+01   3.048392e-01
  2.296390e-01   6.230713e+01   3.065711e-01
  2.299380e-01   6.163582e+01   3.054049e-01
  2.302370e-01   6.212913e+01   3.060103e-01
  2.305360e-01   6.154718e+01   3.026414e-01
  2.308350e-01   6.159354e+01   3.070327e-01
  2.311340e-01   6.140812e+01   3.008757e-01
  2.314330e-01   6.175975e+01   3.038852e-01
  2.317320e-01   6.186105e+01   3.052272e-01
  2.320310e-01   6.125265e+01   3.006123e-01
  2.323290e-01   6.171068e+01   3.064537e-01
  2.326280e-01   6.143294e+01   3.003490e-01
  2.329270e-01   6.204650e+01   3.023172e-01
  2.332260e-01   6.196833e+01   3.036751e-01
  2.335250e-01   6.138549e+01   3.015294e-01
  2.338240e-01   6.127813e+01   3.024578e-01
  2.341230e-01   6.145212e+01   2.984238e-01
  2.344220e-01   6.206395e+01   3.029529e-01
  2.347210e-01   6.180836e+01   3.022098e-01
  2.350200e-01   6.108705e+01   2.996192e-01
  2.353190e-01   6.151916e+01   3.010297e-01
  2.356180e-01   6.141733e+01   2.974249e-01
  2.359170e-01   6.161022e+01   3.021998e-01
  2.362150e-01   6.149413e+01   2.999143e-01
  2.365140e-01   6.122289e+01   2.969537e-01
  2.368130e-01   6.159798e+01   3.001674e-01
  2.371120e-01   6.161443e+01   2.988176e-01
  2.374110e-01   6.150984e+01   3.011247e-01
  2.377100e-01   6.148983e+01   2.974866e-01
  2.380090e-01   6.190812e+01   2.998754e-01
  2.383080e-01   6.140909e+01   2.967246e-01
  2.386070e-01   6.141733e+01   2.983393e-01
  2.389060e-01   6.136113e+01   2.978590e-01
  2.392050e-01   6.142788e+01   2.964315e-01
  2.395040e-01   6.165029e+01   2.990197e-01
  2.398020e-01   6.070692e+01   2.946868e-01
  2.401010e-01   6.111311e+01   2.973707e-01
  2.404000e-01   6.145584e+01   2.953789e-01
  2.406990e-01   6.108635e+01   2.961695e-01
  2.409980e-01   6.096221e+01   2.948580e-01
  2.412970e-01   6.154867e+01   2.958250e-01
  2.415960e-01   6.148081e+01   2.965592e-01
  2.418950e-01   6.140602e+01   2.947040e-01
  2.421940e-01   6.092656e+01   2.947718e-01
  2.424930e-01   6.110866e+01   2.961107e-01
  2.427920e-01   6.089513e+01   2.918356e-01
  2.430910e-01   6.087423e+01   2.937564e-01
  2.433890e-01   6.068692e+01   2.923152e-01
  2.436880e-01   6.064459e+01   2.947596e-01
  2.439870e-01   6.068254e+01   2.913258e-01
  2.442860e-01   6.131770e+01   2.923040e-01
  2.445850e-01   6.068195e+01   2.925221e-01
  2.448840e-01   6.109116e+01   2.930680e-01
  2.451830e-01   6.097085e+01   2.943220e-01
  2.454820e-01   6.123386e+01   2.914577e-01
  2.457810e-01   6.086296e+01   2.917585e-01
  2.460800e-01   6.152036e+01   2.936574e-01
  2.463790e-01   6.070146e+01   2.907240e-01
  2.466780e-01   6.067909e+01   2.911013e-01
  2.469770e-01   6.106106e+01   2.911534e-01
  2.472750e-01   6.136674e+01   2.926376e-01
  2.475740e-01   6.092053e+01   2.925493e-01
  2.478730e-01   6.131514e+01   2.887922e-01
  2.481720e-01   6.169412e+01   2.926588e-01
  2.484710e-01   6.045996e+01   2.879176e-01
  2.487700e-01   6.093252e+01   2.921423e-01
  2.490690e-01   6.088153e+01   2.909397e-01
  2.493680e-01   6.066830e+01   2.874726e-01
  2.496670e-01   6.078784e+01   2.916868e-01
  2.499660e-01   6.050520e+01   2.880253e-01
  2.502650e-01   6.117561e+01   2.908906e-01
  2.505640e-01   6.070003e+01   2.868223e-01
  2.508620e-01   6.104776e+01   2.889983e-01
  2.511610e-01   6.058677e+01   2.902346e-01
  2.514600e-01   6.064592e+01   2.872118e-01
  2.517590e-01   6.053803e+01   2.867491e-01
  2.520580e-01   6.064407e+01   2.875192e-01
  2.523570e-01   6.083621e+01   2.882877e-01
  2.526560e-01   6.066518e+01   2.887214e-01
  2.529550e-01   6.088644e+01   2.859275e-01
  2.532540e-01   6.041635e+01   2.847200e-01
  2.535530e-01   6.064790e+01   2.850620e-01
  2.538520e-01   6.045831e+01   2.859420e-01
  2.541510e-01   6.117582e+01   2.860964e-01
  2.544490e-01   6.035765e+01   2.849882e-01
  2.547480e-01   6.045364e+01   2.855210e-01
  2.550470e-01   6.051103e+01   2.839329e-01
  2.553460e-01   6.030738e+01   2.838568e-01
  2.556450e-01   6.067834e+01   2.824327e-01
  2.559440e-01   6.027681e+01   2.843910e-01
  2.562430e-01   6.057916e+01   2.864335e-01
  2.565420e-01   6.088982e+01   2.846189e-01
  2.568410e-01   6.003685e+01   2.818228e-01
  2.571400e-01   6.049928e+01   2.833045e-01
  2.574390e-01   6.053817e+01   2.855161e-01
  2.577380e-01   6.083288e+01   2.851921e-01
  2.580360e-01   6.056224e+01   2.825572e-01
  2.583350e-01   6.061628e+01   2.851907e-01
  2.586340e-01   6.016444e+01   2.810379e-01
  2.589330e-01   6.030619e+01   2.841567e-01
  2.592320e-01   6.026684e+01   2.812770e-01
  2.595310e-01   6.023794e+01   2.821952e-01
  2.598300e-01   6.046568e+01   2.846334e-01
  2.601290e-01   6.045624e+01   2.802567e-01
  2.604280e-01   6.028585e+01   2.833039e-01
  2.607270e-01   6.017964e+01   2.793258e-01
  2.610260e-01   6.036203e+01   2.822876e-01
  2.613250e-01   6.006293e+01   2.821816e-01
  2.616240e-01   6.041974e+01   2.821259e-01
  2.619220e-01   6.054642e+01   2.825203e-01
  2.622210e-01   6.038529e+01   2.793222e-01
  2.625200e-01   6.054147e+01   2.814269e-01
  2.628190e-01   6.012700e+01   2.801701e-01
  2.631180e-01   6.055648e+01   2.794303e-01
  2.634170e-01   6.012152e+01   2.820214e-01
  2.637160e-01   6.010132e+01   2.783782e-01
  2.640150e-01   6.044171e+01   2.818814e-01
  2.643140e-01   6.007985e+01   2.779479e-01
  2.646130e-01   5.994015e+01   2.780047e-01
  2.649120e-01   5.948441e+01   2.799336e-01
  2.652110e-01   5.993670e+01   2.778064e-01
  2.655090e-01   5.988842e+01   2.784574e-01
  2.658080e-01   6.001278e+01   2.771310e-01
  2.661070e-01   6.039165e+01   2.792410e-01
  2.664060e-01   6.011173e+01   2.783070e-01
  2.667050e-01   5.990488e+01   2.781134e-01
  2.670040e-01   6.015032e+01   2.784916e-01
  2.673030e-01   6.028671e+01   2.779518e-01
  2.676020e-01   5.960709e+01   2.764748e-01
  2.679010e-01   5.994071e+01   2.771530e-01
  2.682000e-01   6.010457e+01   2.764049e-01
  2.684990e-01   6.002800e+01   2.772604e-01
  2.687980e-01   5.997749e+01   2.767674e-01
  2.690960e-01   6.041699e+01   2.789173e-01
  2.693950e-01   5.975766e+01   2.744963e-01
  2.696940e-01   5.984865e+01   2.750739e-01
  2.699930e-01   5.999858e+01   2.764412e-01
  2.702920e-01   6.009949e+01   2.763932e-01
  2.705910e-01   6.035154e+01   2.774410e-01
  2.708900e-01   5.980229e+01   2.740486e-01
  2.711890e-01   5.977345e+01   2.758288e-01
  2.714880e-01   6.032902e+01   2.760829e-01
  2.717870e-01   5.979435e+01   2.753192e-01
  2.720860e-01   6.006692e+01   2.749296e-01
  2.723850e-01   6.014414e+01   2.744649e-01
  2.726840e-01   5.972166e+01   2.745976e-01
  2.729820e-01   5.986105e+01   2.747336e-01
  2.732810e-01   6.044724e+01   2.751556e-01
  2.735800e-01   5.960598e+01   2.731433e-01
  2.738790e-01   6.002317e+01   2.746459e-01
  2.741780e-01   5.973496e+01   2.744441e-01
  2.744770e-01   5.997200e+01   2.724453e-01
  2.747760e-01   5.990683e+01   2.736499e-01
  2.750750e-01   5.988505e+01   2.767419e-01
  2.753740e-01   5.944190e+01   2.801278e-01
  2.756730e-01   6.000310e+01   2.829391e-01
  2.759720e-01   5.978449e+01   2.811311e-01
  2.762710e-01   5.999982e+01   2.856778e-01
  2.765690e-01   5.939067e+01   2.835079e-01
  2.768680e-01   5.961997e+01   2.867472e-01
  2.771670e-01   5.939969e+01   2.838356e-01
  2.774660e-01   5.994729e+01   2.859663e-01
  2.777650e-01   5.972488e+01   2.889106e-01
  2.780640e-01   6.007724e+01   2.883734e-01
  2.783630e-01   5.996153e+01   2.885201e-01
  2.786620e-01   5.982895e+01   2.899165e-01
  2.789610e-01   5.927612e+01   2.886817e-01
  2.792600e-01   5.995670e+01   2.931947e-01
  2.795590e-01   5.927865e+01   2.858205e-01
  2.798580e-01   5.957942e+01   2.910541e-01
  2.801560e-01   5.976144e+01   2.910590e-01
  2.804550e-01   5.954604e+01   2.914131e-01
  2.807540e-01   6.000598e+01   2.938752e-01
  2.810530e-01   5.948221e+01   2.898331e-01
  2.813520e-01   5.959374e+01   2.939900e-01
  2.816510e-01   5.980272e+01   2.934893e-01
  2.819500e-01   6.014112e+01   2.944311e-01
  2.822490e-01   5.995950e+01   2.939862e-01
  2.825480e-01   5.988132e+01   2.933456e-01
  2.828470e-01   6.015969e+01   2.974523e-01
  2.831460e-01   5.995813e+01   2.954570e-01
  2.834450e-01   5.945560e+01   2.926363e-01
  2.837430e-01   5.940860e+01   2.942138e-01
  2.840420e-01   5.993272e+01   2.971229e-01
  2.843410e-01   5.956232e+01   3.026667e-01
  2.846400e-01   5.949194e+01   3.046106e-01
  2.849390e-01   5.968419e+01   3.129807e-01
  2.852380e-01   5.951499e+01   3.154377e-01
  2.855370e-01   5.928738e+01   3.179554e-01
  2.858360e-01   5.938567e+01   3.202559e-01
  2.861350e-01   5.899436e+01   3.220179e-01
  2.864340e-01   5.914908e+01   3.272103e-01
  2.867330e-01   5.881339e+01   3.253433e-01
  2.870320e-01   5.962797e+01   3.332108e-01
  2.873310e-01   5.930663e+01   3.292324e-01
  2.876290e-01   5.877682e+01   3.329717e-01
  2.879280e-01   5.968927e+01   3.386138e-01
  2.882270e-01   5.955295e+01   3.344933e-01
  2.885260e-01   5.920693e+01   3.375875e-01
  2.888250e-01   5.890194e+01   3.358595e-01
  2.891240e-01   5.899938e+01   3.412079e-01
  2.894230e-01   5.913156e+01   3.446747e-01
  2.897220e-01   5.908004e+01   3.363669e-01
  2.900210e-01   5.869502e+01   3.441354e-01
  2.903200e-01   5.908395e+01   3.432562e-01
  2.906190e-01   5.870849e+01   3.458470e-01
  2.909180e-01   5.856905e+01   3.463745e-01
  2.912160e-01   5.938052e+01   3.450315e-01
  2.915150e-01   5.889929e+01   3.549631e-01
  2.918140e-01   5.900939e+01   3.471080e-01
  2.921130e-01   5.897586e+01   3.502535e-01
  2.924120e-01   5.863453e+01   3.517741e-01
  2.927110e-01   5.906322e+01   3.520723e-01
  2.930100e-01   5.912256e+01   3.614318e-01
  2.933090e-01   5.965229e+01   3.572250e-01
  2.936080e-01   5.911571e+01   3.532146e-01
  2.939070e-01   5.847790e+01   3.569510e-01
  2.942060e-01   5.923263e+01   3.598724e-01
  2.945050e-01   5.859736e+01   3.654421e-01
  2.948030e-01   5.836887e+01   3.551822e-01
  2.951020e-01   5.925588e+01   3.633348e-01
  2.954010e-01   5.846827e+01   3.626327e-01
  2.957000e-01   5.948212e+01   3.675239e-01
  2.959990e-01   5.853703e+01   3.641534e-01
  2.962980e-01   5.868546e+01   3.652748e-01
  2.965970e-01   5.857135e+01   3.684972e-01
  2.968960e-01   5.836038e+01   3.676066e-01
  2.971950e-01   5.880803e+01   3.674354e-01
  2.974940e-01   5.845378e+01   3.649941e-01
  2.977930e-01   5.878981e+01   3.694113e-01
  2.980920e-01   5.858117e+01   3.689828e-01
  2.983900e-01   5.866748e+01   3.722538e-01
  2.986890e-01   5.902560e+01   3.692419e-01
  2.989880e-01   5.888413e+01   3.727068e-01
  2.992870e-01   5.861649e+01   3.727943e-01
  2.995860e-01   5.851634e+01   3.746048e-01
  2.998850e-01   5.884647e+01   3.735249e-01
  3.001840e-01   5.870383e+01   3.754437e-01
  3.004830e-01   5.898639e+01   3.812403e-01
  3.007820e-01   5.877857e+01   3.790825e-01
  3.010810e-01   5.985974e+01   3.798494e-01
  3.013800e-01   5.842760e+01   3.809290e-01
  3.016790e-01   5.789361e+01   3.781877e-01
  3.019780e-01   5.900970e+01   3.838359e-01
  3.022760e-01   5.825726e+01   3.831636e-01
  3.025750e-01   5.816607e+01   3.808298e-01
  3.028740e-01   5.845296e+01   3.871906e-01
  3.031730e-01   5.842666e+01   3.852707e-01
  3.034720e-01   5.839648e+01   3.867401e-01
  3.037710e-01   5.802044e+01   3.852309e-01
  3.040700e-01   5.833999e+01   3.881405e-01
  3.043690e-01   5.845324e+01   3.931279e-01
  3.046680e-01   5.897244e+01   3.934908e-01
  3.049670e-01   5.867783e+01   3.889960e-01
  3.052660e-01   5.872922e+01   3.960064e-01
  3.055650e-01   5.807171e+01   3.923943e-01
  3.058630e-01   5.790037e+01   3.971652e-01
  3.061620e-01   5.859174e+01   3.922186e-01
  3.064610e-01   5.823956e+01   3.960409e-01
  3.067600e-01   5.797489e+01   4.012127e-01
  3.070590e-01   5.745047e+01   3.933488e-01
  3.073580e-01   5.920214e+01   4.054371e-01
  3.076570e-01   5.862584e+01   3.962201e-01
  3.079560e-01   5.833042e+01   4.015536e-01
  3.082550e-01   5.787430e+01   3.999806e-01
  3.085540e-01   5.839395e+01   4.014776e-01
  3.088530e-01   5.794476e+01   4.050101e-01
  3.091520e-01   5.836631e+01   4.005027e-01
  3.094500e-01   5.917592e+01   4.120882e-01
  3.097490e-01   5.818744e+01   4.067759e-01
  3.100480e-01   5.868862e+01   4.054730e-01
  3.103470e-01   5.876949e+01   4.170777e-01
  3.106460e-01   5.746003e+01   4.003139e-01
  3.109450e-01   5.785271e+01   4.134869e-01
  3.112440e-01   5.848090e+01   4.087275e-01
  3.115430e-01   5.837859e+01   4.137413e-01
  3.118420e-01   5.847797e+01   4.186835e-01
  3.121410e-01   5.752139e+01   4.087867e-01
  3.124400e-01   5.769240e+01   4.168587e-01
  3.127390e-01   5.779887e+01   4.113616e-01
  3.130380e-01   5.844363e+01   4.226178e-01
  3.133360e-01   5.792596e+01   4.183716e-01
  3.136350e-01   5.828276e+01   4.189861e-01
  3.139340e-01   5.879845e+01   4.270298e-01
  3.142330e-01   5.862270e+01   4.198705e-01
  3.145320e-01   5.816223e+01   4.286146e-01
  3.148310e-01   5.860804e+01   4.252881e-01
  3.151300e-01   5.832720e+01   4.242680e-01
  3.154290e-01   5.793165e+01   4.277642e-01
  3.157280e-01   5.845780e+01   4.268471e-01
  3.160270e-01   5.897369e+01   4.371300e-01
  3.163260e-01   5.793107e+01   4.249197e-01
  3.166250e-01   5.833538e+01   4.347580e-01
  3.169230e-01   5.825881e+01   4.318786e-01
  3.172220e-01   5.887862e+01   4.390505e-01
  3.175210e-01   5.730241e+01   4.327577e-01
  3.178200e-01   5.824524e+01   4.333047e-01
  3.181190e-01   5.836475e+01   4.417644e-01
  3.184180e-01   5.757231e+01   4.341527e-01
  3.187170e-01   5.772377e+01   4.424869e-01
  3.190160e-01   5.771031e+01   4.412444e-01
  3.193150e-01   5.814198e+01   4.362953e-01
  3.196140e-01   5.805810e+01   4.474090e-01
  3.199130e-01   5.767808e+01   4.395485e-01
  3.202120e-01   5.825425e+01   4.489872e-01
  3.205100e-01   5.758372e+01   4.451699e-01
  3.208090e-01   5.756774e+01   4.418885e-01
  3.211080e-01   5.736432e+01   4.480220e-01
  3.214070e-01   5.794235e+01   4.425273e-01
  3.217060e-01   5.839997e+01   4.516287e-01
  3.220050e-01   5.775469e+01   4.462383e-01
  3.223040e-01   5.795149e+01   4.449652e-01
  3.226030e-01   5.819999e+01   4.572623e-01
  3.229020e-01   5.822048e+01   4.420038e-01
  3.232010e-01   5.714914e+01   4.501188e-01
  3.235000e-01   5.743934e+01   4.462460e-01
  3.237990e-01   5.736578e+01   4.492821e-01
  3.240970e-01   5.757821e+01   4.569987e-01
  3.243960e-01   5.724804e+01   4.463250e-01
  3.246950e-01   5.789748e+01   4.600402e-01
  3.249940e-01   5.755278e+01   4.508573e-01
  3.252930e-01   5.829604e+01   4.611734e-01
  3.255920e-01   5.811813e+01   4.631699e-01
  3.258910e-01   5.751455e+01   4.563066e-01
  3.261900e-01   5.774923e+01   4.644376e-01
  3.264890e-01   5.779987e+01   4.592067e-01
  3.267880e-01   5.828024e+01   4.647275e-01
  3.270870e-01   5.805134e+01   4.717750e-01
  3.273860e-01   5.810731e+01   4.663382e-01
  3.276850e-01   5.756825e+01   4.698079e-01
  3.279830e-01   5.788185e+01   4.640508e-01
  3.282820e-01   5.816051e+01   4.746413e-01
  3.285810e-01   5.815444e+01   4.726754e-01
  3.288800e-01   5.729403e+01   4.725532e-01
  3.291790e-01   5.810118e+01   4.719775e-01
  3.294780e-01   5.769364e+01   4.776723e-01
  3.297770e-01   5.788643e+01   4.810027e-01
  3.300760e-01   5.886294e+01   4.799743e-01
  3.303750e-01   5.810760e+01   4.844992e-01
  3.306740e-01   5.772532e+01   4.763048e-01
  3.309730e-01   5.821545e+01   4.870435e-01
  3.312720e-01   5.799397e+01   4.898412e-01
  3.315700e-01   5.825835e+01   4.820340e-01
  3.318690e-01   5.777398e+01   4.927160e-01
  3.321680e-01   5.740275e+01   4.800092e-01
  3.324670e-01   5.765317e+01   4.933030e-01
  3.327660e-01   5.764012e+01   4.905053e-01
  3.330650e-01   5.805268e+01   4.928042e-01
  3.333640e-01   5.711456e+01   4.965921e-01
  3.336630e-01   5.725821e+01   4.856578e-01
  3.339620e-01   5.780335e+01   5.024669e-01
  3.342610e-01   5.774614e+01   4.953694e-01
  3.345600e-01   5.729969e+01   4.985410e-01
  3.348590e-01   5.740557e+01   5.078548e-01
  3.351570e-01   5.772915e+01   4.936279e-01
  3.354560e-01   5.800708e+01   5.142036e-01
  3.357550e-01   5.747443e+01   4.953220e-01
  3.360540e-01   5.725842e+01   5.090291e-01
  3.363530e-01   5.761155e+01   5.168462e-01
  3.366520e-01   5.839737e+01   5.050421e-01
  3.369510e-01   5.860051e+01   5.278040e-01
  3.372500e-01   5.792430e+01   5.012508e-01
  3.375490e-01   5.783096e+01   5.216987e-01
  3.378480e-01   5.726303e+01   5.165544e-01
  3.381470e-01   5.833951e+01   5.201013e-01
  3.384460e-01   5.777130e+01   5.314902e-01
  3.387450e-01   5.776809e+01   5.100649e-01
  3.390430e-01   5.773862e+01   5.286010e-01
  3.393420e-01   5.755332e+01   5.250595e-01
  3.396410e-01   5.805071e+01   5.279956e-01
  3.399400e-01   5.657221e+01   5.365007e-01
  3.402390e-01   5.748140e+01   5.149952e-01
  3.405380e-01   5.716513e+01   5.364131e-01
  3.408370e-01   5.686183e+01   5.272901e-01
  3.411360e-01   5.765459e+01   5.344348e-01
  3.414350e-01   5.749821e+01   5.408737e-01
  3.417340e-01   5.745386e+01   5.328030e-01
  3.420330e-01   5.759247e+01   5.495475e-01
  3.423320e-01   5.729791e+01   5.327791e-01
  3.426300e-01   5.747955e+01   5.482454e-01
  3.429290e-01   5.778760e+01   5.474363e-01
  3.432280e-01   5.780256e+01   5.452587e-01
  3.435270e-01   5.760395e+01   5.630963e-01
  3.438260e-01   5.759694e+01   5.406078e-01
  3.441250e-01   5.752562e+01   5.594512e-01
  3.444240e-01   5.686157e+01   5.483451e-01
  3.447230e-01   5.737915e+01   5.555365e-01
  3.450220e-01   5.850934e+01   5.725488e-01
  3.453210e-01   5.810424e+01   5.543046e-01
  3.456200e-01   5.753660e+01   5.729078e-01
  3.459190e-01   5.741680e+01   5.589218e-01
  3.462170e-01   5.812063e+01   5.732085e-01
  3.465160e-01   5.799170e+01   5.717146e-01
  3.468150e-01   5.804337e+01   5.711149e-01
  3.471140e-01   5.745232e+01   5.831897e-01
  3.474130e-01   5.815636e+01   5.708192e-01
  3.477120e-01   5.694913e+01   5.806301e-01
  3.480110e-01   5.782516e+01   5.787438e-01
  3.483100e-01   5.913322e+01   5.870621e-01
  3.486090e-01   5.707035e+01   5.915693e-01
  3.489080e-01   5.730315e+01   5.779065e-01
  3.492070e-01   5.741680e+01   5.943310e-01
  3.495060e-01   5.591908e+01   5.753552e-01
  3.498040e-01   5.660516e+01   5.910819e-01
  3.501030e-01   5.690902e+01   5.936402e-01
  3.504020e-01   5.683970e+01   5.923052e-01
  3.507010e-01   5.731653e+01   6.089239e-01
  3.510000e-01   5.821839e+01   5.945917e-01
  3.512990e-01   5.750414e+01   6.099197e-01
  3.515980e-01   5.798659e+01   6.042237e-01
  3.518970e-01   5.790389e+01   6.173628e-01
  3.521960e-01   5.692247e+01   6.208534e-01
  3.524950e-01   5.722228e+01   5.992272e-01
  3.527940e-01   5.715325e+01   6.254948e-01
  3.530930e-01   5.757260e+01   6.113339e-01
  3.533920e-01   5.629820e+01   6.196726e-01
  3.536900e-01   5.837180e+01   6.332801e-01
  3.539890e-01   5.780758e+01   6.267900e-01
  3.542880e-01   5.854346e+01   6.461105e-01
  3.545870e-01   5.722592e+01   6.137379e-01
  3.548860e-01   5.707485e+01   6.343608e-01
  3.551850e-01   5.744738e+01   6.248343e-01
  3.554840e-01   5.740623e+01   6.361997e-01
  3.557830e-01   5.727828e+01   6.378839e-01
  3.560820e-01   5.662800e+01   6.126692e-01
  3.563810e-01   5.688602e+01   6.344999e-01
  3.566800e-01   5.766983e+01   6.237949e-01
  3.569790e-01   5.799162e+01   6.455079e-01
  3.572770e-01   5.666165e+01   6.368488e-01
  3.575760e-01   5.756819e+01   6.155706e-01
  3.578750e-01   5.724499e+01   6.539402e-01
  3.581740e-01   5.717126e+01   6.244590e-01
  3.584730e-01   5.717028e+01   6.535134e-01
  3.587720e-01   5.682897e+01   6.402273e-01
  3.590710e-01   5.782636e+01   6.445875e-01
  3.593700e-01   5.842778e+01   6.727848e-01
  3.596690e-01   5.678101e+01   6.351089e-01
  3.599680e-01   5.737013e+01   6.680436e-01
  3.602670e-01   5.632789e+01   6.448538e-01
  3.605660e-01   5.790099e+01   6.697449e-01
  3.608640e-01   5.823582e+01   6.889040e-01
  3.611630e-01   5.727397e+01   6.477116e-01
  3.614620e-01   5.745809e+01   6.887756e-01
  3.617610e-01   5.732497e+01   6.623293e-01
  3.620600e-01   5.774420e+01   6.874796e-01
  3.623590e-01   5.718960e+01   6.812149e-01
  3.626580e-01   5.698674e+01   6.800056e-01
  3.629570e-01   5.698040e+01   6.982662e-01
  3.632560e-01   5.678930e+01   6.674169e-01
  3.635550e-01   5.687326e+01   7.089798e-01
  3.638540e-01   5.629065e+01   6.878024e-01
  3.641530e-01   5.816214e+01   7.038719e-01
  3.644510e-01   5.665174e+01   7.248167e-01
  3.647500e-01   5.723674e+01   6.844521e-01
  3.650490e-01   5.838575e+01   7.340200e-01
  3.653480e-01   5.745199e+01   7.109110e-01
  3.656470e-01   5.851118e+01   7.259653e-01
  3.659460e-01   5.711579e+01   7.387790e-01
  3.662450e-01   5.682578e+01   7.053799e-01
  3.665440e-01   5.731667e+01   7.575846e-01
  3.668430e-01   5.910210e+01   7.278827e-01
  3.671420e-01   5.765577e+01   7.499155e-01
  3.674410e-01   5.828200e+01   7.443963e-01
  3.677400e-01   5.822993e+01   7.575757e-01
  3.680390e-01   5.914510e+01   7.931263e-01
  3.683370e-01   5.518947e+01   7.171698e-01
  3.686360e-01   5.679796e+01   7.685934e-01
  3.689350e-01   5.678432e+01   7.520607e-01
  3.692340e-01   5.543437e+01   7.635415e-01
  3.695330e-01   5.712935e+01   8.024925e-01
  3.698320e-01   5.607355e+01   7.414775e-01
  3.701310e-01   5.797249e+01   8.108238e-01
  3.704300e-01   5.707219e+01   7.662250e-01
  3.707290e-01   5.741110e+01   8.093298e-01
  3.710280e-01   5.804243e+01   8.088801e-01
  3.713270e-01   5.753720e+01   7.935599e-01
  3.716260e-01   5.774286e+01   8.428941e-01
  3.719240e-01   5.732537e+01   7.852790e-01
  3.722230e-01   5.739203e+01   8.430893e-01
  3.725220e-01   5.605977e+01   8.046397e-01
  3.728210e-01   5.668069e+01   8.270368e-01
  3.731200e-01   5.642137e+01   8.741460e-01
  3.734190e-01   5.627264e+01   7.964527e-01
  3.737180e-01   5.804879e+01   8.834910e-01
  3.740170e-01   5.679724e+01   8.226302e-01
  3.743160e-01   5.804431e+01   8.898358e-01
  3.746150e-01   5.796811e+01   8.828769e-01
  3.749140e-01   5.730795e+01   8.566794e-01
  3.752130e-01   5.603433e+01   9.078031e-01
  3.755110e-01   5.671722e+01   8.493686e-01
  3.758100e-01   5.576960e+01   9.056562e-01
  3.761090e-01   5.618486e+01   8.818806e-01
  3.764080e-01   5.761381e+01   9.169339e-01
  3.767070e-01   5.728917e+01   9.560153e-01
  3.770060e-01   5.622006e+01   8.694632e-01
  3.773050e-01   5.671897e+01   9.594112e-01
  3.776040e-01   5.546758e+01   9.067495e-01
  3.779030e-01   5.775692e+01   9.558684e-01
  3.782020e-01   5.651246e+01   1.021272e+00
  3.785010e-01   5.517775e+01   8.870837e-01
  3.788000e-01   5.704213e+01   1.021054e+00
  3.790990e-01   5.711342e+01   9.426403e-01
  3.793970e-01   5.550739e+01   9.975860e-01
  3.796960e-01   5.626243e+01   9.995992e-01
  3.799950e-01   5.746814e+01   9.917149e-01
  3.802940e-01   5.727932e+01   1.100711e+00
  3.805930e-01   5.763402e+01   9.629774e-01
  3.808920e-01   5.587656e+01   1.093309e+00
  3.811910e-01   5.744422e+01   1.024647e+00
  3.814900e-01   5.728523e+01   1.076836e+00
  3.817890e-01   5.519640e+01   1.154191e+00
  3.820880e-01   5.525539e+01   9.813977e-01
  3.823870e-01   5.601103e+01   1.170202e+00
  3.826860e-01   5.805686e+01   1.045433e+00
  3.829840e-01   5.680626e+01   1.202131e+00
  3.832830e-01   5.719601e+01   1.152949e+00
  3.835820e-01   5.853524e+01   1.138594e+00
  3.838810e-01   5.675238e+01   1.253450e+00
  3.841800e-01   5.682175e+01   1.108836e+00
  3.844790e-01   5.762753e+01   1.272469e+00
  3.847780e-01   5.582390e+01   1.160733e+00
  3.850770e-01   5.627588e+01   1.266948e+00
  3.853760e-01   5.855280e+01   1.378572e+00
  3.856750e-01   5.572736e+01   1.159729e+00
  3.859740e-01   5.734957e+01   1.388483e+00
  3.862730e-01   5.747217e+01   1.261374e+00
  3.865710e-01   5.755127e+01   1.390923e+00
  3.868700e-01   5.807917e+01   1.422928e+00
  3.871690e-01   5.774084e+01   1.334892e+00
  3.874680e-01   5.807159e+01   1.541603e+00
  3.877670e-01   5.599694e+01   1.336675e+00
  3.880660e-01   5.420796e+01   1.522912e+00
  3.883650e-01   5.762811e+01   1.487951e+00
  3.886640e-01   5.752139e+01   1.551236e+00
  3.889630e-01   5.949748e+01   1.716829e+00
  3.892620e-01   5.383201e+01   1.468388e+00
  3.895610e-01   5.846265e+01   1.748467e+00
  3.898600e-01   5.315637e+01   1.622764e+00
  3.901580e-01   5.566875e+01   1.730379e+00
  3.904570e-01   5.701341e+01   1.957848e+00
  3.907560e-01   5.626637e+01   1.715311e+00
  3.910550e-01   5.710305e+01   1.995342e+00
  3.913540e-01   5.626637e+01   1.980670e+00
  3.916530e-01   5.842778e+01   2.018354e+00
  3.919520e-01   5.882869e+01   2.630899e+00
  3.922510e-01   5.689388e+01   1.991684e+00
  3.925500e-01   5.245950e+01   2.565878e+00
  3.928490e-01   5.553428e+01   2.409983e+00
  3.931480e-01   5.710305e+01   2.677032e+00
  3.934470e-01   0.000000e+00   0.000000e+00
  3.937460e-01   5.509503e+01   2.629542e+00
creator: radaver
creator-version: 3725
header-file: /nas_data/SAXS_data/20151104Workshop/header/JH1_0021.txt
image-file: /nas_data/Pilatus1M/20151104_Workshop/JH1_0021.tif
angular-axis-file: /nas_data/SAXS_data/20151104Workshop/q20151029.dat
beamstop-mask-file: /nas_data/SAXS_data/20151104Workshop/fit2d20151031.msk
detector-response-file: none
beam-center-x: 949.7700
beam-center-y: 918.8000
unit-time: 1.0000
channel-first: 10
channel-last: 1315
Exposure time [s]: 1.093970
Transmitted Beam: 0.485574
Incident Beam: 0.485574
Code: JH1
Concentration [mg/ml]: 1
Run Number: 0021
