# Supplementary material for: SAXS analysis of a soluble cytosolic NgBR construct including extracellular and transmembrane domains
Source: PLoS One. 2018 Jan 18;13(1):e0191371. doi: 10.1371/journal.pone.0191371 (PMC5773207; doi:10.1371/journal.pone.0191371)
Supplement: S1 File — (ZIP) [file pone.0191371.s001.zip › JH1_0022.dat]

Sample:   c= 1.0000 mg/ml  Code: JH1
  3.656810e-03   2.263229e+04   4.130222e+01
  3.955720e-03   2.193245e+04   2.792445e+01
  4.254640e-03   1.903321e+04   2.331112e+01
  4.553560e-03   1.541747e+04   2.022816e+01
  4.852480e-03   1.242728e+04   1.700296e+01
  5.151400e-03   1.051373e+04   1.544964e+01
  5.450320e-03   8.698848e+03   1.334799e+01
  5.749240e-03   7.417531e+03   1.194251e+01
  6.048150e-03   6.338035e+03   1.082072e+01
  6.347070e-03   5.488617e+03   9.566902e+00
  6.645990e-03   4.795401e+03   8.903056e+00
  6.944910e-03   4.204426e+03   8.025643e+00
  7.243830e-03   3.746561e+03   7.341078e+00
  7.542750e-03   3.324538e+03   6.889024e+00
  7.841670e-03   2.999772e+03   6.180055e+00
  8.140580e-03   2.704701e+03   5.949185e+00
  8.439500e-03   2.461780e+03   5.470636e+00
  8.738420e-03   2.262311e+03   5.194296e+00
  9.037340e-03   2.078633e+03   4.814206e+00
  9.336260e-03   1.918178e+03   4.544692e+00
  9.635180e-03   1.771928e+03   4.355578e+00
  9.934100e-03   1.624357e+03   4.034975e+00
  1.023300e-02   1.485772e+03   3.954837e+00
  1.053190e-02   1.375824e+03   3.859988e+00
  1.083090e-02   1.279680e+03   3.722675e+00
  1.112980e-02   1.175750e+03   3.537936e+00
  1.142870e-02   1.092346e+03   3.391038e+00
  1.172760e-02   1.011815e+03   3.254567e+00
  1.202650e-02   9.417823e+02   3.131230e+00
  1.232540e-02   8.697596e+02   2.992631e+00
  1.262440e-02   8.082111e+02   2.831162e+00
  1.292330e-02   7.526764e+02   2.690018e+00
  1.322220e-02   6.965406e+02   2.587761e+00
  1.352110e-02   6.476648e+02   2.470240e+00
  1.382000e-02   6.043450e+02   2.362688e+00
  1.411900e-02   5.657121e+02   2.274800e+00
  1.441790e-02   5.267032e+02   2.179159e+00
  1.471680e-02   4.978484e+02   2.108562e+00
  1.501570e-02   4.650539e+02   1.995811e+00
  1.531460e-02   4.369026e+02   1.925728e+00
  1.561350e-02   4.099248e+02   1.832598e+00
  1.591250e-02   3.856883e+02   1.793259e+00
  1.621140e-02   3.642484e+02   1.712655e+00
  1.651030e-02   3.452906e+02   1.649956e+00
  1.680920e-02   3.247048e+02   1.600017e+00
  1.710810e-02   3.061015e+02   1.556766e+00
  1.740710e-02   2.910028e+02   1.496045e+00
  1.770600e-02   2.778339e+02   1.447110e+00
  1.800490e-02   2.654909e+02   1.403418e+00
  1.830380e-02   2.534355e+02   1.382111e+00
  1.860270e-02   2.411079e+02   1.321898e+00
  1.890170e-02   2.317732e+02   1.296057e+00
  1.920060e-02   2.202539e+02   1.251463e+00
  1.949950e-02   2.081935e+02   1.230730e+00
  1.979840e-02   2.016308e+02   1.188451e+00
  2.009730e-02   1.942304e+02   1.153643e+00
  2.039620e-02   1.882492e+02   1.133681e+00
  2.069520e-02   1.784310e+02   1.097772e+00
  2.099410e-02   1.748320e+02   1.094519e+00
  2.129300e-02   1.663868e+02   1.039775e+00
  2.159190e-02   1.615591e+02   1.059888e+00
  2.189080e-02   1.550498e+02   1.044113e+00
  2.218980e-02   1.487170e+02   1.040182e+00
  2.248870e-02   1.456516e+02   1.047772e+00
  2.278760e-02   1.426996e+02   1.026881e+00
  2.308650e-02   1.375015e+02   1.039028e+00
  2.338540e-02   1.344915e+02   1.025458e+00
  2.368430e-02   1.302678e+02   9.908951e-01
  2.398330e-02   1.289942e+02   1.008475e+00
  2.428220e-02   1.254289e+02   9.723168e-01
  2.458110e-02   1.226428e+02   9.937845e-01
  2.488000e-02   1.185376e+02   9.509522e-01
  2.517890e-02   1.161063e+02   9.299224e-01
  2.547790e-02   1.138108e+02   9.336910e-01
  2.577680e-02   1.117637e+02   9.178239e-01
  2.607570e-02   1.099195e+02   9.175906e-01
  2.637460e-02   1.076709e+02   9.008619e-01
  2.667350e-02   1.043477e+02   8.646547e-01
  2.697250e-02   1.048498e+02   8.400087e-01
  2.727140e-02   1.024841e+02   7.996572e-01
  2.757030e-02   1.007024e+02   7.939911e-01
  2.786920e-02   9.934972e+01   7.796273e-01
  2.816810e-02   9.854835e+01   7.641703e-01
  2.846700e-02   9.608374e+01   7.452384e-01
  2.876600e-02   9.790079e+01   7.431884e-01
  2.906490e-02   9.356972e+01   7.287485e-01
  2.936380e-02   9.258403e+01   7.195022e-01
  2.966270e-02   9.185306e+01   7.113983e-01
  2.996160e-02   9.119408e+01   7.098804e-01
  3.026060e-02   9.007335e+01   6.943939e-01
  3.055950e-02   8.863314e+01   6.878437e-01
  3.085840e-02   8.664236e+01   6.772035e-01
  3.115730e-02   8.694710e+01   6.755529e-01
  3.145620e-02   8.711188e+01   6.696952e-01
  3.175510e-02   8.579418e+01   6.664342e-01
  3.205410e-02   8.434447e+01   6.571787e-01
  3.235300e-02   8.528266e+01   6.581463e-01
  3.265190e-02   8.233810e+01   6.348178e-01
  3.295080e-02   8.312397e+01   6.420227e-01
  3.324970e-02   8.179794e+01   6.360449e-01
  3.354870e-02   8.168567e+01   6.339465e-01
  3.384760e-02   8.120907e+01   6.247961e-01
  3.414650e-02   8.012269e+01   6.206029e-01
  3.444540e-02   7.961900e+01   6.101476e-01
  3.474430e-02   7.927530e+01   6.141867e-01
  3.504330e-02   7.871972e+01   6.044464e-01
  3.534220e-02   7.824410e+01   6.033611e-01
  3.564110e-02   7.802818e+01   6.017856e-01
  3.594000e-02   7.780249e+01   5.894128e-01
  3.623890e-02   7.718384e+01   5.970520e-01
  3.653780e-02   7.754191e+01   5.822489e-01
  3.683680e-02   7.642324e+01   5.855542e-01
  3.713570e-02   7.542287e+01   5.824029e-01
  3.743460e-02   7.512970e+01   5.717957e-01
  3.773350e-02   7.615926e+01   5.750367e-01
  3.803240e-02   7.504114e+01   5.844247e-01
  3.833140e-02   7.506809e+01   5.984229e-01
  3.863030e-02   7.453701e+01   6.055718e-01
  3.892920e-02   7.466861e+01   6.045298e-01
  3.922810e-02   7.404154e+01   6.043452e-01
  3.952700e-02   7.324561e+01   5.971925e-01
  3.982600e-02   7.198560e+01   6.006313e-01
  4.012490e-02   7.335794e+01   5.968796e-01
  4.042380e-02   7.299056e+01   6.032072e-01
  4.072270e-02   7.180256e+01   5.959180e-01
  4.102160e-02   7.310924e+01   6.005283e-01
  4.132050e-02   7.282139e+01   6.001310e-01
  4.161950e-02   7.176943e+01   5.896224e-01
  4.191840e-02   7.190304e+01   5.979062e-01
  4.221730e-02   7.204554e+01   5.907555e-01
  4.251620e-02   7.193287e+01   5.980302e-01
  4.281510e-02   7.166256e+01   5.876745e-01
  4.311410e-02   7.120370e+01   5.865405e-01
  4.341300e-02   7.084807e+01   5.880976e-01
  4.371190e-02   7.120649e+01   5.880618e-01
  4.401080e-02   7.090053e+01   5.867971e-01
  4.430970e-02   7.003126e+01   5.787312e-01
  4.460860e-02   6.955737e+01   5.775032e-01
  4.490760e-02   7.000955e+01   5.808571e-01
  4.520650e-02   7.005739e+01   5.766480e-01
  4.550540e-02   6.908749e+01   5.755492e-01
  4.580430e-02   6.953481e+01   5.752182e-01
  4.610320e-02   6.970626e+01   5.730400e-01
  4.640220e-02   6.933779e+01   5.758587e-01
  4.670110e-02   6.886641e+01   5.653531e-01
  4.700000e-02   6.936036e+01   5.694849e-01
  4.729890e-02   6.943303e+01   5.719158e-01
  4.759780e-02   6.872419e+01   5.682791e-01
  4.789680e-02   6.849511e+01   5.638269e-01
  4.819570e-02   6.910000e+01   5.656149e-01
  4.849460e-02   6.711311e+01   5.594896e-01
  4.879350e-02   6.760337e+01   5.553774e-01
  4.909240e-02   6.843605e+01   5.663807e-01
  4.939130e-02   6.891412e+01   5.587100e-01
  4.969030e-02   6.863451e+01   5.595969e-01
  4.998920e-02   6.828666e+01   5.575025e-01
  5.028810e-02   6.753782e+01   5.524393e-01
  5.058700e-02   6.830829e+01   5.596221e-01
  5.088590e-02   6.730401e+01   5.462671e-01
  5.118490e-02   6.749469e+01   5.542602e-01
  5.148380e-02   6.711478e+01   5.500473e-01
  5.178270e-02   6.676432e+01   5.415301e-01
  5.208160e-02   6.682211e+01   5.475383e-01
  5.238050e-02   6.778774e+01   5.456649e-01
  5.267940e-02   6.774568e+01   5.532887e-01
  5.297840e-02   6.781845e+01   5.464257e-01
  5.327730e-02   6.712507e+01   5.411025e-01
  5.357620e-02   6.711131e+01   5.429355e-01
  5.387510e-02   6.615579e+01   5.359424e-01
  5.417400e-02   6.602692e+01   5.404242e-01
  5.447300e-02   6.710207e+01   5.366792e-01
  5.477190e-02   6.721082e+01   5.383416e-01
  5.507080e-02   6.639586e+01   5.350678e-01
  5.536970e-02   6.697526e+01   5.355622e-01
  5.566860e-02   6.600817e+01   5.353441e-01
  5.596760e-02   6.609178e+01   5.296162e-01
  5.626650e-02   6.685535e+01   5.350826e-01
  5.656540e-02   6.691303e+01   5.334977e-01
  5.686430e-02   6.604426e+01   5.270570e-01
  5.716320e-02   6.582721e+01   5.227016e-01
  5.746210e-02   6.642175e+01   5.303398e-01
  5.776110e-02   6.696637e+01   5.343137e-01
  5.806000e-02   6.605503e+01   5.224558e-01
  5.835890e-02   6.600142e+01   5.228174e-01
  5.865780e-02   6.638184e+01   5.214646e-01
  5.895670e-02   6.650043e+01   5.318503e-01
  5.925570e-02   6.675581e+01   5.206725e-01
  5.955460e-02   6.551399e+01   5.226090e-01
  5.985350e-02   6.652310e+01   5.192049e-01
  6.015240e-02   6.562543e+01   5.173616e-01
  6.045130e-02   6.611114e+01   5.198355e-01
  6.075020e-02   6.583145e+01   5.137441e-01
  6.104920e-02   6.589882e+01   5.178779e-01
  6.134810e-02   6.680824e+01   5.220031e-01
  6.164700e-02   6.516560e+01   5.073750e-01
  6.194590e-02   6.533585e+01   5.162188e-01
  6.224480e-02   6.572545e+01   5.063750e-01
  6.254380e-02   6.537069e+01   5.135848e-01
  6.284270e-02   6.572430e+01   5.166341e-01
  6.314160e-02   6.541003e+01   5.030796e-01
  6.344050e-02   6.540196e+01   5.104390e-01
  6.373940e-02   6.497680e+01   5.003844e-01
  6.403840e-02   6.687004e+01   5.155914e-01
  6.433730e-02   6.474481e+01   5.020638e-01
  6.463620e-02   6.569512e+01   5.016064e-01
  6.493510e-02   6.533161e+01   5.112464e-01
  6.523400e-02   6.532617e+01   5.007050e-01
  6.553290e-02   6.592846e+01   5.055887e-01
  6.583190e-02   6.540950e+01   5.015352e-01
  6.613080e-02   6.489816e+01   4.950453e-01
  6.642970e-02   6.525048e+01   5.055899e-01
  6.672860e-02   6.514093e+01   4.944862e-01
  6.702750e-02   6.508998e+01   4.992908e-01
  6.732650e-02   6.540417e+01   4.969715e-01
  6.762540e-02   6.568739e+01   4.980464e-01
  6.792430e-02   6.456226e+01   4.957535e-01
  6.822320e-02   6.592960e+01   4.930703e-01
  6.852210e-02   6.575037e+01   4.997897e-01
  6.882110e-02   6.534604e+01   4.942805e-01
  6.912000e-02   6.417187e+01   4.893343e-01
  6.941890e-02   6.492859e+01   4.888347e-01
  6.971780e-02   6.432451e+01   4.860810e-01
  7.001670e-02   6.539019e+01   4.964212e-01
  7.031560e-02   6.487391e+01   4.876773e-01
  7.061460e-02   6.490487e+01   4.882688e-01
  7.091350e-02   6.399070e+01   4.834067e-01
  7.121240e-02   6.527566e+01   4.844947e-01
  7.151130e-02   6.487496e+01   4.891107e-01
  7.181020e-02   6.446220e+01   4.810076e-01
  7.210920e-02   6.527511e+01   4.872905e-01
  7.240810e-02   6.514874e+01   4.821866e-01
  7.270700e-02   6.447353e+01   4.856978e-01
  7.300590e-02   6.446579e+01   4.810210e-01
  7.330480e-02   6.458321e+01   4.760491e-01
  7.360370e-02   6.585103e+01   4.866253e-01
  7.390270e-02   6.448925e+01   4.761462e-01
  7.420160e-02   6.440802e+01   4.831115e-01
  7.450050e-02   6.474435e+01   4.753168e-01
  7.479940e-02   6.515869e+01   4.781653e-01
  7.509830e-02   6.459557e+01   4.801351e-01
  7.539730e-02   6.403968e+01   4.709818e-01
  7.569620e-02   6.452630e+01   4.736394e-01
  7.599510e-02   6.444073e+01   4.764117e-01
  7.629400e-02   6.413260e+01   4.691722e-01
  7.659290e-02   6.504976e+01   4.768783e-01
  7.689190e-02   6.378594e+01   4.679025e-01
  7.719080e-02   6.476837e+01   4.740898e-01
  7.748970e-02   6.414946e+01   4.683815e-01
  7.778860e-02   6.490564e+01   4.741555e-01
  7.808750e-02   6.464088e+01   4.697461e-01
  7.838640e-02   6.419909e+01   4.656144e-01
  7.868540e-02   6.379238e+01   4.653899e-01
  7.898430e-02   6.446374e+01   4.653239e-01
  7.928320e-02   6.421525e+01   4.699026e-01
  7.958210e-02   6.447141e+01   4.620687e-01
  7.988100e-02   6.428429e+01   4.667605e-01
  8.018000e-02   6.405733e+01   4.634419e-01
  8.047890e-02   6.531580e+01   4.675564e-01
  8.077780e-02   6.456432e+01   4.640354e-01
  8.107670e-02   6.400469e+01   4.595861e-01
  8.137560e-02   6.470331e+01   4.653590e-01
  8.167450e-02   6.358804e+01   4.584894e-01
  8.197350e-02   6.419149e+01   4.578570e-01
  8.227240e-02   6.415728e+01   4.621615e-01
  8.257130e-02   6.456243e+01   4.540911e-01
  8.287020e-02   6.517738e+01   4.654103e-01
  8.316910e-02   6.428368e+01   4.589818e-01
  8.346810e-02   6.468478e+01   4.560698e-01
  8.376700e-02   6.387565e+01   4.595252e-01
  8.406590e-02   6.438462e+01   4.519359e-01
  8.436480e-02   6.401832e+01   4.576357e-01
  8.466370e-02   6.348391e+01   4.499012e-01
  8.496270e-02   6.451843e+01   4.642815e-01
  8.526160e-02   6.420960e+01   4.777945e-01
  8.556050e-02   6.418850e+01   4.781672e-01
  8.585940e-02   6.418790e+01   4.841509e-01
  8.615830e-02   6.472106e+01   4.861575e-01
  8.645720e-02   6.426848e+01   4.892184e-01
  8.675620e-02   6.473311e+01   4.934276e-01
  8.705510e-02   6.371899e+01   4.885731e-01
  8.735400e-02   6.391225e+01   4.917637e-01
  8.765290e-02   6.454890e+01   4.947038e-01
  8.795180e-02   6.444503e+01   4.983326e-01
  8.825080e-02   6.437009e+01   4.935219e-01
  8.854970e-02   6.491825e+01   5.022172e-01
  8.884860e-02   6.418685e+01   4.973334e-01
  8.914750e-02   6.458884e+01   5.051247e-01
  8.944640e-02   6.364302e+01   4.977735e-01
  8.974530e-02   6.489083e+01   4.985264e-01
  9.004430e-02   6.685970e+01   5.039883e-01
  9.034320e-02   6.356184e+01   4.740386e-01
  9.064210e-02   6.332070e+01   4.722533e-01
  9.094100e-02   6.396270e+01   4.647564e-01
  9.123990e-02   6.417151e+01   4.642680e-01
  9.153890e-02   6.387726e+01   4.656994e-01
  9.183780e-02   6.413433e+01   4.633083e-01
  9.213670e-02   6.322991e+01   4.584044e-01
  9.243560e-02   6.529386e+01   4.645985e-01
  9.273450e-02   6.384322e+01   4.554308e-01
  9.303350e-02   6.382059e+01   4.613550e-01
  9.333240e-02   6.366884e+01   4.505560e-01
  9.363130e-02   6.415157e+01   4.557443e-01
  9.393020e-02   6.394241e+01   4.526733e-01
  9.422910e-02   6.336841e+01   4.517910e-01
  9.452800e-02   6.475054e+01   4.578669e-01
  9.482700e-02   6.398694e+01   4.449550e-01
  9.512590e-02   6.402887e+01   4.533649e-01
  9.542480e-02   6.379730e+01   4.476149e-01
  9.572370e-02   6.312522e+01   4.452510e-01
  9.602260e-02   6.349321e+01   4.487965e-01
  9.632160e-02   6.431557e+01   4.439147e-01
  9.662050e-02   6.392172e+01   4.450938e-01
  9.691940e-02   6.360870e+01   4.440026e-01
  9.721830e-02   6.375793e+01   4.419861e-01
  9.751720e-02   6.406429e+01   4.452239e-01
  9.781610e-02   6.440420e+01   4.420693e-01
  9.811510e-02   6.371775e+01   4.440180e-01
  9.841400e-02   6.400148e+01   4.378736e-01
  9.871290e-02   6.401572e+01   4.410893e-01
  9.901180e-02   6.407044e+01   4.423493e-01
  9.931070e-02   6.392936e+01   4.379751e-01
  9.960970e-02   6.345856e+01   4.395202e-01
  9.990860e-02   6.378179e+01   4.333486e-01
  1.002070e-01   6.439145e+01   4.395551e-01
  1.005060e-01   6.447986e+01   4.374257e-01
  1.008050e-01   6.362631e+01   4.369358e-01
  1.011040e-01   6.412281e+01   4.324830e-01
  1.014030e-01   6.420871e+01   4.347965e-01
  1.017020e-01   6.386935e+01   4.377695e-01
  1.020010e-01   6.414664e+01   4.339088e-01
  1.023000e-01   6.397724e+01   4.313247e-01
  1.025990e-01   6.413686e+01   4.308662e-01
  1.028980e-01   6.368235e+01   4.309951e-01
  1.031970e-01   6.387276e+01   4.339967e-01
  1.034960e-01   6.426065e+01   4.273610e-01
  1.037950e-01   6.396608e+01   4.302922e-01
  1.040930e-01   6.488431e+01   4.297540e-01
  1.043920e-01   6.446455e+01   4.322976e-01
  1.046910e-01   6.397780e+01   4.300014e-01
  1.049900e-01   6.446394e+01   4.257945e-01
  1.052890e-01   6.491377e+01   4.308288e-01
  1.055880e-01   6.394252e+01   4.259807e-01
  1.058870e-01   6.424181e+01   4.285932e-01
  1.061860e-01   6.480766e+01   4.262924e-01
  1.064850e-01   6.435988e+01   4.254507e-01
  1.067840e-01   6.414413e+01   4.269733e-01
  1.070830e-01   6.362286e+01   4.217506e-01
  1.073820e-01   6.346240e+01   4.196647e-01
  1.076800e-01   6.292293e+01   4.175698e-01
  1.079790e-01   6.356695e+01   4.215652e-01
  1.082780e-01   6.421407e+01   4.256042e-01
  1.085770e-01   6.362672e+01   4.147462e-01
  1.088760e-01   6.355045e+01   4.202653e-01
  1.091750e-01   6.376667e+01   4.194359e-01
  1.094740e-01   6.454401e+01   4.229145e-01
  1.097730e-01   6.414682e+01   4.191528e-01
  1.100720e-01   6.417491e+01   4.153390e-01
  1.103710e-01   6.395655e+01   4.209855e-01
  1.106700e-01   6.376859e+01   4.143176e-01
  1.109690e-01   6.367724e+01   4.197567e-01
  1.112670e-01   6.448910e+01   4.148775e-01
  1.115660e-01   6.408349e+01   4.147473e-01
  1.118650e-01   6.401269e+01   4.184104e-01
  1.121640e-01   6.422951e+01   4.131647e-01
  1.124630e-01   6.410213e+01   4.139241e-01
  1.127620e-01   6.313458e+01   4.107884e-01
  1.130610e-01   6.410204e+01   4.133379e-01
  1.133600e-01   6.352199e+01   4.162000e-01
  1.136590e-01   6.416602e+01   4.080969e-01
  1.139580e-01   6.436464e+01   4.133077e-01
  1.142570e-01   6.439072e+01   4.131007e-01
  1.145560e-01   6.399031e+01   4.123947e-01
  1.148550e-01   6.369739e+01   4.102940e-01
  1.151530e-01   6.420897e+01   4.065569e-01
  1.154520e-01   6.397502e+01   4.108991e-01
  1.157510e-01   6.502762e+01   4.097006e-01
  1.160500e-01   6.383584e+01   4.121874e-01
  1.163490e-01   6.412934e+01   4.068609e-01
  1.166480e-01   6.402028e+01   4.093281e-01
  1.169470e-01   6.455918e+01   4.087826e-01
  1.172460e-01   6.365211e+01   4.064594e-01
  1.175450e-01   6.383248e+01   4.037121e-01
  1.178440e-01   6.363077e+01   4.030737e-01
  1.181430e-01   6.406739e+01   4.075026e-01
  1.184420e-01   6.434683e+01   4.061617e-01
  1.187400e-01   6.422527e+01   4.044047e-01
  1.190390e-01   6.457461e+01   4.046835e-01
  1.193380e-01   6.445034e+01   4.042940e-01
  1.196370e-01   6.441093e+01   4.063639e-01
  1.199360e-01   6.371816e+01   4.001106e-01
  1.202350e-01   6.490629e+01   4.068181e-01
  1.205340e-01   6.455611e+01   4.032709e-01
  1.208330e-01   6.504834e+01   4.034593e-01
  1.211320e-01   6.395296e+01   4.032740e-01
  1.214310e-01   6.425681e+01   3.975797e-01
  1.217300e-01   6.465672e+01   4.043968e-01
  1.220290e-01   6.401211e+01   4.010324e-01
  1.223270e-01   6.441698e+01   3.996432e-01
  1.226260e-01   6.418361e+01   3.983948e-01
  1.229250e-01   6.404531e+01   3.964077e-01
  1.232240e-01   6.448474e+01   4.014411e-01
  1.235230e-01   6.391057e+01   3.988572e-01
  1.238220e-01   6.404047e+01   3.958776e-01
  1.241210e-01   6.483937e+01   3.999003e-01
  1.244200e-01   6.385183e+01   3.932565e-01
  1.247190e-01   6.449632e+01   3.998893e-01
  1.250180e-01   6.457052e+01   3.952096e-01
  1.253170e-01   6.412567e+01   3.946064e-01
  1.256160e-01   6.365903e+01   3.957261e-01
  1.259140e-01   6.348293e+01   3.923711e-01
  1.262130e-01   6.450391e+01   3.955137e-01
  1.265120e-01   6.489717e+01   3.939388e-01
  1.268110e-01   6.431943e+01   3.929301e-01
  1.271100e-01   6.428735e+01   3.963826e-01
  1.274090e-01   6.437023e+01   3.933359e-01
  1.277080e-01   6.420830e+01   3.915941e-01
  1.280070e-01   6.403654e+01   3.898367e-01
  1.283060e-01   6.470586e+01   3.933578e-01
  1.286050e-01   6.455969e+01   3.956847e-01
  1.289040e-01   6.477197e+01   3.893809e-01
  1.292030e-01   6.507317e+01   3.952257e-01
  1.295020e-01   6.377532e+01   3.875791e-01
  1.298000e-01   6.440075e+01   3.902073e-01
  1.300990e-01   6.489397e+01   3.892642e-01
  1.303980e-01   6.489237e+01   3.899850e-01
  1.306970e-01   6.455513e+01   3.919059e-01
  1.309960e-01   6.487899e+01   3.906743e-01
  1.312950e-01   6.445271e+01   3.891459e-01
  1.315940e-01   6.460741e+01   3.853127e-01
  1.318930e-01   6.444752e+01   3.876828e-01
  1.321920e-01   6.490125e+01   3.888045e-01
  1.324910e-01   6.362264e+01   3.859108e-01
  1.327900e-01   6.493779e+01   3.877177e-01
  1.330890e-01   6.455926e+01   3.861119e-01
  1.333870e-01   6.478468e+01   3.865487e-01
  1.336860e-01   6.480044e+01   3.858879e-01
  1.339850e-01   6.477915e+01   3.844206e-01
  1.342840e-01   6.410443e+01   3.852218e-01
  1.345830e-01   6.437991e+01   3.846337e-01
  1.348820e-01   6.405590e+01   3.836646e-01
  1.351810e-01   6.422423e+01   3.793416e-01
  1.354800e-01   6.445480e+01   3.843888e-01
  1.357790e-01   6.481025e+01   3.831239e-01
  1.360780e-01   6.457673e+01   3.840521e-01
  1.363770e-01   6.434992e+01   3.829132e-01
  1.366760e-01   6.451198e+01   3.854984e-01
  1.369740e-01   6.372411e+01   3.967059e-01
  1.372730e-01   6.453910e+01   4.013442e-01
  1.375720e-01   6.429999e+01   4.099368e-01
  1.378710e-01   6.380385e+01   4.100619e-01
  1.381700e-01   6.403284e+01   4.125317e-01
  1.384690e-01   6.403988e+01   4.197194e-01
  1.387680e-01   6.518914e+01   4.119053e-01
  1.390670e-01   6.486338e+01   3.991914e-01
  1.393660e-01   6.463024e+01   3.976963e-01
  1.396650e-01   6.378751e+01   3.923028e-01
  1.399640e-01   6.430505e+01   3.949036e-01
  1.402630e-01   6.430235e+01   3.867675e-01
  1.405620e-01   6.417445e+01   3.907487e-01
  1.408600e-01   6.474121e+01   3.912373e-01
  1.411590e-01   6.379175e+01   3.893361e-01
  1.414580e-01   6.451286e+01   3.920252e-01
  1.417570e-01   6.422785e+01   3.837115e-01
  1.420560e-01   6.455079e+01   3.891993e-01
  1.423550e-01   6.460445e+01   3.867213e-01
  1.426540e-01   6.388555e+01   3.810685e-01
  1.429530e-01   6.454469e+01   3.821086e-01
  1.432520e-01   6.488705e+01   3.801657e-01
  1.435510e-01   6.468194e+01   3.822853e-01
  1.438500e-01   6.464684e+01   3.781228e-01
  1.441490e-01   6.421047e+01   3.759630e-01
  1.444470e-01   6.442196e+01   3.790248e-01
  1.447460e-01   6.390781e+01   3.737682e-01
  1.450450e-01   6.485680e+01   3.803019e-01
  1.453440e-01   6.449309e+01   3.733167e-01
  1.456430e-01   6.513628e+01   3.788851e-01
  1.459420e-01   6.473503e+01   3.770553e-01
  1.462410e-01   6.489206e+01   3.757646e-01
  1.465400e-01   6.504242e+01   3.775098e-01
  1.468390e-01   6.486855e+01   3.722733e-01
  1.471380e-01   6.497699e+01   3.755770e-01
  1.474370e-01   6.392361e+01   3.731656e-01
  1.477360e-01   6.502688e+01   3.752891e-01
  1.480340e-01   6.417573e+01   3.692348e-01
  1.483330e-01   6.445181e+01   3.784414e-01
  1.486320e-01   6.463479e+01   3.884861e-01
  1.489310e-01   6.473162e+01   3.904741e-01
  1.492300e-01   6.504715e+01   3.909363e-01
  1.495290e-01   6.527365e+01   3.940809e-01
  1.498280e-01   6.500225e+01   3.978073e-01
  1.501270e-01   6.471758e+01   3.984828e-01
  1.504260e-01   6.433965e+01   3.919944e-01
  1.507250e-01   6.563193e+01   4.018114e-01
  1.510240e-01   6.467674e+01   3.978394e-01
  1.513230e-01   6.474575e+01   4.033240e-01
  1.516210e-01   6.523095e+01   4.005821e-01
  1.519200e-01   6.488164e+01   3.995081e-01
  1.522190e-01   6.535077e+01   4.079327e-01
  1.525180e-01   6.561115e+01   4.038623e-01
  1.528170e-01   6.478487e+01   4.067126e-01
  1.531160e-01   6.555978e+01   4.058515e-01
  1.534150e-01   6.432612e+01   3.962453e-01
  1.537140e-01   6.477726e+01   3.908561e-01
  1.540130e-01   6.462174e+01   3.839532e-01
  1.543120e-01   6.428666e+01   3.831885e-01
  1.546110e-01   6.465117e+01   3.817369e-01
  1.549100e-01   6.500617e+01   3.830126e-01
  1.552090e-01   6.460349e+01   3.838990e-01
  1.555070e-01   6.470202e+01   3.749975e-01
  1.558060e-01   6.501067e+01   3.812041e-01
  1.561050e-01   6.456038e+01   3.761083e-01
  1.564040e-01   6.486707e+01   3.785443e-01
  1.567030e-01   6.469696e+01   3.760688e-01
  1.570020e-01   6.504958e+01   3.751390e-01
  1.573010e-01   6.493793e+01   3.783077e-01
  1.576000e-01   6.459936e+01   3.715000e-01
  1.578990e-01   6.510345e+01   3.748642e-01
  1.581980e-01   6.442244e+01   3.712015e-01
  1.584970e-01   6.493692e+01   3.724694e-01
  1.587960e-01   6.450257e+01   3.746352e-01
  1.590940e-01   6.543358e+01   3.719980e-01
  1.593930e-01   6.456105e+01   3.682715e-01
  1.596920e-01   6.455748e+01   3.692920e-01
  1.599910e-01   6.452995e+01   3.708801e-01
  1.602900e-01   6.464310e+01   3.705769e-01
  1.605890e-01   6.501986e+01   3.661247e-01
  1.608880e-01   6.451654e+01   3.671228e-01
  1.611870e-01   6.482985e+01   3.669973e-01
  1.614860e-01   6.480238e+01   3.673248e-01
  1.617850e-01   6.475483e+01   3.639865e-01
  1.620840e-01   6.460548e+01   3.635665e-01
  1.623830e-01   6.497550e+01   3.662001e-01
  1.626810e-01   6.410614e+01   3.615704e-01
  1.629800e-01   6.486384e+01   3.598275e-01
  1.632790e-01   6.536312e+01   3.623631e-01
  1.635780e-01   6.446569e+01   3.610234e-01
  1.638770e-01   6.501570e+01   3.649171e-01
  1.641760e-01   6.474080e+01   3.623767e-01
  1.644750e-01   6.484495e+01   3.618898e-01
  1.647740e-01   6.526248e+01   3.626645e-01
  1.650730e-01   6.487757e+01   3.629546e-01
  1.653720e-01   6.455772e+01   3.616693e-01
  1.656710e-01   6.436175e+01   3.590031e-01
  1.659700e-01   6.415423e+01   3.599572e-01
  1.662680e-01   6.466877e+01   3.600497e-01
  1.665670e-01   6.416009e+01   3.595885e-01
  1.668660e-01   6.438177e+01   3.567911e-01
  1.671650e-01   6.463590e+01   3.603417e-01
  1.674640e-01   6.446746e+01   3.591070e-01
  1.677630e-01   6.538761e+01   3.597562e-01
  1.680620e-01   6.480509e+01   3.604290e-01
  1.683610e-01   6.483861e+01   3.549033e-01
  1.686600e-01   6.489777e+01   3.599216e-01
  1.689590e-01   6.490683e+01   3.563782e-01
  1.692580e-01   6.509556e+01   3.567108e-01
  1.695570e-01   6.492336e+01   3.607577e-01
  1.698560e-01   6.456561e+01   3.537908e-01
  1.701540e-01   6.502432e+01   3.578170e-01
  1.704530e-01   6.466387e+01   3.538779e-01
  1.707520e-01   6.420115e+01   3.527909e-01
  1.710510e-01   6.492283e+01   3.577246e-01
  1.713500e-01   6.473995e+01   3.537227e-01
  1.716490e-01   6.497226e+01   3.571145e-01
  1.719480e-01   6.488501e+01   3.512484e-01
  1.722470e-01   6.417914e+01   3.516467e-01
  1.725460e-01   6.450493e+01   3.541715e-01
  1.728450e-01   6.414414e+01   3.508341e-01
  1.731440e-01   6.484114e+01   3.532751e-01
  1.734430e-01   6.439058e+01   3.488531e-01
  1.737410e-01   6.448399e+01   3.526612e-01
  1.740400e-01   6.477425e+01   3.527327e-01
  1.743390e-01   6.446887e+01   3.494158e-01
  1.746380e-01   6.457765e+01   3.513029e-01
  1.749370e-01   6.444463e+01   3.486500e-01
  1.752360e-01   6.426614e+01   3.504546e-01
  1.755350e-01   6.387344e+01   3.484997e-01
  1.758340e-01   6.498734e+01   3.468323e-01
  1.761330e-01   6.428143e+01   3.504962e-01
  1.764320e-01   6.473081e+01   3.468291e-01
  1.767310e-01   6.499336e+01   3.518969e-01
  1.770300e-01   6.412709e+01   3.458909e-01
  1.773280e-01   6.500768e+01   3.496452e-01
  1.776270e-01   6.430643e+01   3.465458e-01
  1.779260e-01   6.449497e+01   3.455159e-01
  1.782250e-01   6.409560e+01   3.471837e-01
  1.785240e-01   6.396773e+01   3.435948e-01
  1.788230e-01   6.445320e+01   3.465977e-01
  1.791220e-01   6.377950e+01   3.452943e-01
  1.794210e-01   6.411693e+01   3.429890e-01
  1.797200e-01   6.443759e+01   3.453622e-01
  1.800190e-01   6.434675e+01   3.427698e-01
  1.803180e-01   6.512418e+01   3.483972e-01
  1.806170e-01   6.424336e+01   3.431600e-01
  1.809160e-01   6.482331e+01   3.440367e-01
  1.812140e-01   6.434995e+01   3.436117e-01
  1.815130e-01   6.434181e+01   3.430892e-01
  1.818120e-01   6.343682e+01   3.419986e-01
  1.821110e-01   6.427456e+01   3.402771e-01
  1.824100e-01   6.348984e+01   3.406449e-01
  1.827090e-01   6.416752e+01   3.417956e-01
  1.830080e-01   6.447560e+01   3.427808e-01
  1.833070e-01   6.483980e+01   3.412810e-01
  1.836060e-01   6.465557e+01   3.399865e-01
  1.839050e-01   6.412227e+01   3.425034e-01
  1.842040e-01   6.401520e+01   3.394277e-01
  1.845030e-01   6.389723e+01   3.383079e-01
  1.848010e-01   6.433710e+01   3.412592e-01
  1.851000e-01   6.434211e+01   3.366161e-01
  1.853990e-01   6.424694e+01   3.413481e-01
  1.856980e-01   6.419790e+01   3.387811e-01
  1.859970e-01   6.413836e+01   3.373461e-01
  1.862960e-01   6.442887e+01   3.395511e-01
  1.865950e-01   6.398946e+01   3.366375e-01
  1.868940e-01   6.368690e+01   3.396937e-01
  1.871930e-01   6.419591e+01   3.339011e-01
  1.874920e-01   6.495028e+01   3.389962e-01
  1.877910e-01   6.445628e+01   3.375461e-01
  1.880900e-01   6.418052e+01   3.368233e-01
  1.883880e-01   6.481219e+01   3.402367e-01
  1.886870e-01   6.431542e+01   3.328342e-01
  1.889860e-01   6.406739e+01   3.377962e-01
  1.892850e-01   6.430776e+01   3.358989e-01
  1.895840e-01   6.347472e+01   3.326340e-01
  1.898830e-01   6.376848e+01   3.338664e-01
  1.901820e-01   6.375159e+01   3.335129e-01
  1.904810e-01   6.398023e+01   3.339559e-01
  1.907800e-01   6.378803e+01   3.326854e-01
  1.910790e-01   6.407430e+01   3.328187e-01
  1.913780e-01   6.419788e+01   3.342144e-01
  1.916770e-01   6.355459e+01   3.323823e-01
  1.919750e-01   6.363429e+01   3.333603e-01
  1.922740e-01   6.398197e+01   3.306131e-01
  1.925730e-01   6.417379e+01   3.318614e-01
  1.928720e-01   6.408635e+01   3.323929e-01
  1.931710e-01   6.332507e+01   3.310190e-01
  1.934700e-01   6.410168e+01   3.315240e-01
  1.937690e-01   6.399065e+01   3.303362e-01
  1.940680e-01   6.420358e+01   3.326968e-01
  1.943670e-01   6.378116e+01   3.296459e-01
  1.946660e-01   6.393743e+01   3.306480e-01
  1.949650e-01   6.344434e+01   3.272980e-01
  1.952640e-01   6.363123e+01   3.292582e-01
  1.955630e-01   6.400217e+01   3.314174e-01
  1.958610e-01   6.393941e+01   3.281318e-01
  1.961600e-01   6.384670e+01   3.292204e-01
  1.964590e-01   6.322448e+01   3.261465e-01
  1.967580e-01   6.396166e+01   3.302614e-01
  1.970570e-01   6.401355e+01   3.281754e-01
  1.973560e-01   6.341653e+01   3.249055e-01
  1.976550e-01   6.329706e+01   3.273582e-01
  1.979540e-01   6.431607e+01   3.276362e-01
  1.982530e-01   6.375699e+01   3.279566e-01
  1.985520e-01   6.314438e+01   3.243509e-01
  1.988510e-01   6.328030e+01   3.248434e-01
  1.991500e-01   6.329506e+01   3.270593e-01
  1.994480e-01   6.340671e+01   3.240228e-01
  1.997470e-01   6.329020e+01   3.255900e-01
  2.000460e-01   6.360939e+01   3.225622e-01
  2.003450e-01   6.301243e+01   3.232980e-01
  2.006440e-01   6.324584e+01   3.266393e-01
  2.009430e-01   6.336731e+01   3.219478e-01
  2.012420e-01   6.351160e+01   3.255807e-01
  2.015410e-01   6.303615e+01   3.209662e-01
  2.018400e-01   6.317775e+01   3.220254e-01
  2.021390e-01   6.363635e+01   3.241820e-01
  2.024380e-01   6.305632e+01   3.178628e-01
  2.027370e-01   6.327894e+01   3.234121e-01
  2.030350e-01   6.345766e+01   3.207879e-01
  2.033340e-01   6.335506e+01   3.213592e-01
  2.036330e-01   6.375601e+01   3.198936e-01
  2.039320e-01   6.367213e+01   3.205032e-01
  2.042310e-01   6.282925e+01   3.214161e-01
  2.045300e-01   6.327214e+01   3.178662e-01
  2.048290e-01   6.344356e+01   3.193810e-01
  2.051280e-01   6.291273e+01   3.176358e-01
  2.054270e-01   6.270408e+01   3.165702e-01
  2.057260e-01   6.295867e+01   3.206298e-01
  2.060250e-01   6.284249e+01   3.163832e-01
  2.063240e-01   6.320616e+01   3.198765e-01
  2.066230e-01   6.311399e+01   3.182789e-01
  2.069210e-01   6.286724e+01   3.188807e-01
  2.072200e-01   6.246168e+01   3.171706e-01
  2.075190e-01   6.306812e+01   3.162829e-01
  2.078180e-01   6.241819e+01   3.170602e-01
  2.081170e-01   6.259754e+01   3.158995e-01
  2.084160e-01   6.261256e+01   3.179614e-01
  2.087150e-01   6.280221e+01   3.149534e-01
  2.090140e-01   6.240943e+01   3.154245e-01
  2.093130e-01   6.279152e+01   3.162548e-01
  2.096120e-01   6.315776e+01   3.166409e-01
  2.099110e-01   6.319128e+01   3.152675e-01
  2.102100e-01   6.281222e+01   3.159067e-01
  2.105080e-01   6.252333e+01   3.167860e-01
  2.108070e-01   6.219723e+01   3.130394e-01
  2.111060e-01   6.222381e+01   3.123238e-01
  2.114050e-01   6.286355e+01   3.143178e-01
  2.117040e-01   6.266306e+01   3.187732e-01
  2.120030e-01   6.286108e+01   3.252078e-01
  2.123020e-01   6.210283e+01   3.255744e-01
  2.126010e-01   6.261467e+01   3.242804e-01
  2.129000e-01   6.211625e+01   3.262010e-01
  2.131990e-01   6.327949e+01   3.321220e-01
  2.134980e-01   6.275118e+01   3.327395e-01
  2.137970e-01   6.256896e+01   3.297949e-01
  2.140950e-01   6.278949e+01   3.322195e-01
  2.143940e-01   6.278696e+01   3.334594e-01
  2.146930e-01   6.308796e+01   3.345723e-01
  2.149920e-01   6.304878e+01   3.347838e-01
  2.152910e-01   6.234172e+01   3.333734e-01
  2.155900e-01   6.270900e+01   3.372378e-01
  2.158890e-01   6.254759e+01   3.368035e-01
  2.161880e-01   6.264515e+01   3.356156e-01
  2.164870e-01   6.255992e+01   3.366747e-01
  2.167860e-01   6.265937e+01   3.306437e-01
  2.170850e-01   6.244243e+01   3.275033e-01
  2.173840e-01   6.288926e+01   3.255715e-01
  2.176820e-01   6.225656e+01   3.224906e-01
  2.179810e-01   6.260497e+01   3.243999e-01
  2.182800e-01   6.259234e+01   3.201120e-01
  2.185790e-01   6.233843e+01   3.209996e-01
  2.188780e-01   6.271520e+01   3.184949e-01
  2.191770e-01   6.209621e+01   3.189794e-01
  2.194760e-01   6.224235e+01   3.201909e-01
  2.197750e-01   6.238327e+01   3.173786e-01
  2.200740e-01   6.289087e+01   3.166388e-01
  2.203730e-01   6.289391e+01   3.184022e-01
  2.206720e-01   6.275188e+01   3.170945e-01
  2.209710e-01   6.226265e+01   3.180269e-01
  2.212700e-01   6.274851e+01   3.148187e-01
  2.215680e-01   6.244512e+01   3.168579e-01
  2.218670e-01   6.228948e+01   3.122289e-01
  2.221660e-01   6.279090e+01   3.169237e-01
  2.224650e-01   6.224130e+01   3.130194e-01
  2.227640e-01   6.163771e+01   3.112381e-01
  2.230630e-01   6.209453e+01   3.133052e-01
  2.233620e-01   6.240798e+01   3.133074e-01
  2.236610e-01   6.171905e+01   3.115733e-01
  2.239600e-01   6.224914e+01   3.093147e-01
  2.242590e-01   6.193693e+01   3.116030e-01
  2.245580e-01   6.290468e+01   3.131175e-01
  2.248570e-01   6.179357e+01   3.121525e-01
  2.251550e-01   6.229399e+01   3.098053e-01
  2.254540e-01   6.232503e+01   3.101362e-01
  2.257530e-01   6.222535e+01   3.121978e-01
  2.260520e-01   6.244286e+01   3.089149e-01
  2.263510e-01   6.221074e+01   3.093454e-01
  2.266500e-01   6.248430e+01   3.098984e-01
  2.269490e-01   6.222266e+01   3.078708e-01
  2.272480e-01   6.244627e+01   3.109475e-01
  2.275470e-01   6.165092e+01   3.048553e-01
  2.278460e-01   6.169732e+01   3.084442e-01
  2.281450e-01   6.148021e+01   3.051663e-01
  2.284440e-01   6.166914e+01   3.071197e-01
  2.287420e-01   6.151392e+01   3.076081e-01
  2.290410e-01   6.150765e+01   3.015008e-01
  2.293400e-01   6.192693e+01   3.072625e-01
  2.296390e-01   6.123032e+01   3.040570e-01
  2.299380e-01   6.166350e+01   3.056208e-01
  2.302370e-01   6.184662e+01   3.054610e-01
  2.305360e-01   6.243628e+01   3.049666e-01
  2.308350e-01   6.154575e+01   3.070616e-01
  2.311340e-01   6.177726e+01   3.019242e-01
  2.314330e-01   6.197202e+01   3.045538e-01
  2.317320e-01   6.172328e+01   3.050342e-01
  2.320310e-01   6.192019e+01   3.023917e-01
  2.323290e-01   6.213278e+01   3.076484e-01
  2.326280e-01   6.235502e+01   3.027407e-01
  2.329270e-01   6.166405e+01   3.015294e-01
  2.332260e-01   6.225157e+01   3.045152e-01
  2.335250e-01   6.087395e+01   3.004153e-01
  2.338240e-01   6.134026e+01   3.027571e-01
  2.341230e-01   6.234552e+01   3.007302e-01
  2.344220e-01   6.118982e+01   3.009570e-01
  2.347210e-01   6.168904e+01   3.020636e-01
  2.350200e-01   6.108423e+01   2.997568e-01
  2.353190e-01   6.134852e+01   3.007569e-01
  2.356180e-01   6.128053e+01   2.972368e-01
  2.359170e-01   6.155989e+01   3.022220e-01
  2.362150e-01   6.133386e+01   2.996677e-01
  2.365140e-01   6.141029e+01   2.975513e-01
  2.368130e-01   6.130311e+01   2.995926e-01
  2.371120e-01   6.137797e+01   2.983876e-01
  2.374110e-01   6.115161e+01   3.003914e-01
  2.377100e-01   6.163129e+01   2.979723e-01
  2.380090e-01   6.086431e+01   2.974801e-01
  2.383080e-01   6.159752e+01   2.973229e-01
  2.386070e-01   6.095149e+01   2.973491e-01
  2.389060e-01   6.141745e+01   2.981395e-01
  2.392050e-01   6.143848e+01   2.966001e-01
  2.395040e-01   6.133089e+01   2.983880e-01
  2.398020e-01   6.105618e+01   2.956759e-01
  2.401010e-01   6.157763e+01   2.986427e-01
  2.404000e-01   6.142278e+01   2.954419e-01
  2.406990e-01   6.138246e+01   2.970297e-01
  2.409980e-01   6.122661e+01   2.956393e-01
  2.412970e-01   6.080823e+01   2.941821e-01
  2.415960e-01   6.126666e+01   2.961851e-01
  2.418950e-01   6.151200e+01   2.951005e-01
  2.421940e-01   6.110527e+01   2.953462e-01
  2.424930e-01   6.148935e+01   2.971749e-01
  2.427920e-01   6.072990e+01   2.915801e-01
  2.430910e-01   6.143244e+01   2.952425e-01
  2.433890e-01   6.087092e+01   2.928993e-01
  2.436880e-01   6.128247e+01   2.964487e-01
  2.439870e-01   6.133888e+01   2.930383e-01
  2.442860e-01   6.113558e+01   2.920105e-01
  2.445850e-01   6.158035e+01   2.948217e-01
  2.448840e-01   6.118248e+01   2.934285e-01
  2.451830e-01   6.045089e+01   2.932057e-01
  2.454820e-01   6.043619e+01   2.896928e-01
  2.457810e-01   6.062071e+01   2.913178e-01
  2.460800e-01   6.084732e+01   2.921876e-01
  2.463790e-01   6.102904e+01   2.916480e-01
  2.466780e-01   6.124089e+01   2.925869e-01
  2.469770e-01   6.102688e+01   2.912124e-01
  2.472750e-01   6.143714e+01   2.929467e-01
  2.475740e-01   6.150666e+01   2.940951e-01
  2.478730e-01   6.104891e+01   2.883035e-01
  2.481720e-01   6.110470e+01   2.913980e-01
  2.484710e-01   6.085043e+01   2.889852e-01
  2.487700e-01   6.085252e+01   2.920914e-01
  2.490690e-01   6.060628e+01   2.904213e-01
  2.493680e-01   6.045279e+01   2.871000e-01
  2.496670e-01   6.033935e+01   2.907490e-01
  2.499660e-01   6.018344e+01   2.873970e-01
  2.502650e-01   6.096052e+01   2.905189e-01
  2.505640e-01   6.098652e+01   2.876371e-01
  2.508620e-01   6.094098e+01   2.888847e-01
  2.511610e-01   6.092497e+01   2.911839e-01
  2.514600e-01   6.076027e+01   2.876212e-01
  2.517590e-01   6.019947e+01   2.860841e-01
  2.520580e-01   6.043244e+01   2.871556e-01
  2.523570e-01   6.071442e+01   2.881379e-01
  2.526560e-01   6.074711e+01   2.890557e-01
  2.529550e-01   6.100971e+01   2.863548e-01
  2.532540e-01   6.081177e+01   2.857880e-01
  2.535530e-01   6.066351e+01   2.852362e-01
  2.538520e-01   6.110281e+01   2.876008e-01
  2.541510e-01   6.034827e+01   2.842919e-01
  2.544490e-01   6.046304e+01   2.853745e-01
  2.547480e-01   6.027577e+01   2.852382e-01
  2.550470e-01   6.072813e+01   2.845790e-01
  2.553460e-01   6.023051e+01   2.838127e-01
  2.556450e-01   6.083560e+01   2.829348e-01
  2.559440e-01   6.023425e+01   2.844278e-01
  2.562430e-01   6.092367e+01   2.873854e-01
  2.565420e-01   6.069689e+01   2.843047e-01
  2.568410e-01   6.064169e+01   2.833755e-01
  2.571400e-01   6.041026e+01   2.832326e-01
  2.574390e-01   6.084461e+01   2.863759e-01
  2.577380e-01   6.005916e+01   2.835093e-01
  2.580360e-01   6.022614e+01   2.819080e-01
  2.583350e-01   6.003682e+01   2.839612e-01
  2.586340e-01   6.081645e+01   2.826930e-01
  2.589330e-01   6.054532e+01   2.848569e-01
  2.592320e-01   6.011738e+01   2.810635e-01
  2.595310e-01   6.014522e+01   2.821140e-01
  2.598300e-01   6.031884e+01   2.844247e-01
  2.601290e-01   6.049899e+01   2.804910e-01
  2.604280e-01   6.062788e+01   2.842435e-01
  2.607270e-01   6.006642e+01   2.791976e-01
  2.610260e-01   6.016922e+01   2.819723e-01
  2.613250e-01   6.011161e+01   2.824321e-01
  2.616240e-01   6.046619e+01   2.823704e-01
  2.619220e-01   6.070910e+01   2.830361e-01
  2.622210e-01   6.036726e+01   2.794152e-01
  2.625200e-01   6.030919e+01   2.810221e-01
  2.628190e-01   6.001646e+01   2.800474e-01
  2.631180e-01   6.058395e+01   2.796285e-01
  2.634170e-01   6.097274e+01   2.841479e-01
  2.637160e-01   6.004962e+01   2.783927e-01
  2.640150e-01   6.015002e+01   2.813361e-01
  2.643140e-01   6.066555e+01   2.794342e-01
  2.646130e-01   6.084595e+01   2.802325e-01
  2.649120e-01   5.969346e+01   2.805604e-01
  2.652110e-01   6.090836e+01   2.801843e-01
  2.655090e-01   5.966499e+01   2.780716e-01
  2.658080e-01   5.959033e+01   2.762871e-01
  2.661070e-01   6.041891e+01   2.794388e-01
  2.664060e-01   6.025745e+01   2.787785e-01
  2.667050e-01   5.965251e+01   2.776609e-01
  2.670040e-01   6.007931e+01   2.784615e-01
  2.673030e-01   5.997932e+01   2.773760e-01
  2.676020e-01   5.977116e+01   2.769886e-01
  2.679010e-01   6.064890e+01   2.789200e-01
  2.682000e-01   5.993992e+01   2.761593e-01
  2.684990e-01   6.015900e+01   2.776967e-01
  2.687980e-01   6.033451e+01   2.777239e-01
  2.690960e-01   5.974321e+01   2.774915e-01
  2.693950e-01   6.009426e+01   2.754011e-01
  2.696940e-01   5.989249e+01   2.753074e-01
  2.699930e-01   6.029872e+01   2.772655e-01
  2.702920e-01   6.048575e+01   2.774138e-01
  2.705910e-01   5.948422e+01   2.755731e-01
  2.708900e-01   5.974435e+01   2.740480e-01
  2.711890e-01   6.031656e+01   2.772128e-01
  2.714880e-01   5.963351e+01   2.746193e-01
  2.717870e-01   5.936734e+01   2.744667e-01
  2.720860e-01   5.992084e+01   2.747276e-01
  2.723850e-01   5.984863e+01   2.739219e-01
  2.726840e-01   6.029240e+01   2.760397e-01
  2.729820e-01   6.000338e+01   2.751928e-01
  2.732810e-01   5.975837e+01   2.737152e-01
  2.735800e-01   5.932523e+01   2.726308e-01
  2.738790e-01   5.988361e+01   2.744588e-01
  2.741780e-01   6.038707e+01   2.760712e-01
  2.744770e-01   5.965450e+01   2.718542e-01
  2.747760e-01   5.982951e+01   2.736052e-01
  2.750750e-01   5.996461e+01   2.770592e-01
  2.753740e-01   5.942791e+01   2.802299e-01
  2.756730e-01   5.947207e+01   2.818202e-01
  2.759720e-01   5.934993e+01   2.802426e-01
  2.762710e-01   5.980857e+01   2.853598e-01
  2.765690e-01   6.000476e+01   2.851073e-01
  2.768680e-01   6.004471e+01   2.879056e-01
  2.771670e-01   5.962400e+01   2.845082e-01
  2.774660e-01   5.993960e+01   2.860859e-01
  2.777650e-01   5.963284e+01   2.888271e-01
  2.780640e-01   5.956577e+01   2.872817e-01
  2.783630e-01   5.910920e+01   2.866004e-01
  2.786620e-01   5.994013e+01   2.903257e-01
  2.789610e-01   5.993283e+01   2.904164e-01
  2.792600e-01   5.991123e+01   2.932249e-01
  2.795590e-01   6.039804e+01   2.886457e-01
  2.798580e-01   5.969955e+01   2.914879e-01
  2.801560e-01   5.990284e+01   2.915437e-01
  2.804550e-01   5.941508e+01   2.912329e-01
  2.807540e-01   6.012152e+01   2.942999e-01
  2.810530e-01   5.975024e+01   2.906256e-01
  2.813520e-01   6.027549e+01   2.958095e-01
  2.816510e-01   6.055679e+01   2.954763e-01
  2.819500e-01   5.979517e+01   2.937247e-01
  2.822490e-01   5.936232e+01   2.926597e-01
  2.825480e-01   5.967157e+01   2.929727e-01
  2.828470e-01   5.999840e+01   2.971967e-01
  2.831460e-01   5.916783e+01   2.936450e-01
  2.834450e-01   5.952884e+01   2.929577e-01
  2.837430e-01   5.949219e+01   2.945627e-01
  2.840420e-01   5.984459e+01   2.970476e-01
  2.843410e-01   5.934885e+01   3.022696e-01
  2.846400e-01   5.947754e+01   3.047207e-01
  2.849390e-01   5.921937e+01   3.119100e-01
  2.852380e-01   5.898671e+01   3.141861e-01
  2.855370e-01   5.948968e+01   3.186510e-01
  2.858360e-01   5.944990e+01   3.205837e-01
  2.861350e-01   5.881377e+01   3.216798e-01
  2.864340e-01   5.963377e+01   3.287067e-01
  2.867330e-01   5.941240e+01   3.271536e-01
  2.870320e-01   5.905554e+01   3.317675e-01
  2.873310e-01   5.951388e+01   3.299663e-01
  2.876290e-01   5.908277e+01   3.339983e-01
  2.879280e-01   5.932963e+01   3.377550e-01
  2.882270e-01   5.868143e+01   3.321969e-01
  2.885260e-01   5.954730e+01   3.387199e-01
  2.888250e-01   5.947444e+01   3.376506e-01
  2.891240e-01   5.908397e+01   3.416172e-01
  2.894230e-01   5.921477e+01   3.450836e-01
  2.897220e-01   5.871534e+01   3.354888e-01
  2.900210e-01   5.907279e+01   3.454077e-01
  2.903200e-01   5.899326e+01   3.431581e-01
  2.906190e-01   5.931169e+01   3.477869e-01
  2.909180e-01   5.921815e+01   3.484566e-01
  2.912160e-01   5.970071e+01   3.461274e-01
  2.915150e-01   5.909745e+01   3.557313e-01
  2.918140e-01   5.959771e+01   3.490024e-01
  2.921130e-01   5.929513e+01   3.513697e-01
  2.924120e-01   5.893617e+01   3.528479e-01
  2.927110e-01   5.887234e+01   3.516726e-01
  2.930100e-01   5.832592e+01   3.591617e-01
  2.933090e-01   5.900752e+01   3.554605e-01
  2.936080e-01   5.912418e+01   3.534103e-01
  2.939070e-01   5.863030e+01   3.575882e-01
  2.942060e-01   5.885866e+01   3.589076e-01
  2.945050e-01   5.879992e+01   3.662498e-01
  2.948030e-01   5.929273e+01   3.581547e-01
  2.951020e-01   5.912129e+01   3.630970e-01
  2.954010e-01   5.931940e+01   3.654388e-01
  2.957000e-01   5.855986e+01   3.648394e-01
  2.959990e-01   5.891324e+01   3.654980e-01
  2.962980e-01   5.868748e+01   3.654573e-01
  2.965970e-01   5.909896e+01   3.703318e-01
  2.968960e-01   5.910044e+01   3.701086e-01
  2.971950e-01   5.873840e+01   3.673949e-01
  2.974940e-01   5.865848e+01   3.658090e-01
  2.977930e-01   5.898828e+01   3.702129e-01
  2.980920e-01   5.864934e+01   3.693755e-01
  2.983900e-01   5.876430e+01   3.727406e-01
  2.986890e-01   5.831265e+01   3.671822e-01
  2.989880e-01   5.891971e+01   3.729992e-01
  2.992870e-01   5.834556e+01   3.721112e-01
  2.995860e-01   5.873124e+01   3.754731e-01
  2.998850e-01   5.897684e+01   3.741188e-01
  3.001840e-01   5.879894e+01   3.759290e-01
  3.004830e-01   5.878188e+01   3.807624e-01
  3.007820e-01   5.849759e+01   3.783578e-01
  3.010810e-01   5.845057e+01   3.755328e-01
  3.013800e-01   5.850139e+01   3.813533e-01
  3.016790e-01   5.842922e+01   3.801164e-01
  3.019780e-01   5.840689e+01   3.820546e-01
  3.022760e-01   5.897943e+01   3.857172e-01
  3.025750e-01   5.896346e+01   3.836163e-01
  3.028740e-01   5.903822e+01   3.893119e-01
  3.031730e-01   5.828724e+01   3.849964e-01
  3.034720e-01   5.835798e+01   3.867992e-01
  3.037710e-01   5.878050e+01   3.879330e-01
  3.040700e-01   5.853070e+01   3.889620e-01
  3.043690e-01   5.919776e+01   3.958145e-01
  3.046680e-01   5.846957e+01   3.919985e-01
  3.049670e-01   5.883255e+01   3.896965e-01
  3.052660e-01   5.732120e+01   3.914192e-01
  3.055650e-01   5.867447e+01   3.946158e-01
  3.058630e-01   5.865436e+01   3.999357e-01
  3.061620e-01   5.848009e+01   3.920338e-01
  3.064610e-01   5.847639e+01   3.970368e-01
  3.067600e-01   5.858670e+01   4.035187e-01
  3.070590e-01   5.798576e+01   3.953677e-01
  3.073580e-01   5.877847e+01   4.041786e-01
  3.076570e-01   5.855377e+01   3.961675e-01
  3.079560e-01   5.908123e+01   4.043247e-01
  3.082550e-01   5.882667e+01   4.034527e-01
  3.085540e-01   5.859398e+01   4.023587e-01
  3.088530e-01   5.866091e+01   4.077018e-01
  3.091520e-01   5.798800e+01   3.993952e-01
  3.094500e-01   5.845173e+01   4.097565e-01
  3.097490e-01   5.834607e+01   4.075265e-01
  3.100480e-01   5.861347e+01   4.054088e-01
  3.103470e-01   5.815070e+01   4.150763e-01
  3.106460e-01   5.864609e+01   4.046194e-01
  3.109450e-01   5.883148e+01   4.171711e-01
  3.112440e-01   5.879468e+01   4.100203e-01
  3.115430e-01   5.775986e+01   4.117414e-01
  3.118420e-01   5.906850e+01   4.209953e-01
  3.121410e-01   5.860340e+01   4.128126e-01
  3.124400e-01   5.959322e+01   4.238747e-01
  3.127390e-01   5.866641e+01   4.146373e-01
  3.130380e-01   5.816355e+01   4.218073e-01
  3.133360e-01   5.839624e+01   4.202691e-01
  3.136350e-01   5.816414e+01   4.187615e-01
  3.139340e-01   5.878380e+01   4.271826e-01
  3.142330e-01   5.895621e+01   4.212662e-01
  3.145320e-01   5.824366e+01   4.291215e-01
  3.148310e-01   5.850397e+01   4.251154e-01
  3.151300e-01   5.866151e+01   4.256874e-01
  3.154290e-01   5.863570e+01   4.305633e-01
  3.157280e-01   5.781227e+01   4.246886e-01
  3.160270e-01   5.875493e+01   4.365290e-01
  3.163260e-01   5.799634e+01   4.253641e-01
  3.166250e-01   5.844357e+01   4.353709e-01
  3.169230e-01   5.821890e+01   4.319390e-01
  3.172220e-01   5.821776e+01   4.367902e-01
  3.175210e-01   5.826390e+01   4.365838e-01
  3.178200e-01   5.754320e+01   4.308932e-01
  3.181190e-01   5.859512e+01   4.428489e-01
  3.184180e-01   5.771308e+01   4.348929e-01
  3.187170e-01   5.760633e+01   4.422498e-01
  3.190160e-01   5.830632e+01   4.437310e-01
  3.193150e-01   5.839144e+01   4.374413e-01
  3.196140e-01   5.881472e+01   4.505321e-01
  3.199130e-01   5.679158e+01   4.363680e-01
  3.202120e-01   5.799872e+01   4.482175e-01
  3.205100e-01   5.758762e+01   4.453997e-01
  3.208090e-01   5.785757e+01   4.432132e-01
  3.211080e-01   5.826728e+01   4.517522e-01
  3.214070e-01   5.872562e+01   4.457232e-01
  3.217060e-01   5.793893e+01   4.500595e-01
  3.220050e-01   5.762062e+01   4.459351e-01
  3.223040e-01   5.809292e+01   4.457228e-01
  3.226030e-01   5.766281e+01   4.553667e-01
  3.229020e-01   5.856217e+01   4.435129e-01
  3.232010e-01   5.724688e+01   4.507209e-01
  3.235000e-01   5.873711e+01   4.514768e-01
  3.237990e-01   5.858345e+01   4.542444e-01
  3.240970e-01   5.812756e+01   4.593952e-01
  3.243960e-01   5.794069e+01   4.492336e-01
  3.246950e-01   5.744112e+01   4.584446e-01
  3.249940e-01   5.836135e+01   4.542324e-01
  3.252930e-01   5.860063e+01   4.625997e-01
  3.255920e-01   5.713969e+01   4.594761e-01
  3.258910e-01   5.831654e+01   4.596987e-01
  3.261900e-01   5.815641e+01   4.662970e-01
  3.264890e-01   5.746856e+01   4.581096e-01
  3.267880e-01   5.785057e+01   4.632346e-01
  3.270870e-01   5.813039e+01   4.723239e-01
  3.273860e-01   5.736920e+01   4.635904e-01
  3.276850e-01   5.788094e+01   4.713094e-01
  3.279830e-01   5.882030e+01   4.680232e-01
  3.282820e-01   5.765832e+01   4.728157e-01
  3.285810e-01   5.745683e+01   4.700584e-01
  3.288800e-01   5.844950e+01   4.775247e-01
  3.291790e-01   5.818028e+01   4.725265e-01
  3.294780e-01   5.813728e+01   4.797367e-01
  3.297770e-01   5.792230e+01   4.813838e-01
  3.300760e-01   5.776407e+01   4.757025e-01
  3.303750e-01   5.659070e+01   4.783642e-01
  3.306740e-01   5.813508e+01   4.782230e-01
  3.309730e-01   5.864687e+01   4.890806e-01
  3.312720e-01   5.798782e+01   4.900515e-01
  3.315700e-01   5.749617e+01   4.791015e-01
  3.318690e-01   5.764046e+01   4.923838e-01
  3.321680e-01   5.769118e+01   4.814458e-01
  3.324670e-01   5.783134e+01   4.943030e-01
  3.327660e-01   5.852719e+01   4.945038e-01
  3.330650e-01   5.724610e+01   4.896049e-01
  3.333640e-01   5.839277e+01   5.023604e-01
  3.336630e-01   5.808865e+01   4.894029e-01
  3.339620e-01   5.741319e+01   5.010099e-01
  3.342610e-01   5.692988e+01   4.920932e-01
  3.345600e-01   5.713356e+01   4.980579e-01
  3.348590e-01   5.818503e+01   5.115377e-01
  3.351570e-01   5.816089e+01   4.957094e-01
  3.354560e-01   5.745168e+01   5.119828e-01
  3.357550e-01   5.724789e+01   4.945834e-01
  3.360540e-01   5.771682e+01   5.113092e-01
  3.363530e-01   5.732370e+01   5.158021e-01
  3.366520e-01   5.752249e+01   5.014865e-01
  3.369510e-01   5.730091e+01   5.221704e-01
  3.372500e-01   5.779351e+01   5.009262e-01
  3.375490e-01   5.694931e+01   5.179565e-01
  3.378480e-01   5.690318e+01   5.151772e-01
  3.381470e-01   5.696168e+01   5.141708e-01
  3.384460e-01   5.797878e+01   5.327007e-01
  3.387450e-01   5.719723e+01   5.077833e-01
  3.390430e-01   5.768293e+01   5.286009e-01
  3.393420e-01   5.674581e+01   5.216145e-01
  3.396410e-01   5.783274e+01   5.272577e-01
  3.399400e-01   5.809863e+01   5.439527e-01
  3.402390e-01   5.776780e+01   5.165256e-01
  3.405380e-01   5.740672e+01   5.378047e-01
  3.408370e-01   5.699012e+01   5.281393e-01
  3.411360e-01   5.809206e+01   5.367174e-01
  3.414350e-01   5.815974e+01   5.442387e-01
  3.417340e-01   5.824623e+01   5.367233e-01
  3.420330e-01   5.650905e+01   5.446166e-01
  3.423320e-01   5.684741e+01   5.309365e-01
  3.426300e-01   5.737277e+01   5.480002e-01
  3.429290e-01   5.687785e+01   5.433721e-01
  3.432280e-01   5.659698e+01   5.398028e-01
  3.435270e-01   5.809482e+01   5.657632e-01
  3.438260e-01   5.640307e+01   5.352337e-01
  3.441250e-01   5.742320e+01   5.592226e-01
  3.444240e-01   5.701701e+01   5.493590e-01
  3.447230e-01   5.717611e+01   5.548203e-01
  3.450220e-01   5.719181e+01   5.663388e-01
  3.453210e-01   5.766277e+01   5.524612e-01
  3.456200e-01   5.742083e+01   5.726072e-01
  3.459190e-01   5.784255e+01   5.612608e-01
  3.462170e-01   5.762783e+01   5.710486e-01
  3.465160e-01   5.815486e+01   5.727945e-01
  3.468150e-01   5.703066e+01   5.663838e-01
  3.471140e-01   5.777442e+01   5.851043e-01
  3.474130e-01   5.766850e+01   5.686941e-01
  3.477120e-01   5.679077e+01   5.801020e-01
  3.480110e-01   5.676776e+01   5.737045e-01
  3.483100e-01   5.829187e+01   5.831520e-01
  3.486090e-01   5.825480e+01   5.979649e-01
  3.489080e-01   5.726511e+01   5.779934e-01
  3.492070e-01   5.677021e+01   5.912601e-01
  3.495060e-01   5.727075e+01   5.825483e-01
  3.498040e-01   5.728996e+01   5.949335e-01
  3.501030e-01   5.691435e+01   5.939545e-01
  3.504020e-01   5.728996e+01   5.949335e-01
  3.507010e-01   5.711283e+01   6.081342e-01
  3.510000e-01   5.775791e+01   5.925212e-01
  3.512990e-01   5.669193e+01   6.058892e-01
  3.515980e-01   5.754469e+01   6.022074e-01
  3.518970e-01   5.762375e+01   6.161647e-01
  3.521960e-01   5.820426e+01   6.281076e-01
  3.524950e-01   5.727750e+01   5.998055e-01
  3.527940e-01   5.620115e+01   6.205622e-01
  3.530930e-01   5.764116e+01   6.119929e-01
  3.533920e-01   5.740394e+01   6.260303e-01
  3.536900e-01   5.703896e+01   6.263103e-01
  3.539890e-01   5.787697e+01   6.274687e-01
  3.542880e-01   5.737943e+01   6.399635e-01
  3.545870e-01   5.753810e+01   6.157066e-01
  3.548860e-01   5.714405e+01   6.350515e-01
  3.551850e-01   5.725113e+01   6.240670e-01
  3.554840e-01   5.710876e+01   6.348553e-01
  3.557830e-01   5.745444e+01   6.391722e-01
  3.560820e-01   5.660303e+01   6.128296e-01
  3.563810e-01   5.781225e+01   6.399531e-01
  3.566800e-01   5.726622e+01   6.219081e-01
  3.569790e-01   5.600502e+01   6.346611e-01
  3.572770e-01   5.763342e+01   6.425965e-01
  3.575760e-01   5.643122e+01   6.097555e-01
  3.578750e-01   5.708339e+01   6.533316e-01
  3.581740e-01   5.700796e+01   6.238674e-01
  3.584730e-01   5.687401e+01   6.521323e-01
  3.587720e-01   5.716538e+01   6.424293e-01
  3.590710e-01   5.794690e+01   6.455702e-01
  3.593700e-01   5.909678e+01   6.769519e-01
  3.596690e-01   5.698513e+01   6.365564e-01
  3.599680e-01   5.703617e+01   6.664177e-01
  3.602670e-01   5.794145e+01   6.543403e-01
  3.605660e-01   5.725897e+01   6.663427e-01
  3.608640e-01   5.758234e+01   6.853584e-01
  3.611630e-01   5.728525e+01   6.480879e-01
  3.614620e-01   5.797636e+01   6.922088e-01
  3.617610e-01   5.852162e+01   6.695294e-01
  3.620600e-01   5.659559e+01   6.809362e-01
  3.623590e-01   5.712296e+01   6.811463e-01
  3.626580e-01   5.747222e+01   6.832254e-01
  3.629570e-01   5.670135e+01   6.968903e-01
  3.632560e-01   5.743296e+01   6.715124e-01
  3.635550e-01   5.754741e+01   7.135134e-01
  3.638540e-01   5.705161e+01   6.927698e-01
  3.641530e-01   5.817564e+01   7.042932e-01
  3.644510e-01   5.728193e+01   7.291885e-01
  3.647500e-01   5.722643e+01   6.847207e-01
  3.650490e-01   5.809109e+01   7.325187e-01
  3.653480e-01   5.795651e+01   7.143701e-01
  3.656470e-01   5.632268e+01   7.126029e-01
  3.659460e-01   5.799352e+01   7.447931e-01
  3.662450e-01   5.582890e+01   6.995026e-01
  3.665440e-01   5.662026e+01   7.533314e-01
  3.668430e-01   5.741838e+01   7.177858e-01
  3.671420e-01   5.724278e+01   7.475853e-01
  3.674410e-01   5.709154e+01   7.371101e-01
  3.677400e-01   5.861170e+01   7.604217e-01
  3.680390e-01   5.750948e+01   7.824600e-01
  3.683370e-01   5.751886e+01   7.325015e-01
  3.686360e-01   5.742537e+01   7.731997e-01
  3.689350e-01   5.650014e+01   7.505384e-01
  3.692340e-01   5.602475e+01   7.679669e-01
  3.695330e-01   5.699267e+01   8.019187e-01
  3.698320e-01   5.714835e+01   7.489111e-01
  3.701310e-01   5.605329e+01   7.976742e-01
  3.704300e-01   5.654035e+01   7.630144e-01
  3.707290e-01   5.716958e+01   8.080153e-01
  3.710280e-01   5.550326e+01   7.913708e-01
  3.713270e-01   5.764750e+01   7.947034e-01
  3.716260e-01   5.666552e+01   8.353968e-01
  3.719240e-01   5.719764e+01   7.847821e-01
  3.722230e-01   5.706312e+01   8.410755e-01
  3.725220e-01   5.632196e+01   8.069082e-01
  3.728210e-01   5.748430e+01   8.332808e-01
  3.731200e-01   5.761456e+01   8.837670e-01
  3.734190e-01   5.734246e+01   8.043757e-01
  3.737180e-01   5.585707e+01   8.670699e-01
  3.740170e-01   5.749607e+01   8.280748e-01
  3.743160e-01   5.609310e+01   8.751737e-01
  3.746150e-01   5.527831e+01   8.625662e-01
  3.749140e-01   5.683770e+01   8.535690e-01
  3.752130e-01   5.831133e+01   9.265109e-01
  3.755110e-01   5.782871e+01   8.580645e-01
  3.758100e-01   5.576454e+01   9.060520e-01
  3.761090e-01   5.774932e+01   8.945056e-01
  3.764080e-01   5.766941e+01   9.178188e-01
  3.767070e-01   5.608292e+01   9.463534e-01
  3.770060e-01   5.735108e+01   8.785891e-01
  3.773050e-01   5.779710e+01   9.689538e-01
  3.776040e-01   5.627781e+01   9.137887e-01
  3.779030e-01   5.645087e+01   9.454551e-01
  3.782020e-01   5.573567e+01   1.014719e+00
  3.785010e-01   5.714388e+01   9.031855e-01
  3.788000e-01   5.660323e+01   1.017609e+00
  3.790990e-01   5.600057e+01   9.338617e-01
  3.793970e-01   5.805546e+01   1.020718e+00
  3.796960e-01   5.818329e+01   1.017010e+00
  3.799950e-01   5.728378e+01   9.906005e-01
  3.802940e-01   5.587371e+01   1.087647e+00
  3.805930e-01   5.553151e+01   9.457054e-01
  3.808920e-01   5.725809e+01   1.107277e+00
  3.811910e-01   5.788384e+01   1.029056e+00
  3.814900e-01   5.644900e+01   1.069463e+00
  3.817890e-01   5.660252e+01   1.169364e+00
  3.820880e-01   5.646026e+01   9.925185e-01
  3.823870e-01   5.856121e+01   1.197123e+00
  3.826860e-01   5.654889e+01   1.032265e+00
  3.829840e-01   5.729397e+01   1.207863e+00
  3.832830e-01   5.794912e+01   1.161074e+00
  3.835820e-01   5.446836e+01   1.098858e+00
  3.838810e-01   5.761077e+01   1.263503e+00
  3.841800e-01   5.544710e+01   1.095869e+00
  3.844790e-01   5.650192e+01   1.260588e+00
  3.847780e-01   5.343781e+01   1.136203e+00
  3.850770e-01   5.672990e+01   1.272662e+00
  3.853760e-01   5.883673e+01   1.382577e+00
  3.856750e-01   5.701321e+01   1.173598e+00
  3.859740e-01   5.498220e+01   1.360179e+00
  3.862730e-01   5.580957e+01   1.243595e+00
  3.865710e-01   5.747222e+01   1.390638e+00
  3.868700e-01   5.869354e+01   1.431124e+00
  3.871690e-01   5.566511e+01   1.311311e+00
  3.874680e-01   5.693969e+01   1.527241e+00
  3.877670e-01   5.812694e+01   1.362517e+00
  3.880660e-01   5.580201e+01   1.545887e+00
  3.883650e-01   5.852975e+01   1.500270e+00
  3.886640e-01   5.816314e+01   1.560618e+00
  3.889630e-01   5.846397e+01   1.702674e+00
  3.892620e-01   5.905586e+01   1.538727e+00
  3.895610e-01   5.731519e+01   1.732059e+00
  3.898600e-01   5.410025e+01   1.637898e+00
  3.901580e-01   5.373047e+01   1.700808e+00
  3.904570e-01   5.404003e+01   1.907031e+00
  3.907560e-01   5.705347e+01   1.728100e+00
  3.910550e-01   5.387802e+01   1.939112e+00
  3.913540e-01   5.492487e+01   1.957860e+00
  3.916530e-01   5.876333e+01   2.025118e+00
  3.919520e-01   5.723667e+01   2.596308e+00
  3.922510e-01   5.673942e+01   1.989938e+00
  3.925500e-01   6.117807e+01   2.772243e+00
  3.928490e-01   5.548320e+01   2.410036e+00
  3.931480e-01   5.364073e+01   2.595857e+00
  3.934470e-01   0.000000e+00   0.000000e+00
  3.937460e-01   5.753503e+01   2.688435e+00
creator: radaver
creator-version: 3725
header-file: /nas_data/SAXS_data/20151104Workshop/header/JH1_0022.txt
image-file: /nas_data/Pilatus1M/20151104_Workshop/JH1_0022.tif
angular-axis-file: /nas_data/SAXS_data/20151104Workshop/q20151029.dat
beamstop-mask-file: /nas_data/SAXS_data/20151104Workshop/fit2d20151031.msk
detector-response-file: none
beam-center-x: 949.7700
beam-center-y: 918.8000
unit-time: 1.0000
channel-first: 10
channel-last: 1315
Exposure time [s]: 1.093929
Transmitted Beam: 0.485124
Incident Beam: 0.485124
Code: JH1
Concentration [mg/ml]: 1
Run Number: 0022
