# Supplementary material for: SAXS analysis of a soluble cytosolic NgBR construct including extracellular and transmembrane domains
Source: PLoS One. 2018 Jan 18;13(1):e0191371. doi: 10.1371/journal.pone.0191371 (PMC5773207; doi:10.1371/journal.pone.0191371)
Supplement: S1 File — (ZIP) [file pone.0191371.s001.zip › JH1_0023.dat]

Sample:   c= 1.0000 mg/ml  Code: JH1
  3.656810e-03   2.260779e+04   4.126946e+01
  3.955720e-03   2.192198e+04   2.791076e+01
  4.254640e-03   1.903887e+04   2.330871e+01
  4.553560e-03   1.537745e+04   2.019681e+01
  4.852480e-03   1.245448e+04   1.701728e+01
  5.151400e-03   1.052157e+04   1.545151e+01
  5.450320e-03   8.693752e+03   1.334072e+01
  5.749240e-03   7.436455e+03   1.195473e+01
  6.048150e-03   6.332517e+03   1.081329e+01
  6.347070e-03   5.479754e+03   9.556767e+00
  6.645990e-03   4.808169e+03   8.912656e+00
  6.944910e-03   4.224604e+03   8.042853e+00
  7.243830e-03   3.759814e+03   7.352199e+00
  7.542750e-03   3.309509e+03   6.871705e+00
  7.841670e-03   3.010644e+03   6.189685e+00
  8.140580e-03   2.710703e+03   5.954282e+00
  8.439500e-03   2.461999e+03   5.469502e+00
  8.738420e-03   2.256094e+03   5.185848e+00
  9.037340e-03   2.069630e+03   4.802559e+00
  9.336260e-03   1.913284e+03   4.537748e+00
  9.635180e-03   1.762293e+03   4.342626e+00
  9.934100e-03   1.625112e+03   4.034897e+00
  1.023300e-02   1.484350e+03   3.951950e+00
  1.053190e-02   1.379267e+03   3.863840e+00
  1.083090e-02   1.275388e+03   3.715491e+00
  1.112980e-02   1.182437e+03   3.547088e+00
  1.142870e-02   1.093774e+03   3.392399e+00
  1.172760e-02   1.002757e+03   3.239151e+00
  1.202650e-02   9.390918e+02   3.125967e+00
  1.232540e-02   8.688586e+02   2.990327e+00
  1.262440e-02   8.082602e+02   2.830535e+00
  1.292330e-02   7.565736e+02   2.696294e+00
  1.322220e-02   6.956422e+02   2.585441e+00
  1.352110e-02   6.503992e+02   2.474826e+00
  1.382000e-02   6.045024e+02   2.362401e+00
  1.411900e-02   5.658936e+02   2.274592e+00
  1.441790e-02   5.294748e+02   2.184335e+00
  1.471680e-02   4.897340e+02   2.090781e+00
  1.501570e-02   4.662922e+02   1.997963e+00
  1.531460e-02   4.346550e+02   1.920284e+00
  1.561350e-02   4.095219e+02   1.831236e+00
  1.591250e-02   3.845441e+02   1.790147e+00
  1.621140e-02   3.634211e+02   1.710279e+00
  1.651030e-02   3.445415e+02   1.647751e+00
  1.680920e-02   3.221536e+02   1.593317e+00
  1.710810e-02   3.100149e+02   1.566291e+00
  1.740710e-02   2.886270e+02   1.489550e+00
  1.770600e-02   2.759312e+02   1.441784e+00
  1.800490e-02   2.639188e+02   1.398904e+00
  1.830380e-02   2.504226e+02   1.373525e+00
  1.860270e-02   2.397478e+02   1.317833e+00
  1.890170e-02   2.282519e+02   1.285850e+00
  1.920060e-02   2.194181e+02   1.248771e+00
  1.949950e-02   2.114483e+02   1.240001e+00
  1.979840e-02   2.025025e+02   1.190718e+00
  2.009730e-02   1.939888e+02   1.152635e+00
  2.039620e-02   1.861482e+02   1.127054e+00
  2.069520e-02   1.797453e+02   1.101530e+00
  2.099410e-02   1.738537e+02   1.091177e+00
  2.129300e-02   1.674720e+02   1.042898e+00
  2.159190e-02   1.631874e+02   1.064948e+00
  2.189080e-02   1.566514e+02   1.049227e+00
  2.218980e-02   1.519216e+02   1.051065e+00
  2.248870e-02   1.471603e+02   1.052919e+00
  2.278760e-02   1.413943e+02   1.021917e+00
  2.308650e-02   1.370634e+02   1.037110e+00
  2.338540e-02   1.330249e+02   1.019595e+00
  2.368430e-02   1.313926e+02   9.949129e-01
  2.398330e-02   1.269276e+02   1.000112e+00
  2.428220e-02   1.251774e+02   9.710970e-01
  2.458110e-02   1.216313e+02   9.894287e-01
  2.488000e-02   1.176392e+02   9.471031e-01
  2.517890e-02   1.149089e+02   9.248819e-01
  2.547790e-02   1.135314e+02   9.323097e-01
  2.577680e-02   1.097035e+02   9.090963e-01
  2.607570e-02   1.099025e+02   9.172884e-01
  2.637460e-02   1.064867e+02   8.956685e-01
  2.667350e-02   1.043811e+02   8.645753e-01
  2.697250e-02   1.019921e+02   8.282738e-01
  2.727140e-02   1.032744e+02   8.025325e-01
  2.757030e-02   1.000698e+02   7.912940e-01
  2.786920e-02   1.004187e+02   7.836131e-01
  2.816810e-02   9.750966e+01   7.599411e-01
  2.846700e-02   9.647444e+01   7.465640e-01
  2.876600e-02   9.424262e+01   7.289876e-01
  2.906490e-02   9.264332e+01   7.249494e-01
  2.936380e-02   9.214621e+01   7.176183e-01
  2.966270e-02   9.051268e+01   7.060108e-01
  2.996160e-02   8.903833e+01   7.012631e-01
  3.026060e-02   8.903280e+01   6.901975e-01
  3.055950e-02   8.813501e+01   6.857354e-01
  3.085840e-02   8.769914e+01   6.811494e-01
  3.115730e-02   8.658855e+01   6.739889e-01
  3.145620e-02   8.545737e+01   6.631380e-01
  3.175510e-02   8.542502e+01   6.648314e-01
  3.205410e-02   8.480356e+01   6.587989e-01
  3.235300e-02   8.339188e+01   6.506458e-01
  3.265190e-02   8.307935e+01   6.375083e-01
  3.295080e-02   8.304247e+01   6.415463e-01
  3.324970e-02   8.133658e+01   6.340889e-01
  3.354870e-02   8.141835e+01   6.327490e-01
  3.384760e-02   7.974603e+01   6.189865e-01
  3.414650e-02   8.023610e+01   6.208856e-01
  3.444540e-02   7.973313e+01   6.104310e-01
  3.474430e-02   8.006294e+01   6.170749e-01
  3.504330e-02   7.928314e+01   6.064529e-01
  3.534220e-02   7.855813e+01   6.044185e-01
  3.564110e-02   7.935272e+01   6.067190e-01
  3.594000e-02   7.733934e+01   5.875079e-01
  3.623890e-02   7.720960e+01   5.970013e-01
  3.653780e-02   7.702220e+01   5.801483e-01
  3.683680e-02   7.756412e+01   5.897603e-01
  3.713570e-02   7.576697e+01   5.835830e-01
  3.743460e-02   7.577476e+01   5.741007e-01
  3.773350e-02   7.614262e+01   5.748291e-01
  3.803240e-02   7.580857e+01   5.872577e-01
  3.833140e-02   7.434846e+01   5.953977e-01
  3.863030e-02   7.484862e+01   6.066835e-01
  3.892920e-02   7.339336e+01   5.991944e-01
  3.922810e-02   7.370844e+01   6.028325e-01
  3.952700e-02   7.402146e+01   6.001959e-01
  3.982600e-02   7.388785e+01   6.083623e-01
  4.012490e-02   7.316082e+01   5.959271e-01
  4.042380e-02   7.261999e+01   6.015225e-01
  4.072270e-02   7.278472e+01   5.998288e-01
  4.102160e-02   7.209622e+01   5.962032e-01
  4.132050e-02   7.309615e+01   6.011107e-01
  4.161950e-02   7.254184e+01   5.926376e-01
  4.191840e-02   7.247807e+01   6.001411e-01
  4.221730e-02   7.236270e+01   5.919054e-01
  4.251620e-02   7.197617e+01   5.980596e-01
  4.281510e-02   7.197811e+01   5.888186e-01
  4.311410e-02   7.173287e+01   5.885678e-01
  4.341300e-02   7.071481e+01   5.873963e-01
  4.371190e-02   7.163664e+01   5.896868e-01
  4.401080e-02   7.133568e+01   5.884469e-01
  4.430970e-02   7.083731e+01   5.819057e-01
  4.460860e-02   7.000159e+01   5.791984e-01
  4.490760e-02   7.044635e+01   5.825196e-01
  4.520650e-02   7.004110e+01   5.764358e-01
  4.550540e-02   6.997283e+01   5.790794e-01
  4.580430e-02   6.960444e+01   5.753612e-01
  4.610320e-02   6.985480e+01   5.735058e-01
  4.640220e-02   6.888700e+01   5.738392e-01
  4.670110e-02   6.942088e+01   5.674815e-01
  4.700000e-02   6.910579e+01   5.682957e-01
  4.729890e-02   6.801379e+01   5.658980e-01
  4.759780e-02   6.889624e+01   5.688467e-01
  4.789680e-02   6.857196e+01   5.640011e-01
  4.819570e-02   6.732527e+01   5.581637e-01
  4.849460e-02   6.860374e+01   5.655264e-01
  4.879350e-02   6.804360e+01   5.570425e-01
  4.909240e-02   6.858899e+01   5.668705e-01
  4.939130e-02   6.722693e+01   5.516894e-01
  4.969030e-02   6.869116e+01   5.596868e-01
  4.998920e-02   6.759719e+01   5.545412e-01
  5.028810e-02   6.737735e+01   5.516437e-01
  5.058700e-02   6.747655e+01   5.560646e-01
  5.088590e-02   6.805893e+01   5.491839e-01
  5.118490e-02   6.739247e+01   5.537009e-01
  5.148380e-02   6.848227e+01   5.554828e-01
  5.178270e-02   6.796873e+01   5.462553e-01
  5.208160e-02   6.717411e+01   5.488403e-01
  5.238050e-02   6.672192e+01   5.412219e-01
  5.267940e-02   6.742703e+01   5.518470e-01
  5.297840e-02   6.692182e+01   5.426648e-01
  5.327730e-02   6.690381e+01   5.400740e-01
  5.357620e-02   6.672192e+01   5.412219e-01
  5.387510e-02   6.694266e+01   5.389846e-01
  5.417400e-02   6.598926e+01   5.401340e-01
  5.447300e-02   6.588849e+01   5.316701e-01
  5.477190e-02   6.661240e+01   5.358047e-01
  5.507080e-02   6.589266e+01   5.329022e-01
  5.536970e-02   6.797312e+01   5.394013e-01
  5.566860e-02   6.671267e+01   5.380579e-01
  5.596760e-02   6.636391e+01   5.305719e-01
  5.626650e-02   6.703999e+01   5.356860e-01
  5.656540e-02   6.690060e+01   5.333138e-01
  5.686430e-02   6.612031e+01   5.272276e-01
  5.716320e-02   6.682288e+01   5.265072e-01
  5.746210e-02   6.624864e+01   5.295149e-01
  5.776110e-02   6.545406e+01   5.281130e-01
  5.806000e-02   6.605069e+01   5.223071e-01
  5.835890e-02   6.560807e+01   5.211259e-01
  5.865780e-02   6.607820e+01   5.201395e-01
  5.895670e-02   6.609708e+01   5.301014e-01
  5.925570e-02   6.627977e+01   5.186820e-01
  5.955460e-02   6.556018e+01   5.226615e-01
  5.985350e-02   6.611293e+01   5.174715e-01
  6.015240e-02   6.558831e+01   5.170850e-01
  6.045130e-02   6.693988e+01   5.229518e-01
  6.075020e-02   6.582635e+01   5.135949e-01
  6.104920e-02   6.573954e+01   5.171214e-01
  6.134810e-02   6.549048e+01   5.166992e-01
  6.164700e-02   6.636469e+01   5.118928e-01
  6.194590e-02   6.543748e+01   5.164901e-01
  6.224480e-02   6.643713e+01   5.089810e-01
  6.254380e-02   6.628552e+01   5.170358e-01
  6.284270e-02   6.561003e+01   5.160548e-01
  6.314160e-02   6.523787e+01   5.022907e-01
  6.344050e-02   6.606585e+01   5.128940e-01
  6.373940e-02   6.599555e+01   5.041649e-01
  6.403840e-02   6.600593e+01   5.121203e-01
  6.433730e-02   6.530369e+01   5.040991e-01
  6.463620e-02   6.504190e+01   4.989807e-01
  6.493510e-02   6.566260e+01   5.124108e-01
  6.523400e-02   6.570371e+01   5.020233e-01
  6.553290e-02   6.576738e+01   5.048436e-01
  6.583190e-02   6.535350e+01   5.011943e-01
  6.613080e-02   6.514856e+01   4.958746e-01
  6.642970e-02   6.496312e+01   5.043483e-01
  6.672860e-02   6.483801e+01   4.932109e-01
  6.702750e-02   6.499597e+01   4.988045e-01
  6.732650e-02   6.513723e+01   4.958315e-01
  6.762540e-02   6.505420e+01   4.955153e-01
  6.792430e-02   6.558369e+01   4.995340e-01
  6.822320e-02   6.482018e+01   4.887811e-01
  6.852210e-02   6.483633e+01   4.961787e-01
  6.882110e-02   6.525709e+01   4.938196e-01
  6.912000e-02   6.463931e+01   4.909897e-01
  6.941890e-02   6.507615e+01   4.892667e-01
  6.971780e-02   6.545593e+01   4.902138e-01
  7.001670e-02   6.510490e+01   4.952124e-01
  7.031560e-02   6.563638e+01   4.904113e-01
  7.061460e-02   6.433985e+01   4.860165e-01
  7.091350e-02   6.423953e+01   4.842237e-01
  7.121240e-02   6.512419e+01   4.838104e-01
  7.151130e-02   6.539884e+01   4.909579e-01
  7.181020e-02   6.467728e+01   4.816881e-01
  7.210920e-02   6.484957e+01   4.855773e-01
  7.240810e-02   6.480561e+01   4.807940e-01
  7.270700e-02   6.478117e+01   4.867327e-01
  7.300590e-02   6.428984e+01   4.802432e-01
  7.330480e-02   6.483478e+01   4.768553e-01
  7.360370e-02   6.533985e+01   4.846108e-01
  7.390270e-02   6.407378e+01   4.744905e-01
  7.420160e-02   6.558530e+01   4.873840e-01
  7.450050e-02   6.396189e+01   4.723169e-01
  7.479940e-02   6.457875e+01   4.759128e-01
  7.509830e-02   6.478777e+01   4.807278e-01
  7.539730e-02   6.373393e+01   4.697379e-01
  7.569620e-02   6.394131e+01   4.713688e-01
  7.599510e-02   6.433084e+01   4.758854e-01
  7.629400e-02   6.470066e+01   4.711269e-01
  7.659290e-02   6.413996e+01   4.734124e-01
  7.689190e-02   6.431301e+01   4.697134e-01
  7.719080e-02   6.480167e+01   4.740923e-01
  7.748970e-02   6.391208e+01   4.673964e-01
  7.778860e-02   6.445059e+01   4.723715e-01
  7.808750e-02   6.497683e+01   4.708466e-01
  7.838640e-02   6.394738e+01   4.645837e-01
  7.868540e-02   6.460185e+01   4.682154e-01
  7.898430e-02   6.479050e+01   4.663843e-01
  7.928320e-02   6.423791e+01   4.698672e-01
  7.958210e-02   6.376702e+01   4.594218e-01
  7.988100e-02   6.442468e+01   4.671523e-01
  8.018000e-02   6.434009e+01   4.643467e-01
  8.047890e-02   6.498853e+01   4.662661e-01
  8.077780e-02   6.452515e+01   4.637778e-01
  8.107670e-02   6.435838e+01   4.607382e-01
  8.137560e-02   6.403179e+01   4.628213e-01
  8.167450e-02   6.337430e+01   4.576030e-01
  8.197350e-02   6.444641e+01   4.586497e-01
  8.227240e-02   6.442778e+01   4.630182e-01
  8.257130e-02   6.388510e+01   4.515891e-01
  8.287020e-02   6.418793e+01   4.617478e-01
  8.316910e-02   6.421201e+01   4.586104e-01
  8.346810e-02   6.375552e+01   4.526680e-01
  8.376700e-02   6.497683e+01   4.633525e-01
  8.406590e-02   6.440610e+01   4.518975e-01
  8.436480e-02   6.467928e+01   4.598763e-01
  8.466370e-02   6.381206e+01   4.509489e-01
  8.496270e-02   6.367448e+01   4.611188e-01
  8.526160e-02   6.447222e+01   4.786500e-01
  8.556050e-02   6.468666e+01   4.798983e-01
  8.585940e-02   6.310074e+01   4.799125e-01
  8.615830e-02   6.442933e+01   4.849385e-01
  8.645720e-02   6.431801e+01   4.892837e-01
  8.675620e-02   6.502382e+01   4.944098e-01
  8.705510e-02   6.462673e+01   4.919170e-01
  8.735400e-02   6.460242e+01   4.942873e-01
  8.765290e-02   6.416398e+01   4.931024e-01
  8.795180e-02   6.400432e+01   4.965008e-01
  8.825080e-02   6.513188e+01   4.963087e-01
  8.854970e-02   6.478072e+01   5.015586e-01
  8.884860e-02   6.344970e+01   4.943449e-01
  8.914750e-02   6.404303e+01   5.028593e-01
  8.944640e-02   6.416744e+01   4.996943e-01
  8.974530e-02   6.441028e+01   4.965520e-01
  9.004430e-02   6.759686e+01   5.066314e-01
  9.034320e-02   6.356517e+01   4.739316e-01
  9.064210e-02   6.403865e+01   4.748035e-01
  9.094100e-02   6.434566e+01   4.660282e-01
  9.123990e-02   6.368934e+01   4.624041e-01
  9.153890e-02   6.446611e+01   4.677232e-01
  9.183780e-02   6.392474e+01   4.624342e-01
  9.213670e-02   6.417796e+01   4.617120e-01
  9.243560e-02   6.575992e+01   4.661363e-01
  9.273450e-02   6.354480e+01   4.542508e-01
  9.303350e-02   6.461848e+01   4.641131e-01
  9.333240e-02   6.337866e+01   4.494149e-01
  9.363130e-02   6.405131e+01   4.552733e-01
  9.393020e-02   6.382373e+01   4.521392e-01
  9.422910e-02   6.426050e+01   4.548454e-01
  9.452800e-02   6.277954e+01   4.507308e-01
  9.482700e-02   6.423306e+01   4.456977e-01
  9.512590e-02   6.342231e+01   4.510988e-01
  9.542480e-02   6.394096e+01   4.480058e-01
  9.572370e-02   6.352662e+01   4.465519e-01
  9.602260e-02   6.385757e+01   4.499691e-01
  9.632160e-02   6.378401e+01   4.419652e-01
  9.662050e-02   6.435419e+01   4.464844e-01
  9.691940e-02   6.422409e+01   4.460329e-01
  9.721830e-02   6.338896e+01   4.405944e-01
  9.751720e-02   6.416193e+01   4.454508e-01
  9.781610e-02   6.422317e+01   4.413364e-01
  9.811510e-02   6.278573e+01   4.406477e-01
  9.841400e-02   6.431360e+01   4.388295e-01
  9.871290e-02   6.368276e+01   4.398299e-01
  9.901180e-02   6.388861e+01   4.416099e-01
  9.931070e-02   6.446099e+01   4.396817e-01
  9.960970e-02   6.326231e+01   4.387295e-01
  9.990860e-02   6.403513e+01   4.340991e-01
  1.002070e-01   6.437102e+01   4.393747e-01
  1.005060e-01   6.452748e+01   4.374770e-01
  1.008050e-01   6.371124e+01   4.371172e-01
  1.011040e-01   6.389519e+01   4.316061e-01
  1.014030e-01   6.452069e+01   4.357418e-01
  1.017020e-01   6.449998e+01   4.398146e-01
  1.020010e-01   6.380631e+01   4.326473e-01
  1.023000e-01   6.503496e+01   4.347660e-01
  1.025990e-01   6.459639e+01   4.322981e-01
  1.028980e-01   6.430919e+01   4.330020e-01
  1.031970e-01   6.391724e+01   4.340385e-01
  1.034960e-01   6.342154e+01   4.244547e-01
  1.037950e-01   6.378922e+01   4.295887e-01
  1.040930e-01   6.446757e+01   4.282638e-01
  1.043920e-01   6.457407e+01   4.325558e-01
  1.046910e-01   6.406113e+01   4.301731e-01
  1.049900e-01   6.313561e+01   4.212787e-01
  1.052890e-01   6.310344e+01   4.246719e-01
  1.055880e-01   6.385644e+01   4.255867e-01
  1.058870e-01   6.390938e+01   4.273752e-01
  1.061860e-01   6.414724e+01   4.240080e-01
  1.064850e-01   6.389739e+01   4.238126e-01
  1.067840e-01   6.380220e+01   4.257266e-01
  1.070830e-01   6.423633e+01   4.236723e-01
  1.073820e-01   6.368564e+01   4.202963e-01
  1.076800e-01   6.382741e+01   4.204543e-01
  1.079790e-01   6.432854e+01   4.239763e-01
  1.082780e-01   6.375037e+01   4.239580e-01
  1.085770e-01   6.320017e+01   4.132496e-01
  1.088760e-01   6.424069e+01   4.224351e-01
  1.091750e-01   6.482654e+01   4.228008e-01
  1.094740e-01   6.388003e+01   4.206276e-01
  1.097730e-01   6.409536e+01   4.188792e-01
  1.100720e-01   6.377989e+01   4.139545e-01
  1.103710e-01   6.417639e+01   4.216022e-01
  1.106700e-01   6.397594e+01   4.148862e-01
  1.109690e-01   6.430063e+01   4.217002e-01
  1.112670e-01   6.388574e+01   4.128282e-01
  1.115660e-01   6.337783e+01   4.123536e-01
  1.118650e-01   6.407614e+01   4.185123e-01
  1.121640e-01   6.416795e+01   4.128627e-01
  1.124630e-01   6.378134e+01   4.127832e-01
  1.127620e-01   6.450531e+01   4.151193e-01
  1.130610e-01   6.426689e+01   4.137649e-01
  1.133600e-01   6.263963e+01   4.131952e-01
  1.136590e-01   6.435422e+01   4.085920e-01
  1.139580e-01   6.389189e+01   4.116834e-01
  1.142570e-01   6.369872e+01   4.107714e-01
  1.145560e-01   6.482674e+01   4.149767e-01
  1.148550e-01   6.417513e+01   4.117260e-01
  1.151530e-01   6.351540e+01   4.042534e-01
  1.154520e-01   6.380301e+01   4.102430e-01
  1.157510e-01   6.409963e+01   4.066643e-01
  1.160500e-01   6.505131e+01   4.159883e-01
  1.163490e-01   6.494845e+01   4.093480e-01
  1.166480e-01   6.440919e+01   4.104662e-01
  1.169470e-01   6.415155e+01   4.073874e-01
  1.172460e-01   6.443464e+01   4.088473e-01
  1.175450e-01   6.370337e+01   4.032020e-01
  1.178440e-01   6.471907e+01   4.064037e-01
  1.181430e-01   6.455585e+01   4.089501e-01
  1.184420e-01   6.388907e+01   4.046125e-01
  1.187400e-01   6.439145e+01   4.048256e-01
  1.190390e-01   6.464856e+01   4.048133e-01
  1.193380e-01   6.360674e+01   4.015382e-01
  1.196370e-01   6.377376e+01   4.042472e-01
  1.199360e-01   6.426365e+01   4.017184e-01
  1.202350e-01   6.483283e+01   4.064854e-01
  1.205340e-01   6.483079e+01   4.040262e-01
  1.208330e-01   6.399762e+01   4.000867e-01
  1.211320e-01   6.405292e+01   4.034875e-01
  1.214310e-01   6.423429e+01   3.974100e-01
  1.217300e-01   6.357756e+01   4.009069e-01
  1.220290e-01   6.488140e+01   4.036446e-01
  1.223270e-01   6.533120e+01   4.023678e-01
  1.226260e-01   6.439352e+01   3.989452e-01
  1.229250e-01   6.385121e+01   3.957069e-01
  1.232240e-01   6.445477e+01   4.012468e-01
  1.235230e-01   6.416948e+01   3.995637e-01
  1.238220e-01   6.446807e+01   3.970970e-01
  1.241210e-01   6.495957e+01   4.001701e-01
  1.244200e-01   6.433047e+01   3.946283e-01
  1.247190e-01   6.379228e+01   3.976005e-01
  1.250180e-01   6.471934e+01   3.955651e-01
  1.253170e-01   6.474626e+01   3.964114e-01
  1.256160e-01   6.390482e+01   3.963895e-01
  1.259140e-01   6.429934e+01   3.947866e-01
  1.262130e-01   6.405210e+01   3.940269e-01
  1.265120e-01   6.429804e+01   3.920175e-01
  1.268110e-01   6.435663e+01   3.929448e-01
  1.271100e-01   6.408643e+01   3.956631e-01
  1.274090e-01   6.467654e+01   3.941714e-01
  1.277080e-01   6.414255e+01   3.912950e-01
  1.280070e-01   6.446684e+01   3.910458e-01
  1.283060e-01   6.396582e+01   3.910034e-01
  1.286050e-01   6.380971e+01   3.932806e-01
  1.289040e-01   6.397898e+01   3.868926e-01
  1.292030e-01   6.470691e+01   3.940127e-01
  1.295020e-01   6.420935e+01   3.887978e-01
  1.298000e-01   6.509144e+01   3.921954e-01
  1.300990e-01   6.402813e+01   3.865613e-01
  1.303980e-01   6.439822e+01   3.883995e-01
  1.306970e-01   6.515518e+01   3.936240e-01
  1.309960e-01   6.514494e+01   3.913756e-01
  1.312950e-01   6.438739e+01   3.888507e-01
  1.315940e-01   6.425103e+01   3.841518e-01
  1.318930e-01   6.467381e+01   3.882650e-01
  1.321920e-01   6.510603e+01   3.893194e-01
  1.324910e-01   6.458494e+01   3.887205e-01
  1.327900e-01   6.460663e+01   3.866304e-01
  1.330890e-01   6.489374e+01   3.870134e-01
  1.333870e-01   6.478203e+01   3.864435e-01
  1.336860e-01   6.467365e+01   3.854131e-01
  1.339850e-01   6.454132e+01   3.836177e-01
  1.342840e-01   6.495832e+01   3.876813e-01
  1.345830e-01   6.449220e+01   3.848720e-01
  1.348820e-01   6.460474e+01   3.852077e-01
  1.351810e-01   6.456588e+01   3.802535e-01
  1.354800e-01   6.470646e+01   3.850416e-01
  1.357790e-01   6.399891e+01   3.806224e-01
  1.360780e-01   6.425886e+01   3.830092e-01
  1.363770e-01   6.462269e+01   3.836273e-01
  1.366760e-01   6.517023e+01   3.873626e-01
  1.369740e-01   6.399317e+01   3.974424e-01
  1.372730e-01   6.412494e+01   3.999537e-01
  1.375720e-01   6.454451e+01   4.106121e-01
  1.378710e-01   6.389289e+01   4.102447e-01
  1.381700e-01   6.460891e+01   4.142789e-01
  1.384690e-01   6.370520e+01   4.185158e-01
  1.387680e-01   6.460223e+01   4.099437e-01
  1.390670e-01   6.384115e+01   3.959336e-01
  1.393660e-01   6.394463e+01   3.954817e-01
  1.396650e-01   6.565325e+01   3.978985e-01
  1.399640e-01   6.432843e+01   3.948759e-01
  1.402630e-01   6.463735e+01   3.876760e-01
  1.405620e-01   6.466055e+01   3.921271e-01
  1.408600e-01   6.419582e+01   3.894879e-01
  1.411590e-01   6.437001e+01   3.909983e-01
  1.414580e-01   6.380894e+01   3.897824e-01
  1.417570e-01   6.412907e+01   3.833198e-01
  1.420560e-01   6.413599e+01   3.878491e-01
  1.423550e-01   6.443310e+01   3.861108e-01
  1.426540e-01   6.447361e+01   3.827220e-01
  1.429530e-01   6.483325e+01   3.828654e-01
  1.432520e-01   6.423995e+01   3.781700e-01
  1.435510e-01   6.443259e+01   3.814516e-01
  1.438500e-01   6.467177e+01   3.781005e-01
  1.441490e-01   6.460939e+01   3.770341e-01
  1.444470e-01   6.429145e+01   3.785454e-01
  1.447460e-01   6.478455e+01   3.762286e-01
  1.450450e-01   6.490216e+01   3.803390e-01
  1.453440e-01   6.501354e+01   3.747256e-01
  1.456430e-01   6.482814e+01   3.778926e-01
  1.459420e-01   6.446537e+01   3.761745e-01
  1.462410e-01   6.459188e+01   3.748001e-01
  1.465400e-01   6.442057e+01   3.756062e-01
  1.468390e-01   6.482522e+01   3.720552e-01
  1.471380e-01   6.453202e+01   3.741945e-01
  1.474370e-01   6.442270e+01   3.745252e-01
  1.477360e-01   6.542927e+01   3.763536e-01
  1.480340e-01   6.531337e+01   3.723994e-01
  1.483330e-01   6.477250e+01   3.792862e-01
  1.486320e-01   6.484030e+01   3.890052e-01
  1.489310e-01   6.443300e+01   3.894744e-01
  1.492300e-01   6.465040e+01   3.896441e-01
  1.495290e-01   6.490311e+01   3.928618e-01
  1.498280e-01   6.467753e+01   3.967125e-01
  1.501270e-01   6.549181e+01   4.007584e-01
  1.504260e-01   6.536711e+01   3.950125e-01
  1.507250e-01   6.510960e+01   4.001085e-01
  1.510240e-01   6.504531e+01   3.988709e-01
  1.513230e-01   6.502956e+01   4.041052e-01
  1.516210e-01   6.510714e+01   4.001010e-01
  1.519200e-01   6.503584e+01   3.998818e-01
  1.522190e-01   6.541713e+01   4.080370e-01
  1.525180e-01   6.514578e+01   4.023261e-01
  1.528170e-01   6.508656e+01   4.075559e-01
  1.531160e-01   6.491656e+01   4.037540e-01
  1.534150e-01   6.522811e+01   3.989132e-01
  1.537140e-01   6.495443e+01   3.912918e-01
  1.540130e-01   6.500419e+01   3.849908e-01
  1.543120e-01   6.454193e+01   3.838519e-01
  1.546110e-01   6.482363e+01   3.821495e-01
  1.549100e-01   6.498021e+01   3.828397e-01
  1.552090e-01   6.534621e+01   3.860023e-01
  1.555070e-01   6.487581e+01   3.754063e-01
  1.558060e-01   6.561914e+01   3.828875e-01
  1.561050e-01   6.406579e+01   3.745705e-01
  1.564040e-01   6.486974e+01   3.784568e-01
  1.567030e-01   6.562137e+01   3.786507e-01
  1.570020e-01   6.486763e+01   3.745197e-01
  1.573010e-01   6.537884e+01   3.794943e-01
  1.576000e-01   6.453694e+01   3.712270e-01
  1.578990e-01   6.542664e+01   3.756989e-01
  1.581980e-01   6.542469e+01   3.739836e-01
  1.584970e-01   6.482308e+01   3.720491e-01
  1.587960e-01   6.480067e+01   3.754054e-01
  1.590940e-01   6.512373e+01   3.710227e-01
  1.593930e-01   6.489809e+01   3.691386e-01
  1.596920e-01   6.533366e+01   3.714118e-01
  1.599910e-01   6.531132e+01   3.730249e-01
  1.602900e-01   6.453199e+01   3.701651e-01
  1.605890e-01   6.484495e+01   3.655398e-01
  1.608880e-01   6.460098e+01   3.672705e-01
  1.611870e-01   6.496333e+01   3.672825e-01
  1.614860e-01   6.459495e+01   3.666441e-01
  1.617850e-01   6.430506e+01   3.626289e-01
  1.620840e-01   6.501875e+01   3.646357e-01
  1.623830e-01   6.457560e+01   3.649796e-01
  1.626810e-01   6.461809e+01   3.629199e-01
  1.629800e-01   6.419674e+01   3.578823e-01
  1.632790e-01   6.466159e+01   3.603226e-01
  1.635780e-01   6.443525e+01   3.608473e-01
  1.638770e-01   6.492155e+01   3.645610e-01
  1.641760e-01   6.466563e+01   3.620751e-01
  1.644750e-01   6.510905e+01   3.625347e-01
  1.647740e-01   6.515509e+01   3.622748e-01
  1.650730e-01   6.497074e+01   3.631237e-01
  1.653720e-01   6.473786e+01   3.620824e-01
  1.656710e-01   6.495581e+01   3.605653e-01
  1.659700e-01   6.477193e+01   3.615949e-01
  1.662680e-01   6.387685e+01   3.577482e-01
  1.665670e-01   6.428692e+01   3.598531e-01
  1.668660e-01   6.539481e+01   3.594967e-01
  1.671650e-01   6.506116e+01   3.614341e-01
  1.674640e-01   6.510678e+01   3.607924e-01
  1.677630e-01   6.488384e+01   3.582775e-01
  1.680620e-01   6.452000e+01   3.595448e-01
  1.683610e-01   6.437104e+01   3.535323e-01
  1.686600e-01   6.477332e+01   3.594858e-01
  1.689590e-01   6.466880e+01   3.556345e-01
  1.692580e-01   6.453333e+01   3.550776e-01
  1.695570e-01   6.426755e+01   3.588407e-01
  1.698560e-01   6.476950e+01   3.542598e-01
  1.701540e-01   6.459798e+01   3.565523e-01
  1.704530e-01   6.416095e+01   3.524104e-01
  1.707520e-01   6.457186e+01   3.537189e-01
  1.710510e-01   6.490196e+01   3.575771e-01
  1.713500e-01   6.501836e+01   3.543932e-01
  1.716490e-01   6.422543e+01   3.549667e-01
  1.719480e-01   6.479153e+01   3.509070e-01
  1.722470e-01   6.505386e+01   3.539458e-01
  1.725460e-01   6.448217e+01   3.540199e-01
  1.728450e-01   6.466804e+01   3.521752e-01
  1.731440e-01   6.466998e+01   3.527197e-01
  1.734430e-01   6.470952e+01   3.496280e-01
  1.737410e-01   6.473490e+01   3.532577e-01
  1.740400e-01   6.470325e+01   3.524506e-01
  1.743390e-01   6.480174e+01   3.502285e-01
  1.746380e-01   6.450884e+01   3.510273e-01
  1.749370e-01   6.480055e+01   3.495234e-01
  1.752360e-01   6.527290e+01   3.531000e-01
  1.755350e-01   6.477442e+01   3.508606e-01
  1.758340e-01   6.492687e+01   3.465836e-01
  1.761330e-01   6.437514e+01   3.506633e-01
  1.764320e-01   6.443261e+01   3.459422e-01
  1.767310e-01   6.425413e+01   3.498018e-01
  1.770300e-01   6.479595e+01   3.476025e-01
  1.773280e-01   6.464413e+01   3.485783e-01
  1.776270e-01   6.464924e+01   3.473808e-01
  1.779260e-01   6.457166e+01   3.456343e-01
  1.782250e-01   6.461970e+01   3.485124e-01
  1.785240e-01   6.435795e+01   3.445545e-01
  1.788230e-01   6.434624e+01   3.462228e-01
  1.791220e-01   6.420890e+01   3.463674e-01
  1.794210e-01   6.370870e+01   3.418093e-01
  1.797200e-01   6.480477e+01   3.462576e-01
  1.800190e-01   6.477973e+01   3.438345e-01
  1.803180e-01   6.506159e+01   3.481420e-01
  1.806170e-01   6.443086e+01   3.435739e-01
  1.809160e-01   6.487645e+01   3.440911e-01
  1.812140e-01   6.468432e+01   3.444165e-01
  1.815130e-01   6.447215e+01   3.433501e-01
  1.818120e-01   6.391535e+01   3.431996e-01
  1.821110e-01   6.494442e+01   3.419596e-01
  1.824100e-01   6.433289e+01   3.428127e-01
  1.827090e-01   6.452645e+01   3.426639e-01
  1.830080e-01   6.520269e+01   3.446213e-01
  1.833070e-01   6.476227e+01   3.409911e-01
  1.836060e-01   6.409767e+01   3.384313e-01
  1.839050e-01   6.459466e+01   3.436762e-01
  1.842040e-01   6.448664e+01   3.405895e-01
  1.845030e-01   6.369498e+01   3.376871e-01
  1.848010e-01   6.420339e+01   3.408186e-01
  1.851000e-01   6.475504e+01   3.376095e-01
  1.853990e-01   6.412033e+01   3.409257e-01
  1.856980e-01   6.416200e+01   3.386011e-01
  1.859970e-01   6.434371e+01   3.378007e-01
  1.862960e-01   6.456456e+01   3.398229e-01
  1.865950e-01   6.437145e+01   3.375558e-01
  1.868940e-01   6.396269e+01   3.403427e-01
  1.871930e-01   6.375740e+01   3.326750e-01
  1.874920e-01   6.407227e+01   3.366123e-01
  1.877910e-01   6.416764e+01   3.367047e-01
  1.880900e-01   6.382312e+01   3.357995e-01
  1.883880e-01   6.437254e+01   3.389954e-01
  1.886870e-01   6.386814e+01   3.315913e-01
  1.889860e-01   6.399241e+01   3.375135e-01
  1.892850e-01   6.375280e+01   3.343622e-01
  1.895840e-01   6.463796e+01   3.355835e-01
  1.898830e-01   6.421683e+01   3.349537e-01
  1.901820e-01   6.424789e+01   3.347243e-01
  1.904810e-01   6.365358e+01   3.330184e-01
  1.907800e-01   6.389639e+01   3.328840e-01
  1.910790e-01   6.412844e+01   3.328755e-01
  1.913780e-01   6.405426e+01   3.337563e-01
  1.916770e-01   6.380927e+01   3.329637e-01
  1.919750e-01   6.420095e+01   3.347570e-01
  1.922740e-01   6.363557e+01   3.296339e-01
  1.925730e-01   6.411918e+01   3.316366e-01
  1.928720e-01   6.365087e+01   3.311782e-01
  1.931710e-01   6.408183e+01   3.329072e-01
  1.934700e-01   6.363241e+01   3.302251e-01
  1.937690e-01   6.397036e+01   3.302007e-01
  1.940680e-01   6.384214e+01   3.316755e-01
  1.943670e-01   6.360090e+01   3.290969e-01
  1.946660e-01   6.327802e+01   3.288557e-01
  1.949650e-01   6.368242e+01   3.278290e-01
  1.952640e-01   6.387336e+01   3.298010e-01
  1.955630e-01   6.372810e+01   3.306237e-01
  1.958610e-01   6.419671e+01   3.287086e-01
  1.961600e-01   6.379929e+01   3.290153e-01
  1.964590e-01   6.369713e+01   3.272809e-01
  1.967580e-01   6.371641e+01   3.295446e-01
  1.970570e-01   6.351888e+01   3.268226e-01
  1.973560e-01   6.362751e+01   3.253636e-01
  1.976550e-01   6.326350e+01   3.271890e-01
  1.979540e-01   6.419862e+01   3.272544e-01
  1.982530e-01   6.328313e+01   3.266533e-01
  1.985520e-01   6.363714e+01   3.255320e-01
  1.988510e-01   6.382513e+01   3.261567e-01
  1.991500e-01   6.315678e+01   3.266196e-01
  1.994480e-01   6.359821e+01   3.244300e-01
  1.997470e-01   6.331191e+01   3.255638e-01
  2.000460e-01   6.329290e+01   3.216777e-01
  2.003450e-01   6.344492e+01   3.243239e-01
  2.006440e-01   6.332022e+01   3.267490e-01
  2.009430e-01   6.367382e+01   3.226442e-01
  2.012420e-01   6.337119e+01   3.251387e-01
  2.015410e-01   6.348302e+01   3.220207e-01
  2.018400e-01   6.323617e+01   3.220932e-01
  2.021390e-01   6.287473e+01   3.221550e-01
  2.024380e-01   6.321355e+01   3.181787e-01
  2.027370e-01   6.388314e+01   3.248706e-01
  2.030350e-01   6.264609e+01   3.186498e-01
  2.033340e-01   6.297614e+01   3.203161e-01
  2.036330e-01   6.339985e+01   3.189185e-01
  2.039320e-01   6.326920e+01   3.194070e-01
  2.042310e-01   6.313781e+01   3.221233e-01
  2.045300e-01   6.301204e+01   3.171323e-01
  2.048290e-01   6.263545e+01   3.172605e-01
  2.051280e-01   6.371295e+01   3.195690e-01
  2.054270e-01   6.309903e+01   3.174857e-01
  2.057260e-01   6.293187e+01   3.204809e-01
  2.060250e-01   6.292230e+01   3.165043e-01
  2.063240e-01   6.365651e+01   3.209332e-01
  2.066230e-01   6.281109e+01   3.174343e-01
  2.069210e-01   6.335129e+01   3.200254e-01
  2.072200e-01   6.276988e+01   3.178721e-01
  2.075190e-01   6.280491e+01   3.155428e-01
  2.078180e-01   6.305964e+01   3.186049e-01
  2.081170e-01   6.298668e+01   3.168001e-01
  2.084160e-01   6.303938e+01   3.189629e-01
  2.087150e-01   6.209491e+01   3.130960e-01
  2.090140e-01   6.309981e+01   3.170845e-01
  2.093130e-01   6.267394e+01   3.158790e-01
  2.096120e-01   6.373366e+01   3.180012e-01
  2.099110e-01   6.259036e+01   3.136859e-01
  2.102100e-01   6.260433e+01   3.153040e-01
  2.105080e-01   6.358274e+01   3.193782e-01
  2.108070e-01   6.268401e+01   3.141829e-01
  2.111060e-01   6.295242e+01   3.140680e-01
  2.114050e-01   6.299526e+01   3.145677e-01
  2.117040e-01   6.264934e+01   3.186580e-01
  2.120030e-01   6.287651e+01   3.251658e-01
  2.123020e-01   6.213127e+01   3.255669e-01
  2.126010e-01   6.268218e+01   3.243735e-01
  2.129000e-01   6.282977e+01   3.279866e-01
  2.131990e-01   6.281729e+01   3.308236e-01
  2.134980e-01   6.259261e+01   3.322352e-01
  2.137970e-01   6.356776e+01   3.323330e-01
  2.140950e-01   6.294410e+01   3.325445e-01
  2.143940e-01   6.270933e+01   3.331693e-01
  2.146930e-01   6.266959e+01   3.333772e-01
  2.149920e-01   6.259772e+01   3.335001e-01
  2.152910e-01   6.305869e+01   3.352005e-01
  2.155900e-01   6.313241e+01   3.382892e-01
  2.158890e-01   6.292577e+01   3.377351e-01
  2.161880e-01   6.252375e+01   3.352058e-01
  2.164870e-01   6.259181e+01   3.366757e-01
  2.167860e-01   6.274466e+01   3.307853e-01
  2.170850e-01   6.264792e+01   3.279591e-01
  2.173840e-01   6.260154e+01   3.247441e-01
  2.176820e-01   6.250238e+01   3.230453e-01
  2.179810e-01   6.252977e+01   3.241233e-01
  2.182800e-01   6.258864e+01   3.200220e-01
  2.185790e-01   6.255651e+01   3.214797e-01
  2.188780e-01   6.254621e+01   3.179854e-01
  2.191770e-01   6.202728e+01   3.187221e-01
  2.194760e-01   6.247278e+01   3.207023e-01
  2.197750e-01   6.251325e+01   3.176291e-01
  2.200740e-01   6.258196e+01   3.157807e-01
  2.203730e-01   6.214530e+01   3.164219e-01
  2.206720e-01   6.255853e+01   3.165259e-01
  2.209710e-01   6.210791e+01   3.175515e-01
  2.212700e-01   6.208860e+01   3.130801e-01
  2.215680e-01   6.229477e+01   3.163965e-01
  2.218670e-01   6.208135e+01   3.116284e-01
  2.221660e-01   6.231163e+01   3.156324e-01
  2.224650e-01   6.207150e+01   3.125135e-01
  2.227640e-01   6.256644e+01   3.134951e-01
  2.230630e-01   6.188314e+01   3.126927e-01
  2.233620e-01   6.179802e+01   3.116941e-01
  2.236610e-01   6.203384e+01   3.122882e-01
  2.239600e-01   6.157874e+01   3.075671e-01
  2.242590e-01   6.228493e+01   3.123985e-01
  2.245580e-01   6.209099e+01   3.110075e-01
  2.248570e-01   6.208713e+01   3.128143e-01
  2.251550e-01   6.162662e+01   3.080638e-01
  2.254540e-01   6.251578e+01   3.105322e-01
  2.257530e-01   6.204059e+01   3.116555e-01
  2.260520e-01   6.253973e+01   3.090766e-01
  2.263510e-01   6.229781e+01   3.094839e-01
  2.266500e-01   6.189520e+01   3.083564e-01
  2.269490e-01   6.236033e+01   3.081336e-01
  2.272480e-01   6.164569e+01   3.088700e-01
  2.275470e-01   6.116033e+01   3.035635e-01
  2.278460e-01   6.119772e+01   3.071155e-01
  2.281450e-01   6.170361e+01   3.056432e-01
  2.284440e-01   6.182001e+01   3.074177e-01
  2.287420e-01   6.170742e+01   3.080139e-01
  2.290410e-01   6.160520e+01   3.016639e-01
  2.293400e-01   6.188051e+01   3.070700e-01
  2.296390e-01   6.175334e+01   3.052760e-01
  2.299380e-01   6.145078e+01   3.050164e-01
  2.302370e-01   6.193008e+01   3.055901e-01
  2.305360e-01   6.177507e+01   3.032711e-01
  2.308350e-01   6.167554e+01   3.073078e-01
  2.311340e-01   6.181990e+01   3.019524e-01
  2.314330e-01   6.188697e+01   3.042681e-01
  2.317320e-01   6.167261e+01   3.048322e-01
  2.320310e-01   6.166909e+01   3.017020e-01
  2.323290e-01   6.176959e+01   3.066706e-01
  2.326280e-01   6.164785e+01   3.009433e-01
  2.329270e-01   6.218269e+01   3.027186e-01
  2.332260e-01   6.141775e+01   3.023928e-01
  2.335250e-01   6.160051e+01   3.021267e-01
  2.338240e-01   6.131236e+01   3.026120e-01
  2.341230e-01   6.145871e+01   2.985086e-01
  2.344220e-01   6.115605e+01   3.007982e-01
  2.347210e-01   6.165355e+01   3.019006e-01
  2.350200e-01   6.187975e+01   3.016264e-01
  2.353190e-01   6.164774e+01   3.014136e-01
  2.356180e-01   6.089087e+01   2.962157e-01
  2.359170e-01   6.177507e+01   3.026735e-01
  2.362150e-01   6.163371e+01   3.003237e-01
  2.365140e-01   6.152203e+01   2.977469e-01
  2.368130e-01   6.118298e+01   2.992235e-01
  2.371120e-01   6.109914e+01   2.976341e-01
  2.374110e-01   6.134353e+01   3.007867e-01
  2.377100e-01   6.103007e+01   2.964406e-01
  2.380090e-01   6.190034e+01   2.999257e-01
  2.383080e-01   6.166118e+01   2.974016e-01
  2.386070e-01   6.108319e+01   2.975952e-01
  2.389060e-01   6.159049e+01   2.984840e-01
  2.392050e-01   6.153349e+01   2.967547e-01
  2.395040e-01   6.110413e+01   2.977609e-01
  2.398020e-01   6.146193e+01   2.965821e-01
  2.401010e-01   6.168850e+01   2.988362e-01
  2.404000e-01   6.120295e+01   2.948385e-01
  2.406990e-01   6.125387e+01   2.966437e-01
  2.409980e-01   6.163810e+01   2.965564e-01
  2.412970e-01   6.110479e+01   2.948243e-01
  2.415960e-01   6.095102e+01   2.953468e-01
  2.418950e-01   6.087116e+01   2.934854e-01
  2.421940e-01   6.107736e+01   2.952044e-01
  2.424930e-01   6.165506e+01   2.975001e-01
  2.427920e-01   6.115828e+01   2.925330e-01
  2.430910e-01   6.179010e+01   2.960262e-01
  2.433890e-01   6.105017e+01   2.932564e-01
  2.436880e-01   6.090762e+01   2.954662e-01
  2.439870e-01   6.083925e+01   2.917690e-01
  2.442860e-01   6.078277e+01   2.910933e-01
  2.445850e-01   6.102595e+01   2.934177e-01
  2.448840e-01   6.092241e+01   2.927305e-01
  2.451830e-01   6.063509e+01   2.935782e-01
  2.454820e-01   6.099007e+01   2.909440e-01
  2.457810e-01   6.121985e+01   2.926802e-01
  2.460800e-01   6.116868e+01   2.928844e-01
  2.463790e-01   6.064866e+01   2.906645e-01
  2.466780e-01   6.095297e+01   2.918248e-01
  2.469770e-01   6.076421e+01   2.905118e-01
  2.472750e-01   6.184460e+01   2.938425e-01
  2.475740e-01   6.100063e+01   2.928090e-01
  2.478730e-01   6.114609e+01   2.884603e-01
  2.481720e-01   6.082810e+01   2.906645e-01
  2.484710e-01   6.088975e+01   2.890058e-01
  2.487700e-01   6.112317e+01   2.926665e-01
  2.490690e-01   6.074686e+01   2.906848e-01
  2.493680e-01   6.075215e+01   2.877375e-01
  2.496670e-01   6.043920e+01   2.909162e-01
  2.499660e-01   6.072789e+01   2.886214e-01
  2.502650e-01   6.065445e+01   2.897157e-01
  2.505640e-01   6.049616e+01   2.864062e-01
  2.508620e-01   6.083365e+01   2.885575e-01
  2.511610e-01   6.090960e+01   2.910739e-01
  2.514600e-01   6.078275e+01   2.876020e-01
  2.517590e-01   6.075347e+01   2.873252e-01
  2.520580e-01   6.011153e+01   2.863200e-01
  2.523570e-01   6.043784e+01   2.874085e-01
  2.526560e-01   6.048694e+01   2.883635e-01
  2.529550e-01   6.027508e+01   2.845539e-01
  2.532540e-01   6.032340e+01   2.845665e-01
  2.535530e-01   6.033404e+01   2.843890e-01
  2.538520e-01   6.080415e+01   2.868248e-01
  2.541510e-01   6.056553e+01   2.847314e-01
  2.544490e-01   6.061434e+01   2.856594e-01
  2.547480e-01   6.037359e+01   2.853977e-01
  2.550470e-01   6.075620e+01   2.845732e-01
  2.553460e-01   6.063461e+01   2.846915e-01
  2.556450e-01   6.020391e+01   2.813912e-01
  2.559440e-01   6.052476e+01   2.850410e-01
  2.562430e-01   6.077105e+01   2.869529e-01
  2.565420e-01   6.017918e+01   2.830184e-01
  2.568410e-01   6.090366e+01   2.839154e-01
  2.571400e-01   5.995247e+01   2.820863e-01
  2.574390e-01   6.023737e+01   2.848716e-01
  2.577380e-01   6.035531e+01   2.841359e-01
  2.580360e-01   6.060600e+01   2.827245e-01
  2.583350e-01   6.035830e+01   2.846488e-01
  2.586340e-01   6.046274e+01   2.817987e-01
  2.589330e-01   6.069299e+01   2.851322e-01
  2.592320e-01   6.041415e+01   2.816855e-01
  2.595310e-01   6.018107e+01   2.821270e-01
  2.598300e-01   6.040375e+01   2.845532e-01
  2.601290e-01   5.998631e+01   2.792297e-01
  2.604280e-01   6.013916e+01   2.830243e-01
  2.607270e-01   6.052389e+01   2.801882e-01
  2.610260e-01   6.031459e+01   2.822417e-01
  2.613250e-01   6.056811e+01   2.834311e-01
  2.616240e-01   6.045947e+01   2.822837e-01
  2.619220e-01   6.021824e+01   2.818186e-01
  2.622210e-01   5.970994e+01   2.778198e-01
  2.625200e-01   6.051049e+01   2.814198e-01
  2.628190e-01   6.079733e+01   2.817924e-01
  2.631180e-01   6.035479e+01   2.790289e-01
  2.634170e-01   6.048410e+01   2.829358e-01
  2.637160e-01   5.994586e+01   2.780820e-01
  2.640150e-01   6.015131e+01   2.812683e-01
  2.643140e-01   6.021176e+01   2.783170e-01
  2.646130e-01   5.991232e+01   2.780042e-01
  2.649120e-01   5.993755e+01   2.810626e-01
  2.652110e-01   6.004936e+01   2.781315e-01
  2.655090e-01   6.010774e+01   2.790312e-01
  2.658080e-01   5.985481e+01   2.768298e-01
  2.661070e-01   6.012110e+01   2.786791e-01
  2.664060e-01   6.065123e+01   2.796175e-01
  2.667050e-01   5.960052e+01   2.774700e-01
  2.670040e-01   6.007357e+01   2.783781e-01
  2.673030e-01   6.017092e+01   2.777488e-01
  2.676020e-01   5.982189e+01   2.770363e-01
  2.679010e-01   6.032990e+01   2.781154e-01
  2.682000e-01   6.010813e+01   2.764768e-01
  2.684990e-01   5.961494e+01   2.763685e-01
  2.687980e-01   5.989526e+01   2.766414e-01
  2.690960e-01   6.034565e+01   2.788168e-01
  2.693950e-01   5.964393e+01   2.742982e-01
  2.696940e-01   6.024812e+01   2.760540e-01
  2.699930e-01   5.982364e+01   2.761016e-01
  2.702920e-01   5.970881e+01   2.755570e-01
  2.705910e-01   5.950914e+01   2.755614e-01
  2.708900e-01   6.039526e+01   2.754675e-01
  2.711890e-01   6.016521e+01   2.767951e-01
  2.714880e-01   5.997637e+01   2.753383e-01
  2.717870e-01   5.979403e+01   2.753819e-01
  2.720860e-01   6.002412e+01   2.748950e-01
  2.723850e-01   6.017313e+01   2.745943e-01
  2.726840e-01   5.981741e+01   2.748810e-01
  2.729820e-01   6.004508e+01   2.752191e-01
  2.732810e-01   5.993253e+01   2.740448e-01
  2.735800e-01   5.956334e+01   2.731086e-01
  2.738790e-01   5.930404e+01   2.730586e-01
  2.741780e-01   5.987478e+01   2.748285e-01
  2.744770e-01   5.948950e+01   2.714096e-01
  2.747760e-01   5.988318e+01   2.736589e-01
  2.750750e-01   5.944054e+01   2.757764e-01
  2.753740e-01   5.974138e+01   2.808973e-01
  2.756730e-01   5.947016e+01   2.817447e-01
  2.759720e-01   5.984248e+01   2.813322e-01
  2.762710e-01   6.010914e+01   2.860039e-01
  2.765690e-01   5.977145e+01   2.844808e-01
  2.768680e-01   6.068919e+01   2.893737e-01
  2.771670e-01   5.951528e+01   2.841772e-01
  2.774660e-01   5.996811e+01   2.860819e-01
  2.777650e-01   5.973844e+01   2.890100e-01
  2.780640e-01   5.995816e+01   2.881538e-01
  2.783630e-01   5.964195e+01   2.878166e-01
  2.786620e-01   5.946019e+01   2.890883e-01
  2.789610e-01   5.950319e+01   2.893007e-01
  2.792600e-01   6.002308e+01   2.934246e-01
  2.795590e-01   5.998434e+01   2.875830e-01
  2.798580e-01   5.964246e+01   2.912752e-01
  2.801560e-01   5.958195e+01   2.906886e-01
  2.804550e-01   5.953498e+01   2.914532e-01
  2.807540e-01   5.932667e+01   2.922744e-01
  2.810530e-01   5.942345e+01   2.897567e-01
  2.813520e-01   6.013487e+01   2.953898e-01
  2.816510e-01   5.981733e+01   2.935928e-01
  2.819500e-01   5.990062e+01   2.939096e-01
  2.822490e-01   5.994533e+01   2.940193e-01
  2.825480e-01   6.009871e+01   2.939454e-01
  2.828470e-01   5.963419e+01   2.962186e-01
  2.831460e-01   5.962309e+01   2.946983e-01
  2.834450e-01   5.990523e+01   2.938084e-01
  2.837430e-01   5.953366e+01   2.945912e-01
  2.840420e-01   5.967299e+01   2.965467e-01
  2.843410e-01   5.921742e+01   3.018587e-01
  2.846400e-01   5.989387e+01   3.057083e-01
  2.849390e-01   5.895804e+01   3.111426e-01
  2.852380e-01   5.913599e+01   3.145042e-01
  2.855370e-01   5.896671e+01   3.171674e-01
  2.858360e-01   5.881003e+01   3.187735e-01
  2.861350e-01   5.901453e+01   3.221473e-01
  2.864340e-01   5.865843e+01   3.259254e-01
  2.867330e-01   5.892514e+01   3.257273e-01
  2.870320e-01   5.868676e+01   3.306467e-01
  2.873310e-01   5.924804e+01   3.291456e-01
  2.876290e-01   5.855859e+01   3.324296e-01
  2.879280e-01   5.932859e+01   3.376670e-01
  2.882270e-01   5.897706e+01   3.329487e-01
  2.885260e-01   5.950384e+01   3.385110e-01
  2.888250e-01   5.871260e+01   3.353966e-01
  2.891240e-01   5.910161e+01   3.415821e-01
  2.894230e-01   5.905431e+01   3.445289e-01
  2.897220e-01   5.929697e+01   3.370615e-01
  2.900210e-01   5.976168e+01   3.473284e-01
  2.903200e-01   5.895957e+01   3.429737e-01
  2.906190e-01   5.901888e+01   3.468400e-01
  2.909180e-01   5.955107e+01   3.493468e-01
  2.912160e-01   5.901277e+01   3.440408e-01
  2.915150e-01   5.917899e+01   3.558870e-01
  2.918140e-01   5.851979e+01   3.457448e-01
  2.921130e-01   5.869506e+01   3.494992e-01
  2.924120e-01   5.935834e+01   3.540203e-01
  2.927110e-01   5.968676e+01   3.540075e-01
  2.930100e-01   5.921172e+01   3.617876e-01
  2.933090e-01   5.795693e+01   3.521933e-01
  2.936080e-01   5.903318e+01   3.530493e-01
  2.939070e-01   5.900405e+01   3.586359e-01
  2.942060e-01   5.929276e+01   3.601380e-01
  2.945050e-01   5.938595e+01   3.679777e-01
  2.948030e-01   5.859040e+01   3.559376e-01
  2.951020e-01   5.905809e+01   3.628115e-01
  2.954010e-01   5.900377e+01   3.643736e-01
  2.957000e-01   5.860080e+01   3.648751e-01
  2.959990e-01   5.861841e+01   3.644905e-01
  2.962980e-01   5.905599e+01   3.665106e-01
  2.965970e-01   5.899267e+01   3.699054e-01
  2.968960e-01   5.827841e+01   3.674331e-01
  2.971950e-01   5.951730e+01   3.697297e-01
  2.974940e-01   5.948400e+01   3.682814e-01
  2.977930e-01   5.902361e+01   3.702305e-01
  2.980920e-01   5.827802e+01   3.681117e-01
  2.983900e-01   5.868745e+01   3.724030e-01
  2.986890e-01   5.847741e+01   3.676080e-01
  2.989880e-01   5.882632e+01   3.726096e-01
  2.992870e-01   5.859608e+01   3.728153e-01
  2.995860e-01   5.868728e+01   3.752380e-01
  2.998850e-01   5.923890e+01   3.748547e-01
  3.001840e-01   5.810871e+01   3.736219e-01
  3.004830e-01   5.868326e+01   3.803471e-01
  3.007820e-01   5.882280e+01   3.793125e-01
  3.010810e-01   5.859478e+01   3.759011e-01
  3.013800e-01   5.889682e+01   3.825437e-01
  3.016790e-01   5.884964e+01   3.813855e-01
  3.019780e-01   5.894200e+01   3.837041e-01
  3.022760e-01   5.929263e+01   3.866426e-01
  3.025750e-01   5.810309e+01   3.807114e-01
  3.028740e-01   5.924199e+01   3.898850e-01
  3.031730e-01   5.876368e+01   3.864694e-01
  3.034720e-01   5.855153e+01   3.873425e-01
  3.037710e-01   5.846174e+01   3.867824e-01
  3.040700e-01   5.916261e+01   3.909576e-01
  3.043690e-01   5.869446e+01   3.940291e-01
  3.046680e-01   5.844802e+01   3.918276e-01
  3.049670e-01   5.836691e+01   3.880535e-01
  3.052660e-01   5.905017e+01   3.971785e-01
  3.055650e-01   5.887306e+01   3.951835e-01
  3.058630e-01   5.808516e+01   3.978902e-01
  3.061620e-01   5.834032e+01   3.914664e-01
  3.064610e-01   5.828528e+01   3.962877e-01
  3.067600e-01   5.827386e+01   4.023386e-01
  3.070590e-01   5.801584e+01   3.953706e-01
  3.073580e-01   5.902388e+01   4.049195e-01
  3.076570e-01   5.856983e+01   3.961220e-01
  3.079560e-01   5.872515e+01   4.030029e-01
  3.082550e-01   5.807246e+01   4.007571e-01
  3.085540e-01   5.832974e+01   4.013493e-01
  3.088530e-01   5.881829e+01   4.081456e-01
  3.091520e-01   5.855819e+01   4.012529e-01
  3.094500e-01   5.874672e+01   4.106857e-01
  3.097490e-01   5.822850e+01   4.070132e-01
  3.100480e-01   5.921456e+01   4.073796e-01
  3.103470e-01   5.843235e+01   4.159756e-01
  3.106460e-01   5.877281e+01   4.049543e-01
  3.109450e-01   5.771973e+01   4.131066e-01
  3.112440e-01   5.863647e+01   4.093652e-01
  3.115430e-01   5.852872e+01   4.143685e-01
  3.118420e-01   5.785415e+01   4.165404e-01
  3.121410e-01   5.753047e+01   4.089132e-01
  3.124400e-01   5.890328e+01   4.213077e-01
  3.127390e-01   5.914067e+01   4.162050e-01
  3.130380e-01   5.837580e+01   4.224699e-01
  3.133360e-01   5.791035e+01   4.184116e-01
  3.136350e-01   5.848442e+01   4.198071e-01
  3.139340e-01   5.818019e+01   4.248767e-01
  3.142330e-01   5.834586e+01   4.189745e-01
  3.145320e-01   5.776245e+01   4.272375e-01
  3.148310e-01   5.803917e+01   4.233167e-01
  3.151300e-01   5.807931e+01   4.234630e-01
  3.154290e-01   5.807845e+01   4.284046e-01
  3.157280e-01   5.879657e+01   4.281809e-01
  3.160270e-01   5.766857e+01   4.323657e-01
  3.163260e-01   5.799520e+01   4.252529e-01
  3.166250e-01   5.769775e+01   4.324751e-01
  3.169230e-01   5.812232e+01   4.314719e-01
  3.172220e-01   5.827688e+01   4.369019e-01
  3.175210e-01   5.857135e+01   4.376239e-01
  3.178200e-01   5.821083e+01   4.332765e-01
  3.181190e-01   5.805379e+01   4.406876e-01
  3.184180e-01   5.850617e+01   4.377605e-01
  3.187170e-01   5.855804e+01   4.457758e-01
  3.190160e-01   5.725764e+01   4.396118e-01
  3.193150e-01   5.840135e+01   4.373682e-01
  3.196140e-01   5.819871e+01   4.480537e-01
  3.199130e-01   5.796272e+01   4.407334e-01
  3.202120e-01   5.756792e+01   4.464373e-01
  3.205100e-01   5.844351e+01   4.485844e-01
  3.208090e-01   5.837819e+01   4.450907e-01
  3.211080e-01   5.869654e+01   4.532990e-01
  3.214070e-01   5.783382e+01   4.422146e-01
  3.217060e-01   5.810893e+01   4.506058e-01
  3.220050e-01   5.823320e+01   4.481864e-01
  3.223040e-01   5.696303e+01   4.412558e-01
  3.226030e-01   5.830949e+01   4.577978e-01
  3.229020e-01   5.787132e+01   4.407781e-01
  3.232010e-01   5.866518e+01   4.561552e-01
  3.235000e-01   5.811096e+01   4.489509e-01
  3.237990e-01   5.740984e+01   4.495582e-01
  3.240970e-01   5.884947e+01   4.621227e-01
  3.243960e-01   5.844067e+01   4.510541e-01
  3.246950e-01   5.820212e+01   4.613553e-01
  3.249940e-01   5.781254e+01   4.519778e-01
  3.252930e-01   5.863317e+01   4.626116e-01
  3.255920e-01   5.792336e+01   4.624997e-01
  3.258910e-01   5.815317e+01   4.589388e-01
  3.261900e-01   5.802623e+01   4.656575e-01
  3.264890e-01   5.814043e+01   4.606637e-01
  3.267880e-01   5.829229e+01   4.648827e-01
  3.270870e-01   5.821620e+01   4.725534e-01
  3.273860e-01   5.844488e+01   4.677986e-01
  3.276850e-01   5.819318e+01   4.724600e-01
  3.279830e-01   5.738745e+01   4.621712e-01
  3.282820e-01   5.779593e+01   4.732604e-01
  3.285810e-01   5.813898e+01   4.727215e-01
  3.288800e-01   5.749592e+01   4.734942e-01
  3.291790e-01   5.811647e+01   4.721484e-01
  3.294780e-01   5.829793e+01   4.802781e-01
  3.297770e-01   5.752126e+01   4.795936e-01
  3.300760e-01   5.793860e+01   4.763006e-01
  3.303750e-01   5.663900e+01   4.784478e-01
  3.306740e-01   5.811367e+01   4.780145e-01
  3.309730e-01   5.839720e+01   4.879156e-01
  3.312720e-01   5.826079e+01   4.910799e-01
  3.315700e-01   5.746722e+01   4.788603e-01
  3.318690e-01   5.828408e+01   4.950005e-01
  3.321680e-01   5.780671e+01   4.818062e-01
  3.324670e-01   5.699988e+01   4.906132e-01
  3.327660e-01   5.757483e+01   4.903405e-01
  3.330650e-01   5.824267e+01   4.937238e-01
  3.333640e-01   5.729641e+01   4.974967e-01
  3.336630e-01   5.786982e+01   4.883573e-01
  3.339620e-01   5.847674e+01   5.055017e-01
  3.342610e-01   5.769199e+01   4.952513e-01
  3.345600e-01   5.820271e+01   5.025699e-01
  3.348590e-01   5.678027e+01   5.051978e-01
  3.351570e-01   5.739261e+01   4.923005e-01
  3.354560e-01   5.760973e+01   5.125575e-01
  3.357550e-01   5.785113e+01   4.970572e-01
  3.360540e-01   5.782358e+01   5.116530e-01
  3.363530e-01   5.660364e+01   5.124233e-01
  3.366520e-01   5.789119e+01   5.029644e-01
  3.369510e-01   5.804254e+01   5.254063e-01
  3.372500e-01   5.713951e+01   4.979584e-01
  3.375490e-01   5.752803e+01   5.204505e-01
  3.378480e-01   5.696311e+01   5.153187e-01
  3.381470e-01   5.701186e+01   5.142678e-01
  3.384460e-01   5.827735e+01   5.339360e-01
  3.387450e-01   5.715942e+01   5.074876e-01
  3.390430e-01   5.765389e+01   5.283348e-01
  3.393420e-01   5.700957e+01   5.226938e-01
  3.396410e-01   5.730395e+01   5.247095e-01
  3.399400e-01   5.715823e+01   5.393966e-01
  3.402390e-01   5.850038e+01   5.196596e-01
  3.405380e-01   5.688431e+01   5.352173e-01
  3.408370e-01   5.703970e+01   5.282359e-01
  3.411360e-01   5.784474e+01   5.354388e-01
  3.414350e-01   5.690881e+01   5.382184e-01
  3.417340e-01   5.710467e+01   5.313039e-01
  3.420330e-01   5.778166e+01   5.505763e-01
  3.423320e-01   5.681383e+01   5.306461e-01
  3.426300e-01   5.847914e+01   5.531195e-01
  3.429290e-01   5.602944e+01   5.391685e-01
  3.432280e-01   5.803506e+01   5.464801e-01
  3.435270e-01   5.739372e+01   5.621974e-01
  3.438260e-01   5.743567e+01   5.399749e-01
  3.441250e-01   5.742695e+01   5.591000e-01
  3.444240e-01   5.663914e+01   5.473978e-01
  3.447230e-01   5.794910e+01   5.584175e-01
  3.450220e-01   5.822242e+01   5.712750e-01
  3.453210e-01   5.753851e+01   5.517267e-01
  3.456200e-01   5.739762e+01   5.723474e-01
  3.459190e-01   5.699693e+01   5.570028e-01
  3.462170e-01   5.783636e+01   5.719368e-01
  3.465160e-01   5.726848e+01   5.682694e-01
  3.468150e-01   5.643975e+01   5.633001e-01
  3.471140e-01   5.733075e+01   5.827066e-01
  3.474130e-01   5.773476e+01   5.688775e-01
  3.477120e-01   5.754397e+01   5.837892e-01
  3.480110e-01   5.701155e+01   5.747903e-01
  3.483100e-01   5.730625e+01   5.780554e-01
  3.486090e-01   5.736660e+01   5.932395e-01
  3.489080e-01   5.797681e+01   5.814275e-01
  3.492070e-01   5.840344e+01   5.995538e-01
  3.495060e-01   5.752620e+01   5.836990e-01
  3.498040e-01   5.694002e+01   5.929643e-01
  3.501030e-01   5.655115e+01   5.919072e-01
  3.504020e-01   5.772425e+01   5.970338e-01
  3.507010e-01   5.749829e+01   6.100293e-01
  3.510000e-01   5.809335e+01   5.940898e-01
  3.512990e-01   5.785426e+01   6.119147e-01
  3.515980e-01   5.696771e+01   5.990299e-01
  3.518970e-01   5.660037e+01   6.105150e-01
  3.521960e-01   5.783622e+01   6.259610e-01
  3.524950e-01   5.672759e+01   5.967690e-01
  3.527940e-01   5.765901e+01   6.284011e-01
  3.530930e-01   5.696919e+01   6.082620e-01
  3.533920e-01   5.723856e+01   6.249705e-01
  3.536900e-01   5.731268e+01   6.276532e-01
  3.539890e-01   5.822179e+01   6.291767e-01
  3.542880e-01   5.768584e+01   6.415084e-01
  3.545870e-01   5.668598e+01   6.109765e-01
  3.548860e-01   5.701652e+01   6.341828e-01
  3.551850e-01   5.709312e+01   6.230483e-01
  3.554840e-01   5.588790e+01   6.278747e-01
  3.557830e-01   5.707726e+01   6.369104e-01
  3.560820e-01   5.696580e+01   6.146355e-01
  3.563810e-01   5.703970e+01   6.355028e-01
  3.566800e-01   5.620457e+01   6.159613e-01
  3.569790e-01   5.676756e+01   6.388063e-01
  3.572770e-01   5.761157e+01   6.423129e-01
  3.575760e-01   5.757499e+01   6.157488e-01
  3.578750e-01   5.673327e+01   6.511610e-01
  3.581740e-01   5.706797e+01   6.240385e-01
  3.584730e-01   5.813087e+01   6.591327e-01
  3.587720e-01   5.710052e+01   6.419031e-01
  3.590710e-01   5.660942e+01   6.379158e-01
  3.593700e-01   5.586604e+01   6.580221e-01
  3.596690e-01   5.692091e+01   6.360374e-01
  3.599680e-01   5.794915e+01   6.715611e-01
  3.602670e-01   5.716631e+01   6.497850e-01
  3.605660e-01   5.731540e+01   6.665032e-01
  3.608640e-01   5.623253e+01   6.771074e-01
  3.611630e-01   5.647960e+01   6.433524e-01
  3.614620e-01   5.778196e+01   6.908733e-01
  3.617610e-01   5.765765e+01   6.644015e-01
  3.620600e-01   5.675544e+01   6.817255e-01
  3.623590e-01   5.683443e+01   6.792528e-01
  3.626580e-01   5.759752e+01   6.837977e-01
  3.629570e-01   5.781996e+01   7.035537e-01
  3.632560e-01   5.852623e+01   6.777029e-01
  3.635550e-01   5.678454e+01   7.085899e-01
  3.638540e-01   5.798980e+01   6.982670e-01
  3.641530e-01   5.660385e+01   6.945389e-01
  3.644510e-01   5.774481e+01   7.319445e-01
  3.647500e-01   5.822939e+01   6.905210e-01
  3.650490e-01   5.668623e+01   7.234248e-01
  3.653480e-01   5.677441e+01   7.068693e-01
  3.656470e-01   5.666379e+01   7.145776e-01
  3.659460e-01   5.611917e+01   7.324740e-01
  3.662450e-01   5.754402e+01   7.099873e-01
  3.665440e-01   5.654166e+01   7.526188e-01
  3.668430e-01   5.723701e+01   7.164708e-01
  3.671420e-01   5.642352e+01   7.420294e-01
  3.674410e-01   5.802352e+01   7.429150e-01
  3.677400e-01   5.647201e+01   7.462247e-01
  3.680390e-01   5.681017e+01   7.774923e-01
  3.683370e-01   5.811459e+01   7.360996e-01
  3.686360e-01   5.635591e+01   7.657732e-01
  3.689350e-01   5.745823e+01   7.566846e-01
  3.692340e-01   5.725915e+01   7.761857e-01
  3.695330e-01   5.662564e+01   7.991311e-01
  3.698320e-01   5.631521e+01   7.432449e-01
  3.701310e-01   5.559393e+01   7.941990e-01
  3.704300e-01   5.516366e+01   7.534782e-01
  3.707290e-01   5.906984e+01   8.211276e-01
  3.710280e-01   5.664820e+01   7.992903e-01
  3.713270e-01   5.638114e+01   7.857283e-01
  3.716260e-01   5.781873e+01   8.436421e-01
  3.719240e-01   5.687827e+01   7.823910e-01
  3.722230e-01   5.805043e+01   8.481069e-01
  3.725220e-01   5.702154e+01   8.116997e-01
  3.728210e-01   5.652573e+01   8.260960e-01
  3.731200e-01   5.559377e+01   8.679113e-01
  3.734190e-01   5.713314e+01   8.027042e-01
  3.737180e-01   5.629980e+01   8.702802e-01
  3.740170e-01   5.634663e+01   8.195494e-01
  3.743160e-01   5.767529e+01   8.872072e-01
  3.746150e-01   5.740292e+01   8.787649e-01
  3.749140e-01   5.689876e+01   8.538124e-01
  3.752130e-01   5.610431e+01   9.085793e-01
  3.755110e-01   5.773597e+01   8.571603e-01
  3.758100e-01   5.700186e+01   9.158181e-01
  3.761090e-01   5.573992e+01   8.785843e-01
  3.764080e-01   5.804918e+01   9.206040e-01
  3.767070e-01   5.781038e+01   9.605757e-01
  3.770060e-01   5.732221e+01   8.781468e-01
  3.773050e-01   5.494292e+01   9.444883e-01
  3.776040e-01   5.722825e+01   9.212406e-01
  3.779030e-01   5.677064e+01   9.478904e-01
  3.782020e-01   5.685241e+01   1.024576e+00
  3.785010e-01   5.740048e+01   9.049831e-01
  3.788000e-01   5.823869e+01   1.031946e+00
  3.790990e-01   5.611246e+01   9.345589e-01
  3.793970e-01   5.888721e+01   1.027745e+00
  3.796960e-01   5.806515e+01   1.015721e+00
  3.799950e-01   5.824800e+01   9.986513e-01
  3.802940e-01   5.681901e+01   1.096533e+00
  3.805930e-01   5.706499e+01   9.584328e-01
  3.808920e-01   5.746468e+01   1.108993e+00
  3.811910e-01   5.624559e+01   1.014134e+00
  3.814900e-01   5.640033e+01   1.068733e+00
  3.817890e-01   5.548746e+01   1.157497e+00
  3.820880e-01   5.501929e+01   9.795245e-01
  3.823870e-01   5.642821e+01   1.174823e+00
  3.826860e-01   5.595541e+01   1.026575e+00
  3.829840e-01   5.769779e+01   1.211807e+00
  3.832830e-01   5.726889e+01   1.153949e+00
  3.835820e-01   5.785319e+01   1.132202e+00
  3.838810e-01   5.475669e+01   1.231498e+00
  3.841800e-01   5.528929e+01   1.094033e+00
  3.844790e-01   5.678269e+01   1.263398e+00
  3.847780e-01   5.456991e+01   1.147887e+00
  3.850770e-01   5.872741e+01   1.294548e+00
  3.853760e-01   5.530012e+01   1.340043e+00
  3.856750e-01   5.594623e+01   1.162272e+00
  3.859740e-01   5.737602e+01   1.389124e+00
  3.862730e-01   5.738789e+01   1.260740e+00
  3.865710e-01   5.515631e+01   1.361988e+00
  3.868700e-01   5.646671e+01   1.403360e+00
  3.871690e-01   5.495783e+01   1.302625e+00
  3.874680e-01   5.457726e+01   1.494847e+00
  3.877670e-01   5.621429e+01   1.339575e+00
  3.880660e-01   5.564550e+01   1.543329e+00
  3.883650e-01   5.457977e+01   1.448397e+00
  3.886640e-01   5.503673e+01   1.517713e+00
  3.889630e-01   5.541121e+01   1.657207e+00
  3.892620e-01   5.810447e+01   1.525898e+00
  3.895610e-01   5.697243e+01   1.726437e+00
  3.898600e-01   5.461820e+01   1.645306e+00
  3.901580e-01   5.956882e+01   1.790380e+00
  3.904570e-01   5.542537e+01   1.930834e+00
  3.907560e-01   5.440894e+01   1.687149e+00
  3.910550e-01   5.580404e+01   1.972971e+00
  3.913540e-01   5.022363e+01   1.871724e+00
  3.916530e-01   5.615281e+01   1.979127e+00
  3.919520e-01   5.344109e+01   2.508114e+00
  3.922510e-01   5.740840e+01   2.001131e+00
  3.925500e-01   5.876165e+01   2.716258e+00
  3.928490e-01   5.535063e+01   2.406549e+00
  3.931480e-01   5.876165e+01   2.716258e+00
  3.934470e-01   0.000000e+00   0.000000e+00
  3.937460e-01   5.775718e+01   2.692942e+00
creator: radaver
creator-version: 3725
header-file: /nas_data/SAXS_data/20151104Workshop/header/JH1_0023.txt
image-file: /nas_data/Pilatus1M/20151104_Workshop/JH1_0023.tif
angular-axis-file: /nas_data/SAXS_data/20151104Workshop/q20151029.dat
beamstop-mask-file: /nas_data/SAXS_data/20151104Workshop/fit2d20151031.msk
detector-response-file: none
beam-center-x: 949.7700
beam-center-y: 918.8000
unit-time: 1.0000
channel-first: 10
channel-last: 1315
Exposure time [s]: 1.094029
Transmitted Beam: 0.485324
Incident Beam: 0.485324
Code: JH1
Concentration [mg/ml]: 1
Run Number: 0023
