# Supplementary material for: SAXS analysis of a soluble cytosolic NgBR construct including extracellular and transmembrane domains
Source: PLoS One. 2018 Jan 18;13(1):e0191371. doi: 10.1371/journal.pone.0191371 (PMC5773207; doi:10.1371/journal.pone.0191371)
Supplement: S1 File — (ZIP) [file pone.0191371.s001.zip › JH1_0024.dat]

Sample:   c= 1.0000 mg/ml  Code: JH1
  3.656810e-03   2.260135e+04   4.125997e+01
  3.955720e-03   2.194813e+04   2.792496e+01
  4.254640e-03   1.907925e+04   2.333138e+01
  4.553560e-03   1.540837e+04   2.021533e+01
  4.852480e-03   1.246953e+04   1.702607e+01
  5.151400e-03   1.051746e+04   1.544714e+01
  5.450320e-03   8.703632e+03   1.334714e+01
  5.749240e-03   7.445953e+03   1.196131e+01
  6.048150e-03   6.313170e+03   1.079581e+01
  6.347070e-03   5.480195e+03   9.556317e+00
  6.645990e-03   4.792694e+03   8.897523e+00
  6.944910e-03   4.198543e+03   8.017306e+00
  7.243830e-03   3.747427e+03   7.339436e+00
  7.542750e-03   3.338517e+03   6.901152e+00
  7.841670e-03   2.996796e+03   6.174893e+00
  8.140580e-03   2.711484e+03   5.954620e+00
  8.439500e-03   2.462224e+03   5.469274e+00
  8.738420e-03   2.259847e+03   5.189705e+00
  9.037340e-03   2.082772e+03   4.817362e+00
  9.336260e-03   1.913369e+03   4.537452e+00
  9.635180e-03   1.760915e+03   4.340548e+00
  9.934100e-03   1.618537e+03   4.026375e+00
  1.023300e-02   1.492896e+03   3.962963e+00
  1.053190e-02   1.383603e+03   3.869571e+00
  1.083090e-02   1.266648e+03   3.702415e+00
  1.112980e-02   1.179134e+03   3.541822e+00
  1.142870e-02   1.099316e+03   3.400686e+00
  1.172760e-02   1.006494e+03   3.244898e+00
  1.202650e-02   9.368052e+02   3.121886e+00
  1.232540e-02   8.696533e+02   2.991433e+00
  1.262440e-02   8.096946e+02   2.832798e+00
  1.292330e-02   7.514166e+02   2.686854e+00
  1.322220e-02   6.975477e+02   2.588753e+00
  1.352110e-02   6.512176e+02   2.476166e+00
  1.382000e-02   6.038797e+02   2.360978e+00
  1.411900e-02   5.663888e+02   2.275388e+00
  1.441790e-02   5.279947e+02   2.181089e+00
  1.471680e-02   4.919419e+02   2.095306e+00
  1.501570e-02   4.651750e+02   1.995393e+00
  1.531460e-02   4.375054e+02   1.926402e+00
  1.561350e-02   4.092619e+02   1.830495e+00
  1.591250e-02   3.880597e+02   1.798154e+00
  1.621140e-02   3.633415e+02   1.709942e+00
  1.651030e-02   3.448437e+02   1.648329e+00
  1.680920e-02   3.280143e+02   1.607604e+00
  1.710810e-02   3.091853e+02   1.564057e+00
  1.740710e-02   2.908823e+02   1.495228e+00
  1.770600e-02   2.779919e+02   1.447031e+00
  1.800490e-02   2.605365e+02   1.389790e+00
  1.830380e-02   2.534595e+02   1.381707e+00
  1.860270e-02   2.416686e+02   1.322986e+00
  1.890170e-02   2.305513e+02   1.292197e+00
  1.920060e-02   2.172977e+02   1.242614e+00
  1.949950e-02   2.107788e+02   1.237928e+00
  1.979840e-02   2.039652e+02   1.194906e+00
  2.009730e-02   1.936193e+02   1.151436e+00
  2.039620e-02   1.875552e+02   1.131206e+00
  2.069520e-02   1.802133e+02   1.102867e+00
  2.099410e-02   1.748162e+02   1.094098e+00
  2.129300e-02   1.669168e+02   1.041077e+00
  2.159190e-02   1.614704e+02   1.059238e+00
  2.189080e-02   1.552538e+02   1.044445e+00
  2.218980e-02   1.492995e+02   1.041864e+00
  2.248870e-02   1.475413e+02   1.054189e+00
  2.278760e-02   1.420194e+02   1.024084e+00
  2.308650e-02   1.386636e+02   1.043055e+00
  2.338540e-02   1.358770e+02   1.030377e+00
  2.368430e-02   1.301042e+02   9.899365e-01
  2.398330e-02   1.274491e+02   1.002077e+00
  2.428220e-02   1.251781e+02   9.710149e-01
  2.458110e-02   1.221009e+02   9.912503e-01
  2.488000e-02   1.199820e+02   9.564037e-01
  2.517890e-02   1.162881e+02   9.303343e-01
  2.547790e-02   1.129298e+02   9.297550e-01
  2.577680e-02   1.107991e+02   9.135446e-01
  2.607570e-02   1.095388e+02   9.156893e-01
  2.637460e-02   1.076581e+02   9.005029e-01
  2.667350e-02   1.056517e+02   8.697452e-01
  2.697250e-02   1.044895e+02   8.382798e-01
  2.727140e-02   1.024520e+02   7.992608e-01
  2.757030e-02   1.002462e+02   7.919220e-01
  2.786920e-02   9.930680e+01   7.791944e-01
  2.816810e-02   9.835123e+01   7.631468e-01
  2.846700e-02   9.507127e+01   7.410501e-01
  2.876600e-02   9.516203e+01   7.324708e-01
  2.906490e-02   9.414150e+01   7.307238e-01
  2.936380e-02   9.104049e+01   7.132373e-01
  2.966270e-02   9.084373e+01   7.072389e-01
  2.996160e-02   9.044747e+01   7.067287e-01
  3.026060e-02   9.030114e+01   6.950355e-01
  3.055950e-02   8.870105e+01   6.878738e-01
  3.085840e-02   8.784249e+01   6.816462e-01
  3.115730e-02   8.726579e+01   6.765603e-01
  3.145620e-02   8.652801e+01   6.672207e-01
  3.175510e-02   8.462892e+01   6.616685e-01
  3.205410e-02   8.477338e+01   6.586240e-01
  3.235300e-02   8.433151e+01   6.542439e-01
  3.265190e-02   8.363707e+01   6.395887e-01
  3.295080e-02   8.185847e+01   6.369007e-01
  3.324970e-02   8.146074e+01   6.345172e-01
  3.354870e-02   8.146311e+01   6.328675e-01
  3.384760e-02   8.183612e+01   6.269908e-01
  3.414650e-02   8.051029e+01   6.218912e-01
  3.444540e-02   8.035466e+01   6.127520e-01
  3.474430e-02   7.980167e+01   6.160133e-01
  3.504330e-02   7.986295e+01   6.086132e-01
  3.534220e-02   7.860019e+01   6.045274e-01
  3.564110e-02   7.747434e+01   5.994427e-01
  3.594000e-02   7.783004e+01   5.893172e-01
  3.623890e-02   7.806379e+01   6.002421e-01
  3.653780e-02   7.653687e+01   5.782670e-01
  3.683680e-02   7.603515e+01   5.838675e-01
  3.713570e-02   7.658963e+01   5.866914e-01
  3.743460e-02   7.567453e+01   5.736707e-01
  3.773350e-02   7.484500e+01   5.698601e-01
  3.803240e-02   7.532228e+01   5.853199e-01
  3.833140e-02   7.352026e+01   5.920204e-01
  3.863030e-02   7.391121e+01   6.028198e-01
  3.892920e-02   7.476959e+01   6.047332e-01
  3.922810e-02   7.426244e+01   6.050408e-01
  3.952700e-02   7.395499e+01   5.998739e-01
  3.982600e-02   7.383987e+01   6.081116e-01
  4.012490e-02   7.360423e+01   5.976780e-01
  4.042380e-02   7.316523e+01   6.037237e-01
  4.072270e-02   7.291038e+01   6.002939e-01
  4.102160e-02   7.348851e+01   6.018798e-01
  4.132050e-02   7.245568e+01   5.984191e-01
  4.161950e-02   7.304712e+01   5.946459e-01
  4.191840e-02   7.123818e+01   5.949336e-01
  4.221730e-02   7.185629e+01   5.897790e-01
  4.251620e-02   7.061215e+01   5.923138e-01
  4.281510e-02   7.093490e+01   5.844849e-01
  4.311410e-02   7.106850e+01   5.857847e-01
  4.341300e-02   7.067317e+01   5.871720e-01
  4.371190e-02   7.074082e+01   5.859370e-01
  4.401080e-02   7.049816e+01   5.849311e-01
  4.430970e-02   7.108779e+01   5.828826e-01
  4.460860e-02   6.991747e+01   5.787997e-01
  4.490760e-02   6.970200e+01   5.793833e-01
  4.520650e-02   6.913712e+01   5.726538e-01
  4.550540e-02   7.041579e+01   5.808587e-01
  4.580430e-02   6.964457e+01   5.754767e-01
  4.610320e-02   6.911290e+01   5.704023e-01
  4.640220e-02   6.876981e+01   5.733008e-01
  4.670110e-02   6.916292e+01   5.663767e-01
  4.700000e-02   6.972450e+01   5.707842e-01
  4.729890e-02   6.847736e+01   5.677737e-01
  4.759780e-02   6.913308e+01   5.697738e-01
  4.789680e-02   6.912117e+01   5.662057e-01
  4.819570e-02   6.843778e+01   5.627072e-01
  4.849460e-02   6.873158e+01   5.660036e-01
  4.879350e-02   6.781285e+01   5.560485e-01
  4.909240e-02   6.802426e+01   5.644827e-01
  4.939130e-02   6.774026e+01   5.537433e-01
  4.969030e-02   6.723379e+01   5.536694e-01
  4.998920e-02   6.726243e+01   5.531180e-01
  5.028810e-02   6.797068e+01   5.540188e-01
  5.058700e-02   6.839483e+01   5.597865e-01
  5.088590e-02   6.770586e+01   5.477097e-01
  5.118490e-02   6.809934e+01   5.565485e-01
  5.148380e-02   6.747470e+01   5.513331e-01
  5.178270e-02   6.689461e+01   5.418744e-01
  5.208160e-02   6.722961e+01   5.490190e-01
  5.238050e-02   6.643811e+01   5.400223e-01
  5.267940e-02   6.719849e+01   5.508628e-01
  5.297840e-02   6.797483e+01   5.468698e-01
  5.327730e-02   6.754595e+01   5.426121e-01
  5.357620e-02   6.708335e+01   5.426383e-01
  5.387510e-02   6.714790e+01   5.397630e-01
  5.417400e-02   6.770164e+01   5.470494e-01
  5.447300e-02   6.596704e+01   5.319404e-01
  5.477190e-02   6.695409e+01   5.371302e-01
  5.507080e-02   6.714800e+01   5.379074e-01
  5.536970e-02   6.717378e+01   5.361734e-01
  5.566860e-02   6.664026e+01   5.377188e-01
  5.596760e-02   6.605119e+01   5.292740e-01
  5.626650e-02   6.722085e+01   5.363612e-01
  5.656540e-02   6.611953e+01   5.301451e-01
  5.686430e-02   6.610875e+01   5.271354e-01
  5.716320e-02   6.657477e+01   5.254830e-01
  5.746210e-02   6.633438e+01   5.298111e-01
  5.776110e-02   6.658438e+01   5.326069e-01
  5.806000e-02   6.661314e+01   5.244804e-01
  5.835890e-02   6.537725e+01   5.201629e-01
  5.865780e-02   6.702864e+01   5.238211e-01
  5.895670e-02   6.608127e+01   5.299917e-01
  5.925570e-02   6.620325e+01   5.183372e-01
  5.955460e-02   6.589866e+01   5.239632e-01
  5.985350e-02   6.650228e+01   5.189476e-01
  6.015240e-02   6.562576e+01   5.171873e-01
  6.045130e-02   6.536781e+01   5.167295e-01
  6.075020e-02   6.542220e+01   5.119710e-01
  6.104920e-02   6.554095e+01   5.162946e-01
  6.134810e-02   6.507959e+01   5.150307e-01
  6.164700e-02   6.528720e+01   5.076759e-01
  6.194590e-02   6.580102e+01   5.178775e-01
  6.224480e-02   6.483486e+01   5.027620e-01
  6.254380e-02   6.598764e+01   5.158276e-01
  6.284270e-02   6.533071e+01   5.149101e-01
  6.314160e-02   6.540819e+01   5.029019e-01
  6.344050e-02   6.464100e+01   5.072887e-01
  6.373940e-02   6.443597e+01   4.981286e-01
  6.403840e-02   6.556534e+01   5.103636e-01
  6.433730e-02   6.559574e+01   5.051808e-01
  6.463620e-02   6.521807e+01   4.996123e-01
  6.493510e-02   6.503543e+01   5.099132e-01
  6.523400e-02   6.447648e+01   4.972693e-01
  6.553290e-02   6.497321e+01   5.017423e-01
  6.583190e-02   6.591468e+01   5.032975e-01
  6.613080e-02   6.599379e+01   4.990373e-01
  6.642970e-02   6.507312e+01   5.047310e-01
  6.672860e-02   6.529556e+01   4.949048e-01
  6.702750e-02   6.636245e+01   5.039766e-01
  6.732650e-02   6.543151e+01   4.969068e-01
  6.762540e-02   6.573340e+01   4.980518e-01
  6.792430e-02   6.514616e+01   4.978214e-01
  6.822320e-02   6.515524e+01   4.899999e-01
  6.852210e-02   6.519705e+01   4.975135e-01
  6.882110e-02   6.487579e+01   4.923317e-01
  6.912000e-02   6.507546e+01   4.926003e-01
  6.941890e-02   6.503166e+01   4.890567e-01
  6.971780e-02   6.520956e+01   4.892476e-01
  7.001670e-02   6.585050e+01   4.979965e-01
  7.031560e-02   6.503141e+01   4.881033e-01
  7.061460e-02   6.570877e+01   4.911167e-01
  7.091350e-02   6.492167e+01   4.867452e-01
  7.121240e-02   6.529608e+01   4.844061e-01
  7.151130e-02   6.437401e+01   4.870534e-01
  7.181020e-02   6.581015e+01   4.858459e-01
  7.210920e-02   6.440200e+01   4.838564e-01
  7.240810e-02   6.545763e+01   4.831644e-01
  7.270700e-02   6.443711e+01   4.853959e-01
  7.300590e-02   6.516812e+01   4.834701e-01
  7.330480e-02   6.403445e+01   4.738615e-01
  7.360370e-02   6.449111e+01   4.814110e-01
  7.390270e-02   6.394313e+01   4.739650e-01
  7.420160e-02   6.495460e+01   4.849925e-01
  7.450050e-02   6.520956e+01   4.768596e-01
  7.479940e-02   6.528632e+01   4.784711e-01
  7.509830e-02   6.388841e+01   4.773378e-01
  7.539730e-02   6.469893e+01   4.732393e-01
  7.569620e-02   6.458329e+01   4.736878e-01
  7.599510e-02   6.435831e+01   4.759454e-01
  7.629400e-02   6.508380e+01   4.724784e-01
  7.659290e-02   6.522224e+01   4.773481e-01
  7.689190e-02   6.442181e+01   4.700694e-01
  7.719080e-02   6.486316e+01   4.742757e-01
  7.748970e-02   6.520640e+01   4.720642e-01
  7.778860e-02   6.453970e+01   4.726566e-01
  7.808750e-02   6.498252e+01   4.708260e-01
  7.838640e-02   6.518819e+01   4.690283e-01
  7.868540e-02   6.519448e+01   4.703170e-01
  7.898430e-02   6.411121e+01   4.638924e-01
  7.928320e-02   6.431601e+01   4.701116e-01
  7.958210e-02   6.437804e+01   4.615773e-01
  7.988100e-02   6.432536e+01   4.667512e-01
  8.018000e-02   6.460024e+01   4.652439e-01
  8.047890e-02   6.406407e+01   4.628975e-01
  8.077780e-02   6.493713e+01   4.652154e-01
  8.107670e-02   6.466041e+01   4.617776e-01
  8.137560e-02   6.359581e+01   4.612026e-01
  8.167450e-02   6.436751e+01   4.611345e-01
  8.197350e-02   6.420343e+01   4.577443e-01
  8.227240e-02   6.406718e+01   4.616803e-01
  8.257130e-02   6.492078e+01   4.551951e-01
  8.287020e-02   6.512654e+01   4.650709e-01
  8.316910e-02   6.444639e+01   4.594065e-01
  8.346810e-02   6.395003e+01   4.533183e-01
  8.376700e-02   6.389509e+01   4.594392e-01
  8.406590e-02   6.401442e+01   4.504820e-01
  8.436480e-02   6.418739e+01   4.580842e-01
  8.466370e-02   6.447001e+01   4.532281e-01
  8.496270e-02   6.474177e+01   4.649267e-01
  8.526160e-02   6.476650e+01   4.796992e-01
  8.556050e-02   6.457924e+01   4.794578e-01
  8.585940e-02   6.512238e+01   4.874971e-01
  8.615830e-02   6.383417e+01   4.826513e-01
  8.645720e-02   6.485754e+01   4.912886e-01
  8.675620e-02   6.482827e+01   4.936227e-01
  8.705510e-02   6.357095e+01   4.878396e-01
  8.735400e-02   6.414493e+01   4.924909e-01
  8.765290e-02   6.431189e+01   4.936273e-01
  8.795180e-02   6.455535e+01   4.985898e-01
  8.825080e-02   6.457978e+01   4.941574e-01
  8.854970e-02   6.395017e+01   4.982894e-01
  8.884860e-02   6.398928e+01   4.963990e-01
  8.914750e-02   6.553985e+01   5.086573e-01
  8.944640e-02   6.452971e+01   5.010591e-01
  8.974530e-02   6.467076e+01   4.975115e-01
  9.004430e-02   6.655999e+01   5.026868e-01
  9.034320e-02   6.465280e+01   4.779272e-01
  9.064210e-02   6.389018e+01   4.742113e-01
  9.094100e-02   6.328151e+01   4.621182e-01
  9.123990e-02   6.427232e+01   4.644749e-01
  9.153890e-02   6.409519e+01   4.663349e-01
  9.183780e-02   6.415438e+01   4.632236e-01
  9.213670e-02   6.369183e+01   4.599197e-01
  9.243560e-02   6.572199e+01   4.659611e-01
  9.273450e-02   6.340382e+01   4.537070e-01
  9.303350e-02   6.379064e+01   4.610903e-01
  9.333240e-02   6.360335e+01   4.501715e-01
  9.363130e-02   6.385892e+01   4.545493e-01
  9.393020e-02   6.308241e+01   4.494663e-01
  9.422910e-02   6.367951e+01   4.527450e-01
  9.452800e-02   6.325389e+01   4.523909e-01
  9.482700e-02   6.406104e+01   4.450615e-01
  9.512590e-02   6.364219e+01   4.518406e-01
  9.542480e-02   6.447273e+01   4.498256e-01
  9.572370e-02   6.354375e+01   4.465731e-01
  9.602260e-02   6.308875e+01   4.472130e-01
  9.632160e-02   6.399025e+01   4.426404e-01
  9.662050e-02   6.418808e+01   4.458689e-01
  9.691940e-02   6.429958e+01   4.462559e-01
  9.721830e-02   6.400250e+01   4.426828e-01
  9.751720e-02   6.354158e+01   4.432534e-01
  9.781610e-02   6.388445e+01   4.401326e-01
  9.811510e-02   6.378585e+01   4.441046e-01
  9.841400e-02   6.405088e+01   4.378939e-01
  9.871290e-02   6.399660e+01   4.408738e-01
  9.901180e-02   6.356919e+01   4.404661e-01
  9.931070e-02   6.397896e+01   4.379963e-01
  9.960970e-02   6.396005e+01   4.411038e-01
  9.990860e-02   6.430639e+01   4.349795e-01
  1.002070e-01   6.434477e+01   4.392467e-01
  1.005060e-01   6.394387e+01   4.354560e-01
  1.008050e-01   6.382903e+01   4.374828e-01
  1.011040e-01   6.421924e+01   4.326613e-01
  1.014030e-01   6.369146e+01   4.328948e-01
  1.017020e-01   6.434178e+01   4.392365e-01
  1.020010e-01   6.271870e+01   4.289066e-01
  1.023000e-01   6.437555e+01   4.325185e-01
  1.025990e-01   6.408468e+01   4.305448e-01
  1.028980e-01   6.366831e+01   4.308014e-01
  1.031970e-01   6.393258e+01   4.340526e-01
  1.034960e-01   6.416594e+01   4.269011e-01
  1.037950e-01   6.420327e+01   4.309430e-01
  1.040930e-01   6.421167e+01   4.273756e-01
  1.043920e-01   6.463231e+01   4.327129e-01
  1.046910e-01   6.398639e+01   4.298844e-01
  1.049900e-01   6.391151e+01   4.238224e-01
  1.052890e-01   6.418109e+01   4.282453e-01
  1.055880e-01   6.389348e+01   4.256729e-01
  1.058870e-01   6.358103e+01   4.262386e-01
  1.061860e-01   6.441063e+01   4.248405e-01
  1.064850e-01   6.315267e+01   4.212988e-01
  1.067840e-01   6.410914e+01   4.267121e-01
  1.070830e-01   6.381719e+01   4.222509e-01
  1.073820e-01   6.427908e+01   4.222130e-01
  1.076800e-01   6.410701e+01   4.213374e-01
  1.079790e-01   6.407702e+01   4.231096e-01
  1.082780e-01   6.361801e+01   4.234806e-01
  1.085770e-01   6.415091e+01   4.163099e-01
  1.088760e-01   6.371565e+01   4.206684e-01
  1.091750e-01   6.401015e+01   4.200933e-01
  1.094740e-01   6.405716e+01   4.211736e-01
  1.097730e-01   6.388708e+01   4.181615e-01
  1.100720e-01   6.372039e+01   4.137251e-01
  1.103710e-01   6.370271e+01   4.200067e-01
  1.106700e-01   6.402124e+01   4.149968e-01
  1.109690e-01   6.480370e+01   4.233096e-01
  1.112670e-01   6.400526e+01   4.131780e-01
  1.115660e-01   6.443166e+01   4.157314e-01
  1.118650e-01   6.407860e+01   4.184838e-01
  1.121640e-01   6.390176e+01   4.119695e-01
  1.124630e-01   6.343364e+01   4.116205e-01
  1.127620e-01   6.344433e+01   4.116552e-01
  1.130610e-01   6.418374e+01   4.134610e-01
  1.133600e-01   6.382228e+01   4.170411e-01
  1.136590e-01   6.402912e+01   4.075231e-01
  1.139580e-01   6.401333e+01   4.120384e-01
  1.142570e-01   6.449801e+01   4.133044e-01
  1.145560e-01   6.376365e+01   4.115240e-01
  1.148550e-01   6.475022e+01   4.135305e-01
  1.151530e-01   6.450756e+01   4.073629e-01
  1.154520e-01   6.389207e+01   4.104933e-01
  1.157510e-01   6.388206e+01   4.059380e-01
  1.160500e-01   6.352657e+01   4.110483e-01
  1.163490e-01   6.377630e+01   4.056019e-01
  1.166480e-01   6.416516e+01   4.096520e-01
  1.169470e-01   6.441451e+01   4.081858e-01
  1.172460e-01   6.389165e+01   4.070854e-01
  1.175450e-01   6.460314e+01   4.060040e-01
  1.178440e-01   6.447046e+01   4.055869e-01
  1.181430e-01   6.379600e+01   4.065006e-01
  1.184420e-01   6.413154e+01   4.053441e-01
  1.187400e-01   6.424532e+01   4.043306e-01
  1.190390e-01   6.366658e+01   4.016919e-01
  1.193380e-01   6.422415e+01   4.034470e-01
  1.196370e-01   6.442360e+01   4.062661e-01
  1.199360e-01   6.408419e+01   4.011221e-01
  1.202350e-01   6.417937e+01   4.043963e-01
  1.205340e-01   6.427568e+01   4.022576e-01
  1.208330e-01   6.409896e+01   4.003683e-01
  1.211320e-01   6.436192e+01   4.044242e-01
  1.214310e-01   6.479338e+01   3.991009e-01
  1.217300e-01   6.426406e+01   4.030303e-01
  1.220290e-01   6.433527e+01   4.019071e-01
  1.223270e-01   6.421967e+01   3.988953e-01
  1.226260e-01   6.452065e+01   3.993039e-01
  1.229250e-01   6.455600e+01   3.978500e-01
  1.232240e-01   6.430365e+01   4.007411e-01
  1.235230e-01   6.377021e+01   3.982838e-01
  1.238220e-01   6.421958e+01   3.962964e-01
  1.241210e-01   6.466723e+01   3.992337e-01
  1.244200e-01   6.432164e+01   3.945667e-01
  1.247190e-01   6.397686e+01   3.981405e-01
  1.250180e-01   6.454607e+01   3.950007e-01
  1.253170e-01   6.540225e+01   3.983797e-01
  1.256160e-01   6.431156e+01   3.976142e-01
  1.259140e-01   6.447470e+01   3.952901e-01
  1.262130e-01   6.408210e+01   3.940847e-01
  1.265120e-01   6.441345e+01   3.923349e-01
  1.268110e-01   6.423263e+01   3.925317e-01
  1.271100e-01   6.532083e+01   3.994205e-01
  1.274090e-01   6.500389e+01   3.951331e-01
  1.277080e-01   6.444398e+01   3.921791e-01
  1.280070e-01   6.421366e+01   3.902431e-01
  1.283060e-01   6.413625e+01   3.914897e-01
  1.286050e-01   6.403120e+01   3.939282e-01
  1.289040e-01   6.416429e+01   3.874186e-01
  1.292030e-01   6.538165e+01   3.960270e-01
  1.295020e-01   6.436995e+01   3.892497e-01
  1.298000e-01   6.464296e+01   3.908077e-01
  1.300990e-01   6.469362e+01   3.885310e-01
  1.303980e-01   6.480386e+01   3.895867e-01
  1.306970e-01   6.443050e+01   3.913947e-01
  1.309960e-01   6.469159e+01   3.899773e-01
  1.312950e-01   6.430804e+01   3.885771e-01
  1.315940e-01   6.434314e+01   3.843934e-01
  1.318930e-01   6.413347e+01   3.866058e-01
  1.321920e-01   6.459653e+01   3.877592e-01
  1.324910e-01   6.465318e+01   3.888917e-01
  1.327900e-01   6.452824e+01   3.863620e-01
  1.330890e-01   6.418316e+01   3.848551e-01
  1.333870e-01   6.456557e+01   3.857636e-01
  1.336860e-01   6.422832e+01   3.840503e-01
  1.339850e-01   6.432942e+01   3.829539e-01
  1.342840e-01   6.436862e+01   3.858839e-01
  1.345830e-01   6.386548e+01   3.829639e-01
  1.348820e-01   6.471056e+01   3.854893e-01
  1.351810e-01   6.475611e+01   3.807800e-01
  1.354800e-01   6.409037e+01   3.831706e-01
  1.357790e-01   6.423216e+01   3.812820e-01
  1.360780e-01   6.420197e+01   3.828062e-01
  1.363770e-01   6.513282e+01   3.851048e-01
  1.366760e-01   6.357274e+01   3.825520e-01
  1.369740e-01   6.433243e+01   3.984597e-01
  1.372730e-01   6.405386e+01   3.996970e-01
  1.375720e-01   6.376537e+01   4.080906e-01
  1.378710e-01   6.451116e+01   4.121887e-01
  1.381700e-01   6.371319e+01   4.113612e-01
  1.384690e-01   6.438955e+01   4.207209e-01
  1.387680e-01   6.498107e+01   4.111079e-01
  1.390670e-01   6.479483e+01   3.988451e-01
  1.393660e-01   6.451793e+01   3.972159e-01
  1.396650e-01   6.513786e+01   3.962990e-01
  1.399640e-01   6.454014e+01   3.954906e-01
  1.402630e-01   6.474926e+01   3.879776e-01
  1.405620e-01   6.409526e+01   3.903751e-01
  1.408600e-01   6.454845e+01   3.905220e-01
  1.411590e-01   6.400256e+01   3.898467e-01
  1.414580e-01   6.449291e+01   3.918316e-01
  1.417570e-01   6.484405e+01   3.854170e-01
  1.420560e-01   6.447418e+01   3.888364e-01
  1.423550e-01   6.404013e+01   3.848980e-01
  1.426540e-01   6.437147e+01   3.823853e-01
  1.429530e-01   6.521300e+01   3.839514e-01
  1.432520e-01   6.514798e+01   3.808001e-01
  1.435510e-01   6.555025e+01   3.847121e-01
  1.438500e-01   6.507376e+01   3.792406e-01
  1.441490e-01   6.482247e+01   3.776223e-01
  1.444470e-01   6.379217e+01   3.770397e-01
  1.447460e-01   6.493270e+01   3.766256e-01
  1.450450e-01   6.419330e+01   3.782232e-01
  1.453440e-01   6.442991e+01   3.730072e-01
  1.456430e-01   6.438072e+01   3.765534e-01
  1.459420e-01   6.450677e+01   3.762623e-01
  1.462410e-01   6.457624e+01   3.747220e-01
  1.465400e-01   6.467644e+01   3.763185e-01
  1.468390e-01   6.447869e+01   3.710270e-01
  1.471380e-01   6.465307e+01   3.745126e-01
  1.474370e-01   6.463348e+01   3.751046e-01
  1.477360e-01   6.470357e+01   3.742279e-01
  1.480340e-01   6.428930e+01   3.694360e-01
  1.483330e-01   6.467457e+01   3.789663e-01
  1.486320e-01   6.534231e+01   3.904741e-01
  1.489310e-01   6.502666e+01   3.912303e-01
  1.492300e-01   6.467666e+01   3.896892e-01
  1.495290e-01   6.450896e+01   3.916329e-01
  1.498280e-01   6.525498e+01   3.984447e-01
  1.501270e-01   6.467124e+01   3.982050e-01
  1.504260e-01   6.460150e+01   3.926581e-01
  1.507250e-01   6.537600e+01   4.008912e-01
  1.510240e-01   6.487742e+01   3.983210e-01
  1.513230e-01   6.517888e+01   4.045335e-01
  1.516210e-01   6.476634e+01   3.990176e-01
  1.519200e-01   6.576441e+01   4.020803e-01
  1.522190e-01   6.520975e+01   4.073541e-01
  1.525180e-01   6.486361e+01   4.014188e-01
  1.528170e-01   6.604988e+01   4.105249e-01
  1.531160e-01   6.568354e+01   4.060966e-01
  1.534150e-01   6.469959e+01   3.972591e-01
  1.537140e-01   6.507034e+01   3.916065e-01
  1.540130e-01   6.520028e+01   3.855373e-01
  1.543120e-01   6.523366e+01   3.858696e-01
  1.546110e-01   6.467940e+01   3.816907e-01
  1.549100e-01   6.531163e+01   3.837812e-01
  1.552090e-01   6.505437e+01   3.851057e-01
  1.555070e-01   6.488619e+01   3.754035e-01
  1.558060e-01   6.442824e+01   3.793640e-01
  1.561050e-01   6.532675e+01   3.782056e-01
  1.564040e-01   6.474360e+01   3.780556e-01
  1.567030e-01   6.520139e+01   3.774040e-01
  1.570020e-01   6.542920e+01   3.761044e-01
  1.573010e-01   6.542687e+01   3.796005e-01
  1.576000e-01   6.510851e+01   3.728347e-01
  1.578990e-01   6.522538e+01   3.750878e-01
  1.581980e-01   6.504775e+01   3.728721e-01
  1.584970e-01   6.496119e+01   3.724126e-01
  1.587960e-01   6.475889e+01   3.752515e-01
  1.590940e-01   6.522858e+01   3.712888e-01
  1.593930e-01   6.471880e+01   3.685961e-01
  1.596920e-01   6.503302e+01   3.705239e-01
  1.599910e-01   6.463955e+01   3.710691e-01
  1.602900e-01   6.522128e+01   3.721042e-01
  1.605890e-01   6.464819e+01   3.649529e-01
  1.608880e-01   6.493206e+01   3.681782e-01
  1.611870e-01   6.486477e+01   3.669717e-01
  1.614860e-01   6.461694e+01   3.666744e-01
  1.617850e-01   6.498284e+01   3.645031e-01
  1.620840e-01   6.524455e+01   3.652364e-01
  1.623830e-01   6.382800e+01   3.628290e-01
  1.626810e-01   6.465977e+01   3.630052e-01
  1.629800e-01   6.514499e+01   3.604842e-01
  1.632790e-01   6.534488e+01   3.621897e-01
  1.635780e-01   6.471695e+01   3.616036e-01
  1.638770e-01   6.496956e+01   3.646639e-01
  1.641760e-01   6.486715e+01   3.626071e-01
  1.644750e-01   6.464758e+01   3.612161e-01
  1.647740e-01   6.465229e+01   3.608427e-01
  1.650730e-01   6.406249e+01   3.605451e-01
  1.653720e-01   6.491079e+01   3.625340e-01
  1.656710e-01   6.467230e+01   3.597461e-01
  1.659700e-01   6.572131e+01   3.642034e-01
  1.662680e-01   6.430639e+01   3.589177e-01
  1.665670e-01   6.455965e+01   3.605840e-01
  1.668660e-01   6.507513e+01   3.585855e-01
  1.671650e-01   6.432105e+01   3.593411e-01
  1.674640e-01   6.485752e+01   3.600696e-01
  1.677630e-01   6.432459e+01   3.566989e-01
  1.680620e-01   6.425030e+01   3.587611e-01
  1.683610e-01   6.486646e+01   3.548591e-01
  1.686600e-01   6.461837e+01   3.590242e-01
  1.689590e-01   6.531646e+01   3.573797e-01
  1.692580e-01   6.414700e+01   3.539822e-01
  1.695570e-01   6.391175e+01   3.578147e-01
  1.698560e-01   6.451601e+01   3.535349e-01
  1.701540e-01   6.460440e+01   3.565388e-01
  1.704530e-01   6.485418e+01   3.542781e-01
  1.707520e-01   6.453732e+01   3.535933e-01
  1.710510e-01   6.471334e+01   3.570259e-01
  1.713500e-01   6.431943e+01   3.524524e-01
  1.716490e-01   6.484385e+01   3.566404e-01
  1.719480e-01   6.507662e+01   3.516474e-01
  1.722470e-01   6.494621e+01   3.536219e-01
  1.725460e-01   6.476822e+01   3.547732e-01
  1.728450e-01   6.519365e+01   3.535726e-01
  1.731440e-01   6.442401e+01   3.520175e-01
  1.734430e-01   6.398805e+01   3.476431e-01
  1.737410e-01   6.521699e+01   3.545396e-01
  1.740400e-01   6.481286e+01   3.527182e-01
  1.743390e-01   6.402961e+01   3.481053e-01
  1.746380e-01   6.382723e+01   3.491373e-01
  1.749370e-01   6.517940e+01   3.505130e-01
  1.752360e-01   6.434096e+01   3.505396e-01
  1.755350e-01   6.450467e+01   3.500987e-01
  1.758340e-01   6.400729e+01   3.440904e-01
  1.761330e-01   6.531496e+01   3.531828e-01
  1.764320e-01   6.448077e+01   3.460412e-01
  1.767310e-01   6.411723e+01   3.493984e-01
  1.770300e-01   6.455343e+01   3.469211e-01
  1.773280e-01   6.486022e+01   3.491299e-01
  1.776270e-01   6.480217e+01   3.477610e-01
  1.779260e-01   6.398139e+01   3.440208e-01
  1.782250e-01   6.407468e+01   3.470093e-01
  1.785240e-01   6.481146e+01   3.457361e-01
  1.788230e-01   6.521784e+01   3.485293e-01
  1.791220e-01   6.490008e+01   3.481962e-01
  1.794210e-01   6.387175e+01   3.422165e-01
  1.797200e-01   6.409792e+01   3.443339e-01
  1.800190e-01   6.435420e+01   3.426733e-01
  1.803180e-01   6.434057e+01   3.461773e-01
  1.806170e-01   6.428038e+01   3.431424e-01
  1.809160e-01   6.443813e+01   3.428967e-01
  1.812140e-01   6.406427e+01   3.427318e-01
  1.815130e-01   6.494901e+01   3.445874e-01
  1.818120e-01   6.427452e+01   3.441325e-01
  1.821110e-01   6.404014e+01   3.395408e-01
  1.824100e-01   6.432164e+01   3.427528e-01
  1.827090e-01   6.448060e+01   3.425122e-01
  1.830080e-01   6.463037e+01   3.430756e-01
  1.833070e-01   6.409215e+01   3.391926e-01
  1.836060e-01   6.394175e+01   3.379899e-01
  1.839050e-01   6.438592e+01   3.430904e-01
  1.842040e-01   6.375955e+01   3.386343e-01
  1.845030e-01   6.425663e+01   3.391430e-01
  1.848010e-01   6.390093e+01   3.399851e-01
  1.851000e-01   6.407145e+01   3.357934e-01
  1.853990e-01   6.415080e+01   3.409769e-01
  1.856980e-01   6.395247e+01   3.380182e-01
  1.859970e-01   6.427394e+01   3.375880e-01
  1.862960e-01   6.378073e+01   3.377243e-01
  1.865950e-01   6.389297e+01   3.362695e-01
  1.868940e-01   6.416697e+01   3.408559e-01
  1.871930e-01   6.357096e+01   3.321592e-01
  1.874920e-01   6.384182e+01   3.359770e-01
  1.877910e-01   6.348339e+01   3.348754e-01
  1.880900e-01   6.396741e+01   3.361495e-01
  1.883880e-01   6.393469e+01   3.378110e-01
  1.886870e-01   6.376747e+01   3.313009e-01
  1.889860e-01   6.356830e+01   3.363637e-01
  1.892850e-01   6.433076e+01   3.358450e-01
  1.895840e-01   6.398387e+01   3.338521e-01
  1.898830e-01   6.402219e+01   3.344164e-01
  1.901820e-01   6.369963e+01   3.332639e-01
  1.904810e-01   6.426955e+01   3.345966e-01
  1.907800e-01   6.363553e+01   3.321748e-01
  1.910790e-01   6.450247e+01   3.338156e-01
  1.913780e-01   6.413348e+01   3.339334e-01
  1.916770e-01   6.362092e+01   3.324429e-01
  1.919750e-01   6.397158e+01   3.341293e-01
  1.922740e-01   6.451561e+01   3.318764e-01
  1.925730e-01   6.378727e+01   3.307482e-01
  1.928720e-01   6.401015e+01   3.320826e-01
  1.931710e-01   6.396687e+01   3.325794e-01
  1.934700e-01   6.353218e+01   3.299360e-01
  1.937690e-01   6.367800e+01   3.294164e-01
  1.940680e-01   6.440296e+01   3.330999e-01
  1.943670e-01   6.381281e+01   3.296159e-01
  1.946660e-01   6.363434e+01   3.297514e-01
  1.949650e-01   6.393451e+01   3.284485e-01
  1.952640e-01   6.349103e+01   3.287837e-01
  1.955630e-01   6.346313e+01   3.299068e-01
  1.958610e-01   6.370757e+01   3.274253e-01
  1.961600e-01   6.433608e+01   3.303677e-01
  1.964590e-01   6.372298e+01   3.273187e-01
  1.967580e-01   6.398815e+01   3.302177e-01
  1.970570e-01   6.368431e+01   3.272193e-01
  1.973560e-01   6.392413e+01   3.260926e-01
  1.976550e-01   6.411022e+01   3.293425e-01
  1.979540e-01   6.357861e+01   3.256419e-01
  1.982530e-01   6.343221e+01   3.270093e-01
  1.985520e-01   6.385078e+01   3.260495e-01
  1.988510e-01   6.363899e+01   3.256523e-01
  1.991500e-01   6.324031e+01   3.268070e-01
  1.994480e-01   6.324457e+01   3.234984e-01
  1.997470e-01   6.316191e+01   3.251495e-01
  2.000460e-01   6.316577e+01   3.213264e-01
  2.003450e-01   6.354654e+01   3.245552e-01
  2.006440e-01   6.376095e+01   3.278555e-01
  2.009430e-01   6.332596e+01   3.217336e-01
  2.012420e-01   6.380544e+01   3.262223e-01
  2.015410e-01   6.418399e+01   3.237654e-01
  2.018400e-01   6.359582e+01   3.229796e-01
  2.021390e-01   6.297266e+01   3.223776e-01
  2.024380e-01   6.294950e+01   3.174857e-01
  2.027370e-01   6.290897e+01   3.223559e-01
  2.030350e-01   6.351995e+01   3.208365e-01
  2.033340e-01   6.373724e+01   3.222177e-01
  2.036330e-01   6.289635e+01   3.176219e-01
  2.039320e-01   6.333391e+01   3.195424e-01
  2.042310e-01   6.299861e+01   3.217399e-01
  2.045300e-01   6.356594e+01   3.184952e-01
  2.048290e-01   6.315149e+01   3.185369e-01
  2.051280e-01   6.292615e+01   3.175619e-01
  2.054270e-01   6.297939e+01   3.171568e-01
  2.057260e-01   6.333696e+01   3.214826e-01
  2.060250e-01   6.322009e+01   3.172246e-01
  2.063240e-01   6.246281e+01   3.178820e-01
  2.066230e-01   6.320591e+01   3.184025e-01
  2.069210e-01   6.306382e+01   3.192706e-01
  2.072200e-01   6.272028e+01   3.177187e-01
  2.075190e-01   6.293499e+01   3.158418e-01
  2.078180e-01   6.345258e+01   3.195681e-01
  2.081170e-01   6.291035e+01   3.165804e-01
  2.084160e-01   6.302028e+01   3.188867e-01
  2.087150e-01   6.291430e+01   3.151274e-01
  2.090140e-01   6.259173e+01   3.157777e-01
  2.093130e-01   6.328854e+01   3.173963e-01
  2.096120e-01   6.317204e+01   3.165693e-01
  2.099110e-01   6.276490e+01   3.140955e-01
  2.102100e-01   6.294269e+01   3.161273e-01
  2.105080e-01   6.305674e+01   3.180266e-01
  2.108070e-01   6.254709e+01   3.138121e-01
  2.111060e-01   6.276752e+01   3.135790e-01
  2.114050e-01   6.290729e+01   3.143204e-01
  2.117040e-01   6.253305e+01   3.183343e-01
  2.120030e-01   6.241829e+01   3.239505e-01
  2.123020e-01   6.269181e+01   3.270036e-01
  2.126010e-01   6.252521e+01   3.239387e-01
  2.129000e-01   6.296258e+01   3.283043e-01
  2.131990e-01   6.282721e+01   3.308208e-01
  2.134980e-01   6.325520e+01   3.339598e-01
  2.137970e-01   6.295212e+01   3.306909e-01
  2.140950e-01   6.295593e+01   3.325467e-01
  2.143940e-01   6.331425e+01   3.347431e-01
  2.146930e-01   6.334128e+01   3.351297e-01
  2.149920e-01   6.270224e+01   3.337493e-01
  2.152910e-01   6.218185e+01   3.328328e-01
  2.155900e-01   6.288576e+01   3.375982e-01
  2.158890e-01   6.219344e+01   3.357347e-01
  2.161880e-01   6.261164e+01   3.354120e-01
  2.164870e-01   6.253378e+01   3.364902e-01
  2.167860e-01   6.259944e+01   3.303734e-01
  2.170850e-01   6.248247e+01   3.274971e-01
  2.173840e-01   6.316662e+01   3.261780e-01
  2.176820e-01   6.288709e+01   3.240096e-01
  2.179810e-01   6.243148e+01   3.238402e-01
  2.182800e-01   6.252371e+01   3.198280e-01
  2.185790e-01   6.286106e+01   3.222331e-01
  2.188780e-01   6.204228e+01   3.166742e-01
  2.191770e-01   6.234556e+01   3.195108e-01
  2.194760e-01   6.259683e+01   3.209925e-01
  2.197750e-01   6.196177e+01   3.161973e-01
  2.200740e-01   6.220142e+01   3.147916e-01
  2.203730e-01   6.149333e+01   3.147302e-01
  2.206720e-01   6.241629e+01   3.161382e-01
  2.209710e-01   6.251587e+01   3.185648e-01
  2.212700e-01   6.248497e+01   3.140504e-01
  2.215680e-01   6.219069e+01   3.161044e-01
  2.218670e-01   6.247088e+01   3.125772e-01
  2.221660e-01   6.272274e+01   3.166442e-01
  2.224650e-01   6.257979e+01   3.137630e-01
  2.227640e-01   6.181107e+01   3.115697e-01
  2.230630e-01   6.250738e+01   3.142384e-01
  2.233620e-01   6.234679e+01   3.130476e-01
  2.236610e-01   6.164261e+01   3.112747e-01
  2.239600e-01   6.189052e+01   3.083178e-01
  2.242590e-01   6.198422e+01   3.116162e-01
  2.245580e-01   6.288538e+01   3.129633e-01
  2.248570e-01   6.237567e+01   3.135129e-01
  2.251550e-01   6.190838e+01   3.087402e-01
  2.254540e-01   6.201904e+01   3.092690e-01
  2.257530e-01   6.232558e+01   3.123432e-01
  2.260520e-01   6.179725e+01   3.072096e-01
  2.263510e-01   6.249751e+01   3.099524e-01
  2.266500e-01   6.238816e+01   3.095548e-01
  2.269490e-01   6.219416e+01   3.076959e-01
  2.272480e-01   6.173858e+01   3.090756e-01
  2.275470e-01   6.230357e+01   3.063608e-01
  2.278460e-01   6.236586e+01   3.100056e-01
  2.281450e-01   6.219991e+01   3.068431e-01
  2.284440e-01   6.213629e+01   3.081762e-01
  2.287420e-01   6.201022e+01   3.087417e-01
  2.290410e-01   6.217189e+01   3.030217e-01
  2.293400e-01   6.185446e+01   3.069785e-01
  2.296390e-01   6.132458e+01   3.041878e-01
  2.299380e-01   6.177910e+01   3.058034e-01
  2.302370e-01   6.262333e+01   3.072689e-01
  2.305360e-01   6.153949e+01   3.026658e-01
  2.308350e-01   6.201687e+01   3.081301e-01
  2.311340e-01   6.110276e+01   3.001696e-01
  2.314330e-01   6.152915e+01   3.033607e-01
  2.317320e-01   6.210623e+01   3.058752e-01
  2.320310e-01   6.209956e+01   3.027266e-01
  2.323290e-01   6.111791e+01   3.050220e-01
  2.326280e-01   6.154306e+01   3.006611e-01
  2.329270e-01   6.210257e+01   3.024970e-01
  2.332260e-01   6.161243e+01   3.028452e-01
  2.335250e-01   6.218236e+01   3.035237e-01
  2.338240e-01   6.190344e+01   3.040406e-01
  2.341230e-01   6.137403e+01   2.982768e-01
  2.344220e-01   6.228732e+01   3.035410e-01
  2.347210e-01   6.210836e+01   3.029856e-01
  2.350200e-01   6.121331e+01   2.999716e-01
  2.353190e-01   6.178873e+01   3.017317e-01
  2.356180e-01   6.135999e+01   2.973285e-01
  2.359170e-01   6.144252e+01   3.018314e-01
  2.362150e-01   6.101719e+01   2.987917e-01
  2.365140e-01   6.191180e+01   2.986625e-01
  2.368130e-01   6.115180e+01   2.991211e-01
  2.371120e-01   6.140447e+01   2.983508e-01
  2.374110e-01   6.149353e+01   3.011279e-01
  2.377100e-01   6.140666e+01   2.973278e-01
  2.380090e-01   6.142311e+01   2.987412e-01
  2.383080e-01   6.128181e+01   2.964594e-01
  2.386070e-01   6.188429e+01   2.995142e-01
  2.389060e-01   6.131216e+01   2.977827e-01
  2.392050e-01   6.176598e+01   2.972887e-01
  2.395040e-01   6.094837e+01   2.973551e-01
  2.398020e-01   6.086738e+01   2.951183e-01
  2.401010e-01   6.081362e+01   2.966836e-01
  2.404000e-01   6.195342e+01   2.966147e-01
  2.406990e-01   6.106792e+01   2.961672e-01
  2.409980e-01   6.120506e+01   2.954870e-01
  2.412970e-01   6.064325e+01   2.936831e-01
  2.415960e-01   6.071571e+01   2.947503e-01
  2.418950e-01   6.145613e+01   2.948664e-01
  2.421940e-01   6.103102e+01   2.950666e-01
  2.424930e-01   6.203323e+01   2.983850e-01
  2.427920e-01   6.114619e+01   2.924785e-01
  2.430910e-01   6.097531e+01   2.940422e-01
  2.433890e-01   6.119160e+01   2.935702e-01
  2.436880e-01   6.146303e+01   2.967844e-01
  2.439870e-01   6.074607e+01   2.915200e-01
  2.442860e-01   6.069966e+01   2.908688e-01
  2.445850e-01   6.113940e+01   2.936647e-01
  2.448840e-01   6.100879e+01   2.929123e-01
  2.451830e-01   6.095704e+01   2.943308e-01
  2.454820e-01   6.081011e+01   2.904890e-01
  2.457810e-01   6.119375e+01   2.925922e-01
  2.460800e-01   6.095047e+01   2.923360e-01
  2.463790e-01   6.114224e+01   2.918193e-01
  2.466780e-01   6.075932e+01   2.913354e-01
  2.469770e-01   6.048973e+01   2.898296e-01
  2.472750e-01   6.092366e+01   2.916210e-01
  2.475740e-01   6.098575e+01   2.927477e-01
  2.478730e-01   6.127282e+01   2.887338e-01
  2.481720e-01   6.118824e+01   2.914982e-01
  2.484710e-01   6.100254e+01   2.892480e-01
  2.487700e-01   6.083647e+01   2.919538e-01
  2.490690e-01   6.097405e+01   2.912024e-01
  2.493680e-01   6.070747e+01   2.876065e-01
  2.496670e-01   6.111185e+01   2.925050e-01
  2.499660e-01   6.104231e+01   2.893423e-01
  2.502650e-01   6.060648e+01   2.895758e-01
  2.505640e-01   6.053845e+01   2.864813e-01
  2.508620e-01   6.109808e+01   2.891587e-01
  2.511610e-01   6.090451e+01   2.910363e-01
  2.514600e-01   6.063062e+01   2.872167e-01
  2.517590e-01   6.094529e+01   2.877532e-01
  2.520580e-01   6.093823e+01   2.882570e-01
  2.523570e-01   6.135650e+01   2.895592e-01
  2.526560e-01   6.069216e+01   2.888270e-01
  2.529550e-01   6.025648e+01   2.844851e-01
  2.532540e-01   6.091280e+01   2.859283e-01
  2.535530e-01   6.075371e+01   2.853514e-01
  2.538520e-01   6.084492e+01   2.868959e-01
  2.541510e-01   6.123615e+01   2.862784e-01
  2.544490e-01   6.047183e+01   2.852985e-01
  2.547480e-01   6.044801e+01   2.855486e-01
  2.550470e-01   6.065496e+01   2.843111e-01
  2.553460e-01   6.019634e+01   2.836360e-01
  2.556450e-01   6.078513e+01   2.827215e-01
  2.559440e-01   6.050075e+01   2.849596e-01
  2.562430e-01   6.070894e+01   2.867812e-01
  2.565420e-01   6.026714e+01   2.832003e-01
  2.568410e-01   6.054630e+01   2.830565e-01
  2.571400e-01   6.094124e+01   2.843781e-01
  2.574390e-01   6.043562e+01   2.853150e-01
  2.577380e-01   6.040092e+01   2.842184e-01
  2.580360e-01   6.006398e+01   2.814328e-01
  2.583350e-01   6.060544e+01   2.852060e-01
  2.586340e-01   6.033924e+01   2.814862e-01
  2.589330e-01   6.022702e+01   2.840107e-01
  2.592320e-01   6.075944e+01   2.824646e-01
  2.595310e-01   6.035568e+01   2.825113e-01
  2.598300e-01   6.045484e+01   2.846486e-01
  2.601290e-01   6.062819e+01   2.806951e-01
  2.604280e-01   6.057344e+01   2.840195e-01
  2.607270e-01   6.108782e+01   2.814659e-01
  2.610260e-01   6.042553e+01   2.824764e-01
  2.613250e-01   6.081346e+01   2.839798e-01
  2.616240e-01   6.116970e+01   2.839120e-01
  2.619220e-01   6.003365e+01   2.813617e-01
  2.622210e-01   6.008722e+01   2.786718e-01
  2.625200e-01   5.968466e+01   2.794684e-01
  2.628190e-01   6.017294e+01   2.803172e-01
  2.631180e-01   6.027072e+01   2.788101e-01
  2.634170e-01   5.996934e+01   2.817046e-01
  2.637160e-01   6.028104e+01   2.788339e-01
  2.640150e-01   6.027755e+01   2.815386e-01
  2.643140e-01   6.028998e+01   2.784734e-01
  2.646130e-01   6.062411e+01   2.796263e-01
  2.649120e-01   6.009574e+01   2.814087e-01
  2.652110e-01   5.981346e+01   2.775604e-01
  2.655090e-01   6.023321e+01   2.792978e-01
  2.658080e-01   6.053049e+01   2.783636e-01
  2.661070e-01   6.038568e+01   2.792672e-01
  2.664060e-01   6.025782e+01   2.786848e-01
  2.667050e-01   6.011188e+01   2.786334e-01
  2.670040e-01   5.967872e+01   2.774374e-01
  2.673030e-01   5.996812e+01   2.772561e-01
  2.676020e-01   5.988968e+01   2.771690e-01
  2.679010e-01   5.988480e+01   2.770634e-01
  2.682000e-01   5.984332e+01   2.758430e-01
  2.684990e-01   6.011819e+01   2.775083e-01
  2.687980e-01   6.023994e+01   2.774120e-01
  2.690960e-01   5.941289e+01   2.766294e-01
  2.693950e-01   5.990719e+01   2.748788e-01
  2.696940e-01   5.946868e+01   2.742386e-01
  2.699930e-01   6.040052e+01   2.774053e-01
  2.702920e-01   5.949493e+01   2.750389e-01
  2.705910e-01   5.960079e+01   2.757494e-01
  2.708900e-01   5.943249e+01   2.732391e-01
  2.711890e-01   6.016742e+01   2.767759e-01
  2.714880e-01   5.992039e+01   2.751857e-01
  2.717870e-01   6.020076e+01   2.762927e-01
  2.720860e-01   5.934398e+01   2.733092e-01
  2.723850e-01   5.984312e+01   2.738163e-01
  2.726840e-01   5.997492e+01   2.752186e-01
  2.729820e-01   5.974701e+01   2.745111e-01
  2.732810e-01   5.919790e+01   2.723362e-01
  2.735800e-01   5.985842e+01   2.737603e-01
  2.738790e-01   5.986688e+01   2.743274e-01
  2.741780e-01   5.961458e+01   2.742067e-01
  2.744770e-01   5.977251e+01   2.720307e-01
  2.747760e-01   5.976517e+01   2.733653e-01
  2.750750e-01   6.002500e+01   2.771047e-01
  2.753740e-01   5.974414e+01   2.808792e-01
  2.756730e-01   6.015106e+01   2.833282e-01
  2.759720e-01   5.987566e+01   2.813856e-01
  2.762710e-01   5.994897e+01   2.855976e-01
  2.765690e-01   5.975829e+01   2.844247e-01
  2.768680e-01   6.016539e+01   2.880970e-01
  2.771670e-01   6.016014e+01   2.856876e-01
  2.774660e-01   5.982253e+01   2.857094e-01
  2.777650e-01   5.951970e+01   2.884551e-01
  2.780640e-01   5.974413e+01   2.876139e-01
  2.783630e-01   5.911771e+01   2.865238e-01
  2.786620e-01   6.000206e+01   2.903771e-01
  2.789610e-01   5.930574e+01   2.887951e-01
  2.792600e-01   5.937724e+01   2.918162e-01
  2.795590e-01   5.967884e+01   2.868247e-01
  2.798580e-01   5.935754e+01   2.905532e-01
  2.801560e-01   5.971049e+01   2.909765e-01
  2.804550e-01   5.977564e+01   2.920162e-01
  2.807540e-01   5.970932e+01   2.931898e-01
  2.810530e-01   5.947098e+01   2.898472e-01
  2.813520e-01   6.013741e+01   2.953702e-01
  2.816510e-01   5.980543e+01   2.935379e-01
  2.819500e-01   5.967820e+01   2.933378e-01
  2.822490e-01   5.991178e+01   2.939113e-01
  2.825480e-01   5.963828e+01   2.927916e-01
  2.828470e-01   5.987680e+01   2.967946e-01
  2.831460e-01   5.962431e+01   2.946756e-01
  2.834450e-01   5.974347e+01   2.933858e-01
  2.837430e-01   5.996050e+01   2.956195e-01
  2.840420e-01   5.984673e+01   2.969522e-01
  2.843410e-01   5.954091e+01   3.026556e-01
  2.846400e-01   5.929211e+01   3.041421e-01
  2.849390e-01   5.959785e+01   3.127990e-01
  2.852380e-01   5.979625e+01   3.162274e-01
  2.855370e-01   5.961137e+01   3.188686e-01
  2.858360e-01   5.911935e+01   3.195827e-01
  2.861350e-01   5.924508e+01   3.227477e-01
  2.864340e-01   5.914609e+01   3.272488e-01
  2.867330e-01   5.935230e+01   3.268772e-01
  2.870320e-01   5.915704e+01   3.319398e-01
  2.873310e-01   5.938942e+01   3.295093e-01
  2.876290e-01   5.984272e+01   3.360254e-01
  2.879280e-01   5.856499e+01   3.354577e-01
  2.882270e-01   5.866605e+01   3.320407e-01
  2.885260e-01   5.880413e+01   3.364854e-01
  2.888250e-01   5.885750e+01   3.357808e-01
  2.891240e-01   5.882678e+01   3.407572e-01
  2.894230e-01   5.956449e+01   3.459837e-01
  2.897220e-01   5.865636e+01   3.352066e-01
  2.900210e-01   5.917400e+01   3.455862e-01
  2.903200e-01   5.883156e+01   3.425713e-01
  2.906190e-01   5.897799e+01   3.466895e-01
  2.909180e-01   5.889112e+01   3.473752e-01
  2.912160e-01   5.888413e+01   3.436355e-01
  2.915150e-01   5.901671e+01   3.553677e-01
  2.918140e-01   5.897113e+01   3.470452e-01
  2.921130e-01   5.878467e+01   3.497353e-01
  2.924120e-01   5.897430e+01   3.528423e-01
  2.927110e-01   5.950628e+01   3.534410e-01
  2.930100e-01   5.851621e+01   3.596251e-01
  2.933090e-01   5.902099e+01   3.553805e-01
  2.936080e-01   5.780689e+01   3.493326e-01
  2.939070e-01   5.928578e+01   3.594596e-01
  2.942060e-01   5.866346e+01   3.581904e-01
  2.945050e-01   5.901765e+01   3.668028e-01
  2.948030e-01   5.827748e+01   3.549548e-01
  2.951020e-01   5.874469e+01   3.618159e-01
  2.954010e-01   5.868748e+01   3.633639e-01
  2.957000e-01   5.840429e+01   3.642309e-01
  2.959990e-01   5.925851e+01   3.664431e-01
  2.962980e-01   5.842025e+01   3.645006e-01
  2.965970e-01   5.842346e+01   3.680844e-01
  2.968960e-01   5.890980e+01   3.693858e-01
  2.971950e-01   5.897183e+01   3.679994e-01
  2.974940e-01   5.929805e+01   3.676732e-01
  2.977930e-01   5.899239e+01   3.701002e-01
  2.980920e-01   5.845148e+01   3.686269e-01
  2.983900e-01   5.832987e+01   3.712343e-01
  2.986890e-01   5.891773e+01   3.689571e-01
  2.989880e-01   5.827566e+01   3.708291e-01
  2.992870e-01   5.872102e+01   3.731799e-01
  2.995860e-01   5.779425e+01   3.723396e-01
  2.998850e-01   5.915265e+01   3.745489e-01
  3.001840e-01   5.849245e+01   3.748207e-01
  3.004830e-01   5.843392e+01   3.795050e-01
  3.007820e-01   5.837721e+01   3.778401e-01
  3.010810e-01   5.829279e+01   3.748984e-01
  3.013800e-01   5.874492e+01   3.820166e-01
  3.016790e-01   5.822649e+01   3.793277e-01
  3.019780e-01   5.879933e+01   3.832059e-01
  3.022760e-01   5.897724e+01   3.855792e-01
  3.025750e-01   5.834234e+01   3.814610e-01
  3.028740e-01   5.864414e+01   3.878788e-01
  3.031730e-01   5.841542e+01   3.852888e-01
  3.034720e-01   5.927146e+01   3.896825e-01
  3.037710e-01   5.947748e+01   3.900938e-01
  3.040700e-01   5.896629e+01   3.902742e-01
  3.043690e-01   5.831129e+01   3.927065e-01
  3.046680e-01   5.870830e+01   3.926647e-01
  3.049670e-01   5.861982e+01   3.888593e-01
  3.052660e-01   5.781652e+01   3.929734e-01
  3.055650e-01   5.823685e+01   3.930081e-01
  3.058630e-01   5.853010e+01   3.993763e-01
  3.061620e-01   5.812001e+01   3.906924e-01
  3.064610e-01   5.866301e+01   3.975350e-01
  3.067600e-01   5.867194e+01   4.036752e-01
  3.070590e-01   5.897282e+01   3.985833e-01
  3.073580e-01   5.840254e+01   4.027474e-01
  3.076570e-01   5.842298e+01   3.955905e-01
  3.079560e-01   5.845772e+01   4.020491e-01
  3.082550e-01   5.802636e+01   4.005630e-01
  3.085540e-01   5.875855e+01   4.027867e-01
  3.088530e-01   5.842290e+01   4.067359e-01
  3.091520e-01   5.844624e+01   4.008341e-01
  3.094500e-01   5.825133e+01   4.089147e-01
  3.097490e-01   5.867344e+01   4.085296e-01
  3.100480e-01   5.852048e+01   4.049496e-01
  3.103470e-01   5.865012e+01   4.167135e-01
  3.106460e-01   5.796468e+01   4.021254e-01
  3.109450e-01   5.841615e+01   4.155550e-01
  3.112440e-01   5.848335e+01   4.087946e-01
  3.115430e-01   5.805505e+01   4.126523e-01
  3.118420e-01   5.782004e+01   4.163812e-01
  3.121410e-01   5.842707e+01   4.120513e-01
  3.124400e-01   5.897433e+01   4.215249e-01
  3.127390e-01   5.831034e+01   4.132368e-01
  3.130380e-01   5.830140e+01   4.221637e-01
  3.133360e-01   5.858634e+01   4.208098e-01
  3.136350e-01   5.797706e+01   4.179457e-01
  3.139340e-01   5.809866e+01   4.245418e-01
  3.142330e-01   5.794762e+01   4.175056e-01
  3.145320e-01   5.824838e+01   4.289933e-01
  3.148310e-01   5.829759e+01   4.242209e-01
  3.151300e-01   5.794259e+01   4.229273e-01
  3.154290e-01   5.905089e+01   4.319384e-01
  3.157280e-01   5.773876e+01   4.242746e-01
  3.160270e-01   5.809927e+01   4.339393e-01
  3.163260e-01   5.841218e+01   4.267416e-01
  3.166250e-01   5.797287e+01   4.334670e-01
  3.169230e-01   5.791361e+01   4.306588e-01
  3.172220e-01   5.882015e+01   4.388952e-01
  3.175210e-01   5.778958e+01   4.346556e-01
  3.178200e-01   5.870688e+01   4.350807e-01
  3.181190e-01   5.768576e+01   4.392501e-01
  3.184180e-01   5.821102e+01   4.366168e-01
  3.187170e-01   5.770297e+01   4.424705e-01
  3.190160e-01   5.791244e+01   4.420797e-01
  3.193150e-01   5.892822e+01   4.392982e-01
  3.196140e-01   5.748497e+01   4.452588e-01
  3.199130e-01   5.867632e+01   4.433993e-01
  3.202120e-01   5.817746e+01   4.487554e-01
  3.205100e-01   5.848148e+01   4.486909e-01
  3.208090e-01   5.777083e+01   4.427306e-01
  3.211080e-01   5.765024e+01   4.492015e-01
  3.214070e-01   5.794879e+01   4.426152e-01
  3.217060e-01   5.795204e+01   4.499577e-01
  3.220050e-01   5.789883e+01   4.468588e-01
  3.223040e-01   5.790315e+01   4.448432e-01
  3.226030e-01   5.797228e+01   4.564322e-01
  3.229020e-01   5.839155e+01   4.427161e-01
  3.232010e-01   5.733926e+01   4.509314e-01
  3.235000e-01   5.845452e+01   4.502367e-01
  3.237990e-01   5.804743e+01   4.520082e-01
  3.240970e-01   5.814981e+01   4.593272e-01
  3.243960e-01   5.771691e+01   4.482132e-01
  3.246950e-01   5.802009e+01   4.605930e-01
  3.249940e-01   5.771410e+01   4.515534e-01
  3.252930e-01   5.856453e+01   4.623003e-01
  3.255920e-01   5.858892e+01   4.651086e-01
  3.258910e-01   5.704576e+01   4.545082e-01
  3.261900e-01   5.767983e+01   4.642249e-01
  3.264890e-01   5.834192e+01   4.614209e-01
  3.267880e-01   5.800408e+01   4.636915e-01
  3.270870e-01   5.754637e+01   4.697859e-01
  3.273860e-01   5.832984e+01   4.672971e-01
  3.276850e-01   5.815233e+01   4.722528e-01
  3.279830e-01   5.795796e+01   4.644222e-01
  3.282820e-01   5.876997e+01   4.771900e-01
  3.285810e-01   5.727183e+01   4.691419e-01
  3.288800e-01   5.771589e+01   4.743576e-01
  3.291790e-01   5.752336e+01   4.696919e-01
  3.294780e-01   5.835103e+01   4.804548e-01
  3.297770e-01   5.791499e+01   4.811902e-01
  3.300760e-01   5.804983e+01   4.767159e-01
  3.303750e-01   5.749789e+01   4.820196e-01
  3.306740e-01   5.749810e+01   4.754345e-01
  3.309730e-01   5.824434e+01   4.872340e-01
  3.312720e-01   5.772914e+01   4.887914e-01
  3.315700e-01   5.762872e+01   4.794907e-01
  3.318690e-01   5.772326e+01   4.925702e-01
  3.321680e-01   5.791705e+01   4.822237e-01
  3.324670e-01   5.798633e+01   4.947971e-01
  3.327660e-01   5.817435e+01   4.928437e-01
  3.330650e-01   5.827433e+01   4.938148e-01
  3.333640e-01   5.752393e+01   4.984399e-01
  3.336630e-01   5.830472e+01   4.901460e-01
  3.339620e-01   5.781990e+01   5.026107e-01
  3.342610e-01   5.828975e+01   4.977668e-01
  3.345600e-01   5.746361e+01   4.993250e-01
  3.348590e-01   5.799725e+01   5.105384e-01
  3.351570e-01   5.696458e+01   4.904184e-01
  3.354560e-01   5.768629e+01   5.128531e-01
  3.357550e-01   5.707242e+01   4.936573e-01
  3.360540e-01   5.760525e+01   5.106415e-01
  3.363530e-01   5.752600e+01   5.165362e-01
  3.366520e-01   5.852331e+01   5.056588e-01
  3.369510e-01   5.652024e+01   5.184252e-01
  3.372500e-01   5.766319e+01   5.001914e-01
  3.375490e-01   5.603977e+01   5.136294e-01
  3.378480e-01   5.695315e+01   5.152285e-01
  3.381470e-01   5.803618e+01   5.188217e-01
  3.384460e-01   5.885898e+01   5.365469e-01
  3.387450e-01   5.765398e+01   5.096338e-01
  3.390430e-01   5.774062e+01   5.286858e-01
  3.393420e-01   5.697565e+01   5.224925e-01
  3.396410e-01   5.748608e+01   5.254967e-01
  3.399400e-01   5.773351e+01   5.420568e-01
  3.402390e-01   5.773323e+01   5.161959e-01
  3.405380e-01   5.712107e+01   5.362831e-01
  3.408370e-01   5.735253e+01   5.296362e-01
  3.411360e-01   5.710122e+01   5.319400e-01
  3.414350e-01   5.768261e+01   5.418179e-01
  3.417340e-01   5.785087e+01   5.347172e-01
  3.420330e-01   5.839574e+01   5.534458e-01
  3.423320e-01   5.796346e+01   5.359411e-01
  3.426300e-01   5.802431e+01   5.509161e-01
  3.429290e-01   5.800126e+01   5.485259e-01
  3.432280e-01   5.692903e+01   5.412003e-01
  3.435270e-01   5.699826e+01   5.602082e-01
  3.438260e-01   5.722767e+01   5.389492e-01
  3.441250e-01   5.753664e+01   5.595848e-01
  3.444240e-01   5.880321e+01   5.577085e-01
  3.447230e-01   5.707814e+01   5.541567e-01
  3.450220e-01   5.704654e+01   5.654272e-01
  3.453210e-01   5.782466e+01   5.530485e-01
  3.456200e-01   5.729629e+01   5.717919e-01
  3.459190e-01   5.838021e+01   5.636720e-01
  3.462170e-01   5.824470e+01   5.739021e-01
  3.465160e-01   5.853826e+01   5.744846e-01
  3.468150e-01   5.848156e+01   5.733487e-01
  3.471140e-01   5.814382e+01   5.867728e-01
  3.474130e-01   5.842520e+01   5.722189e-01
  3.477120e-01   5.751614e+01   5.835970e-01
  3.480110e-01   5.689729e+01   5.741638e-01
  3.483100e-01   5.687065e+01   5.758038e-01
  3.486090e-01   5.776139e+01   5.952253e-01
  3.489080e-01   5.783841e+01   5.806824e-01
  3.492070e-01   5.730401e+01   5.938319e-01
  3.495060e-01   5.722006e+01   5.820929e-01
  3.498040e-01   5.757832e+01   5.962265e-01
  3.501030e-01   5.794736e+01   5.991172e-01
  3.504020e-01   5.721406e+01   5.943376e-01
  3.507010e-01   5.776649e+01   6.113969e-01
  3.510000e-01   5.724493e+01   5.896841e-01
  3.512990e-01   5.685408e+01   6.065492e-01
  3.515980e-01   5.880932e+01   6.085821e-01
  3.518970e-01   5.707769e+01   6.130303e-01
  3.521960e-01   5.720971e+01   6.225069e-01
  3.524950e-01   5.674906e+01   5.968297e-01
  3.527940e-01   5.826520e+01   6.316406e-01
  3.530930e-01   5.632288e+01   6.047490e-01
  3.533920e-01   5.814962e+01   6.298695e-01
  3.536900e-01   5.746760e+01   6.284460e-01
  3.539890e-01   5.659368e+01   6.202629e-01
  3.542880e-01   5.741184e+01   6.399271e-01
  3.545870e-01   5.756492e+01   6.156412e-01
  3.548860e-01   5.775413e+01   6.382159e-01
  3.551850e-01   5.689279e+01   6.218999e-01
  3.554840e-01   5.725339e+01   6.354432e-01
  3.557830e-01   5.764996e+01   6.400418e-01
  3.560820e-01   5.755921e+01   6.177745e-01
  3.563810e-01   5.775888e+01   6.394407e-01
  3.566800e-01   5.771333e+01   6.241194e-01
  3.569790e-01   5.723918e+01   6.413983e-01
  3.572770e-01   5.607643e+01   6.336421e-01
  3.575760e-01   5.770318e+01   6.163801e-01
  3.578750e-01   5.721653e+01   6.538712e-01
  3.581740e-01   5.808139e+01   6.294999e-01
  3.584730e-01   5.722401e+01   6.539139e-01
  3.587720e-01   5.805010e+01   6.471619e-01
  3.590710e-01   5.805853e+01   6.459726e-01
  3.593700e-01   5.746036e+01   6.672871e-01
  3.596690e-01   5.649171e+01   6.335795e-01
  3.599680e-01   5.667068e+01   6.640537e-01
  3.602670e-01   5.697909e+01   6.486634e-01
  3.605660e-01   5.721238e+01   6.658457e-01
  3.608640e-01   5.739655e+01   6.840197e-01
  3.611630e-01   5.726838e+01   6.477726e-01
  3.614620e-01   5.654126e+01   6.833560e-01
  3.617610e-01   5.605539e+01   6.550476e-01
  3.620600e-01   5.607416e+01   6.775622e-01
  3.623590e-01   5.761992e+01   6.838708e-01
  3.626580e-01   5.758745e+01   6.836781e-01
  3.629570e-01   5.750171e+01   7.015534e-01
  3.632560e-01   5.635832e+01   6.649747e-01
  3.635550e-01   5.706635e+01   7.102839e-01
  3.638540e-01   5.708016e+01   6.927082e-01
  3.641530e-01   5.655135e+01   6.941560e-01
  3.644510e-01   5.749353e+01   7.302864e-01
  3.647500e-01   5.706481e+01   6.835212e-01
  3.650490e-01   5.659324e+01   7.227680e-01
  3.653480e-01   5.655330e+01   7.054298e-01
  3.656470e-01   5.675299e+01   7.150772e-01
  3.659460e-01   5.807845e+01   7.450855e-01
  3.662450e-01   5.747265e+01   7.094848e-01
  3.665440e-01   5.677216e+01   7.540854e-01
  3.668430e-01   5.716423e+01   7.159526e-01
  3.671420e-01   5.650146e+01   7.424768e-01
  3.674410e-01   5.609227e+01   7.303830e-01
  3.677400e-01   5.686635e+01   7.487601e-01
  3.680390e-01   5.754494e+01   7.824357e-01
  3.683370e-01   5.653832e+01   7.259847e-01
  3.686360e-01   5.786499e+01   7.758904e-01
  3.689350e-01   5.791645e+01   7.596295e-01
  3.692340e-01   5.721758e+01   7.758360e-01
  3.695330e-01   5.610833e+01   7.954029e-01
  3.698320e-01   5.828650e+01   7.560753e-01
  3.701310e-01   5.744458e+01   8.072391e-01
  3.704300e-01   5.671809e+01   7.639536e-01
  3.707290e-01   5.750742e+01   8.101243e-01
  3.710280e-01   5.556709e+01   7.915572e-01
  3.713270e-01   5.685299e+01   7.889403e-01
  3.716260e-01   5.718093e+01   8.389027e-01
  3.719240e-01   5.540491e+01   7.721236e-01
  3.722230e-01   5.931629e+01   8.572291e-01
  3.725220e-01   5.712709e+01   8.123796e-01
  3.728210e-01   5.647964e+01   8.256868e-01
  3.731200e-01   5.741291e+01   8.819199e-01
  3.734190e-01   5.641278e+01   7.975579e-01
  3.737180e-01   5.805195e+01   8.836415e-01
  3.740170e-01   5.630102e+01   8.191460e-01
  3.743160e-01   5.713304e+01   8.829494e-01
  3.746150e-01   5.740633e+01   8.787141e-01
  3.749140e-01   5.747807e+01   8.580728e-01
  3.752130e-01   5.612392e+01   9.086586e-01
  3.755110e-01   5.683524e+01   8.503735e-01
  3.758100e-01   5.665353e+01   9.129358e-01
  3.761090e-01   5.557787e+01   8.772295e-01
  3.764080e-01   5.653550e+01   9.084426e-01
  3.767070e-01   5.780027e+01   9.604078e-01
  3.770060e-01   5.577884e+01   8.661686e-01
  3.773050e-01   5.738454e+01   9.651619e-01
  3.776040e-01   5.619516e+01   9.128078e-01
  3.779030e-01   5.687148e+01   9.486489e-01
  3.782020e-01   5.728554e+01   1.028381e+00
  3.785010e-01   5.629199e+01   8.961239e-01
  3.788000e-01   5.853930e+01   1.034515e+00
  3.790990e-01   5.910620e+01   9.590816e-01
  3.793970e-01   5.573848e+01   9.998035e-01
  3.796960e-01   5.693582e+01   1.005707e+00
  3.799950e-01   5.715934e+01   9.891883e-01
  3.802940e-01   5.816318e+01   1.109330e+00
  3.805930e-01   5.740909e+01   9.612340e-01
  3.808920e-01   5.863154e+01   1.120098e+00
  3.811910e-01   5.897807e+01   1.038385e+00
  3.814900e-01   5.653220e+01   1.069888e+00
  3.817890e-01   5.610544e+01   1.163823e+00
  3.820880e-01   5.600351e+01   9.881604e-01
  3.823870e-01   5.676071e+01   1.178176e+00
  3.826860e-01   5.865722e+01   1.050975e+00
  3.829840e-01   5.700064e+01   1.204358e+00
  3.832830e-01   5.570129e+01   1.137946e+00
  3.835820e-01   5.759939e+01   1.129617e+00
  3.838810e-01   5.505172e+01   1.234704e+00
  3.841800e-01   5.657828e+01   1.106616e+00
  3.844790e-01   5.525507e+01   1.246179e+00
  3.847780e-01   5.837476e+01   1.187126e+00
  3.850770e-01   5.857448e+01   1.292748e+00
  3.853760e-01   5.658911e+01   1.355452e+00
  3.856750e-01   5.685383e+01   1.171559e+00
  3.859740e-01   5.501216e+01   1.360088e+00
  3.862730e-01   5.685170e+01   1.254726e+00
  3.865710e-01   5.699610e+01   1.384396e+00
  3.868700e-01   5.464352e+01   1.380398e+00
  3.871690e-01   5.649171e+01   1.320563e+00
  3.874680e-01   5.722856e+01   1.530591e+00
  3.877670e-01   5.601296e+01   1.337057e+00
  3.880660e-01   5.991545e+01   1.601308e+00
  3.883650e-01   5.649171e+01   1.473418e+00
  3.886640e-01   5.724493e+01   1.547726e+00
  3.889630e-01   5.574839e+01   1.662096e+00
  3.892620e-01   5.749333e+01   1.517720e+00
  3.895610e-01   5.753785e+01   1.734831e+00
  3.898600e-01   5.683859e+01   1.678269e+00
  3.901580e-01   5.891278e+01   1.780338e+00
  3.904570e-01   5.824026e+01   1.979085e+00
  3.907560e-01   5.952552e+01   1.764542e+00
  3.910550e-01   5.788656e+01   2.009272e+00
  3.913540e-01   5.670094e+01   1.988589e+00
  3.916530e-01   5.781682e+01   2.008061e+00
  3.919520e-01   5.260790e+01   2.488268e+00
  3.922510e-01   5.439942e+01   1.947812e+00
  3.925500e-01   5.887691e+01   2.718683e+00
  3.928490e-01   5.722401e+01   2.446722e+00
  3.931480e-01   5.624063e+01   2.657120e+00
  3.934470e-01   0.000000e+00   0.000000e+00
  3.937460e-01   5.435758e+01   2.612258e+00
creator: radaver
creator-version: 3725
header-file: /nas_data/SAXS_data/20151104Workshop/header/JH1_0024.txt
image-file: /nas_data/Pilatus1M/20151104_Workshop/JH1_0024.tif
angular-axis-file: /nas_data/SAXS_data/20151104Workshop/q20151029.dat
beamstop-mask-file: /nas_data/SAXS_data/20151104Workshop/fit2d20151031.msk
detector-response-file: none
beam-center-x: 949.7700
beam-center-y: 918.8000
unit-time: 1.0000
channel-first: 10
channel-last: 1315
Exposure time [s]: 1.094031
Transmitted Beam: 0.485408
Incident Beam: 0.485408
Code: JH1
Concentration [mg/ml]: 1
Run Number: 0024
