# Supplementary material for: SAXS analysis of a soluble cytosolic NgBR construct including extracellular and transmembrane domains
Source: PLoS One. 2018 Jan 18;13(1):e0191371. doi: 10.1371/journal.pone.0191371 (PMC5773207; doi:10.1371/journal.pone.0191371)
Supplement: S1 File — (ZIP) [file pone.0191371.s001.zip › JH1_0025.dat]

Sample:   c= 1.0000 mg/ml  Code: JH1
  3.656810e-03   2.262345e+04   4.128998e+01
  3.955720e-03   2.199810e+04   2.796340e+01
  4.254640e-03   1.905353e+04   2.332121e+01
  4.553560e-03   1.541246e+04   2.022284e+01
  4.852480e-03   1.244755e+04   1.701511e+01
  5.151400e-03   1.054230e+04   1.546906e+01
  5.450320e-03   8.675063e+03   1.332839e+01
  5.749240e-03   7.432628e+03   1.195346e+01
  6.048150e-03   6.360807e+03   1.083905e+01
  6.347070e-03   5.477093e+03   9.555891e+00
  6.645990e-03   4.805922e+03   8.911920e+00
  6.944910e-03   4.216569e+03   8.036416e+00
  7.243830e-03   3.748410e+03   7.342150e+00
  7.542750e-03   3.332033e+03   6.896091e+00
  7.841670e-03   3.010714e+03   6.190693e+00
  8.140580e-03   2.702665e+03   5.946347e+00
  8.439500e-03   2.462160e+03   5.470508e+00
  8.738420e-03   2.261594e+03   5.192949e+00
  9.037340e-03   2.079798e+03   4.815070e+00
  9.336260e-03   1.913475e+03   4.538660e+00
  9.635180e-03   1.773712e+03   4.357332e+00
  9.934100e-03   1.631576e+03   4.043524e+00
  1.023300e-02   1.482010e+03   3.949430e+00
  1.053190e-02   1.384946e+03   3.872372e+00
  1.083090e-02   1.276315e+03   3.717403e+00
  1.112980e-02   1.172459e+03   3.532625e+00
  1.142870e-02   1.092915e+03   3.391580e+00
  1.172760e-02   1.009769e+03   3.250949e+00
  1.202650e-02   9.398962e+02   3.127779e+00
  1.232540e-02   8.678756e+02   2.989087e+00
  1.262440e-02   8.060158e+02   2.827029e+00
  1.292330e-02   7.501700e+02   2.685265e+00
  1.322220e-02   6.962658e+02   2.586991e+00
  1.352110e-02   6.529697e+02   2.480087e+00
  1.382000e-02   6.047590e+02   2.363260e+00
  1.411900e-02   5.675554e+02   2.278274e+00
  1.441790e-02   5.292203e+02   2.184140e+00
  1.471680e-02   4.936053e+02   2.099346e+00
  1.501570e-02   4.632305e+02   1.991694e+00
  1.531460e-02   4.368232e+02   1.925359e+00
  1.561350e-02   4.092362e+02   1.830874e+00
  1.591250e-02   3.863860e+02   1.794700e+00
  1.621140e-02   3.646823e+02   1.713503e+00
  1.651030e-02   3.424070e+02   1.642887e+00
  1.680920e-02   3.261845e+02   1.603497e+00
  1.710810e-02   3.097524e+02   1.565865e+00
  1.740710e-02   2.926052e+02   1.500007e+00
  1.770600e-02   2.774012e+02   1.445838e+00
  1.800490e-02   2.650296e+02   1.402057e+00
  1.830380e-02   2.537161e+02   1.382736e+00
  1.860270e-02   2.378349e+02   1.312764e+00
  1.890170e-02   2.281760e+02   1.285830e+00
  1.920060e-02   2.189086e+02   1.247509e+00
  1.949950e-02   2.093446e+02   1.234003e+00
  1.979840e-02   2.025568e+02   1.191057e+00
  2.009730e-02   1.934309e+02   1.151150e+00
  2.039620e-02   1.848324e+02   1.123233e+00
  2.069520e-02   1.808260e+02   1.105004e+00
  2.099410e-02   1.719058e+02   1.085211e+00
  2.129300e-02   1.678085e+02   1.044103e+00
  2.159190e-02   1.608801e+02   1.057552e+00
  2.189080e-02   1.573876e+02   1.051849e+00
  2.218980e-02   1.518148e+02   1.050854e+00
  2.248870e-02   1.465567e+02   1.050916e+00
  2.278760e-02   1.426856e+02   1.026728e+00
  2.308650e-02   1.369557e+02   1.036859e+00
  2.338540e-02   1.331668e+02   1.020293e+00
  2.368430e-02   1.312288e+02   9.944432e-01
  2.398330e-02   1.278016e+02   1.003701e+00
  2.428220e-02   1.236553e+02   9.653210e-01
  2.458110e-02   1.212414e+02   9.879908e-01
  2.488000e-02   1.192231e+02   9.536020e-01
  2.517890e-02   1.170063e+02   9.334257e-01
  2.547790e-02   1.152200e+02   9.393592e-01
  2.577680e-02   1.104978e+02   9.125194e-01
  2.607570e-02   1.086338e+02   9.121164e-01
  2.637460e-02   1.088324e+02   9.056166e-01
  2.667350e-02   1.052222e+02   8.681826e-01
  2.697250e-02   1.027227e+02   8.313608e-01
  2.727140e-02   1.028690e+02   8.010767e-01
  2.757030e-02   1.012329e+02   7.959997e-01
  2.786920e-02   9.939702e+01   7.797344e-01
  2.816810e-02   9.747990e+01   7.599400e-01
  2.846700e-02   9.679256e+01   7.479069e-01
  2.876600e-02   9.466032e+01   7.307118e-01
  2.906490e-02   9.294371e+01   7.262336e-01
  2.936380e-02   9.242005e+01   7.187924e-01
  2.966270e-02   9.195026e+01   7.117030e-01
  2.996160e-02   9.142987e+01   7.107260e-01
  3.026060e-02   8.845494e+01   6.880580e-01
  3.055950e-02   8.985348e+01   6.924931e-01
  3.085840e-02   8.743989e+01   6.802447e-01
  3.115730e-02   8.796342e+01   6.794213e-01
  3.145620e-02   8.475742e+01   6.605165e-01
  3.175510e-02   8.543532e+01   6.649721e-01
  3.205410e-02   8.480361e+01   6.588986e-01
  3.235300e-02   8.462567e+01   6.555404e-01
  3.265190e-02   8.484162e+01   6.443317e-01
  3.295080e-02   8.272549e+01   6.404176e-01
  3.324970e-02   8.249847e+01   6.386984e-01
  3.354870e-02   8.057723e+01   6.295673e-01
  3.384760e-02   8.106296e+01   6.241710e-01
  3.414650e-02   8.060639e+01   6.224107e-01
  3.444540e-02   7.982737e+01   6.108840e-01
  3.474430e-02   7.885497e+01   6.124946e-01
  3.504330e-02   7.941384e+01   6.070444e-01
  3.534220e-02   7.881448e+01   6.054954e-01
  3.564110e-02   7.816096e+01   6.022368e-01
  3.594000e-02   7.663950e+01   5.849321e-01
  3.623890e-02   7.686355e+01   5.957520e-01
  3.653780e-02   7.721159e+01   5.809489e-01
  3.683680e-02   7.701791e+01   5.877688e-01
  3.713570e-02   7.602369e+01   5.846592e-01
  3.743460e-02   7.642856e+01   5.766592e-01
  3.773350e-02   7.492414e+01   5.702974e-01
  3.803240e-02   7.611363e+01   5.885270e-01
  3.833140e-02   7.575410e+01   6.010905e-01
  3.863030e-02   7.377925e+01   6.024251e-01
  3.892920e-02   7.490804e+01   6.054373e-01
  3.922810e-02   7.435214e+01   6.055506e-01
  3.952700e-02   7.288037e+01   5.956418e-01
  3.982600e-02   7.293314e+01   6.045105e-01
  4.012490e-02   7.257600e+01   5.936302e-01
  4.042380e-02   7.318520e+01   6.039502e-01
  4.072270e-02   7.371657e+01   6.037476e-01
  4.102160e-02   7.177280e+01   5.949543e-01
  4.132050e-02   7.280179e+01   5.999898e-01
  4.161950e-02   7.241849e+01   5.922230e-01
  4.191840e-02   7.191840e+01   5.979099e-01
  4.221730e-02   7.217149e+01   5.912122e-01
  4.251620e-02   7.075024e+01   5.930342e-01
  4.281510e-02   7.059775e+01   5.832334e-01
  4.311410e-02   7.159032e+01   5.880716e-01
  4.341300e-02   7.147318e+01   5.906270e-01
  4.371190e-02   7.092025e+01   5.868196e-01
  4.401080e-02   7.080372e+01   5.863373e-01
  4.430970e-02   7.012715e+01   5.790690e-01
  4.460860e-02   7.119244e+01   5.841925e-01
  4.490760e-02   7.075194e+01   5.838700e-01
  4.520650e-02   7.010024e+01   5.767663e-01
  4.550540e-02   7.021450e+01   5.801663e-01
  4.580430e-02   6.931625e+01   5.742557e-01
  4.610320e-02   7.051646e+01   5.763027e-01
  4.640220e-02   6.907041e+01   5.746895e-01
  4.670110e-02   6.990126e+01   5.695277e-01
  4.700000e-02   6.924356e+01   5.689479e-01
  4.729890e-02   6.859954e+01   5.684156e-01
  4.759780e-02   6.920366e+01   5.702006e-01
  4.789680e-02   6.866694e+01   5.644769e-01
  4.819570e-02   6.893334e+01   5.648756e-01
  4.849460e-02   6.871309e+01   5.660625e-01
  4.879350e-02   6.763538e+01   5.554530e-01
  4.909240e-02   6.794894e+01   5.643047e-01
  4.939130e-02   6.851078e+01   5.570166e-01
  4.969030e-02   6.821471e+01   5.578268e-01
  4.998920e-02   6.769044e+01   5.550075e-01
  5.028810e-02   6.839166e+01   5.558645e-01
  5.058700e-02   6.867959e+01   5.610845e-01
  5.088590e-02   6.768499e+01   5.477559e-01
  5.118490e-02   6.799533e+01   5.562560e-01
  5.148380e-02   6.904382e+01   5.578400e-01
  5.178270e-02   6.740522e+01   5.440683e-01
  5.208160e-02   6.710920e+01   5.486580e-01
  5.238050e-02   6.741400e+01   5.441038e-01
  5.267940e-02   6.755585e+01   5.524574e-01
  5.297840e-02   6.732061e+01   5.443616e-01
  5.327730e-02   6.623064e+01   5.374313e-01
  5.357620e-02   6.717247e+01   5.431282e-01
  5.387510e-02   6.704104e+01   5.394620e-01
  5.417400e-02   6.642492e+01   5.419960e-01
  5.447300e-02   6.790395e+01   5.398220e-01
  5.477190e-02   6.703347e+01   5.375768e-01
  5.507080e-02   6.648596e+01   5.353769e-01
  5.536970e-02   6.671344e+01   5.344606e-01
  5.566860e-02   6.716693e+01   5.399683e-01
  5.596760e-02   6.783089e+01   5.364851e-01
  5.626650e-02   6.566870e+01   5.302592e-01
  5.656540e-02   6.681026e+01   5.330342e-01
  5.686430e-02   6.527823e+01   5.239388e-01
  5.716320e-02   6.652356e+01   5.254062e-01
  5.746210e-02   6.699685e+01   5.325772e-01
  5.776110e-02   6.577222e+01   5.294750e-01
  5.806000e-02   6.506671e+01   5.184804e-01
  5.835890e-02   6.631524e+01   5.240061e-01
  5.865780e-02   6.534869e+01   5.173386e-01
  5.895670e-02   6.514745e+01   5.263592e-01
  5.925570e-02   6.623485e+01   5.185846e-01
  5.955460e-02   6.497980e+01   5.204216e-01
  5.985350e-02   6.588173e+01   5.166440e-01
  6.015240e-02   6.532678e+01   5.161310e-01
  6.045130e-02   6.592211e+01   5.190395e-01
  6.075020e-02   6.599457e+01   5.143284e-01
  6.104920e-02   6.571873e+01   5.171177e-01
  6.134810e-02   6.534717e+01   5.162116e-01
  6.164700e-02   6.550795e+01   5.086548e-01
  6.194590e-02   6.557553e+01   5.171128e-01
  6.224480e-02   6.525976e+01   5.045271e-01
  6.254380e-02   6.456684e+01   5.103659e-01
  6.284270e-02   6.507768e+01   5.140346e-01
  6.314160e-02   6.571021e+01   5.041820e-01
  6.344050e-02   6.645226e+01   5.144695e-01
  6.373940e-02   6.538752e+01   5.019129e-01
  6.403840e-02   6.535816e+01   5.096782e-01
  6.433730e-02   6.489527e+01   5.025962e-01
  6.463620e-02   6.495435e+01   4.987202e-01
  6.493510e-02   6.561446e+01   5.123004e-01
  6.523400e-02   6.532070e+01   5.006336e-01
  6.553290e-02   6.510114e+01   5.023559e-01
  6.583190e-02   6.505030e+01   5.001059e-01
  6.613080e-02   6.465102e+01   4.940521e-01
  6.642970e-02   6.483785e+01   5.039380e-01
  6.672860e-02   6.549936e+01   4.957949e-01
  6.702750e-02   6.458675e+01   4.973069e-01
  6.732650e-02   6.562886e+01   4.977744e-01
  6.762540e-02   6.540611e+01   4.969289e-01
  6.792430e-02   6.506308e+01   4.976226e-01
  6.822320e-02   6.498357e+01   4.894707e-01
  6.852210e-02   6.455967e+01   4.951938e-01
  6.882110e-02   6.444699e+01   4.908190e-01
  6.912000e-02   6.555047e+01   4.945128e-01
  6.941890e-02   6.540491e+01   4.905752e-01
  6.971780e-02   6.534719e+01   4.898805e-01
  7.001670e-02   6.501908e+01   4.949608e-01
  7.031560e-02   6.470692e+01   4.870002e-01
  7.061460e-02   6.555285e+01   4.906507e-01
  7.091350e-02   6.503664e+01   4.872923e-01
  7.121240e-02   6.502883e+01   4.835292e-01
  7.151130e-02   6.476605e+01   4.886508e-01
  7.181020e-02   6.513463e+01   4.834613e-01
  7.210920e-02   6.452730e+01   4.844425e-01
  7.240810e-02   6.496793e+01   4.814685e-01
  7.270700e-02   6.433983e+01   4.851452e-01
  7.300590e-02   6.556525e+01   4.850568e-01
  7.330480e-02   6.493859e+01   4.773090e-01
  7.360370e-02   6.473402e+01   4.824319e-01
  7.390270e-02   6.470826e+01   4.769060e-01
  7.420160e-02   6.476460e+01   4.843982e-01
  7.450050e-02   6.410334e+01   4.729103e-01
  7.479940e-02   6.428254e+01   4.748918e-01
  7.509830e-02   6.468962e+01   4.804362e-01
  7.539730e-02   6.516963e+01   4.750710e-01
  7.569620e-02   6.412054e+01   4.721003e-01
  7.599510e-02   6.473061e+01   4.774340e-01
  7.629400e-02   6.479573e+01   4.715441e-01
  7.659290e-02   6.424324e+01   4.738651e-01
  7.689190e-02   6.476484e+01   4.714318e-01
  7.719080e-02   6.509883e+01   4.752499e-01
  7.748970e-02   6.576066e+01   4.741793e-01
  7.778860e-02   6.430731e+01   4.719175e-01
  7.808750e-02   6.427293e+01   4.683601e-01
  7.838640e-02   6.329484e+01   4.622771e-01
  7.868540e-02   6.409523e+01   4.664464e-01
  7.898430e-02   6.471271e+01   4.661747e-01
  7.928320e-02   6.418170e+01   4.697326e-01
  7.958210e-02   6.426309e+01   4.612751e-01
  7.988100e-02   6.411888e+01   4.661127e-01
  8.018000e-02   6.392711e+01   4.629240e-01
  8.047890e-02   6.474383e+01   4.654578e-01
  8.077780e-02   6.465136e+01   4.643014e-01
  8.107670e-02   6.457910e+01   4.615973e-01
  8.137560e-02   6.443263e+01   4.643378e-01
  8.167450e-02   6.402144e+01   4.600030e-01
  8.197350e-02   6.393369e+01   4.568907e-01
  8.227240e-02   6.393800e+01   4.613246e-01
  8.257130e-02   6.515613e+01   4.561283e-01
  8.287020e-02   6.485526e+01   4.642121e-01
  8.316910e-02   6.528316e+01   4.624897e-01
  8.346810e-02   6.471034e+01   4.561140e-01
  8.376700e-02   6.380330e+01   4.592186e-01
  8.406590e-02   6.398472e+01   4.504849e-01
  8.436480e-02   6.465632e+01   4.598642e-01
  8.466370e-02   6.437008e+01   4.529848e-01
  8.496270e-02   6.387412e+01   4.619110e-01
  8.526160e-02   6.441707e+01   4.785176e-01
  8.556050e-02   6.335647e+01   4.750103e-01
  8.585940e-02   6.470439e+01   4.860460e-01
  8.615830e-02   6.396687e+01   4.832680e-01
  8.645720e-02   6.379015e+01   4.873454e-01
  8.675620e-02   6.422371e+01   4.914329e-01
  8.705510e-02   6.349643e+01   4.876700e-01
  8.735400e-02   6.347947e+01   4.900466e-01
  8.765290e-02   6.438807e+01   4.940375e-01
  8.795180e-02   6.483659e+01   4.997940e-01
  8.825080e-02   6.406206e+01   4.922901e-01
  8.854970e-02   6.445071e+01   5.003551e-01
  8.884860e-02   6.448985e+01   4.984557e-01
  8.914750e-02   6.394391e+01   5.025459e-01
  8.944640e-02   6.422577e+01   4.999969e-01
  8.974530e-02   6.420766e+01   4.958453e-01
  9.004430e-02   7.029510e+01   5.167221e-01
  9.034320e-02   6.383888e+01   4.750227e-01
  9.064210e-02   6.350163e+01   4.728800e-01
  9.094100e-02   6.452717e+01   4.667556e-01
  9.123990e-02   6.361457e+01   4.622024e-01
  9.153890e-02   6.548019e+01   4.714589e-01
  9.183780e-02   6.410469e+01   4.631547e-01
  9.213670e-02   6.384517e+01   4.605829e-01
  9.243560e-02   6.457341e+01   4.619817e-01
  9.273450e-02   6.367771e+01   4.547943e-01
  9.303350e-02   6.421455e+01   4.627302e-01
  9.333240e-02   6.381223e+01   4.510177e-01
  9.363130e-02   6.331645e+01   4.527226e-01
  9.393020e-02   6.456073e+01   4.548109e-01
  9.422910e-02   6.373245e+01   4.530412e-01
  9.452800e-02   6.335853e+01   4.528730e-01
  9.482700e-02   6.449996e+01   4.466902e-01
  9.512590e-02   6.516818e+01   4.573346e-01
  9.542480e-02   6.370282e+01   4.472384e-01
  9.572370e-02   6.467306e+01   4.506314e-01
  9.602260e-02   6.384517e+01   4.499934e-01
  9.632160e-02   6.385232e+01   4.422686e-01
  9.662050e-02   6.377252e+01   4.445293e-01
  9.691940e-02   6.373844e+01   4.444105e-01
  9.721830e-02   6.407900e+01   4.430530e-01
  9.751720e-02   6.364615e+01   4.437239e-01
  9.781610e-02   6.308673e+01   4.374804e-01
  9.811510e-02   6.482788e+01   4.478243e-01
  9.841400e-02   6.385083e+01   4.373139e-01
  9.871290e-02   6.385091e+01   4.404768e-01
  9.901180e-02   6.394457e+01   4.418701e-01
  9.931070e-02   6.420149e+01   4.388621e-01
  9.960970e-02   6.367405e+01   4.402215e-01
  9.990860e-02   6.411926e+01   4.344498e-01
  1.002070e-01   6.398250e+01   4.381130e-01
  1.005060e-01   6.459150e+01   4.377601e-01
  1.008050e-01   6.385650e+01   4.376814e-01
  1.011040e-01   6.399325e+01   4.320024e-01
  1.014030e-01   6.401623e+01   4.341006e-01
  1.017020e-01   6.402150e+01   4.382465e-01
  1.020010e-01   6.433914e+01   4.345157e-01
  1.023000e-01   6.425510e+01   4.322168e-01
  1.025990e-01   6.391559e+01   4.300790e-01
  1.028980e-01   6.468734e+01   4.343389e-01
  1.031970e-01   6.389234e+01   4.340196e-01
  1.034960e-01   6.338673e+01   4.244023e-01
  1.037950e-01   6.427154e+01   4.312749e-01
  1.040930e-01   6.384675e+01   4.262612e-01
  1.043920e-01   6.422840e+01   4.314617e-01
  1.046910e-01   6.425387e+01   4.308848e-01
  1.049900e-01   6.433850e+01   4.253372e-01
  1.052890e-01   6.398303e+01   4.276860e-01
  1.055880e-01   6.371970e+01   4.251950e-01
  1.058870e-01   6.359137e+01   4.263750e-01
  1.061860e-01   6.429279e+01   4.245530e-01
  1.064850e-01   6.367208e+01   4.231287e-01
  1.067840e-01   6.388969e+01   4.260828e-01
  1.070830e-01   6.381411e+01   4.223415e-01
  1.073820e-01   6.382143e+01   4.208078e-01
  1.076800e-01   6.430661e+01   4.220936e-01
  1.079790e-01   6.427252e+01   4.238557e-01
  1.082780e-01   6.429422e+01   4.258269e-01
  1.085770e-01   6.448156e+01   4.174810e-01
  1.088760e-01   6.467415e+01   4.239219e-01
  1.091750e-01   6.323527e+01   4.176425e-01
  1.094740e-01   6.441466e+01   4.224480e-01
  1.097730e-01   6.413391e+01   4.190685e-01
  1.100720e-01   6.415394e+01   4.152293e-01
  1.103710e-01   6.369433e+01   4.200793e-01
  1.106700e-01   6.496418e+01   4.181415e-01
  1.109690e-01   6.390234e+01   4.204556e-01
  1.112670e-01   6.412655e+01   4.136680e-01
  1.115660e-01   6.368146e+01   4.134027e-01
  1.118650e-01   6.423496e+01   4.190940e-01
  1.121640e-01   6.409701e+01   4.126968e-01
  1.124630e-01   6.456223e+01   4.153651e-01
  1.127620e-01   6.379529e+01   4.128907e-01
  1.130610e-01   6.511772e+01   4.165578e-01
  1.133600e-01   6.389364e+01   4.173738e-01
  1.136590e-01   6.405969e+01   4.077176e-01
  1.139580e-01   6.434107e+01   4.131905e-01
  1.142570e-01   6.364909e+01   4.106735e-01
  1.145560e-01   6.391632e+01   4.121147e-01
  1.148550e-01   6.379291e+01   4.105601e-01
  1.151530e-01   6.397214e+01   4.057656e-01
  1.154520e-01   6.383549e+01   4.104095e-01
  1.157510e-01   6.390739e+01   4.061154e-01
  1.160500e-01   6.365801e+01   4.115715e-01
  1.163490e-01   6.412418e+01   4.068036e-01
  1.166480e-01   6.435802e+01   4.103651e-01
  1.169470e-01   6.389923e+01   4.066469e-01
  1.172460e-01   6.397146e+01   4.074367e-01
  1.175450e-01   6.414384e+01   4.046548e-01
  1.178440e-01   6.382475e+01   4.036470e-01
  1.181430e-01   6.414260e+01   4.077007e-01
  1.184420e-01   6.460046e+01   4.069204e-01
  1.187400e-01   6.405195e+01   4.038180e-01
  1.190390e-01   6.435370e+01   4.039501e-01
  1.193380e-01   6.467572e+01   4.049595e-01
  1.196370e-01   6.463122e+01   4.070173e-01
  1.199360e-01   6.459959e+01   4.028279e-01
  1.202350e-01   6.441650e+01   4.052394e-01
  1.205340e-01   6.397390e+01   4.014079e-01
  1.208330e-01   6.449233e+01   4.016908e-01
  1.211320e-01   6.415619e+01   4.038737e-01
  1.214310e-01   6.450458e+01   3.983054e-01
  1.217300e-01   6.440347e+01   4.035635e-01
  1.220290e-01   6.471514e+01   4.031881e-01
  1.223270e-01   6.410655e+01   3.986390e-01
  1.226260e-01   6.422262e+01   3.984757e-01
  1.229250e-01   6.476834e+01   3.985989e-01
  1.232240e-01   6.390208e+01   3.995832e-01
  1.235230e-01   6.391264e+01   3.988235e-01
  1.238220e-01   6.440193e+01   3.969533e-01
  1.241210e-01   6.488797e+01   4.000099e-01
  1.244200e-01   6.446616e+01   3.951040e-01
  1.247190e-01   6.456763e+01   4.000700e-01
  1.250180e-01   6.466636e+01   3.954630e-01
  1.253170e-01   6.461774e+01   3.960777e-01
  1.256160e-01   6.485874e+01   3.993974e-01
  1.259140e-01   6.516499e+01   3.974953e-01
  1.262130e-01   6.423635e+01   3.946529e-01
  1.265120e-01   6.447767e+01   3.926241e-01
  1.268110e-01   6.437369e+01   3.930563e-01
  1.271100e-01   6.412292e+01   3.958355e-01
  1.274090e-01   6.387187e+01   3.917709e-01
  1.277080e-01   6.417150e+01   3.914425e-01
  1.280070e-01   6.462633e+01   3.915884e-01
  1.283060e-01   6.515905e+01   3.946932e-01
  1.286050e-01   6.445941e+01   3.953375e-01
  1.289040e-01   6.437278e+01   3.881401e-01
  1.292030e-01   6.437129e+01   3.930489e-01
  1.295020e-01   6.497999e+01   3.911832e-01
  1.298000e-01   6.430979e+01   3.898924e-01
  1.300990e-01   6.492294e+01   3.893119e-01
  1.303980e-01   6.482073e+01   3.897304e-01
  1.306970e-01   6.478952e+01   3.925773e-01
  1.309960e-01   6.408037e+01   3.882233e-01
  1.312950e-01   6.456894e+01   3.894574e-01
  1.315940e-01   6.472537e+01   3.856255e-01
  1.318930e-01   6.511772e+01   3.896541e-01
  1.321920e-01   6.434559e+01   3.870976e-01
  1.324910e-01   6.354665e+01   3.856415e-01
  1.327900e-01   6.428826e+01   3.857349e-01
  1.330890e-01   6.464092e+01   3.863172e-01
  1.333870e-01   6.480854e+01   3.865809e-01
  1.336860e-01   6.472307e+01   3.856186e-01
  1.339850e-01   6.491665e+01   3.847896e-01
  1.342840e-01   6.467708e+01   3.868997e-01
  1.345830e-01   6.498499e+01   3.863981e-01
  1.348820e-01   6.408896e+01   3.837249e-01
  1.351810e-01   6.418666e+01   3.791925e-01
  1.354800e-01   6.493230e+01   3.857712e-01
  1.357790e-01   6.422432e+01   3.813497e-01
  1.360780e-01   6.431939e+01   3.832475e-01
  1.363770e-01   6.468324e+01   3.838650e-01
  1.366760e-01   6.425026e+01   3.846769e-01
  1.369740e-01   6.479277e+01   3.999782e-01
  1.372730e-01   6.508256e+01   4.029899e-01
  1.375720e-01   6.426092e+01   4.097710e-01
  1.378710e-01   6.457884e+01   4.125033e-01
  1.381700e-01   6.414750e+01   4.128593e-01
  1.384690e-01   6.381247e+01   4.189313e-01
  1.387680e-01   6.391398e+01   4.078158e-01
  1.390670e-01   6.454575e+01   3.981727e-01
  1.393660e-01   6.433587e+01   3.967497e-01
  1.396650e-01   6.538123e+01   3.971334e-01
  1.399640e-01   6.478432e+01   3.963326e-01
  1.402630e-01   6.468713e+01   3.878839e-01
  1.405620e-01   6.388561e+01   3.898291e-01
  1.408600e-01   6.409232e+01   3.892326e-01
  1.411590e-01   6.460329e+01   3.917654e-01
  1.414580e-01   6.432840e+01   3.914249e-01
  1.417570e-01   6.531047e+01   3.868930e-01
  1.420560e-01   6.491084e+01   3.902440e-01
  1.423550e-01   6.475346e+01   3.871280e-01
  1.426540e-01   6.444311e+01   3.826893e-01
  1.429530e-01   6.408842e+01   3.807173e-01
  1.432520e-01   6.476265e+01   3.797628e-01
  1.435510e-01   6.467796e+01   3.822350e-01
  1.438500e-01   6.455202e+01   3.778074e-01
  1.441490e-01   6.432521e+01   3.762609e-01
  1.444470e-01   6.524061e+01   3.813871e-01
  1.447460e-01   6.503581e+01   3.770145e-01
  1.450450e-01   6.454276e+01   3.793419e-01
  1.453440e-01   6.448228e+01   3.732478e-01
  1.456430e-01   6.465824e+01   3.774542e-01
  1.459420e-01   6.482081e+01   3.772671e-01
  1.462410e-01   6.427204e+01   3.739275e-01
  1.465400e-01   6.397563e+01   3.743634e-01
  1.468390e-01   6.468889e+01   3.717200e-01
  1.471380e-01   6.482501e+01   3.750998e-01
  1.474370e-01   6.484075e+01   3.757953e-01
  1.477360e-01   6.424289e+01   3.729823e-01
  1.480340e-01   6.426902e+01   3.694659e-01
  1.483330e-01   6.498092e+01   3.799534e-01
  1.486320e-01   6.563497e+01   3.914409e-01
  1.489310e-01   6.522255e+01   3.919126e-01
  1.492300e-01   6.524078e+01   3.914783e-01
  1.495290e-01   6.519629e+01   3.938077e-01
  1.498280e-01   6.484070e+01   3.972727e-01
  1.501270e-01   6.530801e+01   4.002561e-01
  1.504260e-01   6.483530e+01   3.934618e-01
  1.507250e-01   6.548345e+01   4.013162e-01
  1.510240e-01   6.460745e+01   3.975862e-01
  1.513230e-01   6.483571e+01   4.035635e-01
  1.516210e-01   6.579826e+01   4.022798e-01
  1.519200e-01   6.536048e+01   4.009392e-01
  1.522190e-01   6.520269e+01   4.074293e-01
  1.525180e-01   6.508595e+01   4.022021e-01
  1.528170e-01   6.532834e+01   4.083739e-01
  1.531160e-01   6.486585e+01   4.036573e-01
  1.534150e-01   6.475488e+01   3.975236e-01
  1.537140e-01   6.501887e+01   3.915450e-01
  1.540130e-01   6.495542e+01   3.849045e-01
  1.543120e-01   6.485147e+01   3.848294e-01
  1.546110e-01   6.473281e+01   3.819394e-01
  1.549100e-01   6.471783e+01   3.821238e-01
  1.552090e-01   6.515157e+01   3.854853e-01
  1.555070e-01   6.455645e+01   3.745378e-01
  1.558060e-01   6.457745e+01   3.798936e-01
  1.561050e-01   6.529440e+01   3.782022e-01
  1.564040e-01   6.515881e+01   3.793564e-01
  1.567030e-01   6.480414e+01   3.763424e-01
  1.570020e-01   6.463201e+01   3.738954e-01
  1.573010e-01   6.471774e+01   3.776278e-01
  1.576000e-01   6.478287e+01   3.719899e-01
  1.578990e-01   6.483354e+01   3.740487e-01
  1.581980e-01   6.510019e+01   3.731114e-01
  1.584970e-01   6.440480e+01   3.709029e-01
  1.587960e-01   6.503781e+01   3.761485e-01
  1.590940e-01   6.544156e+01   3.719832e-01
  1.593930e-01   6.512984e+01   3.698530e-01
  1.596920e-01   6.510630e+01   3.708211e-01
  1.599910e-01   6.480041e+01   3.716192e-01
  1.602900e-01   6.477240e+01   3.709100e-01
  1.605890e-01   6.439460e+01   3.643233e-01
  1.608880e-01   6.506540e+01   3.686440e-01
  1.611870e-01   6.437853e+01   3.656809e-01
  1.614860e-01   6.479559e+01   3.672686e-01
  1.617850e-01   6.475203e+01   3.639420e-01
  1.620840e-01   6.433065e+01   3.627559e-01
  1.623830e-01   6.470862e+01   3.654105e-01
  1.626810e-01   6.459481e+01   3.629094e-01
  1.629800e-01   6.519804e+01   3.607170e-01
  1.632790e-01   6.541424e+01   3.624683e-01
  1.635780e-01   6.501467e+01   3.625209e-01
  1.638770e-01   6.481217e+01   3.643089e-01
  1.641760e-01   6.487581e+01   3.627178e-01
  1.644750e-01   6.495912e+01   3.621718e-01
  1.647740e-01   6.462472e+01   3.608518e-01
  1.650730e-01   6.475692e+01   3.625805e-01
  1.653720e-01   6.474123e+01   3.621465e-01
  1.656710e-01   6.462709e+01   3.597061e-01
  1.659700e-01   6.388892e+01   3.591760e-01
  1.662680e-01   6.494036e+01   3.607686e-01
  1.665670e-01   6.470532e+01   3.610768e-01
  1.668660e-01   6.490060e+01   3.581898e-01
  1.671650e-01   6.455260e+01   3.600732e-01
  1.674640e-01   6.492648e+01   3.603469e-01
  1.677630e-01   6.444039e+01   3.571050e-01
  1.680620e-01   6.442327e+01   3.593294e-01
  1.683610e-01   6.438079e+01   3.536125e-01
  1.686600e-01   6.463325e+01   3.591512e-01
  1.689590e-01   6.430686e+01   3.546916e-01
  1.692580e-01   6.456262e+01   3.552118e-01
  1.695570e-01   6.455956e+01   3.597093e-01
  1.698560e-01   6.465535e+01   3.540010e-01
  1.701540e-01   6.462736e+01   3.566873e-01
  1.704530e-01   6.442625e+01   3.531916e-01
  1.707520e-01   6.410877e+01   3.525015e-01
  1.710510e-01   6.398355e+01   3.550917e-01
  1.713500e-01   6.410860e+01   3.519583e-01
  1.716490e-01   6.416047e+01   3.548408e-01
  1.719480e-01   6.494610e+01   3.513784e-01
  1.722470e-01   6.412384e+01   3.514598e-01
  1.725460e-01   6.448223e+01   3.540735e-01
  1.728450e-01   6.440942e+01   3.515234e-01
  1.731440e-01   6.411223e+01   3.512485e-01
  1.734430e-01   6.403560e+01   3.478552e-01
  1.737410e-01   6.383081e+01   3.508353e-01
  1.740400e-01   6.439826e+01   3.516721e-01
  1.743390e-01   6.427224e+01   3.488474e-01
  1.746380e-01   6.428760e+01   3.504778e-01
  1.749370e-01   6.464854e+01   3.491660e-01
  1.752360e-01   6.469458e+01   3.515854e-01
  1.755350e-01   6.468945e+01   3.506834e-01
  1.758340e-01   6.467816e+01   3.459715e-01
  1.761330e-01   6.377171e+01   3.490687e-01
  1.764320e-01   6.513768e+01   3.478824e-01
  1.767310e-01   6.387924e+01   3.488326e-01
  1.770300e-01   6.447792e+01   3.468009e-01
  1.773280e-01   6.523526e+01   3.502214e-01
  1.776270e-01   6.498621e+01   3.483376e-01
  1.779260e-01   6.451531e+01   3.455356e-01
  1.782250e-01   6.456591e+01   3.484200e-01
  1.785240e-01   6.454348e+01   3.451029e-01
  1.788230e-01   6.409736e+01   3.456049e-01
  1.791220e-01   6.460959e+01   3.474990e-01
  1.794210e-01   6.490200e+01   3.450477e-01
  1.797200e-01   6.450420e+01   3.455059e-01
  1.800190e-01   6.437214e+01   3.428029e-01
  1.803180e-01   6.397809e+01   3.452832e-01
  1.806170e-01   6.417179e+01   3.429342e-01
  1.809160e-01   6.420054e+01   3.423457e-01
  1.812140e-01   6.436085e+01   3.436062e-01
  1.815130e-01   6.411851e+01   3.424589e-01
  1.818120e-01   6.407846e+01   3.436892e-01
  1.821110e-01   6.463986e+01   3.412084e-01
  1.824100e-01   6.398689e+01   3.419413e-01
  1.827090e-01   6.414005e+01   3.416881e-01
  1.830080e-01   6.424216e+01   3.421253e-01
  1.833070e-01   6.401319e+01   3.390645e-01
  1.836060e-01   6.531821e+01   3.416899e-01
  1.839050e-01   6.398499e+01   3.421021e-01
  1.842040e-01   6.401851e+01   3.394023e-01
  1.845030e-01   6.434282e+01   3.394513e-01
  1.848010e-01   6.514397e+01   3.433579e-01
  1.851000e-01   6.431332e+01   3.365069e-01
  1.853990e-01   6.396021e+01   3.405513e-01
  1.856980e-01   6.362372e+01   3.372288e-01
  1.859970e-01   6.478537e+01   3.390093e-01
  1.862960e-01   6.401692e+01   3.384298e-01
  1.865950e-01   6.434311e+01   3.375325e-01
  1.868940e-01   6.455266e+01   3.419603e-01
  1.871930e-01   6.451811e+01   3.347043e-01
  1.874920e-01   6.393598e+01   3.363049e-01
  1.877910e-01   6.378056e+01   3.357383e-01
  1.880900e-01   6.428425e+01   3.370614e-01
  1.883880e-01   6.414914e+01   3.384578e-01
  1.886870e-01   6.423532e+01   3.325934e-01
  1.889860e-01   6.433406e+01   3.384644e-01
  1.892850e-01   6.419658e+01   3.355747e-01
  1.895840e-01   6.333124e+01   3.322244e-01
  1.898830e-01   6.456131e+01   3.359017e-01
  1.901820e-01   6.414521e+01   3.345073e-01
  1.904810e-01   6.394470e+01   3.338296e-01
  1.907800e-01   6.375612e+01   3.325687e-01
  1.910790e-01   6.378832e+01   3.320418e-01
  1.913780e-01   6.425629e+01   3.343328e-01
  1.916770e-01   6.379033e+01   3.329646e-01
  1.919750e-01   6.403704e+01   3.343800e-01
  1.922740e-01   6.351647e+01   3.293751e-01
  1.925730e-01   6.383144e+01   3.309417e-01
  1.928720e-01   6.374424e+01   3.314712e-01
  1.931710e-01   6.393513e+01   3.325762e-01
  1.934700e-01   6.391907e+01   3.310181e-01
  1.937690e-01   6.471260e+01   3.321610e-01
  1.940680e-01   6.356498e+01   3.310047e-01
  1.943670e-01   6.406131e+01   3.303358e-01
  1.946660e-01   6.411775e+01   3.310806e-01
  1.949650e-01   6.364766e+01   3.277891e-01
  1.952640e-01   6.420780e+01   3.307133e-01
  1.955630e-01   6.348142e+01   3.300331e-01
  1.958610e-01   6.390129e+01   3.280010e-01
  1.961600e-01   6.366243e+01   3.287119e-01
  1.964590e-01   6.335642e+01   3.264538e-01
  1.967580e-01   6.337934e+01   3.287215e-01
  1.970570e-01   6.396703e+01   3.280231e-01
  1.973560e-01   6.329725e+01   3.245672e-01
  1.976550e-01   6.325555e+01   3.272179e-01
  1.979540e-01   6.371742e+01   3.260750e-01
  1.982530e-01   6.345237e+01   3.271393e-01
  1.985520e-01   6.385627e+01   3.261413e-01
  1.988510e-01   6.354766e+01   3.254962e-01
  1.991500e-01   6.287174e+01   3.259310e-01
  1.994480e-01   6.403298e+01   3.255863e-01
  1.997470e-01   6.383680e+01   3.269600e-01
  2.000460e-01   6.398908e+01   3.234909e-01
  2.003450e-01   6.319544e+01   3.237346e-01
  2.006440e-01   6.329889e+01   3.267434e-01
  2.009430e-01   6.290155e+01   3.207302e-01
  2.012420e-01   6.341038e+01   3.252884e-01
  2.015410e-01   6.393685e+01   3.232186e-01
  2.018400e-01   6.347027e+01   3.227376e-01
  2.021390e-01   6.349971e+01   3.238012e-01
  2.024380e-01   6.356589e+01   3.191124e-01
  2.027370e-01   6.314888e+01   3.230470e-01
  2.030350e-01   6.318872e+01   3.200752e-01
  2.033340e-01   6.345476e+01   3.215796e-01
  2.036330e-01   6.301142e+01   3.179882e-01
  2.039320e-01   6.326091e+01   3.194344e-01
  2.042310e-01   6.387366e+01   3.240440e-01
  2.045300e-01   6.319075e+01   3.176297e-01
  2.048290e-01   6.274119e+01   3.175762e-01
  2.051280e-01   6.386851e+01   3.200072e-01
  2.054270e-01   6.331306e+01   3.180717e-01
  2.057260e-01   6.343086e+01   3.217976e-01
  2.060250e-01   6.308306e+01   3.169563e-01
  2.063240e-01   6.303645e+01   3.194146e-01
  2.066230e-01   6.333237e+01   3.187970e-01
  2.069210e-01   6.328474e+01   3.199056e-01
  2.072200e-01   6.320430e+01   3.190184e-01
  2.075190e-01   6.345188e+01   3.172118e-01
  2.078180e-01   6.304006e+01   3.186036e-01
  2.081170e-01   6.328944e+01   3.176086e-01
  2.084160e-01   6.285664e+01   3.185485e-01
  2.087150e-01   6.282906e+01   3.149890e-01
  2.090140e-01   6.309658e+01   3.171243e-01
  2.093130e-01   6.312287e+01   3.170563e-01
  2.096120e-01   6.309903e+01   3.164618e-01
  2.099110e-01   6.213280e+01   3.125845e-01
  2.102100e-01   6.301880e+01   3.163939e-01
  2.105080e-01   6.322966e+01   3.185384e-01
  2.108070e-01   6.273447e+01   3.143568e-01
  2.111060e-01   6.306707e+01   3.144014e-01
  2.114050e-01   6.310231e+01   3.148824e-01
  2.117040e-01   6.305253e+01   3.197301e-01
  2.120030e-01   6.322017e+01   3.261025e-01
  2.123020e-01   6.255279e+01   3.267188e-01
  2.126010e-01   6.262558e+01   3.242760e-01
  2.129000e-01   6.252164e+01   3.272308e-01
  2.131990e-01   6.259404e+01   3.302851e-01
  2.134980e-01   6.253569e+01   3.321343e-01
  2.137970e-01   6.312468e+01   3.312229e-01
  2.140950e-01   6.301059e+01   3.327704e-01
  2.143940e-01   6.308950e+01   3.342282e-01
  2.146930e-01   6.309478e+01   3.345568e-01
  2.149920e-01   6.264331e+01   3.336720e-01
  2.152910e-01   6.364099e+01   3.367955e-01
  2.155900e-01   6.293391e+01   3.378080e-01
  2.158890e-01   6.266737e+01   3.370919e-01
  2.161880e-01   6.285006e+01   3.361302e-01
  2.164870e-01   6.310346e+01   3.381001e-01
  2.167860e-01   6.254908e+01   3.303193e-01
  2.170850e-01   6.307044e+01   3.291130e-01
  2.173840e-01   6.238792e+01   3.242386e-01
  2.176820e-01   6.233589e+01   3.226635e-01
  2.179810e-01   6.299740e+01   3.253822e-01
  2.182800e-01   6.246189e+01   3.197461e-01
  2.185790e-01   6.264318e+01   3.217509e-01
  2.188780e-01   6.224008e+01   3.172543e-01
  2.191770e-01   6.231470e+01   3.195080e-01
  2.194760e-01   6.223147e+01   3.201307e-01
  2.197750e-01   6.288893e+01   3.186303e-01
  2.200740e-01   6.256741e+01   3.157917e-01
  2.203730e-01   6.198198e+01   3.160537e-01
  2.206720e-01   6.224584e+01   3.157816e-01
  2.209710e-01   6.275846e+01   3.192585e-01
  2.212700e-01   6.199683e+01   3.128959e-01
  2.215680e-01   6.204355e+01   3.158056e-01
  2.218670e-01   6.191236e+01   3.112510e-01
  2.221660e-01   6.215615e+01   3.152860e-01
  2.224650e-01   6.208398e+01   3.125921e-01
  2.227640e-01   6.213912e+01   3.124700e-01
  2.230630e-01   6.244871e+01   3.141658e-01
  2.233620e-01   6.198969e+01   3.122243e-01
  2.236610e-01   6.220357e+01   3.127624e-01
  2.239600e-01   6.229194e+01   3.093898e-01
  2.242590e-01   6.216741e+01   3.121508e-01
  2.245580e-01   6.176071e+01   3.102261e-01
  2.248570e-01   6.210433e+01   3.129049e-01
  2.251550e-01   6.234307e+01   3.098962e-01
  2.254540e-01   6.210728e+01   3.095628e-01
  2.257530e-01   6.218150e+01   3.120564e-01
  2.260520e-01   6.211248e+01   3.080656e-01
  2.263510e-01   6.171839e+01   3.080879e-01
  2.266500e-01   6.222125e+01   3.092142e-01
  2.269490e-01   6.201976e+01   3.073375e-01
  2.272480e-01   6.218293e+01   3.102599e-01
  2.275470e-01   6.264680e+01   3.072768e-01
  2.278460e-01   6.174966e+01   3.085439e-01
  2.281450e-01   6.195246e+01   3.063053e-01
  2.284440e-01   6.185706e+01   3.075563e-01
  2.287420e-01   6.208749e+01   3.090077e-01
  2.290410e-01   6.223851e+01   3.032563e-01
  2.293400e-01   6.215225e+01   3.077900e-01
  2.296390e-01   6.220828e+01   3.064447e-01
  2.299380e-01   6.255672e+01   3.077954e-01
  2.302370e-01   6.180250e+01   3.053213e-01
  2.305360e-01   6.204544e+01   3.039800e-01
  2.308350e-01   6.188412e+01   3.078736e-01
  2.311340e-01   6.153469e+01   3.013005e-01
  2.314330e-01   6.197451e+01   3.045293e-01
  2.317320e-01   6.126775e+01   3.038759e-01
  2.320310e-01   6.197713e+01   3.025002e-01
  2.323290e-01   6.167709e+01   3.064873e-01
  2.326280e-01   6.165620e+01   3.010092e-01
  2.329270e-01   6.166933e+01   3.015120e-01
  2.332260e-01   6.227330e+01   3.045377e-01
  2.335250e-01   6.128859e+01   3.014064e-01
  2.338240e-01   6.186277e+01   3.040132e-01
  2.341230e-01   6.144393e+01   2.985178e-01
  2.344220e-01   6.141873e+01   3.014891e-01
  2.347210e-01   6.137348e+01   3.012597e-01
  2.350200e-01   6.127195e+01   3.001868e-01
  2.353190e-01   6.122414e+01   3.004217e-01
  2.356180e-01   6.098856e+01   2.964980e-01
  2.359170e-01   6.213791e+01   3.036070e-01
  2.362150e-01   6.173139e+01   3.006070e-01
  2.365140e-01   6.132874e+01   2.973237e-01
  2.368130e-01   6.125711e+01   2.994500e-01
  2.371120e-01   6.179781e+01   2.993762e-01
  2.374110e-01   6.129716e+01   3.007185e-01
  2.377100e-01   6.184935e+01   2.984689e-01
  2.380090e-01   6.135067e+01   2.986362e-01
  2.383080e-01   6.101692e+01   2.958885e-01
  2.386070e-01   6.154691e+01   2.987679e-01
  2.389060e-01   6.164674e+01   2.986654e-01
  2.392050e-01   6.138031e+01   2.964299e-01
  2.395040e-01   6.152465e+01   2.988289e-01
  2.398020e-01   6.141037e+01   2.965024e-01
  2.401010e-01   6.131328e+01   2.979710e-01
  2.404000e-01   6.104102e+01   2.944927e-01
  2.406990e-01   6.155549e+01   2.974181e-01
  2.409980e-01   6.141696e+01   2.960687e-01
  2.412970e-01   6.145765e+01   2.957191e-01
  2.415960e-01   6.140322e+01   2.964852e-01
  2.418950e-01   6.170486e+01   2.955330e-01
  2.421940e-01   6.147690e+01   2.962132e-01
  2.424930e-01   6.108784e+01   2.961732e-01
  2.427920e-01   6.087025e+01   2.918874e-01
  2.430910e-01   6.067813e+01   2.933948e-01
  2.433890e-01   6.069522e+01   2.924468e-01
  2.436880e-01   6.107945e+01   2.959274e-01
  2.439870e-01   6.142312e+01   2.932100e-01
  2.442860e-01   6.131014e+01   2.923976e-01
  2.445850e-01   6.122786e+01   2.939471e-01
  2.448840e-01   6.097038e+01   2.928900e-01
  2.451830e-01   6.103732e+01   2.945949e-01
  2.454820e-01   6.085441e+01   2.906641e-01
  2.457810e-01   6.094723e+01   2.920719e-01
  2.460800e-01   6.061063e+01   2.915894e-01
  2.463790e-01   6.110594e+01   2.918023e-01
  2.466780e-01   6.064157e+01   2.911224e-01
  2.469770e-01   6.125635e+01   2.917300e-01
  2.472750e-01   6.113988e+01   2.922077e-01
  2.475740e-01   6.092910e+01   2.926815e-01
  2.478730e-01   6.051527e+01   2.870118e-01
  2.481720e-01   6.106323e+01   2.912698e-01
  2.484710e-01   6.082584e+01   2.888977e-01
  2.487700e-01   6.110521e+01   2.926677e-01
  2.490690e-01   6.045216e+01   2.900227e-01
  2.493680e-01   6.130081e+01   2.890776e-01
  2.496670e-01   6.087348e+01   2.920037e-01
  2.499660e-01   6.080937e+01   2.888586e-01
  2.502650e-01   6.100362e+01   2.905923e-01
  2.505640e-01   6.097561e+01   2.875824e-01
  2.508620e-01   6.064667e+01   2.881573e-01
  2.511610e-01   6.072070e+01   2.906661e-01
  2.514600e-01   6.107338e+01   2.883323e-01
  2.517590e-01   6.080039e+01   2.874795e-01
  2.520580e-01   6.066856e+01   2.876871e-01
  2.523570e-01   6.087720e+01   2.884949e-01
  2.526560e-01   6.060837e+01   2.886964e-01
  2.529550e-01   6.083350e+01   2.859122e-01
  2.532540e-01   6.041012e+01   2.848140e-01
  2.535530e-01   6.053465e+01   2.849044e-01
  2.538520e-01   6.057080e+01   2.863172e-01
  2.541510e-01   6.086637e+01   2.854809e-01
  2.544490e-01   6.046030e+01   2.853393e-01
  2.547480e-01   6.052950e+01   2.858092e-01
  2.550470e-01   6.104657e+01   2.852955e-01
  2.553460e-01   6.004992e+01   2.833584e-01
  2.556450e-01   6.085624e+01   2.829544e-01
  2.559440e-01   6.051352e+01   2.850577e-01
  2.562430e-01   6.019849e+01   2.856411e-01
  2.565420e-01   6.084711e+01   2.846277e-01
  2.568410e-01   6.079100e+01   2.836956e-01
  2.571400e-01   6.103140e+01   2.846563e-01
  2.574390e-01   6.021381e+01   2.848589e-01
  2.577380e-01   6.029729e+01   2.840422e-01
  2.580360e-01   6.001085e+01   2.813754e-01
  2.583350e-01   6.009994e+01   2.840819e-01
  2.586340e-01   6.086071e+01   2.827674e-01
  2.589330e-01   6.066311e+01   2.851051e-01
  2.592320e-01   6.017886e+01   2.811789e-01
  2.595310e-01   6.076287e+01   2.835303e-01
  2.598300e-01   6.091412e+01   2.857960e-01
  2.601290e-01   6.031779e+01   2.800424e-01
  2.604280e-01   6.029325e+01   2.834295e-01
  2.607270e-01   6.007769e+01   2.791957e-01
  2.610260e-01   6.001179e+01   2.815749e-01
  2.613250e-01   6.060367e+01   2.835572e-01
  2.616240e-01   6.041579e+01   2.822243e-01
  2.619220e-01   6.101220e+01   2.837132e-01
  2.622210e-01   6.023745e+01   2.790865e-01
  2.625200e-01   6.029051e+01   2.809503e-01
  2.628190e-01   6.072818e+01   2.816747e-01
  2.631180e-01   6.042208e+01   2.792266e-01
  2.634170e-01   6.033557e+01   2.826309e-01
  2.637160e-01   5.981689e+01   2.778247e-01
  2.640150e-01   6.032605e+01   2.817191e-01
  2.643140e-01   6.032519e+01   2.786212e-01
  2.646130e-01   5.988528e+01   2.779835e-01
  2.649120e-01   5.980142e+01   2.807857e-01
  2.652110e-01   6.016932e+01   2.784513e-01
  2.655090e-01   6.014665e+01   2.791636e-01
  2.658080e-01   6.008807e+01   2.774107e-01
  2.661070e-01   5.996742e+01   2.783648e-01
  2.664060e-01   6.014990e+01   2.785016e-01
  2.667050e-01   6.041580e+01   2.794035e-01
  2.670040e-01   5.982850e+01   2.778517e-01
  2.673030e-01   6.039560e+01   2.783089e-01
  2.676020e-01   6.033792e+01   2.782707e-01
  2.679010e-01   5.978385e+01   2.768958e-01
  2.682000e-01   5.977648e+01   2.757547e-01
  2.684990e-01   6.005846e+01   2.774366e-01
  2.687980e-01   5.979067e+01   2.764416e-01
  2.690960e-01   6.045926e+01   2.791214e-01
  2.693950e-01   5.992569e+01   2.749869e-01
  2.696940e-01   6.032834e+01   2.762795e-01
  2.699930e-01   6.010048e+01   2.767815e-01
  2.702920e-01   5.992913e+01   2.761066e-01
  2.705910e-01   5.948118e+01   2.755383e-01
  2.708900e-01   6.002643e+01   2.746666e-01
  2.711890e-01   5.960000e+01   2.755335e-01
  2.714880e-01   6.005773e+01   2.755667e-01
  2.717870e-01   6.005823e+01   2.760313e-01
  2.720860e-01   5.969974e+01   2.741926e-01
  2.723850e-01   5.968743e+01   2.735252e-01
  2.726840e-01   6.021204e+01   2.758279e-01
  2.729820e-01   5.996355e+01   2.750737e-01
  2.732810e-01   5.988046e+01   2.739671e-01
  2.735800e-01   5.971163e+01   2.734896e-01
  2.738790e-01   5.981874e+01   2.742825e-01
  2.741780e-01   5.968342e+01   2.744304e-01
  2.744770e-01   5.969576e+01   2.719208e-01
  2.747760e-01   5.987752e+01   2.736874e-01
  2.750750e-01   6.034418e+01   2.779068e-01
  2.753740e-01   5.961808e+01   2.806497e-01
  2.756730e-01   6.038138e+01   2.839379e-01
  2.759720e-01   5.992541e+01   2.815697e-01
  2.762710e-01   5.969581e+01   2.850619e-01
  2.765690e-01   6.023241e+01   2.856189e-01
  2.768680e-01   5.974555e+01   2.871586e-01
  2.771670e-01   5.972058e+01   2.847099e-01
  2.774660e-01   5.968727e+01   2.854543e-01
  2.777650e-01   5.992714e+01   2.895098e-01
  2.780640e-01   5.997213e+01   2.882310e-01
  2.783630e-01   5.996287e+01   2.886335e-01
  2.786620e-01   5.935445e+01   2.888748e-01
  2.789610e-01   5.996157e+01   2.904568e-01
  2.792600e-01   5.999531e+01   2.934010e-01
  2.795590e-01   6.001902e+01   2.877097e-01
  2.798580e-01   5.959077e+01   2.911930e-01
  2.801560e-01   5.995888e+01   2.916507e-01
  2.804550e-01   5.951302e+01   2.914435e-01
  2.807540e-01   5.975078e+01   2.933616e-01
  2.810530e-01   5.940326e+01   2.897513e-01
  2.813520e-01   5.967989e+01   2.943147e-01
  2.816510e-01   5.971866e+01   2.933949e-01
  2.819500e-01   5.951771e+01   2.930130e-01
  2.822490e-01   5.992595e+01   2.940162e-01
  2.825480e-01   5.951431e+01   2.925569e-01
  2.828470e-01   5.963014e+01   2.962534e-01
  2.831460e-01   5.996604e+01   2.955893e-01
  2.834450e-01   5.970857e+01   2.933701e-01
  2.837430e-01   6.013931e+01   2.961306e-01
  2.840420e-01   5.960553e+01   2.964239e-01
  2.843410e-01   6.071602e+01   3.057006e-01
  2.846400e-01   5.976994e+01   3.054380e-01
  2.849390e-01   5.965093e+01   3.130129e-01
  2.852380e-01   5.976289e+01   3.162146e-01
  2.855370e-01   5.960570e+01   3.189295e-01
  2.858360e-01   5.951399e+01   3.207241e-01
  2.861350e-01   5.961638e+01   3.238347e-01
  2.864340e-01   5.941707e+01   3.280759e-01
  2.867330e-01   5.933020e+01   3.268943e-01
  2.870320e-01   5.927845e+01   3.323596e-01
  2.873310e-01   5.924949e+01   3.291994e-01
  2.876290e-01   5.918037e+01   3.342404e-01
  2.879280e-01   5.910238e+01   3.370737e-01
  2.882270e-01   5.864893e+01   3.320715e-01
  2.885260e-01   5.936002e+01   3.381528e-01
  2.888250e-01   5.943564e+01   3.375064e-01
  2.891240e-01   5.873637e+01   3.405765e-01
  2.894230e-01   5.961303e+01   3.462072e-01
  2.897220e-01   5.908108e+01   3.364983e-01
  2.900210e-01   5.921639e+01   3.457924e-01
  2.903200e-01   5.954019e+01   3.447105e-01
  2.906190e-01   5.903265e+01   3.469329e-01
  2.909180e-01   5.860968e+01   3.466269e-01
  2.912160e-01   5.893632e+01   3.438698e-01
  2.915150e-01   5.878370e+01   3.547501e-01
  2.918140e-01   5.896455e+01   3.471086e-01
  2.921130e-01   5.968913e+01   3.524997e-01
  2.924120e-01   5.923900e+01   3.537177e-01
  2.927110e-01   5.864416e+01   3.509551e-01
  2.930100e-01   5.914118e+01   3.616267e-01
  2.933090e-01   5.873874e+01   3.546144e-01
  2.936080e-01   5.815552e+01   3.504680e-01
  2.939070e-01   5.873407e+01   3.578685e-01
  2.942060e-01   5.863238e+01   3.581810e-01
  2.945050e-01   5.900020e+01   3.668361e-01
  2.948030e-01   5.898231e+01   3.571800e-01
  2.951020e-01   5.864119e+01   3.615833e-01
  2.954010e-01   5.891357e+01   3.641500e-01
  2.957000e-01   5.883442e+01   3.656569e-01
  2.959990e-01   5.922785e+01   3.664357e-01
  2.962980e-01   5.864154e+01   3.652774e-01
  2.965970e-01   5.895482e+01   3.698427e-01
  2.968960e-01   5.937589e+01   3.709327e-01
  2.971950e-01   5.933312e+01   3.692130e-01
  2.974940e-01   5.843000e+01   3.650592e-01
  2.977930e-01   5.919710e+01   3.708302e-01
  2.980920e-01   5.863056e+01   3.692792e-01
  2.983900e-01   5.912595e+01   3.738482e-01
  2.986890e-01   5.932265e+01   3.703112e-01
  2.989880e-01   5.835069e+01   3.711564e-01
  2.992870e-01   5.860668e+01   3.729054e-01
  2.995860e-01   5.817463e+01   3.736520e-01
  2.998850e-01   5.935410e+01   3.752757e-01
  3.001840e-01   5.906105e+01   3.767280e-01
  3.004830e-01   5.932735e+01   3.824865e-01
  3.007820e-01   5.858613e+01   3.786059e-01
  3.010810e-01   5.811557e+01   3.744175e-01
  3.013800e-01   5.889972e+01   3.826109e-01
  3.016790e-01   5.863503e+01   3.807470e-01
  3.019780e-01   5.874244e+01   3.831119e-01
  3.022760e-01   5.880363e+01   3.851032e-01
  3.025750e-01   5.847000e+01   3.819693e-01
  3.028740e-01   5.801762e+01   3.858934e-01
  3.031730e-01   5.839246e+01   3.853050e-01
  3.034720e-01   5.882299e+01   3.882981e-01
  3.037710e-01   5.893249e+01   3.883952e-01
  3.040700e-01   5.876185e+01   3.896900e-01
  3.043690e-01   5.859579e+01   3.937572e-01
  3.046680e-01   5.824760e+01   3.912144e-01
  3.049670e-01   5.838198e+01   3.881623e-01
  3.052660e-01   5.832781e+01   3.948013e-01
  3.055650e-01   5.834956e+01   3.934821e-01
  3.058630e-01   5.858530e+01   3.996600e-01
  3.061620e-01   5.813199e+01   3.908259e-01
  3.064610e-01   5.830291e+01   3.964075e-01
  3.067600e-01   5.833316e+01   4.026042e-01
  3.070590e-01   5.819240e+01   3.960317e-01
  3.073580e-01   5.836373e+01   4.027096e-01
  3.076570e-01   5.854466e+01   3.960968e-01
  3.079560e-01   5.851329e+01   4.023361e-01
  3.082550e-01   5.861841e+01   4.026974e-01
  3.085540e-01   5.853799e+01   4.021259e-01
  3.088530e-01   5.828648e+01   4.063576e-01
  3.091520e-01   5.790758e+01   3.990780e-01
  3.094500e-01   5.891957e+01   4.113516e-01
  3.097490e-01   5.754318e+01   4.046721e-01
  3.100480e-01   5.825965e+01   4.041426e-01
  3.103470e-01   5.857147e+01   4.165334e-01
  3.106460e-01   5.854218e+01   4.042201e-01
  3.109450e-01   5.789985e+01   4.138132e-01
  3.112440e-01   5.816249e+01   4.077689e-01
  3.115430e-01   5.858750e+01   4.146392e-01
  3.118420e-01   5.870862e+01   4.196686e-01
  3.121410e-01   5.800142e+01   4.106456e-01
  3.124400e-01   5.869502e+01   4.206259e-01
  3.127390e-01   5.760861e+01   4.108408e-01
  3.130380e-01   5.852802e+01   4.230843e-01
  3.133360e-01   5.883204e+01   4.217919e-01
  3.136350e-01   5.781484e+01   4.174601e-01
  3.139340e-01   5.847401e+01   4.260126e-01
  3.142330e-01   5.954324e+01   4.233157e-01
  3.145320e-01   5.826671e+01   4.291632e-01
  3.148310e-01   5.801966e+01   4.233095e-01
  3.151300e-01   5.805055e+01   4.234222e-01
  3.154290e-01   5.838682e+01   4.296053e-01
  3.157280e-01   5.832777e+01   4.265349e-01
  3.160270e-01   5.790975e+01   4.333344e-01
  3.163260e-01   5.795347e+01   4.251641e-01
  3.166250e-01   5.784490e+01   4.330917e-01
  3.169230e-01   5.789319e+01   4.306857e-01
  3.172220e-01   5.848782e+01   4.377580e-01
  3.175210e-01   5.783352e+01   4.349245e-01
  3.178200e-01   5.807681e+01   4.328429e-01
  3.181190e-01   5.856325e+01   4.426839e-01
  3.184180e-01   5.828795e+01   4.370095e-01
  3.187170e-01   5.755740e+01   4.420175e-01
  3.190160e-01   5.850392e+01   4.444375e-01
  3.193150e-01   5.785219e+01   4.353728e-01
  3.196140e-01   5.839228e+01   4.488660e-01
  3.199130e-01   5.772548e+01   4.398970e-01
  3.202120e-01   5.729096e+01   4.454295e-01
  3.205100e-01   5.807888e+01   4.472505e-01
  3.208090e-01   5.803942e+01   4.438645e-01
  3.211080e-01   5.812249e+01   4.511452e-01
  3.214070e-01   5.914674e+01   4.472735e-01
  3.217060e-01   5.780843e+01   4.495071e-01
  3.220050e-01   5.761937e+01   4.458854e-01
  3.223040e-01   5.927110e+01   4.501746e-01
  3.226030e-01   5.740672e+01   4.543087e-01
  3.229020e-01   5.832875e+01   4.425835e-01
  3.232010e-01   5.726729e+01   4.507559e-01
  3.235000e-01   5.795506e+01   4.484160e-01
  3.237990e-01   5.823360e+01   4.528405e-01
  3.240970e-01   5.866762e+01   4.614779e-01
  3.243960e-01   5.780366e+01   4.486570e-01
  3.246950e-01   5.735274e+01   4.580457e-01
  3.249940e-01   5.804210e+01   4.529427e-01
  3.252930e-01   5.738398e+01   4.577263e-01
  3.255920e-01   5.824009e+01   4.638326e-01
  3.258910e-01   5.794613e+01   4.581903e-01
  3.261900e-01   5.762512e+01   4.641154e-01
  3.264890e-01   5.734017e+01   4.575515e-01
  3.267880e-01   5.739019e+01   4.613413e-01
  3.270870e-01   5.866738e+01   4.744527e-01
  3.273860e-01   5.808427e+01   4.664237e-01
  3.276850e-01   5.791533e+01   4.714020e-01
  3.279830e-01   5.798935e+01   4.646589e-01
  3.282820e-01   5.777077e+01   4.732289e-01
  3.285810e-01   5.811042e+01   4.726769e-01
  3.288800e-01   5.754451e+01   4.737658e-01
  3.291790e-01   5.680261e+01   4.668515e-01
  3.294780e-01   5.758335e+01   4.773977e-01
  3.297770e-01   5.876662e+01   4.848309e-01
  3.300760e-01   5.894314e+01   4.804846e-01
  3.303750e-01   5.710084e+01   4.804671e-01
  3.306740e-01   5.870548e+01   4.805150e-01
  3.309730e-01   5.704471e+01   4.823053e-01
  3.312720e-01   5.805896e+01   4.903027e-01
  3.315700e-01   5.811125e+01   4.816089e-01
  3.318690e-01   5.746486e+01   4.915837e-01
  3.321680e-01   5.763137e+01   4.811477e-01
  3.324670e-01   5.781548e+01   4.941855e-01
  3.327660e-01   5.880783e+01   4.956381e-01
  3.330650e-01   5.751508e+01   4.907044e-01
  3.333640e-01   5.739152e+01   4.979846e-01
  3.336630e-01   5.803985e+01   4.891481e-01
  3.339620e-01   5.877418e+01   5.068623e-01
  3.342610e-01   5.698222e+01   4.922698e-01
  3.345600e-01   5.800761e+01   5.018027e-01
  3.348590e-01   5.837116e+01   5.123037e-01
  3.351570e-01   5.789996e+01   4.945464e-01
  3.354560e-01   5.794190e+01   5.141108e-01
  3.357550e-01   5.777892e+01   4.968219e-01
  3.360540e-01   5.721157e+01   5.090150e-01
  3.363530e-01   5.792932e+01   5.184675e-01
  3.366520e-01   5.728362e+01   5.003938e-01
  3.369510e-01   5.837408e+01   5.269845e-01
  3.372500e-01   5.743895e+01   4.993370e-01
  3.375490e-01   5.784686e+01   5.219697e-01
  3.378480e-01   5.787568e+01   5.195086e-01
  3.381470e-01   5.633770e+01   5.112954e-01
  3.384460e-01   5.750225e+01   5.304536e-01
  3.387450e-01   5.771305e+01   5.100165e-01
  3.390430e-01   5.690612e+01   5.249767e-01
  3.393420e-01   5.735279e+01   5.243441e-01
  3.396410e-01   5.726841e+01   5.246261e-01
  3.399400e-01   5.723661e+01   5.398479e-01
  3.402390e-01   5.850883e+01   5.197757e-01
  3.405380e-01   5.672017e+01   5.345253e-01
  3.408370e-01   5.729672e+01   5.295048e-01
  3.411360e-01   5.797626e+01   5.361282e-01
  3.414350e-01   5.690565e+01   5.382849e-01
  3.417340e-01   5.781915e+01   5.346982e-01
  3.420330e-01   5.639797e+01   5.440263e-01
  3.423320e-01   5.865052e+01   5.392367e-01
  3.426300e-01   5.736645e+01   5.479149e-01
  3.429290e-01   5.661728e+01   5.420715e-01
  3.432280e-01   5.801657e+01   5.464757e-01
  3.435270e-01   5.791787e+01   5.648441e-01
  3.438260e-01   5.742764e+01   5.400188e-01
  3.441250e-01   5.800515e+01   5.619926e-01
  3.444240e-01   5.739186e+01   5.511064e-01
  3.447230e-01   5.844569e+01   5.608898e-01
  3.450220e-01   5.838020e+01   5.721350e-01
  3.453210e-01   5.693145e+01   5.488915e-01
  3.456200e-01   5.720375e+01   5.714663e-01
  3.459190e-01   5.773290e+01   5.606722e-01
  3.462170e-01   5.679023e+01   5.668264e-01
  3.465160e-01   5.809240e+01   5.724292e-01
  3.468150e-01   5.891439e+01   5.756038e-01
  3.471140e-01   5.719405e+01   5.820995e-01
  3.474130e-01   5.689434e+01   5.648072e-01
  3.477120e-01   5.677935e+01   5.799853e-01
  3.480110e-01   5.737660e+01   5.767148e-01
  3.483100e-01   5.619204e+01   5.724947e-01
  3.486090e-01   5.739008e+01   5.934506e-01
  3.489080e-01   5.714860e+01   5.773470e-01
  3.492070e-01   5.836569e+01   5.994507e-01
  3.495060e-01   5.686229e+01   5.804088e-01
  3.498040e-01   5.750080e+01   5.959672e-01
  3.501030e-01   5.784488e+01   5.987300e-01
  3.504020e-01   5.706224e+01   5.936902e-01
  3.507010e-01   5.745741e+01   6.099046e-01
  3.510000e-01   5.817777e+01   5.946111e-01
  3.512990e-01   5.823430e+01   6.140140e-01
  3.515980e-01   5.696603e+01   5.991116e-01
  3.518970e-01   5.777684e+01   6.169205e-01
  3.521960e-01   5.748776e+01   6.241668e-01
  3.524950e-01   5.676987e+01   5.970816e-01
  3.527940e-01   5.750518e+01   6.276572e-01
  3.530930e-01   5.748014e+01   6.110761e-01
  3.533920e-01   5.666884e+01   6.219464e-01
  3.536900e-01   5.651867e+01   6.233846e-01
  3.539890e-01   5.617861e+01   6.181316e-01
  3.542880e-01   5.803155e+01   6.435251e-01
  3.545870e-01   5.631447e+01   6.090632e-01
  3.548860e-01   5.650456e+01   6.314246e-01
  3.551850e-01   5.764769e+01   6.261616e-01
  3.554840e-01   5.836029e+01   6.417095e-01
  3.557830e-01   5.728647e+01   6.381731e-01
  3.560820e-01   5.742085e+01   6.171788e-01
  3.563810e-01   5.788560e+01   6.402946e-01
  3.566800e-01   5.763959e+01   6.238694e-01
  3.569790e-01   5.630295e+01   6.362830e-01
  3.572770e-01   5.646853e+01   6.360053e-01
  3.575760e-01   5.814573e+01   6.188868e-01
  3.578750e-01   5.810359e+01   6.590776e-01
  3.581740e-01   5.781560e+01   6.282078e-01
  3.584730e-01   5.686257e+01   6.520011e-01
  3.587720e-01   5.750757e+01   6.442844e-01
  3.590710e-01   5.738874e+01   6.423890e-01
  3.593700e-01   5.630935e+01   6.607276e-01
  3.596690e-01   5.744288e+01   6.390436e-01
  3.599680e-01   5.694685e+01   6.658287e-01
  3.602670e-01   5.790024e+01   6.540417e-01
  3.605660e-01   5.722419e+01   6.660733e-01
  3.608640e-01   5.853312e+01   6.909239e-01
  3.611630e-01   5.678257e+01   6.451732e-01
  3.614620e-01   5.644431e+01   6.829328e-01
  3.617610e-01   5.703178e+01   6.608856e-01
  3.620600e-01   5.624018e+01   6.787264e-01
  3.623590e-01   5.841075e+01   6.887122e-01
  3.626580e-01   5.798036e+01   6.861702e-01
  3.629570e-01   5.725513e+01   7.002147e-01
  3.632560e-01   5.655007e+01   6.662640e-01
  3.635550e-01   5.724395e+01   7.115581e-01
  3.638540e-01   5.702330e+01   6.925283e-01
  3.641530e-01   5.604129e+01   6.911834e-01
  3.644510e-01   5.629594e+01   7.228129e-01
  3.647500e-01   5.624018e+01   6.787264e-01
  3.650490e-01   5.699890e+01   7.255269e-01
  3.653480e-01   5.856990e+01   7.180682e-01
  3.656470e-01   5.766347e+01   7.209624e-01
  3.659460e-01   5.729329e+01   7.402086e-01
  3.662450e-01   5.728978e+01   7.085242e-01
  3.665440e-01   5.816212e+01   7.634429e-01
  3.668430e-01   5.580995e+01   7.075897e-01
  3.671420e-01   5.790480e+01   7.518202e-01
  3.674410e-01   5.607147e+01   7.304218e-01
  3.677400e-01   5.820536e+01   7.577050e-01
  3.680390e-01   5.891353e+01   7.918743e-01
  3.683370e-01   5.665857e+01   7.269298e-01
  3.686360e-01   5.722646e+01   7.717817e-01
  3.689350e-01   5.597043e+01   7.469367e-01
  3.692340e-01   5.631870e+01   7.699015e-01
  3.695330e-01   5.628177e+01   7.968214e-01
  3.698320e-01   5.637149e+01   7.437286e-01
  3.701310e-01   5.637113e+01   7.998521e-01
  3.704300e-01   5.685840e+01   7.650805e-01
  3.707290e-01   5.744352e+01   8.098674e-01
  3.710280e-01   5.762423e+01   8.062685e-01
  3.713270e-01   5.763590e+01   7.945435e-01
  3.716260e-01   5.777464e+01   8.434479e-01
  3.719240e-01   5.590504e+01   7.757858e-01
  3.722230e-01   5.622121e+01   8.347639e-01
  3.725220e-01   5.783629e+01   8.176016e-01
  3.728210e-01   5.732781e+01   8.320621e-01
  3.731200e-01   5.664066e+01   8.761775e-01
  3.734190e-01   5.761295e+01   8.061895e-01
  3.737180e-01   5.588620e+01   8.672087e-01
  3.740170e-01   5.726987e+01   8.263612e-01
  3.743160e-01   5.609547e+01   8.751040e-01
  3.746150e-01   5.577855e+01   8.663731e-01
  3.749140e-01   5.753114e+01   8.586737e-01
  3.752130e-01   5.829960e+01   9.263245e-01
  3.755110e-01   5.724425e+01   8.536315e-01
  3.758100e-01   5.653339e+01   9.121849e-01
  3.761090e-01   5.736368e+01   8.914242e-01
  3.764080e-01   5.562781e+01   9.013355e-01
  3.767070e-01   5.693378e+01   9.534093e-01
  3.770060e-01   5.709732e+01   8.765550e-01
  3.773050e-01   5.616137e+01   9.550480e-01
  3.776040e-01   5.786859e+01   9.265203e-01
  3.779030e-01   5.770604e+01   9.558121e-01
  3.782020e-01   5.725748e+01   1.028375e+00
  3.785010e-01   5.756056e+01   9.063812e-01
  3.788000e-01   5.761612e+01   1.026570e+00
  3.790990e-01   5.891644e+01   9.577693e-01
  3.793970e-01   5.766699e+01   1.017195e+00
  3.796960e-01   5.845595e+01   1.019288e+00
  3.799950e-01   5.674132e+01   9.857998e-01
  3.802940e-01   5.666685e+01   1.095229e+00
  3.805930e-01   5.658308e+01   9.545215e-01
  3.808920e-01   5.750347e+01   1.109535e+00
  3.811910e-01   5.639064e+01   1.015594e+00
  3.814900e-01   5.791645e+01   1.083166e+00
  3.817890e-01   5.796787e+01   1.183264e+00
  3.820880e-01   5.446028e+01   9.746830e-01
  3.823870e-01   5.854943e+01   1.196882e+00
  3.826860e-01   5.612304e+01   1.028267e+00
  3.829840e-01   5.891181e+01   1.224674e+00
  3.832830e-01   5.675126e+01   1.148896e+00
  3.835820e-01   5.725009e+01   1.126455e+00
  3.838810e-01   5.751606e+01   1.262337e+00
  3.841800e-01   5.822939e+01   1.122915e+00
  3.844790e-01   5.606877e+01   1.255621e+00
  3.847780e-01   5.791956e+01   1.182771e+00
  3.850770e-01   5.820282e+01   1.288948e+00
  3.853760e-01   5.716831e+01   1.362696e+00
  3.856750e-01   5.712251e+01   1.174605e+00
  3.859740e-01   5.759522e+01   1.391985e+00
  3.862730e-01   5.679573e+01   1.254408e+00
  3.865710e-01   5.661960e+01   1.380145e+00
  3.868700e-01   5.508826e+01   1.386334e+00
  3.871690e-01   5.642602e+01   1.320110e+00
  3.874680e-01   5.754256e+01   1.535151e+00
  3.877670e-01   5.495403e+01   1.324674e+00
  3.880660e-01   5.831699e+01   1.580180e+00
  3.883650e-01   5.617264e+01   1.469602e+00
  3.886640e-01   5.739785e+01   1.550161e+00
  3.889630e-01   5.914630e+01   1.712408e+00
  3.892620e-01   5.716002e+01   1.513675e+00
  3.895610e-01   5.594302e+01   1.711028e+00
  3.898600e-01   5.656825e+01   1.674673e+00
  3.901580e-01   5.651867e+01   1.744204e+00
  3.904570e-01   5.503842e+01   1.924373e+00
  3.907560e-01   5.515804e+01   1.698981e+00
  3.910550e-01   5.679778e+01   1.990761e+00
  3.913540e-01   5.526270e+01   1.963675e+00
  3.916530e-01   5.568136e+01   1.971099e+00
  3.919520e-01   5.687192e+01   2.587762e+00
  3.922510e-01   5.784442e+01   2.009020e+00
  3.925500e-01   5.337875e+01   2.589250e+00
  3.928490e-01   5.704199e+01   2.443411e+00
  3.931480e-01   5.538830e+01   2.637538e+00
  3.934470e-01   0.000000e+00   0.000000e+00
  3.937460e-01   5.488591e+01   2.625549e+00
creator: radaver
creator-version: 3725
header-file: /nas_data/SAXS_data/20151104Workshop/header/JH1_0025.txt
image-file: /nas_data/Pilatus1M/20151104_Workshop/JH1_0025.tif
angular-axis-file: /nas_data/SAXS_data/20151104Workshop/q20151029.dat
beamstop-mask-file: /nas_data/SAXS_data/20151104Workshop/fit2d20151031.msk
detector-response-file: none
beam-center-x: 949.7700
beam-center-y: 918.8000
unit-time: 1.0000
channel-first: 10
channel-last: 1315
Exposure time [s]: 1.093962
Transmitted Beam: 0.485207
Incident Beam: 0.485207
Code: JH1
Concentration [mg/ml]: 1
Run Number: 0025
