# Supplementary material for: SAXS analysis of a soluble cytosolic NgBR construct including extracellular and transmembrane domains
Source: PLoS One. 2018 Jan 18;13(1):e0191371. doi: 10.1371/journal.pone.0191371 (PMC5773207; doi:10.1371/journal.pone.0191371)
Supplement: S1 File — (ZIP) [file pone.0191371.s001.zip › JH1_0026.dat]

Sample:   c= 1.0000 mg/ml  Code: JH1
  3.656810e-03   2.258719e+04   4.125248e+01
  3.955720e-03   2.203238e+04   2.798219e+01
  4.254640e-03   1.903522e+04   2.330751e+01
  4.553560e-03   1.540728e+04   2.021728e+01
  4.852480e-03   1.242952e+04   1.700097e+01
  5.151400e-03   1.048027e+04   1.542184e+01
  5.450320e-03   8.703366e+03   1.334869e+01
  5.749240e-03   7.430271e+03   1.195028e+01
  6.048150e-03   6.360168e+03   1.083735e+01
  6.347070e-03   5.488123e+03   9.564486e+00
  6.645990e-03   4.798896e+03   8.904452e+00
  6.944910e-03   4.203677e+03   8.023263e+00
  7.243830e-03   3.767926e+03   7.360451e+00
  7.542750e-03   3.327539e+03   6.890703e+00
  7.841670e-03   3.006520e+03   6.185718e+00
  8.140580e-03   2.711924e+03   5.955887e+00
  8.439500e-03   2.469775e+03   5.478376e+00
  8.738420e-03   2.257248e+03   5.187403e+00
  9.037340e-03   2.080134e+03   4.814943e+00
  9.336260e-03   1.914669e+03   4.539592e+00
  9.635180e-03   1.756584e+03   4.335779e+00
  9.934100e-03   1.625236e+03   4.035229e+00
  1.023300e-02   1.489964e+03   3.959591e+00
  1.053190e-02   1.375005e+03   3.858037e+00
  1.083090e-02   1.277915e+03   3.719335e+00
  1.112980e-02   1.175710e+03   3.537140e+00
  1.142870e-02   1.096438e+03   3.396679e+00
  1.172760e-02   1.008841e+03   3.249108e+00
  1.202650e-02   9.371665e+02   3.122899e+00
  1.232540e-02   8.672372e+02   2.987668e+00
  1.262440e-02   8.042672e+02   2.823659e+00
  1.292330e-02   7.524314e+02   2.689022e+00
  1.322220e-02   7.001820e+02   2.593978e+00
  1.352110e-02   6.474525e+02   2.469323e+00
  1.382000e-02   6.120162e+02   2.377143e+00
  1.411900e-02   5.632738e+02   2.269421e+00
  1.441790e-02   5.306302e+02   2.186814e+00
  1.471680e-02   4.934730e+02   2.098840e+00
  1.501570e-02   4.634910e+02   1.992041e+00
  1.531460e-02   4.347698e+02   1.920623e+00
  1.561350e-02   4.080595e+02   1.828044e+00
  1.591250e-02   3.872202e+02   1.796444e+00
  1.621140e-02   3.615053e+02   1.705840e+00
  1.651030e-02   3.446508e+02   1.648085e+00
  1.680920e-02   3.267846e+02   1.604799e+00
  1.710810e-02   3.077472e+02   1.560621e+00
  1.740710e-02   2.916739e+02   1.497458e+00
  1.770600e-02   2.778617e+02   1.446883e+00
  1.800490e-02   2.641201e+02   1.399500e+00
  1.830380e-02   2.518310e+02   1.377443e+00
  1.860270e-02   2.405804e+02   1.320178e+00
  1.890170e-02   2.302861e+02   1.291624e+00
  1.920060e-02   2.198355e+02   1.250014e+00
  1.949950e-02   2.087908e+02   1.232238e+00
  1.979840e-02   2.011901e+02   1.186905e+00
  2.009730e-02   1.918690e+02   1.146370e+00
  2.039620e-02   1.865741e+02   1.128392e+00
  2.069520e-02   1.793291e+02   1.100303e+00
  2.099410e-02   1.736636e+02   1.090629e+00
  2.129300e-02   1.683247e+02   1.045596e+00
  2.159190e-02   1.617979e+02   1.060451e+00
  2.189080e-02   1.563349e+02   1.048213e+00
  2.218980e-02   1.510333e+02   1.048034e+00
  2.248870e-02   1.487253e+02   1.058550e+00
  2.278760e-02   1.423597e+02   1.025445e+00
  2.308650e-02   1.371776e+02   1.037588e+00
  2.338540e-02   1.340214e+02   1.023452e+00
  2.368430e-02   1.308316e+02   9.928308e-01
  2.398330e-02   1.267261e+02   9.993623e-01
  2.428220e-02   1.242618e+02   9.675817e-01
  2.458110e-02   1.220607e+02   9.912173e-01
  2.488000e-02   1.191061e+02   9.530320e-01
  2.517890e-02   1.167728e+02   9.323942e-01
  2.547790e-02   1.125385e+02   9.282647e-01
  2.577680e-02   1.099016e+02   9.099569e-01
  2.607570e-02   1.093762e+02   9.151301e-01
  2.637460e-02   1.076488e+02   9.005826e-01
  2.667350e-02   1.050063e+02   8.671989e-01
  2.697250e-02   1.039654e+02   8.362850e-01
  2.727140e-02   1.016495e+02   7.962291e-01
  2.757030e-02   1.006418e+02   7.935876e-01
  2.786920e-02   9.918007e+01   7.787997e-01
  2.816810e-02   9.754791e+01   7.601238e-01
  2.846700e-02   9.698565e+01   7.485725e-01
  2.876600e-02   9.574540e+01   7.348093e-01
  2.906490e-02   9.353656e+01   7.284682e-01
  2.936380e-02   9.313806e+01   7.215021e-01
  2.966270e-02   9.224453e+01   7.127647e-01
  2.996160e-02   9.063701e+01   7.075620e-01
  3.026060e-02   8.924938e+01   6.910670e-01
  3.055950e-02   8.864972e+01   6.877653e-01
  3.085840e-02   8.674926e+01   6.774805e-01
  3.115730e-02   8.834860e+01   6.808345e-01
  3.145620e-02   8.664344e+01   6.677536e-01
  3.175510e-02   8.600179e+01   6.671016e-01
  3.205410e-02   8.453980e+01   6.578026e-01
  3.235300e-02   8.320126e+01   6.499305e-01
  3.265190e-02   8.306224e+01   6.374709e-01
  3.295080e-02   8.257893e+01   6.397816e-01
  3.324970e-02   8.337565e+01   6.420163e-01
  3.354870e-02   8.273863e+01   6.378869e-01
  3.384760e-02   8.091109e+01   6.235193e-01
  3.414650e-02   8.006061e+01   6.202337e-01
  3.444540e-02   7.917933e+01   6.083343e-01
  3.474430e-02   7.881433e+01   6.122713e-01
  3.504330e-02   7.866849e+01   6.041243e-01
  3.534220e-02   7.961616e+01   6.085020e-01
  3.564110e-02   7.780558e+01   6.008019e-01
  3.594000e-02   7.679272e+01   5.854539e-01
  3.623890e-02   7.731800e+01   5.974467e-01
  3.653780e-02   7.715575e+01   5.806767e-01
  3.683680e-02   7.678169e+01   5.868041e-01
  3.713570e-02   7.633110e+01   5.857775e-01
  3.743460e-02   7.595982e+01   5.748267e-01
  3.773350e-02   7.582386e+01   5.736500e-01
  3.803240e-02   7.515103e+01   5.847312e-01
  3.833140e-02   7.433120e+01   5.953549e-01
  3.863030e-02   7.473230e+01   6.062388e-01
  3.892920e-02   7.436365e+01   6.031689e-01
  3.922810e-02   7.274361e+01   5.989005e-01
  3.952700e-02   7.439791e+01   6.017468e-01
  3.982600e-02   7.313796e+01   6.052941e-01
  4.012490e-02   7.265272e+01   5.938804e-01
  4.042380e-02   7.367782e+01   6.059146e-01
  4.072270e-02   7.288510e+01   6.002688e-01
  4.102160e-02   7.200892e+01   5.958685e-01
  4.132050e-02   7.294936e+01   6.005334e-01
  4.161950e-02   7.231585e+01   5.917399e-01
  4.191840e-02   7.190799e+01   5.978027e-01
  4.221730e-02   7.101818e+01   5.864067e-01
  4.251620e-02   7.149053e+01   5.960649e-01
  4.281510e-02   7.099694e+01   5.848175e-01
  4.311410e-02   7.128524e+01   5.867545e-01
  4.341300e-02   7.154574e+01   5.908635e-01
  4.371190e-02   7.095364e+01   5.868950e-01
  4.401080e-02   7.011380e+01   5.834113e-01
  4.430970e-02   7.032250e+01   5.798130e-01
  4.460860e-02   7.045351e+01   5.810907e-01
  4.490760e-02   7.034179e+01   5.821129e-01
  4.520650e-02   6.986701e+01   5.757444e-01
  4.550540e-02   6.962915e+01   5.776812e-01
  4.580430e-02   6.854516e+01   5.709916e-01
  4.610320e-02   6.953136e+01   5.722019e-01
  4.640220e-02   7.021255e+01   5.793595e-01
  4.670110e-02   6.895381e+01   5.655943e-01
  4.700000e-02   6.958396e+01   5.702837e-01
  4.729890e-02   6.936184e+01   5.715039e-01
  4.759780e-02   6.958343e+01   5.717019e-01
  4.789680e-02   6.844813e+01   5.635166e-01
  4.819570e-02   6.833549e+01   5.623606e-01
  4.849460e-02   6.908537e+01   5.675332e-01
  4.879350e-02   6.817732e+01   5.576142e-01
  4.909240e-02   6.851073e+01   5.665721e-01
  4.939130e-02   6.874968e+01   5.579273e-01
  4.969030e-02   6.789912e+01   5.564754e-01
  4.998920e-02   6.872694e+01   5.591808e-01
  5.028810e-02   6.750979e+01   5.522100e-01
  5.058700e-02   6.771625e+01   5.570760e-01
  5.088590e-02   6.785666e+01   5.483915e-01
  5.118490e-02   6.814913e+01   5.568252e-01
  5.148380e-02   6.827654e+01   5.546724e-01
  5.178270e-02   6.711420e+01   5.428345e-01
  5.208160e-02   6.715315e+01   5.487790e-01
  5.238050e-02   6.683759e+01   5.417148e-01
  5.267940e-02   6.738332e+01   5.516925e-01
  5.297840e-02   6.659328e+01   5.413551e-01
  5.327730e-02   6.753758e+01   5.426500e-01
  5.357620e-02   6.721518e+01   5.432428e-01
  5.387510e-02   6.770809e+01   5.420812e-01
  5.417400e-02   6.639745e+01   5.418260e-01
  5.447300e-02   6.642206e+01   5.338421e-01
  5.477190e-02   6.701914e+01   5.374618e-01
  5.507080e-02   6.666571e+01   5.360428e-01
  5.536970e-02   6.698171e+01   5.354769e-01
  5.566860e-02   6.703105e+01   5.393641e-01
  5.596760e-02   6.677704e+01   5.322443e-01
  5.626650e-02   6.615124e+01   5.321469e-01
  5.656540e-02   6.697455e+01   5.336321e-01
  5.686430e-02   6.550392e+01   5.247876e-01
  5.716320e-02   6.615254e+01   5.238829e-01
  5.746210e-02   6.650847e+01   5.305757e-01
  5.776110e-02   6.703659e+01   5.344828e-01
  5.806000e-02   6.601936e+01   5.222064e-01
  5.835890e-02   6.535722e+01   5.201517e-01
  5.865780e-02   6.557221e+01   5.181672e-01
  5.895670e-02   6.581806e+01   5.290048e-01
  5.925570e-02   6.573762e+01   5.165792e-01
  5.955460e-02   6.575350e+01   5.234548e-01
  5.985350e-02   6.587575e+01   5.165653e-01
  6.015240e-02   6.613228e+01   5.192478e-01
  6.045130e-02   6.500096e+01   5.153453e-01
  6.075020e-02   6.533124e+01   5.116823e-01
  6.104920e-02   6.562738e+01   5.167030e-01
  6.134810e-02   6.613228e+01   5.192478e-01
  6.164700e-02   6.607836e+01   5.108099e-01
  6.194590e-02   6.571643e+01   5.176127e-01
  6.224480e-02   6.522631e+01   5.043439e-01
  6.254380e-02   6.481520e+01   5.112919e-01
  6.284270e-02   6.532357e+01   5.149498e-01
  6.314160e-02   6.608680e+01   5.055706e-01
  6.344050e-02   6.496466e+01   5.086241e-01
  6.373940e-02   6.565087e+01   5.028689e-01
  6.403840e-02   6.551506e+01   5.102351e-01
  6.433730e-02   6.594770e+01   5.066010e-01
  6.463620e-02   6.495578e+01   4.986723e-01
  6.493510e-02   6.481662e+01   5.091217e-01
  6.523400e-02   6.557143e+01   5.015399e-01
  6.553290e-02   6.561043e+01   5.042631e-01
  6.583190e-02   6.482113e+01   4.991708e-01
  6.613080e-02   6.606779e+01   4.993828e-01
  6.642970e-02   6.418177e+01   5.013283e-01
  6.672860e-02   6.441976e+01   4.916393e-01
  6.702750e-02   6.567934e+01   5.014421e-01
  6.732650e-02   6.544497e+01   4.970234e-01
  6.762540e-02   6.502599e+01   4.954298e-01
  6.792430e-02   6.448981e+01   4.953725e-01
  6.822320e-02   6.526456e+01   4.904753e-01
  6.852210e-02   6.423068e+01   4.938776e-01
  6.882110e-02   6.417534e+01   4.897312e-01
  6.912000e-02   6.521569e+01   4.931957e-01
  6.941890e-02   6.528792e+01   4.900838e-01
  6.971780e-02   6.493301e+01   4.882733e-01
  7.001670e-02   6.530655e+01   4.960007e-01
  7.031560e-02   6.500823e+01   4.880806e-01
  7.061460e-02   6.519003e+01   4.892387e-01
  7.091350e-02   6.433283e+01   4.845966e-01
  7.121240e-02   6.446137e+01   4.813634e-01
  7.151130e-02   6.416981e+01   4.863443e-01
  7.181020e-02   6.454667e+01   4.812228e-01
  7.210920e-02   6.382990e+01   4.817660e-01
  7.240810e-02   6.434403e+01   4.790999e-01
  7.270700e-02   6.450529e+01   4.857166e-01
  7.300590e-02   6.567321e+01   4.854041e-01
  7.330480e-02   6.478089e+01   4.766782e-01
  7.360370e-02   6.529890e+01   4.844804e-01
  7.390270e-02   6.449061e+01   4.760524e-01
  7.420160e-02   6.505864e+01   4.854447e-01
  7.450050e-02   6.534882e+01   4.774313e-01
  7.479940e-02   6.543681e+01   4.790853e-01
  7.509830e-02   6.424057e+01   4.787146e-01
  7.539730e-02   6.511761e+01   4.748306e-01
  7.569620e-02   6.471151e+01   4.742202e-01
  7.599510e-02   6.479422e+01   4.776174e-01
  7.629400e-02   6.472698e+01   4.712435e-01
  7.659290e-02   6.527437e+01   4.776017e-01
  7.689190e-02   6.390357e+01   4.682365e-01
  7.719080e-02   6.426974e+01   4.721634e-01
  7.748970e-02   6.469372e+01   4.702667e-01
  7.778860e-02   6.489948e+01   4.740346e-01
  7.808750e-02   6.455264e+01   4.693279e-01
  7.838640e-02   6.404755e+01   4.649680e-01
  7.868540e-02   6.443109e+01   4.676169e-01
  7.898430e-02   6.440341e+01   4.650096e-01
  7.928320e-02   6.491384e+01   4.723537e-01
  7.958210e-02   6.447776e+01   4.619955e-01
  7.988100e-02   6.357669e+01   4.640881e-01
  8.018000e-02   6.396372e+01   4.630071e-01
  8.047890e-02   6.426161e+01   4.636716e-01
  8.077780e-02   6.374410e+01   4.609828e-01
  8.107670e-02   6.447953e+01   4.611920e-01
  8.137560e-02   6.416793e+01   4.633336e-01
  8.167450e-02   6.446378e+01   4.615400e-01
  8.197350e-02   6.447823e+01   4.587833e-01
  8.227240e-02   6.437026e+01   4.628319e-01
  8.257130e-02   6.488361e+01   4.551247e-01
  8.287020e-02   6.369200e+01   4.599809e-01
  8.316910e-02   6.398511e+01   4.578197e-01
  8.346810e-02   6.506936e+01   4.573286e-01
  8.376700e-02   6.451995e+01   4.617411e-01
  8.406590e-02   6.455133e+01   4.524268e-01
  8.436480e-02   6.464576e+01   4.597775e-01
  8.466370e-02   6.457623e+01   4.536611e-01
  8.496270e-02   6.444490e+01   4.639206e-01
  8.526160e-02   6.434999e+01   4.782172e-01
  8.556050e-02   6.493095e+01   4.808249e-01
  8.585940e-02   6.499353e+01   4.870787e-01
  8.615830e-02   6.462850e+01   4.857090e-01
  8.645720e-02   6.499002e+01   4.918549e-01
  8.675620e-02   6.415359e+01   4.911120e-01
  8.705510e-02   6.437782e+01   4.909905e-01
  8.735400e-02   6.498258e+01   4.957614e-01
  8.765290e-02   6.406733e+01   4.927527e-01
  8.795180e-02   6.476880e+01   4.994792e-01
  8.825080e-02   6.397272e+01   4.918942e-01
  8.854970e-02   6.374176e+01   4.975424e-01
  8.884860e-02   6.461858e+01   4.988996e-01
  8.914750e-02   6.458178e+01   5.049923e-01
  8.944640e-02   6.386179e+01   4.985248e-01
  8.974530e-02   6.428582e+01   4.960940e-01
  9.004430e-02   7.699403e+01   5.407252e-01
  9.034320e-02   6.446840e+01   4.773081e-01
  9.064210e-02   6.390350e+01   4.743232e-01
  9.094100e-02   6.385515e+01   4.642691e-01
  9.123990e-02   6.471902e+01   4.661476e-01
  9.153890e-02   6.361997e+01   4.646641e-01
  9.183780e-02   6.459951e+01   4.648891e-01
  9.213670e-02   6.361227e+01   4.596929e-01
  9.243560e-02   6.549147e+01   4.652044e-01
  9.273450e-02   6.384595e+01   4.553461e-01
  9.303350e-02   6.324738e+01   4.591832e-01
  9.333240e-02   6.370297e+01   4.505832e-01
  9.363130e-02   6.417349e+01   4.557275e-01
  9.393020e-02   6.430027e+01   4.538441e-01
  9.422910e-02   6.279154e+01   4.496365e-01
  9.452800e-02   6.373011e+01   4.541505e-01
  9.482700e-02   6.368822e+01   4.438230e-01
  9.512590e-02   6.396700e+01   4.530518e-01
  9.542480e-02   6.314611e+01   4.452322e-01
  9.572370e-02   6.423857e+01   4.490671e-01
  9.602260e-02   6.397421e+01   4.503998e-01
  9.632160e-02   6.314037e+01   4.397491e-01
  9.662050e-02   6.387971e+01   4.448551e-01
  9.691940e-02   6.294103e+01   4.415746e-01
  9.721830e-02   6.392748e+01   4.424815e-01
  9.751720e-02   6.337893e+01   4.427440e-01
  9.781610e-02   6.458979e+01   4.426139e-01
  9.811510e-02   6.483567e+01   4.478033e-01
  9.841400e-02   6.428635e+01   4.387559e-01
  9.871290e-02   6.480334e+01   4.437024e-01
  9.901180e-02   6.459030e+01   4.440481e-01
  9.931070e-02   6.410679e+01   4.384914e-01
  9.960970e-02   6.364523e+01   4.400748e-01
  9.990860e-02   6.437337e+01   4.352633e-01
  1.002070e-01   6.328198e+01   4.356615e-01
  1.005060e-01   6.393105e+01   4.354697e-01
  1.008050e-01   6.468565e+01   4.404667e-01
  1.011040e-01   6.390085e+01   4.316443e-01
  1.014030e-01   6.380830e+01   4.333487e-01
  1.017020e-01   6.417277e+01   4.387170e-01
  1.020010e-01   6.381196e+01   4.326856e-01
  1.023000e-01   6.354666e+01   4.297816e-01
  1.025990e-01   6.343610e+01   4.284170e-01
  1.028980e-01   6.361219e+01   4.306682e-01
  1.031970e-01   6.382562e+01   4.337465e-01
  1.034960e-01   6.426524e+01   4.272875e-01
  1.037950e-01   6.321331e+01   4.276640e-01
  1.040930e-01   6.447897e+01   4.283206e-01
  1.043920e-01   6.393069e+01   4.304145e-01
  1.046910e-01   6.339369e+01   4.279452e-01
  1.049900e-01   6.391992e+01   4.239061e-01
  1.052890e-01   6.417228e+01   4.282723e-01
  1.055880e-01   6.381670e+01   4.254731e-01
  1.058870e-01   6.439522e+01   4.290155e-01
  1.061860e-01   6.509189e+01   4.271375e-01
  1.064850e-01   6.332393e+01   4.219252e-01
  1.067840e-01   6.406637e+01   4.266259e-01
  1.070830e-01   6.390387e+01   4.225932e-01
  1.073820e-01   6.380501e+01   4.207086e-01
  1.076800e-01   6.377489e+01   4.202999e-01
  1.079790e-01   6.455221e+01   4.247316e-01
  1.082780e-01   6.369398e+01   4.237892e-01
  1.085770e-01   6.454344e+01   4.176366e-01
  1.088760e-01   6.392968e+01   4.214299e-01
  1.091750e-01   6.439931e+01   4.214239e-01
  1.094740e-01   6.401587e+01   4.210933e-01
  1.097730e-01   6.381631e+01   4.179849e-01
  1.100720e-01   6.382853e+01   4.141306e-01
  1.103710e-01   6.485239e+01   4.238356e-01
  1.106700e-01   6.376365e+01   4.142156e-01
  1.109690e-01   6.415973e+01   4.212565e-01
  1.112670e-01   6.441698e+01   4.145594e-01
  1.115660e-01   6.464719e+01   4.164810e-01
  1.118650e-01   6.439619e+01   4.195748e-01
  1.121640e-01   6.443133e+01   4.137275e-01
  1.124630e-01   6.397668e+01   4.134331e-01
  1.127620e-01   6.343432e+01   4.116769e-01
  1.130610e-01   6.375574e+01   4.121344e-01
  1.133600e-01   6.393177e+01   4.174536e-01
  1.136590e-01   6.374244e+01   4.066633e-01
  1.139580e-01   6.420528e+01   4.127101e-01
  1.142570e-01   6.418651e+01   4.123595e-01
  1.145560e-01   6.353338e+01   4.108344e-01
  1.148550e-01   6.343320e+01   4.093572e-01
  1.151530e-01   6.409484e+01   4.061111e-01
  1.154520e-01   6.449718e+01   4.124869e-01
  1.157510e-01   6.390663e+01   4.060696e-01
  1.160500e-01   6.306976e+01   4.096216e-01
  1.163490e-01   6.384987e+01   4.058892e-01
  1.166480e-01   6.371641e+01   4.082708e-01
  1.169470e-01   6.470056e+01   4.091450e-01
  1.172460e-01   6.418350e+01   4.080678e-01
  1.175450e-01   6.443385e+01   4.055251e-01
  1.178440e-01   6.422456e+01   4.048660e-01
  1.181430e-01   6.438020e+01   4.084114e-01
  1.184420e-01   6.410743e+01   4.053213e-01
  1.187400e-01   6.467459e+01   4.057326e-01
  1.190390e-01   6.425628e+01   4.036011e-01
  1.193380e-01   6.475823e+01   4.051744e-01
  1.196370e-01   6.495567e+01   4.079940e-01
  1.199360e-01   6.431203e+01   4.018874e-01
  1.202350e-01   6.410707e+01   4.042217e-01
  1.205340e-01   6.430520e+01   4.024030e-01
  1.208330e-01   6.408833e+01   4.003879e-01
  1.211320e-01   6.433058e+01   4.043790e-01
  1.214310e-01   6.472931e+01   3.989560e-01
  1.217300e-01   6.461472e+01   4.041816e-01
  1.220290e-01   6.500016e+01   4.040318e-01
  1.223270e-01   6.466535e+01   4.003298e-01
  1.226260e-01   6.478236e+01   4.001657e-01
  1.229250e-01   6.414626e+01   3.966377e-01
  1.232240e-01   6.346375e+01   3.981678e-01
  1.235230e-01   6.410798e+01   3.993899e-01
  1.238220e-01   6.452759e+01   3.972979e-01
  1.241210e-01   6.415421e+01   3.976993e-01
  1.244200e-01   6.434343e+01   3.946855e-01
  1.247190e-01   6.466287e+01   4.003221e-01
  1.250180e-01   6.499346e+01   3.964195e-01
  1.253170e-01   6.428595e+01   3.950173e-01
  1.256160e-01   6.450800e+01   3.982734e-01
  1.259140e-01   6.417898e+01   3.944344e-01
  1.262130e-01   6.509288e+01   3.972328e-01
  1.265120e-01   6.471008e+01   3.932890e-01
  1.268110e-01   6.437672e+01   3.930235e-01
  1.271100e-01   6.397973e+01   3.953511e-01
  1.274090e-01   6.440598e+01   3.933634e-01
  1.277080e-01   6.449200e+01   3.923768e-01
  1.280070e-01   6.454609e+01   3.913034e-01
  1.283060e-01   6.397865e+01   3.910600e-01
  1.286050e-01   6.464684e+01   3.958695e-01
  1.289040e-01   6.456726e+01   3.886844e-01
  1.292030e-01   6.517573e+01   3.954550e-01
  1.295020e-01   6.505086e+01   3.913546e-01
  1.298000e-01   6.512792e+01   3.923226e-01
  1.300990e-01   6.479936e+01   3.888996e-01
  1.303980e-01   6.481624e+01   3.896753e-01
  1.306970e-01   6.484464e+01   3.927022e-01
  1.309960e-01   6.449229e+01   3.894275e-01
  1.312950e-01   6.488394e+01   3.903645e-01
  1.315940e-01   6.419700e+01   3.840072e-01
  1.318930e-01   6.415036e+01   3.867077e-01
  1.321920e-01   6.432950e+01   3.870078e-01
  1.324910e-01   6.427478e+01   3.878031e-01
  1.327900e-01   6.443649e+01   3.861381e-01
  1.330890e-01   6.405003e+01   3.845064e-01
  1.333870e-01   6.525347e+01   3.878642e-01
  1.336860e-01   6.437387e+01   3.845358e-01
  1.339850e-01   6.520605e+01   3.856052e-01
  1.342840e-01   6.426063e+01   3.856108e-01
  1.345830e-01   6.384785e+01   3.829615e-01
  1.348820e-01   6.441522e+01   3.846593e-01
  1.351810e-01   6.435211e+01   3.796403e-01
  1.354800e-01   6.495966e+01   3.858113e-01
  1.357790e-01   6.416532e+01   3.811338e-01
  1.360780e-01   6.430336e+01   3.831588e-01
  1.363770e-01   6.418429e+01   3.823407e-01
  1.366760e-01   6.426185e+01   3.846705e-01
  1.369740e-01   6.473448e+01   3.997555e-01
  1.372730e-01   6.441003e+01   4.008595e-01
  1.375720e-01   6.428898e+01   4.098166e-01
  1.378710e-01   6.416198e+01   4.111258e-01
  1.381700e-01   6.379905e+01   4.116925e-01
  1.384690e-01   6.429103e+01   4.204543e-01
  1.387680e-01   6.445445e+01   4.094926e-01
  1.390670e-01   6.409974e+01   3.967522e-01
  1.393660e-01   6.439794e+01   3.968986e-01
  1.396650e-01   6.472573e+01   3.950953e-01
  1.399640e-01   6.429049e+01   3.947769e-01
  1.402630e-01   6.471516e+01   3.879265e-01
  1.405620e-01   6.407172e+01   3.903548e-01
  1.408600e-01   6.468598e+01   3.909893e-01
  1.411590e-01   6.458473e+01   3.916672e-01
  1.414580e-01   6.375505e+01   3.896350e-01
  1.417570e-01   6.459304e+01   3.847210e-01
  1.420560e-01   6.457326e+01   3.891863e-01
  1.423550e-01   6.456375e+01   3.865192e-01
  1.426540e-01   6.424074e+01   3.820471e-01
  1.429530e-01   6.442068e+01   3.816621e-01
  1.432520e-01   6.438144e+01   3.786030e-01
  1.435510e-01   6.463252e+01   3.820599e-01
  1.438500e-01   6.440557e+01   3.773383e-01
  1.441490e-01   6.465692e+01   3.771894e-01
  1.444470e-01   6.437293e+01   3.788020e-01
  1.447460e-01   6.457615e+01   3.756396e-01
  1.450450e-01   6.492351e+01   3.804184e-01
  1.453440e-01   6.511218e+01   3.750264e-01
  1.456430e-01   6.494403e+01   3.782470e-01
  1.459420e-01   6.504405e+01   3.778758e-01
  1.462410e-01   6.411910e+01   3.734425e-01
  1.465400e-01   6.517750e+01   3.778231e-01
  1.468390e-01   6.433764e+01   3.706698e-01
  1.471380e-01   6.408854e+01   3.729231e-01
  1.474370e-01   6.472236e+01   3.754119e-01
  1.477360e-01   6.442401e+01   3.734678e-01
  1.480340e-01   6.494966e+01   3.713775e-01
  1.483330e-01   6.445172e+01   3.783626e-01
  1.486320e-01   6.458229e+01   3.882477e-01
  1.489310e-01   6.476362e+01   3.904896e-01
  1.492300e-01   6.467257e+01   3.897282e-01
  1.495290e-01   6.497544e+01   3.930981e-01
  1.498280e-01   6.522836e+01   3.984159e-01
  1.501270e-01   6.487467e+01   3.988833e-01
  1.504260e-01   6.460420e+01   3.927180e-01
  1.507250e-01   6.463341e+01   3.986604e-01
  1.510240e-01   6.451781e+01   3.972678e-01
  1.513230e-01   6.526637e+01   4.048583e-01
  1.516210e-01   6.557273e+01   4.015468e-01
  1.519200e-01   6.428670e+01   3.975897e-01
  1.522190e-01   6.454732e+01   4.053332e-01
  1.525180e-01   6.573550e+01   4.041609e-01
  1.528170e-01   6.503362e+01   4.074082e-01
  1.531160e-01   6.474651e+01   4.032426e-01
  1.534150e-01   6.535831e+01   3.993289e-01
  1.537140e-01   6.523364e+01   3.921492e-01
  1.540130e-01   6.518781e+01   3.855512e-01
  1.543120e-01   6.510701e+01   3.855457e-01
  1.546110e-01   6.490823e+01   3.824157e-01
  1.549100e-01   6.506040e+01   3.830929e-01
  1.552090e-01   6.502590e+01   3.850721e-01
  1.555070e-01   6.495759e+01   3.756595e-01
  1.558060e-01   6.499040e+01   3.810656e-01
  1.561050e-01   6.469786e+01   3.764304e-01
  1.564040e-01   6.546727e+01   3.802126e-01
  1.567030e-01   6.439479e+01   3.751117e-01
  1.570020e-01   6.466793e+01   3.739593e-01
  1.573010e-01   6.500791e+01   3.784330e-01
  1.576000e-01   6.455974e+01   3.713090e-01
  1.578990e-01   6.523393e+01   3.751618e-01
  1.581980e-01   6.496654e+01   3.726884e-01
  1.584970e-01   6.474553e+01   3.718429e-01
  1.587960e-01   6.578080e+01   3.782505e-01
  1.590940e-01   6.497941e+01   3.706278e-01
  1.593930e-01   6.496263e+01   3.693384e-01
  1.596920e-01   6.517896e+01   3.709883e-01
  1.599910e-01   6.424961e+01   3.699969e-01
  1.602900e-01   6.478403e+01   3.709036e-01
  1.605890e-01   6.505058e+01   3.661351e-01
  1.608880e-01   6.447306e+01   3.669229e-01
  1.611870e-01   6.514144e+01   3.678019e-01
  1.614860e-01   6.487123e+01   3.674436e-01
  1.617850e-01   6.497951e+01   3.645418e-01
  1.620840e-01   6.481590e+01   3.640826e-01
  1.623830e-01   6.473192e+01   3.654372e-01
  1.626810e-01   6.520681e+01   3.645855e-01
  1.629800e-01   6.444185e+01   3.585807e-01
  1.632790e-01   6.446048e+01   3.597777e-01
  1.635780e-01   6.488557e+01   3.621221e-01
  1.638770e-01   6.456902e+01   3.635859e-01
  1.641760e-01   6.484775e+01   3.626006e-01
  1.644750e-01   6.463635e+01   3.612323e-01
  1.647740e-01   6.464918e+01   3.608815e-01
  1.650730e-01   6.467407e+01   3.623097e-01
  1.653720e-01   6.496638e+01   3.627369e-01
  1.656710e-01   6.484747e+01   3.602804e-01
  1.659700e-01   6.417606e+01   3.599437e-01
  1.662680e-01   6.409490e+01   3.583742e-01
  1.665670e-01   6.434096e+01   3.600202e-01
  1.668660e-01   6.456258e+01   3.572177e-01
  1.671650e-01   6.506290e+01   3.614550e-01
  1.674640e-01   6.440272e+01   3.588522e-01
  1.677630e-01   6.454928e+01   3.573684e-01
  1.680620e-01   6.395464e+01   3.579819e-01
  1.683610e-01   6.505054e+01   3.554091e-01
  1.686600e-01   6.460746e+01   3.590412e-01
  1.689590e-01   6.503832e+01   3.566650e-01
  1.692580e-01   6.457421e+01   3.552057e-01
  1.695570e-01   6.501464e+01   3.609363e-01
  1.698560e-01   6.410475e+01   3.524527e-01
  1.701540e-01   6.443838e+01   3.561273e-01
  1.704530e-01   6.433117e+01   3.528932e-01
  1.707520e-01   6.495545e+01   3.547836e-01
  1.710510e-01   6.524856e+01   3.585465e-01
  1.713500e-01   6.497582e+01   3.542929e-01
  1.716490e-01   6.438416e+01   3.554208e-01
  1.719480e-01   6.466232e+01   3.505724e-01
  1.722470e-01   6.462050e+01   3.527806e-01
  1.725460e-01   6.457535e+01   3.542912e-01
  1.728450e-01   6.511684e+01   3.534108e-01
  1.731440e-01   6.496238e+01   3.535318e-01
  1.734430e-01   6.427318e+01   3.484626e-01
  1.737410e-01   6.440517e+01   3.523725e-01
  1.740400e-01   6.480306e+01   3.527379e-01
  1.743390e-01   6.419603e+01   3.486033e-01
  1.746380e-01   6.429678e+01   3.504653e-01
  1.749370e-01   6.433116e+01   3.482706e-01
  1.752360e-01   6.444005e+01   3.508556e-01
  1.755350e-01   6.440953e+01   3.498865e-01
  1.758340e-01   6.512690e+01   3.471325e-01
  1.761330e-01   6.405799e+01   3.498140e-01
  1.764320e-01   6.476525e+01   3.468494e-01
  1.767310e-01   6.455692e+01   3.506406e-01
  1.770300e-01   6.459654e+01   3.470826e-01
  1.773280e-01   6.475700e+01   3.488980e-01
  1.776270e-01   6.443469e+01   3.468193e-01
  1.779260e-01   6.479200e+01   3.462388e-01
  1.782250e-01   6.440548e+01   3.479497e-01
  1.785240e-01   6.489310e+01   3.459994e-01
  1.788230e-01   6.402403e+01   3.453702e-01
  1.791220e-01   6.492278e+01   3.483030e-01
  1.794210e-01   6.417835e+01   3.430820e-01
  1.797200e-01   6.452557e+01   3.455262e-01
  1.800190e-01   6.430362e+01   3.425838e-01
  1.803180e-01   6.463512e+01   3.470145e-01
  1.806170e-01   6.386674e+01   3.420816e-01
  1.809160e-01   6.500448e+01   3.444457e-01
  1.812140e-01   6.398945e+01   3.425767e-01
  1.815130e-01   6.409383e+01   3.423564e-01
  1.818120e-01   6.470797e+01   3.453364e-01
  1.821110e-01   6.479710e+01   3.415866e-01
  1.824100e-01   6.404263e+01   3.420536e-01
  1.827090e-01   6.393707e+01   3.411105e-01
  1.830080e-01   6.430676e+01   3.422606e-01
  1.833070e-01   6.448431e+01   3.402736e-01
  1.836060e-01   6.459658e+01   3.397609e-01
  1.839050e-01   6.371712e+01   3.413488e-01
  1.842040e-01   6.385371e+01   3.389289e-01
  1.845030e-01   6.394054e+01   3.383523e-01
  1.848010e-01   6.387434e+01   3.399592e-01
  1.851000e-01   6.464636e+01   3.373409e-01
  1.853990e-01   6.445232e+01   3.418223e-01
  1.856980e-01   6.390677e+01   3.379419e-01
  1.859970e-01   6.432635e+01   3.377700e-01
  1.862960e-01   6.387803e+01   3.380263e-01
  1.865950e-01   6.464092e+01   3.382765e-01
  1.868940e-01   6.448815e+01   3.417529e-01
  1.871930e-01   6.417447e+01   3.337761e-01
  1.874920e-01   6.362518e+01   3.354506e-01
  1.877910e-01   6.418922e+01   3.367762e-01
  1.880900e-01   6.381993e+01   3.358060e-01
  1.883880e-01   6.446036e+01   3.392416e-01
  1.886870e-01   6.407179e+01   3.321343e-01
  1.889860e-01   6.454463e+01   3.389816e-01
  1.892850e-01   6.354975e+01   3.338441e-01
  1.895840e-01   6.387701e+01   3.336172e-01
  1.898830e-01   6.352885e+01   3.331694e-01
  1.901820e-01   6.390651e+01   3.338486e-01
  1.904810e-01   6.352853e+01   3.327059e-01
  1.907800e-01   6.383788e+01   3.327463e-01
  1.910790e-01   6.366582e+01   3.316873e-01
  1.913780e-01   6.427212e+01   3.343382e-01
  1.916770e-01   6.390353e+01   3.332243e-01
  1.919750e-01   6.361836e+01   3.332494e-01
  1.922740e-01   6.389907e+01   3.303303e-01
  1.925730e-01   6.423636e+01   3.319542e-01
  1.928720e-01   6.409422e+01   3.323443e-01
  1.931710e-01   6.332647e+01   3.309540e-01
  1.934700e-01   6.341181e+01   3.296667e-01
  1.937690e-01   6.377830e+01   3.297192e-01
  1.940680e-01   6.373406e+01   3.314092e-01
  1.943670e-01   6.339535e+01   3.285792e-01
  1.946660e-01   6.401345e+01   3.307758e-01
  1.949650e-01   6.452519e+01   3.300057e-01
  1.952640e-01   6.321994e+01   3.281243e-01
  1.955630e-01   6.349015e+01   3.300205e-01
  1.958610e-01   6.366880e+01   3.273688e-01
  1.961600e-01   6.415449e+01   3.299446e-01
  1.964590e-01   6.314611e+01   3.258766e-01
  1.967580e-01   6.353284e+01   3.290841e-01
  1.970570e-01   6.360523e+01   3.270592e-01
  1.973560e-01   6.312898e+01   3.241008e-01
  1.976550e-01   6.284433e+01   3.261177e-01
  1.979540e-01   6.310653e+01   3.244734e-01
  1.982530e-01   6.399359e+01   3.284964e-01
  1.985520e-01   6.423565e+01   3.270737e-01
  1.988510e-01   6.278732e+01   3.235085e-01
  1.991500e-01   6.364382e+01   3.278911e-01
  1.994480e-01   6.330592e+01   3.236979e-01
  1.997470e-01   6.378129e+01   3.267829e-01
  2.000460e-01   6.344075e+01   3.220674e-01
  2.003450e-01   6.399272e+01   3.257355e-01
  2.006440e-01   6.284018e+01   3.255225e-01
  2.009430e-01   6.380863e+01   3.229999e-01
  2.012420e-01   6.303313e+01   3.242846e-01
  2.015410e-01   6.322236e+01   3.213732e-01
  2.018400e-01   6.293331e+01   3.213352e-01
  2.021390e-01   6.314607e+01   3.228637e-01
  2.024380e-01   6.283795e+01   3.172461e-01
  2.027370e-01   6.359470e+01   3.241507e-01
  2.030350e-01   6.375065e+01   3.214609e-01
  2.033340e-01   6.363346e+01   3.219977e-01
  2.036330e-01   6.357553e+01   3.193742e-01
  2.039320e-01   6.371666e+01   3.205487e-01
  2.042310e-01   6.292316e+01   3.215895e-01
  2.045300e-01   6.283884e+01   3.167102e-01
  2.048290e-01   6.326777e+01   3.188720e-01
  2.051280e-01   6.310303e+01   3.180498e-01
  2.054270e-01   6.311420e+01   3.175379e-01
  2.057260e-01   6.315452e+01   3.210615e-01
  2.060250e-01   6.303295e+01   3.167965e-01
  2.063240e-01   6.316699e+01   3.197110e-01
  2.066230e-01   6.315839e+01   3.183247e-01
  2.069210e-01   6.324049e+01   3.197596e-01
  2.072200e-01   6.316020e+01   3.188730e-01
  2.075190e-01   6.323062e+01   3.166244e-01
  2.078180e-01   6.298633e+01   3.184338e-01
  2.081170e-01   6.313090e+01   3.171766e-01
  2.084160e-01   6.277219e+01   3.183004e-01
  2.087150e-01   6.281405e+01   3.149177e-01
  2.090140e-01   6.280263e+01   3.163509e-01
  2.093130e-01   6.332750e+01   3.175358e-01
  2.096120e-01   6.256823e+01   3.150943e-01
  2.099110e-01   6.273426e+01   3.140602e-01
  2.102100e-01   6.360565e+01   3.178297e-01
  2.105080e-01   6.325144e+01   3.185592e-01
  2.108070e-01   6.199189e+01   3.124574e-01
  2.111060e-01   6.295799e+01   3.140958e-01
  2.114050e-01   6.341557e+01   3.156293e-01
  2.117040e-01   6.249603e+01   3.182820e-01
  2.120030e-01   6.223797e+01   3.235248e-01
  2.123020e-01   6.329352e+01   3.286125e-01
  2.126010e-01   6.271963e+01   3.244847e-01
  2.129000e-01   6.317779e+01   3.289083e-01
  2.131990e-01   6.323406e+01   3.319339e-01
  2.134980e-01   6.289268e+01   3.330453e-01
  2.137970e-01   6.211207e+01   3.285204e-01
  2.140950e-01   6.311132e+01   3.330007e-01
  2.143940e-01   6.259981e+01   3.328930e-01
  2.146930e-01   6.288974e+01   3.339770e-01
  2.149920e-01   6.252863e+01   3.333308e-01
  2.152910e-01   6.268650e+01   3.342246e-01
  2.155900e-01   6.234579e+01   3.361899e-01
  2.158890e-01   6.332110e+01   3.388093e-01
  2.161880e-01   6.299838e+01   3.364906e-01
  2.164870e-01   6.246152e+01   3.363400e-01
  2.167860e-01   6.256361e+01   3.303223e-01
  2.170850e-01   6.267235e+01   3.280376e-01
  2.173840e-01   6.285474e+01   3.254146e-01
  2.176820e-01   6.274836e+01   3.236947e-01
  2.179810e-01   6.249162e+01   3.240388e-01
  2.182800e-01   6.246326e+01   3.197154e-01
  2.185790e-01   6.261657e+01   3.216482e-01
  2.188780e-01   6.251779e+01   3.179273e-01
  2.191770e-01   6.257818e+01   3.201485e-01
  2.194760e-01   6.251947e+01   3.208363e-01
  2.197750e-01   6.209107e+01   3.165688e-01
  2.200740e-01   6.271817e+01   3.161381e-01
  2.203730e-01   6.250850e+01   3.173593e-01
  2.206720e-01   6.207877e+01   3.153238e-01
  2.209710e-01   6.303408e+01   3.199246e-01
  2.212700e-01   6.241302e+01   3.139108e-01
  2.215680e-01   6.226010e+01   3.163225e-01
  2.218670e-01   6.232621e+01   3.122562e-01
  2.221660e-01   6.183746e+01   3.144431e-01
  2.224650e-01   6.176543e+01   3.117558e-01
  2.227640e-01   6.227821e+01   3.127861e-01
  2.230630e-01   6.269924e+01   3.147617e-01
  2.233620e-01   6.213209e+01   3.125493e-01
  2.236610e-01   6.256761e+01   3.136428e-01
  2.239600e-01   6.153964e+01   3.074830e-01
  2.242590e-01   6.201465e+01   3.117338e-01
  2.245580e-01   6.181918e+01   3.103397e-01
  2.248570e-01   6.177739e+01   3.120468e-01
  2.251550e-01   6.151502e+01   3.077984e-01
  2.254540e-01   6.193357e+01   3.090965e-01
  2.257530e-01   6.155288e+01   3.104419e-01
  2.260520e-01   6.172952e+01   3.070816e-01
  2.263510e-01   6.158834e+01   3.077302e-01
  2.266500e-01   6.158573e+01   3.075982e-01
  2.269490e-01   6.225165e+01   3.078786e-01
  2.272480e-01   6.203498e+01   3.098575e-01
  2.275470e-01   6.206232e+01   3.058073e-01
  2.278460e-01   6.273834e+01   3.109710e-01
  2.281450e-01   6.201492e+01   3.064269e-01
  2.284440e-01   6.190040e+01   3.076311e-01
  2.287420e-01   6.184665e+01   3.083749e-01
  2.290410e-01   6.170224e+01   3.019147e-01
  2.293400e-01   6.154616e+01   3.062529e-01
  2.296390e-01   6.195652e+01   3.057913e-01
  2.299380e-01   6.185745e+01   3.060376e-01
  2.302370e-01   6.182095e+01   3.053343e-01
  2.305360e-01   6.196219e+01   3.037435e-01
  2.308350e-01   6.170244e+01   3.073884e-01
  2.311340e-01   6.228262e+01   3.030937e-01
  2.314330e-01   6.152740e+01   3.033963e-01
  2.317320e-01   6.152136e+01   3.044717e-01
  2.320310e-01   6.212773e+01   3.028352e-01
  2.323290e-01   6.212070e+01   3.075546e-01
  2.326280e-01   6.120519e+01   2.998741e-01
  2.329270e-01   6.204082e+01   3.023864e-01
  2.332260e-01   6.172098e+01   3.031517e-01
  2.335250e-01   6.170229e+01   3.023896e-01
  2.338240e-01   6.212439e+01   3.046228e-01
  2.341230e-01   6.145110e+01   2.985033e-01
  2.344220e-01   6.147367e+01   3.015916e-01
  2.347210e-01   6.158361e+01   3.017427e-01
  2.350200e-01   6.144412e+01   3.005761e-01
  2.353190e-01   6.219262e+01   3.027561e-01
  2.356180e-01   6.181426e+01   2.984664e-01
  2.359170e-01   6.070973e+01   3.000656e-01
  2.362150e-01   6.134792e+01   2.996399e-01
  2.365140e-01   6.153468e+01   2.977907e-01
  2.368130e-01   6.134646e+01   2.996363e-01
  2.371120e-01   6.136410e+01   2.982919e-01
  2.374110e-01   6.133273e+01   3.007735e-01
  2.377100e-01   6.120107e+01   2.968688e-01
  2.380090e-01   6.153085e+01   2.990425e-01
  2.383080e-01   6.180579e+01   2.977633e-01
  2.386070e-01   6.164830e+01   2.989819e-01
  2.389060e-01   6.108527e+01   2.972704e-01
  2.392050e-01   6.190678e+01   2.976666e-01
  2.395040e-01   6.096588e+01   2.974370e-01
  2.398020e-01   6.121690e+01   2.960034e-01
  2.401010e-01   6.153326e+01   2.984731e-01
  2.404000e-01   6.095410e+01   2.942515e-01
  2.406990e-01   6.148773e+01   2.972226e-01
  2.409980e-01   6.124686e+01   2.956269e-01
  2.412970e-01   6.079864e+01   2.940979e-01
  2.415960e-01   6.114248e+01   2.958234e-01
  2.418950e-01   6.154732e+01   2.951240e-01
  2.421940e-01   6.174344e+01   2.968229e-01
  2.424930e-01   6.184859e+01   2.979798e-01
  2.427920e-01   6.147576e+01   2.933042e-01
  2.430910e-01   6.073607e+01   2.935035e-01
  2.433890e-01   6.098654e+01   2.931165e-01
  2.436880e-01   6.153657e+01   2.970010e-01
  2.439870e-01   6.095519e+01   2.920598e-01
  2.442860e-01   6.104887e+01   2.917427e-01
  2.445850e-01   6.125427e+01   2.939791e-01
  2.448840e-01   6.099673e+01   2.929220e-01
  2.451830e-01   6.107971e+01   2.946656e-01
  2.454820e-01   6.052076e+01   2.898352e-01
  2.457810e-01   6.126025e+01   2.927897e-01
  2.460800e-01   6.072810e+01   2.918406e-01
  2.463790e-01   6.088808e+01   2.912505e-01
  2.466780e-01   6.146978e+01   2.930723e-01
  2.469770e-01   6.086126e+01   2.907566e-01
  2.472750e-01   6.079171e+01   2.913434e-01
  2.475740e-01   6.163435e+01   2.943391e-01
  2.478730e-01   6.053364e+01   2.870247e-01
  2.481720e-01   6.104045e+01   2.911843e-01
  2.484710e-01   6.056727e+01   2.882522e-01
  2.487700e-01   6.101366e+01   2.924171e-01
  2.490690e-01   6.036134e+01   2.897737e-01
  2.493680e-01   6.071664e+01   2.876662e-01
  2.496670e-01   6.080305e+01   2.918035e-01
  2.499660e-01   6.060294e+01   2.883371e-01
  2.502650e-01   6.070272e+01   2.898437e-01
  2.505640e-01   6.080120e+01   2.871401e-01
  2.508620e-01   6.042701e+01   2.876042e-01
  2.511610e-01   6.053105e+01   2.901808e-01
  2.514600e-01   6.037713e+01   2.866534e-01
  2.517590e-01   6.088524e+01   2.876493e-01
  2.520580e-01   6.079744e+01   2.879617e-01
  2.523570e-01   6.071110e+01   2.880702e-01
  2.526560e-01   6.059954e+01   2.886445e-01
  2.529550e-01   6.073585e+01   2.856521e-01
  2.532540e-01   6.103222e+01   2.862462e-01
  2.535530e-01   6.080860e+01   2.855178e-01
  2.538520e-01   6.087178e+01   2.869970e-01
  2.541510e-01   6.087745e+01   2.854763e-01
  2.544490e-01   6.058740e+01   2.856086e-01
  2.547480e-01   6.040457e+01   2.854836e-01
  2.550470e-01   6.091888e+01   2.849665e-01
  2.553460e-01   6.096081e+01   2.854689e-01
  2.556450e-01   6.095635e+01   2.831567e-01
  2.559440e-01   6.038512e+01   2.847247e-01
  2.562430e-01   6.049728e+01   2.863185e-01
  2.565420e-01   5.985572e+01   2.822692e-01
  2.568410e-01   6.060593e+01   2.832331e-01
  2.571400e-01   6.080332e+01   2.840935e-01
  2.574390e-01   5.997594e+01   2.842653e-01
  2.577380e-01   6.070980e+01   2.849817e-01
  2.580360e-01   6.059290e+01   2.827064e-01
  2.583350e-01   6.037438e+01   2.846993e-01
  2.586340e-01   6.077676e+01   2.825421e-01
  2.589330e-01   5.974185e+01   2.829017e-01
  2.592320e-01   6.075969e+01   2.825024e-01
  2.595310e-01   6.057528e+01   2.830620e-01
  2.598300e-01   6.037826e+01   2.845058e-01
  2.601290e-01   6.060517e+01   2.806788e-01
  2.604280e-01   6.013383e+01   2.830242e-01
  2.607270e-01   6.021402e+01   2.794824e-01
  2.610260e-01   6.032917e+01   2.822883e-01
  2.613250e-01   5.986648e+01   2.817972e-01
  2.616240e-01   6.032115e+01   2.819731e-01
  2.619220e-01   6.045968e+01   2.823955e-01
  2.622210e-01   5.991560e+01   2.783102e-01
  2.625200e-01   6.022265e+01   2.807621e-01
  2.628190e-01   6.049706e+01   2.811081e-01
  2.631180e-01   5.990989e+01   2.780108e-01
  2.634170e-01   6.006191e+01   2.819591e-01
  2.637160e-01   5.995504e+01   2.781156e-01
  2.640150e-01   6.001326e+01   2.809578e-01
  2.643140e-01   6.008328e+01   2.780323e-01
  2.646130e-01   6.020532e+01   2.786955e-01
  2.649120e-01   6.028029e+01   2.818775e-01
  2.652110e-01   6.015130e+01   2.783798e-01
  2.655090e-01   5.988766e+01   2.785322e-01
  2.658080e-01   5.973975e+01   2.765759e-01
  2.661070e-01   5.994685e+01   2.782873e-01
  2.664060e-01   6.039359e+01   2.790354e-01
  2.667050e-01   6.073102e+01   2.801015e-01
  2.670040e-01   5.996020e+01   2.781276e-01
  2.673030e-01   6.036345e+01   2.782051e-01
  2.676020e-01   6.018773e+01   2.778945e-01
  2.679010e-01   5.990955e+01   2.771571e-01
  2.682000e-01   6.006385e+01   2.763872e-01
  2.684990e-01   6.030829e+01   2.779833e-01
  2.687980e-01   5.990695e+01   2.766807e-01
  2.690960e-01   6.033296e+01   2.787999e-01
  2.693950e-01   6.005418e+01   2.752521e-01
  2.696940e-01   5.977782e+01   2.749867e-01
  2.699930e-01   6.017557e+01   2.769248e-01
  2.702920e-01   5.959073e+01   2.752965e-01
  2.705910e-01   6.022265e+01   2.772207e-01
  2.708900e-01   6.007014e+01   2.747372e-01
  2.711890e-01   6.012851e+01   2.767229e-01
  2.714880e-01   6.021049e+01   2.758874e-01
  2.717870e-01   6.026735e+01   2.764819e-01
  2.720860e-01   5.969579e+01   2.741542e-01
  2.723850e-01   5.997919e+01   2.741636e-01
  2.726840e-01   5.996419e+01   2.752302e-01
  2.729820e-01   5.997091e+01   2.750612e-01
  2.732810e-01   5.960073e+01   2.732972e-01
  2.735800e-01   6.003575e+01   2.742016e-01
  2.738790e-01   5.970285e+01   2.739874e-01
  2.741780e-01   5.964038e+01   2.743021e-01
  2.744770e-01   5.976720e+01   2.720544e-01
  2.747760e-01   6.016488e+01   2.743140e-01
  2.750750e-01   5.931656e+01   2.755009e-01
  2.753740e-01   5.967138e+01   2.807451e-01
  2.756730e-01   6.009482e+01   2.832330e-01
  2.759720e-01   5.981868e+01   2.812887e-01
  2.762710e-01   6.010630e+01   2.860098e-01
  2.765690e-01   5.969008e+01   2.842997e-01
  2.768680e-01   6.007223e+01   2.879118e-01
  2.771670e-01   5.942420e+01   2.839722e-01
  2.774660e-01   6.007988e+01   2.863610e-01
  2.777650e-01   6.010729e+01   2.899137e-01
  2.780640e-01   6.001332e+01   2.882991e-01
  2.783630e-01   5.987365e+01   2.883878e-01
  2.786620e-01   5.985341e+01   2.900554e-01
  2.789610e-01   6.010208e+01   2.907658e-01
  2.792600e-01   5.996383e+01   2.932927e-01
  2.795590e-01   5.946843e+01   2.863563e-01
  2.798580e-01   5.955385e+01   2.910716e-01
  2.801560e-01   5.944255e+01   2.903612e-01
  2.804550e-01   5.990555e+01   2.923718e-01
  2.807540e-01   5.969481e+01   2.931928e-01
  2.810530e-01   5.963219e+01   2.902781e-01
  2.813520e-01   5.927387e+01   2.932805e-01
  2.816510e-01   5.991341e+01   2.938415e-01
  2.819500e-01   5.944874e+01   2.928119e-01
  2.822490e-01   5.985833e+01   2.938188e-01
  2.825480e-01   5.962524e+01   2.927982e-01
  2.828470e-01   5.959827e+01   2.961425e-01
  2.831460e-01   5.977112e+01   2.950770e-01
  2.834450e-01   6.001285e+01   2.940853e-01
  2.837430e-01   5.975616e+01   2.951542e-01
  2.840420e-01   5.964437e+01   2.964888e-01
  2.843410e-01   5.944118e+01   3.024419e-01
  2.846400e-01   5.939512e+01   3.044463e-01
  2.849390e-01   5.978598e+01   3.133335e-01
  2.852380e-01   5.914791e+01   3.145498e-01
  2.855370e-01   5.918861e+01   3.177777e-01
  2.858360e-01   5.898977e+01   3.192743e-01
  2.861350e-01   5.918155e+01   3.226171e-01
  2.864340e-01   5.963437e+01   3.286401e-01
  2.867330e-01   5.874669e+01   3.252481e-01
  2.870320e-01   5.898446e+01   3.314989e-01
  2.873310e-01   5.945627e+01   3.297381e-01
  2.876290e-01   5.947724e+01   3.350419e-01
  2.879280e-01   5.947222e+01   3.380905e-01
  2.882270e-01   5.938831e+01   3.341224e-01
  2.885260e-01   5.880999e+01   3.365465e-01
  2.888250e-01   5.929839e+01   3.370805e-01
  2.891240e-01   5.924702e+01   3.420172e-01
  2.894230e-01   5.889068e+01   3.440665e-01
  2.897220e-01   5.928497e+01   3.370424e-01
  2.900210e-01   5.908058e+01   3.453588e-01
  2.903200e-01   5.853181e+01   3.417424e-01
  2.906190e-01   5.953781e+01   3.483769e-01
  2.909180e-01   5.914028e+01   3.481552e-01
  2.912160e-01   5.867498e+01   3.430699e-01
  2.915150e-01   5.895307e+01   3.552228e-01
  2.918140e-01   5.928493e+01   3.480131e-01
  2.921130e-01   5.882721e+01   3.499079e-01
  2.924120e-01   5.940583e+01   3.541775e-01
  2.927110e-01   5.845734e+01   3.503581e-01
  2.930100e-01   5.873723e+01   3.603511e-01
  2.933090e-01   5.919707e+01   3.559571e-01
  2.936080e-01   5.907219e+01   3.531816e-01
  2.939070e-01   5.892425e+01   3.584092e-01
  2.942060e-01   5.843171e+01   3.575293e-01
  2.945050e-01   5.896935e+01   3.667010e-01
  2.948030e-01   5.922920e+01   3.578885e-01
  2.951020e-01   5.847708e+01   3.610384e-01
  2.954010e-01   5.857242e+01   3.630553e-01
  2.957000e-01   5.870142e+01   3.652044e-01
  2.959990e-01   5.906333e+01   3.658873e-01
  2.962980e-01   5.921135e+01   3.670086e-01
  2.965970e-01   5.868010e+01   3.689405e-01
  2.968960e-01   5.892301e+01   3.694759e-01
  2.971950e-01   5.954554e+01   3.698338e-01
  2.974940e-01   5.927491e+01   3.676498e-01
  2.977930e-01   5.871297e+01   3.692713e-01
  2.980920e-01   5.812738e+01   3.676519e-01
  2.983900e-01   5.861466e+01   3.721884e-01
  2.986890e-01   5.832312e+01   3.671390e-01
  2.989880e-01   5.895899e+01   3.730461e-01
  2.992870e-01   5.861550e+01   3.728936e-01
  2.995860e-01   5.875246e+01   3.754630e-01
  2.998850e-01   5.843284e+01   3.723121e-01
  3.001840e-01   5.871208e+01   3.755732e-01
  3.004830e-01   5.772202e+01   3.772359e-01
  3.007820e-01   5.880355e+01   3.792672e-01
  3.010810e-01   5.895449e+01   3.770699e-01
  3.013800e-01   5.888712e+01   3.825291e-01
  3.016790e-01   5.914406e+01   3.823552e-01
  3.019780e-01   5.848007e+01   3.822145e-01
  3.022760e-01   5.857673e+01   3.843184e-01
  3.025750e-01   5.875937e+01   3.828724e-01
  3.028740e-01   5.832342e+01   3.868676e-01
  3.031730e-01   5.841810e+01   3.853484e-01
  3.034720e-01   5.860797e+01   3.875463e-01
  3.037710e-01   5.859488e+01   3.872397e-01
  3.040700e-01   5.844957e+01   3.886116e-01
  3.043690e-01   5.882664e+01   3.944900e-01
  3.046680e-01   5.816422e+01   3.908925e-01
  3.049670e-01   5.789990e+01   3.865151e-01
  3.052660e-01   5.868136e+01   3.959537e-01
  3.055650e-01   5.837953e+01   3.935411e-01
  3.058630e-01   5.896257e+01   4.009019e-01
  3.061620e-01   5.887614e+01   3.932774e-01
  3.064610e-01   5.936830e+01   3.999702e-01
  3.067600e-01   5.819568e+01   4.020864e-01
  3.070590e-01   5.833894e+01   3.964876e-01
  3.073580e-01   5.873185e+01   4.039345e-01
  3.076570e-01   5.828833e+01   3.951865e-01
  3.079560e-01   5.834589e+01   4.017173e-01
  3.082550e-01   5.885757e+01   4.034749e-01
  3.085540e-01   5.874089e+01   4.027792e-01
  3.088530e-01   5.861957e+01   4.074735e-01
  3.091520e-01   5.798594e+01   3.993052e-01
  3.094500e-01   5.768381e+01   4.069715e-01
  3.097490e-01   5.778695e+01   4.054850e-01
  3.100480e-01   5.820235e+01   4.039006e-01
  3.103470e-01   5.809399e+01   4.147878e-01
  3.106460e-01   5.826736e+01   4.032271e-01
  3.109450e-01   5.844632e+01   4.157170e-01
  3.112440e-01   5.844731e+01   4.087224e-01
  3.115430e-01   5.919989e+01   4.167560e-01
  3.118420e-01   5.903199e+01   4.207778e-01
  3.121410e-01   5.856164e+01   4.125799e-01
  3.124400e-01   5.897480e+01   4.215821e-01
  3.127390e-01   5.824661e+01   4.130653e-01
  3.130380e-01   5.798958e+01   4.210887e-01
  3.133360e-01   5.838410e+01   4.201382e-01
  3.136350e-01   5.826658e+01   4.190431e-01
  3.139340e-01   5.843669e+01   4.258311e-01
  3.142330e-01   5.915740e+01   4.218969e-01
  3.145320e-01   5.827321e+01   4.291413e-01
  3.148310e-01   5.775715e+01   4.223056e-01
  3.151300e-01   5.820488e+01   4.239393e-01
  3.154290e-01   5.814048e+01   4.286522e-01
  3.157280e-01   5.733922e+01   4.228597e-01
  3.160270e-01   5.768341e+01   4.324404e-01
  3.163260e-01   5.842756e+01   4.268540e-01
  3.166250e-01   5.817293e+01   4.342715e-01
  3.169230e-01   5.840296e+01   4.325314e-01
  3.172220e-01   5.838032e+01   4.373088e-01
  3.175210e-01   5.721292e+01   4.325385e-01
  3.178200e-01   5.819663e+01   4.332429e-01
  3.181190e-01   5.891540e+01   4.439654e-01
  3.184180e-01   5.748931e+01   4.339589e-01
  3.187170e-01   5.797610e+01   4.435749e-01
  3.190160e-01   5.790744e+01   4.421188e-01
  3.193150e-01   5.755810e+01   4.342184e-01
  3.196140e-01   5.819696e+01   4.480668e-01
  3.199130e-01   5.783379e+01   4.402624e-01
  3.202120e-01   5.899953e+01   4.519743e-01
  3.205100e-01   5.806646e+01   4.471548e-01
  3.208090e-01   5.752133e+01   4.418317e-01
  3.211080e-01   5.877876e+01   4.536365e-01
  3.214070e-01   5.762928e+01   4.414514e-01
  3.217060e-01   5.728238e+01   4.474093e-01
  3.220050e-01   5.773814e+01   4.462970e-01
  3.223040e-01   5.751503e+01   4.434083e-01
  3.226030e-01   5.784736e+01   4.560002e-01
  3.229020e-01   5.841700e+01   4.428709e-01
  3.232010e-01   5.795029e+01   4.533874e-01
  3.235000e-01   5.836239e+01   4.499410e-01
  3.237990e-01   5.829156e+01   4.530174e-01
  3.240970e-01   5.763527e+01   4.573508e-01
  3.243960e-01   5.776693e+01   4.484664e-01
  3.246950e-01   5.801709e+01   4.606417e-01
  3.249940e-01   5.849263e+01   4.546486e-01
  3.252930e-01   5.812002e+01   4.606032e-01
  3.255920e-01   5.797650e+01   4.627323e-01
  3.258910e-01   5.891536e+01   4.619570e-01
  3.261900e-01   5.755301e+01   4.637754e-01
  3.264890e-01   5.817478e+01   4.608201e-01
  3.267880e-01   5.807869e+01   4.640507e-01
  3.270870e-01   5.767278e+01   4.703635e-01
  3.273860e-01   5.837142e+01   4.675252e-01
  3.276850e-01   5.818299e+01   4.724395e-01
  3.279830e-01   5.753398e+01   4.627814e-01
  3.282820e-01   5.815373e+01   4.747441e-01
  3.285810e-01   5.842089e+01   4.738872e-01
  3.288800e-01   5.833555e+01   4.769600e-01
  3.291790e-01   5.697844e+01   4.675235e-01
  3.294780e-01   5.785594e+01   4.784752e-01
  3.297770e-01   5.831016e+01   4.828926e-01
  3.300760e-01   5.747774e+01   4.744235e-01
  3.303750e-01   5.748070e+01   4.820111e-01
  3.306740e-01   5.832329e+01   4.788971e-01
  3.309730e-01   5.703252e+01   4.822022e-01
  3.312720e-01   5.827423e+01   4.911583e-01
  3.315700e-01   5.829437e+01   4.823155e-01
  3.318690e-01   5.770063e+01   4.925385e-01
  3.321680e-01   5.967931e+01   4.895696e-01
  3.324670e-01   5.725832e+01   4.917460e-01
  3.327660e-01   5.702446e+01   4.880128e-01
  3.330650e-01   5.801762e+01   4.927908e-01
  3.333640e-01   5.775509e+01   4.995061e-01
  3.336630e-01   5.738036e+01   4.863092e-01
  3.339620e-01   5.776958e+01   5.024581e-01
  3.342610e-01   5.701256e+01   4.923482e-01
  3.345600e-01   5.843354e+01   5.035878e-01
  3.348590e-01   5.821482e+01   5.115625e-01
  3.351570e-01   5.711051e+01   4.911108e-01
  3.354560e-01   5.724998e+01   5.109772e-01
  3.357550e-01   5.702766e+01   4.935287e-01
  3.360540e-01   5.810037e+01   5.128988e-01
  3.363530e-01   5.750404e+01   5.165056e-01
  3.366520e-01   5.736315e+01   5.006875e-01
  3.369510e-01   5.782888e+01   5.244616e-01
  3.372500e-01   5.785198e+01   5.010755e-01
  3.375490e-01   5.742482e+01   5.200065e-01
  3.378480e-01   5.792392e+01   5.196695e-01
  3.381470e-01   5.785662e+01   5.180867e-01
  3.384460e-01   5.748995e+01   5.303402e-01
  3.387450e-01   5.764213e+01   5.096485e-01
  3.390430e-01   5.635164e+01   5.223570e-01
  3.393420e-01   5.598897e+01   5.180169e-01
  3.396410e-01   5.790964e+01   5.274986e-01
  3.399400e-01   5.728037e+01   5.399965e-01
  3.402390e-01   5.677897e+01   5.119795e-01
  3.405380e-01   5.720159e+01   5.367316e-01
  3.408370e-01   5.738721e+01   5.298661e-01
  3.411360e-01   5.670982e+01   5.301835e-01
  3.414350e-01   5.588044e+01   5.333569e-01
  3.417340e-01   5.763870e+01   5.338061e-01
  3.420330e-01   5.807010e+01   5.519732e-01
  3.423320e-01   5.811752e+01   5.367236e-01
  3.426300e-01   5.688330e+01   5.455444e-01
  3.429290e-01   5.819816e+01   5.495285e-01
  3.432280e-01   5.617723e+01   5.376857e-01
  3.435270e-01   5.881973e+01   5.691639e-01
  3.438260e-01   5.742552e+01   5.399511e-01
  3.441250e-01   5.638683e+01   5.540382e-01
  3.444240e-01   5.688224e+01   5.485955e-01
  3.447230e-01   5.836862e+01   5.604600e-01
  3.450220e-01   5.706717e+01   5.656040e-01
  3.453210e-01   5.701451e+01   5.492330e-01
  3.456200e-01   5.760818e+01   5.734216e-01
  3.459190e-01   5.748103e+01   5.593880e-01
  3.462170e-01   5.730413e+01   5.693244e-01
  3.465160e-01   5.797847e+01   5.718065e-01
  3.468150e-01   5.755238e+01   5.688505e-01
  3.471140e-01   5.877515e+01   5.900275e-01
  3.474130e-01   5.804819e+01   5.704448e-01
  3.477120e-01   5.640590e+01   5.780130e-01
  3.480110e-01   5.694126e+01   5.744613e-01
  3.483100e-01   5.709556e+01   5.770173e-01
  3.486090e-01   5.683790e+01   5.905256e-01
  3.489080e-01   5.613921e+01   5.721644e-01
  3.492070e-01   5.802697e+01   5.976448e-01
  3.495060e-01   5.675536e+01   5.798008e-01
  3.498040e-01   5.725384e+01   5.946224e-01
  3.501030e-01   5.807415e+01   5.998513e-01
  3.504020e-01   5.714267e+01   5.940449e-01
  3.507010e-01   5.769756e+01   6.111125e-01
  3.510000e-01   5.707166e+01   5.888685e-01
  3.512990e-01   5.718622e+01   6.083985e-01
  3.515980e-01   5.786098e+01   6.037348e-01
  3.518970e-01   5.721128e+01   6.138280e-01
  3.521960e-01   5.833594e+01   6.286872e-01
  3.524950e-01   5.710305e+01   5.987671e-01
  3.527940e-01   5.671892e+01   6.232848e-01
  3.530930e-01   5.789652e+01   6.132198e-01
  3.533920e-01   5.685464e+01   6.228986e-01
  3.536900e-01   5.841077e+01   6.336655e-01
  3.539890e-01   5.794815e+01   6.277242e-01
  3.542880e-01   5.727000e+01   6.392203e-01
  3.545870e-01   5.725738e+01   6.140753e-01
  3.548860e-01   5.694397e+01   6.338072e-01
  3.551850e-01   5.698258e+01   6.224724e-01
  3.554840e-01   5.781873e+01   6.386568e-01
  3.557830e-01   5.733820e+01   6.383928e-01
  3.560820e-01   5.754122e+01   6.177593e-01
  3.563810e-01   5.725010e+01   6.367020e-01
  3.566800e-01   5.744499e+01   6.227488e-01
  3.569790e-01   5.772155e+01   6.441801e-01
  3.572770e-01   5.711534e+01   6.395691e-01
  3.575760e-01   5.733641e+01   6.144989e-01
  3.578750e-01   5.685041e+01   6.518617e-01
  3.581740e-01   5.767357e+01   6.273686e-01
  3.584730e-01   5.798652e+01   6.583430e-01
  3.587720e-01   5.834684e+01   6.488994e-01
  3.590710e-01   5.636281e+01   6.365530e-01
  3.593700e-01   5.764602e+01   6.684524e-01
  3.596690e-01   5.694016e+01   6.361731e-01
  3.599680e-01   5.796206e+01   6.716657e-01
  3.602670e-01   5.646966e+01   6.458422e-01
  3.605660e-01   5.696391e+01   6.644858e-01
  3.608640e-01   5.679198e+01   6.804973e-01
  3.611630e-01   5.823623e+01   6.533095e-01
  3.614620e-01   5.744837e+01   6.889066e-01
  3.617610e-01   5.750196e+01   6.635333e-01
  3.620600e-01   5.742380e+01   6.857581e-01
  3.623590e-01   5.580026e+01   6.730743e-01
  3.626580e-01   5.707490e+01   6.807184e-01
  3.629570e-01   5.678912e+01   6.972847e-01
  3.632560e-01   5.689900e+01   6.682448e-01
  3.635550e-01   5.885882e+01   7.214478e-01
  3.638540e-01   5.736428e+01   6.945215e-01
  3.641530e-01   5.677932e+01   6.956453e-01
  3.644510e-01   5.703547e+01   7.274672e-01
  3.647500e-01   5.762853e+01   6.869795e-01
  3.650490e-01   5.793772e+01   7.313993e-01
  3.653480e-01   5.762440e+01   7.121726e-01
  3.656470e-01   5.723658e+01   7.182119e-01
  3.659460e-01   5.718543e+01   7.394325e-01
  3.662450e-01   5.748779e+01   7.096717e-01
  3.665440e-01   5.798939e+01   7.622269e-01
  3.668430e-01   5.717032e+01   7.160850e-01
  3.671420e-01   5.552090e+01   7.361029e-01
  3.674410e-01   5.696321e+01   7.361284e-01
  3.677400e-01   5.856765e+01   7.599782e-01
  3.680390e-01   5.898607e+01   7.922769e-01
  3.683370e-01   5.596577e+01   7.223946e-01
  3.686360e-01   5.742235e+01   7.730189e-01
  3.689350e-01   5.843997e+01   7.631555e-01
  3.692340e-01   5.687488e+01   7.736110e-01
  3.695330e-01   5.721715e+01   8.033297e-01
  3.698320e-01   5.756609e+01   7.514873e-01
  3.701310e-01   5.708527e+01   8.048166e-01
  3.704300e-01   5.712415e+01   7.667844e-01
  3.707290e-01   5.795635e+01   8.133875e-01
  3.710280e-01   5.651787e+01   7.984056e-01
  3.713270e-01   5.692272e+01   7.895280e-01
  3.716260e-01   5.675281e+01   8.358664e-01
  3.719240e-01   5.721696e+01   7.847517e-01
  3.722230e-01   5.687834e+01   8.395385e-01
  3.725220e-01   5.602126e+01   8.045843e-01
  3.728210e-01   5.663940e+01   8.269628e-01
  3.731200e-01   5.695376e+01   8.785020e-01
  3.734190e-01   5.731866e+01   8.040419e-01
  3.737180e-01   5.532264e+01   8.627329e-01
  3.740170e-01   5.692383e+01   8.237728e-01
  3.743160e-01   5.706620e+01   8.825490e-01
  3.746150e-01   5.647968e+01   8.717080e-01
  3.749140e-01   5.681411e+01   8.532147e-01
  3.752130e-01   5.783096e+01   9.224953e-01
  3.755110e-01   5.765199e+01   8.565747e-01
  3.758100e-01   5.625643e+01   9.098505e-01
  3.761090e-01   5.585566e+01   8.795348e-01
  3.764080e-01   5.752867e+01   9.165080e-01
  3.767070e-01   5.711316e+01   9.548079e-01
  3.770060e-01   5.787889e+01   8.824396e-01
  3.773050e-01   5.613313e+01   9.547058e-01
  3.776040e-01   5.594301e+01   9.108775e-01
  3.779030e-01   5.595260e+01   9.410779e-01
  3.782020e-01   5.783616e+01   1.033448e+00
  3.785010e-01   5.550774e+01   8.899769e-01
  3.788000e-01   5.650659e+01   1.016529e+00
  3.790990e-01   5.551033e+01   9.295722e-01
  3.793970e-01   5.623751e+01   1.004401e+00
  3.796960e-01   5.595574e+01   9.971450e-01
  3.799950e-01   5.631823e+01   9.820127e-01
  3.802940e-01   5.665473e+01   1.094995e+00
  3.805930e-01   5.744032e+01   9.616220e-01
  3.808920e-01   5.646378e+01   1.099341e+00
  3.811910e-01   5.806098e+01   1.030416e+00
  3.814900e-01   5.751925e+01   1.079330e+00
  3.817890e-01   5.735177e+01   1.176834e+00
  3.820880e-01   5.830294e+01   1.008375e+00
  3.823870e-01   5.728937e+01   1.183806e+00
  3.826860e-01   5.643125e+01   1.030976e+00
  3.829840e-01   5.681203e+01   1.202523e+00
  3.832830e-01   5.546017e+01   1.135630e+00
  3.835820e-01   5.568669e+01   1.110849e+00
  3.838810e-01   5.636809e+01   1.249543e+00
  3.841800e-01   5.659319e+01   1.106908e+00
  3.844790e-01   5.574755e+01   1.251885e+00
  3.847780e-01   5.643415e+01   1.167381e+00
  3.850770e-01   5.696321e+01   1.275012e+00
  3.853760e-01   5.511016e+01   1.337799e+00
  3.856750e-01   5.616852e+01   1.164630e+00
  3.859740e-01   5.670840e+01   1.381079e+00
  3.862730e-01   5.852864e+01   1.273265e+00
  3.865710e-01   5.667476e+01   1.380670e+00
  3.868700e-01   5.856455e+01   1.429254e+00
  3.871690e-01   5.752556e+01   1.332768e+00
  3.874680e-01   5.900434e+01   1.554361e+00
  3.877670e-01   5.609157e+01   1.338171e+00
  3.880660e-01   5.761960e+01   1.570535e+00
  3.883650e-01   5.685255e+01   1.478311e+00
  3.886640e-01   5.575317e+01   1.527627e+00
  3.889630e-01   5.992673e+01   1.723485e+00
  3.892620e-01   5.646651e+01   1.504304e+00
  3.895610e-01   5.671587e+01   1.722622e+00
  3.898600e-01   5.779534e+01   1.692558e+00
  3.901580e-01   5.790580e+01   1.765289e+00
  3.904570e-01   5.374853e+01   1.901486e+00
  3.907560e-01   5.650659e+01   1.719441e+00
  3.910550e-01   5.797158e+01   2.011012e+00
  3.913540e-01   5.852967e+01   2.020668e+00
  3.916530e-01   5.608802e+01   1.978072e+00
  3.919520e-01   5.827242e+01   2.619151e+00
  3.922510e-01   5.169307e+01   1.898992e+00
  3.925500e-01   5.550203e+01   2.639962e+00
  3.928490e-01   5.901799e+01   2.485106e+00
  3.931480e-01   5.650659e+01   2.663746e+00
  3.934470e-01   0.000000e+00   0.000000e+00
  3.937460e-01   5.851571e+01   2.710688e+00
creator: radaver
creator-version: 3725
header-file: /nas_data/SAXS_data/20151104Workshop/header/JH1_0026.txt
image-file: /nas_data/Pilatus1M/20151104_Workshop/JH1_0026.tif
angular-axis-file: /nas_data/SAXS_data/20151104Workshop/q20151029.dat
beamstop-mask-file: /nas_data/SAXS_data/20151104Workshop/fit2d20151031.msk
detector-response-file: none
beam-center-x: 949.7700
beam-center-y: 918.8000
unit-time: 1.0000
channel-first: 10
channel-last: 1315
Exposure time [s]: 1.093984
Transmitted Beam: 0.485301
Incident Beam: 0.485301
Code: JH1
Concentration [mg/ml]: 1
Run Number: 0026
