# Supplementary material for: SAXS analysis of a soluble cytosolic NgBR construct including extracellular and transmembrane domains
Source: PLoS One. 2018 Jan 18;13(1):e0191371. doi: 10.1371/journal.pone.0191371 (PMC5773207; doi:10.1371/journal.pone.0191371)
Supplement: S1 File — (ZIP) [file pone.0191371.s001.zip › JH1_0027.dat]

Sample:   c= 1.0000 mg/ml  Code: JH1
  3.656810e-03   2.267417e+04   4.135138e+01
  3.955720e-03   2.195573e+04   2.794668e+01
  4.254640e-03   1.903626e+04   2.331917e+01
  4.553560e-03   1.537688e+04   2.020688e+01
  4.852480e-03   1.245867e+04   1.702894e+01
  5.151400e-03   1.049048e+04   1.543665e+01
  5.450320e-03   8.682338e+03   1.333886e+01
  5.749240e-03   7.393728e+03   1.192650e+01
  6.048150e-03   6.338073e+03   1.082363e+01
  6.347070e-03   5.476482e+03   9.558856e+00
  6.645990e-03   4.799717e+03   8.909425e+00
  6.944910e-03   4.211456e+03   8.034482e+00
  7.243830e-03   3.760093e+03   7.356275e+00
  7.542750e-03   3.320747e+03   6.886923e+00
  7.841670e-03   3.002843e+03   6.184858e+00
  8.140580e-03   2.703807e+03   5.949780e+00
  8.439500e-03   2.466055e+03   5.476838e+00
  8.738420e-03   2.258870e+03   5.191722e+00
  9.037340e-03   2.071761e+03   4.807516e+00
  9.336260e-03   1.908864e+03   4.534849e+00
  9.635180e-03   1.761803e+03   4.344269e+00
  9.934100e-03   1.623745e+03   4.035286e+00
  1.023300e-02   1.488583e+03   3.959627e+00
  1.053190e-02   1.373976e+03   3.858418e+00
  1.083090e-02   1.276795e+03   3.719463e+00
  1.112980e-02   1.176076e+03   3.539366e+00
  1.142870e-02   1.088987e+03   3.386718e+00
  1.172760e-02   1.010844e+03   3.253869e+00
  1.202650e-02   9.384700e+02   3.126549e+00
  1.232540e-02   8.679033e+02   2.990229e+00
  1.262440e-02   8.019919e+02   2.820996e+00
  1.292330e-02   7.566640e+02   2.697850e+00
  1.322220e-02   6.990651e+02   2.593135e+00
  1.352110e-02   6.494603e+02   2.474319e+00
  1.382000e-02   6.050910e+02   2.364774e+00
  1.411900e-02   5.668911e+02   2.277773e+00
  1.441790e-02   5.354984e+02   2.197861e+00
  1.471680e-02   4.938328e+02   2.100598e+00
  1.501570e-02   4.627556e+02   1.991401e+00
  1.531460e-02   4.381961e+02   1.929088e+00
  1.561350e-02   4.117163e+02   1.837086e+00
  1.591250e-02   3.859849e+02   1.794425e+00
  1.621140e-02   3.644096e+02   1.713489e+00
  1.651030e-02   3.445983e+02   1.648739e+00
  1.680920e-02   3.250113e+02   1.601196e+00
  1.710810e-02   3.084900e+02   1.563243e+00
  1.740710e-02   2.927426e+02   1.500908e+00
  1.770600e-02   2.780116e+02   1.447957e+00
  1.800490e-02   2.645630e+02   1.401335e+00
  1.830380e-02   2.533589e+02   1.382268e+00
  1.860270e-02   2.394521e+02   1.317701e+00
  1.890170e-02   2.292495e+02   1.289323e+00
  1.920060e-02   2.206696e+02   1.252976e+00
  1.949950e-02   2.099710e+02   1.236301e+00
  1.979840e-02   2.018500e+02   1.189413e+00
  2.009730e-02   1.936205e+02   1.152136e+00
  2.039620e-02   1.850634e+02   1.124346e+00
  2.069520e-02   1.795934e+02   1.101634e+00
  2.099410e-02   1.743764e+02   1.093382e+00
  2.129300e-02   1.683019e+02   1.046020e+00
  2.159190e-02   1.624589e+02   1.063118e+00
  2.189080e-02   1.556246e+02   1.046324e+00
  2.218980e-02   1.526103e+02   1.053990e+00
  2.248870e-02   1.452387e+02   1.046563e+00
  2.278760e-02   1.406904e+02   1.019897e+00
  2.308650e-02   1.391692e+02   1.045587e+00
  2.338540e-02   1.346176e+02   1.026211e+00
  2.368430e-02   1.319358e+02   9.974832e-01
  2.398330e-02   1.283132e+02   1.006077e+00
  2.428220e-02   1.227429e+02   9.621050e-01
  2.458110e-02   1.232075e+02   9.963339e-01
  2.488000e-02   1.190967e+02   9.534452e-01
  2.517890e-02   1.164288e+02   9.314600e-01
  2.547790e-02   1.134957e+02   9.326450e-01
  2.577680e-02   1.105938e+02   9.132499e-01
  2.607570e-02   1.112808e+02   9.234998e-01
  2.637460e-02   1.060690e+02   8.943726e-01
  2.667350e-02   1.052849e+02   8.687592e-01
  2.697250e-02   1.039628e+02   8.366701e-01
  2.727140e-02   1.025260e+02   8.000331e-01
  2.757030e-02   1.000418e+02   7.915927e-01
  2.786920e-02   9.926169e+01   7.794886e-01
  2.816810e-02   9.629440e+01   7.555814e-01
  2.846700e-02   9.536559e+01   7.426452e-01
  2.876600e-02   9.415388e+01   7.290212e-01
  2.906490e-02   9.244958e+01   7.245657e-01
  2.936380e-02   9.236465e+01   7.188400e-01
  2.966270e-02   9.131198e+01   7.094881e-01
  2.996160e-02   8.975524e+01   7.044449e-01
  3.026060e-02   8.922136e+01   6.912854e-01
  3.055950e-02   8.724350e+01   6.826113e-01
  3.085840e-02   8.691079e+01   6.784317e-01
  3.115730e-02   8.569086e+01   6.708329e-01
  3.145620e-02   8.594245e+01   6.653614e-01
  3.175510e-02   8.568953e+01   6.662044e-01
  3.205410e-02   8.417408e+01   6.566888e-01
  3.235300e-02   8.358490e+01   6.517353e-01
  3.265190e-02   8.259728e+01   6.359849e-01
  3.295080e-02   8.259754e+01   6.401564e-01
  3.324970e-02   8.177209e+01   6.361132e-01
  3.354870e-02   8.092667e+01   6.311619e-01
  3.384760e-02   8.154076e+01   6.262369e-01
  3.414650e-02   8.003056e+01   6.204106e-01
  3.444540e-02   7.889871e+01   6.075426e-01
  3.474430e-02   7.901269e+01   6.133313e-01
  3.504330e-02   7.887296e+01   6.051951e-01
  3.534220e-02   7.901185e+01   6.064750e-01
  3.564110e-02   7.730804e+01   5.991611e-01
  3.594000e-02   7.669116e+01   5.853434e-01
  3.623890e-02   7.861571e+01   6.027246e-01
  3.653780e-02   7.681758e+01   5.796769e-01
  3.683680e-02   7.690822e+01   5.875652e-01
  3.713570e-02   7.628634e+01   5.858827e-01
  3.743460e-02   7.574868e+01   5.742988e-01
  3.773350e-02   7.571750e+01   5.735187e-01
  3.803240e-02   7.546351e+01   5.862227e-01
  3.833140e-02   7.420107e+01   5.951150e-01
  3.863030e-02   7.558571e+01   6.099788e-01
  3.892920e-02   7.419897e+01   6.027856e-01
  3.922810e-02   7.359718e+01   6.026889e-01
  3.952700e-02   7.388371e+01   5.999474e-01
  3.982600e-02   7.287624e+01   6.044959e-01
  4.012490e-02   7.411117e+01   6.000954e-01
  4.042380e-02   7.169262e+01   5.979786e-01
  4.072270e-02   7.265222e+01   5.995926e-01
  4.102160e-02   7.229916e+01   5.973505e-01
  4.132050e-02   7.251861e+01   5.990410e-01
  4.161950e-02   7.227281e+01   5.918436e-01
  4.191840e-02   7.150843e+01   5.964216e-01
  4.221730e-02   7.185600e+01   5.901345e-01
  4.251620e-02   7.200091e+01   5.984718e-01
  4.281510e-02   7.142576e+01   5.868585e-01
  4.311410e-02   7.145905e+01   5.877473e-01
  4.341300e-02   7.036795e+01   5.862571e-01
  4.371190e-02   7.100620e+01   5.873901e-01
  4.401080e-02   6.971368e+01   5.820194e-01
  4.430970e-02   7.010194e+01   5.791769e-01
  4.460860e-02   6.952234e+01   5.775110e-01
  4.490760e-02   7.036014e+01   5.824643e-01
  4.520650e-02   7.044601e+01   5.783986e-01
  4.550540e-02   7.086079e+01   5.830436e-01
  4.580430e-02   6.980502e+01   5.764877e-01
  4.610320e-02   6.890430e+01   5.698853e-01
  4.640220e-02   6.853242e+01   5.726566e-01
  4.670110e-02   6.900049e+01   5.660534e-01
  4.700000e-02   6.834458e+01   5.654495e-01
  4.729890e-02   6.872990e+01   5.691637e-01
  4.759780e-02   6.912740e+01   5.700950e-01
  4.789680e-02   6.783028e+01   5.612329e-01
  4.819570e-02   6.764973e+01   5.597964e-01
  4.849460e-02   6.821741e+01   5.642236e-01
  4.879350e-02   6.774882e+01   5.561221e-01
  4.909240e-02   6.814878e+01   5.653408e-01
  4.939130e-02   6.864706e+01   5.577744e-01
  4.969030e-02   6.855682e+01   5.594285e-01
  4.998920e-02   6.916540e+01   5.612270e-01
  5.028810e-02   6.765054e+01   5.530468e-01
  5.058700e-02   6.783538e+01   5.578296e-01
  5.088590e-02   6.749501e+01   5.471869e-01
  5.118490e-02   6.792672e+01   5.561789e-01
  5.148380e-02   6.845391e+01   5.556551e-01
  5.178270e-02   6.788526e+01   5.462022e-01
  5.208160e-02   6.819528e+01   5.532823e-01
  5.238050e-02   6.661958e+01   5.410864e-01
  5.267940e-02   6.763245e+01   5.529729e-01
  5.297840e-02   6.683250e+01   5.425831e-01
  5.327730e-02   6.731346e+01   5.420051e-01
  5.357620e-02   6.716452e+01   5.432949e-01
  5.387510e-02   6.704670e+01   5.396823e-01
  5.417400e-02   6.633637e+01   5.418329e-01
  5.447300e-02   6.590085e+01   5.319950e-01
  5.477190e-02   6.635777e+01   5.350563e-01
  5.507080e-02   6.756145e+01   5.398872e-01
  5.536970e-02   6.583248e+01   5.311144e-01
  5.566860e-02   6.613444e+01   5.359981e-01
  5.596760e-02   6.640712e+01   5.310191e-01
  5.626650e-02   6.635524e+01   5.332190e-01
  5.656540e-02   6.591865e+01   5.296593e-01
  5.686430e-02   6.671899e+01   5.298831e-01
  5.716320e-02   6.630235e+01   5.247239e-01
  5.746210e-02   6.639346e+01   5.303676e-01
  5.776110e-02   6.748818e+01   5.365338e-01
  5.806000e-02   6.603222e+01   5.225043e-01
  5.835890e-02   6.697292e+01   5.267908e-01
  5.865780e-02   6.672038e+01   5.229313e-01
  5.895670e-02   6.584630e+01   5.293685e-01
  5.925570e-02   6.707975e+01   5.220728e-01
  5.955460e-02   6.594920e+01   5.244811e-01
  5.985350e-02   6.628677e+01   5.184194e-01
  6.015240e-02   6.665191e+01   5.215304e-01
  6.045130e-02   6.673924e+01   5.224377e-01
  6.075020e-02   6.629561e+01   5.156889e-01
  6.104920e-02   6.672784e+01   5.212636e-01
  6.134810e-02   6.520730e+01   5.158476e-01
  6.164700e-02   6.534248e+01   5.081980e-01
  6.194590e-02   6.511753e+01   5.154924e-01
  6.224480e-02   6.602577e+01   5.076653e-01
  6.254380e-02   6.566781e+01   5.148872e-01
  6.284270e-02   6.542195e+01   5.155812e-01
  6.314160e-02   6.487954e+01   5.011684e-01
  6.344050e-02   6.499026e+01   5.089650e-01
  6.373940e-02   6.533131e+01   5.018808e-01
  6.403840e-02   6.594696e+01   5.121563e-01
  6.433730e-02   6.616203e+01   5.076636e-01
  6.463620e-02   6.474518e+01   4.980988e-01
  6.493510e-02   6.585064e+01   5.134095e-01
  6.523400e-02   6.556436e+01   5.017501e-01
  6.553290e-02   6.511390e+01   5.025891e-01
  6.583190e-02   6.540960e+01   5.016687e-01
  6.613080e-02   6.503840e+01   4.957115e-01
  6.642970e-02   6.516754e+01   5.054026e-01
  6.672860e-02   6.507036e+01   4.943495e-01
  6.702750e-02   6.626264e+01   5.039021e-01
  6.732650e-02   6.449434e+01   4.936337e-01
  6.762540e-02   6.453212e+01   4.937783e-01
  6.792430e-02   6.588771e+01   5.009495e-01
  6.822320e-02   6.565099e+01   4.921580e-01
  6.852210e-02   6.460315e+01   4.955418e-01
  6.882110e-02   6.554159e+01   4.951509e-01
  6.912000e-02   6.540061e+01   4.941281e-01
  6.941890e-02   6.471635e+01   4.881647e-01
  6.971780e-02   6.441379e+01   4.865473e-01
  7.001670e-02   6.405616e+01   4.914618e-01
  7.031560e-02   6.536319e+01   4.896428e-01
  7.061460e-02   6.496506e+01   4.886248e-01
  7.091350e-02   6.490158e+01   4.869643e-01
  7.121240e-02   6.537509e+01   4.849923e-01
  7.151130e-02   6.455890e+01   4.880473e-01
  7.181020e-02   6.512846e+01   4.836153e-01
  7.210920e-02   6.499676e+01   4.863795e-01
  7.240810e-02   6.478698e+01   4.809736e-01
  7.270700e-02   6.421855e+01   4.848651e-01
  7.300590e-02   6.490581e+01   4.827880e-01
  7.330480e-02   6.460697e+01   4.762630e-01
  7.360370e-02   6.514841e+01   4.841507e-01
  7.390270e-02   6.509683e+01   4.785109e-01
  7.420160e-02   6.462712e+01   4.840610e-01
  7.450050e-02   6.486601e+01   4.758894e-01
  7.479940e-02   6.497561e+01   4.776198e-01
  7.509830e-02   6.453703e+01   4.800449e-01
  7.539730e-02   6.531440e+01   4.757725e-01
  7.569620e-02   6.568063e+01   4.779840e-01
  7.599510e-02   6.515508e+01   4.791721e-01
  7.629400e-02   6.434866e+01   4.700866e-01
  7.659290e-02   6.357323e+01   4.715601e-01
  7.689190e-02   6.499428e+01   4.724390e-01
  7.719080e-02   6.496942e+01   4.749511e-01
  7.748970e-02   6.517923e+01   4.722513e-01
  7.778860e-02   6.500942e+01   4.746604e-01
  7.808750e-02   6.420387e+01   4.682797e-01
  7.838640e-02   6.421966e+01   4.658126e-01
  7.868540e-02   6.409121e+01   4.666025e-01
  7.898430e-02   6.365107e+01   4.625043e-01
  7.928320e-02   6.524017e+01   4.737635e-01
  7.958210e-02   6.431015e+01   4.616129e-01
  7.988100e-02   6.374536e+01   4.649232e-01
  8.018000e-02   6.529567e+01   4.680243e-01
  8.047890e-02   6.407796e+01   4.632276e-01
  8.077780e-02   6.398461e+01   4.620701e-01
  8.107670e-02   6.437876e+01   4.610495e-01
  8.137560e-02   6.447311e+01   4.646537e-01
  8.167450e-02   6.430648e+01   4.611946e-01
  8.197350e-02   6.380080e+01   4.565827e-01
  8.227240e-02   6.444450e+01   4.633178e-01
  8.257130e-02   6.495460e+01   4.555890e-01
  8.287020e-02   6.473982e+01   4.639686e-01
  8.316910e-02   6.488833e+01   4.612578e-01
  8.346810e-02   6.489929e+01   4.569466e-01
  8.376700e-02   6.411794e+01   4.605181e-01
  8.406590e-02   6.434897e+01   4.519308e-01
  8.436480e-02   6.440581e+01   4.591405e-01
  8.466370e-02   6.397061e+01   4.517424e-01
  8.496270e-02   6.515104e+01   4.666760e-01
  8.526160e-02   6.320498e+01   4.741678e-01
  8.556050e-02   6.465025e+01   4.800114e-01
  8.585940e-02   6.382737e+01   4.829175e-01
  8.615830e-02   6.471523e+01   4.862647e-01
  8.645720e-02   6.500309e+01   4.921370e-01
  8.675620e-02   6.414280e+01   4.913030e-01
  8.705510e-02   6.448747e+01   4.916409e-01
  8.735400e-02   6.413169e+01   4.927379e-01
  8.765290e-02   6.375241e+01   4.917727e-01
  8.795180e-02   6.445996e+01   4.985227e-01
  8.825080e-02   6.437398e+01   4.936678e-01
  8.854970e-02   6.418304e+01   4.994978e-01
  8.884860e-02   6.478768e+01   4.997883e-01
  8.914750e-02   6.365082e+01   5.015764e-01
  8.944640e-02   6.352879e+01   4.974586e-01
  8.974530e-02   6.447311e+01   4.970511e-01
  9.004430e-02   7.020594e+01   5.165833e-01
  9.034320e-02   6.405188e+01   4.759887e-01
  9.064210e-02   6.450314e+01   4.767688e-01
  9.094100e-02   6.438184e+01   4.664004e-01
  9.123990e-02   6.380567e+01   4.630656e-01
  9.153890e-02   6.440034e+01   4.677264e-01
  9.183780e-02   6.370625e+01   4.618821e-01
  9.213670e-02   6.411803e+01   4.617351e-01
  9.243560e-02   6.522930e+01   4.644920e-01
  9.273450e-02   6.451748e+01   4.579510e-01
  9.303350e-02   6.423154e+01   4.629608e-01
  9.333240e-02   6.368669e+01   4.507388e-01
  9.363130e-02   6.414352e+01   4.558366e-01
  9.393020e-02   6.429699e+01   4.540472e-01
  9.422910e-02   6.421742e+01   4.549282e-01
  9.452800e-02   6.348592e+01   4.534940e-01
  9.482700e-02   6.446980e+01   4.467493e-01
  9.512590e-02   6.504889e+01   4.570831e-01
  9.542480e-02   6.441248e+01   4.498873e-01
  9.572370e-02   6.400085e+01   4.484475e-01
  9.602260e-02   6.365070e+01   4.494720e-01
  9.632160e-02   6.372127e+01   4.419763e-01
  9.662050e-02   6.367038e+01   4.443357e-01
  9.691940e-02   6.350914e+01   4.437727e-01
  9.721830e-02   6.423322e+01   4.437482e-01
  9.751720e-02   6.402711e+01   4.452128e-01
  9.781610e-02   6.422588e+01   4.415740e-01
  9.811510e-02   6.413855e+01   4.456001e-01
  9.841400e-02   6.393056e+01   4.377470e-01
  9.871290e-02   6.418655e+01   4.417947e-01
  9.901180e-02   6.475837e+01   4.448357e-01
  9.931070e-02   6.334187e+01   4.360737e-01
  9.960970e-02   6.452477e+01   4.433148e-01
  9.990860e-02   6.373907e+01   4.333184e-01
  1.002070e-01   6.373815e+01   4.374357e-01
  1.005060e-01   6.320476e+01   4.331939e-01
  1.008050e-01   6.329083e+01   4.358980e-01
  1.011040e-01   6.434072e+01   4.333322e-01
  1.014030e-01   6.383628e+01   4.336488e-01
  1.017020e-01   6.389126e+01   4.379608e-01
  1.020010e-01   6.460064e+01   4.355572e-01
  1.023000e-01   6.388901e+01   4.311416e-01
  1.025990e-01   6.465455e+01   4.327164e-01
  1.028980e-01   6.373076e+01   4.312733e-01
  1.031970e-01   6.431679e+01   4.356182e-01
  1.034960e-01   6.435733e+01   4.277958e-01
  1.037950e-01   6.418249e+01   4.311338e-01
  1.040930e-01   6.446024e+01   4.284610e-01
  1.043920e-01   6.382005e+01   4.302454e-01
  1.046910e-01   6.421129e+01   4.308997e-01
  1.049900e-01   6.395508e+01   4.242232e-01
  1.052890e-01   6.440752e+01   4.292595e-01
  1.055880e-01   6.448188e+01   4.278870e-01
  1.058870e-01   6.410713e+01   4.282573e-01
  1.061860e-01   6.392465e+01   4.234907e-01
  1.064850e-01   6.446440e+01   4.259091e-01
  1.067840e-01   6.384548e+01   4.260912e-01
  1.070830e-01   6.455735e+01   4.249494e-01
  1.073820e-01   6.396813e+01   4.214453e-01
  1.076800e-01   6.370770e+01   4.202772e-01
  1.079790e-01   6.399791e+01   4.231041e-01
  1.082780e-01   6.458685e+01   4.269511e-01
  1.085770e-01   6.359288e+01   4.147460e-01
  1.088760e-01   6.394846e+01   4.216912e-01
  1.091750e-01   6.492952e+01   4.233553e-01
  1.094740e-01   6.386296e+01   4.207890e-01
  1.097730e-01   6.434529e+01   4.199122e-01
  1.100720e-01   6.451021e+01   4.165331e-01
  1.103710e-01   6.375484e+01   4.204326e-01
  1.106700e-01   6.417951e+01   4.157608e-01
  1.109690e-01   6.409310e+01   4.212369e-01
  1.112670e-01   6.377561e+01   4.126856e-01
  1.115660e-01   6.561075e+01   4.197718e-01
  1.118650e-01   6.431757e+01   4.195170e-01
  1.121640e-01   6.438859e+01   4.137859e-01
  1.124630e-01   6.436883e+01   4.148944e-01
  1.127620e-01   6.425116e+01   4.145150e-01
  1.130610e-01   6.457874e+01   4.149821e-01
  1.133600e-01   6.405502e+01   4.180535e-01
  1.136590e-01   6.412478e+01   4.080740e-01
  1.139580e-01   6.435101e+01   4.133737e-01
  1.142570e-01   6.386275e+01   4.115128e-01
  1.145560e-01   6.423170e+01   4.132814e-01
  1.148550e-01   6.427592e+01   4.122624e-01
  1.151530e-01   6.430230e+01   4.069603e-01
  1.154520e-01   6.471665e+01   4.133836e-01
  1.157510e-01   6.422795e+01   4.072817e-01
  1.160500e-01   6.398690e+01   4.127843e-01
  1.163490e-01   6.451721e+01   4.081978e-01
  1.166480e-01   6.480579e+01   4.119409e-01
  1.169470e-01   6.465043e+01   4.091799e-01
  1.172460e-01   6.372226e+01   4.067912e-01
  1.175450e-01   6.339376e+01   4.024291e-01
  1.178440e-01   6.400177e+01   4.043544e-01
  1.181430e-01   6.442297e+01   4.087403e-01
  1.184420e-01   6.397315e+01   4.050881e-01
  1.187400e-01   6.476127e+01   4.061965e-01
  1.190390e-01   6.525595e+01   4.069209e-01
  1.193380e-01   6.445157e+01   4.044051e-01
  1.196370e-01   6.428096e+01   4.060615e-01
  1.199360e-01   6.444831e+01   4.025033e-01
  1.202350e-01   6.457338e+01   4.058811e-01
  1.205340e-01   6.438370e+01   4.028390e-01
  1.208330e-01   6.341788e+01   3.984765e-01
  1.211320e-01   6.387496e+01   4.031350e-01
  1.214310e-01   6.470688e+01   3.990756e-01
  1.217300e-01   6.366360e+01   4.013856e-01
  1.220290e-01   6.467706e+01   4.032170e-01
  1.223270e-01   6.420807e+01   3.991006e-01
  1.226260e-01   6.417068e+01   3.984604e-01
  1.229250e-01   6.469303e+01   3.985129e-01
  1.232240e-01   6.462400e+01   4.019810e-01
  1.235230e-01   6.441023e+01   4.005196e-01
  1.238220e-01   6.406957e+01   3.960727e-01
  1.241210e-01   6.498238e+01   4.004474e-01
  1.244200e-01   6.477993e+01   3.962094e-01
  1.247190e-01   6.464220e+01   4.004475e-01
  1.250180e-01   6.441603e+01   3.948413e-01
  1.253170e-01   6.528217e+01   3.982545e-01
  1.256160e-01   6.463058e+01   3.988402e-01
  1.259140e-01   6.469588e+01   3.962070e-01
  1.262130e-01   6.381509e+01   3.935007e-01
  1.265120e-01   6.442679e+01   3.926128e-01
  1.268110e-01   6.430315e+01   3.929847e-01
  1.271100e-01   6.447554e+01   3.970677e-01
  1.274090e-01   6.407736e+01   3.925442e-01
  1.277080e-01   6.458887e+01   3.928571e-01
  1.280070e-01   6.445758e+01   3.912200e-01
  1.283060e-01   6.399135e+01   3.912838e-01
  1.286050e-01   6.514720e+01   3.975865e-01
  1.289040e-01   6.435200e+01   3.882196e-01
  1.292030e-01   6.442083e+01   3.933441e-01
  1.295020e-01   6.462458e+01   3.902548e-01
  1.298000e-01   6.391453e+01   3.888346e-01
  1.300990e-01   6.480928e+01   3.891134e-01
  1.303980e-01   6.441328e+01   3.886458e-01
  1.306970e-01   6.394905e+01   3.901654e-01
  1.309960e-01   6.493933e+01   3.909597e-01
  1.312950e-01   6.383341e+01   3.873746e-01
  1.315940e-01   6.435891e+01   3.846730e-01
  1.318930e-01   6.545707e+01   3.908111e-01
  1.321920e-01   6.434610e+01   3.872409e-01
  1.324910e-01   6.527476e+01   3.909930e-01
  1.327900e-01   6.454610e+01   3.866492e-01
  1.330890e-01   6.460739e+01   3.863584e-01
  1.333870e-01   6.494138e+01   3.871186e-01
  1.336860e-01   6.397725e+01   3.835307e-01
  1.339850e-01   6.436846e+01   3.833018e-01
  1.342840e-01   6.452062e+01   3.865729e-01
  1.345830e-01   6.461182e+01   3.854281e-01
  1.348820e-01   6.503717e+01   3.866947e-01
  1.351810e-01   6.448475e+01   3.802111e-01
  1.354800e-01   6.445921e+01   3.845040e-01
  1.357790e-01   6.440505e+01   3.820257e-01
  1.360780e-01   6.454931e+01   3.840724e-01
  1.363770e-01   6.441145e+01   3.831979e-01
  1.366760e-01   6.446787e+01   3.854689e-01
  1.369740e-01   6.469937e+01   3.998362e-01
  1.372730e-01   6.435112e+01   4.008657e-01
  1.375720e-01   6.408049e+01   4.093451e-01
  1.378710e-01   6.406976e+01   4.110246e-01
  1.381700e-01   6.416522e+01   4.130675e-01
  1.384690e-01   6.475370e+01   4.221641e-01
  1.387680e-01   6.510657e+01   4.117536e-01
  1.390670e-01   6.423906e+01   3.973710e-01
  1.393660e-01   6.463517e+01   3.978171e-01
  1.396650e-01   6.461317e+01   3.949384e-01
  1.399640e-01   6.441684e+01   3.953516e-01
  1.402630e-01   6.470657e+01   3.880842e-01
  1.405620e-01   6.479650e+01   3.927421e-01
  1.408600e-01   6.456505e+01   3.908084e-01
  1.411590e-01   6.350228e+01   3.885549e-01
  1.414580e-01   6.409902e+01   3.908695e-01
  1.417570e-01   6.423214e+01   3.838262e-01
  1.420560e-01   6.437141e+01   3.887613e-01
  1.423550e-01   6.419637e+01   3.856003e-01
  1.426540e-01   6.448802e+01   3.829628e-01
  1.429530e-01   6.476003e+01   3.828471e-01
  1.432520e-01   6.448025e+01   3.790727e-01
  1.435510e-01   6.537412e+01   3.844273e-01
  1.438500e-01   6.446210e+01   3.776824e-01
  1.441490e-01   6.466084e+01   3.773793e-01
  1.444470e-01   6.464135e+01   3.797704e-01
  1.447460e-01   6.489316e+01   3.767386e-01
  1.450450e-01   6.428882e+01   3.787335e-01
  1.453440e-01   6.509596e+01   3.751570e-01
  1.456430e-01   6.358101e+01   3.744337e-01
  1.459420e-01   6.489245e+01   3.776137e-01
  1.462410e-01   6.484596e+01   3.757308e-01
  1.465400e-01   6.442586e+01   3.758159e-01
  1.468390e-01   6.495429e+01   3.726181e-01
  1.471380e-01   6.469437e+01   3.748588e-01
  1.474370e-01   6.473130e+01   3.756154e-01
  1.477360e-01   6.370483e+01   3.715531e-01
  1.480340e-01   6.470718e+01   3.708589e-01
  1.483330e-01   6.486621e+01   3.797569e-01
  1.486320e-01   6.436773e+01   3.877856e-01
  1.489310e-01   6.470707e+01   3.905037e-01
  1.492300e-01   6.498295e+01   3.908471e-01
  1.495290e-01   6.529164e+01   3.942398e-01
  1.498280e-01   6.455691e+01   3.965475e-01
  1.501270e-01   6.515454e+01   3.999319e-01
  1.504260e-01   6.510978e+01   3.944382e-01
  1.507250e-01   6.532466e+01   4.009761e-01
  1.510240e-01   6.467435e+01   3.979376e-01
  1.513230e-01   6.500385e+01   4.042344e-01
  1.516210e-01   6.458135e+01   3.986883e-01
  1.519200e-01   6.488655e+01   3.996293e-01
  1.522190e-01   6.546445e+01   4.083958e-01
  1.525180e-01   6.548929e+01   4.035941e-01
  1.528170e-01   6.553457e+01   4.091677e-01
  1.531160e-01   6.539600e+01   4.054518e-01
  1.534150e-01   6.523212e+01   3.991319e-01
  1.537140e-01   6.546526e+01   3.930306e-01
  1.540130e-01   6.542981e+01   3.864489e-01
  1.543120e-01   6.443962e+01   3.837460e-01
  1.546110e-01   6.535529e+01   3.839119e-01
  1.549100e-01   6.544033e+01   3.843915e-01
  1.552090e-01   6.497103e+01   3.850917e-01
  1.555070e-01   6.474290e+01   3.752155e-01
  1.558060e-01   6.410811e+01   3.786492e-01
  1.561050e-01   6.573902e+01   3.796266e-01
  1.564040e-01   6.531925e+01   3.799622e-01
  1.567030e-01   6.506813e+01   3.772462e-01
  1.570020e-01   6.478974e+01   3.744884e-01
  1.573010e-01   6.496800e+01   3.784957e-01
  1.576000e-01   6.479398e+01   3.721580e-01
  1.578990e-01   6.511858e+01   3.750072e-01
  1.581980e-01   6.436462e+01   3.711333e-01
  1.584970e-01   6.496712e+01   3.726549e-01
  1.587960e-01   6.483507e+01   3.756993e-01
  1.590940e-01   6.449498e+01   3.694183e-01
  1.593930e-01   6.526581e+01   3.703744e-01
  1.596920e-01   6.502716e+01   3.707313e-01
  1.599910e-01   6.517843e+01   3.728380e-01
  1.602900e-01   6.508339e+01   3.719355e-01
  1.605890e-01   6.504407e+01   3.662900e-01
  1.608880e-01   6.437522e+01   3.668178e-01
  1.611870e-01   6.467095e+01   3.666446e-01
  1.614860e-01   6.462638e+01   3.669230e-01
  1.617850e-01   6.501234e+01   3.648064e-01
  1.620840e-01   6.484858e+01   3.643466e-01
  1.623830e-01   6.479111e+01   3.657772e-01
  1.626810e-01   6.501551e+01   3.642225e-01
  1.629800e-01   6.468857e+01   3.594364e-01
  1.632790e-01   6.500387e+01   3.614619e-01
  1.635780e-01   6.466377e+01   3.616736e-01
  1.638770e-01   6.422846e+01   3.627974e-01
  1.641760e-01   6.491317e+01   3.629551e-01
  1.644750e-01   6.541285e+01   3.635675e-01
  1.647740e-01   6.507734e+01   3.622458e-01
  1.650730e-01   6.511518e+01   3.637152e-01
  1.653720e-01   6.397572e+01   3.601309e-01
  1.656710e-01   6.473452e+01   3.601368e-01
  1.659700e-01   6.538658e+01   3.634945e-01
  1.662680e-01   6.565179e+01   3.628722e-01
  1.665670e-01   6.465995e+01   3.610823e-01
  1.668660e-01   6.464742e+01   3.576214e-01
  1.671650e-01   6.479082e+01   3.608690e-01
  1.674640e-01   6.492599e+01   3.604775e-01
  1.677630e-01   6.548570e+01   3.601215e-01
  1.680620e-01   6.442231e+01   3.594583e-01
  1.683610e-01   6.449208e+01   3.540476e-01
  1.686600e-01   6.520784e+01   3.608762e-01
  1.689590e-01   6.432067e+01   3.548595e-01
  1.692580e-01   6.452189e+01   3.552298e-01
  1.695570e-01   6.516441e+01   3.615227e-01
  1.698560e-01   6.462705e+01   3.540531e-01
  1.701540e-01   6.424522e+01   3.557613e-01
  1.704530e-01   6.503535e+01   3.549872e-01
  1.707520e-01   6.520118e+01   3.556222e-01
  1.710510e-01   6.424340e+01   3.559423e-01
  1.713500e-01   6.480913e+01   3.540056e-01
  1.716490e-01   6.455114e+01   3.560497e-01
  1.719480e-01   6.400248e+01   3.489441e-01
  1.722470e-01   6.501708e+01   3.540288e-01
  1.725460e-01   6.425511e+01   3.535788e-01
  1.728450e-01   6.452762e+01   3.519747e-01
  1.731440e-01   6.424584e+01   3.517430e-01
  1.734430e-01   6.469896e+01   3.497803e-01
  1.737410e-01   6.407825e+01   3.516433e-01
  1.740400e-01   6.401492e+01   3.507522e-01
  1.743390e-01   6.406919e+01   3.484235e-01
  1.746380e-01   6.483756e+01   3.521026e-01
  1.749370e-01   6.437128e+01   3.485440e-01
  1.752360e-01   6.499818e+01   3.525384e-01
  1.755350e-01   6.483956e+01   3.512186e-01
  1.758340e-01   6.432364e+01   3.451483e-01
  1.761330e-01   6.466165e+01   3.516246e-01
  1.764320e-01   6.514819e+01   3.480379e-01
  1.767310e-01   6.507934e+01   3.522230e-01
  1.770300e-01   6.430487e+01   3.464620e-01
  1.773280e-01   6.456239e+01   3.485381e-01
  1.776270e-01   6.437608e+01   3.468255e-01
  1.779260e-01   6.445699e+01   3.455059e-01
  1.782250e-01   6.442315e+01   3.481621e-01
  1.785240e-01   6.467568e+01   3.455827e-01
  1.788230e-01   6.482868e+01   3.476981e-01
  1.791220e-01   6.469618e+01   3.478591e-01
  1.794210e-01   6.456035e+01   3.442643e-01
  1.797200e-01   6.415326e+01   3.446909e-01
  1.800190e-01   6.451610e+01   3.433116e-01
  1.803180e-01   6.477833e+01   3.475631e-01
  1.806170e-01   6.473229e+01   3.445548e-01
  1.809160e-01   6.438274e+01   3.429566e-01
  1.812140e-01   6.414913e+01   3.431662e-01
  1.815130e-01   6.431373e+01   3.431054e-01
  1.818120e-01   6.422869e+01   3.442179e-01
  1.821110e-01   6.475568e+01   3.416390e-01
  1.824100e-01   6.452748e+01   3.435084e-01
  1.827090e-01   6.428721e+01   3.422050e-01
  1.830080e-01   6.439496e+01   3.426573e-01
  1.833070e-01   6.412117e+01   3.394746e-01
  1.836060e-01   6.488130e+01   3.406699e-01
  1.839050e-01   6.398975e+01   3.422401e-01
  1.842040e-01   6.416623e+01   3.399181e-01
  1.845030e-01   6.490070e+01   3.410446e-01
  1.848010e-01   6.395108e+01   3.403243e-01
  1.851000e-01   6.481501e+01   3.379405e-01
  1.853990e-01   6.458589e+01   3.423382e-01
  1.856980e-01   6.422483e+01   3.389421e-01
  1.859970e-01   6.443160e+01   3.382062e-01
  1.862960e-01   6.417302e+01   3.389662e-01
  1.865950e-01   6.465425e+01   3.384714e-01
  1.868940e-01   6.403252e+01   3.407045e-01
  1.871930e-01   6.434120e+01   3.343675e-01
  1.874920e-01   6.455813e+01   3.380609e-01
  1.877910e-01   6.412440e+01   3.367653e-01
  1.880900e-01   6.453118e+01   3.378318e-01
  1.883880e-01   6.406030e+01   3.383472e-01
  1.886870e-01   6.399111e+01   3.320821e-01
  1.889860e-01   6.443107e+01   3.388435e-01
  1.892850e-01   6.417338e+01   3.356368e-01
  1.895840e-01   6.422000e+01   3.346699e-01
  1.898830e-01   6.460859e+01   3.361476e-01
  1.901820e-01   6.363182e+01   3.332879e-01
  1.904810e-01   6.370550e+01   3.333266e-01
  1.907800e-01   6.394516e+01   3.331833e-01
  1.910790e-01   6.395438e+01   3.325954e-01
  1.913780e-01   6.376890e+01   3.331843e-01
  1.916770e-01   6.476232e+01   3.356146e-01
  1.919750e-01   6.347762e+01   3.330381e-01
  1.922740e-01   6.399201e+01   3.307268e-01
  1.925730e-01   6.370476e+01   3.307342e-01
  1.928720e-01   6.428252e+01   3.329896e-01
  1.931710e-01   6.393001e+01   3.326846e-01
  1.934700e-01   6.335516e+01   3.296753e-01
  1.937690e-01   6.348376e+01   3.291126e-01
  1.940680e-01   6.390304e+01   3.320053e-01
  1.943670e-01   6.330022e+01   3.284879e-01
  1.946660e-01   6.395256e+01   3.307749e-01
  1.949650e-01   6.390713e+01   3.285768e-01
  1.952640e-01   6.398549e+01   3.302612e-01
  1.955630e-01   6.328408e+01   3.296404e-01
  1.958610e-01   6.339377e+01   3.268154e-01
  1.961600e-01   6.405724e+01   3.298503e-01
  1.964590e-01   6.357284e+01   3.271305e-01
  1.967580e-01   6.432833e+01   3.312946e-01
  1.970570e-01   6.431350e+01   3.290307e-01
  1.973560e-01   6.386490e+01   3.261386e-01
  1.976550e-01   6.376770e+01   3.286602e-01
  1.979540e-01   6.318128e+01   3.248191e-01
  1.982530e-01   6.396975e+01   3.285905e-01
  1.985520e-01   6.367966e+01   3.258092e-01
  1.988510e-01   6.398962e+01   3.267457e-01
  1.991500e-01   6.349269e+01   3.276565e-01
  1.994480e-01   6.323163e+01   3.236610e-01
  1.997470e-01   6.326180e+01   3.256033e-01
  2.000460e-01   6.364316e+01   3.227334e-01
  2.003450e-01   6.414621e+01   3.262802e-01
  2.006440e-01   6.319671e+01   3.265991e-01
  2.009430e-01   6.354988e+01   3.224968e-01
  2.012420e-01   6.354699e+01   3.257578e-01
  2.015410e-01   6.334923e+01   3.218476e-01
  2.018400e-01   6.345927e+01   3.228278e-01
  2.021390e-01   6.306207e+01   3.228016e-01
  2.024380e-01   6.316836e+01   3.182295e-01
  2.027370e-01   6.382357e+01   3.248871e-01
  2.030350e-01   6.324960e+01   3.203466e-01
  2.033340e-01   6.342458e+01   3.216208e-01
  2.036330e-01   6.357467e+01   3.195231e-01
  2.039320e-01   6.299571e+01   3.188808e-01
  2.042310e-01   6.271455e+01   3.212079e-01
  2.045300e-01   6.336485e+01   3.181834e-01
  2.048290e-01   6.303648e+01   3.184392e-01
  2.051280e-01   6.321088e+01   3.184720e-01
  2.054270e-01   6.339940e+01   3.184051e-01
  2.057260e-01   6.275357e+01   3.201921e-01
  2.060250e-01   6.286470e+01   3.165231e-01
  2.063240e-01   6.311500e+01   3.197305e-01
  2.066230e-01   6.285201e+01   3.177019e-01
  2.069210e-01   6.261741e+01   3.183310e-01
  2.072200e-01   6.334727e+01   3.194959e-01
  2.075190e-01   6.302067e+01   3.162479e-01
  2.078180e-01   6.293798e+01   3.184621e-01
  2.081170e-01   6.259250e+01   3.159706e-01
  2.084160e-01   6.313046e+01   3.193584e-01
  2.087150e-01   6.290035e+01   3.152831e-01
  2.090140e-01   6.278071e+01   3.164453e-01
  2.093130e-01   6.274995e+01   3.162341e-01
  2.096120e-01   6.288952e+01   3.160517e-01
  2.099110e-01   6.269921e+01   3.141210e-01
  2.102100e-01   6.256102e+01   3.153580e-01
  2.105080e-01   6.321494e+01   3.186179e-01
  2.108070e-01   6.318711e+01   3.156043e-01
  2.111060e-01   6.221764e+01   3.123912e-01
  2.114050e-01   6.287806e+01   3.144375e-01
  2.117040e-01   6.302894e+01   3.197873e-01
  2.120030e-01   6.273622e+01   3.249709e-01
  2.123020e-01   6.271985e+01   3.272746e-01
  2.126010e-01   6.300751e+01   3.253824e-01
  2.129000e-01   6.251429e+01   3.273314e-01
  2.131990e-01   6.341599e+01   3.325683e-01
  2.134980e-01   6.240849e+01   3.319178e-01
  2.137970e-01   6.248739e+01   3.296673e-01
  2.140950e-01   6.340320e+01   3.339277e-01
  2.143940e-01   6.320481e+01   3.346560e-01
  2.146930e-01   6.277705e+01   3.338355e-01
  2.149920e-01   6.281368e+01   3.342478e-01
  2.152910e-01   6.321671e+01   3.357939e-01
  2.155900e-01   6.266790e+01   3.372167e-01
  2.158890e-01   6.274048e+01   3.374119e-01
  2.161880e-01   6.255608e+01   3.354659e-01
  2.164870e-01   6.280705e+01   3.374286e-01
  2.167860e-01   6.268042e+01   3.307870e-01
  2.170850e-01   6.224013e+01   3.270591e-01
  2.173840e-01   6.198673e+01   3.233127e-01
  2.176820e-01   6.233140e+01   3.227700e-01
  2.179810e-01   6.292748e+01   3.253207e-01
  2.182800e-01   6.294334e+01   3.210935e-01
  2.185790e-01   6.245422e+01   3.213829e-01
  2.188780e-01   6.214001e+01   3.171152e-01
  2.191770e-01   6.250297e+01   3.201074e-01
  2.194760e-01   6.260335e+01   3.212034e-01
  2.197750e-01   6.198020e+01   3.164356e-01
  2.200740e-01   6.245532e+01   3.156242e-01
  2.203730e-01   6.264668e+01   3.178602e-01
  2.206720e-01   6.225455e+01   3.159193e-01
  2.209710e-01   6.237047e+01   3.183866e-01
  2.212700e-01   6.232511e+01   3.138381e-01
  2.215680e-01   6.235441e+01   3.167117e-01
  2.218670e-01   6.228967e+01   3.123123e-01
  2.221660e-01   6.196480e+01   3.149156e-01
  2.224650e-01   6.234365e+01   3.133598e-01
  2.227640e-01   6.219405e+01   3.127225e-01
  2.230630e-01   6.254031e+01   3.145113e-01
  2.233620e-01   6.186670e+01   3.120286e-01
  2.236610e-01   6.250406e+01   3.136318e-01
  2.239600e-01   6.228373e+01   3.094827e-01
  2.242590e-01   6.197138e+01   3.117724e-01
  2.245580e-01   6.221919e+01   3.114894e-01
  2.248570e-01   6.213087e+01   3.130863e-01
  2.251550e-01   6.209120e+01   3.093828e-01
  2.254540e-01   6.216511e+01   3.098203e-01
  2.257530e-01   6.242137e+01   3.127722e-01
  2.260520e-01   6.203258e+01   3.079801e-01
  2.263510e-01   6.183131e+01   3.084825e-01
  2.266500e-01   6.129493e+01   3.070162e-01
  2.269490e-01   6.220083e+01   3.078985e-01
  2.272480e-01   6.180399e+01   3.094263e-01
  2.275470e-01   6.180733e+01   3.053228e-01
  2.278460e-01   6.185968e+01   3.089317e-01
  2.281450e-01   6.200844e+01   3.065558e-01
  2.284440e-01   6.212272e+01   3.083289e-01
  2.287420e-01   6.178513e+01   3.083673e-01
  2.290410e-01   6.178133e+01   3.022511e-01
  2.293400e-01   6.184236e+01   3.071341e-01
  2.296390e-01   6.188674e+01   3.057636e-01
  2.299380e-01   6.257525e+01   3.079537e-01
  2.302370e-01   6.177379e+01   3.053622e-01
  2.305360e-01   6.215049e+01   3.043486e-01
  2.308350e-01   6.161215e+01   3.073088e-01
  2.311340e-01   6.188684e+01   3.022721e-01
  2.314330e-01   6.213371e+01   3.050318e-01
  2.317320e-01   6.201999e+01   3.058477e-01
  2.320310e-01   6.192795e+01   3.024909e-01
  2.323290e-01   6.125435e+01   3.055469e-01
  2.326280e-01   6.199989e+01   3.019575e-01
  2.329270e-01   6.175875e+01   3.018409e-01
  2.332260e-01   6.174511e+01   3.033544e-01
  2.335250e-01   6.170728e+01   3.025448e-01
  2.338240e-01   6.171670e+01   3.037653e-01
  2.341230e-01   6.168632e+01   2.992155e-01
  2.344220e-01   6.177917e+01   3.024831e-01
  2.347210e-01   6.180467e+01   3.024268e-01
  2.350200e-01   6.175541e+01   3.014791e-01
  2.353190e-01   6.170712e+01   3.017147e-01
  2.356180e-01   6.130874e+01   2.973841e-01
  2.359170e-01   6.181970e+01   3.029395e-01
  2.362150e-01   6.194653e+01   3.012406e-01
  2.365140e-01   6.196363e+01   2.989682e-01
  2.368130e-01   6.161106e+01   3.004238e-01
  2.371120e-01   6.115657e+01   2.979280e-01
  2.374110e-01   6.085780e+01   2.997485e-01
  2.377100e-01   6.166690e+01   2.981374e-01
  2.380090e-01   6.165454e+01   2.994845e-01
  2.383080e-01   6.172643e+01   2.977128e-01
  2.386070e-01   6.153683e+01   2.988528e-01
  2.389060e-01   6.103013e+01   2.972768e-01
  2.392050e-01   6.163299e+01   2.971481e-01
  2.395040e-01   6.056604e+01   2.966003e-01
  2.398020e-01   6.125334e+01   2.962315e-01
  2.401010e-01   6.113501e+01   2.976464e-01
  2.404000e-01   6.115397e+01   2.948729e-01
  2.406990e-01   6.125542e+01   2.968009e-01
  2.409980e-01   6.101060e+01   2.951957e-01
  2.412970e-01   6.161943e+01   2.962164e-01
  2.415960e-01   6.135220e+01   2.964705e-01
  2.418950e-01   6.112821e+01   2.942565e-01
  2.421940e-01   6.126197e+01   2.958032e-01
  2.424930e-01   6.114838e+01   2.964284e-01
  2.427920e-01   6.160537e+01   2.937521e-01
  2.430910e-01   6.133303e+01   2.950818e-01
  2.433890e-01   6.052251e+01   2.921373e-01
  2.436880e-01   6.126049e+01   2.964742e-01
  2.439870e-01   6.129301e+01   2.930065e-01
  2.442860e-01   6.144575e+01   2.928280e-01
  2.445850e-01   6.161022e+01   2.949715e-01
  2.448840e-01   6.069400e+01   2.923324e-01
  2.451830e-01   6.064092e+01   2.937442e-01
  2.454820e-01   6.162699e+01   2.926105e-01
  2.457810e-01   6.094704e+01   2.921784e-01
  2.460800e-01   6.083611e+01   2.922382e-01
  2.463790e-01   6.123854e+01   2.922257e-01
  2.466780e-01   6.086081e+01   2.917549e-01
  2.469770e-01   6.101479e+01   2.912608e-01
  2.472750e-01   6.093868e+01   2.918333e-01
  2.475740e-01   6.112004e+01   2.932471e-01
  2.478730e-01   6.084293e+01   2.878932e-01
  2.481720e-01   6.094249e+01   2.910882e-01
  2.484710e-01   6.074542e+01   2.888124e-01
  2.487700e-01   6.131689e+01   2.932815e-01
  2.490690e-01   6.073593e+01   2.908090e-01
  2.493680e-01   6.119155e+01   2.889256e-01
  2.496670e-01   6.043727e+01   2.910620e-01
  2.499660e-01   6.063145e+01   2.885413e-01
  2.502650e-01   6.105245e+01   2.908150e-01
  2.505640e-01   6.109763e+01   2.879754e-01
  2.508620e-01   6.104458e+01   2.892069e-01
  2.511610e-01   6.055352e+01   2.903720e-01
  2.514600e-01   6.021903e+01   2.864133e-01
  2.517590e-01   6.067488e+01   2.872878e-01
  2.520580e-01   6.087681e+01   2.882859e-01
  2.523570e-01   6.105997e+01   2.890334e-01
  2.526560e-01   6.069129e+01   2.889996e-01
  2.529550e-01   6.051631e+01   2.852703e-01
  2.532540e-01   6.068684e+01   2.855701e-01
  2.535530e-01   6.105132e+01   2.862224e-01
  2.538520e-01   6.021155e+01   2.855713e-01
  2.541510e-01   6.071396e+01   2.852276e-01
  2.544490e-01   6.061374e+01   2.858058e-01
  2.547480e-01   6.010114e+01   2.849003e-01
  2.550470e-01   6.077105e+01   2.847551e-01
  2.553460e-01   6.067595e+01   2.849359e-01
  2.556450e-01   6.012930e+01   2.813623e-01
  2.559440e-01   6.092200e+01   2.861229e-01
  2.562430e-01   6.023443e+01   2.858310e-01
  2.565420e-01   6.035072e+01   2.835681e-01
  2.568410e-01   6.076133e+01   2.837301e-01
  2.571400e-01   6.050877e+01   2.835387e-01
  2.574390e-01   6.072317e+01   2.861660e-01
  2.577380e-01   6.071235e+01   2.851225e-01
  2.580360e-01   6.083771e+01   2.834110e-01
  2.583350e-01   6.014260e+01   2.842867e-01
  2.586340e-01   6.010197e+01   2.811021e-01
  2.589330e-01   6.003439e+01   2.837277e-01
  2.592320e-01   6.022161e+01   2.813817e-01
  2.595310e-01   6.043136e+01   2.828593e-01
  2.598300e-01   5.989865e+01   2.835076e-01
  2.601290e-01   6.050899e+01   2.805886e-01
  2.604280e-01   6.029607e+01   2.835398e-01
  2.607270e-01   6.033723e+01   2.799005e-01
  2.610260e-01   6.020117e+01   2.821220e-01
  2.613250e-01   6.016212e+01   2.826257e-01
  2.616240e-01   6.030830e+01   2.820764e-01
  2.619220e-01   6.017494e+01   2.818630e-01
  2.622210e-01   6.019357e+01   2.790870e-01
  2.625200e-01   6.033728e+01   2.811621e-01
  2.628190e-01   6.059484e+01   2.814683e-01
  2.631180e-01   6.018223e+01   2.787738e-01
  2.634170e-01   5.994121e+01   2.818088e-01
  2.637160e-01   6.042242e+01   2.793296e-01
  2.640150e-01   6.064803e+01   2.825733e-01
  2.643140e-01   6.045565e+01   2.790244e-01
  2.646130e-01   6.036173e+01   2.791893e-01
  2.649120e-01   5.982279e+01   2.809387e-01
  2.652110e-01   5.975301e+01   2.775879e-01
  2.655090e-01   5.974983e+01   2.783431e-01
  2.658080e-01   5.968990e+01   2.765912e-01
  2.661070e-01   5.991048e+01   2.783344e-01
  2.664060e-01   5.995651e+01   2.781553e-01
  2.667050e-01   6.006694e+01   2.786977e-01
  2.670040e-01   6.006472e+01   2.785015e-01
  2.673030e-01   6.003298e+01   2.775737e-01
  2.676020e-01   6.035899e+01   2.784212e-01
  2.679010e-01   5.998164e+01   2.774550e-01
  2.682000e-01   5.973878e+01   2.757687e-01
  2.684990e-01   6.037819e+01   2.782760e-01
  2.687980e-01   6.024632e+01   2.775945e-01
  2.690960e-01   5.995418e+01   2.780548e-01
  2.693950e-01   6.005923e+01   2.753939e-01
  2.696940e-01   6.039657e+01   2.765369e-01
  2.699930e-01   6.039324e+01   2.775564e-01
  2.702920e-01   6.000484e+01   2.763821e-01
  2.705910e-01   6.005228e+01   2.769592e-01
  2.708900e-01   6.023389e+01   2.752415e-01
  2.711890e-01   6.025680e+01   2.771490e-01
  2.714880e-01   5.967656e+01   2.747914e-01
  2.717870e-01   5.982544e+01   2.755967e-01
  2.720860e-01   5.957836e+01   2.740140e-01
  2.723850e-01   5.965337e+01   2.735472e-01
  2.726840e-01   6.060386e+01   2.768252e-01
  2.729820e-01   5.977763e+01   2.747475e-01
  2.732810e-01   5.958061e+01   2.733804e-01
  2.735800e-01   6.018031e+01   2.746614e-01
  2.738790e-01   6.036723e+01   2.756380e-01
  2.741780e-01   5.962610e+01   2.743991e-01
  2.744770e-01   6.005680e+01   2.728417e-01
  2.747760e-01   5.965847e+01   2.732863e-01
  2.750750e-01   5.989782e+01   2.769784e-01
  2.753740e-01   5.989840e+01   2.814117e-01
  2.756730e-01   6.014901e+01   2.834948e-01
  2.759720e-01   5.976805e+01   2.813027e-01
  2.762710e-01   6.013730e+01   2.862188e-01
  2.765690e-01   6.011116e+01   2.854357e-01
  2.768680e-01   5.984041e+01   2.874917e-01
  2.771670e-01   6.007401e+01   2.856557e-01
  2.774660e-01   5.983071e+01   2.859018e-01
  2.777650e-01   6.061206e+01   2.912662e-01
  2.780640e-01   5.983999e+01   2.880187e-01
  2.783630e-01   5.972175e+01   2.881580e-01
  2.786620e-01   5.929239e+01   2.888294e-01
  2.789610e-01   5.999703e+01   2.906491e-01
  2.792600e-01   5.966304e+01   2.926946e-01
  2.795590e-01   5.998569e+01   2.877351e-01
  2.798580e-01   6.049591e+01   2.935035e-01
  2.801560e-01   6.000421e+01   2.918678e-01
  2.804550e-01   5.956946e+01   2.916884e-01
  2.807540e-01   6.008281e+01   2.942833e-01
  2.810530e-01   5.958820e+01   2.903082e-01
  2.813520e-01   5.963789e+01   2.943189e-01
  2.816510e-01   5.970902e+01   2.934786e-01
  2.819500e-01   5.937652e+01   2.927724e-01
  2.822490e-01   5.991931e+01   2.941075e-01
  2.825480e-01   5.998101e+01   2.938093e-01
  2.828470e-01   5.970769e+01   2.965545e-01
  2.831460e-01   6.006390e+01   2.959387e-01
  2.834450e-01   5.987058e+01   2.938754e-01
  2.837430e-01   5.955004e+01   2.947841e-01
  2.840420e-01   5.982178e+01   2.970698e-01
  2.843410e-01   5.954672e+01   3.028534e-01
  2.846400e-01   5.989962e+01   3.058812e-01
  2.849390e-01   5.981790e+01   3.135654e-01
  2.852380e-01   5.964257e+01   3.160118e-01
  2.855370e-01   5.943417e+01   3.185869e-01
  2.858360e-01   5.923067e+01   3.200769e-01
  2.861350e-01   5.875522e+01   3.216050e-01
  2.864340e-01   5.967630e+01   3.289112e-01
  2.867330e-01   5.931957e+01   3.269847e-01
  2.870320e-01   5.952513e+01   3.331723e-01
  2.873310e-01   5.940088e+01   3.297404e-01
  2.876290e-01   5.902347e+01   3.339192e-01
  2.879280e-01   5.929188e+01   3.377372e-01
  2.882270e-01   5.918297e+01   3.337020e-01
  2.885260e-01   5.926276e+01   3.379993e-01
  2.888250e-01   5.913394e+01   3.367720e-01
  2.891240e-01   5.973786e+01   3.435935e-01
  2.894230e-01   5.953595e+01   3.461100e-01
  2.897220e-01   5.945999e+01   3.376991e-01
  2.900210e-01   5.897281e+01   3.452068e-01
  2.903200e-01   5.948193e+01   3.446679e-01
  2.906190e-01   5.982063e+01   3.493686e-01
  2.909180e-01   5.907931e+01   3.481403e-01
  2.912160e-01   5.943726e+01   3.454545e-01
  2.915150e-01   5.905813e+01   3.557073e-01
  2.918140e-01   5.961913e+01   3.491577e-01
  2.921130e-01   5.923703e+01   3.512907e-01
  2.924120e-01   5.916825e+01   3.536358e-01
  2.927110e-01   5.898136e+01   3.520915e-01
  2.930100e-01   5.824182e+01   3.589980e-01
  2.933090e-01   5.903885e+01   3.556493e-01
  2.936080e-01   5.870537e+01   3.522498e-01
  2.939070e-01   5.855450e+01   3.574519e-01
  2.942060e-01   5.882422e+01   3.588978e-01
  2.945050e-01   5.957979e+01   3.687685e-01
  2.948030e-01   5.922248e+01   3.580375e-01
  2.951020e-01   5.950074e+01   3.643570e-01
  2.954010e-01   5.910763e+01   3.648828e-01
  2.957000e-01   5.843403e+01   3.645440e-01
  2.959990e-01   5.898536e+01   3.658187e-01
  2.962980e-01   5.826779e+01   3.642449e-01
  2.965970e-01   5.964347e+01   3.721326e-01
  2.968960e-01   5.881180e+01   3.693017e-01
  2.971950e-01   5.934668e+01   3.693904e-01
  2.974940e-01   5.838605e+01   3.650555e-01
  2.977930e-01   5.905912e+01   3.705334e-01
  2.980920e-01   5.835695e+01   3.685514e-01
  2.983900e-01   5.919527e+01   3.742042e-01
  2.986890e-01   5.860964e+01   3.682138e-01
  2.989880e-01   5.880923e+01   3.727483e-01
  2.992870e-01   5.909838e+01   3.746035e-01
  2.995860e-01   5.879364e+01   3.757722e-01
  2.998850e-01   5.873034e+01   3.734352e-01
  3.001840e-01   5.892635e+01   3.764359e-01
  3.004830e-01   5.853917e+01   3.800764e-01
  3.007820e-01   5.851151e+01   3.785032e-01
  3.010810e-01   5.874473e+01   3.765765e-01
  3.013800e-01   5.891300e+01   3.827941e-01
  3.016790e-01   5.838602e+01   3.800767e-01
  3.019780e-01   5.840539e+01   3.821511e-01
  3.022760e-01   5.795072e+01   3.824401e-01
  3.025750e-01   5.892984e+01   3.836087e-01
  3.028740e-01   5.879729e+01   3.886198e-01
  3.031730e-01   5.887793e+01   3.870450e-01
  3.034720e-01   5.871730e+01   3.880911e-01
  3.037710e-01   5.869387e+01   3.877500e-01
  3.040700e-01   5.929108e+01   3.915843e-01
  3.043690e-01   5.835272e+01   3.930835e-01
  3.046680e-01   5.826659e+01   3.914214e-01
  3.049670e-01   5.871916e+01   3.894241e-01
  3.052660e-01   5.838122e+01   3.951267e-01
  3.055650e-01   5.861003e+01   3.945037e-01
  3.058630e-01   5.797338e+01   3.977128e-01
  3.061620e-01   5.882141e+01   3.932805e-01
  3.064610e-01   5.863960e+01   3.976960e-01
  3.067600e-01   5.873181e+01   4.041254e-01
  3.070590e-01   5.831324e+01   3.965878e-01
  3.073580e-01   5.842593e+01   4.030717e-01
  3.076570e-01   5.828985e+01   3.953786e-01
  3.079560e-01   5.842602e+01   4.021832e-01
  3.082550e-01   5.803289e+01   4.008278e-01
  3.085540e-01   5.828506e+01   4.014031e-01
  3.088530e-01   5.786137e+01   4.050213e-01
  3.091520e-01   5.801053e+01   3.995788e-01
  3.094500e-01   5.771828e+01   4.072856e-01
  3.097490e-01   5.884696e+01   4.093807e-01
  3.100480e-01   5.849029e+01   4.050900e-01
  3.103470e-01   5.837425e+01   4.159838e-01
  3.106460e-01   5.803481e+01   4.026120e-01
  3.109450e-01   5.833293e+01   4.155100e-01
  3.112440e-01   5.831952e+01   4.084685e-01
  3.115430e-01   5.819872e+01   4.134124e-01
  3.118420e-01   5.829229e+01   4.183310e-01
  3.121410e-01   5.809335e+01   4.111213e-01
  3.124400e-01   5.807135e+01   4.185383e-01
  3.127390e-01   5.824308e+01   4.132482e-01
  3.130380e-01   5.857700e+01   4.234163e-01
  3.133360e-01   5.763740e+01   4.176404e-01
  3.136350e-01   5.776969e+01   4.174499e-01
  3.139340e-01   5.833979e+01   4.256792e-01
  3.142330e-01   5.793943e+01   4.177286e-01
  3.145320e-01   5.790131e+01   4.279720e-01
  3.148310e-01   5.822905e+01   4.242279e-01
  3.151300e-01   5.763872e+01   4.220720e-01
  3.154290e-01   5.780957e+01   4.276328e-01
  3.157280e-01   5.870760e+01   4.280781e-01
  3.160270e-01   5.826043e+01   4.348036e-01
  3.163260e-01   5.905720e+01   4.293508e-01
  3.166250e-01   5.829613e+01   4.349367e-01
  3.169230e-01   5.817927e+01   4.319065e-01
  3.172220e-01   5.819948e+01   4.368375e-01
  3.175210e-01   5.850104e+01   4.375875e-01
  3.178200e-01   5.789336e+01   4.323169e-01
  3.181190e-01   5.825452e+01   4.416771e-01
  3.184180e-01   5.780274e+01   4.353461e-01
  3.187170e-01   5.780676e+01   4.431361e-01
  3.190160e-01   5.886098e+01   4.459549e-01
  3.193150e-01   5.892739e+01   4.395608e-01
  3.196140e-01   5.711945e+01   4.441094e-01
  3.199130e-01   5.838166e+01   4.425521e-01
  3.202120e-01   5.783890e+01   4.477183e-01
  3.205100e-01   5.860050e+01   4.494189e-01
  3.208090e-01   5.845899e+01   4.456290e-01
  3.211080e-01   5.838232e+01   4.523180e-01
  3.214070e-01   5.814415e+01   4.436288e-01
  3.217060e-01   5.856432e+01   4.526020e-01
  3.220050e-01   5.818642e+01   4.482382e-01
  3.223040e-01   5.842487e+01   4.471131e-01
  3.226030e-01   5.858932e+01   4.591323e-01
  3.229020e-01   5.822023e+01   4.423335e-01
  3.232010e-01   5.799803e+01   4.537887e-01
  3.235000e-01   5.837248e+01   4.501927e-01
  3.237990e-01   5.876256e+01   4.550591e-01
  3.240970e-01   5.781332e+01   4.582733e-01
  3.243960e-01   5.846631e+01   4.513864e-01
  3.246950e-01   5.806101e+01   4.610340e-01
  3.249940e-01   5.802801e+01   4.530535e-01
  3.252930e-01   5.858059e+01   4.626433e-01
  3.255920e-01   5.817923e+01   4.637599e-01
  3.258910e-01   5.743384e+01   4.563274e-01
  3.261900e-01   5.858006e+01   4.681165e-01
  3.264890e-01   5.745523e+01   4.581780e-01
  3.267880e-01   5.802973e+01   4.640745e-01
  3.270870e-01   5.856059e+01   4.741943e-01
  3.273860e-01   5.830297e+01   4.674720e-01
  3.276850e-01   5.748545e+01   4.698211e-01
  3.279830e-01   5.789023e+01   4.644315e-01
  3.282820e-01   5.817385e+01   4.750508e-01
  3.285810e-01   5.856467e+01   4.746944e-01
  3.288800e-01   5.704408e+01   4.718740e-01
  3.291790e-01   5.810366e+01   4.723406e-01
  3.294780e-01   5.697198e+01   4.750305e-01
  3.297770e-01   5.709244e+01   4.780498e-01
  3.300760e-01   5.836701e+01   4.783056e-01
  3.303750e-01   5.791135e+01   4.840422e-01
  3.306740e-01   5.871304e+01   4.807218e-01
  3.309730e-01   5.832297e+01   4.878577e-01
  3.312720e-01   5.862772e+01   4.928788e-01
  3.315700e-01   5.721114e+01   4.780393e-01
  3.318690e-01   5.854219e+01   4.963520e-01
  3.321680e-01   5.839716e+01   4.845111e-01
  3.324670e-01   5.738860e+01   4.925379e-01
  3.327660e-01   5.755498e+01   4.905096e-01
  3.330650e-01   5.781276e+01   4.921528e-01
  3.333640e-01   5.745516e+01   4.984431e-01
  3.336630e-01   5.777295e+01   4.882008e-01
  3.339620e-01   5.666067e+01   4.978477e-01
  3.342610e-01   5.823261e+01   4.978237e-01
  3.345600e-01   5.821082e+01   5.028649e-01
  3.348590e-01   5.741049e+01   5.082565e-01
  3.351570e-01   5.729982e+01   4.921568e-01
  3.354560e-01   5.754153e+01   5.125190e-01
  3.357550e-01   5.729111e+01   4.949014e-01
  3.360540e-01   5.757524e+01   5.108172e-01
  3.363530e-01   5.723340e+01   5.155325e-01
  3.366520e-01   5.803421e+01   5.038459e-01
  3.369510e-01   5.692666e+01   5.206005e-01
  3.372500e-01   5.922733e+01   5.072366e-01
  3.375490e-01   5.764413e+01   5.212450e-01
  3.378480e-01   5.837540e+01   5.219376e-01
  3.381470e-01   5.782314e+01   5.181818e-01
  3.384460e-01   5.776962e+01   5.318800e-01
  3.387450e-01   5.806202e+01   5.117434e-01
  3.390430e-01   5.745669e+01   5.277033e-01
  3.393420e-01   5.754830e+01   5.254293e-01
  3.396410e-01   5.716606e+01   5.243490e-01
  3.399400e-01   5.723776e+01   5.400510e-01
  3.402390e-01   5.721623e+01   5.141903e-01
  3.405380e-01   5.823368e+01   5.418083e-01
  3.408370e-01   5.722605e+01   5.293718e-01
  3.411360e-01   5.775080e+01   5.352806e-01
  3.414350e-01   5.760464e+01   5.417790e-01
  3.417340e-01   5.802479e+01   5.358443e-01
  3.420330e-01   5.715350e+01   5.478586e-01
  3.423320e-01   5.722985e+01   5.328609e-01
  3.426300e-01   5.823068e+01   5.522287e-01
  3.429290e-01   5.681975e+01   5.432387e-01
  3.432280e-01   5.643643e+01   5.391797e-01
  3.435270e-01   5.843437e+01   5.675648e-01
  3.438260e-01   5.762215e+01   5.411306e-01
  3.441250e-01   5.723028e+01   5.584306e-01
  3.444240e-01   5.791051e+01   5.537937e-01
  3.447230e-01   5.769665e+01   5.574881e-01
  3.450220e-01   5.769912e+01   5.689961e-01
  3.453210e-01   5.836066e+01   5.559419e-01
  3.456200e-01   5.731420e+01   5.722271e-01
  3.459190e-01   5.697963e+01   5.572064e-01
  3.462170e-01   5.717718e+01   5.689624e-01
  3.465160e-01   5.757611e+01   5.700885e-01
  3.468150e-01   5.742113e+01   5.684703e-01
  3.471140e-01   5.655413e+01   5.790458e-01
  3.474130e-01   5.727267e+01   5.668895e-01
  3.477120e-01   5.832089e+01   5.880210e-01
  3.480110e-01   5.671669e+01   5.735986e-01
  3.483100e-01   5.720796e+01   5.778582e-01
  3.486090e-01   5.716190e+01   5.924865e-01
  3.489080e-01   5.695114e+01   5.765597e-01
  3.492070e-01   5.722548e+01   5.937837e-01
  3.495060e-01   5.689207e+01   5.807733e-01
  3.498040e-01   5.650443e+01   5.909975e-01
  3.501030e-01   5.707481e+01   5.949490e-01
  3.504020e-01   5.646734e+01   5.908035e-01
  3.507010e-01   5.652767e+01   6.051713e-01
  3.510000e-01   5.775208e+01   5.926486e-01
  3.512990e-01   5.752541e+01   6.104888e-01
  3.515980e-01   5.818687e+01   6.057190e-01
  3.518970e-01   5.784552e+01   6.175131e-01
  3.521960e-01   5.706191e+01   6.220783e-01
  3.524950e-01   5.792379e+01   6.033401e-01
  3.527940e-01   5.839741e+01   6.327392e-01
  3.530930e-01   5.682011e+01   6.077799e-01
  3.533920e-01   5.845223e+01   6.318883e-01
  3.536900e-01   5.786053e+01   6.309722e-01
  3.539890e-01   5.698886e+01   6.228011e-01
  3.542880e-01   5.813832e+01   6.443526e-01
  3.545870e-01   5.708743e+01   6.134533e-01
  3.548860e-01   5.612227e+01   6.295153e-01
  3.551850e-01   5.771032e+01   6.267310e-01
  3.554840e-01   5.717439e+01   6.353886e-01
  3.557830e-01   5.704385e+01   6.370533e-01
  3.560820e-01   5.722391e+01   6.163451e-01
  3.563810e-01   5.720505e+01   6.367525e-01
  3.566800e-01   5.643167e+01   6.175237e-01
  3.569790e-01   5.757469e+01   6.436644e-01
  3.572770e-01   5.701885e+01   6.393309e-01
  3.575760e-01   5.718631e+01   6.139844e-01
  3.578750e-01   5.570717e+01   6.455793e-01
  3.581740e-01   5.726365e+01   6.254308e-01
  3.584730e-01   5.716606e+01   6.539781e-01
  3.587720e-01   5.778806e+01   6.460901e-01
  3.590710e-01   5.688388e+01   6.397912e-01
  3.593700e-01   5.797212e+01   6.706575e-01
  3.596690e-01   5.754897e+01   6.398677e-01
  3.599680e-01   5.739366e+01   6.686804e-01
  3.602670e-01   5.790567e+01   6.543118e-01
  3.605660e-01   5.703334e+01   6.652051e-01
  3.608640e-01   5.646212e+01   6.788392e-01
  3.611630e-01   5.788787e+01   6.516607e-01
  3.614620e-01   5.656833e+01   6.839330e-01
  3.617610e-01   5.741843e+01   6.633648e-01
  3.620600e-01   5.720763e+01   6.847900e-01
  3.623590e-01   5.662507e+01   6.783514e-01
  3.626580e-01   5.665758e+01   6.785461e-01
  3.629570e-01   5.805976e+01   7.053759e-01
  3.632560e-01   5.816260e+01   6.759438e-01
  3.635550e-01   5.799398e+01   7.164666e-01
  3.638540e-01   5.715765e+01   6.935974e-01
  3.641530e-01   5.701220e+01   6.974002e-01
  3.644510e-01   5.877974e+01   7.388566e-01
  3.647500e-01   5.639612e+01   6.799156e-01
  3.650490e-01   5.796482e+01   7.319164e-01
  3.653480e-01   5.647196e+01   7.053487e-01
  3.656470e-01   5.759745e+01   7.208133e-01
  3.659460e-01   5.736396e+01   7.409361e-01
  3.662450e-01   5.745450e+01   7.098018e-01
  3.665440e-01   5.793395e+01   7.622228e-01
  3.668430e-01   5.743091e+01   7.180547e-01
  3.671420e-01   5.808396e+01   7.532580e-01
  3.674410e-01   5.856918e+01   7.467862e-01
  3.677400e-01   5.794198e+01   7.562655e-01
  3.680390e-01   5.772109e+01   7.841063e-01
  3.683370e-01   5.700806e+01   7.294353e-01
  3.686360e-01   5.769543e+01   7.752214e-01
  3.689350e-01   5.666979e+01   7.518639e-01
  3.692340e-01   5.688657e+01   7.740565e-01
  3.695330e-01   5.614235e+01   7.961252e-01
  3.698320e-01   5.729652e+01   7.500804e-01
  3.701310e-01   5.824096e+01   8.133071e-01
  3.704300e-01   5.615827e+01   7.606338e-01
  3.707290e-01   5.823973e+01   8.157592e-01
  3.710280e-01   5.746322e+01   8.054360e-01
  3.713270e-01   5.733831e+01   7.927797e-01
  3.716260e-01   5.729941e+01   8.402793e-01
  3.719240e-01   5.790673e+01   7.898413e-01
  3.722230e-01   5.854463e+01   8.521500e-01
  3.725220e-01   5.587764e+01   8.039324e-01
  3.728210e-01   5.710391e+01   8.307396e-01
  3.731200e-01   5.779435e+01   8.853798e-01
  3.734190e-01   5.663909e+01   7.996394e-01
  3.737180e-01   5.701793e+01   8.762661e-01
  3.740170e-01   5.814709e+01   8.329707e-01
  3.743160e-01   5.698358e+01   8.823271e-01
  3.746150e-01   5.709873e+01   8.768868e-01
  3.749140e-01   5.782978e+01   8.612147e-01
  3.752130e-01   5.716396e+01   9.175938e-01
  3.755110e-01   5.557918e+01   8.414330e-01
  3.758100e-01   5.787096e+01   9.232508e-01
  3.761090e-01   5.784930e+01   8.955172e-01
  3.764080e-01   5.720312e+01   9.143434e-01
  3.767070e-01   5.651213e+01   9.502200e-01
  3.770060e-01   5.763740e+01   8.810133e-01
  3.773050e-01   5.680386e+01   9.608470e-01
  3.776040e-01   5.648584e+01   9.157190e-01
  3.779030e-01   5.657591e+01   9.467528e-01
  3.782020e-01   5.604252e+01   1.017778e+00
  3.785010e-01   5.768841e+01   9.077194e-01
  3.788000e-01   5.511403e+01   1.004400e+00
  3.790990e-01   5.618611e+01   9.356558e-01
  3.793970e-01   5.603935e+01   1.003105e+00
  3.796960e-01   5.714701e+01   1.008180e+00
  3.799950e-01   5.647437e+01   9.838381e-01
  3.802940e-01   5.617876e+01   1.090901e+00
  3.805930e-01   5.630224e+01   9.524983e-01
  3.808920e-01   5.700997e+01   1.105168e+00
  3.811910e-01   5.767662e+01   1.027485e+00
  3.814900e-01   5.627625e+01   1.068109e+00
  3.817890e-01   5.680177e+01   1.171731e+00
  3.820880e-01   5.717105e+01   9.990116e-01
  3.823870e-01   5.558067e+01   1.166570e+00
  3.826860e-01   5.767241e+01   1.042746e+00
  3.829840e-01   5.875113e+01   1.223451e+00
  3.832830e-01   5.667644e+01   1.148558e+00
  3.835820e-01   5.656006e+01   1.120056e+00
  3.838810e-01   5.678187e+01   1.254714e+00
  3.841800e-01   5.714517e+01   1.112819e+00
  3.844790e-01   5.399938e+01   1.232683e+00
  3.847780e-01   5.875962e+01   1.191754e+00
  3.850770e-01   5.601731e+01   1.264980e+00
  3.853760e-01   5.643004e+01   1.354364e+00
  3.856750e-01   5.839706e+01   1.188071e+00
  3.859740e-01   5.959007e+01   1.416404e+00
  3.862730e-01   5.858403e+01   1.274470e+00
  3.865710e-01   5.588673e+01   1.371686e+00
  3.868700e-01   5.617601e+01   1.400467e+00
  3.871690e-01   5.603464e+01   1.316005e+00
  3.874680e-01   5.414191e+01   1.489643e+00
  3.877670e-01   5.735893e+01   1.353845e+00
  3.880660e-01   5.600303e+01   1.549080e+00
  3.883650e-01   5.363587e+01   1.436561e+00
  3.886640e-01   5.530317e+01   1.522170e+00
  3.889630e-01   5.512125e+01   1.653720e+00
  3.892620e-01   5.668040e+01   1.507863e+00
  3.895610e-01   5.802643e+01   1.743235e+00
  3.898600e-01   5.402974e+01   1.637265e+00
  3.901580e-01   5.521339e+01   1.724577e+00
  3.904570e-01   5.588673e+01   1.939857e+00
  3.907560e-01   5.944044e+01   1.764347e+00
  3.910550e-01   5.704885e+01   1.995887e+00
  3.913540e-01   5.439542e+01   1.948918e+00
  3.916530e-01   5.537300e+01   1.966353e+00
  3.919520e-01   6.056640e+01   2.671469e+00
  3.922510e-01   5.516352e+01   1.962630e+00
  3.925500e-01   5.304077e+01   2.581984e+00
  3.928490e-01   5.467473e+01   2.393048e+00
  3.931480e-01   5.718851e+01   2.681039e+00
  3.934470e-01   0.000000e+00   0.000000e+00
  3.937460e-01   5.932522e+01   2.730665e+00
creator: radaver
creator-version: 3725
header-file: /nas_data/SAXS_data/20151104Workshop/header/JH1_0027.txt
image-file: /nas_data/Pilatus1M/20151104_Workshop/JH1_0027.tif
angular-axis-file: /nas_data/SAXS_data/20151104Workshop/q20151029.dat
beamstop-mask-file: /nas_data/SAXS_data/20151104Workshop/fit2d20151031.msk
detector-response-file: none
beam-center-x: 949.7700
beam-center-y: 918.8000
unit-time: 1.0000
channel-first: 10
channel-last: 1315
Exposure time [s]: 1.094095
Transmitted Beam: 0.484793
Incident Beam: 0.484793
Code: JH1
Concentration [mg/ml]: 1
Run Number: 0027
