# Supplementary material for: SAXS analysis of a soluble cytosolic NgBR construct including extracellular and transmembrane domains
Source: PLoS One. 2018 Jan 18;13(1):e0191371. doi: 10.1371/journal.pone.0191371 (PMC5773207; doi:10.1371/journal.pone.0191371)
Supplement: S1 File — (ZIP) [file pone.0191371.s001.zip › JH1_0028.dat]

Sample:   c= 1.0000 mg/ml  Code: JH1
  3.656810e-03   2.256916e+04   4.124204e+01
  3.955720e-03   2.198515e+04   2.795627e+01
  4.254640e-03   1.904233e+04   2.331527e+01
  4.553560e-03   1.539026e+04   2.020907e+01
  4.852480e-03   1.242278e+04   1.699884e+01
  5.151400e-03   1.047712e+04   1.542177e+01
  5.450320e-03   8.671958e+03   1.332653e+01
  5.749240e-03   7.411527e+03   1.193695e+01
  6.048150e-03   6.365667e+03   1.084362e+01
  6.347070e-03   5.476857e+03   9.556062e+00
  6.645990e-03   4.795541e+03   8.902640e+00
  6.944910e-03   4.209946e+03   8.030418e+00
  7.243830e-03   3.753150e+03   7.347080e+00
  7.542750e-03   3.334750e+03   6.899175e+00
  7.841670e-03   2.999341e+03   6.179232e+00
  8.140580e-03   2.711160e+03   5.955919e+00
  8.439500e-03   2.467095e+03   5.476202e+00
  8.738420e-03   2.253102e+03   5.183396e+00
  9.037340e-03   2.077977e+03   4.813151e+00
  9.336260e-03   1.911278e+03   4.536233e+00
  9.635180e-03   1.766262e+03   4.348342e+00
  9.934100e-03   1.639501e+03   4.053493e+00
  1.023300e-02   1.491684e+03   3.962455e+00
  1.053190e-02   1.381124e+03   3.867178e+00
  1.083090e-02   1.275690e+03   3.716639e+00
  1.112980e-02   1.177448e+03   3.540272e+00
  1.142870e-02   1.098264e+03   3.400004e+00
  1.172760e-02   1.005672e+03   3.244475e+00
  1.202650e-02   9.350986e+02   3.119909e+00
  1.232540e-02   8.668526e+02   2.987442e+00
  1.262440e-02   8.093615e+02   2.833002e+00
  1.292330e-02   7.546318e+02   2.693345e+00
  1.322220e-02   6.994352e+02   2.592974e+00
  1.352110e-02   6.460122e+02   2.466936e+00
  1.382000e-02   6.023961e+02   2.358731e+00
  1.411900e-02   5.655422e+02   2.274319e+00
  1.441790e-02   5.306503e+02   2.187175e+00
  1.471680e-02   4.942871e+02   2.100878e+00
  1.501570e-02   4.634125e+02   1.992164e+00
  1.531460e-02   4.405579e+02   1.933648e+00
  1.561350e-02   4.112098e+02   1.835356e+00
  1.591250e-02   3.857495e+02   1.793292e+00
  1.621140e-02   3.637851e+02   1.711461e+00
  1.651030e-02   3.434194e+02   1.645379e+00
  1.680920e-02   3.258791e+02   1.602809e+00
  1.710810e-02   3.092543e+02   1.564667e+00
  1.740710e-02   2.946970e+02   1.505418e+00
  1.770600e-02   2.780561e+02   1.447600e+00
  1.800490e-02   2.655400e+02   1.403462e+00
  1.830380e-02   2.505858e+02   1.374234e+00
  1.860270e-02   2.395493e+02   1.317538e+00
  1.890170e-02   2.294332e+02   1.289418e+00
  1.920060e-02   2.189400e+02   1.247648e+00
  1.949950e-02   2.121836e+02   1.242391e+00
  1.979840e-02   2.027548e+02   1.191686e+00
  2.009730e-02   1.923842e+02   1.148076e+00
  2.039620e-02   1.856662e+02   1.125808e+00
  2.069520e-02   1.811171e+02   1.105936e+00
  2.099410e-02   1.747215e+02   1.094106e+00
  2.129300e-02   1.671915e+02   1.042223e+00
  2.159190e-02   1.627769e+02   1.063810e+00
  2.189080e-02   1.556354e+02   1.046018e+00
  2.218980e-02   1.517395e+02   1.050635e+00
  2.248870e-02   1.463271e+02   1.050134e+00
  2.278760e-02   1.448248e+02   1.034436e+00
  2.308650e-02   1.387250e+02   1.043576e+00
  2.338540e-02   1.347643e+02   1.026435e+00
  2.368430e-02   1.313145e+02   9.948070e-01
  2.398330e-02   1.260142e+02   9.966974e-01
  2.428220e-02   1.246297e+02   9.691550e-01
  2.458110e-02   1.205182e+02   9.850787e-01
  2.488000e-02   1.185918e+02   9.511111e-01
  2.517890e-02   1.160623e+02   9.296892e-01
  2.547790e-02   1.146163e+02   9.369322e-01
  2.577680e-02   1.102201e+02   9.114080e-01
  2.607570e-02   1.086960e+02   9.124133e-01
  2.637460e-02   1.069568e+02   8.978147e-01
  2.667350e-02   1.060256e+02   8.715253e-01
  2.697250e-02   1.025222e+02   8.305817e-01
  2.727140e-02   1.007497e+02   7.928130e-01
  2.757030e-02   1.011407e+02   7.956686e-01
  2.786920e-02   9.908063e+01   7.785230e-01
  2.816810e-02   9.767125e+01   7.607155e-01
  2.846700e-02   9.536688e+01   7.424076e-01
  2.876600e-02   9.526008e+01   7.330518e-01
  2.906490e-02   9.433006e+01   7.316586e-01
  2.936380e-02   9.262301e+01   7.196096e-01
  2.966270e-02   9.228805e+01   7.130371e-01
  2.996160e-02   8.980160e+01   7.043967e-01
  3.026060e-02   9.035671e+01   6.954426e-01
  3.055950e-02   8.906528e+01   6.894763e-01
  3.085840e-02   8.824064e+01   6.833792e-01
  3.115730e-02   8.687872e+01   6.752459e-01
  3.145620e-02   8.681808e+01   6.685240e-01
  3.175510e-02   8.526606e+01   6.643392e-01
  3.205410e-02   8.391943e+01   6.554805e-01
  3.235300e-02   8.401784e+01   6.532076e-01
  3.265190e-02   8.415828e+01   6.417569e-01
  3.295080e-02   8.405583e+01   6.455718e-01
  3.324970e-02   8.178792e+01   6.359670e-01
  3.354870e-02   8.192655e+01   6.348416e-01
  3.384760e-02   8.089632e+01   6.235536e-01
  3.414650e-02   8.003597e+01   6.202289e-01
  3.444540e-02   7.913705e+01   6.082608e-01
  3.474430e-02   7.940357e+01   6.146457e-01
  3.504330e-02   7.899779e+01   6.054760e-01
  3.534220e-02   7.715057e+01   5.990934e-01
  3.564110e-02   7.827849e+01   6.027131e-01
  3.594000e-02   7.785993e+01   5.895942e-01
  3.623890e-02   7.742375e+01   5.979426e-01
  3.653780e-02   7.644829e+01   5.780930e-01
  3.683680e-02   7.580828e+01   5.831578e-01
  3.713570e-02   7.602518e+01   5.846880e-01
  3.743460e-02   7.535981e+01   5.726357e-01
  3.773350e-02   7.481717e+01   5.699125e-01
  3.803240e-02   7.451313e+01   5.823294e-01
  3.833140e-02   7.502550e+01   5.982165e-01
  3.863030e-02   7.456231e+01   6.056375e-01
  3.892920e-02   7.346538e+01   5.996025e-01
  3.922810e-02   7.484628e+01   6.075834e-01
  3.952700e-02   7.446349e+01   6.021001e-01
  3.982600e-02   7.473279e+01   6.119474e-01
  4.012490e-02   7.364031e+01   5.979906e-01
  4.042380e-02   7.371433e+01   6.061533e-01
  4.072270e-02   7.265916e+01   5.994254e-01
  4.102160e-02   7.282408e+01   5.993193e-01
  4.132050e-02   7.299544e+01   6.008109e-01
  4.161950e-02   7.326695e+01   5.957056e-01
  4.191840e-02   7.183955e+01   5.976056e-01
  4.221730e-02   7.207546e+01   5.908420e-01
  4.251620e-02   7.085524e+01   5.934974e-01
  4.281510e-02   7.157186e+01   5.872665e-01
  4.311410e-02   7.074086e+01   5.845953e-01
  4.341300e-02   7.140559e+01   5.903709e-01
  4.371190e-02   7.013432e+01   5.835820e-01
  4.401080e-02   7.072189e+01   5.860214e-01
  4.430970e-02   7.022831e+01   5.795093e-01
  4.460860e-02   7.010497e+01   5.797364e-01
  4.490760e-02   7.036719e+01   5.823032e-01
  4.520650e-02   6.965965e+01   5.749735e-01
  4.550540e-02   7.064671e+01   5.819721e-01
  4.580430e-02   7.030182e+01   5.783466e-01
  4.610320e-02   7.017346e+01   5.749220e-01
  4.640220e-02   6.945841e+01   5.763241e-01
  4.670110e-02   6.954015e+01   5.680770e-01
  4.700000e-02   6.824852e+01   5.648674e-01
  4.729890e-02   6.984845e+01   5.735890e-01
  4.759780e-02   6.912924e+01   5.699164e-01
  4.789680e-02   6.796233e+01   5.615954e-01
  4.819570e-02   6.902209e+01   5.652614e-01
  4.849460e-02   6.722614e+01   5.599263e-01
  4.879350e-02   6.790074e+01   5.565634e-01
  4.909240e-02   6.824488e+01   5.655545e-01
  4.939130e-02   6.846635e+01   5.568579e-01
  4.969030e-02   6.830220e+01   5.582063e-01
  4.998920e-02   6.786416e+01   5.557411e-01
  5.028810e-02   6.745273e+01   5.520574e-01
  5.058700e-02   6.766730e+01   5.569561e-01
  5.088590e-02   6.774352e+01   5.480143e-01
  5.118490e-02   6.773673e+01   5.552191e-01
  5.148380e-02   6.714713e+01   5.501461e-01
  5.178270e-02   6.683958e+01   5.418021e-01
  5.208160e-02   6.715485e+01   5.488662e-01
  5.238050e-02   6.728316e+01   5.435969e-01
  5.267940e-02   6.761087e+01   5.527041e-01
  5.297840e-02   6.701336e+01   5.431393e-01
  5.327730e-02   6.707760e+01   5.408780e-01
  5.357620e-02   6.719093e+01   5.432242e-01
  5.387510e-02   6.692477e+01   5.390152e-01
  5.417400e-02   6.690781e+01   5.439839e-01
  5.447300e-02   6.744578e+01   5.380189e-01
  5.477190e-02   6.746990e+01   5.393451e-01
  5.507080e-02   6.792260e+01   5.411515e-01
  5.536970e-02   6.745093e+01   5.374277e-01
  5.566860e-02   6.664259e+01   5.378777e-01
  5.596760e-02   6.705544e+01   5.334306e-01
  5.626650e-02   6.599503e+01   5.315960e-01
  5.656540e-02   6.686230e+01   5.332628e-01
  5.686430e-02   6.762588e+01   5.332979e-01
  5.716320e-02   6.687325e+01   5.268060e-01
  5.746210e-02   6.617228e+01   5.293105e-01
  5.776110e-02   6.679192e+01   5.335846e-01
  5.806000e-02   6.677827e+01   5.252761e-01
  5.835890e-02   6.661861e+01   5.252240e-01
  5.865780e-02   6.638190e+01   5.214328e-01
  5.895670e-02   6.571398e+01   5.286637e-01
  5.925570e-02   6.539141e+01   5.152925e-01
  5.955460e-02   6.679816e+01   5.276737e-01
  5.985350e-02   6.649875e+01   5.190781e-01
  6.015240e-02   6.649419e+01   5.207429e-01
  6.045130e-02   6.604173e+01   5.195307e-01
  6.075020e-02   6.626033e+01   5.153833e-01
  6.104920e-02   6.555299e+01   5.164856e-01
  6.134810e-02   6.529522e+01   5.160267e-01
  6.164700e-02   6.569085e+01   5.093845e-01
  6.194590e-02   6.557661e+01   5.171374e-01
  6.224480e-02   6.607627e+01   5.076936e-01
  6.254380e-02   6.548371e+01   5.139971e-01
  6.284270e-02   6.485947e+01   5.131923e-01
  6.314160e-02   6.582371e+01   5.046371e-01
  6.344050e-02   6.627426e+01   5.138003e-01
  6.373940e-02   6.678745e+01   5.072773e-01
  6.403840e-02   6.525996e+01   5.093153e-01
  6.433730e-02   6.545315e+01   5.047718e-01
  6.463620e-02   6.545347e+01   5.006523e-01
  6.493510e-02   6.559562e+01   5.122470e-01
  6.523400e-02   6.574411e+01   5.022733e-01
  6.553290e-02   6.518380e+01   5.026945e-01
  6.583190e-02   6.477858e+01   4.990799e-01
  6.613080e-02   6.494307e+01   4.951863e-01
  6.642970e-02   6.579480e+01   5.076632e-01
  6.672860e-02   6.594740e+01   4.975073e-01
  6.702750e-02   6.526200e+01   4.999195e-01
  6.732650e-02   6.539238e+01   4.968963e-01
  6.762540e-02   6.439558e+01   4.930946e-01
  6.792430e-02   6.542980e+01   4.990426e-01
  6.822320e-02   6.565236e+01   4.920024e-01
  6.852210e-02   6.457235e+01   4.952619e-01
  6.882110e-02   6.467636e+01   4.917110e-01
  6.912000e-02   6.525343e+01   4.934105e-01
  6.941890e-02   6.497215e+01   4.889687e-01
  6.971780e-02   6.548088e+01   4.904006e-01
  7.001670e-02   6.571378e+01   4.976175e-01
  7.031560e-02   6.567606e+01   4.906530e-01
  7.061460e-02   6.536335e+01   4.899603e-01
  7.091350e-02   6.577933e+01   4.900860e-01
  7.121240e-02   6.408471e+01   4.800252e-01
  7.151130e-02   6.474903e+01   4.886058e-01
  7.181020e-02   6.400571e+01   4.792721e-01
  7.210920e-02   6.538351e+01   4.876651e-01
  7.240810e-02   6.403099e+01   4.780030e-01
  7.270700e-02   6.468148e+01   4.864507e-01
  7.300590e-02   6.537303e+01   4.843643e-01
  7.330480e-02   6.454723e+01   4.758873e-01
  7.360370e-02   6.434719e+01   4.810072e-01
  7.390270e-02   6.521601e+01   4.787923e-01
  7.420160e-02   6.519363e+01   4.860191e-01
  7.450050e-02   6.496321e+01   4.760903e-01
  7.479940e-02   6.504896e+01   4.777333e-01
  7.509830e-02   6.491952e+01   4.813081e-01
  7.539730e-02   6.472105e+01   4.734518e-01
  7.569620e-02   6.471307e+01   4.742953e-01
  7.599510e-02   6.538370e+01   4.798553e-01
  7.629400e-02   6.418995e+01   4.693532e-01
  7.659290e-02   6.409799e+01   4.733477e-01
  7.689190e-02   6.493124e+01   4.720556e-01
  7.719080e-02   6.444122e+01   4.728620e-01
  7.748970e-02   6.463742e+01   4.701308e-01
  7.778860e-02   6.431237e+01   4.719546e-01
  7.808750e-02   6.405954e+01   4.676003e-01
  7.838640e-02   6.512652e+01   4.689368e-01
  7.868540e-02   6.557361e+01   4.718137e-01
  7.898430e-02   6.387818e+01   4.631773e-01
  7.928320e-02   6.475405e+01   4.718409e-01
  7.958210e-02   6.464894e+01   4.626761e-01
  7.988100e-02   6.506937e+01   4.695732e-01
  8.018000e-02   6.445513e+01   4.648502e-01
  8.047890e-02   6.446782e+01   4.644829e-01
  8.077780e-02   6.427296e+01   4.629588e-01
  8.107670e-02   6.415523e+01   4.600981e-01
  8.137560e-02   6.451467e+01   4.646517e-01
  8.167450e-02   6.464130e+01   4.622427e-01
  8.197350e-02   6.481710e+01   4.600546e-01
  8.227240e-02   6.370669e+01   4.605075e-01
  8.257130e-02   6.416173e+01   4.526520e-01
  8.287020e-02   6.449484e+01   4.629386e-01
  8.316910e-02   6.341075e+01   4.558269e-01
  8.346810e-02   6.426210e+01   4.545494e-01
  8.376700e-02   6.456858e+01   4.619826e-01
  8.406590e-02   6.402465e+01   4.506432e-01
  8.436480e-02   6.349365e+01   4.557287e-01
  8.466370e-02   6.464613e+01   4.539730e-01
  8.496270e-02   6.404618e+01   4.625509e-01
  8.526160e-02   6.390668e+01   4.766369e-01
  8.556050e-02   6.389927e+01   4.770595e-01
  8.585940e-02   6.531196e+01   4.883419e-01
  8.615830e-02   6.402303e+01   4.834991e-01
  8.645720e-02   6.434998e+01   4.894985e-01
  8.675620e-02   6.529305e+01   4.955267e-01
  8.705510e-02   6.440789e+01   4.911770e-01
  8.735400e-02   6.409737e+01   4.924452e-01
  8.765290e-02   6.402542e+01   4.926636e-01
  8.795180e-02   6.377442e+01   4.957027e-01
  8.825080e-02   6.354501e+01   4.903187e-01
  8.854970e-02   6.419162e+01   4.993681e-01
  8.884860e-02   6.413275e+01   4.970933e-01
  8.914750e-02   6.367245e+01   5.014978e-01
  8.944640e-02   6.329656e+01   4.963863e-01
  8.974530e-02   6.429314e+01   4.961948e-01
  9.004430e-02   6.917625e+01   5.126136e-01
  9.034320e-02   6.416912e+01   4.762685e-01
  9.064210e-02   6.402080e+01   4.748278e-01
  9.094100e-02   6.393798e+01   4.646381e-01
  9.123990e-02   6.283034e+01   4.593627e-01
  9.153890e-02   6.321763e+01   4.632603e-01
  9.183780e-02   6.453140e+01   4.647119e-01
  9.213670e-02   6.357771e+01   4.596353e-01
  9.243560e-02   6.460494e+01   4.621127e-01
  9.273450e-02   6.378017e+01   4.551780e-01
  9.303350e-02   6.405954e+01   4.621896e-01
  9.333240e-02   6.504144e+01   4.553589e-01
  9.363130e-02   6.479117e+01   4.579825e-01
  9.393020e-02   6.356929e+01   4.513230e-01
  9.422910e-02   6.413040e+01   4.544713e-01
  9.452800e-02   6.476527e+01   4.578909e-01
  9.482700e-02   6.362951e+01   4.436833e-01
  9.512590e-02   6.351389e+01   4.515104e-01
  9.542480e-02   6.342208e+01   4.462694e-01
  9.572370e-02   6.357909e+01   4.468214e-01
  9.602260e-02   6.368208e+01   4.494360e-01
  9.632160e-02   6.403503e+01   4.429184e-01
  9.662050e-02   6.447169e+01   4.469770e-01
  9.691940e-02   6.506357e+01   4.490240e-01
  9.721830e-02   6.367353e+01   4.416664e-01
  9.751720e-02   6.397291e+01   4.448790e-01
  9.781610e-02   6.372277e+01   4.396975e-01
  9.811510e-02   6.405954e+01   4.451801e-01
  9.841400e-02   6.360424e+01   4.364858e-01
  9.871290e-02   6.412032e+01   4.414225e-01
  9.901180e-02   6.406870e+01   4.423162e-01
  9.931070e-02   6.405354e+01   4.383734e-01
  9.960970e-02   6.431826e+01   4.424603e-01
  9.990860e-02   6.408309e+01   4.343444e-01
  1.002070e-01   6.420955e+01   4.389069e-01
  1.005060e-01   6.388151e+01   4.353647e-01
  1.008050e-01   6.469858e+01   4.405751e-01
  1.011040e-01   6.345581e+01   4.302015e-01
  1.014030e-01   6.417730e+01   4.346635e-01
  1.017020e-01   6.411654e+01   4.385889e-01
  1.020010e-01   6.462301e+01   4.354903e-01
  1.023000e-01   6.456836e+01   4.332862e-01
  1.025990e-01   6.489885e+01   4.333916e-01
  1.028980e-01   6.416454e+01   4.325972e-01
  1.031970e-01   6.385314e+01   4.339035e-01
  1.034960e-01   6.440624e+01   4.278186e-01
  1.037950e-01   6.481492e+01   4.331112e-01
  1.040930e-01   6.329110e+01   4.244190e-01
  1.043920e-01   6.481028e+01   4.334288e-01
  1.046910e-01   6.309437e+01   4.269961e-01
  1.049900e-01   6.453760e+01   4.260116e-01
  1.052890e-01   6.510881e+01   4.314491e-01
  1.055880e-01   6.412764e+01   4.265707e-01
  1.058870e-01   6.436546e+01   4.289791e-01
  1.061860e-01   6.388851e+01   4.232327e-01
  1.064850e-01   6.450385e+01   4.259002e-01
  1.067840e-01   6.393734e+01   4.262584e-01
  1.070830e-01   6.407072e+01   4.232065e-01
  1.073820e-01   6.449796e+01   4.230489e-01
  1.076800e-01   6.428674e+01   4.220449e-01
  1.079790e-01   6.370732e+01   4.220046e-01
  1.082780e-01   6.359133e+01   4.235095e-01
  1.085770e-01   6.456503e+01   4.177676e-01
  1.088760e-01   6.363159e+01   4.205077e-01
  1.091750e-01   6.400713e+01   4.202002e-01
  1.094740e-01   6.363285e+01   4.198930e-01
  1.097730e-01   6.489753e+01   4.215725e-01
  1.100720e-01   6.378808e+01   4.140599e-01
  1.103710e-01   6.448623e+01   4.226993e-01
  1.106700e-01   6.426410e+01   4.158988e-01
  1.109690e-01   6.362517e+01   4.195593e-01
  1.112670e-01   6.431840e+01   4.143027e-01
  1.115660e-01   6.456948e+01   4.162915e-01
  1.118650e-01   6.421267e+01   4.190378e-01
  1.121640e-01   6.370876e+01   4.114612e-01
  1.124630e-01   6.439895e+01   4.148559e-01
  1.127620e-01   6.333262e+01   4.114070e-01
  1.130610e-01   6.352922e+01   4.114618e-01
  1.133600e-01   6.446581e+01   4.192549e-01
  1.136590e-01   6.343410e+01   4.057379e-01
  1.139580e-01   6.367741e+01   4.110702e-01
  1.142570e-01   6.420264e+01   4.124716e-01
  1.145560e-01   6.491788e+01   4.153474e-01
  1.148550e-01   6.393534e+01   4.110344e-01
  1.151530e-01   6.408271e+01   4.061321e-01
  1.154520e-01   6.318346e+01   4.083241e-01
  1.157510e-01   6.441055e+01   4.077271e-01
  1.160500e-01   6.404623e+01   4.128408e-01
  1.163490e-01   6.459122e+01   4.082985e-01
  1.166480e-01   6.380309e+01   4.086082e-01
  1.169470e-01   6.347464e+01   4.053096e-01
  1.172460e-01   6.357424e+01   4.061858e-01
  1.175450e-01   6.434803e+01   4.053143e-01
  1.178440e-01   6.436590e+01   4.053705e-01
  1.181430e-01   6.379260e+01   4.066028e-01
  1.184420e-01   6.411081e+01   4.053913e-01
  1.187400e-01   6.449237e+01   4.052199e-01
  1.190390e-01   6.451852e+01   4.044830e-01
  1.193380e-01   6.449063e+01   4.043955e-01
  1.196370e-01   6.470039e+01   4.072511e-01
  1.199360e-01   6.338880e+01   3.990507e-01
  1.202350e-01   6.420741e+01   4.045971e-01
  1.205340e-01   6.465147e+01   4.035440e-01
  1.208330e-01   6.478266e+01   4.026098e-01
  1.211320e-01   6.486302e+01   4.061084e-01
  1.214310e-01   6.397591e+01   3.966855e-01
  1.217300e-01   6.448947e+01   4.038487e-01
  1.220290e-01   6.457453e+01   4.027657e-01
  1.223270e-01   6.443388e+01   3.996712e-01
  1.226260e-01   6.507330e+01   4.011219e-01
  1.229250e-01   6.497215e+01   3.992413e-01
  1.232240e-01   6.459179e+01   4.017496e-01
  1.235230e-01   6.457972e+01   4.009153e-01
  1.238220e-01   6.386868e+01   3.953221e-01
  1.241210e-01   6.407187e+01   3.975021e-01
  1.244200e-01   6.438163e+01   3.948604e-01
  1.247190e-01   6.423556e+01   3.990556e-01
  1.250180e-01   6.430140e+01   3.943610e-01
  1.253170e-01   6.476122e+01   3.965328e-01
  1.256160e-01   6.473349e+01   3.990273e-01
  1.259140e-01   6.427778e+01   3.947957e-01
  1.262130e-01   6.429475e+01   3.948478e-01
  1.265120e-01   6.464772e+01   3.931570e-01
  1.268110e-01   6.445796e+01   3.933289e-01
  1.271100e-01   6.481465e+01   3.979805e-01
  1.274090e-01   6.462910e+01   3.941018e-01
  1.277080e-01   6.437475e+01   3.920773e-01
  1.280070e-01   6.348766e+01   3.881386e-01
  1.283060e-01   6.456643e+01   3.929097e-01
  1.286050e-01   6.427050e+01   3.947733e-01
  1.289040e-01   6.392379e+01   3.867994e-01
  1.292030e-01   6.401394e+01   3.919719e-01
  1.295020e-01   6.392530e+01   3.880108e-01
  1.298000e-01   6.450397e+01   3.904959e-01
  1.300990e-01   6.459185e+01   3.883332e-01
  1.303980e-01   6.416968e+01   3.877835e-01
  1.306970e-01   6.437832e+01   3.913449e-01
  1.309960e-01   6.428770e+01   3.888662e-01
  1.312950e-01   6.479251e+01   3.901465e-01
  1.315940e-01   6.433986e+01   3.844905e-01
  1.318930e-01   6.485935e+01   3.888956e-01
  1.321920e-01   6.508194e+01   3.893215e-01
  1.324910e-01   6.389102e+01   3.867002e-01
  1.327900e-01   6.451321e+01   3.864244e-01
  1.330890e-01   6.454904e+01   3.860577e-01
  1.333870e-01   6.429476e+01   3.850607e-01
  1.336860e-01   6.501308e+01   3.864968e-01
  1.339850e-01   6.505862e+01   3.852253e-01
  1.342840e-01   6.470532e+01   3.869994e-01
  1.345830e-01   6.511188e+01   3.867904e-01
  1.348820e-01   6.474885e+01   3.857106e-01
  1.351810e-01   6.465770e+01   3.805963e-01
  1.354800e-01   6.411226e+01   3.833426e-01
  1.357790e-01   6.467323e+01   3.826952e-01
  1.360780e-01   6.455740e+01   3.839711e-01
  1.363770e-01   6.490477e+01   3.845369e-01
  1.366760e-01   6.484497e+01   3.864684e-01
  1.369740e-01   6.396571e+01   3.974329e-01
  1.372730e-01   6.451622e+01   4.012485e-01
  1.375720e-01   6.449072e+01   4.105191e-01
  1.378710e-01   6.383556e+01   4.101387e-01
  1.381700e-01   6.428011e+01   4.133021e-01
  1.384690e-01   6.416131e+01   4.200914e-01
  1.387680e-01   6.389819e+01   4.077814e-01
  1.390670e-01   6.382126e+01   3.959474e-01
  1.393660e-01   6.476180e+01   3.980765e-01
  1.396650e-01   6.414639e+01   3.933807e-01
  1.399640e-01   6.410319e+01   3.942591e-01
  1.402630e-01   6.449916e+01   3.873352e-01
  1.405620e-01   6.482317e+01   3.926947e-01
  1.408600e-01   6.474746e+01   3.912323e-01
  1.411590e-01   6.459650e+01   3.917602e-01
  1.414580e-01   6.482890e+01   3.929602e-01
  1.417570e-01   6.415581e+01   3.834728e-01
  1.420560e-01   6.559169e+01   3.923007e-01
  1.423550e-01   6.365217e+01   3.838370e-01
  1.426540e-01   6.444363e+01   3.827059e-01
  1.429530e-01   6.476297e+01   3.827307e-01
  1.432520e-01   6.467199e+01   3.795119e-01
  1.435510e-01   6.447070e+01   3.816371e-01
  1.438500e-01   6.508562e+01   3.793807e-01
  1.441490e-01   6.471105e+01   3.774025e-01
  1.444470e-01   6.500494e+01   3.807126e-01
  1.447460e-01   6.519831e+01   3.775000e-01
  1.450450e-01   6.418663e+01   3.783088e-01
  1.453440e-01   6.505777e+01   3.749245e-01
  1.456430e-01   6.413446e+01   3.759370e-01
  1.459420e-01   6.412981e+01   3.752656e-01
  1.462410e-01   6.484277e+01   3.755989e-01
  1.465400e-01   6.430710e+01   3.753468e-01
  1.468390e-01   6.420480e+01   3.703411e-01
  1.471380e-01   6.435257e+01   3.737451e-01
  1.474370e-01   6.495041e+01   3.761277e-01
  1.477360e-01   6.480885e+01   3.746364e-01
  1.480340e-01   6.527242e+01   3.723535e-01
  1.483330e-01   6.433060e+01   3.780623e-01
  1.486320e-01   6.482065e+01   3.890204e-01
  1.489310e-01   6.497333e+01   3.911785e-01
  1.492300e-01   6.519423e+01   3.913541e-01
  1.495290e-01   6.507058e+01   3.934433e-01
  1.498280e-01   6.497482e+01   3.976990e-01
  1.501270e-01   6.494762e+01   3.991659e-01
  1.504260e-01   6.538008e+01   3.951270e-01
  1.507250e-01   6.506800e+01   4.000569e-01
  1.510240e-01   6.473243e+01   3.979862e-01
  1.513230e-01   6.500662e+01   4.041109e-01
  1.516210e-01   6.493272e+01   3.996408e-01
  1.519200e-01   6.520574e+01   4.004801e-01
  1.522190e-01   6.496595e+01   4.067050e-01
  1.525180e-01   6.560808e+01   4.038281e-01
  1.528170e-01   6.556325e+01   4.091236e-01
  1.531160e-01   6.495889e+01   4.039625e-01
  1.534150e-01   6.536523e+01   3.994084e-01
  1.537140e-01   6.465378e+01   3.904595e-01
  1.540130e-01   6.494457e+01   3.848875e-01
  1.543120e-01   6.485886e+01   3.848665e-01
  1.546110e-01   6.462973e+01   3.816502e-01
  1.549100e-01   6.561421e+01   3.847762e-01
  1.552090e-01   6.464119e+01   3.839875e-01
  1.555070e-01   6.525042e+01   3.765603e-01
  1.558060e-01   6.466746e+01   3.801733e-01
  1.561050e-01   6.437283e+01   3.755385e-01
  1.564040e-01   6.450130e+01   3.774524e-01
  1.567030e-01   6.434806e+01   3.750305e-01
  1.570020e-01   6.444891e+01   3.733801e-01
  1.573010e-01   6.476250e+01   3.777732e-01
  1.576000e-01   6.544378e+01   3.738973e-01
  1.578990e-01   6.465089e+01   3.735361e-01
  1.581980e-01   6.420710e+01   3.705579e-01
  1.584970e-01   6.492255e+01   3.724054e-01
  1.587960e-01   6.545630e+01   3.773716e-01
  1.590940e-01   6.527120e+01   3.715133e-01
  1.593930e-01   6.484511e+01   3.690582e-01
  1.596920e-01   6.539024e+01   3.716435e-01
  1.599910e-01   6.446663e+01   3.706754e-01
  1.602900e-01   6.456508e+01   3.703305e-01
  1.605890e-01   6.482844e+01   3.655629e-01
  1.608880e-01   6.506843e+01   3.686671e-01
  1.611870e-01   6.528722e+01   3.682671e-01
  1.614860e-01   6.449882e+01   3.664410e-01
  1.617850e-01   6.439708e+01   3.629575e-01
  1.620840e-01   6.485123e+01   3.642351e-01
  1.623830e-01   6.517803e+01   3.667479e-01
  1.626810e-01   6.453872e+01   3.627661e-01
  1.629800e-01   6.463834e+01   3.591795e-01
  1.632790e-01   6.447131e+01   3.598606e-01
  1.635780e-01   6.449620e+01   3.610868e-01
  1.638770e-01   6.516748e+01   3.653204e-01
  1.641760e-01   6.480588e+01   3.625366e-01
  1.644750e-01   6.477037e+01   3.616595e-01
  1.647740e-01   6.438800e+01   3.602045e-01
  1.650730e-01   6.535689e+01   3.642706e-01
  1.653720e-01   6.489422e+01   3.625885e-01
  1.656710e-01   6.512073e+01   3.610915e-01
  1.659700e-01   6.494808e+01   3.621552e-01
  1.662680e-01   6.506774e+01   3.611365e-01
  1.665670e-01   6.511141e+01   3.622223e-01
  1.668660e-01   6.503619e+01   3.585779e-01
  1.671650e-01   6.475855e+01   3.606613e-01
  1.674640e-01   6.482158e+01   3.600699e-01
  1.677630e-01   6.515992e+01   3.591073e-01
  1.680620e-01   6.538042e+01   3.620032e-01
  1.683610e-01   6.451988e+01   3.540082e-01
  1.686600e-01   6.500359e+01   3.601929e-01
  1.689590e-01   6.512779e+01   3.569624e-01
  1.692580e-01   6.511300e+01   3.567367e-01
  1.695570e-01   6.457266e+01   3.597600e-01
  1.698560e-01   6.436774e+01   3.532266e-01
  1.701540e-01   6.403788e+01   3.550708e-01
  1.704530e-01   6.498513e+01   3.547342e-01
  1.707520e-01   6.474766e+01   3.542675e-01
  1.710510e-01   6.465473e+01   3.569634e-01
  1.713500e-01   6.437066e+01   3.526908e-01
  1.716490e-01   6.426758e+01   3.551508e-01
  1.719480e-01   6.510901e+01   3.518327e-01
  1.722470e-01   6.476271e+01   3.532202e-01
  1.725460e-01   6.453008e+01   3.542188e-01
  1.728450e-01   6.447588e+01   3.517186e-01
  1.731440e-01   6.485822e+01   3.533000e-01
  1.734430e-01   6.469639e+01   3.496592e-01
  1.737410e-01   6.501027e+01   3.540757e-01
  1.740400e-01   6.480473e+01   3.527941e-01
  1.743390e-01   6.428866e+01   3.489057e-01
  1.746380e-01   6.466528e+01   3.515196e-01
  1.749370e-01   6.507043e+01   3.503173e-01
  1.752360e-01   6.487356e+01   3.520853e-01
  1.755350e-01   6.401581e+01   3.488665e-01
  1.758340e-01   6.468141e+01   3.459938e-01
  1.761330e-01   6.411878e+01   3.500311e-01
  1.764320e-01   6.472474e+01   3.467916e-01
  1.767310e-01   6.501969e+01   3.519466e-01
  1.770300e-01   6.449232e+01   3.468533e-01
  1.773280e-01   6.445629e+01   3.481379e-01
  1.776270e-01   6.451329e+01   3.470815e-01
  1.779260e-01   6.482762e+01   3.463846e-01
  1.782250e-01   6.510125e+01   3.498753e-01
  1.785240e-01   6.430313e+01   3.444733e-01
  1.788230e-01   6.436890e+01   3.463498e-01
  1.791220e-01   6.439973e+01   3.469478e-01
  1.794210e-01   6.383389e+01   3.422101e-01
  1.797200e-01   6.467585e+01   3.459789e-01
  1.800190e-01   6.504176e+01   3.445948e-01
  1.803180e-01   6.399990e+01   3.453556e-01
  1.806170e-01   6.385977e+01   3.421130e-01
  1.809160e-01   6.405406e+01   3.419684e-01
  1.812140e-01   6.456955e+01   3.441764e-01
  1.815130e-01   6.458636e+01   3.437195e-01
  1.818120e-01   6.406507e+01   3.436669e-01
  1.821110e-01   6.374792e+01   3.388595e-01
  1.824100e-01   6.391334e+01   3.417582e-01
  1.827090e-01   6.522459e+01   3.445783e-01
  1.830080e-01   6.440393e+01   3.425692e-01
  1.833070e-01   6.431997e+01   3.398894e-01
  1.836060e-01   6.429014e+01   3.390036e-01
  1.839050e-01   6.467599e+01   3.439580e-01
  1.842040e-01   6.390298e+01   3.391093e-01
  1.845030e-01   6.447684e+01   3.398180e-01
  1.848010e-01   6.423148e+01   3.409581e-01
  1.851000e-01   6.474275e+01   3.376417e-01
  1.853990e-01   6.365697e+01   3.397564e-01
  1.856980e-01   6.433125e+01   3.391120e-01
  1.859970e-01   6.374907e+01   3.363002e-01
  1.862960e-01   6.425994e+01   3.390849e-01
  1.865950e-01   6.342206e+01   3.351211e-01
  1.868940e-01   6.467369e+01   3.422942e-01
  1.871930e-01   6.464127e+01   3.350368e-01
  1.874920e-01   6.480434e+01   3.385943e-01
  1.877910e-01   6.435824e+01   3.372686e-01
  1.880900e-01   6.418503e+01   3.368145e-01
  1.883880e-01   6.346127e+01   3.366515e-01
  1.886870e-01   6.477943e+01   3.340122e-01
  1.889860e-01   6.355201e+01   3.364141e-01
  1.892850e-01   6.373851e+01   3.343884e-01
  1.895840e-01   6.472011e+01   3.358607e-01
  1.898830e-01   6.394768e+01   3.343147e-01
  1.901820e-01   6.369493e+01   3.333443e-01
  1.904810e-01   6.446564e+01   3.351998e-01
  1.907800e-01   6.432498e+01   3.340622e-01
  1.910790e-01   6.396274e+01   3.325085e-01
  1.913780e-01   6.346630e+01   3.322843e-01
  1.916770e-01   6.353637e+01   3.323143e-01
  1.919750e-01   6.384476e+01   3.338907e-01
  1.922740e-01   6.387335e+01   3.303121e-01
  1.925730e-01   6.453486e+01   3.327733e-01
  1.928720e-01   6.368892e+01   3.313404e-01
  1.931710e-01   6.340209e+01   3.312000e-01
  1.934700e-01   6.442127e+01   3.323290e-01
  1.937690e-01   6.358041e+01   3.292555e-01
  1.940680e-01   6.370961e+01   3.313942e-01
  1.943670e-01   6.338494e+01   3.286003e-01
  1.946660e-01   6.393131e+01   3.306119e-01
  1.949650e-01   6.336397e+01   3.270706e-01
  1.952640e-01   6.444454e+01   3.313355e-01
  1.955630e-01   6.357393e+01   3.302865e-01
  1.958610e-01   6.399219e+01   3.282471e-01
  1.961600e-01   6.464853e+01   3.312610e-01
  1.964590e-01   6.370627e+01   3.273667e-01
  1.967580e-01   6.311664e+01   3.280524e-01
  1.970570e-01   6.361711e+01   3.271376e-01
  1.973560e-01   6.364177e+01   3.254621e-01
  1.976550e-01   6.350260e+01   3.278692e-01
  1.979540e-01   6.380421e+01   3.263098e-01
  1.982530e-01   6.325665e+01   3.266472e-01
  1.985520e-01   6.340152e+01   3.249907e-01
  1.988510e-01   6.393282e+01   3.264940e-01
  1.991500e-01   6.322141e+01   3.268490e-01
  1.994480e-01   6.343868e+01   3.240846e-01
  1.997470e-01   6.344155e+01   3.259591e-01
  2.000460e-01   6.325487e+01   3.216423e-01
  2.003450e-01   6.322198e+01   3.238153e-01
  2.006440e-01   6.400050e+01   3.285622e-01
  2.009430e-01   6.332520e+01   3.218211e-01
  2.012420e-01   6.379753e+01   3.262928e-01
  2.015410e-01   6.366899e+01   3.225535e-01
  2.018400e-01   6.334397e+01   3.224290e-01
  2.021390e-01   6.340398e+01   3.235697e-01
  2.024380e-01   6.276182e+01   3.171002e-01
  2.027370e-01   6.296544e+01   3.225902e-01
  2.030350e-01   6.336557e+01   3.205354e-01
  2.033340e-01   6.390307e+01   3.227263e-01
  2.036330e-01   6.283343e+01   3.175512e-01
  2.039320e-01   6.360787e+01   3.203218e-01
  2.042310e-01   6.338547e+01   3.228160e-01
  2.045300e-01   6.375457e+01   3.190561e-01
  2.048290e-01   6.303872e+01   3.183408e-01
  2.051280e-01   6.343257e+01   3.189258e-01
  2.054270e-01   6.276991e+01   3.167169e-01
  2.057260e-01   6.257871e+01   3.196413e-01
  2.060250e-01   6.319314e+01   3.172452e-01
  2.063240e-01   6.343798e+01   3.204429e-01
  2.066230e-01   6.244184e+01   3.165602e-01
  2.069210e-01   6.291291e+01   3.189770e-01
  2.072200e-01   6.284856e+01   3.181319e-01
  2.075190e-01   6.298268e+01   3.160493e-01
  2.078180e-01   6.250395e+01   3.172585e-01
  2.081170e-01   6.327211e+01   3.175776e-01
  2.084160e-01   6.278248e+01   3.183730e-01
  2.087150e-01   6.274872e+01   3.148000e-01
  2.090140e-01   6.321472e+01   3.174336e-01
  2.093130e-01   6.299247e+01   3.167411e-01
  2.096120e-01   6.303416e+01   3.163116e-01
  2.099110e-01   6.336440e+01   3.156797e-01
  2.102100e-01   6.293003e+01   3.161834e-01
  2.105080e-01   6.273874e+01   3.173119e-01
  2.108070e-01   6.268900e+01   3.142552e-01
  2.111060e-01   6.241369e+01   3.127808e-01
  2.114050e-01   6.256514e+01   3.135516e-01
  2.117040e-01   6.284509e+01   3.192163e-01
  2.120030e-01   6.256908e+01   3.244317e-01
  2.123020e-01   6.290928e+01   3.276614e-01
  2.126010e-01   6.298315e+01   3.252132e-01
  2.129000e-01   6.329220e+01   3.292541e-01
  2.131990e-01   6.251008e+01   3.300765e-01
  2.134980e-01   6.323216e+01   3.339918e-01
  2.137970e-01   6.270903e+01   3.301436e-01
  2.140950e-01   6.307531e+01   3.329544e-01
  2.143940e-01   6.287312e+01   3.336677e-01
  2.146930e-01   6.236704e+01   3.326349e-01
  2.149920e-01   6.299307e+01   3.346154e-01
  2.152910e-01   6.240894e+01   3.335327e-01
  2.155900e-01   6.280105e+01   3.374645e-01
  2.158890e-01   6.249096e+01   3.366304e-01
  2.161880e-01   6.270219e+01   3.357478e-01
  2.164870e-01   6.322981e+01   3.384517e-01
  2.167860e-01   6.225045e+01   3.295428e-01
  2.170850e-01   6.220635e+01   3.268636e-01
  2.173840e-01   6.273325e+01   3.251475e-01
  2.176820e-01   6.307907e+01   3.245940e-01
  2.179810e-01   6.314522e+01   3.257766e-01
  2.182800e-01   6.224910e+01   3.192136e-01
  2.185790e-01   6.230435e+01   3.208922e-01
  2.188780e-01   6.251991e+01   3.179792e-01
  2.191770e-01   6.240317e+01   3.197473e-01
  2.194760e-01   6.247189e+01   3.207611e-01
  2.197750e-01   6.216091e+01   3.167931e-01
  2.200740e-01   6.264885e+01   3.160096e-01
  2.203730e-01   6.197558e+01   3.160498e-01
  2.206720e-01   6.264967e+01   3.168168e-01
  2.209710e-01   6.266270e+01   3.190274e-01
  2.212700e-01   6.232863e+01   3.137444e-01
  2.215680e-01   6.205969e+01   3.158591e-01
  2.218670e-01   6.267150e+01   3.131657e-01
  2.221660e-01   6.227620e+01   3.156028e-01
  2.224650e-01   6.240052e+01   3.134004e-01
  2.227640e-01   6.252114e+01   3.134414e-01
  2.230630e-01   6.202844e+01   3.131192e-01
  2.233620e-01   6.213926e+01   3.126130e-01
  2.236610e-01   6.163442e+01   3.113406e-01
  2.239600e-01   6.216622e+01   3.090896e-01
  2.242590e-01   6.213938e+01   3.120928e-01
  2.245580e-01   6.241231e+01   3.118706e-01
  2.248570e-01   6.252388e+01   3.139724e-01
  2.251550e-01   6.201368e+01   3.090886e-01
  2.254540e-01   6.215846e+01   3.097025e-01
  2.257530e-01   6.165390e+01   3.107420e-01
  2.260520e-01   6.160700e+01   3.068216e-01
  2.263510e-01   6.231694e+01   3.095904e-01
  2.266500e-01   6.254580e+01   3.100318e-01
  2.269490e-01   6.161188e+01   3.063373e-01
  2.272480e-01   6.232870e+01   3.106356e-01
  2.275470e-01   6.251307e+01   3.069608e-01
  2.278460e-01   6.173139e+01   3.085105e-01
  2.281450e-01   6.230417e+01   3.071856e-01
  2.284440e-01   6.167535e+01   3.071163e-01
  2.287420e-01   6.197241e+01   3.087334e-01
  2.290410e-01   6.202323e+01   3.027433e-01
  2.293400e-01   6.166478e+01   3.065927e-01
  2.296390e-01   6.208938e+01   3.061638e-01
  2.299380e-01   6.176045e+01   3.058422e-01
  2.302370e-01   6.265966e+01   3.074435e-01
  2.305360e-01   6.170329e+01   3.031526e-01
  2.308350e-01   6.195792e+01   3.080692e-01
  2.311340e-01   6.173576e+01   3.018043e-01
  2.314330e-01   6.197939e+01   3.045533e-01
  2.317320e-01   6.186343e+01   3.053616e-01
  2.320310e-01   6.182401e+01   3.021382e-01
  2.323290e-01   6.178856e+01   3.067762e-01
  2.326280e-01   6.150086e+01   3.006416e-01
  2.329270e-01   6.245407e+01   3.034362e-01
  2.332260e-01   6.159754e+01   3.028928e-01
  2.335250e-01   6.186265e+01   3.028265e-01
  2.338240e-01   6.180340e+01   3.038793e-01
  2.341230e-01   6.191726e+01   2.996772e-01
  2.344220e-01   6.125484e+01   3.010984e-01
  2.347210e-01   6.130733e+01   3.011091e-01
  2.350200e-01   6.106056e+01   2.996804e-01
  2.353190e-01   6.191744e+01   3.021298e-01
  2.356180e-01   6.183667e+01   2.985642e-01
  2.359170e-01   6.176598e+01   3.027089e-01
  2.362150e-01   6.176407e+01   3.006984e-01
  2.365140e-01   6.171270e+01   2.982647e-01
  2.368130e-01   6.129999e+01   2.995666e-01
  2.371120e-01   6.142412e+01   2.984814e-01
  2.374110e-01   6.187150e+01   3.021359e-01
  2.377100e-01   6.152147e+01   2.976884e-01
  2.380090e-01   6.122902e+01   2.983518e-01
  2.383080e-01   6.133311e+01   2.966659e-01
  2.386070e-01   6.107021e+01   2.976203e-01
  2.389060e-01   6.147939e+01   2.982715e-01
  2.392050e-01   6.162137e+01   2.970231e-01
  2.395040e-01   6.100549e+01   2.975771e-01
  2.398020e-01   6.090266e+01   2.952859e-01
  2.401010e-01   6.131955e+01   2.979980e-01
  2.404000e-01   6.171649e+01   2.961292e-01
  2.406990e-01   6.157471e+01   2.974762e-01
  2.409980e-01   6.101785e+01   2.951168e-01
  2.412970e-01   6.135434e+01   2.954821e-01
  2.415960e-01   6.136510e+01   2.964048e-01
  2.418950e-01   6.104441e+01   2.939587e-01
  2.421940e-01   6.098360e+01   2.950340e-01
  2.424930e-01   6.119317e+01   2.964401e-01
  2.427920e-01   6.099262e+01   2.921922e-01
  2.430910e-01   6.120359e+01   2.946740e-01
  2.433890e-01   6.092125e+01   2.930024e-01
  2.436880e-01   6.123195e+01   2.963083e-01
  2.439870e-01   6.087364e+01   2.919070e-01
  2.442860e-01   6.051307e+01   2.905022e-01
  2.445850e-01   6.083045e+01   2.930032e-01
  2.448840e-01   6.088653e+01   2.927000e-01
  2.451830e-01   6.088287e+01   2.942335e-01
  2.454820e-01   6.090502e+01   2.907964e-01
  2.457810e-01   6.074486e+01   2.915981e-01
  2.460800e-01   6.077814e+01   2.920036e-01
  2.463790e-01   6.133511e+01   2.923605e-01
  2.466780e-01   6.051636e+01   2.908332e-01
  2.469770e-01   6.106387e+01   2.912828e-01
  2.472750e-01   6.063072e+01   2.909999e-01
  2.475740e-01   6.107731e+01   2.930488e-01
  2.478730e-01   6.046967e+01   2.869150e-01
  2.481720e-01   6.099579e+01   2.911203e-01
  2.484710e-01   6.113390e+01   2.896398e-01
  2.487700e-01   6.028713e+01   2.907134e-01
  2.490690e-01   6.077975e+01   2.908189e-01
  2.493680e-01   6.076168e+01   2.878149e-01
  2.496670e-01   6.101135e+01   2.923457e-01
  2.499660e-01   6.089101e+01   2.890638e-01
  2.502650e-01   6.063880e+01   2.897335e-01
  2.505640e-01   6.079593e+01   2.871697e-01
  2.508620e-01   6.122928e+01   2.895495e-01
  2.511610e-01   6.058633e+01   2.903558e-01
  2.514600e-01   6.060853e+01   2.872442e-01
  2.517590e-01   6.055097e+01   2.869006e-01
  2.520580e-01   6.108126e+01   2.886753e-01
  2.523570e-01   6.014230e+01   2.867595e-01
  2.526560e-01   6.024320e+01   2.878367e-01
  2.529550e-01   6.030746e+01   2.846846e-01
  2.532540e-01   6.054111e+01   2.851339e-01
  2.535530e-01   6.037850e+01   2.845479e-01
  2.538520e-01   6.071905e+01   2.866786e-01
  2.541510e-01   6.027258e+01   2.840961e-01
  2.544490e-01   6.070748e+01   2.859333e-01
  2.547480e-01   6.040065e+01   2.855161e-01
  2.550470e-01   6.059668e+01   2.842535e-01
  2.553460e-01   6.051464e+01   2.844639e-01
  2.556450e-01   6.016634e+01   2.813570e-01
  2.559440e-01   6.033431e+01   2.846464e-01
  2.562430e-01   6.069797e+01   2.868350e-01
  2.565420e-01   6.032329e+01   2.834110e-01
  2.568410e-01   6.081300e+01   2.837581e-01
  2.571400e-01   6.028602e+01   2.829239e-01
  2.574390e-01   6.006087e+01   2.845081e-01
  2.577380e-01   6.023781e+01   2.839133e-01
  2.580360e-01   6.070298e+01   2.830045e-01
  2.583350e-01   6.035579e+01   2.846971e-01
  2.586340e-01   6.058695e+01   2.821418e-01
  2.589330e-01   6.058078e+01   2.849228e-01
  2.592320e-01   6.043980e+01   2.817990e-01
  2.595310e-01   6.060888e+01   2.831820e-01
  2.598300e-01   6.078348e+01   2.855006e-01
  2.601290e-01   6.090636e+01   2.814165e-01
  2.604280e-01   5.990891e+01   2.825358e-01
  2.607270e-01   6.019142e+01   2.794708e-01
  2.610260e-01   6.065600e+01   2.830933e-01
  2.613250e-01   6.058987e+01   2.835361e-01
  2.616240e-01   5.986283e+01   2.809409e-01
  2.619220e-01   6.016467e+01   2.817469e-01
  2.622210e-01   6.027969e+01   2.791954e-01
  2.625200e-01   6.016433e+01   2.806672e-01
  2.628190e-01   6.063889e+01   2.814786e-01
  2.631180e-01   6.007453e+01   2.784333e-01
  2.634170e-01   6.037475e+01   2.827338e-01
  2.637160e-01   6.028488e+01   2.789204e-01
  2.640150e-01   6.031370e+01   2.817013e-01
  2.643140e-01   6.018709e+01   2.783131e-01
  2.646130e-01   6.016745e+01   2.786486e-01
  2.649120e-01   6.032561e+01   2.820247e-01
  2.652110e-01   6.030551e+01   2.787772e-01
  2.655090e-01   5.992980e+01   2.786709e-01
  2.658080e-01   5.985329e+01   2.768791e-01
  2.661070e-01   6.034302e+01   2.792462e-01
  2.664060e-01   6.005920e+01   2.783025e-01
  2.667050e-01   6.089223e+01   2.805141e-01
  2.670040e-01   6.031198e+01   2.789830e-01
  2.673030e-01   5.983089e+01   2.770156e-01
  2.676020e-01   6.093562e+01   2.796566e-01
  2.679010e-01   6.003353e+01   2.774844e-01
  2.682000e-01   5.971376e+01   2.756209e-01
  2.684990e-01   5.997219e+01   2.772482e-01
  2.687980e-01   6.067863e+01   2.784977e-01
  2.690960e-01   6.068310e+01   2.796486e-01
  2.693950e-01   5.989760e+01   2.749332e-01
  2.696940e-01   5.971180e+01   2.748750e-01
  2.699930e-01   6.061767e+01   2.779808e-01
  2.702920e-01   5.947205e+01   2.750625e-01
  2.705910e-01   6.045983e+01   2.778067e-01
  2.708900e-01   6.036423e+01   2.754492e-01
  2.711890e-01   6.041235e+01   2.774158e-01
  2.714880e-01   6.000808e+01   2.754636e-01
  2.717870e-01   6.036111e+01   2.767374e-01
  2.720860e-01   6.001930e+01   2.749363e-01
  2.723850e-01   5.962945e+01   2.734031e-01
  2.726840e-01   6.000448e+01   2.753629e-01
  2.729820e-01   6.005913e+01   2.753037e-01
  2.732810e-01   6.015344e+01   2.746017e-01
  2.735800e-01   5.998316e+01   2.741216e-01
  2.738790e-01   5.959831e+01   2.737874e-01
  2.741780e-01   5.976257e+01   2.746232e-01
  2.744770e-01   5.949111e+01   2.714650e-01
  2.747760e-01   5.985221e+01   2.736403e-01
  2.750750e-01   5.944656e+01   2.758430e-01
  2.753740e-01   5.969941e+01   2.808521e-01
  2.756730e-01   6.007902e+01   2.832372e-01
  2.759720e-01   5.990763e+01   2.815390e-01
  2.762710e-01   6.011844e+01   2.860805e-01
  2.765690e-01   5.964659e+01   2.842377e-01
  2.768680e-01   5.985102e+01   2.874232e-01
  2.771670e-01   6.018817e+01   2.858336e-01
  2.774660e-01   6.023672e+01   2.867765e-01
  2.777650e-01   5.969966e+01   2.889712e-01
  2.780640e-01   5.994360e+01   2.881738e-01
  2.783630e-01   6.012877e+01   2.890439e-01
  2.786620e-01   5.947723e+01   2.891848e-01
  2.789610e-01   5.933028e+01   2.889351e-01
  2.792600e-01   5.953080e+01   2.922745e-01
  2.795590e-01   6.007616e+01   2.878579e-01
  2.798580e-01   5.963673e+01   2.913167e-01
  2.801560e-01   5.973944e+01   2.911280e-01
  2.804550e-01   5.963475e+01   2.917529e-01
  2.807540e-01   5.959272e+01   2.929849e-01
  2.810530e-01   5.985034e+01   2.908511e-01
  2.813520e-01   5.956701e+01   2.940479e-01
  2.816510e-01   5.945235e+01   2.927515e-01
  2.819500e-01   5.978929e+01   2.936923e-01
  2.822490e-01   5.976476e+01   2.936321e-01
  2.825480e-01   5.934353e+01   2.921484e-01
  2.828470e-01   5.935370e+01   2.955775e-01
  2.831460e-01   6.014707e+01   2.960468e-01
  2.834450e-01   6.015583e+01   2.944784e-01
  2.837430e-01   5.949802e+01   2.945591e-01
  2.840420e-01   5.996847e+01   2.973367e-01
  2.843410e-01   5.955709e+01   3.027809e-01
  2.846400e-01   5.981367e+01   3.055618e-01
  2.849390e-01   5.924169e+01   3.119496e-01
  2.852380e-01   5.950991e+01   3.155571e-01
  2.855370e-01   5.960186e+01   3.189318e-01
  2.858360e-01   5.976067e+01   3.214008e-01
  2.861350e-01   5.916017e+01   3.226060e-01
  2.864340e-01   5.932211e+01   3.278265e-01
  2.867330e-01   5.944655e+01   3.272276e-01
  2.870320e-01   5.901290e+01   3.316274e-01
  2.873310e-01   5.957793e+01   3.301236e-01
  2.876290e-01   5.910197e+01   3.340321e-01
  2.879280e-01   5.919163e+01   3.373413e-01
  2.882270e-01   5.940193e+01   3.342096e-01
  2.885260e-01   5.908342e+01   3.373773e-01
  2.888250e-01   5.840339e+01   3.345760e-01
  2.891240e-01   5.906489e+01   3.415411e-01
  2.894230e-01   5.905872e+01   3.446075e-01
  2.897220e-01   5.917774e+01   3.367866e-01
  2.900210e-01   5.909181e+01   3.454421e-01
  2.903200e-01   5.922953e+01   3.438235e-01
  2.906190e-01   5.917800e+01   3.473734e-01
  2.909180e-01   5.895462e+01   3.476591e-01
  2.912160e-01   5.932019e+01   3.450014e-01
  2.915150e-01   5.888468e+01   3.550686e-01
  2.918140e-01   5.885884e+01   3.468110e-01
  2.921130e-01   5.839890e+01   3.486828e-01
  2.924120e-01   5.820023e+01   3.506165e-01
  2.927110e-01   5.865298e+01   3.509953e-01
  2.930100e-01   5.905295e+01   3.613711e-01
  2.933090e-01   5.897888e+01   3.553525e-01
  2.936080e-01   5.860155e+01   3.518233e-01
  2.939070e-01   5.874959e+01   3.579299e-01
  2.942060e-01   5.912279e+01   3.596900e-01
  2.945050e-01   5.887711e+01   3.664677e-01
  2.948030e-01   5.861056e+01   3.560667e-01
  2.951020e-01   5.850533e+01   3.611785e-01
  2.954010e-01   5.866835e+01   3.634056e-01
  2.957000e-01   5.888905e+01   3.658411e-01
  2.959990e-01   5.818503e+01   3.632098e-01
  2.962980e-01   5.882592e+01   3.658656e-01
  2.965970e-01   5.892234e+01   3.697553e-01
  2.968960e-01   5.871082e+01   3.688640e-01
  2.971950e-01   5.866227e+01   3.671343e-01
  2.974940e-01   5.869463e+01   3.658993e-01
  2.977930e-01   5.858379e+01   3.689188e-01
  2.980920e-01   5.852818e+01   3.689712e-01
  2.983900e-01   5.908569e+01   3.737356e-01
  2.986890e-01   5.796799e+01   3.660731e-01
  2.989880e-01   5.902818e+01   3.733195e-01
  2.992870e-01   5.888656e+01   3.738095e-01
  2.995860e-01   5.831122e+01   3.741052e-01
  2.998850e-01   5.858520e+01   3.728517e-01
  3.001840e-01   5.824141e+01   3.741195e-01
  3.004830e-01   5.801265e+01   3.782397e-01
  3.007820e-01   5.840478e+01   3.780344e-01
  3.010810e-01   5.900551e+01   3.772882e-01
  3.013800e-01   5.827052e+01   3.805768e-01
  3.016790e-01   5.852344e+01   3.803995e-01
  3.019780e-01   5.830228e+01   3.816889e-01
  3.022760e-01   5.850307e+01   3.841329e-01
  3.025750e-01   5.853200e+01   3.821868e-01
  3.028740e-01   5.762689e+01   3.846068e-01
  3.031730e-01   5.848859e+01   3.856372e-01
  3.034720e-01   5.788686e+01   3.852111e-01
  3.037710e-01   5.858130e+01   3.872515e-01
  3.040700e-01   5.890604e+01   3.901832e-01
  3.043690e-01   5.874594e+01   3.942770e-01
  3.046680e-01   5.861482e+01   3.924611e-01
  3.049670e-01   5.887180e+01   3.898026e-01
  3.052660e-01   5.865042e+01   3.959073e-01
  3.055650e-01   5.929090e+01   3.966590e-01
  3.058630e-01   5.872897e+01   4.001655e-01
  3.061620e-01   5.873570e+01   3.928655e-01
  3.064610e-01   5.790857e+01   3.950802e-01
  3.067600e-01   5.811822e+01   4.018776e-01
  3.070590e-01   5.835332e+01   3.965945e-01
  3.073580e-01   5.825995e+01   4.023673e-01
  3.076570e-01   5.853587e+01   3.960827e-01
  3.079560e-01   5.864239e+01   4.027956e-01
  3.082550e-01   5.883606e+01   4.034602e-01
  3.085540e-01   5.900119e+01   4.037297e-01
  3.088530e-01   5.865372e+01   4.076518e-01
  3.091520e-01   5.860251e+01   4.014813e-01
  3.094500e-01   5.781845e+01   4.075057e-01
  3.097490e-01   5.853815e+01   4.081717e-01
  3.100480e-01   5.842125e+01   4.047187e-01
  3.103470e-01   5.884567e+01   4.175237e-01
  3.106460e-01   5.783781e+01   4.017968e-01
  3.109450e-01   5.802272e+01   4.142684e-01
  3.112440e-01   5.857877e+01   4.092417e-01
  3.115430e-01   5.814017e+01   4.130694e-01
  3.118420e-01   5.859024e+01   4.192618e-01
  3.121410e-01   5.786642e+01   4.101836e-01
  3.124400e-01   5.830775e+01   4.192524e-01
  3.127390e-01   5.791789e+01   4.119584e-01
  3.130380e-01   5.800043e+01   4.211897e-01
  3.133360e-01   5.901510e+01   4.224643e-01
  3.136350e-01   5.771689e+01   4.171228e-01
  3.139340e-01   5.815581e+01   4.248686e-01
  3.142330e-01   5.820256e+01   4.185394e-01
  3.145320e-01   5.803420e+01   4.283229e-01
  3.148310e-01   5.917014e+01   4.275027e-01
  3.151300e-01   5.887671e+01   4.264413e-01
  3.154290e-01   5.844516e+01   4.298368e-01
  3.157280e-01   5.771785e+01   4.243156e-01
  3.160270e-01   5.899743e+01   4.374022e-01
  3.163260e-01   5.776776e+01   4.244991e-01
  3.166250e-01   5.844938e+01   4.353658e-01
  3.169230e-01   5.859948e+01   4.333219e-01
  3.172220e-01   5.895116e+01   4.395059e-01
  3.175210e-01   5.795910e+01   4.354136e-01
  3.178200e-01   5.881373e+01   4.355975e-01
  3.181190e-01   5.804915e+01   4.407539e-01
  3.184180e-01   5.813198e+01   4.364416e-01
  3.187170e-01   5.842760e+01   4.453639e-01
  3.190160e-01   5.724232e+01   4.396367e-01
  3.193150e-01   5.786002e+01   4.354194e-01
  3.196140e-01   5.857286e+01   4.495773e-01
  3.199130e-01   5.817926e+01   4.416400e-01
  3.202120e-01   5.851459e+01   4.501789e-01
  3.205100e-01   5.812823e+01   4.474581e-01
  3.208090e-01   5.803380e+01   4.438605e-01
  3.211080e-01   5.831968e+01   4.519276e-01
  3.214070e-01   5.816030e+01   4.435455e-01
  3.217060e-01   5.853656e+01   4.523470e-01
  3.220050e-01   5.806560e+01   4.476263e-01
  3.223040e-01   5.761392e+01   4.438542e-01
  3.226030e-01   5.786069e+01   4.561195e-01
  3.229020e-01   5.762470e+01   4.399217e-01
  3.232010e-01   5.880463e+01   4.567841e-01
  3.235000e-01   5.723790e+01   4.456505e-01
  3.237990e-01   5.801280e+01   4.519990e-01
  3.240970e-01   5.862504e+01   4.613286e-01
  3.243960e-01   5.858832e+01   4.517096e-01
  3.246950e-01   5.783285e+01   4.599770e-01
  3.249940e-01   5.804667e+01   4.529784e-01
  3.252930e-01   5.776094e+01   4.592453e-01
  3.255920e-01   5.835551e+01   4.643103e-01
  3.258910e-01   5.807026e+01   4.586989e-01
  3.261900e-01   5.733807e+01   4.629763e-01
  3.264890e-01   5.800923e+01   4.602313e-01
  3.267880e-01   5.788057e+01   4.633263e-01
  3.270870e-01   5.787385e+01   4.712516e-01
  3.273860e-01   5.815626e+01   4.667311e-01
  3.276850e-01   5.771268e+01   4.705950e-01
  3.279830e-01   5.883543e+01   4.680548e-01
  3.282820e-01   5.758536e+01   4.724875e-01
  3.285810e-01   5.774587e+01   4.712104e-01
  3.288800e-01   5.802495e+01   4.757582e-01
  3.291790e-01   5.833432e+01   4.731227e-01
  3.294780e-01   5.840327e+01   4.808034e-01
  3.297770e-01   5.854324e+01   4.839276e-01
  3.300760e-01   5.823096e+01   4.775918e-01
  3.303750e-01   5.759051e+01   4.825418e-01
  3.306740e-01   5.741994e+01   4.752434e-01
  3.309730e-01   5.826449e+01   4.874538e-01
  3.312720e-01   5.837410e+01   4.916509e-01
  3.315700e-01   5.714184e+01   4.775937e-01
  3.318690e-01   5.743574e+01   4.914785e-01
  3.321680e-01   5.796533e+01   4.825587e-01
  3.324670e-01   5.835653e+01   4.965120e-01
  3.327660e-01   5.838216e+01   4.938605e-01
  3.330650e-01   5.785874e+01   4.921876e-01
  3.333640e-01   5.722318e+01   4.972734e-01
  3.336630e-01   5.832065e+01   4.903493e-01
  3.339620e-01   5.731873e+01   5.005669e-01
  3.342610e-01   5.860712e+01   4.992589e-01
  3.345600e-01   5.750425e+01   4.996404e-01
  3.348590e-01   5.767427e+01   5.092564e-01
  3.351570e-01   5.857621e+01   4.974457e-01
  3.354560e-01   5.851672e+01   5.166749e-01
  3.357550e-01   5.941977e+01   5.038470e-01
  3.360540e-01   5.745612e+01   5.101218e-01
  3.363530e-01   5.772505e+01   5.175730e-01
  3.366520e-01   5.751545e+01   5.014251e-01
  3.369510e-01   5.762694e+01   5.236217e-01
  3.372500e-01   5.697896e+01   4.973531e-01
  3.375490e-01   5.671624e+01   5.168639e-01
  3.378480e-01   5.772167e+01   5.188373e-01
  3.381470e-01   5.683405e+01   5.135630e-01
  3.384460e-01   5.769763e+01   5.313749e-01
  3.387450e-01   5.694231e+01   5.066195e-01
  3.390430e-01   5.757900e+01   5.280921e-01
  3.393420e-01   5.822026e+01   5.283153e-01
  3.396410e-01   5.783046e+01   5.272150e-01
  3.399400e-01   5.804059e+01   5.436476e-01
  3.402390e-01   5.744209e+01   5.150359e-01
  3.405380e-01   5.740976e+01   5.377860e-01
  3.408370e-01   5.793253e+01   5.324555e-01
  3.411360e-01   5.722223e+01   5.326513e-01
  3.414350e-01   5.740916e+01   5.406823e-01
  3.417340e-01   5.664181e+01   5.292471e-01
  3.420330e-01   5.710567e+01   5.474505e-01
  3.423320e-01   5.813453e+01   5.368806e-01
  3.426300e-01   5.747041e+01   5.484327e-01
  3.429290e-01   5.756120e+01   5.465930e-01
  3.432280e-01   5.734163e+01   5.433090e-01
  3.435270e-01   5.734949e+01   5.620878e-01
  3.438260e-01   5.859005e+01   5.454782e-01
  3.441250e-01   5.779190e+01   5.609807e-01
  3.444240e-01   5.689359e+01   5.487305e-01
  3.447230e-01   5.762667e+01   5.569679e-01
  3.450220e-01   5.661284e+01   5.634304e-01
  3.453210e-01   5.705766e+01   5.495212e-01
  3.456200e-01   5.719683e+01   5.714543e-01
  3.459190e-01   5.759586e+01   5.600284e-01
  3.462170e-01   5.880329e+01   5.768078e-01
  3.465160e-01   5.735800e+01   5.688218e-01
  3.468150e-01   5.737238e+01   5.680433e-01
  3.471140e-01   5.768440e+01   5.846125e-01
  3.474130e-01   5.678667e+01   5.642948e-01
  3.477120e-01   5.856720e+01   5.890689e-01
  3.480110e-01   5.800142e+01   5.798693e-01
  3.483100e-01   5.784725e+01   5.808882e-01
  3.486090e-01   5.761554e+01   5.946386e-01
  3.489080e-01   5.827890e+01   5.830514e-01
  3.492070e-01   5.827793e+01   5.990234e-01
  3.495060e-01   5.688454e+01   5.805452e-01
  3.498040e-01   5.756093e+01   5.963022e-01
  3.501030e-01   5.698175e+01   5.942697e-01
  3.504020e-01   5.715322e+01   5.941866e-01
  3.507010e-01   5.643248e+01   6.044641e-01
  3.510000e-01   5.710659e+01   5.891348e-01
  3.512990e-01   5.725475e+01   6.088520e-01
  3.515980e-01   5.732340e+01   6.010115e-01
  3.518970e-01   5.807784e+01   6.185498e-01
  3.521960e-01   5.800736e+01   6.270059e-01
  3.524950e-01   5.740865e+01   6.004550e-01
  3.527940e-01   5.748916e+01   6.275944e-01
  3.530930e-01   5.638019e+01   6.052248e-01
  3.533920e-01   5.786111e+01   6.284798e-01
  3.536900e-01   5.712824e+01   6.267619e-01
  3.539890e-01   5.791069e+01   6.276130e-01
  3.542880e-01   5.773637e+01   6.419116e-01
  3.545870e-01   5.673393e+01   6.113514e-01
  3.548860e-01   5.699591e+01   6.341890e-01
  3.551850e-01   5.668637e+01   6.209432e-01
  3.554840e-01   5.776508e+01   6.384538e-01
  3.557830e-01   5.810151e+01   6.427221e-01
  3.560820e-01   5.612507e+01   6.101994e-01
  3.563810e-01   5.679936e+01   6.342834e-01
  3.566800e-01   5.718492e+01   6.214284e-01
  3.569790e-01   5.594782e+01   6.342981e-01
  3.572770e-01   5.718220e+01   6.400369e-01
  3.575760e-01   5.658241e+01   6.105344e-01
  3.578750e-01   5.632126e+01   6.489158e-01
  3.581740e-01   5.683031e+01   6.228564e-01
  3.584730e-01   5.692686e+01   6.523953e-01
  3.587720e-01   5.689850e+01   6.408887e-01
  3.590710e-01   5.845038e+01   6.483290e-01
  3.593700e-01   5.669370e+01   6.630049e-01
  3.596690e-01   5.749006e+01   6.393312e-01
  3.599680e-01   5.687347e+01   6.654258e-01
  3.602670e-01   5.753537e+01   6.520033e-01
  3.605660e-01   5.648436e+01   6.617796e-01
  3.608640e-01   5.659653e+01   6.794247e-01
  3.611630e-01   5.757148e+01   6.496652e-01
  3.614620e-01   5.717595e+01   6.873718e-01
  3.617610e-01   5.744220e+01   6.632854e-01
  3.620600e-01   5.800583e+01   6.893255e-01
  3.623590e-01   5.709160e+01   6.809176e-01
  3.626580e-01   5.738396e+01   6.826589e-01
  3.629570e-01   5.676292e+01   6.972258e-01
  3.632560e-01   5.757508e+01   6.723015e-01
  3.635550e-01   5.730153e+01   7.119439e-01
  3.638540e-01   5.816330e+01   6.994440e-01
  3.641530e-01   5.688119e+01   6.963709e-01
  3.644510e-01   5.725635e+01   7.289811e-01
  3.647500e-01   5.715389e+01   6.842447e-01
  3.650490e-01   5.736358e+01   7.278728e-01
  3.653480e-01   5.614454e+01   7.030712e-01
  3.656470e-01   5.793846e+01   7.227078e-01
  3.659460e-01   5.699176e+01   7.382872e-01
  3.662450e-01   5.807422e+01   7.133866e-01
  3.665440e-01   5.797629e+01   7.622523e-01
  3.668430e-01   5.532986e+01   7.045675e-01
  3.671420e-01   5.812412e+01   7.532723e-01
  3.674410e-01   5.766500e+01   7.407574e-01
  3.677400e-01   5.721363e+01   7.512518e-01
  3.680390e-01   5.773661e+01   7.839556e-01
  3.683370e-01   5.628062e+01   7.245297e-01
  3.686360e-01   5.613798e+01   7.644367e-01
  3.689350e-01   5.670256e+01   7.518356e-01
  3.692340e-01   5.590211e+01   7.670789e-01
  3.695330e-01   5.692928e+01   8.014235e-01
  3.698320e-01   5.619929e+01   7.426211e-01
  3.701310e-01   5.704522e+01   8.046519e-01
  3.704300e-01   5.727471e+01   7.679065e-01
  3.707290e-01   5.806466e+01   8.142662e-01
  3.710280e-01   5.714364e+01   8.029309e-01
  3.713270e-01   5.670934e+01   7.881621e-01
  3.716260e-01   5.619063e+01   8.318379e-01
  3.719240e-01   5.712604e+01   7.842427e-01
  3.722230e-01   5.751476e+01   8.443457e-01
  3.725220e-01   5.650001e+01   8.081331e-01
  3.728210e-01   5.747725e+01   8.331787e-01
  3.731200e-01   5.725508e+01   8.809516e-01
  3.734190e-01   5.687287e+01   8.010263e-01
  3.737180e-01   5.803041e+01   8.837232e-01
  3.740170e-01   5.636810e+01   8.198617e-01
  3.743160e-01   5.685079e+01   8.810107e-01
  3.746150e-01   5.660387e+01   8.727935e-01
  3.749140e-01   5.639495e+01   8.501859e-01
  3.752130e-01   5.842195e+01   9.273325e-01
  3.755110e-01   5.535192e+01   8.394367e-01
  3.758100e-01   5.733270e+01   9.186470e-01
  3.761090e-01   5.680020e+01   8.870701e-01
  3.764080e-01   5.662536e+01   9.094170e-01
  3.767070e-01   5.641135e+01   9.490623e-01
  3.770060e-01   5.657696e+01   8.725860e-01
  3.773050e-01   5.839099e+01   9.738596e-01
  3.776040e-01   5.793249e+01   9.270682e-01
  3.779030e-01   5.734643e+01   9.528667e-01
  3.782020e-01   5.798238e+01   1.034905e+00
  3.785010e-01   5.719398e+01   9.035260e-01
  3.788000e-01   5.824260e+01   1.032177e+00
  3.790990e-01   5.697469e+01   9.418912e-01
  3.793970e-01   5.483640e+01   9.919557e-01
  3.796960e-01   5.627428e+01   1.000125e+00
  3.799950e-01   5.760220e+01   9.932890e-01
  3.802940e-01   5.798383e+01   1.107926e+00
  3.805930e-01   5.803685e+01   9.667439e-01
  3.808920e-01   5.939210e+01   1.127653e+00
  3.811910e-01   5.537071e+01   1.006408e+00
  3.814900e-01   5.696883e+01   1.074310e+00
  3.817890e-01   5.608833e+01   1.163969e+00
  3.820880e-01   5.631378e+01   9.911694e-01
  3.823870e-01   5.779551e+01   1.189198e+00
  3.826860e-01   5.512889e+01   1.019159e+00
  3.829840e-01   5.685411e+01   1.203144e+00
  3.832830e-01   5.852353e+01   1.166743e+00
  3.835820e-01   5.763142e+01   1.130245e+00
  3.838810e-01   5.968177e+01   1.285934e+00
  3.841800e-01   5.686963e+01   1.109770e+00
  3.844790e-01   5.632628e+01   1.258550e+00
  3.847780e-01   5.780335e+01   1.181630e+00
  3.850770e-01   5.415372e+01   1.243354e+00
  3.853760e-01   5.879704e+01   1.382026e+00
  3.856750e-01   5.775504e+01   1.181136e+00
  3.859740e-01   5.470631e+01   1.356679e+00
  3.862730e-01   6.112255e+01   1.301364e+00
  3.865710e-01   5.574930e+01   1.369551e+00
  3.868700e-01   5.383653e+01   1.370548e+00
  3.871690e-01   5.652312e+01   1.321297e+00
  3.874680e-01   5.541724e+01   1.506593e+00
  3.877670e-01   5.668279e+01   1.345402e+00
  3.880660e-01   5.553825e+01   1.542134e+00
  3.883650e-01   5.709989e+01   1.481740e+00
  3.886640e-01   5.639752e+01   1.536654e+00
  3.889630e-01   5.855597e+01   1.703908e+00
  3.892620e-01   5.832705e+01   1.529109e+00
  3.895610e-01   5.762218e+01   1.736585e+00
  3.898600e-01   5.830806e+01   1.700298e+00
  3.901580e-01   5.749209e+01   1.759229e+00
  3.904570e-01   5.591752e+01   1.939757e+00
  3.907560e-01   5.647079e+01   1.719147e+00
  3.910550e-01   5.491815e+01   1.957620e+00
  3.913540e-01   5.652312e+01   1.986020e+00
  3.916530e-01   5.191754e+01   1.903389e+00
  3.919520e-01   5.687639e+01   2.587965e+00
  3.922510e-01   5.750007e+01   2.003110e+00
  3.925500e-01   5.815601e+01   2.702739e+00
  3.928490e-01   5.432500e+01   2.384603e+00
  3.931480e-01   5.576948e+01   2.646702e+00
  3.934470e-01   0.000000e+00   0.000000e+00
  3.937460e-01   5.727677e+01   2.682230e+00
creator: radaver
creator-version: 3725
header-file: /nas_data/SAXS_data/20151104Workshop/header/JH1_0028.txt
image-file: /nas_data/Pilatus1M/20151104_Workshop/JH1_0028.tif
angular-axis-file: /nas_data/SAXS_data/20151104Workshop/q20151029.dat
beamstop-mask-file: /nas_data/SAXS_data/20151104Workshop/fit2d20151031.msk
detector-response-file: none
beam-center-x: 949.7700
beam-center-y: 918.8000
unit-time: 1.0000
channel-first: 10
channel-last: 1315
Exposure time [s]: 1.093939
Transmitted Beam: 0.485179
Incident Beam: 0.485179
Code: JH1
Concentration [mg/ml]: 1
Run Number: 0028
