# Supplementary material for: SAXS analysis of a soluble cytosolic NgBR construct including extracellular and transmembrane domains
Source: PLoS One. 2018 Jan 18;13(1):e0191371. doi: 10.1371/journal.pone.0191371 (PMC5773207; doi:10.1371/journal.pone.0191371)
Supplement: S1 File — (ZIP) [file pone.0191371.s001.zip › JH1_0029.dat]

Sample:   c= 1.0000 mg/ml  Code: JH1
  3.656810e-03   2.265938e+04   4.132956e+01
  3.955720e-03   2.196085e+04   2.794431e+01
  4.254640e-03   1.904252e+04   2.331831e+01
  4.553560e-03   1.541410e+04   2.022724e+01
  4.852480e-03   1.242424e+04   1.700197e+01
  5.151400e-03   1.050730e+04   1.544591e+01
  5.450320e-03   8.684595e+03   1.333791e+01
  5.749240e-03   7.424631e+03   1.194899e+01
  6.048150e-03   6.327961e+03   1.081281e+01
  6.347070e-03   5.475409e+03   9.555993e+00
  6.645990e-03   4.793583e+03   8.901936e+00
  6.944910e-03   4.199156e+03   8.021124e+00
  7.243830e-03   3.753772e+03   7.348608e+00
  7.542750e-03   3.337783e+03   6.903175e+00
  7.841670e-03   3.002116e+03   6.182863e+00
  8.140580e-03   2.713776e+03   5.959537e+00
  8.439500e-03   2.471214e+03   5.481458e+00
  8.738420e-03   2.256242e+03   5.187655e+00
  9.037340e-03   2.081073e+03   4.817338e+00
  9.336260e-03   1.911498e+03   4.537062e+00
  9.635180e-03   1.771105e+03   4.354844e+00
  9.934100e-03   1.634458e+03   4.047760e+00
  1.023300e-02   1.488488e+03   3.958703e+00
  1.053190e-02   1.380679e+03   3.867039e+00
  1.083090e-02   1.283623e+03   3.728644e+00
  1.112980e-02   1.168703e+03   3.527542e+00
  1.142870e-02   1.101666e+03   3.405691e+00
  1.172760e-02   1.006332e+03   3.245945e+00
  1.202650e-02   9.352180e+02   3.120498e+00
  1.232540e-02   8.661221e+02   2.986557e+00
  1.262440e-02   8.041385e+02   2.824200e+00
  1.292330e-02   7.521860e+02   2.689313e+00
  1.322220e-02   6.982833e+02   2.591162e+00
  1.352110e-02   6.518181e+02   2.478306e+00
  1.382000e-02   6.092352e+02   2.372380e+00
  1.411900e-02   5.707336e+02   2.285019e+00
  1.441790e-02   5.288985e+02   2.183835e+00
  1.471680e-02   4.990910e+02   2.111327e+00
  1.501570e-02   4.578491e+02   1.980417e+00
  1.531460e-02   4.351417e+02   1.921966e+00
  1.561350e-02   4.060441e+02   1.824019e+00
  1.591250e-02   3.869801e+02   1.796374e+00
  1.621140e-02   3.633929e+02   1.710752e+00
  1.651030e-02   3.447669e+02   1.648810e+00
  1.680920e-02   3.247068e+02   1.600124e+00
  1.710810e-02   3.118497e+02   1.571415e+00
  1.740710e-02   2.934323e+02   1.502373e+00
  1.770600e-02   2.774321e+02   1.446156e+00
  1.800490e-02   2.633212e+02   1.397761e+00
  1.830380e-02   2.513647e+02   1.376540e+00
  1.860270e-02   2.410735e+02   1.321888e+00
  1.890170e-02   2.309910e+02   1.293950e+00
  1.920060e-02   2.207869e+02   1.253056e+00
  1.949950e-02   2.112762e+02   1.239887e+00
  1.979840e-02   2.005006e+02   1.185191e+00
  2.009730e-02   1.942826e+02   1.153871e+00
  2.039620e-02   1.887375e+02   1.135223e+00
  2.069520e-02   1.775284e+02   1.095062e+00
  2.099410e-02   1.744158e+02   1.093285e+00
  2.129300e-02   1.679352e+02   1.044669e+00
  2.159190e-02   1.612599e+02   1.058974e+00
  2.189080e-02   1.543102e+02   1.041686e+00
  2.218980e-02   1.497474e+02   1.043846e+00
  2.248870e-02   1.464014e+02   1.050532e+00
  2.278760e-02   1.427917e+02   1.027278e+00
  2.308650e-02   1.376368e+02   1.039605e+00
  2.338540e-02   1.336172e+02   1.022185e+00
  2.368430e-02   1.309705e+02   9.936271e-01
  2.398330e-02   1.279461e+02   1.004434e+00
  2.428220e-02   1.254373e+02   9.724118e-01
  2.458110e-02   1.212008e+02   9.879876e-01
  2.488000e-02   1.178203e+02   9.481311e-01
  2.517890e-02   1.165830e+02   9.318888e-01
  2.547790e-02   1.128141e+02   9.296529e-01
  2.577680e-02   1.111146e+02   9.152132e-01
  2.607570e-02   1.094586e+02   9.157231e-01
  2.637460e-02   1.066594e+02   8.966778e-01
  2.667350e-02   1.070124e+02   8.756809e-01
  2.697250e-02   1.040218e+02   8.367390e-01
  2.727140e-02   1.027406e+02   8.007082e-01
  2.757030e-02   9.953188e+01   7.894137e-01
  2.786920e-02   9.867099e+01   7.770092e-01
  2.816810e-02   9.631485e+01   7.555093e-01
  2.846700e-02   9.648333e+01   7.468341e-01
  2.876600e-02   9.460682e+01   7.306254e-01
  2.906490e-02   9.294590e+01   7.263616e-01
  2.936380e-02   9.355212e+01   7.233003e-01
  2.966270e-02   9.162233e+01   7.105496e-01
  2.996160e-02   9.045963e+01   7.070612e-01
  3.026060e-02   8.908903e+01   6.906334e-01
  3.055950e-02   8.709622e+01   6.818975e-01
  3.085840e-02   8.737866e+01   6.801183e-01
  3.115730e-02   8.721543e+01   6.766377e-01
  3.145620e-02   8.564520e+01   6.640760e-01
  3.175510e-02   8.489391e+01   6.629707e-01
  3.205410e-02   8.204561e+01   6.482023e-01
  3.235300e-02   8.478050e+01   6.562477e-01
  3.265190e-02   8.313670e+01   6.379297e-01
  3.295080e-02   8.233115e+01   6.389944e-01
  3.324970e-02   8.056189e+01   6.312612e-01
  3.354870e-02   8.138119e+01   6.328043e-01
  3.384760e-02   8.128674e+01   6.251347e-01
  3.414650e-02   8.095983e+01   6.238764e-01
  3.444540e-02   7.954499e+01   6.099028e-01
  3.474430e-02   7.870006e+01   6.119934e-01
  3.504330e-02   8.003876e+01   6.095284e-01
  3.534220e-02   7.940345e+01   6.078535e-01
  3.564110e-02   7.862301e+01   6.041136e-01
  3.594000e-02   7.746409e+01   5.881672e-01
  3.623890e-02   7.746622e+01   5.981813e-01
  3.653780e-02   7.793660e+01   5.837661e-01
  3.683680e-02   7.608749e+01   5.843039e-01
  3.713570e-02   7.661991e+01   5.870439e-01
  3.743460e-02   7.605764e+01   5.753528e-01
  3.773350e-02   7.558711e+01   5.729092e-01
  3.803240e-02   7.490960e+01   5.839496e-01
  3.833140e-02   7.436201e+01   5.956399e-01
  3.863030e-02   7.412828e+01   6.039477e-01
  3.892920e-02   7.431102e+01   6.031190e-01
  3.922810e-02   7.326164e+01   6.011923e-01
  3.952700e-02   7.486683e+01   6.038041e-01
  3.982600e-02   7.421519e+01   6.099009e-01
  4.012490e-02   7.421730e+01   6.004039e-01
  4.042380e-02   7.409174e+01   6.077791e-01
  4.072270e-02   7.308295e+01   6.012462e-01
  4.102160e-02   7.282750e+01   5.994083e-01
  4.132050e-02   7.335005e+01   6.023439e-01
  4.161950e-02   7.241809e+01   5.923188e-01
  4.191840e-02   7.248903e+01   6.003760e-01
  4.221730e-02   7.205958e+01   5.908508e-01
  4.251620e-02   7.288683e+01   6.020211e-01
  4.281510e-02   7.100656e+01   5.850159e-01
  4.311410e-02   7.149306e+01   5.877687e-01
  4.341300e-02   7.125746e+01   5.898320e-01
  4.371190e-02   7.075901e+01   5.862486e-01
  4.401080e-02   7.170130e+01   5.901391e-01
  4.430970e-02   7.045634e+01   5.805220e-01
  4.460860e-02   6.936005e+01   5.767203e-01
  4.490760e-02   7.052940e+01   5.830469e-01
  4.520650e-02   6.902199e+01   5.724074e-01
  4.550540e-02   6.976766e+01   5.784124e-01
  4.580430e-02   6.979116e+01   5.763143e-01
  4.610320e-02   6.928642e+01   5.713482e-01
  4.640220e-02   6.980104e+01   5.778161e-01
  4.670110e-02   6.890305e+01   5.655396e-01
  4.700000e-02   6.861164e+01   5.664390e-01
  4.729890e-02   6.777405e+01   5.650781e-01
  4.759780e-02   6.817840e+01   5.660542e-01
  4.789680e-02   6.789114e+01   5.613714e-01
  4.819570e-02   6.879395e+01   5.643970e-01
  4.849460e-02   6.793802e+01   5.629535e-01
  4.879350e-02   6.888968e+01   5.606719e-01
  4.909240e-02   6.740405e+01   5.621300e-01
  4.939130e-02   6.827056e+01   5.561307e-01
  4.969030e-02   6.773064e+01   5.559354e-01
  4.998920e-02   6.800860e+01   5.564018e-01
  5.028810e-02   6.817915e+01   5.550915e-01
  5.058700e-02   6.745038e+01   5.561322e-01
  5.088590e-02   6.770282e+01   5.479182e-01
  5.118490e-02   6.764443e+01   5.549101e-01
  5.148380e-02   6.797998e+01   5.536166e-01
  5.178270e-02   6.736149e+01   5.439813e-01
  5.208160e-02   6.726589e+01   5.493885e-01
  5.238050e-02   6.735271e+01   5.439458e-01
  5.267940e-02   6.694988e+01   5.500646e-01
  5.297840e-02   6.672190e+01   5.420247e-01
  5.327730e-02   6.730378e+01   5.418569e-01
  5.357620e-02   6.672012e+01   5.413854e-01
  5.387510e-02   6.749299e+01   5.413663e-01
  5.417400e-02   6.767219e+01   5.471509e-01
  5.447300e-02   6.719220e+01   5.370738e-01
  5.477190e-02   6.757303e+01   5.398247e-01
  5.507080e-02   6.664152e+01   5.360910e-01
  5.536970e-02   6.600297e+01   5.316945e-01
  5.566860e-02   6.686335e+01   5.388352e-01
  5.596760e-02   6.659258e+01   5.316529e-01
  5.626650e-02   6.739927e+01   5.372891e-01
  5.656540e-02   6.642384e+01   5.315779e-01
  5.686430e-02   6.654907e+01   5.291012e-01
  5.716320e-02   6.674054e+01   5.263489e-01
  5.746210e-02   6.608296e+01   5.290193e-01
  5.776110e-02   6.617333e+01   5.311744e-01
  5.806000e-02   6.648088e+01   5.241707e-01
  5.835890e-02   6.694592e+01   5.265785e-01
  5.865780e-02   6.638212e+01   5.214989e-01
  5.895670e-02   6.583252e+01   5.292065e-01
  5.925570e-02   6.638255e+01   5.192479e-01
  5.955460e-02   6.474267e+01   5.195566e-01
  5.985350e-02   6.681530e+01   5.203772e-01
  6.015240e-02   6.636398e+01   5.202978e-01
  6.045130e-02   6.598876e+01   5.193873e-01
  6.075020e-02   6.521834e+01   5.113788e-01
  6.104920e-02   6.600492e+01   5.183277e-01
  6.134810e-02   6.604173e+01   5.190330e-01
  6.164700e-02   6.612608e+01   5.111331e-01
  6.194590e-02   6.569092e+01   5.176527e-01
  6.224480e-02   6.553485e+01   5.056725e-01
  6.254380e-02   6.602875e+01   5.161963e-01
  6.284270e-02   6.545245e+01   5.155974e-01
  6.314160e-02   6.642839e+01   5.070131e-01
  6.344050e-02   6.588843e+01   5.123666e-01
  6.373940e-02   6.571349e+01   5.032452e-01
  6.403840e-02   6.537171e+01   5.098149e-01
  6.433730e-02   6.508405e+01   5.034095e-01
  6.463620e-02   6.585672e+01   5.022550e-01
  6.493510e-02   6.530394e+01   5.111708e-01
  6.523400e-02   6.449777e+01   4.975519e-01
  6.553290e-02   6.539012e+01   5.035524e-01
  6.583190e-02   6.551015e+01   5.019530e-01
  6.613080e-02   6.588839e+01   4.988396e-01
  6.642970e-02   6.527449e+01   5.057152e-01
  6.672860e-02   6.535573e+01   4.953324e-01
  6.702750e-02   6.519789e+01   4.997364e-01
  6.732650e-02   6.441169e+01   4.932179e-01
  6.762540e-02   6.524635e+01   4.964032e-01
  6.792430e-02   6.496646e+01   4.973347e-01
  6.822320e-02   6.513034e+01   4.901037e-01
  6.852210e-02   6.481648e+01   4.962593e-01
  6.882110e-02   6.459906e+01   4.914786e-01
  6.912000e-02   6.463534e+01   4.911296e-01
  6.941890e-02   6.501418e+01   4.891880e-01
  6.971780e-02   6.530624e+01   4.898075e-01
  7.001670e-02   6.488217e+01   4.945207e-01
  7.031560e-02   6.429922e+01   4.855434e-01
  7.061460e-02   6.455681e+01   4.869890e-01
  7.091350e-02   6.435314e+01   4.848047e-01
  7.121240e-02   6.566523e+01   4.859693e-01
  7.151130e-02   6.466565e+01   4.883522e-01
  7.181020e-02   6.479709e+01   4.822862e-01
  7.210920e-02   6.472680e+01   4.852706e-01
  7.240810e-02   6.383643e+01   4.773359e-01
  7.270700e-02   6.479280e+01   4.869300e-01
  7.300590e-02   6.491196e+01   4.827135e-01
  7.330480e-02   6.418436e+01   4.746071e-01
  7.360370e-02   6.410434e+01   4.801588e-01
  7.390270e-02   6.472603e+01   4.770500e-01
  7.420160e-02   6.496349e+01   4.852212e-01
  7.450050e-02   6.477356e+01   4.754543e-01
  7.479940e-02   6.434229e+01   4.751906e-01
  7.509830e-02   6.412554e+01   4.784156e-01
  7.539730e-02   6.455710e+01   4.729109e-01
  7.569620e-02   6.445457e+01   4.734062e-01
  7.599510e-02   6.536131e+01   4.798331e-01
  7.629400e-02   6.477928e+01   4.715618e-01
  7.659290e-02   6.444269e+01   4.746781e-01
  7.689190e-02   6.481361e+01   4.716868e-01
  7.719080e-02   6.391245e+01   4.709769e-01
  7.748970e-02   6.428079e+01   4.688906e-01
  7.778860e-02   6.441853e+01   4.724031e-01
  7.808750e-02   6.378537e+01   4.666570e-01
  7.838640e-02   6.470038e+01   4.674585e-01
  7.868540e-02   6.444569e+01   4.677968e-01
  7.898430e-02   6.479446e+01   4.665458e-01
  7.928320e-02   6.495595e+01   4.726351e-01
  7.958210e-02   6.434385e+01   4.616408e-01
  7.988100e-02   6.427555e+01   4.667585e-01
  8.018000e-02   6.409904e+01   4.636224e-01
  8.047890e-02   6.463793e+01   4.651535e-01
  8.077780e-02   6.482273e+01   4.649928e-01
  8.107670e-02   6.374222e+01   4.586721e-01
  8.137560e-02   6.506305e+01   4.666806e-01
  8.167450e-02   6.376808e+01   4.591674e-01
  8.197350e-02   6.461775e+01   4.594040e-01
  8.227240e-02   6.470820e+01   4.641712e-01
  8.257130e-02   6.415223e+01   4.526751e-01
  8.287020e-02   6.494972e+01   4.646264e-01
  8.316910e-02   6.367899e+01   4.568472e-01
  8.346810e-02   6.428782e+01   4.546973e-01
  8.376700e-02   6.506084e+01   4.637983e-01
  8.406590e-02   6.506227e+01   4.543371e-01
  8.436480e-02   6.420317e+01   4.583252e-01
  8.466370e-02   6.418718e+01   4.524152e-01
  8.496270e-02   6.447988e+01   4.641724e-01
  8.526160e-02   6.458405e+01   4.792162e-01
  8.556050e-02   6.328825e+01   4.748326e-01
  8.585940e-02   6.460150e+01   4.857393e-01
  8.615830e-02   6.464167e+01   4.858903e-01
  8.645720e-02   6.471245e+01   4.909366e-01
  8.675620e-02   6.422227e+01   4.915082e-01
  8.705510e-02   6.416174e+01   4.902988e-01
  8.735400e-02   6.369714e+01   4.909667e-01
  8.765290e-02   6.392010e+01   4.923198e-01
  8.795180e-02   6.422973e+01   4.975313e-01
  8.825080e-02   6.372741e+01   4.910834e-01
  8.854970e-02   6.419214e+01   4.994325e-01
  8.884860e-02   6.554777e+01   5.026102e-01
  8.914750e-02   6.401630e+01   5.029130e-01
  8.944640e-02   6.451946e+01   5.012212e-01
  8.974530e-02   6.441648e+01   4.967327e-01
  9.004430e-02   6.982048e+01   5.150595e-01
  9.034320e-02   6.385281e+01   4.751527e-01
  9.064210e-02   6.373740e+01   4.738349e-01
  9.094100e-02   6.422417e+01   4.657351e-01
  9.123990e-02   6.382026e+01   4.630252e-01
  9.153890e-02   6.351529e+01   4.644077e-01
  9.183780e-02   6.472831e+01   4.654786e-01
  9.213670e-02   6.518571e+01   4.654697e-01
  9.243560e-02   6.478972e+01   4.628310e-01
  9.273450e-02   6.411131e+01   4.564152e-01
  9.303350e-02   6.426569e+01   4.629906e-01
  9.333240e-02   6.396077e+01   4.516166e-01
  9.363130e-02   6.409176e+01   4.555608e-01
  9.393020e-02   6.404993e+01   4.530827e-01
  9.422910e-02   6.443638e+01   4.556112e-01
  9.452800e-02   6.456776e+01   4.572494e-01
  9.482700e-02   6.431075e+01   4.461079e-01
  9.512590e-02   6.464704e+01   4.555773e-01
  9.542480e-02   6.441479e+01   4.498047e-01
  9.572370e-02   6.476658e+01   4.510312e-01
  9.602260e-02   6.413585e+01   4.510908e-01
  9.632160e-02   6.388558e+01   4.424566e-01
  9.662050e-02   6.416856e+01   4.459808e-01
  9.691940e-02   6.421505e+01   4.461423e-01
  9.721830e-02   6.418282e+01   4.434847e-01
  9.751720e-02   6.369803e+01   4.439777e-01
  9.781610e-02   6.396025e+01   4.405711e-01
  9.811510e-02   6.486468e+01   4.480250e-01
  9.841400e-02   6.369805e+01   4.368623e-01
  9.871290e-02   6.375033e+01   4.402021e-01
  9.901180e-02   6.350439e+01   4.404190e-01
  9.931070e-02   6.317529e+01   4.354122e-01
  9.960970e-02   6.393552e+01   4.411970e-01
  9.990860e-02   6.401373e+01   4.341635e-01
  1.002070e-01   6.404856e+01   4.384112e-01
  1.005060e-01   6.433080e+01   4.369476e-01
  1.008050e-01   6.400355e+01   4.382571e-01
  1.011040e-01   6.332290e+01   4.298045e-01
  1.014030e-01   6.464977e+01   4.363152e-01
  1.017020e-01   6.340936e+01   4.362181e-01
  1.020010e-01   6.340922e+01   4.314351e-01
  1.023000e-01   6.371785e+01   4.304769e-01
  1.025990e-01   6.437664e+01   4.316984e-01
  1.028980e-01   6.424769e+01   4.329316e-01
  1.031970e-01   6.433510e+01   4.355925e-01
  1.034960e-01   6.491126e+01   4.295464e-01
  1.037950e-01   6.321000e+01   4.277689e-01
  1.040930e-01   6.618789e+01   4.340773e-01
  1.043920e-01   6.479751e+01   4.334403e-01
  1.046910e-01   6.421142e+01   4.308133e-01
  1.049900e-01   6.404181e+01   4.244252e-01
  1.052890e-01   6.400693e+01   4.278363e-01
  1.055880e-01   6.390528e+01   4.258838e-01
  1.058870e-01   6.372954e+01   4.269082e-01
  1.061860e-01   6.396900e+01   4.235522e-01
  1.064850e-01   6.428372e+01   4.252260e-01
  1.067840e-01   6.427739e+01   4.274439e-01
  1.070830e-01   6.403642e+01   4.231461e-01
  1.073820e-01   6.452243e+01   4.231820e-01
  1.076800e-01   6.349357e+01   4.194857e-01
  1.079790e-01   6.404761e+01   4.231831e-01
  1.082780e-01   6.430691e+01   4.259390e-01
  1.085770e-01   6.428647e+01   4.169175e-01
  1.088760e-01   6.397828e+01   4.217045e-01
  1.091750e-01   6.338299e+01   4.181988e-01
  1.094740e-01   6.382614e+01   4.205829e-01
  1.097730e-01   6.404270e+01   4.188392e-01
  1.100720e-01   6.456217e+01   4.166168e-01
  1.103710e-01   6.383445e+01   4.206103e-01
  1.106700e-01   6.433941e+01   4.161945e-01
  1.109690e-01   6.481722e+01   4.235244e-01
  1.112670e-01   6.406222e+01   4.135285e-01
  1.115660e-01   6.398161e+01   4.144439e-01
  1.118650e-01   6.420686e+01   4.190713e-01
  1.121640e-01   6.421113e+01   4.131320e-01
  1.124630e-01   6.384033e+01   4.131044e-01
  1.127620e-01   6.385904e+01   4.131649e-01
  1.130610e-01   6.348381e+01   4.113661e-01
  1.133600e-01   6.419557e+01   4.184276e-01
  1.136590e-01   6.411451e+01   4.079591e-01
  1.139580e-01   6.412335e+01   4.125586e-01
  1.142570e-01   6.400930e+01   4.119016e-01
  1.145560e-01   6.393735e+01   4.122503e-01
  1.148550e-01   6.372403e+01   4.104059e-01
  1.151530e-01   6.457246e+01   4.077321e-01
  1.154520e-01   6.443190e+01   4.123900e-01
  1.157510e-01   6.404975e+01   4.066344e-01
  1.160500e-01   6.431779e+01   4.137669e-01
  1.163490e-01   6.394649e+01   4.063064e-01
  1.166480e-01   6.392899e+01   4.090623e-01
  1.169470e-01   6.443540e+01   4.084166e-01
  1.172460e-01   6.369658e+01   4.066273e-01
  1.175450e-01   6.410110e+01   4.045865e-01
  1.178440e-01   6.463737e+01   4.062753e-01
  1.181430e-01   6.370487e+01   4.063740e-01
  1.184420e-01   6.464991e+01   4.071431e-01
  1.187400e-01   6.428949e+01   4.046326e-01
  1.190390e-01   6.448394e+01   4.044251e-01
  1.193380e-01   6.466149e+01   4.049815e-01
  1.196370e-01   6.392173e+01   4.048437e-01
  1.199360e-01   6.413839e+01   4.014534e-01
  1.202350e-01   6.437904e+01   4.051882e-01
  1.205340e-01   6.484149e+01   4.041871e-01
  1.208330e-01   6.431583e+01   4.012068e-01
  1.211320e-01   6.415695e+01   4.039425e-01
  1.214310e-01   6.490222e+01   3.995970e-01
  1.217300e-01   6.485722e+01   4.050492e-01
  1.220290e-01   6.477160e+01   4.034303e-01
  1.223270e-01   6.444504e+01   3.997558e-01
  1.226260e-01   6.398159e+01   3.977927e-01
  1.229250e-01   6.466941e+01   3.983599e-01
  1.232240e-01   6.491538e+01   4.028050e-01
  1.235230e-01   6.445149e+01   4.005671e-01
  1.238220e-01   6.450388e+01   3.973327e-01
  1.241210e-01   6.458618e+01   3.991443e-01
  1.244200e-01   6.454550e+01   3.954121e-01
  1.247190e-01   6.514432e+01   4.019187e-01
  1.250180e-01   6.422556e+01   3.941776e-01
  1.253170e-01   6.454428e+01   3.959176e-01
  1.256160e-01   6.419120e+01   3.974021e-01
  1.259140e-01   6.536833e+01   3.981805e-01
  1.262130e-01   6.428416e+01   3.948646e-01
  1.265120e-01   6.472130e+01   3.934298e-01
  1.268110e-01   6.449089e+01   3.934786e-01
  1.271100e-01   6.407068e+01   3.957394e-01
  1.274090e-01   6.443373e+01   3.935550e-01
  1.277080e-01   6.404691e+01   3.911266e-01
  1.280070e-01   6.476864e+01   3.920838e-01
  1.283060e-01   6.421667e+01   3.918931e-01
  1.286050e-01   6.474257e+01   3.962700e-01
  1.289040e-01   6.501669e+01   3.901407e-01
  1.292030e-01   6.415479e+01   3.924520e-01
  1.295020e-01   6.467392e+01   3.903250e-01
  1.298000e-01   6.514909e+01   3.924929e-01
  1.300990e-01   6.484621e+01   3.891458e-01
  1.303980e-01   6.431700e+01   3.882770e-01
  1.306970e-01   6.483701e+01   3.927857e-01
  1.309960e-01   6.444731e+01   3.893973e-01
  1.312950e-01   6.481107e+01   3.902511e-01
  1.315940e-01   6.447776e+01   3.849505e-01
  1.318930e-01   6.514147e+01   3.897893e-01
  1.321920e-01   6.528924e+01   3.899899e-01
  1.324910e-01   6.485281e+01   3.896487e-01
  1.327900e-01   6.481412e+01   3.873730e-01
  1.330890e-01   6.492086e+01   3.872165e-01
  1.333870e-01   6.482525e+01   3.866944e-01
  1.336860e-01   6.446168e+01   3.849024e-01
  1.339850e-01   6.368314e+01   3.811790e-01
  1.342840e-01   6.460343e+01   3.867429e-01
  1.345830e-01   6.489145e+01   3.861834e-01
  1.348820e-01   6.487307e+01   3.861287e-01
  1.351810e-01   6.493158e+01   3.814493e-01
  1.354800e-01   6.489405e+01   3.857210e-01
  1.357790e-01   6.513111e+01   3.840956e-01
  1.360780e-01   6.426060e+01   3.831353e-01
  1.363770e-01   6.482302e+01   3.843427e-01
  1.366760e-01   6.464923e+01   3.859329e-01
  1.369740e-01   6.450781e+01   3.991633e-01
  1.372730e-01   6.469960e+01   4.018686e-01
  1.375720e-01   6.455913e+01   4.107882e-01
  1.378710e-01   6.373292e+01   4.098601e-01
  1.381700e-01   6.396659e+01   4.123445e-01
  1.384690e-01   6.376193e+01   4.188343e-01
  1.387680e-01   6.445300e+01   4.095992e-01
  1.390670e-01   6.444167e+01   3.979170e-01
  1.393660e-01   6.470947e+01   3.979654e-01
  1.396650e-01   6.486222e+01   3.956190e-01
  1.399640e-01   6.501664e+01   3.971079e-01
  1.402630e-01   6.478752e+01   3.882486e-01
  1.405620e-01   6.445629e+01   3.916308e-01
  1.408600e-01   6.464070e+01   3.909585e-01
  1.411590e-01   6.488596e+01   3.926861e-01
  1.414580e-01   6.525492e+01   3.942985e-01
  1.417570e-01   6.422688e+01   3.837331e-01
  1.420560e-01   6.522556e+01   3.912532e-01
  1.423550e-01   6.479560e+01   3.873177e-01
  1.426540e-01   6.465299e+01   3.833750e-01
  1.429530e-01   6.529274e+01   3.843410e-01
  1.432520e-01   6.446318e+01   3.789461e-01
  1.435510e-01   6.520089e+01   3.838402e-01
  1.438500e-01   6.382562e+01   3.757375e-01
  1.441490e-01   6.469862e+01   3.774135e-01
  1.444470e-01   6.474688e+01   3.800037e-01
  1.447460e-01   6.445817e+01   3.753981e-01
  1.450450e-01   6.502789e+01   3.808275e-01
  1.453440e-01   6.440407e+01   3.730828e-01
  1.456430e-01   6.440840e+01   3.767862e-01
  1.459420e-01   6.394817e+01   3.747807e-01
  1.462410e-01   6.456521e+01   3.748410e-01
  1.465400e-01   6.399887e+01   3.744930e-01
  1.468390e-01   6.435548e+01   3.708218e-01
  1.471380e-01   6.531314e+01   3.765713e-01
  1.474370e-01   6.504073e+01   3.764362e-01
  1.477360e-01   6.444165e+01   3.736203e-01
  1.480340e-01   6.444313e+01   3.700269e-01
  1.483330e-01   6.440448e+01   3.783266e-01
  1.486320e-01   6.541135e+01   3.908378e-01
  1.489310e-01   6.413211e+01   3.886866e-01
  1.492300e-01   6.486747e+01   3.904209e-01
  1.495290e-01   6.459430e+01   3.920498e-01
  1.498280e-01   6.469646e+01   3.968958e-01
  1.501270e-01   6.515282e+01   3.998460e-01
  1.504260e-01   6.522447e+01   3.947058e-01
  1.507250e-01   6.535245e+01   4.009806e-01
  1.510240e-01   6.529442e+01   3.997601e-01
  1.513230e-01   6.513847e+01   4.045712e-01
  1.516210e-01   6.458485e+01   3.986187e-01
  1.519200e-01   6.483826e+01   3.994000e-01
  1.522190e-01   6.500767e+01   4.068864e-01
  1.525180e-01   6.540074e+01   4.032399e-01
  1.528170e-01   6.515831e+01   4.079092e-01
  1.531160e-01   6.498268e+01   4.040871e-01
  1.534150e-01   6.543285e+01   3.996649e-01
  1.537140e-01   6.484685e+01   3.910910e-01
  1.540130e-01   6.521179e+01   3.857268e-01
  1.543120e-01   6.564947e+01   3.872536e-01
  1.546110e-01   6.502011e+01   3.828490e-01
  1.549100e-01   6.483617e+01   3.825359e-01
  1.552090e-01   6.511596e+01   3.854433e-01
  1.555070e-01   6.534717e+01   3.768865e-01
  1.558060e-01   6.447797e+01   3.796633e-01
  1.561050e-01   6.451603e+01   3.760031e-01
  1.564040e-01   6.503222e+01   3.790500e-01
  1.567030e-01   6.456092e+01   3.756972e-01
  1.570020e-01   6.465544e+01   3.740246e-01
  1.573010e-01   6.452302e+01   3.771213e-01
  1.576000e-01   6.503709e+01   3.727804e-01
  1.578990e-01   6.532116e+01   3.755144e-01
  1.581980e-01   6.541253e+01   3.740669e-01
  1.584970e-01   6.528281e+01   3.734839e-01
  1.587960e-01   6.542480e+01   3.773280e-01
  1.590940e-01   6.558365e+01   3.724481e-01
  1.593930e-01   6.492226e+01   3.693239e-01
  1.596920e-01   6.484672e+01   3.701420e-01
  1.599910e-01   6.530353e+01   3.731204e-01
  1.602900e-01   6.410744e+01   3.690619e-01
  1.605890e-01   6.486528e+01   3.657125e-01
  1.608880e-01   6.531663e+01   3.694157e-01
  1.611870e-01   6.564016e+01   3.693073e-01
  1.614860e-01   6.512718e+01   3.682677e-01
  1.617850e-01   6.477129e+01   3.640560e-01
  1.620840e-01   6.449095e+01   3.632673e-01
  1.623830e-01   6.457509e+01   3.650933e-01
  1.626810e-01   6.438762e+01   3.623865e-01
  1.629800e-01   6.482620e+01   3.597461e-01
  1.632790e-01   6.489932e+01   3.610983e-01
  1.635780e-01   6.463771e+01   3.615279e-01
  1.638770e-01   6.491338e+01   3.646532e-01
  1.641760e-01   6.515682e+01   3.635623e-01
  1.644750e-01   6.511784e+01   3.626736e-01
  1.647740e-01   6.519624e+01   3.625035e-01
  1.650730e-01   6.452640e+01   3.619941e-01
  1.653720e-01   6.479090e+01   3.623450e-01
  1.656710e-01   6.471845e+01   3.600195e-01
  1.659700e-01   6.495625e+01   3.622233e-01
  1.662680e-01   6.520631e+01   3.615661e-01
  1.665670e-01   6.500677e+01   3.619764e-01
  1.668660e-01   6.510783e+01   3.588203e-01
  1.671650e-01   6.522681e+01   3.620082e-01
  1.674640e-01   6.431164e+01   3.586957e-01
  1.677630e-01   6.523165e+01   3.593499e-01
  1.680620e-01   6.442241e+01   3.593861e-01
  1.683610e-01   6.477306e+01   3.547465e-01
  1.686600e-01   6.451477e+01   3.588809e-01
  1.689590e-01   6.431823e+01   3.547813e-01
  1.692580e-01   6.410294e+01   3.540032e-01
  1.695570e-01   6.448456e+01   3.595595e-01
  1.698560e-01   6.456610e+01   3.538147e-01
  1.701540e-01   6.511533e+01   3.580902e-01
  1.704530e-01   6.458884e+01   3.536951e-01
  1.707520e-01   6.446334e+01   3.535331e-01
  1.710510e-01   6.480890e+01   3.574334e-01
  1.713500e-01   6.499949e+01   3.544536e-01
  1.716490e-01   6.512779e+01   3.575644e-01
  1.719480e-01   6.479631e+01   3.510307e-01
  1.722470e-01   6.442242e+01   3.523351e-01
  1.725460e-01   6.445093e+01   3.540458e-01
  1.728450e-01   6.438838e+01   3.515238e-01
  1.731440e-01   6.562327e+01   3.554220e-01
  1.734430e-01   6.431185e+01   3.486621e-01
  1.737410e-01   6.481242e+01   3.535808e-01
  1.740400e-01   6.461155e+01   3.523119e-01
  1.743390e-01   6.481235e+01   3.503678e-01
  1.746380e-01   6.469866e+01   3.516543e-01
  1.749370e-01   6.472640e+01   3.494337e-01
  1.752360e-01   6.505417e+01   3.526191e-01
  1.755350e-01   6.454148e+01   3.503397e-01
  1.758340e-01   6.466797e+01   3.460011e-01
  1.761330e-01   6.397236e+01   3.496749e-01
  1.764320e-01   6.435807e+01   3.458512e-01
  1.767310e-01   6.456339e+01   3.507533e-01
  1.770300e-01   6.522311e+01   3.488565e-01
  1.773280e-01   6.504795e+01   3.497758e-01
  1.776270e-01   6.439496e+01   3.468064e-01
  1.779260e-01   6.393487e+01   3.440343e-01
  1.782250e-01   6.470752e+01   3.488593e-01
  1.785240e-01   6.499663e+01   3.463692e-01
  1.788230e-01   6.442229e+01   3.465367e-01
  1.791220e-01   6.467572e+01   3.477340e-01
  1.794210e-01   6.478205e+01   3.447854e-01
  1.797200e-01   6.469944e+01   3.460853e-01
  1.800190e-01   6.421983e+01   3.424534e-01
  1.803180e-01   6.417996e+01   3.458843e-01
  1.806170e-01   6.499402e+01   3.451810e-01
  1.809160e-01   6.472020e+01   3.437849e-01
  1.812140e-01   6.434532e+01   3.436213e-01
  1.815130e-01   6.428049e+01   3.429476e-01
  1.818120e-01   6.423231e+01   3.441582e-01
  1.821110e-01   6.398368e+01   3.395280e-01
  1.824100e-01   6.486157e+01   3.443271e-01
  1.827090e-01   6.459815e+01   3.429625e-01
  1.830080e-01   6.383316e+01   3.410905e-01
  1.833070e-01   6.431451e+01   3.399175e-01
  1.836060e-01   6.476753e+01   3.403025e-01
  1.839050e-01   6.406459e+01   3.423712e-01
  1.842040e-01   6.434916e+01   3.403336e-01
  1.845030e-01   6.398779e+01   3.385692e-01
  1.848010e-01   6.421497e+01   3.409569e-01
  1.851000e-01   6.469378e+01   3.375562e-01
  1.853990e-01   6.420798e+01   3.412664e-01
  1.856980e-01   6.411669e+01   3.385884e-01
  1.859970e-01   6.392651e+01   3.368100e-01
  1.862960e-01   6.451047e+01   3.397877e-01
  1.865950e-01   6.403837e+01   3.367876e-01
  1.868940e-01   6.428758e+01   3.413136e-01
  1.871930e-01   6.394009e+01   3.332564e-01
  1.874920e-01   6.442771e+01   3.376512e-01
  1.877910e-01   6.391115e+01   3.361371e-01
  1.880900e-01   6.363183e+01   3.354018e-01
  1.883880e-01   6.379869e+01   3.375875e-01
  1.886870e-01   6.392914e+01   3.318544e-01
  1.889860e-01   6.393485e+01   3.374681e-01
  1.892850e-01   6.410715e+01   3.353960e-01
  1.895840e-01   6.477814e+01   3.360533e-01
  1.898830e-01   6.377837e+01   3.339136e-01
  1.901820e-01   6.403194e+01   3.342668e-01
  1.904810e-01   6.401455e+01   3.340668e-01
  1.907800e-01   6.399054e+01   3.332343e-01
  1.910790e-01   6.411015e+01   3.329331e-01
  1.913780e-01   6.412777e+01   3.340532e-01
  1.916770e-01   6.405297e+01   3.337043e-01
  1.919750e-01   6.378389e+01   3.337733e-01
  1.922740e-01   6.388591e+01   3.303860e-01
  1.925730e-01   6.400520e+01   3.314463e-01
  1.928720e-01   6.422385e+01   3.327705e-01
  1.931710e-01   6.382291e+01   3.323389e-01
  1.934700e-01   6.377205e+01   3.306916e-01
  1.937690e-01   6.386579e+01   3.300348e-01
  1.940680e-01   6.337726e+01   3.305700e-01
  1.943670e-01   6.398867e+01   3.302028e-01
  1.946660e-01   6.369079e+01   3.300307e-01
  1.949650e-01   6.387630e+01   3.284313e-01
  1.952640e-01   6.409431e+01   3.304753e-01
  1.955630e-01   6.363789e+01   3.304939e-01
  1.958610e-01   6.388357e+01   3.280094e-01
  1.961600e-01   6.382769e+01   3.291924e-01
  1.964590e-01   6.355394e+01   3.270160e-01
  1.967580e-01   6.348547e+01   3.290507e-01
  1.970570e-01   6.358423e+01   3.270939e-01
  1.973560e-01   6.306835e+01   3.240330e-01
  1.976550e-01   6.374369e+01   3.285321e-01
  1.979540e-01   6.336948e+01   3.252369e-01
  1.982530e-01   6.322523e+01   3.266069e-01
  1.985520e-01   6.327575e+01   3.247088e-01
  1.988510e-01   6.369198e+01   3.259192e-01
  1.991500e-01   6.394204e+01   3.287476e-01
  1.994480e-01   6.350589e+01   3.242968e-01
  1.997470e-01   6.274045e+01   3.241935e-01
  2.000460e-01   6.352263e+01   3.223627e-01
  2.003450e-01   6.364424e+01   3.249355e-01
  2.006440e-01   6.321511e+01   3.265808e-01
  2.009430e-01   6.356680e+01   3.224747e-01
  2.012420e-01   6.304898e+01   3.244134e-01
  2.015410e-01   6.290036e+01   3.206407e-01
  2.018400e-01   6.337296e+01   3.225431e-01
  2.021390e-01   6.331084e+01   3.233724e-01
  2.024380e-01   6.377750e+01   3.196957e-01
  2.027370e-01   6.319941e+01   3.232294e-01
  2.030350e-01   6.304732e+01   3.197695e-01
  2.033340e-01   6.395656e+01   3.229018e-01
  2.036330e-01   6.338049e+01   3.189705e-01
  2.039320e-01   6.358022e+01   3.202922e-01
  2.042310e-01   6.345724e+01   3.230391e-01
  2.045300e-01   6.332653e+01   3.180231e-01
  2.048290e-01   6.321368e+01   3.188222e-01
  2.051280e-01   6.301539e+01   3.179151e-01
  2.054270e-01   6.341061e+01   3.183691e-01
  2.057260e-01   6.339457e+01   3.217584e-01
  2.060250e-01   6.366615e+01   3.184701e-01
  2.063240e-01   6.403995e+01   3.219999e-01
  2.066230e-01   6.337567e+01   3.189584e-01
  2.069210e-01   6.267953e+01   3.184246e-01
  2.072200e-01   6.309301e+01   3.187898e-01
  2.075190e-01   6.319356e+01   3.166175e-01
  2.078180e-01   6.349570e+01   3.198056e-01
  2.081170e-01   6.336766e+01   3.178571e-01
  2.084160e-01   6.304365e+01   3.190745e-01
  2.087150e-01   6.292081e+01   3.152708e-01
  2.090140e-01   6.255770e+01   3.158191e-01
  2.093130e-01   6.285370e+01   3.164316e-01
  2.096120e-01   6.332777e+01   3.170871e-01
  2.099110e-01   6.322924e+01   3.153823e-01
  2.102100e-01   6.277416e+01   3.158311e-01
  2.105080e-01   6.325849e+01   3.186634e-01
  2.108070e-01   6.288747e+01   3.147917e-01
  2.111060e-01   6.274288e+01   3.136438e-01
  2.114050e-01   6.190807e+01   3.119398e-01
  2.117040e-01   6.296299e+01   3.195556e-01
  2.120030e-01   6.328640e+01   3.263270e-01
  2.123020e-01   6.260239e+01   3.269021e-01
  2.126010e-01   6.275200e+01   3.246565e-01
  2.129000e-01   6.283517e+01   3.281042e-01
  2.131990e-01   6.201143e+01   3.287985e-01
  2.134980e-01   6.306976e+01   3.336044e-01
  2.137970e-01   6.242743e+01   3.294427e-01
  2.140950e-01   6.259709e+01   3.317313e-01
  2.143940e-01   6.268162e+01   3.332008e-01
  2.146930e-01   6.282096e+01   3.338849e-01
  2.149920e-01   6.247012e+01   3.332652e-01
  2.152910e-01   6.280789e+01   3.346389e-01
  2.155900e-01   6.200961e+01   3.353733e-01
  2.158890e-01   6.257008e+01   3.368855e-01
  2.161880e-01   6.322319e+01   3.371820e-01
  2.164870e-01   6.205146e+01   3.353251e-01
  2.167860e-01   6.186817e+01   3.285705e-01
  2.170850e-01   6.280601e+01   3.284763e-01
  2.173840e-01   6.269164e+01   3.250803e-01
  2.176820e-01   6.266548e+01   3.235686e-01
  2.179810e-01   6.243308e+01   3.239749e-01
  2.182800e-01   6.183897e+01   3.182000e-01
  2.185790e-01   6.229679e+01   3.209129e-01
  2.188780e-01   6.226541e+01   3.173710e-01
  2.191770e-01   6.243353e+01   3.198651e-01
  2.194760e-01   6.198507e+01   3.195489e-01
  2.197750e-01   6.217807e+01   3.168765e-01
  2.200740e-01   6.186733e+01   3.140716e-01
  2.203730e-01   6.273750e+01   3.180264e-01
  2.206720e-01   6.207401e+01   3.153973e-01
  2.209710e-01   6.235183e+01   3.182749e-01
  2.212700e-01   6.236476e+01   3.138746e-01
  2.215680e-01   6.232124e+01   3.165636e-01
  2.218670e-01   6.273414e+01   3.133614e-01
  2.221660e-01   6.240857e+01   3.159776e-01
  2.224650e-01   6.223035e+01   3.130119e-01
  2.227640e-01   6.279456e+01   3.141653e-01
  2.230630e-01   6.243763e+01   3.141896e-01
  2.233620e-01   6.241595e+01   3.133474e-01
  2.236610e-01   6.200537e+01   3.123151e-01
  2.239600e-01   6.249689e+01   3.099494e-01
  2.242590e-01   6.204675e+01   3.118991e-01
  2.245580e-01   6.206629e+01   3.110438e-01
  2.248570e-01   6.164218e+01   3.117897e-01
  2.251550e-01   6.190592e+01   3.088586e-01
  2.254540e-01   6.200269e+01   3.093529e-01
  2.257530e-01   6.205940e+01   3.118012e-01
  2.260520e-01   6.268468e+01   3.095323e-01
  2.263510e-01   6.208330e+01   3.090481e-01
  2.266500e-01   6.162378e+01   3.077767e-01
  2.269490e-01   6.202798e+01   3.074084e-01
  2.272480e-01   6.191690e+01   3.096464e-01
  2.275470e-01   6.240508e+01   3.067339e-01
  2.278460e-01   6.195195e+01   3.090998e-01
  2.281450e-01   6.172136e+01   3.057837e-01
  2.284440e-01   6.178716e+01   3.074330e-01
  2.287420e-01   6.125409e+01   3.069773e-01
  2.290410e-01   6.197371e+01   3.026603e-01
  2.293400e-01   6.189824e+01   3.072110e-01
  2.296390e-01   6.226650e+01   3.066385e-01
  2.299380e-01   6.163350e+01   3.055660e-01
  2.302370e-01   6.205067e+01   3.059840e-01
  2.305360e-01   6.210459e+01   3.041749e-01
  2.308350e-01   6.169763e+01   3.074599e-01
  2.311340e-01   6.210392e+01   3.027407e-01
  2.314330e-01   6.234367e+01   3.054852e-01
  2.317320e-01   6.192715e+01   3.055571e-01
  2.320310e-01   6.196502e+01   3.025204e-01
  2.323290e-01   6.179031e+01   3.068189e-01
  2.326280e-01   6.242620e+01   3.029327e-01
  2.329270e-01   6.165423e+01   3.015246e-01
  2.332260e-01   6.138651e+01   3.024113e-01
  2.335250e-01   6.103148e+01   3.008229e-01
  2.338240e-01   6.167389e+01   3.035987e-01
  2.341230e-01   6.194581e+01   2.997838e-01
  2.344220e-01   6.133087e+01   3.013229e-01
  2.347210e-01   6.199869e+01   3.028401e-01
  2.350200e-01   6.141274e+01   3.005809e-01
  2.353190e-01   6.158934e+01   3.013659e-01
  2.356180e-01   6.131287e+01   2.973342e-01
  2.359170e-01   6.151433e+01   3.021294e-01
  2.362150e-01   6.171509e+01   3.006168e-01
  2.365140e-01   6.166325e+01   2.981825e-01
  2.368130e-01   6.116011e+01   2.992620e-01
  2.371120e-01   6.161503e+01   2.989823e-01
  2.374110e-01   6.187517e+01   3.021827e-01
  2.377100e-01   6.128617e+01   2.971557e-01
  2.380090e-01   6.129088e+01   2.985398e-01
  2.383080e-01   6.116330e+01   2.962920e-01
  2.386070e-01   6.142062e+01   2.985103e-01
  2.389060e-01   6.118936e+01   2.976043e-01
  2.392050e-01   6.148213e+01   2.967244e-01
  2.395040e-01   6.176849e+01   2.994697e-01
  2.398020e-01   6.143917e+01   2.966207e-01
  2.401010e-01   6.218375e+01   3.001280e-01
  2.404000e-01   6.129418e+01   2.951513e-01
  2.406990e-01   6.124511e+01   2.967161e-01
  2.409980e-01   6.155138e+01   2.964413e-01
  2.412970e-01   6.140528e+01   2.956417e-01
  2.415960e-01   6.175995e+01   2.973941e-01
  2.418950e-01   6.080199e+01   2.934112e-01
  2.421940e-01   6.118303e+01   2.955530e-01
  2.424930e-01   6.113666e+01   2.963403e-01
  2.427920e-01   6.127951e+01   2.929152e-01
  2.430910e-01   6.082723e+01   2.938034e-01
  2.433890e-01   6.059115e+01   2.922440e-01
  2.436880e-01   6.183961e+01   2.978122e-01
  2.439870e-01   6.118570e+01   2.926909e-01
  2.442860e-01   6.086719e+01   2.913874e-01
  2.445850e-01   6.167150e+01   2.950587e-01
  2.448840e-01   6.108333e+01   2.932094e-01
  2.451830e-01   6.097349e+01   2.944892e-01
  2.454820e-01   6.126329e+01   2.916869e-01
  2.457810e-01   6.117870e+01   2.926741e-01
  2.460800e-01   6.107119e+01   2.927433e-01
  2.463790e-01   6.102289e+01   2.916519e-01
  2.466780e-01   6.110610e+01   2.922834e-01
  2.469770e-01   6.096657e+01   2.910870e-01
  2.472750e-01   6.108036e+01   2.921135e-01
  2.475740e-01   6.063973e+01   2.920337e-01
  2.478730e-01   6.150606e+01   2.893994e-01
  2.481720e-01   6.081926e+01   2.907351e-01
  2.484710e-01   6.129743e+01   2.900632e-01
  2.487700e-01   6.086169e+01   2.921320e-01
  2.490690e-01   6.084507e+01   2.910115e-01
  2.493680e-01   6.097734e+01   2.883613e-01
  2.496670e-01   6.078141e+01   2.918307e-01
  2.499660e-01   6.088840e+01   2.890938e-01
  2.502650e-01   6.070383e+01   2.899251e-01
  2.505640e-01   6.055200e+01   2.866288e-01
  2.508620e-01   6.031600e+01   2.874179e-01
  2.511610e-01   6.087290e+01   2.910780e-01
  2.514600e-01   6.059646e+01   2.872515e-01
  2.517590e-01   6.069802e+01   2.872846e-01
  2.520580e-01   6.035691e+01   2.869944e-01
  2.523570e-01   6.063875e+01   2.879767e-01
  2.526560e-01   6.092131e+01   2.894884e-01
  2.529550e-01   6.026475e+01   2.846194e-01
  2.532540e-01   6.083834e+01   2.858687e-01
  2.535530e-01   6.066321e+01   2.852537e-01
  2.538520e-01   6.027392e+01   2.856616e-01
  2.541510e-01   6.019524e+01   2.839493e-01
  2.544490e-01   6.040071e+01   2.852456e-01
  2.547480e-01   6.049946e+01   2.857853e-01
  2.550470e-01   6.038111e+01   2.837829e-01
  2.553460e-01   6.033451e+01   2.840757e-01
  2.556450e-01   6.001952e+01   2.810487e-01
  2.559440e-01   6.023523e+01   2.844482e-01
  2.562430e-01   6.079722e+01   2.871053e-01
  2.565420e-01   5.986690e+01   2.823722e-01
  2.568410e-01   6.077657e+01   2.837085e-01
  2.571400e-01   5.987213e+01   2.819862e-01
  2.574390e-01   6.020397e+01   2.848825e-01
  2.577380e-01   6.025020e+01   2.839780e-01
  2.580360e-01   6.000288e+01   2.814030e-01
  2.583350e-01   6.083297e+01   2.858561e-01
  2.586340e-01   6.005803e+01   2.809427e-01
  2.589330e-01   6.007319e+01   2.837621e-01
  2.592320e-01   6.064417e+01   2.823103e-01
  2.595310e-01   6.087417e+01   2.838365e-01
  2.598300e-01   6.053176e+01   2.849445e-01
  2.601290e-01   6.023228e+01   2.798899e-01
  2.604280e-01   6.085153e+01   2.847855e-01
  2.607270e-01   5.954714e+01   2.780058e-01
  2.610260e-01   6.063946e+01   2.830901e-01
  2.613250e-01   6.052540e+01   2.834206e-01
  2.616240e-01   6.064008e+01   2.827942e-01
  2.619220e-01   6.032489e+01   2.821571e-01
  2.622210e-01   6.040731e+01   2.795257e-01
  2.625200e-01   5.998817e+01   2.802910e-01
  2.628190e-01   5.992741e+01   2.798575e-01
  2.631180e-01   6.021864e+01   2.788020e-01
  2.634170e-01   6.052626e+01   2.831237e-01
  2.637160e-01   6.011151e+01   2.785538e-01
  2.640150e-01   6.041696e+01   2.819777e-01
  2.643140e-01   6.005540e+01   2.780432e-01
  2.646130e-01   6.001211e+01   2.783235e-01
  2.649120e-01   5.947689e+01   2.800688e-01
  2.652110e-01   6.042114e+01   2.790793e-01
  2.655090e-01   6.004071e+01   2.789636e-01
  2.658080e-01   6.031026e+01   2.779688e-01
  2.661070e-01   5.989796e+01   2.782493e-01
  2.664060e-01   6.013357e+01   2.785096e-01
  2.667050e-01   6.050030e+01   2.796448e-01
  2.670040e-01   6.023930e+01   2.788498e-01
  2.673030e-01   5.964188e+01   2.766123e-01
  2.676020e-01   5.933460e+01   2.759928e-01
  2.679010e-01   6.042316e+01   2.784182e-01
  2.682000e-01   6.034714e+01   2.771134e-01
  2.684990e-01   5.973079e+01   2.767243e-01
  2.687980e-01   5.993692e+01   2.768250e-01
  2.690960e-01   6.027677e+01   2.787456e-01
  2.693950e-01   6.014485e+01   2.755346e-01
  2.696940e-01   5.925212e+01   2.738491e-01
  2.699930e-01   6.052191e+01   2.777959e-01
  2.702920e-01   6.006591e+01   2.764670e-01
  2.705910e-01   5.994508e+01   2.766562e-01
  2.708900e-01   5.980981e+01   2.742156e-01
  2.711890e-01   5.995346e+01   2.763948e-01
  2.714880e-01   5.990294e+01   2.752566e-01
  2.717870e-01   5.978863e+01   2.754564e-01
  2.720860e-01   6.020690e+01   2.754001e-01
  2.723850e-01   6.011457e+01   2.745473e-01
  2.726840e-01   5.994113e+01   2.752520e-01
  2.729820e-01   5.947205e+01   2.739891e-01
  2.732810e-01   5.969453e+01   2.735864e-01
  2.735800e-01   5.996183e+01   2.741071e-01
  2.738790e-01   5.996674e+01   2.746668e-01
  2.741780e-01   5.955915e+01   2.741897e-01
  2.744770e-01   6.029279e+01   2.733222e-01
  2.747760e-01   5.945047e+01   2.727545e-01
  2.750750e-01   5.968036e+01   2.764194e-01
  2.753740e-01   5.966809e+01   2.808136e-01
  2.756730e-01   5.940754e+01   2.816852e-01
  2.759720e-01   5.939060e+01   2.803565e-01
  2.762710e-01   5.997961e+01   2.857857e-01
  2.765690e-01   6.015061e+01   2.854718e-01
  2.768680e-01   5.961195e+01   2.868845e-01
  2.771670e-01   6.010954e+01   2.856826e-01
  2.774660e-01   5.994999e+01   2.861289e-01
  2.777650e-01   5.976217e+01   2.891586e-01
  2.780640e-01   5.994613e+01   2.882159e-01
  2.783630e-01   5.987558e+01   2.884708e-01
  2.786620e-01   5.944148e+01   2.891340e-01
  2.789610e-01   6.005448e+01   2.907296e-01
  2.792600e-01   5.957010e+01   2.924075e-01
  2.795590e-01   5.982493e+01   2.872913e-01
  2.798580e-01   5.952355e+01   2.910765e-01
  2.801560e-01   5.939393e+01   2.903212e-01
  2.804550e-01   5.949548e+01   2.914485e-01
  2.807540e-01   6.043609e+01   2.950877e-01
  2.810530e-01   5.985966e+01   2.909101e-01
  2.813520e-01   5.980986e+01   2.946835e-01
  2.816510e-01   5.996180e+01   2.940399e-01
  2.819500e-01   5.986918e+01   2.939252e-01
  2.822490e-01   5.982445e+01   2.938154e-01
  2.825480e-01   5.993670e+01   2.936416e-01
  2.828470e-01   5.971454e+01   2.965117e-01
  2.831460e-01   5.950915e+01   2.945096e-01
  2.834450e-01   5.981328e+01   2.936756e-01
  2.837430e-01   5.985569e+01   2.954801e-01
  2.840420e-01   5.970329e+01   2.967157e-01
  2.843410e-01   6.005391e+01   3.040792e-01
  2.846400e-01   5.974276e+01   3.054188e-01
  2.849390e-01   5.986772e+01   3.136328e-01
  2.852380e-01   5.955326e+01   3.157115e-01
  2.855370e-01   5.951264e+01   3.187329e-01
  2.858360e-01   5.917048e+01   3.198498e-01
  2.861350e-01   5.961840e+01   3.238935e-01
  2.864340e-01   5.911950e+01   3.273071e-01
  2.867330e-01   5.916955e+01   3.265052e-01
  2.870320e-01   5.868468e+01   3.307452e-01
  2.873310e-01   5.924154e+01   3.292315e-01
  2.876290e-01   5.945855e+01   3.350801e-01
  2.879280e-01   5.944682e+01   3.381100e-01
  2.882270e-01   5.903875e+01   3.332280e-01
  2.885260e-01   5.938147e+01   3.382695e-01
  2.888250e-01   5.946095e+01   3.376338e-01
  2.891240e-01   5.896706e+01   3.413008e-01
  2.894230e-01   5.938324e+01   3.455962e-01
  2.897220e-01   5.886471e+01   3.359367e-01
  2.900210e-01   5.889450e+01   3.449080e-01
  2.903200e-01   5.915052e+01   3.436371e-01
  2.906190e-01   5.876653e+01   3.462070e-01
  2.909180e-01   5.936310e+01   3.489051e-01
  2.912160e-01   5.941932e+01   3.453328e-01
  2.915150e-01   5.856747e+01   3.541552e-01
  2.918140e-01   5.879998e+01   3.466809e-01
  2.921130e-01   5.882791e+01   3.500050e-01
  2.924120e-01   5.838592e+01   3.512193e-01
  2.927110e-01   5.913617e+01   3.524822e-01
  2.930100e-01   5.887971e+01   3.608858e-01
  2.933090e-01   5.851393e+01   3.539933e-01
  2.936080e-01   5.836902e+01   3.511685e-01
  2.939070e-01   5.858543e+01   3.574742e-01
  2.942060e-01   5.889900e+01   3.590535e-01
  2.945050e-01   5.912685e+01   3.672900e-01
  2.948030e-01   5.862739e+01   3.561623e-01
  2.951020e-01   5.901509e+01   3.627939e-01
  2.954010e-01   5.874157e+01   3.636778e-01
  2.957000e-01   5.898335e+01   3.661797e-01
  2.959990e-01   5.883232e+01   3.652702e-01
  2.962980e-01   5.885429e+01   3.659997e-01
  2.965970e-01   5.876998e+01   3.693231e-01
  2.968960e-01   5.876491e+01   3.690800e-01
  2.971950e-01   5.921704e+01   3.689124e-01
  2.974940e-01   5.919529e+01   3.675025e-01
  2.977930e-01   5.924910e+01   3.710541e-01
  2.980920e-01   5.782390e+01   3.667904e-01
  2.983900e-01   5.875052e+01   3.727207e-01
  2.986890e-01   5.887506e+01   3.689722e-01
  2.989880e-01   5.868162e+01   3.722686e-01
  2.992870e-01   5.880160e+01   3.735864e-01
  2.995860e-01   5.833061e+01   3.742142e-01
  2.998850e-01   5.892028e+01   3.739633e-01
  3.001840e-01   5.937615e+01   3.777937e-01
  3.004830e-01   5.892012e+01   3.812342e-01
  3.007820e-01   5.829702e+01   3.777327e-01
  3.010810e-01   5.835669e+01   3.752551e-01
  3.013800e-01   5.830499e+01   3.807369e-01
  3.016790e-01   5.873594e+01   3.811371e-01
  3.019780e-01   5.861430e+01   3.827568e-01
  3.022760e-01   5.804089e+01   3.826604e-01
  3.025750e-01   5.907583e+01   3.840062e-01
  3.028740e-01   5.875819e+01   3.884123e-01
  3.031730e-01   5.815988e+01   3.846001e-01
  3.034720e-01   5.868081e+01   3.878923e-01
  3.037710e-01   5.906198e+01   3.888856e-01
  3.040700e-01   5.856402e+01   3.890975e-01
  3.043690e-01   5.815715e+01   3.923452e-01
  3.046680e-01   5.874514e+01   3.929463e-01
  3.049670e-01   5.884781e+01   3.897719e-01
  3.052660e-01   5.887895e+01   3.967274e-01
  3.055650e-01   5.840592e+01   3.937368e-01
  3.058630e-01   5.891549e+01   4.008505e-01
  3.061620e-01   5.834825e+01   3.916166e-01
  3.064610e-01   5.919293e+01   3.994874e-01
  3.067600e-01   5.828842e+01   4.025159e-01
  3.070590e-01   5.766154e+01   3.942860e-01
  3.073580e-01   5.814944e+01   4.020358e-01
  3.076570e-01   5.782135e+01   3.937071e-01
  3.079560e-01   5.828901e+01   4.016304e-01
  3.082550e-01   5.792925e+01   4.003890e-01
  3.085540e-01   5.820630e+01   4.010510e-01
  3.088530e-01   5.789473e+01   4.050564e-01
  3.091520e-01   5.801466e+01   3.995125e-01
  3.094500e-01   5.862007e+01   4.103723e-01
  3.097490e-01   5.776708e+01   4.055253e-01
  3.100480e-01   5.861815e+01   4.054508e-01
  3.103470e-01   5.802478e+01   4.146531e-01
  3.106460e-01   5.843301e+01   4.039095e-01
  3.109450e-01   5.867923e+01   4.166576e-01
  3.112440e-01   5.865348e+01   4.095538e-01
  3.115430e-01   5.754413e+01   4.109981e-01
  3.118420e-01   5.788768e+01   4.167926e-01
  3.121410e-01   5.873012e+01   4.132851e-01
  3.124400e-01   5.728808e+01   4.156224e-01
  3.127390e-01   5.886734e+01   4.153732e-01
  3.130380e-01   5.823828e+01   4.221052e-01
  3.133360e-01   5.825849e+01   4.197999e-01
  3.136350e-01   5.855150e+01   4.201804e-01
  3.139340e-01   5.849636e+01   4.261641e-01
  3.142330e-01   5.818702e+01   4.185359e-01
  3.145320e-01   5.788429e+01   4.278229e-01
  3.148310e-01   5.793371e+01   4.230654e-01
  3.151300e-01   5.862575e+01   4.255847e-01
  3.154290e-01   5.771987e+01   4.272148e-01
  3.157280e-01   5.795382e+01   4.252353e-01
  3.160270e-01   5.838940e+01   4.351968e-01
  3.163260e-01   5.801310e+01   4.254528e-01
  3.166250e-01   5.821425e+01   4.345436e-01
  3.169230e-01   5.855004e+01   4.331933e-01
  3.172220e-01   5.837596e+01   4.374112e-01
  3.175210e-01   5.800959e+01   4.356577e-01
  3.178200e-01   5.816691e+01   4.332498e-01
  3.181190e-01   5.815405e+01   4.412072e-01
  3.184180e-01   5.841856e+01   4.375708e-01
  3.187170e-01   5.797362e+01   4.436858e-01
  3.190160e-01   5.816516e+01   4.432218e-01
  3.193150e-01   5.895280e+01   4.395670e-01
  3.196140e-01   5.921916e+01   4.521074e-01
  3.199130e-01   5.826759e+01   4.420304e-01
  3.202120e-01   5.864702e+01   4.507444e-01
  3.205100e-01   5.833915e+01   4.483252e-01
  3.208090e-01   5.820452e+01   4.445685e-01
  3.211080e-01   5.879315e+01   4.538152e-01
  3.214070e-01   5.802936e+01   4.431014e-01
  3.217060e-01   5.819457e+01   4.510801e-01
  3.220050e-01   5.776604e+01   4.465260e-01
  3.223040e-01   5.865784e+01   4.479134e-01
  3.226030e-01   5.853693e+01   4.588345e-01
  3.229020e-01   5.832106e+01   4.426272e-01
  3.232010e-01   5.761265e+01   4.521874e-01
  3.235000e-01   5.738758e+01   4.462886e-01
  3.237990e-01   5.732632e+01   4.493729e-01
  3.240970e-01   5.814950e+01   4.595112e-01
  3.243960e-01   5.833127e+01   4.507740e-01
  3.246950e-01   5.814373e+01   4.612694e-01
  3.249940e-01   5.810716e+01   4.532710e-01
  3.252930e-01   5.802009e+01   4.603320e-01
  3.255920e-01   5.839967e+01   4.645440e-01
  3.258910e-01   5.703016e+01   4.546293e-01
  3.261900e-01   5.747581e+01   4.635900e-01
  3.264890e-01   5.813331e+01   4.607809e-01
  3.267880e-01   5.737568e+01   4.613588e-01
  3.270870e-01   5.784994e+01   4.712133e-01
  3.273860e-01   5.806591e+01   4.664267e-01
  3.276850e-01   5.834124e+01   4.732099e-01
  3.279830e-01   5.758384e+01   4.631075e-01
  3.282820e-01   5.742914e+01   4.719052e-01
  3.285810e-01   5.865261e+01   4.749549e-01
  3.288800e-01   5.716156e+01   4.722644e-01
  3.291790e-01   5.757359e+01   4.700864e-01
  3.294780e-01   5.858813e+01   4.816240e-01
  3.297770e-01   5.725749e+01   4.786438e-01
  3.300760e-01   5.761473e+01   4.751175e-01
  3.303750e-01   5.828838e+01   4.855174e-01
  3.306740e-01   5.696218e+01   4.734044e-01
  3.309730e-01   5.824644e+01   4.874392e-01
  3.312720e-01   5.812776e+01   4.906738e-01
  3.315700e-01   5.780297e+01   4.804087e-01
  3.318690e-01   5.779505e+01   4.930751e-01
  3.321680e-01   5.703553e+01   4.787327e-01
  3.324670e-01   5.652036e+01   4.886994e-01
  3.327660e-01   5.722674e+01   4.890103e-01
  3.330650e-01   5.741673e+01   4.903653e-01
  3.333640e-01   5.822733e+01   5.016802e-01
  3.336630e-01   5.798060e+01   4.889788e-01
  3.339620e-01   5.783592e+01   5.028830e-01
  3.342610e-01   5.822190e+01   4.976776e-01
  3.345600e-01   5.736665e+01   4.991047e-01
  3.348590e-01   5.668120e+01   5.049162e-01
  3.351570e-01   5.778379e+01   4.941313e-01
  3.354560e-01   5.724455e+01   5.110917e-01
  3.357550e-01   5.767827e+01   4.964707e-01
  3.360540e-01   5.755657e+01   5.106314e-01
  3.363530e-01   5.754918e+01   5.168486e-01
  3.366520e-01   5.747737e+01   5.013218e-01
  3.369510e-01   5.818389e+01   5.262118e-01
  3.372500e-01   5.733191e+01   4.989536e-01
  3.375490e-01   5.692360e+01   5.178726e-01
  3.378480e-01   5.789006e+01   5.196585e-01
  3.381470e-01   5.753526e+01   5.167860e-01
  3.384460e-01   5.753095e+01   5.306732e-01
  3.387450e-01   5.730372e+01   5.082882e-01
  3.390430e-01   5.802458e+01   5.301979e-01
  3.393420e-01   5.842664e+01   5.293171e-01
  3.396410e-01   5.760936e+01   5.262720e-01
  3.399400e-01   5.697530e+01   5.387028e-01
  3.402390e-01   5.749341e+01   5.153304e-01
  3.405380e-01   5.737374e+01   5.376845e-01
  3.408370e-01   5.670370e+01   5.268441e-01
  3.411360e-01   5.860038e+01   5.390949e-01
  3.414350e-01   5.805002e+01   5.437598e-01
  3.417340e-01   5.704180e+01   5.311790e-01
  3.420330e-01   5.824861e+01   5.529710e-01
  3.423320e-01   5.902689e+01   5.410531e-01
  3.426300e-01   5.724398e+01   5.474197e-01
  3.429290e-01   5.771577e+01   5.473949e-01
  3.432280e-01   5.774731e+01   5.452957e-01
  3.435270e-01   5.776610e+01   5.641963e-01
  3.438260e-01   5.699952e+01   5.380906e-01
  3.441250e-01   5.732704e+01   5.587898e-01
  3.444240e-01   5.756955e+01   5.520497e-01
  3.447230e-01   5.747417e+01   5.563001e-01
  3.450220e-01   5.779926e+01   5.693748e-01
  3.453210e-01   5.673313e+01   5.480247e-01
  3.456200e-01   5.767943e+01   5.739318e-01
  3.459190e-01   5.741419e+01   5.592144e-01
  3.462170e-01   5.764651e+01   5.711776e-01
  3.465160e-01   5.587710e+01   5.615009e-01
  3.468150e-01   5.726859e+01   5.676003e-01
  3.471140e-01   5.679802e+01   5.801761e-01
  3.474130e-01   5.744590e+01   5.676317e-01
  3.477120e-01   5.699952e+01   5.812043e-01
  3.480110e-01   5.693158e+01   5.745684e-01
  3.483100e-01   5.764584e+01   5.799486e-01
  3.486090e-01   5.611370e+01   5.869107e-01
  3.489080e-01   5.721408e+01   5.777726e-01
  3.492070e-01   5.680825e+01   5.914959e-01
  3.495060e-01   5.733732e+01   5.829240e-01
  3.498040e-01   5.860721e+01   6.017726e-01
  3.501030e-01   5.727498e+01   5.958713e-01
  3.504020e-01   5.747029e+01   5.959071e-01
  3.507010e-01   5.851251e+01   6.155802e-01
  3.510000e-01   5.689594e+01   5.881209e-01
  3.512990e-01   5.775479e+01   6.115814e-01
  3.515980e-01   5.735665e+01   6.012610e-01
  3.518970e-01   5.660316e+01   6.107227e-01
  3.521960e-01   5.703892e+01   6.218276e-01
  3.524950e-01   5.649329e+01   5.957233e-01
  3.527940e-01   5.743501e+01   6.273773e-01
  3.530930e-01   5.752504e+01   6.114152e-01
  3.533920e-01   5.781413e+01   6.283032e-01
  3.536900e-01   5.769965e+01   6.299674e-01
  3.539890e-01   5.725164e+01   6.241096e-01
  3.542880e-01   5.692989e+01   6.374923e-01
  3.545870e-01   5.747955e+01   6.154325e-01
  3.548860e-01   5.795599e+01   6.395880e-01
  3.551850e-01   5.740812e+01   6.249619e-01
  3.554840e-01   5.674902e+01   6.328930e-01
  3.557830e-01   5.723420e+01   6.379867e-01
  3.560820e-01   5.787770e+01   6.197310e-01
  3.563810e-01   5.634597e+01   6.318259e-01
  3.566800e-01   5.742214e+01   6.227939e-01
  3.569790e-01   5.814131e+01   6.466936e-01
  3.572770e-01   5.716068e+01   6.399965e-01
  3.575760e-01   5.808578e+01   6.186695e-01
  3.578750e-01   5.780113e+01   6.574681e-01
  3.581740e-01   5.663969e+01   6.218887e-01
  3.584730e-01   5.789835e+01   6.580208e-01
  3.587720e-01   5.733153e+01   6.434033e-01
  3.590710e-01   5.794710e+01   6.456126e-01
  3.593700e-01   5.723526e+01   6.662473e-01
  3.596690e-01   5.862808e+01   6.457087e-01
  3.599680e-01   5.669302e+01   6.644524e-01
  3.602670e-01   5.690679e+01   6.485131e-01
  3.605660e-01   5.748343e+01   6.676902e-01
  3.608640e-01   5.827499e+01   6.895121e-01
  3.611630e-01   5.773254e+01   6.506547e-01
  3.614620e-01   5.633889e+01   6.824070e-01
  3.617610e-01   5.850611e+01   6.694834e-01
  3.620600e-01   5.756149e+01   6.867661e-01
  3.623590e-01   5.874677e+01   6.908039e-01
  3.626580e-01   5.817815e+01   6.874525e-01
  3.629570e-01   5.810489e+01   7.055077e-01
  3.632560e-01   5.733821e+01   6.710011e-01
  3.635550e-01   5.682924e+01   7.090925e-01
  3.638540e-01   5.825358e+01   7.000742e-01
  3.641530e-01   5.776522e+01   7.018493e-01
  3.644510e-01   5.620306e+01   7.223351e-01
  3.647500e-01   5.865946e+01   6.932851e-01
  3.650490e-01   5.717470e+01   7.267644e-01
  3.653480e-01   5.583275e+01   7.012040e-01
  3.656470e-01   5.860218e+01   7.269265e-01
  3.659460e-01   5.690079e+01   7.377901e-01
  3.662450e-01   5.722097e+01   7.082151e-01
  3.665440e-01   5.677785e+01   7.544272e-01
  3.668430e-01   5.693213e+01   7.147857e-01
  3.671420e-01   5.660562e+01   7.434605e-01
  3.674410e-01   5.700365e+01   7.365895e-01
  3.677400e-01   5.734635e+01   7.522167e-01
  3.680390e-01   5.785753e+01   7.848743e-01
  3.683370e-01   5.788073e+01   7.348489e-01
  3.686360e-01   5.662056e+01   7.678114e-01
  3.689350e-01   5.718540e+01   7.551243e-01
  3.692340e-01   5.681100e+01   7.733863e-01
  3.695330e-01   5.653727e+01   7.987593e-01
  3.698320e-01   5.682192e+01   7.468168e-01
  3.701310e-01   5.801314e+01   8.115512e-01
  3.704300e-01   5.720665e+01   7.675461e-01
  3.707290e-01   5.737105e+01   8.094895e-01
  3.710280e-01   5.565705e+01   7.925170e-01
  3.713270e-01   5.825749e+01   7.989478e-01
  3.716260e-01   5.656190e+01   8.346859e-01
  3.719240e-01   5.698956e+01   7.834033e-01
  3.722230e-01   5.764073e+01   8.453756e-01
  3.725220e-01   5.918492e+01   8.272152e-01
  3.728210e-01   5.723794e+01   8.315464e-01
  3.731200e-01   5.823203e+01   8.885469e-01
  3.734190e-01   5.702252e+01   8.021798e-01
  3.737180e-01   5.731802e+01   8.783919e-01
  3.740170e-01   5.889895e+01   8.381698e-01
  3.743160e-01   5.588176e+01   8.735792e-01
  3.746150e-01   5.641611e+01   8.714538e-01
  3.749140e-01   5.675521e+01   8.530038e-01
  3.752130e-01   5.743538e+01   9.195843e-01
  3.755110e-01   5.712301e+01   8.528673e-01
  3.758100e-01   5.659616e+01   9.128413e-01
  3.761090e-01   5.757655e+01   8.932235e-01
  3.764080e-01   5.630352e+01   9.069424e-01
  3.767070e-01   5.612202e+01   9.467437e-01
  3.770060e-01   5.601228e+01   8.683291e-01
  3.773050e-01   5.723586e+01   9.642994e-01
  3.776040e-01   5.548368e+01   9.073766e-01
  3.779030e-01   5.688567e+01   9.491498e-01
  3.782020e-01   5.642641e+01   1.021052e+00
  3.785010e-01   5.760805e+01   9.069041e-01
  3.788000e-01   5.551264e+01   1.007823e+00
  3.790990e-01   5.663072e+01   9.391611e-01
  3.793970e-01   5.750648e+01   1.015946e+00
  3.796960e-01   5.763956e+01   1.012312e+00
  3.799950e-01   5.783934e+01   9.954560e-01
  3.802940e-01   5.859124e+01   1.113854e+00
  3.805930e-01   5.758425e+01   9.630874e-01
  3.808920e-01   5.658010e+01   1.100772e+00
  3.811910e-01   5.653727e+01   1.017081e+00
  3.814900e-01   5.671964e+01   1.072092e+00
  3.817890e-01   5.656143e+01   1.169014e+00
  3.820880e-01   5.723526e+01   9.993709e-01
  3.823870e-01   5.656174e+01   1.176584e+00
  3.826860e-01   5.714033e+01   1.037715e+00
  3.829840e-01   5.493283e+01   1.182788e+00
  3.832830e-01   5.402450e+01   1.121139e+00
  3.835820e-01   5.800058e+01   1.134001e+00
  3.838810e-01   5.795070e+01   1.267306e+00
  3.841800e-01   5.679721e+01   1.109202e+00
  3.844790e-01   5.679042e+01   1.263883e+00
  3.847780e-01   5.834936e+01   1.187347e+00
  3.850770e-01   5.448137e+01   1.247265e+00
  3.853760e-01   5.621234e+01   1.351477e+00
  3.856750e-01   5.692385e+01   1.172753e+00
  3.859740e-01   5.832088e+01   1.400957e+00
  3.862730e-01   5.678670e+01   1.254514e+00
  3.865710e-01   5.885933e+01   1.407409e+00
  3.868700e-01   5.521108e+01   1.388107e+00
  3.871690e-01   5.480716e+01   1.301249e+00
  3.874680e-01   5.510335e+01   1.502508e+00
  3.877670e-01   5.969952e+01   1.380913e+00
  3.880660e-01   5.683708e+01   1.560258e+00
  3.883650e-01   5.803723e+01   1.494040e+00
  3.886640e-01   5.385698e+01   1.501833e+00
  3.889630e-01   5.857062e+01   1.704335e+00
  3.892620e-01   5.705853e+01   1.512579e+00
  3.895610e-01   5.983527e+01   1.769841e+00
  3.898600e-01   5.480147e+01   1.648584e+00
  3.901580e-01   5.502961e+01   1.721357e+00
  3.904570e-01   5.445077e+01   1.914387e+00
  3.907560e-01   5.501914e+01   1.697119e+00
  3.910550e-01   5.255872e+01   1.915346e+00
  3.913540e-01   5.884064e+01   2.026579e+00
  3.916530e-01   5.583928e+01   1.974217e+00
  3.919520e-01   5.901077e+01   2.636407e+00
  3.922510e-01   5.709566e+01   1.996303e+00
  3.925500e-01   5.415014e+01   2.608320e+00
  3.928490e-01   5.664196e+01   2.435228e+00
  3.931480e-01   5.025535e+01   2.512767e+00
  3.934470e-01   0.000000e+00   0.000000e+00
  3.937460e-01   5.452705e+01   2.617382e+00
creator: radaver
creator-version: 3725
header-file: /nas_data/SAXS_data/20151104Workshop/header/JH1_0029.txt
image-file: /nas_data/Pilatus1M/20151104_Workshop/JH1_0029.tif
angular-axis-file: /nas_data/SAXS_data/20151104Workshop/q20151029.dat
beamstop-mask-file: /nas_data/SAXS_data/20151104Workshop/fit2d20151031.msk
detector-response-file: none
beam-center-x: 949.7700
beam-center-y: 918.8000
unit-time: 1.0000
channel-first: 10
channel-last: 1315
Exposure time [s]: 1.094069
Transmitted Beam: 0.485000
Incident Beam: 0.485000
Code: JH1
Concentration [mg/ml]: 1
Run Number: 0029
