# Supplementary material for: SAXS analysis of a soluble cytosolic NgBR construct including extracellular and transmembrane domains
Source: PLoS One. 2018 Jan 18;13(1):e0191371. doi: 10.1371/journal.pone.0191371 (PMC5773207; doi:10.1371/journal.pone.0191371)
Supplement: S1 File — (ZIP) [file pone.0191371.s001.zip › JH1_0030.dat]

Sample:   c= 1.0000 mg/ml  Code: JH1
  3.656810e-03   2.265207e+04   4.133100e+01
  3.955720e-03   2.200025e+04   2.797486e+01
  4.254640e-03   1.905771e+04   2.333219e+01
  4.553560e-03   1.537265e+04   2.020399e+01
  4.852480e-03   1.245835e+04   1.702863e+01
  5.151400e-03   1.052070e+04   1.545878e+01
  5.450320e-03   8.736245e+03   1.338014e+01
  5.749240e-03   7.406193e+03   1.193649e+01
  6.048150e-03   6.335936e+03   1.082175e+01
  6.347070e-03   5.482197e+03   9.563793e+00
  6.645990e-03   4.808514e+03   8.917540e+00
  6.944910e-03   4.210308e+03   8.033345e+00
  7.243830e-03   3.741186e+03   7.337718e+00
  7.542750e-03   3.331481e+03   6.898009e+00
  7.841670e-03   3.004340e+03   6.186367e+00
  8.140580e-03   2.704852e+03   5.950898e+00
  8.439500e-03   2.471041e+03   5.482342e+00
  8.738420e-03   2.257057e+03   5.189610e+00
  9.037340e-03   2.081712e+03   4.819023e+00
  9.336260e-03   1.921158e+03   4.549405e+00
  9.635180e-03   1.763252e+03   4.346032e+00
  9.934100e-03   1.625914e+03   4.037959e+00
  1.023300e-02   1.497330e+03   3.971223e+00
  1.053190e-02   1.375630e+03   3.860720e+00
  1.083090e-02   1.287757e+03   3.735377e+00
  1.112980e-02   1.177736e+03   3.541844e+00
  1.142870e-02   1.089691e+03   3.387796e+00
  1.172760e-02   1.012069e+03   3.255823e+00
  1.202650e-02   9.401996e+02   3.129412e+00
  1.232540e-02   8.631552e+02   2.982023e+00
  1.262440e-02   8.066372e+02   2.829140e+00
  1.292330e-02   7.592724e+02   2.702482e+00
  1.322220e-02   7.004909e+02   2.595764e+00
  1.352110e-02   6.492273e+02   2.473862e+00
  1.382000e-02   6.081806e+02   2.370791e+00
  1.411900e-02   5.664367e+02   2.276848e+00
  1.441790e-02   5.302788e+02   2.187112e+00
  1.471680e-02   4.906020e+02   2.093705e+00
  1.501570e-02   4.618938e+02   1.989536e+00
  1.531460e-02   4.358561e+02   1.923920e+00
  1.561350e-02   4.097201e+02   1.832617e+00
  1.591250e-02   3.894678e+02   1.802493e+00
  1.621140e-02   3.655901e+02   1.716253e+00
  1.651030e-02   3.470480e+02   1.654580e+00
  1.680920e-02   3.271299e+02   1.606398e+00
  1.710810e-02   3.074570e+02   1.560615e+00
  1.740710e-02   2.909927e+02   1.496408e+00
  1.770600e-02   2.821563e+02   1.458703e+00
  1.800490e-02   2.633133e+02   1.398014e+00
  1.830380e-02   2.532431e+02   1.381945e+00
  1.860270e-02   2.414147e+02   1.323083e+00
  1.890170e-02   2.276881e+02   1.284918e+00
  1.920060e-02   2.173022e+02   1.243372e+00
  1.949950e-02   2.111408e+02   1.239733e+00
  1.979840e-02   2.031655e+02   1.193276e+00
  2.009730e-02   1.956135e+02   1.158044e+00
  2.039620e-02   1.863047e+02   1.128105e+00
  2.069520e-02   1.801321e+02   1.103279e+00
  2.099410e-02   1.731405e+02   1.089495e+00
  2.129300e-02   1.661353e+02   1.039260e+00
  2.159190e-02   1.635146e+02   1.066561e+00
  2.189080e-02   1.560591e+02   1.047778e+00
  2.218980e-02   1.527324e+02   1.054406e+00
  2.248870e-02   1.441663e+02   1.042687e+00
  2.278760e-02   1.422046e+02   1.025365e+00
  2.308650e-02   1.382722e+02   1.042207e+00
  2.338540e-02   1.339669e+02   1.023723e+00
  2.368430e-02   1.314593e+02   9.956751e-01
  2.398330e-02   1.276098e+02   1.003310e+00
  2.428220e-02   1.237823e+02   9.661649e-01
  2.458110e-02   1.204185e+02   9.849874e-01
  2.488000e-02   1.183780e+02   9.505588e-01
  2.517890e-02   1.166362e+02   9.322845e-01
  2.547790e-02   1.139696e+02   9.345855e-01
  2.577680e-02   1.116786e+02   9.177131e-01
  2.607570e-02   1.090264e+02   9.140929e-01
  2.637460e-02   1.055475e+02   8.921667e-01
  2.667350e-02   1.051619e+02   8.682472e-01
  2.697250e-02   1.035442e+02   8.349798e-01
  2.727140e-02   1.026810e+02   8.006333e-01
  2.757030e-02   1.018947e+02   7.988857e-01
  2.786920e-02   9.891786e+01   7.781333e-01
  2.816810e-02   9.762140e+01   7.607658e-01
  2.846700e-02   9.669471e+01   7.477985e-01
  2.876600e-02   9.541165e+01   7.338706e-01
  2.906490e-02   9.359570e+01   7.290393e-01
  2.936380e-02   9.227417e+01   7.184841e-01
  2.966270e-02   9.120076e+01   7.090522e-01
  2.996160e-02   9.089875e+01   7.089144e-01
  3.026060e-02   9.087543e+01   6.976602e-01
  3.055950e-02   8.889290e+01   6.890301e-01
  3.085840e-02   8.810143e+01   6.830595e-01
  3.115730e-02   8.719191e+01   6.766793e-01
  3.145620e-02   8.574065e+01   6.645763e-01
  3.175510e-02   8.472008e+01   6.624216e-01
  3.205410e-02   8.501851e+01   6.599710e-01
  3.235300e-02   8.485953e+01   6.566824e-01
  3.265190e-02   8.392837e+01   6.410857e-01
  3.295080e-02   8.267109e+01   6.404380e-01
  3.324970e-02   8.220669e+01   6.377980e-01
  3.354870e-02   8.131962e+01   6.326890e-01
  3.384760e-02   8.103010e+01   6.242696e-01
  3.414650e-02   7.949106e+01   6.183127e-01
  3.444540e-02   8.017971e+01   6.124516e-01
  3.474430e-02   7.958793e+01   6.155567e-01
  3.504330e-02   7.902073e+01   6.057585e-01
  3.534220e-02   7.860137e+01   6.048944e-01
  3.564110e-02   7.712613e+01   5.984526e-01
  3.594000e-02   7.815125e+01   5.908861e-01
  3.623890e-02   7.798183e+01   6.002866e-01
  3.653780e-02   7.717109e+01   5.810061e-01
  3.683680e-02   7.680866e+01   5.871816e-01
  3.713570e-02   7.544862e+01   5.826539e-01
  3.743460e-02   7.589593e+01   5.748537e-01
  3.773350e-02   7.621193e+01   5.753851e-01
  3.803240e-02   7.475231e+01   5.834507e-01
  3.833140e-02   7.442462e+01   5.960076e-01
  3.863030e-02   7.497452e+01   6.075045e-01
  3.892920e-02   7.399252e+01   6.019433e-01
  3.922810e-02   7.408007e+01   6.046597e-01
  3.952700e-02   7.448215e+01   6.023690e-01
  3.982600e-02   7.463042e+01   6.117247e-01
  4.012490e-02   7.412497e+01   6.001481e-01
  4.042380e-02   7.328292e+01   6.045713e-01
  4.072270e-02   7.137478e+01   5.942948e-01
  4.102160e-02   7.331509e+01   6.015296e-01
  4.132050e-02   7.301268e+01   6.010750e-01
  4.161950e-02   7.075992e+01   5.856132e-01
  4.191840e-02   7.258216e+01   6.008795e-01
  4.221730e-02   7.141905e+01   5.883344e-01
  4.251620e-02   7.152261e+01   5.964775e-01
  4.281510e-02   6.985311e+01   5.803587e-01
  4.311410e-02   7.068967e+01   5.845716e-01
  4.341300e-02   7.092401e+01   5.885658e-01
  4.371190e-02   7.187037e+01   5.909505e-01
  4.401080e-02   7.028632e+01   5.844018e-01
  4.430970e-02   7.053664e+01   5.809668e-01
  4.460860e-02   6.984303e+01   5.788383e-01
  4.490760e-02   7.036904e+01   5.824981e-01
  4.520650e-02   6.987540e+01   5.760483e-01
  4.550540e-02   6.984783e+01   5.788582e-01
  4.580430e-02   7.003281e+01   5.774245e-01
  4.610320e-02   6.933248e+01   5.716503e-01
  4.640220e-02   6.934516e+01   5.760392e-01
  4.670110e-02   7.015603e+01   5.707705e-01
  4.700000e-02   6.819884e+01   5.648433e-01
  4.729890e-02   6.818715e+01   5.669089e-01
  4.759780e-02   6.921600e+01   5.704572e-01
  4.789680e-02   6.866078e+01   5.646553e-01
  4.819570e-02   6.798254e+01   5.611688e-01
  4.849460e-02   6.915002e+01   5.680643e-01
  4.879350e-02   6.810874e+01   5.575944e-01
  4.909240e-02   6.761811e+01   5.631324e-01
  4.939130e-02   6.802092e+01   5.552219e-01
  4.969030e-02   6.823656e+01   5.581174e-01
  4.998920e-02   6.917378e+01   5.612581e-01
  5.028810e-02   6.830991e+01   5.557326e-01
  5.058700e-02   6.699063e+01   5.543425e-01
  5.088590e-02   6.739227e+01   5.467674e-01
  5.118490e-02   6.806718e+01   5.567507e-01
  5.148380e-02   6.850732e+01   5.558689e-01
  5.178270e-02   6.730005e+01   5.438399e-01
  5.208160e-02   6.749430e+01   5.504285e-01
  5.238050e-02   6.609152e+01   5.389348e-01
  5.267940e-02   6.663709e+01   5.488858e-01
  5.297840e-02   6.683180e+01   5.425774e-01
  5.327730e-02   6.754405e+01   5.429298e-01
  5.357620e-02   6.704077e+01   5.427913e-01
  5.387510e-02   6.608596e+01   5.357988e-01
  5.417400e-02   6.695968e+01   5.443697e-01
  5.447300e-02   6.684067e+01   5.357722e-01
  5.477190e-02   6.655984e+01   5.358675e-01
  5.507080e-02   6.580053e+01   5.328022e-01
  5.536970e-02   6.662877e+01   5.343140e-01
  5.566860e-02   6.673322e+01   5.384163e-01
  5.596760e-02   6.734483e+01   5.347523e-01
  5.626650e-02   6.558756e+01   5.301227e-01
  5.656540e-02   6.701595e+01   5.340467e-01
  5.686430e-02   6.599867e+01   5.270121e-01
  5.716320e-02   6.729414e+01   5.286311e-01
  5.746210e-02   6.720197e+01   5.335843e-01
  5.776110e-02   6.587088e+01   5.300632e-01
  5.806000e-02   6.633334e+01   5.236915e-01
  5.835890e-02   6.571672e+01   5.218242e-01
  5.865780e-02   6.542045e+01   5.178093e-01
  5.895670e-02   6.609670e+01   5.303713e-01
  5.925570e-02   6.622984e+01   5.187521e-01
  5.955460e-02   6.648240e+01   5.265943e-01
  5.985350e-02   6.558466e+01   5.156638e-01
  6.015240e-02   6.509236e+01   5.153901e-01
  6.045130e-02   6.587972e+01   5.190598e-01
  6.075020e-02   6.578949e+01   5.137140e-01
  6.104920e-02   6.563993e+01   5.169941e-01
  6.134810e-02   6.552084e+01   5.170836e-01
  6.164700e-02   6.549199e+01   5.087764e-01
  6.194590e-02   6.536577e+01   5.164713e-01
  6.224480e-02   6.580649e+01   5.068189e-01
  6.254380e-02   6.673694e+01   5.190590e-01
  6.284270e-02   6.610388e+01   5.182586e-01
  6.314160e-02   6.615638e+01   5.060733e-01
  6.344050e-02   6.522475e+01   5.098796e-01
  6.373940e-02   6.562363e+01   5.029997e-01
  6.403840e-02   6.492009e+01   5.081506e-01
  6.433730e-02   6.577181e+01   5.061616e-01
  6.463620e-02   6.508554e+01   4.994037e-01
  6.493510e-02   6.504939e+01   5.102737e-01
  6.523400e-02   6.549456e+01   5.014803e-01
  6.553290e-02   6.536537e+01   5.035560e-01
  6.583190e-02   6.509725e+01   5.004669e-01
  6.613080e-02   6.515484e+01   4.961524e-01
  6.642970e-02   6.574695e+01   5.076417e-01
  6.672860e-02   6.500208e+01   4.940874e-01
  6.702750e-02   6.490544e+01   4.987122e-01
  6.732650e-02   6.509062e+01   4.959078e-01
  6.762540e-02   6.548355e+01   4.974024e-01
  6.792430e-02   6.471013e+01   4.964500e-01
  6.822320e-02   6.544738e+01   4.913916e-01
  6.852210e-02   6.638135e+01   5.023128e-01
  6.882110e-02   6.532768e+01   4.943396e-01
  6.912000e-02   6.497432e+01   4.925125e-01
  6.941890e-02   6.550735e+01   4.911363e-01
  6.971780e-02   6.524736e+01   4.896827e-01
  7.001670e-02   6.487371e+01   4.945855e-01
  7.031560e-02   6.515709e+01   4.888677e-01
  7.061460e-02   6.476592e+01   4.878728e-01
  7.091350e-02   6.467071e+01   4.860948e-01
  7.121240e-02   6.572340e+01   4.862800e-01
  7.151130e-02   6.476483e+01   4.888225e-01
  7.181020e-02   6.476149e+01   4.822484e-01
  7.210920e-02   6.487233e+01   4.859112e-01
  7.240810e-02   6.549329e+01   4.835857e-01
  7.270700e-02   6.459128e+01   4.862676e-01
  7.300590e-02   6.529297e+01   4.842232e-01
  7.330480e-02   6.435000e+01   4.753124e-01
  7.360370e-02   6.475196e+01   4.826728e-01
  7.390270e-02   6.510318e+01   4.785317e-01
  7.420160e-02   6.505427e+01   4.856554e-01
  7.450050e-02   6.433814e+01   4.739466e-01
  7.479940e-02   6.523473e+01   4.785687e-01
  7.509830e-02   6.477202e+01   4.809155e-01
  7.539730e-02   6.436412e+01   4.722963e-01
  7.569620e-02   6.503295e+01   4.756189e-01
  7.599510e-02   6.429455e+01   4.759948e-01
  7.629400e-02   6.459181e+01   4.709714e-01
  7.659290e-02   6.419867e+01   4.738716e-01
  7.689190e-02   6.468796e+01   4.713219e-01
  7.719080e-02   6.505901e+01   4.752760e-01
  7.748970e-02   6.532909e+01   4.727914e-01
  7.778860e-02   6.449235e+01   4.727665e-01
  7.808750e-02   6.494776e+01   4.709823e-01
  7.838640e-02   6.440481e+01   4.664811e-01
  7.868540e-02   6.418565e+01   4.669437e-01
  7.898430e-02   6.498122e+01   4.673094e-01
  7.928320e-02   6.443789e+01   4.708390e-01
  7.958210e-02   6.471371e+01   4.630566e-01
  7.988100e-02   6.475517e+01   4.685887e-01
  8.018000e-02   6.480856e+01   4.662728e-01
  8.047890e-02   6.389311e+01   4.625566e-01
  8.077780e-02   6.476810e+01   4.648880e-01
  8.107670e-02   6.446393e+01   4.613519e-01
  8.137560e-02   6.367210e+01   4.617559e-01
  8.167450e-02   6.428265e+01   4.611067e-01
  8.197350e-02   6.465946e+01   4.596425e-01
  8.227240e-02   6.475693e+01   4.644371e-01
  8.257130e-02   6.376201e+01   4.513849e-01
  8.287020e-02   6.411403e+01   4.617183e-01
  8.316910e-02   6.398925e+01   4.580487e-01
  8.346810e-02   6.380474e+01   4.530746e-01
  8.376700e-02   6.505331e+01   4.638625e-01
  8.406590e-02   6.464347e+01   4.529614e-01
  8.436480e-02   6.432003e+01   4.588322e-01
  8.466370e-02   6.364455e+01   4.505873e-01
  8.496270e-02   6.418430e+01   4.631982e-01
  8.526160e-02   6.434618e+01   4.784268e-01
  8.556050e-02   6.477788e+01   4.804825e-01
  8.585940e-02   6.417746e+01   4.842375e-01
  8.615830e-02   6.459033e+01   4.857926e-01
  8.645720e-02   6.394797e+01   4.881240e-01
  8.675620e-02   6.445070e+01   4.924782e-01
  8.705510e-02   6.405200e+01   4.899755e-01
  8.735400e-02   6.360101e+01   4.906924e-01
  8.765290e-02   6.504908e+01   4.967460e-01
  8.795180e-02   6.533833e+01   5.019051e-01
  8.825080e-02   6.408937e+01   4.925727e-01
  8.854970e-02   6.394913e+01   4.985842e-01
  8.884860e-02   6.449013e+01   4.986367e-01
  8.914750e-02   6.472917e+01   5.058047e-01
  8.944640e-02   6.424486e+01   5.002517e-01
  8.974530e-02   6.392446e+01   4.949291e-01
  9.004430e-02   7.090079e+01   5.191307e-01
  9.034320e-02   6.447213e+01   4.775452e-01
  9.064210e-02   6.404082e+01   4.750547e-01
  9.094100e-02   6.446563e+01   4.667013e-01
  9.123990e-02   6.425532e+01   4.646919e-01
  9.153890e-02   6.431474e+01   4.674130e-01
  9.183780e-02   6.459299e+01   4.650831e-01
  9.213670e-02   6.387130e+01   4.608434e-01
  9.243560e-02   6.494416e+01   4.634732e-01
  9.273450e-02   6.400321e+01   4.561198e-01
  9.303350e-02   6.321980e+01   4.592978e-01
  9.333240e-02   6.407840e+01   4.521204e-01
  9.363130e-02   6.438580e+01   4.566943e-01
  9.393020e-02   6.418409e+01   4.536460e-01
  9.422910e-02   6.368499e+01   4.530359e-01
  9.452800e-02   6.444410e+01   4.569010e-01
  9.482700e-02   6.428028e+01   4.460898e-01
  9.512590e-02   6.367999e+01   4.522457e-01
  9.542480e-02   6.463805e+01   4.506719e-01
  9.572370e-02   6.383679e+01   4.478699e-01
  9.602260e-02   6.407851e+01   4.509777e-01
  9.632160e-02   6.346923e+01   4.410990e-01
  9.662050e-02   6.397980e+01   4.454118e-01
  9.691940e-02   6.447283e+01   4.471247e-01
  9.721830e-02   6.479968e+01   4.456982e-01
  9.751720e-02   6.366732e+01   4.439578e-01
  9.781610e-02   6.451969e+01   4.425806e-01
  9.811510e-02   6.401715e+01   4.451758e-01
  9.841400e-02   6.401381e+01   4.380297e-01
  9.871290e-02   6.341958e+01   4.391449e-01
  9.901180e-02   6.450713e+01   4.439697e-01
  9.931070e-02   6.341325e+01   4.363171e-01
  9.960970e-02   6.327838e+01   4.390100e-01
  9.990860e-02   6.522603e+01   4.383414e-01
  1.002070e-01   6.451802e+01   4.401014e-01
  1.005060e-01   6.380086e+01   4.352296e-01
  1.008050e-01   6.357536e+01   4.368744e-01
  1.011040e-01   6.382348e+01   4.315847e-01
  1.014030e-01   6.362351e+01   4.329232e-01
  1.017020e-01   6.462310e+01   4.404596e-01
  1.020010e-01   6.362793e+01   4.322634e-01
  1.023000e-01   6.343447e+01   4.296029e-01
  1.025990e-01   6.413838e+01   4.309834e-01
  1.028980e-01   6.390519e+01   4.318609e-01
  1.031970e-01   6.364637e+01   4.333396e-01
  1.034960e-01   6.395571e+01   4.264567e-01
  1.037950e-01   6.406887e+01   4.307498e-01
  1.040930e-01   6.435135e+01   4.280967e-01
  1.043920e-01   6.415874e+01   4.313832e-01
  1.046910e-01   6.390121e+01   4.298558e-01
  1.049900e-01   6.380246e+01   4.237145e-01
  1.052890e-01   6.397199e+01   4.278034e-01
  1.055880e-01   6.418875e+01   4.269111e-01
  1.058870e-01   6.422375e+01   4.286444e-01
  1.061860e-01   6.452437e+01   4.254703e-01
  1.064850e-01   6.434273e+01   4.255047e-01
  1.067840e-01   6.371969e+01   4.256691e-01
  1.070830e-01   6.526996e+01   4.272861e-01
  1.073820e-01   6.385917e+01   4.210840e-01
  1.076800e-01   6.287805e+01   4.175294e-01
  1.079790e-01   6.385458e+01   4.226278e-01
  1.082780e-01   6.272626e+01   4.207542e-01
  1.085770e-01   6.406827e+01   4.162911e-01
  1.088760e-01   6.417581e+01   4.224379e-01
  1.091750e-01   6.421943e+01   4.210318e-01
  1.094740e-01   6.419500e+01   4.218792e-01
  1.097730e-01   6.382670e+01   4.182144e-01
  1.100720e-01   6.438312e+01   4.161204e-01
  1.103710e-01   6.423381e+01   4.220068e-01
  1.106700e-01   6.391220e+01   4.148918e-01
  1.109690e-01   6.350828e+01   4.193085e-01
  1.112670e-01   6.417550e+01   4.139752e-01
  1.115660e-01   6.370594e+01   4.136313e-01
  1.118650e-01   6.444824e+01   4.199407e-01
  1.121640e-01   6.436930e+01   4.137217e-01
  1.124630e-01   6.406062e+01   4.138977e-01
  1.127620e-01   6.480940e+01   4.163096e-01
  1.130610e-01   6.401540e+01   4.131660e-01
  1.133600e-01   6.367783e+01   4.168186e-01
  1.136590e-01   6.446948e+01   4.091672e-01
  1.139580e-01   6.419101e+01   4.128573e-01
  1.142570e-01   6.409012e+01   4.122425e-01
  1.145560e-01   6.445439e+01   4.139951e-01
  1.148550e-01   6.373848e+01   4.105330e-01
  1.151530e-01   6.404664e+01   4.061483e-01
  1.154520e-01   6.377067e+01   4.103490e-01
  1.157510e-01   6.431509e+01   4.075558e-01
  1.160500e-01   6.369864e+01   4.118513e-01
  1.163490e-01   6.440290e+01   4.078339e-01
  1.166480e-01   6.435996e+01   4.105194e-01
  1.169470e-01   6.389614e+01   4.067838e-01
  1.172460e-01   6.486161e+01   4.104097e-01
  1.175450e-01   6.441240e+01   4.056473e-01
  1.178440e-01   6.415182e+01   4.048260e-01
  1.181430e-01   6.456233e+01   4.091800e-01
  1.184420e-01   6.485229e+01   4.078599e-01
  1.187400e-01   6.399882e+01   4.037961e-01
  1.190390e-01   6.451433e+01   4.045999e-01
  1.193380e-01   6.416924e+01   4.035163e-01
  1.196370e-01   6.433928e+01   4.062435e-01
  1.199360e-01   6.386947e+01   4.006896e-01
  1.202350e-01   6.406757e+01   4.042862e-01
  1.205340e-01   6.464767e+01   4.036618e-01
  1.208330e-01   6.448631e+01   4.018170e-01
  1.211320e-01   6.412617e+01   4.039249e-01
  1.214310e-01   6.472343e+01   3.991245e-01
  1.217300e-01   6.416400e+01   4.029578e-01
  1.220290e-01   6.449539e+01   4.026482e-01
  1.223270e-01   6.464400e+01   4.004510e-01
  1.226260e-01   6.449907e+01   3.994765e-01
  1.229250e-01   6.446650e+01   3.978125e-01
  1.232240e-01   6.405322e+01   4.001998e-01
  1.235230e-01   6.453906e+01   4.009179e-01
  1.238220e-01   6.425988e+01   3.966584e-01
  1.241210e-01   6.470778e+01   3.995983e-01
  1.244200e-01   6.449088e+01   3.953224e-01
  1.247190e-01   6.484741e+01   4.010805e-01
  1.250180e-01   6.469609e+01   3.956966e-01
  1.253170e-01   6.466195e+01   3.963561e-01
  1.256160e-01   6.454622e+01   3.985777e-01
  1.259140e-01   6.426087e+01   3.948706e-01
  1.262130e-01   6.479953e+01   3.965222e-01
  1.265120e-01   6.422753e+01   3.920031e-01
  1.268110e-01   6.465552e+01   3.940579e-01
  1.271100e-01   6.455555e+01   3.973120e-01
  1.274090e-01   6.449511e+01   3.938197e-01
  1.277080e-01   6.463120e+01   3.929838e-01
  1.280070e-01   6.459937e+01   3.916480e-01
  1.283060e-01   6.362701e+01   3.901662e-01
  1.286050e-01   6.403764e+01   3.941842e-01
  1.289040e-01   6.523660e+01   3.908767e-01
  1.292030e-01   6.497254e+01   3.950228e-01
  1.295020e-01   6.421385e+01   3.890106e-01
  1.298000e-01   6.463534e+01   3.910190e-01
  1.300990e-01   6.414278e+01   3.871053e-01
  1.303980e-01   6.469165e+01   3.894827e-01
  1.306970e-01   6.434592e+01   3.913722e-01
  1.309960e-01   6.459030e+01   3.899056e-01
  1.312950e-01   6.479891e+01   3.902911e-01
  1.315940e-01   6.446630e+01   3.849918e-01
  1.318930e-01   6.444373e+01   3.877722e-01
  1.321920e-01   6.514942e+01   3.896485e-01
  1.324910e-01   6.547783e+01   3.915987e-01
  1.327900e-01   6.523099e+01   3.886931e-01
  1.330890e-01   6.479617e+01   3.869204e-01
  1.333870e-01   6.483224e+01   3.867911e-01
  1.336860e-01   6.441802e+01   3.848476e-01
  1.339850e-01   6.478775e+01   3.845461e-01
  1.342840e-01   6.504339e+01   3.881337e-01
  1.345830e-01   6.470311e+01   3.856983e-01
  1.348820e-01   6.512386e+01   3.869503e-01
  1.351810e-01   6.436302e+01   3.798501e-01
  1.354800e-01   6.483009e+01   3.856066e-01
  1.357790e-01   6.482359e+01   3.832630e-01
  1.360780e-01   6.470403e+01   3.845304e-01
  1.363770e-01   6.512432e+01   3.853105e-01
  1.366760e-01   6.453403e+01   3.856646e-01
  1.369740e-01   6.445654e+01   3.990830e-01
  1.372730e-01   6.419812e+01   4.003868e-01
  1.375720e-01   6.420794e+01   4.097498e-01
  1.378710e-01   6.368675e+01   4.097921e-01
  1.381700e-01   6.428687e+01   4.134567e-01
  1.384690e-01   6.402642e+01   4.197845e-01
  1.387680e-01   6.440019e+01   4.095117e-01
  1.390670e-01   6.369270e+01   3.956755e-01
  1.393660e-01   6.425743e+01   3.966508e-01
  1.396650e-01   6.481285e+01   3.955461e-01
  1.399640e-01   6.420507e+01   3.946991e-01
  1.402630e-01   6.490606e+01   3.886800e-01
  1.405620e-01   6.444352e+01   3.916689e-01
  1.408600e-01   6.429470e+01   3.899873e-01
  1.411590e-01   6.420296e+01   3.906906e-01
  1.414580e-01   6.527578e+01   3.944390e-01
  1.417570e-01   6.447688e+01   3.845547e-01
  1.420560e-01   6.442004e+01   3.889061e-01
  1.423550e-01   6.454774e+01   3.866521e-01
  1.426540e-01   6.490807e+01   3.842060e-01
  1.429530e-01   6.453981e+01   3.821936e-01
  1.432520e-01   6.505899e+01   3.807681e-01
  1.435510e-01   6.425219e+01   3.811123e-01
  1.438500e-01   6.529565e+01   3.801144e-01
  1.441490e-01   6.452581e+01   3.769831e-01
  1.444470e-01   6.478569e+01   3.801922e-01
  1.447460e-01   6.450316e+01   3.756029e-01
  1.450450e-01   6.398917e+01   3.778478e-01
  1.453440e-01   6.472124e+01   3.740737e-01
  1.456430e-01   6.468507e+01   3.776687e-01
  1.459420e-01   6.424356e+01   3.757190e-01
  1.462410e-01   6.452525e+01   3.747986e-01
  1.465400e-01   6.418842e+01   3.751208e-01
  1.468390e-01   6.434227e+01   3.708565e-01
  1.471380e-01   6.423540e+01   3.735247e-01
  1.474370e-01   6.495076e+01   3.762496e-01
  1.477360e-01   6.516691e+01   3.757906e-01
  1.480340e-01   6.479152e+01   3.710986e-01
  1.483330e-01   6.499003e+01   3.801172e-01
  1.486320e-01   6.463806e+01   3.885970e-01
  1.489310e-01   6.447779e+01   3.898092e-01
  1.492300e-01   6.524791e+01   3.916410e-01
  1.495290e-01   6.493627e+01   3.931634e-01
  1.498280e-01   6.429072e+01   3.957270e-01
  1.501270e-01   6.415474e+01   3.968495e-01
  1.504260e-01   6.553921e+01   3.957347e-01
  1.507250e-01   6.506800e+01   4.001855e-01
  1.510240e-01   6.521968e+01   3.996097e-01
  1.513230e-01   6.520678e+01   4.048627e-01
  1.516210e-01   6.558979e+01   4.017869e-01
  1.519200e-01   6.501139e+01   4.000114e-01
  1.522190e-01   6.541790e+01   4.082484e-01
  1.525180e-01   6.483695e+01   4.015769e-01
  1.528170e-01   6.518645e+01   4.080774e-01
  1.531160e-01   6.515902e+01   4.047144e-01
  1.534150e-01   6.470393e+01   3.975106e-01
  1.537140e-01   6.511064e+01   3.919626e-01
  1.540130e-01   6.469874e+01   3.842819e-01
  1.543120e-01   6.505596e+01   3.855748e-01
  1.546110e-01   6.553050e+01   3.844241e-01
  1.549100e-01   6.469229e+01   3.821863e-01
  1.552090e-01   6.508447e+01   3.854257e-01
  1.555070e-01   6.471612e+01   3.751360e-01
  1.558060e-01   6.467997e+01   3.803322e-01
  1.561050e-01   6.550814e+01   3.789574e-01
  1.564040e-01   6.458256e+01   3.778115e-01
  1.567030e-01   6.488373e+01   3.767093e-01
  1.570020e-01   6.461156e+01   3.739711e-01
  1.573010e-01   6.520105e+01   3.791720e-01
  1.576000e-01   6.468856e+01   3.718532e-01
  1.578990e-01   6.490625e+01   3.743934e-01
  1.581980e-01   6.527558e+01   3.737485e-01
  1.584970e-01   6.513530e+01   3.731350e-01
  1.587960e-01   6.459492e+01   3.750009e-01
  1.590940e-01   6.481169e+01   3.703223e-01
  1.593930e-01   6.434034e+01   3.677371e-01
  1.596920e-01   6.515118e+01   3.710827e-01
  1.599910e-01   6.576638e+01   3.745138e-01
  1.602900e-01   6.486803e+01   3.713176e-01
  1.605890e-01   6.461228e+01   3.650703e-01
  1.608880e-01   6.446442e+01   3.670699e-01
  1.611870e-01   6.521488e+01   3.681813e-01
  1.614860e-01   6.462154e+01   3.669073e-01
  1.617850e-01   6.478649e+01   3.641702e-01
  1.620840e-01   6.467595e+01   3.638594e-01
  1.623830e-01   6.433201e+01   3.644771e-01
  1.626810e-01   6.498626e+01   3.641387e-01
  1.629800e-01   6.456407e+01   3.590885e-01
  1.632790e-01   6.470974e+01   3.606413e-01
  1.635780e-01   6.519106e+01   3.631433e-01
  1.638770e-01   6.450034e+01   3.635625e-01
  1.641760e-01   6.463852e+01   3.621845e-01
  1.644750e-01   6.450689e+01   3.610391e-01
  1.647740e-01   6.498189e+01   3.619782e-01
  1.650730e-01   6.417184e+01   3.610691e-01
  1.653720e-01   6.515286e+01   3.634271e-01
  1.656710e-01   6.483202e+01   3.604060e-01
  1.659700e-01   6.491103e+01   3.621683e-01
  1.662680e-01   6.458008e+01   3.598963e-01
  1.665670e-01   6.489115e+01   3.617254e-01
  1.668660e-01   6.501866e+01   3.586448e-01
  1.671650e-01   6.475798e+01   3.607757e-01
  1.674640e-01   6.475118e+01   3.599900e-01
  1.677630e-01   6.487902e+01   3.584476e-01
  1.680620e-01   6.420703e+01   3.588553e-01
  1.683610e-01   6.462551e+01   3.544118e-01
  1.686600e-01   6.464995e+01   3.593272e-01
  1.689590e-01   6.450207e+01   3.553577e-01
  1.692580e-01   6.407922e+01   3.540072e-01
  1.695570e-01   6.401248e+01   3.583112e-01
  1.698560e-01   6.453133e+01   3.537889e-01
  1.701540e-01   6.532215e+01   3.587288e-01
  1.704530e-01   6.466264e+01   3.539666e-01
  1.707520e-01   6.469038e+01   3.542246e-01
  1.710510e-01   6.463319e+01   3.570186e-01
  1.713500e-01   6.462282e+01   3.534945e-01
  1.716490e-01   6.446994e+01   3.558238e-01
  1.719480e-01   6.453258e+01   3.503844e-01
  1.722470e-01   6.436097e+01   3.522361e-01
  1.725460e-01   6.538290e+01   3.566664e-01
  1.728450e-01   6.524689e+01   3.539291e-01
  1.731440e-01   6.443003e+01   3.522450e-01
  1.734430e-01   6.434278e+01   3.488144e-01
  1.737410e-01   6.485138e+01   3.537565e-01
  1.740400e-01   6.508663e+01   3.536742e-01
  1.743390e-01   6.430537e+01   3.490632e-01
  1.746380e-01   6.464185e+01   3.515689e-01
  1.749370e-01   6.501225e+01   3.502732e-01
  1.752360e-01   6.494396e+01   3.523895e-01
  1.755350e-01   6.446790e+01   3.502087e-01
  1.758340e-01   6.365255e+01   3.433413e-01
  1.761330e-01   6.479482e+01   3.519846e-01
  1.764320e-01   6.411189e+01   3.452569e-01
  1.767310e-01   6.483084e+01   3.515481e-01
  1.770300e-01   6.425006e+01   3.463125e-01
  1.773280e-01   6.473293e+01   3.489963e-01
  1.776270e-01   6.467249e+01   3.476212e-01
  1.779260e-01   6.521747e+01   3.475363e-01
  1.782250e-01   6.421927e+01   3.476089e-01
  1.785240e-01   6.454575e+01   3.452335e-01
  1.788230e-01   6.479071e+01   3.475944e-01
  1.791220e-01   6.447106e+01   3.472515e-01
  1.794210e-01   6.466798e+01   3.445494e-01
  1.797200e-01   6.436371e+01   3.452540e-01
  1.800190e-01   6.446976e+01   3.431865e-01
  1.803180e-01   6.488395e+01   3.478445e-01
  1.806170e-01   6.436666e+01   3.435785e-01
  1.809160e-01   6.389612e+01   3.416563e-01
  1.812140e-01   6.407503e+01   3.429661e-01
  1.815130e-01   6.463887e+01   3.439698e-01
  1.818120e-01   6.460250e+01   3.452163e-01
  1.821110e-01   6.487937e+01   3.419633e-01
  1.824100e-01   6.457435e+01   3.436313e-01
  1.827090e-01   6.410073e+01   3.417066e-01
  1.830080e-01   6.440887e+01   3.426925e-01
  1.833070e-01   6.447995e+01   3.404212e-01
  1.836060e-01   6.524373e+01   3.416183e-01
  1.839050e-01   6.397992e+01   3.422120e-01
  1.842040e-01   6.461212e+01   3.410953e-01
  1.845030e-01   6.433729e+01   3.395592e-01
  1.848010e-01   6.422026e+01   3.410379e-01
  1.851000e-01   6.407430e+01   3.360022e-01
  1.853990e-01   6.411525e+01   3.410868e-01
  1.856980e-01   6.451571e+01   3.397070e-01
  1.859970e-01   6.434216e+01   3.379696e-01
  1.862960e-01   6.414012e+01   3.388775e-01
  1.865950e-01   6.473153e+01   3.386719e-01
  1.868940e-01   6.396658e+01   3.405273e-01
  1.871930e-01   6.384704e+01   3.330792e-01
  1.874920e-01   6.404054e+01   3.367012e-01
  1.877910e-01   6.427405e+01   3.371563e-01
  1.880900e-01   6.468436e+01   3.382307e-01
  1.883880e-01   6.453140e+01   3.395872e-01
  1.886870e-01   6.393529e+01   3.319355e-01
  1.889860e-01   6.400807e+01   3.377276e-01
  1.892850e-01   6.421483e+01   3.357435e-01
  1.895840e-01   6.406585e+01   3.342662e-01
  1.898830e-01   6.472684e+01   3.364533e-01
  1.901820e-01   6.485486e+01   3.364739e-01
  1.904810e-01   6.472510e+01   3.359816e-01
  1.907800e-01   6.390977e+01   3.330893e-01
  1.910790e-01   6.402290e+01   3.327717e-01
  1.913780e-01   6.427307e+01   3.344971e-01
  1.916770e-01   6.320329e+01   3.315486e-01
  1.919750e-01   6.380369e+01   3.338906e-01
  1.922740e-01   6.330251e+01   3.289385e-01
  1.925730e-01   6.359935e+01   3.304587e-01
  1.928720e-01   6.381612e+01   3.317777e-01
  1.931710e-01   6.414574e+01   3.332437e-01
  1.934700e-01   6.371475e+01   3.306079e-01
  1.937690e-01   6.371343e+01   3.297056e-01
  1.940680e-01   6.410763e+01   3.325346e-01
  1.943670e-01   6.358764e+01   3.292311e-01
  1.946660e-01   6.337877e+01   3.292859e-01
  1.949650e-01   6.380509e+01   3.283126e-01
  1.952640e-01   6.370526e+01   3.295354e-01
  1.955630e-01   6.348603e+01   3.301642e-01
  1.958610e-01   6.386486e+01   3.280258e-01
  1.961600e-01   6.381199e+01   3.292166e-01
  1.964590e-01   6.390883e+01   3.279922e-01
  1.967580e-01   6.389770e+01   3.301821e-01
  1.970570e-01   6.425223e+01   3.288722e-01
  1.973560e-01   6.414736e+01   3.268573e-01
  1.976550e-01   6.339098e+01   3.276862e-01
  1.979540e-01   6.357638e+01   3.258314e-01
  1.982530e-01   6.389313e+01   3.283920e-01
  1.985520e-01   6.374901e+01   3.259849e-01
  1.988510e-01   6.336829e+01   3.251538e-01
  1.991500e-01   6.353091e+01   3.277533e-01
  1.994480e-01   6.321606e+01   3.236194e-01
  1.997470e-01   6.377394e+01   3.269169e-01
  2.000460e-01   6.332827e+01   3.219324e-01
  2.003450e-01   6.374226e+01   3.252495e-01
  2.006440e-01   6.351505e+01   3.274189e-01
  2.009430e-01   6.344611e+01   3.222317e-01
  2.012420e-01   6.332924e+01   3.251975e-01
  2.015410e-01   6.314581e+01   3.213288e-01
  2.018400e-01   6.391516e+01   3.239836e-01
  2.021390e-01   6.306967e+01   3.228193e-01
  2.024380e-01   6.293042e+01   3.176279e-01
  2.027370e-01   6.323745e+01   3.233902e-01
  2.030350e-01   6.355233e+01   3.211107e-01
  2.033340e-01   6.362940e+01   3.221381e-01
  2.036330e-01   6.315326e+01   3.184607e-01
  2.039320e-01   6.316776e+01   3.193143e-01
  2.042310e-01   6.325678e+01   3.225918e-01
  2.045300e-01   6.314689e+01   3.176340e-01
  2.048290e-01   6.344280e+01   3.194621e-01
  2.051280e-01   6.343004e+01   3.190220e-01
  2.054270e-01   6.254802e+01   3.162583e-01
  2.057260e-01   6.295712e+01   3.207093e-01
  2.060250e-01   6.331664e+01   3.176571e-01
  2.063240e-01   6.326497e+01   3.201085e-01
  2.066230e-01   6.341020e+01   3.191079e-01
  2.069210e-01   6.326731e+01   3.199770e-01
  2.072200e-01   6.331438e+01   3.194113e-01
  2.075190e-01   6.286925e+01   3.158660e-01
  2.078180e-01   6.301466e+01   3.186544e-01
  2.081170e-01   6.264767e+01   3.161082e-01
  2.084160e-01   6.377278e+01   3.209773e-01
  2.087150e-01   6.331373e+01   3.163157e-01
  2.090140e-01   6.344039e+01   3.181019e-01
  2.093130e-01   6.399714e+01   3.193596e-01
  2.096120e-01   6.285550e+01   3.159645e-01
  2.099110e-01   6.340829e+01   3.158906e-01
  2.102100e-01   6.319622e+01   3.169533e-01
  2.105080e-01   6.316610e+01   3.184931e-01
  2.108070e-01   6.266625e+01   3.142992e-01
  2.111060e-01   6.315964e+01   3.147456e-01
  2.114050e-01   6.329409e+01   3.154743e-01
  2.117040e-01   6.353935e+01   3.210779e-01
  2.120030e-01   6.309747e+01   3.259035e-01
  2.123020e-01   6.280116e+01   3.274849e-01
  2.126010e-01   6.304717e+01   3.254831e-01
  2.129000e-01   6.328662e+01   3.293454e-01
  2.131990e-01   6.321475e+01   3.320385e-01
  2.134980e-01   6.260201e+01   3.324303e-01
  2.137970e-01   6.263283e+01   3.300490e-01
  2.140950e-01   6.280633e+01   3.323505e-01
  2.143940e-01   6.262118e+01   3.331055e-01
  2.146930e-01   6.269296e+01   3.336101e-01
  2.149920e-01   6.327368e+01   3.354677e-01
  2.152910e-01   6.258820e+01   3.341187e-01
  2.155900e-01   6.244768e+01   3.366219e-01
  2.158890e-01   6.300837e+01   3.381298e-01
  2.161880e-01   6.318686e+01   3.371512e-01
  2.164870e-01   6.265230e+01   3.370108e-01
  2.167860e-01   6.284385e+01   3.312162e-01
  2.170850e-01   6.307988e+01   3.292563e-01
  2.173840e-01   6.238405e+01   3.243455e-01
  2.176820e-01   6.238255e+01   3.229007e-01
  2.179810e-01   6.270987e+01   3.247560e-01
  2.182800e-01   6.250698e+01   3.199769e-01
  2.185790e-01   6.285874e+01   3.224203e-01
  2.188780e-01   6.225749e+01   3.174131e-01
  2.191770e-01   6.256461e+01   3.202635e-01
  2.194760e-01   6.246097e+01   3.208362e-01
  2.197750e-01   6.225742e+01   3.171408e-01
  2.200740e-01   6.264288e+01   3.160961e-01
  2.203730e-01   6.281375e+01   3.182820e-01
  2.206720e-01   6.279576e+01   3.172879e-01
  2.209710e-01   6.223654e+01   3.180429e-01
  2.212700e-01   6.248565e+01   3.142404e-01
  2.215680e-01   6.212855e+01   3.161359e-01
  2.218670e-01   6.260219e+01   3.130931e-01
  2.221660e-01   6.272115e+01   3.168301e-01
  2.224650e-01   6.217604e+01   3.129367e-01
  2.227640e-01   6.259751e+01   3.137336e-01
  2.230630e-01   6.221858e+01   3.136996e-01
  2.233620e-01   6.247350e+01   3.135534e-01
  2.236610e-01   6.192585e+01   3.121761e-01
  2.239600e-01   6.173102e+01   3.081048e-01
  2.242590e-01   6.251343e+01   3.131313e-01
  2.245580e-01   6.230430e+01   3.117008e-01
  2.248570e-01   6.231008e+01   3.135359e-01
  2.251550e-01   6.252989e+01   3.104721e-01
  2.254540e-01   6.213358e+01   3.097401e-01
  2.257530e-01   6.222012e+01   3.122659e-01
  2.260520e-01   6.201511e+01   3.079351e-01
  2.263510e-01   6.203227e+01   3.089817e-01
  2.266500e-01   6.132504e+01   3.070900e-01
  2.269490e-01   6.204929e+01   3.075216e-01
  2.272480e-01   6.210233e+01   3.101706e-01
  2.275470e-01   6.228329e+01   3.064946e-01
  2.278460e-01   6.176029e+01   3.086818e-01
  2.281450e-01   6.203961e+01   3.066312e-01
  2.284440e-01   6.190171e+01   3.077783e-01
  2.287420e-01   6.230314e+01   3.096556e-01
  2.290410e-01   6.224351e+01   3.033779e-01
  2.293400e-01   6.183713e+01   3.071196e-01
  2.296390e-01   6.208248e+01   3.062452e-01
  2.299380e-01   6.201688e+01   3.065750e-01
  2.302370e-01   6.209013e+01   3.061414e-01
  2.305360e-01   6.217070e+01   3.043965e-01
  2.308350e-01   6.153026e+01   3.071029e-01
  2.311340e-01   6.251069e+01   3.037902e-01
  2.314330e-01   6.231724e+01   3.054804e-01
  2.317320e-01   6.160156e+01   3.048126e-01
  2.320310e-01   6.184308e+01   3.022820e-01
  2.323290e-01   6.195022e+01   3.072760e-01
  2.326280e-01   6.260218e+01   3.034190e-01
  2.329270e-01   6.149846e+01   3.012026e-01
  2.332260e-01   6.185624e+01   3.036257e-01
  2.335250e-01   6.150638e+01   3.020504e-01
  2.338240e-01   6.177287e+01   3.039019e-01
  2.341230e-01   6.177710e+01   2.994341e-01
  2.344220e-01   6.111207e+01   3.008440e-01
  2.347210e-01   6.171967e+01   3.022172e-01
  2.350200e-01   6.140595e+01   3.006233e-01
  2.353190e-01   6.187612e+01   3.021260e-01
  2.356180e-01   6.121722e+01   2.971605e-01
  2.359170e-01   6.173295e+01   3.027253e-01
  2.362150e-01   6.109770e+01   2.991680e-01
  2.365140e-01   6.210434e+01   2.993059e-01
  2.368130e-01   6.169245e+01   3.006206e-01
  2.371120e-01   6.074374e+01   2.969191e-01
  2.374110e-01   6.136355e+01   3.009898e-01
  2.377100e-01   6.229757e+01   2.996565e-01
  2.380090e-01   6.152151e+01   2.991597e-01
  2.383080e-01   6.170137e+01   2.976508e-01
  2.386070e-01   6.160294e+01   2.990117e-01
  2.389060e-01   6.167386e+01   2.988389e-01
  2.392050e-01   6.184867e+01   2.976660e-01
  2.395040e-01   6.110572e+01   2.979172e-01
  2.398020e-01   6.111660e+01   2.958991e-01
  2.401010e-01   6.169808e+01   2.990124e-01
  2.404000e-01   6.144622e+01   2.955751e-01
  2.406990e-01   6.125766e+01   2.968048e-01
  2.409980e-01   6.129275e+01   2.958759e-01
  2.412970e-01   6.161166e+01   2.961962e-01
  2.415960e-01   6.141602e+01   2.966231e-01
  2.418950e-01   6.098309e+01   2.939055e-01
  2.421940e-01   6.080714e+01   2.947015e-01
  2.424930e-01   6.134604e+01   2.969056e-01
  2.427920e-01   6.140722e+01   2.932778e-01
  2.430910e-01   6.125288e+01   2.948874e-01
  2.433890e-01   6.117616e+01   2.937091e-01
  2.436880e-01   6.112210e+01   2.961376e-01
  2.439870e-01   6.122934e+01   2.928527e-01
  2.442860e-01   6.113670e+01   2.920891e-01
  2.445850e-01   6.034140e+01   2.919168e-01
  2.448840e-01   6.102988e+01   2.931386e-01
  2.451830e-01   6.069293e+01   2.938686e-01
  2.454820e-01   6.096363e+01   2.910298e-01
  2.457810e-01   6.087216e+01   2.919973e-01
  2.460800e-01   6.133523e+01   2.934330e-01
  2.463790e-01   6.108729e+01   2.918631e-01
  2.466780e-01   6.139863e+01   2.930397e-01
  2.469770e-01   6.108506e+01   2.914269e-01
  2.472750e-01   6.160468e+01   2.934222e-01
  2.475740e-01   6.049893e+01   2.917518e-01
  2.478730e-01   6.112836e+01   2.885661e-01
  2.481720e-01   6.101554e+01   2.912611e-01
  2.484710e-01   6.082855e+01   2.890084e-01
  2.487700e-01   6.073129e+01   2.918762e-01
  2.490690e-01   6.101934e+01   2.914852e-01
  2.493680e-01   6.103539e+01   2.885552e-01
  2.496670e-01   6.106881e+01   2.925773e-01
  2.499660e-01   6.075852e+01   2.888420e-01
  2.502650e-01   6.095761e+01   2.905875e-01
  2.505640e-01   6.151504e+01   2.889559e-01
  2.508620e-01   6.029037e+01   2.874132e-01
  2.511610e-01   6.049162e+01   2.902220e-01
  2.514600e-01   6.040638e+01   2.868570e-01
  2.517590e-01   6.094766e+01   2.879313e-01
  2.520580e-01   6.109324e+01   2.887964e-01
  2.523570e-01   6.076928e+01   2.883430e-01
  2.526560e-01   6.095212e+01   2.896184e-01
  2.529550e-01   6.099036e+01   2.863839e-01
  2.532540e-01   6.054107e+01   2.852254e-01
  2.535530e-01   6.080914e+01   2.856527e-01
  2.538520e-01   6.019466e+01   2.855298e-01
  2.541510e-01   6.054717e+01   2.848341e-01
  2.544490e-01   6.131655e+01   2.874564e-01
  2.547480e-01   6.009646e+01   2.848877e-01
  2.550470e-01   6.061163e+01   2.843799e-01
  2.553460e-01   6.047595e+01   2.844644e-01
  2.556450e-01   6.051310e+01   2.822573e-01
  2.559440e-01   6.064320e+01   2.854659e-01
  2.562430e-01   6.087535e+01   2.873461e-01
  2.565420e-01   6.005430e+01   2.828693e-01
  2.568410e-01   6.088523e+01   2.840178e-01
  2.571400e-01   6.045765e+01   2.834174e-01
  2.574390e-01   6.035168e+01   2.852877e-01
  2.577380e-01   6.061397e+01   2.848899e-01
  2.580360e-01   6.015451e+01   2.818136e-01
  2.583350e-01   6.058139e+01   2.853204e-01
  2.586340e-01   6.004612e+01   2.809700e-01
  2.589330e-01   6.003510e+01   2.837279e-01
  2.592320e-01   6.012369e+01   2.811514e-01
  2.595310e-01   6.061872e+01   2.832960e-01
  2.598300e-01   6.035425e+01   2.845822e-01
  2.601290e-01   6.000742e+01   2.794218e-01
  2.604280e-01   6.027277e+01   2.834836e-01
  2.607270e-01   6.053785e+01   2.803640e-01
  2.610260e-01   6.029440e+01   2.823389e-01
  2.613250e-01   6.029292e+01   2.829313e-01
  2.616240e-01   6.053987e+01   2.826159e-01
  2.619220e-01   6.030766e+01   2.821722e-01
  2.622210e-01   6.043491e+01   2.796444e-01
  2.625200e-01   6.111750e+01   2.829726e-01
  2.628190e-01   6.070925e+01   2.817324e-01
  2.631180e-01   6.042437e+01   2.793326e-01
  2.634170e-01   6.011414e+01   2.822136e-01
  2.637160e-01   6.044244e+01   2.793744e-01
  2.640150e-01   6.016948e+01   2.814548e-01
  2.643140e-01   5.962311e+01   2.770951e-01
  2.646130e-01   6.008992e+01   2.785585e-01
  2.649120e-01   5.991715e+01   2.811587e-01
  2.652110e-01   6.050419e+01   2.793258e-01
  2.655090e-01   6.050126e+01   2.800864e-01
  2.658080e-01   6.041084e+01   2.782551e-01
  2.661070e-01   5.978313e+01   2.780370e-01
  2.664060e-01   6.015331e+01   2.786100e-01
  2.667050e-01   6.042449e+01   2.795244e-01
  2.670040e-01   5.986394e+01   2.780342e-01
  2.673030e-01   6.073565e+01   2.791920e-01
  2.676020e-01   5.954926e+01   2.765459e-01
  2.679010e-01   5.959599e+01   2.765602e-01
  2.682000e-01   6.012769e+01   2.766634e-01
  2.684990e-01   5.990558e+01   2.771833e-01
  2.687980e-01   5.976092e+01   2.764725e-01
  2.690960e-01   6.044229e+01   2.791829e-01
  2.693950e-01   5.949541e+01   2.740967e-01
  2.696940e-01   5.997304e+01   2.755642e-01
  2.699930e-01   6.009539e+01   2.768697e-01
  2.702920e-01   6.116010e+01   2.790285e-01
  2.705910e-01   6.023047e+01   2.773684e-01
  2.708900e-01   5.986852e+01   2.744040e-01
  2.711890e-01   5.966214e+01   2.757766e-01
  2.714880e-01   6.029341e+01   2.762064e-01
  2.717870e-01   6.010412e+01   2.762364e-01
  2.720860e-01   6.011586e+01   2.752458e-01
  2.723850e-01   6.015198e+01   2.746866e-01
  2.726840e-01   6.014422e+01   2.757720e-01
  2.729820e-01   6.043365e+01   2.762495e-01
  2.732810e-01   5.996257e+01   2.742538e-01
  2.735800e-01   6.013455e+01   2.745555e-01
  2.738790e-01   5.964670e+01   2.739866e-01
  2.741780e-01   5.999294e+01   2.752404e-01
  2.744770e-01   5.950458e+01   2.715830e-01
  2.747760e-01   5.971543e+01   2.734153e-01
  2.750750e-01   5.973069e+01   2.765903e-01
  2.753740e-01   6.000090e+01   2.816509e-01
  2.756730e-01   6.003615e+01   2.832272e-01
  2.759720e-01   5.992232e+01   2.816640e-01
  2.762710e-01   5.928255e+01   2.841760e-01
  2.765690e-01   6.035585e+01   2.860146e-01
  2.768680e-01   5.987845e+01   2.875815e-01
  2.771670e-01   5.965910e+01   2.846660e-01
  2.774660e-01   6.010195e+01   2.865476e-01
  2.777650e-01   6.013695e+01   2.901208e-01
  2.780640e-01   6.009582e+01   2.886322e-01
  2.783630e-01   5.998112e+01   2.887816e-01
  2.786620e-01   6.014016e+01   2.908854e-01
  2.789610e-01   6.022309e+01   2.911946e-01
  2.792600e-01   5.971554e+01   2.928218e-01
  2.795590e-01   6.027075e+01   2.884164e-01
  2.798580e-01   6.026033e+01   2.929299e-01
  2.801560e-01   5.970261e+01   2.911318e-01
  2.804550e-01   5.910464e+01   2.905466e-01
  2.807540e-01   5.959500e+01   2.930846e-01
  2.810530e-01   5.993267e+01   2.911446e-01
  2.813520e-01   5.973168e+01   2.945487e-01
  2.816510e-01   5.979350e+01   2.936846e-01
  2.819500e-01   6.002550e+01   2.943665e-01
  2.822490e-01   5.999663e+01   2.942957e-01
  2.825480e-01   5.997318e+01   2.937886e-01
  2.828470e-01   6.028149e+01   2.979745e-01
  2.831460e-01   5.976582e+01   2.952019e-01
  2.834450e-01   5.989303e+01   2.939290e-01
  2.837430e-01   5.980186e+01   2.954052e-01
  2.840420e-01   6.000998e+01   2.975352e-01
  2.843410e-01   5.983259e+01   3.035779e-01
  2.846400e-01   5.942571e+01   3.046671e-01
  2.849390e-01   5.933731e+01   3.123016e-01
  2.852380e-01   5.951804e+01   3.156801e-01
  2.855370e-01   5.955651e+01   3.189129e-01
  2.858360e-01   5.929058e+01   3.202371e-01
  2.861350e-01   5.910491e+01   3.225589e-01
  2.864340e-01   5.928049e+01   3.278168e-01
  2.867330e-01   5.992816e+01   3.286561e-01
  2.870320e-01   5.885131e+01   3.312795e-01
  2.873310e-01   5.928311e+01   3.294116e-01
  2.876290e-01   5.877538e+01   3.332149e-01
  2.879280e-01   5.903731e+01   3.370096e-01
  2.882270e-01   5.915601e+01   3.336242e-01
  2.885260e-01   5.918503e+01   3.377758e-01
  2.888250e-01   5.900865e+01   3.364133e-01
  2.891240e-01   5.921551e+01   3.420862e-01
  2.894230e-01   5.918523e+01   3.450872e-01
  2.897220e-01   5.906811e+01   3.365827e-01
  2.900210e-01   5.919244e+01   3.458473e-01
  2.903200e-01   5.896404e+01   3.431624e-01
  2.906190e-01   5.831420e+01   3.449397e-01
  2.909180e-01   5.908895e+01   3.481668e-01
  2.912160e-01   5.919369e+01   3.447442e-01
  2.915150e-01   5.873401e+01   3.547280e-01
  2.918140e-01   5.870243e+01   3.464612e-01
  2.921130e-01   5.862602e+01   3.494725e-01
  2.924120e-01   5.942337e+01   3.543955e-01
  2.927110e-01   5.873273e+01   3.513467e-01
  2.930100e-01   5.836734e+01   3.593827e-01
  2.933090e-01   5.908751e+01   3.557939e-01
  2.936080e-01   5.894148e+01   3.529556e-01
  2.939070e-01   5.880701e+01   3.582199e-01
  2.942060e-01   5.820611e+01   3.570054e-01
  2.945050e-01   5.878031e+01   3.662840e-01
  2.948030e-01   5.843613e+01   3.556507e-01
  2.951020e-01   5.884639e+01   3.623461e-01
  2.954010e-01   5.848758e+01   3.629620e-01
  2.957000e-01   5.919072e+01   3.668948e-01
  2.959990e-01   5.908683e+01   3.661313e-01
  2.962980e-01   5.940338e+01   3.677752e-01
  2.965970e-01   5.894862e+01   3.699566e-01
  2.968960e-01   5.886915e+01   3.694798e-01
  2.971950e-01   5.909085e+01   3.685914e-01
  2.974940e-01   5.830327e+01   3.647947e-01
  2.977930e-01   5.927702e+01   3.712144e-01
  2.980920e-01   5.849599e+01   3.689883e-01
  2.983900e-01   5.905745e+01   3.737664e-01
  2.986890e-01   5.900228e+01   3.694432e-01
  2.989880e-01   5.823688e+01   3.709280e-01
  2.992870e-01   5.980535e+01   3.768355e-01
  2.995860e-01   5.913887e+01   3.768719e-01
  2.998850e-01   5.856826e+01   3.729176e-01
  3.001840e-01   5.832455e+01   3.745068e-01
  3.004830e-01   5.873597e+01   3.807128e-01
  3.007820e-01   5.818525e+01   3.774445e-01
  3.010810e-01   5.837236e+01   3.753792e-01
  3.013800e-01   5.845225e+01   3.812923e-01
  3.016790e-01   5.869220e+01   3.810700e-01
  3.019780e-01   5.855230e+01   3.826294e-01
  3.022760e-01   5.901013e+01   3.859180e-01
  3.025750e-01   5.866952e+01   3.827585e-01
  3.028740e-01   5.859633e+01   3.879531e-01
  3.031730e-01   5.862034e+01   3.861954e-01
  3.034720e-01   5.848582e+01   3.873233e-01
  3.037710e-01   5.791966e+01   3.851821e-01
  3.040700e-01   5.866461e+01   3.895080e-01
  3.043690e-01   5.953043e+01   3.970284e-01
  3.046680e-01   5.870247e+01   3.928807e-01
  3.049670e-01   5.859458e+01   3.890087e-01
  3.052660e-01   5.946633e+01   3.987797e-01
  3.055650e-01   5.796151e+01   3.923130e-01
  3.058630e-01   5.896318e+01   4.010915e-01
  3.061620e-01   5.862359e+01   3.926166e-01
  3.064610e-01   5.828295e+01   3.964827e-01
  3.067600e-01   5.863943e+01   4.038053e-01
  3.070590e-01   5.850682e+01   3.972434e-01
  3.073580e-01   5.844756e+01   4.031442e-01
  3.076570e-01   5.879878e+01   3.970988e-01
  3.079560e-01   5.855829e+01   4.026361e-01
  3.082550e-01   5.830082e+01   4.017499e-01
  3.085540e-01   5.866594e+01   4.027104e-01
  3.088530e-01   5.844195e+01   4.070461e-01
  3.091520e-01   5.906130e+01   4.031793e-01
  3.094500e-01   5.845628e+01   4.098790e-01
  3.097490e-01   5.815430e+01   4.069621e-01
  3.100480e-01   5.812495e+01   4.038208e-01
  3.103470e-01   5.791417e+01   4.143391e-01
  3.106460e-01   5.874643e+01   4.050708e-01
  3.109450e-01   5.876147e+01   4.170313e-01
  3.112440e-01   5.811578e+01   4.077523e-01
  3.115430e-01   5.781047e+01   4.120290e-01
  3.118420e-01   5.919231e+01   4.215459e-01
  3.121410e-01   5.852043e+01   4.126276e-01
  3.124400e-01   5.809185e+01   4.186100e-01
  3.127390e-01   5.778507e+01   4.116180e-01
  3.130380e-01   5.797039e+01   4.212159e-01
  3.133360e-01   5.816940e+01   4.195612e-01
  3.136350e-01   5.817028e+01   4.188925e-01
  3.139340e-01   5.871190e+01   4.270323e-01
  3.142330e-01   5.757139e+01   4.163976e-01
  3.145320e-01   5.848274e+01   4.301132e-01
  3.148310e-01   5.784210e+01   4.228138e-01
  3.151300e-01   5.812026e+01   4.238292e-01
  3.154290e-01   5.841315e+01   4.298572e-01
  3.157280e-01   5.795161e+01   4.253107e-01
  3.160270e-01   5.786394e+01   4.333192e-01
  3.163260e-01   5.777369e+01   4.246573e-01
  3.166250e-01   5.780553e+01   4.331005e-01
  3.169230e-01   5.834218e+01   4.325086e-01
  3.172220e-01   5.776279e+01   4.351933e-01
  3.175210e-01   5.859862e+01   4.379500e-01
  3.178200e-01   5.837376e+01   4.341047e-01
  3.181190e-01   5.752389e+01   4.388963e-01
  3.184180e-01   5.863168e+01   4.384542e-01
  3.187170e-01   5.812547e+01   4.443537e-01
  3.190160e-01   5.807988e+01   4.429838e-01
  3.193150e-01   5.797264e+01   4.359831e-01
  3.196140e-01   5.796828e+01   4.473948e-01
  3.199130e-01   5.805229e+01   4.412996e-01
  3.202120e-01   5.810862e+01   4.487587e-01
  3.205100e-01   5.851027e+01   4.490704e-01
  3.208090e-01   5.813226e+01   4.443796e-01
  3.211080e-01   5.793316e+01   4.505723e-01
  3.214070e-01   5.891527e+01   4.465585e-01
  3.217060e-01   5.783966e+01   4.497908e-01
  3.220050e-01   5.748831e+01   4.455388e-01
  3.223040e-01   5.780152e+01   4.447192e-01
  3.226030e-01   5.773239e+01   4.557600e-01
  3.229020e-01   5.866659e+01   4.440236e-01
  3.232010e-01   5.839153e+01   4.553231e-01
  3.235000e-01   5.785801e+01   4.482021e-01
  3.237990e-01   5.759199e+01   4.505014e-01
  3.240970e-01   5.850654e+01   4.610102e-01
  3.243960e-01   5.828448e+01   4.506816e-01
  3.246950e-01   5.848505e+01   4.627121e-01
  3.249940e-01   5.827500e+01   4.540143e-01
  3.252930e-01   5.876631e+01   4.633737e-01
  3.255920e-01   5.767217e+01   4.617321e-01
  3.258910e-01   5.837227e+01   4.600379e-01
  3.261900e-01   5.819042e+01   4.665546e-01
  3.264890e-01   5.783461e+01   4.596858e-01
  3.267880e-01   5.812933e+01   4.644702e-01
  3.270870e-01   5.799553e+01   4.718985e-01
  3.273860e-01   5.812244e+01   4.667453e-01
  3.276850e-01   5.760772e+01   4.703180e-01
  3.279830e-01   5.770333e+01   4.636788e-01
  3.282820e-01   5.843703e+01   4.761217e-01
  3.285810e-01   5.854867e+01   4.746271e-01
  3.288800e-01   5.819497e+01   4.766078e-01
  3.291790e-01   5.908218e+01   4.762989e-01
  3.294780e-01   5.755758e+01   4.774631e-01
  3.297770e-01   5.695574e+01   4.774747e-01
  3.300760e-01   5.766479e+01   4.754172e-01
  3.303750e-01   5.799166e+01   4.843751e-01
  3.306740e-01   5.809055e+01   4.781642e-01
  3.309730e-01   5.774289e+01   4.854230e-01
  3.312720e-01   5.801385e+01   4.902890e-01
  3.315700e-01   5.751011e+01   4.792842e-01
  3.318690e-01   5.782196e+01   4.932867e-01
  3.321680e-01   5.828399e+01   4.840389e-01
  3.324670e-01   5.746831e+01   4.928773e-01
  3.327660e-01   5.782610e+01   4.916609e-01
  3.330650e-01   5.830653e+01   4.942474e-01
  3.333640e-01   5.777455e+01   4.998239e-01
  3.336630e-01   5.759907e+01   4.874630e-01
  3.339620e-01   5.721561e+01   5.002771e-01
  3.342610e-01   5.717656e+01   4.932864e-01
  3.345600e-01   5.844044e+01   5.038531e-01
  3.348590e-01   5.797683e+01   5.107546e-01
  3.351570e-01   5.848283e+01   4.972088e-01
  3.354560e-01   5.738572e+01   5.118220e-01
  3.357550e-01   5.829088e+01   4.991982e-01
  3.360540e-01   5.645523e+01   5.058217e-01
  3.363530e-01   5.738604e+01   5.162168e-01
  3.366520e-01   5.889096e+01   5.075487e-01
  3.369510e-01   5.788300e+01   5.249524e-01
  3.372500e-01   5.692871e+01   4.972936e-01
  3.375490e-01   5.723347e+01   5.193822e-01
  3.378480e-01   5.785212e+01   5.195903e-01
  3.381470e-01   5.852373e+01   5.213087e-01
  3.384460e-01   5.752416e+01   5.307461e-01
  3.387450e-01   5.752017e+01   5.093472e-01
  3.390430e-01   5.869196e+01   5.333429e-01
  3.393420e-01   5.791229e+01   5.270856e-01
  3.396410e-01   5.825240e+01   5.293049e-01
  3.399400e-01   5.770594e+01   5.422524e-01
  3.402390e-01   5.809360e+01   5.181149e-01
  3.405380e-01   5.740635e+01   5.379429e-01
  3.408370e-01   5.776411e+01   5.318519e-01
  3.411360e-01   5.746244e+01   5.339397e-01
  3.414350e-01   5.739003e+01   5.407660e-01
  3.417340e-01   5.746501e+01   5.332505e-01
  3.420330e-01   5.747849e+01   5.494112e-01
  3.423320e-01   5.731359e+01   5.332478e-01
  3.426300e-01   5.754926e+01   5.489852e-01
  3.429290e-01   5.811758e+01   5.494048e-01
  3.432280e-01   5.806360e+01   5.468944e-01
  3.435270e-01   5.719342e+01   5.615029e-01
  3.438260e-01   5.784006e+01   5.421500e-01
  3.441250e-01   5.687550e+01   5.566941e-01
  3.444240e-01   5.717378e+01   5.502569e-01
  3.447230e-01   5.758831e+01   5.569615e-01
  3.450220e-01   5.745724e+01   5.677992e-01
  3.453210e-01   5.750213e+01   5.518347e-01
  3.456200e-01   5.733645e+01   5.723352e-01
  3.459190e-01   5.805791e+01   5.624510e-01
  3.462170e-01   5.747665e+01   5.704474e-01
  3.465160e-01   5.828109e+01   5.735650e-01
  3.468150e-01   5.722918e+01   5.675164e-01
  3.471140e-01   5.695669e+01   5.810999e-01
  3.474130e-01   5.838306e+01   5.723555e-01
  3.477120e-01   5.707526e+01   5.817045e-01
  3.480110e-01   5.792850e+01   5.796909e-01
  3.483100e-01   5.747586e+01   5.792066e-01
  3.486090e-01   5.800877e+01   5.968561e-01
  3.489080e-01   5.778522e+01   5.807633e-01
  3.492070e-01   5.795189e+01   5.975374e-01
  3.495060e-01   5.727684e+01   5.827308e-01
  3.498040e-01   5.706016e+01   5.938935e-01
  3.501030e-01   5.735949e+01   5.964278e-01
  3.504020e-01   5.697362e+01   5.934430e-01
  3.507010e-01   5.666313e+01   6.058928e-01
  3.510000e-01   5.735008e+01   5.905793e-01
  3.512990e-01   5.768029e+01   6.113068e-01
  3.515980e-01   5.599198e+01   5.941818e-01
  3.518970e-01   5.796357e+01   6.181396e-01
  3.521960e-01   5.721051e+01   6.228845e-01
  3.524950e-01   5.687369e+01   5.978429e-01
  3.527940e-01   5.789633e+01   6.300154e-01
  3.530930e-01   5.680001e+01   6.076692e-01
  3.533920e-01   5.744065e+01   6.263934e-01
  3.536900e-01   5.717185e+01   6.272026e-01
  3.539890e-01   5.812489e+01   6.289748e-01
  3.542880e-01   5.697367e+01   6.378626e-01
  3.545870e-01   5.733073e+01   6.147560e-01
  3.548860e-01   5.593809e+01   6.284782e-01
  3.551850e-01   5.858771e+01   6.314739e-01
  3.554840e-01   5.641118e+01   6.311303e-01
  3.557830e-01   5.788986e+01   6.417566e-01
  3.560820e-01   5.729633e+01   6.167317e-01
  3.563810e-01   5.815419e+01   6.420099e-01
  3.566800e-01   5.745820e+01   6.231118e-01
  3.569790e-01   5.764604e+01   6.440597e-01
  3.572770e-01   5.786414e+01   6.440490e-01
  3.575760e-01   5.800312e+01   6.183505e-01
  3.578750e-01   5.688865e+01   6.523859e-01
  3.581740e-01   5.761825e+01   6.273610e-01
  3.584730e-01   5.735250e+01   6.550402e-01
  3.587720e-01   5.713734e+01   6.424389e-01
  3.590710e-01   5.769641e+01   6.443410e-01
  3.593700e-01   5.767669e+01   6.689429e-01
  3.596690e-01   5.843767e+01   6.447859e-01
  3.599680e-01   5.735411e+01   6.684464e-01
  3.602670e-01   5.542089e+01   6.401160e-01
  3.605660e-01   5.789393e+01   6.702015e-01
  3.608640e-01   5.816729e+01   6.890099e-01
  3.611630e-01   5.704363e+01   6.468880e-01
  3.614620e-01   5.560027e+01   6.780521e-01
  3.617610e-01   5.645984e+01   6.578006e-01
  3.620600e-01   5.680538e+01   6.823746e-01
  3.623590e-01   5.707143e+01   6.810162e-01
  3.626580e-01   5.772966e+01   6.849322e-01
  3.629570e-01   5.718505e+01   7.000385e-01
  3.632560e-01   5.616669e+01   6.642412e-01
  3.635550e-01   5.767473e+01   7.144881e-01
  3.638540e-01   5.632380e+01   6.885160e-01
  3.641530e-01   5.674715e+01   6.957735e-01
  3.644510e-01   5.764608e+01   7.316930e-01
  3.647500e-01   5.728081e+01   6.852242e-01
  3.650490e-01   5.742819e+01   7.285167e-01
  3.653480e-01   5.678853e+01   7.073192e-01
  3.656470e-01   5.775921e+01   7.218210e-01
  3.659460e-01   5.752605e+01   7.419783e-01
  3.662450e-01   5.762928e+01   7.108769e-01
  3.665440e-01   5.659958e+01   7.533898e-01
  3.668430e-01   5.723280e+01   7.168113e-01
  3.671420e-01   5.632502e+01   7.417611e-01
  3.674410e-01   5.650234e+01   7.334874e-01
  3.677400e-01   5.860272e+01   7.605613e-01
  3.680390e-01   5.688966e+01   7.784345e-01
  3.683370e-01   5.767012e+01   7.336548e-01
  3.686360e-01   5.721568e+01   7.719875e-01
  3.689350e-01   5.479386e+01   7.393108e-01
  3.692340e-01   5.786550e+01   7.806841e-01
  3.695330e-01   5.744003e+01   8.052693e-01
  3.698320e-01   5.725664e+01   7.498154e-01
  3.701310e-01   5.839935e+01   8.144080e-01
  3.704300e-01   5.628131e+01   7.614626e-01
  3.707290e-01   5.566823e+01   7.975424e-01
  3.710280e-01   5.663849e+01   7.996310e-01
  3.713270e-01   5.650466e+01   7.869913e-01
  3.716260e-01   5.805047e+01   8.457640e-01
  3.719240e-01   5.718432e+01   7.848948e-01
  3.722230e-01   5.732848e+01   8.432482e-01
  3.725220e-01   5.696429e+01   8.117075e-01
  3.728210e-01   5.866232e+01   8.419947e-01
  3.731200e-01   5.684430e+01   8.780679e-01
  3.734190e-01   5.636755e+01   7.977161e-01
  3.737180e-01   5.616894e+01   8.697133e-01
  3.740170e-01   5.648787e+01   8.209961e-01
  3.743160e-01   5.754311e+01   8.866438e-01
  3.746150e-01   5.634400e+01   8.710676e-01
  3.749140e-01   5.675185e+01   8.531460e-01
  3.752130e-01   5.610287e+01   9.090329e-01
  3.755110e-01   5.620279e+01   8.461359e-01
  3.758100e-01   5.738429e+01   9.193557e-01
  3.761090e-01   5.592179e+01   8.804670e-01
  3.764080e-01   5.559489e+01   9.013939e-01
  3.767070e-01   5.553692e+01   9.419806e-01
  3.770060e-01   5.649214e+01   8.722119e-01
  3.773050e-01   5.538927e+01   9.488026e-01
  3.776040e-01   5.746501e+01   9.236170e-01
  3.779030e-01   5.793781e+01   9.580752e-01
  3.782020e-01   5.533956e+01   1.011369e+00
  3.785010e-01   5.540257e+01   8.895493e-01
  3.788000e-01   5.935999e+01   1.042366e+00
  3.790990e-01   5.682435e+01   9.409501e-01
  3.793970e-01   5.781635e+01   1.018879e+00
  3.796960e-01   5.686183e+01   1.005656e+00
  3.799950e-01   5.479413e+01   9.690868e-01
  3.802940e-01   5.579687e+01   1.087181e+00
  3.805930e-01   5.506088e+01   9.419345e-01
  3.808920e-01   5.758782e+01   1.110749e+00
  3.811910e-01   5.610187e+01   1.013356e+00
  3.814900e-01   5.735008e+01   1.078245e+00
  3.817890e-01   5.614857e+01   1.164968e+00
  3.820880e-01   5.854952e+01   1.010978e+00
  3.823870e-01   5.469864e+01   1.157271e+00
  3.826860e-01   5.616355e+01   1.029009e+00
  3.829840e-01   5.538752e+01   1.187906e+00
  3.832830e-01   5.434830e+01   1.124715e+00
  3.835820e-01   5.651511e+01   1.119605e+00
  3.838810e-01   5.619904e+01   1.248251e+00
  3.841800e-01   5.645112e+01   1.106034e+00
  3.844790e-01   5.700969e+01   1.266569e+00
  3.847780e-01   5.800971e+01   1.184118e+00
  3.850770e-01   5.724504e+01   1.278760e+00
  3.853760e-01   5.737210e+01   1.365615e+00
  3.856750e-01   5.496420e+01   1.152616e+00
  3.859740e-01   5.548214e+01   1.366705e+00
  3.862730e-01   5.686445e+01   1.255619e+00
  3.865710e-01   5.544848e+01   1.366290e+00
  3.868700e-01   5.704825e+01   1.411290e+00
  3.871690e-01   5.804300e+01   1.339374e+00
  3.874680e-01   5.545287e+01   1.507562e+00
  3.877670e-01   5.643165e+01   1.342850e+00
  3.880660e-01   5.831624e+01   1.580740e+00
  3.883650e-01   5.640556e+01   1.473177e+00
  3.886640e-01   5.815151e+01   1.560868e+00
  3.889630e-01   6.092546e+01   1.738600e+00
  3.892620e-01   5.756230e+01   1.519540e+00
  3.895610e-01   5.593103e+01   1.711462e+00
  3.898600e-01   5.745251e+01   1.688320e+00
  3.901580e-01   5.925278e+01   1.786538e+00
  3.904570e-01   5.642480e+01   1.949162e+00
  3.907560e-01   5.975403e+01   1.768986e+00
  3.910550e-01   6.158698e+01   2.073741e+00
  3.913540e-01   5.299832e+01   1.923717e+00
  3.916530e-01   5.621034e+01   1.981154e+00
  3.919520e-01   5.526331e+01   2.551823e+00
  3.922510e-01   5.732756e+01   2.000746e+00
  3.925500e-01   5.505122e+01   2.630449e+00
  3.928490e-01   5.844478e+01   2.474165e+00
  3.931480e-01   5.467415e+01   2.621425e+00
  3.934470e-01   0.000000e+00   0.000000e+00
  3.937460e-01   5.655947e+01   2.666239e+00
creator: radaver
creator-version: 3725
header-file: /nas_data/SAXS_data/20151104Workshop/header/JH1_0030.txt
image-file: /nas_data/Pilatus1M/20151104_Workshop/JH1_0030.tif
angular-axis-file: /nas_data/SAXS_data/20151104Workshop/q20151029.dat
beamstop-mask-file: /nas_data/SAXS_data/20151104Workshop/fit2d20151031.msk
detector-response-file: none
beam-center-x: 949.7700
beam-center-y: 918.8000
unit-time: 1.0000
channel-first: 10
channel-last: 1315
Exposure time [s]: 1.094023
Transmitted Beam: 0.484830
Incident Beam: 0.484830
Code: JH1
Concentration [mg/ml]: 1
Run Number: 0030
