# Supplementary material for: SAXS analysis of a soluble cytosolic NgBR construct including extracellular and transmembrane domains
Source: PLoS One. 2018 Jan 18;13(1):e0191371. doi: 10.1371/journal.pone.0191371 (PMC5773207; doi:10.1371/journal.pone.0191371)
Supplement: S1 File — (ZIP) [file pone.0191371.s001.zip › JH1_0031.dat]

Sample:   c= 1.0000 mg/ml  Code: JH1
  3.656810e-03   2.258966e+04   4.126470e+01
  3.955720e-03   2.195332e+04   2.793868e+01
  4.254640e-03   1.906617e+04   2.333208e+01
  4.553560e-03   1.538149e+04   2.020523e+01
  4.852480e-03   1.244630e+04   1.701654e+01
  5.151400e-03   1.050574e+04   1.544430e+01
  5.450320e-03   8.699910e+03   1.334926e+01
  5.749240e-03   7.412516e+03   1.193888e+01
  6.048150e-03   6.351564e+03   1.083263e+01
  6.347070e-03   5.481469e+03   9.560994e+00
  6.645990e-03   4.805794e+03   8.913001e+00
  6.944910e-03   4.195657e+03   8.017542e+00
  7.243830e-03   3.761244e+03   7.355698e+00
  7.542750e-03   3.338012e+03   6.903205e+00
  7.841670e-03   2.994590e+03   6.174924e+00
  8.140580e-03   2.711795e+03   5.957183e+00
  8.439500e-03   2.465473e+03   5.474924e+00
  8.738420e-03   2.262190e+03   5.194334e+00
  9.037340e-03   2.085376e+03   4.822171e+00
  9.336260e-03   1.928775e+03   4.557383e+00
  9.635180e-03   1.763772e+03   4.345689e+00
  9.934100e-03   1.619525e+03   4.029107e+00
  1.023300e-02   1.492052e+03   3.963322e+00
  1.053190e-02   1.381257e+03   3.867733e+00
  1.083090e-02   1.277395e+03   3.719476e+00
  1.112980e-02   1.176043e+03   3.538497e+00
  1.142870e-02   1.100021e+03   3.403046e+00
  1.172760e-02   1.005267e+03   3.244130e+00
  1.202650e-02   9.380565e+02   3.125137e+00
  1.232540e-02   8.737318e+02   2.999558e+00
  1.262440e-02   8.051417e+02   2.825876e+00
  1.292330e-02   7.493048e+02   2.684077e+00
  1.322220e-02   6.973763e+02   2.589401e+00
  1.352110e-02   6.522315e+02   2.479018e+00
  1.382000e-02   6.039149e+02   2.361928e+00
  1.411900e-02   5.651376e+02   2.273722e+00
  1.441790e-02   5.304989e+02   2.187071e+00
  1.471680e-02   4.934971e+02   2.099398e+00
  1.501570e-02   4.613508e+02   1.987916e+00
  1.531460e-02   4.373821e+02   1.926850e+00
  1.561350e-02   4.107720e+02   1.834553e+00
  1.591250e-02   3.895669e+02   1.802315e+00
  1.621140e-02   3.658032e+02   1.716365e+00
  1.651030e-02   3.432640e+02   1.645163e+00
  1.680920e-02   3.273446e+02   1.606562e+00
  1.710810e-02   3.078801e+02   1.561335e+00
  1.740710e-02   2.962145e+02   1.509433e+00
  1.770600e-02   2.799483e+02   1.452656e+00
  1.800490e-02   2.649525e+02   1.402042e+00
  1.830380e-02   2.545834e+02   1.385284e+00
  1.860270e-02   2.425231e+02   1.325817e+00
  1.890170e-02   2.301364e+02   1.291516e+00
  1.920060e-02   2.196430e+02   1.249769e+00
  1.949950e-02   2.125951e+02   1.243714e+00
  1.979840e-02   2.036621e+02   1.194463e+00
  2.009730e-02   1.932774e+02   1.150848e+00
  2.039620e-02   1.878113e+02   1.132401e+00
  2.069520e-02   1.819486e+02   1.108578e+00
  2.099410e-02   1.721234e+02   1.086044e+00
  2.129300e-02   1.663331e+02   1.039643e+00
  2.159190e-02   1.625019e+02   1.063013e+00
  2.189080e-02   1.575847e+02   1.052649e+00
  2.218980e-02   1.492073e+02   1.041931e+00
  2.248870e-02   1.450509e+02   1.045644e+00
  2.278760e-02   1.418890e+02   1.023995e+00
  2.308650e-02   1.369926e+02   1.037138e+00
  2.338540e-02   1.350089e+02   1.027464e+00
  2.368430e-02   1.321762e+02   9.981607e-01
  2.398330e-02   1.263142e+02   9.979780e-01
  2.428220e-02   1.235152e+02   9.649039e-01
  2.458110e-02   1.198486e+02   9.824318e-01
  2.488000e-02   1.183397e+02   9.501902e-01
  2.517890e-02   1.161068e+02   9.299557e-01
  2.547790e-02   1.139334e+02   9.342256e-01
  2.577680e-02   1.108818e+02   9.142268e-01
  2.607570e-02   1.106777e+02   9.207810e-01
  2.637460e-02   1.049495e+02   8.894346e-01
  2.667350e-02   1.059097e+02   8.711316e-01
  2.697250e-02   1.049915e+02   8.406048e-01
  2.727140e-02   1.034021e+02   8.032579e-01
  2.757030e-02   1.019864e+02   7.990641e-01
  2.786920e-02   9.859167e+01   7.766736e-01
  2.816810e-02   9.905282e+01   7.661498e-01
  2.846700e-02   9.535614e+01   7.424365e-01
  2.876600e-02   9.490584e+01   7.317573e-01
  2.906490e-02   9.326389e+01   7.275813e-01
  2.936380e-02   9.224921e+01   7.182245e-01
  2.966270e-02   9.072973e+01   7.070588e-01
  2.996160e-02   9.148764e+01   7.110462e-01
  3.026060e-02   8.971007e+01   6.930157e-01
  3.055950e-02   9.042753e+01   6.947951e-01
  3.085840e-02   8.693409e+01   6.783656e-01
  3.115730e-02   8.773514e+01   6.786305e-01
  3.145620e-02   8.548047e+01   6.634172e-01
  3.175510e-02   8.615723e+01   6.678654e-01
  3.205410e-02   8.474962e+01   6.587775e-01
  3.235300e-02   8.490242e+01   6.566998e-01
  3.265190e-02   8.385615e+01   6.406649e-01
  3.295080e-02   8.232623e+01   6.389563e-01
  3.324970e-02   8.064611e+01   6.315722e-01
  3.354870e-02   8.137140e+01   6.327473e-01
  3.384760e-02   8.159917e+01   6.263162e-01
  3.414650e-02   7.995988e+01   6.199931e-01
  3.444540e-02   7.978807e+01   6.108158e-01
  3.474430e-02   8.081776e+01   6.201541e-01
  3.504330e-02   7.922635e+01   6.064090e-01
  3.534220e-02   7.757473e+01   6.007952e-01
  3.564110e-02   7.811702e+01   6.021485e-01
  3.594000e-02   7.753538e+01   5.884201e-01
  3.623890e-02   7.599743e+01   5.924657e-01
  3.653780e-02   7.605185e+01   5.766470e-01
  3.683680e-02   7.621307e+01   5.847684e-01
  3.713570e-02   7.621955e+01   5.854907e-01
  3.743460e-02   7.550473e+01   5.732406e-01
  3.773350e-02   7.560865e+01   5.729737e-01
  3.803240e-02   7.572446e+01   5.870995e-01
  3.833140e-02   7.440528e+01   5.957954e-01
  3.863030e-02   7.515218e+01   6.080863e-01
  3.892920e-02   7.432615e+01   6.031624e-01
  3.922810e-02   7.389364e+01   6.037618e-01
  3.952700e-02   7.442411e+01   6.019981e-01
  3.982600e-02   7.364441e+01   6.075329e-01
  4.012490e-02   7.288695e+01   5.949806e-01
  4.042380e-02   7.314508e+01   6.038658e-01
  4.072270e-02   7.286590e+01   6.003347e-01
  4.102160e-02   7.252716e+01   5.981532e-01
  4.132050e-02   7.271752e+01   5.997232e-01
  4.161950e-02   7.238954e+01   5.921843e-01
  4.191840e-02   7.083890e+01   5.934855e-01
  4.221730e-02   7.221514e+01   5.914705e-01
  4.251620e-02   7.086376e+01   5.935896e-01
  4.281510e-02   7.213493e+01   5.896282e-01
  4.311410e-02   7.190434e+01   5.894392e-01
  4.341300e-02   7.045743e+01   5.864940e-01
  4.371190e-02   7.006511e+01   5.833495e-01
  4.401080e-02   7.012339e+01   5.835921e-01
  4.430970e-02   7.026560e+01   5.797184e-01
  4.460860e-02   7.087595e+01   5.829710e-01
  4.490760e-02   7.001912e+01   5.809166e-01
  4.520650e-02   7.013335e+01   5.769801e-01
  4.550540e-02   7.047316e+01   5.813121e-01
  4.580430e-02   7.034852e+01   5.785937e-01
  4.610320e-02   6.978637e+01   5.733887e-01
  4.640220e-02   6.894552e+01   5.742470e-01
  4.670110e-02   6.907067e+01   5.662101e-01
  4.700000e-02   6.996361e+01   5.719754e-01
  4.729890e-02   6.971100e+01   5.730789e-01
  4.759780e-02   6.908131e+01   5.697730e-01
  4.789680e-02   6.872720e+01   5.648005e-01
  4.819570e-02   6.840554e+01   5.627846e-01
  4.849460e-02   6.798060e+01   5.631131e-01
  4.879350e-02   6.829695e+01   5.582381e-01
  4.909240e-02   6.877352e+01   5.677948e-01
  4.939130e-02   6.765947e+01   5.536196e-01
  4.969030e-02   6.800037e+01   5.570246e-01
  4.998920e-02   6.759031e+01   5.546715e-01
  5.028810e-02   6.867670e+01   5.570966e-01
  5.058700e-02   6.795988e+01   5.582120e-01
  5.088590e-02   6.826190e+01   5.501594e-01
  5.118490e-02   6.718975e+01   5.530255e-01
  5.148380e-02   6.865216e+01   5.563303e-01
  5.178270e-02   6.729158e+01   5.436827e-01
  5.208160e-02   6.810539e+01   5.527896e-01
  5.238050e-02   6.727401e+01   5.436117e-01
  5.267940e-02   6.723059e+01   5.512000e-01
  5.297840e-02   6.668709e+01   5.418671e-01
  5.327730e-02   6.747424e+01   5.425265e-01
  5.357620e-02   6.656679e+01   5.407468e-01
  5.387510e-02   6.744554e+01   5.411598e-01
  5.417400e-02   6.730098e+01   5.456318e-01
  5.447300e-02   6.684478e+01   5.356675e-01
  5.477190e-02   6.655130e+01   5.357120e-01
  5.507080e-02   6.660736e+01   5.359375e-01
  5.536970e-02   6.738240e+01   5.372058e-01
  5.566860e-02   6.702435e+01   5.394675e-01
  5.596760e-02   6.555300e+01   5.274710e-01
  5.626650e-02   6.694555e+01   5.354616e-01
  5.656540e-02   6.640286e+01   5.314780e-01
  5.686430e-02   6.593938e+01   5.266562e-01
  5.716320e-02   6.605167e+01   5.236098e-01
  5.746210e-02   6.602396e+01   5.287673e-01
  5.776110e-02   6.617790e+01   5.311769e-01
  5.806000e-02   6.549748e+01   5.202639e-01
  5.835890e-02   6.660645e+01   5.252260e-01
  5.865780e-02   6.527616e+01   5.171210e-01
  5.895670e-02   6.634330e+01   5.312397e-01
  5.925570e-02   6.615521e+01   5.183425e-01
  5.955460e-02   6.571022e+01   5.234088e-01
  5.985350e-02   6.747593e+01   5.229278e-01
  6.015240e-02   6.526686e+01   5.159637e-01
  6.045130e-02   6.579269e+01   5.185996e-01
  6.075020e-02   6.529464e+01   5.116625e-01
  6.104920e-02   6.505264e+01   5.145597e-01
  6.134810e-02   6.575634e+01   5.178949e-01
  6.164700e-02   6.511471e+01   5.071941e-01
  6.194590e-02   6.545042e+01   5.166888e-01
  6.224480e-02   6.593669e+01   5.072053e-01
  6.254380e-02   6.614586e+01   5.166384e-01
  6.284270e-02   6.589122e+01   5.173073e-01
  6.314160e-02   6.524421e+01   5.024586e-01
  6.344050e-02   6.486058e+01   5.083393e-01
  6.373940e-02   6.661133e+01   5.066563e-01
  6.403840e-02   6.543142e+01   5.100324e-01
  6.433730e-02   6.595620e+01   5.067560e-01
  6.463620e-02   6.529358e+01   5.000881e-01
  6.493510e-02   6.627628e+01   5.149469e-01
  6.523400e-02   6.573744e+01   5.022957e-01
  6.553290e-02   6.515744e+01   5.026407e-01
  6.583190e-02   6.489475e+01   4.995748e-01
  6.613080e-02   6.425679e+01   4.926098e-01
  6.642970e-02   6.496892e+01   5.045150e-01
  6.672860e-02   6.490135e+01   4.935928e-01
  6.702750e-02   6.592939e+01   5.025170e-01
  6.732650e-02   6.573339e+01   4.982377e-01
  6.762540e-02   6.554834e+01   4.975359e-01
  6.792430e-02   6.543084e+01   4.990941e-01
  6.822320e-02   6.497156e+01   4.894913e-01
  6.852210e-02   6.431870e+01   4.943352e-01
  6.882110e-02   6.554491e+01   4.950488e-01
  6.912000e-02   6.530690e+01   4.936597e-01
  6.941890e-02   6.519800e+01   4.898645e-01
  6.971780e-02   6.505622e+01   4.888544e-01
  7.001670e-02   6.475015e+01   4.940025e-01
  7.031560e-02   6.512029e+01   4.886191e-01
  7.061460e-02   6.559253e+01   4.908653e-01
  7.091350e-02   6.440408e+01   4.849820e-01
  7.121240e-02   6.524413e+01   4.843942e-01
  7.151130e-02   6.498262e+01   4.895330e-01
  7.181020e-02   6.435890e+01   4.806384e-01
  7.210920e-02   6.433367e+01   4.837802e-01
  7.240810e-02   6.475700e+01   4.807510e-01
  7.270700e-02   6.444863e+01   4.856205e-01
  7.300590e-02   6.441992e+01   4.808662e-01
  7.330480e-02   6.494203e+01   4.773859e-01
  7.360370e-02   6.490968e+01   4.831510e-01
  7.390270e-02   6.410690e+01   4.747487e-01
  7.420160e-02   6.465882e+01   4.840676e-01
  7.450050e-02   6.479412e+01   4.755155e-01
  7.479940e-02   6.459462e+01   4.761073e-01
  7.509830e-02   6.441437e+01   4.794775e-01
  7.539730e-02   6.431423e+01   4.720064e-01
  7.569620e-02   6.506612e+01   4.756326e-01
  7.599510e-02   6.469168e+01   4.773546e-01
  7.629400e-02   6.463124e+01   4.710086e-01
  7.659290e-02   6.399482e+01   4.730117e-01
  7.689190e-02   6.478227e+01   4.715587e-01
  7.719080e-02   6.440837e+01   4.727865e-01
  7.748970e-02   6.398282e+01   4.677887e-01
  7.778860e-02   6.459828e+01   4.730476e-01
  7.808750e-02   6.411612e+01   4.678513e-01
  7.838640e-02   6.505450e+01   4.687220e-01
  7.868540e-02   6.331456e+01   4.636594e-01
  7.898430e-02   6.453530e+01   4.655979e-01
  7.928320e-02   6.452566e+01   4.710530e-01
  7.958210e-02   6.468775e+01   4.628590e-01
  7.988100e-02   6.370908e+01   4.646833e-01
  8.018000e-02   6.485302e+01   4.663272e-01
  8.047890e-02   6.409852e+01   4.631947e-01
  8.077780e-02   6.449866e+01   4.638151e-01
  8.107670e-02   6.443477e+01   4.611433e-01
  8.137560e-02   6.549429e+01   4.682107e-01
  8.167450e-02   6.445524e+01   4.616209e-01
  8.197350e-02   6.442773e+01   4.587143e-01
  8.227240e-02   6.481420e+01   4.645374e-01
  8.257130e-02   6.470415e+01   4.546046e-01
  8.287020e-02   6.421465e+01   4.619759e-01
  8.316910e-02   6.392426e+01   4.577125e-01
  8.346810e-02   6.470847e+01   4.561688e-01
  8.376700e-02   6.543054e+01   4.651003e-01
  8.406590e-02   6.388773e+01   4.502040e-01
  8.436480e-02   6.404557e+01   4.577487e-01
  8.466370e-02   6.389956e+01   4.513869e-01
  8.496270e-02   6.363070e+01   4.610920e-01
  8.526160e-02   6.477219e+01   4.798993e-01
  8.556050e-02   6.510837e+01   4.815977e-01
  8.585940e-02   6.445521e+01   4.851745e-01
  8.615830e-02   6.408635e+01   4.837842e-01
  8.645720e-02   6.415740e+01   4.888121e-01
  8.675620e-02   6.484283e+01   4.938623e-01
  8.705510e-02   6.452881e+01   4.916846e-01
  8.735400e-02   6.371982e+01   4.910395e-01
  8.765290e-02   6.363949e+01   4.912233e-01
  8.795180e-02   6.481936e+01   4.997948e-01
  8.825080e-02   6.376145e+01   4.911998e-01
  8.854970e-02   6.483718e+01   5.019206e-01
  8.884860e-02   6.414881e+01   4.972029e-01
  8.914750e-02   6.494879e+01   5.065474e-01
  8.944640e-02   6.373300e+01   4.981422e-01
  8.974530e-02   6.447774e+01   4.969540e-01
  9.004430e-02   6.812182e+01   5.087402e-01
  9.034320e-02   6.402224e+01   4.757684e-01
  9.064210e-02   6.418446e+01   4.754795e-01
  9.094100e-02   6.443310e+01   4.664780e-01
  9.123990e-02   6.418931e+01   4.643481e-01
  9.153890e-02   6.412267e+01   4.666090e-01
  9.183780e-02   6.399810e+01   4.628318e-01
  9.213670e-02   6.388894e+01   4.608028e-01
  9.243560e-02   6.558592e+01   4.656522e-01
  9.273450e-02   6.381181e+01   4.553343e-01
  9.303350e-02   6.441528e+01   4.635152e-01
  9.333240e-02   6.427262e+01   4.527027e-01
  9.363130e-02   6.407822e+01   4.554991e-01
  9.393020e-02   6.315194e+01   4.498819e-01
  9.422910e-02   6.453883e+01   4.559596e-01
  9.452800e-02   6.358605e+01   4.537465e-01
  9.482700e-02   6.447710e+01   4.466712e-01
  9.512590e-02   6.311185e+01   4.501220e-01
  9.542480e-02   6.447062e+01   4.499861e-01
  9.572370e-02   6.396495e+01   4.482179e-01
  9.602260e-02   6.320882e+01   4.478055e-01
  9.632160e-02   6.407480e+01   4.430981e-01
  9.662050e-02   6.362852e+01   4.440869e-01
  9.691940e-02   6.289705e+01   4.415269e-01
  9.721830e-02   6.312491e+01   4.398014e-01
  9.751720e-02   6.370042e+01   4.439727e-01
  9.781610e-02   6.446320e+01   4.422867e-01
  9.811510e-02   6.418623e+01   4.456625e-01
  9.841400e-02   6.483871e+01   4.407432e-01
  9.871290e-02   6.377995e+01   4.402912e-01
  9.901180e-02   6.327458e+01   4.396083e-01
  9.931070e-02   6.417376e+01   4.388264e-01
  9.960970e-02   6.412654e+01   4.418424e-01
  9.990860e-02   6.414830e+01   4.346067e-01
  1.002070e-01   6.367564e+01   4.371200e-01
  1.005060e-01   6.445457e+01   4.373547e-01
  1.008050e-01   6.387669e+01   4.378095e-01
  1.011040e-01   6.421468e+01   4.328074e-01
  1.014030e-01   6.372429e+01   4.331680e-01
  1.017020e-01   6.418277e+01   4.388572e-01
  1.020010e-01   6.397487e+01   4.333422e-01
  1.023000e-01   6.404266e+01   4.315598e-01
  1.025990e-01   6.383437e+01   4.298635e-01
  1.028980e-01   6.411841e+01   4.324829e-01
  1.031970e-01   6.367066e+01   4.333243e-01
  1.034960e-01   6.415132e+01   4.270118e-01
  1.037950e-01   6.450884e+01   4.321285e-01
  1.040930e-01   6.348249e+01   4.251007e-01
  1.043920e-01   6.349190e+01   4.290385e-01
  1.046910e-01   6.391855e+01   4.298169e-01
  1.049900e-01   6.334046e+01   4.220822e-01
  1.052890e-01   6.322816e+01   4.252128e-01
  1.055880e-01   6.423351e+01   4.269633e-01
  1.058870e-01   6.454071e+01   4.296037e-01
  1.061860e-01   6.344078e+01   4.217872e-01
  1.064850e-01   6.366110e+01   4.231491e-01
  1.067840e-01   6.385288e+01   4.260173e-01
  1.070830e-01   6.413325e+01   4.234533e-01
  1.073820e-01   6.393020e+01   4.212229e-01
  1.076800e-01   6.385558e+01   4.206673e-01
  1.079790e-01   6.417239e+01   4.235825e-01
  1.082780e-01   6.403225e+01   4.250157e-01
  1.085770e-01   6.447188e+01   4.175059e-01
  1.088760e-01   6.391053e+01   4.214685e-01
  1.091750e-01   6.426764e+01   4.210945e-01
  1.094740e-01   6.330687e+01   4.188560e-01
  1.097730e-01   6.445521e+01   4.201734e-01
  1.100720e-01   6.421422e+01   4.154803e-01
  1.103710e-01   6.396366e+01   4.210232e-01
  1.106700e-01   6.361678e+01   4.138382e-01
  1.109690e-01   6.382546e+01   4.202592e-01
  1.112670e-01   6.473370e+01   4.156777e-01
  1.115660e-01   6.365029e+01   4.133571e-01
  1.118650e-01   6.448474e+01   4.199646e-01
  1.121640e-01   6.331158e+01   4.102157e-01
  1.124630e-01   6.426420e+01   4.144611e-01
  1.127620e-01   6.448338e+01   4.151673e-01
  1.130610e-01   6.470878e+01   4.153036e-01
  1.133600e-01   6.374721e+01   4.169513e-01
  1.136590e-01   6.387187e+01   4.071743e-01
  1.139580e-01   6.452560e+01   4.138383e-01
  1.142570e-01   6.371128e+01   4.109294e-01
  1.145560e-01   6.403453e+01   4.125511e-01
  1.148550e-01   6.417217e+01   4.118342e-01
  1.151530e-01   6.447592e+01   4.074150e-01
  1.154520e-01   6.415620e+01   4.114945e-01
  1.157510e-01   6.489264e+01   4.092890e-01
  1.160500e-01   6.478507e+01   4.152548e-01
  1.163490e-01   6.434537e+01   4.075595e-01
  1.166480e-01   6.441199e+01   4.105924e-01
  1.169470e-01   6.443673e+01   4.084086e-01
  1.172460e-01   6.412365e+01   4.079760e-01
  1.175450e-01   6.404365e+01   4.043930e-01
  1.178440e-01   6.377298e+01   4.035376e-01
  1.181430e-01   6.422208e+01   4.080081e-01
  1.184420e-01   6.538958e+01   4.094533e-01
  1.187400e-01   6.407174e+01   4.039347e-01
  1.190390e-01   6.411739e+01   4.032620e-01
  1.193380e-01   6.402355e+01   4.029668e-01
  1.196370e-01   6.470502e+01   4.073044e-01
  1.199360e-01   6.431798e+01   4.020031e-01
  1.202350e-01   6.497190e+01   4.070374e-01
  1.205340e-01   6.428840e+01   4.024476e-01
  1.208330e-01   6.415182e+01   4.006829e-01
  1.211320e-01   6.412515e+01   4.038303e-01
  1.214310e-01   6.405944e+01   3.969822e-01
  1.217300e-01   6.399838e+01   4.023464e-01
  1.220290e-01   6.435315e+01   4.021130e-01
  1.223270e-01   6.450814e+01   3.999395e-01
  1.226260e-01   6.399755e+01   3.978304e-01
  1.229250e-01   6.467290e+01   3.983588e-01
  1.232240e-01   6.463908e+01   4.019349e-01
  1.235230e-01   6.460945e+01   4.010457e-01
  1.238220e-01   6.429934e+01   3.966904e-01
  1.241210e-01   6.485364e+01   3.999579e-01
  1.244200e-01   6.531917e+01   3.977629e-01
  1.247190e-01   6.468667e+01   4.004925e-01
  1.250180e-01   6.428704e+01   3.943545e-01
  1.253170e-01   6.467642e+01   3.963108e-01
  1.256160e-01   6.382573e+01   3.962573e-01
  1.259140e-01   6.398928e+01   3.939462e-01
  1.262130e-01   6.467807e+01   3.960607e-01
  1.265120e-01   6.510006e+01   3.945676e-01
  1.268110e-01   6.452545e+01   3.935723e-01
  1.271100e-01   6.393487e+01   3.953079e-01
  1.274090e-01   6.466785e+01   3.942575e-01
  1.277080e-01   6.450404e+01   3.925082e-01
  1.280070e-01   6.478138e+01   3.921107e-01
  1.283060e-01   6.386368e+01   3.908028e-01
  1.286050e-01   6.453012e+01   3.956075e-01
  1.289040e-01   6.460782e+01   3.889004e-01
  1.292030e-01   6.461427e+01   3.938431e-01
  1.295020e-01   6.464415e+01   3.902235e-01
  1.298000e-01   6.437439e+01   3.901406e-01
  1.300990e-01   6.441267e+01   3.878311e-01
  1.303980e-01   6.444910e+01   3.886639e-01
  1.306970e-01   6.479031e+01   3.926325e-01
  1.309960e-01   6.521747e+01   3.917054e-01
  1.312950e-01   6.487299e+01   3.904259e-01
  1.315940e-01   6.481174e+01   3.859346e-01
  1.318930e-01   6.543611e+01   3.906581e-01
  1.321920e-01   6.371768e+01   3.852561e-01
  1.324910e-01   6.422624e+01   3.877503e-01
  1.327900e-01   6.397682e+01   3.848513e-01
  1.330890e-01   6.423109e+01   3.851424e-01
  1.333870e-01   6.446616e+01   3.856103e-01
  1.336860e-01   6.428087e+01   3.843508e-01
  1.339850e-01   6.442308e+01   3.833756e-01
  1.342840e-01   6.469912e+01   3.870177e-01
  1.345830e-01   6.480025e+01   3.859004e-01
  1.348820e-01   6.426019e+01   3.842889e-01
  1.351810e-01   6.475517e+01   3.809193e-01
  1.354800e-01   6.479389e+01   3.854117e-01
  1.357790e-01   6.440469e+01   3.819363e-01
  1.360780e-01   6.479355e+01   3.847093e-01
  1.363770e-01   6.388717e+01   3.815468e-01
  1.366760e-01   6.413164e+01   3.843734e-01
  1.369740e-01   6.530170e+01   4.016001e-01
  1.372730e-01   6.414412e+01   4.001278e-01
  1.375720e-01   6.524005e+01   4.129365e-01
  1.378710e-01   6.488087e+01   4.135225e-01
  1.381700e-01   6.484785e+01   4.151628e-01
  1.384690e-01   6.318866e+01   4.169347e-01
  1.387680e-01   6.389214e+01   4.078010e-01
  1.390670e-01   6.468597e+01   3.986586e-01
  1.393660e-01   6.404237e+01   3.958969e-01
  1.396650e-01   6.437094e+01   3.941061e-01
  1.399640e-01   6.472900e+01   3.962167e-01
  1.402630e-01   6.467663e+01   3.879046e-01
  1.405620e-01   6.514484e+01   3.937053e-01
  1.408600e-01   6.433656e+01   3.900260e-01
  1.411590e-01   6.457791e+01   3.917411e-01
  1.414580e-01   6.496751e+01   3.934175e-01
  1.417570e-01   6.454171e+01   3.846610e-01
  1.420560e-01   6.497994e+01   3.905042e-01
  1.423550e-01   6.477552e+01   3.872461e-01
  1.426540e-01   6.475142e+01   3.836553e-01
  1.429530e-01   6.447216e+01   3.819068e-01
  1.432520e-01   6.488255e+01   3.801654e-01
  1.435510e-01   6.443327e+01   3.815626e-01
  1.438500e-01   6.462912e+01   3.780838e-01
  1.441490e-01   6.483785e+01   3.778081e-01
  1.444470e-01   6.456460e+01   3.794571e-01
  1.447460e-01   6.422040e+01   3.746939e-01
  1.450450e-01   6.426353e+01   3.785713e-01
  1.453440e-01   6.461417e+01   3.736796e-01
  1.456430e-01   6.507458e+01   3.787184e-01
  1.459420e-01   6.527973e+01   3.786512e-01
  1.462410e-01   6.488123e+01   3.757460e-01
  1.465400e-01   6.438947e+01   3.756228e-01
  1.468390e-01   6.478536e+01   3.720471e-01
  1.471380e-01   6.442779e+01   3.739991e-01
  1.474370e-01   6.470353e+01   3.754479e-01
  1.477360e-01   6.441614e+01   3.735352e-01
  1.480340e-01   6.421621e+01   3.693638e-01
  1.483330e-01   6.435841e+01   3.781800e-01
  1.486320e-01   6.500813e+01   3.896197e-01
  1.489310e-01   6.541442e+01   3.925415e-01
  1.492300e-01   6.538053e+01   3.919501e-01
  1.495290e-01   6.479507e+01   3.926469e-01
  1.498280e-01   6.506023e+01   3.979982e-01
  1.501270e-01   6.445452e+01   3.976856e-01
  1.504260e-01   6.482648e+01   3.934880e-01
  1.507250e-01   6.483192e+01   3.993685e-01
  1.510240e-01   6.465910e+01   3.977986e-01
  1.513230e-01   6.511699e+01   4.044924e-01
  1.516210e-01   6.494509e+01   3.997170e-01
  1.519200e-01   6.549616e+01   4.014092e-01
  1.522190e-01   6.485608e+01   4.063996e-01
  1.525180e-01   6.512336e+01   4.023719e-01
  1.528170e-01   6.537401e+01   4.085716e-01
  1.531160e-01   6.480291e+01   4.035157e-01
  1.534150e-01   6.519949e+01   3.989397e-01
  1.537140e-01   6.509534e+01   3.918279e-01
  1.540130e-01   6.509154e+01   3.853595e-01
  1.543120e-01   6.436412e+01   3.834323e-01
  1.546110e-01   6.467810e+01   3.818293e-01
  1.549100e-01   6.503767e+01   3.831184e-01
  1.552090e-01   6.511892e+01   3.854405e-01
  1.555070e-01   6.527588e+01   3.766697e-01
  1.558060e-01   6.436905e+01   3.793312e-01
  1.561050e-01   6.530541e+01   3.782850e-01
  1.564040e-01   6.441196e+01   3.772268e-01
  1.567030e-01   6.487187e+01   3.765896e-01
  1.570020e-01   6.462994e+01   3.739397e-01
  1.573010e-01   6.466463e+01   3.775236e-01
  1.576000e-01   6.536864e+01   3.737182e-01
  1.578990e-01   6.483804e+01   3.741120e-01
  1.581980e-01   6.464285e+01   3.718486e-01
  1.584970e-01   6.452256e+01   3.712917e-01
  1.587960e-01   6.475937e+01   3.753930e-01
  1.590940e-01   6.456030e+01   3.695198e-01
  1.593930e-01   6.499401e+01   3.695169e-01
  1.596920e-01   6.550833e+01   3.720143e-01
  1.599910e-01   6.445119e+01   3.706663e-01
  1.602900e-01   6.474097e+01   3.708699e-01
  1.605890e-01   6.544694e+01   3.673376e-01
  1.608880e-01   6.444153e+01   3.669217e-01
  1.611870e-01   6.507111e+01   3.676921e-01
  1.614860e-01   6.442364e+01   3.662622e-01
  1.617850e-01   6.452393e+01   3.633493e-01
  1.620840e-01   6.437047e+01   3.629170e-01
  1.623830e-01   6.512027e+01   3.666203e-01
  1.626810e-01   6.521588e+01   3.646989e-01
  1.629800e-01   6.479838e+01   3.596581e-01
  1.632790e-01   6.430278e+01   3.594241e-01
  1.635780e-01   6.501599e+01   3.625734e-01
  1.638770e-01   6.536424e+01   3.659064e-01
  1.641760e-01   6.434761e+01   3.612869e-01
  1.644750e-01   6.522504e+01   3.629612e-01
  1.647740e-01   6.466227e+01   3.610052e-01
  1.650730e-01   6.528811e+01   3.641136e-01
  1.653720e-01   6.462492e+01   3.618698e-01
  1.656710e-01   6.468855e+01   3.599256e-01
  1.659700e-01   6.427978e+01   3.603215e-01
  1.662680e-01   6.493980e+01   3.608156e-01
  1.665670e-01   6.549264e+01   3.633158e-01
  1.668660e-01   6.464519e+01   3.575324e-01
  1.671650e-01   6.528921e+01   3.621705e-01
  1.674640e-01   6.520602e+01   3.611704e-01
  1.677630e-01   6.472299e+01   3.579354e-01
  1.680620e-01   6.520041e+01   3.615389e-01
  1.683610e-01   6.494015e+01   3.551931e-01
  1.686600e-01   6.473050e+01   3.594697e-01
  1.689590e-01   6.541024e+01   3.577697e-01
  1.692580e-01   6.469533e+01   3.556246e-01
  1.695570e-01   6.476739e+01   3.603363e-01
  1.698560e-01   6.504111e+01   3.551033e-01
  1.701540e-01   6.498936e+01   3.577330e-01
  1.704530e-01   6.466439e+01   3.538914e-01
  1.707520e-01   6.511866e+01   3.553149e-01
  1.710510e-01   6.490753e+01   3.576946e-01
  1.713500e-01   6.517729e+01   3.549275e-01
  1.716490e-01   6.426019e+01   3.551642e-01
  1.719480e-01   6.521839e+01   3.521616e-01
  1.722470e-01   6.503324e+01   3.539909e-01
  1.725460e-01   6.517636e+01   3.560221e-01
  1.728450e-01   6.470309e+01   3.523713e-01
  1.731440e-01   6.466653e+01   3.528111e-01
  1.734430e-01   6.502248e+01   3.505726e-01
  1.737410e-01   6.496286e+01   3.539803e-01
  1.740400e-01   6.503990e+01   3.534673e-01
  1.743390e-01   6.456416e+01   3.496858e-01
  1.746380e-01   6.454381e+01   3.512228e-01
  1.749370e-01   6.496210e+01   3.500589e-01
  1.752360e-01   6.396089e+01   3.496331e-01
  1.755350e-01   6.509669e+01   3.518329e-01
  1.758340e-01   6.405508e+01   3.443473e-01
  1.761330e-01   6.484578e+01   3.520434e-01
  1.764320e-01   6.447688e+01   3.461600e-01
  1.767310e-01   6.458049e+01   3.507893e-01
  1.770300e-01   6.457364e+01   3.471049e-01
  1.773280e-01   6.445540e+01   3.481686e-01
  1.776270e-01   6.398396e+01   3.456876e-01
  1.779260e-01   6.471038e+01   3.461042e-01
  1.782250e-01   6.442343e+01   3.480822e-01
  1.785240e-01   6.482479e+01   3.459007e-01
  1.788230e-01   6.453773e+01   3.468367e-01
  1.791220e-01   6.452042e+01   3.473059e-01
  1.794210e-01   6.455799e+01   3.441784e-01
  1.797200e-01   6.453638e+01   3.456386e-01
  1.800190e-01   6.427078e+01   3.425790e-01
  1.803180e-01   6.411834e+01   3.457079e-01
  1.806170e-01   6.463818e+01   3.442245e-01
  1.809160e-01   6.456842e+01   3.433713e-01
  1.812140e-01   6.457634e+01   3.442273e-01
  1.815130e-01   6.443400e+01   3.433466e-01
  1.818120e-01   6.511354e+01   3.465006e-01
  1.821110e-01   6.399968e+01   3.395603e-01
  1.824100e-01   6.490339e+01   3.444278e-01
  1.827090e-01   6.471992e+01   3.432753e-01
  1.830080e-01   6.461302e+01   3.431575e-01
  1.833070e-01   6.455318e+01   3.405375e-01
  1.836060e-01   6.462778e+01   3.399250e-01
  1.839050e-01   6.428946e+01   3.429613e-01
  1.842040e-01   6.441911e+01   3.405084e-01
  1.845030e-01   6.400009e+01   3.385916e-01
  1.848010e-01   6.410070e+01   3.406433e-01
  1.851000e-01   6.431654e+01   3.365606e-01
  1.853990e-01   6.439640e+01   3.417565e-01
  1.856980e-01   6.417008e+01   3.387192e-01
  1.859970e-01   6.391736e+01   3.367759e-01
  1.862960e-01   6.463189e+01   3.400972e-01
  1.865950e-01   6.424354e+01   3.373166e-01
  1.868940e-01   6.391772e+01   3.403202e-01
  1.871930e-01   6.405090e+01   3.335351e-01
  1.874920e-01   6.431946e+01   3.373574e-01
  1.877910e-01   6.414422e+01   3.367394e-01
  1.880900e-01   6.372525e+01   3.356379e-01
  1.883880e-01   6.445935e+01   3.393208e-01
  1.886870e-01   6.392188e+01   3.318256e-01
  1.889860e-01   6.382238e+01   3.371611e-01
  1.892850e-01   6.390505e+01   3.348569e-01
  1.895840e-01   6.430534e+01   3.348147e-01
  1.898830e-01   6.398259e+01   3.344378e-01
  1.901820e-01   6.426891e+01   3.348747e-01
  1.904810e-01   6.402990e+01   3.340968e-01
  1.907800e-01   6.413074e+01   3.335892e-01
  1.910790e-01   6.434663e+01   3.335366e-01
  1.913780e-01   6.383857e+01   3.332891e-01
  1.916770e-01   6.393266e+01   3.333808e-01
  1.919750e-01   6.411366e+01   3.346250e-01
  1.922740e-01   6.403586e+01   3.307636e-01
  1.925730e-01   6.414554e+01   3.317996e-01
  1.928720e-01   6.351140e+01   3.309098e-01
  1.931710e-01   6.376199e+01   3.321703e-01
  1.934700e-01   6.401344e+01   3.313069e-01
  1.937690e-01   6.422864e+01   3.309611e-01
  1.940680e-01   6.421312e+01   3.327328e-01
  1.943670e-01   6.384172e+01   3.298136e-01
  1.946660e-01   6.422564e+01   3.314036e-01
  1.949650e-01   6.408863e+01   3.289669e-01
  1.952640e-01   6.362363e+01   3.292497e-01
  1.955630e-01   6.331315e+01   3.296398e-01
  1.958610e-01   6.354631e+01   3.271327e-01
  1.961600e-01   6.355903e+01   3.284891e-01
  1.964590e-01   6.365278e+01   3.272604e-01
  1.967580e-01   6.368291e+01   3.295521e-01
  1.970570e-01   6.396406e+01   3.280596e-01
  1.973560e-01   6.363392e+01   3.254730e-01
  1.976550e-01   6.336401e+01   3.275424e-01
  1.979540e-01   6.423532e+01   3.274415e-01
  1.982530e-01   6.421514e+01   3.291440e-01
  1.985520e-01   6.344025e+01   3.251209e-01
  1.988510e-01   6.380992e+01   3.262110e-01
  1.991500e-01   6.334500e+01   3.271994e-01
  1.994480e-01   6.342095e+01   3.240702e-01
  1.997470e-01   6.357424e+01   3.263309e-01
  2.000460e-01   6.366279e+01   3.227085e-01
  2.003450e-01   6.358072e+01   3.247636e-01
  2.006440e-01   6.343065e+01   3.271273e-01
  2.009430e-01   6.361371e+01   3.225841e-01
  2.012420e-01   6.302853e+01   3.243511e-01
  2.015410e-01   6.351931e+01   3.222048e-01
  2.018400e-01   6.359570e+01   3.230998e-01
  2.021390e-01   6.357461e+01   3.240357e-01
  2.024380e-01   6.319521e+01   3.182235e-01
  2.027370e-01   6.357913e+01   3.241893e-01
  2.030350e-01   6.375874e+01   3.215590e-01
  2.033340e-01   6.326644e+01   3.211453e-01
  2.036330e-01   6.368650e+01   3.197300e-01
  2.039320e-01   6.319888e+01   3.193207e-01
  2.042310e-01   6.350936e+01   3.231621e-01
  2.045300e-01   6.360062e+01   3.187010e-01
  2.048290e-01   6.344305e+01   3.193905e-01
  2.051280e-01   6.286087e+01   3.175156e-01
  2.054270e-01   6.267797e+01   3.165151e-01
  2.057260e-01   6.342181e+01   3.218179e-01
  2.060250e-01   6.269861e+01   3.160315e-01
  2.063240e-01   6.341121e+01   3.204058e-01
  2.066230e-01   6.300110e+01   3.180049e-01
  2.069210e-01   6.266446e+01   3.183769e-01
  2.072200e-01   6.276228e+01   3.179437e-01
  2.075190e-01   6.263143e+01   3.151967e-01
  2.078180e-01   6.367391e+01   3.202445e-01
  2.081170e-01   6.294298e+01   3.167807e-01
  2.084160e-01   6.295269e+01   3.188346e-01
  2.087150e-01   6.346043e+01   3.166103e-01
  2.090140e-01   6.314067e+01   3.172778e-01
  2.093130e-01   6.284198e+01   3.163926e-01
  2.096120e-01   6.292074e+01   3.160570e-01
  2.099110e-01   6.327580e+01   3.154890e-01
  2.102100e-01   6.321054e+01   3.169175e-01
  2.105080e-01   6.311506e+01   3.182924e-01
  2.108070e-01   6.256070e+01   3.139634e-01
  2.111060e-01   6.272659e+01   3.135938e-01
  2.114050e-01   6.247175e+01   3.133474e-01
  2.117040e-01   6.304356e+01   3.197504e-01
  2.120030e-01   6.323887e+01   3.261947e-01
  2.123020e-01   6.267888e+01   3.270920e-01
  2.126010e-01   6.273985e+01   3.246154e-01
  2.129000e-01   6.304042e+01   3.286299e-01
  2.131990e-01   6.261438e+01   3.303832e-01
  2.134980e-01   6.353534e+01   3.348234e-01
  2.137970e-01   6.257669e+01   3.298264e-01
  2.140950e-01   6.317873e+01   3.332590e-01
  2.143940e-01   6.258046e+01   3.329219e-01
  2.146930e-01   6.293609e+01   3.341808e-01
  2.149920e-01   6.303529e+01   3.347594e-01
  2.152910e-01   6.267221e+01   3.342672e-01
  2.155900e-01   6.181184e+01   3.348281e-01
  2.158890e-01   6.286198e+01   3.376603e-01
  2.161880e-01   6.283281e+01   3.361293e-01
  2.164870e-01   6.275080e+01   3.371994e-01
  2.167860e-01   6.343835e+01   3.327039e-01
  2.170850e-01   6.281772e+01   3.284971e-01
  2.173840e-01   6.272666e+01   3.251614e-01
  2.176820e-01   6.320803e+01   3.249566e-01
  2.179810e-01   6.240750e+01   3.238988e-01
  2.182800e-01   6.221511e+01   3.191568e-01
  2.185790e-01   6.209636e+01   3.203867e-01
  2.188780e-01   6.247197e+01   3.178875e-01
  2.191770e-01   6.236589e+01   3.196822e-01
  2.194760e-01   6.223340e+01   3.201788e-01
  2.197750e-01   6.199189e+01   3.163922e-01
  2.200740e-01   6.292225e+01   3.167285e-01
  2.203730e-01   6.282242e+01   3.182320e-01
  2.206720e-01   6.230586e+01   3.159763e-01
  2.209710e-01   6.259504e+01   3.188855e-01
  2.212700e-01   6.263746e+01   3.145507e-01
  2.215680e-01   6.252011e+01   3.170588e-01
  2.218670e-01   6.210276e+01   3.117712e-01
  2.221660e-01   6.200651e+01   3.149487e-01
  2.224650e-01   6.235258e+01   3.133098e-01
  2.227640e-01   6.212441e+01   3.124750e-01
  2.230630e-01   6.183157e+01   3.126517e-01
  2.233620e-01   6.277558e+01   3.142395e-01
  2.236610e-01   6.194503e+01   3.121538e-01
  2.239600e-01   6.219650e+01   3.091943e-01
  2.242590e-01   6.202580e+01   3.118371e-01
  2.245580e-01   6.207193e+01   3.110486e-01
  2.248570e-01   6.184035e+01   3.122812e-01
  2.251550e-01   6.194999e+01   3.089592e-01
  2.254540e-01   6.202677e+01   3.094037e-01
  2.257530e-01   6.235646e+01   3.125372e-01
  2.260520e-01   6.226522e+01   3.084857e-01
  2.263510e-01   6.178423e+01   3.082937e-01
  2.266500e-01   6.229948e+01   3.094502e-01
  2.269490e-01   6.206236e+01   3.074844e-01
  2.272480e-01   6.166545e+01   3.090078e-01
  2.275470e-01   6.194004e+01   3.055797e-01
  2.278460e-01   6.182796e+01   3.087811e-01
  2.281450e-01   6.194945e+01   3.063390e-01
  2.284440e-01   6.209856e+01   3.081976e-01
  2.287420e-01   6.237803e+01   3.097716e-01
  2.290410e-01   6.177787e+01   3.021727e-01
  2.293400e-01   6.146002e+01   3.061124e-01
  2.296390e-01   6.167237e+01   3.051630e-01
  2.299380e-01   6.188128e+01   3.061704e-01
  2.302370e-01   6.241359e+01   3.068684e-01
  2.305360e-01   6.218132e+01   3.043536e-01
  2.308350e-01   6.246458e+01   3.093557e-01
  2.311340e-01   6.127530e+01   3.007053e-01
  2.314330e-01   6.216782e+01   3.050449e-01
  2.317320e-01   6.169279e+01   3.049692e-01
  2.320310e-01   6.189634e+01   3.023437e-01
  2.323290e-01   6.175615e+01   3.067249e-01
  2.326280e-01   6.188300e+01   3.016029e-01
  2.329270e-01   6.164022e+01   3.014814e-01
  2.332260e-01   6.193701e+01   3.037551e-01
  2.335250e-01   6.167576e+01   3.023976e-01
  2.338240e-01   6.146398e+01   3.030725e-01
  2.341230e-01   6.164907e+01   2.990560e-01
  2.344220e-01   6.157738e+01   3.019188e-01
  2.347210e-01   6.175240e+01   3.022289e-01
  2.350200e-01   6.172388e+01   3.013324e-01
  2.353190e-01   6.163432e+01   3.014669e-01
  2.356180e-01   6.149088e+01   2.977566e-01
  2.359170e-01   6.145130e+01   3.019656e-01
  2.362150e-01   6.133949e+01   2.996916e-01
  2.365140e-01   6.114195e+01   2.969106e-01
  2.368130e-01   6.164405e+01   3.004347e-01
  2.371120e-01   6.090050e+01   2.972348e-01
  2.374110e-01   6.179917e+01   3.019880e-01
  2.377100e-01   6.193947e+01   2.987265e-01
  2.380090e-01   6.188192e+01   2.999668e-01
  2.383080e-01   6.103191e+01   2.959647e-01
  2.386070e-01   6.117324e+01   2.978996e-01
  2.389060e-01   6.191517e+01   2.993552e-01
  2.392050e-01   6.111330e+01   2.958242e-01
  2.395040e-01   6.199128e+01   3.000003e-01
  2.398020e-01   6.142261e+01   2.965719e-01
  2.401010e-01   6.158182e+01   2.986630e-01
  2.404000e-01   6.192152e+01   2.966490e-01
  2.406990e-01   6.072685e+01   2.954492e-01
  2.409980e-01   6.141065e+01   2.960934e-01
  2.412970e-01   6.122939e+01   2.952091e-01
  2.415960e-01   6.130376e+01   2.962848e-01
  2.418950e-01   6.103480e+01   2.939636e-01
  2.421940e-01   6.052981e+01   2.939622e-01
  2.424930e-01   6.112583e+01   2.963052e-01
  2.427920e-01   6.147185e+01   2.933658e-01
  2.430910e-01   6.112301e+01   2.945080e-01
  2.433890e-01   6.101178e+01   2.932479e-01
  2.436880e-01   6.100411e+01   2.957847e-01
  2.439870e-01   6.126745e+01   2.928776e-01
  2.442860e-01   6.120669e+01   2.921901e-01
  2.445850e-01   6.077146e+01   2.928890e-01
  2.448840e-01   6.128375e+01   2.936812e-01
  2.451830e-01   6.053322e+01   2.934153e-01
  2.454820e-01   6.109021e+01   2.912659e-01
  2.457810e-01   6.059542e+01   2.912669e-01
  2.460800e-01   6.122049e+01   2.930922e-01
  2.463790e-01   6.093561e+01   2.914346e-01
  2.466780e-01   6.124644e+01   2.926101e-01
  2.469770e-01   6.096293e+01   2.910696e-01
  2.472750e-01   6.071770e+01   2.912363e-01
  2.475740e-01   6.123801e+01   2.934621e-01
  2.478730e-01   6.092779e+01   2.880272e-01
  2.481720e-01   6.091290e+01   2.909502e-01
  2.484710e-01   6.108377e+01   2.895486e-01
  2.487700e-01   6.115250e+01   2.928204e-01
  2.490690e-01   6.092494e+01   2.911937e-01
  2.493680e-01   6.073643e+01   2.877825e-01
  2.496670e-01   6.074276e+01   2.917292e-01
  2.499660e-01   6.098770e+01   2.893208e-01
  2.502650e-01   6.085528e+01   2.902778e-01
  2.505640e-01   6.089162e+01   2.874230e-01
  2.508620e-01   6.043977e+01   2.877040e-01
  2.511610e-01   6.059091e+01   2.903944e-01
  2.514600e-01   6.092098e+01   2.880111e-01
  2.517590e-01   6.056251e+01   2.869552e-01
  2.520580e-01   6.163872e+01   2.900172e-01
  2.523570e-01   6.052435e+01   2.876963e-01
  2.526560e-01   6.063707e+01   2.888036e-01
  2.529550e-01   6.050174e+01   2.851699e-01
  2.532540e-01   6.097574e+01   2.861828e-01
  2.535530e-01   6.058984e+01   2.850726e-01
  2.538520e-01   6.067646e+01   2.866053e-01
  2.541510e-01   6.116000e+01   2.862071e-01
  2.544490e-01   6.015599e+01   2.846586e-01
  2.547480e-01   6.109521e+01   2.871803e-01
  2.550470e-01   6.030815e+01   2.836029e-01
  2.553460e-01   6.085117e+01   2.852809e-01
  2.556450e-01   6.031992e+01   2.817427e-01
  2.559440e-01   6.042773e+01   2.848939e-01
  2.562430e-01   6.058752e+01   2.866012e-01
  2.565420e-01   6.019228e+01   2.831300e-01
  2.568410e-01   6.025779e+01   2.824867e-01
  2.571400e-01   6.075567e+01   2.840508e-01
  2.574390e-01   6.082583e+01   2.863415e-01
  2.577380e-01   6.071236e+01   2.850566e-01
  2.580360e-01   6.013390e+01   2.817016e-01
  2.583350e-01   6.072725e+01   2.855991e-01
  2.586340e-01   6.075619e+01   2.825625e-01
  2.589330e-01   6.017817e+01   2.840015e-01
  2.592320e-01   6.022265e+01   2.813191e-01
  2.595310e-01   6.065615e+01   2.833193e-01
  2.598300e-01   6.037256e+01   2.845610e-01
  2.601290e-01   6.049529e+01   2.804919e-01
  2.604280e-01   6.028416e+01   2.834462e-01
  2.607270e-01   6.028075e+01   2.797047e-01
  2.610260e-01   6.005966e+01   2.817250e-01
  2.613250e-01   6.021523e+01   2.826850e-01
  2.616240e-01   5.983467e+01   2.809015e-01
  2.619220e-01   6.051660e+01   2.825966e-01
  2.622210e-01   6.066367e+01   2.801098e-01
  2.625200e-01   6.010245e+01   2.805495e-01
  2.628190e-01   6.025969e+01   2.806239e-01
  2.631180e-01   6.049900e+01   2.794419e-01
  2.634170e-01   6.053324e+01   2.831316e-01
  2.637160e-01   5.948578e+01   2.770920e-01
  2.640150e-01   6.022912e+01   2.815306e-01
  2.643140e-01   6.048045e+01   2.790171e-01
  2.646130e-01   6.004080e+01   2.783816e-01
  2.649120e-01   6.048348e+01   2.824204e-01
  2.652110e-01   6.031441e+01   2.788243e-01
  2.655090e-01   6.010970e+01   2.791155e-01
  2.658080e-01   6.018880e+01   2.776804e-01
  2.661070e-01   6.033900e+01   2.792635e-01
  2.664060e-01   5.993521e+01   2.780415e-01
  2.667050e-01   6.035710e+01   2.793053e-01
  2.670040e-01   6.015180e+01   2.786389e-01
  2.673030e-01   5.971143e+01   2.767653e-01
  2.676020e-01   6.025660e+01   2.781206e-01
  2.679010e-01   5.987692e+01   2.771486e-01
  2.682000e-01   6.054203e+01   2.775523e-01
  2.684990e-01   6.004771e+01   2.774491e-01
  2.687980e-01   6.065695e+01   2.784744e-01
  2.690960e-01   5.970731e+01   2.774175e-01
  2.693950e-01   5.936374e+01   2.737313e-01
  2.696940e-01   5.966243e+01   2.747875e-01
  2.699930e-01   6.045199e+01   2.776271e-01
  2.702920e-01   5.958389e+01   2.753472e-01
  2.705910e-01   5.955465e+01   2.757455e-01
  2.708900e-01   6.045367e+01   2.756794e-01
  2.711890e-01   6.043787e+01   2.775008e-01
  2.714880e-01   5.975265e+01   2.749029e-01
  2.717870e-01   5.963786e+01   2.751006e-01
  2.720860e-01   5.999545e+01   2.749079e-01
  2.723850e-01   5.998811e+01   2.742502e-01
  2.726840e-01   5.967340e+01   2.746283e-01
  2.729820e-01   5.953792e+01   2.741326e-01
  2.732810e-01   6.016364e+01   2.746511e-01
  2.735800e-01   5.982042e+01   2.737755e-01
  2.738790e-01   6.058712e+01   2.760756e-01
  2.741780e-01   5.963890e+01   2.743650e-01
  2.744770e-01   5.998068e+01   2.726057e-01
  2.747760e-01   5.947320e+01   2.727985e-01
  2.750750e-01   5.993924e+01   2.770100e-01
  2.753740e-01   5.963017e+01   2.807159e-01
  2.756730e-01   5.986609e+01   2.827618e-01
  2.759720e-01   6.011887e+01   2.820618e-01
  2.762710e-01   5.974592e+01   2.852199e-01
  2.765690e-01   5.964982e+01   2.842725e-01
  2.768680e-01   5.976992e+01   2.872558e-01
  2.771670e-01   6.006250e+01   2.855622e-01
  2.774660e-01   6.029462e+01   2.869416e-01
  2.777650e-01   5.993767e+01   2.895743e-01
  2.780640e-01   5.981230e+01   2.878854e-01
  2.783630e-01   5.984976e+01   2.883999e-01
  2.786620e-01   6.014812e+01   2.908389e-01
  2.789610e-01   5.973283e+01   2.899413e-01
  2.792600e-01   5.981914e+01   2.930094e-01
  2.795590e-01   5.976479e+01   2.871383e-01
  2.798580e-01   5.986301e+01   2.918966e-01
  2.801560e-01   5.988562e+01   2.915117e-01
  2.804550e-01   5.984026e+01   2.922830e-01
  2.807540e-01   5.978127e+01   2.934759e-01
  2.810530e-01   6.006531e+01   2.914007e-01
  2.813520e-01   5.979032e+01   2.946266e-01
  2.816510e-01   5.953865e+01   2.929918e-01
  2.819500e-01   5.955682e+01   2.931487e-01
  2.822490e-01   5.925958e+01   2.924162e-01
  2.825480e-01   6.016040e+01   2.941802e-01
  2.828470e-01   5.996714e+01   2.971293e-01
  2.831460e-01   5.975773e+01   2.951152e-01
  2.834450e-01   5.951846e+01   2.929421e-01
  2.837430e-01   6.005486e+01   2.959625e-01
  2.840420e-01   5.995482e+01   2.973312e-01
  2.843410e-01   5.939753e+01   3.024038e-01
  2.846400e-01   5.977354e+01   3.054884e-01
  2.849390e-01   5.968014e+01   3.131317e-01
  2.852380e-01   5.969028e+01   3.160650e-01
  2.855370e-01   5.936400e+01   3.183251e-01
  2.858360e-01   5.902172e+01   3.194379e-01
  2.861350e-01   5.980838e+01   3.243994e-01
  2.864340e-01   5.965594e+01   3.287789e-01
  2.867330e-01   5.976414e+01   3.281318e-01
  2.870320e-01   5.936524e+01   3.326476e-01
  2.873310e-01   5.936424e+01   3.295624e-01
  2.876290e-01   5.863361e+01   3.327376e-01
  2.879280e-01   5.915675e+01   3.372740e-01
  2.882270e-01   5.877192e+01   3.324642e-01
  2.885260e-01   5.878060e+01   3.365436e-01
  2.888250e-01   5.896088e+01   3.362010e-01
  2.891240e-01   5.949490e+01   3.428147e-01
  2.894230e-01   5.876427e+01   3.437801e-01
  2.897220e-01   5.918709e+01   3.368453e-01
  2.900210e-01   5.935149e+01   3.462333e-01
  2.903200e-01   5.896732e+01   3.430943e-01
  2.906190e-01   5.874670e+01   3.461382e-01
  2.909180e-01   5.953180e+01   3.493901e-01
  2.912160e-01   5.894817e+01   3.439507e-01
  2.915150e-01   5.871815e+01   3.545999e-01
  2.918140e-01   5.899473e+01   3.472441e-01
  2.921130e-01   5.921795e+01   3.511528e-01
  2.924120e-01   5.845638e+01   3.514207e-01
  2.927110e-01   5.864524e+01   3.510055e-01
  2.930100e-01   5.870146e+01   3.603284e-01
  2.933090e-01   5.824275e+01   3.531615e-01
  2.936080e-01   5.911129e+01   3.533838e-01
  2.939070e-01   5.882185e+01   3.581841e-01
  2.942060e-01   5.909466e+01   3.596386e-01
  2.945050e-01   5.863509e+01   3.657485e-01
  2.948030e-01   5.945686e+01   3.586623e-01
  2.951020e-01   5.891567e+01   3.624773e-01
  2.954010e-01   5.831929e+01   3.623574e-01
  2.957000e-01   5.970270e+01   3.683948e-01
  2.959990e-01   5.851813e+01   3.642827e-01
  2.962980e-01   5.925361e+01   3.672282e-01
  2.965970e-01   5.906584e+01   3.702406e-01
  2.968960e-01   5.859683e+01   3.685408e-01
  2.971950e-01   5.906642e+01   3.684319e-01
  2.974940e-01   5.970280e+01   3.690635e-01
  2.977930e-01   5.915959e+01   3.707626e-01
  2.980920e-01   5.923728e+01   3.712349e-01
  2.983900e-01   5.893616e+01   3.732979e-01
  2.986890e-01   5.862645e+01   3.681814e-01
  2.989880e-01   5.850100e+01   3.716841e-01
  2.992870e-01   5.852753e+01   3.727036e-01
  2.995860e-01   5.907371e+01   3.765790e-01
  2.998850e-01   5.840886e+01   3.723256e-01
  3.001840e-01   5.893994e+01   3.763922e-01
  3.004830e-01   5.817169e+01   3.787939e-01
  3.007820e-01   5.871448e+01   3.790714e-01
  3.010810e-01   5.863068e+01   3.761238e-01
  3.013800e-01   5.792610e+01   3.794865e-01
  3.016790e-01   5.830212e+01   3.797156e-01
  3.019780e-01   5.900818e+01   3.840292e-01
  3.022760e-01   5.876396e+01   3.850251e-01
  3.025750e-01   5.915466e+01   3.842508e-01
  3.028740e-01   5.844146e+01   3.873524e-01
  3.031730e-01   5.846158e+01   3.855849e-01
  3.034720e-01   5.894651e+01   3.887579e-01
  3.037710e-01   5.863343e+01   3.874606e-01
  3.040700e-01   5.838733e+01   3.884985e-01
  3.043690e-01   5.833630e+01   3.929373e-01
  3.046680e-01   5.822386e+01   3.911873e-01
  3.049670e-01   5.873329e+01   3.893808e-01
  3.052660e-01   5.930579e+01   3.981510e-01
  3.055650e-01   5.840773e+01   3.937312e-01
  3.058630e-01   5.805837e+01   3.979121e-01
  3.061620e-01   5.885990e+01   3.933181e-01
  3.064610e-01   5.835634e+01   3.966425e-01
  3.067600e-01   5.892421e+01   4.046931e-01
  3.070590e-01   5.838870e+01   3.967524e-01
  3.073580e-01   5.888530e+01   4.045595e-01
  3.076570e-01   5.893035e+01   3.974529e-01
  3.079560e-01   5.831320e+01   4.017017e-01
  3.082550e-01   5.831320e+01   4.017017e-01
  3.085540e-01   5.967558e+01   4.060691e-01
  3.088530e-01   5.799328e+01   4.053889e-01
  3.091520e-01   5.820652e+01   4.001606e-01
  3.094500e-01   5.844995e+01   4.097641e-01
  3.097490e-01   5.823332e+01   4.071464e-01
  3.100480e-01   5.851650e+01   4.050870e-01
  3.103470e-01   5.882132e+01   4.174771e-01
  3.106460e-01   5.862494e+01   4.045602e-01
  3.109450e-01   5.809589e+01   4.145690e-01
  3.112440e-01   5.820674e+01   4.079789e-01
  3.115430e-01   5.911108e+01   4.165439e-01
  3.118420e-01   5.780020e+01   4.164651e-01
  3.121410e-01   5.850269e+01   4.124717e-01
  3.124400e-01   5.797513e+01   4.180947e-01
  3.127390e-01   5.824837e+01   4.131713e-01
  3.130380e-01   5.858967e+01   4.233640e-01
  3.133360e-01   5.869966e+01   4.213738e-01
  3.136350e-01   5.824347e+01   4.190612e-01
  3.139340e-01   5.766084e+01   4.230970e-01
  3.142330e-01   5.790660e+01   4.175136e-01
  3.145320e-01   5.878196e+01   4.311146e-01
  3.148310e-01   5.766148e+01   4.220576e-01
  3.151300e-01   5.881378e+01   4.262540e-01
  3.154290e-01   5.807055e+01   4.284978e-01
  3.157280e-01   5.767268e+01   4.241900e-01
  3.160270e-01   5.803886e+01   4.338756e-01
  3.163260e-01   5.823115e+01   4.262388e-01
  3.166250e-01   5.831132e+01   4.348927e-01
  3.169230e-01   5.845681e+01   4.328353e-01
  3.172220e-01   5.845112e+01   4.376796e-01
  3.175210e-01   5.843798e+01   4.372503e-01
  3.178200e-01   5.890560e+01   4.359791e-01
  3.181190e-01   5.803343e+01   4.407362e-01
  3.184180e-01   5.861827e+01   4.383049e-01
  3.187170e-01   5.812974e+01   4.442695e-01
  3.190160e-01   5.745248e+01   4.404850e-01
  3.193150e-01   5.907382e+01   4.400048e-01
  3.196140e-01   5.742780e+01   4.452035e-01
  3.199130e-01   5.746941e+01   4.389793e-01
  3.202120e-01   5.869894e+01   4.509304e-01
  3.205100e-01   5.762254e+01   4.455499e-01
  3.208090e-01   5.779020e+01   4.429701e-01
  3.211080e-01   5.812763e+01   4.512258e-01
  3.214070e-01   5.785673e+01   4.424286e-01
  3.217060e-01   5.820858e+01   4.511209e-01
  3.220050e-01   5.870482e+01   4.501263e-01
  3.223040e-01   5.820631e+01   4.461727e-01
  3.226030e-01   5.841116e+01   4.583277e-01
  3.229020e-01   5.842171e+01   4.429957e-01
  3.232010e-01   5.752758e+01   4.518399e-01
  3.235000e-01   5.859534e+01   4.509469e-01
  3.237990e-01   5.796397e+01   4.518517e-01
  3.240970e-01   5.831305e+01   4.601432e-01
  3.243960e-01   5.811879e+01   4.499388e-01
  3.246950e-01   5.786948e+01   4.601665e-01
  3.249940e-01   5.791276e+01   4.524987e-01
  3.252930e-01   5.818097e+01   4.609559e-01
  3.255920e-01   5.830011e+01   4.641340e-01
  3.258910e-01   5.718620e+01   4.552372e-01
  3.261900e-01   5.796219e+01   4.655335e-01
  3.264890e-01   5.864843e+01   4.628040e-01
  3.267880e-01   5.728322e+01   4.609732e-01
  3.270870e-01   5.887124e+01   4.753403e-01
  3.273860e-01   5.703217e+01   4.622424e-01
  3.276850e-01   5.783881e+01   4.711538e-01
  3.279830e-01   5.815021e+01   4.653655e-01
  3.282820e-01   5.834856e+01   4.756535e-01
  3.285810e-01   5.776840e+01   4.713472e-01
  3.288800e-01   5.786043e+01   4.751285e-01
  3.291790e-01   5.715181e+01   4.683473e-01
  3.294780e-01   5.836688e+01   4.806994e-01
  3.297770e-01   5.769817e+01   4.804679e-01
  3.300760e-01   5.745457e+01   4.744425e-01
  3.303750e-01   5.801800e+01   4.843756e-01
  3.306740e-01   5.762365e+01   4.761310e-01
  3.309730e-01   5.791256e+01   4.860257e-01
  3.312720e-01   5.875383e+01   4.932944e-01
  3.315700e-01   5.765578e+01   4.797823e-01
  3.318690e-01   5.680730e+01   4.888289e-01
  3.321680e-01   5.802458e+01   4.828513e-01
  3.324670e-01   5.803808e+01   4.952026e-01
  3.327660e-01   5.705201e+01   4.882486e-01
  3.330650e-01   5.879943e+01   4.962198e-01
  3.333640e-01   5.754960e+01   4.987371e-01
  3.336630e-01   5.839361e+01   4.907026e-01
  3.339620e-01   5.800735e+01   5.036127e-01
  3.342610e-01   5.789087e+01   4.962460e-01
  3.345600e-01   5.764980e+01   5.003200e-01
  3.348590e-01   5.767626e+01   5.093137e-01
  3.351570e-01   5.779301e+01   4.941560e-01
  3.354560e-01   5.801682e+01   5.145123e-01
  3.357550e-01   5.746971e+01   4.955574e-01
  3.360540e-01   5.783852e+01   5.118653e-01
  3.363530e-01   5.830231e+01   5.202040e-01
  3.366520e-01   5.853640e+01   5.059041e-01
  3.369510e-01   5.830414e+01   5.267395e-01
  3.372500e-01   5.792335e+01   5.015056e-01
  3.375490e-01   5.741016e+01   5.200657e-01
  3.378480e-01   5.768602e+01   5.187265e-01
  3.381470e-01   5.742970e+01   5.162964e-01
  3.384460e-01   5.704783e+01   5.284246e-01
  3.387450e-01   5.756178e+01   5.094162e-01
  3.390430e-01   5.665984e+01   5.239100e-01
  3.393420e-01   5.767032e+01   5.258643e-01
  3.396410e-01   5.783667e+01   5.272935e-01
  3.399400e-01   5.737426e+01   5.405694e-01
  3.402390e-01   5.661241e+01   5.113515e-01
  3.405380e-01   5.757689e+01   5.386195e-01
  3.408370e-01   5.833025e+01   5.343310e-01
  3.411360e-01   5.695541e+01   5.314587e-01
  3.414350e-01   5.830121e+01   5.449187e-01
  3.417340e-01   5.767149e+01   5.340869e-01
  3.420330e-01   5.657063e+01   5.449317e-01
  3.423320e-01   5.819023e+01   5.371889e-01
  3.426300e-01   5.800482e+01   5.510292e-01
  3.429290e-01   5.741642e+01   5.459571e-01
  3.432280e-01   5.684797e+01   5.410168e-01
  3.435270e-01   5.804917e+01   5.655601e-01
  3.438260e-01   5.842851e+01   5.447776e-01
  3.441250e-01   5.683344e+01   5.563623e-01
  3.444240e-01   5.717439e+01   5.501354e-01
  3.447230e-01   5.715845e+01   5.547534e-01
  3.450220e-01   5.683114e+01   5.645694e-01
  3.453210e-01   5.693090e+01   5.489627e-01
  3.456200e-01   5.846403e+01   5.778049e-01
  3.459190e-01   5.810246e+01   5.625395e-01
  3.462170e-01   5.695266e+01   5.677128e-01
  3.465160e-01   5.784286e+01   5.712753e-01
  3.468150e-01   5.789520e+01   5.706800e-01
  3.471140e-01   5.654574e+01   5.788689e-01
  3.474130e-01   5.715643e+01   5.661829e-01
  3.477120e-01   5.798575e+01   5.861934e-01
  3.480110e-01   5.682381e+01   5.740071e-01
  3.483100e-01   5.805079e+01   5.819647e-01
  3.486090e-01   5.791501e+01   5.962387e-01
  3.489080e-01   5.793411e+01   5.813795e-01
  3.492070e-01   5.795647e+01   5.974259e-01
  3.495060e-01   5.805687e+01   5.865527e-01
  3.498040e-01   5.731857e+01   5.951022e-01
  3.501030e-01   5.775507e+01   5.983455e-01
  3.504020e-01   5.793024e+01   5.982691e-01
  3.507010e-01   5.660512e+01   6.054457e-01
  3.510000e-01   5.694725e+01   5.883684e-01
  3.512990e-01   5.656627e+01   6.052378e-01
  3.515980e-01   5.657170e+01   5.971148e-01
  3.518970e-01   5.758154e+01   6.159599e-01
  3.521960e-01   5.696094e+01   6.213839e-01
  3.524950e-01   5.828016e+01   6.050532e-01
  3.527940e-01   5.745214e+01   6.274520e-01
  3.530930e-01   5.796348e+01   6.137225e-01
  3.533920e-01   5.733956e+01   6.257004e-01
  3.536900e-01   5.728355e+01   6.276730e-01
  3.539890e-01   5.728903e+01   6.242947e-01
  3.542880e-01   5.729053e+01   6.394893e-01
  3.545870e-01   5.733775e+01   6.146546e-01
  3.548860e-01   5.833366e+01   6.416494e-01
  3.551850e-01   5.725502e+01   6.241094e-01
  3.554840e-01   5.803017e+01   6.399780e-01
  3.557830e-01   5.826902e+01   6.437092e-01
  3.560820e-01   5.723061e+01   6.162385e-01
  3.563810e-01   5.792952e+01   6.406236e-01
  3.566800e-01   5.829002e+01   6.274640e-01
  3.569790e-01   5.782136e+01   6.448925e-01
  3.572770e-01   5.687066e+01   6.383517e-01
  3.575760e-01   5.706760e+01   6.132049e-01
  3.578750e-01   5.726673e+01   6.544022e-01
  3.581740e-01   5.652706e+01   6.212515e-01
  3.584730e-01   5.815662e+01   6.594671e-01
  3.587720e-01   5.706096e+01   6.418641e-01
  3.590710e-01   5.686475e+01   6.395356e-01
  3.593700e-01   5.785224e+01   6.698086e-01
  3.596690e-01   5.751523e+01   6.395320e-01
  3.599680e-01   5.671299e+01   6.645496e-01
  3.602670e-01   5.742069e+01   6.514153e-01
  3.605660e-01   5.741796e+01   6.672899e-01
  3.608640e-01   5.677047e+01   6.805328e-01
  3.611630e-01   5.739913e+01   6.487538e-01
  3.614620e-01   5.673225e+01   6.847647e-01
  3.617610e-01   5.743782e+01   6.633232e-01
  3.620600e-01   5.847570e+01   6.921777e-01
  3.623590e-01   5.782539e+01   6.853448e-01
  3.626580e-01   5.767919e+01   6.844778e-01
  3.629570e-01   5.688508e+01   6.980422e-01
  3.632560e-01   5.728767e+01   6.706853e-01
  3.635550e-01   5.617115e+01   7.049538e-01
  3.638540e-01   5.725739e+01   6.940417e-01
  3.641530e-01   5.667885e+01   6.951974e-01
  3.644510e-01   5.723012e+01   7.288835e-01
  3.647500e-01   5.847570e+01   6.921777e-01
  3.650490e-01   5.702348e+01   7.257810e-01
  3.653480e-01   5.692135e+01   7.079857e-01
  3.656470e-01   5.716505e+01   7.179363e-01
  3.659460e-01   5.576862e+01   7.303914e-01
  3.662450e-01   5.788369e+01   7.122832e-01
  3.665440e-01   5.727564e+01   7.577045e-01
  3.668430e-01   5.773635e+01   7.197950e-01
  3.671420e-01   5.779345e+01   7.511981e-01
  3.674410e-01   5.678134e+01   7.351298e-01
  3.677400e-01   5.878340e+01   7.615606e-01
  3.680390e-01   5.857805e+01   7.897227e-01
  3.683370e-01   5.782129e+01   7.344496e-01
  3.686360e-01   5.736680e+01   7.728315e-01
  3.689350e-01   5.813917e+01   7.613727e-01
  3.692340e-01   5.717608e+01   7.758441e-01
  3.695330e-01   5.713195e+01   8.029252e-01
  3.698320e-01   5.828094e+01   7.563215e-01
  3.701310e-01   5.693121e+01   8.039240e-01
  3.704300e-01   5.737829e+01   7.686738e-01
  3.707290e-01   5.805288e+01   8.142611e-01
  3.710280e-01   5.696269e+01   8.017349e-01
  3.713270e-01   5.754186e+01   7.940018e-01
  3.716260e-01   5.673096e+01   8.359073e-01
  3.719240e-01   5.842912e+01   7.932123e-01
  3.722230e-01   5.732735e+01   8.430492e-01
  3.725220e-01   5.762063e+01   8.161858e-01
  3.728210e-01   5.659429e+01   8.268330e-01
  3.731200e-01   5.719820e+01   8.805977e-01
  3.734190e-01   5.725608e+01   8.037970e-01
  3.737180e-01   5.744920e+01   8.793703e-01
  3.740170e-01   5.616415e+01   8.184551e-01
  3.743160e-01   5.728494e+01   8.844525e-01
  3.746150e-01   5.666849e+01   8.733747e-01
  3.749140e-01   5.708513e+01   8.554539e-01
  3.752130e-01   5.728473e+01   9.183500e-01
  3.755110e-01   5.700500e+01   8.519604e-01
  3.758100e-01   5.629833e+01   9.104091e-01
  3.761090e-01   5.643689e+01   8.843128e-01
  3.764080e-01   5.616868e+01   9.058287e-01
  3.767070e-01   5.688523e+01   9.531309e-01
  3.770060e-01   5.557820e+01   8.649321e-01
  3.773050e-01   5.715121e+01   9.635573e-01
  3.776040e-01   5.604422e+01   9.119213e-01
  3.779030e-01   5.748404e+01   9.541001e-01
  3.782020e-01   5.618286e+01   1.018816e+00
  3.785010e-01   5.754750e+01   9.064004e-01
  3.788000e-01   5.744868e+01   1.025216e+00
  3.790990e-01   5.690767e+01   9.414267e-01
  3.793970e-01   5.619289e+01   1.004245e+00
  3.796960e-01   5.738723e+01   1.010063e+00
  3.799950e-01   5.644823e+01   9.833828e-01
  3.802940e-01   5.759258e+01   1.104287e+00
  3.805930e-01   5.806401e+01   9.670621e-01
  3.808920e-01   5.561307e+01   1.091292e+00
  3.811910e-01   5.700958e+01   1.021290e+00
  3.814900e-01   5.708099e+01   1.075469e+00
  3.817890e-01   5.609901e+01   1.164191e+00
  3.820880e-01   5.714459e+01   9.985493e-01
  3.823870e-01   5.685204e+01   1.179564e+00
  3.826860e-01   5.849373e+01   1.049901e+00
  3.829840e-01   5.747612e+01   1.209823e+00
  3.832830e-01   5.830203e+01   1.164644e+00
  3.835820e-01   5.673342e+01   1.121512e+00
  3.838810e-01   5.509283e+01   1.235626e+00
  3.841800e-01   5.714038e+01   1.112515e+00
  3.844790e-01   5.684328e+01   1.264433e+00
  3.847780e-01   5.588157e+01   1.161932e+00
  3.850770e-01   5.599139e+01   1.264394e+00
  3.853760e-01   5.789850e+01   1.371556e+00
  3.856750e-01   5.679965e+01   1.171438e+00
  3.859740e-01   5.781263e+01   1.394797e+00
  3.862730e-01   5.722671e+01   1.259328e+00
  3.865710e-01   5.495229e+01   1.359855e+00
  3.868700e-01   5.869753e+01   1.431221e+00
  3.871690e-01   5.687371e+01   1.325515e+00
  3.874680e-01   5.960638e+01   1.562648e+00
  3.877670e-01   5.659777e+01   1.344521e+00
  3.880660e-01   5.970321e+01   1.599066e+00
  3.883650e-01   5.822606e+01   1.496423e+00
  3.886640e-01   5.578010e+01   1.528365e+00
  3.889630e-01   5.678184e+01   1.678057e+00
  3.892620e-01   5.918016e+01   1.540398e+00
  3.895610e-01   5.773785e+01   1.738493e+00
  3.898600e-01   5.861672e+01   1.704954e+00
  3.901580e-01   5.416485e+01   1.707727e+00
  3.904570e-01   5.821644e+01   1.979418e+00
  3.907560e-01   5.512054e+01   1.698632e+00
  3.910550e-01   5.702245e+01   1.994963e+00
  3.913540e-01   5.513799e+01   1.961722e+00
  3.916530e-01   5.716204e+01   1.997403e+00
  3.919520e-01   5.724056e+01   2.596485e+00
  3.922510e-01   5.751102e+01   2.003491e+00
  3.925500e-01   5.967466e+01   2.738061e+00
  3.928490e-01   5.674327e+01   2.437332e+00
  3.931480e-01   5.540321e+01   2.638248e+00
  3.934470e-01   0.000000e+00   0.000000e+00
  3.937460e-01   5.515195e+01   2.632259e+00
creator: radaver
creator-version: 3725
header-file: /nas_data/SAXS_data/20151104Workshop/header/JH1_0031.txt
image-file: /nas_data/Pilatus1M/20151104_Workshop/JH1_0031.tif
angular-axis-file: /nas_data/SAXS_data/20151104Workshop/q20151029.dat
beamstop-mask-file: /nas_data/SAXS_data/20151104Workshop/fit2d20151031.msk
detector-response-file: none
beam-center-x: 949.7700
beam-center-y: 918.8000
unit-time: 1.0000
channel-first: 10
channel-last: 1315
Exposure time [s]: 1.094087
Transmitted Beam: 0.485021
Incident Beam: 0.485021
Code: JH1
Concentration [mg/ml]: 1
Run Number: 0031
