# Supplementary material for: SAXS analysis of a soluble cytosolic NgBR construct including extracellular and transmembrane domains
Source: PLoS One. 2018 Jan 18;13(1):e0191371. doi: 10.1371/journal.pone.0191371 (PMC5773207; doi:10.1371/journal.pone.0191371)
Supplement: S1 File — (ZIP) [file pone.0191371.s001.zip › JH1_0032.dat]

Sample:   c= 1.0000 mg/ml  Code: JH1
  3.656810e-03   2.254369e+04   4.123269e+01
  3.955720e-03   2.195985e+04   2.794962e+01
  4.254640e-03   1.903057e+04   2.331595e+01
  4.553560e-03   1.540359e+04   2.022465e+01
  4.852480e-03   1.245720e+04   1.702813e+01
  5.151400e-03   1.050483e+04   1.544737e+01
  5.450320e-03   8.702576e+03   1.335455e+01
  5.749240e-03   7.431313e+03   1.195691e+01
  6.048150e-03   6.329897e+03   1.081677e+01
  6.347070e-03   5.478974e+03   9.561138e+00
  6.645990e-03   4.799543e+03   8.909364e+00
  6.944910e-03   4.212102e+03   8.035189e+00
  7.243830e-03   3.755672e+03   7.352032e+00
  7.542750e-03   3.341461e+03   6.908447e+00
  7.841670e-03   2.998604e+03   6.180561e+00
  8.140580e-03   2.697923e+03   5.943369e+00
  8.439500e-03   2.460941e+03   5.471217e+00
  8.738420e-03   2.257955e+03   5.190728e+00
  9.037340e-03   2.081769e+03   4.819169e+00
  9.336260e-03   1.912129e+03   4.538776e+00
  9.635180e-03   1.767156e+03   4.350912e+00
  9.934100e-03   1.630882e+03   4.044190e+00
  1.023300e-02   1.485214e+03   3.955189e+00
  1.053190e-02   1.378872e+03   3.865330e+00
  1.083090e-02   1.273952e+03   3.715362e+00
  1.112980e-02   1.175506e+03   3.538548e+00
  1.142870e-02   1.097616e+03   3.400149e+00
  1.172760e-02   1.008688e+03   3.250433e+00
  1.202650e-02   9.365119e+02   3.123321e+00
  1.232540e-02   8.673871e+02   2.989373e+00
  1.262440e-02   8.044212e+02   2.825297e+00
  1.292330e-02   7.493799e+02   2.684863e+00
  1.322220e-02   7.032844e+02   2.600978e+00
  1.352110e-02   6.470616e+02   2.469773e+00
  1.382000e-02   6.058440e+02   2.366271e+00
  1.411900e-02   5.700705e+02   2.284178e+00
  1.441790e-02   5.319832e+02   2.190660e+00
  1.471680e-02   4.934954e+02   2.099904e+00
  1.501570e-02   4.668624e+02   2.000241e+00
  1.531460e-02   4.324479e+02   1.916415e+00
  1.561350e-02   4.098401e+02   1.832916e+00
  1.591250e-02   3.856599e+02   1.793689e+00
  1.621140e-02   3.653121e+02   1.715629e+00
  1.651030e-02   3.443299e+02   1.648115e+00
  1.680920e-02   3.275351e+02   1.607419e+00
  1.710810e-02   3.066036e+02   1.558473e+00
  1.740710e-02   2.924567e+02   1.500192e+00
  1.770600e-02   2.764567e+02   1.443919e+00
  1.800490e-02   2.662317e+02   1.405763e+00
  1.830380e-02   2.527839e+02   1.380715e+00
  1.860270e-02   2.391167e+02   1.316793e+00
  1.890170e-02   2.313431e+02   1.295212e+00
  1.920060e-02   2.186682e+02   1.247295e+00
  1.949950e-02   2.114972e+02   1.240799e+00
  1.979840e-02   2.025484e+02   1.191482e+00
  2.009730e-02   1.939060e+02   1.152998e+00
  2.039620e-02   1.877590e+02   1.132518e+00
  2.069520e-02   1.803475e+02   1.103957e+00
  2.099410e-02   1.743117e+02   1.093191e+00
  2.129300e-02   1.688258e+02   1.047658e+00
  2.159190e-02   1.606537e+02   1.057207e+00
  2.189080e-02   1.583647e+02   1.055507e+00
  2.218980e-02   1.503498e+02   1.046166e+00
  2.248870e-02   1.464788e+02   1.051033e+00
  2.278760e-02   1.431113e+02   1.028646e+00
  2.308650e-02   1.386067e+02   1.043484e+00
  2.338540e-02   1.349805e+02   1.027605e+00
  2.368430e-02   1.311770e+02   9.946221e-01
  2.398330e-02   1.260837e+02   9.973087e-01
  2.428220e-02   1.230925e+02   9.634852e-01
  2.458110e-02   1.214860e+02   9.893601e-01
  2.488000e-02   1.195039e+02   9.550846e-01
  2.517890e-02   1.162153e+02   9.306161e-01
  2.547790e-02   1.139810e+02   9.346477e-01
  2.577680e-02   1.117350e+02   9.179602e-01
  2.607570e-02   1.102103e+02   9.190576e-01
  2.637460e-02   1.063353e+02   8.955048e-01
  2.667350e-02   1.041904e+02   8.642417e-01
  2.697250e-02   1.050761e+02   8.411476e-01
  2.727140e-02   1.021350e+02   7.985150e-01
  2.757030e-02   1.015536e+02   7.975604e-01
  2.786920e-02   9.968629e+01   7.811628e-01
  2.816810e-02   9.620170e+01   7.552261e-01
  2.846700e-02   9.504386e+01   7.413997e-01
  2.876600e-02   9.407696e+01   7.287316e-01
  2.906490e-02   9.307065e+01   7.270035e-01
  2.936380e-02   9.331781e+01   7.225477e-01
  2.966270e-02   9.101082e+01   7.083251e-01
  2.996160e-02   9.023827e+01   7.063458e-01
  3.026060e-02   9.054098e+01   6.963867e-01
  3.055950e-02   8.921629e+01   6.902937e-01
  3.085840e-02   8.782365e+01   6.819930e-01
  3.115730e-02   8.714226e+01   6.764978e-01
  3.145620e-02   8.731978e+01   6.706794e-01
  3.175510e-02   8.497149e+01   6.634147e-01
  3.205410e-02   8.441676e+01   6.576421e-01
  3.235300e-02   8.416611e+01   6.540047e-01
  3.265190e-02   8.259913e+01   6.359992e-01
  3.295080e-02   8.337339e+01   6.431631e-01
  3.324970e-02   8.117516e+01   6.337942e-01
  3.354870e-02   8.091864e+01   6.311376e-01
  3.384760e-02   7.913296e+01   6.169285e-01
  3.414650e-02   7.996022e+01   6.201448e-01
  3.444540e-02   8.043499e+01   6.134359e-01
  3.474430e-02   7.870500e+01   6.121428e-01
  3.504330e-02   7.948307e+01   6.075380e-01
  3.534220e-02   7.831533e+01   6.038027e-01
  3.564110e-02   7.764877e+01   6.004868e-01
  3.594000e-02   7.772939e+01   5.892988e-01
  3.623890e-02   7.734670e+01   5.978469e-01
  3.653780e-02   7.670557e+01   5.792606e-01
  3.683680e-02   7.525799e+01   5.812338e-01
  3.713570e-02   7.712950e+01   5.891182e-01
  3.743460e-02   7.576780e+01   5.743777e-01
  3.773350e-02   7.627526e+01   5.756336e-01
  3.803240e-02   7.476388e+01   5.835055e-01
  3.833140e-02   7.456072e+01   5.965621e-01
  3.863030e-02   7.494746e+01   6.074048e-01
  3.892920e-02   7.347586e+01   5.998479e-01
  3.922810e-02   7.279434e+01   5.993994e-01
  3.952700e-02   7.423614e+01   6.013833e-01
  3.982600e-02   7.470308e+01   6.120325e-01
  4.012490e-02   7.341797e+01   5.972890e-01
  4.042380e-02   7.276161e+01   6.024270e-01
  4.072270e-02   7.191157e+01   5.965352e-01
  4.102160e-02   7.193062e+01   5.958328e-01
  4.132050e-02   7.230250e+01   5.981545e-01
  4.161950e-02   7.277849e+01   5.939172e-01
  4.191840e-02   7.170405e+01   5.972435e-01
  4.221730e-02   7.075740e+01   5.856125e-01
  4.251620e-02   7.123644e+01   5.952929e-01
  4.281510e-02   7.232425e+01   5.905447e-01
  4.311410e-02   7.012638e+01   5.822475e-01
  4.341300e-02   7.179089e+01   5.921615e-01
  4.371190e-02   6.958404e+01   5.814845e-01
  4.401080e-02   7.091547e+01   5.870212e-01
  4.430970e-02   7.044326e+01   5.805917e-01
  4.460860e-02   7.024351e+01   5.805051e-01
  4.490760e-02   7.064621e+01   5.836537e-01
  4.520650e-02   6.913685e+01   5.730054e-01
  4.550540e-02   6.976857e+01   5.785392e-01
  4.580430e-02   6.989229e+01   5.768544e-01
  4.610320e-02   6.852405e+01   5.683171e-01
  4.640220e-02   6.966806e+01   5.773882e-01
  4.670110e-02   7.016763e+01   5.708271e-01
  4.700000e-02   6.868763e+01   5.668732e-01
  4.729890e-02   6.785003e+01   5.655151e-01
  4.759780e-02   6.809928e+01   5.658460e-01
  4.789680e-02   6.816616e+01   5.626270e-01
  4.819570e-02   6.911044e+01   5.658142e-01
  4.849460e-02   6.797160e+01   5.632125e-01
  4.879350e-02   6.921117e+01   5.620983e-01
  4.909240e-02   6.720293e+01   5.614102e-01
  4.939130e-02   6.741132e+01   5.527375e-01
  4.969030e-02   6.814294e+01   5.577436e-01
  4.998920e-02   6.893469e+01   5.602965e-01
  5.028810e-02   6.731748e+01   5.516900e-01
  5.058700e-02   6.790571e+01   5.581249e-01
  5.088590e-02   6.836601e+01   5.507124e-01
  5.118490e-02   6.773242e+01   5.553891e-01
  5.148380e-02   6.701210e+01   5.497784e-01
  5.178270e-02   6.828671e+01   5.478210e-01
  5.208160e-02   6.755039e+01   5.506663e-01
  5.238050e-02   6.791755e+01   5.463382e-01
  5.267940e-02   6.702812e+01   5.505030e-01
  5.297840e-02   6.830530e+01   5.485352e-01
  5.327730e-02   6.753755e+01   5.429126e-01
  5.357620e-02   6.681884e+01   5.419011e-01
  5.387510e-02   6.764336e+01   5.420844e-01
  5.417400e-02   6.705483e+01   5.447653e-01
  5.447300e-02   6.660666e+01   5.348423e-01
  5.477190e-02   6.595371e+01   5.334308e-01
  5.507080e-02   6.603136e+01   5.337447e-01
  5.536970e-02   6.609534e+01   5.321797e-01
  5.566860e-02   6.624453e+01   5.364501e-01
  5.596760e-02   6.606041e+01   5.296370e-01
  5.626650e-02   6.653241e+01   5.339363e-01
  5.656540e-02   6.654575e+01   5.321787e-01
  5.686430e-02   6.598822e+01   5.269791e-01
  5.716320e-02   6.601314e+01   5.235841e-01
  5.746210e-02   6.606872e+01   5.290749e-01
  5.776110e-02   6.557020e+01   5.288607e-01
  5.806000e-02   6.652985e+01   5.244753e-01
  5.835890e-02   6.602137e+01   5.230410e-01
  5.865780e-02   6.727929e+01   5.251229e-01
  5.895670e-02   6.570733e+01   5.288156e-01
  5.925570e-02   6.585819e+01   5.173031e-01
  5.955460e-02   6.587977e+01   5.242109e-01
  5.985350e-02   6.582198e+01   5.166045e-01
  6.015240e-02   6.570256e+01   5.178087e-01
  6.045130e-02   6.640538e+01   5.211351e-01
  6.075020e-02   6.585183e+01   5.139658e-01
  6.104920e-02   6.578869e+01   5.175881e-01
  6.134810e-02   6.629837e+01   5.201512e-01
  6.164700e-02   6.526490e+01   5.079019e-01
  6.194590e-02   6.507002e+01   5.153101e-01
  6.224480e-02   6.546906e+01   5.055262e-01
  6.254380e-02   6.621430e+01   5.170311e-01
  6.284270e-02   6.520400e+01   5.147274e-01
  6.314160e-02   6.527201e+01   5.026876e-01
  6.344050e-02   6.491200e+01   5.086641e-01
  6.373940e-02   6.604991e+01   5.046391e-01
  6.403840e-02   6.633825e+01   5.136792e-01
  6.433730e-02   6.595706e+01   5.068823e-01
  6.463620e-02   6.597289e+01   5.028048e-01
  6.493510e-02   6.529171e+01   5.112317e-01
  6.523400e-02   6.598054e+01   5.033457e-01
  6.553290e-02   6.456449e+01   5.004698e-01
  6.583190e-02   6.603824e+01   5.040793e-01
  6.613080e-02   6.459780e+01   4.940351e-01
  6.642970e-02   6.467120e+01   5.034799e-01
  6.672860e-02   6.482770e+01   4.934324e-01
  6.702750e-02   6.554370e+01   5.011666e-01
  6.732650e-02   6.514566e+01   4.961256e-01
  6.762540e-02   6.556883e+01   4.977344e-01
  6.792430e-02   6.548164e+01   4.994090e-01
  6.822320e-02   6.465628e+01   4.884207e-01
  6.852210e-02   6.509875e+01   4.974445e-01
  6.882110e-02   6.463778e+01   4.917305e-01
  6.912000e-02   6.534234e+01   4.939134e-01
  6.941890e-02   6.446372e+01   4.872164e-01
  6.971780e-02   6.575668e+01   4.915984e-01
  7.001670e-02   6.536605e+01   4.964669e-01
  7.031560e-02   6.433760e+01   4.857917e-01
  7.061460e-02   6.485258e+01   4.882072e-01
  7.091350e-02   6.484092e+01   4.867421e-01
  7.121240e-02   6.454181e+01   4.818969e-01
  7.151130e-02   6.383350e+01   4.853031e-01
  7.181020e-02   6.462716e+01   4.817559e-01
  7.210920e-02   6.443770e+01   4.842887e-01
  7.240810e-02   6.410998e+01   4.784594e-01
  7.270700e-02   6.474717e+01   4.868621e-01
  7.300590e-02   6.523766e+01   4.840260e-01
  7.330480e-02   6.440830e+01   4.755355e-01
  7.360370e-02   6.476488e+01   4.827289e-01
  7.390270e-02   6.403601e+01   4.746013e-01
  7.420160e-02   6.519419e+01   4.861854e-01
  7.450050e-02   6.416569e+01   4.733188e-01
  7.479940e-02   6.354460e+01   4.723364e-01
  7.509830e-02   6.419211e+01   4.787657e-01
  7.539730e-02   6.440436e+01   4.724517e-01
  7.569620e-02   6.504901e+01   4.756855e-01
  7.599510e-02   6.470546e+01   4.775213e-01
  7.629400e-02   6.495453e+01   4.722998e-01
  7.659290e-02   6.488288e+01   4.763979e-01
  7.689190e-02   6.529795e+01   4.735467e-01
  7.719080e-02   6.477644e+01   4.742505e-01
  7.748970e-02   6.404125e+01   4.681158e-01
  7.778860e-02   6.471975e+01   4.736070e-01
  7.808750e-02   6.459468e+01   4.697081e-01
  7.838640e-02   6.519082e+01   4.693268e-01
  7.868540e-02   6.410284e+01   4.666501e-01
  7.898430e-02   6.478171e+01   4.665992e-01
  7.928320e-02   6.372439e+01   4.682327e-01
  7.958210e-02   6.407965e+01   4.607901e-01
  7.988100e-02   6.434021e+01   4.670926e-01
  8.018000e-02   6.444503e+01   4.649709e-01
  8.047890e-02   6.412294e+01   4.633954e-01
  8.077780e-02   6.404945e+01   4.623093e-01
  8.107670e-02   6.413586e+01   4.601841e-01
  8.137560e-02   6.404256e+01   4.631049e-01
  8.167450e-02   6.384154e+01   4.595295e-01
  8.197350e-02   6.422701e+01   4.581104e-01
  8.227240e-02   6.444927e+01   4.633402e-01
  8.257130e-02   6.436168e+01   4.535100e-01
  8.287020e-02   6.477785e+01   4.641100e-01
  8.316910e-02   6.379462e+01   4.573591e-01
  8.346810e-02   6.413823e+01   4.542646e-01
  8.376700e-02   6.423515e+01   4.609440e-01
  8.406590e-02   6.467100e+01   4.530652e-01
  8.436480e-02   6.451527e+01   4.595356e-01
  8.466370e-02   6.395291e+01   4.516849e-01
  8.496270e-02   6.438364e+01   4.639246e-01
  8.526160e-02   6.420956e+01   4.779265e-01
  8.556050e-02   6.384980e+01   4.770359e-01
  8.585940e-02   6.428188e+01   4.846393e-01
  8.615830e-02   6.446823e+01   4.853412e-01
  8.645720e-02   6.391654e+01   4.880121e-01
  8.675620e-02   6.482915e+01   4.939301e-01
  8.705510e-02   6.429026e+01   4.908941e-01
  8.735400e-02   6.405363e+01   4.924435e-01
  8.765290e-02   6.406870e+01   4.929966e-01
  8.795180e-02   6.492023e+01   5.003049e-01
  8.825080e-02   6.473509e+01   4.950561e-01
  8.854970e-02   6.380740e+01   4.980396e-01
  8.884860e-02   6.434189e+01   4.980715e-01
  8.914750e-02   6.400403e+01   5.029718e-01
  8.944640e-02   6.453523e+01   5.013892e-01
  8.974530e-02   6.348971e+01   4.932514e-01
  9.004430e-02   6.998324e+01   5.157692e-01
  9.034320e-02   6.524185e+01   4.803953e-01
  9.064210e-02   6.397598e+01   4.748219e-01
  9.094100e-02   6.337640e+01   4.627494e-01
  9.123990e-02   6.439187e+01   4.651931e-01
  9.153890e-02   6.375634e+01   4.653872e-01
  9.183780e-02   6.442768e+01   4.644952e-01
  9.213670e-02   6.453512e+01   4.632396e-01
  9.243560e-02   6.579968e+01   4.665236e-01
  9.273450e-02   6.407684e+01   4.563896e-01
  9.303350e-02   6.418293e+01   4.627908e-01
  9.333240e-02   6.460370e+01   4.539773e-01
  9.363130e-02   6.386960e+01   4.548674e-01
  9.393020e-02   6.355134e+01   4.514118e-01
  9.422910e-02   6.531142e+01   4.587920e-01
  9.452800e-02   6.408989e+01   4.556511e-01
  9.482700e-02   6.430717e+01   4.461904e-01
  9.512590e-02   6.419920e+01   4.540931e-01
  9.542480e-02   6.360950e+01   4.470793e-01
  9.572370e-02   6.391745e+01   4.481602e-01
  9.602260e-02   6.319507e+01   4.478654e-01
  9.632160e-02   6.386985e+01   4.424962e-01
  9.662050e-02   6.445635e+01   4.470749e-01
  9.691940e-02   6.454938e+01   4.473974e-01
  9.721830e-02   6.406606e+01   4.431754e-01
  9.751720e-02   6.401306e+01   4.451689e-01
  9.781610e-02   6.323454e+01   4.381578e-01
  9.811510e-02   6.359203e+01   4.437025e-01
  9.841400e-02   6.316765e+01   4.351322e-01
  9.871290e-02   6.366495e+01   4.400009e-01
  9.901180e-02   6.447870e+01   4.438791e-01
  9.931070e-02   6.426196e+01   4.392344e-01
  9.960970e-02   6.374343e+01   4.406275e-01
  9.990860e-02   6.456535e+01   4.361230e-01
  1.002070e-01   6.446311e+01   4.399213e-01
  1.005060e-01   6.419192e+01   4.365686e-01
  1.008050e-01   6.426496e+01   4.392447e-01
  1.011040e-01   6.418748e+01   4.328208e-01
  1.014030e-01   6.440038e+01   4.355654e-01
  1.017020e-01   6.394673e+01   4.381558e-01
  1.020010e-01   6.409991e+01   4.338707e-01
  1.023000e-01   6.320671e+01   4.288380e-01
  1.025990e-01   6.429978e+01   4.315324e-01
  1.028980e-01   6.343450e+01   4.302746e-01
  1.031970e-01   6.479031e+01   4.372238e-01
  1.034960e-01   6.366776e+01   4.255026e-01
  1.037950e-01   6.385667e+01   4.300430e-01
  1.040930e-01   6.410854e+01   4.272953e-01
  1.043920e-01   6.434359e+01   4.320114e-01
  1.046910e-01   6.331631e+01   4.278910e-01
  1.049900e-01   6.406626e+01   4.245966e-01
  1.052890e-01   6.360790e+01   4.265913e-01
  1.055880e-01   6.380470e+01   4.256391e-01
  1.058870e-01   6.406279e+01   4.281140e-01
  1.061860e-01   6.350525e+01   4.221039e-01
  1.064850e-01   6.393400e+01   4.241581e-01
  1.067840e-01   6.411422e+01   4.269919e-01
  1.070830e-01   6.387906e+01   4.227158e-01
  1.073820e-01   6.434997e+01   4.227061e-01
  1.076800e-01   6.378676e+01   4.205426e-01
  1.079790e-01   6.405809e+01   4.233077e-01
  1.082780e-01   6.417058e+01   4.255778e-01
  1.085770e-01   6.384046e+01   4.155572e-01
  1.088760e-01   6.409450e+01   4.221772e-01
  1.091750e-01   6.369430e+01   4.193138e-01
  1.094740e-01   6.388103e+01   4.208533e-01
  1.097730e-01   6.414669e+01   4.192684e-01
  1.100720e-01   6.393071e+01   4.146627e-01
  1.103710e-01   6.416939e+01   4.218020e-01
  1.106700e-01   6.456341e+01   4.170071e-01
  1.109690e-01   6.414991e+01   4.214283e-01
  1.112670e-01   6.449808e+01   4.150211e-01
  1.115660e-01   6.394976e+01   4.144289e-01
  1.118650e-01   6.421777e+01   4.191961e-01
  1.121640e-01   6.396191e+01   4.124172e-01
  1.124630e-01   6.375251e+01   4.129080e-01
  1.127620e-01   6.379530e+01   4.130465e-01
  1.130610e-01   6.419085e+01   4.137386e-01
  1.133600e-01   6.334433e+01   4.157325e-01
  1.136590e-01   6.492607e+01   4.106203e-01
  1.139580e-01   6.391962e+01   4.119904e-01
  1.142570e-01   6.341870e+01   4.100842e-01
  1.145560e-01   6.350984e+01   4.109572e-01
  1.148550e-01   6.447040e+01   4.128902e-01
  1.151530e-01   6.387361e+01   4.056060e-01
  1.154520e-01   6.354568e+01   4.096313e-01
  1.157510e-01   6.416225e+01   4.070779e-01
  1.160500e-01   6.366612e+01   4.117530e-01
  1.163490e-01   6.486216e+01   4.092922e-01
  1.166480e-01   6.410546e+01   4.097137e-01
  1.169470e-01   6.465965e+01   4.092137e-01
  1.172460e-01   6.419893e+01   4.083145e-01
  1.175450e-01   6.410795e+01   4.046942e-01
  1.178440e-01   6.455247e+01   4.060948e-01
  1.181430e-01   6.437774e+01   4.086014e-01
  1.184420e-01   6.414132e+01   4.056248e-01
  1.187400e-01   6.455126e+01   4.055419e-01
  1.190390e-01   6.483619e+01   4.056145e-01
  1.193380e-01   6.413837e+01   4.034259e-01
  1.196370e-01   6.454148e+01   4.068881e-01
  1.199360e-01   6.384140e+01   4.006081e-01
  1.202350e-01   6.351861e+01   4.025571e-01
  1.205340e-01   6.422131e+01   4.023351e-01
  1.208330e-01   6.381240e+01   3.997185e-01
  1.211320e-01   6.493231e+01   4.064625e-01
  1.214310e-01   6.464926e+01   3.989023e-01
  1.217300e-01   6.431795e+01   4.034476e-01
  1.220290e-01   6.452014e+01   4.027321e-01
  1.223270e-01   6.428146e+01   3.993330e-01
  1.226260e-01   6.457295e+01   3.997118e-01
  1.229250e-01   6.469693e+01   3.985295e-01
  1.232240e-01   6.444041e+01   4.014141e-01
  1.235230e-01   6.453122e+01   4.009001e-01
  1.238220e-01   6.487169e+01   3.985487e-01
  1.241210e-01   6.465809e+01   3.994514e-01
  1.244200e-01   6.412223e+01   3.941973e-01
  1.247190e-01   6.500832e+01   4.015844e-01
  1.250180e-01   6.427226e+01   3.944048e-01
  1.253170e-01   6.425348e+01   3.951088e-01
  1.256160e-01   6.486585e+01   3.995700e-01
  1.259140e-01   6.452748e+01   3.956954e-01
  1.262130e-01   6.458571e+01   3.958739e-01
  1.265120e-01   6.408609e+01   3.915777e-01
  1.268110e-01   6.468887e+01   3.941660e-01
  1.271100e-01   6.415664e+01   3.960890e-01
  1.274090e-01   6.421106e+01   3.929579e-01
  1.277080e-01   6.480060e+01   3.935049e-01
  1.280070e-01   6.415033e+01   3.902909e-01
  1.283060e-01   6.435885e+01   3.924101e-01
  1.286050e-01   6.473616e+01   3.963347e-01
  1.289040e-01   6.470007e+01   3.892724e-01
  1.292030e-01   6.405481e+01   3.922295e-01
  1.295020e-01   6.486171e+01   3.909745e-01
  1.298000e-01   6.522650e+01   3.928096e-01
  1.300990e-01   6.460281e+01   3.884974e-01
  1.303980e-01   6.469847e+01   3.895096e-01
  1.306970e-01   6.470274e+01   3.924623e-01
  1.309960e-01   6.544214e+01   3.924747e-01
  1.312950e-01   6.534409e+01   3.919360e-01
  1.315940e-01   6.432817e+01   3.845855e-01
  1.318930e-01   6.425918e+01   3.872230e-01
  1.321920e-01   6.427297e+01   3.870251e-01
  1.324910e-01   6.425039e+01   3.879173e-01
  1.327900e-01   6.476991e+01   3.873233e-01
  1.330890e-01   6.399194e+01   3.845181e-01
  1.333870e-01   6.484592e+01   3.868383e-01
  1.336860e-01   6.456269e+01   3.852859e-01
  1.339850e-01   6.431512e+01   3.831472e-01
  1.342840e-01   6.475601e+01   3.872817e-01
  1.345830e-01   6.463167e+01   3.854916e-01
  1.348820e-01   6.494666e+01   3.864299e-01
  1.351810e-01   6.530222e+01   3.826178e-01
  1.354800e-01   6.464873e+01   3.850732e-01
  1.357790e-01   6.498888e+01   3.837577e-01
  1.360780e-01   6.492327e+01   3.851877e-01
  1.363770e-01   6.398429e+01   3.819294e-01
  1.366760e-01   6.400834e+01   3.840969e-01
  1.369740e-01   6.433512e+01   3.987135e-01
  1.372730e-01   6.416028e+01   4.002753e-01
  1.375720e-01   6.449247e+01   4.106635e-01
  1.378710e-01   6.448519e+01   4.123597e-01
  1.381700e-01   6.520907e+01   4.164186e-01
  1.384690e-01   6.344778e+01   4.178901e-01
  1.387680e-01   6.478252e+01   4.107323e-01
  1.390670e-01   6.462396e+01   3.985642e-01
  1.393660e-01   6.441871e+01   3.971548e-01
  1.396650e-01   6.453737e+01   3.947111e-01
  1.399640e-01   6.473858e+01   3.963422e-01
  1.402630e-01   6.431931e+01   3.869255e-01
  1.405620e-01   6.404809e+01   3.904718e-01
  1.408600e-01   6.450736e+01   3.906382e-01
  1.411590e-01   6.436675e+01   3.911951e-01
  1.414580e-01   6.421725e+01   3.912342e-01
  1.417570e-01   6.454552e+01   3.847657e-01
  1.420560e-01   6.481661e+01   3.901077e-01
  1.423550e-01   6.527483e+01   3.888301e-01
  1.426540e-01   6.427569e+01   3.823361e-01
  1.429530e-01   6.468000e+01   3.826147e-01
  1.432520e-01   6.445942e+01   3.790157e-01
  1.435510e-01   6.485564e+01   3.829041e-01
  1.438500e-01   6.490169e+01   3.789722e-01
  1.441490e-01   6.410725e+01   3.757646e-01
  1.444470e-01   6.490162e+01   3.805385e-01
  1.447460e-01   6.448123e+01   3.755452e-01
  1.450450e-01   6.417870e+01   3.784132e-01
  1.453440e-01   6.452230e+01   3.735045e-01
  1.456430e-01   6.433879e+01   3.766627e-01
  1.459420e-01   6.457968e+01   3.767068e-01
  1.462410e-01   6.467760e+01   3.752470e-01
  1.465400e-01   6.473203e+01   3.767121e-01
  1.468390e-01   6.431019e+01   3.707702e-01
  1.471380e-01   6.444603e+01   3.741428e-01
  1.474370e-01   6.440363e+01   3.746677e-01
  1.477360e-01   6.468146e+01   3.743945e-01
  1.480340e-01   6.455559e+01   3.704284e-01
  1.483330e-01   6.522340e+01   3.808053e-01
  1.486320e-01   6.510277e+01   3.899978e-01
  1.489310e-01   6.443750e+01   3.896938e-01
  1.492300e-01   6.436849e+01   3.889992e-01
  1.495290e-01   6.454562e+01   3.919855e-01
  1.498280e-01   6.461194e+01   3.967209e-01
  1.501270e-01   6.456928e+01   3.981361e-01
  1.504260e-01   6.493681e+01   3.939183e-01
  1.507250e-01   6.488801e+01   3.996382e-01
  1.510240e-01   6.545199e+01   4.003273e-01
  1.513230e-01   6.514860e+01   4.046887e-01
  1.516210e-01   6.477479e+01   3.992894e-01
  1.519200e-01   6.501600e+01   4.000322e-01
  1.522190e-01   6.476527e+01   4.062136e-01
  1.525180e-01   6.508782e+01   4.023597e-01
  1.528170e-01   6.528823e+01   4.084026e-01
  1.531160e-01   6.544020e+01   4.055934e-01
  1.534150e-01   6.449848e+01   3.968855e-01
  1.537140e-01   6.471400e+01   3.907733e-01
  1.540130e-01   6.522585e+01   3.858505e-01
  1.543120e-01   6.476330e+01   3.847128e-01
  1.546110e-01   6.485384e+01   3.824405e-01
  1.549100e-01   6.466055e+01   3.820988e-01
  1.552090e-01   6.499532e+01   3.851680e-01
  1.555070e-01   6.461822e+01   3.748583e-01
  1.558060e-01   6.504441e+01   3.814085e-01
  1.561050e-01   6.513980e+01   3.778968e-01
  1.564040e-01   6.515052e+01   3.794754e-01
  1.567030e-01   6.529925e+01   3.779198e-01
  1.570020e-01   6.517216e+01   3.755962e-01
  1.573010e-01   6.486361e+01   3.781958e-01
  1.576000e-01   6.490659e+01   3.724854e-01
  1.578990e-01   6.472482e+01   3.738759e-01
  1.581980e-01   6.486684e+01   3.725826e-01
  1.584970e-01   6.496216e+01   3.726449e-01
  1.587960e-01   6.486919e+01   3.758023e-01
  1.590940e-01   6.482229e+01   3.703587e-01
  1.593930e-01   6.497722e+01   3.695588e-01
  1.596920e-01   6.473271e+01   3.698952e-01
  1.599910e-01   6.452300e+01   3.709628e-01
  1.602900e-01   6.521026e+01   3.723020e-01
  1.605890e-01   6.432356e+01   3.642597e-01
  1.608880e-01   6.531308e+01   3.694843e-01
  1.611870e-01   6.447285e+01   3.660867e-01
  1.614860e-01   6.524032e+01   3.686659e-01
  1.617850e-01   6.471083e+01   3.639635e-01
  1.620840e-01   6.501994e+01   3.648318e-01
  1.623830e-01   6.516840e+01   3.668448e-01
  1.626810e-01   6.497820e+01   3.641221e-01
  1.629800e-01   6.540703e+01   3.614310e-01
  1.632790e-01   6.436213e+01   3.596773e-01
  1.635780e-01   6.529233e+01   3.634313e-01
  1.638770e-01   6.442664e+01   3.633607e-01
  1.641760e-01   6.416170e+01   3.608521e-01
  1.644750e-01   6.473130e+01   3.616725e-01
  1.647740e-01   6.477432e+01   3.614055e-01
  1.650730e-01   6.498458e+01   3.633544e-01
  1.653720e-01   6.467048e+01   3.620852e-01
  1.656710e-01   6.482213e+01   3.603844e-01
  1.659700e-01   6.441606e+01   3.607908e-01
  1.662680e-01   6.500943e+01   3.610966e-01
  1.665670e-01   6.556880e+01   3.636152e-01
  1.668660e-01   6.479131e+01   3.580232e-01
  1.671650e-01   6.464353e+01   3.604627e-01
  1.674640e-01   6.489342e+01   3.603911e-01
  1.677630e-01   6.462766e+01   3.577585e-01
  1.680620e-01   6.533636e+01   3.620035e-01
  1.683610e-01   6.491725e+01   3.552167e-01
  1.686600e-01   6.515937e+01   3.607461e-01
  1.689590e-01   6.460992e+01   3.556605e-01
  1.692580e-01   6.552861e+01   3.579943e-01
  1.695570e-01   6.375786e+01   3.576038e-01
  1.698560e-01   6.470415e+01   3.542682e-01
  1.701540e-01   6.408314e+01   3.553163e-01
  1.704530e-01   6.454464e+01   3.536493e-01
  1.707520e-01   6.538886e+01   3.561377e-01
  1.710510e-01   6.486015e+01   3.576508e-01
  1.713500e-01   6.431362e+01   3.526536e-01
  1.716490e-01   6.399875e+01   3.545270e-01
  1.719480e-01   6.418846e+01   3.494546e-01
  1.722470e-01   6.471588e+01   3.532118e-01
  1.725460e-01   6.456981e+01   3.544476e-01
  1.728450e-01   6.404141e+01   3.506500e-01
  1.731440e-01   6.501183e+01   3.538376e-01
  1.734430e-01   6.428060e+01   3.486515e-01
  1.737410e-01   6.438266e+01   3.524815e-01
  1.740400e-01   6.469671e+01   3.526191e-01
  1.743390e-01   6.463340e+01   3.499582e-01
  1.746380e-01   6.511628e+01   3.528625e-01
  1.749370e-01   6.494268e+01   3.500915e-01
  1.752360e-01   6.460765e+01   3.514817e-01
  1.755350e-01   6.468881e+01   3.508140e-01
  1.758340e-01   6.460289e+01   3.459006e-01
  1.761330e-01   6.438584e+01   3.508778e-01
  1.764320e-01   6.474060e+01   3.469513e-01
  1.767310e-01   6.354428e+01   3.480481e-01
  1.770300e-01   6.453779e+01   3.470927e-01
  1.773280e-01   6.418187e+01   3.475134e-01
  1.776270e-01   6.430465e+01   3.466369e-01
  1.779260e-01   6.407136e+01   3.444746e-01
  1.782250e-01   6.406709e+01   3.472025e-01
  1.785240e-01   6.446662e+01   3.450276e-01
  1.788230e-01   6.399468e+01   3.454582e-01
  1.791220e-01   6.443765e+01   3.471673e-01
  1.794210e-01   6.391926e+01   3.425546e-01
  1.797200e-01   6.430842e+01   3.451113e-01
  1.800190e-01   6.405534e+01   3.420874e-01
  1.803180e-01   6.461009e+01   3.471153e-01
  1.806170e-01   6.385525e+01   3.422165e-01
  1.809160e-01   6.408823e+01   3.421752e-01
  1.812140e-01   6.391192e+01   3.425350e-01
  1.815130e-01   6.450555e+01   3.436205e-01
  1.818120e-01   6.361213e+01   3.425656e-01
  1.821110e-01   6.432995e+01   3.405179e-01
  1.824100e-01   6.430766e+01   3.429266e-01
  1.827090e-01   6.522678e+01   3.447006e-01
  1.830080e-01   6.470456e+01   3.434839e-01
  1.833070e-01   6.395187e+01   3.390299e-01
  1.836060e-01   6.421911e+01   3.389308e-01
  1.839050e-01   6.409186e+01   3.425169e-01
  1.842040e-01   6.429192e+01   3.402546e-01
  1.845030e-01   6.445232e+01   3.398682e-01
  1.848010e-01   6.425136e+01   3.411261e-01
  1.851000e-01   6.377687e+01   3.352269e-01
  1.853990e-01   6.316651e+01   3.385594e-01
  1.856980e-01   6.451426e+01   3.397088e-01
  1.859970e-01   6.380814e+01   3.365697e-01
  1.862960e-01   6.368387e+01   3.376756e-01
  1.865950e-01   6.439699e+01   3.378012e-01
  1.868940e-01   6.433308e+01   3.415071e-01
  1.871930e-01   6.397947e+01   3.334300e-01
  1.874920e-01   6.415241e+01   3.370008e-01
  1.877910e-01   6.435045e+01   3.373622e-01
  1.880900e-01   6.438760e+01   3.374595e-01
  1.883880e-01   6.411714e+01   3.385011e-01
  1.886870e-01   6.359962e+01   3.310684e-01
  1.889860e-01   6.401731e+01   3.377575e-01
  1.892850e-01   6.377281e+01   3.345914e-01
  1.895840e-01   6.384123e+01   3.336852e-01
  1.898830e-01   6.474821e+01   3.365144e-01
  1.901820e-01   6.460037e+01   3.358187e-01
  1.904810e-01   6.384472e+01   3.336943e-01
  1.907800e-01   6.431117e+01   3.341392e-01
  1.910790e-01   6.414090e+01   3.330838e-01
  1.913780e-01   6.394442e+01   3.336463e-01
  1.916770e-01   6.365411e+01   3.327345e-01
  1.919750e-01   6.400849e+01   3.344316e-01
  1.922740e-01   6.401396e+01   3.307873e-01
  1.925730e-01   6.374397e+01   3.308397e-01
  1.928720e-01   6.406834e+01   3.324381e-01
  1.931710e-01   6.394356e+01   3.327236e-01
  1.934700e-01   6.383865e+01   3.309346e-01
  1.937690e-01   6.384008e+01   3.300386e-01
  1.940680e-01   6.306614e+01   3.298278e-01
  1.943670e-01   6.398522e+01   3.302642e-01
  1.946660e-01   6.348009e+01   3.295544e-01
  1.949650e-01   6.341188e+01   3.273048e-01
  1.952640e-01   6.346359e+01   3.289152e-01
  1.955630e-01   6.381609e+01   3.310268e-01
  1.958610e-01   6.387707e+01   3.280625e-01
  1.961600e-01   6.397206e+01   3.296346e-01
  1.964590e-01   6.364665e+01   3.273241e-01
  1.967580e-01   6.380084e+01   3.299372e-01
  1.970570e-01   6.348168e+01   3.268996e-01
  1.973560e-01   6.338500e+01   3.249146e-01
  1.976550e-01   6.347608e+01   3.279115e-01
  1.979540e-01   6.373044e+01   3.262313e-01
  1.982530e-01   6.377033e+01   3.280816e-01
  1.985520e-01   6.340104e+01   3.250993e-01
  1.988510e-01   6.323524e+01   3.248176e-01
  1.991500e-01   6.337406e+01   3.273539e-01
  1.994480e-01   6.345340e+01   3.242317e-01
  1.997470e-01   6.349114e+01   3.261967e-01
  2.000460e-01   6.340237e+01   3.221259e-01
  2.003450e-01   6.357507e+01   3.248280e-01
  2.006440e-01   6.345132e+01   3.272600e-01
  2.009430e-01   6.352839e+01   3.224459e-01
  2.012420e-01   6.334802e+01   3.252511e-01
  2.015410e-01   6.380687e+01   3.230117e-01
  2.018400e-01   6.323242e+01   3.222539e-01
  2.021390e-01   6.299574e+01   3.226354e-01
  2.024380e-01   6.305915e+01   3.179579e-01
  2.027370e-01   6.297162e+01   3.227150e-01
  2.030350e-01   6.331754e+01   3.205222e-01
  2.033340e-01   6.305577e+01   3.206880e-01
  2.036330e-01   6.285824e+01   3.177212e-01
  2.039320e-01   6.292932e+01   3.187163e-01
  2.042310e-01   6.321609e+01   3.224933e-01
  2.045300e-01   6.304831e+01   3.173912e-01
  2.048290e-01   6.326794e+01   3.190268e-01
  2.051280e-01   6.337437e+01   3.188872e-01
  2.054270e-01   6.345360e+01   3.185447e-01
  2.057260e-01   6.349508e+01   3.220819e-01
  2.060250e-01   6.295536e+01   3.167548e-01
  2.063240e-01   6.344523e+01   3.205695e-01
  2.066230e-01   6.317140e+01   3.185117e-01
  2.069210e-01   6.325968e+01   3.199630e-01
  2.072200e-01   6.297323e+01   3.185549e-01
  2.075190e-01   6.319189e+01   3.166807e-01
  2.078180e-01   6.312148e+01   3.189296e-01
  2.081170e-01   6.324150e+01   3.176081e-01
  2.084160e-01   6.357132e+01   3.204752e-01
  2.087150e-01   6.278482e+01   3.149969e-01
  2.090140e-01   6.329893e+01   3.177522e-01
  2.093130e-01   6.287408e+01   3.165502e-01
  2.096120e-01   6.259549e+01   3.153155e-01
  2.099110e-01   6.220802e+01   3.128917e-01
  2.102100e-01   6.288832e+01   3.161854e-01
  2.105080e-01   6.334163e+01   3.189406e-01
  2.108070e-01   6.271561e+01   3.144281e-01
  2.111060e-01   6.243079e+01   3.129294e-01
  2.114050e-01   6.329617e+01   3.154847e-01
  2.117040e-01   6.361933e+01   3.212852e-01
  2.120030e-01   6.257602e+01   3.245594e-01
  2.123020e-01   6.307647e+01   3.282074e-01
  2.126010e-01   6.248801e+01   3.240418e-01
  2.129000e-01   6.284135e+01   3.281902e-01
  2.131990e-01   6.223665e+01   3.294651e-01
  2.134980e-01   6.197208e+01   3.307590e-01
  2.137970e-01   6.342105e+01   3.321248e-01
  2.140950e-01   6.340286e+01   3.339306e-01
  2.143940e-01   6.298827e+01   3.340860e-01
  2.146930e-01   6.275361e+01   3.337769e-01
  2.149920e-01   6.271015e+01   3.339759e-01
  2.152910e-01   6.266518e+01   3.343296e-01
  2.155900e-01   6.273100e+01   3.373902e-01
  2.158890e-01   6.293242e+01   3.379315e-01
  2.161880e-01   6.250171e+01   3.353239e-01
  2.164870e-01   6.287191e+01   3.376065e-01
  2.167860e-01   6.274991e+01   3.309740e-01
  2.170850e-01   6.330710e+01   3.298542e-01
  2.173840e-01   6.271158e+01   3.252012e-01
  2.176820e-01   6.282587e+01   3.240514e-01
  2.179810e-01   6.261439e+01   3.245140e-01
  2.182800e-01   6.269250e+01   3.204567e-01
  2.185790e-01   6.298154e+01   3.227404e-01
  2.188780e-01   6.243594e+01   3.178729e-01
  2.191770e-01   6.261257e+01   3.203915e-01
  2.194760e-01   6.254048e+01   3.210457e-01
  2.197750e-01   6.259713e+01   3.180101e-01
  2.200740e-01   6.236740e+01   3.154055e-01
  2.203730e-01   6.234649e+01   3.171012e-01
  2.206720e-01   6.161786e+01   3.143032e-01
  2.209710e-01   6.251653e+01   3.187628e-01
  2.212700e-01   6.232493e+01   3.138411e-01
  2.215680e-01   6.219494e+01   3.163100e-01
  2.218670e-01   6.165373e+01   3.107174e-01
  2.221660e-01   6.173572e+01   3.143365e-01
  2.224650e-01   6.203476e+01   3.125861e-01
  2.227640e-01   6.168440e+01   3.114421e-01
  2.230630e-01   6.291025e+01   3.154436e-01
  2.233620e-01   6.185235e+01   3.119959e-01
  2.236610e-01   6.223950e+01   3.129708e-01
  2.239600e-01   6.222823e+01   3.093483e-01
  2.242590e-01   6.200258e+01   3.118544e-01
  2.245580e-01   6.224709e+01   3.115628e-01
  2.248570e-01   6.218118e+01   3.132166e-01
  2.251550e-01   6.175653e+01   3.085513e-01
  2.254540e-01   6.273320e+01   3.112362e-01
  2.257530e-01   6.250427e+01   3.129833e-01
  2.260520e-01   6.240554e+01   3.089081e-01
  2.263510e-01   6.209434e+01   3.091414e-01
  2.266500e-01   6.175919e+01   3.081802e-01
  2.269490e-01   6.167334e+01   3.065936e-01
  2.272480e-01   6.187199e+01   3.096000e-01
  2.275470e-01   6.197765e+01   3.057467e-01
  2.278460e-01   6.127323e+01   3.074673e-01
  2.281450e-01   6.178553e+01   3.060077e-01
  2.284440e-01   6.129620e+01   3.062743e-01
  2.287420e-01   6.208203e+01   3.091107e-01
  2.290410e-01   6.225148e+01   3.034023e-01
  2.293400e-01   6.234102e+01   3.083734e-01
  2.296390e-01   6.152102e+01   3.048623e-01
  2.299380e-01   6.210380e+01   3.067949e-01
  2.302370e-01   6.209067e+01   3.061478e-01
  2.305360e-01   6.180313e+01   3.035003e-01
  2.308350e-01   6.137288e+01   3.067149e-01
  2.311340e-01   6.159442e+01   3.015605e-01
  2.314330e-01   6.166488e+01   3.038822e-01
  2.317320e-01   6.190676e+01   3.055717e-01
  2.320310e-01   6.107383e+01   3.004010e-01
  2.323290e-01   6.174955e+01   3.067830e-01
  2.326280e-01   6.222041e+01   3.024974e-01
  2.329270e-01   6.159638e+01   3.014473e-01
  2.332260e-01   6.188361e+01   3.036979e-01
  2.335250e-01   6.137490e+01   3.017323e-01
  2.338240e-01   6.200515e+01   3.044777e-01
  2.341230e-01   6.172399e+01   2.993103e-01
  2.344220e-01   6.150064e+01   3.018039e-01
  2.347210e-01   6.162847e+01   3.019988e-01
  2.350200e-01   6.166701e+01   3.012667e-01
  2.353190e-01   6.164507e+01   3.015664e-01
  2.356180e-01   6.154236e+01   2.979535e-01
  2.359170e-01   6.174835e+01   3.027680e-01
  2.362150e-01   6.149525e+01   3.001447e-01
  2.365140e-01   6.145437e+01   2.977404e-01
  2.368130e-01   6.083163e+01   2.985208e-01
  2.371120e-01   6.172689e+01   2.993173e-01
  2.374110e-01   6.131981e+01   3.008875e-01
  2.377100e-01   6.181098e+01   2.984889e-01
  2.380090e-01   6.134170e+01   2.987271e-01
  2.383080e-01   6.122524e+01   2.965050e-01
  2.386070e-01   6.138145e+01   2.984786e-01
  2.389060e-01   6.132401e+01   2.979950e-01
  2.392050e-01   6.147248e+01   2.967643e-01
  2.395040e-01   6.135321e+01   2.985249e-01
  2.398020e-01   6.154412e+01   2.969371e-01
  2.401010e-01   6.176822e+01   2.991873e-01
  2.404000e-01   6.111979e+01   2.947938e-01
  2.406990e-01   6.187375e+01   2.982985e-01
  2.409980e-01   6.165471e+01   2.967532e-01
  2.412970e-01   6.108966e+01   2.949436e-01
  2.415960e-01   6.081633e+01   2.951762e-01
  2.418950e-01   6.092702e+01   2.937752e-01
  2.421940e-01   6.083771e+01   2.947804e-01
  2.424930e-01   6.071290e+01   2.953743e-01
  2.427920e-01   6.107167e+01   2.924803e-01
  2.430910e-01   6.085738e+01   2.939387e-01
  2.433890e-01   6.150816e+01   2.945099e-01
  2.436880e-01   6.132069e+01   2.966231e-01
  2.439870e-01   6.091059e+01   2.920943e-01
  2.442860e-01   6.044931e+01   2.904472e-01
  2.445850e-01   6.132632e+01   2.942944e-01
  2.448840e-01   6.088967e+01   2.928065e-01
  2.451830e-01   6.107486e+01   2.947966e-01
  2.454820e-01   6.057523e+01   2.901061e-01
  2.457810e-01   6.081674e+01   2.918692e-01
  2.460800e-01   6.150852e+01   2.938521e-01
  2.463790e-01   6.071697e+01   2.909818e-01
  2.466780e-01   6.090553e+01   2.918654e-01
  2.469770e-01   6.071028e+01   2.905363e-01
  2.472750e-01   6.047884e+01   2.907334e-01
  2.475740e-01   6.075137e+01   2.923646e-01
  2.478730e-01   6.119713e+01   2.887332e-01
  2.481720e-01   6.094108e+01   2.910881e-01
  2.484710e-01   6.106399e+01   2.895720e-01
  2.487700e-01   6.029141e+01   2.908220e-01
  2.490690e-01   6.114946e+01   2.918006e-01
  2.493680e-01   6.057901e+01   2.874791e-01
  2.496670e-01   6.060683e+01   2.914733e-01
  2.499660e-01   6.050374e+01   2.882405e-01
  2.502650e-01   6.076845e+01   2.901411e-01
  2.505640e-01   6.087368e+01   2.874503e-01
  2.508620e-01   6.082947e+01   2.887001e-01
  2.511610e-01   6.087514e+01   2.911453e-01
  2.514600e-01   6.087427e+01   2.879705e-01
  2.517590e-01   6.058918e+01   2.870881e-01
  2.520580e-01   6.075258e+01   2.879948e-01
  2.523570e-01   6.071108e+01   2.882097e-01
  2.526560e-01   6.097477e+01   2.896770e-01
  2.529550e-01   6.077855e+01   2.858909e-01
  2.532540e-01   6.019636e+01   2.844169e-01
  2.535530e-01   6.097889e+01   2.860558e-01
  2.538520e-01   6.051223e+01   2.862867e-01
  2.541510e-01   6.083861e+01   2.855234e-01
  2.544490e-01   6.071482e+01   2.860472e-01
  2.547480e-01   6.058734e+01   2.860536e-01
  2.550470e-01   6.095921e+01   2.851989e-01
  2.553460e-01   6.045921e+01   2.844297e-01
  2.556450e-01   5.996870e+01   2.809894e-01
  2.559440e-01   6.065595e+01   2.855006e-01
  2.562430e-01   6.063592e+01   2.867852e-01
  2.565420e-01   6.028012e+01   2.834053e-01
  2.568410e-01   6.014262e+01   2.822851e-01
  2.571400e-01   6.079446e+01   2.842104e-01
  2.574390e-01   6.042649e+01   2.854692e-01
  2.577380e-01   5.999331e+01   2.834323e-01
  2.580360e-01   6.068197e+01   2.830511e-01
  2.583350e-01   5.980665e+01   2.834948e-01
  2.586340e-01   6.061608e+01   2.823050e-01
  2.589330e-01   6.050507e+01   2.848409e-01
  2.592320e-01   6.073704e+01   2.825865e-01
  2.595310e-01   6.060880e+01   2.832775e-01
  2.598300e-01   6.082188e+01   2.856873e-01
  2.601290e-01   6.040365e+01   2.803474e-01
  2.604280e-01   6.064543e+01   2.843633e-01
  2.607270e-01   6.031001e+01   2.798405e-01
  2.610260e-01   6.068378e+01   2.832538e-01
  2.613250e-01   6.057506e+01   2.835972e-01
  2.616240e-01   6.015397e+01   2.817184e-01
  2.619220e-01   6.040866e+01   2.824130e-01
  2.622210e-01   5.981836e+01   2.782189e-01
  2.625200e-01   6.065833e+01   2.819123e-01
  2.628190e-01   5.944824e+01   2.787957e-01
  2.631180e-01   5.996276e+01   2.782682e-01
  2.634170e-01   6.044471e+01   2.829931e-01
  2.637160e-01   5.992660e+01   2.781843e-01
  2.640150e-01   6.050851e+01   2.822513e-01
  2.643140e-01   5.983241e+01   2.775856e-01
  2.646130e-01   6.003766e+01   2.784419e-01
  2.649120e-01   6.004315e+01   2.814588e-01
  2.652110e-01   5.974532e+01   2.775732e-01
  2.655090e-01   6.020372e+01   2.794014e-01
  2.658080e-01   6.022058e+01   2.778212e-01
  2.661070e-01   6.040968e+01   2.794948e-01
  2.664060e-01   6.042887e+01   2.792520e-01
  2.667050e-01   6.053511e+01   2.797848e-01
  2.670040e-01   6.014742e+01   2.786963e-01
  2.673030e-01   6.014856e+01   2.778439e-01
  2.676020e-01   6.037832e+01   2.784689e-01
  2.679010e-01   6.001764e+01   2.775414e-01
  2.682000e-01   5.983560e+01   2.759952e-01
  2.684990e-01   5.984728e+01   2.770529e-01
  2.687980e-01   5.967464e+01   2.762774e-01
  2.690960e-01   5.953254e+01   2.770784e-01
  2.693950e-01   6.051772e+01   2.764462e-01
  2.696940e-01   6.008518e+01   2.758262e-01
  2.699930e-01   5.986138e+01   2.763346e-01
  2.702920e-01   6.028371e+01   2.770267e-01
  2.705910e-01   5.977261e+01   2.763167e-01
  2.708900e-01   5.966422e+01   2.739399e-01
  2.711890e-01   6.014342e+01   2.768912e-01
  2.714880e-01   5.962096e+01   2.746664e-01
  2.717870e-01   6.017973e+01   2.764147e-01
  2.720860e-01   5.965784e+01   2.741998e-01
  2.723850e-01   6.017278e+01   2.747386e-01
  2.726840e-01   6.027518e+01   2.760766e-01
  2.729820e-01   5.970826e+01   2.745911e-01
  2.732810e-01   6.039983e+01   2.752565e-01
  2.735800e-01   6.039351e+01   2.751506e-01
  2.738790e-01   6.024021e+01   2.753509e-01
  2.741780e-01   5.991283e+01   2.750611e-01
  2.744770e-01   5.940985e+01   2.713712e-01
  2.747760e-01   5.984760e+01   2.737222e-01
  2.750750e-01   5.954182e+01   2.761572e-01
  2.753740e-01   6.034928e+01   2.824720e-01
  2.756730e-01   5.917627e+01   2.811962e-01
  2.759720e-01   5.988987e+01   2.815924e-01
  2.762710e-01   5.959101e+01   2.849191e-01
  2.765690e-01   5.984007e+01   2.847946e-01
  2.768680e-01   5.958484e+01   2.868803e-01
  2.771670e-01   5.984580e+01   2.851158e-01
  2.774660e-01   5.994681e+01   2.861823e-01
  2.777650e-01   6.002976e+01   2.898669e-01
  2.780640e-01   6.018791e+01   2.888580e-01
  2.783630e-01   5.955347e+01   2.877550e-01
  2.786620e-01   5.915584e+01   2.884998e-01
  2.789610e-01   5.967875e+01   2.898803e-01
  2.792600e-01   5.965002e+01   2.926659e-01
  2.795590e-01   6.051152e+01   2.889967e-01
  2.798580e-01   6.059980e+01   2.937587e-01
  2.801560e-01   6.007228e+01   2.920365e-01
  2.804550e-01   5.988788e+01   2.924702e-01
  2.807540e-01   5.959840e+01   2.930978e-01
  2.810530e-01   5.956408e+01   2.902527e-01
  2.813520e-01   6.002706e+01   2.952809e-01
  2.816510e-01   5.937858e+01   2.926687e-01
  2.819500e-01   5.994520e+01   2.941743e-01
  2.822490e-01   5.961316e+01   2.933585e-01
  2.825480e-01   6.034072e+01   2.946923e-01
  2.828470e-01   5.991230e+01   2.970655e-01
  2.831460e-01   5.991506e+01   2.955752e-01
  2.834450e-01   6.007099e+01   2.943702e-01
  2.837430e-01   5.929163e+01   2.941471e-01
  2.840420e-01   5.993229e+01   2.973474e-01
  2.843410e-01   5.946488e+01   3.026486e-01
  2.846400e-01   5.946047e+01   3.047612e-01
  2.849390e-01   5.995238e+01   3.139212e-01
  2.852380e-01   5.925042e+01   3.149747e-01
  2.855370e-01   5.918617e+01   3.179251e-01
  2.858360e-01   5.887914e+01   3.191293e-01
  2.861350e-01   5.909805e+01   3.225455e-01
  2.864340e-01   5.915735e+01   3.274816e-01
  2.867330e-01   5.914967e+01   3.265198e-01
  2.870320e-01   5.903228e+01   3.317939e-01
  2.873310e-01   5.919354e+01   3.291681e-01
  2.876290e-01   5.869419e+01   3.329902e-01
  2.879280e-01   5.925665e+01   3.376406e-01
  2.882270e-01   5.888889e+01   3.328756e-01
  2.885260e-01   5.948386e+01   3.386330e-01
  2.888250e-01   5.947283e+01   3.377394e-01
  2.891240e-01   5.942497e+01   3.426964e-01
  2.894230e-01   5.917108e+01   3.450517e-01
  2.897220e-01   5.872865e+01   3.356197e-01
  2.900210e-01   5.853562e+01   3.439288e-01
  2.903200e-01   5.868438e+01   3.423532e-01
  2.906190e-01   5.939552e+01   3.481289e-01
  2.909180e-01   5.895960e+01   3.477913e-01
  2.912160e-01   5.922777e+01   3.448491e-01
  2.915150e-01   5.838886e+01   3.536901e-01
  2.918140e-01   5.948551e+01   3.487702e-01
  2.921130e-01   5.954877e+01   3.522178e-01
  2.924120e-01   5.908715e+01   3.533973e-01
  2.927110e-01   5.934631e+01   3.531830e-01
  2.930100e-01   5.932965e+01   3.623392e-01
  2.933090e-01   5.931441e+01   3.564823e-01
  2.936080e-01   5.848053e+01   3.515786e-01
  2.939070e-01   5.872603e+01   3.579791e-01
  2.942060e-01   5.875109e+01   3.586787e-01
  2.945050e-01   5.963591e+01   3.689462e-01
  2.948030e-01   5.875192e+01   3.566163e-01
  2.951020e-01   5.886395e+01   3.624061e-01
  2.954010e-01   5.857736e+01   3.632464e-01
  2.957000e-01   5.910625e+01   3.666390e-01
  2.959990e-01   5.936331e+01   3.669929e-01
  2.962980e-01   5.899547e+01   3.665164e-01
  2.965970e-01   5.918275e+01   3.706967e-01
  2.968960e-01   5.883863e+01   3.693900e-01
  2.971950e-01   5.846740e+01   3.666479e-01
  2.974940e-01   5.921136e+01   3.676306e-01
  2.977930e-01   5.846066e+01   3.686554e-01
  2.980920e-01   5.860732e+01   3.693453e-01
  2.983900e-01   5.844671e+01   3.718348e-01
  2.986890e-01   5.848372e+01   3.678222e-01
  2.989880e-01   5.875621e+01   3.725844e-01
  2.992870e-01   5.881239e+01   3.737002e-01
  2.995860e-01   5.891505e+01   3.761642e-01
  2.998850e-01   5.840634e+01   3.724079e-01
  3.001840e-01   5.919220e+01   3.772884e-01
  3.004830e-01   5.811356e+01   3.786965e-01
  3.007820e-01   5.840019e+01   3.781472e-01
  3.010810e-01   5.843223e+01   3.755778e-01
  3.013800e-01   5.902874e+01   3.831743e-01
  3.016790e-01   5.821660e+01   3.795292e-01
  3.019780e-01   5.911934e+01   3.844840e-01
  3.022760e-01   5.909031e+01   3.861864e-01
  3.025750e-01   5.846669e+01   3.821026e-01
  3.028740e-01   5.826177e+01   3.868503e-01
  3.031730e-01   5.853831e+01   3.859314e-01
  3.034720e-01   5.887765e+01   3.886250e-01
  3.037710e-01   5.900515e+01   3.887812e-01
  3.040700e-01   5.826050e+01   3.881705e-01
  3.043690e-01   5.819515e+01   3.925569e-01
  3.046680e-01   5.857819e+01   3.924710e-01
  3.049670e-01   5.785785e+01   3.865618e-01
  3.052660e-01   5.804824e+01   3.940027e-01
  3.055650e-01   5.868570e+01   3.947627e-01
  3.058630e-01   5.870319e+01   4.002128e-01
  3.061620e-01   5.850193e+01   3.922155e-01
  3.064610e-01   5.924240e+01   3.997394e-01
  3.067600e-01   5.807408e+01   4.018607e-01
  3.070590e-01   5.815810e+01   3.960643e-01
  3.073580e-01   5.865249e+01   4.038570e-01
  3.076570e-01   5.896700e+01   3.976729e-01
  3.079560e-01   5.807019e+01   4.009611e-01
  3.082550e-01   5.829167e+01   4.017250e-01
  3.085540e-01   5.807074e+01   4.006689e-01
  3.088530e-01   5.886915e+01   4.085378e-01
  3.091520e-01   5.863112e+01   4.017149e-01
  3.094500e-01   5.860766e+01   4.104162e-01
  3.097490e-01   5.815621e+01   4.069755e-01
  3.100480e-01   5.793609e+01   4.031709e-01
  3.103470e-01   5.848525e+01   4.163838e-01
  3.106460e-01   5.833498e+01   4.036564e-01
  3.109450e-01   5.789027e+01   4.139351e-01
  3.112440e-01   5.776294e+01   4.065193e-01
  3.115430e-01   5.787699e+01   4.122727e-01
  3.118420e-01   5.797236e+01   4.171861e-01
  3.121410e-01   5.734109e+01   4.084554e-01
  3.124400e-01   5.832605e+01   4.194599e-01
  3.127390e-01   5.821507e+01   4.131535e-01
  3.130380e-01   5.780703e+01   4.206289e-01
  3.133360e-01   5.821066e+01   4.197169e-01
  3.136350e-01   5.777401e+01   4.174701e-01
  3.139340e-01   5.796216e+01   4.243040e-01
  3.142330e-01   5.880812e+01   4.208532e-01
  3.145320e-01   5.864284e+01   4.307086e-01
  3.148310e-01   5.806345e+01   4.236290e-01
  3.151300e-01   5.767401e+01   4.222060e-01
  3.154290e-01   5.862070e+01   4.306273e-01
  3.157280e-01   5.804404e+01   4.256568e-01
  3.160270e-01   5.828446e+01   4.348981e-01
  3.163260e-01   5.806277e+01   4.257254e-01
  3.166250e-01   5.898863e+01   4.375174e-01
  3.169230e-01   5.915533e+01   4.355194e-01
  3.172220e-01   5.732532e+01   4.335493e-01
  3.175210e-01   5.790990e+01   4.353759e-01
  3.178200e-01   5.836600e+01   4.340830e-01
  3.181190e-01   5.801806e+01   4.407848e-01
  3.184180e-01   5.766633e+01   4.348369e-01
  3.187170e-01   5.795413e+01   4.437056e-01
  3.190160e-01   5.806828e+01   4.429468e-01
  3.193150e-01   5.764665e+01   4.347627e-01
  3.196140e-01   5.801508e+01   4.475827e-01
  3.199130e-01   5.787305e+01   4.406251e-01
  3.202120e-01   5.823530e+01   4.492550e-01
  3.205100e-01   5.816408e+01   4.477473e-01
  3.208090e-01   5.843992e+01   4.455613e-01
  3.211080e-01   5.859039e+01   4.531284e-01
  3.214070e-01   5.766142e+01   4.417883e-01
  3.217060e-01   5.764219e+01   4.490297e-01
  3.220050e-01   5.813939e+01   4.480620e-01
  3.223040e-01   5.797793e+01   4.454047e-01
  3.226030e-01   5.722697e+01   4.537681e-01
  3.229020e-01   5.887016e+01   4.448006e-01
  3.232010e-01   5.805614e+01   4.540211e-01
  3.235000e-01   5.822449e+01   4.496267e-01
  3.237990e-01   5.804849e+01   4.522908e-01
  3.240970e-01   5.715346e+01   4.556557e-01
  3.243960e-01   5.820625e+01   4.503865e-01
  3.246950e-01   5.817580e+01   4.614947e-01
  3.249940e-01   5.840780e+01   4.545388e-01
  3.252930e-01   5.814344e+01   4.609191e-01
  3.255920e-01   5.778498e+01   4.621911e-01
  3.258910e-01   5.797174e+01   4.584645e-01
  3.261900e-01   5.767984e+01   4.645109e-01
  3.264890e-01   5.832613e+01   4.616427e-01
  3.267880e-01   5.771557e+01   4.628218e-01
  3.270870e-01   5.835455e+01   4.733646e-01
  3.273860e-01   5.796693e+01   4.661282e-01
  3.276850e-01   5.823552e+01   4.728816e-01
  3.279830e-01   5.764934e+01   4.634694e-01
  3.282820e-01   5.801610e+01   4.744116e-01
  3.285810e-01   5.744631e+01   4.701454e-01
  3.288800e-01   5.795487e+01   4.756315e-01
  3.291790e-01   5.805504e+01   4.721483e-01
  3.294780e-01   5.801101e+01   4.793480e-01
  3.297770e-01   5.775821e+01   4.808345e-01
  3.300760e-01   5.836832e+01   4.783164e-01
  3.303750e-01   5.804617e+01   4.846107e-01
  3.306740e-01   5.817118e+01   4.785038e-01
  3.309730e-01   5.788763e+01   4.860389e-01
  3.312720e-01   5.774228e+01   4.891482e-01
  3.315700e-01   5.763584e+01   4.798157e-01
  3.318690e-01   5.860663e+01   4.966307e-01
  3.321680e-01   5.785577e+01   4.822654e-01
  3.324670e-01   5.777457e+01   4.941970e-01
  3.327660e-01   5.826277e+01   4.935220e-01
  3.330650e-01   5.711857e+01   4.891945e-01
  3.333640e-01   5.796239e+01   5.006441e-01
  3.336630e-01   5.801765e+01   4.892391e-01
  3.339620e-01   5.692004e+01   4.989915e-01
  3.342610e-01   5.767639e+01   4.954460e-01
  3.345600e-01   5.829032e+01   5.032138e-01
  3.348590e-01   5.845121e+01   5.128483e-01
  3.351570e-01   5.807048e+01   4.954610e-01
  3.354560e-01   5.883474e+01   5.182521e-01
  3.357550e-01   5.795933e+01   4.977847e-01
  3.360540e-01   5.734993e+01   5.098225e-01
  3.363530e-01   5.706286e+01   5.147697e-01
  3.366520e-01   5.789116e+01   5.032302e-01
  3.369510e-01   5.740880e+01   5.228063e-01
  3.372500e-01   5.795147e+01   5.017491e-01
  3.375490e-01   5.763128e+01   5.211927e-01
  3.378480e-01   5.781203e+01   5.194187e-01
  3.381470e-01   5.765262e+01   5.174230e-01
  3.384460e-01   5.788844e+01   5.324327e-01
  3.387450e-01   5.850535e+01   5.136991e-01
  3.390430e-01   5.761792e+01   5.284491e-01
  3.393420e-01   5.825961e+01   5.286725e-01
  3.396410e-01   5.727797e+01   5.248678e-01
  3.399400e-01   5.706580e+01   5.392452e-01
  3.402390e-01   5.743008e+01   5.151561e-01
  3.405380e-01   5.791235e+01   5.403174e-01
  3.408370e-01   5.763869e+01   5.312829e-01
  3.411360e-01   5.768760e+01   5.349936e-01
  3.414350e-01   5.752440e+01   5.414076e-01
  3.417340e-01   5.733330e+01   5.326478e-01
  3.420330e-01   5.818937e+01   5.528073e-01
  3.423320e-01   5.806467e+01   5.367393e-01
  3.426300e-01   5.676034e+01   5.452183e-01
  3.429290e-01   5.805717e+01   5.491283e-01
  3.432280e-01   5.790582e+01   5.461598e-01
  3.435270e-01   5.765838e+01   5.637900e-01
  3.438260e-01   5.766410e+01   5.413336e-01
  3.441250e-01   5.799444e+01   5.621527e-01
  3.444240e-01   5.699031e+01   5.493823e-01
  3.447230e-01   5.761176e+01   5.570841e-01
  3.450220e-01   5.831204e+01   5.720166e-01
  3.453210e-01   5.809188e+01   5.546664e-01
  3.456200e-01   5.730977e+01   5.722115e-01
  3.459190e-01   5.753127e+01   5.599034e-01
  3.462170e-01   5.823156e+01   5.741909e-01
  3.465160e-01   5.675890e+01   5.660346e-01
  3.468150e-01   5.612235e+01   5.620109e-01
  3.471140e-01   5.803762e+01   5.865978e-01
  3.474130e-01   5.725152e+01   5.667911e-01
  3.477120e-01   5.669177e+01   5.797565e-01
  3.480110e-01   5.748372e+01   5.774707e-01
  3.483100e-01   5.730264e+01   5.783427e-01
  3.486090e-01   5.742725e+01   5.938668e-01
  3.489080e-01   5.788635e+01   5.812808e-01
  3.492070e-01   5.709737e+01   5.931254e-01
  3.495060e-01   5.813248e+01   5.870770e-01
  3.498040e-01   5.677151e+01   5.923992e-01
  3.501030e-01   5.700167e+01   5.945744e-01
  3.504020e-01   5.784710e+01   5.979847e-01
  3.507010e-01   5.698246e+01   6.076078e-01
  3.510000e-01   5.707829e+01   5.891879e-01
  3.512990e-01   5.788952e+01   6.124247e-01
  3.515980e-01   5.742520e+01   6.017483e-01
  3.518970e-01   5.677228e+01   6.117646e-01
  3.521960e-01   5.712423e+01   6.224249e-01
  3.524950e-01   5.717722e+01   5.994460e-01
  3.527940e-01   5.882379e+01   6.350521e-01
  3.530930e-01   5.793311e+01   6.137106e-01
  3.533920e-01   5.721712e+01   6.251837e-01
  3.536900e-01   5.708428e+01   6.267325e-01
  3.539890e-01   5.718072e+01   6.238556e-01
  3.542880e-01   5.674701e+01   6.366031e-01
  3.545870e-01   5.856537e+01   6.213504e-01
  3.548860e-01   5.703444e+01   6.346177e-01
  3.551850e-01   5.626185e+01   6.188228e-01
  3.554840e-01   5.714742e+01   6.352459e-01
  3.557830e-01   5.736529e+01   6.388528e-01
  3.560820e-01   5.675385e+01   6.138153e-01
  3.563810e-01   5.728430e+01   6.372006e-01
  3.566800e-01   5.718303e+01   6.216282e-01
  3.569790e-01   5.736010e+01   6.424709e-01
  3.572770e-01   5.783737e+01   6.439106e-01
  3.575760e-01   5.662725e+01   6.109827e-01
  3.578750e-01   5.733942e+01   6.549763e-01
  3.581740e-01   5.819396e+01   6.304978e-01
  3.584730e-01   5.791551e+01   6.582583e-01
  3.587720e-01   5.722591e+01   6.429472e-01
  3.590710e-01   5.574817e+01   6.333793e-01
  3.593700e-01   5.665444e+01   6.629992e-01
  3.596690e-01   5.815501e+01   6.432352e-01
  3.599680e-01   5.811170e+01   6.728578e-01
  3.602670e-01   5.647261e+01   6.461718e-01
  3.605660e-01   5.729066e+01   6.667115e-01
  3.608640e-01   5.806310e+01   6.884039e-01
  3.611630e-01   5.799187e+01   6.522532e-01
  3.614620e-01   5.711537e+01   6.872397e-01
  3.617610e-01   5.740439e+01   6.632911e-01
  3.620600e-01   5.647116e+01   6.803754e-01
  3.623590e-01   5.691078e+01   6.800682e-01
  3.626580e-01   5.615500e+01   6.755374e-01
  3.629570e-01   5.677558e+01   6.975392e-01
  3.632560e-01   5.594073e+01   6.629147e-01
  3.635550e-01   5.789791e+01   7.158810e-01
  3.638540e-01   5.826996e+01   7.003216e-01
  3.641530e-01   5.760213e+01   7.010069e-01
  3.644510e-01   5.692355e+01   7.271050e-01
  3.647500e-01   5.844671e+01   6.921740e-01
  3.650490e-01   5.701419e+01   7.258980e-01
  3.653480e-01   5.823527e+01   7.162841e-01
  3.656470e-01   5.668763e+01   7.151056e-01
  3.659460e-01   5.561386e+01   7.295542e-01
  3.662450e-01   5.699979e+01   7.069954e-01
  3.665440e-01   5.664156e+01   7.536815e-01
  3.668430e-01   5.887765e+01   7.270508e-01
  3.671420e-01   5.788989e+01   7.520070e-01
  3.674410e-01   5.677082e+01   7.352401e-01
  3.677400e-01   5.752870e+01   7.535720e-01
  3.680390e-01   5.712588e+01   7.800618e-01
  3.683370e-01   5.852138e+01   7.390618e-01
  3.686360e-01   5.657175e+01   7.676437e-01
  3.689350e-01   5.738930e+01   7.566303e-01
  3.692340e-01   5.786740e+01   7.807099e-01
  3.695330e-01   5.739677e+01   8.049792e-01
  3.698320e-01   5.855473e+01   7.582799e-01
  3.701310e-01   5.811734e+01   8.124525e-01
  3.704300e-01   5.755038e+01   7.700125e-01
  3.707290e-01   5.602429e+01   8.001020e-01
  3.710280e-01   5.683228e+01   8.010111e-01
  3.713270e-01   5.717518e+01   7.916600e-01
  3.716260e-01   5.646275e+01   8.341314e-01
  3.719240e-01   5.784339e+01   7.894180e-01
  3.722230e-01   5.828546e+01   8.502713e-01
  3.725220e-01   5.526586e+01   7.995283e-01
  3.728210e-01   5.652507e+01   8.265278e-01
  3.731200e-01   5.637144e+01   8.744225e-01
  3.734190e-01   5.640328e+01   7.979820e-01
  3.737180e-01   5.828511e+01   8.859597e-01
  3.740170e-01   5.674032e+01   8.228422e-01
  3.743160e-01   5.591921e+01   8.740578e-01
  3.746150e-01   5.794843e+01   8.833972e-01
  3.749140e-01   5.647155e+01   8.510506e-01
  3.752130e-01   5.706214e+01   9.167865e-01
  3.755110e-01   5.700720e+01   8.521836e-01
  3.758100e-01   5.634039e+01   9.109701e-01
  3.761090e-01   5.717131e+01   8.902640e-01
  3.764080e-01   5.746748e+01   9.164640e-01
  3.767070e-01   5.839878e+01   9.659620e-01
  3.770060e-01   5.582065e+01   8.670270e-01
  3.773050e-01   5.661009e+01   9.592176e-01
  3.776040e-01   5.742237e+01   9.232895e-01
  3.779030e-01   5.664055e+01   9.473041e-01
  3.782020e-01   5.981453e+01   1.051483e+00
  3.785010e-01   5.643278e+01   8.977966e-01
  3.788000e-01   5.705556e+01   1.021950e+00
  3.790990e-01   5.858694e+01   9.554477e-01
  3.793970e-01   5.683067e+01   1.010173e+00
  3.796960e-01   5.545856e+01   9.931859e-01
  3.799950e-01   5.786396e+01   9.958798e-01
  3.802940e-01   5.675199e+01   1.096465e+00
  3.805930e-01   5.482098e+01   9.398957e-01
  3.808920e-01   5.810391e+01   1.115734e+00
  3.811910e-01   5.831858e+01   1.033199e+00
  3.814900e-01   5.820344e+01   1.086256e+00
  3.817890e-01   5.709311e+01   1.174745e+00
  3.820880e-01   5.551390e+01   9.844376e-01
  3.823870e-01   5.908333e+01   1.202780e+00
  3.826860e-01   5.507188e+01   1.018976e+00
  3.829840e-01   5.668872e+01   1.201799e+00
  3.832830e-01   5.567683e+01   1.138398e+00
  3.835820e-01   5.724894e+01   1.126869e+00
  3.838810e-01   5.744857e+01   1.262073e+00
  3.841800e-01   5.612791e+01   1.102882e+00
  3.844790e-01   5.568899e+01   1.251833e+00
  3.847780e-01   5.499018e+01   1.152908e+00
  3.850770e-01   6.050349e+01   1.314672e+00
  3.853760e-01   5.548862e+01   1.343034e+00
  3.856750e-01   5.721396e+01   1.175988e+00
  3.859740e-01   5.598899e+01   1.372956e+00
  3.862730e-01   5.545229e+01   1.239951e+00
  3.865710e-01   5.844671e+01   1.402766e+00
  3.868700e-01   5.631693e+01   1.402238e+00
  3.871690e-01   5.687041e+01   1.325798e+00
  3.874680e-01   5.451201e+01   1.494742e+00
  3.877670e-01   5.870235e+01   1.369623e+00
  3.880660e-01   5.351902e+01   1.514352e+00
  3.883650e-01   5.594570e+01   1.467184e+00
  3.886640e-01   5.727359e+01   1.549067e+00
  3.889630e-01   5.641249e+01   1.672996e+00
  3.892620e-01   5.792522e+01   1.524348e+00
  3.895610e-01   6.012260e+01   1.774462e+00
  3.898600e-01   5.651172e+01   1.674467e+00
  3.901580e-01   5.855445e+01   1.776009e+00
  3.904570e-01   5.730202e+01   1.964288e+00
  3.907560e-01   5.876094e+01   1.754253e+00
  3.910550e-01   6.333473e+01   2.102995e+00
  3.913540e-01   5.628202e+01   1.982449e+00
  3.916530e-01   5.886568e+01   2.027442e+00
  3.919520e-01   5.373327e+01   2.516291e+00
  3.922510e-01   5.725962e+01   1.999593e+00
  3.925500e-01   5.153366e+01   2.545066e+00
  3.928490e-01   5.792299e+01   2.463136e+00
  3.931480e-01   5.656133e+01   2.666327e+00
  3.934470e-01   0.000000e+00   0.000000e+00
  3.937460e-01   5.844671e+01   2.710401e+00
creator: radaver
creator-version: 3725
header-file: /nas_data/SAXS_data/20151104Workshop/header/JH1_0032.txt
image-file: /nas_data/Pilatus1M/20151104_Workshop/JH1_0032.tif
angular-axis-file: /nas_data/SAXS_data/20151104Workshop/q20151029.dat
beamstop-mask-file: /nas_data/SAXS_data/20151104Workshop/fit2d20151031.msk
detector-response-file: none
beam-center-x: 949.7700
beam-center-y: 918.8000
unit-time: 1.0000
channel-first: 10
channel-last: 1315
Exposure time [s]: 1.094005
Transmitted Beam: 0.484822
Incident Beam: 0.484822
Code: JH1
Concentration [mg/ml]: 1
Run Number: 0032
