# Supplementary material for: SAXS analysis of a soluble cytosolic NgBR construct including extracellular and transmembrane domains
Source: PLoS One. 2018 Jan 18;13(1):e0191371. doi: 10.1371/journal.pone.0191371 (PMC5773207; doi:10.1371/journal.pone.0191371)
Supplement: S1 File — (ZIP) [file pone.0191371.s001.zip › JH1_0033.dat]

Sample:   c= 1.0000 mg/ml  Code: JH1
  3.656810e-03   2.256918e+04   4.126854e+01
  3.955720e-03   2.196278e+04   2.795999e+01
  4.254640e-03   1.903707e+04   2.332702e+01
  4.553560e-03   1.539848e+04   2.022744e+01
  4.852480e-03   1.244676e+04   1.702616e+01
  5.151400e-03   1.049449e+04   1.544446e+01
  5.450320e-03   8.685642e+03   1.334561e+01
  5.749240e-03   7.431156e+03   1.196042e+01
  6.048150e-03   6.328163e+03   1.081857e+01
  6.347070e-03   5.463042e+03   9.550131e+00
  6.645990e-03   4.801603e+03   8.913986e+00
  6.944910e-03   4.214098e+03   8.039537e+00
  7.243830e-03   3.755423e+03   7.354024e+00
  7.542750e-03   3.325114e+03   6.893624e+00
  7.841670e-03   3.002277e+03   6.186226e+00
  8.140580e-03   2.711591e+03   5.960218e+00
  8.439500e-03   2.463217e+03   5.475412e+00
  8.738420e-03   2.257012e+03   5.191223e+00
  9.037340e-03   2.083639e+03   4.822799e+00
  9.336260e-03   1.917971e+03   4.547086e+00
  9.635180e-03   1.772186e+03   4.358426e+00
  9.934100e-03   1.633409e+03   4.048553e+00
  1.023300e-02   1.492146e+03   3.965614e+00
  1.053190e-02   1.377976e+03   3.865249e+00
  1.083090e-02   1.273816e+03   3.716294e+00
  1.112980e-02   1.176637e+03   3.541326e+00
  1.142870e-02   1.097030e+03   3.400275e+00
  1.172760e-02   1.010936e+03   3.255044e+00
  1.202650e-02   9.391037e+02   3.128591e+00
  1.232540e-02   8.719147e+02   2.998077e+00
  1.262440e-02   8.081078e+02   2.832625e+00
  1.292330e-02   7.577670e+02   2.700667e+00
  1.322220e-02   7.040588e+02   2.603201e+00
  1.352110e-02   6.515114e+02   2.479004e+00
  1.382000e-02   6.080066e+02   2.371212e+00
  1.411900e-02   5.702525e+02   2.285237e+00
  1.441790e-02   5.290574e+02   2.185292e+00
  1.471680e-02   4.985701e+02   2.111316e+00
  1.501570e-02   4.621043e+02   1.990627e+00
  1.531460e-02   4.373084e+02   1.927741e+00
  1.561350e-02   4.101715e+02   1.834214e+00
  1.591250e-02   3.868378e+02   1.796973e+00
  1.621140e-02   3.641960e+02   1.713527e+00
  1.651030e-02   3.437422e+02   1.647209e+00
  1.680920e-02   3.271424e+02   1.606944e+00
  1.710810e-02   3.118156e+02   1.572142e+00
  1.740710e-02   2.919955e+02   1.499465e+00
  1.770600e-02   2.786850e+02   1.450167e+00
  1.800490e-02   2.650493e+02   1.403065e+00
  1.830380e-02   2.549601e+02   1.387067e+00
  1.860270e-02   2.413663e+02   1.323375e+00
  1.890170e-02   2.304100e+02   1.292990e+00
  1.920060e-02   2.163097e+02   1.240927e+00
  1.949950e-02   2.096155e+02   1.235643e+00
  1.979840e-02   2.027348e+02   1.192393e+00
  2.009730e-02   1.929195e+02   1.150411e+00
  2.039620e-02   1.866839e+02   1.129614e+00
  2.069520e-02   1.803085e+02   1.104173e+00
  2.099410e-02   1.752479e+02   1.096456e+00
  2.129300e-02   1.685773e+02   1.047205e+00
  2.159190e-02   1.615937e+02   1.060618e+00
  2.189080e-02   1.543501e+02   1.042359e+00
  2.218980e-02   1.519272e+02   1.051960e+00
  2.248870e-02   1.475640e+02   1.055240e+00
  2.278760e-02   1.419037e+02   1.024609e+00
  2.308650e-02   1.385024e+02   1.043408e+00
  2.338540e-02   1.342016e+02   1.024947e+00
  2.368430e-02   1.290987e+02   9.870113e-01
  2.398330e-02   1.298939e+02   1.012574e+00
  2.428220e-02   1.255520e+02   9.733591e-01
  2.458110e-02   1.210923e+02   9.880562e-01
  2.488000e-02   1.197294e+02   9.562759e-01
  2.517890e-02   1.167334e+02   9.329719e-01
  2.547790e-02   1.147866e+02   9.382300e-01
  2.577680e-02   1.119917e+02   9.192933e-01
  2.607570e-02   1.101700e+02   9.191690e-01
  2.637460e-02   1.075923e+02   9.010561e-01
  2.667350e-02   1.061619e+02   8.726451e-01
  2.697250e-02   1.053489e+02   8.424950e-01
  2.727140e-02   1.033466e+02   8.034814e-01
  2.757030e-02   1.003243e+02   7.929595e-01
  2.786920e-02   9.834430e+01   7.761229e-01
  2.816810e-02   9.856202e+01   7.646673e-01
  2.846700e-02   9.580190e+01   7.445768e-01
  2.876600e-02   9.572137e+01   7.352965e-01
  2.906490e-02   9.364437e+01   7.294626e-01
  2.936380e-02   9.359850e+01   7.238536e-01
  2.966270e-02   9.128684e+01   7.096142e-01
  2.996160e-02   9.174264e+01   7.124259e-01
  3.026060e-02   8.988326e+01   6.940637e-01
  3.055950e-02   8.962864e+01   6.920975e-01
  3.085840e-02   8.833812e+01   6.841957e-01
  3.115730e-02   8.684846e+01   6.755618e-01
  3.145620e-02   8.611007e+01   6.662200e-01
  3.175510e-02   8.552073e+01   6.657578e-01
  3.205410e-02   8.494488e+01   6.598967e-01
  3.235300e-02   8.421223e+01   6.543828e-01
  3.265190e-02   8.302179e+01   6.378183e-01
  3.295080e-02   8.348865e+01   6.438033e-01
  3.324970e-02   8.040755e+01   6.309823e-01
  3.354870e-02   8.245049e+01   6.372774e-01
  3.384760e-02   8.307928e+01   6.323166e-01
  3.414650e-02   8.066819e+01   6.230736e-01
  3.444540e-02   8.123760e+01   6.166763e-01
  3.474430e-02   8.032975e+01   6.186171e-01
  3.504330e-02   7.967083e+01   6.084402e-01
  3.534220e-02   7.794841e+01   6.025698e-01
  3.564110e-02   7.866716e+01   6.045956e-01
  3.594000e-02   7.840254e+01   5.920251e-01
  3.623890e-02   7.751860e+01   5.986930e-01
  3.653780e-02   7.745257e+01   5.822514e-01
  3.683680e-02   7.654350e+01   5.863552e-01
  3.713570e-02   7.556005e+01   5.832710e-01
  3.743460e-02   7.713839e+01   5.797258e-01
  3.773350e-02   7.565225e+01   5.734524e-01
  3.803240e-02   7.526049e+01   5.856183e-01
  3.833140e-02   7.476847e+01   5.975744e-01
  3.863030e-02   7.519501e+01   6.085922e-01
  3.892920e-02   7.394197e+01   6.019306e-01
  3.922810e-02   7.358435e+01   6.028265e-01
  3.952700e-02   7.316499e+01   5.972105e-01
  3.982600e-02   7.381530e+01   6.085700e-01
  4.012490e-02   7.372520e+01   5.987195e-01
  4.042380e-02   7.286577e+01   6.030414e-01
  4.072270e-02   7.352991e+01   6.033937e-01
  4.102160e-02   7.256701e+01   5.986448e-01
  4.132050e-02   7.157901e+01   5.953353e-01
  4.161950e-02   7.205167e+01   5.911239e-01
  4.191840e-02   7.165808e+01   5.972336e-01
  4.221730e-02   7.166855e+01   5.895502e-01
  4.251620e-02   7.218571e+01   5.994283e-01
  4.281510e-02   7.199191e+01   5.893655e-01
  4.311410e-02   7.128645e+01   5.872222e-01
  4.341300e-02   7.005068e+01   5.851184e-01
  4.371190e-02   7.051130e+01   5.855241e-01
  4.401080e-02   7.142539e+01   5.893071e-01
  4.430970e-02   7.103197e+01   5.831900e-01
  4.460860e-02   7.007024e+01   5.799650e-01
  4.490760e-02   7.008609e+01   5.815121e-01
  4.520650e-02   7.021484e+01   5.776310e-01
  4.550540e-02   6.991663e+01   5.793289e-01
  4.580430e-02   7.051601e+01   5.795989e-01
  4.610320e-02   7.039096e+01   5.761820e-01
  4.640220e-02   7.060583e+01   5.814380e-01
  4.670110e-02   6.939252e+01   5.678382e-01
  4.700000e-02   6.985291e+01   5.718354e-01
  4.729890e-02   6.884872e+01   5.698351e-01
  4.759780e-02   6.961324e+01   5.722753e-01
  4.789680e-02   6.894180e+01   5.659910e-01
  4.819570e-02   6.918494e+01   5.662912e-01
  4.849460e-02   6.830247e+01   5.647533e-01
  4.879350e-02   6.875995e+01   5.604334e-01
  4.909240e-02   6.779288e+01   5.640405e-01
  4.939130e-02   6.789222e+01   5.548743e-01
  4.969030e-02   6.908427e+01   5.617535e-01
  4.998920e-02   6.874879e+01   5.597107e-01
  5.028810e-02   6.755750e+01   5.528407e-01
  5.058700e-02   6.808473e+01   5.590301e-01
  5.088590e-02   6.819454e+01   5.501886e-01
  5.118490e-02   6.781464e+01   5.558951e-01
  5.148380e-02   6.850161e+01   5.560240e-01
  5.178270e-02   6.747075e+01   5.447038e-01
  5.208160e-02   6.741631e+01   5.502868e-01
  5.238050e-02   6.771701e+01   5.456969e-01
  5.267940e-02   6.692413e+01   5.502431e-01
  5.297840e-02   6.713472e+01   5.439800e-01
  5.327730e-02   6.663974e+01   5.394560e-01
  5.357620e-02   6.698702e+01   5.427477e-01
  5.387510e-02   6.714116e+01   5.402326e-01
  5.417400e-02   6.736134e+01   5.461750e-01
  5.447300e-02   6.568029e+01   5.312715e-01
  5.477190e-02   6.656368e+01   5.360548e-01
  5.507080e-02   6.646870e+01   5.356722e-01
  5.536970e-02   6.663720e+01   5.345192e-01
  5.566860e-02   6.664127e+01   5.382178e-01
  5.596760e-02   6.695889e+01   5.333888e-01
  5.626650e-02   6.662434e+01   5.344676e-01
  5.656540e-02   6.669696e+01   5.329450e-01
  5.686430e-02   6.596099e+01   5.270306e-01
  5.716320e-02   6.609070e+01   5.240510e-01
  5.746210e-02   6.668971e+01   5.317172e-01
  5.776110e-02   6.617349e+01   5.314497e-01
  5.806000e-02   6.629728e+01   5.237170e-01
  5.835890e-02   6.723077e+01   5.279704e-01
  5.865780e-02   6.598736e+01   5.202148e-01
  5.895670e-02   6.643293e+01   5.318891e-01
  5.925570e-02   6.557707e+01   5.163549e-01
  5.955460e-02   6.544405e+01   5.226334e-01
  5.985350e-02   6.607705e+01   5.177619e-01
  6.015240e-02   6.624479e+01   5.200991e-01
  6.045130e-02   6.640486e+01   5.212916e-01
  6.075020e-02   6.546643e+01   5.126154e-01
  6.104920e-02   6.585724e+01   5.180152e-01
  6.134810e-02   6.583645e+01   5.184937e-01
  6.164700e-02   6.544699e+01   5.087646e-01
  6.194590e-02   6.655104e+01   5.213000e-01
  6.224480e-02   6.504019e+01   5.040210e-01
  6.254380e-02   6.572539e+01   5.152754e-01
  6.284270e-02   6.589826e+01   5.176179e-01
  6.314160e-02   6.529623e+01   5.029338e-01
  6.344050e-02   6.527855e+01   5.102534e-01
  6.373940e-02   6.590106e+01   5.042234e-01
  6.403840e-02   6.623931e+01   5.134522e-01
  6.433730e-02   6.548658e+01   5.052249e-01
  6.463620e-02   6.521164e+01   5.000475e-01
  6.493510e-02   6.592023e+01   5.138427e-01
  6.523400e-02   6.552120e+01   5.017431e-01
  6.553290e-02   6.612541e+01   5.066375e-01
  6.583190e-02   6.456535e+01   4.985779e-01
  6.613080e-02   6.614935e+01   5.000849e-01
  6.642970e-02   6.503608e+01   5.050518e-01
  6.672860e-02   6.567136e+01   4.967838e-01
  6.702750e-02   6.542637e+01   5.008701e-01
  6.732650e-02   6.472406e+01   4.946681e-01
  6.762540e-02   6.570702e+01   4.984101e-01
  6.792430e-02   6.536904e+01   4.991312e-01
  6.822320e-02   6.569980e+01   4.924961e-01
  6.852210e-02   6.545785e+01   4.989664e-01
  6.882110e-02   6.619307e+01   4.977626e-01
  6.912000e-02   6.497490e+01   4.926726e-01
  6.941890e-02   6.529145e+01   4.904835e-01
  6.971780e-02   6.521566e+01   4.897208e-01
  7.001670e-02   6.506624e+01   4.954777e-01
  7.031560e-02   6.547783e+01   4.902266e-01
  7.061460e-02   6.558708e+01   4.911133e-01
  7.091350e-02   6.470122e+01   4.863654e-01
  7.121240e-02   6.497350e+01   4.836529e-01
  7.151130e-02   6.473992e+01   4.888852e-01
  7.181020e-02   6.522705e+01   4.841339e-01
  7.210920e-02   6.517251e+01   4.871903e-01
  7.240810e-02   6.418115e+01   4.788705e-01
  7.270700e-02   6.442757e+01   4.858067e-01
  7.300590e-02   6.458024e+01   4.817275e-01
  7.330480e-02   6.518172e+01   4.785276e-01
  7.360370e-02   6.545593e+01   4.854451e-01
  7.390270e-02   6.473666e+01   4.773358e-01
  7.420160e-02   6.462799e+01   4.842169e-01
  7.450050e-02   6.523184e+01   4.773800e-01
  7.479940e-02   6.465475e+01   4.765894e-01
  7.509830e-02   6.507082e+01   4.821780e-01
  7.539730e-02   6.541802e+01   4.762999e-01
  7.569620e-02   6.448991e+01   4.737809e-01
  7.599510e-02   6.410658e+01   4.754509e-01
  7.629400e-02   6.454733e+01   4.709602e-01
  7.659290e-02   6.517086e+01   4.775992e-01
  7.689190e-02   6.496999e+01   4.724997e-01
  7.719080e-02   6.545859e+01   4.768861e-01
  7.748970e-02   6.460748e+01   4.703237e-01
  7.778860e-02   6.509898e+01   4.751371e-01
  7.808750e-02   6.497233e+01   4.712224e-01
  7.838640e-02   6.471659e+01   4.677588e-01
  7.868540e-02   6.483527e+01   4.694512e-01
  7.898430e-02   6.322717e+01   4.611070e-01
  7.928320e-02   6.485790e+01   4.725224e-01
  7.958210e-02   6.466238e+01   4.630213e-01
  7.988100e-02   6.391790e+01   4.656988e-01
  8.018000e-02   6.466886e+01   4.659193e-01
  8.047890e-02   6.430939e+01   4.642097e-01
  8.077780e-02   6.358090e+01   4.607553e-01
  8.107670e-02   6.430374e+01   4.609261e-01
  8.137560e-02   6.463442e+01   4.653814e-01
  8.167450e-02   6.403924e+01   4.603805e-01
  8.197350e-02   6.430532e+01   4.585290e-01
  8.227240e-02   6.487179e+01   4.649979e-01
  8.257130e-02   6.421858e+01   4.531434e-01
  8.287020e-02   6.495701e+01   4.648927e-01
  8.316910e-02   6.462414e+01   4.604630e-01
  8.346810e-02   6.477605e+01   4.566566e-01
  8.376700e-02   6.390355e+01   4.598925e-01
  8.406590e-02   6.404021e+01   4.509874e-01
  8.436480e-02   6.422045e+01   4.586239e-01
  8.466370e-02   6.455043e+01   4.539281e-01
  8.496270e-02   6.455996e+01   4.647007e-01
  8.526160e-02   6.381793e+01   4.766117e-01
  8.556050e-02   6.466251e+01   4.802084e-01
  8.585940e-02   6.533738e+01   4.887505e-01
  8.615830e-02   6.469757e+01   4.863516e-01
  8.645720e-02   6.478311e+01   4.914586e-01
  8.675620e-02   6.478575e+01   4.939149e-01
  8.705510e-02   6.411934e+01   4.903902e-01
  8.735400e-02   6.422140e+01   4.932379e-01
  8.765290e-02   6.503007e+01   4.968327e-01
  8.795180e-02   6.421129e+01   4.977171e-01
  8.825080e-02   6.441081e+01   4.939648e-01
  8.854970e-02   6.480699e+01   5.020782e-01
  8.884860e-02   6.383707e+01   4.962646e-01
  8.914750e-02   6.410230e+01   5.035109e-01
  8.944640e-02   6.439130e+01   5.009821e-01
  8.974530e-02   6.410350e+01   4.957807e-01
  9.004430e-02   7.083597e+01   5.190597e-01
  9.034320e-02   6.501963e+01   4.797223e-01
  9.064210e-02   6.458967e+01   4.772390e-01
  9.094100e-02   6.416213e+01   4.657507e-01
  9.123990e-02   6.367442e+01   4.627350e-01
  9.153890e-02   6.346881e+01   4.644778e-01
  9.183780e-02   6.420216e+01   4.638226e-01
  9.213670e-02   6.366605e+01   4.602499e-01
  9.243560e-02   6.488653e+01   4.634161e-01
  9.273450e-02   6.372551e+01   4.552751e-01
  9.303350e-02   6.369108e+01   4.611544e-01
  9.333240e-02   6.384498e+01   4.514409e-01
  9.363130e-02   6.466696e+01   4.578371e-01
  9.393020e-02   6.381138e+01   4.524720e-01
  9.422910e-02   6.404510e+01   4.544607e-01
  9.452800e-02   6.443682e+01   4.570217e-01
  9.482700e-02   6.375463e+01   4.444045e-01
  9.512590e-02   6.395544e+01   4.533681e-01
  9.542480e-02   6.363248e+01   4.472961e-01
  9.572370e-02   6.444369e+01   4.501382e-01
  9.602260e-02   6.330021e+01   4.483742e-01
  9.632160e-02   6.423080e+01   4.438798e-01
  9.662050e-02   6.471277e+01   4.480995e-01
  9.691940e-02   6.503236e+01   4.492046e-01
  9.721830e-02   6.417559e+01   4.436890e-01
  9.751720e-02   6.280362e+01   4.410776e-01
  9.781610e-02   6.416919e+01   4.415183e-01
  9.811510e-02   6.450118e+01   4.469989e-01
  9.841400e-02   6.371295e+01   4.371393e-01
  9.871290e-02   6.449176e+01   4.429835e-01
  9.901180e-02   6.336522e+01   4.401636e-01
  9.931070e-02   6.393757e+01   4.382577e-01
  9.960970e-02   6.351402e+01   4.399676e-01
  9.990860e-02   6.450441e+01   4.360497e-01
  1.002070e-01   6.447229e+01   4.400864e-01
  1.005060e-01   6.390120e+01   4.357114e-01
  1.008050e-01   6.361314e+01   4.371443e-01
  1.011040e-01   6.436087e+01   4.335368e-01
  1.014030e-01   6.389719e+01   4.339924e-01
  1.017020e-01   6.411180e+01   4.388544e-01
  1.020010e-01   6.460907e+01   4.357230e-01
  1.023000e-01   6.454652e+01   4.334911e-01
  1.025990e-01   6.474461e+01   4.331542e-01
  1.028980e-01   6.355194e+01   4.308037e-01
  1.031970e-01   6.407099e+01   4.349222e-01
  1.034960e-01   6.370080e+01   4.257424e-01
  1.037950e-01   6.392740e+01   4.304119e-01
  1.040930e-01   6.427863e+01   4.279919e-01
  1.043920e-01   6.443788e+01   4.324593e-01
  1.046910e-01   6.486810e+01   4.332345e-01
  1.049900e-01   6.403203e+01   4.246122e-01
  1.052890e-01   6.371816e+01   4.270908e-01
  1.055880e-01   6.402252e+01   4.264947e-01
  1.058870e-01   6.439949e+01   4.293681e-01
  1.061860e-01   6.427379e+01   4.247795e-01
  1.064850e-01   6.463741e+01   4.266147e-01
  1.067840e-01   6.439509e+01   4.280563e-01
  1.070830e-01   6.429579e+01   4.242214e-01
  1.073820e-01   6.368897e+01   4.206574e-01
  1.076800e-01   6.413907e+01   4.218307e-01
  1.079790e-01   6.439096e+01   4.245352e-01
  1.082780e-01   6.456547e+01   4.270150e-01
  1.085770e-01   6.436379e+01   4.173839e-01
  1.088760e-01   6.428653e+01   4.229377e-01
  1.091750e-01   6.407832e+01   4.207038e-01
  1.094740e-01   6.542357e+01   4.260337e-01
  1.097730e-01   6.320955e+01   4.163211e-01
  1.100720e-01   6.363859e+01   4.138401e-01
  1.103710e-01   6.376454e+01   4.205972e-01
  1.106700e-01   6.401518e+01   4.153591e-01
  1.109690e-01   6.456569e+01   4.229204e-01
  1.112670e-01   6.415253e+01   4.140338e-01
  1.115660e-01   6.448583e+01   4.162889e-01
  1.118650e-01   6.357507e+01   4.172199e-01
  1.121640e-01   6.496936e+01   4.157789e-01
  1.124630e-01   6.470379e+01   4.161037e-01
  1.127620e-01   6.350498e+01   4.122309e-01
  1.130610e-01   6.412583e+01   4.136548e-01
  1.133600e-01   6.428108e+01   4.189226e-01
  1.136590e-01   6.413405e+01   4.082322e-01
  1.139580e-01   6.410996e+01   4.127289e-01
  1.142570e-01   6.438861e+01   4.133339e-01
  1.145560e-01   6.496138e+01   4.157534e-01
  1.148550e-01   6.314434e+01   4.087462e-01
  1.151530e-01   6.394340e+01   4.059510e-01
  1.154520e-01   6.476276e+01   4.136612e-01
  1.157510e-01   6.418578e+01   4.072764e-01
  1.160500e-01   6.487727e+01   4.157774e-01
  1.163490e-01   6.403331e+01   4.067924e-01
  1.166480e-01   6.464230e+01   4.115508e-01
  1.169470e-01   6.449946e+01   4.088308e-01
  1.172460e-01   6.412885e+01   4.082157e-01
  1.175450e-01   6.405238e+01   4.046418e-01
  1.178440e-01   6.472212e+01   4.067518e-01
  1.181430e-01   6.476723e+01   4.099602e-01
  1.184420e-01   6.420345e+01   4.059446e-01
  1.187400e-01   6.439168e+01   4.051635e-01
  1.190390e-01   6.453794e+01   4.048036e-01
  1.193380e-01   6.460903e+01   4.050265e-01
  1.196370e-01   6.474759e+01   4.076612e-01
  1.199360e-01   6.331177e+01   3.990643e-01
  1.202350e-01   6.477749e+01   4.066503e-01
  1.205340e-01   6.416707e+01   4.022875e-01
  1.208330e-01   6.463540e+01   4.024102e-01
  1.211320e-01   6.427932e+01   4.045366e-01
  1.214310e-01   6.445462e+01   3.984226e-01
  1.217300e-01   6.494457e+01   4.055315e-01
  1.220290e-01   6.382239e+01   4.006703e-01
  1.223270e-01   6.428830e+01   3.994758e-01
  1.226260e-01   6.439437e+01   3.992802e-01
  1.229250e-01   6.468717e+01   3.986206e-01
  1.232240e-01   6.466727e+01   4.022424e-01
  1.235230e-01   6.432377e+01   4.003769e-01
  1.238220e-01   6.410264e+01   3.962998e-01
  1.241210e-01   6.401838e+01   3.975914e-01
  1.244200e-01   6.521120e+01   3.976514e-01
  1.247190e-01   6.476489e+01   4.009538e-01
  1.250180e-01   6.505726e+01   3.969268e-01
  1.253170e-01   6.431445e+01   3.954164e-01
  1.256160e-01   6.531169e+01   4.010628e-01
  1.259140e-01   6.470028e+01   3.963454e-01
  1.262130e-01   6.498192e+01   3.972071e-01
  1.265120e-01   6.468769e+01   3.935310e-01
  1.268110e-01   6.427883e+01   3.930343e-01
  1.271100e-01   6.468749e+01   3.978453e-01
  1.274090e-01   6.431269e+01   3.933884e-01
  1.277080e-01   6.390513e+01   3.908955e-01
  1.280070e-01   6.388524e+01   3.896021e-01
  1.283060e-01   6.484331e+01   3.940041e-01
  1.286050e-01   6.464929e+01   3.961892e-01
  1.289040e-01   6.503941e+01   3.904106e-01
  1.292030e-01   6.495654e+01   3.951008e-01
  1.295020e-01   6.492711e+01   3.912905e-01
  1.298000e-01   6.537980e+01   3.933905e-01
  1.300990e-01   6.427977e+01   3.876427e-01
  1.303980e-01   6.472610e+01   3.897113e-01
  1.306970e-01   6.435622e+01   3.915290e-01
  1.309960e-01   6.421250e+01   3.888882e-01
  1.312950e-01   6.508746e+01   3.912846e-01
  1.315940e-01   6.527606e+01   3.875264e-01
  1.318930e-01   6.494035e+01   3.893883e-01
  1.321920e-01   6.509327e+01   3.896055e-01
  1.324910e-01   6.475116e+01   3.895445e-01
  1.327900e-01   6.354854e+01   3.837707e-01
  1.330890e-01   6.515215e+01   3.881062e-01
  1.333870e-01   6.405410e+01   3.845862e-01
  1.336860e-01   6.474921e+01   3.859594e-01
  1.339850e-01   6.507826e+01   3.855309e-01
  1.342840e-01   6.484639e+01   3.876698e-01
  1.345830e-01   6.396240e+01   3.836072e-01
  1.348820e-01   6.481133e+01   3.861445e-01
  1.351810e-01   6.456805e+01   3.805766e-01
  1.354800e-01   6.460085e+01   3.850477e-01
  1.357790e-01   6.477220e+01   3.832339e-01
  1.360780e-01   6.443454e+01   3.838519e-01
  1.363770e-01   6.451368e+01   3.836228e-01
  1.366760e-01   6.389738e+01   3.838806e-01
  1.369740e-01   6.398113e+01   3.977360e-01
  1.372730e-01   6.462160e+01   4.018340e-01
  1.375720e-01   6.507595e+01   4.126424e-01
  1.378710e-01   6.408116e+01   4.111908e-01
  1.381700e-01   6.463144e+01   4.146962e-01
  1.384690e-01   6.392427e+01   4.195840e-01
  1.387680e-01   6.414445e+01   4.088288e-01
  1.390670e-01   6.454276e+01   3.984349e-01
  1.393660e-01   6.525661e+01   3.998510e-01
  1.396650e-01   6.448485e+01   3.946704e-01
  1.399640e-01   6.480468e+01   3.966650e-01
  1.402630e-01   6.441900e+01   3.873430e-01
  1.405620e-01   6.475878e+01   3.927516e-01
  1.408600e-01   6.493953e+01   3.920638e-01
  1.411590e-01   6.450583e+01   3.917366e-01
  1.414580e-01   6.501952e+01   3.937902e-01
  1.417570e-01   6.479134e+01   3.856149e-01
  1.420560e-01   6.488189e+01   3.904229e-01
  1.423550e-01   6.465867e+01   3.871083e-01
  1.426540e-01   6.485185e+01   3.841627e-01
  1.429530e-01   6.422564e+01   3.813845e-01
  1.432520e-01   6.451647e+01   3.792987e-01
  1.435510e-01   6.497653e+01   3.833774e-01
  1.438500e-01   6.453819e+01   3.780244e-01
  1.441490e-01   6.518869e+01   3.790360e-01
  1.444470e-01   6.461962e+01   3.798264e-01
  1.447460e-01   6.454673e+01   3.758502e-01
  1.450450e-01   6.474241e+01   3.801871e-01
  1.453440e-01   6.392117e+01   3.718736e-01
  1.456430e-01   6.468022e+01   3.777756e-01
  1.459420e-01   6.488722e+01   3.777176e-01
  1.462410e-01   6.432701e+01   3.743424e-01
  1.465400e-01   6.466832e+01   3.766412e-01
  1.468390e-01   6.434932e+01   3.709958e-01
  1.471380e-01   6.455262e+01   3.745660e-01
  1.474370e-01   6.494444e+01   3.763520e-01
  1.477360e-01   6.521088e+01   3.760379e-01
  1.480340e-01   6.505427e+01   3.719695e-01
  1.483330e-01   6.421971e+01   3.779789e-01
  1.486320e-01   6.491095e+01   3.895413e-01
  1.489310e-01   6.511105e+01   3.918444e-01
  1.492300e-01   6.497690e+01   3.909521e-01
  1.495290e-01   6.433955e+01   3.914783e-01
  1.498280e-01   6.519723e+01   3.986349e-01
  1.501270e-01   6.451031e+01   3.980753e-01
  1.504260e-01   6.495480e+01   3.940927e-01
  1.507250e-01   6.489054e+01   3.997676e-01
  1.510240e-01   6.525906e+01   3.998585e-01
  1.513230e-01   6.530646e+01   4.053020e-01
  1.516210e-01   6.487577e+01   3.997221e-01
  1.519200e-01   6.515653e+01   4.005861e-01
  1.522190e-01   6.516924e+01   4.076024e-01
  1.525180e-01   6.545345e+01   4.036110e-01
  1.528170e-01   6.546088e+01   4.090666e-01
  1.531160e-01   6.526118e+01   4.051614e-01
  1.534150e-01   6.449862e+01   3.970067e-01
  1.537140e-01   6.525393e+01   3.925195e-01
  1.540130e-01   6.491381e+01   3.850435e-01
  1.543120e-01   6.490560e+01   3.852524e-01
  1.546110e-01   6.505577e+01   3.831520e-01
  1.549100e-01   6.510657e+01   3.835310e-01
  1.552090e-01   6.557615e+01   3.870029e-01
  1.555070e-01   6.458356e+01   3.748717e-01
  1.558060e-01   6.465432e+01   3.803787e-01
  1.561050e-01   6.438753e+01   3.758226e-01
  1.564040e-01   6.489601e+01   3.788487e-01
  1.567030e-01   6.552500e+01   3.786877e-01
  1.570020e-01   6.472448e+01   3.744178e-01
  1.573010e-01   6.550985e+01   3.801907e-01
  1.576000e-01   6.474930e+01   3.721470e-01
  1.578990e-01   6.492195e+01   3.745587e-01
  1.581980e-01   6.458724e+01   3.718919e-01
  1.584970e-01   6.521772e+01   3.734907e-01
  1.587960e-01   6.494787e+01   3.761445e-01
  1.590940e-01   6.510734e+01   3.712850e-01
  1.593930e-01   6.502727e+01   3.698135e-01
  1.596920e-01   6.500685e+01   3.707903e-01
  1.599910e-01   6.445129e+01   3.708693e-01
  1.602900e-01   6.436304e+01   3.699881e-01
  1.605890e-01   6.525229e+01   3.669915e-01
  1.608880e-01   6.478184e+01   3.680905e-01
  1.611870e-01   6.494887e+01   3.675475e-01
  1.614860e-01   6.557602e+01   3.697256e-01
  1.617850e-01   6.505131e+01   3.650308e-01
  1.620840e-01   6.517216e+01   3.653697e-01
  1.623830e-01   6.520392e+01   3.670563e-01
  1.626810e-01   6.475844e+01   3.636164e-01
  1.629800e-01   6.471140e+01   3.596132e-01
  1.632790e-01   6.444353e+01   3.600141e-01
  1.635780e-01   6.416209e+01   3.603815e-01
  1.638770e-01   6.467704e+01   3.641769e-01
  1.641760e-01   6.462921e+01   3.622746e-01
  1.644750e-01   6.485965e+01   3.621411e-01
  1.647740e-01   6.495699e+01   3.620249e-01
  1.650730e-01   6.508714e+01   3.637516e-01
  1.653720e-01   6.491674e+01   3.628843e-01
  1.656710e-01   6.473326e+01   3.602469e-01
  1.659700e-01   6.481719e+01   3.620225e-01
  1.662680e-01   6.526573e+01   3.619178e-01
  1.665670e-01   6.403693e+01   3.594518e-01
  1.668660e-01   6.444472e+01   3.571729e-01
  1.671650e-01   6.468487e+01   3.606876e-01
  1.674640e-01   6.529539e+01   3.616155e-01
  1.677630e-01   6.452232e+01   3.575755e-01
  1.680620e-01   6.437064e+01   3.594274e-01
  1.683610e-01   6.498786e+01   3.555179e-01
  1.686600e-01   6.480533e+01   3.598741e-01
  1.689590e-01   6.451406e+01   3.555047e-01
  1.692580e-01   6.481896e+01   3.561589e-01
  1.695570e-01   6.454323e+01   3.599090e-01
  1.698560e-01   6.505017e+01   3.553222e-01
  1.701540e-01   6.535222e+01   3.589264e-01
  1.704530e-01   6.467116e+01   3.541035e-01
  1.707520e-01   6.473769e+01   3.544678e-01
  1.710510e-01   6.478121e+01   3.575418e-01
  1.713500e-01   6.482486e+01   3.541602e-01
  1.716490e-01   6.488073e+01   3.570701e-01
  1.719480e-01   6.461966e+01   3.507331e-01
  1.722470e-01   6.479769e+01   3.535425e-01
  1.725460e-01   6.439105e+01   3.540643e-01
  1.728450e-01   6.424558e+01   3.513154e-01
  1.731440e-01   6.478161e+01   3.533180e-01
  1.734430e-01   6.449758e+01   3.493457e-01
  1.737410e-01   6.484664e+01   3.538569e-01
  1.740400e-01   6.477838e+01   3.529489e-01
  1.743390e-01   6.490404e+01   3.507968e-01
  1.746380e-01   6.475602e+01   3.519921e-01
  1.749370e-01   6.408330e+01   3.478732e-01
  1.752360e-01   6.474645e+01   3.519661e-01
  1.755350e-01   6.468439e+01   3.509087e-01
  1.758340e-01   6.533343e+01   3.479566e-01
  1.761330e-01   6.428152e+01   3.507001e-01
  1.764320e-01   6.459952e+01   3.466785e-01
  1.767310e-01   6.421052e+01   3.499743e-01
  1.770300e-01   6.428007e+01   3.465044e-01
  1.773280e-01   6.481776e+01   3.493368e-01
  1.776270e-01   6.470836e+01   3.478291e-01
  1.779260e-01   6.502395e+01   3.471315e-01
  1.782250e-01   6.497967e+01   3.497729e-01
  1.785240e-01   6.461117e+01   3.455192e-01
  1.788230e-01   6.482667e+01   3.478024e-01
  1.791220e-01   6.438702e+01   3.471364e-01
  1.794210e-01   6.382038e+01   3.423937e-01
  1.797200e-01   6.488311e+01   3.467554e-01
  1.800190e-01   6.446175e+01   3.432752e-01
  1.803180e-01   6.423328e+01   3.462069e-01
  1.806170e-01   6.392897e+01   3.425181e-01
  1.809160e-01   6.415099e+01   3.424468e-01
  1.812140e-01   6.379283e+01   3.423198e-01
  1.815130e-01   6.429936e+01   3.431753e-01
  1.818120e-01   6.449995e+01   3.450528e-01
  1.821110e-01   6.371440e+01   3.389879e-01
  1.824100e-01   6.400095e+01   3.422119e-01
  1.827090e-01   6.393405e+01   3.413715e-01
  1.830080e-01   6.445201e+01   3.429172e-01
  1.833070e-01   6.427313e+01   3.399838e-01
  1.836060e-01   6.429756e+01   3.392409e-01
  1.839050e-01   6.391290e+01   3.421424e-01
  1.842040e-01   6.326795e+01   3.376368e-01
  1.845030e-01   6.433552e+01   3.396634e-01
  1.848010e-01   6.469457e+01   3.424048e-01
  1.851000e-01   6.487001e+01   3.381905e-01
  1.853990e-01   6.426713e+01   3.416001e-01
  1.856980e-01   6.452667e+01   3.398448e-01
  1.859970e-01   6.426264e+01   3.378690e-01
  1.862960e-01   6.408272e+01   3.388344e-01
  1.865950e-01   6.444326e+01   3.380253e-01
  1.868940e-01   6.436678e+01   3.417004e-01
  1.871930e-01   6.436440e+01   3.345332e-01
  1.874920e-01   6.397533e+01   3.366377e-01
  1.877910e-01   6.355607e+01   3.353754e-01
  1.880900e-01   6.413477e+01   3.368988e-01
  1.883880e-01   6.375918e+01   3.376575e-01
  1.886870e-01   6.301579e+01   3.296456e-01
  1.889860e-01   6.392787e+01   3.376242e-01
  1.892850e-01   6.412252e+01   3.356096e-01
  1.895840e-01   6.392893e+01   3.340159e-01
  1.898830e-01   6.432735e+01   3.355210e-01
  1.901820e-01   6.435670e+01   3.352867e-01
  1.904810e-01   6.348566e+01   3.328559e-01
  1.907800e-01   6.442847e+01   3.345456e-01
  1.910790e-01   6.405358e+01   3.329582e-01
  1.913780e-01   6.351126e+01   3.326154e-01
  1.916770e-01   6.411226e+01   3.340313e-01
  1.919750e-01   6.365229e+01   3.336012e-01
  1.922740e-01   6.430946e+01   3.316507e-01
  1.925730e-01   6.371231e+01   3.308581e-01
  1.928720e-01   6.349632e+01   3.310514e-01
  1.931710e-01   6.393916e+01   3.328134e-01
  1.934700e-01   6.445426e+01   3.326276e-01
  1.937690e-01   6.394380e+01   3.304071e-01
  1.940680e-01   6.388122e+01   3.320533e-01
  1.943670e-01   6.370006e+01   3.296277e-01
  1.946660e-01   6.357691e+01   3.299060e-01
  1.949650e-01   6.404549e+01   3.290360e-01
  1.952640e-01   6.410091e+01   3.306631e-01
  1.955630e-01   6.371918e+01   3.308759e-01
  1.958610e-01   6.327361e+01   3.266085e-01
  1.961600e-01   6.429651e+01   3.305700e-01
  1.964590e-01   6.350683e+01   3.270638e-01
  1.967580e-01   6.342309e+01   3.290590e-01
  1.970570e-01   6.377465e+01   3.277527e-01
  1.973560e-01   6.420351e+01   3.271052e-01
  1.976550e-01   6.420286e+01   3.298837e-01
  1.979540e-01   6.370238e+01   3.262587e-01
  1.982530e-01   6.349668e+01   3.274765e-01
  1.985520e-01   6.379156e+01   3.261982e-01
  1.988510e-01   6.344400e+01   3.254523e-01
  1.991500e-01   6.388298e+01   3.287656e-01
  1.994480e-01   6.379206e+01   3.251947e-01
  1.997470e-01   6.387522e+01   3.272813e-01
  2.000460e-01   6.399774e+01   3.237333e-01
  2.003450e-01   6.334638e+01   3.243419e-01
  2.006440e-01   6.339703e+01   3.272195e-01
  2.009430e-01   6.381760e+01   3.232773e-01
  2.012420e-01   6.380097e+01   3.265111e-01
  2.015410e-01   6.350373e+01   3.223415e-01
  2.018400e-01   6.368665e+01   3.235076e-01
  2.021390e-01   6.368055e+01   3.244829e-01
  2.024380e-01   6.370390e+01   3.196764e-01
  2.027370e-01   6.337565e+01   3.238471e-01
  2.030350e-01   6.346484e+01   3.209924e-01
  2.033340e-01   6.334709e+01   3.215257e-01
  2.036330e-01   6.355050e+01   3.195632e-01
  2.039320e-01   6.288362e+01   3.186975e-01
  2.042310e-01   6.331382e+01   3.228406e-01
  2.045300e-01   6.341601e+01   3.184122e-01
  2.048290e-01   6.293138e+01   3.182739e-01
  2.051280e-01   6.311750e+01   3.183371e-01
  2.054270e-01   6.325059e+01   3.181315e-01
  2.057260e-01   6.312338e+01   3.212355e-01
  2.060250e-01   6.345613e+01   3.181088e-01
  2.063240e-01   6.262971e+01   3.185994e-01
  2.066230e-01   6.383974e+01   3.202896e-01
  2.069210e-01   6.320911e+01   3.199323e-01
  2.072200e-01   6.230530e+01   3.169574e-01
  2.075190e-01   6.321923e+01   3.168456e-01
  2.078180e-01   6.331306e+01   3.195104e-01
  2.081170e-01   6.286501e+01   3.167576e-01
  2.084160e-01   6.329315e+01   3.198705e-01
  2.087150e-01   6.274237e+01   3.149862e-01
  2.090140e-01   6.244685e+01   3.157023e-01
  2.093130e-01   6.263486e+01   3.160436e-01
  2.096120e-01   6.340122e+01   3.174349e-01
  2.099110e-01   6.269152e+01   3.142008e-01
  2.102100e-01   6.290272e+01   3.163178e-01
  2.105080e-01   6.267955e+01   3.173658e-01
  2.108070e-01   6.253609e+01   3.140733e-01
  2.111060e-01   6.249231e+01   3.131788e-01
  2.114050e-01   6.276196e+01   3.142461e-01
  2.117040e-01   6.283492e+01   3.193954e-01
  2.120030e-01   6.271179e+01   3.250101e-01
  2.123020e-01   6.287904e+01   3.277930e-01
  2.126010e-01   6.272107e+01   3.247443e-01
  2.129000e-01   6.298077e+01   3.286540e-01
  2.131990e-01   6.245950e+01   3.301549e-01
  2.134980e-01   6.283647e+01   3.331590e-01
  2.137970e-01   6.242761e+01   3.296135e-01
  2.140950e-01   6.305604e+01   3.331173e-01
  2.143940e-01   6.263653e+01   3.332532e-01
  2.146930e-01   6.330872e+01   3.353519e-01
  2.149920e-01   6.223218e+01   3.328019e-01
  2.152910e-01   6.242131e+01   3.337799e-01
  2.155900e-01   6.310689e+01   3.385025e-01
  2.158890e-01   6.321946e+01   3.388043e-01
  2.161880e-01   6.276115e+01   3.361213e-01
  2.164870e-01   6.224806e+01   3.360296e-01
  2.167860e-01   6.301168e+01   3.317645e-01
  2.170850e-01   6.259582e+01   3.280958e-01
  2.173840e-01   6.250843e+01   3.247728e-01
  2.176820e-01   6.255302e+01   3.234453e-01
  2.179810e-01   6.258348e+01   3.245326e-01
  2.182800e-01   6.223565e+01   3.193841e-01
  2.185790e-01   6.232813e+01   3.211596e-01
  2.188780e-01   6.199623e+01   3.168480e-01
  2.191770e-01   6.242265e+01   3.200025e-01
  2.194760e-01   6.222894e+01   3.203424e-01
  2.197750e-01   6.209205e+01   3.168209e-01
  2.200740e-01   6.222819e+01   3.151491e-01
  2.203730e-01   6.264586e+01   3.179583e-01
  2.206720e-01   6.243338e+01   3.164725e-01
  2.209710e-01   6.225532e+01   3.181929e-01
  2.212700e-01   6.254945e+01   3.145015e-01
  2.215680e-01   6.214264e+01   3.162731e-01
  2.218670e-01   6.179936e+01   3.111788e-01
  2.221660e-01   6.255960e+01   3.165232e-01
  2.224650e-01   6.224114e+01   3.132009e-01
  2.227640e-01   6.180375e+01   3.118380e-01
  2.230630e-01   6.243416e+01   3.143433e-01
  2.233620e-01   6.200494e+01   3.124755e-01
  2.236610e-01   6.212777e+01   3.127849e-01
  2.239600e-01   6.201527e+01   3.089124e-01
  2.242590e-01   6.186138e+01   3.115938e-01
  2.245580e-01   6.220539e+01   3.115531e-01
  2.248570e-01   6.268946e+01   3.145898e-01
  2.251550e-01   6.255612e+01   3.106368e-01
  2.254540e-01   6.200502e+01   3.095187e-01
  2.257530e-01   6.238705e+01   3.127848e-01
  2.260520e-01   6.248635e+01   3.092020e-01
  2.263510e-01   6.238006e+01   3.099461e-01
  2.266500e-01   6.252768e+01   3.101860e-01
  2.269490e-01   6.215619e+01   3.078851e-01
  2.272480e-01   6.166317e+01   3.091711e-01
  2.275470e-01   6.181312e+01   3.054334e-01
  2.278460e-01   6.266906e+01   3.110443e-01
  2.281450e-01   6.185648e+01   3.062765e-01
  2.284440e-01   6.161678e+01   3.071676e-01
  2.287420e-01   6.178869e+01   3.084734e-01
  2.290410e-01   6.199343e+01   3.028649e-01
  2.293400e-01   6.209811e+01   3.078656e-01
  2.296390e-01   6.152066e+01   3.049541e-01
  2.299380e-01   6.186558e+01   3.062990e-01
  2.302370e-01   6.190490e+01   3.057825e-01
  2.305360e-01   6.165581e+01   3.032306e-01
  2.308350e-01   6.188722e+01   3.080911e-01
  2.311340e-01   6.252419e+01   3.039204e-01
  2.314330e-01   6.171588e+01   3.041003e-01
  2.317320e-01   6.161994e+01   3.049558e-01
  2.320310e-01   6.231889e+01   3.035399e-01
  2.323290e-01   6.187710e+01   3.071931e-01
  2.326280e-01   6.200074e+01   3.020548e-01
  2.329270e-01   6.133420e+01   3.008965e-01
  2.332260e-01   6.209127e+01   3.042995e-01
  2.335250e-01   6.130686e+01   3.016567e-01
  2.338240e-01   6.245430e+01   3.056715e-01
  2.341230e-01   6.165117e+01   2.992246e-01
  2.344220e-01   6.280957e+01   3.050914e-01
  2.347210e-01   6.145717e+01   3.016705e-01
  2.350200e-01   6.126714e+01   3.003796e-01
  2.353190e-01   6.152610e+01   3.013669e-01
  2.356180e-01   6.091151e+01   2.965126e-01
  2.359170e-01   6.174284e+01   3.028466e-01
  2.362150e-01   6.154732e+01   3.003631e-01
  2.365140e-01   6.163321e+01   2.982640e-01
  2.368130e-01   6.154146e+01   3.003488e-01
  2.371120e-01   6.212461e+01   3.003714e-01
  2.374110e-01   6.204259e+01   3.027476e-01
  2.377100e-01   6.131783e+01   2.973862e-01
  2.380090e-01   6.119269e+01   2.984548e-01
  2.383080e-01   6.178692e+01   2.979526e-01
  2.386070e-01   6.158581e+01   2.990660e-01
  2.389060e-01   6.158446e+01   2.987180e-01
  2.392050e-01   6.106549e+01   2.958702e-01
  2.395040e-01   6.166814e+01   2.993811e-01
  2.398020e-01   6.075728e+01   2.951226e-01
  2.401010e-01   6.165500e+01   2.990038e-01
  2.404000e-01   6.096918e+01   2.945199e-01
  2.406990e-01   6.128400e+01   2.969638e-01
  2.409980e-01   6.138495e+01   2.961933e-01
  2.412970e-01   6.120947e+01   2.953225e-01
  2.415960e-01   6.118161e+01   2.961514e-01
  2.418950e-01   6.097260e+01   2.939744e-01
  2.421940e-01   6.137208e+01   2.961623e-01
  2.424930e-01   6.168591e+01   2.978224e-01
  2.427920e-01   6.152089e+01   2.936433e-01
  2.430910e-01   6.131916e+01   2.951415e-01
  2.433890e-01   6.067499e+01   2.925974e-01
  2.436880e-01   6.160925e+01   2.974107e-01
  2.439870e-01   6.083552e+01   2.920030e-01
  2.442860e-01   6.104605e+01   2.919661e-01
  2.445850e-01   6.111351e+01   2.938727e-01
  2.448840e-01   6.150015e+01   2.943602e-01
  2.451830e-01   6.063932e+01   2.938329e-01
  2.454820e-01   6.128217e+01   2.918827e-01
  2.457810e-01   6.117050e+01   2.928058e-01
  2.460800e-01   6.088713e+01   2.924530e-01
  2.463790e-01   6.113624e+01   2.920736e-01
  2.466780e-01   6.151918e+01   2.934213e-01
  2.469770e-01   6.137605e+01   2.922139e-01
  2.472750e-01   6.071282e+01   2.913839e-01
  2.475740e-01   6.109806e+01   2.932868e-01
  2.478730e-01   6.081316e+01   2.879135e-01
  2.481720e-01   6.112563e+01   2.916172e-01
  2.484710e-01   6.121107e+01   2.900087e-01
  2.487700e-01   6.108607e+01   2.928213e-01
  2.490690e-01   6.055968e+01   2.904783e-01
  2.493680e-01   6.113050e+01   2.888725e-01
  2.496670e-01   6.109816e+01   2.927414e-01
  2.499660e-01   6.123717e+01   2.900705e-01
  2.502650e-01   6.097731e+01   2.907276e-01
  2.505640e-01   6.048832e+01   2.866262e-01
  2.508620e-01   6.032081e+01   2.875780e-01
  2.511610e-01   6.076449e+01   2.909691e-01
  2.514600e-01   6.097265e+01   2.882908e-01
  2.517590e-01   6.063149e+01   2.872756e-01
  2.520580e-01   6.155863e+01   2.899872e-01
  2.523570e-01   6.054266e+01   2.878972e-01
  2.526560e-01   6.074059e+01   2.892081e-01
  2.529550e-01   6.131071e+01   2.872271e-01
  2.532540e-01   6.080177e+01   2.859305e-01
  2.535530e-01   6.098108e+01   2.861480e-01
  2.538520e-01   6.084178e+01   2.871525e-01
  2.541510e-01   6.045595e+01   2.847107e-01
  2.544490e-01   6.069108e+01   2.860783e-01
  2.547480e-01   6.047826e+01   2.858829e-01
  2.550470e-01   6.098028e+01   2.853349e-01
  2.553460e-01   6.037683e+01   2.843223e-01
  2.556450e-01   6.112499e+01   2.837717e-01
  2.559440e-01   6.046292e+01   2.851327e-01
  2.562430e-01   6.109898e+01   2.879657e-01
  2.565420e-01   6.078743e+01   2.846820e-01
  2.568410e-01   6.069890e+01   2.836738e-01
  2.571400e-01   6.069718e+01   2.840693e-01
  2.574390e-01   6.048755e+01   2.857003e-01
  2.577380e-01   6.048134e+01   2.846693e-01
  2.580360e-01   6.027632e+01   2.821893e-01
  2.583350e-01   6.085959e+01   2.860665e-01
  2.586340e-01   6.071874e+01   2.826299e-01
  2.589330e-01   6.043454e+01   2.847615e-01
  2.592320e-01   6.058586e+01   2.823205e-01
  2.595310e-01   6.074372e+01   2.836788e-01
  2.598300e-01   6.060377e+01   2.852613e-01
  2.601290e-01   6.056279e+01   2.808019e-01
  2.604280e-01   6.044618e+01   2.839821e-01
  2.607270e-01   5.987248e+01   2.789084e-01
  2.610260e-01   6.059634e+01   2.831357e-01
  2.613250e-01   6.084973e+01   2.843259e-01
  2.616240e-01   6.022094e+01   2.819609e-01
  2.619220e-01   6.043221e+01   2.825540e-01
  2.622210e-01   6.046202e+01   2.797968e-01
  2.625200e-01   6.094170e+01   2.826560e-01
  2.628190e-01   6.039627e+01   2.810954e-01
  2.631180e-01   6.008840e+01   2.786443e-01
  2.634170e-01   6.052391e+01   2.832646e-01
  2.637160e-01   6.024087e+01   2.789976e-01
  2.640150e-01   6.015142e+01   2.815028e-01
  2.643140e-01   6.047575e+01   2.791588e-01
  2.646130e-01   6.037784e+01   2.793146e-01
  2.649120e-01   6.031071e+01   2.821710e-01
  2.652110e-01   6.050170e+01   2.794096e-01
  2.655090e-01   6.018845e+01   2.794510e-01
  2.658080e-01   6.014949e+01   2.777416e-01
  2.661070e-01   6.018118e+01   2.790505e-01
  2.664060e-01   6.011829e+01   2.786182e-01
  2.667050e-01   6.071686e+01   2.802897e-01
  2.670040e-01   6.057683e+01   2.797745e-01
  2.673030e-01   6.039320e+01   2.784931e-01
  2.676020e-01   5.933558e+01   2.761378e-01
  2.679010e-01   6.000921e+01   2.776063e-01
  2.682000e-01   6.008346e+01   2.766503e-01
  2.684990e-01   6.033543e+01   2.782651e-01
  2.687980e-01   5.957400e+01   2.761283e-01
  2.690960e-01   5.985265e+01   2.779069e-01
  2.693950e-01   6.011608e+01   2.756111e-01
  2.696940e-01   6.029784e+01   2.763979e-01
  2.699930e-01   5.992844e+01   2.765735e-01
  2.702920e-01   6.029237e+01   2.771309e-01
  2.705910e-01   6.031511e+01   2.776522e-01
  2.708900e-01   5.985784e+01   2.744675e-01
  2.711890e-01   5.976929e+01   2.761126e-01
  2.714880e-01   6.033967e+01   2.764010e-01
  2.717870e-01   6.070672e+01   2.777067e-01
  2.720860e-01   6.041419e+01   2.760164e-01
  2.723850e-01   5.957929e+01   2.734635e-01
  2.726840e-01   6.013092e+01   2.758299e-01
  2.729820e-01   5.972942e+01   2.747233e-01
  2.732810e-01   5.992823e+01   2.742632e-01
  2.735800e-01   5.972783e+01   2.737132e-01
  2.738790e-01   5.963962e+01   2.740582e-01
  2.741780e-01   5.992907e+01   2.751821e-01
  2.744770e-01   5.967174e+01   2.720514e-01
  2.747760e-01   5.923137e+01   2.723922e-01
  2.750750e-01   6.008172e+01   2.774908e-01
  2.753740e-01   5.986475e+01   2.814214e-01
  2.756730e-01   5.995700e+01   2.831312e-01
  2.759720e-01   5.987332e+01   2.816391e-01
  2.762710e-01   5.948960e+01   2.847631e-01
  2.765690e-01   5.991717e+01   2.850646e-01
  2.768680e-01   6.020986e+01   2.884687e-01
  2.771670e-01   5.975037e+01   2.849751e-01
  2.774660e-01   6.006668e+01   2.865554e-01
  2.777650e-01   6.024275e+01   2.904690e-01
  2.780640e-01   5.952125e+01   2.873411e-01
  2.783630e-01   5.968570e+01   2.881619e-01
  2.786620e-01   5.952408e+01   2.894844e-01
  2.789610e-01   5.952627e+01   2.895978e-01
  2.792600e-01   5.971074e+01   2.929039e-01
  2.795590e-01   5.921561e+01   2.859723e-01
  2.798580e-01   6.020066e+01   2.928788e-01
  2.801560e-01   6.022674e+01   2.925007e-01
  2.804550e-01   6.009153e+01   2.930562e-01
  2.807540e-01   6.030966e+01   2.949313e-01
  2.810530e-01   6.026973e+01   2.920558e-01
  2.813520e-01   5.981214e+01   2.948415e-01
  2.816510e-01   5.951142e+01   2.930850e-01
  2.819500e-01   6.035291e+01   2.952628e-01
  2.822490e-01   5.985166e+01   2.940342e-01
  2.825480e-01   6.002461e+01   2.940088e-01
  2.828470e-01   6.011529e+01   2.976588e-01
  2.831460e-01   6.027104e+01   2.965421e-01
  2.834450e-01   5.979143e+01   2.937737e-01
  2.837430e-01   5.999938e+01   2.959875e-01
  2.840420e-01   5.982557e+01   2.971729e-01
  2.843410e-01   5.955962e+01   3.029818e-01
  2.846400e-01   5.965764e+01   3.053589e-01
  2.849390e-01   6.007439e+01   3.143361e-01
  2.852380e-01   5.952438e+01   3.157981e-01
  2.855370e-01   5.945287e+01   3.187375e-01
  2.858360e-01   5.967130e+01   3.213666e-01
  2.861350e-01   5.976638e+01   3.244629e-01
  2.864340e-01   5.930944e+01   3.280020e-01
  2.867330e-01   5.975558e+01   3.282877e-01
  2.870320e-01   5.943393e+01   3.330220e-01
  2.873310e-01   5.951162e+01   3.301517e-01
  2.876290e-01   5.975634e+01   3.360918e-01
  2.879280e-01   5.930618e+01   3.378845e-01
  2.882270e-01   5.917701e+01   3.337905e-01
  2.885260e-01   5.946797e+01   3.386908e-01
  2.888250e-01   5.905034e+01   3.366400e-01
  2.891240e-01   5.964701e+01   3.434404e-01
  2.894230e-01   5.926144e+01   3.454201e-01
  2.897220e-01   5.915397e+01   3.369353e-01
  2.900210e-01   5.880983e+01   3.448382e-01
  2.903200e-01   5.880602e+01   3.428121e-01
  2.906190e-01   5.908049e+01   3.473100e-01
  2.909180e-01   5.910222e+01   3.483176e-01
  2.912160e-01   5.933412e+01   3.452635e-01
  2.915150e-01   5.839438e+01   3.538143e-01
  2.918140e-01   5.916977e+01   3.479491e-01
  2.921130e-01   5.927023e+01   3.515000e-01
  2.924120e-01   5.929652e+01   3.541306e-01
  2.927110e-01   5.909008e+01   3.525270e-01
  2.930100e-01   5.920854e+01   3.620793e-01
  2.933090e-01   5.911040e+01   3.559769e-01
  2.936080e-01   5.891795e+01   3.529983e-01
  2.939070e-01   5.934256e+01   3.599627e-01
  2.942060e-01   5.958439e+01   3.613233e-01
  2.945050e-01   5.858276e+01   3.657852e-01
  2.948030e-01   5.937680e+01   3.586168e-01
  2.951020e-01   5.946907e+01   3.643749e-01
  2.954010e-01   5.889474e+01   3.643399e-01
  2.957000e-01   5.865295e+01   3.653414e-01
  2.959990e-01   5.808499e+01   3.631305e-01
  2.962980e-01   5.785343e+01   3.630619e-01
  2.965970e-01   5.878662e+01   3.695664e-01
  2.968960e-01   5.898813e+01   3.699715e-01
  2.971950e-01   5.836034e+01   3.664234e-01
  2.974940e-01   5.874949e+01   3.663054e-01
  2.977930e-01   5.863812e+01   3.693268e-01
  2.980920e-01   5.935799e+01   3.718162e-01
  2.983900e-01   5.883733e+01   3.731888e-01
  2.986890e-01   5.859338e+01   3.682788e-01
  2.989880e-01   5.897636e+01   3.733953e-01
  2.992870e-01   5.866284e+01   3.733383e-01
  2.995860e-01   5.852553e+01   3.750327e-01
  2.998850e-01   5.885767e+01   3.739578e-01
  3.001840e-01   5.860740e+01   3.755342e-01
  3.004830e-01   5.836868e+01   3.796422e-01
  3.007820e-01   5.806331e+01   3.771697e-01
  3.010810e-01   5.919243e+01   3.781280e-01
  3.013800e-01   5.887053e+01   3.827768e-01
  3.016790e-01   5.822974e+01   3.796874e-01
  3.019780e-01   5.797186e+01   3.808502e-01
  3.022760e-01   5.860602e+01   3.847176e-01
  3.025750e-01   5.905947e+01   3.841515e-01
  3.028740e-01   5.829722e+01   3.870857e-01
  3.031730e-01   5.828623e+01   3.852167e-01
  3.034720e-01   5.879027e+01   3.884547e-01
  3.037710e-01   5.900260e+01   3.888910e-01
  3.040700e-01   5.828560e+01   3.883722e-01
  3.043690e-01   5.926391e+01   3.962656e-01
  3.046680e-01   5.825336e+01   3.915004e-01
  3.049670e-01   5.826261e+01   3.880295e-01
  3.052660e-01   5.844481e+01   3.954665e-01
  3.055650e-01   5.893397e+01   3.957172e-01
  3.058630e-01   5.863243e+01   4.000932e-01
  3.061620e-01   5.806392e+01   3.908633e-01
  3.064610e-01   5.859023e+01   3.976539e-01
  3.067600e-01   5.922241e+01   4.059378e-01
  3.070590e-01   5.870088e+01   3.980292e-01
  3.073580e-01   5.869096e+01   4.041122e-01
  3.076570e-01   5.827295e+01   3.954459e-01
  3.079560e-01   5.847673e+01   4.024846e-01
  3.082550e-01   5.830221e+01   4.018835e-01
  3.085540e-01   5.832737e+01   4.016754e-01
  3.088530e-01   5.820709e+01   4.063576e-01
  3.091520e-01   5.807467e+01   3.999257e-01
  3.094500e-01   5.889351e+01   4.115410e-01
  3.097490e-01   5.879289e+01   4.093216e-01
  3.100480e-01   5.841770e+01   4.049663e-01
  3.103470e-01   5.801657e+01   4.148382e-01
  3.106460e-01   5.794845e+01   4.024392e-01
  3.109450e-01   5.854743e+01   4.164045e-01
  3.112440e-01   5.799275e+01   4.074510e-01
  3.115430e-01   5.921102e+01   4.171239e-01
  3.118420e-01   5.904703e+01   4.211632e-01
  3.121410e-01   5.823772e+01   4.117617e-01
  3.124400e-01   5.878411e+01   4.212319e-01
  3.127390e-01   5.861723e+01   4.147042e-01
  3.130380e-01   5.846390e+01   4.231407e-01
  3.133360e-01   5.797657e+01   4.189995e-01
  3.136350e-01   5.831927e+01   4.195631e-01
  3.139340e-01   5.808135e+01   4.248692e-01
  3.142330e-01   5.792776e+01   4.178183e-01
  3.145320e-01   5.778274e+01   4.276684e-01
  3.148310e-01   5.850083e+01   4.253509e-01
  3.151300e-01   5.799981e+01   4.235256e-01
  3.154290e-01   5.773526e+01   4.274927e-01
  3.157280e-01   5.881335e+01   4.285986e-01
  3.160270e-01   5.857643e+01   4.361187e-01
  3.163260e-01   5.830424e+01   4.267395e-01
  3.166250e-01   5.821601e+01   4.347749e-01
  3.169230e-01   5.782455e+01   4.307237e-01
  3.172220e-01   5.822308e+01   4.370639e-01
  3.175210e-01   5.830213e+01   4.369807e-01
  3.178200e-01   5.901851e+01   4.366354e-01
  3.181190e-01   5.859285e+01   4.430976e-01
  3.184180e-01   5.838056e+01   4.376546e-01
  3.187170e-01   5.746933e+01   4.419802e-01
  3.190160e-01   5.814756e+01   4.433839e-01
  3.193150e-01   5.815746e+01   4.368175e-01
  3.196140e-01   5.784652e+01   4.470680e-01
  3.199130e-01   5.775049e+01   4.402921e-01
  3.202120e-01   5.913076e+01   4.528335e-01
  3.205100e-01   5.796494e+01   4.471161e-01
  3.208090e-01   5.712601e+01   4.406581e-01
  3.211080e-01   5.848227e+01   4.528478e-01
  3.214070e-01   5.720878e+01   4.401848e-01
  3.217060e-01   5.807977e+01   4.508679e-01
  3.220050e-01   5.824732e+01   4.486141e-01
  3.223040e-01   5.786941e+01   4.451229e-01
  3.226030e-01   5.794944e+01   4.567623e-01
  3.229020e-01   5.884881e+01   4.448552e-01
  3.232010e-01   5.814831e+01   4.545195e-01
  3.235000e-01   5.818696e+01   4.496185e-01
  3.237990e-01   5.798860e+01   4.521949e-01
  3.240970e-01   5.784252e+01   4.585336e-01
  3.243960e-01   5.826956e+01   4.507684e-01
  3.246950e-01   5.834673e+01   4.623128e-01
  3.249940e-01   5.829822e+01   4.542504e-01
  3.252930e-01   5.778031e+01   4.596173e-01
  3.255920e-01   5.803838e+01   4.633443e-01
  3.258910e-01   5.787641e+01   4.582267e-01
  3.261900e-01   5.707486e+01   4.622090e-01
  3.264890e-01   5.747320e+01   4.583942e-01
  3.267880e-01   5.853426e+01   4.662346e-01
  3.270870e-01   5.803273e+01   4.722011e-01
  3.273860e-01   5.798345e+01   4.663364e-01
  3.276850e-01   5.818258e+01   4.728104e-01
  3.279830e-01   5.837788e+01   4.665306e-01
  3.282820e-01   5.790001e+01   4.740809e-01
  3.285810e-01   5.797021e+01   4.724281e-01
  3.288800e-01   5.744331e+01   4.736717e-01
  3.291790e-01   5.814800e+01   4.726699e-01
  3.294780e-01   5.865269e+01   4.821384e-01
  3.297770e-01   5.852633e+01   4.841684e-01
  3.300760e-01   5.787042e+01   4.764168e-01
  3.303750e-01   5.745804e+01   4.822961e-01
  3.306740e-01   5.768670e+01   4.766519e-01
  3.309730e-01   5.778809e+01   4.857686e-01
  3.312720e-01   5.790180e+01   4.899724e-01
  3.315700e-01   5.706738e+01   4.775889e-01
  3.318690e-01   5.804854e+01   4.944107e-01
  3.321680e-01   5.751286e+01   4.809804e-01
  3.324670e-01   5.789855e+01   4.948775e-01
  3.327660e-01   5.867050e+01   4.953965e-01
  3.330650e-01   5.736293e+01   4.903890e-01
  3.333640e-01   5.829621e+01   5.022364e-01
  3.336630e-01   5.784242e+01   4.886483e-01
  3.339620e-01   5.737049e+01   5.011144e-01
  3.342610e-01   5.843117e+01   4.988290e-01
  3.345600e-01   5.844315e+01   5.040263e-01
  3.348590e-01   5.810406e+01   5.114787e-01
  3.351570e-01   5.769974e+01   4.940271e-01
  3.354560e-01   5.802548e+01   5.148321e-01
  3.357550e-01   5.811865e+01   4.986201e-01
  3.360540e-01   5.859111e+01   5.154665e-01
  3.363530e-01   5.807802e+01   5.194863e-01
  3.366520e-01   5.793513e+01   5.035744e-01
  3.369510e-01   5.762000e+01   5.239264e-01
  3.372500e-01   5.793892e+01   5.018473e-01
  3.375490e-01   5.817099e+01   5.237868e-01
  3.378480e-01   5.826747e+01   5.216193e-01
  3.381470e-01   5.716263e+01   5.153762e-01
  3.384460e-01   5.834997e+01   5.347136e-01
  3.387450e-01   5.777370e+01   5.106322e-01
  3.390430e-01   5.740079e+01   5.276129e-01
  3.393420e-01   5.711898e+01   5.236308e-01
  3.396410e-01   5.734651e+01   5.253415e-01
  3.399400e-01   5.649377e+01   5.366989e-01
  3.402390e-01   5.751126e+01   5.156769e-01
  3.405380e-01   5.756423e+01   5.388549e-01
  3.408370e-01   5.858517e+01   5.357902e-01
  3.411360e-01   5.697305e+01   5.318317e-01
  3.414350e-01   5.723818e+01   5.402233e-01
  3.417340e-01   5.688788e+01   5.307361e-01
  3.420330e-01   5.803035e+01   5.522193e-01
  3.423320e-01   5.757376e+01   5.346281e-01
  3.426300e-01   5.742372e+01   5.485619e-01
  3.429290e-01   5.813927e+01   5.496835e-01
  3.432280e-01   5.776580e+01   5.456650e-01
  3.435270e-01   5.860363e+01   5.685654e-01
  3.438260e-01   5.752630e+01   5.408508e-01
  3.441250e-01   5.825327e+01   5.635771e-01
  3.444240e-01   5.815372e+01   5.551304e-01
  3.447230e-01   5.754979e+01   5.569537e-01
  3.450220e-01   5.739303e+01   5.676638e-01
  3.453210e-01   5.705148e+01   5.498443e-01
  3.456200e-01   5.645283e+01   5.680900e-01
  3.459190e-01   5.705920e+01   5.577712e-01
  3.462170e-01   5.811403e+01   5.737856e-01
  3.465160e-01   5.718317e+01   5.683189e-01
  3.468150e-01   5.738414e+01   5.684664e-01
  3.471140e-01   5.732544e+01   5.831649e-01
  3.474130e-01   5.771868e+01   5.692720e-01
  3.477120e-01   5.735510e+01   5.833158e-01
  3.480110e-01   5.873187e+01   5.838839e-01
  3.483100e-01   5.667167e+01   5.753247e-01
  3.486090e-01   5.751750e+01   5.945140e-01
  3.489080e-01   5.788653e+01   5.814585e-01
  3.492070e-01   5.747119e+01   5.952449e-01
  3.495060e-01   5.759833e+01   5.845513e-01
  3.498040e-01   5.745551e+01   5.961385e-01
  3.501030e-01   5.729699e+01   5.962939e-01
  3.504020e-01   5.655863e+01   5.914674e-01
  3.507010e-01   5.841096e+01   6.153638e-01
  3.510000e-01   5.703391e+01   5.891379e-01
  3.512990e-01   5.699120e+01   6.078392e-01
  3.515980e-01   5.939714e+01   6.121790e-01
  3.518970e-01   5.805351e+01   6.188174e-01
  3.521960e-01   5.719292e+01   6.229885e-01
  3.524950e-01   5.713026e+01   5.993821e-01
  3.527940e-01   5.838623e+01   6.328782e-01
  3.530930e-01   5.700558e+01   6.089630e-01
  3.533920e-01   5.720408e+01   6.253026e-01
  3.536900e-01   5.654755e+01   6.239688e-01
  3.539890e-01   5.582615e+01   6.166095e-01
  3.542880e-01   5.657431e+01   6.358269e-01
  3.545870e-01   5.726856e+01   6.146196e-01
  3.548860e-01   5.599517e+01   6.290004e-01
  3.551850e-01   5.768543e+01   6.267935e-01
  3.554840e-01   5.725992e+01   6.360642e-01
  3.557830e-01   5.799106e+01   6.425233e-01
  3.560820e-01   5.749915e+01   6.180204e-01
  3.563810e-01   5.646809e+01   6.328372e-01
  3.566800e-01   5.648080e+01   6.179873e-01
  3.569790e-01   5.776222e+01   6.449151e-01
  3.572770e-01   5.742782e+01   6.418220e-01
  3.575760e-01   5.757859e+01   6.162810e-01
  3.578750e-01   5.708984e+01   6.537480e-01
  3.581740e-01   5.663676e+01   6.221941e-01
  3.584730e-01   5.709732e+01   6.537909e-01
  3.587720e-01   5.627048e+01   6.377513e-01
  3.590710e-01   5.669655e+01   6.389383e-01
  3.593700e-01   5.779908e+01   6.698670e-01
  3.596690e-01   5.725069e+01   6.384085e-01
  3.599680e-01   5.793658e+01   6.720476e-01
  3.602670e-01   5.709882e+01   6.499422e-01
  3.605660e-01   5.679760e+01   6.640383e-01
  3.608640e-01   5.740426e+01   6.846953e-01
  3.611630e-01   5.761608e+01   6.503342e-01
  3.614620e-01   5.729906e+01   6.885533e-01
  3.617610e-01   5.707121e+01   6.615646e-01
  3.620600e-01   5.692384e+01   6.833047e-01
  3.623590e-01   5.592896e+01   6.743815e-01
  3.626580e-01   5.669332e+01   6.789741e-01
  3.629570e-01   5.723030e+01   7.005400e-01
  3.632560e-01   5.661933e+01   6.671262e-01
  3.635550e-01   5.676403e+01   7.090520e-01
  3.638540e-01   5.714317e+01   6.937283e-01
  3.641530e-01   5.756889e+01   7.010178e-01
  3.644510e-01   5.737638e+01   7.302134e-01
  3.647500e-01   5.761283e+01   6.874276e-01
  3.650490e-01   5.846378e+01   7.352916e-01
  3.653480e-01   5.701008e+01   7.089248e-01
  3.656470e-01   5.739910e+01   7.197980e-01
  3.659460e-01   5.675854e+01   7.372483e-01
  3.662450e-01   5.662207e+01   7.048633e-01
  3.665440e-01   5.827154e+01   7.646815e-01
  3.668430e-01   5.646998e+01   7.122467e-01
  3.671420e-01   5.695741e+01   7.461527e-01
  3.674410e-01   5.824407e+01   7.449456e-01
  3.677400e-01   5.761309e+01   7.543539e-01
  3.680390e-01   5.749105e+01   7.827890e-01
  3.683370e-01   5.772579e+01   7.342442e-01
  3.686360e-01   5.763802e+01   7.750800e-01
  3.689350e-01   5.653586e+01   7.512117e-01
  3.692340e-01   5.663790e+01   7.726065e-01
  3.695330e-01   5.711539e+01   8.032479e-01
  3.698320e-01   5.721476e+01   7.497815e-01
  3.701310e-01   5.626617e+01   7.996518e-01
  3.704300e-01   5.756478e+01   7.703430e-01
  3.707290e-01   5.675581e+01   8.055537e-01
  3.710280e-01   5.864042e+01   8.139010e-01
  3.713270e-01   5.781321e+01   7.963071e-01
  3.716260e-01   5.805071e+01   8.460369e-01
  3.719240e-01   5.870865e+01   7.955423e-01
  3.722230e-01   5.681915e+01   8.397632e-01
  3.725220e-01   5.694296e+01   8.118158e-01
  3.728210e-01   5.637807e+01   8.257034e-01
  3.731200e-01   5.709791e+01   8.803067e-01
  3.734190e-01   5.769151e+01   8.072889e-01
  3.737180e-01   5.647447e+01   8.723551e-01
  3.740170e-01   5.701365e+01   8.250725e-01
  3.743160e-01   5.808583e+01   8.911008e-01
  3.746150e-01   5.802411e+01   8.842427e-01
  3.749140e-01   5.750692e+01   8.590781e-01
  3.752130e-01   5.702316e+01   9.167521e-01
  3.755110e-01   5.631532e+01   8.472541e-01
  3.758100e-01   5.750953e+01   9.206535e-01
  3.761090e-01   5.751126e+01   8.931785e-01
  3.764080e-01   5.814591e+01   9.221382e-01
  3.767070e-01   5.667568e+01   9.518941e-01
  3.770060e-01   5.748511e+01   8.801261e-01
  3.773050e-01   5.817327e+01   9.726666e-01
  3.776040e-01   5.661060e+01   9.170189e-01
  3.779030e-01   5.713475e+01   9.517173e-01
  3.782020e-01   5.681769e+01   1.025116e+00
  3.785010e-01   5.792489e+01   9.098649e-01
  3.788000e-01   5.945301e+01   1.043517e+00
  3.790990e-01   5.595651e+01   9.340366e-01
  3.793970e-01   5.623641e+01   1.005184e+00
  3.796960e-01   5.704068e+01   1.007559e+00
  3.799950e-01   5.721315e+01   9.905647e-01
  3.802940e-01   5.926656e+01   1.120834e+00
  3.805930e-01   5.616039e+01   9.515977e-01
  3.808920e-01   5.573823e+01   1.093117e+00
  3.811910e-01   5.782290e+01   1.029112e+00
  3.814900e-01   5.667689e+01   1.072242e+00
  3.817890e-01   5.780506e+01   1.182407e+00
  3.820880e-01   5.713725e+01   9.990312e-01
  3.823870e-01   5.603224e+01   1.171669e+00
  3.826860e-01   5.733149e+01   1.039987e+00
  3.829840e-01   5.718210e+01   1.207384e+00
  3.832830e-01   5.636284e+01   1.145738e+00
  3.835820e-01   5.786083e+01   1.133220e+00
  3.838810e-01   5.898164e+01   1.279191e+00
  3.841800e-01   5.744143e+01   1.116052e+00
  3.844790e-01   5.783466e+01   1.276110e+00
  3.847780e-01   5.700691e+01   1.174215e+00
  3.850770e-01   5.719600e+01   1.278622e+00
  3.853760e-01   5.558743e+01   1.344639e+00
  3.856750e-01   5.768413e+01   1.181169e+00
  3.859740e-01   5.642731e+01   1.378739e+00
  3.862730e-01   5.543054e+01   1.240085e+00
  3.865710e-01   5.817908e+01   1.399976e+00
  3.868700e-01   5.694510e+01   1.410466e+00
  3.871690e-01   5.603907e+01   1.316473e+00
  3.874680e-01   5.778508e+01   1.539431e+00
  3.877670e-01   5.877005e+01   1.370829e+00
  3.880660e-01   5.741038e+01   1.568918e+00
  3.883650e-01   5.805876e+01   1.495089e+00
  3.886640e-01   5.504460e+01   1.519086e+00
  3.889630e-01   5.659575e+01   1.676221e+00
  3.892620e-01   5.386631e+01   1.470418e+00
  3.895610e-01   5.790583e+01   1.741972e+00
  3.898600e-01   5.689362e+01   1.680627e+00
  3.901580e-01   5.524823e+01   1.725665e+00
  3.904570e-01   5.713475e+01   1.962015e+00
  3.907560e-01   6.021158e+01   1.776315e+00
  3.910550e-01   5.568742e+01   1.972550e+00
  3.913540e-01   5.820279e+01   2.016607e+00
  3.916530e-01   5.268295e+01   1.918600e+00
  3.919520e-01   5.647784e+01   2.580538e+00
  3.922510e-01   5.904124e+01   2.031080e+00
  3.925500e-01   5.332577e+01   2.589728e+00
  3.928490e-01   5.921592e+01   2.491232e+00
  3.931480e-01   5.420615e+01   2.611018e+00
  3.934470e-01   0.000000e+00   0.000000e+00
  3.937460e-01   5.747612e+01   2.688620e+00
creator: radaver
creator-version: 3725
header-file: /nas_data/SAXS_data/20151104Workshop/header/JH1_0033.txt
image-file: /nas_data/Pilatus1M/20151104_Workshop/JH1_0033.tif
angular-axis-file: /nas_data/SAXS_data/20151104Workshop/q20151029.dat
beamstop-mask-file: /nas_data/SAXS_data/20151104Workshop/fit2d20151031.msk
detector-response-file: none
beam-center-x: 949.7700
beam-center-y: 918.8000
unit-time: 1.0000
channel-first: 10
channel-last: 1315
Exposure time [s]: 1.094019
Transmitted Beam: 0.484521
Incident Beam: 0.484521
Code: JH1
Concentration [mg/ml]: 1
Run Number: 0033
