# Supplementary material for: SAXS analysis of a soluble cytosolic NgBR construct including extracellular and transmembrane domains
Source: PLoS One. 2018 Jan 18;13(1):e0191371. doi: 10.1371/journal.pone.0191371 (PMC5773207; doi:10.1371/journal.pone.0191371)
Supplement: S1 File — (ZIP) [file pone.0191371.s001.zip › JH1_0034.dat]

Sample:   c= 1.0000 mg/ml  Code: JH1
  3.656810e-03   2.255407e+04   4.124651e+01
  3.955720e-03   2.190247e+04   2.791601e+01
  4.254640e-03   1.901379e+04   2.330812e+01
  4.553560e-03   1.538799e+04   2.021653e+01
  4.852480e-03   1.245837e+04   1.703072e+01
  5.151400e-03   1.051175e+04   1.545409e+01
  5.450320e-03   8.697883e+03   1.335235e+01
  5.749240e-03   7.406933e+03   1.193853e+01
  6.048150e-03   6.334368e+03   1.082172e+01
  6.347070e-03   5.483345e+03   9.565954e+00
  6.645990e-03   4.790443e+03   8.901848e+00
  6.944910e-03   4.205964e+03   8.030174e+00
  7.243830e-03   3.764551e+03   7.361489e+00
  7.542750e-03   3.339047e+03   6.906676e+00
  7.841670e-03   3.008267e+03   6.191161e+00
  8.140580e-03   2.711271e+03   5.958678e+00
  8.439500e-03   2.467467e+03   5.479042e+00
  8.738420e-03   2.266950e+03   5.201603e+00
  9.037340e-03   2.079517e+03   4.817066e+00
  9.336260e-03   1.921398e+03   4.550241e+00
  9.635180e-03   1.774309e+03   4.360166e+00
  9.934100e-03   1.635397e+03   4.050209e+00
  1.023300e-02   1.491099e+03   3.963432e+00
  1.053190e-02   1.384190e+03   3.873183e+00
  1.083090e-02   1.278197e+03   3.721936e+00
  1.112980e-02   1.178182e+03   3.542944e+00
  1.142870e-02   1.093338e+03   3.393871e+00
  1.172760e-02   1.012325e+03   3.256630e+00
  1.202650e-02   9.375940e+02   3.125452e+00
  1.232540e-02   8.694239e+02   2.993195e+00
  1.262440e-02   8.083516e+02   2.832488e+00
  1.292330e-02   7.547615e+02   2.694769e+00
  1.322220e-02   6.974379e+02   2.590416e+00
  1.352110e-02   6.474708e+02   2.470813e+00
  1.382000e-02   6.058139e+02   2.366461e+00
  1.411900e-02   5.654940e+02   2.275229e+00
  1.441790e-02   5.328708e+02   2.192717e+00
  1.471680e-02   5.003913e+02   2.114747e+00
  1.501570e-02   4.666689e+02   2.000036e+00
  1.531460e-02   4.400053e+02   1.933291e+00
  1.561350e-02   4.121071e+02   1.838171e+00
  1.591250e-02   3.859577e+02   1.794570e+00
  1.621140e-02   3.624956e+02   1.709181e+00
  1.651030e-02   3.434553e+02   1.646194e+00
  1.680920e-02   3.235087e+02   1.597676e+00
  1.710810e-02   3.089816e+02   1.564669e+00
  1.740710e-02   2.948734e+02   1.506536e+00
  1.770600e-02   2.801656e+02   1.453725e+00
  1.800490e-02   2.636073e+02   1.398964e+00
  1.830380e-02   2.544738e+02   1.385467e+00
  1.860270e-02   2.400227e+02   1.319423e+00
  1.890170e-02   2.298177e+02   1.291070e+00
  1.920060e-02   2.181591e+02   1.245972e+00
  1.949950e-02   2.120803e+02   1.242639e+00
  1.979840e-02   2.005229e+02   1.185634e+00
  2.009730e-02   1.941592e+02   1.153871e+00
  2.039620e-02   1.859263e+02   1.127095e+00
  2.069520e-02   1.819873e+02   1.109081e+00
  2.099410e-02   1.743003e+02   1.093270e+00
  2.129300e-02   1.701098e+02   1.051745e+00
  2.159190e-02   1.625523e+02   1.063547e+00
  2.189080e-02   1.565192e+02   1.049448e+00
  2.218980e-02   1.522598e+02   1.052901e+00
  2.248870e-02   1.453252e+02   1.046997e+00
  2.278760e-02   1.417510e+02   1.023853e+00
  2.308650e-02   1.362943e+02   1.034851e+00
  2.338540e-02   1.354862e+02   1.029636e+00
  2.368430e-02   1.310763e+02   9.943445e-01
  2.398330e-02   1.262995e+02   9.982666e-01
  2.428220e-02   1.255020e+02   9.729713e-01
  2.458110e-02   1.204155e+02   9.850947e-01
  2.488000e-02   1.192923e+02   9.543387e-01
  2.517890e-02   1.156136e+02   9.283011e-01
  2.547790e-02   1.139743e+02   9.347181e-01
  2.577680e-02   1.096992e+02   9.096545e-01
  2.607570e-02   1.097045e+02   9.170423e-01
  2.637460e-02   1.076022e+02   9.009182e-01
  2.667350e-02   1.049795e+02   8.675991e-01
  2.697250e-02   1.041822e+02   8.376500e-01
  2.727140e-02   1.031993e+02   8.027486e-01
  2.757030e-02   1.011426e+02   7.960284e-01
  2.786920e-02   9.987864e+01   7.819981e-01
  2.816810e-02   9.719442e+01   7.591924e-01
  2.846700e-02   9.688016e+01   7.486061e-01
  2.876600e-02   9.395555e+01   7.283376e-01
  2.906490e-02   9.403306e+01   7.308294e-01
  2.936380e-02   9.210072e+01   7.178956e-01
  2.966270e-02   9.249111e+01   7.141373e-01
  2.996160e-02   9.116414e+01   7.100347e-01
  3.026060e-02   8.927422e+01   6.915705e-01
  3.055950e-02   8.877558e+01   6.886589e-01
  3.085840e-02   8.814401e+01   6.833074e-01
  3.115730e-02   8.645141e+01   6.738815e-01
  3.145620e-02   8.468977e+01   6.605713e-01
  3.175510e-02   8.513956e+01   6.641402e-01
  3.205410e-02   8.545423e+01   6.617403e-01
  3.235300e-02   8.372122e+01   6.523423e-01
  3.265190e-02   8.209726e+01   6.341306e-01
  3.295080e-02   8.164406e+01   6.365247e-01
  3.324970e-02   8.173169e+01   6.360298e-01
  3.354870e-02   8.157077e+01   6.337422e-01
  3.384760e-02   8.038109e+01   6.218400e-01
  3.414650e-02   7.987116e+01   6.198644e-01
  3.444540e-02   7.864096e+01   6.066198e-01
  3.474430e-02   8.003108e+01   6.173429e-01
  3.504330e-02   7.948581e+01   6.076123e-01
  3.534220e-02   7.913729e+01   6.070267e-01
  3.564110e-02   7.776725e+01   6.010078e-01
  3.594000e-02   7.817022e+01   5.910295e-01
  3.623890e-02   7.798689e+01   6.003790e-01
  3.653780e-02   7.727733e+01   5.814765e-01
  3.683680e-02   7.675546e+01   5.870495e-01
  3.713570e-02   7.561996e+01   5.833859e-01
  3.743460e-02   7.587080e+01   5.748283e-01
  3.773350e-02   7.563950e+01   5.732898e-01
  3.803240e-02   7.631005e+01   5.895701e-01
  3.833140e-02   7.529248e+01   5.995453e-01
  3.863030e-02   7.414092e+01   6.041911e-01
  3.892920e-02   7.541134e+01   6.077608e-01
  3.922810e-02   7.476449e+01   6.075202e-01
  3.952700e-02   7.407142e+01   6.007788e-01
  3.982600e-02   7.358027e+01   6.074793e-01
  4.012490e-02   7.290847e+01   5.952753e-01
  4.042380e-02   7.406400e+01   6.078584e-01
  4.072270e-02   7.276313e+01   6.001198e-01
  4.102160e-02   7.363402e+01   6.029097e-01
  4.132050e-02   7.185242e+01   5.963524e-01
  4.161950e-02   7.259500e+01   5.932303e-01
  4.191840e-02   7.128124e+01   5.955425e-01
  4.221730e-02   7.122309e+01   5.875980e-01
  4.251620e-02   7.180865e+01   5.977417e-01
  4.281510e-02   7.221402e+01   5.901564e-01
  4.311410e-02   7.023297e+01   5.827509e-01
  4.341300e-02   7.028658e+01   5.859861e-01
  4.371190e-02   7.074566e+01   5.863795e-01
  4.401080e-02   7.052695e+01   5.854724e-01
  4.430970e-02   7.075479e+01   5.819351e-01
  4.460860e-02   7.072849e+01   5.825667e-01
  4.490760e-02   7.045847e+01   5.829388e-01
  4.520650e-02   7.075212e+01   5.797213e-01
  4.550540e-02   7.030623e+01   5.808251e-01
  4.580430e-02   6.972599e+01   5.762282e-01
  4.610320e-02   7.031577e+01   5.757595e-01
  4.640220e-02   7.028574e+01   5.800030e-01
  4.670110e-02   6.939739e+01   5.677450e-01
  4.700000e-02   6.886582e+01   5.676676e-01
  4.729890e-02   6.913245e+01   5.708943e-01
  4.759780e-02   6.806184e+01   5.657498e-01
  4.789680e-02   6.895149e+01   5.659181e-01
  4.819570e-02   6.881451e+01   5.646607e-01
  4.849460e-02   6.827993e+01   5.645476e-01
  4.879350e-02   6.754539e+01   5.553510e-01
  4.909240e-02   6.768144e+01   5.634644e-01
  4.939130e-02   6.829129e+01   5.563918e-01
  4.969030e-02   6.848142e+01   5.591858e-01
  4.998920e-02   6.895371e+01   5.604326e-01
  5.028810e-02   6.753058e+01   5.526205e-01
  5.058700e-02   6.808513e+01   5.589204e-01
  5.088590e-02   6.738644e+01   5.468101e-01
  5.118490e-02   6.725925e+01   5.535038e-01
  5.148380e-02   6.816304e+01   5.545377e-01
  5.178270e-02   6.669220e+01   5.414441e-01
  5.208160e-02   6.732211e+01   5.497927e-01
  5.238050e-02   6.768563e+01   5.454618e-01
  5.267940e-02   6.716880e+01   5.511382e-01
  5.297840e-02   6.768957e+01   5.461145e-01
  5.327730e-02   6.822396e+01   5.457218e-01
  5.357620e-02   6.630537e+01   5.398716e-01
  5.387510e-02   6.678853e+01   5.387048e-01
  5.417400e-02   6.695381e+01   5.444119e-01
  5.447300e-02   6.619107e+01   5.332271e-01
  5.477190e-02   6.656305e+01   5.359455e-01
  5.507080e-02   6.631708e+01   5.349543e-01
  5.536970e-02   6.709067e+01   5.362280e-01
  5.566860e-02   6.659734e+01   5.379332e-01
  5.596760e-02   6.638432e+01   5.309896e-01
  5.626650e-02   6.671352e+01   5.347186e-01
  5.656540e-02   6.600207e+01   5.300559e-01
  5.686430e-02   6.587579e+01   5.265852e-01
  5.716320e-02   6.690757e+01   5.271746e-01
  5.746210e-02   6.754459e+01   5.350077e-01
  5.776110e-02   6.594660e+01   5.304321e-01
  5.806000e-02   6.677126e+01   5.254811e-01
  5.835890e-02   6.645797e+01   5.248226e-01
  5.865780e-02   6.527645e+01   5.173019e-01
  5.895670e-02   6.570409e+01   5.288580e-01
  5.925570e-02   6.570945e+01   5.167728e-01
  5.955460e-02   6.553062e+01   5.228747e-01
  5.985350e-02   6.633461e+01   5.186667e-01
  6.015240e-02   6.599390e+01   5.190099e-01
  6.045130e-02   6.495487e+01   5.154661e-01
  6.075020e-02   6.586565e+01   5.140736e-01
  6.104920e-02   6.622608e+01   5.193603e-01
  6.134810e-02   6.683474e+01   5.223059e-01
  6.164700e-02   6.611276e+01   5.112440e-01
  6.194590e-02   6.487142e+01   5.145771e-01
  6.224480e-02   6.556478e+01   5.059487e-01
  6.254380e-02   6.479065e+01   5.114963e-01
  6.284270e-02   6.585982e+01   5.173638e-01
  6.314160e-02   6.555676e+01   5.038358e-01
  6.344050e-02   6.546783e+01   5.108909e-01
  6.373940e-02   6.581310e+01   5.037865e-01
  6.403840e-02   6.494380e+01   5.083051e-01
  6.433730e-02   6.501242e+01   5.032922e-01
  6.463620e-02   6.479854e+01   4.983619e-01
  6.493510e-02   6.590998e+01   5.137004e-01
  6.523400e-02   6.501501e+01   4.997017e-01
  6.553290e-02   6.492725e+01   5.019265e-01
  6.583190e-02   6.610982e+01   5.044054e-01
  6.613080e-02   6.393489e+01   4.915452e-01
  6.642970e-02   6.562177e+01   5.072198e-01
  6.672860e-02   6.508172e+01   4.944500e-01
  6.702750e-02   6.523166e+01   5.000246e-01
  6.732650e-02   6.498549e+01   4.955673e-01
  6.762540e-02   6.549944e+01   4.975231e-01
  6.792430e-02   6.476012e+01   4.967021e-01
  6.822320e-02   6.460342e+01   4.882723e-01
  6.852210e-02   6.518464e+01   4.978248e-01
  6.882110e-02   6.522755e+01   4.940205e-01
  6.912000e-02   6.451212e+01   4.908171e-01
  6.941890e-02   6.468350e+01   4.880974e-01
  6.971780e-02   6.466769e+01   4.875619e-01
  7.001670e-02   6.483289e+01   4.944899e-01
  7.031560e-02   6.484639e+01   4.877599e-01
  7.061460e-02   6.501323e+01   4.888627e-01
  7.091350e-02   6.499705e+01   4.873789e-01
  7.121240e-02   6.514195e+01   4.841829e-01
  7.151130e-02   6.471044e+01   4.886765e-01
  7.181020e-02   6.476643e+01   4.823253e-01
  7.210920e-02   6.406168e+01   4.829243e-01
  7.240810e-02   6.456273e+01   4.801962e-01
  7.270700e-02   6.512692e+01   4.883390e-01
  7.300590e-02   6.474488e+01   4.822451e-01
  7.330480e-02   6.411278e+01   4.744931e-01
  7.360370e-02   6.506638e+01   4.839020e-01
  7.390270e-02   6.460533e+01   4.767564e-01
  7.420160e-02   6.489599e+01   4.851231e-01
  7.450050e-02   6.459123e+01   4.749355e-01
  7.479940e-02   6.461495e+01   4.763477e-01
  7.509830e-02   6.411272e+01   4.785198e-01
  7.539730e-02   6.355125e+01   4.693614e-01
  7.569620e-02   6.546278e+01   4.772460e-01
  7.599510e-02   6.521251e+01   4.794389e-01
  7.629400e-02   6.442887e+01   4.704341e-01
  7.659290e-02   6.541429e+01   4.783951e-01
  7.689190e-02   6.415751e+01   4.694424e-01
  7.719080e-02   6.457471e+01   4.735611e-01
  7.748970e-02   6.510880e+01   4.720509e-01
  7.778860e-02   6.484426e+01   4.741121e-01
  7.808750e-02   6.467997e+01   4.700674e-01
  7.838640e-02   6.507946e+01   4.689749e-01
  7.868540e-02   6.474149e+01   4.690181e-01
  7.898430e-02   6.365913e+01   4.625873e-01
  7.928320e-02   6.477356e+01   4.721210e-01
  7.958210e-02   6.482221e+01   4.635009e-01
  7.988100e-02   6.378052e+01   4.651054e-01
  8.018000e-02   6.476390e+01   4.661687e-01
  8.047890e-02   6.377799e+01   4.621958e-01
  8.077780e-02   6.442669e+01   4.637174e-01
  8.107670e-02   6.457535e+01   4.618065e-01
  8.137560e-02   6.376124e+01   4.621351e-01
  8.167450e-02   6.394756e+01   4.599592e-01
  8.197350e-02   6.359991e+01   4.559163e-01
  8.227240e-02   6.466603e+01   4.641674e-01
  8.257130e-02   6.445829e+01   4.538978e-01
  8.287020e-02   6.432582e+01   4.625364e-01
  8.316910e-02   6.421140e+01   4.588988e-01
  8.346810e-02   6.449602e+01   4.555776e-01
  8.376700e-02   6.461586e+01   4.623564e-01
  8.406590e-02   6.471949e+01   4.532826e-01
  8.436480e-02   6.477762e+01   4.605174e-01
  8.466370e-02   6.510225e+01   4.557734e-01
  8.496270e-02   6.484519e+01   4.656333e-01
  8.526160e-02   6.359326e+01   4.756772e-01
  8.556050e-02   6.438365e+01   4.790763e-01
  8.585940e-02   6.387874e+01   4.831679e-01
  8.615830e-02   6.390433e+01   4.832646e-01
  8.645720e-02   6.401939e+01   4.884558e-01
  8.675620e-02   6.421416e+01   4.916333e-01
  8.705510e-02   6.362892e+01   4.884139e-01
  8.735400e-02   6.430563e+01   4.934630e-01
  8.765290e-02   6.475753e+01   4.956917e-01
  8.795180e-02   6.388105e+01   4.963366e-01
  8.825080e-02   6.382850e+01   4.916289e-01
  8.854970e-02   6.523609e+01   5.036372e-01
  8.884860e-02   6.395818e+01   4.966362e-01
  8.914750e-02   6.426257e+01   5.040395e-01
  8.944640e-02   6.462280e+01   5.017819e-01
  8.974530e-02   6.550762e+01   5.010812e-01
  9.004430e-02   7.039333e+01   5.173324e-01
  9.034320e-02   6.302304e+01   4.722052e-01
  9.064210e-02   6.392948e+01   4.746991e-01
  9.094100e-02   6.383241e+01   4.644599e-01
  9.123990e-02   6.337677e+01   4.615602e-01
  9.153890e-02   6.300182e+01   4.626737e-01
  9.183780e-02   6.405600e+01   4.632020e-01
  9.213670e-02   6.443890e+01   4.629427e-01
  9.243560e-02   6.485075e+01   4.631960e-01
  9.273450e-02   6.442192e+01   4.576649e-01
  9.303350e-02   6.354555e+01   4.605355e-01
  9.333240e-02   6.393761e+01   4.516783e-01
  9.363130e-02   6.340670e+01   4.532636e-01
  9.393020e-02   6.515218e+01   4.571098e-01
  9.422910e-02   6.410340e+01   4.545769e-01
  9.452800e-02   6.425562e+01   4.562877e-01
  9.482700e-02   6.370136e+01   4.441303e-01
  9.512590e-02   6.425122e+01   4.543247e-01
  9.542480e-02   6.407229e+01   4.487498e-01
  9.572370e-02   6.328341e+01   4.459786e-01
  9.602260e-02   6.364961e+01   4.495204e-01
  9.632160e-02   6.403350e+01   4.431092e-01
  9.662050e-02   6.395501e+01   4.453795e-01
  9.691940e-02   6.356421e+01   4.440167e-01
  9.721830e-02   6.425121e+01   4.438619e-01
  9.751720e-02   6.439498e+01   4.465418e-01
  9.781610e-02   6.413755e+01   4.413215e-01
  9.811510e-02   6.408842e+01   4.454776e-01
  9.841400e-02   6.476387e+01   4.406419e-01
  9.871290e-02   6.314907e+01   4.382606e-01
  9.901180e-02   6.390540e+01   4.419478e-01
  9.931070e-02   6.397816e+01   4.383094e-01
  9.960970e-02   6.365018e+01   4.403513e-01
  9.990860e-02   6.432844e+01   4.353678e-01
  1.002070e-01   6.391510e+01   4.380934e-01
  1.005060e-01   6.476072e+01   4.385445e-01
  1.008050e-01   6.435352e+01   4.395933e-01
  1.011040e-01   6.427685e+01   4.331674e-01
  1.014030e-01   6.437853e+01   4.355372e-01
  1.017020e-01   6.424842e+01   4.392342e-01
  1.020010e-01   6.421910e+01   4.343195e-01
  1.023000e-01   6.392131e+01   4.313006e-01
  1.025990e-01   6.335445e+01   4.283934e-01
  1.028980e-01   6.438777e+01   4.335410e-01
  1.031970e-01   6.442026e+01   4.360191e-01
  1.034960e-01   6.390297e+01   4.263326e-01
  1.037950e-01   6.411629e+01   4.309615e-01
  1.040930e-01   6.378870e+01   4.262728e-01
  1.043920e-01   6.460079e+01   4.329193e-01
  1.046910e-01   6.388780e+01   4.298628e-01
  1.049900e-01   6.321844e+01   4.218220e-01
  1.052890e-01   6.341521e+01   4.259894e-01
  1.055880e-01   6.390045e+01   4.260030e-01
  1.058870e-01   6.397894e+01   4.278786e-01
  1.061860e-01   6.363924e+01   4.225933e-01
  1.064850e-01   6.382357e+01   4.238361e-01
  1.067840e-01   6.453156e+01   4.284243e-01
  1.070830e-01   6.449680e+01   4.247994e-01
  1.073820e-01   6.453566e+01   4.233599e-01
  1.076800e-01   6.420503e+01   4.219634e-01
  1.079790e-01   6.426178e+01   4.240247e-01
  1.082780e-01   6.349523e+01   4.233768e-01
  1.085770e-01   6.382680e+01   4.155563e-01
  1.088760e-01   6.419139e+01   4.225404e-01
  1.091750e-01   6.462984e+01   4.224263e-01
  1.094740e-01   6.451009e+01   4.229647e-01
  1.097730e-01   6.384768e+01   4.183339e-01
  1.100720e-01   6.399793e+01   4.149241e-01
  1.103710e-01   6.417176e+01   4.218541e-01
  1.106700e-01   6.345897e+01   4.134683e-01
  1.109690e-01   6.433782e+01   4.220893e-01
  1.112670e-01   6.361413e+01   4.122106e-01
  1.115660e-01   6.436612e+01   4.158195e-01
  1.118650e-01   6.392197e+01   4.182734e-01
  1.121640e-01   6.388755e+01   4.122207e-01
  1.124630e-01   6.465126e+01   4.158519e-01
  1.127620e-01   6.397987e+01   4.136870e-01
  1.130610e-01   6.372420e+01   4.122752e-01
  1.133600e-01   6.422272e+01   4.186490e-01
  1.136590e-01   6.340978e+01   4.058397e-01
  1.139580e-01   6.445626e+01   4.137596e-01
  1.142570e-01   6.349035e+01   4.103589e-01
  1.145560e-01   6.396469e+01   4.124694e-01
  1.148550e-01   6.456327e+01   4.132308e-01
  1.151530e-01   6.402613e+01   4.061326e-01
  1.154520e-01   6.420873e+01   4.118060e-01
  1.157510e-01   6.390963e+01   4.063184e-01
  1.160500e-01   6.425480e+01   4.136956e-01
  1.163490e-01   6.402846e+01   4.066959e-01
  1.166480e-01   6.416606e+01   4.099503e-01
  1.169470e-01   6.431834e+01   4.081751e-01
  1.172460e-01   6.400980e+01   4.077553e-01
  1.175450e-01   6.449958e+01   4.059710e-01
  1.178440e-01   6.441781e+01   4.057136e-01
  1.181430e-01   6.475699e+01   4.098461e-01
  1.184420e-01   6.428563e+01   4.061234e-01
  1.187400e-01   6.483747e+01   4.064826e-01
  1.190390e-01   6.396655e+01   4.029274e-01
  1.193380e-01   6.412644e+01   4.034307e-01
  1.196370e-01   6.436773e+01   4.063827e-01
  1.199360e-01   6.454876e+01   4.028636e-01
  1.202350e-01   6.440975e+01   4.054136e-01
  1.205340e-01   6.399276e+01   4.016607e-01
  1.208330e-01   6.489514e+01   4.031376e-01
  1.211320e-01   6.414938e+01   4.040470e-01
  1.214310e-01   6.432555e+01   3.979441e-01
  1.217300e-01   6.395936e+01   4.023636e-01
  1.220290e-01   6.431744e+01   4.021411e-01
  1.223270e-01   6.423291e+01   3.992241e-01
  1.226260e-01   6.399008e+01   3.979455e-01
  1.229250e-01   6.396406e+01   3.963073e-01
  1.232240e-01   6.433888e+01   4.011399e-01
  1.235230e-01   6.414619e+01   3.997442e-01
  1.238220e-01   6.478733e+01   3.983313e-01
  1.241210e-01   6.453343e+01   3.991080e-01
  1.244200e-01   6.406297e+01   3.940565e-01
  1.247190e-01   6.457037e+01   4.002714e-01
  1.250180e-01   6.462223e+01   3.955187e-01
  1.253170e-01   6.513208e+01   3.978427e-01
  1.256160e-01   6.446587e+01   3.983780e-01
  1.259140e-01   6.412115e+01   3.944890e-01
  1.262130e-01   6.504826e+01   3.973306e-01
  1.265120e-01   6.409236e+01   3.916379e-01
  1.268110e-01   6.403942e+01   3.922235e-01
  1.271100e-01   6.485495e+01   3.982806e-01
  1.274090e-01   6.399843e+01   3.923479e-01
  1.277080e-01   6.457519e+01   3.928611e-01
  1.280070e-01   6.448917e+01   3.913613e-01
  1.283060e-01   6.408757e+01   3.916233e-01
  1.286050e-01   6.446335e+01   3.955402e-01
  1.289040e-01   6.450750e+01   3.887335e-01
  1.292030e-01   6.487300e+01   3.947680e-01
  1.295020e-01   6.458538e+01   3.901817e-01
  1.298000e-01   6.473857e+01   3.913787e-01
  1.300990e-01   6.425182e+01   3.874813e-01
  1.303980e-01   6.504041e+01   3.905785e-01
  1.306970e-01   6.503537e+01   3.935111e-01
  1.309960e-01   6.534051e+01   3.922110e-01
  1.312950e-01   6.440316e+01   3.891447e-01
  1.315940e-01   6.424278e+01   3.843704e-01
  1.318930e-01   6.414897e+01   3.869313e-01
  1.321920e-01   6.424450e+01   3.869799e-01
  1.324910e-01   6.453796e+01   3.888252e-01
  1.327900e-01   6.421359e+01   3.856968e-01
  1.330890e-01   6.459467e+01   3.863652e-01
  1.333870e-01   6.452945e+01   3.859337e-01
  1.336860e-01   6.418528e+01   3.841984e-01
  1.339850e-01   6.463910e+01   3.841514e-01
  1.342840e-01   6.410703e+01   3.853766e-01
  1.345830e-01   6.397831e+01   3.835784e-01
  1.348820e-01   6.473262e+01   3.858330e-01
  1.351810e-01   6.480468e+01   3.811974e-01
  1.354800e-01   6.514636e+01   3.865929e-01
  1.357790e-01   6.440188e+01   3.820607e-01
  1.360780e-01   6.468088e+01   3.845083e-01
  1.363770e-01   6.479581e+01   3.843841e-01
  1.366760e-01   6.472721e+01   3.862883e-01
  1.369740e-01   6.436097e+01   3.988355e-01
  1.372730e-01   6.394145e+01   3.996341e-01
  1.375720e-01   6.464201e+01   4.111824e-01
  1.378710e-01   6.469126e+01   4.130613e-01
  1.381700e-01   6.445940e+01   4.140614e-01
  1.384690e-01   6.396763e+01   4.196426e-01
  1.387680e-01   6.433248e+01   4.093460e-01
  1.390670e-01   6.450230e+01   3.982306e-01
  1.393660e-01   6.503959e+01   3.991060e-01
  1.396650e-01   6.468613e+01   3.952072e-01
  1.399640e-01   6.464538e+01   3.960983e-01
  1.402630e-01   6.450043e+01   3.875106e-01
  1.405620e-01   6.428296e+01   3.912281e-01
  1.408600e-01   6.449960e+01   3.906556e-01
  1.411590e-01   6.501281e+01   3.931947e-01
  1.414580e-01   6.414728e+01   3.910620e-01
  1.417570e-01   6.493071e+01   3.859525e-01
  1.420560e-01   6.515664e+01   3.911707e-01
  1.423550e-01   6.330082e+01   3.829457e-01
  1.426540e-01   6.501255e+01   3.845617e-01
  1.429530e-01   6.426118e+01   3.814140e-01
  1.432520e-01   6.397809e+01   3.776376e-01
  1.435510e-01   6.554532e+01   3.849750e-01
  1.438500e-01   6.453240e+01   3.779322e-01
  1.441490e-01   6.508561e+01   3.786608e-01
  1.444470e-01   6.448006e+01   3.793404e-01
  1.447460e-01   6.456695e+01   3.758342e-01
  1.450450e-01   6.421895e+01   3.785716e-01
  1.453440e-01   6.536843e+01   3.759850e-01
  1.456430e-01   6.518159e+01   3.791614e-01
  1.459420e-01   6.441960e+01   3.762791e-01
  1.462410e-01   6.541848e+01   3.774296e-01
  1.465400e-01   6.535959e+01   3.785735e-01
  1.468390e-01   6.488600e+01   3.724654e-01
  1.471380e-01   6.491362e+01   3.755370e-01
  1.474370e-01   6.441932e+01   3.747527e-01
  1.477360e-01   6.421600e+01   3.730841e-01
  1.480340e-01   6.483063e+01   3.712556e-01
  1.483330e-01   6.446987e+01   3.786389e-01
  1.486320e-01   6.499492e+01   3.897155e-01
  1.489310e-01   6.558484e+01   3.931891e-01
  1.492300e-01   6.531312e+01   3.918842e-01
  1.495290e-01   6.517109e+01   3.939215e-01
  1.498280e-01   6.463281e+01   3.968266e-01
  1.501270e-01   6.538084e+01   4.006724e-01
  1.504260e-01   6.464211e+01   3.930647e-01
  1.507250e-01   6.476376e+01   3.992973e-01
  1.510240e-01   6.509836e+01   3.992863e-01
  1.513230e-01   6.526787e+01   4.051015e-01
  1.516210e-01   6.509857e+01   4.003281e-01
  1.519200e-01   6.540138e+01   4.012581e-01
  1.522190e-01   6.565549e+01   4.090387e-01
  1.525180e-01   6.492484e+01   4.018977e-01
  1.528170e-01   6.544502e+01   4.089355e-01
  1.531160e-01   6.505415e+01   4.044377e-01
  1.534150e-01   6.545490e+01   3.998593e-01
  1.537140e-01   6.465205e+01   3.906272e-01
  1.540130e-01   6.497927e+01   3.851609e-01
  1.543120e-01   6.485232e+01   3.850175e-01
  1.546110e-01   6.502309e+01   3.829794e-01
  1.549100e-01   6.451829e+01   3.817182e-01
  1.552090e-01   6.465737e+01   3.842056e-01
  1.555070e-01   6.441427e+01   3.743055e-01
  1.558060e-01   6.495740e+01   3.811933e-01
  1.561050e-01   6.506137e+01   3.777088e-01
  1.564040e-01   6.487237e+01   3.787042e-01
  1.567030e-01   6.568923e+01   3.790864e-01
  1.570020e-01   6.505810e+01   3.753067e-01
  1.573010e-01   6.494339e+01   3.784680e-01
  1.576000e-01   6.515539e+01   3.732378e-01
  1.578990e-01   6.500194e+01   3.747147e-01
  1.581980e-01   6.503028e+01   3.730909e-01
  1.584970e-01   6.502069e+01   3.728518e-01
  1.587960e-01   6.481529e+01   3.756856e-01
  1.590940e-01   6.540945e+01   3.720713e-01
  1.593930e-01   6.505603e+01   3.698216e-01
  1.596920e-01   6.531710e+01   3.716000e-01
  1.599910e-01   6.492265e+01   3.721489e-01
  1.602900e-01   6.542166e+01   3.729441e-01
  1.605890e-01   6.453719e+01   3.649023e-01
  1.608880e-01   6.435881e+01   3.668136e-01
  1.611870e-01   6.445103e+01   3.660632e-01
  1.614860e-01   6.479975e+01   3.674575e-01
  1.617850e-01   6.504996e+01   3.649543e-01
  1.620840e-01   6.504587e+01   3.649428e-01
  1.623830e-01   6.493215e+01   3.662176e-01
  1.626810e-01   6.544899e+01   3.654771e-01
  1.629800e-01   6.463168e+01   3.593201e-01
  1.632790e-01   6.463900e+01   3.604879e-01
  1.635780e-01   6.507739e+01   3.628707e-01
  1.638770e-01   6.528055e+01   3.657992e-01
  1.641760e-01   6.553722e+01   3.647379e-01
  1.644750e-01   6.544017e+01   3.636856e-01
  1.647740e-01   6.523162e+01   3.627171e-01
  1.650730e-01   6.457961e+01   3.622584e-01
  1.653720e-01   6.530656e+01   3.638997e-01
  1.656710e-01   6.545297e+01   3.621718e-01
  1.659700e-01   6.495913e+01   3.623465e-01
  1.662680e-01   6.494282e+01   3.609495e-01
  1.665670e-01   6.450756e+01   3.606984e-01
  1.668660e-01   6.452986e+01   3.573375e-01
  1.671650e-01   6.455255e+01   3.602467e-01
  1.674640e-01   6.492105e+01   3.605056e-01
  1.677630e-01   6.454812e+01   3.575758e-01
  1.680620e-01   6.456968e+01   3.599110e-01
  1.683610e-01   6.403270e+01   3.528253e-01
  1.686600e-01   6.500125e+01   3.603459e-01
  1.689590e-01   6.449619e+01   3.553846e-01
  1.692580e-01   6.508070e+01   3.568061e-01
  1.695570e-01   6.462184e+01   3.600563e-01
  1.698560e-01   6.449461e+01   3.537312e-01
  1.701540e-01   6.428181e+01   3.559040e-01
  1.704530e-01   6.481788e+01   3.544343e-01
  1.707520e-01   6.477010e+01   3.544859e-01
  1.710510e-01   6.380265e+01   3.547604e-01
  1.713500e-01   6.438900e+01   3.528973e-01
  1.716490e-01   6.422630e+01   3.551940e-01
  1.719480e-01   6.554727e+01   3.531712e-01
  1.722470e-01   6.427826e+01   3.520524e-01
  1.725460e-01   6.516330e+01   3.561102e-01
  1.728450e-01   6.451764e+01   3.519883e-01
  1.731440e-01   6.453428e+01   3.525727e-01
  1.734430e-01   6.499392e+01   3.506175e-01
  1.737410e-01   6.491924e+01   3.539844e-01
  1.740400e-01   6.441040e+01   3.518749e-01
  1.743390e-01   6.463559e+01   3.500008e-01
  1.746380e-01   6.490235e+01   3.523193e-01
  1.749370e-01   6.389166e+01   3.472834e-01
  1.752360e-01   6.488322e+01   3.522674e-01
  1.755350e-01   6.506964e+01   3.518821e-01
  1.758340e-01   6.457384e+01   3.458591e-01
  1.761330e-01   6.462312e+01   3.515606e-01
  1.764320e-01   6.493644e+01   3.475121e-01
  1.767310e-01   6.532136e+01   3.529183e-01
  1.770300e-01   6.467082e+01   3.474867e-01
  1.773280e-01   6.386975e+01   3.467037e-01
  1.776270e-01   6.397238e+01   3.457765e-01
  1.779260e-01   6.426078e+01   3.450197e-01
  1.782250e-01   6.498013e+01   3.497045e-01
  1.785240e-01   6.510812e+01   3.467763e-01
  1.788230e-01   6.469825e+01   3.473885e-01
  1.791220e-01   6.473740e+01   3.480103e-01
  1.794210e-01   6.481772e+01   3.449899e-01
  1.797200e-01   6.482762e+01   3.465380e-01
  1.800190e-01   6.450185e+01   3.433136e-01
  1.803180e-01   6.458074e+01   3.470729e-01
  1.806170e-01   6.446850e+01   3.438919e-01
  1.809160e-01   6.434470e+01   3.428951e-01
  1.812140e-01   6.414016e+01   3.431820e-01
  1.815130e-01   6.389659e+01   3.420306e-01
  1.818120e-01   6.458497e+01   3.452113e-01
  1.821110e-01   6.388733e+01   3.393800e-01
  1.824100e-01   6.468879e+01   3.439774e-01
  1.827090e-01   6.529148e+01   3.449077e-01
  1.830080e-01   6.479656e+01   3.437640e-01
  1.833070e-01   6.462144e+01   3.408359e-01
  1.836060e-01   6.464767e+01   3.400955e-01
  1.839050e-01   6.418586e+01   3.428040e-01
  1.842040e-01   6.419014e+01   3.400209e-01
  1.845030e-01   6.415035e+01   3.391067e-01
  1.848010e-01   6.454562e+01   3.419422e-01
  1.851000e-01   6.467850e+01   3.376236e-01
  1.853990e-01   6.488403e+01   3.431673e-01
  1.856980e-01   6.414850e+01   3.387799e-01
  1.859970e-01   6.413938e+01   3.374775e-01
  1.862960e-01   6.480756e+01   3.406775e-01
  1.865950e-01   6.398337e+01   3.367499e-01
  1.868940e-01   6.394222e+01   3.405038e-01
  1.871930e-01   6.423622e+01   3.341334e-01
  1.874920e-01   6.412869e+01   3.369738e-01
  1.877910e-01   6.403846e+01   3.365786e-01
  1.880900e-01   6.454439e+01   3.379056e-01
  1.883880e-01   6.411093e+01   3.385202e-01
  1.886870e-01   6.431280e+01   3.329544e-01
  1.889860e-01   6.369208e+01   3.369338e-01
  1.892850e-01   6.381955e+01   3.347492e-01
  1.895840e-01   6.368715e+01   3.333173e-01
  1.898830e-01   6.414603e+01   3.349811e-01
  1.901820e-01   6.422630e+01   3.348801e-01
  1.904810e-01   6.406570e+01   3.343064e-01
  1.907800e-01   6.450178e+01   3.346692e-01
  1.910790e-01   6.397097e+01   3.326771e-01
  1.913780e-01   6.425385e+01   3.344877e-01
  1.916770e-01   6.356830e+01   3.325450e-01
  1.919750e-01   6.407784e+01   3.346478e-01
  1.922740e-01   6.323923e+01   3.288140e-01
  1.925730e-01   6.385352e+01   3.311586e-01
  1.928720e-01   6.423534e+01   3.329060e-01
  1.931710e-01   6.381498e+01   3.324238e-01
  1.934700e-01   6.405967e+01   3.315418e-01
  1.937690e-01   6.433985e+01   3.313627e-01
  1.940680e-01   6.435611e+01   3.332188e-01
  1.943670e-01   6.387418e+01   3.300121e-01
  1.946660e-01   6.388185e+01   3.306303e-01
  1.949650e-01   6.375299e+01   3.282184e-01
  1.952640e-01   6.418108e+01   3.308040e-01
  1.955630e-01   6.367490e+01   3.306951e-01
  1.958610e-01   6.349276e+01   3.271085e-01
  1.961600e-01   6.410440e+01   3.300101e-01
  1.964590e-01   6.342428e+01   3.267860e-01
  1.967580e-01   6.346779e+01   3.291094e-01
  1.970570e-01   6.361791e+01   3.272845e-01
  1.973560e-01   6.355323e+01   3.253796e-01
  1.976550e-01   6.384690e+01   3.289024e-01
  1.979540e-01   6.340641e+01   3.254351e-01
  1.982530e-01   6.328905e+01   3.268756e-01
  1.985520e-01   6.311922e+01   3.244100e-01
  1.988510e-01   6.340370e+01   3.252841e-01
  1.991500e-01   6.433278e+01   3.298553e-01
  1.994480e-01   6.378653e+01   3.251158e-01
  1.997470e-01   6.379948e+01   3.270221e-01
  2.000460e-01   6.372506e+01   3.229785e-01
  2.003450e-01   6.301902e+01   3.234383e-01
  2.006440e-01   6.375838e+01   3.280853e-01
  2.009430e-01   6.287057e+01   3.208058e-01
  2.012420e-01   6.348659e+01   3.256408e-01
  2.015410e-01   6.376138e+01   3.229304e-01
  2.018400e-01   6.335903e+01   3.226102e-01
  2.021390e-01   6.321224e+01   3.232232e-01
  2.024380e-01   6.364645e+01   3.194686e-01
  2.027370e-01   6.271850e+01   3.220996e-01
  2.030350e-01   6.282936e+01   3.193177e-01
  2.033340e-01   6.329738e+01   3.213355e-01
  2.036330e-01   6.392675e+01   3.204439e-01
  2.039320e-01   6.303940e+01   3.190284e-01
  2.042310e-01   6.352390e+01   3.233114e-01
  2.045300e-01   6.355056e+01   3.186863e-01
  2.048290e-01   6.286608e+01   3.180454e-01
  2.051280e-01   6.362840e+01   3.195592e-01
  2.054270e-01   6.345731e+01   3.185875e-01
  2.057260e-01   6.285802e+01   3.204957e-01
  2.060250e-01   6.312160e+01   3.172060e-01
  2.063240e-01   6.304704e+01   3.195955e-01
  2.066230e-01   6.326014e+01   3.187688e-01
  2.069210e-01   6.292494e+01   3.191488e-01
  2.072200e-01   6.307186e+01   3.188377e-01
  2.075190e-01   6.314483e+01   3.165960e-01
  2.078180e-01   6.305091e+01   3.187847e-01
  2.081170e-01   6.334730e+01   3.179070e-01
  2.084160e-01   6.329379e+01   3.198084e-01
  2.087150e-01   6.293393e+01   3.154038e-01
  2.090140e-01   6.298993e+01   3.170090e-01
  2.093130e-01   6.238514e+01   3.153501e-01
  2.096120e-01   6.321868e+01   3.169145e-01
  2.099110e-01   6.255478e+01   3.137954e-01
  2.102100e-01   6.305415e+01   3.166352e-01
  2.105080e-01   6.275738e+01   3.174995e-01
  2.108070e-01   6.312610e+01   3.154886e-01
  2.111060e-01   6.322832e+01   3.149549e-01
  2.114050e-01   6.304208e+01   3.148839e-01
  2.117040e-01   6.265571e+01   3.188761e-01
  2.120030e-01   6.266492e+01   3.248239e-01
  2.123020e-01   6.299405e+01   3.280273e-01
  2.126010e-01   6.318349e+01   3.258743e-01
  2.129000e-01   6.282197e+01   3.281740e-01
  2.131990e-01   6.315160e+01   3.319129e-01
  2.134980e-01   6.296329e+01   3.334286e-01
  2.137970e-01   6.279590e+01   3.305185e-01
  2.140950e-01   6.241874e+01   3.313636e-01
  2.143940e-01   6.301921e+01   3.342030e-01
  2.146930e-01   6.285556e+01   3.340830e-01
  2.149920e-01   6.272331e+01   3.340460e-01
  2.152910e-01   6.312613e+01   3.355922e-01
  2.155900e-01   6.267519e+01   3.372755e-01
  2.158890e-01   6.307812e+01   3.383579e-01
  2.161880e-01   6.271096e+01   3.359200e-01
  2.164870e-01   6.280894e+01   3.374728e-01
  2.167860e-01   6.331833e+01   3.325045e-01
  2.170850e-01   6.179560e+01   3.259269e-01
  2.173840e-01   6.280401e+01   3.254749e-01
  2.176820e-01   6.298617e+01   3.244986e-01
  2.179810e-01   6.308677e+01   3.257700e-01
  2.182800e-01   6.248283e+01   3.199539e-01
  2.185790e-01   6.234962e+01   3.211510e-01
  2.188780e-01   6.264167e+01   3.184296e-01
  2.191770e-01   6.265523e+01   3.205343e-01
  2.194760e-01   6.252064e+01   3.210284e-01
  2.197750e-01   6.217719e+01   3.169749e-01
  2.200740e-01   6.262778e+01   3.160964e-01
  2.203730e-01   6.255638e+01   3.176679e-01
  2.206720e-01   6.250312e+01   3.165862e-01
  2.209710e-01   6.250851e+01   3.187758e-01
  2.212700e-01   6.231113e+01   3.138393e-01
  2.215680e-01   6.207766e+01   3.160448e-01
  2.218670e-01   6.284606e+01   3.137405e-01
  2.221660e-01   6.231856e+01   3.158500e-01
  2.224650e-01   6.234552e+01   3.134009e-01
  2.227640e-01   6.249475e+01   3.135140e-01
  2.230630e-01   6.196157e+01   3.130890e-01
  2.233620e-01   6.235015e+01   3.132817e-01
  2.236610e-01   6.209200e+01   3.126325e-01
  2.239600e-01   6.188443e+01   3.085249e-01
  2.242590e-01   6.238584e+01   3.128495e-01
  2.245580e-01   6.228511e+01   3.116906e-01
  2.248570e-01   6.203326e+01   3.128766e-01
  2.251550e-01   6.200540e+01   3.092048e-01
  2.254540e-01   6.242357e+01   3.104997e-01
  2.257530e-01   6.219760e+01   3.122473e-01
  2.260520e-01   6.199346e+01   3.079188e-01
  2.263510e-01   6.197190e+01   3.088688e-01
  2.266500e-01   6.185367e+01   3.084482e-01
  2.269490e-01   6.254456e+01   3.087839e-01
  2.272480e-01   6.247224e+01   3.111308e-01
  2.275470e-01   6.204194e+01   3.059373e-01
  2.278460e-01   6.190182e+01   3.090728e-01
  2.281450e-01   6.224265e+01   3.071698e-01
  2.284440e-01   6.151417e+01   3.068506e-01
  2.287420e-01   6.167171e+01   3.081199e-01
  2.290410e-01   6.232074e+01   3.036029e-01
  2.293400e-01   6.181095e+01   3.070918e-01
  2.296390e-01   6.208546e+01   3.062897e-01
  2.299380e-01   6.194401e+01   3.064321e-01
  2.302370e-01   6.220183e+01   3.064539e-01
  2.305360e-01   6.216045e+01   3.044084e-01
  2.308350e-01   6.225505e+01   3.089438e-01
  2.311340e-01   6.141832e+01   3.011607e-01
  2.314330e-01   6.223801e+01   3.053231e-01
  2.317320e-01   6.174323e+01   3.051999e-01
  2.320310e-01   6.182115e+01   3.022650e-01
  2.323290e-01   6.149725e+01   3.061877e-01
  2.326280e-01   6.161713e+01   3.010589e-01
  2.329270e-01   6.184244e+01   3.020805e-01
  2.332260e-01   6.201138e+01   3.040431e-01
  2.335250e-01   6.153615e+01   3.021601e-01
  2.338240e-01   6.142148e+01   3.030731e-01
  2.341230e-01   6.162661e+01   2.991054e-01
  2.344220e-01   6.159946e+01   3.020779e-01
  2.347210e-01   6.214911e+01   3.033035e-01
  2.350200e-01   6.133253e+01   3.004800e-01
  2.353190e-01   6.130534e+01   3.007658e-01
  2.356180e-01   6.181066e+01   2.986336e-01
  2.359170e-01   6.182961e+01   3.029989e-01
  2.362150e-01   6.140705e+01   2.999609e-01
  2.365140e-01   6.121477e+01   2.971906e-01
  2.368130e-01   6.154332e+01   3.002935e-01
  2.371120e-01   6.124481e+01   2.981775e-01
  2.374110e-01   6.135778e+01   3.010122e-01
  2.377100e-01   6.160193e+01   2.980149e-01
  2.380090e-01   6.162812e+01   2.994551e-01
  2.383080e-01   6.158852e+01   2.974146e-01
  2.386070e-01   6.121577e+01   2.981068e-01
  2.389060e-01   6.135426e+01   2.980997e-01
  2.392050e-01   6.118016e+01   2.960889e-01
  2.395040e-01   6.156512e+01   2.990713e-01
  2.398020e-01   6.078036e+01   2.951199e-01
  2.401010e-01   6.079843e+01   2.968604e-01
  2.404000e-01   6.119235e+01   2.949997e-01
  2.406990e-01   6.136459e+01   2.970998e-01
  2.409980e-01   6.120763e+01   2.957063e-01
  2.412970e-01   6.073928e+01   2.941274e-01
  2.415960e-01   6.079040e+01   2.951442e-01
  2.418950e-01   6.100356e+01   2.939905e-01
  2.421940e-01   6.096619e+01   2.951225e-01
  2.424930e-01   6.132069e+01   2.968803e-01
  2.427920e-01   6.126381e+01   2.929707e-01
  2.430910e-01   6.100079e+01   2.943157e-01
  2.433890e-01   6.109652e+01   2.935535e-01
  2.436880e-01   6.091737e+01   2.956770e-01
  2.439870e-01   6.095699e+01   2.922362e-01
  2.442860e-01   6.063787e+01   2.909304e-01
  2.445850e-01   6.125161e+01   2.941459e-01
  2.448840e-01   6.056586e+01   2.920575e-01
  2.451830e-01   6.063224e+01   2.937573e-01
  2.454820e-01   6.132585e+01   2.919286e-01
  2.457810e-01   6.116995e+01   2.927462e-01
  2.460800e-01   6.107771e+01   2.928519e-01
  2.463790e-01   6.092917e+01   2.915204e-01
  2.466780e-01   6.137577e+01   2.930207e-01
  2.469770e-01   6.078559e+01   2.907470e-01
  2.472750e-01   6.142533e+01   2.930303e-01
  2.475740e-01   6.109905e+01   2.932308e-01
  2.478730e-01   6.060499e+01   2.873630e-01
  2.481720e-01   6.082314e+01   2.908368e-01
  2.484710e-01   6.066476e+01   2.886541e-01
  2.487700e-01   6.087512e+01   2.922571e-01
  2.490690e-01   6.077789e+01   2.909432e-01
  2.493680e-01   6.117301e+01   2.889154e-01
  2.496670e-01   6.104998e+01   2.925677e-01
  2.499660e-01   6.085842e+01   2.891145e-01
  2.502650e-01   6.101259e+01   2.907538e-01
  2.505640e-01   6.081042e+01   2.873311e-01
  2.508620e-01   6.068736e+01   2.883930e-01
  2.511610e-01   6.073471e+01   2.908398e-01
  2.514600e-01   6.053278e+01   2.871918e-01
  2.517590e-01   6.026583e+01   2.863510e-01
  2.520580e-01   6.070934e+01   2.879225e-01
  2.523570e-01   6.073887e+01   2.883059e-01
  2.526560e-01   6.075494e+01   2.891847e-01
  2.529550e-01   6.103342e+01   2.865198e-01
  2.532540e-01   6.084072e+01   2.859651e-01
  2.535530e-01   6.111516e+01   2.864053e-01
  2.538520e-01   6.053441e+01   2.863692e-01
  2.541510e-01   6.069188e+01   2.852088e-01
  2.544490e-01   6.066286e+01   2.859548e-01
  2.547480e-01   6.055683e+01   2.860116e-01
  2.550470e-01   6.060632e+01   2.844020e-01
  2.553460e-01   6.034876e+01   2.841996e-01
  2.556450e-01   6.046458e+01   2.821784e-01
  2.559440e-01   6.022109e+01   2.845052e-01
  2.562430e-01   6.052925e+01   2.865629e-01
  2.565420e-01   6.042471e+01   2.837748e-01
  2.568410e-01   6.058063e+01   2.833409e-01
  2.571400e-01   6.091353e+01   2.845185e-01
  2.574390e-01   6.020446e+01   2.849742e-01
  2.577380e-01   6.037421e+01   2.843604e-01
  2.580360e-01   6.045963e+01   2.825618e-01
  2.583350e-01   6.091733e+01   2.861451e-01
  2.586340e-01   6.060644e+01   2.823121e-01
  2.589330e-01   6.052447e+01   2.849165e-01
  2.592320e-01   6.076819e+01   2.826886e-01
  2.595310e-01   6.018716e+01   2.823200e-01
  2.598300e-01   6.052057e+01   2.850087e-01
  2.601290e-01   6.039941e+01   2.803670e-01
  2.604280e-01   6.059947e+01   2.842853e-01
  2.607270e-01   6.048371e+01   2.802726e-01
  2.610260e-01   6.038839e+01   2.825932e-01
  2.613250e-01   5.982417e+01   2.818635e-01
  2.616240e-01   6.074988e+01   2.831401e-01
  2.619220e-01   6.037116e+01   2.823549e-01
  2.622210e-01   6.000823e+01   2.786894e-01
  2.625200e-01   6.035523e+01   2.812366e-01
  2.628190e-01   6.008973e+01   2.803253e-01
  2.631180e-01   6.034991e+01   2.791944e-01
  2.634170e-01   6.029571e+01   2.826738e-01
  2.637160e-01   6.033570e+01   2.791615e-01
  2.640150e-01   6.057783e+01   2.824425e-01
  2.643140e-01   5.991581e+01   2.778081e-01
  2.646130e-01   6.008125e+01   2.785722e-01
  2.649120e-01   5.988155e+01   2.811093e-01
  2.652110e-01   6.013321e+01   2.785020e-01
  2.655090e-01   6.022802e+01   2.794871e-01
  2.658080e-01   5.975248e+01   2.767683e-01
  2.661070e-01   6.017531e+01   2.789813e-01
  2.664060e-01   6.028279e+01   2.789435e-01
  2.667050e-01   6.002657e+01   2.786363e-01
  2.670040e-01   5.978289e+01   2.778797e-01
  2.673030e-01   6.022536e+01   2.780504e-01
  2.676020e-01   6.010196e+01   2.778600e-01
  2.679010e-01   6.008030e+01   2.777154e-01
  2.682000e-01   6.057267e+01   2.777190e-01
  2.684990e-01   5.981493e+01   2.770071e-01
  2.687980e-01   6.036777e+01   2.779064e-01
  2.690960e-01   6.038473e+01   2.790838e-01
  2.693950e-01   6.019949e+01   2.757473e-01
  2.696940e-01   6.031942e+01   2.763923e-01
  2.699930e-01   5.973232e+01   2.760655e-01
  2.702920e-01   6.001241e+01   2.764316e-01
  2.705910e-01   6.033452e+01   2.776416e-01
  2.708900e-01   6.028184e+01   2.753830e-01
  2.711890e-01   5.991123e+01   2.763852e-01
  2.714880e-01   5.981951e+01   2.751522e-01
  2.717870e-01   6.007045e+01   2.761926e-01
  2.720860e-01   5.975481e+01   2.744514e-01
  2.723850e-01   5.979645e+01   2.739069e-01
  2.726840e-01   6.059264e+01   2.768317e-01
  2.729820e-01   5.998729e+01   2.752609e-01
  2.732810e-01   5.992819e+01   2.742085e-01
  2.735800e-01   5.950593e+01   2.731498e-01
  2.738790e-01   5.981854e+01   2.744143e-01
  2.741780e-01   6.003277e+01   2.753652e-01
  2.744770e-01   5.942480e+01   2.714338e-01
  2.747760e-01   5.992151e+01   2.739199e-01
  2.750750e-01   6.006162e+01   2.773891e-01
  2.753740e-01   5.976420e+01   2.811289e-01
  2.756730e-01   5.995048e+01   2.830594e-01
  2.759720e-01   5.988390e+01   2.816079e-01
  2.762710e-01   5.989238e+01   2.856686e-01
  2.765690e-01   6.009259e+01   2.854247e-01
  2.768680e-01   5.987641e+01   2.876115e-01
  2.771670e-01   5.973880e+01   2.848907e-01
  2.774660e-01   5.988423e+01   2.860628e-01
  2.777650e-01   5.958456e+01   2.888204e-01
  2.780640e-01   5.993293e+01   2.882757e-01
  2.783630e-01   5.986635e+01   2.885402e-01
  2.786620e-01   6.025046e+01   2.911874e-01
  2.789610e-01   5.901245e+01   2.882878e-01
  2.792600e-01   6.004170e+01   2.936560e-01
  2.795590e-01   6.011834e+01   2.880865e-01
  2.798580e-01   5.976221e+01   2.917521e-01
  2.801560e-01   5.924140e+01   2.900403e-01
  2.804550e-01   5.974473e+01   2.921511e-01
  2.807540e-01   5.935572e+01   2.925312e-01
  2.810530e-01   6.018630e+01   2.917954e-01
  2.813520e-01   6.004256e+01   2.953500e-01
  2.816510e-01   5.941557e+01   2.927906e-01
  2.819500e-01   5.982637e+01   2.939135e-01
  2.822490e-01   5.962711e+01   2.934236e-01
  2.825480e-01   5.979053e+01   2.933765e-01
  2.828470e-01   5.943574e+01   2.959127e-01
  2.831460e-01   5.995826e+01   2.957127e-01
  2.834450e-01   5.950358e+01   2.930073e-01
  2.837430e-01   5.932158e+01   2.942523e-01
  2.840420e-01   5.996110e+01   2.974501e-01
  2.843410e-01   5.957595e+01   3.029630e-01
  2.846400e-01   5.961981e+01   3.052013e-01
  2.849390e-01   5.954736e+01   3.128919e-01
  2.852380e-01   5.939348e+01   3.153878e-01
  2.855370e-01   5.957438e+01   3.189995e-01
  2.858360e-01   5.970289e+01   3.213876e-01
  2.861350e-01   5.959994e+01   3.239462e-01
  2.864340e-01   5.986424e+01   3.294669e-01
  2.867330e-01   5.969933e+01   3.280678e-01
  2.870320e-01   5.937481e+01   3.327900e-01
  2.873310e-01   5.970212e+01   3.306138e-01
  2.876290e-01   5.897482e+01   3.338203e-01
  2.879280e-01   5.913439e+01   3.373275e-01
  2.882270e-01   5.940939e+01   3.343786e-01
  2.885260e-01   5.942885e+01   3.385119e-01
  2.888250e-01   5.950641e+01   3.378702e-01
  2.891240e-01   5.954023e+01   3.430645e-01
  2.894230e-01   5.901444e+01   3.446308e-01
  2.897220e-01   5.893665e+01   3.362488e-01
  2.900210e-01   5.858833e+01   3.441196e-01
  2.903200e-01   5.891443e+01   3.430596e-01
  2.906190e-01   5.932226e+01   3.479506e-01
  2.909180e-01   5.899659e+01   3.479369e-01
  2.912160e-01   5.954545e+01   3.458090e-01
  2.915150e-01   5.867326e+01   3.545876e-01
  2.918140e-01   5.938141e+01   3.485014e-01
  2.921130e-01   5.882154e+01   3.500972e-01
  2.924120e-01   5.831521e+01   3.511181e-01
  2.927110e-01   5.892358e+01   3.519598e-01
  2.930100e-01   5.904330e+01   3.615016e-01
  2.933090e-01   5.884898e+01   3.551182e-01
  2.936080e-01   5.919045e+01   3.537432e-01
  2.939070e-01   5.898498e+01   3.588051e-01
  2.942060e-01   5.886854e+01   3.590747e-01
  2.945050e-01   5.868727e+01   3.660384e-01
  2.948030e-01   5.848279e+01   3.558358e-01
  2.951020e-01   5.831391e+01   3.607468e-01
  2.954010e-01   5.859415e+01   3.633366e-01
  2.957000e-01   5.939617e+01   3.675756e-01
  2.959990e-01   5.919422e+01   3.665084e-01
  2.962980e-01   5.875277e+01   3.658000e-01
  2.965970e-01   5.874230e+01   3.693535e-01
  2.968960e-01   5.842186e+01   3.681181e-01
  2.971950e-01   5.866825e+01   3.673156e-01
  2.974940e-01   5.889959e+01   3.667000e-01
  2.977930e-01   5.888449e+01   3.700282e-01
  2.980920e-01   5.857072e+01   3.692687e-01
  2.983900e-01   5.898188e+01   3.735725e-01
  2.986890e-01   5.929889e+01   3.704156e-01
  2.989880e-01   5.853223e+01   3.719125e-01
  2.992870e-01   5.832360e+01   3.721831e-01
  2.995860e-01   5.845177e+01   3.747216e-01
  2.998850e-01   5.842572e+01   3.725088e-01
  3.001840e-01   5.853594e+01   3.752304e-01
  3.004830e-01   5.869099e+01   3.806131e-01
  3.007820e-01   5.826795e+01   3.777585e-01
  3.010810e-01   5.913264e+01   3.778617e-01
  3.013800e-01   5.835697e+01   3.810277e-01
  3.016790e-01   5.842433e+01   3.802455e-01
  3.019780e-01   5.911674e+01   3.845159e-01
  3.022760e-01   5.793388e+01   3.824290e-01
  3.025750e-01   5.872873e+01   3.829980e-01
  3.028740e-01   5.911925e+01   3.897276e-01
  3.031730e-01   5.884325e+01   3.869759e-01
  3.034720e-01   5.860008e+01   3.877486e-01
  3.037710e-01   5.814382e+01   3.859736e-01
  3.040700e-01   5.894270e+01   3.904775e-01
  3.043690e-01   5.835568e+01   3.931392e-01
  3.046680e-01   5.870094e+01   3.929232e-01
  3.049670e-01   5.811023e+01   3.874446e-01
  3.052660e-01   5.873448e+01   3.963663e-01
  3.055650e-01   5.836070e+01   3.937094e-01
  3.058630e-01   5.833071e+01   3.989829e-01
  3.061620e-01   5.860889e+01   3.926150e-01
  3.064610e-01   5.856688e+01   3.974955e-01
  3.067600e-01   5.851460e+01   4.034243e-01
  3.070590e-01   5.827552e+01   3.965055e-01
  3.073580e-01   5.855354e+01   4.035585e-01
  3.076570e-01   5.860919e+01   3.965062e-01
  3.079560e-01   5.844790e+01   4.023052e-01
  3.082550e-01   5.893526e+01   4.039790e-01
  3.085540e-01   5.782024e+01   3.998458e-01
  3.088530e-01   5.871986e+01   4.080623e-01
  3.091520e-01   5.916923e+01   4.035965e-01
  3.094500e-01   5.875794e+01   4.109851e-01
  3.097490e-01   5.874098e+01   4.090594e-01
  3.100480e-01   5.871153e+01   4.059026e-01
  3.103470e-01   5.812985e+01   4.151603e-01
  3.106460e-01   5.805947e+01   4.027443e-01
  3.109450e-01   5.872837e+01   4.169644e-01
  3.112440e-01   5.914289e+01   4.113896e-01
  3.115430e-01   5.821517e+01   4.135189e-01
  3.118420e-01   5.862413e+01   4.195687e-01
  3.121410e-01   5.891877e+01   4.140798e-01
  3.124400e-01   5.807578e+01   4.186029e-01
  3.127390e-01   5.839152e+01   4.138225e-01
  3.130380e-01   5.868551e+01   4.238575e-01
  3.133360e-01   5.842870e+01   4.205463e-01
  3.136350e-01   5.854044e+01   4.202742e-01
  3.139340e-01   5.905235e+01   4.283206e-01
  3.142330e-01   5.766972e+01   4.168036e-01
  3.145320e-01   5.893674e+01   4.318319e-01
  3.148310e-01   5.886086e+01   4.265728e-01
  3.151300e-01   5.811273e+01   4.238532e-01
  3.154290e-01   5.803815e+01   4.285272e-01
  3.157280e-01   5.769093e+01   4.244045e-01
  3.160270e-01   5.752745e+01   4.321099e-01
  3.163260e-01   5.893978e+01   4.289736e-01
  3.166250e-01   5.779684e+01   4.331205e-01
  3.169230e-01   5.789452e+01   4.308983e-01
  3.172220e-01   5.764563e+01   4.348045e-01
  3.175210e-01   5.815777e+01   4.363524e-01
  3.178200e-01   5.818127e+01   4.334409e-01
  3.181190e-01   5.880397e+01   4.438067e-01
  3.184180e-01   5.876070e+01   4.389897e-01
  3.187170e-01   5.885651e+01   4.471935e-01
  3.190160e-01   5.842180e+01   4.443397e-01
  3.193150e-01   5.850817e+01   4.380453e-01
  3.196140e-01   5.854877e+01   4.496839e-01
  3.199130e-01   5.822073e+01   4.419930e-01
  3.202120e-01   5.846591e+01   4.501908e-01
  3.205100e-01   5.866582e+01   4.497215e-01
  3.208090e-01   5.769447e+01   4.427569e-01
  3.211080e-01   5.789815e+01   4.504908e-01
  3.214070e-01   5.838787e+01   4.446092e-01
  3.217060e-01   5.805663e+01   4.506883e-01
  3.220050e-01   5.832773e+01   4.488342e-01
  3.223040e-01   5.766838e+01   4.442606e-01
  3.226030e-01   5.705184e+01   4.531207e-01
  3.229020e-01   5.807577e+01   4.418357e-01
  3.232010e-01   5.822813e+01   4.547408e-01
  3.235000e-01   5.764979e+01   4.474492e-01
  3.237990e-01   5.797255e+01   4.520423e-01
  3.240970e-01   5.848441e+01   4.609790e-01
  3.243960e-01   5.737840e+01   4.472191e-01
  3.246950e-01   5.705288e+01   4.570671e-01
  3.249940e-01   5.807686e+01   4.532969e-01
  3.252930e-01   5.870748e+01   4.631979e-01
  3.255920e-01   5.778601e+01   4.622437e-01
  3.258910e-01   5.829215e+01   4.597779e-01
  3.261900e-01   5.827937e+01   4.669678e-01
  3.264890e-01   5.824335e+01   4.613633e-01
  3.267880e-01   5.848125e+01   4.659306e-01
  3.270870e-01   5.849738e+01   4.739933e-01
  3.273860e-01   5.778789e+01   4.654566e-01
  3.276850e-01   5.763323e+01   4.704792e-01
  3.279830e-01   5.789995e+01   4.645244e-01
  3.282820e-01   5.782262e+01   4.736696e-01
  3.285810e-01   5.744681e+01   4.701968e-01
  3.288800e-01   5.733063e+01   4.731126e-01
  3.291790e-01   5.785983e+01   4.714032e-01
  3.294780e-01   5.727838e+01   4.763615e-01
  3.297770e-01   5.829882e+01   4.831302e-01
  3.300760e-01   5.825510e+01   4.779024e-01
  3.303750e-01   5.788029e+01   4.839685e-01
  3.306740e-01   5.815189e+01   4.784746e-01
  3.309730e-01   5.771609e+01   4.853692e-01
  3.312720e-01   5.787459e+01   4.897597e-01
  3.315700e-01   5.787566e+01   4.808634e-01
  3.318690e-01   5.773918e+01   4.929933e-01
  3.321680e-01   5.791616e+01   4.825676e-01
  3.324670e-01   5.816300e+01   4.959075e-01
  3.327660e-01   5.743873e+01   4.900709e-01
  3.330650e-01   5.717246e+01   4.894766e-01
  3.333640e-01   5.801780e+01   5.009359e-01
  3.336630e-01   5.769971e+01   4.879479e-01
  3.339620e-01   5.775454e+01   5.026888e-01
  3.342610e-01   5.758632e+01   4.951110e-01
  3.345600e-01   5.873706e+01   5.051914e-01
  3.348590e-01   5.836446e+01   5.125213e-01
  3.351570e-01   5.723280e+01   4.919260e-01
  3.354560e-01   5.820327e+01   5.155175e-01
  3.357550e-01   5.795866e+01   4.978341e-01
  3.360540e-01   5.720783e+01   5.092439e-01
  3.363530e-01   5.759969e+01   5.172396e-01
  3.366520e-01   5.776329e+01   5.027268e-01
  3.369510e-01   5.864945e+01   5.284807e-01
  3.372500e-01   5.781590e+01   5.012144e-01
  3.375490e-01   5.751137e+01   5.207048e-01
  3.378480e-01   5.721735e+01   5.167945e-01
  3.381470e-01   5.799914e+01   5.190301e-01
  3.384460e-01   5.768507e+01   5.315524e-01
  3.387450e-01   5.847251e+01   5.136088e-01
  3.390430e-01   5.819719e+01   5.311546e-01
  3.393420e-01   5.729296e+01   5.243232e-01
  3.396410e-01   5.625089e+01   5.201953e-01
  3.399400e-01   5.790343e+01   5.432454e-01
  3.402390e-01   5.769634e+01   5.164031e-01
  3.405380e-01   5.657824e+01   5.341136e-01
  3.408370e-01   5.735690e+01   5.300382e-01
  3.411360e-01   5.788828e+01   5.359796e-01
  3.414350e-01   5.717461e+01   5.398157e-01
  3.417340e-01   5.813230e+01   5.364028e-01
  3.420330e-01   5.719304e+01   5.481117e-01
  3.423320e-01   5.757067e+01   5.345072e-01
  3.426300e-01   5.742704e+01   5.484685e-01
  3.429290e-01   5.785116e+01   5.482106e-01
  3.432280e-01   5.807254e+01   5.470029e-01
  3.435270e-01   5.824944e+01   5.667318e-01
  3.438260e-01   5.681210e+01   5.373759e-01
  3.441250e-01   5.725448e+01   5.586135e-01
  3.444240e-01   5.756376e+01   5.521973e-01
  3.447230e-01   5.788785e+01   5.584759e-01
  3.450220e-01   5.676963e+01   5.644600e-01
  3.453210e-01   5.721945e+01   5.505434e-01
  3.456200e-01   5.690464e+01   5.702452e-01
  3.459190e-01   5.800660e+01   5.622706e-01
  3.462170e-01   5.790400e+01   5.726337e-01
  3.465160e-01   5.867352e+01   5.755626e-01
  3.468150e-01   5.826195e+01   5.726837e-01
  3.471140e-01   5.708319e+01   5.818155e-01
  3.474130e-01   5.771813e+01   5.691559e-01
  3.477120e-01   5.769992e+01   5.849500e-01
  3.480110e-01   5.720566e+01   5.761327e-01
  3.483100e-01   5.680673e+01   5.758951e-01
  3.486090e-01   5.732874e+01   5.934194e-01
  3.489080e-01   5.789266e+01   5.813735e-01
  3.492070e-01   5.667180e+01   5.909729e-01
  3.495060e-01   5.822177e+01   5.875893e-01
  3.498040e-01   5.744498e+01   5.959652e-01
  3.501030e-01   5.666625e+01   5.928846e-01
  3.504020e-01   5.696890e+01   5.934905e-01
  3.507010e-01   5.652784e+01   6.052425e-01
  3.510000e-01   5.776549e+01   5.927863e-01
  3.512990e-01   5.709162e+01   6.082533e-01
  3.515980e-01   5.693900e+01   5.992583e-01
  3.518970e-01   5.708750e+01   6.135250e-01
  3.521960e-01   5.660033e+01   6.196291e-01
  3.524950e-01   5.712636e+01   5.992422e-01
  3.527940e-01   5.821211e+01   6.318079e-01
  3.530930e-01   5.786723e+01   6.134259e-01
  3.533920e-01   5.722912e+01   6.253148e-01
  3.536900e-01   5.708938e+01   6.268262e-01
  3.539890e-01   5.636896e+01   6.194766e-01
  3.542880e-01   5.740180e+01   6.403325e-01
  3.545870e-01   5.764136e+01   6.164940e-01
  3.548860e-01   5.767500e+01   6.382384e-01
  3.551850e-01   5.711102e+01   6.235407e-01
  3.554840e-01   5.752668e+01   6.374172e-01
  3.557830e-01   5.700728e+01   6.369231e-01
  3.560820e-01   5.714424e+01   6.159874e-01
  3.563810e-01   5.811868e+01   6.418918e-01
  3.566800e-01   5.770196e+01   6.245079e-01
  3.569790e-01   5.729296e+01   6.421622e-01
  3.572770e-01   5.750533e+01   6.421270e-01
  3.575760e-01   5.660617e+01   6.109330e-01
  3.578750e-01   5.777800e+01   6.575454e-01
  3.581740e-01   5.770056e+01   6.278852e-01
  3.584730e-01   5.803991e+01   6.590340e-01
  3.587720e-01   5.842285e+01   6.497045e-01
  3.590710e-01   5.766724e+01   6.442563e-01
  3.593700e-01   5.726387e+01   6.666256e-01
  3.596690e-01   5.768331e+01   6.406885e-01
  3.599680e-01   5.623812e+01   6.619916e-01
  3.602670e-01   5.753457e+01   6.522876e-01
  3.605660e-01   5.698450e+01   6.649974e-01
  3.608640e-01   5.689158e+01   6.814951e-01
  3.611630e-01   5.697677e+01   6.465872e-01
  3.614620e-01   5.847551e+01   6.954475e-01
  3.617610e-01   5.668818e+01   6.592095e-01
  3.620600e-01   5.791784e+01   6.891075e-01
  3.623590e-01   5.664635e+01   6.785576e-01
  3.626580e-01   5.706090e+01   6.810360e-01
  3.629570e-01   5.724179e+01   7.004708e-01
  3.632560e-01   5.737465e+01   6.714275e-01
  3.635550e-01   5.722835e+01   7.118042e-01
  3.638540e-01   5.696887e+01   6.925315e-01
  3.641530e-01   5.747769e+01   7.003228e-01
  3.644510e-01   5.768794e+01   7.320475e-01
  3.647500e-01   5.708974e+01   6.841634e-01
  3.650490e-01   5.743289e+01   7.286349e-01
  3.653480e-01   5.811530e+01   7.156211e-01
  3.656470e-01   5.684388e+01   7.161656e-01
  3.659460e-01   5.776018e+01   7.435769e-01
  3.662450e-01   5.732751e+01   7.090993e-01
  3.665440e-01   5.752612e+01   7.596234e-01
  3.668430e-01   5.662708e+01   7.130946e-01
  3.671420e-01   5.684678e+01   7.452793e-01
  3.674410e-01   5.679225e+01   7.354560e-01
  3.677400e-01   5.868605e+01   7.611943e-01
  3.680390e-01   5.744683e+01   7.823321e-01
  3.683370e-01   5.697463e+01   7.293060e-01
  3.686360e-01   5.733376e+01   7.728775e-01
  3.689350e-01   5.684259e+01   7.530968e-01
  3.692340e-01   5.841683e+01   7.844897e-01
  3.695330e-01   5.725072e+01   8.040388e-01
  3.698320e-01   5.665177e+01   7.459348e-01
  3.701310e-01   5.732296e+01   8.069656e-01
  3.704300e-01   5.863415e+01   7.773105e-01
  3.707290e-01   5.909899e+01   8.218505e-01
  3.710280e-01   5.841380e+01   8.121650e-01
  3.713270e-01   5.865632e+01   8.019327e-01
  3.716260e-01   5.880408e+01   8.513394e-01
  3.719240e-01   5.683182e+01   7.825669e-01
  3.722230e-01   5.827288e+01   8.502687e-01
  3.725220e-01   5.749873e+01   8.156054e-01
  3.728210e-01   5.617429e+01   8.240456e-01
  3.731200e-01   5.740077e+01   8.824624e-01
  3.734190e-01   5.658449e+01   7.993467e-01
  3.737180e-01   5.731404e+01   8.786405e-01
  3.740170e-01   5.637030e+01   8.202408e-01
  3.743160e-01   5.691482e+01   8.818971e-01
  3.746150e-01   5.727363e+01   8.783307e-01
  3.749140e-01   5.733007e+01   8.575853e-01
  3.752130e-01   5.679419e+01   9.147274e-01
  3.755110e-01   5.784737e+01   8.585304e-01
  3.758100e-01   5.733929e+01   9.191067e-01
  3.761090e-01   5.802913e+01   8.970121e-01
  3.764080e-01   5.683633e+01   9.115131e-01
  3.767070e-01   5.638143e+01   9.492307e-01
  3.770060e-01   5.701770e+01   8.763661e-01
  3.773050e-01   5.668700e+01   9.599696e-01
  3.776040e-01   5.747896e+01   9.238412e-01
  3.779030e-01   5.773002e+01   9.564717e-01
  3.782020e-01   5.670261e+01   1.023873e+00
  3.785010e-01   5.527316e+01   8.886176e-01
  3.788000e-01   5.664643e+01   1.018386e+00
  3.790990e-01   5.730569e+01   9.450416e-01
  3.793970e-01   5.610625e+01   1.003820e+00
  3.796960e-01   5.740934e+01   1.010609e+00
  3.799950e-01   5.782467e+01   9.956460e-01
  3.802940e-01   5.528070e+01   1.082272e+00
  3.805930e-01   5.681496e+01   9.569366e-01
  3.808920e-01   5.745180e+01   1.109571e+00
  3.811910e-01   5.525499e+01   1.005801e+00
  3.814900e-01   5.738428e+01   1.078698e+00
  3.817890e-01   5.691167e+01   1.173000e+00
  3.820880e-01   5.693988e+01   9.971055e-01
  3.823870e-01   5.662218e+01   1.177586e+00
  3.826860e-01   5.894927e+01   1.054348e+00
  3.829840e-01   5.672610e+01   1.202321e+00
  3.832830e-01   5.580492e+01   1.139826e+00
  3.835820e-01   5.883613e+01   1.142503e+00
  3.838810e-01   5.346722e+01   1.217683e+00
  3.841800e-01   5.644315e+01   1.106091e+00
  3.844790e-01   5.705168e+01   1.267189e+00
  3.847780e-01   5.773367e+01   1.181441e+00
  3.850770e-01   5.568746e+01   1.261396e+00
  3.853760e-01   5.465491e+01   1.333047e+00
  3.856750e-01   5.717761e+01   1.175738e+00
  3.859740e-01   5.973860e+01   1.418333e+00
  3.862730e-01   5.604629e+01   1.246705e+00
  3.865710e-01   5.556296e+01   1.367866e+00
  3.868700e-01   5.587476e+01   1.396869e+00
  3.871690e-01   5.731514e+01   1.331112e+00
  3.874680e-01   5.755708e+01   1.536085e+00
  3.877670e-01   5.583807e+01   1.335931e+00
  3.880660e-01   5.743037e+01   1.568878e+00
  3.883650e-01   5.680411e+01   1.478552e+00
  3.886640e-01   5.619604e+01   1.534586e+00
  3.889630e-01   5.840935e+01   1.702527e+00
  3.892620e-01   5.729541e+01   1.516197e+00
  3.895610e-01   5.494934e+01   1.696581e+00
  3.898600e-01   5.448892e+01   1.644398e+00
  3.901580e-01   5.587277e+01   1.735045e+00
  3.904570e-01   5.488947e+01   1.922694e+00
  3.907560e-01   5.625890e+01   1.716679e+00
  3.910550e-01   5.713195e+01   1.997572e+00
  3.913540e-01   5.803991e+01   2.013382e+00
  3.916530e-01   5.664304e+01   1.989006e+00
  3.919520e-01   5.657320e+01   2.582201e+00
  3.922510e-01   5.824944e+01   2.017013e+00
  3.925500e-01   6.122477e+01   2.774359e+00
  3.928490e-01   5.709702e+01   2.445768e+00
  3.931480e-01   5.292737e+01   2.579522e+00
  3.934470e-01   0.000000e+00   0.000000e+00
  3.937460e-01   5.204734e+01   2.557987e+00
creator: radaver
creator-version: 3725
header-file: /nas_data/SAXS_data/20151104Workshop/header/JH1_0034.txt
image-file: /nas_data/Pilatus1M/20151104_Workshop/JH1_0034.tif
angular-axis-file: /nas_data/SAXS_data/20151104Workshop/q20151029.dat
beamstop-mask-file: /nas_data/SAXS_data/20151104Workshop/fit2d20151031.msk
detector-response-file: none
beam-center-x: 949.7700
beam-center-y: 918.8000
unit-time: 1.0000
channel-first: 10
channel-last: 1315
Exposure time [s]: 1.094026
Transmitted Beam: 0.484711
Incident Beam: 0.484711
Code: JH1
Concentration [mg/ml]: 1
Run Number: 0034
