# Supplementary material for: SAXS analysis of a soluble cytosolic NgBR construct including extracellular and transmembrane domains
Source: PLoS One. 2018 Jan 18;13(1):e0191371. doi: 10.1371/journal.pone.0191371 (PMC5773207; doi:10.1371/journal.pone.0191371)
Supplement: S1 File — (ZIP) [file pone.0191371.s001.zip › JH1_0035.dat]

Sample:   c= 1.0000 mg/ml  Code: JH1
  3.656810e-03   2.252033e+04   4.120885e+01
  3.955720e-03   2.196700e+04   2.795250e+01
  4.254640e-03   1.906511e+04   2.333570e+01
  4.553560e-03   1.540196e+04   2.022236e+01
  4.852480e-03   1.241503e+04   1.699826e+01
  5.151400e-03   1.048546e+04   1.543220e+01
  5.450320e-03   8.703049e+03   1.335411e+01
  5.749240e-03   7.425094e+03   1.195119e+01
  6.048150e-03   6.327642e+03   1.081419e+01
  6.347070e-03   5.488278e+03   9.568679e+00
  6.645990e-03   4.796604e+03   8.906102e+00
  6.944910e-03   4.203827e+03   8.026811e+00
  7.243830e-03   3.758806e+03   7.354658e+00
  7.542750e-03   3.336947e+03   6.903366e+00
  7.841670e-03   3.005403e+03   6.187193e+00
  8.140580e-03   2.703190e+03   5.948811e+00
  8.439500e-03   2.460670e+03   5.470589e+00
  8.738420e-03   2.251826e+03   5.183368e+00
  9.037340e-03   2.078921e+03   4.815582e+00
  9.336260e-03   1.915724e+03   4.542768e+00
  9.635180e-03   1.764406e+03   4.347265e+00
  9.934100e-03   1.621491e+03   4.032288e+00
  1.023300e-02   1.501181e+03   3.976154e+00
  1.053190e-02   1.382586e+03   3.870299e+00
  1.083090e-02   1.279899e+03   3.723800e+00
  1.112980e-02   1.182299e+03   3.548544e+00
  1.142870e-02   1.094726e+03   3.395465e+00
  1.172760e-02   1.017500e+03   3.264406e+00
  1.202650e-02   9.426593e+02   3.133367e+00
  1.232540e-02   8.740512e+02   3.000655e+00
  1.262440e-02   8.106054e+02   2.835967e+00
  1.292330e-02   7.545994e+02   2.694036e+00
  1.322220e-02   6.992182e+02   2.593292e+00
  1.352110e-02   6.493311e+02   2.473952e+00
  1.382000e-02   6.014004e+02   2.357436e+00
  1.411900e-02   5.683824e+02   2.280657e+00
  1.441790e-02   5.318022e+02   2.190156e+00
  1.471680e-02   4.976801e+02   2.108663e+00
  1.501570e-02   4.663009e+02   1.998918e+00
  1.531460e-02   4.353767e+02   1.922779e+00
  1.561350e-02   4.113811e+02   1.836248e+00
  1.591250e-02   3.860140e+02   1.794405e+00
  1.621140e-02   3.649863e+02   1.714761e+00
  1.651030e-02   3.437444e+02   1.646615e+00
  1.680920e-02   3.280085e+02   1.608484e+00
  1.710810e-02   3.075174e+02   1.560700e+00
  1.740710e-02   2.916522e+02   1.498038e+00
  1.770600e-02   2.775622e+02   1.446716e+00
  1.800490e-02   2.682037e+02   1.410875e+00
  1.830380e-02   2.521730e+02   1.378962e+00
  1.860270e-02   2.410022e+02   1.321895e+00
  1.890170e-02   2.328380e+02   1.299312e+00
  1.920060e-02   2.229886e+02   1.259481e+00
  1.949950e-02   2.119595e+02   1.242080e+00
  1.979840e-02   2.024611e+02   1.191154e+00
  2.009730e-02   1.947533e+02   1.155445e+00
  2.039620e-02   1.896490e+02   1.138135e+00
  2.069520e-02   1.800962e+02   1.103121e+00
  2.099410e-02   1.740098e+02   1.092179e+00
  2.129300e-02   1.661274e+02   1.039190e+00
  2.159190e-02   1.629161e+02   1.064561e+00
  2.189080e-02   1.567630e+02   1.050093e+00
  2.218980e-02   1.501207e+02   1.045306e+00
  2.248870e-02   1.461671e+02   1.049852e+00
  2.278760e-02   1.429463e+02   1.027991e+00
  2.308650e-02   1.387943e+02   1.044127e+00
  2.338540e-02   1.338692e+02   1.023305e+00
  2.368430e-02   1.314554e+02   9.956172e-01
  2.398330e-02   1.294050e+02   1.010299e+00
  2.428220e-02   1.239600e+02   9.668164e-01
  2.458110e-02   1.203355e+02   9.846053e-01
  2.488000e-02   1.182761e+02   9.501085e-01
  2.517890e-02   1.166335e+02   9.322333e-01
  2.547790e-02   1.126800e+02   9.292423e-01
  2.577680e-02   1.106056e+02   9.132544e-01
  2.607570e-02   1.094154e+02   9.156825e-01
  2.637460e-02   1.059380e+02   8.937767e-01
  2.667350e-02   1.051814e+02   8.682901e-01
  2.697250e-02   1.035756e+02   8.350701e-01
  2.727140e-02   1.017982e+02   7.971494e-01
  2.757030e-02   1.001072e+02   7.918129e-01
  2.786920e-02   1.004761e+02   7.842044e-01
  2.816810e-02   9.839544e+01   7.637427e-01
  2.846700e-02   9.702749e+01   7.490517e-01
  2.876600e-02   9.614839e+01   7.366665e-01
  2.906490e-02   9.226456e+01   7.238050e-01
  2.936380e-02   9.273605e+01   7.202487e-01
  2.966270e-02   9.320477e+01   7.167690e-01
  2.996160e-02   8.992893e+01   7.050918e-01
  3.026060e-02   8.906807e+01   6.906577e-01
  3.055950e-02   8.966487e+01   6.919855e-01
  3.085840e-02   8.817851e+01   6.833285e-01
  3.115730e-02   8.662772e+01   6.744572e-01
  3.145620e-02   8.550657e+01   6.636397e-01
  3.175510e-02   8.566565e+01   6.660791e-01
  3.205410e-02   8.396098e+01   6.558250e-01
  3.235300e-02   8.441009e+01   6.549127e-01
  3.265190e-02   8.363709e+01   6.399444e-01
  3.295080e-02   8.391902e+01   6.452256e-01
  3.324970e-02   8.255085e+01   6.391039e-01
  3.354870e-02   8.139131e+01   6.329404e-01
  3.384760e-02   8.080184e+01   6.233626e-01
  3.414650e-02   8.126351e+01   6.251409e-01
  3.444540e-02   7.981724e+01   6.110391e-01
  3.474430e-02   7.883362e+01   6.126061e-01
  3.504330e-02   7.986822e+01   6.089718e-01
  3.534220e-02   7.739363e+01   6.002031e-01
  3.564110e-02   7.764411e+01   6.004328e-01
  3.594000e-02   7.785856e+01   5.897530e-01
  3.623890e-02   7.737439e+01   5.979181e-01
  3.653780e-02   7.638145e+01   5.780009e-01
  3.683680e-02   7.642495e+01   5.856877e-01
  3.713570e-02   7.540607e+01   5.824643e-01
  3.743460e-02   7.659463e+01   5.774686e-01
  3.773350e-02   7.560154e+01   5.730515e-01
  3.803240e-02   7.460010e+01   5.828311e-01
  3.833140e-02   7.496700e+01   5.981494e-01
  3.863030e-02   7.337818e+01   6.009762e-01
  3.892920e-02   7.541097e+01   6.076592e-01
  3.922810e-02   7.394533e+01   6.040833e-01
  3.952700e-02   7.402266e+01   6.004820e-01
  3.982600e-02   7.408246e+01   6.094484e-01
  4.012490e-02   7.436633e+01   6.010983e-01
  4.042380e-02   7.350097e+01   6.054438e-01
  4.072270e-02   7.316467e+01   6.016742e-01
  4.102160e-02   7.161110e+01   5.944723e-01
  4.132050e-02   7.256103e+01   5.991870e-01
  4.161950e-02   7.134016e+01   5.879838e-01
  4.191840e-02   7.248135e+01   6.004360e-01
  4.221730e-02   7.215915e+01   5.913493e-01
  4.251620e-02   7.200882e+01   5.984756e-01
  4.281510e-02   7.302432e+01   5.933604e-01
  4.311410e-02   7.071736e+01   5.846607e-01
  4.341300e-02   7.099599e+01   5.888388e-01
  4.371190e-02   7.173780e+01   5.903796e-01
  4.401080e-02   7.170379e+01   5.902396e-01
  4.430970e-02   7.070755e+01   5.816449e-01
  4.460860e-02   7.086348e+01   5.830263e-01
  4.490760e-02   6.972651e+01   5.798074e-01
  4.520650e-02   6.986458e+01   5.759787e-01
  4.550540e-02   7.037900e+01   5.810299e-01
  4.580430e-02   7.010289e+01   5.776883e-01
  4.610320e-02   7.010408e+01   5.747975e-01
  4.640220e-02   6.959751e+01   5.770612e-01
  4.670110e-02   6.834372e+01   5.633256e-01
  4.700000e-02   6.914251e+01   5.687131e-01
  4.729890e-02   6.893058e+01   5.699662e-01
  4.759780e-02   6.908776e+01   5.699038e-01
  4.789680e-02   6.758687e+01   5.601977e-01
  4.819570e-02   6.828233e+01   5.623803e-01
  4.849460e-02   6.880338e+01   5.666141e-01
  4.879350e-02   6.918005e+01   5.619382e-01
  4.909240e-02   6.856419e+01   5.670336e-01
  4.939130e-02   6.824159e+01   5.560977e-01
  4.969030e-02   6.682475e+01   5.522896e-01
  4.998920e-02   6.770609e+01   5.552478e-01
  5.028810e-02   6.833562e+01   5.558130e-01
  5.058700e-02   6.673713e+01   5.532686e-01
  5.088590e-02   6.688075e+01   5.446648e-01
  5.118490e-02   6.714146e+01   5.529278e-01
  5.148380e-02   6.898393e+01   5.577749e-01
  5.178270e-02   6.850703e+01   5.486711e-01
  5.208160e-02   6.674335e+01   5.473341e-01
  5.238050e-02   6.835323e+01   5.480549e-01
  5.267940e-02   6.737723e+01   5.519017e-01
  5.297840e-02   6.718716e+01   5.439944e-01
  5.327730e-02   6.685307e+01   5.401221e-01
  5.357620e-02   6.742604e+01   5.443251e-01
  5.387510e-02   6.704886e+01   5.396647e-01
  5.417400e-02   6.704237e+01   5.446820e-01
  5.447300e-02   6.630667e+01   5.336046e-01
  5.477190e-02   6.771448e+01   5.404720e-01
  5.507080e-02   6.724427e+01   5.385923e-01
  5.536970e-02   6.665297e+01   5.343879e-01
  5.566860e-02   6.654499e+01   5.376331e-01
  5.596760e-02   6.786547e+01   5.367921e-01
  5.626650e-02   6.604030e+01   5.319261e-01
  5.656540e-02   6.660161e+01   5.323701e-01
  5.686430e-02   6.659467e+01   5.293634e-01
  5.716320e-02   6.632911e+01   5.248042e-01
  5.746210e-02   6.582781e+01   5.280777e-01
  5.776110e-02   6.699540e+01   5.345453e-01
  5.806000e-02   6.593071e+01   5.220771e-01
  5.835890e-02   6.555771e+01   5.211699e-01
  5.865780e-02   6.623440e+01   5.209980e-01
  5.895670e-02   6.568669e+01   5.287008e-01
  5.925570e-02   6.594375e+01   5.176080e-01
  5.955460e-02   6.568420e+01   5.234008e-01
  5.985350e-02   6.602086e+01   5.173534e-01
  6.015240e-02   6.504182e+01   5.151676e-01
  6.045130e-02   6.548551e+01   5.174821e-01
  6.075020e-02   6.519417e+01   5.113622e-01
  6.104920e-02   6.571566e+01   5.172698e-01
  6.134810e-02   6.629043e+01   5.200889e-01
  6.164700e-02   6.500415e+01   5.068559e-01
  6.194590e-02   6.582118e+01   5.182449e-01
  6.224480e-02   6.564466e+01   5.061734e-01
  6.254380e-02   6.497113e+01   5.121238e-01
  6.284270e-02   6.509462e+01   5.142647e-01
  6.314160e-02   6.483451e+01   5.009701e-01
  6.344050e-02   6.511944e+01   5.094457e-01
  6.373940e-02   6.578370e+01   5.035909e-01
  6.403840e-02   6.534398e+01   5.097847e-01
  6.433730e-02   6.550513e+01   5.051125e-01
  6.463620e-02   6.545155e+01   5.007842e-01
  6.493510e-02   6.604836e+01   5.141546e-01
  6.523400e-02   6.466724e+01   4.982813e-01
  6.553290e-02   6.656215e+01   5.081228e-01
  6.583190e-02   6.499927e+01   5.000683e-01
  6.613080e-02   6.491496e+01   4.952167e-01
  6.642970e-02   6.434207e+01   5.021670e-01
  6.672860e-02   6.539449e+01   4.955550e-01
  6.702750e-02   6.494961e+01   4.988602e-01
  6.732650e-02   6.568942e+01   4.981620e-01
  6.762540e-02   6.483940e+01   4.949284e-01
  6.792430e-02   6.414848e+01   4.942694e-01
  6.822320e-02   6.597294e+01   4.933392e-01
  6.852210e-02   6.496172e+01   4.968910e-01
  6.882110e-02   6.562124e+01   4.954275e-01
  6.912000e-02   6.454312e+01   4.908541e-01
  6.941890e-02   6.457750e+01   4.876169e-01
  6.971780e-02   6.501385e+01   4.887845e-01
  7.001670e-02   6.484922e+01   4.944707e-01
  7.031560e-02   6.509275e+01   4.886050e-01
  7.061460e-02   6.544380e+01   4.903981e-01
  7.091350e-02   6.449704e+01   4.854206e-01
  7.121240e-02   6.561336e+01   4.858516e-01
  7.151130e-02   6.505803e+01   4.899065e-01
  7.181020e-02   6.484922e+01   4.825540e-01
  7.210920e-02   6.555452e+01   4.884382e-01
  7.240810e-02   6.418442e+01   4.787084e-01
  7.270700e-02   6.472477e+01   4.867487e-01
  7.300590e-02   6.475945e+01   4.822199e-01
  7.330480e-02   6.461121e+01   4.762555e-01
  7.360370e-02   6.452328e+01   4.817988e-01
  7.390270e-02   6.566026e+01   4.805539e-01
  7.420160e-02   6.535676e+01   4.867621e-01
  7.450050e-02   6.504821e+01   4.765341e-01
  7.479940e-02   6.456908e+01   4.761002e-01
  7.509830e-02   6.500204e+01   4.817477e-01
  7.539730e-02   6.568229e+01   4.770873e-01
  7.569620e-02   6.472818e+01   4.744825e-01
  7.599510e-02   6.458143e+01   4.770348e-01
  7.629400e-02   6.489180e+01   4.720434e-01
  7.659290e-02   6.494855e+01   4.766104e-01
  7.689190e-02   6.473385e+01   4.714685e-01
  7.719080e-02   6.463675e+01   4.737105e-01
  7.748970e-02   6.481022e+01   4.708896e-01
  7.778860e-02   6.450407e+01   4.727889e-01
  7.808750e-02   6.486698e+01   4.706689e-01
  7.838640e-02   6.486544e+01   4.681260e-01
  7.868540e-02   6.451975e+01   4.681370e-01
  7.898430e-02   6.425310e+01   4.646637e-01
  7.928320e-02   6.454237e+01   4.712001e-01
  7.958210e-02   6.403884e+01   4.606157e-01
  7.988100e-02   6.450542e+01   4.676639e-01
  8.018000e-02   6.500420e+01   4.669557e-01
  8.047890e-02   6.400810e+01   4.629525e-01
  8.077780e-02   6.379821e+01   4.613741e-01
  8.107670e-02   6.506910e+01   4.634923e-01
  8.137560e-02   6.417887e+01   4.635697e-01
  8.167450e-02   6.439613e+01   4.614935e-01
  8.197350e-02   6.456237e+01   4.592773e-01
  8.227240e-02   6.392863e+01   4.614373e-01
  8.257130e-02   6.471503e+01   4.547259e-01
  8.287020e-02   6.503608e+01   4.650063e-01
  8.316910e-02   6.340667e+01   4.559390e-01
  8.346810e-02   6.462275e+01   4.559498e-01
  8.376700e-02   6.447219e+01   4.617660e-01
  8.406590e-02   6.397456e+01   4.505921e-01
  8.436480e-02   6.419008e+01   4.583486e-01
  8.466370e-02   6.447475e+01   4.534968e-01
  8.496270e-02   6.397818e+01   4.624338e-01
  8.526160e-02   6.392443e+01   4.768356e-01
  8.556050e-02   6.407378e+01   4.778433e-01
  8.585940e-02   6.452992e+01   4.855443e-01
  8.615830e-02   6.414631e+01   4.840990e-01
  8.645720e-02   6.380457e+01   4.875552e-01
  8.675620e-02   6.423439e+01   4.916297e-01
  8.705510e-02   6.450368e+01   4.916787e-01
  8.735400e-02   6.426929e+01   4.932422e-01
  8.765290e-02   6.407999e+01   4.930105e-01
  8.795180e-02   6.449995e+01   4.986530e-01
  8.825080e-02   6.396267e+01   4.920642e-01
  8.854970e-02   6.473262e+01   5.016073e-01
  8.884860e-02   6.398722e+01   4.966671e-01
  8.914750e-02   6.414654e+01   5.035013e-01
  8.944640e-02   6.308248e+01   4.956840e-01
  8.974530e-02   6.383461e+01   4.945597e-01
  9.004430e-02   7.356273e+01   5.287632e-01
  9.034320e-02   6.458679e+01   4.779488e-01
  9.064210e-02   6.324244e+01   4.720637e-01
  9.094100e-02   6.367962e+01   4.638273e-01
  9.123990e-02   6.386666e+01   4.632643e-01
  9.153890e-02   6.505642e+01   4.700800e-01
  9.183780e-02   6.488874e+01   4.661263e-01
  9.213670e-02   6.331384e+01   4.588080e-01
  9.243560e-02   6.467725e+01   4.624997e-01
  9.273450e-02   6.429993e+01   4.571560e-01
  9.303350e-02   6.383158e+01   4.614947e-01
  9.333240e-02   6.499468e+01   4.553217e-01
  9.363130e-02   6.366436e+01   4.541088e-01
  9.393020e-02   6.484217e+01   4.559459e-01
  9.422910e-02   6.312520e+01   4.510208e-01
  9.452800e-02   6.384899e+01   4.547667e-01
  9.482700e-02   6.371751e+01   4.441135e-01
  9.512590e-02   6.418830e+01   4.540274e-01
  9.542480e-02   6.417057e+01   4.490198e-01
  9.572370e-02   6.341022e+01   4.463517e-01
  9.602260e-02   6.359690e+01   4.492602e-01
  9.632160e-02   6.343000e+01   4.409435e-01
  9.662050e-02   6.404865e+01   4.456320e-01
  9.691940e-02   6.361457e+01   4.441193e-01
  9.721830e-02   6.457948e+01   4.449210e-01
  9.751720e-02   6.402706e+01   4.451909e-01
  9.781610e-02   6.378552e+01   4.400362e-01
  9.811510e-02   6.370513e+01   4.440703e-01
  9.841400e-02   6.373851e+01   4.370678e-01
  9.871290e-02   6.461510e+01   4.432455e-01
  9.901180e-02   6.453819e+01   4.440573e-01
  9.931070e-02   6.425726e+01   4.391920e-01
  9.960970e-02   6.350129e+01   4.397635e-01
  9.990860e-02   6.385952e+01   4.337066e-01
  1.002070e-01   6.391205e+01   4.380107e-01
  1.005060e-01   6.459094e+01   4.378972e-01
  1.008050e-01   6.382800e+01   4.377226e-01
  1.011040e-01   6.413018e+01   4.326016e-01
  1.014030e-01   6.326157e+01   4.316713e-01
  1.017020e-01   6.377397e+01   4.375373e-01
  1.020010e-01   6.394541e+01   4.333216e-01
  1.023000e-01   6.357442e+01   4.300578e-01
  1.025990e-01   6.376504e+01   4.297086e-01
  1.028980e-01   6.385295e+01   4.316656e-01
  1.031970e-01   6.365264e+01   4.333422e-01
  1.034960e-01   6.464962e+01   4.287453e-01
  1.037950e-01   6.431235e+01   4.315487e-01
  1.040930e-01   6.319245e+01   4.242060e-01
  1.043920e-01   6.421407e+01   4.315505e-01
  1.046910e-01   6.331161e+01   4.278495e-01
  1.049900e-01   6.398262e+01   4.242939e-01
  1.052890e-01   6.455572e+01   4.297321e-01
  1.055880e-01   6.367214e+01   4.251712e-01
  1.058870e-01   6.436406e+01   4.290937e-01
  1.061860e-01   6.347520e+01   4.219787e-01
  1.064850e-01   6.351555e+01   4.227424e-01
  1.067840e-01   6.380230e+01   4.259264e-01
  1.070830e-01   6.459302e+01   4.250461e-01
  1.073820e-01   6.414514e+01   4.220075e-01
  1.076800e-01   6.447497e+01   4.227798e-01
  1.079790e-01   6.460421e+01   4.250829e-01
  1.082780e-01   6.306228e+01   4.218614e-01
  1.085770e-01   6.425744e+01   4.168871e-01
  1.088760e-01   6.411741e+01   4.222273e-01
  1.091750e-01   6.380259e+01   4.196449e-01
  1.094740e-01   6.421160e+01   4.219155e-01
  1.097730e-01   6.402940e+01   4.188598e-01
  1.100720e-01   6.422962e+01   4.156060e-01
  1.103710e-01   6.437794e+01   4.224616e-01
  1.106700e-01   6.488693e+01   4.180255e-01
  1.109690e-01   6.400104e+01   4.209138e-01
  1.112670e-01   6.338489e+01   4.113994e-01
  1.115660e-01   6.448723e+01   4.161419e-01
  1.118650e-01   6.419913e+01   4.191101e-01
  1.121640e-01   6.443018e+01   4.138993e-01
  1.124630e-01   6.366198e+01   4.125900e-01
  1.127620e-01   6.441604e+01   4.150263e-01
  1.130610e-01   6.369254e+01   4.121049e-01
  1.133600e-01   6.339676e+01   4.158796e-01
  1.136590e-01   6.396793e+01   4.075548e-01
  1.139580e-01   6.410578e+01   4.125652e-01
  1.142570e-01   6.408986e+01   4.122238e-01
  1.145560e-01   6.446209e+01   4.140018e-01
  1.148550e-01   6.496767e+01   4.144547e-01
  1.151530e-01   6.489610e+01   4.088151e-01
  1.154520e-01   6.438823e+01   4.123133e-01
  1.157510e-01   6.419329e+01   4.071520e-01
  1.160500e-01   6.456113e+01   4.146122e-01
  1.163490e-01   6.429143e+01   4.074631e-01
  1.166480e-01   6.442506e+01   4.107091e-01
  1.169470e-01   6.471664e+01   4.093695e-01
  1.172460e-01   6.425875e+01   4.084802e-01
  1.175450e-01   6.451664e+01   4.059578e-01
  1.178440e-01   6.421011e+01   4.049922e-01
  1.181430e-01   6.483159e+01   4.100146e-01
  1.184420e-01   6.472611e+01   4.074453e-01
  1.187400e-01   6.486451e+01   4.065003e-01
  1.190390e-01   6.380592e+01   4.023549e-01
  1.193380e-01   6.381353e+01   4.023789e-01
  1.196370e-01   6.448502e+01   4.066857e-01
  1.199360e-01   6.400468e+01   4.010961e-01
  1.202350e-01   6.459515e+01   4.059298e-01
  1.205340e-01   6.511839e+01   4.051111e-01
  1.208330e-01   6.428543e+01   4.011732e-01
  1.211320e-01   6.465995e+01   4.055849e-01
  1.214310e-01   6.535275e+01   4.010428e-01
  1.217300e-01   6.423940e+01   4.031770e-01
  1.220290e-01   6.373321e+01   4.002446e-01
  1.223270e-01   6.428120e+01   3.993083e-01
  1.226260e-01   6.463943e+01   3.998936e-01
  1.229250e-01   6.450018e+01   3.978991e-01
  1.232240e-01   6.466021e+01   4.020741e-01
  1.235230e-01   6.462560e+01   4.011691e-01
  1.238220e-01   6.428123e+01   3.967070e-01
  1.241210e-01   6.435178e+01   3.984802e-01
  1.244200e-01   6.449497e+01   3.953177e-01
  1.247190e-01   6.432337e+01   3.994393e-01
  1.250180e-01   6.511397e+01   3.969552e-01
  1.253170e-01   6.485068e+01   3.969169e-01
  1.256160e-01   6.464890e+01   3.988773e-01
  1.259140e-01   6.504623e+01   3.972590e-01
  1.262130e-01   6.418251e+01   3.946126e-01
  1.265120e-01   6.476980e+01   3.936374e-01
  1.268110e-01   6.506536e+01   3.952877e-01
  1.271100e-01   6.400225e+01   3.955885e-01
  1.274090e-01   6.452798e+01   3.939029e-01
  1.277080e-01   6.462559e+01   3.929497e-01
  1.280070e-01   6.433971e+01   3.908431e-01
  1.283060e-01   6.479133e+01   3.937028e-01
  1.286050e-01   6.490551e+01   3.968290e-01
  1.289040e-01   6.410453e+01   3.874535e-01
  1.292030e-01   6.484442e+01   3.946160e-01
  1.295020e-01   6.468899e+01   3.904302e-01
  1.298000e-01   6.429858e+01   3.899821e-01
  1.300990e-01   6.490809e+01   3.893909e-01
  1.303980e-01   6.421709e+01   3.880346e-01
  1.306970e-01   6.505916e+01   3.935182e-01
  1.309960e-01   6.461058e+01   3.899498e-01
  1.312950e-01   6.449476e+01   3.893572e-01
  1.315940e-01   6.435265e+01   3.846356e-01
  1.318930e-01   6.444046e+01   3.877455e-01
  1.321920e-01   6.451227e+01   3.877217e-01
  1.324910e-01   6.511385e+01   3.904918e-01
  1.327900e-01   6.479920e+01   3.873877e-01
  1.330890e-01   6.480210e+01   3.869213e-01
  1.333870e-01   6.505735e+01   3.874452e-01
  1.336860e-01   6.470439e+01   3.856853e-01
  1.339850e-01   6.488939e+01   3.848310e-01
  1.342840e-01   6.466025e+01   3.869721e-01
  1.345830e-01   6.413654e+01   3.839892e-01
  1.348820e-01   6.427218e+01   3.843950e-01
  1.351810e-01   6.416241e+01   3.792412e-01
  1.354800e-01   6.460429e+01   3.849178e-01
  1.357790e-01   6.443957e+01   3.821095e-01
  1.360780e-01   6.526967e+01   3.861908e-01
  1.363770e-01   6.410884e+01   3.822781e-01
  1.366760e-01   6.445237e+01   3.854038e-01
  1.369740e-01   6.372456e+01   3.967933e-01
  1.372730e-01   6.395284e+01   3.996038e-01
  1.375720e-01   6.376572e+01   4.083186e-01
  1.378710e-01   6.418744e+01   4.113819e-01
  1.381700e-01   6.431851e+01   4.135405e-01
  1.384690e-01   6.428781e+01   4.206222e-01
  1.387680e-01   6.435554e+01   4.093520e-01
  1.390670e-01   6.488413e+01   3.993417e-01
  1.393660e-01   6.465826e+01   3.978687e-01
  1.396650e-01   6.447654e+01   3.945014e-01
  1.399640e-01   6.476722e+01   3.964061e-01
  1.402630e-01   6.412775e+01   3.863257e-01
  1.405620e-01   6.474259e+01   3.925596e-01
  1.408600e-01   6.441448e+01   3.903334e-01
  1.411590e-01   6.451831e+01   3.916319e-01
  1.414580e-01   6.439307e+01   3.917459e-01
  1.417570e-01   6.451944e+01   3.846649e-01
  1.420560e-01   6.470790e+01   3.897571e-01
  1.423550e-01   6.510722e+01   3.883073e-01
  1.426540e-01   6.419977e+01   3.820873e-01
  1.429530e-01   6.473109e+01   3.827429e-01
  1.432520e-01   6.380103e+01   3.770525e-01
  1.435510e-01   6.458340e+01   3.820767e-01
  1.438500e-01   6.471912e+01   3.784162e-01
  1.441490e-01   6.516767e+01   3.788370e-01
  1.444470e-01   6.441642e+01   3.790907e-01
  1.447460e-01   6.480374e+01   3.764606e-01
  1.450450e-01   6.495408e+01   3.806695e-01
  1.453440e-01   6.451889e+01   3.734723e-01
  1.456430e-01   6.486466e+01   3.781762e-01
  1.459420e-01   6.494766e+01   3.777559e-01
  1.462410e-01   6.442822e+01   3.745004e-01
  1.465400e-01   6.457084e+01   3.762202e-01
  1.468390e-01   6.502064e+01   3.727902e-01
  1.471380e-01   6.509203e+01   3.759908e-01
  1.474370e-01   6.460513e+01   3.752309e-01
  1.477360e-01   6.468238e+01   3.743747e-01
  1.480340e-01   6.444371e+01   3.700851e-01
  1.483330e-01   6.502885e+01   3.802141e-01
  1.486320e-01   6.503891e+01   3.897831e-01
  1.489310e-01   6.493406e+01   3.911690e-01
  1.492300e-01   6.530805e+01   3.918044e-01
  1.495290e-01   6.490683e+01   3.930572e-01
  1.498280e-01   6.526425e+01   3.986946e-01
  1.501270e-01   6.466955e+01   3.984212e-01
  1.504260e-01   6.496248e+01   3.939725e-01
  1.507250e-01   6.461444e+01   3.987710e-01
  1.510240e-01   6.584321e+01   4.014979e-01
  1.513230e-01   6.527401e+01   4.050538e-01
  1.516210e-01   6.520017e+01   4.005744e-01
  1.519200e-01   6.486054e+01   3.995297e-01
  1.522190e-01   6.583001e+01   4.095145e-01
  1.525180e-01   6.520934e+01   4.027110e-01
  1.528170e-01   6.484871e+01   4.070012e-01
  1.531160e-01   6.528658e+01   4.050928e-01
  1.534150e-01   6.497181e+01   3.983153e-01
  1.537140e-01   6.455053e+01   3.902561e-01
  1.540130e-01   6.499438e+01   3.851421e-01
  1.543120e-01   6.486522e+01   3.849924e-01
  1.546110e-01   6.459351e+01   3.816493e-01
  1.549100e-01   6.455347e+01   3.817594e-01
  1.552090e-01   6.504002e+01   3.852774e-01
  1.555070e-01   6.532584e+01   3.768826e-01
  1.558060e-01   6.458043e+01   3.800230e-01
  1.561050e-01   6.516488e+01   3.779469e-01
  1.564040e-01   6.476038e+01   3.783148e-01
  1.567030e-01   6.527393e+01   3.778239e-01
  1.570020e-01   6.535049e+01   3.760872e-01
  1.573010e-01   6.586125e+01   3.810703e-01
  1.576000e-01   6.471927e+01   3.719253e-01
  1.578990e-01   6.525908e+01   3.753933e-01
  1.581980e-01   6.500457e+01   3.729556e-01
  1.584970e-01   6.492232e+01   3.725083e-01
  1.587960e-01   6.454577e+01   3.748419e-01
  1.590940e-01   6.519960e+01   3.714127e-01
  1.593930e-01   6.465840e+01   3.686289e-01
  1.596920e-01   6.479470e+01   3.700501e-01
  1.599910e-01   6.497590e+01   3.722401e-01
  1.602900e-01   6.471788e+01   3.708715e-01
  1.605890e-01   6.486036e+01   3.657546e-01
  1.608880e-01   6.478694e+01   3.679710e-01
  1.611870e-01   6.504501e+01   3.676855e-01
  1.614860e-01   6.512002e+01   3.683037e-01
  1.617850e-01   6.487706e+01   3.644089e-01
  1.620840e-01   6.482180e+01   3.642536e-01
  1.623830e-01   6.461962e+01   3.652750e-01
  1.626810e-01   6.450524e+01   3.627728e-01
  1.629800e-01   6.514558e+01   3.606863e-01
  1.632790e-01   6.513823e+01   3.618176e-01
  1.635780e-01   6.463522e+01   3.615762e-01
  1.638770e-01   6.522625e+01   3.655868e-01
  1.641760e-01   6.488656e+01   3.628630e-01
  1.644750e-01   6.460232e+01   3.612904e-01
  1.647740e-01   6.508915e+01   3.622611e-01
  1.650730e-01   6.452582e+01   3.620478e-01
  1.653720e-01   6.448233e+01   3.615364e-01
  1.656710e-01   6.497463e+01   3.607865e-01
  1.659700e-01   6.463464e+01   3.613808e-01
  1.662680e-01   6.465068e+01   3.600773e-01
  1.665670e-01   6.472624e+01   3.612497e-01
  1.668660e-01   6.524643e+01   3.592569e-01
  1.671650e-01   6.446496e+01   3.599429e-01
  1.674640e-01   6.510178e+01   3.609476e-01
  1.677630e-01   6.442190e+01   3.571671e-01
  1.680620e-01   6.487530e+01   3.607023e-01
  1.683610e-01   6.475011e+01   3.547379e-01
  1.686600e-01   6.475616e+01   3.596067e-01
  1.689590e-01   6.419500e+01   3.544954e-01
  1.692580e-01   6.444716e+01   3.550067e-01
  1.695570e-01   6.463464e+01   3.600327e-01
  1.698560e-01   6.458391e+01   3.539176e-01
  1.701540e-01   6.489098e+01   3.575274e-01
  1.704530e-01   6.456597e+01   3.536866e-01
  1.707520e-01   6.460718e+01   3.539814e-01
  1.710510e-01   6.439884e+01   3.563553e-01
  1.713500e-01   6.399462e+01   3.517569e-01
  1.716490e-01   6.451539e+01   3.559338e-01
  1.719480e-01   6.483705e+01   3.511947e-01
  1.722470e-01   6.411444e+01   3.515456e-01
  1.725460e-01   6.470604e+01   3.548001e-01
  1.728450e-01   6.426026e+01   3.512276e-01
  1.731440e-01   6.501559e+01   3.538267e-01
  1.734430e-01   6.442984e+01   3.490351e-01
  1.737410e-01   6.497117e+01   3.540676e-01
  1.740400e-01   6.471970e+01   3.526606e-01
  1.743390e-01   6.436231e+01   3.492026e-01
  1.746380e-01   6.495170e+01   3.523952e-01
  1.749370e-01   6.425934e+01   3.482239e-01
  1.752360e-01   6.412384e+01   3.501422e-01
  1.755350e-01   6.445469e+01   3.501576e-01
  1.758340e-01   6.427479e+01   3.450004e-01
  1.761330e-01   6.441637e+01   3.509400e-01
  1.764320e-01   6.475887e+01   3.469795e-01
  1.767310e-01   6.405132e+01   3.494130e-01
  1.770300e-01   6.443300e+01   3.467901e-01
  1.773280e-01   6.390702e+01   3.467477e-01
  1.776270e-01   6.498823e+01   3.484536e-01
  1.779260e-01   6.437108e+01   3.452587e-01
  1.782250e-01   6.453541e+01   3.484483e-01
  1.785240e-01   6.460107e+01   3.453665e-01
  1.788230e-01   6.465642e+01   3.472190e-01
  1.791220e-01   6.423917e+01   3.466114e-01
  1.794210e-01   6.412270e+01   3.430788e-01
  1.797200e-01   6.453034e+01   3.456856e-01
  1.800190e-01   6.448790e+01   3.432199e-01
  1.803180e-01   6.438418e+01   3.464872e-01
  1.806170e-01   6.400714e+01   3.426027e-01
  1.809160e-01   6.416640e+01   3.423633e-01
  1.812140e-01   6.463666e+01   3.444510e-01
  1.815130e-01   6.409516e+01   3.425052e-01
  1.818120e-01   6.458582e+01   3.451567e-01
  1.821110e-01   6.474397e+01   3.415915e-01
  1.824100e-01   6.434383e+01   3.430025e-01
  1.827090e-01   6.408788e+01   3.416575e-01
  1.830080e-01   6.483354e+01   3.438055e-01
  1.833070e-01   6.432699e+01   3.400024e-01
  1.836060e-01   6.416313e+01   3.387627e-01
  1.839050e-01   6.461312e+01   3.438863e-01
  1.842040e-01   6.462272e+01   3.411084e-01
  1.845030e-01   6.403244e+01   3.387391e-01
  1.848010e-01   6.481047e+01   3.425866e-01
  1.851000e-01   6.484922e+01   3.380132e-01
  1.853990e-01   6.395364e+01   3.406419e-01
  1.856980e-01   6.418280e+01   3.388147e-01
  1.859970e-01   6.414487e+01   3.374363e-01
  1.862960e-01   6.412023e+01   3.388102e-01
  1.865950e-01   6.446369e+01   3.379558e-01
  1.868940e-01   6.424380e+01   3.412496e-01
  1.871930e-01   6.416466e+01   3.338922e-01
  1.874920e-01   6.423323e+01   3.371928e-01
  1.877910e-01   6.430207e+01   3.372151e-01
  1.880900e-01   6.427024e+01   3.371316e-01
  1.883880e-01   6.408623e+01   3.383992e-01
  1.886870e-01   6.428988e+01   3.328402e-01
  1.889860e-01   6.433927e+01   3.385855e-01
  1.892850e-01   6.447079e+01   3.363973e-01
  1.895840e-01   6.376557e+01   3.334674e-01
  1.898830e-01   6.373492e+01   3.338509e-01
  1.901820e-01   6.400963e+01   3.342597e-01
  1.904810e-01   6.413527e+01   3.344327e-01
  1.907800e-01   6.409863e+01   3.335667e-01
  1.910790e-01   6.417299e+01   3.331471e-01
  1.913780e-01   6.431797e+01   3.345994e-01
  1.916770e-01   6.412647e+01   3.339467e-01
  1.919750e-01   6.433103e+01   3.352530e-01
  1.922740e-01   6.376530e+01   3.301244e-01
  1.925730e-01   6.433725e+01   3.323558e-01
  1.928720e-01   6.460224e+01   3.338004e-01
  1.931710e-01   6.342350e+01   3.313480e-01
  1.934700e-01   6.398881e+01   3.313037e-01
  1.937690e-01   6.395868e+01   3.303253e-01
  1.940680e-01   6.394683e+01   3.321029e-01
  1.943670e-01   6.379177e+01   3.297448e-01
  1.946660e-01   6.422004e+01   3.314497e-01
  1.949650e-01   6.360192e+01   3.277753e-01
  1.952640e-01   6.357018e+01   3.291716e-01
  1.955630e-01   6.480939e+01   3.335731e-01
  1.958610e-01   6.446242e+01   3.295425e-01
  1.961600e-01   6.386589e+01   3.293413e-01
  1.964590e-01   6.367774e+01   3.273844e-01
  1.967580e-01   6.387338e+01   3.301049e-01
  1.970570e-01   6.409348e+01   3.284514e-01
  1.973560e-01   6.420674e+01   3.269944e-01
  1.976550e-01   6.403588e+01   3.293345e-01
  1.979540e-01   6.382633e+01   3.264571e-01
  1.982530e-01   6.381838e+01   3.281856e-01
  1.985520e-01   6.410683e+01   3.268843e-01
  1.988510e-01   6.395002e+01   3.266287e-01
  1.991500e-01   6.332420e+01   3.272055e-01
  1.994480e-01   6.352034e+01   3.243833e-01
  1.997470e-01   6.321040e+01   3.254552e-01
  2.000460e-01   6.330150e+01   3.218503e-01
  2.003450e-01   6.341976e+01   3.244115e-01
  2.006440e-01   6.341840e+01   3.271555e-01
  2.009430e-01   6.380224e+01   3.231208e-01
  2.012420e-01   6.366103e+01   3.260341e-01
  2.015410e-01   6.357360e+01   3.224014e-01
  2.018400e-01   6.375032e+01   3.235515e-01
  2.021390e-01   6.289237e+01   3.223512e-01
  2.024380e-01   6.354372e+01   3.191581e-01
  2.027370e-01   6.387854e+01   3.250111e-01
  2.030350e-01   6.349165e+01   3.209434e-01
  2.033340e-01   6.350483e+01   3.218086e-01
  2.036330e-01   6.313653e+01   3.184047e-01
  2.039320e-01   6.300087e+01   3.188783e-01
  2.042310e-01   6.337960e+01   3.228907e-01
  2.045300e-01   6.306472e+01   3.174135e-01
  2.048290e-01   6.295474e+01   3.182172e-01
  2.051280e-01   6.302023e+01   3.179759e-01
  2.054270e-01   6.245785e+01   3.160165e-01
  2.057260e-01   6.294022e+01   3.206523e-01
  2.060250e-01   6.290957e+01   3.166206e-01
  2.063240e-01   6.290480e+01   3.191821e-01
  2.066230e-01   6.293742e+01   3.179022e-01
  2.069210e-01   6.274238e+01   3.186330e-01
  2.072200e-01   6.335238e+01   3.194933e-01
  2.075190e-01   6.361911e+01   3.177304e-01
  2.078180e-01   6.347161e+01   3.197938e-01
  2.081170e-01   6.232325e+01   3.152750e-01
  2.084160e-01   6.281740e+01   3.185501e-01
  2.087150e-01   6.314232e+01   3.158735e-01
  2.090140e-01   6.250985e+01   3.157466e-01
  2.093130e-01   6.293666e+01   3.166888e-01
  2.096120e-01   6.290722e+01   3.160807e-01
  2.099110e-01   6.366872e+01   3.165249e-01
  2.102100e-01   6.246433e+01   3.150989e-01
  2.105080e-01   6.328105e+01   3.187689e-01
  2.108070e-01   6.235187e+01   3.134962e-01
  2.111060e-01   6.275423e+01   3.137202e-01
  2.114050e-01   6.321312e+01   3.152588e-01
  2.117040e-01   6.302118e+01   3.197521e-01
  2.120030e-01   6.336130e+01   3.265699e-01
  2.123020e-01   6.305355e+01   3.281281e-01
  2.126010e-01   6.320467e+01   3.258752e-01
  2.129000e-01   6.260589e+01   3.275552e-01
  2.131990e-01   6.283781e+01   3.310327e-01
  2.134980e-01   6.214470e+01   3.311994e-01
  2.137970e-01   6.306911e+01   3.311821e-01
  2.140950e-01   6.352188e+01   3.342239e-01
  2.143940e-01   6.309589e+01   3.343512e-01
  2.146930e-01   6.207865e+01   3.319572e-01
  2.149920e-01   6.279156e+01   3.341726e-01
  2.152910e-01   6.274149e+01   3.345131e-01
  2.155900e-01   6.368148e+01   3.399163e-01
  2.158890e-01   6.285412e+01   3.377009e-01
  2.161880e-01   6.301588e+01   3.366802e-01
  2.164870e-01   6.285531e+01   3.375418e-01
  2.167860e-01   6.212274e+01   3.292961e-01
  2.170850e-01   6.333904e+01   3.299177e-01
  2.173840e-01   6.299409e+01   3.259134e-01
  2.176820e-01   6.273645e+01   3.238013e-01
  2.179810e-01   6.280028e+01   3.249759e-01
  2.182800e-01   6.265387e+01   3.203387e-01
  2.185790e-01   6.234396e+01   3.210835e-01
  2.188780e-01   6.268575e+01   3.184891e-01
  2.191770e-01   6.198379e+01   3.187596e-01
  2.194760e-01   6.212103e+01   3.199481e-01
  2.197750e-01   6.283355e+01   3.185910e-01
  2.200740e-01   6.247317e+01   3.156539e-01
  2.203730e-01   6.225516e+01   3.168499e-01
  2.206720e-01   6.159445e+01   3.142247e-01
  2.209710e-01   6.263905e+01   3.190559e-01
  2.212700e-01   6.272989e+01   3.148402e-01
  2.215680e-01   6.247059e+01   3.169912e-01
  2.218670e-01   6.189373e+01   3.113030e-01
  2.221660e-01   6.260368e+01   3.165195e-01
  2.224650e-01   6.135169e+01   3.108418e-01
  2.227640e-01   6.222888e+01   3.127948e-01
  2.230630e-01   6.225904e+01   3.137879e-01
  2.233620e-01   6.204479e+01   3.124621e-01
  2.236610e-01   6.279538e+01   3.143465e-01
  2.239600e-01   6.185943e+01   3.084117e-01
  2.242590e-01   6.216767e+01   3.122506e-01
  2.245580e-01   6.223340e+01   3.115099e-01
  2.248570e-01   6.195603e+01   3.126303e-01
  2.251550e-01   6.277879e+01   3.110759e-01
  2.254540e-01   6.204944e+01   3.095168e-01
  2.257530e-01   6.206898e+01   3.118729e-01
  2.260520e-01   6.237819e+01   3.088219e-01
  2.263510e-01   6.195917e+01   3.087862e-01
  2.266500e-01   6.235609e+01   3.096473e-01
  2.269490e-01   6.177111e+01   3.068181e-01
  2.272480e-01   6.233858e+01   3.107466e-01
  2.275470e-01   6.197625e+01   3.057249e-01
  2.278460e-01   6.193387e+01   3.091019e-01
  2.281450e-01   6.173266e+01   3.058584e-01
  2.284440e-01   6.166681e+01   3.071804e-01
  2.287420e-01   6.223771e+01   3.094795e-01
  2.290410e-01   6.190987e+01   3.025506e-01
  2.293400e-01   6.224814e+01   3.081251e-01
  2.296390e-01   6.176138e+01   3.054389e-01
  2.299380e-01   6.176449e+01   3.059373e-01
  2.302370e-01   6.196701e+01   3.058245e-01
  2.305360e-01   6.177933e+01   3.034237e-01
  2.308350e-01   6.202303e+01   3.083167e-01
  2.311340e-01   6.150437e+01   3.013219e-01
  2.314330e-01   6.197193e+01   3.046196e-01
  2.317320e-01   6.138959e+01   3.042745e-01
  2.320310e-01   6.152893e+01   3.015001e-01
  2.323290e-01   6.142669e+01   3.059616e-01
  2.326280e-01   6.178504e+01   3.014191e-01
  2.329270e-01   6.177486e+01   3.018656e-01
  2.332260e-01   6.186279e+01   3.036286e-01
  2.335250e-01   6.121923e+01   3.013314e-01
  2.338240e-01   6.171069e+01   3.037357e-01
  2.341230e-01   6.175287e+01   2.993623e-01
  2.344220e-01   6.158212e+01   3.019856e-01
  2.347210e-01   6.147312e+01   3.015998e-01
  2.350200e-01   6.175234e+01   3.014569e-01
  2.353190e-01   6.139134e+01   3.009271e-01
  2.356180e-01   6.175423e+01   2.984480e-01
  2.359170e-01   6.171868e+01   3.026772e-01
  2.362150e-01   6.182917e+01   3.009405e-01
  2.365140e-01   6.100998e+01   2.966442e-01
  2.368130e-01   6.182185e+01   3.009227e-01
  2.371120e-01   6.136104e+01   2.984111e-01
  2.374110e-01   6.154128e+01   3.014123e-01
  2.377100e-01   6.100945e+01   2.965295e-01
  2.380090e-01   6.147981e+01   2.990453e-01
  2.383080e-01   6.151510e+01   2.971883e-01
  2.386070e-01   6.100404e+01   2.975417e-01
  2.389060e-01   6.086058e+01   2.968491e-01
  2.392050e-01   6.145223e+01   2.966976e-01
  2.395040e-01   6.178738e+01   2.995613e-01
  2.398020e-01   6.087064e+01   2.952903e-01
  2.401010e-01   6.117253e+01   2.977232e-01
  2.404000e-01   6.114801e+01   2.948442e-01
  2.406990e-01   6.143208e+01   2.972141e-01
  2.409980e-01   6.116889e+01   2.955640e-01
  2.412970e-01   6.152515e+01   2.959753e-01
  2.415960e-01   6.131327e+01   2.963620e-01
  2.418950e-01   6.125965e+01   2.945584e-01
  2.421940e-01   6.119460e+01   2.956261e-01
  2.424930e-01   6.123870e+01   2.966328e-01
  2.427920e-01   6.099012e+01   2.922674e-01
  2.430910e-01   6.115245e+01   2.946328e-01
  2.433890e-01   6.068018e+01   2.925034e-01
  2.436880e-01   6.161319e+01   2.973119e-01
  2.439870e-01   6.117220e+01   2.927033e-01
  2.442860e-01   6.087464e+01   2.914498e-01
  2.445850e-01   6.101114e+01   2.935196e-01
  2.448840e-01   6.107104e+01   2.932247e-01
  2.451830e-01   6.078299e+01   2.940737e-01
  2.454820e-01   6.087776e+01   2.908122e-01
  2.457810e-01   6.090469e+01   2.920626e-01
  2.460800e-01   6.099021e+01   2.925939e-01
  2.463790e-01   6.075711e+01   2.910606e-01
  2.466780e-01   6.129820e+01   2.927872e-01
  2.469770e-01   6.081422e+01   2.907675e-01
  2.472750e-01   6.084890e+01   2.916041e-01
  2.475740e-01   6.136732e+01   2.938254e-01
  2.478730e-01   6.071170e+01   2.875685e-01
  2.481720e-01   6.076417e+01   2.906479e-01
  2.484710e-01   6.113357e+01   2.897195e-01
  2.487700e-01   6.125902e+01   2.931288e-01
  2.490690e-01   6.123959e+01   2.919981e-01
  2.493680e-01   6.068498e+01   2.877132e-01
  2.496670e-01   6.107892e+01   2.925888e-01
  2.499660e-01   6.070930e+01   2.887125e-01
  2.502650e-01   6.048830e+01   2.894542e-01
  2.505640e-01   6.123826e+01   2.882926e-01
  2.508620e-01   6.031253e+01   2.874536e-01
  2.511610e-01   6.102379e+01   2.914831e-01
  2.514600e-01   6.123338e+01   2.888014e-01
  2.517590e-01   6.069482e+01   2.873210e-01
  2.520580e-01   6.106063e+01   2.887068e-01
  2.523570e-01   6.057931e+01   2.878795e-01
  2.526560e-01   6.054365e+01   2.886338e-01
  2.529550e-01   6.041898e+01   2.850269e-01
  2.532540e-01   6.004538e+01   2.840430e-01
  2.535530e-01   6.090181e+01   2.858578e-01
  2.538520e-01   6.115638e+01   2.877892e-01
  2.541510e-01   6.032486e+01   2.842983e-01
  2.544490e-01   6.044748e+01   2.853996e-01
  2.547480e-01   6.040993e+01   2.856174e-01
  2.550470e-01   6.054766e+01   2.842175e-01
  2.553460e-01   6.058041e+01   2.846976e-01
  2.556450e-01   6.060526e+01   2.824599e-01
  2.559440e-01   6.078305e+01   2.857825e-01
  2.562430e-01   6.082531e+01   2.872155e-01
  2.565420e-01   6.014900e+01   2.830800e-01
  2.568410e-01   6.041362e+01   2.829034e-01
  2.571400e-01   6.026773e+01   2.829596e-01
  2.574390e-01   6.057433e+01   2.858011e-01
  2.577380e-01   6.023917e+01   2.839954e-01
  2.580360e-01   6.041595e+01   2.824131e-01
  2.583350e-01   6.101684e+01   2.863315e-01
  2.586340e-01   6.014344e+01   2.811854e-01
  2.589330e-01   6.049380e+01   2.847973e-01
  2.592320e-01   6.065746e+01   2.823844e-01
  2.595310e-01   6.055388e+01   2.831321e-01
  2.598300e-01   6.020276e+01   2.842125e-01
  2.601290e-01   6.085827e+01   2.813836e-01
  2.604280e-01   6.071149e+01   2.845011e-01
  2.607270e-01   6.014439e+01   2.794393e-01
  2.610260e-01   6.055621e+01   2.829390e-01
  2.613250e-01   6.058108e+01   2.835943e-01
  2.616240e-01   6.067181e+01   2.829115e-01
  2.619220e-01   6.029714e+01   2.821353e-01
  2.622210e-01   6.038955e+01   2.795273e-01
  2.625200e-01   5.988600e+01   2.800950e-01
  2.628190e-01   6.031702e+01   2.808086e-01
  2.631180e-01   6.037263e+01   2.792009e-01
  2.634170e-01   6.025730e+01   2.825371e-01
  2.637160e-01   5.996720e+01   2.782618e-01
  2.640150e-01   6.044466e+01   2.820854e-01
  2.643140e-01   6.066996e+01   2.795049e-01
  2.646130e-01   5.977610e+01   2.778181e-01
  2.649120e-01   6.034465e+01   2.821476e-01
  2.652110e-01   6.006568e+01   2.782997e-01
  2.655090e-01   6.065418e+01   2.804280e-01
  2.658080e-01   6.015441e+01   2.776519e-01
  2.661070e-01   6.025892e+01   2.791291e-01
  2.664060e-01   6.063324e+01   2.797071e-01
  2.667050e-01   5.980638e+01   2.780790e-01
  2.670040e-01   6.030033e+01   2.790336e-01
  2.673030e-01   6.042367e+01   2.784619e-01
  2.676020e-01   6.035054e+01   2.783881e-01
  2.679010e-01   5.951510e+01   2.763604e-01
  2.682000e-01   6.003464e+01   2.764373e-01
  2.684990e-01   5.976829e+01   2.768534e-01
  2.687980e-01   5.966109e+01   2.762295e-01
  2.690960e-01   6.017529e+01   2.785535e-01
  2.693950e-01   5.983242e+01   2.748600e-01
  2.696940e-01   6.017167e+01   2.760081e-01
  2.699930e-01   5.987844e+01   2.763575e-01
  2.702920e-01   6.071182e+01   2.779920e-01
  2.705910e-01   5.997874e+01   2.767761e-01
  2.708900e-01   6.013622e+01   2.750049e-01
  2.711890e-01   6.016681e+01   2.769284e-01
  2.714880e-01   6.022744e+01   2.760433e-01
  2.717870e-01   6.017760e+01   2.763932e-01
  2.720860e-01   6.010308e+01   2.752046e-01
  2.723850e-01   6.009408e+01   2.745425e-01
  2.726840e-01   6.019084e+01   2.758669e-01
  2.729820e-01   5.996626e+01   2.751673e-01
  2.732810e-01   6.024208e+01   2.748803e-01
  2.735800e-01   6.021957e+01   2.747376e-01
  2.738790e-01   5.968305e+01   2.740582e-01
  2.741780e-01   5.992586e+01   2.750745e-01
  2.744770e-01   5.983033e+01   2.723136e-01
  2.747760e-01   5.959508e+01   2.731278e-01
  2.750750e-01   5.954109e+01   2.761389e-01
  2.753740e-01   6.004460e+01   2.817412e-01
  2.756730e-01   6.007101e+01   2.832971e-01
  2.759720e-01   5.933860e+01   2.802766e-01
  2.762710e-01   5.966288e+01   2.850737e-01
  2.765690e-01   5.953610e+01   2.840533e-01
  2.768680e-01   6.044087e+01   2.889164e-01
  2.771670e-01   5.976257e+01   2.849004e-01
  2.774660e-01   5.960905e+01   2.853578e-01
  2.777650e-01   5.966849e+01   2.889761e-01
  2.780640e-01   6.006565e+01   2.885472e-01
  2.783630e-01   5.944484e+01   2.874752e-01
  2.786620e-01   5.992251e+01   2.903459e-01
  2.789610e-01   6.005314e+01   2.907708e-01
  2.792600e-01   5.943325e+01   2.921161e-01
  2.795590e-01   5.973006e+01   2.871073e-01
  2.798580e-01   6.005006e+01   2.924057e-01
  2.801560e-01   5.985357e+01   2.914870e-01
  2.804550e-01   5.980930e+01   2.922608e-01
  2.807540e-01   5.959271e+01   2.930663e-01
  2.810530e-01   6.012545e+01   2.915998e-01
  2.813520e-01   6.011717e+01   2.954848e-01
  2.816510e-01   5.996860e+01   2.941016e-01
  2.819500e-01   5.995967e+01   2.941922e-01
  2.822490e-01   5.996400e+01   2.942028e-01
  2.825480e-01   6.011188e+01   2.941153e-01
  2.828470e-01   5.990659e+01   2.970335e-01
  2.831460e-01   5.982915e+01   2.953455e-01
  2.834450e-01   5.947676e+01   2.928930e-01
  2.837430e-01   6.052621e+01   2.971760e-01
  2.840420e-01   5.981448e+01   2.970373e-01
  2.843410e-01   5.973344e+01   3.033131e-01
  2.846400e-01   5.955487e+01   3.049848e-01
  2.849390e-01   5.977263e+01   3.134315e-01
  2.852380e-01   5.945930e+01   3.155105e-01
  2.855370e-01   5.957524e+01   3.189492e-01
  2.858360e-01   5.907962e+01   3.196530e-01
  2.861350e-01   5.912266e+01   3.225933e-01
  2.864340e-01   5.959980e+01   3.286843e-01
  2.867330e-01   5.960216e+01   3.277467e-01
  2.870320e-01   5.911471e+01   3.320056e-01
  2.873310e-01   5.912056e+01   3.289454e-01
  2.876290e-01   5.929350e+01   3.346659e-01
  2.879280e-01   5.912837e+01   3.372547e-01
  2.882270e-01   5.904551e+01   3.332980e-01
  2.885260e-01   5.916640e+01   3.377080e-01
  2.888250e-01   5.858737e+01   3.351957e-01
  2.891240e-01   5.929929e+01   3.423133e-01
  2.894230e-01   5.880789e+01   3.439705e-01
  2.897220e-01   5.885778e+01   3.359683e-01
  2.900210e-01   5.892463e+01   3.450490e-01
  2.903200e-01   5.886107e+01   3.428477e-01
  2.906190e-01   5.898240e+01   3.468953e-01
  2.909180e-01   5.930741e+01   3.487947e-01
  2.912160e-01   5.895968e+01   3.440471e-01
  2.915150e-01   5.885958e+01   3.550916e-01
  2.918140e-01   5.833952e+01   3.453736e-01
  2.921130e-01   5.906670e+01   3.507682e-01
  2.924120e-01   5.887507e+01   3.527414e-01
  2.927110e-01   5.903447e+01   3.522328e-01
  2.930100e-01   5.947964e+01   3.627752e-01
  2.933090e-01   5.882102e+01   3.549753e-01
  2.936080e-01   5.927450e+01   3.539360e-01
  2.939070e-01   5.883681e+01   3.582951e-01
  2.942060e-01   5.877908e+01   3.587426e-01
  2.945050e-01   5.963333e+01   3.689162e-01
  2.948030e-01   5.837694e+01   3.554551e-01
  2.951020e-01   5.947264e+01   3.642532e-01
  2.954010e-01   5.917620e+01   3.650766e-01
  2.957000e-01   5.886040e+01   3.658537e-01
  2.959990e-01   5.864841e+01   3.647546e-01
  2.962980e-01   5.886546e+01   3.660903e-01
  2.965970e-01   5.867883e+01   3.690931e-01
  2.968960e-01   5.897534e+01   3.697968e-01
  2.971950e-01   5.846270e+01   3.666111e-01
  2.974940e-01   5.882313e+01   3.664015e-01
  2.977930e-01   5.804455e+01   3.673191e-01
  2.980920e-01   5.868873e+01   3.695796e-01
  2.983900e-01   5.913984e+01   3.740107e-01
  2.986890e-01   5.838188e+01   3.674797e-01
  2.989880e-01   5.908463e+01   3.736018e-01
  2.992870e-01   5.854417e+01   3.728248e-01
  2.995860e-01   5.884556e+01   3.759198e-01
  2.998850e-01   5.857741e+01   3.729306e-01
  3.001840e-01   5.820887e+01   3.741190e-01
  3.004830e-01   5.921450e+01   3.822438e-01
  3.007820e-01   5.870901e+01   3.791231e-01
  3.010810e-01   5.880660e+01   3.767564e-01
  3.013800e-01   5.883763e+01   3.825306e-01
  3.016790e-01   5.853619e+01   3.805467e-01
  3.019780e-01   5.836970e+01   3.820157e-01
  3.022760e-01   5.825296e+01   3.834174e-01
  3.025750e-01   5.866193e+01   3.827171e-01
  3.028740e-01   5.838577e+01   3.872386e-01
  3.031730e-01   5.843971e+01   3.855832e-01
  3.034720e-01   5.828838e+01   3.866522e-01
  3.037710e-01   5.864462e+01   3.875684e-01
  3.040700e-01   5.858711e+01   3.892337e-01
  3.043690e-01   5.827290e+01   3.927955e-01
  3.046680e-01   5.861324e+01   3.925649e-01
  3.049670e-01   5.865146e+01   3.891806e-01
  3.052660e-01   5.874454e+01   3.963349e-01
  3.055650e-01   5.850343e+01   3.941256e-01
  3.058630e-01   5.815871e+01   3.983286e-01
  3.061620e-01   5.875521e+01   3.930400e-01
  3.064610e-01   5.815653e+01   3.960352e-01
  3.067600e-01   5.822283e+01   4.023509e-01
  3.070590e-01   5.812686e+01   3.959342e-01
  3.073580e-01   5.842581e+01   4.030516e-01
  3.076570e-01   5.804283e+01   3.945207e-01
  3.079560e-01   5.836497e+01   4.019534e-01
  3.082550e-01   5.850338e+01   4.024298e-01
  3.085540e-01   5.904229e+01   4.039825e-01
  3.088530e-01   5.876571e+01   4.081543e-01
  3.091520e-01   5.867363e+01   4.018365e-01
  3.094500e-01   5.831039e+01   4.093495e-01
  3.097490e-01   5.888964e+01   4.095092e-01
  3.100480e-01   5.797964e+01   4.032982e-01
  3.103470e-01   5.846935e+01   4.163022e-01
  3.106460e-01   5.821070e+01   4.032020e-01
  3.109450e-01   5.853441e+01   4.162067e-01
  3.112440e-01   5.823088e+01   4.081381e-01
  3.115430e-01   5.878620e+01   4.154735e-01
  3.118420e-01   5.784234e+01   4.166931e-01
  3.121410e-01   5.839316e+01   4.121608e-01
  3.124400e-01   5.821047e+01   4.190190e-01
  3.127390e-01   5.900848e+01   4.159344e-01
  3.130380e-01   5.823467e+01   4.221566e-01
  3.133360e-01   5.799187e+01   4.189023e-01
  3.136350e-01   5.795409e+01   4.180952e-01
  3.139340e-01   5.866021e+01   4.268258e-01
  3.142330e-01   5.834033e+01   4.191509e-01
  3.145320e-01   5.839543e+01   4.297733e-01
  3.148310e-01   5.851697e+01   4.252547e-01
  3.151300e-01   5.786489e+01   4.228787e-01
  3.154290e-01   5.847134e+01   4.300526e-01
  3.157280e-01   5.823371e+01   4.263261e-01
  3.160270e-01   5.895885e+01   4.373807e-01
  3.163260e-01   5.823996e+01   4.263490e-01
  3.166250e-01   5.785891e+01   4.332816e-01
  3.169230e-01   5.820887e+01   4.319954e-01
  3.172220e-01   5.820693e+01   4.368442e-01
  3.175210e-01   5.828588e+01   4.367608e-01
  3.178200e-01   5.834932e+01   4.339949e-01
  3.181190e-01   5.847319e+01   4.424838e-01
  3.184180e-01   5.827578e+01   4.371025e-01
  3.187170e-01   5.816118e+01   4.444709e-01
  3.190160e-01   5.781470e+01   4.419521e-01
  3.193150e-01   5.787908e+01   4.356122e-01
  3.196140e-01   5.778370e+01   4.466625e-01
  3.199130e-01   5.836591e+01   4.424708e-01
  3.202120e-01   5.822139e+01   4.491744e-01
  3.205100e-01   5.798134e+01   4.470166e-01
  3.208090e-01   5.816118e+01   4.444709e-01
  3.211080e-01   5.916854e+01   4.553312e-01
  3.214070e-01   5.775943e+01   4.421372e-01
  3.217060e-01   5.817390e+01   4.510689e-01
  3.220050e-01   5.870556e+01   4.502114e-01
  3.223040e-01   5.724909e+01   4.425697e-01
  3.226030e-01   5.817708e+01   4.574920e-01
  3.229020e-01   5.822465e+01   4.423287e-01
  3.232010e-01   5.832965e+01   4.550620e-01
  3.235000e-01   5.757872e+01   4.470996e-01
  3.237990e-01   5.814020e+01   4.526208e-01
  3.240970e-01   5.838522e+01   4.605120e-01
  3.243960e-01   5.825851e+01   4.505617e-01
  3.246950e-01   5.744039e+01   4.585411e-01
  3.249940e-01   5.833360e+01   4.542228e-01
  3.252930e-01   5.761404e+01   4.587885e-01
  3.255920e-01   5.857647e+01   4.653178e-01
  3.258910e-01   5.773640e+01   4.575055e-01
  3.261900e-01   5.830131e+01   4.669787e-01
  3.264890e-01   5.799765e+01   4.603133e-01
  3.267880e-01   5.863268e+01   4.664565e-01
  3.270870e-01   5.797514e+01   4.717950e-01
  3.273860e-01   5.710923e+01   4.626391e-01
  3.276850e-01   5.750673e+01   4.698852e-01
  3.279830e-01   5.814166e+01   4.654163e-01
  3.282820e-01   5.767944e+01   4.730048e-01
  3.285810e-01   5.801651e+01   4.724446e-01
  3.288800e-01   5.836165e+01   4.772692e-01
  3.291790e-01   5.795210e+01   4.717012e-01
  3.294780e-01   5.758030e+01   4.775366e-01
  3.297770e-01   5.838367e+01   4.834020e-01
  3.300760e-01   5.691904e+01   4.723125e-01
  3.303750e-01   5.712496e+01   4.807211e-01
  3.306740e-01   5.733774e+01   4.750351e-01
  3.309730e-01   5.837850e+01   4.880661e-01
  3.312720e-01   5.734176e+01   4.874196e-01
  3.315700e-01   5.732140e+01   4.784764e-01
  3.318690e-01   5.739614e+01   4.914457e-01
  3.321680e-01   5.764384e+01   4.813525e-01
  3.324670e-01   5.841857e+01   4.969140e-01
  3.327660e-01   5.774166e+01   4.912805e-01
  3.330650e-01   5.745943e+01   4.906226e-01
  3.333640e-01   5.763117e+01   4.991817e-01
  3.336630e-01   5.794470e+01   4.889021e-01
  3.339620e-01   5.839597e+01   5.053892e-01
  3.342610e-01   5.760564e+01   4.951124e-01
  3.345600e-01   5.813999e+01   5.025344e-01
  3.348590e-01   5.828224e+01   5.120758e-01
  3.351570e-01   5.786909e+01   4.945715e-01
  3.354560e-01   5.812932e+01   5.151050e-01
  3.357550e-01   5.783270e+01   4.972109e-01
  3.360540e-01   5.826297e+01   5.138340e-01
  3.363530e-01   5.817969e+01   5.197516e-01
  3.366520e-01   5.755181e+01   5.017230e-01
  3.369510e-01   5.819692e+01   5.263512e-01
  3.372500e-01   5.744066e+01   4.995029e-01
  3.375490e-01   5.823234e+01   5.238721e-01
  3.378480e-01   5.690452e+01   5.152949e-01
  3.381470e-01   5.693994e+01   5.141841e-01
  3.384460e-01   5.748489e+01   5.305419e-01
  3.387450e-01   5.740693e+01   5.088235e-01
  3.390430e-01   5.814894e+01   5.308469e-01
  3.393420e-01   5.727888e+01   5.241724e-01
  3.396410e-01   5.778087e+01   5.271354e-01
  3.399400e-01   5.799135e+01   5.435680e-01
  3.402390e-01   5.776512e+01   5.166256e-01
  3.405380e-01   5.782981e+01   5.398999e-01
  3.408370e-01   5.766606e+01   5.313772e-01
  3.411360e-01   5.813213e+01   5.370188e-01
  3.414350e-01   5.736976e+01   5.406470e-01
  3.417340e-01   5.734622e+01   5.326759e-01
  3.420330e-01   5.776756e+01   5.507671e-01
  3.423320e-01   5.778983e+01   5.354354e-01
  3.426300e-01   5.781656e+01   5.502348e-01
  3.429290e-01   5.736470e+01   5.458109e-01
  3.432280e-01   5.849121e+01   5.488807e-01
  3.435270e-01   5.880351e+01   5.693269e-01
  3.438260e-01   5.656980e+01   5.361404e-01
  3.441250e-01   5.773141e+01   5.608429e-01
  3.444240e-01   5.726943e+01   5.506931e-01
  3.447230e-01   5.745943e+01   5.563138e-01
  3.450220e-01   5.743542e+01   5.676667e-01
  3.453210e-01   5.707880e+01   5.497757e-01
  3.456200e-01   5.662311e+01   5.687390e-01
  3.459190e-01   5.740996e+01   5.592793e-01
  3.462170e-01   5.721691e+01   5.691323e-01
  3.465160e-01   5.667308e+01   5.655726e-01
  3.468150e-01   5.750557e+01   5.688604e-01
  3.471140e-01   5.865312e+01   5.896648e-01
  3.474130e-01   5.776644e+01   5.693002e-01
  3.477120e-01   5.639450e+01   5.781998e-01
  3.480110e-01   5.582950e+01   5.690669e-01
  3.483100e-01   5.794361e+01   5.815335e-01
  3.486090e-01   5.702738e+01   5.917601e-01
  3.489080e-01   5.691641e+01   5.763558e-01
  3.492070e-01   5.672089e+01   5.911313e-01
  3.495060e-01   5.761569e+01   5.844266e-01
  3.498040e-01   5.775364e+01   5.974656e-01
  3.501030e-01   5.714987e+01   5.953111e-01
  3.504020e-01   5.782163e+01   5.978172e-01
  3.507010e-01   5.730603e+01   6.092939e-01
  3.510000e-01   5.777078e+01   5.927157e-01
  3.512990e-01   5.720237e+01   6.087426e-01
  3.515980e-01   5.766421e+01   6.029631e-01
  3.518970e-01   5.748395e+01   6.155502e-01
  3.521960e-01   5.763275e+01   6.251518e-01
  3.524950e-01   5.577536e+01   5.920164e-01
  3.527940e-01   5.669166e+01   6.233994e-01
  3.530930e-01   5.798467e+01   6.139468e-01
  3.533920e-01   5.710781e+01   6.245488e-01
  3.536900e-01   5.760721e+01   6.295588e-01
  3.539890e-01   5.807901e+01   6.286992e-01
  3.542880e-01   5.717580e+01   6.389654e-01
  3.545870e-01   5.784648e+01   6.174881e-01
  3.548860e-01   5.621565e+01   6.300081e-01
  3.551850e-01   5.727595e+01   6.243375e-01
  3.554840e-01   5.774072e+01   6.384967e-01
  3.557830e-01   5.683199e+01   6.358383e-01
  3.560820e-01   5.793523e+01   6.201338e-01
  3.563810e-01   5.693017e+01   6.351899e-01
  3.566800e-01   5.779105e+01   6.248868e-01
  3.569790e-01   5.731006e+01   6.421521e-01
  3.572770e-01   5.867625e+01   6.485246e-01
  3.575760e-01   5.679185e+01   6.118334e-01
  3.578750e-01   5.662936e+01   6.508692e-01
  3.581740e-01   5.681411e+01   6.229407e-01
  3.584730e-01   5.629273e+01   6.489318e-01
  3.587720e-01   5.797745e+01   6.471165e-01
  3.590710e-01   5.715896e+01   6.413051e-01
  3.593700e-01   5.711312e+01   6.656378e-01
  3.596690e-01   5.629846e+01   6.328467e-01
  3.599680e-01   5.702195e+01   6.664791e-01
  3.602670e-01   5.756736e+01   6.523659e-01
  3.605660e-01   5.717518e+01   6.659994e-01
  3.608640e-01   5.722374e+01   6.833691e-01
  3.611630e-01   5.760349e+01   6.500264e-01
  3.614620e-01   5.760462e+01   6.901355e-01
  3.617610e-01   5.778067e+01   6.654216e-01
  3.620600e-01   5.732501e+01   6.854587e-01
  3.623590e-01   5.831782e+01   6.883825e-01
  3.626580e-01   5.722899e+01   6.819259e-01
  3.629570e-01   5.823405e+01   7.063994e-01
  3.632560e-01   5.733218e+01   6.710684e-01
  3.635550e-01   5.735995e+01   7.125047e-01
  3.638540e-01   5.661347e+01   6.902542e-01
  3.641530e-01   5.678487e+01   6.959745e-01
  3.644510e-01   5.721389e+01   7.289134e-01
  3.647500e-01   5.698076e+01   6.833975e-01
  3.650490e-01   5.638822e+01   7.218588e-01
  3.653480e-01   5.709191e+01   7.091753e-01
  3.656470e-01   5.779028e+01   7.219837e-01
  3.659460e-01   5.620049e+01   7.333480e-01
  3.662450e-01   5.736123e+01   7.091909e-01
  3.665440e-01   5.669494e+01   7.539914e-01
  3.668430e-01   5.755099e+01   7.187700e-01
  3.671420e-01   5.813691e+01   7.535646e-01
  3.674410e-01   5.742096e+01   7.393938e-01
  3.677400e-01   5.642625e+01   7.462719e-01
  3.680390e-01   5.705513e+01   7.795319e-01
  3.683370e-01   5.675987e+01   7.278103e-01
  3.686360e-01   5.784604e+01   7.761948e-01
  3.689350e-01   5.722284e+01   7.554869e-01
  3.692340e-01   5.623861e+01   7.695980e-01
  3.695330e-01   5.589983e+01   7.943652e-01
  3.698320e-01   5.530761e+01   7.369109e-01
  3.701310e-01   5.742899e+01   8.075785e-01
  3.704300e-01   5.720354e+01   7.676426e-01
  3.707290e-01   5.760567e+01   8.112670e-01
  3.710280e-01   5.805590e+01   8.095397e-01
  3.713270e-01   5.769441e+01   7.951990e-01
  3.716260e-01   5.853828e+01   8.492732e-01
  3.719240e-01   5.786878e+01   7.895439e-01
  3.722230e-01   5.770797e+01   8.459979e-01
  3.725220e-01   5.806962e+01   8.195092e-01
  3.728210e-01   5.684458e+01   8.288108e-01
  3.731200e-01   5.789722e+01   8.861242e-01
  3.734190e-01   5.746891e+01   8.054367e-01
  3.737180e-01   5.712010e+01   8.770082e-01
  3.740170e-01   5.657842e+01   8.216182e-01
  3.743160e-01   5.779766e+01   8.885641e-01
  3.746150e-01   5.710664e+01   8.769048e-01
  3.749140e-01   5.684951e+01   8.538427e-01
  3.752130e-01   5.792424e+01   9.236307e-01
  3.755110e-01   5.646539e+01   8.480735e-01
  3.758100e-01   5.671656e+01   9.139515e-01
  3.761090e-01   5.721990e+01   8.905889e-01
  3.764080e-01   5.646687e+01   9.083959e-01
  3.767070e-01   5.668236e+01   9.516037e-01
  3.770060e-01   5.784723e+01   8.825726e-01
  3.773050e-01   5.777340e+01   9.689651e-01
  3.776040e-01   5.533737e+01   9.063179e-01
  3.779030e-01   5.688723e+01   9.493079e-01
  3.782020e-01   5.823641e+01   1.037458e+00
  3.785010e-01   5.635462e+01   8.971208e-01
  3.788000e-01   5.503545e+01   1.003635e+00
  3.790990e-01   5.621180e+01   9.358241e-01
  3.793970e-01   5.639297e+01   1.006216e+00
  3.796960e-01   5.659012e+01   1.003207e+00
  3.799950e-01   5.645173e+01   9.835931e-01
  3.802940e-01   5.708409e+01   1.099602e+00
  3.805930e-01   5.552336e+01   9.458410e-01
  3.808920e-01   5.719722e+01   1.106928e+00
  3.811910e-01   5.448638e+01   9.986160e-01
  3.814900e-01   5.655456e+01   1.070694e+00
  3.817890e-01   5.486275e+01   1.151502e+00
  3.820880e-01   5.857935e+01   1.011192e+00
  3.823870e-01   5.731351e+01   1.184558e+00
  3.826860e-01   5.702584e+01   1.036834e+00
  3.829840e-01   5.790473e+01   1.214547e+00
  3.832830e-01   5.727603e+01   1.154562e+00
  3.835820e-01   5.697594e+01   1.124112e+00
  3.838810e-01   5.752485e+01   1.262835e+00
  3.841800e-01   5.679291e+01   1.109330e+00
  3.844790e-01   5.554164e+01   1.250101e+00
  3.847780e-01   5.539446e+01   1.157068e+00
  3.850770e-01   5.898240e+01   1.297963e+00
  3.853760e-01   5.694459e+01   1.360459e+00
  3.856750e-01   5.471774e+01   1.149979e+00
  3.859740e-01   5.766545e+01   1.393275e+00
  3.862730e-01   5.583376e+01   1.244134e+00
  3.865710e-01   5.551099e+01   1.367000e+00
  3.868700e-01   5.707821e+01   1.411599e+00
  3.871690e-01   5.593647e+01   1.314788e+00
  3.874680e-01   5.741517e+01   1.533937e+00
  3.877670e-01   5.703383e+01   1.349937e+00
  3.880660e-01   5.929659e+01   1.593902e+00
  3.883650e-01   5.620830e+01   1.470535e+00
  3.886640e-01   5.709916e+01   1.546613e+00
  3.889630e-01   5.650495e+01   1.674267e+00
  3.892620e-01   5.555182e+01   1.492703e+00
  3.895610e-01   5.707821e+01   1.728849e+00
  3.898600e-01   5.987838e+01   1.723520e+00
  3.901580e-01   5.720089e+01   1.755256e+00
  3.904570e-01   5.487138e+01   1.922061e+00
  3.907560e-01   5.618800e+01   1.715314e+00
  3.910550e-01   5.711312e+01   1.996913e+00
  3.913540e-01   5.655456e+01   1.987125e+00
  3.916530e-01   6.074378e+01   2.059407e+00
  3.919520e-01   5.584762e+01   2.565166e+00
  3.922510e-01   5.718294e+01   1.998134e+00
  3.925500e-01   5.328696e+01   2.587844e+00
  3.928490e-01   5.665929e+01   2.435973e+00
  3.931480e-01   5.052207e+01   2.519812e+00
  3.934470e-01   0.000000e+00   0.000000e+00
  3.937460e-01   5.982215e+01   2.741944e+00
creator: radaver
creator-version: 3725
header-file: /nas_data/SAXS_data/20151104Workshop/header/JH1_0035.txt
image-file: /nas_data/Pilatus1M/20151104_Workshop/JH1_0035.tif
angular-axis-file: /nas_data/SAXS_data/20151104Workshop/q20151029.dat
beamstop-mask-file: /nas_data/SAXS_data/20151104Workshop/fit2d20151031.msk
detector-response-file: none
beam-center-x: 949.7700
beam-center-y: 918.8000
unit-time: 1.0000
channel-first: 10
channel-last: 1315
Exposure time [s]: 1.094021
Transmitted Beam: 0.484873
Incident Beam: 0.484873
Code: JH1
Concentration [mg/ml]: 1
Run Number: 0035
