# Supplementary material for: SAXS analysis of a soluble cytosolic NgBR construct including extracellular and transmembrane domains
Source: PLoS One. 2018 Jan 18;13(1):e0191371. doi: 10.1371/journal.pone.0191371 (PMC5773207; doi:10.1371/journal.pone.0191371)
Supplement: S1 File — (ZIP) [file pone.0191371.s001.zip › JH1_0036.dat]

Sample:   c= 1.0000 mg/ml  Code: JH1
  3.656810e-03   2.264246e+04   4.133764e+01
  3.955720e-03   2.192142e+04   2.793510e+01
  4.254640e-03   1.901132e+04   2.331245e+01
  4.553560e-03   1.539065e+04   2.022335e+01
  4.852480e-03   1.243154e+04   1.701664e+01
  5.151400e-03   1.050888e+04   1.545585e+01
  5.450320e-03   8.713206e+03   1.336746e+01
  5.749240e-03   7.424844e+03   1.195596e+01
  6.048150e-03   6.329875e+03   1.082060e+01
  6.347070e-03   5.465530e+03   9.552802e+00
  6.645990e-03   4.789706e+03   8.903399e+00
  6.944910e-03   4.210977e+03   8.036977e+00
  7.243830e-03   3.747489e+03   7.346634e+00
  7.542750e-03   3.330892e+03   6.899969e+00
  7.841670e-03   3.003889e+03   6.188209e+00
  8.140580e-03   2.713432e+03   5.962551e+00
  8.439500e-03   2.468647e+03   5.481728e+00
  8.738420e-03   2.256506e+03   5.190911e+00
  9.037340e-03   2.077224e+03   4.815620e+00
  9.336260e-03   1.921534e+03   4.551545e+00
  9.635180e-03   1.768233e+03   4.353788e+00
  9.934100e-03   1.635777e+03   4.051697e+00
  1.023300e-02   1.490636e+03   3.963813e+00
  1.053190e-02   1.382077e+03   3.871198e+00
  1.083090e-02   1.279923e+03   3.725385e+00
  1.112980e-02   1.179456e+03   3.545751e+00
  1.142870e-02   1.097123e+03   3.400596e+00
  1.172760e-02   1.021397e+03   3.272013e+00
  1.202650e-02   9.424432e+02   3.134312e+00
  1.232540e-02   8.699434e+02   2.994841e+00
  1.262440e-02   8.070002e+02   2.830831e+00
  1.292330e-02   7.552949e+02   2.696399e+00
  1.322220e-02   6.999639e+02   2.595755e+00
  1.352110e-02   6.536828e+02   2.483261e+00
  1.382000e-02   6.085970e+02   2.372486e+00
  1.411900e-02   5.713284e+02   2.287511e+00
  1.441790e-02   5.296360e+02   2.186601e+00
  1.471680e-02   4.962345e+02   2.106474e+00
  1.501570e-02   4.693476e+02   2.006272e+00
  1.531460e-02   4.368524e+02   1.926836e+00
  1.561350e-02   4.064243e+02   1.825912e+00
  1.591250e-02   3.890068e+02   1.802097e+00
  1.621140e-02   3.638630e+02   1.712832e+00
  1.651030e-02   3.430438e+02   1.645620e+00
  1.680920e-02   3.273895e+02   1.607634e+00
  1.710810e-02   3.083917e+02   1.563568e+00
  1.740710e-02   2.933197e+02   1.502939e+00
  1.770600e-02   2.760877e+02   1.443469e+00
  1.800490e-02   2.647129e+02   1.402247e+00
  1.830380e-02   2.528131e+02   1.381286e+00
  1.860270e-02   2.402884e+02   1.320485e+00
  1.890170e-02   2.298897e+02   1.291597e+00
  1.920060e-02   2.202978e+02   1.252380e+00
  1.949950e-02   2.115240e+02   1.241320e+00
  1.979840e-02   2.020896e+02   1.190556e+00
  2.009730e-02   1.937903e+02   1.153064e+00
  2.039620e-02   1.871067e+02   1.130951e+00
  2.069520e-02   1.803205e+02   1.104267e+00
  2.099410e-02   1.756091e+02   1.097643e+00
  2.129300e-02   1.669748e+02   1.042270e+00
  2.159190e-02   1.620700e+02   1.062235e+00
  2.189080e-02   1.559713e+02   1.047873e+00
  2.218980e-02   1.522198e+02   1.053027e+00
  2.248870e-02   1.482434e+02   1.057722e+00
  2.278760e-02   1.423328e+02   1.026210e+00
  2.308650e-02   1.362527e+02   1.034953e+00
  2.338540e-02   1.345443e+02   1.026309e+00
  2.368430e-02   1.331950e+02   1.002600e+00
  2.398330e-02   1.280602e+02   1.005454e+00
  2.428220e-02   1.241613e+02   9.680037e-01
  2.458110e-02   1.214516e+02   9.895724e-01
  2.488000e-02   1.200245e+02   9.575033e-01
  2.517890e-02   1.159700e+02   9.299644e-01
  2.547790e-02   1.135407e+02   9.331729e-01
  2.577680e-02   1.115429e+02   9.174975e-01
  2.607570e-02   1.095295e+02   9.165410e-01
  2.637460e-02   1.050979e+02   8.905963e-01
  2.667350e-02   1.053981e+02   8.695457e-01
  2.697250e-02   1.039516e+02   8.369324e-01
  2.727140e-02   1.017455e+02   7.972747e-01
  2.757030e-02   1.021086e+02   8.000217e-01
  2.786920e-02   1.011724e+02   7.872441e-01
  2.816810e-02   9.790777e+01   7.621648e-01
  2.846700e-02   9.559773e+01   7.438217e-01
  2.876600e-02   9.562399e+01   7.349606e-01
  2.906490e-02   9.566017e+01   7.373104e-01
  2.936380e-02   9.176071e+01   7.167493e-01
  2.966270e-02   9.177077e+01   7.115296e-01
  2.996160e-02   9.120443e+01   7.103700e-01
  3.026060e-02   8.928693e+01   6.917935e-01
  3.055950e-02   8.869727e+01   6.885280e-01
  3.085840e-02   8.919527e+01   6.875428e-01
  3.115730e-02   8.643705e+01   6.739949e-01
  3.145620e-02   8.476842e+01   6.610440e-01
  3.175510e-02   8.555036e+01   6.659078e-01
  3.205410e-02   8.489219e+01   6.597263e-01
  3.235300e-02   8.349885e+01   6.516391e-01
  3.265190e-02   8.324115e+01   6.386935e-01
  3.295080e-02   8.340300e+01   6.435064e-01
  3.324970e-02   8.237196e+01   6.386767e-01
  3.354870e-02   8.112408e+01   6.321634e-01
  3.384760e-02   8.080172e+01   6.236215e-01
  3.414650e-02   8.074877e+01   6.234172e-01
  3.444540e-02   7.834340e+01   6.056232e-01
  3.474430e-02   7.981878e+01   6.166785e-01
  3.504330e-02   7.962799e+01   6.083083e-01
  3.534220e-02   7.831523e+01   6.040174e-01
  3.564110e-02   7.805727e+01   6.022787e-01
  3.594000e-02   7.683247e+01   5.860977e-01
  3.623890e-02   7.705498e+01   5.969310e-01
  3.653780e-02   7.709729e+01   5.809447e-01
  3.683680e-02   7.744990e+01   5.898473e-01
  3.713570e-02   7.636042e+01   5.863825e-01
  3.743460e-02   7.514640e+01   5.722213e-01
  3.773350e-02   7.601225e+01   5.748450e-01
  3.803240e-02   7.560556e+01   5.869898e-01
  3.833140e-02   7.525868e+01   5.995613e-01
  3.863030e-02   7.519790e+01   6.086356e-01
  3.892920e-02   7.464555e+01   6.048190e-01
  3.922810e-02   7.387846e+01   6.040614e-01
  3.952700e-02   7.460592e+01   6.030940e-01
  3.982600e-02   7.396348e+01   6.092122e-01
  4.012490e-02   7.356753e+01   5.981100e-01
  4.042380e-02   7.301311e+01   6.036822e-01
  4.072270e-02   7.235897e+01   5.986012e-01
  4.102160e-02   7.334505e+01   6.018767e-01
  4.132050e-02   7.321072e+01   6.021140e-01
  4.161950e-02   7.219012e+01   5.917223e-01
  4.191840e-02   7.234256e+01   6.001104e-01
  4.221730e-02   7.072051e+01   5.856683e-01
  4.251620e-02   7.117767e+01   5.952592e-01
  4.281510e-02   7.136727e+01   5.868337e-01
  4.311410e-02   7.202920e+01   5.903042e-01
  4.341300e-02   7.130437e+01   5.903618e-01
  4.371190e-02   7.146685e+01   5.895088e-01
  4.401080e-02   7.143768e+01   5.893885e-01
  4.430970e-02   7.001938e+01   5.790484e-01
  4.460860e-02   7.059601e+01   5.821671e-01
  4.490760e-02   7.021884e+01   5.820929e-01
  4.520650e-02   7.089699e+01   5.804603e-01
  4.550540e-02   6.981348e+01   5.789315e-01
  4.580430e-02   7.021842e+01   5.784047e-01
  4.610320e-02   6.871438e+01   5.693085e-01
  4.640220e-02   6.976558e+01   5.779980e-01
  4.670110e-02   7.055686e+01   5.726120e-01
  4.700000e-02   6.912515e+01   5.688783e-01
  4.729890e-02   6.932757e+01   5.718430e-01
  4.759780e-02   6.879239e+01   5.689209e-01
  4.789680e-02   6.990627e+01   5.699659e-01
  4.819570e-02   6.821864e+01   5.623519e-01
  4.849460e-02   6.886065e+01   5.670857e-01
  4.879350e-02   6.738289e+01   5.548220e-01
  4.909240e-02   6.931588e+01   5.703707e-01
  4.939130e-02   6.707838e+01   5.515672e-01
  4.969030e-02   6.824174e+01   5.583466e-01
  4.998920e-02   6.886076e+01   5.601955e-01
  5.028810e-02   6.692657e+01   5.502817e-01
  5.058700e-02   6.692122e+01   5.542617e-01
  5.088590e-02   6.738480e+01   5.469408e-01
  5.118490e-02   6.749357e+01   5.546064e-01
  5.148380e-02   6.777301e+01   5.530878e-01
  5.178270e-02   6.786478e+01   5.463204e-01
  5.208160e-02   6.816004e+01   5.533426e-01
  5.238050e-02   6.687964e+01   5.423407e-01
  5.267940e-02   6.762334e+01   5.531388e-01
  5.297840e-02   6.659067e+01   5.417996e-01
  5.327730e-02   6.660737e+01   5.393530e-01
  5.357620e-02   6.701598e+01   5.428932e-01
  5.387510e-02   6.665255e+01   5.382913e-01
  5.417400e-02   6.621239e+01   5.415252e-01
  5.447300e-02   6.743201e+01   5.383375e-01
  5.477190e-02   6.689009e+01   5.373955e-01
  5.507080e-02   6.659219e+01   5.361975e-01
  5.536970e-02   6.732164e+01   5.372852e-01
  5.566860e-02   6.628303e+01   5.367971e-01
  5.596760e-02   6.680437e+01   5.328007e-01
  5.626650e-02   6.620247e+01   5.328005e-01
  5.656540e-02   6.615875e+01   5.308180e-01
  5.686430e-02   6.675118e+01   5.302056e-01
  5.716320e-02   6.619316e+01   5.244843e-01
  5.746210e-02   6.677297e+01   5.320766e-01
  5.776110e-02   6.681212e+01   5.340358e-01
  5.806000e-02   6.622143e+01   5.234446e-01
  5.835890e-02   6.679407e+01   5.262803e-01
  5.865780e-02   6.647410e+01   5.221571e-01
  5.895670e-02   6.670389e+01   5.330005e-01
  5.925570e-02   6.734049e+01   5.232786e-01
  5.955460e-02   6.621890e+01   5.257456e-01
  5.985350e-02   6.677775e+01   5.205270e-01
  6.015240e-02   6.747682e+01   5.249406e-01
  6.045130e-02   6.587153e+01   5.192210e-01
  6.075020e-02   6.562176e+01   5.132499e-01
  6.104920e-02   6.588854e+01   5.181653e-01
  6.134810e-02   6.534507e+01   5.165820e-01
  6.164700e-02   6.519274e+01   5.078018e-01
  6.194590e-02   6.527973e+01   5.163237e-01
  6.224480e-02   6.605867e+01   5.079784e-01
  6.254380e-02   6.514238e+01   5.130116e-01
  6.284270e-02   6.578313e+01   5.171924e-01
  6.314160e-02   6.545024e+01   5.035528e-01
  6.344050e-02   6.595546e+01   5.129188e-01
  6.373940e-02   6.536003e+01   5.021755e-01
  6.403840e-02   6.531478e+01   5.098829e-01
  6.433730e-02   6.569999e+01   5.060738e-01
  6.463620e-02   6.485795e+01   4.987156e-01
  6.493510e-02   6.605527e+01   5.143954e-01
  6.523400e-02   6.586232e+01   5.030737e-01
  6.553290e-02   6.487836e+01   5.018635e-01
  6.583190e-02   6.539221e+01   5.017863e-01
  6.613080e-02   6.532441e+01   4.969828e-01
  6.642970e-02   6.617645e+01   5.094869e-01
  6.672860e-02   6.529483e+01   4.953833e-01
  6.702750e-02   6.539483e+01   5.007754e-01
  6.732650e-02   6.538112e+01   4.971984e-01
  6.762540e-02   6.431866e+01   4.931421e-01
  6.792430e-02   6.591708e+01   5.012452e-01
  6.822320e-02   6.526726e+01   4.908978e-01
  6.852210e-02   6.535434e+01   4.985977e-01
  6.882110e-02   6.468009e+01   4.920666e-01
  6.912000e-02   6.640511e+01   4.980912e-01
  6.941890e-02   6.515821e+01   4.900083e-01
  6.971780e-02   6.521141e+01   4.897303e-01
  7.001670e-02   6.588430e+01   4.986087e-01
  7.031560e-02   6.389524e+01   4.842912e-01
  7.061460e-02   6.442803e+01   4.867798e-01
  7.091350e-02   6.425821e+01   4.847226e-01
  7.121240e-02   6.537272e+01   4.851617e-01
  7.151130e-02   6.451774e+01   4.880710e-01
  7.181020e-02   6.458336e+01   4.817642e-01
  7.210920e-02   6.480413e+01   4.858367e-01
  7.240810e-02   6.536702e+01   4.832994e-01
  7.270700e-02   6.550036e+01   4.898601e-01
  7.300590e-02   6.493195e+01   4.830626e-01
  7.330480e-02   6.442608e+01   4.757705e-01
  7.360370e-02   6.422773e+01   4.808941e-01
  7.390270e-02   6.459204e+01   4.768271e-01
  7.420160e-02   6.467099e+01   4.844031e-01
  7.450050e-02   6.403322e+01   4.729984e-01
  7.479940e-02   6.439797e+01   4.756668e-01
  7.509830e-02   6.428073e+01   4.792667e-01
  7.539730e-02   6.386412e+01   4.706335e-01
  7.569620e-02   6.510232e+01   4.760499e-01
  7.599510e-02   6.468808e+01   4.776273e-01
  7.629400e-02   6.486678e+01   4.721487e-01
  7.659290e-02   6.402250e+01   4.733973e-01
  7.689190e-02   6.501112e+01   4.726737e-01
  7.719080e-02   6.454115e+01   4.735570e-01
  7.748970e-02   6.510386e+01   4.721516e-01
  7.778860e-02   6.398898e+01   4.710934e-01
  7.808750e-02   6.416902e+01   4.683247e-01
  7.838640e-02   6.497691e+01   4.687230e-01
  7.868540e-02   6.469584e+01   4.689705e-01
  7.898430e-02   6.424605e+01   4.648316e-01
  7.928320e-02   6.462708e+01   4.717054e-01
  7.958210e-02   6.372740e+01   4.596855e-01
  7.988100e-02   6.435212e+01   4.673023e-01
  8.018000e-02   6.483673e+01   4.665479e-01
  8.047890e-02   6.355535e+01   4.615043e-01
  8.077780e-02   6.442568e+01   4.638303e-01
  8.107670e-02   6.468050e+01   4.622985e-01
  8.137560e-02   6.459758e+01   4.652729e-01
  8.167450e-02   6.406577e+01   4.604998e-01
  8.197350e-02   6.426296e+01   4.584018e-01
  8.227240e-02   6.402851e+01   4.619897e-01
  8.257130e-02   6.441074e+01   4.538444e-01
  8.287020e-02   6.434151e+01   4.627090e-01
  8.316910e-02   6.421414e+01   4.590239e-01
  8.346810e-02   6.426764e+01   4.548846e-01
  8.376700e-02   6.439346e+01   4.616760e-01
  8.406590e-02   6.387535e+01   4.504300e-01
  8.436480e-02   6.469553e+01   4.603411e-01
  8.466370e-02   6.473273e+01   4.545923e-01
  8.496270e-02   6.319177e+01   4.597742e-01
  8.526160e-02   6.459706e+01   4.795372e-01
  8.556050e-02   6.371696e+01   4.767092e-01
  8.585940e-02   6.517232e+01   4.881582e-01
  8.615830e-02   6.476645e+01   4.866358e-01
  8.645720e-02   6.429021e+01   4.896108e-01
  8.675620e-02   6.481885e+01   4.940668e-01
  8.705510e-02   6.476367e+01   4.928736e-01
  8.735400e-02   6.389847e+01   4.920219e-01
  8.765290e-02   6.611875e+01   5.010003e-01
  8.795180e-02   6.494333e+01   5.005722e-01
  8.825080e-02   6.567532e+01   4.988159e-01
  8.854970e-02   6.496545e+01   5.027177e-01
  8.884860e-02   6.407521e+01   4.972152e-01
  8.914750e-02   6.396657e+01   5.030037e-01
  8.944640e-02   6.514255e+01   5.039223e-01
  8.974530e-02   6.512255e+01   4.997318e-01
  9.004430e-02   6.850775e+01   5.104849e-01
  9.034320e-02   6.481046e+01   4.789749e-01
  9.064210e-02   6.520296e+01   4.795243e-01
  9.094100e-02   6.445621e+01   4.668411e-01
  9.123990e-02   6.355660e+01   4.623307e-01
  9.153890e-02   6.384936e+01   4.658924e-01
  9.183780e-02   6.402117e+01   4.631924e-01
  9.213670e-02   6.380578e+01   4.607786e-01
  9.243560e-02   6.517794e+01   4.644797e-01
  9.273450e-02   6.563512e+01   4.620702e-01
  9.303350e-02   6.393146e+01   4.620478e-01
  9.333240e-02   6.377500e+01   4.512169e-01
  9.363130e-02   6.399939e+01   4.554915e-01
  9.393020e-02   6.464266e+01   4.554333e-01
  9.422910e-02   6.504511e+01   4.580187e-01
  9.452800e-02   6.427495e+01   4.564710e-01
  9.482700e-02   6.353200e+01   4.436510e-01
  9.512590e-02   6.417102e+01   4.541552e-01
  9.542480e-02   6.396613e+01   4.484905e-01
  9.572370e-02   6.441895e+01   4.500751e-01
  9.602260e-02   6.292882e+01   4.470802e-01
  9.632160e-02   6.457801e+01   4.451011e-01
  9.662050e-02   6.347513e+01   4.438169e-01
  9.691940e-02   6.523462e+01   4.499260e-01
  9.721830e-02   6.391229e+01   4.428009e-01
  9.751720e-02   6.378604e+01   4.445371e-01
  9.781610e-02   6.366544e+01   4.398048e-01
  9.811510e-02   6.456985e+01   4.472600e-01
  9.841400e-02   6.410052e+01   4.384896e-01
  9.871290e-02   6.351859e+01   4.396514e-01
  9.901180e-02   6.363479e+01   4.411219e-01
  9.931070e-02   6.422963e+01   4.392803e-01
  9.960970e-02   6.403269e+01   4.417834e-01
  9.990860e-02   6.450522e+01   4.360751e-01
  1.002070e-01   6.447599e+01   4.401220e-01
  1.005060e-01   6.381871e+01   4.354527e-01
  1.008050e-01   6.443994e+01   4.399989e-01
  1.011040e-01   6.411639e+01   4.327351e-01
  1.014030e-01   6.447280e+01   4.359655e-01
  1.017020e-01   6.409744e+01   4.388280e-01
  1.020010e-01   6.342851e+01   4.317462e-01
  1.023000e-01   6.426498e+01   4.325671e-01
  1.025990e-01   6.340078e+01   4.286577e-01
  1.028980e-01   6.357315e+01   4.308980e-01
  1.031970e-01   6.471542e+01   4.371267e-01
  1.034960e-01   6.396639e+01   4.266512e-01
  1.037950e-01   6.422677e+01   4.314410e-01
  1.040930e-01   6.372671e+01   4.261727e-01
  1.043920e-01   6.442136e+01   4.324263e-01
  1.046910e-01   6.400672e+01   4.303708e-01
  1.049900e-01   6.340228e+01   4.225410e-01
  1.052890e-01   6.386508e+01   4.276051e-01
  1.055880e-01   6.433889e+01   4.275694e-01
  1.058870e-01   6.433175e+01   4.291645e-01
  1.061860e-01   6.352242e+01   4.223113e-01
  1.064850e-01   6.437661e+01   4.257753e-01
  1.067840e-01   6.412860e+01   4.271918e-01
  1.070830e-01   6.403934e+01   4.233966e-01
  1.073820e-01   6.307317e+01   4.186405e-01
  1.076800e-01   6.434829e+01   4.225401e-01
  1.079790e-01   6.405334e+01   4.234428e-01
  1.082780e-01   6.430386e+01   4.261712e-01
  1.085770e-01   6.386429e+01   4.157828e-01
  1.088760e-01   6.428209e+01   4.229451e-01
  1.091750e-01   6.360985e+01   4.191849e-01
  1.094740e-01   6.377950e+01   4.206684e-01
  1.097730e-01   6.472989e+01   4.213200e-01
  1.100720e-01   6.474064e+01   4.174297e-01
  1.103710e-01   6.449811e+01   4.230317e-01
  1.106700e-01   6.401375e+01   4.153761e-01
  1.109690e-01   6.442557e+01   4.224832e-01
  1.112670e-01   6.383317e+01   4.130234e-01
  1.115660e-01   6.406520e+01   4.149506e-01
  1.118650e-01   6.504669e+01   4.220431e-01
  1.121640e-01   6.402611e+01   4.127711e-01
  1.124630e-01   6.522167e+01   4.177873e-01
  1.127620e-01   6.442416e+01   4.152252e-01
  1.130610e-01   6.399374e+01   4.132500e-01
  1.133600e-01   6.398196e+01   4.179685e-01
  1.136590e-01   6.393542e+01   4.076207e-01
  1.139580e-01   6.489789e+01   4.152790e-01
  1.142570e-01   6.398665e+01   4.120631e-01
  1.145560e-01   6.346195e+01   4.109485e-01
  1.148550e-01   6.407972e+01   4.117839e-01
  1.151530e-01   6.449905e+01   4.077322e-01
  1.154520e-01   6.405339e+01   4.114109e-01
  1.157510e-01   6.409941e+01   4.070235e-01
  1.160500e-01   6.482539e+01   4.156328e-01
  1.163490e-01   6.455171e+01   4.084569e-01
  1.166480e-01   6.427692e+01   4.104073e-01
  1.169470e-01   6.436362e+01   4.084213e-01
  1.172460e-01   6.463189e+01   4.098349e-01
  1.175450e-01   6.456012e+01   4.062635e-01
  1.178440e-01   6.405904e+01   4.046838e-01
  1.181430e-01   6.451185e+01   4.091724e-01
  1.184420e-01   6.406637e+01   4.055321e-01
  1.187400e-01   6.439073e+01   4.051816e-01
  1.190390e-01   6.454719e+01   4.048537e-01
  1.193380e-01   6.461067e+01   4.050527e-01
  1.196370e-01   6.486983e+01   4.080671e-01
  1.199360e-01   6.394727e+01   4.010830e-01
  1.202350e-01   6.431957e+01   4.052315e-01
  1.205340e-01   6.453191e+01   4.034506e-01
  1.208330e-01   6.500293e+01   4.035737e-01
  1.211320e-01   6.529939e+01   4.077550e-01
  1.214310e-01   6.417068e+01   3.975647e-01
  1.217300e-01   6.433592e+01   4.036477e-01
  1.220290e-01   6.382903e+01   4.007120e-01
  1.223270e-01   6.395240e+01   3.984515e-01
  1.226260e-01   6.496065e+01   4.010528e-01
  1.229250e-01   6.388320e+01   3.961563e-01
  1.232240e-01   6.512441e+01   4.036826e-01
  1.235230e-01   6.475167e+01   4.017273e-01
  1.238220e-01   6.519234e+01   3.996748e-01
  1.241210e-01   6.458315e+01   3.993620e-01
  1.244200e-01   6.415337e+01   3.944335e-01
  1.247190e-01   6.468722e+01   4.007341e-01
  1.250180e-01   6.438587e+01   3.948939e-01
  1.253170e-01   6.478796e+01   3.968900e-01
  1.256160e-01   6.503276e+01   4.002262e-01
  1.259140e-01   6.413880e+01   3.946424e-01
  1.262130e-01   6.414852e+01   3.946723e-01
  1.265120e-01   6.471357e+01   3.936302e-01
  1.268110e-01   6.468930e+01   3.943077e-01
  1.271100e-01   6.431247e+01   3.967110e-01
  1.274090e-01   6.458891e+01   3.942528e-01
  1.277080e-01   6.488742e+01   3.939087e-01
  1.280070e-01   6.424356e+01   3.907135e-01
  1.283060e-01   6.349726e+01   3.899135e-01
  1.286050e-01   6.387413e+01   3.938273e-01
  1.289040e-01   6.474383e+01   3.895427e-01
  1.292030e-01   6.449462e+01   3.937139e-01
  1.295020e-01   6.469095e+01   3.905985e-01
  1.298000e-01   6.432843e+01   3.902349e-01
  1.300990e-01   6.430048e+01   3.877253e-01
  1.303980e-01   6.505433e+01   3.907185e-01
  1.306970e-01   6.411516e+01   3.908154e-01
  1.309960e-01   6.434402e+01   3.893065e-01
  1.312950e-01   6.452962e+01   3.896245e-01
  1.315940e-01   6.425206e+01   3.844948e-01
  1.318930e-01   6.500314e+01   3.895968e-01
  1.321920e-01   6.377071e+01   3.856472e-01
  1.324910e-01   6.481649e+01   3.897612e-01
  1.327900e-01   6.510578e+01   3.884646e-01
  1.330890e-01   6.494621e+01   3.875125e-01
  1.333870e-01   6.383445e+01   3.839462e-01
  1.336860e-01   6.416462e+01   3.842331e-01
  1.339850e-01   6.502564e+01   3.853950e-01
  1.342840e-01   6.475347e+01   3.874121e-01
  1.345830e-01   6.528285e+01   3.875667e-01
  1.348820e-01   6.470533e+01   3.858486e-01
  1.351810e-01   6.497634e+01   3.817978e-01
  1.354800e-01   6.469020e+01   3.853339e-01
  1.357790e-01   6.422789e+01   3.816401e-01
  1.360780e-01   6.417596e+01   3.831008e-01
  1.363770e-01   6.491050e+01   3.848208e-01
  1.366760e-01   6.535482e+01   3.882541e-01
  1.369740e-01   6.449965e+01   3.993652e-01
  1.372730e-01   6.444090e+01   4.012926e-01
  1.375720e-01   6.366964e+01   4.081806e-01
  1.378710e-01   6.434115e+01   4.120455e-01
  1.381700e-01   6.411392e+01   4.130541e-01
  1.384690e-01   6.366100e+01   4.187408e-01
  1.387680e-01   6.482607e+01   4.110166e-01
  1.390670e-01   6.377462e+01   3.960774e-01
  1.393660e-01   6.452586e+01   3.976266e-01
  1.396650e-01   6.536607e+01   3.973786e-01
  1.399640e-01   6.419465e+01   3.948142e-01
  1.402630e-01   6.546922e+01   3.905080e-01
  1.405620e-01   6.411516e+01   3.908154e-01
  1.408600e-01   6.445863e+01   3.906297e-01
  1.411590e-01   6.421751e+01   3.908805e-01
  1.414580e-01   6.448722e+01   3.921953e-01
  1.417570e-01   6.542469e+01   3.875152e-01
  1.420560e-01   6.481345e+01   3.902372e-01
  1.423550e-01   6.417865e+01   3.856887e-01
  1.426540e-01   6.492460e+01   3.843981e-01
  1.429530e-01   6.446561e+01   3.821162e-01
  1.432520e-01   6.448750e+01   3.792333e-01
  1.435510e-01   6.433855e+01   3.815105e-01
  1.438500e-01   6.443418e+01   3.777393e-01
  1.441490e-01   6.469734e+01   3.776245e-01
  1.444470e-01   6.488311e+01   3.806198e-01
  1.447460e-01   6.475481e+01   3.764751e-01
  1.450450e-01   6.450800e+01   3.795179e-01
  1.453440e-01   6.466780e+01   3.740586e-01
  1.456430e-01   6.450821e+01   3.772926e-01
  1.459420e-01   6.441459e+01   3.763590e-01
  1.462410e-01   6.424220e+01   3.741150e-01
  1.465400e-01   6.513575e+01   3.780196e-01
  1.468390e-01   6.464266e+01   3.718597e-01
  1.471380e-01   6.483539e+01   3.754050e-01
  1.474370e-01   6.520639e+01   3.771298e-01
  1.477360e-01   6.495742e+01   3.753260e-01
  1.480340e-01   6.435910e+01   3.699960e-01
  1.483330e-01   6.485826e+01   3.798731e-01
  1.486320e-01   6.484055e+01   3.893502e-01
  1.489310e-01   6.455652e+01   3.901925e-01
  1.492300e-01   6.514128e+01   3.914667e-01
  1.495290e-01   6.517525e+01   3.940330e-01
  1.498280e-01   6.493099e+01   3.978409e-01
  1.501270e-01   6.575026e+01   4.019037e-01
  1.504260e-01   6.507155e+01   3.944672e-01
  1.507250e-01   6.468300e+01   3.991486e-01
  1.510240e-01   6.586862e+01   4.017425e-01
  1.513230e-01   6.519250e+01   4.049692e-01
  1.516210e-01   6.497857e+01   4.000595e-01
  1.519200e-01   6.486527e+01   3.997105e-01
  1.522190e-01   6.474768e+01   4.063031e-01
  1.525180e-01   6.445218e+01   4.005328e-01
  1.528170e-01   6.515068e+01   4.081174e-01
  1.531160e-01   6.523275e+01   4.050942e-01
  1.534150e-01   6.507232e+01   3.987892e-01
  1.537140e-01   6.481206e+01   3.912086e-01
  1.540130e-01   6.516954e+01   3.858213e-01
  1.543120e-01   6.501755e+01   3.856046e-01
  1.546110e-01   6.498806e+01   3.829724e-01
  1.549100e-01   6.491676e+01   3.829914e-01
  1.552090e-01   6.512614e+01   3.856928e-01
  1.555070e-01   6.454893e+01   3.747907e-01
  1.558060e-01   6.478861e+01   3.807934e-01
  1.561050e-01   6.470795e+01   3.767762e-01
  1.564040e-01   6.521464e+01   3.797973e-01
  1.567030e-01   6.500870e+01   3.772124e-01
  1.570020e-01   6.528358e+01   3.760510e-01
  1.573010e-01   6.455675e+01   3.774345e-01
  1.576000e-01   6.435601e+01   3.710344e-01
  1.578990e-01   6.523992e+01   3.754944e-01
  1.581980e-01   6.512079e+01   3.734442e-01
  1.584970e-01   6.471753e+01   3.720750e-01
  1.587960e-01   6.476508e+01   3.756344e-01
  1.590940e-01   6.553762e+01   3.725292e-01
  1.593930e-01   6.448085e+01   3.682756e-01
  1.596920e-01   6.545991e+01   3.720995e-01
  1.599910e-01   6.490406e+01   3.721891e-01
  1.602900e-01   6.458457e+01   3.706435e-01
  1.605890e-01   6.488958e+01   3.659892e-01
  1.608880e-01   6.437651e+01   3.669563e-01
  1.611870e-01   6.485578e+01   3.673031e-01
  1.614860e-01   6.489278e+01   3.678136e-01
  1.617850e-01   6.537765e+01   3.659643e-01
  1.620840e-01   6.503144e+01   3.649940e-01
  1.623830e-01   6.491726e+01   3.662676e-01
  1.626810e-01   6.537570e+01   3.653642e-01
  1.629800e-01   6.493398e+01   3.602499e-01
  1.632790e-01   6.561485e+01   3.632900e-01
  1.635780e-01   6.556963e+01   3.643319e-01
  1.638770e-01   6.469608e+01   3.642494e-01
  1.641760e-01   6.499541e+01   3.633183e-01
  1.644750e-01   6.472687e+01   3.617890e-01
  1.647740e-01   6.435434e+01   3.603603e-01
  1.650730e-01   6.479301e+01   3.629476e-01
  1.653720e-01   6.429053e+01   3.611485e-01
  1.656710e-01   6.479012e+01   3.604238e-01
  1.659700e-01   6.488258e+01   3.622239e-01
  1.662680e-01   6.433518e+01   3.593471e-01
  1.665670e-01   6.514939e+01   3.625795e-01
  1.668660e-01   6.517404e+01   3.592069e-01
  1.671650e-01   6.505969e+01   3.617499e-01
  1.674640e-01   6.484552e+01   3.603864e-01
  1.677630e-01   6.498287e+01   3.588681e-01
  1.680620e-01   6.505775e+01   3.613595e-01
  1.683610e-01   6.483513e+01   3.551184e-01
  1.686600e-01   6.519581e+01   3.609755e-01
  1.689590e-01   6.503996e+01   3.569693e-01
  1.692580e-01   6.490007e+01   3.564002e-01
  1.695570e-01   6.419869e+01   3.589658e-01
  1.698560e-01   6.456002e+01   3.539994e-01
  1.701540e-01   6.469856e+01   3.571455e-01
  1.704530e-01   6.485240e+01   3.546177e-01
  1.707520e-01   6.547427e+01   3.564971e-01
  1.710510e-01   6.458270e+01   3.570121e-01
  1.713500e-01   6.536182e+01   3.556425e-01
  1.716490e-01   6.414262e+01   3.550517e-01
  1.719480e-01   6.490435e+01   3.515231e-01
  1.722470e-01   6.475813e+01   3.534529e-01
  1.725460e-01   6.431402e+01   3.538708e-01
  1.728450e-01   6.484403e+01   3.529662e-01
  1.731440e-01   6.498106e+01   3.538799e-01
  1.734430e-01   6.490358e+01   3.504617e-01
  1.737410e-01   6.477034e+01   3.536671e-01
  1.740400e-01   6.432161e+01   3.517206e-01
  1.743390e-01   6.460740e+01   3.500124e-01
  1.746380e-01   6.456566e+01   3.514926e-01
  1.749370e-01   6.483030e+01   3.499130e-01
  1.752360e-01   6.480102e+01   3.521327e-01
  1.755350e-01   6.395623e+01   3.489462e-01
  1.758340e-01   6.467672e+01   3.462214e-01
  1.761330e-01   6.456375e+01   3.514874e-01
  1.764320e-01   6.505838e+01   3.479257e-01
  1.767310e-01   6.484292e+01   3.517118e-01
  1.770300e-01   6.366656e+01   3.448648e-01
  1.773280e-01   6.489605e+01   3.495659e-01
  1.776270e-01   6.495631e+01   3.485130e-01
  1.779260e-01   6.517898e+01   3.475632e-01
  1.782250e-01   6.442719e+01   3.483009e-01
  1.785240e-01   6.456614e+01   3.454168e-01
  1.788230e-01   6.465239e+01   3.473526e-01
  1.791220e-01   6.446858e+01   3.473743e-01
  1.794210e-01   6.446634e+01   3.441400e-01
  1.797200e-01   6.514192e+01   3.474643e-01
  1.800190e-01   6.483227e+01   3.442783e-01
  1.803180e-01   6.498644e+01   3.482488e-01
  1.806170e-01   6.412099e+01   3.430500e-01
  1.809160e-01   6.415766e+01   3.424824e-01
  1.812140e-01   6.467944e+01   3.447083e-01
  1.815130e-01   6.374736e+01   3.417168e-01
  1.818120e-01   6.414482e+01   3.441194e-01
  1.821110e-01   6.498906e+01   3.423798e-01
  1.824100e-01   6.409179e+01   3.424725e-01
  1.827090e-01   6.469721e+01   3.434207e-01
  1.830080e-01   6.454995e+01   3.431954e-01
  1.833070e-01   6.504421e+01   3.420349e-01
  1.836060e-01   6.422370e+01   3.390636e-01
  1.839050e-01   6.447274e+01   3.436555e-01
  1.842040e-01   6.430709e+01   3.404160e-01
  1.845030e-01   6.415928e+01   3.392155e-01
  1.848010e-01   6.432613e+01   3.414461e-01
  1.851000e-01   6.484854e+01   3.381521e-01
  1.853990e-01   6.442453e+01   3.420359e-01
  1.856980e-01   6.419685e+01   3.389927e-01
  1.859970e-01   6.408634e+01   3.374227e-01
  1.862960e-01   6.432948e+01   3.395038e-01
  1.865950e-01   6.392509e+01   3.366811e-01
  1.868940e-01   6.384918e+01   3.403414e-01
  1.871930e-01   6.372770e+01   3.328918e-01
  1.874920e-01   6.468353e+01   3.385134e-01
  1.877910e-01   6.335560e+01   3.348634e-01
  1.880900e-01   6.394498e+01   3.364174e-01
  1.883880e-01   6.438637e+01   3.393318e-01
  1.886870e-01   6.376220e+01   3.316094e-01
  1.889860e-01   6.371339e+01   3.370749e-01
  1.892850e-01   6.519377e+01   3.384190e-01
  1.895840e-01   6.407870e+01   3.344243e-01
  1.898830e-01   6.446005e+01   3.358844e-01
  1.901820e-01   6.421315e+01   3.349299e-01
  1.904810e-01   6.419215e+01   3.347202e-01
  1.907800e-01   6.397131e+01   3.333739e-01
  1.910790e-01   6.371751e+01   3.321009e-01
  1.913780e-01   6.333494e+01   3.321707e-01
  1.916770e-01   6.425469e+01   3.344195e-01
  1.919750e-01   6.359247e+01   3.334617e-01
  1.922740e-01   6.357891e+01   3.297787e-01
  1.925730e-01   6.424131e+01   3.322461e-01
  1.928720e-01   6.403977e+01   3.324824e-01
  1.931710e-01   6.385745e+01   3.326180e-01
  1.934700e-01   6.375194e+01   3.308276e-01
  1.937690e-01   6.398631e+01   3.305341e-01
  1.940680e-01   6.396036e+01   3.322762e-01
  1.943670e-01   6.443340e+01   3.315369e-01
  1.946660e-01   6.350991e+01   3.297492e-01
  1.949650e-01   6.388140e+01   3.286313e-01
  1.952640e-01   6.358728e+01   3.293528e-01
  1.955630e-01   6.331513e+01   3.298424e-01
  1.958610e-01   6.346734e+01   3.271252e-01
  1.961600e-01   6.360120e+01   3.287948e-01
  1.964590e-01   6.360271e+01   3.273276e-01
  1.967580e-01   6.362433e+01   3.295978e-01
  1.970570e-01   6.360440e+01   3.273320e-01
  1.973560e-01   6.372184e+01   3.258928e-01
  1.976550e-01   6.411292e+01   3.296697e-01
  1.979540e-01   6.346335e+01   3.256630e-01
  1.982530e-01   6.346443e+01   3.274104e-01
  1.985520e-01   6.305252e+01   3.243200e-01
  1.988510e-01   6.363259e+01   3.259526e-01
  1.991500e-01   6.406899e+01   3.292610e-01
  1.994480e-01   6.342732e+01   3.242805e-01
  1.997470e-01   6.372421e+01   3.269112e-01
  2.000460e-01   6.346392e+01   3.223971e-01
  2.003450e-01   6.357386e+01   3.249406e-01
  2.006440e-01   6.353031e+01   3.275803e-01
  2.009430e-01   6.352944e+01   3.225634e-01
  2.012420e-01   6.376750e+01   3.264424e-01
  2.015410e-01   6.352179e+01   3.224041e-01
  2.018400e-01   6.391021e+01   3.240918e-01
  2.021390e-01   6.336969e+01   3.237068e-01
  2.024380e-01   6.339447e+01   3.189157e-01
  2.027370e-01   6.305951e+01   3.230552e-01
  2.030350e-01   6.297459e+01   3.197669e-01
  2.033340e-01   6.353811e+01   3.220268e-01
  2.036330e-01   6.337390e+01   3.191354e-01
  2.039320e-01   6.296932e+01   3.189311e-01
  2.042310e-01   6.358382e+01   3.235451e-01
  2.045300e-01   6.320036e+01   3.178869e-01
  2.048290e-01   6.305866e+01   3.186122e-01
  2.051280e-01   6.281095e+01   3.175796e-01
  2.054270e-01   6.346840e+01   3.186953e-01
  2.057260e-01   6.303839e+01   3.210358e-01
  2.060250e-01   6.315013e+01   3.173574e-01
  2.063240e-01   6.281452e+01   3.190857e-01
  2.066230e-01   6.329676e+01   3.189411e-01
  2.069210e-01   6.354606e+01   3.208006e-01
  2.072200e-01   6.371473e+01   3.205390e-01
  2.075190e-01   6.305269e+01   3.164444e-01
  2.078180e-01   6.321967e+01   3.192913e-01
  2.081170e-01   6.299286e+01   3.170960e-01
  2.084160e-01   6.313483e+01   3.194868e-01
  2.087150e-01   6.273466e+01   3.149832e-01
  2.090140e-01   6.318600e+01   3.175818e-01
  2.093130e-01   6.264137e+01   3.160764e-01
  2.096120e-01   6.313442e+01   3.167828e-01
  2.099110e-01   6.329807e+01   3.157335e-01
  2.102100e-01   6.301585e+01   3.166186e-01
  2.105080e-01   6.326944e+01   3.188723e-01
  2.108070e-01   6.243217e+01   3.138286e-01
  2.111060e-01   6.274054e+01   3.138165e-01
  2.114050e-01   6.298879e+01   3.148298e-01
  2.117040e-01   6.255243e+01   3.186933e-01
  2.120030e-01   6.266609e+01   3.249086e-01
  2.123020e-01   6.260359e+01   3.270913e-01
  2.126010e-01   6.254766e+01   3.243120e-01
  2.129000e-01   6.311082e+01   3.290102e-01
  2.131990e-01   6.321475e+01   3.321622e-01
  2.134980e-01   6.301790e+01   3.336569e-01
  2.137970e-01   6.251765e+01   3.298683e-01
  2.140950e-01   6.333892e+01   3.338810e-01
  2.143940e-01   6.266255e+01   3.333397e-01
  2.146930e-01   6.340058e+01   3.356126e-01
  2.149920e-01   6.273704e+01   3.341665e-01
  2.152910e-01   6.276516e+01   3.347154e-01
  2.155900e-01   6.257231e+01   3.370833e-01
  2.158890e-01   6.280293e+01   3.377039e-01
  2.161880e-01   6.302152e+01   3.368353e-01
  2.164870e-01   6.234887e+01   3.363191e-01
  2.167860e-01   6.283655e+01   3.313204e-01
  2.170850e-01   6.254042e+01   3.279676e-01
  2.173840e-01   6.269888e+01   3.252841e-01
  2.176820e-01   6.248927e+01   3.232973e-01
  2.179810e-01   6.234427e+01   3.239286e-01
  2.182800e-01   6.285355e+01   3.209823e-01
  2.185790e-01   6.262093e+01   3.219298e-01
  2.188780e-01   6.233143e+01   3.177199e-01
  2.191770e-01   6.221422e+01   3.194845e-01
  2.194760e-01   6.188907e+01   3.194830e-01
  2.197750e-01   6.211791e+01   3.169033e-01
  2.200740e-01   6.240705e+01   3.156181e-01
  2.203730e-01   6.232635e+01   3.171630e-01
  2.206720e-01   6.239656e+01   3.163957e-01
  2.209710e-01   6.221951e+01   3.181179e-01
  2.212700e-01   6.268880e+01   3.148681e-01
  2.215680e-01   6.213945e+01   3.162815e-01
  2.218670e-01   6.218188e+01   3.121566e-01
  2.221660e-01   6.242676e+01   3.162035e-01
  2.224650e-01   6.202694e+01   3.126777e-01
  2.227640e-01   6.218154e+01   3.128059e-01
  2.230630e-01   6.231561e+01   3.140611e-01
  2.233620e-01   6.249488e+01   3.137239e-01
  2.236610e-01   6.216573e+01   3.128967e-01
  2.239600e-01   6.226949e+01   3.095610e-01
  2.242590e-01   6.264165e+01   3.135691e-01
  2.245580e-01   6.252553e+01   3.123701e-01
  2.248570e-01   6.224916e+01   3.134994e-01
  2.251550e-01   6.212295e+01   3.095756e-01
  2.254540e-01   6.197902e+01   3.094699e-01
  2.257530e-01   6.210810e+01   3.121010e-01
  2.260520e-01   6.271473e+01   3.097826e-01
  2.263510e-01   6.210470e+01   3.092773e-01
  2.266500e-01   6.210944e+01   3.091629e-01
  2.269490e-01   6.245245e+01   3.086340e-01
  2.272480e-01   6.180290e+01   3.095373e-01
  2.275470e-01   6.214104e+01   3.062585e-01
  2.278460e-01   6.171678e+01   3.086881e-01
  2.281450e-01   6.158537e+01   3.056205e-01
  2.284440e-01   6.181002e+01   3.076649e-01
  2.287420e-01   6.226642e+01   3.096797e-01
  2.290410e-01   6.209162e+01   3.031205e-01
  2.293400e-01   6.206488e+01   3.077993e-01
  2.296390e-01   6.218167e+01   3.066039e-01
  2.299380e-01   6.198273e+01   3.066048e-01
  2.302370e-01   6.204729e+01   3.061498e-01
  2.305360e-01   6.159063e+01   3.030860e-01
  2.308350e-01   6.207466e+01   3.085734e-01
  2.311340e-01   6.229134e+01   3.033697e-01
  2.314330e-01   6.183470e+01   3.044087e-01
  2.317320e-01   6.192068e+01   3.057150e-01
  2.320310e-01   6.140863e+01   3.013306e-01
  2.323290e-01   6.201166e+01   3.075429e-01
  2.326280e-01   6.192036e+01   3.018746e-01
  2.329270e-01   6.197096e+01   3.024702e-01
  2.332260e-01   6.159510e+01   3.030970e-01
  2.335250e-01   6.192483e+01   3.031890e-01
  2.338240e-01   6.229322e+01   3.052929e-01
  2.341230e-01   6.181444e+01   2.996362e-01
  2.344220e-01   6.211358e+01   3.034121e-01
  2.347210e-01   6.176272e+01   3.024352e-01
  2.350200e-01   6.197164e+01   3.021174e-01
  2.353190e-01   6.133615e+01   3.009170e-01
  2.356180e-01   6.152270e+01   2.980120e-01
  2.359170e-01   6.150711e+01   3.022836e-01
  2.362150e-01   6.149948e+01   3.002620e-01
  2.365140e-01   6.168004e+01   2.983928e-01
  2.368130e-01   6.186305e+01   3.011482e-01
  2.371120e-01   6.162853e+01   2.991853e-01
  2.374110e-01   6.132952e+01   3.010185e-01
  2.377100e-01   6.189830e+01   2.988060e-01
  2.380090e-01   6.139559e+01   2.989647e-01
  2.383080e-01   6.137088e+01   2.969632e-01
  2.386070e-01   6.111872e+01   2.979452e-01
  2.389060e-01   6.120106e+01   2.978021e-01
  2.392050e-01   6.143886e+01   2.967888e-01
  2.395040e-01   6.074864e+01   2.971562e-01
  2.398020e-01   6.126539e+01   2.963695e-01
  2.401010e-01   6.132786e+01   2.982250e-01
  2.404000e-01   6.126437e+01   2.952474e-01
  2.406990e-01   6.132923e+01   2.970888e-01
  2.409980e-01   6.124125e+01   2.958618e-01
  2.412970e-01   6.152364e+01   2.960949e-01
  2.415960e-01   6.117793e+01   2.961579e-01
  2.418950e-01   6.132340e+01   2.948342e-01
  2.421940e-01   6.154284e+01   2.965894e-01
  2.424930e-01   6.138890e+01   2.971200e-01
  2.427920e-01   6.110257e+01   2.926584e-01
  2.430910e-01   6.147756e+01   2.955378e-01
  2.433890e-01   6.097341e+01   2.933313e-01
  2.436880e-01   6.048420e+01   2.946980e-01
  2.439870e-01   6.101005e+01   2.924368e-01
  2.442860e-01   6.105658e+01   2.920064e-01
  2.445850e-01   6.105769e+01   2.937537e-01
  2.448840e-01   6.064420e+01   2.923198e-01
  2.451830e-01   6.128640e+01   2.954119e-01
  2.454820e-01   6.095346e+01   2.911140e-01
  2.457810e-01   6.118247e+01   2.928497e-01
  2.460800e-01   6.101007e+01   2.927633e-01
  2.463790e-01   6.114818e+01   2.921173e-01
  2.466780e-01   6.085515e+01   2.918486e-01
  2.469770e-01   6.081058e+01   2.908798e-01
  2.472750e-01   6.103102e+01   2.921616e-01
  2.475740e-01   6.078621e+01   2.925526e-01
  2.478730e-01   6.125573e+01   2.889743e-01
  2.481720e-01   6.093441e+01   2.911758e-01
  2.484710e-01   6.096321e+01   2.894360e-01
  2.487700e-01   6.062636e+01   2.917326e-01
  2.490690e-01   6.064261e+01   2.906923e-01
  2.493680e-01   6.098396e+01   2.885411e-01
  2.496670e-01   6.065984e+01   2.917046e-01
  2.499660e-01   6.078457e+01   2.890116e-01
  2.502650e-01   6.096979e+01   2.907248e-01
  2.505640e-01   6.069700e+01   2.871351e-01
  2.508620e-01   6.059583e+01   2.882478e-01
  2.511610e-01   6.041827e+01   2.901541e-01
  2.514600e-01   6.027147e+01   2.866432e-01
  2.517590e-01   6.076848e+01   2.876149e-01
  2.520580e-01   6.051852e+01   2.875419e-01
  2.523570e-01   6.069820e+01   2.882817e-01
  2.526560e-01   6.029244e+01   2.881542e-01
  2.529550e-01   6.053387e+01   2.854165e-01
  2.532540e-01   6.077985e+01   2.858939e-01
  2.535530e-01   6.080479e+01   2.857489e-01
  2.538520e-01   6.110835e+01   2.877958e-01
  2.541510e-01   6.068483e+01   2.852639e-01
  2.544490e-01   6.069739e+01   2.861080e-01
  2.547480e-01   6.042508e+01   2.857721e-01
  2.550470e-01   6.060474e+01   2.844697e-01
  2.553460e-01   6.082767e+01   2.853967e-01
  2.556450e-01   6.112871e+01   2.837951e-01
  2.559440e-01   6.062924e+01   2.855394e-01
  2.562430e-01   6.062890e+01   2.868708e-01
  2.565420e-01   6.124710e+01   2.857712e-01
  2.568410e-01   6.059252e+01   2.834398e-01
  2.571400e-01   6.036311e+01   2.833012e-01
  2.574390e-01   6.038182e+01   2.854653e-01
  2.577380e-01   6.032817e+01   2.843234e-01
  2.580360e-01   6.074502e+01   2.832990e-01
  2.583350e-01   6.110798e+01   2.866645e-01
  2.586340e-01   6.062637e+01   2.824295e-01
  2.589330e-01   6.070116e+01   2.854037e-01
  2.592320e-01   6.083162e+01   2.829072e-01
  2.595310e-01   6.031015e+01   2.826793e-01
  2.598300e-01   6.011590e+01   2.841256e-01
  2.601290e-01   6.065112e+01   2.810212e-01
  2.604280e-01   6.074068e+01   2.846879e-01
  2.607270e-01   6.028282e+01   2.798771e-01
  2.610260e-01   5.991729e+01   2.815595e-01
  2.613250e-01   6.040563e+01   2.833012e-01
  2.616240e-01   6.048334e+01   2.825892e-01
  2.619220e-01   6.026409e+01   2.821753e-01
  2.622210e-01   6.005263e+01   2.788625e-01
  2.625200e-01   6.038819e+01   2.813840e-01
  2.628190e-01   6.063283e+01   2.816600e-01
  2.631180e-01   6.004167e+01   2.785504e-01
  2.634170e-01   5.987920e+01   2.817665e-01
  2.637160e-01   6.021095e+01   2.789428e-01
  2.640150e-01   5.966755e+01   2.803829e-01
  2.643140e-01   5.991628e+01   2.778790e-01
  2.646130e-01   6.019286e+01   2.789009e-01
  2.649120e-01   6.049786e+01   2.826232e-01
  2.652110e-01   6.027958e+01   2.789108e-01
  2.655090e-01   6.049575e+01   2.801780e-01
  2.658080e-01   5.985690e+01   2.770796e-01
  2.661070e-01   5.991439e+01   2.784458e-01
  2.664060e-01   6.020590e+01   2.788356e-01
  2.667050e-01   6.070635e+01   2.802800e-01
  2.670040e-01   6.014376e+01   2.787871e-01
  2.673030e-01   6.068332e+01   2.791757e-01
  2.676020e-01   5.995223e+01   2.775834e-01
  2.679010e-01   6.053819e+01   2.788417e-01
  2.682000e-01   6.067190e+01   2.780162e-01
  2.684990e-01   6.030577e+01   2.782112e-01
  2.687980e-01   5.988867e+01   2.768710e-01
  2.690960e-01   6.000857e+01   2.782831e-01
  2.693950e-01   6.034095e+01   2.761405e-01
  2.696940e-01   6.008744e+01   2.759296e-01
  2.699930e-01   6.041720e+01   2.777135e-01
  2.702920e-01   6.023749e+01   2.770191e-01
  2.705910e-01   6.064990e+01   2.784362e-01
  2.708900e-01   6.005412e+01   2.749315e-01
  2.711890e-01   6.071568e+01   2.783045e-01
  2.714880e-01   5.978500e+01   2.751420e-01
  2.717870e-01   6.044368e+01   2.771189e-01
  2.720860e-01   5.963098e+01   2.742357e-01
  2.723850e-01   6.012527e+01   2.747280e-01
  2.726840e-01   6.006125e+01   2.756844e-01
  2.729820e-01   5.975080e+01   2.747868e-01
  2.732810e-01   6.044663e+01   2.754612e-01
  2.735800e-01   5.991343e+01   2.741524e-01
  2.738790e-01   6.030454e+01   2.755960e-01
  2.741780e-01   5.968130e+01   2.746269e-01
  2.744770e-01   5.969035e+01   2.721080e-01
  2.747760e-01   5.958080e+01   2.732087e-01
  2.750750e-01   5.941377e+01   2.759583e-01
  2.753740e-01   5.983393e+01   2.813636e-01
  2.756730e-01   5.985225e+01   2.828985e-01
  2.759720e-01   6.022271e+01   2.824743e-01
  2.762710e-01   6.037780e+01   2.868960e-01
  2.765690e-01   5.983795e+01   2.848909e-01
  2.768680e-01   5.973649e+01   2.873475e-01
  2.771670e-01   6.006107e+01   2.857299e-01
  2.774660e-01   5.987195e+01   2.861054e-01
  2.777650e-01   6.008653e+01   2.901073e-01
  2.780640e-01   5.955657e+01   2.874413e-01
  2.783630e-01   6.007314e+01   2.891107e-01
  2.786620e-01   6.040042e+01   2.916228e-01
  2.789610e-01   5.985936e+01   2.904221e-01
  2.792600e-01   6.002446e+01   2.936876e-01
  2.795590e-01   5.971486e+01   2.871903e-01
  2.798580e-01   5.973952e+01   2.917700e-01
  2.801560e-01   6.066774e+01   2.935849e-01
  2.804550e-01   5.987338e+01   2.925390e-01
  2.807540e-01   5.925285e+01   2.923510e-01
  2.810530e-01   6.001556e+01   2.914545e-01
  2.813520e-01   5.998261e+01   2.952767e-01
  2.816510e-01   5.970094e+01   2.935666e-01
  2.819500e-01   6.031151e+01   2.951769e-01
  2.822490e-01   5.996479e+01   2.943272e-01
  2.825480e-01   6.004958e+01   2.940852e-01
  2.828470e-01   5.981495e+01   2.969298e-01
  2.831460e-01   6.012118e+01   2.961886e-01
  2.834450e-01   5.925632e+01   2.924714e-01
  2.837430e-01   5.990631e+01   2.957732e-01
  2.840420e-01   5.991151e+01   2.974018e-01
  2.843410e-01   5.928836e+01   3.023068e-01
  2.846400e-01   5.918083e+01   3.041520e-01
  2.849390e-01   5.934864e+01   3.124479e-01
  2.852380e-01   5.997628e+01   3.170111e-01
  2.855370e-01   5.921125e+01   3.181057e-01
  2.858360e-01   5.903706e+01   3.196708e-01
  2.861350e-01   5.946959e+01   3.236731e-01
  2.864340e-01   5.881853e+01   3.266587e-01
  2.867330e-01   5.914852e+01   3.266329e-01
  2.870320e-01   5.931321e+01   3.327009e-01
  2.873310e-01   5.909467e+01   3.290102e-01
  2.876290e-01   5.919729e+01   3.345334e-01
  2.879280e-01   5.870975e+01   3.361986e-01
  2.882270e-01   5.964260e+01   3.351184e-01
  2.885260e-01   5.947223e+01   3.387205e-01
  2.888250e-01   5.947490e+01   3.378656e-01
  2.891240e-01   5.938820e+01   3.427124e-01
  2.894230e-01   5.903202e+01   3.447687e-01
  2.897220e-01   5.854401e+01   3.352111e-01
  2.900210e-01   5.894942e+01   3.452652e-01
  2.903200e-01   5.899801e+01   3.433891e-01
  2.906190e-01   5.972166e+01   3.492077e-01
  2.909180e-01   5.916174e+01   3.485111e-01
  2.912160e-01   5.910721e+01   3.446206e-01
  2.915150e-01   5.859126e+01   3.544288e-01
  2.918140e-01   5.899584e+01   3.474554e-01
  2.921130e-01   5.913672e+01   3.511221e-01
  2.924120e-01   5.900234e+01   3.532694e-01
  2.927110e-01   5.861455e+01   3.511239e-01
  2.930100e-01   5.921913e+01   3.621304e-01
  2.933090e-01   5.898147e+01   3.556070e-01
  2.936080e-01   5.869987e+01   3.523627e-01
  2.939070e-01   5.876568e+01   3.582275e-01
  2.942060e-01   5.862421e+01   3.584188e-01
  2.945050e-01   5.876017e+01   3.663577e-01
  2.948030e-01   6.006965e+01   3.607217e-01
  2.951020e-01   5.947079e+01   3.643991e-01
  2.954010e-01   5.918714e+01   3.652623e-01
  2.957000e-01   5.899815e+01   3.664340e-01
  2.959990e-01   5.915586e+01   3.664816e-01
  2.962980e-01   5.844278e+01   3.649254e-01
  2.965970e-01   5.893912e+01   3.700647e-01
  2.968960e-01   5.881325e+01   3.694419e-01
  2.971950e-01   5.870464e+01   3.675218e-01
  2.974940e-01   5.905026e+01   3.672609e-01
  2.977930e-01   5.874193e+01   3.696728e-01
  2.980920e-01   5.831599e+01   3.685574e-01
  2.983900e-01   5.907307e+01   3.739551e-01
  2.986890e-01   5.836566e+01   3.675816e-01
  2.989880e-01   5.897777e+01   3.734191e-01
  2.992870e-01   5.881627e+01   3.738457e-01
  2.995860e-01   5.863256e+01   3.753950e-01
  2.998850e-01   5.859291e+01   3.731351e-01
  3.001840e-01   5.918865e+01   3.774114e-01
  3.004830e-01   5.938479e+01   3.829524e-01
  3.007820e-01   5.894166e+01   3.800315e-01
  3.010810e-01   5.883864e+01   3.770159e-01
  3.013800e-01   5.847342e+01   3.815035e-01
  3.016790e-01   5.831008e+01   3.799690e-01
  3.019780e-01   5.850837e+01   3.826284e-01
  3.022760e-01   5.815243e+01   3.832459e-01
  3.025750e-01   5.854333e+01   3.824891e-01
  3.028740e-01   5.816447e+01   3.866649e-01
  3.031730e-01   5.870478e+01   3.866175e-01
  3.034720e-01   5.911726e+01   3.895537e-01
  3.037710e-01   5.865242e+01   3.877554e-01
  3.040700e-01   5.777663e+01   3.866929e-01
  3.043690e-01   5.832141e+01   3.931225e-01
  3.046680e-01   5.876202e+01   3.932264e-01
  3.049670e-01   5.882693e+01   3.899245e-01
  3.052660e-01   5.848300e+01   3.956162e-01
  3.055650e-01   5.873549e+01   3.950708e-01
  3.058630e-01   5.839552e+01   3.993048e-01
  3.061620e-01   5.955407e+01   3.958676e-01
  3.064610e-01   5.804299e+01   3.958131e-01
  3.067600e-01   5.829912e+01   4.027820e-01
  3.070590e-01   5.866110e+01   3.979150e-01
  3.073580e-01   5.923970e+01   4.060181e-01
  3.076570e-01   5.857155e+01   3.964784e-01
  3.079560e-01   5.835537e+01   4.020876e-01
  3.082550e-01   5.880973e+01   4.036499e-01
  3.085540e-01   5.862391e+01   4.027162e-01
  3.088530e-01   5.912388e+01   4.095666e-01
  3.091520e-01   5.890701e+01   4.028024e-01
  3.094500e-01   5.794477e+01   4.082339e-01
  3.097490e-01   5.783855e+01   4.060070e-01
  3.100480e-01   5.849958e+01   4.052711e-01
  3.103470e-01   5.818280e+01   4.154537e-01
  3.106460e-01   5.852189e+01   4.044466e-01
  3.109450e-01   5.858017e+01   4.165426e-01
  3.112440e-01   5.807608e+01   4.077649e-01
  3.115430e-01   5.810043e+01   4.132149e-01
  3.118420e-01   5.800466e+01   4.174509e-01
  3.121410e-01   5.854367e+01   4.128633e-01
  3.124400e-01   5.789970e+01   4.180729e-01
  3.127390e-01   5.808930e+01   4.128539e-01
  3.130380e-01   5.829539e+01   4.225524e-01
  3.133360e-01   5.867006e+01   4.215199e-01
  3.136350e-01   5.799630e+01   4.184215e-01
  3.139340e-01   5.861268e+01   4.268304e-01
  3.142330e-01   5.847630e+01   4.198137e-01
  3.145320e-01   5.797235e+01   4.283918e-01
  3.148310e-01   5.838938e+01   4.249676e-01
  3.151300e-01   5.828731e+01   4.245960e-01
  3.154290e-01   5.842187e+01   4.300495e-01
  3.157280e-01   5.844462e+01   4.272752e-01
  3.160270e-01   5.724136e+01   4.311424e-01
  3.163260e-01   5.872575e+01   4.283016e-01
  3.166250e-01   5.868969e+01   4.365628e-01
  3.169230e-01   5.791079e+01   4.310671e-01
  3.172220e-01   5.806507e+01   4.364931e-01
  3.175210e-01   5.797409e+01   4.357723e-01
  3.178200e-01   5.768714e+01   4.317049e-01
  3.181190e-01   5.822026e+01   4.417095e-01
  3.184180e-01   5.804210e+01   4.364068e-01
  3.187170e-01   5.837957e+01   4.454898e-01
  3.190160e-01   5.839706e+01   4.443572e-01
  3.193150e-01   5.843257e+01   4.378723e-01
  3.196140e-01   5.829830e+01   4.488337e-01
  3.199130e-01   5.835407e+01   4.426100e-01
  3.202120e-01   5.768025e+01   4.472682e-01
  3.205100e-01   5.829865e+01   4.484246e-01
  3.208090e-01   5.765548e+01   4.427185e-01
  3.211080e-01   5.785009e+01   4.504170e-01
  3.214070e-01   5.818688e+01   4.439548e-01
  3.217060e-01   5.733322e+01   4.479841e-01
  3.220050e-01   5.776615e+01   4.467805e-01
  3.223040e-01   5.770079e+01   4.444971e-01
  3.226030e-01   5.758460e+01   4.553458e-01
  3.229020e-01   5.861279e+01   4.439853e-01
  3.232010e-01   5.798381e+01   4.538998e-01
  3.235000e-01   5.800191e+01   4.489263e-01
  3.237990e-01   5.786415e+01   4.517329e-01
  3.240970e-01   5.822661e+01   4.600774e-01
  3.243960e-01   5.763392e+01   4.483264e-01
  3.246950e-01   5.791318e+01   4.606159e-01
  3.249940e-01   5.782287e+01   4.524182e-01
  3.252930e-01   5.848835e+01   4.624488e-01
  3.255920e-01   5.788904e+01   4.627719e-01
  3.258910e-01   5.771189e+01   4.575988e-01
  3.261900e-01   5.821508e+01   4.668274e-01
  3.264890e-01   5.817390e+01   4.612040e-01
  3.267880e-01   5.770470e+01   4.629430e-01
  3.270870e-01   5.885724e+01   4.755685e-01
  3.273860e-01   5.789195e+01   4.659925e-01
  3.276850e-01   5.855368e+01   4.743405e-01
  3.279830e-01   5.684027e+01   4.603696e-01
  3.282820e-01   5.783227e+01   4.738281e-01
  3.285810e-01   5.792234e+01   4.722575e-01
  3.288800e-01   5.840632e+01   4.776505e-01
  3.291790e-01   5.732020e+01   4.693177e-01
  3.294780e-01   5.696629e+01   4.751813e-01
  3.297770e-01   5.775530e+01   4.809936e-01
  3.300760e-01   5.855504e+01   4.792514e-01
  3.303750e-01   5.723729e+01   4.813937e-01
  3.306740e-01   5.748000e+01   4.758220e-01
  3.309730e-01   5.803913e+01   4.868479e-01
  3.312720e-01   5.766317e+01   4.889871e-01
  3.315700e-01   5.774486e+01   4.804404e-01
  3.318690e-01   5.691749e+01   4.895958e-01
  3.321680e-01   5.851651e+01   4.851842e-01
  3.324670e-01   5.734194e+01   4.925186e-01
  3.327660e-01   5.713293e+01   4.888874e-01
  3.330650e-01   5.753661e+01   4.911563e-01
  3.333640e-01   5.759692e+01   4.992410e-01
  3.336630e-01   5.769568e+01   4.880535e-01
  3.339620e-01   5.810751e+01   5.043492e-01
  3.342610e-01   5.818171e+01   4.977889e-01
  3.345600e-01   5.935781e+01   5.079815e-01
  3.348590e-01   5.728607e+01   5.078920e-01
  3.351570e-01   5.710504e+01   4.915001e-01
  3.354560e-01   5.818227e+01   5.155540e-01
  3.357550e-01   5.790651e+01   4.977351e-01
  3.360540e-01   5.839311e+01   5.146216e-01
  3.363530e-01   5.767046e+01   5.176874e-01
  3.366520e-01   5.742461e+01   5.013768e-01
  3.369510e-01   5.695420e+01   5.209177e-01
  3.372500e-01   5.895786e+01   5.062673e-01
  3.375490e-01   5.757801e+01   5.211373e-01
  3.378480e-01   5.721342e+01   5.169066e-01
  3.381470e-01   5.771229e+01   5.178750e-01
  3.384460e-01   5.796399e+01   5.329698e-01
  3.387450e-01   5.813629e+01   5.122587e-01
  3.390430e-01   5.763957e+01   5.287367e-01
  3.393420e-01   5.794586e+01   5.274348e-01
  3.396410e-01   5.680378e+01   5.228769e-01
  3.399400e-01   5.764698e+01   5.421772e-01
  3.402390e-01   5.707794e+01   5.137572e-01
  3.405380e-01   5.747437e+01   5.384621e-01
  3.408370e-01   5.776797e+01   5.320679e-01
  3.411360e-01   5.858269e+01   5.393202e-01
  3.414350e-01   5.764188e+01   5.421532e-01
  3.417340e-01   5.752766e+01   5.337400e-01
  3.420330e-01   5.806791e+01   5.524268e-01
  3.423320e-01   5.660660e+01   5.301461e-01
  3.426300e-01   5.730915e+01   5.480429e-01
  3.429290e-01   5.714738e+01   5.450027e-01
  3.432280e-01   5.673566e+01   5.408058e-01
  3.435270e-01   5.809115e+01   5.661034e-01
  3.438260e-01   5.704916e+01   5.386312e-01
  3.441250e-01   5.809574e+01   5.628439e-01
  3.444240e-01   5.760859e+01   5.525511e-01
  3.447230e-01   5.752343e+01   5.568551e-01
  3.450220e-01   5.661848e+01   5.638496e-01
  3.453210e-01   5.775168e+01   5.532369e-01
  3.456200e-01   5.656161e+01   5.686667e-01
  3.459190e-01   5.647076e+01   5.549165e-01
  3.462170e-01   5.720221e+01   5.692960e-01
  3.465160e-01   5.831324e+01   5.739370e-01
  3.468150e-01   5.780688e+01   5.705861e-01
  3.471140e-01   5.794251e+01   5.863257e-01
  3.474130e-01   5.625910e+01   5.620573e-01
  3.477120e-01   5.842309e+01   5.887522e-01
  3.480110e-01   5.770464e+01   5.787853e-01
  3.483100e-01   5.705725e+01   5.773086e-01
  3.486090e-01   5.735755e+01   5.937176e-01
  3.489080e-01   5.767058e+01   5.804031e-01
  3.492070e-01   5.789644e+01   5.974741e-01
  3.495060e-01   5.731954e+01   5.831652e-01
  3.498040e-01   5.808626e+01   5.994330e-01
  3.501030e-01   5.696780e+01   5.946094e-01
  3.504020e-01   5.733776e+01   5.955583e-01
  3.507010e-01   5.724999e+01   6.092493e-01
  3.510000e-01   5.698506e+01   5.889162e-01
  3.512990e-01   5.641361e+01   6.047826e-01
  3.515980e-01   5.654484e+01   5.973306e-01
  3.518970e-01   5.784845e+01   6.177556e-01
  3.521960e-01   5.683917e+01   6.210911e-01
  3.524950e-01   5.694124e+01   5.984208e-01
  3.527940e-01   5.726027e+01   6.267786e-01
  3.530930e-01   5.835823e+01   6.161776e-01
  3.533920e-01   5.674519e+01   6.228218e-01
  3.536900e-01   5.832998e+01   6.337595e-01
  3.539890e-01   5.660844e+01   6.209471e-01
  3.542880e-01   5.750926e+01   6.410926e-01
  3.545870e-01   5.681273e+01   6.122005e-01
  3.548860e-01   5.768279e+01   6.384418e-01
  3.551850e-01   5.681278e+01   6.220667e-01
  3.554840e-01   5.761919e+01   6.380898e-01
  3.557830e-01   5.789030e+01   6.419982e-01
  3.560820e-01   5.783066e+01   6.198316e-01
  3.563810e-01   5.693500e+01   6.354812e-01
  3.566800e-01   5.674364e+01   6.194558e-01
  3.569790e-01   5.695449e+01   6.404234e-01
  3.572770e-01   5.678098e+01   6.382303e-01
  3.575760e-01   5.786164e+01   6.178261e-01
  3.578750e-01   5.830867e+01   6.607241e-01
  3.581740e-01   5.879597e+01   6.339764e-01
  3.584730e-01   5.561335e+01   6.452724e-01
  3.587720e-01   5.670284e+01   6.402299e-01
  3.590710e-01   5.661603e+01   6.385177e-01
  3.593700e-01   5.746347e+01   6.679541e-01
  3.596690e-01   5.725664e+01   6.384749e-01
  3.599680e-01   5.734229e+01   6.686266e-01
  3.602670e-01   5.672741e+01   6.478586e-01
  3.605660e-01   5.770416e+01   6.693516e-01
  3.608640e-01   5.679765e+01   6.811034e-01
  3.611630e-01   5.649885e+01   6.440315e-01
  3.614620e-01   5.789255e+01   6.921461e-01
  3.617610e-01   5.764470e+01   6.649148e-01
  3.620600e-01   5.704460e+01   6.840647e-01
  3.623590e-01   5.575586e+01   6.733721e-01
  3.626580e-01   5.706518e+01   6.812326e-01
  3.629570e-01   5.698755e+01   6.990891e-01
  3.632560e-01   5.735632e+01   6.714889e-01
  3.635550e-01   5.644219e+01   7.070758e-01
  3.638540e-01   5.778926e+01   6.976754e-01
  3.641530e-01   5.741267e+01   7.001024e-01
  3.644510e-01   5.742881e+01   7.305850e-01
  3.647500e-01   5.792234e+01   6.893074e-01
  3.650490e-01   5.671262e+01   7.242335e-01
  3.653480e-01   5.865587e+01   7.191222e-01
  3.656470e-01   5.670996e+01   7.155012e-01
  3.659460e-01   5.727204e+01   7.406142e-01
  3.662450e-01   5.691755e+01   7.067368e-01
  3.665440e-01   5.745467e+01   7.593423e-01
  3.668430e-01   5.725749e+01   7.172332e-01
  3.671420e-01   5.628881e+01   7.417990e-01
  3.674410e-01   5.665881e+01   7.347760e-01
  3.677400e-01   5.696712e+01   7.501521e-01
  3.680390e-01   5.577020e+01   7.710247e-01
  3.683370e-01   5.664833e+01   7.273974e-01
  3.686360e-01   5.658078e+01   7.679785e-01
  3.689350e-01   5.695102e+01   7.540041e-01
  3.692340e-01   5.785593e+01   7.809105e-01
  3.695330e-01   5.846576e+01   8.127302e-01
  3.698320e-01   5.610047e+01   7.424830e-01
  3.701310e-01   5.696534e+01   8.046465e-01
  3.704300e-01   5.611706e+01   7.606341e-01
  3.707290e-01   5.772223e+01   8.124253e-01
  3.710280e-01   5.731339e+01   8.046808e-01
  3.713270e-01   5.824703e+01   7.993307e-01
  3.716260e-01   5.598506e+01   8.308913e-01
  3.719240e-01   5.743179e+01   7.868845e-01
  3.722230e-01   5.753258e+01   8.450628e-01
  3.725220e-01   5.718038e+01   8.135487e-01
  3.728210e-01   5.678305e+01   8.287068e-01
  3.731200e-01   5.685953e+01   8.785128e-01
  3.734190e-01   5.822850e+01   8.110795e-01
  3.737180e-01   5.720808e+01   8.780485e-01
  3.740170e-01   5.768829e+01   8.299829e-01
  3.743160e-01   5.690241e+01   8.820225e-01
  3.746150e-01   5.711374e+01   8.773243e-01
  3.749140e-01   5.648612e+01   8.514635e-01
  3.752130e-01   5.543717e+01   9.039604e-01
  3.755110e-01   5.744301e+01   8.557395e-01
  3.758100e-01   5.698487e+01   9.164919e-01
  3.761090e-01   5.785020e+01   8.958531e-01
  3.764080e-01   5.803495e+01   9.213058e-01
  3.767070e-01   5.951166e+01   9.754699e-01
  3.770060e-01   5.738327e+01   8.793920e-01
  3.773050e-01   5.686187e+01   9.616907e-01
  3.776040e-01   5.682447e+01   9.187973e-01
  3.779030e-01   5.707728e+01   9.512879e-01
  3.782020e-01   5.776696e+01   1.033698e+00
  3.785010e-01   5.668739e+01   9.001401e-01
  3.788000e-01   5.720612e+01   1.023662e+00
  3.790990e-01   5.756838e+01   9.474432e-01
  3.793970e-01   5.809304e+01   1.021695e+00
  3.796960e-01   5.875534e+01   1.022644e+00
  3.799950e-01   5.735632e+01   9.918549e-01
  3.802940e-01   5.717401e+01   1.100926e+00
  3.805930e-01   5.681127e+01   9.571459e-01
  3.808920e-01   5.906723e+01   1.125345e+00
  3.811910e-01   5.590556e+01   1.011959e+00
  3.814900e-01   5.761600e+01   1.081145e+00
  3.817890e-01   5.614205e+01   1.165335e+00
  3.820880e-01   5.550104e+01   9.846742e-01
  3.823870e-01   5.701818e+01   1.181994e+00
  3.826860e-01   5.877136e+01   1.053020e+00
  3.829840e-01   5.695858e+01   1.205085e+00
  3.832830e-01   5.802250e+01   1.162544e+00
  3.835820e-01   5.786684e+01   1.133338e+00
  3.838810e-01   5.859934e+01   1.275104e+00
  3.841800e-01   5.939918e+01   1.134970e+00
  3.844790e-01   5.668611e+01   1.263440e+00
  3.847780e-01   5.843998e+01   1.188944e+00
  3.850770e-01   5.548675e+01   1.259437e+00
  3.853760e-01   5.393420e+01   1.324561e+00
  3.856750e-01   5.759337e+01   1.180301e+00
  3.859740e-01   5.545612e+01   1.366893e+00
  3.862730e-01   5.729528e+01   1.260837e+00
  3.865710e-01   5.798298e+01   1.397688e+00
  3.868700e-01   5.712572e+01   1.412774e+00
  3.871690e-01   5.610675e+01   1.317336e+00
  3.874680e-01   5.709382e+01   1.530275e+00
  3.877670e-01   5.733713e+01   1.354085e+00
  3.880660e-01   5.703043e+01   1.563799e+00
  3.883650e-01   5.583154e+01   1.466208e+00
  3.886640e-01   5.647585e+01   1.538789e+00
  3.889630e-01   5.352330e+01   1.630172e+00
  3.892620e-01   5.720378e+01   1.515365e+00
  3.895610e-01   5.639200e+01   1.719140e+00
  3.898600e-01   5.694919e+01   1.681535e+00
  3.901580e-01   5.439147e+01   1.712321e+00
  3.904570e-01   5.424323e+01   1.911823e+00
  3.907560e-01   5.707331e+01   1.729494e+00
  3.910550e-01   5.883775e+01   2.027683e+00
  3.913540e-01   5.450527e+01   1.951602e+00
  3.916530e-01   5.429564e+01   1.947845e+00
  3.919520e-01   5.624787e+01   2.575413e+00
  3.922510e-01   5.890762e+01   2.028886e+00
  3.925500e-01   6.024929e+01   2.752860e+00
  3.928490e-01   5.723054e+01   2.449241e+00
  3.931480e-01   5.836257e+01   2.709414e+00
  3.934470e-01   0.000000e+00   0.000000e+00
  3.937460e-01   5.584694e+01   2.650379e+00
creator: radaver
creator-version: 3725
header-file: /nas_data/SAXS_data/20151104Workshop/header/JH1_0036.txt
image-file: /nas_data/Pilatus1M/20151104_Workshop/JH1_0036.tif
angular-axis-file: /nas_data/SAXS_data/20151104Workshop/q20151029.dat
beamstop-mask-file: /nas_data/SAXS_data/20151104Workshop/fit2d20151031.msk
detector-response-file: none
beam-center-x: 949.7700
beam-center-y: 918.8000
unit-time: 1.0000
channel-first: 10
channel-last: 1315
Exposure time [s]: 1.094052
Transmitted Beam: 0.484456
Incident Beam: 0.484456
Code: JH1
Concentration [mg/ml]: 1
Run Number: 0036
