# Supplementary material for: SAXS analysis of a soluble cytosolic NgBR construct including extracellular and transmembrane domains
Source: PLoS One. 2018 Jan 18;13(1):e0191371. doi: 10.1371/journal.pone.0191371 (PMC5773207; doi:10.1371/journal.pone.0191371)
Supplement: S1 File — (ZIP) [file pone.0191371.s001.zip › JH1_0037.dat]

Sample:   c= 1.0000 mg/ml  Code: JH1
  3.656810e-03   2.261764e+04   4.130644e+01
  3.955720e-03   2.199424e+04   2.797568e+01
  4.254640e-03   1.906741e+04   2.334199e+01
  4.553560e-03   1.539874e+04   2.022448e+01
  4.852480e-03   1.244742e+04   1.702399e+01
  5.151400e-03   1.047940e+04   1.543097e+01
  5.450320e-03   8.681500e+03   1.334036e+01
  5.749240e-03   7.399202e+03   1.193283e+01
  6.048150e-03   6.331604e+03   1.081984e+01
  6.347070e-03   5.482748e+03   9.565860e+00
  6.645990e-03   4.812260e+03   8.922493e+00
  6.944910e-03   4.197921e+03   8.022850e+00
  7.243830e-03   3.760898e+03   7.358244e+00
  7.542750e-03   3.324343e+03   6.891758e+00
  7.841670e-03   3.002966e+03   6.185979e+00
  8.140580e-03   2.714498e+03   5.962489e+00
  8.439500e-03   2.468283e+03   5.480192e+00
  8.738420e-03   2.268453e+03   5.203558e+00
  9.037340e-03   2.076678e+03   4.813991e+00
  9.336260e-03   1.913950e+03   4.541616e+00
  9.635180e-03   1.767406e+03   4.351869e+00
  9.934100e-03   1.634379e+03   4.049128e+00
  1.023300e-02   1.499682e+03   3.975000e+00
  1.053190e-02   1.383381e+03   3.872223e+00
  1.083090e-02   1.283502e+03   3.729819e+00
  1.112980e-02   1.171947e+03   3.533715e+00
  1.142870e-02   1.092877e+03   3.393307e+00
  1.172760e-02   1.014364e+03   3.260054e+00
  1.202650e-02   9.378755e+02   3.126060e+00
  1.232540e-02   8.766432e+02   3.005730e+00
  1.262440e-02   8.031926e+02   2.823561e+00
  1.292330e-02   7.544439e+02   2.694322e+00
  1.322220e-02   7.048128e+02   2.604192e+00
  1.352110e-02   6.550251e+02   2.485296e+00
  1.382000e-02   6.079387e+02   2.370713e+00
  1.411900e-02   5.679887e+02   2.280344e+00
  1.441790e-02   5.302834e+02   2.187484e+00
  1.471680e-02   4.959310e+02   2.105395e+00
  1.501570e-02   4.620042e+02   1.990104e+00
  1.531460e-02   4.374959e+02   1.927856e+00
  1.561350e-02   4.125865e+02   1.839322e+00
  1.591250e-02   3.892382e+02   1.802261e+00
  1.621140e-02   3.655583e+02   1.716463e+00
  1.651030e-02   3.446775e+02   1.649193e+00
  1.680920e-02   3.287535e+02   1.610647e+00
  1.710810e-02   3.063070e+02   1.557952e+00
  1.740710e-02   2.927289e+02   1.501114e+00
  1.770600e-02   2.810807e+02   1.456162e+00
  1.800490e-02   2.655242e+02   1.404104e+00
  1.830380e-02   2.545643e+02   1.385775e+00
  1.860270e-02   2.410015e+02   1.322170e+00
  1.890170e-02   2.322754e+02   1.298013e+00
  1.920060e-02   2.216942e+02   1.256083e+00
  1.949950e-02   2.124560e+02   1.243795e+00
  1.979840e-02   2.029455e+02   1.192828e+00
  2.009730e-02   1.951983e+02   1.157007e+00
  2.039620e-02   1.872685e+02   1.131207e+00
  2.069520e-02   1.830309e+02   1.112306e+00
  2.099410e-02   1.737741e+02   1.091667e+00
  2.129300e-02   1.676212e+02   1.044070e+00
  2.159190e-02   1.626224e+02   1.063824e+00
  2.189080e-02   1.574902e+02   1.052746e+00
  2.218980e-02   1.510064e+02   1.048605e+00
  2.248870e-02   1.461529e+02   1.050021e+00
  2.278760e-02   1.413199e+02   1.022341e+00
  2.308650e-02   1.389782e+02   1.045037e+00
  2.338540e-02   1.340662e+02   1.024272e+00
  2.368430e-02   1.333662e+02   1.003037e+00
  2.398330e-02   1.270525e+02   1.001283e+00
  2.428220e-02   1.254226e+02   9.727070e-01
  2.458110e-02   1.216835e+02   9.903119e-01
  2.488000e-02   1.203643e+02   9.586596e-01
  2.517890e-02   1.162724e+02   9.309837e-01
  2.547790e-02   1.155101e+02   9.410364e-01
  2.577680e-02   1.130131e+02   9.233334e-01
  2.607570e-02   1.090089e+02   9.141713e-01
  2.637460e-02   1.071667e+02   8.991332e-01
  2.667350e-02   1.058995e+02   8.714315e-01
  2.697250e-02   1.030936e+02   8.332992e-01
  2.727140e-02   1.022717e+02   7.991686e-01
  2.757030e-02   1.002995e+02   7.927390e-01
  2.786920e-02   9.910989e+01   7.790175e-01
  2.816810e-02   9.694805e+01   7.582634e-01
  2.846700e-02   9.629292e+01   7.463670e-01
  2.876600e-02   9.467538e+01   7.311549e-01
  2.906490e-02   9.384262e+01   7.301214e-01
  2.936380e-02   9.178434e+01   7.166934e-01
  2.966270e-02   9.103251e+01   7.085154e-01
  2.996160e-02   8.986151e+01   7.049750e-01
  3.026060e-02   8.985546e+01   6.938490e-01
  3.055950e-02   8.745318e+01   6.835409e-01
  3.085840e-02   8.711883e+01   6.793524e-01
  3.115730e-02   8.784599e+01   6.793253e-01
  3.145620e-02   8.627408e+01   6.667511e-01
  3.175510e-02   8.495025e+01   6.634310e-01
  3.205410e-02   8.433437e+01   6.574193e-01
  3.235300e-02   8.337792e+01   6.510325e-01
  3.265190e-02   8.444118e+01   6.431479e-01
  3.295080e-02   8.298638e+01   6.417645e-01
  3.324970e-02   8.225377e+01   6.380864e-01
  3.354870e-02   8.201136e+01   6.354797e-01
  3.384760e-02   8.086454e+01   6.237350e-01
  3.414650e-02   8.137452e+01   6.256987e-01
  3.444540e-02   7.974770e+01   6.109007e-01
  3.474430e-02   7.889997e+01   6.129921e-01
  3.504330e-02   7.875430e+01   6.048368e-01
  3.534220e-02   7.965657e+01   6.090422e-01
  3.564110e-02   7.772308e+01   6.008638e-01
  3.594000e-02   7.771687e+01   5.893394e-01
  3.623890e-02   7.689833e+01   5.962007e-01
  3.653780e-02   7.674162e+01   5.794833e-01
  3.683680e-02   7.701825e+01   5.880798e-01
  3.713570e-02   7.567621e+01   5.836288e-01
  3.743460e-02   7.550298e+01   5.734588e-01
  3.773350e-02   7.581571e+01   5.739827e-01
  3.803240e-02   7.473612e+01   5.834843e-01
  3.833140e-02   7.459733e+01   5.967977e-01
  3.863030e-02   7.557060e+01   6.100159e-01
  3.892920e-02   7.432568e+01   6.033970e-01
  3.922810e-02   7.506737e+01   6.087767e-01
  3.952700e-02   7.457996e+01   6.028644e-01
  3.982600e-02   7.397805e+01   6.091463e-01
  4.012490e-02   7.288094e+01   5.951894e-01
  4.042380e-02   7.238422e+01   6.009525e-01
  4.072270e-02   7.353686e+01   6.033289e-01
  4.102160e-02   7.352702e+01   6.024984e-01
  4.132050e-02   7.245281e+01   5.988654e-01
  4.161950e-02   7.323658e+01   5.958724e-01
  4.191840e-02   7.149658e+01   5.964679e-01
  4.221730e-02   7.117125e+01   5.874103e-01
  4.251620e-02   7.135725e+01   5.958865e-01
  4.281510e-02   7.164647e+01   5.878589e-01
  4.311410e-02   7.232826e+01   5.914061e-01
  4.341300e-02   7.152408e+01   5.911485e-01
  4.371190e-02   7.215183e+01   5.922048e-01
  4.401080e-02   7.098041e+01   5.873777e-01
  4.430970e-02   7.060313e+01   5.813370e-01
  4.460860e-02   7.052844e+01   5.817682e-01
  4.490760e-02   7.123649e+01   5.861745e-01
  4.520650e-02   7.055415e+01   5.789354e-01
  4.550540e-02   6.913678e+01   5.759999e-01
  4.580430e-02   7.020369e+01   5.782244e-01
  4.610320e-02   6.933191e+01   5.717428e-01
  4.640220e-02   7.003831e+01   5.790070e-01
  4.670110e-02   6.915737e+01   5.667876e-01
  4.700000e-02   6.965347e+01   5.709301e-01
  4.729890e-02   6.822392e+01   5.671559e-01
  4.759780e-02   6.872633e+01   5.685301e-01
  4.789680e-02   6.900873e+01   5.661781e-01
  4.819570e-02   6.901062e+01   5.654899e-01
  4.849460e-02   6.941104e+01   5.692299e-01
  4.879350e-02   6.973873e+01   5.643208e-01
  4.909240e-02   6.908550e+01   5.693044e-01
  4.939130e-02   6.915420e+01   5.599209e-01
  4.969030e-02   6.776146e+01   5.562633e-01
  4.998920e-02   6.719691e+01   5.532718e-01
  5.028810e-02   6.886173e+01   5.580653e-01
  5.058700e-02   6.686602e+01   5.539186e-01
  5.088590e-02   6.741463e+01   5.469488e-01
  5.118490e-02   6.819454e+01   5.573637e-01
  5.148380e-02   6.833604e+01   5.552657e-01
  5.178270e-02   6.770485e+01   5.455635e-01
  5.208160e-02   6.871113e+01   5.554602e-01
  5.238050e-02   6.657504e+01   5.409924e-01
  5.267940e-02   6.745067e+01   5.523180e-01
  5.297840e-02   6.780576e+01   5.466074e-01
  5.327730e-02   6.725651e+01   5.418628e-01
  5.357620e-02   6.632886e+01   5.399912e-01
  5.387510e-02   6.665977e+01   5.382092e-01
  5.417400e-02   6.714128e+01   5.451978e-01
  5.447300e-02   6.697025e+01   5.363802e-01
  5.477190e-02   6.673297e+01   5.366530e-01
  5.507080e-02   6.718180e+01   5.384547e-01
  5.536970e-02   6.706236e+01   5.361387e-01
  5.566860e-02   6.642946e+01   5.372786e-01
  5.596760e-02   6.670455e+01   5.322925e-01
  5.626650e-02   6.649229e+01   5.338551e-01
  5.656540e-02   6.664227e+01   5.326441e-01
  5.686430e-02   6.723717e+01   5.320222e-01
  5.716320e-02   6.640673e+01   5.252212e-01
  5.746210e-02   6.648261e+01   5.308088e-01
  5.776110e-02   6.598661e+01   5.306166e-01
  5.806000e-02   6.695091e+01   5.262110e-01
  5.835890e-02   6.569707e+01   5.218328e-01
  5.865780e-02   6.630723e+01   5.213935e-01
  5.895670e-02   6.710204e+01   5.344783e-01
  5.925570e-02   6.528446e+01   5.151219e-01
  5.955460e-02   6.559070e+01   5.231377e-01
  5.985350e-02   6.632024e+01   5.186336e-01
  6.015240e-02   6.641616e+01   5.206909e-01
  6.045130e-02   6.590158e+01   5.192321e-01
  6.075020e-02   6.570700e+01   5.134770e-01
  6.104920e-02   6.618717e+01   5.192308e-01
  6.134810e-02   6.559157e+01   5.174485e-01
  6.164700e-02   6.567583e+01   5.095745e-01
  6.194590e-02   6.500782e+01   5.151407e-01
  6.224480e-02   6.627736e+01   5.087133e-01
  6.254380e-02   6.584641e+01   5.156698e-01
  6.284270e-02   6.520317e+01   5.148011e-01
  6.314160e-02   6.664304e+01   5.080156e-01
  6.344050e-02   6.605180e+01   5.131872e-01
  6.373940e-02   6.612365e+01   5.049961e-01
  6.403840e-02   6.618699e+01   5.131700e-01
  6.433730e-02   6.629629e+01   5.082601e-01
  6.463620e-02   6.521447e+01   4.999810e-01
  6.493510e-02   6.491882e+01   5.098459e-01
  6.523400e-02   6.478650e+01   4.988450e-01
  6.553290e-02   6.520855e+01   5.030350e-01
  6.583190e-02   6.522278e+01   5.010322e-01
  6.613080e-02   6.532386e+01   4.968780e-01
  6.642970e-02   6.466700e+01   5.035388e-01
  6.672860e-02   6.471183e+01   4.930649e-01
  6.702750e-02   6.529497e+01   5.002895e-01
  6.732650e-02   6.430719e+01   4.929962e-01
  6.762540e-02   6.420137e+01   4.925904e-01
  6.792430e-02   6.484590e+01   4.970530e-01
  6.822320e-02   6.530671e+01   4.909447e-01
  6.852210e-02   6.364291e+01   4.919243e-01
  6.882110e-02   6.582459e+01   4.962984e-01
  6.912000e-02   6.591831e+01   4.961596e-01
  6.941890e-02   6.540385e+01   4.908296e-01
  6.971780e-02   6.520651e+01   4.896107e-01
  7.001670e-02   6.468401e+01   4.939438e-01
  7.031560e-02   6.503929e+01   4.885066e-01
  7.061460e-02   6.494549e+01   4.886297e-01
  7.091350e-02   6.589099e+01   4.907409e-01
  7.121240e-02   6.492101e+01   4.833827e-01
  7.151130e-02   6.485276e+01   4.892354e-01
  7.181020e-02   6.510988e+01   4.836240e-01
  7.210920e-02   6.512687e+01   4.869443e-01
  7.240810e-02   6.502211e+01   4.819230e-01
  7.270700e-02   6.393890e+01   4.838860e-01
  7.300590e-02   6.520687e+01   4.839841e-01
  7.330480e-02   6.531959e+01   4.789594e-01
  7.360370e-02   6.417599e+01   4.806011e-01
  7.390270e-02   6.540275e+01   4.797110e-01
  7.420160e-02   6.481472e+01   4.848409e-01
  7.450050e-02   6.456555e+01   4.748622e-01
  7.479940e-02   6.430814e+01   4.752366e-01
  7.509830e-02   6.422916e+01   4.789754e-01
  7.539730e-02   6.477376e+01   4.738754e-01
  7.569620e-02   6.508933e+01   4.759040e-01
  7.599510e-02   6.476357e+01   4.778071e-01
  7.629400e-02   6.518005e+01   4.731897e-01
  7.659290e-02   6.447890e+01   4.749835e-01
  7.689190e-02   6.499799e+01   4.725283e-01
  7.719080e-02   6.499030e+01   4.751037e-01
  7.748970e-02   6.522755e+01   4.725022e-01
  7.778860e-02   6.436815e+01   4.723894e-01
  7.808750e-02   6.492148e+01   4.709651e-01
  7.838640e-02   6.425382e+01   4.660113e-01
  7.868540e-02   6.457055e+01   4.684194e-01
  7.898430e-02   6.387323e+01   4.633851e-01
  7.928320e-02   6.393272e+01   4.690675e-01
  7.958210e-02   6.409880e+01   4.609278e-01
  7.988100e-02   6.421698e+01   4.667148e-01
  8.018000e-02   6.447436e+01   4.651462e-01
  8.047890e-02   6.336830e+01   4.607294e-01
  8.077780e-02   6.452256e+01   4.640830e-01
  8.107670e-02   6.417815e+01   4.604046e-01
  8.137560e-02   6.395451e+01   4.628555e-01
  8.167450e-02   6.409884e+01   4.605234e-01
  8.197350e-02   6.384745e+01   4.568230e-01
  8.227240e-02   6.524490e+01   4.662611e-01
  8.257130e-02   6.436174e+01   4.535780e-01
  8.287020e-02   6.406213e+01   4.616079e-01
  8.316910e-02   6.546676e+01   4.633835e-01
  8.346810e-02   6.466912e+01   4.562089e-01
  8.376700e-02   6.437015e+01   4.614970e-01
  8.406590e-02   6.464905e+01   4.530560e-01
  8.436480e-02   6.437412e+01   4.591013e-01
  8.466370e-02   6.429113e+01   4.529454e-01
  8.496270e-02   6.380433e+01   4.619018e-01
  8.526160e-02   6.408998e+01   4.775526e-01
  8.556050e-02   6.457834e+01   4.798215e-01
  8.585940e-02   6.506497e+01   4.876552e-01
  8.615830e-02   6.405987e+01   4.838740e-01
  8.645720e-02   6.559796e+01   4.944632e-01
  8.675620e-02   6.418223e+01   4.915329e-01
  8.705510e-02   6.443695e+01   4.915272e-01
  8.735400e-02   6.391372e+01   4.919789e-01
  8.765290e-02   6.457357e+01   4.950092e-01
  8.795180e-02   6.398316e+01   4.967553e-01
  8.825080e-02   6.441739e+01   4.939136e-01
  8.854970e-02   6.466640e+01   5.014557e-01
  8.884860e-02   6.402173e+01   4.969050e-01
  8.914750e-02   6.447784e+01   5.049055e-01
  8.944640e-02   6.399342e+01   4.993546e-01
  8.974530e-02   6.369268e+01   4.941130e-01
  9.004430e-02   7.281786e+01   5.261895e-01
  9.034320e-02   6.498890e+01   4.795347e-01
  9.064210e-02   6.488343e+01   4.782490e-01
  9.094100e-02   6.483176e+01   4.681024e-01
  9.123990e-02   6.345301e+01   4.618583e-01
  9.153890e-02   6.436327e+01   4.676669e-01
  9.183780e-02   6.444358e+01   4.646219e-01
  9.213670e-02   6.346009e+01   4.594338e-01
  9.243560e-02   6.639837e+01   4.687112e-01
  9.273450e-02   6.395617e+01   4.560278e-01
  9.303350e-02   6.388501e+01   4.617845e-01
  9.333240e-02   6.461981e+01   4.541018e-01
  9.363130e-02   6.276749e+01   4.509932e-01
  9.393020e-02   6.406748e+01   4.533089e-01
  9.422910e-02   6.434445e+01   4.554510e-01
  9.452800e-02   6.430347e+01   4.564779e-01
  9.482700e-02   6.430471e+01   4.462486e-01
  9.512590e-02   6.362080e+01   4.521105e-01
  9.542480e-02   6.424145e+01   4.493618e-01
  9.572370e-02   6.369767e+01   4.474559e-01
  9.602260e-02   6.362353e+01   4.494483e-01
  9.632160e-02   6.443786e+01   4.445259e-01
  9.662050e-02   6.363191e+01   4.442728e-01
  9.691940e-02   6.428950e+01   4.465626e-01
  9.721830e-02   6.402387e+01   4.430957e-01
  9.751720e-02   6.418084e+01   4.458185e-01
  9.781610e-02   6.314714e+01   4.379204e-01
  9.811510e-02   6.428923e+01   4.461948e-01
  9.841400e-02   6.506048e+01   4.416695e-01
  9.871290e-02   6.376611e+01   4.404161e-01
  9.901180e-02   6.350151e+01   4.405686e-01
  9.931070e-02   6.401389e+01   4.384513e-01
  9.960970e-02   6.358577e+01   4.401480e-01
  9.990860e-02   6.388037e+01   4.338682e-01
  1.002070e-01   6.377064e+01   4.376175e-01
  1.005060e-01   6.398835e+01   4.359410e-01
  1.008050e-01   6.418206e+01   4.390269e-01
  1.011040e-01   6.382422e+01   4.316588e-01
  1.014030e-01   6.474083e+01   4.367805e-01
  1.017020e-01   6.345532e+01   4.365342e-01
  1.020010e-01   6.401331e+01   4.336424e-01
  1.023000e-01   6.393283e+01   4.313587e-01
  1.025990e-01   6.474775e+01   4.330978e-01
  1.028980e-01   6.388261e+01   4.318562e-01
  1.031970e-01   6.370290e+01   4.336040e-01
  1.034960e-01   6.372092e+01   4.257438e-01
  1.037950e-01   6.404089e+01   4.307272e-01
  1.040930e-01   6.364055e+01   4.257964e-01
  1.043920e-01   6.422065e+01   4.316629e-01
  1.046910e-01   6.378647e+01   4.295409e-01
  1.049900e-01   6.413326e+01   4.248820e-01
  1.052890e-01   6.419641e+01   4.286243e-01
  1.055880e-01   6.405952e+01   4.265519e-01
  1.058870e-01   6.386444e+01   4.275146e-01
  1.061860e-01   6.354948e+01   4.223140e-01
  1.064850e-01   6.426837e+01   4.253293e-01
  1.067840e-01   6.413054e+01   4.271100e-01
  1.070830e-01   6.429549e+01   4.241548e-01
  1.073820e-01   6.403034e+01   4.217180e-01
  1.076800e-01   6.395005e+01   4.211435e-01
  1.079790e-01   6.495864e+01   4.263366e-01
  1.082780e-01   6.388485e+01   4.246927e-01
  1.085770e-01   6.441964e+01   4.175003e-01
  1.088760e-01   6.357680e+01   4.205315e-01
  1.091750e-01   6.497799e+01   4.235814e-01
  1.094740e-01   6.439103e+01   4.225930e-01
  1.097730e-01   6.416586e+01   4.193937e-01
  1.100720e-01   6.429688e+01   4.159106e-01
  1.103710e-01   6.370599e+01   4.203391e-01
  1.106700e-01   6.364782e+01   4.141015e-01
  1.109690e-01   6.412477e+01   4.214086e-01
  1.112670e-01   6.376405e+01   4.127144e-01
  1.115660e-01   6.356589e+01   4.132450e-01
  1.118650e-01   6.443131e+01   4.199552e-01
  1.121640e-01   6.430554e+01   4.135854e-01
  1.124630e-01   6.360303e+01   4.124853e-01
  1.127620e-01   6.412468e+01   4.141733e-01
  1.130610e-01   6.366052e+01   4.120875e-01
  1.133600e-01   6.393368e+01   4.177245e-01
  1.136590e-01   6.436619e+01   4.089071e-01
  1.139580e-01   6.417513e+01   4.128747e-01
  1.142570e-01   6.345357e+01   4.102582e-01
  1.145560e-01   6.461410e+01   4.145764e-01
  1.148550e-01   6.418548e+01   4.120384e-01
  1.151530e-01   6.356292e+01   4.046788e-01
  1.154520e-01   6.450764e+01   4.127818e-01
  1.157510e-01   6.419434e+01   4.072406e-01
  1.160500e-01   6.382632e+01   4.123323e-01
  1.163490e-01   6.443719e+01   4.080101e-01
  1.166480e-01   6.360861e+01   4.081838e-01
  1.169470e-01   6.436293e+01   4.083347e-01
  1.172460e-01   6.467532e+01   4.098879e-01
  1.175450e-01   6.457177e+01   4.062162e-01
  1.178440e-01   6.427278e+01   4.052746e-01
  1.181430e-01   6.416351e+01   4.079819e-01
  1.184420e-01   6.411174e+01   4.055918e-01
  1.187400e-01   6.477698e+01   4.063110e-01
  1.190390e-01   6.330975e+01   4.008713e-01
  1.193380e-01   6.440121e+01   4.043121e-01
  1.196370e-01   6.505086e+01   4.085516e-01
  1.199360e-01   6.460983e+01   4.030721e-01
  1.202350e-01   6.424960e+01   4.049273e-01
  1.205340e-01   6.455819e+01   4.034493e-01
  1.208330e-01   6.418963e+01   4.009581e-01
  1.211320e-01   6.404819e+01   4.037462e-01
  1.214310e-01   6.503543e+01   4.001517e-01
  1.217300e-01   6.500548e+01   4.056588e-01
  1.220290e-01   6.444135e+01   4.025462e-01
  1.223270e-01   6.383415e+01   3.980007e-01
  1.226260e-01   6.383738e+01   3.974881e-01
  1.229250e-01   6.449281e+01   3.979597e-01
  1.232240e-01   6.418954e+01   4.006919e-01
  1.235230e-01   6.522816e+01   4.031194e-01
  1.238220e-01   6.487393e+01   3.986152e-01
  1.241210e-01   6.426764e+01   3.983030e-01
  1.244200e-01   6.496074e+01   3.968257e-01
  1.247190e-01   6.430067e+01   3.994524e-01
  1.250180e-01   6.456746e+01   3.953686e-01
  1.253170e-01   6.412200e+01   3.947633e-01
  1.256160e-01   6.448639e+01   3.984591e-01
  1.259140e-01   6.496182e+01   3.970842e-01
  1.262130e-01   6.473123e+01   3.963789e-01
  1.265120e-01   6.558911e+01   3.962022e-01
  1.268110e-01   6.497008e+01   3.950808e-01
  1.271100e-01   6.469439e+01   3.978050e-01
  1.274090e-01   6.371306e+01   3.914896e-01
  1.277080e-01   6.430845e+01   3.920664e-01
  1.280070e-01   6.447591e+01   3.913385e-01
  1.283060e-01   6.423449e+01   3.920894e-01
  1.286050e-01   6.521182e+01   3.978476e-01
  1.289040e-01   6.465381e+01   3.891914e-01
  1.292030e-01   6.452081e+01   3.937125e-01
  1.295020e-01   6.412436e+01   3.888039e-01
  1.298000e-01   6.404391e+01   3.892905e-01
  1.300990e-01   6.501005e+01   3.897782e-01
  1.303980e-01   6.387336e+01   3.870757e-01
  1.306970e-01   6.442680e+01   3.916830e-01
  1.309960e-01   6.491782e+01   3.909577e-01
  1.312950e-01   6.417374e+01   3.884683e-01
  1.315940e-01   6.434280e+01   3.846866e-01
  1.318930e-01   6.493426e+01   3.893098e-01
  1.321920e-01   6.460922e+01   3.880941e-01
  1.324910e-01   6.382681e+01   3.866942e-01
  1.327900e-01   6.519240e+01   3.886426e-01
  1.330890e-01   6.430459e+01   3.855138e-01
  1.333870e-01   6.473603e+01   3.865682e-01
  1.336860e-01   6.460039e+01   3.854559e-01
  1.339850e-01   6.495309e+01   3.851004e-01
  1.342840e-01   6.488194e+01   3.877161e-01
  1.345830e-01   6.470848e+01   3.857783e-01
  1.348820e-01   6.526737e+01   3.874407e-01
  1.351810e-01   6.435746e+01   3.798967e-01
  1.354800e-01   6.450516e+01   3.847028e-01
  1.357790e-01   6.498337e+01   3.837987e-01
  1.360780e-01   6.478951e+01   3.848482e-01
  1.363770e-01   6.512540e+01   3.853777e-01
  1.366760e-01   6.439636e+01   3.853169e-01
  1.369740e-01   6.475724e+01   4.000792e-01
  1.372730e-01   6.503874e+01   4.030665e-01
  1.375720e-01   6.455360e+01   4.109194e-01
  1.378710e-01   6.427763e+01   4.117570e-01
  1.381700e-01   6.417786e+01   4.131746e-01
  1.384690e-01   6.449644e+01   4.213924e-01
  1.387680e-01   6.417931e+01   4.088767e-01
  1.390670e-01   6.422282e+01   3.973846e-01
  1.393660e-01   6.464125e+01   3.978997e-01
  1.396650e-01   6.428138e+01   3.939863e-01
  1.399640e-01   6.503706e+01   3.973141e-01
  1.402630e-01   6.503238e+01   3.891225e-01
  1.405620e-01   6.416486e+01   3.908860e-01
  1.408600e-01   6.477510e+01   3.915065e-01
  1.411590e-01   6.489255e+01   3.928483e-01
  1.414580e-01   6.477052e+01   3.929746e-01
  1.417570e-01   6.426884e+01   3.839975e-01
  1.420560e-01   6.427466e+01   3.885315e-01
  1.423550e-01   6.403628e+01   3.851811e-01
  1.426540e-01   6.482951e+01   3.840371e-01
  1.429530e-01   6.456349e+01   3.823271e-01
  1.432520e-01   6.529681e+01   3.815267e-01
  1.435510e-01   6.441371e+01   3.816544e-01
  1.438500e-01   6.484362e+01   3.788593e-01
  1.441490e-01   6.512666e+01   3.787971e-01
  1.444470e-01   6.461748e+01   3.797613e-01
  1.447460e-01   6.413951e+01   3.746047e-01
  1.450450e-01   6.418673e+01   3.784934e-01
  1.453440e-01   6.427988e+01   3.728579e-01
  1.456430e-01   6.419259e+01   3.762907e-01
  1.459420e-01   6.470229e+01   3.771206e-01
  1.462410e-01   6.456409e+01   3.749736e-01
  1.465400e-01   6.422726e+01   3.752965e-01
  1.468390e-01   6.384831e+01   3.694915e-01
  1.471380e-01   6.459349e+01   3.746266e-01
  1.474370e-01   6.441852e+01   3.747670e-01
  1.477360e-01   6.451653e+01   3.739728e-01
  1.480340e-01   6.463442e+01   3.707099e-01
  1.483330e-01   6.467577e+01   3.792599e-01
  1.486320e-01   6.527413e+01   3.905691e-01
  1.489310e-01   6.425166e+01   3.891896e-01
  1.492300e-01   6.462994e+01   3.898466e-01
  1.495290e-01   6.508164e+01   3.936686e-01
  1.498280e-01   6.470192e+01   3.970564e-01
  1.501270e-01   6.491763e+01   3.992683e-01
  1.504260e-01   6.394990e+01   3.909719e-01
  1.507250e-01   6.461195e+01   3.988468e-01
  1.510240e-01   6.564300e+01   4.009710e-01
  1.513230e-01   6.605572e+01   4.075573e-01
  1.516210e-01   6.533334e+01   4.010672e-01
  1.519200e-01   6.543674e+01   4.013844e-01
  1.522190e-01   6.523573e+01   4.077472e-01
  1.525180e-01   6.516698e+01   4.026644e-01
  1.528170e-01   6.510842e+01   4.079007e-01
  1.531160e-01   6.501217e+01   4.043252e-01
  1.534150e-01   6.526774e+01   3.993050e-01
  1.537140e-01   6.502367e+01   3.917657e-01
  1.540130e-01   6.496679e+01   3.851410e-01
  1.543120e-01   6.478265e+01   3.848278e-01
  1.546110e-01   6.547555e+01   3.843267e-01
  1.549100e-01   6.486057e+01   3.827465e-01
  1.552090e-01   6.506954e+01   3.854454e-01
  1.555070e-01   6.458751e+01   3.748252e-01
  1.558060e-01   6.507057e+01   3.815422e-01
  1.561050e-01   6.481059e+01   3.769970e-01
  1.564040e-01   6.479855e+01   3.785055e-01
  1.567030e-01   6.506935e+01   3.773103e-01
  1.570020e-01   6.444246e+01   3.735434e-01
  1.573010e-01   6.494476e+01   3.784888e-01
  1.576000e-01   6.465870e+01   3.718290e-01
  1.578990e-01   6.454326e+01   3.734070e-01
  1.581980e-01   6.483913e+01   3.725587e-01
  1.584970e-01   6.471644e+01   3.719950e-01
  1.587960e-01   6.482106e+01   3.757190e-01
  1.590940e-01   6.413047e+01   3.684321e-01
  1.593930e-01   6.495669e+01   3.695556e-01
  1.596920e-01   6.473937e+01   3.699695e-01
  1.599910e-01   6.513751e+01   3.727808e-01
  1.602900e-01   6.463654e+01   3.707160e-01
  1.605890e-01   6.508354e+01   3.664600e-01
  1.608880e-01   6.483289e+01   3.681786e-01
  1.611870e-01   6.464391e+01   3.666268e-01
  1.614860e-01   6.475968e+01   3.673602e-01
  1.617850e-01   6.469127e+01   3.639629e-01
  1.620840e-01   6.520934e+01   3.654173e-01
  1.623830e-01   6.461156e+01   3.653287e-01
  1.626810e-01   6.436081e+01   3.624423e-01
  1.629800e-01   6.456552e+01   3.591521e-01
  1.632790e-01   6.516751e+01   3.619747e-01
  1.635780e-01   6.488892e+01   3.623610e-01
  1.638770e-01   6.472263e+01   3.642489e-01
  1.641760e-01   6.479396e+01   3.626799e-01
  1.644750e-01   6.534089e+01   3.634258e-01
  1.647740e-01   6.475939e+01   3.614179e-01
  1.650730e-01   6.455284e+01   3.621994e-01
  1.653720e-01   6.474659e+01   3.623523e-01
  1.656710e-01   6.533654e+01   3.618656e-01
  1.659700e-01   6.419881e+01   3.602357e-01
  1.662680e-01   6.423034e+01   3.589800e-01
  1.665670e-01   6.490260e+01   3.618173e-01
  1.668660e-01   6.507981e+01   3.588730e-01
  1.671650e-01   6.481164e+01   3.609850e-01
  1.674640e-01   6.500091e+01   3.607434e-01
  1.677630e-01   6.524525e+01   3.595175e-01
  1.680620e-01   6.578324e+01   3.632936e-01
  1.683610e-01   6.489777e+01   3.552165e-01
  1.686600e-01   6.394619e+01   3.574254e-01
  1.689590e-01   6.481136e+01   3.562677e-01
  1.692580e-01   6.438611e+01   3.549128e-01
  1.695570e-01   6.449919e+01   3.597305e-01
  1.698560e-01   6.420349e+01   3.529476e-01
  1.701540e-01   6.521376e+01   3.584906e-01
  1.704530e-01   6.416658e+01   3.526648e-01
  1.707520e-01   6.612436e+01   3.581885e-01
  1.710510e-01   6.413976e+01   3.557122e-01
  1.713500e-01   6.427675e+01   3.526052e-01
  1.716490e-01   6.477422e+01   3.567217e-01
  1.719480e-01   6.473479e+01   3.509911e-01
  1.722470e-01   6.471208e+01   3.532542e-01
  1.725460e-01   6.551748e+01   3.570925e-01
  1.728450e-01   6.459253e+01   3.522082e-01
  1.731440e-01   6.496384e+01   3.537599e-01
  1.734430e-01   6.538749e+01   3.516931e-01
  1.737410e-01   6.474936e+01   3.535367e-01
  1.740400e-01   6.456609e+01   3.523156e-01
  1.743390e-01   6.436651e+01   3.492871e-01
  1.746380e-01   6.498464e+01   3.525583e-01
  1.749370e-01   6.441084e+01   3.487071e-01
  1.752360e-01   6.418895e+01   3.503933e-01
  1.755350e-01   6.453307e+01   3.504438e-01
  1.758340e-01   6.490194e+01   3.467521e-01
  1.761330e-01   6.514339e+01   3.529887e-01
  1.764320e-01   6.415734e+01   3.454365e-01
  1.767310e-01   6.430316e+01   3.501725e-01
  1.770300e-01   6.439836e+01   3.467694e-01
  1.773280e-01   6.516285e+01   3.502114e-01
  1.776270e-01   6.456311e+01   3.473847e-01
  1.779260e-01   6.387931e+01   3.440094e-01
  1.782250e-01   6.398084e+01   3.470205e-01
  1.785240e-01   6.417926e+01   3.443092e-01
  1.788230e-01   6.478050e+01   3.476247e-01
  1.791220e-01   6.408832e+01   3.462767e-01
  1.794210e-01   6.412200e+01   3.431487e-01
  1.797200e-01   6.455366e+01   3.458204e-01
  1.800190e-01   6.477806e+01   3.440632e-01
  1.803180e-01   6.389815e+01   3.452492e-01
  1.806170e-01   6.495306e+01   3.451973e-01
  1.809160e-01   6.406901e+01   3.421750e-01
  1.812140e-01   6.439746e+01   3.438850e-01
  1.815130e-01   6.395538e+01   3.422032e-01
  1.818120e-01   6.444678e+01   3.448572e-01
  1.821110e-01   6.429509e+01   3.404765e-01
  1.824100e-01   6.512076e+01   3.451394e-01
  1.827090e-01   6.465954e+01   3.432497e-01
  1.830080e-01   6.422779e+01   3.422672e-01
  1.833070e-01   6.494002e+01   3.416902e-01
  1.836060e-01   6.424189e+01   3.390415e-01
  1.839050e-01   6.424651e+01   3.429811e-01
  1.842040e-01   6.399771e+01   3.395259e-01
  1.845030e-01   6.484626e+01   3.409563e-01
  1.848010e-01   6.367090e+01   3.396325e-01
  1.851000e-01   6.397218e+01   3.357900e-01
  1.853990e-01   6.480450e+01   3.429722e-01
  1.856980e-01   6.368720e+01   3.375747e-01
  1.859970e-01   6.342765e+01   3.356148e-01
  1.862960e-01   6.416320e+01   3.389947e-01
  1.865950e-01   6.444105e+01   3.379672e-01
  1.868940e-01   6.423081e+01   3.412865e-01
  1.871930e-01   6.390994e+01   3.332985e-01
  1.874920e-01   6.416273e+01   3.370782e-01
  1.877910e-01   6.435376e+01   3.374213e-01
  1.880900e-01   6.457845e+01   3.380098e-01
  1.883880e-01   6.451707e+01   3.396058e-01
  1.886870e-01   6.424440e+01   3.327921e-01
  1.889860e-01   6.409526e+01   3.380136e-01
  1.892850e-01   6.416941e+01   3.356804e-01
  1.895840e-01   6.399639e+01   3.341404e-01
  1.898830e-01   6.427071e+01   3.353214e-01
  1.901820e-01   6.366099e+01   3.334179e-01
  1.904810e-01   6.379401e+01   3.336116e-01
  1.907800e-01   6.407685e+01   3.335798e-01
  1.910790e-01   6.381402e+01   3.322836e-01
  1.913780e-01   6.440411e+01   3.348934e-01
  1.916770e-01   6.295634e+01   3.309552e-01
  1.919750e-01   6.413773e+01   3.348190e-01
  1.922740e-01   6.397496e+01   3.307359e-01
  1.925730e-01   6.392448e+01   3.313573e-01
  1.928720e-01   6.456027e+01   3.337618e-01
  1.931710e-01   6.398519e+01   3.328817e-01
  1.934700e-01   6.336179e+01   3.297456e-01
  1.937690e-01   6.429780e+01   3.312691e-01
  1.940680e-01   6.337832e+01   3.306925e-01
  1.943670e-01   6.340582e+01   3.288146e-01
  1.946660e-01   6.336215e+01   3.292973e-01
  1.949650e-01   6.414735e+01   3.292466e-01
  1.952640e-01   6.410154e+01   3.306136e-01
  1.955630e-01   6.432640e+01   3.323973e-01
  1.958610e-01   6.383549e+01   3.280047e-01
  1.961600e-01   6.363098e+01   3.288038e-01
  1.964590e-01   6.361516e+01   3.272920e-01
  1.967580e-01   6.402984e+01   3.305781e-01
  1.970570e-01   6.402265e+01   3.283386e-01
  1.973560e-01   6.393541e+01   3.263710e-01
  1.976550e-01   6.348319e+01   3.279789e-01
  1.979540e-01   6.386308e+01   3.266195e-01
  1.982530e-01   6.395485e+01   3.286051e-01
  1.985520e-01   6.352337e+01   3.254614e-01
  1.988510e-01   6.363633e+01   3.258948e-01
  1.991500e-01   6.333041e+01   3.272901e-01
  1.994480e-01   6.334641e+01   3.240067e-01
  1.997470e-01   6.315305e+01   3.253756e-01
  2.000460e-01   6.346552e+01   3.223345e-01
  2.003450e-01   6.324046e+01   3.240204e-01
  2.006440e-01   6.387381e+01   3.283968e-01
  2.009430e-01   6.330509e+01   3.219268e-01
  2.012420e-01   6.340872e+01   3.254555e-01
  2.015410e-01   6.344319e+01   3.221380e-01
  2.018400e-01   6.332360e+01   3.225343e-01
  2.021390e-01   6.295341e+01   3.225751e-01
  2.024380e-01   6.321431e+01   3.183964e-01
  2.027370e-01   6.329483e+01   3.235905e-01
  2.030350e-01   6.375682e+01   3.216802e-01
  2.033340e-01   6.298326e+01   3.205514e-01
  2.036330e-01   6.341196e+01   3.191653e-01
  2.039320e-01   6.347129e+01   3.201336e-01
  2.042310e-01   6.345880e+01   3.231601e-01
  2.045300e-01   6.298085e+01   3.172688e-01
  2.048290e-01   6.371167e+01   3.201915e-01
  2.051280e-01   6.330342e+01   3.187563e-01
  2.054270e-01   6.309985e+01   3.177030e-01
  2.057260e-01   6.343888e+01   3.219874e-01
  2.060250e-01   6.337592e+01   3.178585e-01
  2.063240e-01   6.299595e+01   3.194802e-01
  2.066230e-01   6.325453e+01   3.187688e-01
  2.069210e-01   6.290788e+01   3.191197e-01
  2.072200e-01   6.273414e+01   3.179971e-01
  2.075190e-01   6.309807e+01   3.164928e-01
  2.078180e-01   6.284375e+01   3.182748e-01
  2.081170e-01   6.285354e+01   3.166797e-01
  2.084160e-01   6.319438e+01   3.195714e-01
  2.087150e-01   6.273244e+01   3.149125e-01
  2.090140e-01   6.249773e+01   3.157821e-01
  2.093130e-01   6.314316e+01   3.172743e-01
  2.096120e-01   6.281281e+01   3.159096e-01
  2.099110e-01   6.276501e+01   3.143362e-01
  2.102100e-01   6.350661e+01   3.177834e-01
  2.105080e-01   6.267461e+01   3.173042e-01
  2.108070e-01   6.317588e+01   3.156270e-01
  2.111060e-01   6.310686e+01   3.146662e-01
  2.114050e-01   6.235088e+01   3.131669e-01
  2.117040e-01   6.260124e+01   3.187517e-01
  2.120030e-01   6.323797e+01   3.263202e-01
  2.123020e-01   6.277417e+01   3.274689e-01
  2.126010e-01   6.287647e+01   3.250961e-01
  2.129000e-01   6.320132e+01   3.291780e-01
  2.131990e-01   6.209998e+01   3.291524e-01
  2.134980e-01   6.273580e+01   3.328405e-01
  2.137970e-01   6.289196e+01   3.307859e-01
  2.140950e-01   6.261430e+01   3.318971e-01
  2.143940e-01   6.301419e+01   3.342046e-01
  2.146930e-01   6.236037e+01   3.327792e-01
  2.149920e-01   6.303848e+01   3.348991e-01
  2.152910e-01   6.328341e+01   3.360249e-01
  2.155900e-01   6.284232e+01   3.377399e-01
  2.158890e-01   6.323802e+01   3.388016e-01
  2.161880e-01   6.291630e+01   3.364845e-01
  2.164870e-01   6.244098e+01   3.364978e-01
  2.167860e-01   6.220812e+01   3.295913e-01
  2.170850e-01   6.305611e+01   3.292489e-01
  2.173840e-01   6.259031e+01   3.249352e-01
  2.176820e-01   6.217420e+01   3.224145e-01
  2.179810e-01   6.242280e+01   3.240656e-01
  2.182800e-01   6.253755e+01   3.201082e-01
  2.185790e-01   6.262979e+01   3.218860e-01
  2.188780e-01   6.229110e+01   3.175515e-01
  2.191770e-01   6.250501e+01   3.201641e-01
  2.194760e-01   6.250972e+01   3.210146e-01
  2.197750e-01   6.264331e+01   3.181750e-01
  2.200740e-01   6.217383e+01   3.149627e-01
  2.203730e-01   6.230059e+01   3.170319e-01
  2.206720e-01   6.319026e+01   3.183358e-01
  2.209710e-01   6.236287e+01   3.184184e-01
  2.212700e-01   6.215386e+01   3.134569e-01
  2.215680e-01   6.237767e+01   3.168216e-01
  2.218670e-01   6.174265e+01   3.109879e-01
  2.221660e-01   6.238175e+01   3.160241e-01
  2.224650e-01   6.251966e+01   3.138523e-01
  2.227640e-01   6.262457e+01   3.138534e-01
  2.230630e-01   6.255566e+01   3.146004e-01
  2.233620e-01   6.261860e+01   3.139694e-01
  2.236610e-01   6.267055e+01   3.140996e-01
  2.239600e-01   6.227144e+01   3.095019e-01
  2.242590e-01   6.245729e+01   3.130426e-01
  2.245580e-01   6.227818e+01   3.116871e-01
  2.248570e-01   6.251067e+01   3.140922e-01
  2.251550e-01   6.200013e+01   3.092054e-01
  2.254540e-01   6.198893e+01   3.094306e-01
  2.257530e-01   6.163093e+01   3.108355e-01
  2.260520e-01   6.259245e+01   3.094165e-01
  2.263510e-01   6.235615e+01   3.098387e-01
  2.266500e-01   6.163459e+01   3.079152e-01
  2.269490e-01   6.167196e+01   3.066360e-01
  2.272480e-01   6.208574e+01   3.101807e-01
  2.275470e-01   6.154807e+01   3.047308e-01
  2.278460e-01   6.231014e+01   3.101043e-01
  2.281450e-01   6.125974e+01   3.047484e-01
  2.284440e-01   6.164670e+01   3.071947e-01
  2.287420e-01   6.197742e+01   3.088963e-01
  2.290410e-01   6.177456e+01   3.022831e-01
  2.293400e-01   6.210636e+01   3.078385e-01
  2.296390e-01   6.185827e+01   3.057424e-01
  2.299380e-01   6.182976e+01   3.061630e-01
  2.302370e-01   6.161849e+01   3.050271e-01
  2.305360e-01   6.183800e+01   3.036313e-01
  2.308350e-01   6.197540e+01   3.082629e-01
  2.311340e-01   6.162907e+01   3.016904e-01
  2.314330e-01   6.168331e+01   3.039730e-01
  2.317320e-01   6.216817e+01   3.062620e-01
  2.320310e-01   6.146750e+01   3.014127e-01
  2.323290e-01   6.187473e+01   3.071396e-01
  2.326280e-01   6.171971e+01   3.013228e-01
  2.329270e-01   6.207521e+01   3.026619e-01
  2.332260e-01   6.206163e+01   3.041798e-01
  2.335250e-01   6.163956e+01   3.024274e-01
  2.338240e-01   6.181131e+01   3.040469e-01
  2.341230e-01   6.226800e+01   3.006713e-01
  2.344220e-01   6.163013e+01   3.021666e-01
  2.347210e-01   6.191187e+01   3.027376e-01
  2.350200e-01   6.164422e+01   3.012560e-01
  2.353190e-01   6.192174e+01   3.022875e-01
  2.356180e-01   6.176277e+01   2.985312e-01
  2.359170e-01   6.175938e+01   3.028403e-01
  2.362150e-01   6.151216e+01   3.002308e-01
  2.365140e-01   6.159395e+01   2.981229e-01
  2.368130e-01   6.148432e+01   3.001629e-01
  2.371120e-01   6.161903e+01   2.991004e-01
  2.374110e-01   6.164237e+01   3.017229e-01
  2.377100e-01   6.087784e+01   2.962715e-01
  2.380090e-01   6.168891e+01   2.996161e-01
  2.383080e-01   6.156528e+01   2.973717e-01
  2.386070e-01   6.153773e+01   2.989030e-01
  2.389060e-01   6.118735e+01   2.977072e-01
  2.392050e-01   6.187779e+01   2.977855e-01
  2.395040e-01   6.138317e+01   2.986424e-01
  2.398020e-01   6.119564e+01   2.961395e-01
  2.401010e-01   6.122133e+01   2.979043e-01
  2.404000e-01   6.129309e+01   2.952556e-01
  2.406990e-01   6.119167e+01   2.966941e-01
  2.409980e-01   6.151312e+01   2.964565e-01
  2.412970e-01   6.128169e+01   2.954510e-01
  2.415960e-01   6.123290e+01   2.962297e-01
  2.418950e-01   6.166079e+01   2.955831e-01
  2.421940e-01   6.081160e+01   2.947612e-01
  2.424930e-01   6.131896e+01   2.968893e-01
  2.427920e-01   6.130570e+01   2.930839e-01
  2.430910e-01   6.158564e+01   2.957364e-01
  2.433890e-01   6.099052e+01   2.933118e-01
  2.436880e-01   6.068597e+01   2.951281e-01
  2.439870e-01   6.082090e+01   2.919228e-01
  2.442860e-01   6.076332e+01   2.912441e-01
  2.445850e-01   6.080501e+01   2.930847e-01
  2.448840e-01   6.104731e+01   2.932291e-01
  2.451830e-01   6.124541e+01   2.952520e-01
  2.454820e-01   6.103251e+01   2.912425e-01
  2.457810e-01   6.064996e+01   2.915123e-01
  2.460800e-01   6.140473e+01   2.936480e-01
  2.463790e-01   6.058307e+01   2.907042e-01
  2.466780e-01   6.085518e+01   2.917883e-01
  2.469770e-01   6.105387e+01   2.914009e-01
  2.472750e-01   6.102816e+01   2.920944e-01
  2.475740e-01   6.115516e+01   2.933785e-01
  2.478730e-01   6.085022e+01   2.879567e-01
  2.481720e-01   6.085359e+01   2.909225e-01
  2.484710e-01   6.138993e+01   2.903871e-01
  2.487700e-01   6.078091e+01   2.920438e-01
  2.490690e-01   6.080141e+01   2.910124e-01
  2.493680e-01   6.092464e+01   2.883411e-01
  2.496670e-01   6.089417e+01   2.922071e-01
  2.499660e-01   6.098197e+01   2.894207e-01
  2.502650e-01   6.117600e+01   2.911559e-01
  2.505640e-01   6.085793e+01   2.874561e-01
  2.508620e-01   6.049540e+01   2.879493e-01
  2.511610e-01   6.048523e+01   2.902548e-01
  2.514600e-01   6.078754e+01   2.878083e-01
  2.517590e-01   6.063995e+01   2.872512e-01
  2.520580e-01   6.101655e+01   2.886630e-01
  2.523570e-01   6.131636e+01   2.896861e-01
  2.526560e-01   6.117057e+01   2.901851e-01
  2.529550e-01   6.099042e+01   2.864316e-01
  2.532540e-01   6.083404e+01   2.859622e-01
  2.535530e-01   6.083603e+01   2.857632e-01
  2.538520e-01   6.073490e+01   2.868558e-01
  2.541510e-01   6.100960e+01   2.859671e-01
  2.544490e-01   6.066017e+01   2.859612e-01
  2.547480e-01   6.043928e+01   2.857466e-01
  2.550470e-01   6.065844e+01   2.845369e-01
  2.553460e-01   6.059774e+01   2.847979e-01
  2.556450e-01   6.098491e+01   2.834026e-01
  2.559440e-01   6.040523e+01   2.849525e-01
  2.562430e-01   6.087113e+01   2.873838e-01
  2.565420e-01   6.070198e+01   2.844378e-01
  2.568410e-01   6.031434e+01   2.827300e-01
  2.571400e-01   6.018664e+01   2.828284e-01
  2.574390e-01   6.032719e+01   2.852772e-01
  2.577380e-01   6.038495e+01   2.843984e-01
  2.580360e-01   6.033691e+01   2.822874e-01
  2.583350e-01   6.054503e+01   2.852821e-01
  2.586340e-01   6.073020e+01   2.826128e-01
  2.589330e-01   6.046011e+01   2.847776e-01
  2.592320e-01   6.031593e+01   2.816472e-01
  2.595310e-01   6.074082e+01   2.836282e-01
  2.598300e-01   6.019710e+01   2.842587e-01
  2.601290e-01   6.063776e+01   2.809322e-01
  2.604280e-01   6.098632e+01   2.852040e-01
  2.607270e-01   6.040597e+01   2.801049e-01
  2.610260e-01   6.026151e+01   2.823087e-01
  2.613250e-01   6.048559e+01   2.834300e-01
  2.616240e-01   5.983541e+01   2.810135e-01
  2.619220e-01   6.047162e+01   2.826024e-01
  2.622210e-01   6.029964e+01   2.793776e-01
  2.625200e-01   6.010635e+01   2.806686e-01
  2.628190e-01   6.010686e+01   2.803777e-01
  2.631180e-01   6.040437e+01   2.793327e-01
  2.634170e-01   6.052241e+01   2.832173e-01
  2.637160e-01   6.010856e+01   2.786479e-01
  2.640150e-01   6.026583e+01   2.817268e-01
  2.643140e-01   5.990311e+01   2.777910e-01
  2.646130e-01   5.969262e+01   2.776822e-01
  2.649120e-01   6.065103e+01   2.829222e-01
  2.652110e-01   6.015662e+01   2.785686e-01
  2.655090e-01   6.047204e+01   2.800652e-01
  2.658080e-01   6.023345e+01   2.778924e-01
  2.661070e-01   6.093349e+01   2.807459e-01
  2.664060e-01   6.016424e+01   2.786815e-01
  2.667050e-01   6.000734e+01   2.786041e-01
  2.670040e-01   6.019899e+01   2.788574e-01
  2.673030e-01   6.006126e+01   2.776837e-01
  2.676020e-01   6.029231e+01   2.783120e-01
  2.679010e-01   6.035140e+01   2.783536e-01
  2.682000e-01   6.005851e+01   2.765501e-01
  2.684990e-01   6.039887e+01   2.783683e-01
  2.687980e-01   5.997779e+01   2.770197e-01
  2.690960e-01   6.005343e+01   2.783295e-01
  2.693950e-01   6.008359e+01   2.754940e-01
  2.696940e-01   5.993848e+01   2.755304e-01
  2.699930e-01   6.033608e+01   2.774696e-01
  2.702920e-01   6.017693e+01   2.768226e-01
  2.705910e-01   6.022490e+01   2.774016e-01
  2.708900e-01   6.022053e+01   2.752552e-01
  2.711890e-01   5.947792e+01   2.753962e-01
  2.714880e-01   6.018178e+01   2.759964e-01
  2.717870e-01   6.008088e+01   2.762288e-01
  2.720860e-01   5.980804e+01   2.745858e-01
  2.723850e-01   6.003140e+01   2.744567e-01
  2.726840e-01   6.040957e+01   2.764255e-01
  2.729820e-01   5.980821e+01   2.748619e-01
  2.732810e-01   6.001635e+01   2.744223e-01
  2.735800e-01   5.966295e+01   2.735222e-01
  2.738790e-01   5.981506e+01   2.744185e-01
  2.741780e-01   6.027685e+01   2.759367e-01
  2.744770e-01   5.964088e+01   2.719390e-01
  2.747760e-01   6.010467e+01   2.743505e-01
  2.750750e-01   5.963264e+01   2.764090e-01
  2.753740e-01   6.012661e+01   2.819926e-01
  2.756730e-01   5.990771e+01   2.829710e-01
  2.759720e-01   6.030112e+01   2.825997e-01
  2.762710e-01   6.016616e+01   2.863335e-01
  2.765690e-01   5.998134e+01   2.851731e-01
  2.768680e-01   6.004340e+01   2.880251e-01
  2.771670e-01   5.947780e+01   2.842803e-01
  2.774660e-01   5.908189e+01   2.841527e-01
  2.777650e-01   6.047613e+01   2.909861e-01
  2.780640e-01   6.005059e+01   2.885714e-01
  2.783630e-01   6.044748e+01   2.899501e-01
  2.786620e-01   5.928752e+01   2.888639e-01
  2.789610e-01   5.995293e+01   2.905889e-01
  2.792600e-01   6.004992e+01   2.936892e-01
  2.795590e-01   6.016235e+01   2.882048e-01
  2.798580e-01   5.951825e+01   2.911690e-01
  2.801560e-01   5.971958e+01   2.912215e-01
  2.804550e-01   5.989292e+01   2.925263e-01
  2.807540e-01   5.982961e+01   2.937097e-01
  2.810530e-01   5.965686e+01   2.905221e-01
  2.813520e-01   5.934177e+01   2.936344e-01
  2.816510e-01   5.971955e+01   2.935517e-01
  2.819500e-01   5.996744e+01   2.942729e-01
  2.822490e-01   5.995156e+01   2.942339e-01
  2.825480e-01   6.033140e+01   2.947136e-01
  2.828470e-01   6.006576e+01   2.974901e-01
  2.831460e-01   6.001611e+01   2.958685e-01
  2.834450e-01   5.961566e+01   2.932962e-01
  2.837430e-01   5.969033e+01   2.951786e-01
  2.840420e-01   5.995906e+01   2.974583e-01
  2.843410e-01   6.035320e+01   3.049464e-01
  2.846400e-01   5.951262e+01   3.049404e-01
  2.849390e-01   5.932576e+01   3.123230e-01
  2.852380e-01   5.967011e+01   3.161355e-01
  2.855370e-01   5.980689e+01   3.196356e-01
  2.858360e-01   5.925143e+01   3.201845e-01
  2.861350e-01   5.920905e+01   3.228965e-01
  2.864340e-01   5.959212e+01   3.287319e-01
  2.867330e-01   5.949910e+01   3.275318e-01
  2.870320e-01   5.966551e+01   3.336185e-01
  2.873310e-01   5.954447e+01   3.301917e-01
  2.876290e-01   5.896117e+01   3.337966e-01
  2.879280e-01   5.870088e+01   3.361038e-01
  2.882270e-01   5.892908e+01   3.330390e-01
  2.885260e-01   5.982946e+01   3.396661e-01
  2.888250e-01   5.928724e+01   3.372624e-01
  2.891240e-01   5.909283e+01   3.417884e-01
  2.894230e-01   5.868558e+01   3.436845e-01
  2.897220e-01   5.936398e+01   3.374806e-01
  2.900210e-01   5.879973e+01   3.447553e-01
  2.903200e-01   5.933323e+01   3.442921e-01
  2.906190e-01   5.900506e+01   3.470346e-01
  2.909180e-01   5.969753e+01   3.500133e-01
  2.912160e-01   5.851037e+01   3.428054e-01
  2.915150e-01   5.925713e+01   3.563634e-01
  2.918140e-01   5.950329e+01   3.488744e-01
  2.921130e-01   5.929983e+01   3.515333e-01
  2.924120e-01   5.887012e+01   3.528004e-01
  2.927110e-01   5.875853e+01   3.514822e-01
  2.930100e-01   5.910168e+01   3.616964e-01
  2.933090e-01   5.896352e+01   3.554794e-01
  2.936080e-01   5.829715e+01   3.510794e-01
  2.939070e-01   5.864972e+01   3.577999e-01
  2.942060e-01   5.895264e+01   3.593471e-01
  2.945050e-01   5.891854e+01   3.667753e-01
  2.948030e-01   5.894703e+01   3.572613e-01
  2.951020e-01   5.893287e+01   3.626724e-01
  2.954010e-01   5.897341e+01   3.645268e-01
  2.957000e-01   5.862570e+01   3.652001e-01
  2.959990e-01   5.861623e+01   3.647309e-01
  2.962980e-01   5.907005e+01   3.668027e-01
  2.965970e-01   5.870108e+01   3.692403e-01
  2.968960e-01   5.868919e+01   3.689758e-01
  2.971950e-01   5.934735e+01   3.694518e-01
  2.974940e-01   5.886831e+01   3.666189e-01
  2.977930e-01   5.882927e+01   3.698711e-01
  2.980920e-01   5.915336e+01   3.711174e-01
  2.983900e-01   5.910781e+01   3.739877e-01
  2.986890e-01   5.925558e+01   3.702967e-01
  2.989880e-01   5.839564e+01   3.714949e-01
  2.992870e-01   5.895823e+01   3.742192e-01
  2.995860e-01   5.838009e+01   3.745085e-01
  2.998850e-01   5.857344e+01   3.729960e-01
  3.001840e-01   5.869030e+01   3.757415e-01
  3.004830e-01   5.886161e+01   3.811829e-01
  3.007820e-01   5.894913e+01   3.799771e-01
  3.010810e-01   5.883364e+01   3.769219e-01
  3.013800e-01   5.888963e+01   3.827797e-01
  3.016790e-01   5.875375e+01   3.813330e-01
  3.019780e-01   5.827658e+01   3.817908e-01
  3.022760e-01   5.835562e+01   3.838355e-01
  3.025750e-01   5.918608e+01   3.845036e-01
  3.028740e-01   5.812502e+01   3.864538e-01
  3.031730e-01   5.908010e+01   3.877712e-01
  3.034720e-01   5.872847e+01   3.881904e-01
  3.037710e-01   5.887929e+01   3.884244e-01
  3.040700e-01   5.914457e+01   3.911630e-01
  3.043690e-01   5.845093e+01   3.934774e-01
  3.046680e-01   5.838527e+01   3.918827e-01
  3.049670e-01   5.819808e+01   3.877546e-01
  3.052660e-01   5.811107e+01   3.942747e-01
  3.055650e-01   5.914949e+01   3.963788e-01
  3.058630e-01   5.893362e+01   4.010575e-01
  3.061620e-01   5.838790e+01   3.918916e-01
  3.064610e-01   5.932486e+01   4.000772e-01
  3.067600e-01   5.812760e+01   4.021059e-01
  3.070590e-01   5.843450e+01   3.970637e-01
  3.073580e-01   5.853094e+01   4.034985e-01
  3.076570e-01   5.949970e+01   3.995249e-01
  3.079560e-01   5.841156e+01   4.021980e-01
  3.082550e-01   5.872173e+01   4.032645e-01
  3.085540e-01   5.801620e+01   4.005406e-01
  3.088530e-01   5.829969e+01   4.066178e-01
  3.091520e-01   5.969761e+01   4.054126e-01
  3.094500e-01   5.864817e+01   4.106193e-01
  3.097490e-01   5.841575e+01   4.079435e-01
  3.100480e-01   5.814424e+01   4.039548e-01
  3.103470e-01   5.838411e+01   4.160858e-01
  3.106460e-01   5.822948e+01   4.033515e-01
  3.109450e-01   5.830430e+01   4.154748e-01
  3.112440e-01   5.872174e+01   4.099405e-01
  3.115430e-01   5.809404e+01   4.131068e-01
  3.118420e-01   5.770139e+01   4.162722e-01
  3.121410e-01   5.813530e+01   4.113358e-01
  3.124400e-01   5.896810e+01   4.218253e-01
  3.127390e-01   5.875455e+01   4.151254e-01
  3.130380e-01   5.813659e+01   4.218893e-01
  3.133360e-01   5.863370e+01   4.213022e-01
  3.136350e-01   5.823485e+01   4.191945e-01
  3.139340e-01   5.880905e+01   4.274564e-01
  3.142330e-01   5.859975e+01   4.201698e-01
  3.145320e-01   5.750222e+01   4.265631e-01
  3.148310e-01   5.856002e+01   4.255002e-01
  3.151300e-01   5.841780e+01   4.249832e-01
  3.154290e-01   5.822685e+01   4.292424e-01
  3.157280e-01   5.814881e+01   4.261044e-01
  3.160270e-01   5.876281e+01   4.367444e-01
  3.163260e-01   5.775851e+01   4.246720e-01
  3.166250e-01   5.850313e+01   4.357783e-01
  3.169230e-01   5.781629e+01   4.306263e-01
  3.172220e-01   5.927759e+01   4.409359e-01
  3.175210e-01   5.764563e+01   4.344462e-01
  3.178200e-01   5.866440e+01   4.352562e-01
  3.181190e-01   5.821964e+01   4.416158e-01
  3.184180e-01   5.712926e+01   4.328720e-01
  3.187170e-01   5.752630e+01   4.421309e-01
  3.190160e-01   5.846418e+01   4.445206e-01
  3.193150e-01   5.857242e+01   4.383053e-01
  3.196140e-01   5.837437e+01   4.490336e-01
  3.199130e-01   5.811182e+01   4.415991e-01
  3.202120e-01   5.803776e+01   4.485594e-01
  3.205100e-01   5.865036e+01   4.496823e-01
  3.208090e-01   5.917098e+01   4.484066e-01
  3.211080e-01   5.762988e+01   4.494659e-01
  3.214070e-01   5.842355e+01   4.447648e-01
  3.217060e-01   5.799182e+01   4.504567e-01
  3.220050e-01   5.791152e+01   4.472499e-01
  3.223040e-01   5.898102e+01   4.493083e-01
  3.226030e-01   5.744203e+01   4.546878e-01
  3.229020e-01   5.792630e+01   4.412864e-01
  3.232010e-01   5.820135e+01   4.546565e-01
  3.235000e-01   5.683178e+01   4.442831e-01
  3.237990e-01   5.760757e+01   4.506371e-01
  3.240970e-01   5.813714e+01   4.596288e-01
  3.243960e-01   5.832474e+01   4.509121e-01
  3.246950e-01   5.853009e+01   4.629670e-01
  3.249940e-01   5.736729e+01   4.505393e-01
  3.252930e-01   5.880409e+01   4.635995e-01
  3.255920e-01   5.876001e+01   4.661438e-01
  3.258910e-01   5.829009e+01   4.597903e-01
  3.261900e-01   5.674662e+01   4.608067e-01
  3.264890e-01   5.779533e+01   4.596059e-01
  3.267880e-01   5.837137e+01   4.655134e-01
  3.270870e-01   5.778048e+01   4.711009e-01
  3.273860e-01   5.761682e+01   4.647878e-01
  3.276850e-01   5.862166e+01   4.745177e-01
  3.279830e-01   5.808401e+01   4.652829e-01
  3.282820e-01   5.805284e+01   4.746327e-01
  3.285810e-01   5.757894e+01   4.707582e-01
  3.288800e-01   5.825333e+01   4.769259e-01
  3.291790e-01   5.755386e+01   4.701761e-01
  3.294780e-01   5.768761e+01   4.780814e-01
  3.297770e-01   5.843215e+01   4.837038e-01
  3.300760e-01   5.762119e+01   4.753162e-01
  3.303750e-01   5.719744e+01   4.811267e-01
  3.306740e-01   5.777910e+01   4.769597e-01
  3.309730e-01   5.831722e+01   4.879120e-01
  3.312720e-01   5.717511e+01   4.868127e-01
  3.315700e-01   5.718957e+01   4.780260e-01
  3.318690e-01   5.806005e+01   4.943833e-01
  3.321680e-01   5.770417e+01   4.817051e-01
  3.324670e-01   5.789755e+01   4.947966e-01
  3.327660e-01   5.798747e+01   4.924282e-01
  3.330650e-01   5.730328e+01   4.900581e-01
  3.333640e-01   5.795809e+01   5.007003e-01
  3.336630e-01   5.918224e+01   4.941988e-01
  3.339620e-01   5.781219e+01   5.029620e-01
  3.342610e-01   5.837052e+01   4.984929e-01
  3.345600e-01   5.833381e+01   5.034767e-01
  3.348590e-01   5.728940e+01   5.078018e-01
  3.351570e-01   5.763961e+01   4.936932e-01
  3.354560e-01   5.808060e+01   5.149969e-01
  3.357550e-01   5.831878e+01   4.994005e-01
  3.360540e-01   5.829644e+01   5.140891e-01
  3.363530e-01   5.797644e+01   5.189516e-01
  3.366520e-01   5.950123e+01   5.102563e-01
  3.369510e-01   5.794983e+01   5.253425e-01
  3.372500e-01   5.747775e+01   4.997688e-01
  3.375490e-01   5.680455e+01   5.175182e-01
  3.378480e-01   5.816075e+01   5.210608e-01
  3.381470e-01   5.842702e+01   5.209642e-01
  3.384460e-01   5.760203e+01   5.311933e-01
  3.387450e-01   5.771070e+01   5.102748e-01
  3.390430e-01   5.752848e+01   5.281177e-01
  3.393420e-01   5.863694e+01   5.304610e-01
  3.396410e-01   5.742018e+01   5.255975e-01
  3.399400e-01   5.793917e+01   5.434372e-01
  3.402390e-01   5.839484e+01   5.195427e-01
  3.405380e-01   5.736489e+01   5.378378e-01
  3.408370e-01   5.680847e+01   5.275216e-01
  3.411360e-01   5.736239e+01   5.335632e-01
  3.414350e-01   5.715931e+01   5.397675e-01
  3.417340e-01   5.800383e+01   5.358336e-01
  3.420330e-01   5.820677e+01   5.529726e-01
  3.423320e-01   5.714898e+01   5.325698e-01
  3.426300e-01   5.825987e+01   5.524559e-01
  3.429290e-01   5.812128e+01   5.495135e-01
  3.432280e-01   5.811894e+01   5.472457e-01
  3.435270e-01   5.792376e+01   5.651704e-01
  3.438260e-01   5.747292e+01   5.405162e-01
  3.441250e-01   5.769563e+01   5.607864e-01
  3.444240e-01   5.754240e+01   5.521195e-01
  3.447230e-01   5.746194e+01   5.564424e-01
  3.450220e-01   5.674101e+01   5.643428e-01
  3.453210e-01   5.763246e+01   5.525514e-01
  3.456200e-01   5.762408e+01   5.738642e-01
  3.459190e-01   5.863315e+01   5.653243e-01
  3.462170e-01   5.755236e+01   5.709177e-01
  3.465160e-01   5.848676e+01   5.746715e-01
  3.468150e-01   5.780551e+01   5.704614e-01
  3.471140e-01   5.715944e+01   5.822299e-01
  3.474130e-01   5.728547e+01   5.670439e-01
  3.477120e-01   5.694001e+01   5.811112e-01
  3.480110e-01   5.794192e+01   5.798542e-01
  3.483100e-01   5.740735e+01   5.789573e-01
  3.486090e-01   5.740756e+01   5.938537e-01
  3.489080e-01   5.724386e+01   5.781324e-01
  3.492070e-01   5.957356e+01   6.059407e-01
  3.495060e-01   5.732550e+01   5.830750e-01
  3.498040e-01   5.803752e+01   5.990576e-01
  3.501030e-01   5.734750e+01   5.964644e-01
  3.504020e-01   5.821684e+01   5.999824e-01
  3.507010e-01   5.688284e+01   6.071671e-01
  3.510000e-01   5.763680e+01   5.921519e-01
  3.512990e-01   5.736891e+01   6.097557e-01
  3.515980e-01   5.736037e+01   6.014984e-01
  3.518970e-01   5.767947e+01   6.167252e-01
  3.521960e-01   5.811141e+01   6.278739e-01
  3.524950e-01   5.769723e+01   6.022557e-01
  3.527940e-01   5.863563e+01   6.341303e-01
  3.530930e-01   5.676683e+01   6.075925e-01
  3.533920e-01   5.793803e+01   6.292039e-01
  3.536900e-01   5.670901e+01   6.247623e-01
  3.539890e-01   5.754504e+01   6.259334e-01
  3.542880e-01   5.713545e+01   6.388736e-01
  3.545870e-01   5.762012e+01   6.164078e-01
  3.548860e-01   5.758125e+01   6.377478e-01
  3.551850e-01   5.712291e+01   6.236334e-01
  3.554840e-01   5.763069e+01   6.380216e-01
  3.557830e-01   5.808699e+01   6.429550e-01
  3.560820e-01   5.759425e+01   6.184356e-01
  3.563810e-01   5.752121e+01   6.386123e-01
  3.566800e-01   5.680131e+01   6.196424e-01
  3.569790e-01   5.706052e+01   6.408868e-01
  3.572770e-01   5.736703e+01   6.413829e-01
  3.575760e-01   5.779816e+01   6.173594e-01
  3.578750e-01   5.672043e+01   6.515287e-01
  3.581740e-01   5.721372e+01   6.252585e-01
  3.584730e-01   5.646598e+01   6.500657e-01
  3.587720e-01   5.691785e+01   6.413101e-01
  3.590710e-01   5.759319e+01   6.438712e-01
  3.593700e-01   5.600392e+01   6.592804e-01
  3.596690e-01   5.733261e+01   6.387663e-01
  3.599680e-01   5.774721e+01   6.708445e-01
  3.602670e-01   5.785032e+01   6.541041e-01
  3.605660e-01   5.664809e+01   6.630611e-01
  3.608640e-01   5.782737e+01   6.871077e-01
  3.611630e-01   5.632140e+01   6.428864e-01
  3.614620e-01   5.735577e+01   6.887875e-01
  3.617610e-01   5.758254e+01   6.644188e-01
  3.620600e-01   5.627485e+01   6.792933e-01
  3.623590e-01   5.640753e+01   6.771558e-01
  3.626580e-01   5.813902e+01   6.874703e-01
  3.629570e-01   5.787268e+01   7.043516e-01
  3.632560e-01   5.634249e+01   6.653903e-01
  3.635550e-01   5.747251e+01   7.133528e-01
  3.638540e-01   5.803479e+01   6.990114e-01
  3.641530e-01   5.705612e+01   6.977809e-01
  3.644510e-01   5.883579e+01   7.393275e-01
  3.647500e-01   5.765240e+01   6.875573e-01
  3.650490e-01   5.731782e+01   7.279371e-01
  3.653480e-01   5.807641e+01   7.154134e-01
  3.656470e-01   5.729110e+01   7.190093e-01
  3.659460e-01   5.713349e+01   7.395650e-01
  3.662450e-01   5.768349e+01   7.113291e-01
  3.665440e-01   5.741086e+01   7.588959e-01
  3.668430e-01   5.690154e+01   7.148525e-01
  3.671420e-01   5.794628e+01   7.524856e-01
  3.674410e-01   5.854990e+01   7.467833e-01
  3.677400e-01   5.699295e+01   7.501670e-01
  3.680390e-01   5.618400e+01   7.737199e-01
  3.683370e-01   5.662492e+01   7.270967e-01
  3.686360e-01   5.640110e+01   7.665996e-01
  3.689350e-01   5.764594e+01   7.584336e-01
  3.692340e-01   5.801113e+01   7.817956e-01
  3.695330e-01   5.696220e+01   8.020459e-01
  3.698320e-01   5.827755e+01   7.565961e-01
  3.701310e-01   5.749849e+01   8.082361e-01
  3.704300e-01   5.811378e+01   7.738880e-01
  3.707290e-01   5.697829e+01   8.070061e-01
  3.710280e-01   5.719936e+01   8.037138e-01
  3.713270e-01   5.638087e+01   7.862592e-01
  3.716260e-01   5.662754e+01   8.354726e-01
  3.719240e-01   5.792534e+01   7.900951e-01
  3.722230e-01   5.753362e+01   8.448957e-01
  3.725220e-01   5.765427e+01   8.167441e-01
  3.728210e-01   5.796851e+01   8.371396e-01
  3.731200e-01   5.804357e+01   8.874293e-01
  3.734190e-01   5.817056e+01   8.105083e-01
  3.737180e-01   5.773674e+01   8.819139e-01
  3.740170e-01   5.765251e+01   8.295540e-01
  3.743160e-01   5.649624e+01   8.786872e-01
  3.746150e-01   5.836988e+01   8.867363e-01
  3.749140e-01   5.710425e+01   8.559327e-01
  3.752130e-01   5.862625e+01   9.294053e-01
  3.755110e-01   5.722812e+01   8.539609e-01
  3.758100e-01   5.741807e+01   9.197788e-01
  3.761090e-01   5.634249e+01   8.839194e-01
  3.764080e-01   5.733846e+01   9.155714e-01
  3.767070e-01   5.862400e+01   9.679676e-01
  3.770060e-01   5.699584e+01   8.762371e-01
  3.773050e-01   5.737488e+01   9.658196e-01
  3.776040e-01   5.711283e+01   9.209352e-01
  3.779030e-01   5.738650e+01   9.536642e-01
  3.782020e-01   5.709595e+01   1.027464e+00
  3.785010e-01   5.723546e+01   9.042941e-01
  3.788000e-01   5.888531e+01   1.038362e+00
  3.790990e-01   5.759135e+01   9.474363e-01
  3.793970e-01   5.776369e+01   1.018584e+00
  3.796960e-01   5.664940e+01   1.003942e+00
  3.799950e-01   5.642393e+01   9.835567e-01
  3.802940e-01   5.556110e+01   1.085062e+00
  3.805930e-01   5.615914e+01   9.514399e-01
  3.808920e-01   5.587101e+01   1.094249e+00
  3.811910e-01   5.753036e+01   1.026347e+00
  3.814900e-01   5.637545e+01   1.069221e+00
  3.817890e-01   5.679585e+01   1.171858e+00
  3.820880e-01   5.780061e+01   1.004658e+00
  3.823870e-01   5.657824e+01   1.177181e+00
  3.826860e-01   5.759665e+01   1.042228e+00
  3.829840e-01   5.688407e+01   1.204047e+00
  3.832830e-01   5.629884e+01   1.144910e+00
  3.835820e-01   5.677793e+01   1.122392e+00
  3.838810e-01   5.580167e+01   1.244037e+00
  3.841800e-01   5.699011e+01   1.111487e+00
  3.844790e-01   5.705676e+01   1.267302e+00
  3.847780e-01   5.568362e+01   1.160327e+00
  3.850770e-01   5.857848e+01   1.293782e+00
  3.853760e-01   5.693592e+01   1.360640e+00
  3.856750e-01   5.723106e+01   1.176340e+00
  3.859740e-01   5.546688e+01   1.366743e+00
  3.862730e-01   5.693878e+01   1.256648e+00
  3.865710e-01   5.839682e+01   1.402377e+00
  3.868700e-01   5.846418e+01   1.428934e+00
  3.871690e-01   5.633090e+01   1.319692e+00
  3.874680e-01   5.715222e+01   1.530741e+00
  3.877670e-01   5.549142e+01   1.331837e+00
  3.880660e-01   5.803556e+01   1.577193e+00
  3.883650e-01   5.738650e+01   1.486178e+00
  3.886640e-01   5.515330e+01   1.520350e+00
  3.889630e-01   5.960567e+01   1.719951e+00
  3.892620e-01   6.051063e+01   1.558228e+00
  3.895610e-01   5.610675e+01   1.714433e+00
  3.898600e-01   5.752121e+01   1.689609e+00
  3.901580e-01   5.447676e+01   1.713309e+00
  3.904570e-01   5.428817e+01   1.912219e+00
  3.907560e-01   5.579243e+01   1.709623e+00
  3.910550e-01   5.553049e+01   1.969464e+00
  3.913540e-01   5.888328e+01   2.028048e+00
  3.916530e-01   5.385410e+01   1.939508e+00
  3.919520e-01   5.881779e+01   2.633046e+00
  3.922510e-01   5.441290e+01   1.949544e+00
  3.925500e-01   5.934428e+01   2.731542e+00
  3.928490e-01   5.804508e+01   2.466099e+00
  3.931480e-01   5.733261e+01   2.684846e+00
  3.934470e-01   0.000000e+00   0.000000e+00
  3.937460e-01   5.532094e+01   2.637322e+00
creator: radaver
creator-version: 3725
header-file: /nas_data/SAXS_data/20151104Workshop/header/JH1_0037.txt
image-file: /nas_data/Pilatus1M/20151104_Workshop/JH1_0037.tif
angular-axis-file: /nas_data/SAXS_data/20151104Workshop/q20151029.dat
beamstop-mask-file: /nas_data/SAXS_data/20151104Workshop/fit2d20151031.msk
detector-response-file: none
beam-center-x: 949.7700
beam-center-y: 918.8000
unit-time: 1.0000
channel-first: 10
channel-last: 1315
Exposure time [s]: 1.093985
Transmitted Beam: 0.484686
Incident Beam: 0.484686
Code: JH1
Concentration [mg/ml]: 1
Run Number: 0037
