# Supplementary material for: SAXS analysis of a soluble cytosolic NgBR construct including extracellular and transmembrane domains
Source: PLoS One. 2018 Jan 18;13(1):e0191371. doi: 10.1371/journal.pone.0191371 (PMC5773207; doi:10.1371/journal.pone.0191371)
Supplement: S1 File — (ZIP) [file pone.0191371.s001.zip › JH1_0038.dat]

Sample:   c= 1.0000 mg/ml  Code: JH1
  3.656810e-03   2.256723e+04   4.126408e+01
  3.955720e-03   2.196061e+04   2.795679e+01
  4.254640e-03   1.905729e+04   2.333789e+01
  4.553560e-03   1.539810e+04   2.022588e+01
  4.852480e-03   1.248007e+04   1.704783e+01
  5.151400e-03   1.048472e+04   1.543627e+01
  5.450320e-03   8.721031e+03   1.337190e+01
  5.749240e-03   7.431077e+03   1.195958e+01
  6.048150e-03   6.314840e+03   1.080648e+01
  6.347070e-03   5.493799e+03   9.576355e+00
  6.645990e-03   4.803230e+03   8.914918e+00
  6.944910e-03   4.221203e+03   8.045789e+00
  7.243830e-03   3.756375e+03   7.354479e+00
  7.542750e-03   3.332571e+03   6.900901e+00
  7.841670e-03   3.001352e+03   6.184872e+00
  8.140580e-03   2.709759e+03   5.957817e+00
  8.439500e-03   2.473777e+03   5.486780e+00
  8.738420e-03   2.263130e+03   5.197916e+00
  9.037340e-03   2.084217e+03   4.823154e+00
  9.336260e-03   1.925288e+03   4.555457e+00
  9.635180e-03   1.771013e+03   4.356700e+00
  9.934100e-03   1.626054e+03   4.039165e+00
  1.023300e-02   1.493554e+03   3.967227e+00
  1.053190e-02   1.383803e+03   3.873162e+00
  1.083090e-02   1.280361e+03   3.725587e+00
  1.112980e-02   1.181760e+03   3.548796e+00
  1.142870e-02   1.102820e+03   3.409015e+00
  1.172760e-02   1.016076e+03   3.263097e+00
  1.202650e-02   9.408056e+02   3.131221e+00
  1.232540e-02   8.718015e+02   2.997687e+00
  1.262440e-02   8.075760e+02   2.831509e+00
  1.292330e-02   7.546082e+02   2.694858e+00
  1.322220e-02   6.989245e+02   2.593523e+00
  1.352110e-02   6.532282e+02   2.482107e+00
  1.382000e-02   6.092777e+02   2.373535e+00
  1.411900e-02   5.678985e+02   2.280367e+00
  1.441790e-02   5.323190e+02   2.191876e+00
  1.471680e-02   4.942948e+02   2.102107e+00
  1.501570e-02   4.617185e+02   1.989667e+00
  1.531460e-02   4.369287e+02   1.926779e+00
  1.561350e-02   4.114223e+02   1.836890e+00
  1.591250e-02   3.892664e+02   1.802488e+00
  1.621140e-02   3.655514e+02   1.716601e+00
  1.651030e-02   3.436976e+02   1.646995e+00
  1.680920e-02   3.249690e+02   1.601493e+00
  1.710810e-02   3.084940e+02   1.563644e+00
  1.740710e-02   2.919577e+02   1.499270e+00
  1.770600e-02   2.798259e+02   1.453038e+00
  1.800490e-02   2.651560e+02   1.403256e+00
  1.830380e-02   2.549270e+02   1.386887e+00
  1.860270e-02   2.428948e+02   1.327473e+00
  1.890170e-02   2.317875e+02   1.296766e+00
  1.920060e-02   2.181892e+02   1.246226e+00
  1.949950e-02   2.103093e+02   1.237606e+00
  1.979840e-02   2.014673e+02   1.188582e+00
  2.009730e-02   1.946504e+02   1.155485e+00
  2.039620e-02   1.865230e+02   1.129054e+00
  2.069520e-02   1.799606e+02   1.103036e+00
  2.099410e-02   1.737573e+02   1.091712e+00
  2.129300e-02   1.691018e+02   1.048765e+00
  2.159190e-02   1.602294e+02   1.056062e+00
  2.189080e-02   1.564346e+02   1.049306e+00
  2.218980e-02   1.499775e+02   1.045120e+00
  2.248870e-02   1.459981e+02   1.049558e+00
  2.278760e-02   1.419888e+02   1.024849e+00
  2.308650e-02   1.389953e+02   1.045195e+00
  2.338540e-02   1.341685e+02   1.024755e+00
  2.368430e-02   1.304023e+02   9.919179e-01
  2.398330e-02   1.286064e+02   1.007478e+00
  2.428220e-02   1.232194e+02   9.642120e-01
  2.458110e-02   1.219956e+02   9.916700e-01
  2.488000e-02   1.189731e+02   9.531889e-01
  2.517890e-02   1.172401e+02   9.349340e-01
  2.547790e-02   1.151244e+02   9.395486e-01
  2.577680e-02   1.101059e+02   9.114617e-01
  2.607570e-02   1.087371e+02   9.131129e-01
  2.637460e-02   1.064692e+02   8.962828e-01
  2.667350e-02   1.064565e+02   8.737984e-01
  2.697250e-02   1.047626e+02   8.400929e-01
  2.727140e-02   1.034768e+02   8.039354e-01
  2.757030e-02   1.003426e+02   7.929804e-01
  2.786920e-02   9.854588e+01   7.768675e-01
  2.816810e-02   9.837128e+01   7.638774e-01
  2.846700e-02   9.434293e+01   7.388376e-01
  2.876600e-02   9.540398e+01   7.340288e-01
  2.906490e-02   9.399015e+01   7.307608e-01
  2.936380e-02   9.278035e+01   7.206363e-01
  2.966270e-02   9.138530e+01   7.099507e-01
  2.996160e-02   9.079036e+01   7.086728e-01
  3.026060e-02   9.011810e+01   6.949247e-01
  3.055950e-02   8.872463e+01   6.885537e-01
  3.085840e-02   8.832135e+01   6.840864e-01
  3.115730e-02   8.797736e+01   6.798942e-01
  3.145620e-02   8.544952e+01   6.636168e-01
  3.175510e-02   8.488778e+01   6.632465e-01
  3.205410e-02   8.424701e+01   6.571377e-01
  3.235300e-02   8.337764e+01   6.510899e-01
  3.265190e-02   8.320700e+01   6.384879e-01
  3.295080e-02   8.253964e+01   6.400923e-01
  3.324970e-02   8.240717e+01   6.387385e-01
  3.354870e-02   8.191774e+01   6.351740e-01
  3.384760e-02   8.175484e+01   6.272155e-01
  3.414650e-02   8.154793e+01   6.264213e-01
  3.444540e-02   8.049220e+01   6.138008e-01
  3.474430e-02   7.978583e+01   6.164791e-01
  3.504330e-02   7.968836e+01   6.084677e-01
  3.534220e-02   7.820377e+01   6.035169e-01
  3.564110e-02   7.772310e+01   6.009179e-01
  3.594000e-02   7.705141e+01   5.868636e-01
  3.623890e-02   7.672721e+01   5.955904e-01
  3.653780e-02   7.661535e+01   5.790584e-01
  3.683680e-02   7.697370e+01   5.879625e-01
  3.713570e-02   7.635157e+01   5.862800e-01
  3.743460e-02   7.464528e+01   5.702435e-01
  3.773350e-02   7.529908e+01   5.720751e-01
  3.803240e-02   7.513226e+01   5.850812e-01
  3.833140e-02   7.440061e+01   5.960639e-01
  3.863030e-02   7.454007e+01   6.058967e-01
  3.892920e-02   7.406466e+01   6.023907e-01
  3.922810e-02   7.444881e+01   6.063177e-01
  3.952700e-02   7.497354e+01   6.045074e-01
  3.982600e-02   7.271710e+01   6.039868e-01
  4.012490e-02   7.327809e+01   5.968625e-01
  4.042380e-02   7.376453e+01   6.067097e-01
  4.072270e-02   7.252524e+01   5.992184e-01
  4.102160e-02   7.244402e+01   5.980984e-01
  4.132050e-02   7.339164e+01   6.027870e-01
  4.161950e-02   7.168834e+01   5.895933e-01
  4.191840e-02   7.162887e+01   5.970731e-01
  4.221730e-02   7.140224e+01   5.884156e-01
  4.251620e-02   7.189265e+01   5.981715e-01
  4.281510e-02   7.130235e+01   5.864981e-01
  4.311410e-02   7.090962e+01   5.856300e-01
  4.341300e-02   7.163955e+01   5.916786e-01
  4.371190e-02   7.163489e+01   5.901325e-01
  4.401080e-02   7.061882e+01   5.859323e-01
  4.430970e-02   7.082646e+01   5.823080e-01
  4.460860e-02   6.926919e+01   5.766030e-01
  4.490760e-02   6.955115e+01   5.792511e-01
  4.520650e-02   6.920795e+01   5.734371e-01
  4.550540e-02   6.975876e+01   5.786370e-01
  4.580430e-02   7.006387e+01   5.777002e-01
  4.610320e-02   6.957072e+01   5.727780e-01
  4.640220e-02   6.858112e+01   5.730035e-01
  4.670110e-02   6.958329e+01   5.685813e-01
  4.700000e-02   6.949748e+01   5.703417e-01
  4.729890e-02   6.892939e+01   5.701318e-01
  4.759780e-02   6.851289e+01   5.676976e-01
  4.789680e-02   6.895143e+01   5.659938e-01
  4.819570e-02   6.891179e+01   5.651356e-01
  4.849460e-02   6.882121e+01   5.668570e-01
  4.879350e-02   6.875102e+01   5.603607e-01
  4.909240e-02   6.923868e+01   5.699863e-01
  4.939130e-02   6.860437e+01   5.577406e-01
  4.969030e-02   6.821665e+01   5.581787e-01
  4.998920e-02   6.754158e+01   5.547388e-01
  5.028810e-02   6.746278e+01   5.524172e-01
  5.058700e-02   6.808048e+01   5.589764e-01
  5.088590e-02   6.827002e+01   5.504573e-01
  5.118490e-02   6.777395e+01   5.556922e-01
  5.148380e-02   6.774814e+01   5.529217e-01
  5.178270e-02   6.736086e+01   5.442247e-01
  5.208160e-02   6.790608e+01   5.522462e-01
  5.238050e-02   6.798962e+01   5.467588e-01
  5.267940e-02   6.747635e+01   5.524727e-01
  5.297840e-02   6.737281e+01   5.449084e-01
  5.327730e-02   6.639968e+01   5.384485e-01
  5.357620e-02   6.672770e+01   5.416610e-01
  5.387510e-02   6.705421e+01   5.398477e-01
  5.417400e-02   6.747215e+01   5.465886e-01
  5.447300e-02   6.645377e+01   5.343559e-01
  5.477190e-02   6.699100e+01   5.377378e-01
  5.507080e-02   6.726293e+01   5.388281e-01
  5.536970e-02   6.654710e+01   5.341230e-01
  5.566860e-02   6.588941e+01   5.351383e-01
  5.596760e-02   6.793157e+01   5.372141e-01
  5.626650e-02   6.601551e+01   5.319854e-01
  5.656540e-02   6.617309e+01   5.308134e-01
  5.686430e-02   6.657558e+01   5.294459e-01
  5.716320e-02   6.636465e+01   5.251019e-01
  5.746210e-02   6.665986e+01   5.315637e-01
  5.776110e-02   6.563572e+01   5.292515e-01
  5.806000e-02   6.595775e+01   5.223404e-01
  5.835890e-02   6.672456e+01   5.259449e-01
  5.865780e-02   6.577786e+01   5.193547e-01
  5.895670e-02   6.592613e+01   5.298220e-01
  5.925570e-02   6.530838e+01   5.152625e-01
  5.955460e-02   6.649972e+01   5.267976e-01
  5.985350e-02   6.572367e+01   5.163421e-01
  6.015240e-02   6.667306e+01   5.217438e-01
  6.045130e-02   6.624484e+01   5.206294e-01
  6.075020e-02   6.557030e+01   5.129886e-01
  6.104920e-02   6.579165e+01   5.177236e-01
  6.134810e-02   6.656690e+01   5.213283e-01
  6.164700e-02   6.572322e+01   5.098041e-01
  6.194590e-02   6.563601e+01   5.176702e-01
  6.224480e-02   6.625803e+01   5.086848e-01
  6.254380e-02   6.664991e+01   5.188531e-01
  6.284270e-02   6.588971e+01   5.175507e-01
  6.314160e-02   6.642262e+01   5.072203e-01
  6.344050e-02   6.523019e+01   5.100313e-01
  6.373940e-02   6.490115e+01   5.003511e-01
  6.403840e-02   6.481401e+01   5.078651e-01
  6.433730e-02   6.546249e+01   5.050992e-01
  6.463620e-02   6.566708e+01   5.017581e-01
  6.493510e-02   6.551519e+01   5.122284e-01
  6.523400e-02   6.613121e+01   5.040407e-01
  6.553290e-02   6.546867e+01   5.040826e-01
  6.583190e-02   6.491113e+01   4.998787e-01
  6.613080e-02   6.498783e+01   4.956428e-01
  6.642970e-02   6.564333e+01   5.073712e-01
  6.672860e-02   6.461448e+01   4.927381e-01
  6.702750e-02   6.536804e+01   5.006143e-01
  6.732650e-02   6.455689e+01   4.939968e-01
  6.762540e-02   6.495003e+01   4.954986e-01
  6.792430e-02   6.476609e+01   4.967917e-01
  6.822320e-02   6.580201e+01   4.928471e-01
  6.852210e-02   6.647996e+01   5.028143e-01
  6.882110e-02   6.530122e+01   4.943658e-01
  6.912000e-02   6.520179e+01   4.935000e-01
  6.941890e-02   6.531613e+01   4.905444e-01
  6.971780e-02   6.541678e+01   4.904435e-01
  7.001670e-02   6.501253e+01   4.952410e-01
  7.031560e-02   6.527116e+01   4.894205e-01
  7.061460e-02   6.509688e+01   4.892429e-01
  7.091350e-02   6.440769e+01   4.852294e-01
  7.121240e-02   6.612059e+01   4.878719e-01
  7.151130e-02   6.541811e+01   4.914073e-01
  7.181020e-02   6.438862e+01   4.809811e-01
  7.210920e-02   6.466517e+01   4.852588e-01
  7.240810e-02   6.506237e+01   4.821155e-01
  7.270700e-02   6.352185e+01   4.823486e-01
  7.300590e-02   6.545212e+01   4.849370e-01
  7.330480e-02   6.523648e+01   4.786976e-01
  7.360370e-02   6.432071e+01   4.811858e-01
  7.390270e-02   6.431300e+01   4.757404e-01
  7.420160e-02   6.489166e+01   4.851721e-01
  7.450050e-02   6.539104e+01   4.779311e-01
  7.479940e-02   6.500114e+01   4.778333e-01
  7.509830e-02   6.421569e+01   4.789682e-01
  7.539730e-02   6.511133e+01   4.751513e-01
  7.569620e-02   6.429709e+01   4.730413e-01
  7.599510e-02   6.446847e+01   4.767601e-01
  7.629400e-02   6.477946e+01   4.717757e-01
  7.659290e-02   6.438549e+01   4.746819e-01
  7.689190e-02   6.544945e+01   4.742091e-01
  7.719080e-02   6.477965e+01   4.743757e-01
  7.748970e-02   6.420883e+01   4.688400e-01
  7.778860e-02   6.466057e+01   4.735037e-01
  7.808750e-02   6.377472e+01   4.668290e-01
  7.838640e-02   6.396112e+01   4.649904e-01
  7.868540e-02   6.388881e+01   4.659819e-01
  7.898430e-02   6.384100e+01   4.633098e-01
  7.928320e-02   6.381340e+01   4.686717e-01
  7.958210e-02   6.570487e+01   4.667085e-01
  7.988100e-02   6.430315e+01   4.670698e-01
  8.018000e-02   6.497597e+01   4.669940e-01
  8.047890e-02   6.461933e+01   4.652968e-01
  8.077780e-02   6.432382e+01   4.634093e-01
  8.107670e-02   6.392871e+01   4.595502e-01
  8.137560e-02   6.432449e+01   4.642341e-01
  8.167450e-02   6.413021e+01   4.606775e-01
  8.197350e-02   6.431659e+01   4.585394e-01
  8.227240e-02   6.398688e+01   4.617856e-01
  8.257130e-02   6.427739e+01   4.533214e-01
  8.287020e-02   6.503508e+01   4.651418e-01
  8.316910e-02   6.387108e+01   4.577426e-01
  8.346810e-02   6.410777e+01   4.542653e-01
  8.376700e-02   6.447437e+01   4.619120e-01
  8.406590e-02   6.526084e+01   4.552356e-01
  8.436480e-02   6.525350e+01   4.622679e-01
  8.466370e-02   6.472717e+01   4.545196e-01
  8.496270e-02   6.544790e+01   4.678551e-01
  8.526160e-02   6.463890e+01   4.796364e-01
  8.556050e-02   6.389818e+01   4.773308e-01
  8.585940e-02   6.479153e+01   4.866731e-01
  8.615830e-02   6.410428e+01   4.840851e-01
  8.645720e-02   6.443920e+01   4.901205e-01
  8.675620e-02   6.499571e+01   4.946825e-01
  8.705510e-02   6.389727e+01   4.895085e-01
  8.735400e-02   6.440624e+01   4.939152e-01
  8.765290e-02   6.430431e+01   4.940205e-01
  8.795180e-02   6.347004e+01   4.948038e-01
  8.825080e-02   6.524332e+01   4.971145e-01
  8.854970e-02   6.430076e+01   5.000809e-01
  8.884860e-02   6.449226e+01   4.987724e-01
  8.914750e-02   6.412166e+01   5.035542e-01
  8.944640e-02   6.474149e+01   5.023099e-01
  8.974530e-02   6.433288e+01   4.966347e-01
  9.004430e-02   6.751437e+01   5.067110e-01
  9.034320e-02   6.364514e+01   4.745938e-01
  9.064210e-02   6.359761e+01   4.735290e-01
  9.094100e-02   6.550259e+01   4.705602e-01
  9.123990e-02   6.396877e+01   4.637732e-01
  9.153890e-02   6.366450e+01   4.651631e-01
  9.183780e-02   6.383533e+01   4.624656e-01
  9.213670e-02   6.367110e+01   4.602383e-01
  9.243560e-02   6.409381e+01   4.605467e-01
  9.273450e-02   6.348958e+01   4.544021e-01
  9.303350e-02   6.396325e+01   4.621087e-01
  9.333240e-02   6.435375e+01   4.532066e-01
  9.363130e-02   6.389368e+01   4.550620e-01
  9.393020e-02   6.409502e+01   4.534470e-01
  9.422910e-02   6.305979e+01   4.509220e-01
  9.452800e-02   6.518361e+01   4.596326e-01
  9.482700e-02   6.379901e+01   4.445303e-01
  9.512590e-02   6.417851e+01   4.541286e-01
  9.542480e-02   6.468683e+01   4.509573e-01
  9.572370e-02   6.405807e+01   4.487602e-01
  9.602260e-02   6.409541e+01   4.511525e-01
  9.632160e-02   6.346795e+01   4.412074e-01
  9.662050e-02   6.441274e+01   4.470305e-01
  9.691940e-02   6.326174e+01   4.430185e-01
  9.721830e-02   6.374093e+01   4.421552e-01
  9.751720e-02   6.377423e+01   4.444440e-01
  9.781610e-02   6.465901e+01   4.431715e-01
  9.811510e-02   6.375564e+01   4.443792e-01
  9.841400e-02   6.370468e+01   4.370825e-01
  9.871290e-02   6.503407e+01   4.448132e-01
  9.901180e-02   6.432001e+01   4.434387e-01
  9.931070e-02   6.428070e+01   4.394035e-01
  9.960970e-02   6.329856e+01   4.391923e-01
  9.990860e-02   6.365311e+01   4.331346e-01
  1.002070e-01   6.479132e+01   4.411453e-01
  1.005060e-01   6.470980e+01   4.384310e-01
  1.008050e-01   6.536801e+01   4.431042e-01
  1.011040e-01   6.378313e+01   4.315586e-01
  1.014030e-01   6.367669e+01   4.332148e-01
  1.017020e-01   6.437982e+01   4.397422e-01
  1.020010e-01   6.343131e+01   4.317053e-01
  1.023000e-01   6.333010e+01   4.293591e-01
  1.025990e-01   6.455076e+01   4.324773e-01
  1.028980e-01   6.364881e+01   4.311039e-01
  1.031970e-01   6.358446e+01   4.332396e-01
  1.034960e-01   6.386039e+01   4.262478e-01
  1.037950e-01   6.428709e+01   4.315931e-01
  1.040930e-01   6.437857e+01   4.282967e-01
  1.043920e-01   6.460654e+01   4.329968e-01
  1.046910e-01   6.422610e+01   4.310573e-01
  1.049900e-01   6.494434e+01   4.275987e-01
  1.052890e-01   6.409631e+01   4.283284e-01
  1.055880e-01   6.417045e+01   4.269594e-01
  1.058870e-01   6.421367e+01   4.287204e-01
  1.061860e-01   6.434124e+01   4.249748e-01
  1.064850e-01   6.390266e+01   4.241556e-01
  1.067840e-01   6.389169e+01   4.263522e-01
  1.070830e-01   6.398239e+01   4.231588e-01
  1.073820e-01   6.377793e+01   4.209237e-01
  1.076800e-01   6.464670e+01   4.234692e-01
  1.079790e-01   6.420349e+01   4.238893e-01
  1.082780e-01   6.385114e+01   4.246188e-01
  1.085770e-01   6.344342e+01   4.143621e-01
  1.088760e-01   6.429488e+01   4.229377e-01
  1.091750e-01   6.437103e+01   4.216363e-01
  1.094740e-01   6.429441e+01   4.223138e-01
  1.097730e-01   6.399644e+01   4.188772e-01
  1.100720e-01   6.380255e+01   4.143459e-01
  1.103710e-01   6.352325e+01   4.197735e-01
  1.106700e-01   6.384249e+01   4.147716e-01
  1.109690e-01   6.453515e+01   4.227929e-01
  1.112670e-01   6.398123e+01   4.134538e-01
  1.115660e-01   6.377077e+01   4.139476e-01
  1.118650e-01   6.542024e+01   4.232038e-01
  1.121640e-01   6.426388e+01   4.134885e-01
  1.124630e-01   6.395426e+01   4.136597e-01
  1.127620e-01   6.440643e+01   4.151195e-01
  1.130610e-01   6.438698e+01   4.144693e-01
  1.133600e-01   6.463853e+01   4.200585e-01
  1.136590e-01   6.449727e+01   4.093600e-01
  1.139580e-01   6.470737e+01   4.146205e-01
  1.142570e-01   6.366925e+01   4.109918e-01
  1.145560e-01   6.294163e+01   4.092125e-01
  1.148550e-01   6.440601e+01   4.127827e-01
  1.151530e-01   6.377276e+01   4.053826e-01
  1.154520e-01   6.403841e+01   4.113147e-01
  1.157510e-01   6.424721e+01   4.074448e-01
  1.160500e-01   6.448786e+01   4.145009e-01
  1.163490e-01   6.391130e+01   4.063783e-01
  1.166480e-01   6.429857e+01   4.104285e-01
  1.169470e-01   6.403247e+01   4.073217e-01
  1.172460e-01   6.422705e+01   4.085016e-01
  1.175450e-01   6.411307e+01   4.048072e-01
  1.178440e-01   6.408240e+01   4.047103e-01
  1.181430e-01   6.474844e+01   4.098742e-01
  1.184420e-01   6.382299e+01   4.047138e-01
  1.187400e-01   6.465097e+01   4.059521e-01
  1.190390e-01   6.463111e+01   4.050694e-01
  1.193380e-01   6.433916e+01   4.041535e-01
  1.196370e-01   6.453901e+01   4.069776e-01
  1.199360e-01   6.429197e+01   4.021155e-01
  1.202350e-01   6.411310e+01   4.045333e-01
  1.205340e-01   6.433022e+01   4.027725e-01
  1.208330e-01   6.425627e+01   4.012022e-01
  1.211320e-01   6.368295e+01   4.026295e-01
  1.214310e-01   6.468512e+01   3.991084e-01
  1.217300e-01   6.435633e+01   4.036645e-01
  1.220290e-01   6.437496e+01   4.023750e-01
  1.223270e-01   6.417820e+01   3.991076e-01
  1.226260e-01   6.410877e+01   3.983679e-01
  1.229250e-01   6.425141e+01   3.972499e-01
  1.232240e-01   6.453629e+01   4.018088e-01
  1.235230e-01   6.543423e+01   4.037919e-01
  1.238220e-01   6.368032e+01   3.949666e-01
  1.241210e-01   6.525689e+01   4.013928e-01
  1.244200e-01   6.424020e+01   3.946542e-01
  1.247190e-01   6.491285e+01   4.013855e-01
  1.250180e-01   6.453063e+01   3.952914e-01
  1.253170e-01   6.411894e+01   3.947893e-01
  1.256160e-01   6.448073e+01   3.984774e-01
  1.259140e-01   6.406797e+01   3.943784e-01
  1.262130e-01   6.501718e+01   3.972891e-01
  1.265120e-01   6.461706e+01   3.932906e-01
  1.268110e-01   6.483757e+01   3.947132e-01
  1.271100e-01   6.493843e+01   3.985904e-01
  1.274090e-01   6.415758e+01   3.928882e-01
  1.277080e-01   6.427218e+01   3.919910e-01
  1.280070e-01   6.453976e+01   3.915674e-01
  1.283060e-01   6.406889e+01   3.916188e-01
  1.286050e-01   6.476228e+01   3.965095e-01
  1.289040e-01   6.484351e+01   3.897969e-01
  1.292030e-01   6.448675e+01   3.936439e-01
  1.295020e-01   6.412173e+01   3.888308e-01
  1.298000e-01   6.469680e+01   3.913049e-01
  1.300990e-01   6.451452e+01   3.883247e-01
  1.303980e-01   6.519866e+01   3.911059e-01
  1.306970e-01   6.413828e+01   3.908401e-01
  1.309960e-01   6.470576e+01   3.903537e-01
  1.312950e-01   6.439224e+01   3.891640e-01
  1.315940e-01   6.476381e+01   3.859778e-01
  1.318930e-01   6.513736e+01   3.899532e-01
  1.321920e-01   6.468145e+01   3.883459e-01
  1.324910e-01   6.467949e+01   3.893036e-01
  1.327900e-01   6.465028e+01   3.870580e-01
  1.330890e-01   6.493334e+01   3.874288e-01
  1.333870e-01   6.562269e+01   3.892414e-01
  1.336860e-01   6.486043e+01   3.862656e-01
  1.339850e-01   6.464277e+01   3.842139e-01
  1.342840e-01   6.494457e+01   3.879380e-01
  1.345830e-01   6.436125e+01   3.847764e-01
  1.348820e-01   6.416342e+01   3.841846e-01
  1.351810e-01   6.447893e+01   3.802892e-01
  1.354800e-01   6.481506e+01   3.856605e-01
  1.357790e-01   6.454161e+01   3.825263e-01
  1.360780e-01   6.481258e+01   3.849513e-01
  1.363770e-01   6.473567e+01   3.842573e-01
  1.366760e-01   6.410124e+01   3.844675e-01
  1.369740e-01   6.471448e+01   3.999830e-01
  1.372730e-01   6.430341e+01   4.008174e-01
  1.375720e-01   6.450502e+01   4.108017e-01
  1.378710e-01   6.398578e+01   4.108581e-01
  1.381700e-01   6.445544e+01   4.141043e-01
  1.384690e-01   6.480267e+01   4.224295e-01
  1.387680e-01   6.422471e+01   4.090580e-01
  1.390670e-01   6.491312e+01   3.995505e-01
  1.393660e-01   6.447648e+01   3.974279e-01
  1.396650e-01   6.459241e+01   3.949738e-01
  1.399640e-01   6.432288e+01   3.951621e-01
  1.402630e-01   6.456434e+01   3.877546e-01
  1.405620e-01   6.449792e+01   3.919344e-01
  1.408600e-01   6.476070e+01   3.914981e-01
  1.411590e-01   6.479717e+01   3.925948e-01
  1.414580e-01   6.431953e+01   3.916393e-01
  1.417570e-01   6.447085e+01   3.846351e-01
  1.420560e-01   6.467380e+01   3.897710e-01
  1.423550e-01   6.436293e+01   3.861969e-01
  1.426540e-01   6.505049e+01   3.847256e-01
  1.429530e-01   6.458188e+01   3.824159e-01
  1.432520e-01   6.465303e+01   3.796753e-01
  1.435510e-01   6.397068e+01   3.803737e-01
  1.438500e-01   6.455417e+01   3.780467e-01
  1.441490e-01   6.417319e+01   3.760478e-01
  1.444470e-01   6.526975e+01   3.817075e-01
  1.447460e-01   6.500882e+01   3.771687e-01
  1.450450e-01   6.497063e+01   3.808318e-01
  1.453440e-01   6.459211e+01   3.737959e-01
  1.456430e-01   6.498731e+01   3.786468e-01
  1.459420e-01   6.417309e+01   3.756089e-01
  1.462410e-01   6.541645e+01   3.774745e-01
  1.465400e-01   6.529161e+01   3.784274e-01
  1.468390e-01   6.503175e+01   3.729336e-01
  1.471380e-01   6.522443e+01   3.764856e-01
  1.474370e-01   6.469613e+01   3.756074e-01
  1.477360e-01   6.497259e+01   3.753259e-01
  1.480340e-01   6.427600e+01   3.697138e-01
  1.483330e-01   6.509001e+01   3.805067e-01
  1.486320e-01   6.460100e+01   3.885849e-01
  1.489310e-01   6.458623e+01   3.902366e-01
  1.492300e-01   6.502492e+01   3.910712e-01
  1.495290e-01   6.500997e+01   3.934871e-01
  1.498280e-01   6.485976e+01   3.975761e-01
  1.501270e-01   6.536894e+01   4.006897e-01
  1.504260e-01   6.488899e+01   3.938674e-01
  1.507250e-01   6.522687e+01   4.007762e-01
  1.510240e-01   6.509626e+01   3.993335e-01
  1.513230e-01   6.452838e+01   4.028541e-01
  1.516210e-01   6.423695e+01   3.977234e-01
  1.519200e-01   6.479840e+01   3.994577e-01
  1.522190e-01   6.499509e+01   4.070310e-01
  1.525180e-01   6.536533e+01   4.033130e-01
  1.528170e-01   6.544727e+01   4.089975e-01
  1.531160e-01   6.557464e+01   4.061069e-01
  1.534150e-01   6.555312e+01   4.002129e-01
  1.537140e-01   6.475913e+01   3.910031e-01
  1.540130e-01   6.478436e+01   3.846344e-01
  1.543120e-01   6.519670e+01   3.860903e-01
  1.546110e-01   6.526845e+01   3.837528e-01
  1.549100e-01   6.446786e+01   3.816203e-01
  1.552090e-01   6.486200e+01   3.848648e-01
  1.555070e-01   6.479274e+01   3.754540e-01
  1.558060e-01   6.520756e+01   3.819779e-01
  1.561050e-01   6.548462e+01   3.789863e-01
  1.564040e-01   6.483452e+01   3.786445e-01
  1.567030e-01   6.539396e+01   3.782843e-01
  1.570020e-01   6.488283e+01   3.748512e-01
  1.573010e-01   6.498731e+01   3.786468e-01
  1.576000e-01   6.516434e+01   3.733136e-01
  1.578990e-01   6.568489e+01   3.767287e-01
  1.581980e-01   6.437760e+01   3.712637e-01
  1.584970e-01   6.484355e+01   3.723936e-01
  1.587960e-01   6.411392e+01   3.736976e-01
  1.590940e-01   6.486178e+01   3.705601e-01
  1.593930e-01   6.465503e+01   3.687296e-01
  1.596920e-01   6.484405e+01   3.703017e-01
  1.599910e-01   6.496357e+01   3.723162e-01
  1.602900e-01   6.522233e+01   3.724255e-01
  1.605890e-01   6.467835e+01   3.653503e-01
  1.608880e-01   6.476716e+01   3.680249e-01
  1.611870e-01   6.471167e+01   3.668519e-01
  1.614860e-01   6.477548e+01   3.674380e-01
  1.617850e-01   6.468445e+01   3.639764e-01
  1.620840e-01   6.459639e+01   3.637285e-01
  1.623830e-01   6.531735e+01   3.673516e-01
  1.626810e-01   6.493580e+01   3.640904e-01
  1.629800e-01   6.477693e+01   3.597719e-01
  1.632790e-01   6.491377e+01   3.613018e-01
  1.635780e-01   6.523452e+01   3.633573e-01
  1.638770e-01   6.451488e+01   3.636965e-01
  1.641760e-01   6.503707e+01   3.633923e-01
  1.644750e-01   6.481485e+01   3.619924e-01
  1.647740e-01   6.456726e+01   3.609138e-01
  1.650730e-01   6.429003e+01   3.614939e-01
  1.653720e-01   6.513954e+01   3.634829e-01
  1.656710e-01   6.427785e+01   3.589541e-01
  1.659700e-01   6.456011e+01   3.612804e-01
  1.662680e-01   6.466128e+01   3.602146e-01
  1.665670e-01   6.482348e+01   3.616292e-01
  1.668660e-01   6.496681e+01   3.585935e-01
  1.671650e-01   6.449348e+01   3.601302e-01
  1.674640e-01   6.413352e+01   3.583605e-01
  1.677630e-01   6.508062e+01   3.590959e-01
  1.680620e-01   6.453285e+01   3.598567e-01
  1.683610e-01   6.442716e+01   3.539580e-01
  1.686600e-01   6.506667e+01   3.605756e-01
  1.689590e-01   6.433135e+01   3.549779e-01
  1.692580e-01   6.410221e+01   3.541613e-01
  1.695570e-01   6.426596e+01   3.591118e-01
  1.698560e-01   6.520280e+01   3.557157e-01
  1.701540e-01   6.465979e+01   3.569967e-01
  1.704530e-01   6.511834e+01   3.553025e-01
  1.707520e-01   6.464972e+01   3.542039e-01
  1.710510e-01   6.490697e+01   3.578655e-01
  1.713500e-01   6.448563e+01   3.532094e-01
  1.716490e-01   6.507273e+01   3.575749e-01
  1.719480e-01   6.478829e+01   3.511677e-01
  1.722470e-01   6.493008e+01   3.538805e-01
  1.725460e-01   6.429314e+01   3.537721e-01
  1.728450e-01   6.524185e+01   3.540059e-01
  1.731440e-01   6.421830e+01   3.517557e-01
  1.734430e-01   6.432082e+01   3.488440e-01
  1.737410e-01   6.474169e+01   3.535475e-01
  1.740400e-01   6.431042e+01   3.516489e-01
  1.743390e-01   6.491457e+01   3.508025e-01
  1.746380e-01   6.420622e+01   3.504719e-01
  1.749370e-01   6.481704e+01   3.498363e-01
  1.752360e-01   6.464240e+01   3.516603e-01
  1.755350e-01   6.441523e+01   3.501552e-01
  1.758340e-01   6.488581e+01   3.467401e-01
  1.761330e-01   6.456779e+01   3.514573e-01
  1.764320e-01   6.460788e+01   3.466785e-01
  1.767310e-01   6.387413e+01   3.490338e-01
  1.770300e-01   6.458548e+01   3.473040e-01
  1.773280e-01   6.444978e+01   3.483212e-01
  1.776270e-01   6.477661e+01   3.479899e-01
  1.779260e-01   6.369252e+01   3.435369e-01
  1.782250e-01   6.448555e+01   3.484179e-01
  1.785240e-01   6.435707e+01   3.448167e-01
  1.788230e-01   6.432569e+01   3.464334e-01
  1.791220e-01   6.487643e+01   3.484306e-01
  1.794210e-01   6.487922e+01   3.451999e-01
  1.797200e-01   6.444481e+01   3.455598e-01
  1.800190e-01   6.477142e+01   3.440764e-01
  1.803180e-01   6.443950e+01   3.467397e-01
  1.806170e-01   6.501978e+01   3.454055e-01
  1.809160e-01   6.460509e+01   3.436344e-01
  1.812140e-01   6.436494e+01   3.438290e-01
  1.815130e-01   6.468292e+01   3.441750e-01
  1.818120e-01   6.434024e+01   3.446029e-01
  1.821110e-01   6.427238e+01   3.404469e-01
  1.824100e-01   6.479399e+01   3.443032e-01
  1.827090e-01   6.461284e+01   3.431566e-01
  1.830080e-01   6.426487e+01   3.423967e-01
  1.833070e-01   6.450934e+01   3.405859e-01
  1.836060e-01   6.403151e+01   3.385164e-01
  1.839050e-01   6.417747e+01   3.428276e-01
  1.842040e-01   6.405245e+01   3.397016e-01
  1.845030e-01   6.407435e+01   3.389513e-01
  1.848010e-01   6.427304e+01   3.412653e-01
  1.851000e-01   6.450196e+01   3.372078e-01
  1.853990e-01   6.410810e+01   3.411550e-01
  1.856980e-01   6.392055e+01   3.382229e-01
  1.859970e-01   6.429693e+01   3.379371e-01
  1.862960e-01   6.506502e+01   3.413993e-01
  1.865950e-01   6.385696e+01   3.364623e-01
  1.868940e-01   6.392857e+01   3.405132e-01
  1.871930e-01   6.422045e+01   3.341372e-01
  1.874920e-01   6.393161e+01   3.365008e-01
  1.877910e-01   6.398311e+01   3.364784e-01
  1.880900e-01   6.419191e+01   3.370270e-01
  1.883880e-01   6.439635e+01   3.393184e-01
  1.886870e-01   6.412662e+01   3.325168e-01
  1.889860e-01   6.420127e+01   3.383234e-01
  1.892850e-01   6.412825e+01   3.356028e-01
  1.895840e-01   6.444935e+01   3.353509e-01
  1.898830e-01   6.427350e+01   3.353588e-01
  1.901820e-01   6.429770e+01   3.351112e-01
  1.904810e-01   6.376534e+01   3.335666e-01
  1.907800e-01   6.406231e+01   3.335719e-01
  1.910790e-01   6.353130e+01   3.315765e-01
  1.913780e-01   6.414571e+01   3.342510e-01
  1.916770e-01   6.348098e+01   3.323611e-01
  1.919750e-01   6.409156e+01   3.347286e-01
  1.922740e-01   6.519380e+01   3.339016e-01
  1.925730e-01   6.357004e+01   3.304670e-01
  1.928720e-01   6.378664e+01   3.317858e-01
  1.931710e-01   6.358271e+01   3.318629e-01
  1.934700e-01   6.392756e+01   3.312442e-01
  1.937690e-01   6.365896e+01   3.296490e-01
  1.940680e-01   6.381943e+01   3.318711e-01
  1.943670e-01   6.425802e+01   3.310466e-01
  1.946660e-01   6.349164e+01   3.296633e-01
  1.949650e-01   6.358758e+01   3.278364e-01
  1.952640e-01   6.357412e+01   3.292803e-01
  1.955630e-01   6.402873e+01   3.316571e-01
  1.958610e-01   6.348790e+01   3.271399e-01
  1.961600e-01   6.341639e+01   3.282784e-01
  1.964590e-01   6.351711e+01   3.270690e-01
  1.967580e-01   6.359580e+01   3.294854e-01
  1.970570e-01   6.240218e+01   3.241858e-01
  1.973560e-01   6.394356e+01   3.264211e-01
  1.976550e-01   6.346578e+01   3.279633e-01
  1.979540e-01   6.350198e+01   3.257240e-01
  1.982530e-01   6.347830e+01   3.274079e-01
  1.985520e-01   6.333965e+01   3.250196e-01
  1.988510e-01   6.373957e+01   3.261883e-01
  1.991500e-01   6.337393e+01   3.274319e-01
  1.994480e-01   6.329149e+01   3.238953e-01
  1.997470e-01   6.363051e+01   3.266326e-01
  2.000460e-01   6.384206e+01   3.233183e-01
  2.003450e-01   6.356232e+01   3.248731e-01
  2.006440e-01   6.326046e+01   3.268456e-01
  2.009430e-01   6.292021e+01   3.209755e-01
  2.012420e-01   6.350866e+01   3.257411e-01
  2.015410e-01   6.339733e+01   3.220505e-01
  2.018400e-01   6.371946e+01   3.235699e-01
  2.021390e-01   6.330197e+01   3.234960e-01
  2.024380e-01   6.357694e+01   3.193370e-01
  2.027370e-01   6.357591e+01   3.243373e-01
  2.030350e-01   6.307837e+01   3.199928e-01
  2.033340e-01   6.351836e+01   3.219392e-01
  2.036330e-01   6.304256e+01   3.182629e-01
  2.039320e-01   6.326305e+01   3.196368e-01
  2.042310e-01   6.337967e+01   3.229875e-01
  2.045300e-01   6.320317e+01   3.178568e-01
  2.048290e-01   6.328534e+01   3.191470e-01
  2.051280e-01   6.326182e+01   3.186801e-01
  2.054270e-01   6.384554e+01   3.196034e-01
  2.057260e-01   6.310048e+01   3.211563e-01
  2.060250e-01   6.315610e+01   3.173353e-01
  2.063240e-01   6.274312e+01   3.188670e-01
  2.066230e-01   6.310522e+01   3.184210e-01
  2.069210e-01   6.309728e+01   3.196285e-01
  2.072200e-01   6.327099e+01   3.193835e-01
  2.075190e-01   6.374451e+01   3.181385e-01
  2.078180e-01   6.287116e+01   3.183728e-01
  2.081170e-01   6.284568e+01   3.166883e-01
  2.084160e-01   6.296652e+01   3.190234e-01
  2.087150e-01   6.262987e+01   3.146832e-01
  2.090140e-01   6.223767e+01   3.151527e-01
  2.093130e-01   6.282923e+01   3.165130e-01
  2.096120e-01   6.288448e+01   3.161182e-01
  2.099110e-01   6.300616e+01   3.149678e-01
  2.102100e-01   6.283412e+01   3.161248e-01
  2.105080e-01   6.270515e+01   3.174100e-01
  2.108070e-01   6.295381e+01   3.151001e-01
  2.111060e-01   6.283572e+01   3.140177e-01
  2.114050e-01   6.261065e+01   3.138467e-01
  2.117040e-01   6.285598e+01   3.194282e-01
  2.120030e-01   6.334532e+01   3.266265e-01
  2.123020e-01   6.282133e+01   3.276213e-01
  2.126010e-01   6.278017e+01   3.248762e-01
  2.129000e-01   6.327098e+01   3.293889e-01
  2.131990e-01   6.344252e+01   3.327212e-01
  2.134980e-01   6.310207e+01   3.338407e-01
  2.137970e-01   6.308771e+01   3.313301e-01
  2.140950e-01   6.303730e+01   3.330462e-01
  2.143940e-01   6.297764e+01   3.341377e-01
  2.146930e-01   6.286179e+01   3.341444e-01
  2.149920e-01   6.285049e+01   3.344294e-01
  2.152910e-01   6.212054e+01   3.329532e-01
  2.155900e-01   6.242334e+01   3.366424e-01
  2.158890e-01   6.227447e+01   3.362407e-01
  2.161880e-01   6.279801e+01   3.361982e-01
  2.164870e-01   6.276778e+01   3.374076e-01
  2.167860e-01   6.331439e+01   3.325389e-01
  2.170850e-01   6.352826e+01   3.305090e-01
  2.173840e-01   6.343502e+01   3.271499e-01
  2.176820e-01   6.320041e+01   3.250937e-01
  2.179810e-01   6.250974e+01   3.243203e-01
  2.182800e-01   6.267825e+01   3.204969e-01
  2.185790e-01   6.269895e+01   3.220926e-01
  2.188780e-01   6.267955e+01   3.185687e-01
  2.191770e-01   6.258349e+01   3.203938e-01
  2.194760e-01   6.272211e+01   3.215884e-01
  2.197750e-01   6.244767e+01   3.177063e-01
  2.200740e-01   6.283930e+01   3.166722e-01
  2.203730e-01   6.240699e+01   3.173309e-01
  2.206720e-01   6.216063e+01   3.157600e-01
  2.209710e-01   6.226350e+01   3.181932e-01
  2.212700e-01   6.299827e+01   3.156074e-01
  2.215680e-01   6.224563e+01   3.165146e-01
  2.218670e-01   6.253394e+01   3.130025e-01
  2.221660e-01   6.291977e+01   3.174125e-01
  2.224650e-01   6.165630e+01   3.117057e-01
  2.227640e-01   6.215914e+01   3.127130e-01
  2.230630e-01   6.247511e+01   3.144260e-01
  2.233620e-01   6.209294e+01   3.126769e-01
  2.236610e-01   6.213387e+01   3.127799e-01
  2.239600e-01   6.227340e+01   3.095345e-01
  2.242590e-01   6.195849e+01   3.118181e-01
  2.245580e-01   6.187903e+01   3.107146e-01
  2.248570e-01   6.262923e+01   3.144182e-01
  2.251550e-01   6.215778e+01   3.096261e-01
  2.254540e-01   6.178378e+01   3.089459e-01
  2.257530e-01   6.209201e+01   3.120241e-01
  2.260520e-01   6.241399e+01   3.090029e-01
  2.263510e-01   6.194852e+01   3.088520e-01
  2.266500e-01   6.256572e+01   3.102602e-01
  2.269490e-01   6.251867e+01   3.087615e-01
  2.272480e-01   6.196050e+01   3.098955e-01
  2.275470e-01   6.218235e+01   3.063244e-01
  2.278460e-01   6.221791e+01   3.099026e-01
  2.281450e-01   6.162556e+01   3.056844e-01
  2.284440e-01   6.131176e+01   3.063865e-01
  2.287420e-01   6.218565e+01   3.094426e-01
  2.290410e-01   6.221617e+01   3.033889e-01
  2.293400e-01   6.198475e+01   3.075645e-01
  2.296390e-01   6.206284e+01   3.062751e-01
  2.299380e-01   6.172108e+01   3.059213e-01
  2.302370e-01   6.185005e+01   3.056271e-01
  2.305360e-01   6.245451e+01   3.051685e-01
  2.308350e-01   6.265210e+01   3.099691e-01
  2.311340e-01   6.140824e+01   3.011764e-01
  2.314330e-01   6.211240e+01   3.050559e-01
  2.317320e-01   6.184886e+01   3.055019e-01
  2.320310e-01   6.183037e+01   3.023282e-01
  2.323290e-01   6.192397e+01   3.072894e-01
  2.326280e-01   6.191471e+01   3.018256e-01
  2.329270e-01   6.133510e+01   3.008792e-01
  2.332260e-01   6.237250e+01   3.049681e-01
  2.335250e-01   6.171297e+01   3.026346e-01
  2.338240e-01   6.129587e+01   3.028037e-01
  2.341230e-01   6.197715e+01   2.999952e-01
  2.344220e-01   6.146339e+01   3.017846e-01
  2.347210e-01   6.148325e+01   3.017149e-01
  2.350200e-01   6.243867e+01   3.032182e-01
  2.353190e-01   6.137495e+01   3.009769e-01
  2.356180e-01   6.174789e+01   2.985220e-01
  2.359170e-01   6.143183e+01   3.020633e-01
  2.362150e-01   6.121103e+01   2.995220e-01
  2.365140e-01   6.134090e+01   2.975366e-01
  2.368130e-01   6.141329e+01   3.000164e-01
  2.371120e-01   6.162138e+01   2.991329e-01
  2.374110e-01   6.195625e+01   3.025173e-01
  2.377100e-01   6.114403e+01   2.969451e-01
  2.380090e-01   6.085582e+01   2.976128e-01
  2.383080e-01   6.176885e+01   2.978897e-01
  2.386070e-01   6.129611e+01   2.983424e-01
  2.389060e-01   6.124470e+01   2.978735e-01
  2.392050e-01   6.188747e+01   2.978355e-01
  2.395040e-01   6.135787e+01   2.986076e-01
  2.398020e-01   6.115503e+01   2.960678e-01
  2.401010e-01   6.161655e+01   2.988912e-01
  2.404000e-01   6.143213e+01   2.956168e-01
  2.406990e-01   6.163862e+01   2.978024e-01
  2.409980e-01   6.120693e+01   2.957443e-01
  2.412970e-01   6.130553e+01   2.955350e-01
  2.415960e-01   6.122813e+01   2.962447e-01
  2.418950e-01   6.176823e+01   2.958671e-01
  2.421940e-01   6.095542e+01   2.951361e-01
  2.424930e-01   6.127822e+01   2.968173e-01
  2.427920e-01   6.101261e+01   2.924087e-01
  2.430910e-01   6.124302e+01   2.949391e-01
  2.433890e-01   6.109882e+01   2.935985e-01
  2.436880e-01   6.108303e+01   2.961186e-01
  2.439870e-01   6.094534e+01   2.922475e-01
  2.442860e-01   6.104510e+01   2.919449e-01
  2.445850e-01   6.080321e+01   2.931067e-01
  2.448840e-01   6.118225e+01   2.935793e-01
  2.451830e-01   6.100016e+01   2.946868e-01
  2.454820e-01   6.109768e+01   2.914241e-01
  2.457810e-01   6.070991e+01   2.916825e-01
  2.460800e-01   6.129638e+01   2.934151e-01
  2.463790e-01   6.128038e+01   2.923987e-01
  2.466780e-01   6.099345e+01   2.921459e-01
  2.469770e-01   6.081306e+01   2.908517e-01
  2.472750e-01   6.108527e+01   2.922573e-01
  2.475740e-01   6.128721e+01   2.937214e-01
  2.478730e-01   6.128229e+01   2.890031e-01
  2.481720e-01   6.115665e+01   2.916722e-01
  2.484710e-01   6.037332e+01   2.879986e-01
  2.487700e-01   6.076516e+01   2.920322e-01
  2.490690e-01   6.088199e+01   2.912314e-01
  2.493680e-01   6.080046e+01   2.880729e-01
  2.496670e-01   6.046614e+01   2.912045e-01
  2.499660e-01   6.103826e+01   2.895802e-01
  2.502650e-01   6.073933e+01   2.901409e-01
  2.505640e-01   6.075614e+01   2.872414e-01
  2.508620e-01   6.074480e+01   2.885682e-01
  2.511610e-01   6.113553e+01   2.918372e-01
  2.514600e-01   6.121142e+01   2.888360e-01
  2.517590e-01   6.061274e+01   2.872125e-01
  2.520580e-01   6.111493e+01   2.889215e-01
  2.523570e-01   6.085101e+01   2.886107e-01
  2.526560e-01   6.040502e+01   2.883894e-01
  2.529550e-01   6.049954e+01   2.853022e-01
  2.532540e-01   6.118780e+01   2.868182e-01
  2.535530e-01   6.075835e+01   2.856064e-01
  2.538520e-01   6.046395e+01   2.862409e-01
  2.541510e-01   6.073232e+01   2.853422e-01
  2.544490e-01   6.028006e+01   2.850894e-01
  2.547480e-01   6.110818e+01   2.873492e-01
  2.550470e-01   6.038899e+01   2.839297e-01
  2.553460e-01   6.104372e+01   2.858697e-01
  2.556450e-01   6.019894e+01   2.815957e-01
  2.559440e-01   6.004905e+01   2.841367e-01
  2.562430e-01   6.052923e+01   2.866014e-01
  2.565420e-01   6.063157e+01   2.842983e-01
  2.568410e-01   6.059028e+01   2.834015e-01
  2.571400e-01   6.031045e+01   2.831445e-01
  2.574390e-01   6.024357e+01   2.851050e-01
  2.577380e-01   6.029800e+01   2.842191e-01
  2.580360e-01   6.054193e+01   2.827920e-01
  2.583350e-01   6.124696e+01   2.869568e-01
  2.586340e-01   6.043725e+01   2.819557e-01
  2.589330e-01   6.039718e+01   2.846550e-01
  2.592320e-01   6.062272e+01   2.823880e-01
  2.595310e-01   6.070404e+01   2.835678e-01
  2.598300e-01   6.033277e+01   2.846044e-01
  2.601290e-01   6.008889e+01   2.796829e-01
  2.604280e-01   6.051971e+01   2.841363e-01
  2.607270e-01   6.082084e+01   2.810904e-01
  2.610260e-01   5.979349e+01   2.812356e-01
  2.613250e-01   6.024539e+01   2.828921e-01
  2.616240e-01   6.075696e+01   2.831946e-01
  2.619220e-01   6.052740e+01   2.827580e-01
  2.622210e-01   6.084386e+01   2.806607e-01
  2.625200e-01   6.007913e+01   2.806303e-01
  2.628190e-01   6.015166e+01   2.805074e-01
  2.631180e-01   6.024468e+01   2.789883e-01
  2.634170e-01   6.025094e+01   2.826068e-01
  2.637160e-01   6.051729e+01   2.796188e-01
  2.640150e-01   6.009093e+01   2.813429e-01
  2.643140e-01   6.063798e+01   2.795149e-01
  2.646130e-01   6.003022e+01   2.784913e-01
  2.649120e-01   5.984616e+01   2.810639e-01
  2.652110e-01   6.016227e+01   2.786067e-01
  2.655090e-01   6.046604e+01   2.800765e-01
  2.658080e-01   5.993139e+01   2.772196e-01
  2.661070e-01   6.006857e+01   2.787712e-01
  2.664060e-01   6.088385e+01   2.803684e-01
  2.667050e-01   6.057055e+01   2.799336e-01
  2.670040e-01   6.055605e+01   2.797083e-01
  2.673030e-01   5.974847e+01   2.769846e-01
  2.676020e-01   5.953732e+01   2.765889e-01
  2.679010e-01   6.036353e+01   2.784066e-01
  2.682000e-01   6.001580e+01   2.764766e-01
  2.684990e-01   6.014282e+01   2.778026e-01
  2.687980e-01   6.038144e+01   2.779752e-01
  2.690960e-01   6.055062e+01   2.795044e-01
  2.693950e-01   6.057827e+01   2.766506e-01
  2.696940e-01   6.002906e+01   2.757633e-01
  2.699930e-01   6.026907e+01   2.773404e-01
  2.702920e-01   6.035459e+01   2.772558e-01
  2.705910e-01   6.001080e+01   2.769329e-01
  2.708900e-01   6.027288e+01   2.753995e-01
  2.711890e-01   6.059308e+01   2.779909e-01
  2.714880e-01   5.965076e+01   2.748008e-01
  2.717870e-01   6.006373e+01   2.762142e-01
  2.720860e-01   5.984778e+01   2.747017e-01
  2.723850e-01   6.016267e+01   2.747813e-01
  2.726840e-01   5.995233e+01   2.754021e-01
  2.729820e-01   5.978990e+01   2.748445e-01
  2.732810e-01   6.005850e+01   2.745433e-01
  2.735800e-01   6.000603e+01   2.743321e-01
  2.738790e-01   6.029800e+01   2.755489e-01
  2.741780e-01   5.992003e+01   2.751435e-01
  2.744770e-01   5.976816e+01   2.722535e-01
  2.747760e-01   6.029332e+01   2.748054e-01
  2.750750e-01   5.987914e+01   2.770046e-01
  2.753740e-01   5.962682e+01   2.808433e-01
  2.756730e-01   5.957223e+01   2.822029e-01
  2.759720e-01   6.006424e+01   2.820695e-01
  2.762710e-01   5.973674e+01   2.853355e-01
  2.765690e-01   6.028095e+01   2.859101e-01
  2.768680e-01   5.989250e+01   2.876888e-01
  2.771670e-01   5.964749e+01   2.847111e-01
  2.774660e-01   5.997277e+01   2.863127e-01
  2.777650e-01   6.012710e+01   2.901713e-01
  2.780640e-01   5.988384e+01   2.881963e-01
  2.783630e-01   5.969881e+01   2.881749e-01
  2.786620e-01   5.987109e+01   2.903082e-01
  2.789610e-01   5.982424e+01   2.903029e-01
  2.792600e-01   6.037964e+01   2.945208e-01
  2.795590e-01   6.013450e+01   2.881639e-01
  2.798580e-01   5.955174e+01   2.912771e-01
  2.801560e-01   5.974593e+01   2.913119e-01
  2.804550e-01   6.005658e+01   2.929520e-01
  2.807540e-01   6.041720e+01   2.951750e-01
  2.810530e-01   5.960107e+01   2.904123e-01
  2.813520e-01   5.986687e+01   2.949572e-01
  2.816510e-01   5.935648e+01   2.926843e-01
  2.819500e-01   5.963736e+01   2.934882e-01
  2.822490e-01   5.993778e+01   2.942265e-01
  2.825480e-01   5.999234e+01   2.939107e-01
  2.828470e-01   5.993655e+01   2.971967e-01
  2.831460e-01   5.965342e+01   2.949997e-01
  2.834450e-01   6.017767e+01   2.947019e-01
  2.837430e-01   6.029526e+01   2.966972e-01
  2.840420e-01   6.016466e+01   2.979946e-01
  2.843410e-01   5.972604e+01   3.033851e-01
  2.846400e-01   5.919044e+01   3.041412e-01
  2.849390e-01   5.989062e+01   3.138346e-01
  2.852380e-01   5.945970e+01   3.156060e-01
  2.855370e-01   5.955792e+01   3.189983e-01
  2.858360e-01   5.974662e+01   3.215485e-01
  2.861350e-01   5.983964e+01   3.246406e-01
  2.864340e-01   5.977694e+01   3.292708e-01
  2.867330e-01   5.924109e+01   3.268502e-01
  2.870320e-01   5.913516e+01   3.321623e-01
  2.873310e-01   5.929329e+01   3.295241e-01
  2.876290e-01   5.946507e+01   3.352500e-01
  2.879280e-01   5.898090e+01   3.369347e-01
  2.882270e-01   5.966443e+01   3.351405e-01
  2.885260e-01   5.932331e+01   3.382567e-01
  2.888250e-01   5.893522e+01   3.362899e-01
  2.891240e-01   5.964125e+01   3.434016e-01
  2.894230e-01   5.906049e+01   3.448116e-01
  2.897220e-01   5.878746e+01   3.358680e-01
  2.900210e-01   5.865866e+01   3.443724e-01
  2.903200e-01   5.900220e+01   3.433612e-01
  2.906190e-01   5.967096e+01   3.490186e-01
  2.909180e-01   5.936753e+01   3.490759e-01
  2.912160e-01   5.928825e+01   3.451077e-01
  2.915150e-01   5.932136e+01   3.565885e-01
  2.918140e-01   5.902706e+01   3.475067e-01
  2.921130e-01   5.879566e+01   3.500672e-01
  2.924120e-01   5.860156e+01   3.520264e-01
  2.927110e-01   5.837795e+01   3.503735e-01
  2.930100e-01   5.925177e+01   3.621879e-01
  2.933090e-01   5.887551e+01   3.552459e-01
  2.936080e-01   5.951087e+01   3.547470e-01
  2.939070e-01   5.901611e+01   3.589480e-01
  2.942060e-01   5.860613e+01   3.583216e-01
  2.945050e-01   5.881723e+01   3.664927e-01
  2.948030e-01   5.920667e+01   3.580794e-01
  2.951020e-01   5.892560e+01   3.626826e-01
  2.954010e-01   5.912598e+01   3.650308e-01
  2.957000e-01   5.886149e+01   3.659666e-01
  2.959990e-01   5.933043e+01   3.669791e-01
  2.962980e-01   5.915584e+01   3.671020e-01
  2.965970e-01   5.894625e+01   3.700438e-01
  2.968960e-01   5.879486e+01   3.693410e-01
  2.971950e-01   5.885194e+01   3.679396e-01
  2.974940e-01   5.955484e+01   3.687836e-01
  2.977930e-01   5.875844e+01   3.696815e-01
  2.980920e-01   5.936193e+01   3.718044e-01
  2.983900e-01   5.919890e+01   3.743094e-01
  2.986890e-01   5.810900e+01   3.667296e-01
  2.989880e-01   5.907744e+01   3.736909e-01
  2.992870e-01   5.901871e+01   3.744447e-01
  2.995860e-01   5.875582e+01   3.757454e-01
  2.998850e-01   5.879064e+01   3.737205e-01
  3.001840e-01   5.898956e+01   3.767321e-01
  3.004830e-01   5.922524e+01   3.823929e-01
  3.007820e-01   5.867311e+01   3.791205e-01
  3.010810e-01   5.840464e+01   3.755789e-01
  3.013800e-01   5.787246e+01   3.794936e-01
  3.016790e-01   5.873708e+01   3.813131e-01
  3.019780e-01   5.845217e+01   3.823998e-01
  3.022760e-01   5.846963e+01   3.842448e-01
  3.025750e-01   5.859710e+01   3.826200e-01
  3.028740e-01   5.822540e+01   3.868221e-01
  3.031730e-01   5.797575e+01   3.841644e-01
  3.034720e-01   5.930875e+01   3.901385e-01
  3.037710e-01   5.911540e+01   3.892373e-01
  3.040700e-01   5.896630e+01   3.906081e-01
  3.043690e-01   5.831572e+01   3.930573e-01
  3.046680e-01   5.895349e+01   3.938204e-01
  3.049670e-01   5.889328e+01   3.900987e-01
  3.052660e-01   5.892685e+01   3.970682e-01
  3.055650e-01   5.835247e+01   3.937346e-01
  3.058630e-01   5.822081e+01   3.986605e-01
  3.061620e-01   5.875881e+01   3.931696e-01
  3.064610e-01   5.902788e+01   3.991104e-01
  3.067600e-01   5.866386e+01   4.039927e-01
  3.070590e-01   5.781893e+01   3.950022e-01
  3.073580e-01   5.852476e+01   4.035135e-01
  3.076570e-01   5.936818e+01   3.991189e-01
  3.079560e-01   5.838604e+01   4.021463e-01
  3.082550e-01   5.905358e+01   4.044386e-01
  3.085540e-01   5.820087e+01   4.012136e-01
  3.088530e-01   5.850872e+01   4.073827e-01
  3.091520e-01   5.904194e+01   4.032163e-01
  3.094500e-01   5.847180e+01   4.100383e-01
  3.097490e-01   5.836071e+01   4.077879e-01
  3.100480e-01   5.911186e+01   4.073388e-01
  3.103470e-01   5.829673e+01   4.158116e-01
  3.106460e-01   5.799403e+01   4.025713e-01
  3.109450e-01   5.838288e+01   4.157920e-01
  3.112440e-01   5.823997e+01   4.082921e-01
  3.115430e-01   5.858927e+01   4.149011e-01
  3.118420e-01   5.876603e+01   4.201327e-01
  3.121410e-01   5.902485e+01   4.145081e-01
  3.124400e-01   5.771715e+01   4.173645e-01
  3.127390e-01   5.838081e+01   4.138402e-01
  3.130380e-01   5.829401e+01   4.224980e-01
  3.133360e-01   5.805988e+01   4.192732e-01
  3.136350e-01   5.835698e+01   4.196715e-01
  3.139340e-01   5.817325e+01   4.251776e-01
  3.142330e-01   5.898090e+01   4.215719e-01
  3.145320e-01   5.879117e+01   4.313562e-01
  3.148310e-01   5.918281e+01   4.277952e-01
  3.151300e-01   5.792735e+01   4.232335e-01
  3.154290e-01   5.805375e+01   4.286424e-01
  3.157280e-01   5.860897e+01   4.278255e-01
  3.160270e-01   5.800717e+01   4.339661e-01
  3.163260e-01   5.834039e+01   4.268441e-01
  3.166250e-01   5.782536e+01   4.332855e-01
  3.169230e-01   5.843298e+01   4.329557e-01
  3.172220e-01   5.778578e+01   4.353912e-01
  3.175210e-01   5.823235e+01   4.366907e-01
  3.178200e-01   5.870078e+01   4.354302e-01
  3.181190e-01   5.803913e+01   4.409703e-01
  3.184180e-01   5.919639e+01   4.406733e-01
  3.187170e-01   5.804644e+01   4.441651e-01
  3.190160e-01   5.874850e+01   4.456402e-01
  3.193150e-01   5.789403e+01   4.357988e-01
  3.196140e-01   5.814303e+01   4.481832e-01
  3.199130e-01   5.791417e+01   4.408870e-01
  3.202120e-01   5.814527e+01   4.490150e-01
  3.205100e-01   5.858158e+01   4.494589e-01
  3.208090e-01   5.873638e+01   4.467969e-01
  3.211080e-01   5.782956e+01   4.502844e-01
  3.214070e-01   5.741809e+01   4.409607e-01
  3.217060e-01   5.766627e+01   4.492309e-01
  3.220050e-01   5.755918e+01   4.459273e-01
  3.223040e-01   5.796460e+01   4.454600e-01
  3.226030e-01   5.834869e+01   4.583033e-01
  3.229020e-01   5.817543e+01   4.422740e-01
  3.232010e-01   5.749779e+01   4.519407e-01
  3.235000e-01   5.744296e+01   4.467058e-01
  3.237990e-01   5.761087e+01   4.506905e-01
  3.240970e-01   5.933605e+01   4.643856e-01
  3.243960e-01   5.780873e+01   4.489533e-01
  3.246950e-01   5.761761e+01   4.593853e-01
  3.249940e-01   5.797568e+01   4.529627e-01
  3.252930e-01   5.830652e+01   4.616755e-01
  3.255920e-01   5.782373e+01   4.624567e-01
  3.258910e-01   5.781448e+01   4.579518e-01
  3.261900e-01   5.789083e+01   4.654711e-01
  3.264890e-01   5.819320e+01   4.612266e-01
  3.267880e-01   5.783973e+01   4.634302e-01
  3.270870e-01   5.784464e+01   4.714047e-01
  3.273860e-01   5.852343e+01   4.684724e-01
  3.276850e-01   5.764103e+01   4.705743e-01
  3.279830e-01   5.825474e+01   4.660081e-01
  3.282820e-01   5.839706e+01   4.760805e-01
  3.285810e-01   5.798579e+01   4.724608e-01
  3.288800e-01   5.848640e+01   4.779219e-01
  3.291790e-01   5.774476e+01   4.709975e-01
  3.294780e-01   5.782479e+01   4.786925e-01
  3.297770e-01   5.846267e+01   4.838736e-01
  3.300760e-01   5.796880e+01   4.767906e-01
  3.303750e-01   5.771774e+01   4.833534e-01
  3.306740e-01   5.758076e+01   4.761832e-01
  3.309730e-01   5.776835e+01   4.856541e-01
  3.312720e-01   5.750459e+01   4.882572e-01
  3.315700e-01   5.799512e+01   4.814241e-01
  3.318690e-01   5.801153e+01   4.942210e-01
  3.321680e-01   5.838620e+01   4.845870e-01
  3.324670e-01   5.786566e+01   4.947048e-01
  3.327660e-01   5.745835e+01   4.902204e-01
  3.330650e-01   5.829024e+01   4.943047e-01
  3.333640e-01   5.805935e+01   5.011825e-01
  3.336630e-01   5.766981e+01   4.878870e-01
  3.339620e-01   5.721424e+01   5.003991e-01
  3.342610e-01   5.847894e+01   4.990005e-01
  3.345600e-01   5.791401e+01   5.017069e-01
  3.348590e-01   5.842516e+01   5.128567e-01
  3.351570e-01   5.771763e+01   4.940716e-01
  3.354560e-01   5.889030e+01   5.186208e-01
  3.357550e-01   5.749946e+01   4.959246e-01
  3.360540e-01   5.735017e+01   5.099455e-01
  3.363530e-01   5.744327e+01   5.166062e-01
  3.366520e-01   5.726676e+01   5.006287e-01
  3.369510e-01   5.732195e+01   5.225357e-01
  3.372500e-01   5.757935e+01   5.002552e-01
  3.375490e-01   5.786636e+01   5.223795e-01
  3.378480e-01   5.765293e+01   5.188276e-01
  3.381470e-01   5.774990e+01   5.179832e-01
  3.384460e-01   5.757319e+01   5.311080e-01
  3.387450e-01   5.836638e+01   5.132114e-01
  3.390430e-01   5.720423e+01   5.266746e-01
  3.393420e-01   5.744755e+01   5.251006e-01
  3.396410e-01   5.696373e+01   5.235513e-01
  3.399400e-01   5.693507e+01   5.387560e-01
  3.402390e-01   5.745295e+01   5.153819e-01
  3.405380e-01   5.757693e+01   5.388793e-01
  3.408370e-01   5.755359e+01   5.310176e-01
  3.411360e-01   5.841015e+01   5.384625e-01
  3.414350e-01   5.811782e+01   5.443232e-01
  3.417340e-01   5.835586e+01   5.375054e-01
  3.420330e-01   5.729247e+01   5.486617e-01
  3.423320e-01   5.743226e+01   5.339361e-01
  3.426300e-01   5.754726e+01   5.491161e-01
  3.429290e-01   5.765885e+01   5.473722e-01
  3.432280e-01   5.735631e+01   5.436923e-01
  3.435270e-01   5.662701e+01   5.588585e-01
  3.438260e-01   5.759001e+01   5.411152e-01
  3.441250e-01   5.810942e+01   5.628443e-01
  3.444240e-01   5.729840e+01   5.509971e-01
  3.447230e-01   5.785490e+01   5.583919e-01
  3.450220e-01   5.673998e+01   5.643883e-01
  3.453210e-01   5.845349e+01   5.565232e-01
  3.456200e-01   5.711427e+01   5.713713e-01
  3.459190e-01   5.720989e+01   5.584710e-01
  3.462170e-01   5.731346e+01   5.697827e-01
  3.465160e-01   5.778003e+01   5.712402e-01
  3.468150e-01   5.799044e+01   5.714245e-01
  3.471140e-01   5.756120e+01   5.843250e-01
  3.474130e-01   5.691401e+01   5.652532e-01
  3.477120e-01   5.710446e+01   5.820021e-01
  3.480110e-01   5.785946e+01   5.794935e-01
  3.483100e-01   5.722495e+01   5.780888e-01
  3.486090e-01   5.793399e+01   5.966238e-01
  3.489080e-01   5.767462e+01   5.803556e-01
  3.492070e-01   5.780277e+01   5.969208e-01
  3.495060e-01   5.851620e+01   5.891523e-01
  3.498040e-01   5.676157e+01   5.924891e-01
  3.501030e-01   5.668768e+01   5.930764e-01
  3.504020e-01   5.758411e+01   5.967666e-01
  3.507010e-01   5.769683e+01   6.115508e-01
  3.510000e-01   5.778102e+01   5.929456e-01
  3.512990e-01   5.699677e+01   6.078294e-01
  3.515980e-01   5.764194e+01   6.030270e-01
  3.518970e-01   5.711603e+01   6.137607e-01
  3.521960e-01   5.771474e+01   6.257834e-01
  3.524950e-01   5.729890e+01   6.002271e-01
  3.527940e-01   5.756241e+01   6.283566e-01
  3.530930e-01   5.768114e+01   6.125210e-01
  3.533920e-01   5.737435e+01   6.261919e-01
  3.536900e-01   5.729748e+01   6.280519e-01
  3.539890e-01   5.686079e+01   6.222568e-01
  3.542880e-01   5.843896e+01   6.461783e-01
  3.545870e-01   5.840213e+01   6.206324e-01
  3.548860e-01   5.716771e+01   6.355107e-01
  3.551850e-01   5.694250e+01   6.227037e-01
  3.554840e-01   5.776114e+01   6.388006e-01
  3.557830e-01   5.650298e+01   6.341848e-01
  3.560820e-01   5.782378e+01   6.197223e-01
  3.563810e-01   5.747481e+01   6.384120e-01
  3.566800e-01   5.717660e+01   6.217419e-01
  3.569790e-01   5.793471e+01   6.458354e-01
  3.572770e-01   5.739168e+01   6.415783e-01
  3.575760e-01   5.775578e+01   6.171885e-01
  3.578750e-01   5.673811e+01   6.516888e-01
  3.581740e-01   5.610316e+01   6.192161e-01
  3.584730e-01   5.708243e+01   6.536632e-01
  3.587720e-01   5.767247e+01   6.456053e-01
  3.590710e-01   5.676119e+01   6.392610e-01
  3.593700e-01   5.686009e+01   6.643603e-01
  3.596690e-01   5.693007e+01   6.365771e-01
  3.599680e-01   5.778097e+01   6.711009e-01
  3.602670e-01   5.740209e+01   6.516237e-01
  3.605660e-01   5.696876e+01   6.649949e-01
  3.608640e-01   5.797657e+01   6.880553e-01
  3.611630e-01   5.708749e+01   6.473021e-01
  3.614620e-01   5.752327e+01   6.898544e-01
  3.617610e-01   5.777691e+01   6.655990e-01
  3.620600e-01   5.767096e+01   6.877297e-01
  3.623590e-01   5.708436e+01   6.812675e-01
  3.626580e-01   5.697867e+01   6.806365e-01
  3.629570e-01   5.734291e+01   7.011834e-01
  3.632560e-01   5.713071e+01   6.700886e-01
  3.635550e-01   5.785478e+01   7.157855e-01
  3.638540e-01   5.877783e+01   7.035352e-01
  3.641530e-01   5.608482e+01   6.918782e-01
  3.644510e-01   5.893928e+01   7.400439e-01
  3.647500e-01   5.755614e+01   6.870447e-01
  3.650490e-01   5.676408e+01   7.244773e-01
  3.653480e-01   5.797226e+01   7.148358e-01
  3.656470e-01   5.658840e+01   7.146504e-01
  3.659460e-01   5.695225e+01   7.384573e-01
  3.662450e-01   5.581634e+01   6.997848e-01
  3.665440e-01   5.634760e+01   7.519031e-01
  3.668430e-01   5.710039e+01   7.161648e-01
  3.671420e-01   5.741915e+01   7.491224e-01
  3.674410e-01   5.633118e+01   7.325629e-01
  3.677400e-01   5.730933e+01   7.523139e-01
  3.680390e-01   5.804840e+01   7.865233e-01
  3.683370e-01   5.740081e+01   7.321270e-01
  3.686360e-01   5.699484e+01   7.706932e-01
  3.689350e-01   5.724710e+01   7.558732e-01
  3.692340e-01   5.615635e+01   7.692650e-01
  3.695330e-01   5.881353e+01   8.150486e-01
  3.698320e-01   5.672594e+01   7.465232e-01
  3.701310e-01   5.623614e+01   7.993865e-01
  3.704300e-01   5.750577e+01   7.698981e-01
  3.707290e-01   5.782306e+01   8.130395e-01
  3.710280e-01   5.744683e+01   8.055229e-01
  3.713270e-01   5.777281e+01   7.959771e-01
  3.716260e-01   5.758702e+01   8.425965e-01
  3.719240e-01   5.597401e+01   7.767429e-01
  3.722230e-01   5.681178e+01   8.396542e-01
  3.725220e-01   5.647268e+01   8.084040e-01
  3.728210e-01   5.669722e+01   8.279835e-01
  3.731200e-01   5.565205e+01   8.690330e-01
  3.734190e-01   5.740165e+01   8.052060e-01
  3.737180e-01   5.788185e+01   8.831008e-01
  3.740170e-01   5.775837e+01   8.303898e-01
  3.743160e-01   5.694379e+01   8.822399e-01
  3.746150e-01   5.689829e+01   8.755656e-01
  3.749140e-01   5.742247e+01   8.583914e-01
  3.752130e-01   5.621999e+01   9.102139e-01
  3.755110e-01   5.720017e+01   8.538289e-01
  3.758100e-01   5.745786e+01   9.201800e-01
  3.761090e-01   5.674097e+01   8.871192e-01
  3.764080e-01   5.638369e+01   9.079982e-01
  3.767070e-01   5.866651e+01   9.684054e-01
  3.770060e-01   5.653451e+01   8.727621e-01
  3.773050e-01   5.865355e+01   9.766102e-01
  3.776040e-01   5.661811e+01   9.170202e-01
  3.779030e-01   5.790404e+01   9.580409e-01
  3.782020e-01   5.564526e+01   1.014418e+00
  3.785010e-01   5.683133e+01   9.011768e-01
  3.788000e-01   5.748576e+01   1.026041e+00
  3.790990e-01   5.593366e+01   9.337852e-01
  3.793970e-01   5.879804e+01   1.027756e+00
  3.796960e-01   5.712225e+01   1.008214e+00
  3.799950e-01   5.785735e+01   9.960612e-01
  3.802940e-01   5.629168e+01   1.092270e+00
  3.805930e-01   5.587903e+01   9.491494e-01
  3.808920e-01   5.549522e+01   1.090660e+00
  3.811910e-01   5.781540e+01   1.028978e+00
  3.814900e-01   5.571625e+01   1.063047e+00
  3.817890e-01   5.559689e+01   1.159527e+00
  3.820880e-01   5.599457e+01   9.889268e-01
  3.823870e-01   5.732331e+01   1.185014e+00
  3.826860e-01   5.745609e+01   1.041049e+00
  3.829840e-01   5.658840e+01   1.201022e+00
  3.832830e-01   5.814866e+01   1.163672e+00
  3.835820e-01   5.647744e+01   1.119518e+00
  3.838810e-01   5.567300e+01   1.242713e+00
  3.841800e-01   5.708707e+01   1.112532e+00
  3.844790e-01   5.698255e+01   1.266592e+00
  3.847780e-01   5.605637e+01   1.164309e+00
  3.850770e-01   5.821746e+01   1.289905e+00
  3.853760e-01   5.704371e+01   1.362050e+00
  3.856750e-01   5.695115e+01   1.173565e+00
  3.859740e-01   5.894625e+01   1.409085e+00
  3.862730e-01   5.650518e+01   1.251967e+00
  3.865710e-01   5.796943e+01   1.397361e+00
  3.868700e-01   5.718223e+01   1.413308e+00
  3.871690e-01   5.649563e+01   1.321739e+00
  3.874680e-01   5.765456e+01   1.537592e+00
  3.877670e-01   5.559730e+01   1.333227e+00
  3.880660e-01   5.410194e+01   1.522941e+00
  3.883650e-01   5.839769e+01   1.499349e+00
  3.886640e-01   5.725908e+01   1.549241e+00
  3.889630e-01   5.668768e+01   1.677473e+00
  3.892620e-01   5.606666e+01   1.500053e+00
  3.895610e-01   5.789832e+01   1.741746e+00
  3.898600e-01   5.465248e+01   1.647086e+00
  3.901580e-01   5.529495e+01   1.726282e+00
  3.904570e-01   5.672313e+01   1.954808e+00
  3.907560e-01   5.716476e+01   1.730677e+00
  3.910550e-01   5.791578e+01   2.011498e+00
  3.913540e-01   5.665826e+01   1.989541e+00
  3.916530e-01   5.805551e+01   2.013923e+00
  3.919520e-01   5.564526e+01   2.561281e+00
  3.922510e-01   5.651854e+01   1.987086e+00
  3.925500e-01   6.237299e+01   2.800630e+00
  3.928490e-01   5.365419e+01   2.371202e+00
  3.931480e-01   5.784592e+01   2.697080e+00
  3.934470e-01   0.000000e+00   0.000000e+00
  3.937460e-01   5.394761e+01   2.604615e+00
creator: radaver
creator-version: 3725
header-file: /nas_data/SAXS_data/20151104Workshop/header/JH1_0038.txt
image-file: /nas_data/Pilatus1M/20151104_Workshop/JH1_0038.tif
angular-axis-file: /nas_data/SAXS_data/20151104Workshop/q20151029.dat
beamstop-mask-file: /nas_data/SAXS_data/20151104Workshop/fit2d20151031.msk
detector-response-file: none
beam-center-x: 949.7700
beam-center-y: 918.8000
unit-time: 1.0000
channel-first: 10
channel-last: 1315
Exposure time [s]: 1.093942
Transmitted Beam: 0.484618
Incident Beam: 0.484618
Code: JH1
Concentration [mg/ml]: 1
Run Number: 0038
