# Supplementary material for: SAXS analysis of a soluble cytosolic NgBR construct including extracellular and transmembrane domains
Source: PLoS One. 2018 Jan 18;13(1):e0191371. doi: 10.1371/journal.pone.0191371 (PMC5773207; doi:10.1371/journal.pone.0191371)
Supplement: S1 File — (ZIP) [file pone.0191371.s001.zip › JH1_0039.dat]

Sample:   c= 1.0000 mg/ml  Code: JH1
  3.656810e-03   2.262104e+04   4.130900e+01
  3.955720e-03   2.193847e+04   2.793982e+01
  4.254640e-03   1.903067e+04   2.331919e+01
  4.553560e-03   1.543140e+04   2.024566e+01
  4.852480e-03   1.245147e+04   1.702653e+01
  5.151400e-03   1.050828e+04   1.545201e+01
  5.450320e-03   8.713598e+03   1.336482e+01
  5.749240e-03   7.421599e+03   1.195072e+01
  6.048150e-03   6.326852e+03   1.081564e+01
  6.347070e-03   5.469536e+03   9.554201e+00
  6.645990e-03   4.799131e+03   8.910195e+00
  6.944910e-03   4.212836e+03   8.036984e+00
  7.243830e-03   3.747756e+03   7.345280e+00
  7.542750e-03   3.325641e+03   6.893013e+00
  7.841670e-03   3.005257e+03   6.188257e+00
  8.140580e-03   2.707237e+03   5.954430e+00
  8.439500e-03   2.476419e+03   5.489143e+00
  8.738420e-03   2.257138e+03   5.190496e+00
  9.037340e-03   2.081890e+03   4.819965e+00
  9.336260e-03   1.917973e+03   4.546326e+00
  9.635180e-03   1.767702e+03   4.352177e+00
  9.934100e-03   1.627795e+03   4.040911e+00
  1.023300e-02   1.491898e+03   3.964619e+00
  1.053190e-02   1.386477e+03   3.876503e+00
  1.083090e-02   1.285170e+03   3.732192e+00
  1.112980e-02   1.179641e+03   3.545248e+00
  1.142870e-02   1.092627e+03   3.392874e+00
  1.172760e-02   1.007097e+03   3.248313e+00
  1.202650e-02   9.427999e+02   3.134215e+00
  1.232540e-02   8.733636e+02   3.000063e+00
  1.262440e-02   8.065065e+02   2.829342e+00
  1.292330e-02   7.541064e+02   2.693684e+00
  1.322220e-02   6.962692e+02   2.588326e+00
  1.352110e-02   6.498876e+02   2.475497e+00
  1.382000e-02   6.059998e+02   2.366898e+00
  1.411900e-02   5.713061e+02   2.286963e+00
  1.441790e-02   5.322365e+02   2.191480e+00
  1.471680e-02   4.964632e+02   2.106496e+00
  1.501570e-02   4.636893e+02   1.993703e+00
  1.531460e-02   4.382574e+02   1.929508e+00
  1.561350e-02   4.134120e+02   1.841136e+00
  1.591250e-02   3.850807e+02   1.792586e+00
  1.621140e-02   3.663062e+02   1.718195e+00
  1.651030e-02   3.462781e+02   1.652996e+00
  1.680920e-02   3.247205e+02   1.600716e+00
  1.710810e-02   3.074320e+02   1.560790e+00
  1.740710e-02   2.933139e+02   1.502594e+00
  1.770600e-02   2.806961e+02   1.455146e+00
  1.800490e-02   2.667200e+02   1.407244e+00
  1.830380e-02   2.509518e+02   1.375889e+00
  1.860270e-02   2.408646e+02   1.321777e+00
  1.890170e-02   2.312973e+02   1.295260e+00
  1.920060e-02   2.179664e+02   1.245461e+00
  1.949950e-02   2.118752e+02   1.242077e+00
  1.979840e-02   2.035150e+02   1.194484e+00
  2.009730e-02   1.962699e+02   1.160162e+00
  2.039620e-02   1.871337e+02   1.130785e+00
  2.069520e-02   1.807076e+02   1.105209e+00
  2.099410e-02   1.752302e+02   1.096217e+00
  2.129300e-02   1.666023e+02   1.040878e+00
  2.159190e-02   1.611011e+02   1.058822e+00
  2.189080e-02   1.548050e+02   1.043718e+00
  2.218980e-02   1.502961e+02   1.046122e+00
  2.248870e-02   1.470618e+02   1.053267e+00
  2.278760e-02   1.406062e+02   1.019742e+00
  2.308650e-02   1.373951e+02   1.039054e+00
  2.338540e-02   1.331784e+02   1.020861e+00
  2.368430e-02   1.304283e+02   9.919144e-01
  2.398330e-02   1.274437e+02   1.002810e+00
  2.428220e-02   1.243180e+02   9.684012e-01
  2.458110e-02   1.214063e+02   9.891701e-01
  2.488000e-02   1.193533e+02   9.546123e-01
  2.517890e-02   1.178123e+02   9.371162e-01
  2.547790e-02   1.133068e+02   9.320062e-01
  2.577680e-02   1.098720e+02   9.103993e-01
  2.607570e-02   1.097650e+02   9.173240e-01
  2.637460e-02   1.081823e+02   9.033716e-01
  2.667350e-02   1.071875e+02   8.767030e-01
  2.697250e-02   1.038655e+02   8.364018e-01
  2.727140e-02   1.020067e+02   7.981221e-01
  2.757030e-02   1.007104e+02   7.943505e-01
  2.786920e-02   1.001298e+02   7.830053e-01
  2.816810e-02   9.777576e+01   7.614833e-01
  2.846700e-02   9.696143e+01   7.489435e-01
  2.876600e-02   9.449220e+01   7.304376e-01
  2.906490e-02   9.353908e+01   7.289301e-01
  2.936380e-02   9.251501e+01   7.195310e-01
  2.966270e-02   9.196202e+01   7.121141e-01
  2.996160e-02   9.059469e+01   7.078358e-01
  3.026060e-02   8.865833e+01   6.892024e-01
  3.055950e-02   8.863156e+01   6.881216e-01
  3.085840e-02   8.854155e+01   6.848680e-01
  3.115730e-02   8.546398e+01   6.700430e-01
  3.145620e-02   8.548344e+01   6.636801e-01
  3.175510e-02   8.613447e+01   6.680303e-01
  3.205410e-02   8.412716e+01   6.566025e-01
  3.235300e-02   8.299956e+01   6.495451e-01
  3.265190e-02   8.341029e+01   6.392015e-01
  3.295080e-02   8.316782e+01   6.424572e-01
  3.324970e-02   8.281093e+01   6.402354e-01
  3.354870e-02   8.111795e+01   6.320006e-01
  3.384760e-02   8.116069e+01   6.248678e-01
  3.414650e-02   8.103560e+01   6.243861e-01
  3.444540e-02   7.976900e+01   6.109742e-01
  3.474430e-02   8.006943e+01   6.175102e-01
  3.504330e-02   7.871507e+01   6.046781e-01
  3.534220e-02   8.021791e+01   6.111763e-01
  3.564110e-02   7.829237e+01   6.030524e-01
  3.594000e-02   7.778632e+01   5.895949e-01
  3.623890e-02   7.851872e+01   6.024415e-01
  3.653780e-02   7.605262e+01   5.768685e-01
  3.683680e-02   7.658965e+01   5.864335e-01
  3.713570e-02   7.720003e+01   5.894678e-01
  3.743460e-02   7.568392e+01   5.741379e-01
  3.773350e-02   7.556168e+01   5.730127e-01
  3.803240e-02   7.475237e+01   5.835400e-01
  3.833140e-02   7.503938e+01   5.985555e-01
  3.863030e-02   7.492849e+01   6.074107e-01
  3.892920e-02   7.502909e+01   6.062375e-01
  3.922810e-02   7.425081e+01   6.054486e-01
  3.952700e-02   7.477779e+01   6.036555e-01
  3.982600e-02   7.347955e+01   6.070824e-01
  4.012490e-02   7.289359e+01   5.952332e-01
  4.042380e-02   7.338014e+01   6.050646e-01
  4.072270e-02   7.314883e+01   6.017271e-01
  4.102160e-02   7.366332e+01   6.030486e-01
  4.132050e-02   7.279739e+01   6.002799e-01
  4.161950e-02   7.136815e+01   5.882145e-01
  4.191840e-02   7.273869e+01   6.016189e-01
  4.221730e-02   7.159600e+01   5.891528e-01
  4.251620e-02   7.091748e+01   5.940396e-01
  4.281510e-02   7.117673e+01   5.859209e-01
  4.311410e-02   7.188632e+01   5.895887e-01
  4.341300e-02   7.005159e+01   5.850240e-01
  4.371190e-02   7.035153e+01   5.847622e-01
  4.401080e-02   7.109033e+01   5.878246e-01
  4.430970e-02   7.019441e+01   5.796442e-01
  4.460860e-02   6.973000e+01   5.784581e-01
  4.490760e-02   7.051594e+01   5.831948e-01
  4.520650e-02   6.978274e+01   5.757542e-01
  4.550540e-02   7.100166e+01   5.837089e-01
  4.580430e-02   6.914459e+01   5.738387e-01
  4.610320e-02   6.963183e+01   5.729705e-01
  4.640220e-02   6.995030e+01   5.786354e-01
  4.670110e-02   6.972689e+01   5.691090e-01
  4.700000e-02   6.965164e+01   5.709150e-01
  4.729890e-02   6.940081e+01   5.720192e-01
  4.759780e-02   6.903021e+01   5.697781e-01
  4.789680e-02   6.890472e+01   5.657438e-01
  4.819570e-02   6.871225e+01   5.642587e-01
  4.849460e-02   6.795278e+01   5.632112e-01
  4.879350e-02   6.703819e+01   5.532794e-01
  4.909240e-02   6.894763e+01   5.687285e-01
  4.939130e-02   6.845423e+01   5.570727e-01
  4.969030e-02   6.785100e+01   5.566234e-01
  4.998920e-02   6.701292e+01   5.525066e-01
  5.028810e-02   6.760265e+01   5.529326e-01
  5.058700e-02   6.853908e+01   5.607981e-01
  5.088590e-02   6.783885e+01   5.486598e-01
  5.118490e-02   6.708581e+01   5.528070e-01
  5.148380e-02   6.876736e+01   5.570080e-01
  5.178270e-02   6.829213e+01   5.479173e-01
  5.208160e-02   6.747001e+01   5.504135e-01
  5.238050e-02   6.661285e+01   5.411389e-01
  5.267940e-02   6.725442e+01   5.515066e-01
  5.297840e-02   6.700643e+01   5.433688e-01
  5.327730e-02   6.739006e+01   5.423934e-01
  5.357620e-02   6.766350e+01   5.453897e-01
  5.387510e-02   6.770090e+01   5.423888e-01
  5.417400e-02   6.678535e+01   5.437436e-01
  5.447300e-02   6.711884e+01   5.369679e-01
  5.477190e-02   6.699878e+01   5.377137e-01
  5.507080e-02   6.692110e+01   5.374019e-01
  5.536970e-02   6.658483e+01   5.342194e-01
  5.566860e-02   6.656241e+01   5.378089e-01
  5.596760e-02   6.644794e+01   5.312606e-01
  5.626650e-02   6.664912e+01   5.344772e-01
  5.656540e-02   6.584869e+01   5.294562e-01
  5.686430e-02   6.689021e+01   5.306408e-01
  5.716320e-02   6.603528e+01   5.237432e-01
  5.746210e-02   6.647238e+01   5.307609e-01
  5.776110e-02   6.621527e+01   5.315282e-01
  5.806000e-02   6.672995e+01   5.253350e-01
  5.835890e-02   6.637509e+01   5.245117e-01
  5.865780e-02   6.653917e+01   5.222977e-01
  5.895670e-02   6.641063e+01   5.317105e-01
  5.925570e-02   6.726617e+01   5.228748e-01
  5.955460e-02   6.653192e+01   5.268708e-01
  5.985350e-02   6.673217e+01   5.202349e-01
  6.015240e-02   6.713284e+01   5.234858e-01
  6.045130e-02   6.620256e+01   5.204096e-01
  6.075020e-02   6.501511e+01   5.107596e-01
  6.104920e-02   6.522415e+01   5.154328e-01
  6.134810e-02   6.612050e+01   5.195238e-01
  6.164700e-02   6.559107e+01   5.092388e-01
  6.194590e-02   6.522654e+01   5.159998e-01
  6.224480e-02   6.560013e+01   5.061009e-01
  6.254380e-02   6.582044e+01   5.155613e-01
  6.284270e-02   6.539247e+01   5.155410e-01
  6.314160e-02   6.552989e+01   5.037483e-01
  6.344050e-02   6.557958e+01   5.113428e-01
  6.373940e-02   6.589436e+01   5.041132e-01
  6.403840e-02   6.603405e+01   5.125700e-01
  6.433730e-02   6.519963e+01   5.040322e-01
  6.463620e-02   6.554240e+01   5.012299e-01
  6.493510e-02   6.526146e+01   5.111829e-01
  6.523400e-02   6.473102e+01   4.986247e-01
  6.553290e-02   6.550175e+01   5.041580e-01
  6.583190e-02   6.514023e+01   5.007085e-01
  6.613080e-02   6.543930e+01   4.973102e-01
  6.642970e-02   6.562981e+01   5.072667e-01
  6.672860e-02   6.476647e+01   4.932665e-01
  6.702750e-02   6.426980e+01   4.963400e-01
  6.732650e-02   6.549221e+01   4.975113e-01
  6.762540e-02   6.527301e+01   4.966780e-01
  6.792430e-02   6.536995e+01   4.990509e-01
  6.822320e-02   6.479200e+01   4.889997e-01
  6.852210e-02   6.543587e+01   4.987989e-01
  6.882110e-02   6.517925e+01   4.938531e-01
  6.912000e-02   6.564023e+01   4.951054e-01
  6.941890e-02   6.664343e+01   4.954525e-01
  6.971780e-02   6.485188e+01   4.882710e-01
  7.001670e-02   6.591191e+01   4.986035e-01
  7.031560e-02   6.426707e+01   4.855915e-01
  7.061460e-02   6.576725e+01   4.917049e-01
  7.091350e-02   6.448579e+01   4.854735e-01
  7.121240e-02   6.457019e+01   4.820685e-01
  7.151130e-02   6.503189e+01   4.899041e-01
  7.181020e-02   6.504709e+01   4.833844e-01
  7.210920e-02   6.469918e+01   4.853364e-01
  7.240810e-02   6.533114e+01   4.830605e-01
  7.270700e-02   6.522987e+01   4.887401e-01
  7.300590e-02   6.420652e+01   4.802510e-01
  7.330480e-02   6.420811e+01   4.748606e-01
  7.360370e-02   6.491570e+01   4.833565e-01
  7.390270e-02   6.502104e+01   4.783028e-01
  7.420160e-02   6.483115e+01   4.848959e-01
  7.450050e-02   6.441367e+01   4.742971e-01
  7.479940e-02   6.375858e+01   4.731954e-01
  7.509830e-02   6.429533e+01   4.792158e-01
  7.539730e-02   6.544460e+01   4.763167e-01
  7.569620e-02   6.516764e+01   4.761839e-01
  7.599510e-02   6.391938e+01   4.746765e-01
  7.629400e-02   6.510963e+01   4.729277e-01
  7.659290e-02   6.437573e+01   4.745971e-01
  7.689190e-02   6.477642e+01   4.717161e-01
  7.719080e-02   6.432870e+01   4.726730e-01
  7.748970e-02   6.437701e+01   4.694053e-01
  7.778860e-02   6.517419e+01   4.753316e-01
  7.808750e-02   6.467378e+01   4.700596e-01
  7.838640e-02   6.493821e+01   4.684804e-01
  7.868540e-02   6.455865e+01   4.683700e-01
  7.898430e-02   6.445648e+01   4.654898e-01
  7.928320e-02   6.433368e+01   4.705299e-01
  7.958210e-02   6.555213e+01   4.661177e-01
  7.988100e-02   6.513788e+01   4.700432e-01
  8.018000e-02   6.433843e+01   4.646494e-01
  8.047890e-02   6.475676e+01   4.657434e-01
  8.077780e-02   6.451084e+01   4.640347e-01
  8.107670e-02   6.430857e+01   4.608661e-01
  8.137560e-02   6.405667e+01   4.632190e-01
  8.167450e-02   6.456035e+01   4.621723e-01
  8.197350e-02   6.432622e+01   4.585265e-01
  8.227240e-02   6.396038e+01   4.616423e-01
  8.257130e-02   6.474042e+01   4.549044e-01
  8.287020e-02   6.499840e+01   4.649627e-01
  8.316910e-02   6.420887e+01   4.589041e-01
  8.346810e-02   6.476396e+01   4.565373e-01
  8.376700e-02   6.429567e+01   4.612239e-01
  8.406590e-02   6.498388e+01   4.542218e-01
  8.436480e-02   6.448374e+01   4.594859e-01
  8.466370e-02   6.396714e+01   4.517967e-01
  8.496270e-02   6.412365e+01   4.630500e-01
  8.526160e-02   6.457577e+01   4.793527e-01
  8.556050e-02   6.389572e+01   4.772725e-01
  8.585940e-02   6.314082e+01   4.803841e-01
  8.615830e-02   6.401798e+01   4.837093e-01
  8.645720e-02   6.467937e+01   4.909825e-01
  8.675620e-02   6.401115e+01   4.908709e-01
  8.705510e-02   6.382787e+01   4.891922e-01
  8.735400e-02   6.402564e+01   4.924029e-01
  8.765290e-02   6.459084e+01   4.950689e-01
  8.795180e-02   6.494563e+01   5.004710e-01
  8.825080e-02   6.432481e+01   4.935520e-01
  8.854970e-02   6.366148e+01   4.975375e-01
  8.884860e-02   6.477208e+01   4.998018e-01
  8.914750e-02   6.411636e+01   5.034816e-01
  8.944640e-02   6.422552e+01   5.002527e-01
  8.974530e-02   6.443079e+01   4.969613e-01
  9.004430e-02   6.541686e+01   4.987264e-01
  9.034320e-02   6.475012e+01   4.786467e-01
  9.064210e-02   6.395463e+01   4.748074e-01
  9.094100e-02   6.452926e+01   4.670029e-01
  9.123990e-02   6.426486e+01   4.647974e-01
  9.153890e-02   6.448390e+01   4.680988e-01
  9.183780e-02   6.427440e+01   4.640055e-01
  9.213670e-02   6.510151e+01   4.653314e-01
  9.243560e-02   6.468277e+01   4.626102e-01
  9.273450e-02   6.406503e+01   4.564097e-01
  9.303350e-02   6.402351e+01   4.622787e-01
  9.333240e-02   6.481276e+01   4.547732e-01
  9.363130e-02   6.426613e+01   4.563394e-01
  9.393020e-02   6.409465e+01   4.533990e-01
  9.422910e-02   6.414932e+01   4.547539e-01
  9.452800e-02   6.425965e+01   4.563163e-01
  9.482700e-02   6.373942e+01   4.442769e-01
  9.512590e-02   6.370265e+01   4.523953e-01
  9.542480e-02   6.403545e+01   4.486348e-01
  9.572370e-02   6.530214e+01   4.530503e-01
  9.602260e-02   6.424731e+01   4.516402e-01
  9.632160e-02   6.429817e+01   4.440380e-01
  9.662050e-02   6.469414e+01   4.479598e-01
  9.691940e-02   6.407689e+01   4.458177e-01
  9.721830e-02   6.439936e+01   4.443872e-01
  9.751720e-02   6.400883e+01   4.452149e-01
  9.781610e-02   6.452725e+01   4.426741e-01
  9.811510e-02   6.420702e+01   4.459036e-01
  9.841400e-02   6.357463e+01   4.365912e-01
  9.871290e-02   6.400777e+01   4.412440e-01
  9.901180e-02   6.360681e+01   4.409279e-01
  9.931070e-02   6.435755e+01   4.396208e-01
  9.960970e-02   6.412640e+01   4.420094e-01
  9.990860e-02   6.381975e+01   4.336565e-01
  1.002070e-01   6.375995e+01   4.375750e-01
  1.005060e-01   6.404606e+01   4.361318e-01
  1.008050e-01   6.395815e+01   4.382546e-01
  1.011040e-01   6.381670e+01   4.316277e-01
  1.014030e-01   6.399360e+01   4.342468e-01
  1.017020e-01   6.366686e+01   4.372555e-01
  1.020010e-01   6.425837e+01   4.344659e-01
  1.023000e-01   6.284268e+01   4.276596e-01
  1.025990e-01   6.407975e+01   4.308522e-01
  1.028980e-01   6.388093e+01   4.318448e-01
  1.031970e-01   6.371893e+01   4.336528e-01
  1.034960e-01   6.404067e+01   4.268050e-01
  1.037950e-01   6.454326e+01   4.324076e-01
  1.040930e-01   6.412886e+01   4.274212e-01
  1.043920e-01   6.418414e+01   4.315345e-01
  1.046910e-01   6.435460e+01   4.314439e-01
  1.049900e-01   6.436801e+01   4.256533e-01
  1.052890e-01   6.452382e+01   4.297102e-01
  1.055880e-01   6.442137e+01   4.277493e-01
  1.058870e-01   6.452668e+01   4.297197e-01
  1.061860e-01   6.502958e+01   4.271980e-01
  1.064850e-01   6.472549e+01   4.268336e-01
  1.067840e-01   6.407480e+01   4.269187e-01
  1.070830e-01   6.405316e+01   4.233491e-01
  1.073820e-01   6.392867e+01   4.213774e-01
  1.076800e-01   6.406207e+01   4.215066e-01
  1.079790e-01   6.398321e+01   4.231179e-01
  1.082780e-01   6.366013e+01   4.239395e-01
  1.085770e-01   6.494556e+01   4.191956e-01
  1.088760e-01   6.341380e+01   4.199866e-01
  1.091750e-01   6.443509e+01   4.218026e-01
  1.094740e-01   6.386793e+01   4.208674e-01
  1.097730e-01   6.416417e+01   4.193826e-01
  1.100720e-01   6.388357e+01   4.145662e-01
  1.103710e-01   6.380415e+01   4.206572e-01
  1.106700e-01   6.337673e+01   4.132133e-01
  1.109690e-01   6.429755e+01   4.219704e-01
  1.112670e-01   6.316935e+01   4.107799e-01
  1.115660e-01   6.352929e+01   4.131205e-01
  1.118650e-01   6.435571e+01   4.197032e-01
  1.121640e-01   6.386230e+01   4.121521e-01
  1.124630e-01   6.416579e+01   4.143006e-01
  1.127620e-01   6.344621e+01   4.119710e-01
  1.130610e-01   6.424035e+01   4.139545e-01
  1.133600e-01   6.376005e+01   4.171514e-01
  1.136590e-01   6.390471e+01   4.074332e-01
  1.139580e-01   6.478170e+01   4.148159e-01
  1.142570e-01   6.422906e+01   4.127521e-01
  1.145560e-01   6.451664e+01   4.142582e-01
  1.148550e-01   6.374207e+01   4.106073e-01
  1.151530e-01   6.435218e+01   4.071781e-01
  1.154520e-01   6.504477e+01   4.144913e-01
  1.157510e-01   6.496509e+01   4.096726e-01
  1.160500e-01   6.395516e+01   4.127428e-01
  1.163490e-01   6.441224e+01   4.079257e-01
  1.166480e-01   6.474108e+01   4.117960e-01
  1.169470e-01   6.438195e+01   4.083897e-01
  1.172460e-01   6.503988e+01   4.110360e-01
  1.175450e-01   6.401554e+01   4.044575e-01
  1.178440e-01   6.455984e+01   4.061733e-01
  1.181430e-01   6.350811e+01   4.058876e-01
  1.184420e-01   6.387142e+01   4.048256e-01
  1.187400e-01   6.407189e+01   4.040883e-01
  1.190390e-01   6.528281e+01   4.070646e-01
  1.193380e-01   6.414569e+01   4.035039e-01
  1.196370e-01   6.445387e+01   4.066672e-01
  1.199360e-01   6.404236e+01   4.012928e-01
  1.202350e-01   6.439082e+01   4.053667e-01
  1.205340e-01   6.399929e+01   4.016938e-01
  1.208330e-01   6.370957e+01   3.994507e-01
  1.211320e-01   6.381999e+01   4.030210e-01
  1.214310e-01   6.340387e+01   3.950953e-01
  1.217300e-01   6.504174e+01   4.057666e-01
  1.220290e-01   6.486209e+01   4.038529e-01
  1.223270e-01   6.391187e+01   3.982377e-01
  1.226260e-01   6.451135e+01   3.995756e-01
  1.229250e-01   6.402700e+01   3.965147e-01
  1.232240e-01   6.441795e+01   4.013989e-01
  1.235230e-01   6.508443e+01   4.026697e-01
  1.238220e-01   6.413746e+01   3.963409e-01
  1.241210e-01   6.473249e+01   3.997356e-01
  1.244200e-01   6.453482e+01   3.955174e-01
  1.247190e-01   6.542058e+01   4.029107e-01
  1.250180e-01   6.380317e+01   3.930165e-01
  1.253170e-01   6.432688e+01   3.953882e-01
  1.256160e-01   6.487368e+01   3.996486e-01
  1.259140e-01   6.492370e+01   3.969625e-01
  1.262130e-01   6.388731e+01   3.937813e-01
  1.265120e-01   6.400543e+01   3.913845e-01
  1.268110e-01   6.414434e+01   3.925570e-01
  1.271100e-01   6.480520e+01   3.981403e-01
  1.274090e-01   6.458697e+01   3.941602e-01
  1.277080e-01   6.477284e+01   3.934743e-01
  1.280070e-01   6.420582e+01   3.905128e-01
  1.283060e-01   6.485265e+01   3.939663e-01
  1.286050e-01   6.381449e+01   3.935569e-01
  1.289040e-01   6.491918e+01   3.899841e-01
  1.292030e-01   6.402421e+01   3.921892e-01
  1.295020e-01   6.463186e+01   3.903343e-01
  1.298000e-01   6.415817e+01   3.896325e-01
  1.300990e-01   6.411564e+01   3.870825e-01
  1.303980e-01   6.496709e+01   3.903705e-01
  1.306970e-01   6.501801e+01   3.934709e-01
  1.309960e-01   6.476071e+01   3.904792e-01
  1.312950e-01   6.430608e+01   3.888635e-01
  1.315940e-01   6.426520e+01   3.844496e-01
  1.318930e-01   6.482985e+01   3.889916e-01
  1.321920e-01   6.477769e+01   3.885947e-01
  1.324910e-01   6.465914e+01   3.892023e-01
  1.327900e-01   6.480377e+01   3.874773e-01
  1.330890e-01   6.489685e+01   3.872800e-01
  1.333870e-01   6.434653e+01   3.853984e-01
  1.336860e-01   6.459178e+01   3.854252e-01
  1.339850e-01   6.474133e+01   3.844671e-01
  1.342840e-01   6.475512e+01   3.873318e-01
  1.345830e-01   6.439400e+01   3.848346e-01
  1.348820e-01   6.467918e+01   3.856858e-01
  1.351810e-01   6.487377e+01   3.814125e-01
  1.354800e-01   6.406295e+01   3.833769e-01
  1.357790e-01   6.470285e+01   3.829644e-01
  1.360780e-01   6.471237e+01   3.846139e-01
  1.363770e-01   6.454447e+01   3.836499e-01
  1.366760e-01   6.469207e+01   3.861955e-01
  1.369740e-01   6.412278e+01   3.981092e-01
  1.372730e-01   6.431265e+01   4.008049e-01
  1.375720e-01   6.388752e+01   4.087886e-01
  1.378710e-01   6.374050e+01   4.100276e-01
  1.381700e-01   6.364152e+01   4.114391e-01
  1.384690e-01   6.487742e+01   4.226295e-01
  1.387680e-01   6.444070e+01   4.097031e-01
  1.390670e-01   6.399245e+01   3.966661e-01
  1.393660e-01   6.481589e+01   3.984316e-01
  1.396650e-01   6.406960e+01   3.933316e-01
  1.399640e-01   6.452322e+01   3.957363e-01
  1.402630e-01   6.451146e+01   3.875558e-01
  1.405620e-01   6.448701e+01   3.918609e-01
  1.408600e-01   6.475683e+01   3.914461e-01
  1.411590e-01   6.477193e+01   3.924779e-01
  1.414580e-01   6.465437e+01   3.926170e-01
  1.417570e-01   6.520550e+01   3.867805e-01
  1.420560e-01   6.394182e+01   3.875191e-01
  1.423550e-01   6.442150e+01   3.863328e-01
  1.426540e-01   6.478913e+01   3.839124e-01
  1.429530e-01   6.398900e+01   3.806173e-01
  1.432520e-01   6.506994e+01   3.808583e-01
  1.435510e-01   6.449116e+01   3.818787e-01
  1.438500e-01   6.429075e+01   3.772357e-01
  1.441490e-01   6.471736e+01   3.775999e-01
  1.444470e-01   6.418727e+01   3.784900e-01
  1.447460e-01   6.431503e+01   3.751120e-01
  1.450450e-01   6.451088e+01   3.794429e-01
  1.453440e-01   6.458746e+01   3.737440e-01
  1.456430e-01   6.470924e+01   3.777969e-01
  1.459420e-01   6.482367e+01   3.774692e-01
  1.462410e-01   6.488251e+01   3.758921e-01
  1.465400e-01   6.433521e+01   3.756068e-01
  1.468390e-01   6.439828e+01   3.710746e-01
  1.471380e-01   6.425502e+01   3.736388e-01
  1.474370e-01   6.523004e+01   3.771153e-01
  1.477360e-01   6.536240e+01   3.764114e-01
  1.480340e-01   6.517063e+01   3.722395e-01
  1.483330e-01   6.515221e+01   3.806493e-01
  1.486320e-01   6.508546e+01   3.899991e-01
  1.489310e-01   6.449985e+01   3.899354e-01
  1.492300e-01   6.518789e+01   3.915206e-01
  1.495290e-01   6.481800e+01   3.928652e-01
  1.498280e-01   6.548234e+01   3.994386e-01
  1.501270e-01   6.516394e+01   4.000197e-01
  1.504260e-01   6.557118e+01   3.958917e-01
  1.507250e-01   6.464718e+01   3.989503e-01
  1.510240e-01   6.562168e+01   4.009005e-01
  1.513230e-01   6.443211e+01   4.025121e-01
  1.516210e-01   6.513712e+01   4.004592e-01
  1.519200e-01   6.480721e+01   3.994437e-01
  1.522190e-01   6.495367e+01   4.068594e-01
  1.525180e-01   6.531454e+01   4.031148e-01
  1.528170e-01   6.593465e+01   4.104753e-01
  1.531160e-01   6.533734e+01   4.053297e-01
  1.534150e-01   6.545412e+01   3.998694e-01
  1.537140e-01   6.453101e+01   3.902736e-01
  1.540130e-01   6.567058e+01   3.872164e-01
  1.543120e-01   6.492267e+01   3.852384e-01
  1.546110e-01   6.558887e+01   3.846540e-01
  1.549100e-01   6.445006e+01   3.815283e-01
  1.552090e-01   6.455868e+01   3.839243e-01
  1.555070e-01   6.467498e+01   3.750740e-01
  1.558060e-01   6.566169e+01   3.832663e-01
  1.561050e-01   6.602594e+01   3.805103e-01
  1.564040e-01   6.474378e+01   3.783405e-01
  1.567030e-01   6.454912e+01   3.757940e-01
  1.570020e-01   6.567060e+01   3.770811e-01
  1.573010e-01   6.472688e+01   3.778484e-01
  1.576000e-01   6.535619e+01   3.738242e-01
  1.578990e-01   6.439250e+01   3.729657e-01
  1.581980e-01   6.504934e+01   3.731572e-01
  1.584970e-01   6.453298e+01   3.714625e-01
  1.587960e-01   6.441866e+01   3.745461e-01
  1.590940e-01   6.526539e+01   3.716730e-01
  1.593930e-01   6.466064e+01   3.687076e-01
  1.596920e-01   6.512668e+01   3.710696e-01
  1.599910e-01   6.440405e+01   3.706712e-01
  1.602900e-01   6.514511e+01   3.721667e-01
  1.605890e-01   6.536244e+01   3.672395e-01
  1.608880e-01   6.462210e+01   3.675747e-01
  1.611870e-01   6.468171e+01   3.667292e-01
  1.614860e-01   6.475172e+01   3.673328e-01
  1.617850e-01   6.498647e+01   3.647876e-01
  1.620840e-01   6.438241e+01   3.630882e-01
  1.623830e-01   6.544849e+01   3.676823e-01
  1.626810e-01   6.478976e+01   3.636433e-01
  1.629800e-01   6.533695e+01   3.612865e-01
  1.632790e-01   6.540505e+01   3.626290e-01
  1.635780e-01   6.425184e+01   3.605730e-01
  1.638770e-01   6.481112e+01   3.644930e-01
  1.641760e-01   6.499728e+01   3.632437e-01
  1.644750e-01   6.512895e+01   3.628312e-01
  1.647740e-01   6.515301e+01   3.625098e-01
  1.650730e-01   6.460398e+01   3.623381e-01
  1.653720e-01   6.470838e+01   3.622406e-01
  1.656710e-01   6.499211e+01   3.609058e-01
  1.659700e-01   6.516533e+01   3.629325e-01
  1.662680e-01   6.471417e+01   3.603248e-01
  1.665670e-01   6.476373e+01   3.614252e-01
  1.668660e-01   6.478126e+01   3.580442e-01
  1.671650e-01   6.440782e+01   3.598539e-01
  1.674640e-01   6.522942e+01   3.613721e-01
  1.677630e-01   6.453235e+01   3.575433e-01
  1.680620e-01   6.456570e+01   3.599112e-01
  1.683610e-01   6.448388e+01   3.540773e-01
  1.686600e-01   6.452186e+01   3.590259e-01
  1.689590e-01   6.472936e+01   3.560376e-01
  1.692580e-01   6.513368e+01   3.569626e-01
  1.695570e-01   6.403404e+01   3.584263e-01
  1.698560e-01   6.526116e+01   3.558382e-01
  1.701540e-01   6.443364e+01   3.563352e-01
  1.704530e-01   6.470178e+01   3.541278e-01
  1.707520e-01   6.465775e+01   3.541894e-01
  1.710510e-01   6.493306e+01   3.579005e-01
  1.713500e-01   6.431954e+01   3.527179e-01
  1.716490e-01   6.463304e+01   3.563281e-01
  1.719480e-01   6.471215e+01   3.509251e-01
  1.722470e-01   6.525802e+01   3.547365e-01
  1.725460e-01   6.471391e+01   3.548912e-01
  1.728450e-01   6.433732e+01   3.515071e-01
  1.731440e-01   6.398161e+01   3.510707e-01
  1.734430e-01   6.379118e+01   3.473690e-01
  1.737410e-01   6.453146e+01   3.529367e-01
  1.740400e-01   6.494887e+01   3.533537e-01
  1.743390e-01   6.499787e+01   3.509913e-01
  1.746380e-01   6.493511e+01   3.524193e-01
  1.749370e-01   6.468476e+01   3.494432e-01
  1.752360e-01   6.514741e+01   3.529949e-01
  1.755350e-01   6.458465e+01   3.505792e-01
  1.758340e-01   6.483539e+01   3.465697e-01
  1.761330e-01   6.469411e+01   3.517647e-01
  1.764320e-01   6.454250e+01   3.464673e-01
  1.767310e-01   6.488306e+01   3.517433e-01
  1.770300e-01   6.469541e+01   3.475637e-01
  1.773280e-01   6.479599e+01   3.492196e-01
  1.776270e-01   6.461561e+01   3.475214e-01
  1.779260e-01   6.454825e+01   3.458014e-01
  1.782250e-01   6.422195e+01   3.476692e-01
  1.785240e-01   6.529137e+01   3.472749e-01
  1.788230e-01   6.463888e+01   3.472400e-01
  1.791220e-01   6.406231e+01   3.462019e-01
  1.794210e-01   6.424702e+01   3.434785e-01
  1.797200e-01   6.460938e+01   3.459651e-01
  1.800190e-01   6.467584e+01   3.437871e-01
  1.803180e-01   6.491682e+01   3.479857e-01
  1.806170e-01   6.486329e+01   3.449541e-01
  1.809160e-01   6.451869e+01   3.433691e-01
  1.812140e-01   6.444350e+01   3.440034e-01
  1.815130e-01   6.413496e+01   3.426787e-01
  1.818120e-01   6.436020e+01   3.446209e-01
  1.821110e-01   6.465759e+01   3.414305e-01
  1.824100e-01   6.471845e+01   3.440671e-01
  1.827090e-01   6.439181e+01   3.425338e-01
  1.830080e-01   6.433735e+01   3.425545e-01
  1.833070e-01   6.440257e+01   3.402688e-01
  1.836060e-01   6.441196e+01   3.394856e-01
  1.839050e-01   6.399214e+01   3.422970e-01
  1.842040e-01   6.428422e+01   3.402806e-01
  1.845030e-01   6.399303e+01   3.387013e-01
  1.848010e-01   6.428517e+01   3.412624e-01
  1.851000e-01   6.414322e+01   3.362342e-01
  1.853990e-01   6.418928e+01   3.413358e-01
  1.856980e-01   6.363721e+01   3.374377e-01
  1.859970e-01   6.431210e+01   3.379422e-01
  1.862960e-01   6.426001e+01   3.392459e-01
  1.865950e-01   6.422666e+01   3.374001e-01
  1.868940e-01   6.401332e+01   3.407037e-01
  1.871930e-01   6.425589e+01   3.341950e-01
  1.874920e-01   6.401406e+01   3.366830e-01
  1.877910e-01   6.442814e+01   3.376117e-01
  1.880900e-01   6.396463e+01   3.363951e-01
  1.883880e-01   6.399339e+01   3.382203e-01
  1.886870e-01   6.426339e+01   3.328369e-01
  1.889860e-01   6.410605e+01   3.380376e-01
  1.892850e-01   6.366025e+01   3.343416e-01
  1.895840e-01   6.423371e+01   3.347549e-01
  1.898830e-01   6.398036e+01   3.345587e-01
  1.901820e-01   6.423032e+01   3.349011e-01
  1.904810e-01   6.373825e+01   3.334614e-01
  1.907800e-01   6.404738e+01   3.334987e-01
  1.910790e-01   6.346111e+01   3.313591e-01
  1.913780e-01   6.402802e+01   3.339098e-01
  1.916770e-01   6.363144e+01   3.327205e-01
  1.919750e-01   6.386338e+01   3.340978e-01
  1.922740e-01   6.421606e+01   3.313542e-01
  1.925730e-01   6.371840e+01   3.308184e-01
  1.928720e-01   6.386667e+01   3.319597e-01
  1.931710e-01   6.401121e+01   3.329449e-01
  1.934700e-01   6.398303e+01   3.313538e-01
  1.937690e-01   6.388991e+01   3.302124e-01
  1.940680e-01   6.373727e+01   3.316233e-01
  1.943670e-01   6.407939e+01   3.305521e-01
  1.946660e-01   6.406213e+01   3.311069e-01
  1.949650e-01   6.387528e+01   3.285433e-01
  1.952640e-01   6.422944e+01   3.309389e-01
  1.955630e-01   6.349855e+01   3.302472e-01
  1.958610e-01   6.381695e+01   3.279528e-01
  1.961600e-01   6.340503e+01   3.282152e-01
  1.964590e-01   6.375997e+01   3.276600e-01
  1.967580e-01   6.362196e+01   3.295192e-01
  1.970570e-01   6.364547e+01   3.273656e-01
  1.973560e-01   6.303409e+01   3.240581e-01
  1.976550e-01   6.332054e+01   3.275541e-01
  1.979540e-01   6.370772e+01   3.262176e-01
  1.982530e-01   6.377926e+01   3.281493e-01
  1.985520e-01   6.367177e+01   3.258371e-01
  1.988510e-01   6.373979e+01   3.261553e-01
  1.991500e-01   6.374990e+01   3.283679e-01
  1.994480e-01   6.384853e+01   3.252840e-01
  1.997470e-01   6.346486e+01   3.261736e-01
  2.000460e-01   6.334762e+01   3.220307e-01
  2.003450e-01   6.276732e+01   3.228018e-01
  2.006440e-01   6.318327e+01   3.266125e-01
  2.009430e-01   6.353752e+01   3.225130e-01
  2.012420e-01   6.317486e+01   3.248505e-01
  2.015410e-01   6.397474e+01   3.234804e-01
  2.018400e-01   6.331700e+01   3.225133e-01
  2.021390e-01   6.321621e+01   3.232435e-01
  2.024380e-01   6.292399e+01   3.176602e-01
  2.027370e-01   6.383577e+01   3.249660e-01
  2.030350e-01   6.368049e+01   3.214833e-01
  2.033340e-01   6.356727e+01   3.220299e-01
  2.036330e-01   6.345206e+01   3.192619e-01
  2.039320e-01   6.230546e+01   3.171758e-01
  2.042310e-01   6.282849e+01   3.215469e-01
  2.045300e-01   6.280818e+01   3.168294e-01
  2.048290e-01   6.332862e+01   3.192233e-01
  2.051280e-01   6.287000e+01   3.176590e-01
  2.054270e-01   6.350928e+01   3.187279e-01
  2.057260e-01   6.321985e+01   3.214269e-01
  2.060250e-01   6.291672e+01   3.167007e-01
  2.063240e-01   6.347548e+01   3.206896e-01
  2.066230e-01   6.359181e+01   3.196133e-01
  2.069210e-01   6.292726e+01   3.191647e-01
  2.072200e-01   6.306937e+01   3.188414e-01
  2.075190e-01   6.324880e+01   3.168665e-01
  2.078180e-01   6.260515e+01   3.176658e-01
  2.081170e-01   6.286465e+01   3.167035e-01
  2.084160e-01   6.303112e+01   3.191541e-01
  2.087150e-01   6.292365e+01   3.153879e-01
  2.090140e-01   6.335128e+01   3.179269e-01
  2.093130e-01   6.296136e+01   3.168130e-01
  2.096120e-01   6.327825e+01   3.170737e-01
  2.099110e-01   6.304041e+01   3.150210e-01
  2.102100e-01   6.332048e+01   3.173132e-01
  2.105080e-01   6.311793e+01   3.184202e-01
  2.108070e-01   6.295345e+01   3.150667e-01
  2.111060e-01   6.331700e+01   3.151855e-01
  2.114050e-01   6.398032e+01   3.172283e-01
  2.117040e-01   6.288523e+01   3.194697e-01
  2.120030e-01   6.280187e+01   3.251888e-01
  2.123020e-01   6.327473e+01   3.287676e-01
  2.126010e-01   6.293701e+01   3.252482e-01
  2.129000e-01   6.271446e+01   3.279034e-01
  2.131990e-01   6.309101e+01   3.317640e-01
  2.134980e-01   6.210022e+01   3.311458e-01
  2.137970e-01   6.252670e+01   3.298196e-01
  2.140950e-01   6.322135e+01   3.334977e-01
  2.143940e-01   6.274134e+01   3.334759e-01
  2.146930e-01   6.293586e+01   3.343068e-01
  2.149920e-01   6.239810e+01   3.331893e-01
  2.152910e-01   6.249848e+01   3.339301e-01
  2.155900e-01   6.318916e+01   3.386662e-01
  2.158890e-01   6.321276e+01   3.387294e-01
  2.161880e-01   6.295063e+01   3.365718e-01
  2.164870e-01   6.243570e+01   3.364792e-01
  2.167860e-01   6.271812e+01   3.309352e-01
  2.170850e-01   6.266420e+01   3.282198e-01
  2.173840e-01   6.301880e+01   3.260412e-01
  2.176820e-01   6.333452e+01   3.254049e-01
  2.179810e-01   6.251032e+01   3.242884e-01
  2.182800e-01   6.240318e+01   3.197599e-01
  2.185790e-01   6.306156e+01   3.229894e-01
  2.188780e-01   6.259541e+01   3.183220e-01
  2.191770e-01   6.227542e+01   3.195713e-01
  2.194760e-01   6.233168e+01   3.205529e-01
  2.197750e-01   6.248329e+01   3.177641e-01
  2.200740e-01   6.263011e+01   3.161121e-01
  2.203730e-01   6.260063e+01   3.177902e-01
  2.206720e-01   6.233705e+01   3.161752e-01
  2.209710e-01   6.140690e+01   3.159643e-01
  2.212700e-01   6.289519e+01   3.153166e-01
  2.215680e-01   6.239372e+01   3.168582e-01
  2.218670e-01   6.247720e+01   3.128282e-01
  2.221660e-01   6.229205e+01   3.157927e-01
  2.224650e-01   6.235731e+01   3.134404e-01
  2.227640e-01   6.256944e+01   3.137111e-01
  2.230630e-01   6.246383e+01   3.143652e-01
  2.233620e-01   6.245323e+01   3.135504e-01
  2.236610e-01   6.167715e+01   3.115962e-01
  2.239600e-01   6.230210e+01   3.095740e-01
  2.242590e-01   6.258587e+01   3.133605e-01
  2.245580e-01   6.230461e+01   3.117492e-01
  2.248570e-01   6.196771e+01   3.127211e-01
  2.251550e-01   6.216657e+01   3.096161e-01
  2.254540e-01   6.196258e+01   3.093608e-01
  2.257530e-01   6.229556e+01   3.125029e-01
  2.260520e-01   6.199582e+01   3.079343e-01
  2.263510e-01   6.234988e+01   3.098191e-01
  2.266500e-01   6.194215e+01   3.086784e-01
  2.269490e-01   6.190816e+01   3.072186e-01
  2.272480e-01   6.161147e+01   3.089896e-01
  2.275470e-01   6.202169e+01   3.058969e-01
  2.278460e-01   6.193811e+01   3.091731e-01
  2.281450e-01   6.188574e+01   3.062975e-01
  2.284440e-01   6.222677e+01   3.086325e-01
  2.287420e-01   6.145543e+01   3.075887e-01
  2.290410e-01   6.173743e+01   3.021882e-01
  2.293400e-01   6.164393e+01   3.066862e-01
  2.296390e-01   6.207726e+01   3.062791e-01
  2.299380e-01   6.173566e+01   3.059259e-01
  2.302370e-01   6.234615e+01   3.068188e-01
  2.305360e-01   6.248190e+01   3.052040e-01
  2.308350e-01   6.146780e+01   3.069938e-01
  2.311340e-01   6.158167e+01   3.015703e-01
  2.314330e-01   6.140607e+01   3.032851e-01
  2.317320e-01   6.154946e+01   3.047302e-01
  2.320310e-01   6.200238e+01   3.027173e-01
  2.323290e-01   6.184108e+01   3.070521e-01
  2.326280e-01   6.227855e+01   3.026799e-01
  2.329270e-01   6.156004e+01   3.013994e-01
  2.332260e-01   6.147559e+01   3.027363e-01
  2.335250e-01   6.176999e+01   3.027432e-01
  2.338240e-01   6.224788e+01   3.051147e-01
  2.341230e-01   6.187582e+01   2.997190e-01
  2.344220e-01   6.181072e+01   3.026050e-01
  2.347210e-01   6.189839e+01   3.027006e-01
  2.350200e-01   6.119357e+01   3.001489e-01
  2.353190e-01   6.197323e+01   3.024092e-01
  2.356180e-01   6.127199e+01   2.973388e-01
  2.359170e-01   6.196267e+01   3.033343e-01
  2.362150e-01   6.175232e+01   3.008124e-01
  2.365140e-01   6.207137e+01   2.992721e-01
  2.368130e-01   6.116765e+01   2.993850e-01
  2.371120e-01   6.174226e+01   2.993953e-01
  2.374110e-01   6.124052e+01   3.007339e-01
  2.377100e-01   6.137366e+01   2.974716e-01
  2.380090e-01   6.134095e+01   2.987659e-01
  2.383080e-01   6.123618e+01   2.965719e-01
  2.386070e-01   6.152739e+01   2.988739e-01
  2.389060e-01   6.153771e+01   2.985544e-01
  2.392050e-01   6.135739e+01   2.965267e-01
  2.395040e-01   6.133797e+01   2.985284e-01
  2.398020e-01   6.104212e+01   2.957639e-01
  2.401010e-01   6.124146e+01   2.979494e-01
  2.404000e-01   6.144792e+01   2.956243e-01
  2.406990e-01   6.102463e+01   2.962849e-01
  2.409980e-01   6.108431e+01   2.954175e-01
  2.412970e-01   6.095389e+01   2.946559e-01
  2.415960e-01   6.164974e+01   2.972323e-01
  2.418950e-01   6.133044e+01   2.947863e-01
  2.421940e-01   6.112717e+01   2.955211e-01
  2.424930e-01   6.123254e+01   2.966761e-01
  2.427920e-01   6.091458e+01   2.921436e-01
  2.430910e-01   6.137242e+01   2.952201e-01
  2.433890e-01   6.103828e+01   2.934228e-01
  2.436880e-01   6.153116e+01   2.971722e-01
  2.439870e-01   6.110933e+01   2.926103e-01
  2.442860e-01   6.094877e+01   2.916844e-01
  2.445850e-01   6.070028e+01   2.928283e-01
  2.448840e-01   6.085838e+01   2.927711e-01
  2.451830e-01   6.112423e+01   2.949559e-01
  2.454820e-01   6.111984e+01   2.914470e-01
  2.457810e-01   6.101546e+01   2.923854e-01
  2.460800e-01   6.159830e+01   2.941066e-01
  2.463790e-01   6.119802e+01   2.921721e-01
  2.466780e-01   6.109281e+01   2.923536e-01
  2.469770e-01   6.066284e+01   2.904624e-01
  2.472750e-01   6.088256e+01   2.917419e-01
  2.475740e-01   6.085519e+01   2.926542e-01
  2.478730e-01   6.064150e+01   2.874586e-01
  2.481720e-01   6.103001e+01   2.913401e-01
  2.484710e-01   6.099959e+01   2.894587e-01
  2.487700e-01   6.093506e+01   2.924101e-01
  2.490690e-01   6.074966e+01   2.908848e-01
  2.493680e-01   6.074972e+01   2.879231e-01
  2.496670e-01   6.075235e+01   2.918628e-01
  2.499660e-01   6.080867e+01   2.890053e-01
  2.502650e-01   6.084875e+01   2.903723e-01
  2.505640e-01   6.136954e+01   2.886581e-01
  2.508620e-01   6.069665e+01   2.884241e-01
  2.511610e-01   6.069395e+01   2.907513e-01
  2.514600e-01   6.070009e+01   2.875974e-01
  2.517590e-01   6.079891e+01   2.876237e-01
  2.520580e-01   6.061755e+01   2.877138e-01
  2.523570e-01   6.032389e+01   2.873283e-01
  2.526560e-01   6.067753e+01   2.890094e-01
  2.529550e-01   6.114754e+01   2.867965e-01
  2.532540e-01   6.085260e+01   2.860020e-01
  2.535530e-01   6.063443e+01   2.852856e-01
  2.538520e-01   6.040814e+01   2.860793e-01
  2.541510e-01   6.057907e+01   2.849526e-01
  2.544490e-01   6.080955e+01   2.863093e-01
  2.547480e-01   6.074435e+01   2.864630e-01
  2.550470e-01   6.089708e+01   2.850923e-01
  2.553460e-01   6.043285e+01   2.844064e-01
  2.556450e-01   6.025502e+01   2.816978e-01
  2.559440e-01   5.983102e+01   2.835912e-01
  2.562430e-01   6.100791e+01   2.877028e-01
  2.565420e-01   6.036452e+01   2.836423e-01
  2.568410e-01   6.016829e+01   2.823838e-01
  2.571400e-01   6.043890e+01   2.834167e-01
  2.574390e-01   6.035527e+01   2.853398e-01
  2.577380e-01   6.110530e+01   2.860859e-01
  2.580360e-01   6.031023e+01   2.822213e-01
  2.583350e-01   6.040230e+01   2.849418e-01
  2.586340e-01   6.055106e+01   2.821920e-01
  2.589330e-01   6.032304e+01   2.844509e-01
  2.592320e-01   6.036168e+01   2.817503e-01
  2.595310e-01   6.083987e+01   2.838556e-01
  2.598300e-01   6.050155e+01   2.849728e-01
  2.601290e-01   6.053985e+01   2.807016e-01
  2.604280e-01   6.089802e+01   2.849937e-01
  2.607270e-01   6.034723e+01   2.799650e-01
  2.610260e-01   6.018983e+01   2.821371e-01
  2.613250e-01   6.084523e+01   2.842677e-01
  2.616240e-01   6.070881e+01   2.830532e-01
  2.619220e-01   6.074736e+01   2.832422e-01
  2.622210e-01   6.038865e+01   2.795801e-01
  2.625200e-01   6.045206e+01   2.814709e-01
  2.628190e-01   6.006865e+01   2.802849e-01
  2.631180e-01   6.040665e+01   2.793343e-01
  2.634170e-01   5.994034e+01   2.818483e-01
  2.637160e-01   6.043636e+01   2.794030e-01
  2.640150e-01   6.074888e+01   2.828499e-01
  2.643140e-01   6.020940e+01   2.784967e-01
  2.646130e-01   6.025553e+01   2.789847e-01
  2.649120e-01   6.001728e+01   2.814365e-01
  2.652110e-01   6.048784e+01   2.793307e-01
  2.655090e-01   6.051195e+01   2.801539e-01
  2.658080e-01   6.013571e+01   2.776631e-01
  2.661070e-01   6.020107e+01   2.790498e-01
  2.664060e-01   6.033433e+01   2.790715e-01
  2.667050e-01   5.973413e+01   2.779655e-01
  2.670040e-01   6.012894e+01   2.786915e-01
  2.673030e-01   6.042556e+01   2.785209e-01
  2.676020e-01   5.994900e+01   2.775149e-01
  2.679010e-01   5.990305e+01   2.773141e-01
  2.682000e-01   5.988119e+01   2.761379e-01
  2.684990e-01   5.973016e+01   2.768194e-01
  2.687980e-01   5.991224e+01   2.768646e-01
  2.690960e-01   6.051622e+01   2.793962e-01
  2.693950e-01   6.007948e+01   2.754809e-01
  2.696940e-01   6.024847e+01   2.762384e-01
  2.699930e-01   6.003974e+01   2.767837e-01
  2.702920e-01   5.960105e+01   2.754912e-01
  2.705910e-01   5.999971e+01   2.768788e-01
  2.708900e-01   5.974087e+01   2.741532e-01
  2.711890e-01   5.995324e+01   2.764907e-01
  2.714880e-01   5.965239e+01   2.747762e-01
  2.717870e-01   5.987229e+01   2.757453e-01
  2.720860e-01   6.028045e+01   2.756645e-01
  2.723850e-01   5.936229e+01   2.729193e-01
  2.726840e-01   5.977555e+01   2.749675e-01
  2.729820e-01   6.009590e+01   2.755186e-01
  2.732810e-01   5.980773e+01   2.739413e-01
  2.735800e-01   6.037988e+01   2.751570e-01
  2.738790e-01   5.964352e+01   2.740211e-01
  2.741780e-01   6.032453e+01   2.760422e-01
  2.744770e-01   5.965542e+01   2.719686e-01
  2.747760e-01   6.026463e+01   2.747117e-01
  2.750750e-01   5.991165e+01   2.770512e-01
  2.753740e-01   5.983407e+01   2.813020e-01
  2.756730e-01   5.965485e+01   2.823695e-01
  2.759720e-01   5.982938e+01   2.814885e-01
  2.762710e-01   5.938923e+01   2.844750e-01
  2.765690e-01   5.969233e+01   2.844815e-01
  2.768680e-01   5.959555e+01   2.869452e-01
  2.771670e-01   6.009445e+01   2.857464e-01
  2.774660e-01   5.988115e+01   2.860645e-01
  2.777650e-01   5.973950e+01   2.892047e-01
  2.780640e-01   6.006703e+01   2.886071e-01
  2.783630e-01   5.985480e+01   2.885214e-01
  2.786620e-01   5.993898e+01   2.904428e-01
  2.789610e-01   5.973304e+01   2.900517e-01
  2.792600e-01   5.941061e+01   2.921178e-01
  2.795590e-01   6.010969e+01   2.880748e-01
  2.798580e-01   5.999955e+01   2.923401e-01
  2.801560e-01   5.989410e+01   2.916428e-01
  2.804550e-01   5.992420e+01   2.925988e-01
  2.807540e-01   5.979055e+01   2.936099e-01
  2.810530e-01   5.922803e+01   2.894722e-01
  2.813520e-01   5.996932e+01   2.951791e-01
  2.816510e-01   5.993730e+01   2.940825e-01
  2.819500e-01   6.006117e+01   2.944989e-01
  2.822490e-01   6.015070e+01   2.947183e-01
  2.825480e-01   5.945165e+01   2.925531e-01
  2.828470e-01   5.961038e+01   2.963564e-01
  2.831460e-01   5.996639e+01   2.957420e-01
  2.834450e-01   5.946113e+01   2.929120e-01
  2.837430e-01   5.897644e+01   2.934042e-01
  2.840420e-01   5.935836e+01   2.959606e-01
  2.843410e-01   6.022989e+01   3.046307e-01
  2.846400e-01   5.985167e+01   3.058038e-01
  2.849390e-01   5.951821e+01   3.128251e-01
  2.852380e-01   6.020282e+01   3.175394e-01
  2.855370e-01   5.937483e+01   3.184748e-01
  2.858360e-01   5.956130e+01   3.210164e-01
  2.861350e-01   5.974103e+01   3.243396e-01
  2.864340e-01   5.876003e+01   3.264244e-01
  2.867330e-01   5.951737e+01   3.275777e-01
  2.870320e-01   5.895323e+01   3.316168e-01
  2.873310e-01   5.980473e+01   3.309082e-01
  2.876290e-01   5.958132e+01   3.355430e-01
  2.879280e-01   5.915926e+01   3.374090e-01
  2.882270e-01   5.918726e+01   3.337633e-01
  2.885260e-01   5.893507e+01   3.371133e-01
  2.888250e-01   5.898063e+01   3.363848e-01
  2.891240e-01   5.946489e+01   3.428581e-01
  2.894230e-01   6.017141e+01   3.480035e-01
  2.897220e-01   5.849525e+01   3.349978e-01
  2.900210e-01   5.931159e+01   3.462480e-01
  2.903200e-01   5.875631e+01   3.426097e-01
  2.906190e-01   5.945865e+01   3.483613e-01
  2.909180e-01   5.866990e+01   3.469831e-01
  2.912160e-01   5.899286e+01   3.442114e-01
  2.915150e-01   5.933486e+01   3.565923e-01
  2.918140e-01   5.935649e+01   3.484392e-01
  2.921130e-01   5.908988e+01   3.509058e-01
  2.924120e-01   5.906942e+01   3.533925e-01
  2.927110e-01   5.884528e+01   3.517369e-01
  2.930100e-01   5.942550e+01   3.626812e-01
  2.933090e-01   5.903483e+01   3.556896e-01
  2.936080e-01   5.934638e+01   3.542200e-01
  2.939070e-01   5.879660e+01   3.582429e-01
  2.942060e-01   5.934973e+01   3.605505e-01
  2.945050e-01   5.906082e+01   3.672130e-01
  2.948030e-01   5.851893e+01   3.559569e-01
  2.951020e-01   5.881526e+01   3.623056e-01
  2.954010e-01   5.910479e+01   3.649278e-01
  2.957000e-01   5.868330e+01   3.653746e-01
  2.959990e-01   5.882121e+01   3.653632e-01
  2.962980e-01   5.819160e+01   3.640603e-01
  2.965970e-01   5.849747e+01   3.685945e-01
  2.968960e-01   5.853455e+01   3.684845e-01
  2.971950e-01   5.865353e+01   3.672810e-01
  2.974940e-01   5.849688e+01   3.654557e-01
  2.977930e-01   5.976485e+01   3.727957e-01
  2.980920e-01   5.916810e+01   3.711587e-01
  2.983900e-01   5.898321e+01   3.735884e-01
  2.986890e-01   5.899254e+01   3.694691e-01
  2.989880e-01   5.843900e+01   3.716279e-01
  2.992870e-01   5.876428e+01   3.735982e-01
  2.995860e-01   5.840258e+01   3.745756e-01
  2.998850e-01   5.812061e+01   3.715465e-01
  3.001840e-01   5.902071e+01   3.767927e-01
  3.004830e-01   5.924760e+01   3.824257e-01
  3.007820e-01   5.872960e+01   3.792639e-01
  3.010810e-01   5.857854e+01   3.760989e-01
  3.013800e-01   5.875124e+01   3.823246e-01
  3.016790e-01   5.915314e+01   3.826218e-01
  3.019780e-01   5.891035e+01   3.838561e-01
  3.022760e-01   5.852070e+01   3.843729e-01
  3.025750e-01   5.820536e+01   3.812996e-01
  3.028740e-01   5.868360e+01   3.883012e-01
  3.031730e-01   5.855935e+01   3.860534e-01
  3.034720e-01   5.894758e+01   3.889087e-01
  3.037710e-01   5.862919e+01   3.875934e-01
  3.040700e-01   5.876531e+01   3.899017e-01
  3.043690e-01   5.815803e+01   3.924851e-01
  3.046680e-01   5.886770e+01   3.934933e-01
  3.049670e-01   5.895090e+01   3.902493e-01
  3.052660e-01   5.873281e+01   3.963731e-01
  3.055650e-01   5.902044e+01   3.959409e-01
  3.058630e-01   5.853360e+01   3.996888e-01
  3.061620e-01   5.885717e+01   3.934581e-01
  3.064610e-01   5.817395e+01   3.961722e-01
  3.067600e-01   5.857390e+01   4.036413e-01
  3.070590e-01   5.851120e+01   3.973189e-01
  3.073580e-01   5.903842e+01   4.052386e-01
  3.076570e-01   5.820779e+01   3.951584e-01
  3.079560e-01   5.851802e+01   4.025591e-01
  3.082550e-01   5.822725e+01   4.015577e-01
  3.085540e-01   5.830778e+01   4.015406e-01
  3.088530e-01   5.870085e+01   4.080090e-01
  3.091520e-01   5.815979e+01   4.001515e-01
  3.094500e-01   5.886511e+01   4.113727e-01
  3.097490e-01   5.845979e+01   4.080919e-01
  3.100480e-01   5.770491e+01   4.024205e-01
  3.103470e-01   5.830251e+01   4.157894e-01
  3.106460e-01   5.859674e+01   4.046161e-01
  3.109450e-01   5.826428e+01   4.153267e-01
  3.112440e-01   5.815929e+01   4.079672e-01
  3.115430e-01   5.829226e+01   4.138055e-01
  3.118420e-01   5.801218e+01   4.173863e-01
  3.121410e-01   5.831421e+01   4.119628e-01
  3.124400e-01   5.876136e+01   4.210797e-01
  3.127390e-01   5.958009e+01   4.180262e-01
  3.130380e-01   5.839528e+01   4.228213e-01
  3.133360e-01   5.864729e+01   4.213454e-01
  3.136350e-01   5.810356e+01   4.187162e-01
  3.139340e-01   5.810534e+01   4.248856e-01
  3.142330e-01   5.814631e+01   4.185355e-01
  3.145320e-01   5.875691e+01   4.311860e-01
  3.148310e-01   5.840390e+01   4.249270e-01
  3.151300e-01   5.768973e+01   4.223210e-01
  3.154290e-01   5.838986e+01   4.298371e-01
  3.157280e-01   5.741665e+01   4.234078e-01
  3.160270e-01   5.857949e+01   4.360568e-01
  3.163260e-01   5.837521e+01   4.269275e-01
  3.166250e-01   5.770633e+01   4.327948e-01
  3.169230e-01   5.899505e+01   4.349882e-01
  3.172220e-01   5.832488e+01   4.373724e-01
  3.175210e-01   5.791586e+01   4.354576e-01
  3.178200e-01   5.794272e+01   4.325650e-01
  3.181190e-01   5.874736e+01   4.436069e-01
  3.184180e-01   5.788867e+01   4.357338e-01
  3.187170e-01   5.840147e+01   4.454754e-01
  3.190160e-01   5.807397e+01   4.430288e-01
  3.193150e-01   5.850199e+01   4.380360e-01
  3.196140e-01   5.791690e+01   4.472648e-01
  3.199130e-01   5.824116e+01   4.420844e-01
  3.202120e-01   5.808823e+01   4.487485e-01
  3.205100e-01   5.801444e+01   4.472318e-01
  3.208090e-01   5.842866e+01   4.455791e-01
  3.211080e-01   5.843459e+01   4.525872e-01
  3.214070e-01   5.828319e+01   4.442244e-01
  3.217060e-01   5.762291e+01   4.490157e-01
  3.220050e-01   5.832102e+01   4.488225e-01
  3.223040e-01   5.821620e+01   4.463798e-01
  3.226030e-01   5.829708e+01   4.580534e-01
  3.229020e-01   5.782728e+01   4.409033e-01
  3.232010e-01   5.769905e+01   4.526843e-01
  3.235000e-01   5.818479e+01   4.495346e-01
  3.237990e-01   5.725003e+01   4.492306e-01
  3.240970e-01   5.742340e+01   4.567927e-01
  3.243960e-01   5.696368e+01   4.456139e-01
  3.246950e-01   5.837109e+01   4.623317e-01
  3.249940e-01   5.799912e+01   4.530076e-01
  3.252930e-01   5.805695e+01   4.606389e-01
  3.255920e-01   5.814093e+01   4.636756e-01
  3.258910e-01   5.790050e+01   4.582451e-01
  3.261900e-01   5.766562e+01   4.645170e-01
  3.264890e-01   5.784132e+01   4.597827e-01
  3.267880e-01   5.780183e+01   4.632307e-01
  3.270870e-01   5.802861e+01   4.721051e-01
  3.273860e-01   5.714289e+01   4.628662e-01
  3.276850e-01   5.834741e+01   4.734002e-01
  3.279830e-01   5.818683e+01   4.656884e-01
  3.282820e-01   5.773311e+01   4.733177e-01
  3.285810e-01   5.812779e+01   4.729903e-01
  3.288800e-01   5.799019e+01   4.758412e-01
  3.291790e-01   5.745247e+01   4.697556e-01
  3.294780e-01   5.791192e+01   4.790037e-01
  3.297770e-01   5.724542e+01   4.787604e-01
  3.300760e-01   5.818818e+01   4.776428e-01
  3.303750e-01   5.751969e+01   4.824737e-01
  3.306740e-01   5.835240e+01   4.793138e-01
  3.309730e-01   5.881777e+01   4.899950e-01
  3.312720e-01   5.749275e+01   4.881566e-01
  3.315700e-01   5.752768e+01   4.794306e-01
  3.318690e-01   5.815113e+01   4.947644e-01
  3.321680e-01   5.802836e+01   4.830500e-01
  3.324670e-01   5.791717e+01   4.948739e-01
  3.327660e-01   5.833719e+01   4.939043e-01
  3.330650e-01   5.762446e+01   4.914231e-01
  3.333640e-01   5.736830e+01   4.981396e-01
  3.336630e-01   5.803346e+01   4.893724e-01
  3.339620e-01   5.818260e+01   5.045640e-01
  3.342610e-01   5.771339e+01   4.956724e-01
  3.345600e-01   5.736326e+01   4.992642e-01
  3.348590e-01   5.837262e+01   5.125732e-01
  3.351570e-01   5.814127e+01   4.958304e-01
  3.354560e-01   5.825715e+01   5.157722e-01
  3.357550e-01   5.721820e+01   4.946593e-01
  3.360540e-01   5.812263e+01   5.133154e-01
  3.363530e-01   5.692048e+01   5.141971e-01
  3.366520e-01   5.786755e+01   5.031961e-01
  3.369510e-01   5.814356e+01   5.262130e-01
  3.372500e-01   5.757618e+01   5.001899e-01
  3.375490e-01   5.655317e+01   5.163650e-01
  3.378480e-01   5.736565e+01   5.174800e-01
  3.381470e-01   5.823967e+01   5.201215e-01
  3.384460e-01   5.806586e+01   5.333207e-01
  3.387450e-01   5.783100e+01   5.107996e-01
  3.390430e-01   5.832689e+01   5.317628e-01
  3.393420e-01   5.743571e+01   5.249925e-01
  3.396410e-01   5.752450e+01   5.260678e-01
  3.399400e-01   5.705586e+01   5.392717e-01
  3.402390e-01   5.794032e+01   5.175100e-01
  3.405380e-01   5.757516e+01   5.388155e-01
  3.408370e-01   5.726252e+01   5.296186e-01
  3.411360e-01   5.763880e+01   5.348402e-01
  3.414350e-01   5.687747e+01   5.384280e-01
  3.417340e-01   5.747762e+01   5.333905e-01
  3.420330e-01   5.810017e+01   5.524587e-01
  3.423320e-01   5.739066e+01   5.336876e-01
  3.426300e-01   5.719490e+01   5.473760e-01
  3.429290e-01   5.775088e+01   5.477525e-01
  3.432280e-01   5.780824e+01   5.457738e-01
  3.435270e-01   5.850675e+01   5.679999e-01
  3.438260e-01   5.813731e+01   5.436243e-01
  3.441250e-01   5.756330e+01   5.601355e-01
  3.444240e-01   5.792759e+01   5.539571e-01
  3.447230e-01   5.812856e+01   5.596534e-01
  3.450220e-01   5.815955e+01   5.713460e-01
  3.453210e-01   5.783754e+01   5.535263e-01
  3.456200e-01   5.687392e+01   5.701091e-01
  3.459190e-01   5.638052e+01   5.543510e-01
  3.462170e-01   5.746589e+01   5.704812e-01
  3.465160e-01   5.777942e+01   5.711783e-01
  3.468150e-01   5.735925e+01   5.682477e-01
  3.471140e-01   5.697409e+01   5.812775e-01
  3.474130e-01   5.726150e+01   5.669178e-01
  3.477120e-01   5.744852e+01   5.836927e-01
  3.480110e-01   5.748778e+01   5.775697e-01
  3.483100e-01   5.779119e+01   5.808820e-01
  3.486090e-01   5.796506e+01   5.967223e-01
  3.489080e-01   5.744087e+01   5.791187e-01
  3.492070e-01   5.827775e+01   5.993065e-01
  3.495060e-01   5.763237e+01   5.846259e-01
  3.498040e-01   5.732492e+01   5.953607e-01
  3.501030e-01   5.723433e+01   5.958677e-01
  3.504020e-01   5.787523e+01   5.982115e-01
  3.507010e-01   5.761366e+01   6.110470e-01
  3.510000e-01   5.705126e+01   5.891286e-01
  3.512990e-01   5.695911e+01   6.075660e-01
  3.515980e-01   5.742823e+01   6.018462e-01
  3.518970e-01   5.800105e+01   6.184339e-01
  3.521960e-01   5.912066e+01   6.332943e-01
  3.524950e-01   5.811689e+01   6.044340e-01
  3.527940e-01   5.854493e+01   6.336313e-01
  3.530930e-01   5.797491e+01   6.140156e-01
  3.533920e-01   5.727370e+01   6.255780e-01
  3.536900e-01   5.779500e+01   6.307078e-01
  3.539890e-01   5.704652e+01   6.232080e-01
  3.542880e-01   5.723395e+01   6.394156e-01
  3.545870e-01   5.720318e+01   6.141655e-01
  3.548860e-01   5.731132e+01   6.362429e-01
  3.551850e-01   5.778862e+01   6.272485e-01
  3.554840e-01   5.755854e+01   6.376136e-01
  3.557830e-01   5.637036e+01   6.333749e-01
  3.560820e-01   5.699509e+01   6.152023e-01
  3.563810e-01   5.636405e+01   6.321478e-01
  3.566800e-01   5.713102e+01   6.214300e-01
  3.569790e-01   5.828268e+01   6.477053e-01
  3.572770e-01   5.704284e+01   6.395596e-01
  3.575760e-01   5.684710e+01   6.122510e-01
  3.578750e-01   5.817826e+01   6.598397e-01
  3.581740e-01   5.721904e+01   6.252794e-01
  3.584730e-01   5.695093e+01   6.528426e-01
  3.587720e-01   5.729931e+01   6.434470e-01
  3.590710e-01   5.657674e+01   6.381557e-01
  3.593700e-01   5.620422e+01   6.604496e-01
  3.596690e-01   5.713184e+01   6.376385e-01
  3.599680e-01   5.696639e+01   6.662850e-01
  3.602670e-01   5.737548e+01   6.514055e-01
  3.605660e-01   5.724418e+01   6.665318e-01
  3.608640e-01   5.731967e+01   6.840758e-01
  3.611630e-01   5.593833e+01   6.406879e-01
  3.614620e-01   5.795808e+01   6.923854e-01
  3.617610e-01   5.771135e+01   6.651528e-01
  3.620600e-01   5.709332e+01   6.842063e-01
  3.623590e-01   5.809684e+01   6.872118e-01
  3.626580e-01   5.903978e+01   6.927663e-01
  3.629570e-01   5.751112e+01   7.021387e-01
  3.632560e-01   5.747254e+01   6.720211e-01
  3.635550e-01   5.827670e+01   7.183168e-01
  3.638540e-01   5.728395e+01   6.944658e-01
  3.641530e-01   5.676448e+01   6.959861e-01
  3.644510e-01   5.665107e+01   7.254615e-01
  3.647500e-01   5.676533e+01   6.822382e-01
  3.650490e-01   5.841641e+01   7.348703e-01
  3.653480e-01   5.770475e+01   7.131112e-01
  3.656470e-01   5.828217e+01   7.251921e-01
  3.659460e-01   5.778295e+01   7.437468e-01
  3.662450e-01   5.702410e+01   7.072425e-01
  3.665440e-01   5.772032e+01   7.609284e-01
  3.668430e-01   5.769930e+01   7.198367e-01
  3.671420e-01   5.754412e+01   7.498600e-01
  3.674410e-01   5.728157e+01   7.386407e-01
  3.677400e-01   5.693220e+01   7.497572e-01
  3.680390e-01   5.673657e+01   7.775051e-01
  3.683370e-01   5.753836e+01   7.329282e-01
  3.686360e-01   5.779580e+01   7.760098e-01
  3.689350e-01   5.761448e+01   7.582166e-01
  3.692340e-01   5.734585e+01   7.772896e-01
  3.695330e-01   5.633960e+01   7.976401e-01
  3.698320e-01   5.746076e+01   7.512654e-01
  3.701310e-01   5.746289e+01   8.079752e-01
  3.704300e-01   5.676224e+01   7.648259e-01
  3.707290e-01   5.655389e+01   8.039844e-01
  3.710280e-01   5.622667e+01   7.968403e-01
  3.713270e-01   5.769512e+01   7.953599e-01
  3.716260e-01   5.561531e+01   8.279609e-01
  3.719240e-01   5.848419e+01   7.938868e-01
  3.722230e-01   5.720951e+01   8.425015e-01
  3.725220e-01   5.808083e+01   8.197491e-01
  3.728210e-01   5.551291e+01   8.192058e-01
  3.731200e-01   5.699734e+01   8.793834e-01
  3.734190e-01   5.654287e+01   7.990777e-01
  3.737180e-01   5.737151e+01   8.791085e-01
  3.740170e-01   5.755550e+01   8.288448e-01
  3.743160e-01   5.776568e+01   8.884924e-01
  3.746150e-01   5.812587e+01   8.848692e-01
  3.749140e-01   5.696162e+01   8.548518e-01
  3.752130e-01   5.598740e+01   9.082356e-01
  3.755110e-01   5.822053e+01   8.613221e-01
  3.758100e-01   5.682721e+01   9.150220e-01
  3.761090e-01   5.674315e+01   8.870449e-01
  3.764080e-01   5.689837e+01   9.120390e-01
  3.767070e-01   5.779139e+01   9.610565e-01
  3.770060e-01   5.622651e+01   8.702918e-01
  3.773050e-01   5.795865e+01   9.707077e-01
  3.776040e-01   5.760136e+01   9.248533e-01
  3.779030e-01   5.759101e+01   9.553493e-01
  3.782020e-01   5.576322e+01   1.015388e+00
  3.785010e-01   5.660532e+01   8.992905e-01
  3.788000e-01   5.379368e+01   9.924425e-01
  3.790990e-01   5.724694e+01   9.445866e-01
  3.793970e-01   5.636121e+01   1.006129e+00
  3.796960e-01   5.597184e+01   9.979073e-01
  3.799950e-01   5.746826e+01   9.926040e-01
  3.802940e-01   5.784813e+01   1.107154e+00
  3.805930e-01   5.781789e+01   9.653761e-01
  3.808920e-01   5.719823e+01   1.107155e+00
  3.811910e-01   5.688801e+01   1.020587e+00
  3.814900e-01   5.866542e+01   1.090707e+00
  3.817890e-01   5.650421e+01   1.168830e+00
  3.820880e-01   5.727522e+01   1.000069e+00
  3.823870e-01   5.598893e+01   1.171019e+00
  3.826860e-01   5.719909e+01   1.038611e+00
  3.829840e-01   5.744324e+01   1.209935e+00
  3.832830e-01   5.646033e+01   1.146536e+00
  3.835820e-01   5.697611e+01   1.124334e+00
  3.838810e-01   5.649354e+01   1.251709e+00
  3.841800e-01   5.731376e+01   1.114623e+00
  3.844790e-01   5.761821e+01   1.273505e+00
  3.847780e-01   5.589976e+01   1.162562e+00
  3.850770e-01   5.437654e+01   1.246500e+00
  3.853760e-01   5.657674e+01   1.356324e+00
  3.856750e-01   5.623825e+01   1.166076e+00
  3.859740e-01   5.654307e+01   1.379920e+00
  3.862730e-01   5.582794e+01   1.244313e+00
  3.865710e-01   5.364688e+01   1.344115e+00
  3.868700e-01   5.937066e+01   1.439950e+00
  3.871690e-01   5.700957e+01   1.327600e+00
  3.874680e-01   5.674074e+01   1.525200e+00
  3.877670e-01   5.743978e+01   1.354998e+00
  3.880660e-01   5.610527e+01   1.550722e+00
  3.883650e-01   5.965575e+01   1.515258e+00
  3.886640e-01   5.448131e+01   1.511040e+00
  3.889630e-01   5.349976e+01   1.629455e+00
  3.892620e-01   5.689775e+01   1.510974e+00
  3.895610e-01   5.940558e+01   1.764090e+00
  3.898600e-01   5.751969e+01   1.689565e+00
  3.901580e-01   5.889370e+01   1.781389e+00
  3.904570e-01   5.725028e+01   1.963668e+00
  3.907560e-01   5.458608e+01   1.691017e+00
  3.910550e-01   5.504009e+01   1.960722e+00
  3.913540e-01   5.580842e+01   1.974360e+00
  3.916530e-01   5.399238e+01   1.941971e+00
  3.919520e-01   5.999492e+01   2.659228e+00
  3.922510e-01   5.671644e+01   1.990357e+00
  3.925500e-01   5.217633e+01   2.561235e+00
  3.928490e-01   5.448131e+01   2.389163e+00
  3.931480e-01   5.481658e+01   2.625238e+00
  3.934470e-01   0.000000e+00   0.000000e+00
  3.937460e-01   5.456513e+01   2.619210e+00
creator: radaver
creator-version: 3725
header-file: /nas_data/SAXS_data/20151104Workshop/header/JH1_0039.txt
image-file: /nas_data/Pilatus1M/20151104_Workshop/JH1_0039.tif
angular-axis-file: /nas_data/SAXS_data/20151104Workshop/q20151029.dat
beamstop-mask-file: /nas_data/SAXS_data/20151104Workshop/fit2d20151031.msk
detector-response-file: none
beam-center-x: 949.7700
beam-center-y: 918.8000
unit-time: 1.0000
channel-first: 10
channel-last: 1315
Exposure time [s]: 1.094059
Transmitted Beam: 0.484666
Incident Beam: 0.484666
Code: JH1
Concentration [mg/ml]: 1
Run Number: 0039
