# Supplementary material for: SAXS analysis of a soluble cytosolic NgBR construct including extracellular and transmembrane domains
Source: PLoS One. 2018 Jan 18;13(1):e0191371. doi: 10.1371/journal.pone.0191371 (PMC5773207; doi:10.1371/journal.pone.0191371)
Supplement: S1 File — (ZIP) [file pone.0191371.s001.zip › JH1_0040.dat]

Sample:   c= 1.0000 mg/ml  Code: JH1
  3.656810e-03   2.262810e+04   4.131755e+01
  3.955720e-03   2.190448e+04   2.791959e+01
  4.254640e-03   1.903353e+04   2.332213e+01
  4.553560e-03   1.536470e+04   2.020289e+01
  4.852480e-03   1.241795e+04   1.700447e+01
  5.151400e-03   1.049417e+04   1.544243e+01
  5.450320e-03   8.686585e+03   1.334477e+01
  5.749240e-03   7.437714e+03   1.196430e+01
  6.048150e-03   6.335486e+03   1.082357e+01
  6.347070e-03   5.488905e+03   9.571591e+00
  6.645990e-03   4.798016e+03   8.909615e+00
  6.944910e-03   4.199190e+03   8.024366e+00
  7.243830e-03   3.757857e+03   7.355547e+00
  7.542750e-03   3.334311e+03   6.902344e+00
  7.841670e-03   3.017696e+03   6.201367e+00
  8.140580e-03   2.710709e+03   5.958551e+00
  8.439500e-03   2.473970e+03   5.486709e+00
  8.738420e-03   2.266058e+03   5.201008e+00
  9.037340e-03   2.078532e+03   4.816321e+00
  9.336260e-03   1.912715e+03   4.540322e+00
  9.635180e-03   1.771462e+03   4.357025e+00
  9.934100e-03   1.628644e+03   4.042170e+00
  1.023300e-02   1.501439e+03   3.977478e+00
  1.053190e-02   1.386283e+03   3.876428e+00
  1.083090e-02   1.280608e+03   3.725752e+00
  1.112980e-02   1.182404e+03   3.549579e+00
  1.142870e-02   1.099850e+03   3.404245e+00
  1.172760e-02   1.011999e+03   3.256375e+00
  1.202650e-02   9.366126e+02   3.124073e+00
  1.232540e-02   8.662794e+02   2.988023e+00
  1.262440e-02   8.116812e+02   2.838549e+00
  1.292330e-02   7.561657e+02   2.697497e+00
  1.322220e-02   7.013634e+02   2.597910e+00
  1.352110e-02   6.520381e+02   2.479716e+00
  1.382000e-02   6.055532e+02   2.366146e+00
  1.411900e-02   5.650836e+02   2.274591e+00
  1.441790e-02   5.323359e+02   2.191797e+00
  1.471680e-02   4.962010e+02   2.106047e+00
  1.501570e-02   4.661885e+02   1.999171e+00
  1.531460e-02   4.375460e+02   1.928039e+00
  1.561350e-02   4.084930e+02   1.830244e+00
  1.591250e-02   3.881661e+02   1.799845e+00
  1.621140e-02   3.647799e+02   1.714700e+00
  1.651030e-02   3.458399e+02   1.652035e+00
  1.680920e-02   3.298832e+02   1.613473e+00
  1.710810e-02   3.108314e+02   1.569475e+00
  1.740710e-02   2.919119e+02   1.499075e+00
  1.770600e-02   2.769224e+02   1.445405e+00
  1.800490e-02   2.640146e+02   1.400160e+00
  1.830380e-02   2.529163e+02   1.381335e+00
  1.860270e-02   2.389668e+02   1.316627e+00
  1.890170e-02   2.302691e+02   1.292444e+00
  1.920060e-02   2.227430e+02   1.259098e+00
  1.949950e-02   2.106224e+02   1.238463e+00
  1.979840e-02   2.037251e+02   1.195162e+00
  2.009730e-02   1.941638e+02   1.153980e+00
  2.039620e-02   1.884717e+02   1.134878e+00
  2.069520e-02   1.789752e+02   1.099955e+00
  2.099410e-02   1.747405e+02   1.094740e+00
  2.129300e-02   1.680176e+02   1.045343e+00
  2.159190e-02   1.621406e+02   1.062287e+00
  2.189080e-02   1.557849e+02   1.047070e+00
  2.218980e-02   1.512508e+02   1.049493e+00
  2.248870e-02   1.469109e+02   1.052780e+00
  2.278760e-02   1.403986e+02   1.019041e+00
  2.308650e-02   1.406233e+02   1.051244e+00
  2.338540e-02   1.331059e+02   1.020635e+00
  2.368430e-02   1.317995e+02   9.971660e-01
  2.398330e-02   1.263440e+02   9.985247e-01
  2.428220e-02   1.255151e+02   9.731024e-01
  2.458110e-02   1.224584e+02   9.934979e-01
  2.488000e-02   1.188157e+02   9.525085e-01
  2.517890e-02   1.174516e+02   9.357282e-01
  2.547790e-02   1.151048e+02   9.394197e-01
  2.577680e-02   1.122597e+02   9.202853e-01
  2.607570e-02   1.102899e+02   9.195617e-01
  2.637460e-02   1.072427e+02   8.994861e-01
  2.667350e-02   1.055203e+02   8.699027e-01
  2.697250e-02   1.036201e+02   8.354559e-01
  2.727140e-02   1.030976e+02   8.024192e-01
  2.757030e-02   1.017921e+02   7.986461e-01
  2.786920e-02   9.955829e+01   7.808073e-01
  2.816810e-02   9.750698e+01   7.604748e-01
  2.846700e-02   9.795487e+01   7.528089e-01
  2.876600e-02   9.548441e+01   7.343000e-01
  2.906490e-02   9.387813e+01   7.302872e-01
  2.936380e-02   9.272593e+01   7.203875e-01
  2.966270e-02   9.253393e+01   7.143614e-01
  2.996160e-02   8.882294e+01   7.009159e-01
  3.026060e-02   8.941217e+01   6.921616e-01
  3.055950e-02   8.893447e+01   6.893317e-01
  3.085840e-02   8.755456e+01   6.810749e-01
  3.115730e-02   8.693849e+01   6.758329e-01
  3.145620e-02   8.664649e+01   6.682138e-01
  3.175510e-02   8.632461e+01   6.688014e-01
  3.205410e-02   8.368985e+01   6.549272e-01
  3.235300e-02   8.485344e+01   6.567927e-01
  3.265190e-02   8.384991e+01   6.409165e-01
  3.295080e-02   8.132000e+01   6.353125e-01
  3.324970e-02   8.201248e+01   6.371739e-01
  3.354870e-02   8.192400e+01   6.351652e-01
  3.384760e-02   8.064934e+01   6.229280e-01
  3.414650e-02   8.101019e+01   6.243201e-01
  3.444540e-02   7.976310e+01   6.109828e-01
  3.474430e-02   8.045387e+01   6.190224e-01
  3.504330e-02   7.929915e+01   6.069484e-01
  3.534220e-02   7.759955e+01   6.011497e-01
  3.564110e-02   7.737125e+01   5.995250e-01
  3.594000e-02   7.697189e+01   5.865302e-01
  3.623890e-02   7.780559e+01   5.997301e-01
  3.653780e-02   7.525956e+01   5.738822e-01
  3.683680e-02   7.766624e+01   5.905709e-01
  3.713570e-02   7.609606e+01   5.852677e-01
  3.743460e-02   7.620128e+01   5.761263e-01
  3.773350e-02   7.619084e+01   5.754228e-01
  3.803240e-02   7.535224e+01   5.859067e-01
  3.833140e-02   7.545291e+01   6.002331e-01
  3.863030e-02   7.374933e+01   6.026431e-01
  3.892920e-02   7.338581e+01   5.995925e-01
  3.922810e-02   7.450525e+01   6.065160e-01
  3.952700e-02   7.428344e+01   6.016876e-01
  3.982600e-02   7.382815e+01   6.085518e-01
  4.012490e-02   7.307603e+01   5.960081e-01
  4.042380e-02   7.268908e+01   6.022394e-01
  4.072270e-02   7.306224e+01   6.014015e-01
  4.102160e-02   7.304379e+01   6.005380e-01
  4.132050e-02   7.132467e+01   5.942072e-01
  4.161950e-02   7.291242e+01   5.945748e-01
  4.191840e-02   7.330348e+01   6.039809e-01
  4.221730e-02   7.074512e+01   5.856713e-01
  4.251620e-02   7.187025e+01   5.980472e-01
  4.281510e-02   7.168084e+01   5.880221e-01
  4.311410e-02   7.189849e+01   5.896687e-01
  4.341300e-02   7.033725e+01   5.862455e-01
  4.371190e-02   7.105384e+01   5.877037e-01
  4.401080e-02   7.173439e+01   5.905115e-01
  4.430970e-02   7.090527e+01   5.826016e-01
  4.460860e-02   7.072575e+01   5.826034e-01
  4.490760e-02   7.084633e+01   5.845892e-01
  4.520650e-02   7.053574e+01   5.788818e-01
  4.550540e-02   7.067776e+01   5.824057e-01
  4.580430e-02   6.929930e+01   5.745097e-01
  4.610320e-02   7.042166e+01   5.762403e-01
  4.640220e-02   6.880856e+01   5.739230e-01
  4.670110e-02   7.079319e+01   5.734733e-01
  4.700000e-02   6.925626e+01   5.693214e-01
  4.729890e-02   6.821966e+01   5.671596e-01
  4.759780e-02   6.933358e+01   5.710579e-01
  4.789680e-02   6.909292e+01   5.665448e-01
  4.819570e-02   6.865438e+01   5.640498e-01
  4.849460e-02   6.956102e+01   5.698661e-01
  4.879350e-02   6.825523e+01   5.583075e-01
  4.909240e-02   6.849018e+01   5.668676e-01
  4.939130e-02   6.845215e+01   5.570926e-01
  4.969030e-02   6.880325e+01   5.605443e-01
  4.998920e-02   6.819970e+01   5.574059e-01
  5.028810e-02   6.803471e+01   5.547250e-01
  5.058700e-02   6.701793e+01   5.545684e-01
  5.088590e-02   6.707802e+01   5.456023e-01
  5.118490e-02   6.758923e+01   5.549056e-01
  5.148380e-02   6.815170e+01   5.545373e-01
  5.178270e-02   6.722636e+01   5.436529e-01
  5.208160e-02   6.774185e+01   5.515494e-01
  5.238050e-02   6.618880e+01   5.394412e-01
  5.267940e-02   6.724319e+01   5.514887e-01
  5.297840e-02   6.765665e+01   5.460267e-01
  5.327730e-02   6.846660e+01   5.467364e-01
  5.357620e-02   6.728352e+01   5.438839e-01
  5.387510e-02   6.671696e+01   5.384604e-01
  5.417400e-02   6.770422e+01   5.474993e-01
  5.447300e-02   6.781739e+01   5.397825e-01
  5.477190e-02   6.641433e+01   5.353905e-01
  5.507080e-02   6.722573e+01   5.386511e-01
  5.536970e-02   6.732891e+01   5.372235e-01
  5.566860e-02   6.618243e+01   5.362990e-01
  5.596760e-02   6.717263e+01   5.341770e-01
  5.626650e-02   6.702885e+01   5.360250e-01
  5.656540e-02   6.622156e+01   5.309802e-01
  5.686430e-02   6.626975e+01   5.282009e-01
  5.716320e-02   6.627466e+01   5.247185e-01
  5.746210e-02   6.563572e+01   5.274371e-01
  5.776110e-02   6.664021e+01   5.332582e-01
  5.806000e-02   6.588058e+01   5.220076e-01
  5.835890e-02   6.648135e+01   5.249582e-01
  5.865780e-02   6.553732e+01   5.183772e-01
  5.895670e-02   6.579581e+01   5.292706e-01
  5.925570e-02   6.613488e+01   5.184857e-01
  5.955460e-02   6.702275e+01   5.288377e-01
  5.985350e-02   6.618330e+01   5.181175e-01
  6.015240e-02   6.611500e+01   5.195287e-01
  6.045130e-02   6.544016e+01   5.174307e-01
  6.075020e-02   6.617747e+01   5.153315e-01
  6.104920e-02   6.562187e+01   5.170283e-01
  6.134810e-02   6.658856e+01   5.213860e-01
  6.164700e-02   6.572429e+01   5.097818e-01
  6.194590e-02   6.493518e+01   5.148723e-01
  6.224480e-02   6.607932e+01   5.079720e-01
  6.254380e-02   6.577869e+01   5.154241e-01
  6.284270e-02   6.573247e+01   5.169059e-01
  6.314160e-02   6.552496e+01   5.037550e-01
  6.344050e-02   6.552647e+01   5.111617e-01
  6.373940e-02   6.563881e+01   5.031604e-01
  6.403840e-02   6.529273e+01   5.097107e-01
  6.433730e-02   6.633248e+01   5.084180e-01
  6.463620e-02   6.563726e+01   5.016181e-01
  6.493510e-02   6.603697e+01   5.142374e-01
  6.523400e-02   6.586697e+01   5.030065e-01
  6.553290e-02   6.585383e+01   5.055369e-01
  6.583190e-02   6.638631e+01   5.055007e-01
  6.613080e-02   6.561229e+01   4.979925e-01
  6.642970e-02   6.481698e+01   5.041414e-01
  6.672860e-02   6.540428e+01   4.957146e-01
  6.702750e-02   6.491272e+01   4.988418e-01
  6.732650e-02   6.538550e+01   4.971312e-01
  6.762540e-02   6.515872e+01   4.962683e-01
  6.792430e-02   6.586434e+01   5.009600e-01
  6.822320e-02   6.494625e+01   4.896064e-01
  6.852210e-02   6.572014e+01   4.999067e-01
  6.882110e-02   6.581086e+01   4.962654e-01
  6.912000e-02   6.567681e+01   4.952686e-01
  6.941890e-02   6.447313e+01   4.873432e-01
  6.971780e-02   6.481438e+01   4.881547e-01
  7.001670e-02   6.458706e+01   4.935922e-01
  7.031560e-02   6.476900e+01   4.875089e-01
  7.061460e-02   6.500556e+01   4.888742e-01
  7.091350e-02   6.458741e+01   4.858806e-01
  7.121240e-02   6.486473e+01   4.831914e-01
  7.151130e-02   6.429295e+01   4.871377e-01
  7.181020e-02   6.511121e+01   4.836473e-01
  7.210920e-02   6.544493e+01   4.881504e-01
  7.240810e-02   6.538782e+01   4.832946e-01
  7.270700e-02   6.425504e+01   4.850991e-01
  7.300590e-02   6.461544e+01   4.818025e-01
  7.330480e-02   6.400041e+01   4.741162e-01
  7.360370e-02   6.521027e+01   4.844767e-01
  7.390270e-02   6.465468e+01   4.769777e-01
  7.420160e-02   6.488129e+01   4.851082e-01
  7.450050e-02   6.371820e+01   4.717538e-01
  7.479940e-02   6.453077e+01   4.760765e-01
  7.509830e-02   6.500203e+01   4.818668e-01
  7.539730e-02   6.473706e+01   4.737591e-01
  7.569620e-02   6.498290e+01   4.755327e-01
  7.599510e-02   6.491654e+01   4.783891e-01
  7.629400e-02   6.431237e+01   4.700473e-01
  7.659290e-02   6.452227e+01   4.751612e-01
  7.689190e-02   6.387606e+01   4.684502e-01
  7.719080e-02   6.480071e+01   4.744282e-01
  7.748970e-02   6.483884e+01   4.711100e-01
  7.778860e-02   6.454290e+01   4.730481e-01
  7.808750e-02   6.370317e+01   4.665428e-01
  7.838640e-02   6.475893e+01   4.678571e-01
  7.868540e-02   6.405209e+01   4.665527e-01
  7.898430e-02   6.396884e+01   4.637494e-01
  7.928320e-02   6.483586e+01   4.723869e-01
  7.958210e-02   6.486273e+01   4.636839e-01
  7.988100e-02   6.470354e+01   4.684973e-01
  8.018000e-02   6.452622e+01   4.653508e-01
  8.047890e-02   6.541328e+01   4.681222e-01
  8.077780e-02   6.400668e+01   4.622415e-01
  8.107670e-02   6.519376e+01   4.640508e-01
  8.137560e-02   6.409671e+01   4.633873e-01
  8.167450e-02   6.348823e+01   4.583421e-01
  8.197350e-02   6.445046e+01   4.589925e-01
  8.227240e-02   6.473000e+01   4.644352e-01
  8.257130e-02   6.385193e+01   4.517951e-01
  8.287020e-02   6.473892e+01   4.640574e-01
  8.316910e-02   6.390053e+01   4.578243e-01
  8.346810e-02   6.477701e+01   4.566066e-01
  8.376700e-02   6.515262e+01   4.643111e-01
  8.406590e-02   6.458409e+01   4.528455e-01
  8.436480e-02   6.413668e+01   4.582711e-01
  8.466370e-02   6.470449e+01   4.544164e-01
  8.496270e-02   6.462847e+01   4.648929e-01
  8.526160e-02   6.455389e+01   4.792960e-01
  8.556050e-02   6.444061e+01   4.793277e-01
  8.585940e-02   6.461300e+01   4.859769e-01
  8.615830e-02   6.494928e+01   4.872399e-01
  8.645720e-02   6.546128e+01   4.939665e-01
  8.675620e-02   6.454473e+01   4.929377e-01
  8.705510e-02   6.393187e+01   4.896156e-01
  8.735400e-02   6.447908e+01   4.941687e-01
  8.765290e-02   6.490102e+01   4.962815e-01
  8.795180e-02   6.450870e+01   4.988101e-01
  8.825080e-02   6.478206e+01   4.953284e-01
  8.854970e-02   6.493573e+01   5.025179e-01
  8.884860e-02   6.445470e+01   4.986013e-01
  8.914750e-02   6.459739e+01   5.053925e-01
  8.944640e-02   6.400605e+01   4.994228e-01
  8.974530e-02   6.438370e+01   4.968050e-01
  9.004430e-02   6.465161e+01   4.958261e-01
  9.034320e-02   6.437810e+01   4.772940e-01
  9.064210e-02   6.487424e+01   4.782332e-01
  9.094100e-02   6.410658e+01   4.654947e-01
  9.123990e-02   6.471521e+01   4.664469e-01
  9.153890e-02   6.398073e+01   4.662927e-01
  9.183780e-02   6.485717e+01   4.661281e-01
  9.213670e-02   6.392727e+01   4.611392e-01
  9.243560e-02   6.617839e+01   4.679519e-01
  9.273450e-02   6.403580e+01   4.563289e-01
  9.303350e-02   6.420363e+01   4.629521e-01
  9.333240e-02   6.440450e+01   4.533618e-01
  9.363130e-02   6.378982e+01   4.546683e-01
  9.393020e-02   6.529764e+01   4.576575e-01
  9.422910e-02   6.449440e+01   4.559987e-01
  9.452800e-02   6.414630e+01   4.559370e-01
  9.482700e-02   6.449230e+01   4.469159e-01
  9.512590e-02   6.445138e+01   4.550693e-01
  9.542480e-02   6.372135e+01   4.475560e-01
  9.572370e-02   6.397597e+01   4.484493e-01
  9.602260e-02   6.373948e+01   4.498747e-01
  9.632160e-02   6.377111e+01   4.422369e-01
  9.662050e-02   6.390971e+01   4.452584e-01
  9.691940e-02   6.328618e+01   4.430811e-01
  9.721830e-02   6.347976e+01   4.412255e-01
  9.751720e-02   6.464715e+01   4.474521e-01
  9.781610e-02   6.392337e+01   4.406203e-01
  9.811510e-02   6.365301e+01   4.439983e-01
  9.841400e-02   6.353015e+01   4.364607e-01
  9.871290e-02   6.430938e+01   4.423050e-01
  9.901180e-02   6.420022e+01   4.430025e-01
  9.931070e-02   6.350217e+01   4.367118e-01
  9.960970e-02   6.373684e+01   4.406872e-01
  9.990860e-02   6.361408e+01   4.329793e-01
  1.002070e-01   6.395567e+01   4.382684e-01
  1.005060e-01   6.444467e+01   4.375092e-01
  1.008050e-01   6.434610e+01   4.396042e-01
  1.011040e-01   6.486552e+01   4.351823e-01
  1.014030e-01   6.426536e+01   4.351901e-01
  1.017020e-01   6.370339e+01   4.374032e-01
  1.020010e-01   6.375963e+01   4.327986e-01
  1.023000e-01   6.406282e+01   4.318133e-01
  1.025990e-01   6.436153e+01   4.318204e-01
  1.028980e-01   6.458232e+01   4.342312e-01
  1.031970e-01   6.338010e+01   4.325203e-01
  1.034960e-01   6.386798e+01   4.262509e-01
  1.037950e-01   6.404863e+01   4.307695e-01
  1.040930e-01   6.362542e+01   4.257620e-01
  1.043920e-01   6.402820e+01   4.310320e-01
  1.046910e-01   6.434381e+01   4.314298e-01
  1.049900e-01   6.434361e+01   4.255943e-01
  1.052890e-01   6.493967e+01   4.311147e-01
  1.055880e-01   6.330027e+01   4.240326e-01
  1.058870e-01   6.372331e+01   4.270581e-01
  1.061860e-01   6.437665e+01   4.250696e-01
  1.064850e-01   6.427042e+01   4.253522e-01
  1.067840e-01   6.470150e+01   4.290233e-01
  1.070830e-01   6.394776e+01   4.230223e-01
  1.073820e-01   6.403519e+01   4.217499e-01
  1.076800e-01   6.424335e+01   4.221241e-01
  1.079790e-01   6.473969e+01   4.256336e-01
  1.082780e-01   6.399698e+01   4.250813e-01
  1.085770e-01   6.403485e+01   4.162673e-01
  1.088760e-01   6.447458e+01   4.235064e-01
  1.091750e-01   6.356628e+01   4.189706e-01
  1.094740e-01   6.474538e+01   4.237702e-01
  1.097730e-01   6.418168e+01   4.194613e-01
  1.100720e-01   6.376363e+01   4.141980e-01
  1.103710e-01   6.435152e+01   4.224793e-01
  1.106700e-01   6.378736e+01   4.145709e-01
  1.109690e-01   6.465862e+01   4.231752e-01
  1.112670e-01   6.521149e+01   4.173882e-01
  1.115660e-01   6.439822e+01   4.159574e-01
  1.118650e-01   6.383943e+01   4.180376e-01
  1.121640e-01   6.414016e+01   4.130688e-01
  1.124630e-01   6.429005e+01   4.147227e-01
  1.127620e-01   6.387270e+01   4.133744e-01
  1.130610e-01   6.417487e+01   4.137646e-01
  1.133600e-01   6.386755e+01   4.175242e-01
  1.136590e-01   6.456330e+01   4.095483e-01
  1.139580e-01   6.470065e+01   4.145774e-01
  1.142570e-01   6.497042e+01   4.151486e-01
  1.145560e-01   6.373581e+01   4.117647e-01
  1.148550e-01   6.401840e+01   4.115174e-01
  1.151530e-01   6.398514e+01   4.060360e-01
  1.154520e-01   6.384949e+01   4.106862e-01
  1.157510e-01   6.402351e+01   4.067137e-01
  1.160500e-01   6.481949e+01   4.155437e-01
  1.163490e-01   6.383748e+01   4.061224e-01
  1.166480e-01   6.434952e+01   4.105697e-01
  1.169470e-01   6.480305e+01   4.097439e-01
  1.172460e-01   6.439444e+01   4.090123e-01
  1.175450e-01   6.424442e+01   4.052006e-01
  1.178440e-01   6.361828e+01   4.032211e-01
  1.181430e-01   6.473134e+01   4.097987e-01
  1.184420e-01   6.484793e+01   4.079293e-01
  1.187400e-01   6.527635e+01   4.078895e-01
  1.190390e-01   6.442386e+01   4.043984e-01
  1.193380e-01   6.403801e+01   4.031856e-01
  1.196370e-01   6.426029e+01   4.060768e-01
  1.199360e-01   6.460466e+01   4.030712e-01
  1.202350e-01   6.443057e+01   4.055125e-01
  1.205340e-01   6.426554e+01   4.025490e-01
  1.208330e-01   6.446750e+01   4.018403e-01
  1.211320e-01   6.460792e+01   4.055219e-01
  1.214310e-01   6.387078e+01   3.965676e-01
  1.217300e-01   6.422812e+01   4.032413e-01
  1.220290e-01   6.422242e+01   4.018771e-01
  1.223270e-01   6.440977e+01   3.998063e-01
  1.226260e-01   6.421349e+01   3.986724e-01
  1.229250e-01   6.443138e+01   3.977852e-01
  1.232240e-01   6.471970e+01   4.023584e-01
  1.235230e-01   6.409197e+01   3.996082e-01
  1.238220e-01   6.458246e+01   3.977337e-01
  1.241210e-01   6.481315e+01   4.000050e-01
  1.244200e-01   6.396201e+01   3.937783e-01
  1.247190e-01   6.442466e+01   3.998525e-01
  1.250180e-01   6.440771e+01   3.948942e-01
  1.253170e-01   6.537371e+01   3.986128e-01
  1.256160e-01   6.443464e+01   3.983142e-01
  1.259140e-01   6.525074e+01   3.979813e-01
  1.262130e-01   6.508325e+01   3.974702e-01
  1.265120e-01   6.445237e+01   3.927687e-01
  1.268110e-01   6.409082e+01   3.924132e-01
  1.271100e-01   6.414398e+01   3.961241e-01
  1.274090e-01   6.517816e+01   3.959802e-01
  1.277080e-01   6.450455e+01   3.926786e-01
  1.280070e-01   6.431214e+01   3.908560e-01
  1.283060e-01   6.501485e+01   3.944788e-01
  1.286050e-01   6.446184e+01   3.955682e-01
  1.289040e-01   6.494689e+01   3.900873e-01
  1.292030e-01   6.497259e+01   3.951034e-01
  1.295020e-01   6.471626e+01   3.906090e-01
  1.298000e-01   6.491963e+01   3.919578e-01
  1.300990e-01   6.481398e+01   3.892047e-01
  1.303980e-01   6.466406e+01   3.894789e-01
  1.306970e-01   6.481032e+01   3.928620e-01
  1.309960e-01   6.456247e+01   3.899010e-01
  1.312950e-01   6.486765e+01   3.905777e-01
  1.315940e-01   6.504460e+01   3.867935e-01
  1.318930e-01   6.461939e+01   3.883795e-01
  1.321920e-01   6.398464e+01   3.862283e-01
  1.324910e-01   6.417137e+01   3.877513e-01
  1.327900e-01   6.420564e+01   3.857047e-01
  1.330890e-01   6.493584e+01   3.874161e-01
  1.333870e-01   6.507798e+01   3.876024e-01
  1.336860e-01   6.504000e+01   3.867799e-01
  1.339850e-01   6.539414e+01   3.864203e-01
  1.342840e-01   6.472466e+01   3.872605e-01
  1.345830e-01   6.433847e+01   3.846883e-01
  1.348820e-01   6.489279e+01   3.863419e-01
  1.351810e-01   6.462697e+01   3.807057e-01
  1.354800e-01   6.461788e+01   3.850534e-01
  1.357790e-01   6.507897e+01   3.840955e-01
  1.360780e-01   6.444006e+01   3.838235e-01
  1.363770e-01   6.469017e+01   3.841023e-01
  1.366760e-01   6.451883e+01   3.856977e-01
  1.369740e-01   6.393652e+01   3.975509e-01
  1.372730e-01   6.443163e+01   4.011960e-01
  1.375720e-01   6.395159e+01   4.090144e-01
  1.378710e-01   6.407674e+01   4.111286e-01
  1.381700e-01   6.408429e+01   4.128889e-01
  1.384690e-01   6.390934e+01   4.194859e-01
  1.387680e-01   6.491880e+01   4.112411e-01
  1.390670e-01   6.427194e+01   3.975516e-01
  1.393660e-01   6.411461e+01   3.962905e-01
  1.396650e-01   6.451566e+01   3.947186e-01
  1.399640e-01   6.441086e+01   3.954117e-01
  1.402630e-01   6.454366e+01   3.876723e-01
  1.405620e-01   6.481747e+01   3.928836e-01
  1.408600e-01   6.426648e+01   3.899811e-01
  1.411590e-01   6.501163e+01   3.932235e-01
  1.414580e-01   6.448929e+01   3.921354e-01
  1.417570e-01   6.423240e+01   3.839032e-01
  1.420560e-01   6.534588e+01   3.917706e-01
  1.423550e-01   6.441185e+01   3.863236e-01
  1.426540e-01   6.496410e+01   3.844501e-01
  1.429530e-01   6.547632e+01   3.850350e-01
  1.432520e-01   6.486256e+01   3.802703e-01
  1.435510e-01   6.536841e+01   3.844868e-01
  1.438500e-01   6.457181e+01   3.780787e-01
  1.441490e-01   6.455431e+01   3.771432e-01
  1.444470e-01   6.479201e+01   3.802882e-01
  1.447460e-01   6.496268e+01   3.770152e-01
  1.450450e-01   6.436792e+01   3.790416e-01
  1.453440e-01   6.459405e+01   3.737821e-01
  1.456430e-01   6.521218e+01   3.792816e-01
  1.459420e-01   6.483688e+01   3.775269e-01
  1.462410e-01   6.392866e+01   3.731379e-01
  1.465400e-01   6.387903e+01   3.742919e-01
  1.468390e-01   6.513405e+01   3.732074e-01
  1.471380e-01   6.500688e+01   3.758377e-01
  1.474370e-01   6.551144e+01   3.779471e-01
  1.477360e-01   6.495717e+01   3.752619e-01
  1.480340e-01   6.495826e+01   3.716515e-01
  1.483330e-01   6.502097e+01   3.802851e-01
  1.486320e-01   6.435823e+01   3.878339e-01
  1.489310e-01   6.533631e+01   3.924757e-01
  1.492300e-01   6.525804e+01   3.917512e-01
  1.495290e-01   6.514134e+01   3.938640e-01
  1.498280e-01   6.542811e+01   3.992935e-01
  1.501270e-01   6.548739e+01   4.010317e-01
  1.504260e-01   6.522169e+01   3.948554e-01
  1.507250e-01   6.545647e+01   4.014601e-01
  1.510240e-01   6.516298e+01   3.995173e-01
  1.513230e-01   6.545466e+01   4.057142e-01
  1.516210e-01   6.542446e+01   4.013620e-01
  1.519200e-01   6.522748e+01   4.007573e-01
  1.522190e-01   6.489403e+01   4.066933e-01
  1.525180e-01   6.515450e+01   4.026411e-01
  1.528170e-01   6.458432e+01   4.062711e-01
  1.531160e-01   6.517300e+01   4.048403e-01
  1.534150e-01   6.542904e+01   3.998132e-01
  1.537140e-01   6.521743e+01   3.923638e-01
  1.540130e-01   6.490093e+01   3.849603e-01
  1.543120e-01   6.453836e+01   3.841161e-01
  1.546110e-01   6.483527e+01   3.824574e-01
  1.549100e-01   6.477513e+01   3.825088e-01
  1.552090e-01   6.511785e+01   3.856031e-01
  1.555070e-01   6.455541e+01   3.747462e-01
  1.558060e-01   6.523658e+01   3.820431e-01
  1.561050e-01   6.455890e+01   3.762785e-01
  1.564040e-01   6.428385e+01   3.770135e-01
  1.567030e-01   6.475263e+01   3.764052e-01
  1.570020e-01   6.587435e+01   3.776849e-01
  1.573010e-01   6.469599e+01   3.777775e-01
  1.576000e-01   6.578199e+01   3.750591e-01
  1.578990e-01   6.489166e+01   3.744276e-01
  1.581980e-01   6.459356e+01   3.718666e-01
  1.584970e-01   6.521317e+01   3.734340e-01
  1.587960e-01   6.504158e+01   3.763718e-01
  1.590940e-01   6.501592e+01   3.709809e-01
  1.593930e-01   6.523496e+01   3.703603e-01
  1.596920e-01   6.526443e+01   3.714808e-01
  1.599910e-01   6.525979e+01   3.731446e-01
  1.602900e-01   6.464781e+01   3.707624e-01
  1.605890e-01   6.480164e+01   3.656793e-01
  1.608880e-01   6.422513e+01   3.664627e-01
  1.611870e-01   6.448868e+01   3.662002e-01
  1.614860e-01   6.399348e+01   3.651944e-01
  1.617850e-01   6.485999e+01   3.644510e-01
  1.620840e-01   6.500744e+01   3.648650e-01
  1.623830e-01   6.487468e+01   3.660857e-01
  1.626810e-01   6.500866e+01   3.642756e-01
  1.629800e-01   6.532164e+01   3.612627e-01
  1.632790e-01   6.444053e+01   3.599637e-01
  1.635780e-01   6.508609e+01   3.629248e-01
  1.638770e-01   6.464553e+01   3.640457e-01
  1.641760e-01   6.447199e+01   3.617914e-01
  1.644750e-01   6.454935e+01   3.612315e-01
  1.647740e-01   6.506687e+01   3.622886e-01
  1.650730e-01   6.481178e+01   3.629389e-01
  1.653720e-01   6.525648e+01   3.637901e-01
  1.656710e-01   6.462193e+01   3.598949e-01
  1.659700e-01   6.515379e+01   3.629189e-01
  1.662680e-01   6.434556e+01   3.593154e-01
  1.665670e-01   6.420553e+01   3.598827e-01
  1.668660e-01   6.456424e+01   3.574622e-01
  1.671650e-01   6.439227e+01   3.598288e-01
  1.674640e-01   6.525010e+01   3.614478e-01
  1.677630e-01   6.468555e+01   3.579857e-01
  1.680620e-01   6.457229e+01   3.599479e-01
  1.683610e-01   6.461685e+01   3.544602e-01
  1.686600e-01   6.545551e+01   3.616326e-01
  1.689590e-01   6.440497e+01   3.551625e-01
  1.692580e-01   6.440272e+01   3.549720e-01
  1.695570e-01   6.590860e+01   3.636534e-01
  1.698560e-01   6.491466e+01   3.549105e-01
  1.701540e-01   6.429438e+01   3.559681e-01
  1.704530e-01   6.475297e+01   3.542859e-01
  1.707520e-01   6.517662e+01   3.556258e-01
  1.710510e-01   6.463783e+01   3.571042e-01
  1.713500e-01   6.520047e+01   3.551433e-01
  1.716490e-01   6.467500e+01   3.564619e-01
  1.719480e-01   6.502327e+01   3.517856e-01
  1.722470e-01   6.461670e+01   3.530071e-01
  1.725460e-01   6.450641e+01   3.543399e-01
  1.728450e-01   6.454556e+01   3.520935e-01
  1.731440e-01   6.449483e+01   3.524939e-01
  1.734430e-01   6.479843e+01   3.501186e-01
  1.737410e-01   6.439712e+01   3.525871e-01
  1.740400e-01   6.453445e+01   3.522425e-01
  1.743390e-01   6.494195e+01   3.508582e-01
  1.746380e-01   6.454386e+01   3.513739e-01
  1.749370e-01   6.423069e+01   3.482323e-01
  1.752360e-01   6.486331e+01   3.522424e-01
  1.755350e-01   6.401266e+01   3.490412e-01
  1.758340e-01   6.494206e+01   3.468723e-01
  1.761330e-01   6.450752e+01   3.512750e-01
  1.764320e-01   6.398549e+01   3.449867e-01
  1.767310e-01   6.469516e+01   3.512516e-01
  1.770300e-01   6.457877e+01   3.472680e-01
  1.773280e-01   6.448638e+01   3.484020e-01
  1.776270e-01   6.421284e+01   3.464542e-01
  1.779260e-01   6.475308e+01   3.463673e-01
  1.782250e-01   6.458426e+01   3.486663e-01
  1.785240e-01   6.399570e+01   3.438294e-01
  1.788230e-01   6.453541e+01   3.469796e-01
  1.791220e-01   6.449359e+01   3.473830e-01
  1.794210e-01   6.426092e+01   3.435332e-01
  1.797200e-01   6.444367e+01   3.455388e-01
  1.800190e-01   6.399892e+01   3.420007e-01
  1.803180e-01   6.415297e+01   3.459500e-01
  1.806170e-01   6.436537e+01   3.436450e-01
  1.809160e-01   6.446496e+01   3.432437e-01
  1.812140e-01   6.442070e+01   3.439600e-01
  1.815130e-01   6.464690e+01   3.440612e-01
  1.818120e-01   6.445535e+01   3.448931e-01
  1.821110e-01   6.509875e+01   3.426108e-01
  1.824100e-01   6.467567e+01   3.439709e-01
  1.827090e-01   6.440385e+01   3.425833e-01
  1.830080e-01   6.451538e+01   3.430456e-01
  1.833070e-01   6.422215e+01   3.398092e-01
  1.836060e-01   6.425033e+01   3.390766e-01
  1.839050e-01   6.440336e+01   3.434125e-01
  1.842040e-01   6.422233e+01   3.401341e-01
  1.845030e-01   6.437427e+01   3.397260e-01
  1.848010e-01   6.468308e+01   3.423344e-01
  1.851000e-01   6.417974e+01   3.363470e-01
  1.853990e-01   6.460428e+01   3.424549e-01
  1.856980e-01   6.411970e+01   3.387318e-01
  1.859970e-01   6.434175e+01   3.380373e-01
  1.862960e-01   6.416626e+01   3.390156e-01
  1.865950e-01   6.416408e+01   3.372529e-01
  1.868940e-01   6.467999e+01   3.424907e-01
  1.871930e-01   6.465357e+01   3.352447e-01
  1.874920e-01   6.425259e+01   3.373270e-01
  1.877910e-01   6.391985e+01   3.362945e-01
  1.880900e-01   6.442410e+01   3.376184e-01
  1.883880e-01   6.448262e+01   3.395280e-01
  1.886870e-01   6.392514e+01   3.319768e-01
  1.889860e-01   6.417677e+01   3.382413e-01
  1.892850e-01   6.383885e+01   3.348273e-01
  1.895840e-01   6.396459e+01   3.340700e-01
  1.898830e-01   6.440854e+01   3.356935e-01
  1.901820e-01   6.429800e+01   3.350946e-01
  1.904810e-01   6.412162e+01   3.344798e-01
  1.907800e-01   6.451241e+01   3.347243e-01
  1.910790e-01   6.361467e+01   3.317767e-01
  1.913780e-01   6.349119e+01   3.325240e-01
  1.916770e-01   6.354224e+01   3.325042e-01
  1.919750e-01   6.361120e+01   3.334545e-01
  1.922740e-01   6.410121e+01   3.310746e-01
  1.925730e-01   6.418869e+01   3.320539e-01
  1.928720e-01   6.394567e+01   3.321819e-01
  1.931710e-01   6.442995e+01   3.340492e-01
  1.934700e-01   6.378362e+01   3.308539e-01
  1.937690e-01   6.386912e+01   3.301755e-01
  1.940680e-01   6.408026e+01   3.325313e-01
  1.943670e-01   6.399043e+01   3.303395e-01
  1.946660e-01   6.419018e+01   3.314546e-01
  1.949650e-01   6.390208e+01   3.286290e-01
  1.952640e-01   6.426158e+01   3.310386e-01
  1.955630e-01   6.367165e+01   3.307139e-01
  1.958610e-01   6.361952e+01   3.274618e-01
  1.961600e-01   6.352365e+01   3.285389e-01
  1.964590e-01   6.370754e+01   3.275419e-01
  1.967580e-01   6.351238e+01   3.292521e-01
  1.970570e-01   6.349872e+01   3.270047e-01
  1.973560e-01   6.367866e+01   3.257274e-01
  1.976550e-01   6.383030e+01   3.288868e-01
  1.979540e-01   6.367580e+01   3.261525e-01
  1.982530e-01   6.312049e+01   3.264669e-01
  1.985520e-01   6.354485e+01   3.255288e-01
  1.988510e-01   6.439558e+01   3.278456e-01
  1.991500e-01   6.336904e+01   3.274022e-01
  1.994480e-01   6.361639e+01   3.247087e-01
  1.997470e-01   6.316621e+01   3.254218e-01
  2.000460e-01   6.356856e+01   3.226082e-01
  2.003450e-01   6.340961e+01   3.244658e-01
  2.006440e-01   6.376045e+01   3.281177e-01
  2.009430e-01   6.356692e+01   3.226041e-01
  2.012420e-01   6.375766e+01   3.263621e-01
  2.015410e-01   6.401726e+01   3.236044e-01
  2.018400e-01   6.370298e+01   3.235113e-01
  2.021390e-01   6.414504e+01   3.256261e-01
  2.024380e-01   6.352222e+01   3.191829e-01
  2.027370e-01   6.273049e+01   3.221569e-01
  2.030350e-01   6.354415e+01   3.211554e-01
  2.033340e-01   6.396044e+01   3.230407e-01
  2.036330e-01   6.357742e+01   3.195935e-01
  2.039320e-01   6.341634e+01   3.200072e-01
  2.042310e-01   6.346195e+01   3.231803e-01
  2.045300e-01   6.352267e+01   3.186426e-01
  2.048290e-01   6.281368e+01   3.179390e-01
  2.051280e-01   6.367259e+01   3.196965e-01
  2.054270e-01   6.308863e+01   3.176868e-01
  2.057260e-01   6.350088e+01   3.221569e-01
  2.060250e-01   6.390524e+01   3.191952e-01
  2.063240e-01   6.252919e+01   3.183064e-01
  2.066230e-01   6.351958e+01   3.194481e-01
  2.069210e-01   6.323643e+01   3.199641e-01
  2.072200e-01   6.271310e+01   3.179558e-01
  2.075190e-01   6.279009e+01   3.157314e-01
  2.078180e-01   6.313868e+01   3.190328e-01
  2.081170e-01   6.295723e+01   3.169528e-01
  2.084160e-01   6.318139e+01   3.195506e-01
  2.087150e-01   6.299015e+01   3.155706e-01
  2.090140e-01   6.281521e+01   3.165951e-01
  2.093130e-01   6.336158e+01   3.178346e-01
  2.096120e-01   6.291449e+01   3.161772e-01
  2.099110e-01   6.334125e+01   3.157879e-01
  2.102100e-01   6.297231e+01   3.164557e-01
  2.105080e-01   6.278700e+01   3.176006e-01
  2.108070e-01   6.269337e+01   3.144313e-01
  2.111060e-01   6.349764e+01   3.156509e-01
  2.114050e-01   6.305246e+01   3.149357e-01
  2.117040e-01   6.258650e+01   3.187262e-01
  2.120030e-01   6.281838e+01   3.252482e-01
  2.123020e-01   6.331365e+01   3.288855e-01
  2.126010e-01   6.308463e+01   3.256461e-01
  2.129000e-01   6.283746e+01   3.282415e-01
  2.131990e-01   6.310094e+01   3.318070e-01
  2.134980e-01   6.318028e+01   3.340301e-01
  2.137970e-01   6.326733e+01   3.317841e-01
  2.140950e-01   6.360607e+01   3.345279e-01
  2.143940e-01   6.347807e+01   3.354452e-01
  2.146930e-01   6.268654e+01   3.336610e-01
  2.149920e-01   6.264646e+01   3.338688e-01
  2.152910e-01   6.230858e+01   3.334394e-01
  2.155900e-01   6.291969e+01   3.379606e-01
  2.158890e-01   6.233335e+01   3.363822e-01
  2.161880e-01   6.252512e+01   3.354495e-01
  2.164870e-01   6.241487e+01   3.364402e-01
  2.167860e-01   6.288169e+01   3.313834e-01
  2.170850e-01   6.288895e+01   3.288247e-01
  2.173840e-01   6.285485e+01   3.256334e-01
  2.176820e-01   6.257351e+01   3.234605e-01
  2.179810e-01   6.223909e+01   3.236006e-01
  2.182800e-01   6.228174e+01   3.194649e-01
  2.185790e-01   6.295053e+01   3.227214e-01
  2.188780e-01   6.284302e+01   3.189672e-01
  2.191770e-01   6.297388e+01   3.213748e-01
  2.194760e-01   6.214845e+01   3.200978e-01
  2.197750e-01   6.208239e+01   3.167592e-01
  2.200740e-01   6.239874e+01   3.155438e-01
  2.203730e-01   6.259088e+01   3.177816e-01
  2.206720e-01   6.217822e+01   3.157883e-01
  2.209710e-01   6.216760e+01   3.179315e-01
  2.212700e-01   6.231666e+01   3.138791e-01
  2.215680e-01   6.230836e+01   3.166576e-01
  2.218670e-01   6.242405e+01   3.127111e-01
  2.221660e-01   6.262984e+01   3.166639e-01
  2.224650e-01   6.187679e+01   3.122463e-01
  2.227640e-01   6.213066e+01   3.126251e-01
  2.230630e-01   6.195754e+01   3.131046e-01
  2.233620e-01   6.184088e+01   3.120254e-01
  2.236610e-01   6.210853e+01   3.126999e-01
  2.239600e-01   6.207770e+01   3.090317e-01
  2.242590e-01   6.151898e+01   3.106940e-01
  2.245580e-01   6.233749e+01   3.118473e-01
  2.248570e-01   6.260063e+01   3.143301e-01
  2.251550e-01   6.183981e+01   3.088171e-01
  2.254540e-01   6.165224e+01   3.086008e-01
  2.257530e-01   6.237404e+01   3.127157e-01
  2.260520e-01   6.176504e+01   3.073763e-01
  2.263510e-01   6.228388e+01   3.096708e-01
  2.266500e-01   6.261614e+01   3.103691e-01
  2.269490e-01   6.247863e+01   3.086465e-01
  2.272480e-01   6.253678e+01   3.113171e-01
  2.275470e-01   6.198276e+01   3.058165e-01
  2.278460e-01   6.222534e+01   3.099050e-01
  2.281450e-01   6.197999e+01   3.065463e-01
  2.284440e-01   6.191316e+01   3.078695e-01
  2.287420e-01   6.247634e+01   3.101489e-01
  2.290410e-01   6.202184e+01   3.028989e-01
  2.293400e-01   6.219042e+01   3.080584e-01
  2.296390e-01   6.207302e+01   3.062842e-01
  2.299380e-01   6.195119e+01   3.064751e-01
  2.302370e-01   6.207164e+01   3.061582e-01
  2.305360e-01   6.171893e+01   3.033503e-01
  2.308350e-01   6.192642e+01   3.081527e-01
  2.311340e-01   6.128074e+01   3.008480e-01
  2.314330e-01   6.168948e+01   3.039997e-01
  2.317320e-01   6.193749e+01   3.057048e-01
  2.320310e-01   6.141302e+01   3.012905e-01
  2.323290e-01   6.230481e+01   3.082169e-01
  2.326280e-01   6.172144e+01   3.013384e-01
  2.329270e-01   6.225701e+01   3.031162e-01
  2.332260e-01   6.148037e+01   3.027635e-01
  2.335250e-01   6.166500e+01   3.025012e-01
  2.338240e-01   6.214505e+01   3.048781e-01
  2.341230e-01   6.178486e+01   2.995139e-01
  2.344220e-01   6.137848e+01   3.015604e-01
  2.347210e-01   6.148130e+01   3.016945e-01
  2.350200e-01   6.157232e+01   3.010917e-01
  2.353190e-01   6.227472e+01   3.031593e-01
  2.356180e-01   6.150625e+01   2.979218e-01
  2.359170e-01   6.195712e+01   3.033362e-01
  2.362150e-01   6.182164e+01   3.009965e-01
  2.365140e-01   6.164623e+01   2.982607e-01
  2.368130e-01   6.171759e+01   3.007431e-01
  2.371120e-01   6.161934e+01   2.991124e-01
  2.374110e-01   6.138413e+01   3.011016e-01
  2.377100e-01   6.102664e+01   2.966446e-01
  2.380090e-01   6.138214e+01   2.988815e-01
  2.383080e-01   6.147226e+01   2.971582e-01
  2.386070e-01   6.138702e+01   2.985480e-01
  2.389060e-01   6.170768e+01   2.989817e-01
  2.392050e-01   6.135506e+01   2.965362e-01
  2.395040e-01   6.169151e+01   2.994028e-01
  2.398020e-01   6.136652e+01   2.965639e-01
  2.401010e-01   6.192908e+01   2.996327e-01
  2.404000e-01   6.145135e+01   2.956477e-01
  2.406990e-01   6.164085e+01   2.977923e-01
  2.409980e-01   6.157921e+01   2.966270e-01
  2.412970e-01   6.052991e+01   2.936443e-01
  2.415960e-01   6.103259e+01   2.957559e-01
  2.418950e-01   6.140047e+01   2.949696e-01
  2.421940e-01   6.108626e+01   2.954373e-01
  2.424930e-01   6.132648e+01   2.969187e-01
  2.427920e-01   6.123607e+01   2.929285e-01
  2.430910e-01   6.054074e+01   2.932279e-01
  2.433890e-01   6.097962e+01   2.932967e-01
  2.436880e-01   6.149007e+01   2.970881e-01
  2.439870e-01   6.095302e+01   2.922507e-01
  2.442860e-01   6.087821e+01   2.915304e-01
  2.445850e-01   6.058356e+01   2.925616e-01
  2.448840e-01   6.049836e+01   2.919188e-01
  2.451830e-01   6.064365e+01   2.938091e-01
  2.454820e-01   6.096485e+01   2.910921e-01
  2.457810e-01   6.115340e+01   2.927307e-01
  2.460800e-01   6.141078e+01   2.936735e-01
  2.463790e-01   6.106057e+01   2.918587e-01
  2.466780e-01   6.051699e+01   2.909874e-01
  2.469770e-01   6.110996e+01   2.915457e-01
  2.472750e-01   6.090136e+01   2.918018e-01
  2.475740e-01   6.139766e+01   2.939707e-01
  2.478730e-01   6.139312e+01   2.892493e-01
  2.481720e-01   6.142708e+01   2.923012e-01
  2.484710e-01   6.122973e+01   2.900190e-01
  2.487700e-01   6.112231e+01   2.928740e-01
  2.490690e-01   6.104421e+01   2.916040e-01
  2.493680e-01   6.107528e+01   2.887083e-01
  2.496670e-01   6.086933e+01   2.921586e-01
  2.499660e-01   6.082312e+01   2.890544e-01
  2.502650e-01   6.124576e+01   2.913329e-01
  2.505640e-01   6.113682e+01   2.881249e-01
  2.508620e-01   6.128539e+01   2.898343e-01
  2.511610e-01   6.012206e+01   2.893931e-01
  2.514600e-01   6.099247e+01   2.883039e-01
  2.517590e-01   6.092215e+01   2.879297e-01
  2.520580e-01   6.123422e+01   2.891883e-01
  2.523570e-01   6.057094e+01   2.879308e-01
  2.526560e-01   6.158959e+01   2.911883e-01
  2.529550e-01   6.063047e+01   2.855959e-01
  2.532540e-01   6.126211e+01   2.869774e-01
  2.535530e-01   6.058558e+01   2.851852e-01
  2.538520e-01   6.078014e+01   2.869735e-01
  2.541510e-01   6.022600e+01   2.841355e-01
  2.544490e-01   6.093170e+01   2.866113e-01
  2.547480e-01   6.064517e+01   2.862437e-01
  2.550470e-01   6.053756e+01   2.842640e-01
  2.553460e-01   6.029579e+01   2.840982e-01
  2.556450e-01   6.064840e+01   2.826303e-01
  2.559440e-01   6.069749e+01   2.856519e-01
  2.562430e-01   6.034655e+01   2.861537e-01
  2.565420e-01   6.099849e+01   2.851424e-01
  2.568410e-01   6.090076e+01   2.841119e-01
  2.571400e-01   6.052083e+01   2.836232e-01
  2.574390e-01   6.051523e+01   2.857323e-01
  2.577380e-01   6.045783e+01   2.845807e-01
  2.580360e-01   6.058186e+01   2.828705e-01
  2.583350e-01   6.082386e+01   2.859490e-01
  2.586340e-01   6.051515e+01   2.821227e-01
  2.589330e-01   6.057737e+01   2.850644e-01
  2.592320e-01   6.022842e+01   2.814535e-01
  2.595310e-01   6.065270e+01   2.834331e-01
  2.598300e-01   6.058558e+01   2.851852e-01
  2.601290e-01   6.078944e+01   2.812939e-01
  2.604280e-01   6.010792e+01   2.831533e-01
  2.607270e-01   6.064955e+01   2.806797e-01
  2.610260e-01   6.055044e+01   2.829954e-01
  2.613250e-01   6.047423e+01   2.834141e-01
  2.616240e-01   6.011051e+01   2.816694e-01
  2.619220e-01   6.051847e+01   2.827225e-01
  2.622210e-01   5.972945e+01   2.780641e-01
  2.625200e-01   5.973473e+01   2.798102e-01
  2.628190e-01   6.042009e+01   2.811179e-01
  2.631180e-01   6.027330e+01   2.790401e-01
  2.634170e-01   6.087558e+01   2.840532e-01
  2.637160e-01   6.006144e+01   2.785492e-01
  2.640150e-01   6.021903e+01   2.816280e-01
  2.643140e-01   6.016273e+01   2.784029e-01
  2.646130e-01   5.996584e+01   2.783275e-01
  2.649120e-01   6.007884e+01   2.815951e-01
  2.652110e-01   6.068624e+01   2.798027e-01
  2.655090e-01   6.011990e+01   2.792592e-01
  2.658080e-01   6.082909e+01   2.792736e-01
  2.661070e-01   5.991745e+01   2.784059e-01
  2.664060e-01   6.047733e+01   2.794163e-01
  2.667050e-01   5.994591e+01   2.784720e-01
  2.670040e-01   5.984570e+01   2.780485e-01
  2.673030e-01   5.966650e+01   2.767801e-01
  2.676020e-01   5.979580e+01   2.771742e-01
  2.679010e-01   6.024299e+01   2.781140e-01
  2.682000e-01   6.023243e+01   2.769607e-01
  2.684990e-01   6.055356e+01   2.787351e-01
  2.687980e-01   6.006678e+01   2.772356e-01
  2.690960e-01   5.990832e+01   2.780036e-01
  2.693950e-01   5.952850e+01   2.742288e-01
  2.696940e-01   5.991388e+01   2.754843e-01
  2.699930e-01   6.000376e+01   2.767149e-01
  2.702920e-01   5.966826e+01   2.756606e-01
  2.705910e-01   5.970938e+01   2.762222e-01
  2.708900e-01   6.035972e+01   2.755836e-01
  2.711890e-01   5.959592e+01   2.756796e-01
  2.714880e-01   6.025848e+01   2.761827e-01
  2.717870e-01   5.976156e+01   2.755042e-01
  2.720860e-01   6.016684e+01   2.754186e-01
  2.723850e-01   5.979627e+01   2.739290e-01
  2.726840e-01   5.995116e+01   2.753851e-01
  2.729820e-01   6.014372e+01   2.756422e-01
  2.732810e-01   6.012881e+01   2.746897e-01
  2.735800e-01   6.038102e+01   2.751736e-01
  2.738790e-01   6.008399e+01   2.750451e-01
  2.741780e-01   5.943502e+01   2.740134e-01
  2.744770e-01   6.041297e+01   2.737039e-01
  2.747760e-01   6.006664e+01   2.742740e-01
  2.750750e-01   5.910029e+01   2.751829e-01
  2.753740e-01   5.979653e+01   2.812281e-01
  2.756730e-01   6.016220e+01   2.835821e-01
  2.759720e-01   5.949774e+01   2.807215e-01
  2.762710e-01   6.017071e+01   2.863552e-01
  2.765690e-01   6.029367e+01   2.859255e-01
  2.768680e-01   6.019026e+01   2.883881e-01
  2.771670e-01   6.016853e+01   2.859371e-01
  2.774660e-01   6.030275e+01   2.870844e-01
  2.777650e-01   5.972039e+01   2.891732e-01
  2.780640e-01   6.042819e+01   2.894882e-01
  2.783630e-01   5.924056e+01   2.870518e-01
  2.786620e-01   6.005488e+01   2.907383e-01
  2.789610e-01   5.979407e+01   2.902146e-01
  2.792600e-01   6.017513e+01   2.940063e-01
  2.795590e-01   5.971541e+01   2.871431e-01
  2.798580e-01   5.968943e+01   2.915985e-01
  2.801560e-01   6.019988e+01   2.924013e-01
  2.804550e-01   6.018180e+01   2.932420e-01
  2.807540e-01   5.988172e+01   2.938487e-01
  2.810530e-01   5.955526e+01   2.902856e-01
  2.813520e-01   6.002339e+01   2.953272e-01
  2.816510e-01   5.951482e+01   2.930592e-01
  2.819500e-01   6.022182e+01   2.949075e-01
  2.822490e-01   5.977269e+01   2.938058e-01
  2.825480e-01   6.025246e+01   2.945319e-01
  2.828470e-01   6.051677e+01   2.986162e-01
  2.831460e-01   5.977559e+01   2.952862e-01
  2.834450e-01   6.015122e+01   2.946218e-01
  2.837430e-01   5.987295e+01   2.956409e-01
  2.840420e-01   5.952381e+01   2.963879e-01
  2.843410e-01   5.992169e+01   3.038658e-01
  2.846400e-01   5.984371e+01   3.057991e-01
  2.849390e-01   6.008008e+01   3.143142e-01
  2.852380e-01   6.000126e+01   3.170235e-01
  2.855370e-01   5.966107e+01   3.192578e-01
  2.858360e-01   5.967985e+01   3.213521e-01
  2.861350e-01   5.909202e+01   3.225895e-01
  2.864340e-01   5.970000e+01   3.290417e-01
  2.867330e-01   5.960999e+01   3.278493e-01
  2.870320e-01   5.915140e+01   3.321907e-01
  2.873310e-01   5.932192e+01   3.295866e-01
  2.876290e-01   5.950236e+01   3.353377e-01
  2.879280e-01   5.901326e+01   3.370096e-01
  2.882270e-01   5.931000e+01   3.341263e-01
  2.885260e-01   5.908573e+01   3.375611e-01
  2.888250e-01   5.880438e+01   3.358989e-01
  2.891240e-01   5.956388e+01   3.431609e-01
  2.894230e-01   5.907650e+01   3.448404e-01
  2.897220e-01   5.919387e+01   3.370095e-01
  2.900210e-01   5.953597e+01   3.469201e-01
  2.903200e-01   5.956349e+01   3.449726e-01
  2.906190e-01   5.923610e+01   3.477265e-01
  2.909180e-01   5.930390e+01   3.488706e-01
  2.912160e-01   5.893058e+01   3.440472e-01
  2.915150e-01   5.962597e+01   3.574843e-01
  2.918140e-01   5.881023e+01   3.468498e-01
  2.921130e-01   5.969612e+01   3.527193e-01
  2.924120e-01   5.925095e+01   3.539531e-01
  2.927110e-01   5.872092e+01   3.513830e-01
  2.930100e-01   5.977469e+01   3.637637e-01
  2.933090e-01   5.845789e+01   3.539653e-01
  2.936080e-01   5.878154e+01   3.525483e-01
  2.939070e-01   5.894231e+01   3.587048e-01
  2.942060e-01   5.815535e+01   3.569224e-01
  2.945050e-01   5.884080e+01   3.665471e-01
  2.948030e-01   5.910957e+01   3.577670e-01
  2.951020e-01   5.939937e+01   3.641188e-01
  2.954010e-01   5.971473e+01   3.668246e-01
  2.957000e-01   5.935135e+01   3.674672e-01
  2.959990e-01   5.884310e+01   3.654498e-01
  2.962980e-01   5.884673e+01   3.661226e-01
  2.965970e-01   5.933035e+01   3.712282e-01
  2.968960e-01   5.894186e+01   3.697832e-01
  2.971950e-01   5.828000e+01   3.661283e-01
  2.974940e-01   5.943448e+01   3.683916e-01
  2.977930e-01   5.972212e+01   3.726814e-01
  2.980920e-01   5.826602e+01   3.683373e-01
  2.983900e-01   5.935130e+01   3.747714e-01
  2.986890e-01   5.891062e+01   3.692313e-01
  2.989880e-01   5.870259e+01   3.724841e-01
  2.992870e-01   5.847573e+01   3.726989e-01
  2.995860e-01   5.921102e+01   3.771785e-01
  2.998850e-01   5.899595e+01   3.743530e-01
  3.001840e-01   5.887998e+01   3.763625e-01
  3.004830e-01   5.825876e+01   3.792403e-01
  3.007820e-01   5.930632e+01   3.811410e-01
  3.010810e-01   5.894435e+01   3.772907e-01
  3.013800e-01   5.875724e+01   3.823637e-01
  3.016790e-01   5.918393e+01   3.827409e-01
  3.019780e-01   5.871875e+01   3.832509e-01
  3.022760e-01   5.849638e+01   3.843127e-01
  3.025750e-01   5.820130e+01   3.813058e-01
  3.028740e-01   5.935254e+01   3.905280e-01
  3.031730e-01   5.936201e+01   3.887100e-01
  3.034720e-01   5.882786e+01   3.885334e-01
  3.037710e-01   5.813034e+01   3.859607e-01
  3.040700e-01   5.885410e+01   3.902160e-01
  3.043690e-01   5.784609e+01   3.914511e-01
  3.046680e-01   5.830551e+01   3.916298e-01
  3.049670e-01   5.867013e+01   3.893387e-01
  3.052660e-01   5.849268e+01   3.955822e-01
  3.055650e-01   5.928945e+01   3.968625e-01
  3.058630e-01   5.920284e+01   4.019877e-01
  3.061620e-01   5.941296e+01   3.953316e-01
  3.064610e-01   5.854415e+01   3.974511e-01
  3.067600e-01   5.855762e+01   4.036058e-01
  3.070590e-01   5.836877e+01   3.968553e-01
  3.073580e-01   5.871619e+01   4.041519e-01
  3.076570e-01   5.836665e+01   3.957175e-01
  3.079560e-01   5.812795e+01   4.012356e-01
  3.082550e-01   5.928840e+01   4.052209e-01
  3.085540e-01   5.875069e+01   4.030833e-01
  3.088530e-01   5.851398e+01   4.073798e-01
  3.091520e-01   5.935795e+01   4.042730e-01
  3.094500e-01   5.857786e+01   4.103886e-01
  3.097490e-01   5.875636e+01   4.091466e-01
  3.100480e-01   5.890364e+01   4.065996e-01
  3.103470e-01   5.829067e+01   4.157684e-01
  3.106460e-01   5.857478e+01   4.045610e-01
  3.109450e-01   5.884168e+01   4.174008e-01
  3.112440e-01   5.863746e+01   4.096617e-01
  3.115430e-01   5.817188e+01   4.133991e-01
  3.118420e-01   5.793101e+01   4.171154e-01
  3.121410e-01   5.909148e+01   4.147204e-01
  3.124400e-01   5.811251e+01   4.187698e-01
  3.127390e-01   5.857420e+01   4.145035e-01
  3.130380e-01   5.869212e+01   4.239162e-01
  3.133360e-01   5.845952e+01   4.206919e-01
  3.136350e-01   5.868286e+01   4.208198e-01
  3.139340e-01   5.811749e+01   4.249517e-01
  3.142330e-01   5.780275e+01   4.173185e-01
  3.145320e-01   5.771544e+01   4.273694e-01
  3.148310e-01   5.857682e+01   4.255773e-01
  3.151300e-01   5.772654e+01   4.224773e-01
  3.154290e-01   5.870278e+01   4.310094e-01
  3.157280e-01   5.791589e+01   4.252663e-01
  3.160270e-01   5.873480e+01   4.366568e-01
  3.163260e-01   5.849358e+01   4.273819e-01
  3.166250e-01   5.847185e+01   4.356782e-01
  3.169230e-01   5.805161e+01   4.315181e-01
  3.172220e-01   5.837676e+01   4.375892e-01
  3.175210e-01   5.855046e+01   4.378592e-01
  3.178200e-01   5.871728e+01   4.354688e-01
  3.181190e-01   5.754399e+01   4.390624e-01
  3.184180e-01   5.775025e+01   4.352347e-01
  3.187170e-01   5.772097e+01   4.428950e-01
  3.190160e-01   5.862747e+01   4.451578e-01
  3.193150e-01   5.713686e+01   4.329172e-01
  3.196140e-01   5.752556e+01   4.457739e-01
  3.199130e-01   5.797191e+01   4.410839e-01
  3.202120e-01   5.878411e+01   4.514514e-01
  3.205100e-01   5.798588e+01   4.471446e-01
  3.208090e-01   5.827490e+01   4.450151e-01
  3.211080e-01   5.826527e+01   4.519540e-01
  3.214070e-01   5.831284e+01   4.443601e-01
  3.217060e-01   5.819916e+01   4.512784e-01
  3.220050e-01   5.847897e+01   4.494527e-01
  3.223040e-01   5.829061e+01   4.466877e-01
  3.226030e-01   5.800068e+01   4.569108e-01
  3.229020e-01   5.728182e+01   4.388413e-01
  3.232010e-01   5.861068e+01   4.562697e-01
  3.235000e-01   5.884374e+01   4.520961e-01
  3.237990e-01   5.821478e+01   4.530230e-01
  3.240970e-01   5.816334e+01   4.597498e-01
  3.243960e-01   5.787942e+01   4.492044e-01
  3.246950e-01   5.856382e+01   4.631179e-01
  3.249940e-01   5.764764e+01   4.516559e-01
  3.252930e-01   5.798612e+01   4.603813e-01
  3.255920e-01   5.801742e+01   4.632065e-01
  3.258910e-01   5.871525e+01   4.614815e-01
  3.261900e-01   5.858087e+01   4.682127e-01
  3.264890e-01   5.815791e+01   4.610628e-01
  3.267880e-01   5.768521e+01   4.627867e-01
  3.270870e-01   5.814593e+01   4.726062e-01
  3.273860e-01   5.813863e+01   4.669054e-01
  3.276850e-01   5.817282e+01   4.727155e-01
  3.279830e-01   5.934455e+01   4.703224e-01
  3.282820e-01   5.744795e+01   4.721713e-01
  3.285810e-01   5.719069e+01   4.691861e-01
  3.288800e-01   5.753532e+01   4.739955e-01
  3.291790e-01   5.771571e+01   4.708546e-01
  3.294780e-01   5.745424e+01   4.771315e-01
  3.297770e-01   5.715916e+01   4.784240e-01
  3.300760e-01   5.867643e+01   4.796670e-01
  3.303750e-01   5.810434e+01   4.849443e-01
  3.306740e-01   5.782285e+01   4.771583e-01
  3.309730e-01   5.792972e+01   4.863067e-01
  3.312720e-01   5.855151e+01   4.926561e-01
  3.315700e-01   5.836471e+01   4.829305e-01
  3.318690e-01   5.868752e+01   4.970664e-01
  3.321680e-01   5.865761e+01   4.856868e-01
  3.324670e-01   5.859124e+01   4.977708e-01
  3.327660e-01   5.769075e+01   4.911853e-01
  3.330650e-01   5.866559e+01   4.958679e-01
  3.333640e-01   5.765534e+01   4.994098e-01
  3.336630e-01   5.839019e+01   4.908992e-01
  3.339620e-01   5.759777e+01   5.020474e-01
  3.342610e-01   5.843880e+01   4.988033e-01
  3.345600e-01   5.796883e+01   5.019182e-01
  3.348590e-01   5.874319e+01   5.142239e-01
  3.351570e-01   5.793999e+01   4.949967e-01
  3.354560e-01   5.779729e+01   5.137587e-01
  3.357550e-01   5.783136e+01   4.973280e-01
  3.360540e-01   5.768425e+01   5.114020e-01
  3.363530e-01   5.785539e+01   5.184292e-01
  3.366520e-01   5.767654e+01   5.023906e-01
  3.369510e-01   5.747793e+01   5.232190e-01
  3.372500e-01   5.777327e+01   5.010708e-01
  3.375490e-01   5.815268e+01   5.236431e-01
  3.378480e-01   5.850128e+01   5.226038e-01
  3.381470e-01   5.766028e+01   5.175542e-01
  3.384460e-01   5.701362e+01   5.284933e-01
  3.387450e-01   5.712398e+01   5.076935e-01
  3.390430e-01   5.737283e+01   5.274228e-01
  3.393420e-01   5.698565e+01   5.229582e-01
  3.396410e-01   5.801633e+01   5.283389e-01
  3.399400e-01   5.789768e+01   5.432631e-01
  3.402390e-01   5.765962e+01   5.162812e-01
  3.405380e-01   5.691536e+01   5.357466e-01
  3.408370e-01   5.756720e+01   5.310528e-01
  3.411360e-01   5.722280e+01   5.329338e-01
  3.414350e-01   5.733186e+01   5.406020e-01
  3.417340e-01   5.762209e+01   5.340877e-01
  3.420330e-01   5.805356e+01   5.522653e-01
  3.423320e-01   5.744615e+01   5.339728e-01
  3.426300e-01   5.833763e+01   5.528453e-01
  3.429290e-01   5.732552e+01   5.457594e-01
  3.432280e-01   5.746888e+01   5.441972e-01
  3.435270e-01   5.812117e+01   5.661541e-01
  3.438260e-01   5.723833e+01   5.394324e-01
  3.441250e-01   5.834323e+01   5.639462e-01
  3.444240e-01   5.780636e+01   5.534053e-01
  3.447230e-01   5.696513e+01   5.540526e-01
  3.450220e-01   5.833388e+01   5.722309e-01
  3.453210e-01   5.639709e+01   5.466179e-01
  3.456200e-01   5.778275e+01   5.746755e-01
  3.459190e-01   5.840864e+01   5.642623e-01
  3.462170e-01   5.750007e+01   5.706799e-01
  3.465160e-01   5.840084e+01   5.742709e-01
  3.468150e-01   5.863751e+01   5.745739e-01
  3.471140e-01   5.723494e+01   5.826363e-01
  3.474130e-01   5.738523e+01   5.675589e-01
  3.477120e-01   5.760860e+01   5.845351e-01
  3.480110e-01   5.791148e+01   5.797239e-01
  3.483100e-01   5.825839e+01   5.832550e-01
  3.486090e-01   5.719074e+01   5.927536e-01
  3.489080e-01   5.805985e+01   5.822604e-01
  3.492070e-01   5.733449e+01   5.944670e-01
  3.495060e-01   5.706294e+01   5.817602e-01
  3.498040e-01   5.806665e+01   5.992306e-01
  3.501030e-01   5.756279e+01   5.976056e-01
  3.504020e-01   5.752865e+01   5.964482e-01
  3.507010e-01   5.787232e+01   6.124483e-01
  3.510000e-01   5.692932e+01   5.885287e-01
  3.512990e-01   5.804083e+01   6.133394e-01
  3.515980e-01   5.730794e+01   6.012461e-01
  3.518970e-01   5.714307e+01   6.138741e-01
  3.521960e-01   5.805475e+01   6.275914e-01
  3.524950e-01   5.673969e+01   5.972599e-01
  3.527940e-01   5.727523e+01   6.267547e-01
  3.530930e-01   5.794830e+01   6.139060e-01
  3.533920e-01   5.802442e+01   6.296966e-01
  3.536900e-01   5.634160e+01   6.227587e-01
  3.539890e-01   5.846860e+01   6.309602e-01
  3.542880e-01   5.811139e+01   6.443312e-01
  3.545870e-01   5.784211e+01   6.176174e-01
  3.548860e-01   5.755735e+01   6.376396e-01
  3.551850e-01   5.703872e+01   6.231972e-01
  3.554840e-01   5.637060e+01   6.310318e-01
  3.557830e-01   5.665369e+01   6.349970e-01
  3.560820e-01   5.655596e+01   6.128589e-01
  3.563810e-01   5.646198e+01   6.327290e-01
  3.566800e-01   5.844832e+01   6.285856e-01
  3.569790e-01   5.769113e+01   6.444428e-01
  3.572770e-01   5.702715e+01   6.395043e-01
  3.575760e-01   5.796081e+01   6.182509e-01
  3.578750e-01   5.683699e+01   6.522225e-01
  3.581740e-01   5.730689e+01   6.257911e-01
  3.584730e-01   5.642535e+01   6.498563e-01
  3.587720e-01   5.795553e+01   6.471541e-01
  3.590710e-01   5.686327e+01   6.398023e-01
  3.593700e-01   5.812709e+01   6.716866e-01
  3.596690e-01   5.795616e+01   6.422548e-01
  3.599680e-01   5.866345e+01   6.761711e-01
  3.602670e-01   5.790648e+01   6.544463e-01
  3.605660e-01   5.757601e+01   6.684950e-01
  3.608640e-01   5.783174e+01   6.871597e-01
  3.611630e-01   5.725769e+01   6.482326e-01
  3.614620e-01   5.669833e+01   6.848544e-01
  3.617610e-01   5.751023e+01   6.640266e-01
  3.620600e-01   5.710734e+01   6.843253e-01
  3.623590e-01   5.742801e+01   6.832795e-01
  3.626580e-01   5.648496e+01   6.776461e-01
  3.629570e-01   5.799708e+01   7.051350e-01
  3.632560e-01   5.795779e+01   6.748866e-01
  3.635550e-01   5.740602e+01   7.129670e-01
  3.638540e-01   5.765186e+01   6.967279e-01
  3.641530e-01   5.727380e+01   6.991371e-01
  3.644510e-01   5.958353e+01   7.440388e-01
  3.647500e-01   5.840300e+01   6.920447e-01
  3.650490e-01   5.574118e+01   7.178827e-01
  3.653480e-01   5.662659e+01   7.064539e-01
  3.656470e-01   5.805348e+01   7.238049e-01
  3.659460e-01   5.831542e+01   7.472039e-01
  3.662450e-01   5.712641e+01   7.079128e-01
  3.665440e-01   5.704401e+01   7.564959e-01
  3.668430e-01   5.656456e+01   7.127596e-01
  3.671420e-01   5.665093e+01   7.440556e-01
  3.674410e-01   5.652537e+01   7.337863e-01
  3.677400e-01   5.676027e+01   7.486624e-01
  3.680390e-01   5.593251e+01   7.720156e-01
  3.683370e-01   5.660119e+01   7.269719e-01
  3.686360e-01   5.951064e+01   7.874782e-01
  3.689350e-01   5.795966e+01   7.605233e-01
  3.692340e-01   5.783640e+01   7.806469e-01
  3.695330e-01   5.759897e+01   8.065469e-01
  3.698320e-01   5.763362e+01   7.524330e-01
  3.701310e-01   5.725287e+01   8.065385e-01
  3.704300e-01   5.745857e+01   7.695421e-01
  3.707290e-01   5.687972e+01   8.063383e-01
  3.710280e-01   5.611947e+01   7.961210e-01
  3.713270e-01   5.850150e+01   8.009396e-01
  3.716260e-01   5.744543e+01   8.415163e-01
  3.719240e-01   5.740162e+01   7.865450e-01
  3.722230e-01   5.745111e+01   8.443217e-01
  3.725220e-01   5.702222e+01   8.122856e-01
  3.728210e-01   5.551857e+01   8.192895e-01
  3.731200e-01   5.652824e+01   8.758019e-01
  3.734190e-01   5.678581e+01   8.008334e-01
  3.737180e-01   5.709446e+01   8.770280e-01
  3.740170e-01   5.757331e+01   8.290154e-01
  3.743160e-01   5.756656e+01   8.870051e-01
  3.746150e-01   5.695974e+01   8.759927e-01
  3.749140e-01   5.673649e+01   8.532044e-01
  3.752130e-01   5.748136e+01   9.203204e-01
  3.755110e-01   5.691386e+01   8.516451e-01
  3.758100e-01   5.689196e+01   9.155898e-01
  3.761090e-01   5.699857e+01   8.890845e-01
  3.764080e-01   5.705039e+01   9.133031e-01
  3.767070e-01   5.639071e+01   9.493871e-01
  3.770060e-01   5.698668e+01   8.761999e-01
  3.773050e-01   5.633863e+01   9.570941e-01
  3.776040e-01   5.670133e+01   9.176462e-01
  3.779030e-01   5.666177e+01   9.476590e-01
  3.782020e-01   5.780293e+01   1.033845e+00
  3.785010e-01   5.495363e+01   8.861184e-01
  3.788000e-01   5.581344e+01   1.010954e+00
  3.790990e-01   5.645782e+01   9.381016e-01
  3.793970e-01   5.726510e+01   1.014217e+00
  3.796960e-01   5.814833e+01   1.017176e+00
  3.799950e-01   5.840002e+01   1.000670e+00
  3.802940e-01   5.624345e+01   1.091746e+00
  3.805930e-01   5.821068e+01   9.686991e-01
  3.808920e-01   5.555375e+01   1.091179e+00
  3.811910e-01   5.643603e+01   1.016577e+00
  3.814900e-01   5.824552e+01   1.086852e+00
  3.817890e-01   5.634071e+01   1.167198e+00
  3.820880e-01   5.684448e+01   9.963519e-01
  3.823870e-01   5.616611e+01   1.172931e+00
  3.826860e-01   5.858177e+01   1.051143e+00
  3.829840e-01   5.739812e+01   1.209521e+00
  3.832830e-01   5.704822e+01   1.152548e+00
  3.835820e-01   5.631625e+01   1.117861e+00
  3.838810e-01   6.043790e+01   1.294735e+00
  3.841800e-01   5.736297e+01   1.115159e+00
  3.844790e-01   5.889086e+01   1.287559e+00
  3.847780e-01   5.725958e+01   1.176677e+00
  3.850770e-01   5.506794e+01   1.254463e+00
  3.853760e-01   5.814342e+01   1.375045e+00
  3.856750e-01   5.648580e+01   1.168699e+00
  3.859740e-01   5.907484e+01   1.410548e+00
  3.862730e-01   5.588911e+01   1.245058e+00
  3.865710e-01   5.806444e+01   1.398433e+00
  3.868700e-01   5.721121e+01   1.413592e+00
  3.871690e-01   5.747918e+01   1.333125e+00
  3.874680e-01   5.539347e+01   1.507061e+00
  3.877670e-01   5.440873e+01   1.318830e+00
  3.880660e-01   5.401059e+01   1.521576e+00
  3.883650e-01   5.454247e+01   1.448938e+00
  3.886640e-01   5.482217e+01   1.515837e+00
  3.889630e-01   5.896494e+01   1.710746e+00
  3.892620e-01   5.790679e+01   1.524391e+00
  3.895610e-01   5.537752e+01   1.703319e+00
  3.898600e-01   5.618545e+01   1.669939e+00
  3.901580e-01   5.814527e+01   1.770124e+00
  3.904570e-01   6.075885e+01   2.023048e+00
  3.907560e-01   5.763034e+01   1.737620e+00
  3.910550e-01   5.476629e+01   1.955939e+00
  3.913540e-01   5.895759e+01   2.029404e+00
  3.916530e-01   5.497586e+01   1.959678e+00
  3.919520e-01   5.858648e+01   2.627963e+00
  3.922510e-01   5.588397e+01   1.975797e+00
  3.925500e-01   5.532513e+01   2.637522e+00
  3.928490e-01   5.888773e+01   2.484029e+00
  3.931480e-01   5.557661e+01   2.643510e+00
  3.934470e-01   0.000000e+00   0.000000e+00
  3.937460e-01   5.469644e+01   2.622493e+00
creator: radaver
creator-version: 3725
header-file: /nas_data/SAXS_data/20151104Workshop/header/JH1_0040.txt
image-file: /nas_data/Pilatus1M/20151104_Workshop/JH1_0040.tif
angular-axis-file: /nas_data/SAXS_data/20151104Workshop/q20151029.dat
beamstop-mask-file: /nas_data/SAXS_data/20151104Workshop/fit2d20151031.msk
detector-response-file: none
beam-center-x: 949.7700
beam-center-y: 918.8000
unit-time: 1.0000
channel-first: 10
channel-last: 1315
Exposure time [s]: 1.093997
Transmitted Beam: 0.484644
Incident Beam: 0.484644
Code: JH1
Concentration [mg/ml]: 1
Run Number: 0040
