# Supplementary material for: SAXS analysis of a soluble cytosolic NgBR construct including extracellular and transmembrane domains
Source: PLoS One. 2018 Jan 18;13(1):e0191371. doi: 10.1371/journal.pone.0191371 (PMC5773207; doi:10.1371/journal.pone.0191371)
Supplement: S1 File — (ZIP) [file pone.0191371.s001.zip › JH1_0041.dat]

Sample:   c= 1.0000 mg/ml  Code: JH1
  3.656810e-03   2.262668e+04   4.132246e+01
  3.955720e-03   2.193349e+04   2.794227e+01
  4.254640e-03   1.903167e+04   2.332450e+01
  4.553560e-03   1.539980e+04   2.022899e+01
  4.852480e-03   1.240794e+04   1.700016e+01
  5.151400e-03   1.049114e+04   1.544252e+01
  5.450320e-03   8.680316e+03   1.334196e+01
  5.749240e-03   7.437832e+03   1.196619e+01
  6.048150e-03   6.324959e+03   1.081620e+01
  6.347070e-03   5.502842e+03   9.585175e+00
  6.645990e-03   4.801592e+03   8.914274e+00
  6.944910e-03   4.194009e+03   8.020619e+00
  7.243830e-03   3.752116e+03   7.351031e+00
  7.542750e-03   3.336728e+03   6.905882e+00
  7.841670e-03   3.013249e+03   6.197726e+00
  8.140580e-03   2.709139e+03   5.957720e+00
  8.439500e-03   2.469869e+03   5.482983e+00
  8.738420e-03   2.257079e+03   5.191473e+00
  9.037340e-03   2.080150e+03   4.818920e+00
  9.336260e-03   1.926842e+03   4.557742e+00
  9.635180e-03   1.768982e+03   4.354628e+00
  9.934100e-03   1.634973e+03   4.050626e+00
  1.023300e-02   1.490054e+03   3.962964e+00
  1.053190e-02   1.392467e+03   3.885650e+00
  1.083090e-02   1.275593e+03   3.719008e+00
  1.112980e-02   1.182482e+03   3.550230e+00
  1.142870e-02   1.097925e+03   3.401775e+00
  1.172760e-02   1.013194e+03   3.258786e+00
  1.202650e-02   9.391768e+02   3.128817e+00
  1.232540e-02   8.735708e+02   3.001023e+00
  1.262440e-02   8.053715e+02   2.827920e+00
  1.292330e-02   7.618026e+02   2.707939e+00
  1.322220e-02   7.016030e+02   2.598744e+00
  1.352110e-02   6.540263e+02   2.483867e+00
  1.382000e-02   6.052912e+02   2.365990e+00
  1.411900e-02   5.642368e+02   2.273227e+00
  1.441790e-02   5.300315e+02   2.187376e+00
  1.471680e-02   4.950804e+02   2.103984e+00
  1.501570e-02   4.643819e+02   1.995593e+00
  1.531460e-02   4.363942e+02   1.925789e+00
  1.561350e-02   4.086649e+02   1.830904e+00
  1.591250e-02   3.874563e+02   1.798469e+00
  1.621140e-02   3.682274e+02   1.723042e+00
  1.651030e-02   3.430231e+02   1.645540e+00
  1.680920e-02   3.281904e+02   1.609569e+00
  1.710810e-02   3.114638e+02   1.571307e+00
  1.740710e-02   2.946409e+02   1.506292e+00
  1.770600e-02   2.796545e+02   1.452736e+00
  1.800490e-02   2.661737e+02   1.406085e+00
  1.830380e-02   2.515132e+02   1.377705e+00
  1.860270e-02   2.416945e+02   1.324318e+00
  1.890170e-02   2.302875e+02   1.292690e+00
  1.920060e-02   2.214430e+02   1.255607e+00
  1.949950e-02   2.117201e+02   1.241872e+00
  1.979840e-02   2.014228e+02   1.188568e+00
  2.009730e-02   1.961293e+02   1.159981e+00
  2.039620e-02   1.881045e+02   1.133942e+00
  2.069520e-02   1.804287e+02   1.104578e+00
  2.099410e-02   1.754928e+02   1.097259e+00
  2.129300e-02   1.678013e+02   1.044827e+00
  2.159190e-02   1.626070e+02   1.063973e+00
  2.189080e-02   1.569862e+02   1.051258e+00
  2.218980e-02   1.518280e+02   1.051652e+00
  2.248870e-02   1.454306e+02   1.047620e+00
  2.278760e-02   1.426086e+02   1.027185e+00
  2.308650e-02   1.365935e+02   1.036228e+00
  2.338540e-02   1.333338e+02   1.021662e+00
  2.368430e-02   1.302317e+02   9.913663e-01
  2.398330e-02   1.285527e+02   1.007366e+00
  2.428220e-02   1.257038e+02   9.739796e-01
  2.458110e-02   1.218099e+02   9.910125e-01
  2.488000e-02   1.201193e+02   9.578636e-01
  2.517890e-02   1.154585e+02   9.278944e-01
  2.547790e-02   1.142497e+02   9.360645e-01
  2.577680e-02   1.112143e+02   9.161277e-01
  2.607570e-02   1.115271e+02   9.248439e-01
  2.637460e-02   1.080749e+02   9.031048e-01
  2.667350e-02   1.058246e+02   8.712869e-01
  2.697250e-02   1.035367e+02   8.352450e-01
  2.727140e-02   1.031223e+02   8.026360e-01
  2.757030e-02   9.953493e+01   7.898602e-01
  2.786920e-02   1.006602e+02   7.852342e-01
  2.816810e-02   9.743542e+01   7.603099e-01
  2.846700e-02   9.819264e+01   7.538352e-01
  2.876600e-02   9.656940e+01   7.385711e-01
  2.906490e-02   9.515084e+01   7.353312e-01
  2.936380e-02   9.386227e+01   7.248970e-01
  2.966270e-02   9.224729e+01   7.133612e-01
  2.996160e-02   9.052604e+01   7.077100e-01
  3.026060e-02   9.026444e+01   6.955571e-01
  3.055950e-02   8.986978e+01   6.930511e-01
  3.085840e-02   8.794124e+01   6.826798e-01
  3.115730e-02   8.768984e+01   6.788490e-01
  3.145620e-02   8.751791e+01   6.716665e-01
  3.175510e-02   8.536058e+01   6.651563e-01
  3.205410e-02   8.558114e+01   6.623856e-01
  3.235300e-02   8.308382e+01   6.500055e-01
  3.265190e-02   8.367908e+01   6.403595e-01
  3.295080e-02   8.232251e+01   6.393126e-01
  3.324970e-02   8.228966e+01   6.383456e-01
  3.354870e-02   8.216044e+01   6.361767e-01
  3.384760e-02   8.178534e+01   6.273941e-01
  3.414650e-02   8.110191e+01   6.247673e-01
  3.444540e-02   8.076082e+01   6.148846e-01
  3.474430e-02   7.965858e+01   6.160479e-01
  3.504330e-02   7.908133e+01   6.062053e-01
  3.534220e-02   7.750175e+01   6.008610e-01
  3.564110e-02   7.831924e+01   6.032773e-01
  3.594000e-02   7.762539e+01   5.891033e-01
  3.623890e-02   7.809716e+01   6.009430e-01
  3.653780e-02   7.704188e+01   5.807250e-01
  3.683680e-02   7.747845e+01   5.899451e-01
  3.713570e-02   7.612793e+01   5.854782e-01
  3.743460e-02   7.691260e+01   5.788960e-01
  3.773350e-02   7.557036e+01   5.731610e-01
  3.803240e-02   7.511057e+01   5.850542e-01
  3.833140e-02   7.587202e+01   6.019882e-01
  3.863030e-02   7.524928e+01   6.088321e-01
  3.892920e-02   7.399101e+01   6.021502e-01
  3.922810e-02   7.417204e+01   6.052491e-01
  3.952700e-02   7.499802e+01   6.046655e-01
  3.982600e-02   7.451267e+01   6.114583e-01
  4.012490e-02   7.368635e+01   5.985817e-01
  4.042380e-02   7.356440e+01   6.059457e-01
  4.072270e-02   7.224733e+01   5.981280e-01
  4.102160e-02   7.390534e+01   6.041600e-01
  4.132050e-02   7.252959e+01   5.992953e-01
  4.161950e-02   7.228928e+01   5.921175e-01
  4.191840e-02   7.066229e+01   5.930892e-01
  4.221730e-02   7.276943e+01   5.940807e-01
  4.251620e-02   7.265347e+01   6.013874e-01
  4.281510e-02   7.260469e+01   5.918882e-01
  4.311410e-02   7.186204e+01   5.896078e-01
  4.341300e-02   7.061743e+01   5.875003e-01
  4.371190e-02   7.168786e+01   5.904086e-01
  4.401080e-02   7.094876e+01   5.873572e-01
  4.430970e-02   7.010296e+01   5.793831e-01
  4.460860e-02   7.052137e+01   5.818484e-01
  4.490760e-02   7.041405e+01   5.828906e-01
  4.520650e-02   7.055693e+01   5.790557e-01
  4.550540e-02   6.923000e+01   5.764964e-01
  4.580430e-02   7.041590e+01   5.792066e-01
  4.610320e-02   6.928253e+01   5.716466e-01
  4.640220e-02   6.908302e+01   5.751529e-01
  4.670110e-02   6.933674e+01   5.676288e-01
  4.700000e-02   6.880423e+01   5.675456e-01
  4.729890e-02   6.953723e+01   5.726964e-01
  4.759780e-02   6.878041e+01   5.688607e-01
  4.789680e-02   6.973172e+01   5.692433e-01
  4.819570e-02   6.932862e+01   5.668979e-01
  4.849460e-02   6.887209e+01   5.671223e-01
  4.879350e-02   6.893356e+01   5.611592e-01
  4.909240e-02   6.816816e+01   5.656184e-01
  4.939130e-02   6.740694e+01   5.529061e-01
  4.969030e-02   6.779608e+01   5.565101e-01
  4.998920e-02   6.908605e+01   5.611006e-01
  5.028810e-02   6.827232e+01   5.557763e-01
  5.058700e-02   6.896603e+01   5.626554e-01
  5.088590e-02   6.822129e+01   5.503149e-01
  5.118490e-02   6.780550e+01   5.558761e-01
  5.148380e-02   6.878602e+01   5.571956e-01
  5.178270e-02   6.802937e+01   5.469723e-01
  5.208160e-02   6.791493e+01   5.523365e-01
  5.238050e-02   6.729494e+01   5.440118e-01
  5.267940e-02   6.629066e+01   5.476510e-01
  5.297840e-02   6.756237e+01   5.457281e-01
  5.327730e-02   6.706344e+01   5.411863e-01
  5.357620e-02   6.840758e+01   5.484906e-01
  5.387510e-02   6.794116e+01   5.434597e-01
  5.417400e-02   6.725511e+01   5.457624e-01
  5.447300e-02   6.695246e+01   5.364099e-01
  5.477190e-02   6.686169e+01   5.372714e-01
  5.507080e-02   6.702143e+01   5.379128e-01
  5.536970e-02   6.686033e+01   5.354312e-01
  5.566860e-02   6.572848e+01   5.345369e-01
  5.596760e-02   6.645770e+01   5.314065e-01
  5.626650e-02   6.637151e+01   5.334703e-01
  5.656540e-02   6.586242e+01   5.296180e-01
  5.686430e-02   6.587275e+01   5.266955e-01
  5.716320e-02   6.643171e+01   5.254187e-01
  5.746210e-02   6.599038e+01   5.289396e-01
  5.776110e-02   6.622059e+01   5.316565e-01
  5.806000e-02   6.588797e+01   5.221152e-01
  5.835890e-02   6.616131e+01   5.237718e-01
  5.865780e-02   6.723039e+01   5.251092e-01
  5.895670e-02   6.617331e+01   5.308665e-01
  5.925570e-02   6.588233e+01   5.175725e-01
  5.955460e-02   6.625400e+01   5.258751e-01
  5.985350e-02   6.619507e+01   5.182414e-01
  6.015240e-02   6.644114e+01   5.208867e-01
  6.045130e-02   6.700270e+01   5.236504e-01
  6.075020e-02   6.658271e+01   5.169845e-01
  6.104920e-02   6.627726e+01   5.196818e-01
  6.134810e-02   6.637988e+01   5.206466e-01
  6.164700e-02   6.563725e+01   5.095206e-01
  6.194590e-02   6.608178e+01   5.194762e-01
  6.224480e-02   6.517734e+01   5.045689e-01
  6.254380e-02   6.547526e+01   5.143111e-01
  6.284270e-02   6.624827e+01   5.190080e-01
  6.314160e-02   6.618773e+01   5.063724e-01
  6.344050e-02   6.575755e+01   5.121392e-01
  6.373940e-02   6.530358e+01   5.019492e-01
  6.403840e-02   6.625169e+01   5.135173e-01
  6.433730e-02   6.586906e+01   5.067150e-01
  6.463620e-02   6.563013e+01   5.016662e-01
  6.493510e-02   6.610488e+01   5.145790e-01
  6.523400e-02   6.525275e+01   5.007309e-01
  6.553290e-02   6.562516e+01   5.047343e-01
  6.583190e-02   6.653716e+01   5.061507e-01
  6.613080e-02   6.499682e+01   4.957258e-01
  6.642970e-02   6.546011e+01   5.067125e-01
  6.672860e-02   6.576969e+01   4.971722e-01
  6.702750e-02   6.582570e+01   5.024131e-01
  6.732650e-02   6.474350e+01   4.947588e-01
  6.762540e-02   6.517074e+01   4.963886e-01
  6.792430e-02   6.574311e+01   5.005740e-01
  6.822320e-02   6.550481e+01   4.917812e-01
  6.852210e-02   6.519215e+01   4.979693e-01
  6.882110e-02   6.589801e+01   4.966685e-01
  6.912000e-02   6.513241e+01   4.932858e-01
  6.941890e-02   6.521473e+01   4.902117e-01
  6.971780e-02   6.434840e+01   4.864698e-01
  7.001670e-02   6.509322e+01   4.955970e-01
  7.031560e-02   6.541245e+01   4.899981e-01
  7.061460e-02   6.507658e+01   4.892146e-01
  7.091350e-02   6.546970e+01   4.892615e-01
  7.121240e-02   6.503184e+01   4.838861e-01
  7.151130e-02   6.492146e+01   4.895865e-01
  7.181020e-02   6.541467e+01   4.848458e-01
  7.210920e-02   6.549009e+01   4.883921e-01
  7.240810e-02   6.549322e+01   4.837567e-01
  7.270700e-02   6.518287e+01   4.886623e-01
  7.300590e-02   6.506250e+01   4.835389e-01
  7.330480e-02   6.451151e+01   4.760770e-01
  7.360370e-02   6.495623e+01   4.836047e-01
  7.390270e-02   6.506833e+01   4.785730e-01
  7.420160e-02   6.438558e+01   4.833240e-01
  7.450050e-02   6.508595e+01   4.768618e-01
  7.479940e-02   6.459934e+01   4.764010e-01
  7.509830e-02   6.459277e+01   4.804196e-01
  7.539730e-02   6.464553e+01   4.734952e-01
  7.569620e-02   6.511033e+01   4.760703e-01
  7.599510e-02   6.469978e+01   4.776615e-01
  7.629400e-02   6.495714e+01   4.724687e-01
  7.659290e-02   6.477617e+01   4.761667e-01
  7.689190e-02   6.501213e+01   4.726686e-01
  7.719080e-02   6.526144e+01   4.761833e-01
  7.748970e-02   6.444059e+01   4.697315e-01
  7.778860e-02   6.446172e+01   4.728215e-01
  7.808750e-02   6.457335e+01   4.697890e-01
  7.838640e-02   6.469724e+01   4.677045e-01
  7.868540e-02   6.501296e+01   4.701097e-01
  7.898430e-02   6.506759e+01   4.677854e-01
  7.928320e-02   6.415645e+01   4.699760e-01
  7.958210e-02   6.450091e+01   4.624582e-01
  7.988100e-02   6.434293e+01   4.672602e-01
  8.018000e-02   6.415955e+01   4.640965e-01
  8.047890e-02   6.424330e+01   4.639866e-01
  8.077780e-02   6.489077e+01   4.654928e-01
  8.107670e-02   6.489285e+01   4.630481e-01
  8.137560e-02   6.408245e+01   4.634054e-01
  8.167450e-02   6.324914e+01   4.575469e-01
  8.197350e-02   6.499626e+01   4.610012e-01
  8.227240e-02   6.460945e+01   4.640722e-01
  8.257130e-02   6.472811e+01   4.549526e-01
  8.287020e-02   6.434910e+01   4.627276e-01
  8.316910e-02   6.389348e+01   4.578678e-01
  8.346810e-02   6.438115e+01   4.552776e-01
  8.376700e-02   6.452676e+01   4.621450e-01
  8.406590e-02   6.400637e+01   4.508833e-01
  8.436480e-02   6.464071e+01   4.601374e-01
  8.466370e-02   6.477181e+01   4.547210e-01
  8.496270e-02   6.486867e+01   4.658260e-01
  8.526160e-02   6.505741e+01   4.812339e-01
  8.556050e-02   6.449920e+01   4.796176e-01
  8.585940e-02   6.479329e+01   4.867275e-01
  8.615830e-02   6.421194e+01   4.845390e-01
  8.645720e-02   6.394478e+01   4.882846e-01
  8.675620e-02   6.421767e+01   4.917611e-01
  8.705510e-02   6.509507e+01   4.941239e-01
  8.735400e-02   6.396428e+01   4.922660e-01
  8.765290e-02   6.486358e+01   4.962129e-01
  8.795180e-02   6.460910e+01   4.992731e-01
  8.825080e-02   6.519931e+01   4.969957e-01
  8.854970e-02   6.406832e+01   4.992253e-01
  8.884860e-02   6.437376e+01   4.983629e-01
  8.914750e-02   6.514284e+01   5.075980e-01
  8.944640e-02   6.486726e+01   5.028470e-01
  8.974530e-02   6.423049e+01   4.962880e-01
  9.004430e-02   6.666800e+01   5.035744e-01
  9.034320e-02   6.406117e+01   4.761892e-01
  9.064210e-02   6.418139e+01   4.757441e-01
  9.094100e-02   6.417993e+01   4.658309e-01
  9.123990e-02   6.442862e+01   4.654829e-01
  9.153890e-02   6.499597e+01   4.700483e-01
  9.183780e-02   6.341224e+01   4.609758e-01
  9.213670e-02   6.379009e+01   4.607134e-01
  9.243560e-02   6.436127e+01   4.615520e-01
  9.273450e-02   6.405504e+01   4.564660e-01
  9.303350e-02   6.392240e+01   4.620065e-01
  9.333240e-02   6.500166e+01   4.555271e-01
  9.363130e-02   6.443463e+01   4.570292e-01
  9.393020e-02   6.410120e+01   4.535135e-01
  9.422910e-02   6.426222e+01   4.552455e-01
  9.452800e-02   6.363394e+01   4.541807e-01
  9.482700e-02   6.377127e+01   4.444774e-01
  9.512590e-02   6.357724e+01   4.520407e-01
  9.542480e-02   6.406122e+01   4.488154e-01
  9.572370e-02   6.385684e+01   4.480988e-01
  9.602260e-02   6.446374e+01   4.524913e-01
  9.632160e-02   6.398353e+01   4.430393e-01
  9.662050e-02   6.385754e+01   4.451435e-01
  9.691940e-02   6.392581e+01   4.453814e-01
  9.721830e-02   6.498975e+01   4.465094e-01
  9.751720e-02   6.442494e+01   4.467495e-01
  9.781610e-02   6.485096e+01   4.438724e-01
  9.811510e-02   6.442184e+01   4.467388e-01
  9.841400e-02   6.513594e+01   4.420086e-01
  9.871290e-02   6.469690e+01   4.437023e-01
  9.901180e-02   6.401770e+01   4.424388e-01
  9.931070e-02   6.496327e+01   4.417737e-01
  9.960970e-02   6.391143e+01   4.413567e-01
  9.990860e-02   6.467380e+01   4.366364e-01
  1.002070e-01   6.429934e+01   4.395104e-01
  1.005060e-01   6.452048e+01   4.378322e-01
  1.008050e-01   6.420320e+01   4.391817e-01
  1.011040e-01   6.397965e+01   4.322654e-01
  1.014030e-01   6.392503e+01   4.341014e-01
  1.017020e-01   6.450062e+01   4.401978e-01
  1.020010e-01   6.387282e+01   4.332477e-01
  1.023000e-01   6.471387e+01   4.340671e-01
  1.025990e-01   6.396065e+01   4.305382e-01
  1.028980e-01   6.382487e+01   4.317421e-01
  1.031970e-01   6.443252e+01   4.361620e-01
  1.034960e-01   6.412336e+01   4.271664e-01
  1.037950e-01   6.403889e+01   4.308015e-01
  1.040930e-01   6.420597e+01   4.277642e-01
  1.043920e-01   6.416934e+01   4.315716e-01
  1.046910e-01   6.359054e+01   4.289614e-01
  1.049900e-01   6.421652e+01   4.252377e-01
  1.052890e-01   6.494773e+01   4.312062e-01
  1.055880e-01   6.426546e+01   4.273173e-01
  1.058870e-01   6.461564e+01   4.301024e-01
  1.061860e-01   6.465148e+01   4.260400e-01
  1.064850e-01   6.427284e+01   4.254241e-01
  1.067840e-01   6.388433e+01   4.263695e-01
  1.070830e-01   6.375984e+01   4.224637e-01
  1.073820e-01   6.374879e+01   4.208689e-01
  1.076800e-01   6.416832e+01   4.219409e-01
  1.079790e-01   6.391099e+01   4.229642e-01
  1.082780e-01   6.502449e+01   4.285446e-01
  1.085770e-01   6.415424e+01   4.167178e-01
  1.088760e-01   6.327793e+01   4.196208e-01
  1.091750e-01   6.444721e+01   4.219271e-01
  1.094740e-01   6.402959e+01   4.214846e-01
  1.097730e-01   6.349622e+01   4.172780e-01
  1.100720e-01   6.435067e+01   4.161628e-01
  1.103710e-01   6.392694e+01   4.211465e-01
  1.106700e-01   6.468517e+01   4.175410e-01
  1.109690e-01   6.406855e+01   4.213031e-01
  1.112670e-01   6.441603e+01   4.148971e-01
  1.115660e-01   6.496582e+01   4.178493e-01
  1.118650e-01   6.371348e+01   4.176878e-01
  1.121640e-01   6.438827e+01   4.139292e-01
  1.124630e-01   6.396415e+01   4.137324e-01
  1.127620e-01   6.429598e+01   4.148042e-01
  1.130610e-01   6.386059e+01   4.128122e-01
  1.133600e-01   6.511812e+01   4.216554e-01
  1.136590e-01   6.415132e+01   4.083008e-01
  1.139580e-01   6.417270e+01   4.129445e-01
  1.142570e-01   6.529510e+01   4.162471e-01
  1.145560e-01   6.444682e+01   4.141173e-01
  1.148550e-01   6.396619e+01   4.114113e-01
  1.151530e-01   6.421056e+01   4.068117e-01
  1.154520e-01   6.464289e+01   4.132920e-01
  1.157510e-01   6.429344e+01   4.076314e-01
  1.160500e-01   6.453784e+01   4.147022e-01
  1.163490e-01   6.431928e+01   4.077133e-01
  1.166480e-01   6.410158e+01   4.098395e-01
  1.169470e-01   6.410207e+01   4.075830e-01
  1.172460e-01   6.485557e+01   4.105358e-01
  1.175450e-01   6.504599e+01   4.077818e-01
  1.178440e-01   6.428928e+01   4.054029e-01
  1.181430e-01   6.434076e+01   4.086219e-01
  1.184420e-01   6.433607e+01   4.063772e-01
  1.187400e-01   6.490843e+01   4.067995e-01
  1.190390e-01   6.519483e+01   4.068721e-01
  1.193380e-01   6.525323e+01   4.070543e-01
  1.196370e-01   6.462356e+01   4.072842e-01
  1.199360e-01   6.411342e+01   4.015962e-01
  1.202350e-01   6.449843e+01   4.057870e-01
  1.205340e-01   6.477921e+01   4.042153e-01
  1.208330e-01   6.416867e+01   4.009681e-01
  1.211320e-01   6.492268e+01   4.065696e-01
  1.214310e-01   6.450079e+01   3.985785e-01
  1.217300e-01   6.441203e+01   4.038788e-01
  1.220290e-01   6.443541e+01   4.026034e-01
  1.223270e-01   6.463765e+01   4.005730e-01
  1.226260e-01   6.480224e+01   4.005560e-01
  1.229250e-01   6.477501e+01   3.989044e-01
  1.232240e-01   6.385587e+01   3.997242e-01
  1.235230e-01   6.413117e+01   3.997904e-01
  1.238220e-01   6.452345e+01   3.976117e-01
  1.241210e-01   6.475854e+01   3.998965e-01
  1.244200e-01   6.480815e+01   3.964339e-01
  1.247190e-01   6.424790e+01   3.993636e-01
  1.250180e-01   6.458691e+01   3.955025e-01
  1.253170e-01   6.499463e+01   3.975151e-01
  1.256160e-01   6.437272e+01   3.981826e-01
  1.259140e-01   6.463660e+01   3.961635e-01
  1.262130e-01   6.450063e+01   3.957466e-01
  1.265120e-01   6.486200e+01   3.940740e-01
  1.268110e-01   6.514352e+01   3.956822e-01
  1.271100e-01   6.491693e+01   3.985635e-01
  1.274090e-01   6.474773e+01   3.947299e-01
  1.277080e-01   6.486587e+01   3.938360e-01
  1.280070e-01   6.444552e+01   3.913198e-01
  1.283060e-01   6.473750e+01   3.936956e-01
  1.286050e-01   6.388389e+01   3.938500e-01
  1.289040e-01   6.405706e+01   3.874640e-01
  1.292030e-01   6.542953e+01   3.965499e-01
  1.295020e-01   6.482768e+01   3.910038e-01
  1.298000e-01   6.497701e+01   3.921899e-01
  1.300990e-01   6.442199e+01   3.880843e-01
  1.303980e-01   6.463656e+01   3.894546e-01
  1.306970e-01   6.489650e+01   3.931821e-01
  1.309960e-01   6.510005e+01   3.915797e-01
  1.312950e-01   6.519060e+01   3.916076e-01
  1.315940e-01   6.468451e+01   3.857793e-01
  1.318930e-01   6.393831e+01   3.863853e-01
  1.321920e-01   6.508129e+01   3.895826e-01
  1.324910e-01   6.484922e+01   3.898524e-01
  1.327900e-01   6.510335e+01   3.884501e-01
  1.330890e-01   6.481200e+01   3.871046e-01
  1.333870e-01   6.434934e+01   3.854844e-01
  1.336860e-01   6.397817e+01   3.836672e-01
  1.339850e-01   6.515797e+01   3.857798e-01
  1.342840e-01   6.438022e+01   3.862867e-01
  1.345830e-01   6.496290e+01   3.866086e-01
  1.348820e-01   6.444062e+01   3.850514e-01
  1.351810e-01   6.472266e+01   3.810447e-01
  1.354800e-01   6.526847e+01   3.870451e-01
  1.357790e-01   6.475611e+01   3.831991e-01
  1.360780e-01   6.471555e+01   3.847008e-01
  1.363770e-01   6.499705e+01   3.850701e-01
  1.366760e-01   6.501103e+01   3.872243e-01
  1.369740e-01   6.549373e+01   4.024235e-01
  1.372730e-01   6.503822e+01   4.031407e-01
  1.375720e-01   6.493637e+01   4.122134e-01
  1.378710e-01   6.436513e+01   4.121147e-01
  1.381700e-01   6.524778e+01   4.166827e-01
  1.384690e-01   6.458680e+01   4.217668e-01
  1.387680e-01   6.454482e+01   4.101164e-01
  1.390670e-01   6.471187e+01   3.989698e-01
  1.393660e-01   6.414612e+01   3.964474e-01
  1.396650e-01   6.491190e+01   3.959883e-01
  1.399640e-01   6.492798e+01   3.970555e-01
  1.402630e-01   6.514069e+01   3.895197e-01
  1.405620e-01   6.470831e+01   3.926116e-01
  1.408600e-01   6.445386e+01   3.906079e-01
  1.411590e-01   6.506209e+01   3.934351e-01
  1.414580e-01   6.468994e+01   3.928040e-01
  1.417570e-01   6.470156e+01   3.853605e-01
  1.420560e-01   6.460663e+01   3.896068e-01
  1.423550e-01   6.482754e+01   3.876264e-01
  1.426540e-01   6.466728e+01   3.836284e-01
  1.429530e-01   6.430014e+01   3.816183e-01
  1.432520e-01   6.482853e+01   3.802276e-01
  1.435510e-01   6.410767e+01   3.808182e-01
  1.438500e-01   6.423470e+01   3.771471e-01
  1.441490e-01   6.456489e+01   3.772307e-01
  1.444470e-01   6.482710e+01   3.804483e-01
  1.447460e-01   6.536303e+01   3.782320e-01
  1.450450e-01   6.486729e+01   3.805663e-01
  1.453440e-01   6.472380e+01   3.742136e-01
  1.456430e-01   6.462054e+01   3.776139e-01
  1.459420e-01   6.434402e+01   3.761458e-01
  1.462410e-01   6.444895e+01   3.747095e-01
  1.465400e-01   6.496221e+01   3.775087e-01
  1.468390e-01   6.462313e+01   3.717966e-01
  1.471380e-01   6.490687e+01   3.756049e-01
  1.474370e-01   6.517778e+01   3.770401e-01
  1.477360e-01   6.537570e+01   3.765254e-01
  1.480340e-01   6.526493e+01   3.725837e-01
  1.483330e-01   6.451099e+01   3.788477e-01
  1.486320e-01   6.469786e+01   3.889143e-01
  1.489310e-01   6.522623e+01   3.922039e-01
  1.492300e-01   6.477187e+01   3.903478e-01
  1.495290e-01   6.538960e+01   3.946731e-01
  1.498280e-01   6.543314e+01   3.993688e-01
  1.501270e-01   6.534002e+01   4.006404e-01
  1.504260e-01   6.538476e+01   3.954081e-01
  1.507250e-01   6.580864e+01   4.025991e-01
  1.510240e-01   6.526096e+01   3.998776e-01
  1.513230e-01   6.521019e+01   4.050166e-01
  1.516210e-01   6.585544e+01   4.027422e-01
  1.519200e-01   6.575692e+01   4.024409e-01
  1.522190e-01   6.578547e+01   4.095386e-01
  1.525180e-01   6.511185e+01   4.025698e-01
  1.528170e-01   6.521216e+01   4.083023e-01
  1.531160e-01   6.525799e+01   4.051650e-01
  1.534150e-01   6.465689e+01   3.975067e-01
  1.537140e-01   6.517800e+01   3.923041e-01
  1.540130e-01   6.490215e+01   3.850218e-01
  1.543120e-01   6.579723e+01   3.879025e-01
  1.546110e-01   6.455234e+01   3.816793e-01
  1.549100e-01   6.535268e+01   3.842680e-01
  1.552090e-01   6.535212e+01   3.863541e-01
  1.555070e-01   6.504919e+01   3.762332e-01
  1.558060e-01   6.531661e+01   3.823347e-01
  1.561050e-01   6.512674e+01   3.779864e-01
  1.564040e-01   6.459290e+01   3.779755e-01
  1.567030e-01   6.521420e+01   3.778011e-01
  1.570020e-01   6.499956e+01   3.752251e-01
  1.573010e-01   6.473087e+01   3.779361e-01
  1.576000e-01   6.504667e+01   3.730130e-01
  1.578990e-01   6.515752e+01   3.752502e-01
  1.581980e-01   6.595354e+01   3.758174e-01
  1.584970e-01   6.464880e+01   3.718705e-01
  1.587960e-01   6.490427e+01   3.760308e-01
  1.590940e-01   6.476018e+01   3.703062e-01
  1.593930e-01   6.528821e+01   3.705671e-01
  1.596920e-01   6.500485e+01   3.707970e-01
  1.599910e-01   6.497633e+01   3.723893e-01
  1.602900e-01   6.464171e+01   3.708006e-01
  1.605890e-01   6.550022e+01   3.677003e-01
  1.608880e-01   6.565210e+01   3.705670e-01
  1.611870e-01   6.510505e+01   3.680014e-01
  1.614860e-01   6.496749e+01   3.680184e-01
  1.617850e-01   6.547149e+01   3.662200e-01
  1.620840e-01   6.485899e+01   3.645029e-01
  1.623830e-01   6.510081e+01   3.667782e-01
  1.626810e-01   6.511803e+01   3.646367e-01
  1.629800e-01   6.528131e+01   3.612054e-01
  1.632790e-01   6.582560e+01   3.638662e-01
  1.635780e-01   6.523722e+01   3.634005e-01
  1.638770e-01   6.501357e+01   3.651353e-01
  1.641760e-01   6.423548e+01   3.611814e-01
  1.644750e-01   6.493273e+01   3.623571e-01
  1.647740e-01   6.564939e+01   3.639614e-01
  1.650730e-01   6.469301e+01   3.626606e-01
  1.653720e-01   6.462286e+01   3.620740e-01
  1.656710e-01   6.466340e+01   3.600644e-01
  1.659700e-01   6.491251e+01   3.623007e-01
  1.662680e-01   6.514765e+01   3.616023e-01
  1.665670e-01   6.523574e+01   3.628129e-01
  1.668660e-01   6.445892e+01   3.572241e-01
  1.671650e-01   6.465902e+01   3.606275e-01
  1.674640e-01   6.414212e+01   3.584198e-01
  1.677630e-01   6.539068e+01   3.599857e-01
  1.680620e-01   6.511755e+01   3.615188e-01
  1.683610e-01   6.492996e+01   3.553714e-01
  1.686600e-01   6.471572e+01   3.596372e-01
  1.689590e-01   6.472799e+01   3.561055e-01
  1.692580e-01   6.522253e+01   3.572778e-01
  1.695570e-01   6.480444e+01   3.606486e-01
  1.698560e-01   6.485653e+01   3.548048e-01
  1.701540e-01   6.473361e+01   3.572356e-01
  1.704530e-01   6.440401e+01   3.533831e-01
  1.707520e-01   6.462555e+01   3.541724e-01
  1.710510e-01   6.501051e+01   3.581860e-01
  1.713500e-01   6.474018e+01   3.539406e-01
  1.716490e-01   6.464333e+01   3.564282e-01
  1.719480e-01   6.452688e+01   3.504929e-01
  1.722470e-01   6.477694e+01   3.534976e-01
  1.725460e-01   6.522477e+01   3.563610e-01
  1.728450e-01   6.480318e+01   3.528484e-01
  1.731440e-01   6.488806e+01   3.536200e-01
  1.734430e-01   6.428426e+01   3.487791e-01
  1.737410e-01   6.478531e+01   3.537014e-01
  1.740400e-01   6.467885e+01   3.526894e-01
  1.743390e-01   6.494250e+01   3.509124e-01
  1.746380e-01   6.515642e+01   3.530904e-01
  1.749370e-01   6.489398e+01   3.500783e-01
  1.752360e-01   6.419396e+01   3.504728e-01
  1.755350e-01   6.498760e+01   3.517419e-01
  1.758340e-01   6.436666e+01   3.453841e-01
  1.761330e-01   6.542239e+01   3.538103e-01
  1.764320e-01   6.502247e+01   3.478232e-01
  1.767310e-01   6.451048e+01   3.508026e-01
  1.770300e-01   6.456455e+01   3.472819e-01
  1.773280e-01   6.466768e+01   3.489438e-01
  1.776270e-01   6.480804e+01   3.481085e-01
  1.779260e-01   6.482072e+01   3.466002e-01
  1.782250e-01   6.516476e+01   3.502824e-01
  1.785240e-01   6.473189e+01   3.458534e-01
  1.788230e-01   6.505866e+01   3.484358e-01
  1.791220e-01   6.456725e+01   3.476335e-01
  1.794210e-01   6.413326e+01   3.432434e-01
  1.797200e-01   6.463725e+01   3.461093e-01
  1.800190e-01   6.487190e+01   3.443771e-01
  1.803180e-01   6.468543e+01   3.474349e-01
  1.806170e-01   6.466000e+01   3.444824e-01
  1.809160e-01   6.440755e+01   3.431423e-01
  1.812140e-01   6.454476e+01   3.443428e-01
  1.815130e-01   6.440439e+01   3.434669e-01
  1.818120e-01   6.444149e+01   3.449079e-01
  1.821110e-01   6.508945e+01   3.426377e-01
  1.824100e-01   6.567228e+01   3.466630e-01
  1.827090e-01   6.484063e+01   3.437947e-01
  1.830080e-01   6.401658e+01   3.417682e-01
  1.833070e-01   6.472705e+01   3.411936e-01
  1.836060e-01   6.453097e+01   3.398674e-01
  1.839050e-01   6.394464e+01   3.422388e-01
  1.842040e-01   6.477861e+01   3.416553e-01
  1.845030e-01   6.397754e+01   3.387284e-01
  1.848010e-01   6.434004e+01   3.414767e-01
  1.851000e-01   6.386224e+01   3.355645e-01
  1.853990e-01   6.446753e+01   3.421436e-01
  1.856980e-01   6.480842e+01   3.405973e-01
  1.859970e-01   6.475902e+01   3.391826e-01
  1.862960e-01   6.424467e+01   3.392736e-01
  1.865950e-01   6.448125e+01   3.381362e-01
  1.868940e-01   6.413887e+01   3.411063e-01
  1.871930e-01   6.467126e+01   3.353409e-01
  1.874920e-01   6.458368e+01   3.382458e-01
  1.877910e-01   6.417267e+01   3.370095e-01
  1.880900e-01   6.452487e+01   3.379331e-01
  1.883880e-01   6.490257e+01   3.406830e-01
  1.886870e-01   6.405645e+01   3.323675e-01
  1.889860e-01   6.448494e+01   3.391033e-01
  1.892850e-01   6.420409e+01   3.358342e-01
  1.895840e-01   6.437999e+01   3.352034e-01
  1.898830e-01   6.437889e+01   3.356666e-01
  1.901820e-01   6.453219e+01   3.357547e-01
  1.904810e-01   6.353702e+01   3.330016e-01
  1.907800e-01   6.486361e+01   3.356846e-01
  1.910790e-01   6.415478e+01   3.332322e-01
  1.913780e-01   6.389527e+01   3.336306e-01
  1.916770e-01   6.428884e+01   3.345021e-01
  1.919750e-01   6.374396e+01   3.338524e-01
  1.922740e-01   6.388955e+01   3.305772e-01
  1.925730e-01   6.413410e+01   3.319625e-01
  1.928720e-01   6.416511e+01   3.328014e-01
  1.931710e-01   6.390878e+01   3.327454e-01
  1.934700e-01   6.377188e+01   3.308731e-01
  1.937690e-01   6.387124e+01   3.302306e-01
  1.940680e-01   6.373703e+01   3.316894e-01
  1.943670e-01   6.314480e+01   3.281988e-01
  1.946660e-01   6.418721e+01   3.314967e-01
  1.949650e-01   6.377927e+01   3.283624e-01
  1.952640e-01   6.411201e+01   3.307028e-01
  1.955630e-01   6.406365e+01   3.317802e-01
  1.958610e-01   6.385107e+01   3.281065e-01
  1.961600e-01   6.340676e+01   3.282858e-01
  1.964590e-01   6.387829e+01   3.280298e-01
  1.967580e-01   6.356903e+01   3.294484e-01
  1.970570e-01   6.355823e+01   3.272070e-01
  1.973560e-01   6.397446e+01   3.265321e-01
  1.976550e-01   6.468347e+01   3.311272e-01
  1.979540e-01   6.342756e+01   3.255650e-01
  1.982530e-01   6.448393e+01   3.300235e-01
  1.985520e-01   6.386921e+01   3.264076e-01
  1.988510e-01   6.383391e+01   3.264617e-01
  1.991500e-01   6.389739e+01   3.288137e-01
  1.994480e-01   6.313317e+01   3.235217e-01
  1.997470e-01   6.332270e+01   3.258736e-01
  2.000460e-01   6.402002e+01   3.238004e-01
  2.003450e-01   6.300849e+01   3.234865e-01
  2.006440e-01   6.369177e+01   3.279902e-01
  2.009430e-01   6.344190e+01   3.223351e-01
  2.012420e-01   6.339915e+01   3.254921e-01
  2.015410e-01   6.380414e+01   3.231138e-01
  2.018400e-01   6.346410e+01   3.229527e-01
  2.021390e-01   6.405683e+01   3.254510e-01
  2.024380e-01   6.339852e+01   3.189199e-01
  2.027370e-01   6.335174e+01   3.237968e-01
  2.030350e-01   6.411690e+01   3.226480e-01
  2.033340e-01   6.352431e+01   3.219859e-01
  2.036330e-01   6.364955e+01   3.198228e-01
  2.039320e-01   6.408797e+01   3.217456e-01
  2.042310e-01   6.317152e+01   3.224884e-01
  2.045300e-01   6.285744e+01   3.170174e-01
  2.048290e-01   6.364548e+01   3.200853e-01
  2.051280e-01   6.321645e+01   3.185971e-01
  2.054270e-01   6.304838e+01   3.176331e-01
  2.057260e-01   6.363277e+01   3.225398e-01
  2.060250e-01   6.332321e+01   3.177860e-01
  2.063240e-01   6.346699e+01   3.207327e-01
  2.066230e-01   6.347278e+01   3.193783e-01
  2.069210e-01   6.368134e+01   3.211359e-01
  2.072200e-01   6.295286e+01   3.186108e-01
  2.075190e-01   6.390315e+01   3.185654e-01
  2.078180e-01   6.299962e+01   3.187291e-01
  2.081170e-01   6.328101e+01   3.178145e-01
  2.084160e-01   6.355119e+01   3.205326e-01
  2.087150e-01   6.329057e+01   3.163698e-01
  2.090140e-01   6.298732e+01   3.170761e-01
  2.093130e-01   6.319243e+01   3.174577e-01
  2.096120e-01   6.338320e+01   3.174004e-01
  2.099110e-01   6.308469e+01   3.151950e-01
  2.102100e-01   6.321393e+01   3.171099e-01
  2.105080e-01   6.359973e+01   3.196976e-01
  2.108070e-01   6.322015e+01   3.157969e-01
  2.111060e-01   6.276017e+01   3.138597e-01
  2.114050e-01   6.300060e+01   3.148535e-01
  2.117040e-01   6.268811e+01   3.190328e-01
  2.120030e-01   6.306298e+01   3.259297e-01
  2.123020e-01   6.343521e+01   3.292505e-01
  2.126010e-01   6.344830e+01   3.266324e-01
  2.129000e-01   6.286663e+01   3.283670e-01
  2.131990e-01   6.351782e+01   3.329513e-01
  2.134980e-01   6.308797e+01   3.338362e-01
  2.137970e-01   6.322368e+01   3.317195e-01
  2.140950e-01   6.268890e+01   3.321572e-01
  2.143940e-01   6.311946e+01   3.345466e-01
  2.146930e-01   6.327030e+01   3.352613e-01
  2.149920e-01   6.267240e+01   3.339881e-01
  2.152910e-01   6.264858e+01   3.343982e-01
  2.155900e-01   6.373211e+01   3.401865e-01
  2.158890e-01   6.314741e+01   3.386225e-01
  2.161880e-01   6.275814e+01   3.361245e-01
  2.164870e-01   6.294520e+01   3.379173e-01
  2.167860e-01   6.280975e+01   3.312435e-01
  2.170850e-01   6.316582e+01   3.295972e-01
  2.173840e-01   6.310998e+01   3.263427e-01
  2.176820e-01   6.254883e+01   3.234453e-01
  2.179810e-01   6.229145e+01   3.237853e-01
  2.182800e-01   6.269712e+01   3.205767e-01
  2.185790e-01   6.229919e+01   3.210957e-01
  2.188780e-01   6.224166e+01   3.174851e-01
  2.191770e-01   6.229721e+01   3.196915e-01
  2.194760e-01   6.231225e+01   3.205675e-01
  2.197750e-01   6.266041e+01   3.182782e-01
  2.200740e-01   6.284686e+01   3.167224e-01
  2.203730e-01   6.251770e+01   3.176435e-01
  2.206720e-01   6.217284e+01   3.158220e-01
  2.209710e-01   6.208545e+01   3.177691e-01
  2.212700e-01   6.227054e+01   3.138101e-01
  2.215680e-01   6.218381e+01   3.163884e-01
  2.218670e-01   6.219209e+01   3.121764e-01
  2.221660e-01   6.238279e+01   3.160862e-01
  2.224650e-01   6.224056e+01   3.132099e-01
  2.227640e-01   6.270478e+01   3.141134e-01
  2.230630e-01   6.268998e+01   3.149972e-01
  2.233620e-01   6.241696e+01   3.135224e-01
  2.236610e-01   6.241381e+01   3.135145e-01
  2.239600e-01   6.214098e+01   3.092357e-01
  2.242590e-01   6.230813e+01   3.127274e-01
  2.245580e-01   6.253100e+01   3.123779e-01
  2.248570e-01   6.252155e+01   3.141786e-01
  2.251550e-01   6.186918e+01   3.089368e-01
  2.254540e-01   6.267512e+01   3.111971e-01
  2.257530e-01   6.215910e+01   3.122233e-01
  2.260520e-01   6.232068e+01   3.088021e-01
  2.263510e-01   6.229644e+01   3.097486e-01
  2.266500e-01   6.237797e+01   3.098248e-01
  2.269490e-01   6.222897e+01   3.080755e-01
  2.272480e-01   6.240365e+01   3.110323e-01
  2.275470e-01   6.223834e+01   3.064924e-01
  2.278460e-01   6.225484e+01   3.100250e-01
  2.281450e-01   6.210478e+01   3.069008e-01
  2.284440e-01   6.238198e+01   3.090793e-01
  2.287420e-01   6.214704e+01   3.093769e-01
  2.290410e-01   6.214405e+01   3.032428e-01
  2.293400e-01   6.209615e+01   3.078710e-01
  2.296390e-01   6.208411e+01   3.063576e-01
  2.299380e-01   6.183331e+01   3.062293e-01
  2.302370e-01   6.210691e+01   3.062912e-01
  2.305360e-01   6.233404e+01   3.049040e-01
  2.308350e-01   6.212603e+01   3.086953e-01
  2.311340e-01   6.255200e+01   3.039981e-01
  2.314330e-01   6.207066e+01   3.049833e-01
  2.317320e-01   6.193648e+01   3.057483e-01
  2.320310e-01   6.157933e+01   3.017435e-01
  2.323290e-01   6.125438e+01   3.056536e-01
  2.326280e-01   6.177236e+01   3.015080e-01
  2.329270e-01   6.194355e+01   3.023976e-01
  2.332260e-01   6.206111e+01   3.042358e-01
  2.335250e-01   6.225353e+01   3.039870e-01
  2.338240e-01   6.208293e+01   3.047715e-01
  2.341230e-01   6.126313e+01   2.982914e-01
  2.344220e-01   6.232765e+01   3.039288e-01
  2.347210e-01   6.197514e+01   3.029492e-01
  2.350200e-01   6.178229e+01   3.016499e-01
  2.353190e-01   6.237610e+01   3.034516e-01
  2.356180e-01   6.197655e+01   2.991036e-01
  2.359170e-01   6.175736e+01   3.028923e-01
  2.362150e-01   6.174640e+01   3.008585e-01
  2.365140e-01   6.203573e+01   2.992464e-01
  2.368130e-01   6.173760e+01   3.008371e-01
  2.371120e-01   6.097411e+01   2.975870e-01
  2.374110e-01   6.117801e+01   3.006408e-01
  2.377100e-01   6.140990e+01   2.976193e-01
  2.380090e-01   6.157964e+01   2.994069e-01
  2.383080e-01   6.184996e+01   2.981145e-01
  2.386070e-01   6.148825e+01   2.988390e-01
  2.389060e-01   6.124225e+01   2.978968e-01
  2.392050e-01   6.176917e+01   2.975800e-01
  2.395040e-01   6.165336e+01   2.993552e-01
  2.398020e-01   6.152259e+01   2.969854e-01
  2.401010e-01   6.136473e+01   2.983091e-01
  2.404000e-01   6.103158e+01   2.946804e-01
  2.406990e-01   6.139458e+01   2.972415e-01
  2.409980e-01   6.119037e+01   2.957334e-01
  2.412970e-01   6.150282e+01   2.960392e-01
  2.415960e-01   6.173333e+01   2.974936e-01
  2.418950e-01   6.123748e+01   2.946221e-01
  2.421940e-01   6.143764e+01   2.963303e-01
  2.424930e-01   6.137223e+01   2.970741e-01
  2.427920e-01   6.113113e+01   2.927214e-01
  2.430910e-01   6.095530e+01   2.942744e-01
  2.433890e-01   6.079051e+01   2.928855e-01
  2.436880e-01   6.082941e+01   2.955322e-01
  2.439870e-01   6.131475e+01   2.931607e-01
  2.442860e-01   6.126797e+01   2.925060e-01
  2.445850e-01   6.094659e+01   2.934809e-01
  2.448840e-01   6.162260e+01   2.946629e-01
  2.451830e-01   6.130262e+01   2.954455e-01
  2.454820e-01   6.154624e+01   2.925207e-01
  2.457810e-01   6.116477e+01   2.928019e-01
  2.460800e-01   6.080410e+01   2.922632e-01
  2.463790e-01   6.088914e+01   2.914925e-01
  2.466780e-01   6.099144e+01   2.921698e-01
  2.469770e-01   6.125215e+01   2.919285e-01
  2.472750e-01   6.090427e+01   2.918527e-01
  2.475740e-01   6.096698e+01   2.929818e-01
  2.478730e-01   6.115665e+01   2.887351e-01
  2.481720e-01   6.091823e+01   2.911317e-01
  2.484710e-01   6.076856e+01   2.889681e-01
  2.487700e-01   6.115893e+01   2.930057e-01
  2.490690e-01   6.106394e+01   2.916949e-01
  2.493680e-01   6.064858e+01   2.877412e-01
  2.496670e-01   6.107698e+01   2.927005e-01
  2.499660e-01   6.103102e+01   2.895915e-01
  2.502650e-01   6.105069e+01   2.909122e-01
  2.505640e-01   6.092293e+01   2.876637e-01
  2.508620e-01   6.091441e+01   2.889991e-01
  2.511610e-01   6.046200e+01   2.902536e-01
  2.514600e-01   6.079950e+01   2.878907e-01
  2.517590e-01   6.103574e+01   2.882413e-01
  2.520580e-01   6.073758e+01   2.880565e-01
  2.523570e-01   6.110804e+01   2.892480e-01
  2.526560e-01   6.048575e+01   2.886104e-01
  2.529550e-01   6.081959e+01   2.860839e-01
  2.532540e-01   6.100215e+01   2.864109e-01
  2.535530e-01   6.073941e+01   2.855899e-01
  2.538520e-01   6.066829e+01   2.867524e-01
  2.541510e-01   6.109557e+01   2.862224e-01
  2.544490e-01   6.049554e+01   2.856266e-01
  2.547480e-01   6.066204e+01   2.863265e-01
  2.550470e-01   6.069327e+01   2.846721e-01
  2.553460e-01   6.054957e+01   2.847382e-01
  2.556450e-01   6.108032e+01   2.836775e-01
  2.559440e-01   6.068345e+01   2.856617e-01
  2.562430e-01   6.044340e+01   2.864262e-01
  2.565420e-01   6.059282e+01   2.842354e-01
  2.568410e-01   6.063136e+01   2.835254e-01
  2.571400e-01   6.075175e+01   2.842065e-01
  2.574390e-01   6.064138e+01   2.860729e-01
  2.577380e-01   6.047198e+01   2.846568e-01
  2.580360e-01   6.104927e+01   2.840023e-01
  2.583350e-01   6.069421e+01   2.856870e-01
  2.586340e-01   6.023731e+01   2.815166e-01
  2.589330e-01   6.056873e+01   2.850869e-01
  2.592320e-01   6.057543e+01   2.823056e-01
  2.595310e-01   6.089881e+01   2.840502e-01
  2.598300e-01   6.053530e+01   2.851097e-01
  2.601290e-01   6.068010e+01   2.810831e-01
  2.604280e-01   6.029277e+01   2.836310e-01
  2.607270e-01   6.012335e+01   2.795014e-01
  2.610260e-01   6.072740e+01   2.834512e-01
  2.613250e-01   6.059470e+01   2.837389e-01
  2.616240e-01   6.032793e+01   2.822207e-01
  2.619220e-01   6.039660e+01   2.824801e-01
  2.622210e-01   6.045569e+01   2.797915e-01
  2.625200e-01   6.021942e+01   2.809853e-01
  2.628190e-01   6.038067e+01   2.810684e-01
  2.631180e-01   6.050980e+01   2.796290e-01
  2.634170e-01   5.970328e+01   2.813471e-01
  2.637160e-01   6.069200e+01   2.800497e-01
  2.640150e-01   6.012513e+01   2.814507e-01
  2.643140e-01   6.042179e+01   2.790436e-01
  2.646130e-01   5.986110e+01   2.781260e-01
  2.649120e-01   6.036886e+01   2.823164e-01
  2.652110e-01   6.022442e+01   2.787779e-01
  2.655090e-01   6.045846e+01   2.800864e-01
  2.658080e-01   6.088713e+01   2.794487e-01
  2.661070e-01   6.084384e+01   2.805920e-01
  2.664060e-01   6.075377e+01   2.800962e-01
  2.667050e-01   6.062386e+01   2.800843e-01
  2.670040e-01   6.040125e+01   2.793781e-01
  2.673030e-01   6.084673e+01   2.795461e-01
  2.676020e-01   6.016077e+01   2.780606e-01
  2.679010e-01   6.078380e+01   2.794015e-01
  2.682000e-01   6.023524e+01   2.770088e-01
  2.684990e-01   6.045753e+01   2.785558e-01
  2.687980e-01   6.027555e+01   2.777586e-01
  2.690960e-01   6.002053e+01   2.783056e-01
  2.693950e-01   6.045496e+01   2.763960e-01
  2.696940e-01   6.020937e+01   2.762043e-01
  2.699930e-01   6.056302e+01   2.780432e-01
  2.702920e-01   6.019830e+01   2.769238e-01
  2.705910e-01   5.988326e+01   2.766657e-01
  2.708900e-01   6.026206e+01   2.754019e-01
  2.711890e-01   6.025674e+01   2.772455e-01
  2.714880e-01   6.017529e+01   2.760335e-01
  2.717870e-01   6.021782e+01   2.765955e-01
  2.720860e-01   5.967794e+01   2.743386e-01
  2.723850e-01   6.008913e+01   2.746403e-01
  2.726840e-01   5.983125e+01   2.751509e-01
  2.729820e-01   5.987747e+01   2.750727e-01
  2.732810e-01   5.994352e+01   2.743073e-01
  2.735800e-01   6.027874e+01   2.749818e-01
  2.738790e-01   6.037534e+01   2.757526e-01
  2.741780e-01   5.983071e+01   2.749653e-01
  2.744770e-01   5.993372e+01   2.726571e-01
  2.747760e-01   5.980532e+01   2.737179e-01
  2.750750e-01   5.965636e+01   2.765160e-01
  2.753740e-01   5.994680e+01   2.816236e-01
  2.756730e-01   5.969357e+01   2.825179e-01
  2.759720e-01   6.030790e+01   2.826688e-01
  2.762710e-01   5.949220e+01   2.847788e-01
  2.765690e-01   5.991574e+01   2.850707e-01
  2.768680e-01   5.980475e+01   2.875062e-01
  2.771670e-01   5.970679e+01   2.848806e-01
  2.774660e-01   6.027849e+01   2.870697e-01
  2.777650e-01   6.007729e+01   2.900795e-01
  2.780640e-01   6.016890e+01   2.889098e-01
  2.783630e-01   6.004864e+01   2.890464e-01
  2.786620e-01   5.976740e+01   2.900852e-01
  2.789610e-01   6.034182e+01   2.915847e-01
  2.792600e-01   5.970897e+01   2.929093e-01
  2.795590e-01   5.958971e+01   2.868838e-01
  2.798580e-01   6.000091e+01   2.924022e-01
  2.801560e-01   5.921640e+01   2.900465e-01
  2.804550e-01   5.996834e+01   2.927654e-01
  2.807540e-01   6.023724e+01   2.947640e-01
  2.810530e-01   5.943870e+01   2.900450e-01
  2.813520e-01   6.015916e+01   2.957054e-01
  2.816510e-01   5.989214e+01   2.940308e-01
  2.819500e-01   5.998856e+01   2.943800e-01
  2.822490e-01   5.985565e+01   2.940538e-01
  2.825480e-01   5.995229e+01   2.938414e-01
  2.828470e-01   6.025785e+01   2.980215e-01
  2.831460e-01   5.999783e+01   2.958791e-01
  2.834450e-01   5.957890e+01   2.932609e-01
  2.837430e-01   5.960619e+01   2.950259e-01
  2.840420e-01   5.954169e+01   2.964769e-01
  2.843410e-01   5.964683e+01   3.032136e-01
  2.846400e-01   6.014148e+01   3.066050e-01
  2.849390e-01   5.991720e+01   3.139350e-01
  2.852380e-01   5.994724e+01   3.169284e-01
  2.855370e-01   5.987211e+01   3.198700e-01
  2.858360e-01   5.989683e+01   3.219841e-01
  2.861350e-01   5.963120e+01   3.241065e-01
  2.864340e-01   5.932247e+01   3.280490e-01
  2.867330e-01   5.956297e+01   3.277691e-01
  2.870320e-01   5.911692e+01   3.321437e-01
  2.873310e-01   5.906499e+01   3.289215e-01
  2.876290e-01   5.922911e+01   3.346171e-01
  2.879280e-01   5.853815e+01   3.357007e-01
  2.882270e-01   6.005085e+01   3.362571e-01
  2.885260e-01   5.978252e+01   3.395967e-01
  2.888250e-01   5.992371e+01   3.391317e-01
  2.891240e-01   5.923964e+01   3.422771e-01
  2.894230e-01   5.971642e+01   3.467551e-01
  2.897220e-01   5.936712e+01   3.375530e-01
  2.900210e-01   5.857514e+01   3.441610e-01
  2.903200e-01   5.959338e+01   3.451110e-01
  2.906190e-01   5.908443e+01   3.473332e-01
  2.909180e-01   5.920470e+01   3.486311e-01
  2.912160e-01   5.943251e+01   3.455612e-01
  2.915150e-01   5.934588e+01   3.566972e-01
  2.918140e-01   5.900387e+01   3.474726e-01
  2.921130e-01   5.829646e+01   3.486122e-01
  2.924120e-01   5.906993e+01   3.534651e-01
  2.927110e-01   5.882901e+01   3.517591e-01
  2.930100e-01   5.895340e+01   3.613103e-01
  2.933090e-01   5.969749e+01   3.577523e-01
  2.936080e-01   5.957332e+01   3.549680e-01
  2.939070e-01   5.887704e+01   3.585600e-01
  2.942060e-01   5.896167e+01   3.594422e-01
  2.945050e-01   5.896354e+01   3.669843e-01
  2.948030e-01   5.886090e+01   3.570673e-01
  2.951020e-01   5.824950e+01   3.606314e-01
  2.954010e-01   5.887612e+01   3.642945e-01
  2.957000e-01   5.871603e+01   3.655500e-01
  2.959990e-01   5.941474e+01   3.672758e-01
  2.962980e-01   5.929734e+01   3.675769e-01
  2.965970e-01   5.872781e+01   3.693938e-01
  2.968960e-01   5.921484e+01   3.706942e-01
  2.971950e-01   5.901305e+01   3.684791e-01
  2.974940e-01   5.980865e+01   3.696049e-01
  2.977930e-01   5.900494e+01   3.704926e-01
  2.980920e-01   5.899394e+01   3.706866e-01
  2.983900e-01   5.898565e+01   3.736713e-01
  2.986890e-01   5.945149e+01   3.709781e-01
  2.989880e-01   5.907250e+01   3.737119e-01
  2.992870e-01   5.903506e+01   3.745333e-01
  2.995860e-01   5.926727e+01   3.774143e-01
  2.998850e-01   5.870240e+01   3.734766e-01
  3.001840e-01   5.901318e+01   3.768445e-01
  3.004830e-01   5.865903e+01   3.805980e-01
  3.007820e-01   5.935844e+01   3.813657e-01
  3.010810e-01   5.869634e+01   3.765527e-01
  3.013800e-01   5.914575e+01   3.836833e-01
  3.016790e-01   5.862977e+01   3.810021e-01
  3.019780e-01   5.901163e+01   3.842633e-01
  3.022760e-01   5.877914e+01   3.852983e-01
  3.025750e-01   5.834374e+01   3.818294e-01
  3.028740e-01   5.884602e+01   3.889164e-01
  3.031730e-01   5.922199e+01   3.883096e-01
  3.034720e-01   5.884553e+01   3.886501e-01
  3.037710e-01   5.929364e+01   3.898620e-01
  3.040700e-01   5.811868e+01   3.878286e-01
  3.043690e-01   5.819999e+01   3.927057e-01
  3.046680e-01   5.933608e+01   3.951351e-01
  3.049670e-01   5.825099e+01   3.880038e-01
  3.052660e-01   5.794560e+01   3.937870e-01
  3.055650e-01   5.820184e+01   3.932647e-01
  3.058630e-01   5.817218e+01   3.985331e-01
  3.061620e-01   5.908348e+01   3.942931e-01
  3.064610e-01   5.836201e+01   3.968920e-01
  3.067600e-01   5.823295e+01   4.025458e-01
  3.070590e-01   5.844029e+01   3.971580e-01
  3.073580e-01   5.852235e+01   4.035448e-01
  3.076570e-01   5.890483e+01   3.975974e-01
  3.079560e-01   5.903194e+01   4.044043e-01
  3.082550e-01   5.850833e+01   4.026068e-01
  3.085540e-01   5.874897e+01   4.031380e-01
  3.088530e-01   5.855142e+01   4.075714e-01
  3.091520e-01   5.831541e+01   4.007672e-01
  3.094500e-01   5.855807e+01   4.103810e-01
  3.097490e-01   5.904476e+01   4.102111e-01
  3.100480e-01   5.852828e+01   4.053629e-01
  3.103470e-01   5.837048e+01   4.161154e-01
  3.106460e-01   5.935263e+01   4.072995e-01
  3.109450e-01   5.824034e+01   4.153249e-01
  3.112440e-01   5.781625e+01   4.068441e-01
  3.115430e-01   5.767509e+01   4.116919e-01
  3.118420e-01   5.821579e+01   4.182022e-01
  3.121410e-01   5.908012e+01   4.147429e-01
  3.124400e-01   5.950949e+01   4.238370e-01
  3.127390e-01   5.864755e+01   4.148253e-01
  3.130380e-01   5.831466e+01   4.226144e-01
  3.133360e-01   5.775029e+01   4.181950e-01
  3.136350e-01   5.805752e+01   4.186345e-01
  3.139340e-01   5.860428e+01   4.267918e-01
  3.142330e-01   5.911606e+01   4.220961e-01
  3.145320e-01   5.832156e+01   4.296721e-01
  3.148310e-01   5.918825e+01   4.278569e-01
  3.151300e-01   5.765728e+01   4.222872e-01
  3.154290e-01   5.839121e+01   4.299286e-01
  3.157280e-01   5.811759e+01   4.260701e-01
  3.160270e-01   5.896352e+01   4.375718e-01
  3.163260e-01   5.809572e+01   4.259900e-01
  3.166250e-01   5.901872e+01   4.377766e-01
  3.169230e-01   5.852467e+01   4.333378e-01
  3.172220e-01   5.847305e+01   4.380157e-01
  3.175210e-01   5.858771e+01   4.380642e-01
  3.178200e-01   5.846033e+01   4.345802e-01
  3.181190e-01   5.787963e+01   4.404072e-01
  3.184180e-01   5.805306e+01   4.364398e-01
  3.187170e-01   5.882951e+01   4.471949e-01
  3.190160e-01   5.864508e+01   4.452915e-01
  3.193150e-01   5.799728e+01   4.362301e-01
  3.196140e-01   5.863130e+01   4.501054e-01
  3.199130e-01   5.862381e+01   4.436236e-01
  3.202120e-01   5.780642e+01   4.477487e-01
  3.205100e-01   5.867587e+01   4.498646e-01
  3.208090e-01   5.833320e+01   4.453046e-01
  3.211080e-01   5.784794e+01   4.504002e-01
  3.214070e-01   5.871311e+01   4.459495e-01
  3.217060e-01   5.842667e+01   4.522274e-01
  3.220050e-01   5.899412e+01   4.514959e-01
  3.223040e-01   5.820882e+01   4.464413e-01
  3.226030e-01   5.839256e+01   4.585206e-01
  3.229020e-01   5.798845e+01   4.416061e-01
  3.232010e-01   5.746646e+01   4.518619e-01
  3.235000e-01   5.805186e+01   4.491112e-01
  3.237990e-01   5.890935e+01   4.557860e-01
  3.240970e-01   5.873336e+01   4.620665e-01
  3.243960e-01   5.891511e+01   4.532737e-01
  3.246950e-01   5.811617e+01   4.614138e-01
  3.249940e-01   5.829857e+01   4.542669e-01
  3.252930e-01   5.820829e+01   4.613317e-01
  3.255920e-01   5.816433e+01   4.638622e-01
  3.258910e-01   5.819229e+01   4.594908e-01
  3.261900e-01   5.835515e+01   4.673800e-01
  3.264890e-01   5.778782e+01   4.596625e-01
  3.267880e-01   5.815564e+01   4.647397e-01
  3.270870e-01   5.894342e+01   4.759076e-01
  3.273860e-01   5.760473e+01   4.648265e-01
  3.276850e-01   5.784448e+01   4.714503e-01
  3.279830e-01   5.794553e+01   4.648153e-01
  3.282820e-01   5.845123e+01   4.763481e-01
  3.285810e-01   5.810884e+01   4.730084e-01
  3.288800e-01   5.739637e+01   4.734939e-01
  3.291790e-01   5.827099e+01   4.731853e-01
  3.294780e-01   5.821665e+01   4.803589e-01
  3.297770e-01   5.834998e+01   4.834545e-01
  3.300760e-01   5.854501e+01   4.792015e-01
  3.303750e-01   5.842949e+01   4.863723e-01
  3.306740e-01   5.821834e+01   4.788593e-01
  3.309730e-01   5.723249e+01   4.834439e-01
  3.312720e-01   5.822080e+01   4.913366e-01
  3.315700e-01   5.843421e+01   4.832906e-01
  3.318690e-01   5.792607e+01   4.939054e-01
  3.321680e-01   5.833331e+01   4.844151e-01
  3.324670e-01   5.828735e+01   4.965529e-01
  3.327660e-01   5.864932e+01   4.953235e-01
  3.330650e-01   5.813400e+01   4.936903e-01
  3.333640e-01   5.797556e+01   5.008700e-01
  3.336630e-01   5.818480e+01   4.901087e-01
  3.339620e-01   5.745311e+01   5.014919e-01
  3.342610e-01   5.782180e+01   4.962376e-01
  3.345600e-01   5.781237e+01   5.013156e-01
  3.348590e-01   5.856722e+01   5.135303e-01
  3.351570e-01   5.825351e+01   4.964087e-01
  3.354560e-01   5.838110e+01   5.164245e-01
  3.357550e-01   5.843911e+01   5.000095e-01
  3.360540e-01   5.791473e+01   5.124997e-01
  3.363530e-01   5.786348e+01   5.185433e-01
  3.366520e-01   5.780768e+01   5.030369e-01
  3.369510e-01   5.805739e+01   5.259287e-01
  3.372500e-01   5.778628e+01   5.012025e-01
  3.375490e-01   5.769378e+01   5.216512e-01
  3.378480e-01   5.761756e+01   5.187194e-01
  3.381470e-01   5.834676e+01   5.207042e-01
  3.384460e-01   5.849107e+01   5.353776e-01
  3.387450e-01   5.813412e+01   5.122396e-01
  3.390430e-01   5.754527e+01   5.282941e-01
  3.393420e-01   5.766046e+01   5.261245e-01
  3.396410e-01   5.811558e+01   5.288701e-01
  3.399400e-01   5.822102e+01   5.448598e-01
  3.402390e-01   5.729777e+01   5.147360e-01
  3.405380e-01   5.843573e+01   5.429367e-01
  3.408370e-01   5.743749e+01   5.305339e-01
  3.411360e-01   5.703146e+01   5.321220e-01
  3.414350e-01   5.867994e+01   5.470030e-01
  3.417340e-01   5.719374e+01   5.321787e-01
  3.420330e-01   5.762430e+01   5.503023e-01
  3.423320e-01   5.778116e+01   5.356080e-01
  3.426300e-01   5.752712e+01   5.490739e-01
  3.429290e-01   5.746748e+01   5.465168e-01
  3.432280e-01   5.734696e+01   5.437014e-01
  3.435270e-01   5.844756e+01   5.678268e-01
  3.438260e-01   5.775389e+01   5.419377e-01
  3.441250e-01   5.871519e+01   5.658260e-01
  3.444240e-01   5.781312e+01   5.535208e-01
  3.447230e-01   5.770995e+01   5.577468e-01
  3.450220e-01   5.683535e+01   5.649180e-01
  3.453210e-01   5.833248e+01   5.560015e-01
  3.456200e-01   5.778868e+01   5.747913e-01
  3.459190e-01   5.715570e+01   5.582612e-01
  3.462170e-01   5.714342e+01   5.689928e-01
  3.465160e-01   5.920355e+01   5.782909e-01
  3.468150e-01   5.757382e+01   5.694241e-01
  3.471140e-01   5.767337e+01   5.849515e-01
  3.474130e-01   5.726209e+01   5.670348e-01
  3.477120e-01   5.782169e+01   5.857032e-01
  3.480110e-01   5.827138e+01   5.816098e-01
  3.483100e-01   5.782029e+01   5.811452e-01
  3.486090e-01   5.762581e+01   5.950933e-01
  3.489080e-01   5.836351e+01   5.838687e-01
  3.492070e-01   5.788812e+01   5.974200e-01
  3.495060e-01   5.725214e+01   5.828114e-01
  3.498040e-01   5.723665e+01   5.950219e-01
  3.501030e-01   5.767317e+01   5.982681e-01
  3.504020e-01   5.666756e+01   5.920564e-01
  3.507010e-01   5.790915e+01   6.127352e-01
  3.510000e-01   5.762196e+01   5.921871e-01
  3.512990e-01   5.712467e+01   6.085708e-01
  3.515980e-01   5.805710e+01   6.052542e-01
  3.518970e-01   5.739112e+01   6.152974e-01
  3.521960e-01   5.697278e+01   6.218091e-01
  3.524950e-01   5.803337e+01   6.041211e-01
  3.527940e-01   5.812942e+01   6.315059e-01
  3.530930e-01   5.768597e+01   6.126069e-01
  3.533920e-01   5.691396e+01   6.237357e-01
  3.536900e-01   5.796287e+01   6.317502e-01
  3.539890e-01   5.824097e+01   6.298254e-01
  3.542880e-01   5.847188e+01   6.464238e-01
  3.545870e-01   5.795844e+01   6.183311e-01
  3.548860e-01   5.893134e+01   6.453024e-01
  3.551850e-01   5.831590e+01   6.302304e-01
  3.554840e-01   5.751105e+01   6.374788e-01
  3.557830e-01   5.642865e+01   6.338298e-01
  3.560820e-01   5.618100e+01   6.109157e-01
  3.563810e-01   5.776272e+01   6.400719e-01
  3.566800e-01   5.759356e+01   6.240661e-01
  3.569790e-01   5.724761e+01   6.420573e-01
  3.572770e-01   5.733123e+01   6.413033e-01
  3.575760e-01   5.830146e+01   6.201582e-01
  3.578750e-01   5.683161e+01   6.522896e-01
  3.581740e-01   5.768640e+01   6.279541e-01
  3.584730e-01   5.707118e+01   6.536630e-01
  3.587720e-01   5.725009e+01   6.433000e-01
  3.590710e-01   5.791009e+01   6.457616e-01
  3.593700e-01   5.781847e+01   6.700017e-01
  3.596690e-01   5.672055e+01   6.354670e-01
  3.599680e-01   5.702051e+01   6.667355e-01
  3.602670e-01   5.679928e+01   6.482568e-01
  3.605660e-01   5.666940e+01   6.633105e-01
  3.608640e-01   5.685271e+01   6.814207e-01
  3.611630e-01   5.739970e+01   6.491334e-01
  3.614620e-01   5.803933e+01   6.930100e-01
  3.617610e-01   5.817173e+01   6.679350e-01
  3.620600e-01   5.686201e+01   6.829563e-01
  3.623590e-01   5.778681e+01   6.855137e-01
  3.626580e-01   5.639622e+01   6.772153e-01
  3.629570e-01   5.859765e+01   7.088829e-01
  3.632560e-01   5.883992e+01   6.801053e-01
  3.635550e-01   5.784843e+01   7.158165e-01
  3.638540e-01   5.759338e+01   6.964790e-01
  3.641530e-01   5.695807e+01   6.973122e-01
  3.644510e-01   5.746385e+01   7.307942e-01
  3.647500e-01   5.767409e+01   6.878159e-01
  3.650490e-01   5.637756e+01   7.220775e-01
  3.653480e-01   5.726955e+01   7.105600e-01
  3.656470e-01   5.558849e+01   7.083780e-01
  3.659460e-01   5.771044e+01   7.434296e-01
  3.662450e-01   5.764376e+01   7.112179e-01
  3.665440e-01   5.818511e+01   7.641397e-01
  3.668430e-01   5.769557e+01   7.199583e-01
  3.671420e-01   5.827111e+01   7.547337e-01
  3.674410e-01   5.784776e+01   7.424316e-01
  3.677400e-01   5.727121e+01   7.521375e-01
  3.680390e-01   5.747356e+01   7.826961e-01
  3.683370e-01   5.634734e+01   7.254488e-01
  3.686360e-01   5.647444e+01   7.672421e-01
  3.689350e-01   5.724837e+01   7.559558e-01
  3.692340e-01   5.625170e+01   7.699935e-01
  3.695330e-01   5.784222e+01   8.083697e-01
  3.698320e-01   5.736597e+01   7.507966e-01
  3.701310e-01   5.724735e+01   8.066207e-01
  3.704300e-01   5.762017e+01   7.707392e-01
  3.707290e-01   5.655378e+01   8.041454e-01
  3.710280e-01   5.838450e+01   8.121501e-01
  3.713270e-01   5.893590e+01   8.040285e-01
  3.716260e-01   5.671050e+01   8.362416e-01
  3.719240e-01   5.744043e+01   7.869290e-01
  3.722230e-01   5.838687e+01   8.512979e-01
  3.725220e-01   5.659952e+01   8.093909e-01
  3.728210e-01   5.765169e+01   8.350058e-01
  3.731200e-01   5.803826e+01   8.875556e-01
  3.734190e-01   5.629449e+01   7.974812e-01
  3.737180e-01   5.697685e+01   8.762559e-01
  3.740170e-01   5.626518e+01   8.196662e-01
  3.743160e-01   5.612102e+01   8.759292e-01
  3.746150e-01   5.746199e+01   8.799785e-01
  3.749140e-01   5.766477e+01   8.602850e-01
  3.752130e-01   5.630473e+01   9.109892e-01
  3.755110e-01   5.775956e+01   8.580781e-01
  3.758100e-01   5.836826e+01   9.275325e-01
  3.761090e-01   5.585041e+01   8.802164e-01
  3.764080e-01   5.690665e+01   9.122889e-01
  3.767070e-01   5.851815e+01   9.672752e-01
  3.770060e-01   5.731375e+01   8.788427e-01
  3.773050e-01   5.609533e+01   9.551687e-01
  3.776040e-01   5.713432e+01   9.212816e-01
  3.779030e-01   5.688490e+01   9.496657e-01
  3.782020e-01   5.671050e+01   1.024183e+00
  3.785010e-01   5.698543e+01   9.024864e-01
  3.788000e-01   5.551882e+01   1.008433e+00
  3.790990e-01   5.698932e+01   9.426486e-01
  3.793970e-01   5.501833e+01   9.942710e-01
  3.796960e-01   5.652833e+01   1.003058e+00
  3.799950e-01   5.653091e+01   9.846739e-01
  3.802940e-01   5.965208e+01   1.124511e+00
  3.805930e-01   5.726065e+01   9.609061e-01
  3.808920e-01   5.762860e+01   1.111536e+00
  3.811910e-01   5.625150e+01   1.015066e+00
  3.814900e-01   5.751242e+01   1.080153e+00
  3.817890e-01   5.778472e+01   1.182238e+00
  3.820880e-01   5.642483e+01   9.928165e-01
  3.823870e-01   5.422283e+01   1.152634e+00
  3.826860e-01   5.846730e+01   1.050273e+00
  3.829840e-01   5.677799e+01   1.203150e+00
  3.832830e-01   5.785729e+01   1.160866e+00
  3.835820e-01   5.784249e+01   1.133078e+00
  3.838810e-01   5.848617e+01   1.273849e+00
  3.841800e-01   5.597064e+01   1.101707e+00
  3.844790e-01   5.690927e+01   1.265901e+00
  3.847780e-01   5.621252e+01   1.166044e+00
  3.850770e-01   5.719982e+01   1.278707e+00
  3.853760e-01   5.812836e+01   1.375073e+00
  3.856750e-01   5.734934e+01   1.177776e+00
  3.859740e-01   5.781237e+01   1.395604e+00
  3.862730e-01   5.723765e+01   1.260179e+00
  3.865710e-01   5.407276e+01   1.349712e+00
  3.868700e-01   5.733322e+01   1.415311e+00
  3.871690e-01   5.731088e+01   1.331372e+00
  3.874680e-01   5.709169e+01   1.530218e+00
  3.877670e-01   5.570416e+01   1.334638e+00
  3.880660e-01   5.788587e+01   1.575454e+00
  3.883650e-01   5.694605e+01   1.480742e+00
  3.886640e-01   5.706070e+01   1.546707e+00
  3.889630e-01   5.640093e+01   1.673390e+00
  3.892620e-01   5.740235e+01   1.517965e+00
  3.895610e-01   5.691396e+01   1.727046e+00
  3.898600e-01   5.769179e+01   1.692431e+00
  3.901580e-01   5.794713e+01   1.767371e+00
  3.904570e-01   5.558881e+01   1.935354e+00
  3.907560e-01   5.665193e+01   1.723066e+00
  3.910550e-01   5.834642e+01   2.019161e+00
  3.913540e-01   5.513213e+01   1.962756e+00
  3.916530e-01   5.918493e+01   2.033618e+00
  3.919520e-01   6.178781e+01   2.699213e+00
  3.922510e-01   5.492250e+01   1.959021e+00
  3.925500e-01   5.647374e+01   2.665161e+00
  3.928490e-01   5.156845e+01   2.324885e+00
  3.931480e-01   5.219734e+01   2.562266e+00
  3.934470e-01   0.000000e+00   0.000000e+00
  3.937460e-01   5.395821e+01   2.605127e+00
creator: radaver
creator-version: 3725
header-file: /nas_data/SAXS_data/20151104Workshop/header/JH1_0041.txt
image-file: /nas_data/Pilatus1M/20151104_Workshop/JH1_0041.tif
angular-axis-file: /nas_data/SAXS_data/20151104Workshop/q20151029.dat
beamstop-mask-file: /nas_data/SAXS_data/20151104Workshop/fit2d20151031.msk
detector-response-file: none
beam-center-x: 949.7700
beam-center-y: 918.8000
unit-time: 1.0000
channel-first: 10
channel-last: 1315
Exposure time [s]: 1.094007
Transmitted Beam: 0.484494
Incident Beam: 0.484494
Code: JH1
Concentration [mg/ml]: 1
Run Number: 0041
