# Supplementary material for: SAXS analysis of a soluble cytosolic NgBR construct including extracellular and transmembrane domains
Source: PLoS One. 2018 Jan 18;13(1):e0191371. doi: 10.1371/journal.pone.0191371 (PMC5773207; doi:10.1371/journal.pone.0191371)
Supplement: S1 File — (ZIP) [file pone.0191371.s001.zip › JH1_0042.dat]

Sample:   c= 1.0000 mg/ml  Code: JH1
  3.656810e-03   2.262610e+04   4.132002e+01
  3.955720e-03   2.191616e+04   2.792994e+01
  4.254640e-03   1.901991e+04   2.331621e+01
  4.553560e-03   1.537829e+04   2.021392e+01
  4.852480e-03   1.242766e+04   1.701288e+01
  5.151400e-03   1.048965e+04   1.544071e+01
  5.450320e-03   8.693478e+03   1.335145e+01
  5.749240e-03   7.418241e+03   1.194987e+01
  6.048150e-03   6.332088e+03   1.082179e+01
  6.347070e-03   5.458862e+03   9.546354e+00
  6.645990e-03   4.796350e+03   8.908994e+00
  6.944910e-03   4.220048e+03   8.045107e+00
  7.243830e-03   3.753901e+03   7.352439e+00
  7.542750e-03   3.334519e+03   6.903277e+00
  7.841670e-03   2.998605e+03   6.182363e+00
  8.140580e-03   2.706648e+03   5.954706e+00
  8.439500e-03   2.462716e+03   5.474784e+00
  8.738420e-03   2.260882e+03   5.195605e+00
  9.037340e-03   2.085751e+03   4.825180e+00
  9.336260e-03   1.922169e+03   4.552002e+00
  9.635180e-03   1.770844e+03   4.356719e+00
  9.934100e-03   1.629394e+03   4.043522e+00
  1.023300e-02   1.500170e+03   3.976211e+00
  1.053190e-02   1.393759e+03   3.887272e+00
  1.083090e-02   1.277155e+03   3.721114e+00
  1.112980e-02   1.177300e+03   3.542278e+00
  1.142870e-02   1.101650e+03   3.407383e+00
  1.172760e-02   1.020165e+03   3.269825e+00
  1.202650e-02   9.405284e+02   3.130923e+00
  1.232540e-02   8.673462e+02   2.990173e+00
  1.262440e-02   8.052276e+02   2.827536e+00
  1.292330e-02   7.557648e+02   2.697062e+00
  1.322220e-02   7.001330e+02   2.595900e+00
  1.352110e-02   6.517304e+02   2.479389e+00
  1.382000e-02   6.097943e+02   2.374665e+00
  1.411900e-02   5.695144e+02   2.283728e+00
  1.441790e-02   5.295854e+02   2.186354e+00
  1.471680e-02   4.966440e+02   2.107206e+00
  1.501570e-02   4.645191e+02   1.995796e+00
  1.531460e-02   4.355466e+02   1.923829e+00
  1.561350e-02   4.104481e+02   1.834809e+00
  1.591250e-02   3.864272e+02   1.795996e+00
  1.621140e-02   3.651138e+02   1.715663e+00
  1.651030e-02   3.447042e+02   1.649491e+00
  1.680920e-02   3.247028e+02   1.600921e+00
  1.710810e-02   3.115857e+02   1.571542e+00
  1.740710e-02   2.923653e+02   1.500395e+00
  1.770600e-02   2.783081e+02   1.449168e+00
  1.800490e-02   2.656664e+02   1.404679e+00
  1.830380e-02   2.538065e+02   1.383908e+00
  1.860270e-02   2.425501e+02   1.326599e+00
  1.890170e-02   2.323704e+02   1.298462e+00
  1.920060e-02   2.201198e+02   1.251792e+00
  1.949950e-02   2.120064e+02   1.242654e+00
  1.979840e-02   2.030452e+02   1.193290e+00
  2.009730e-02   1.953635e+02   1.157660e+00
  2.039620e-02   1.878001e+02   1.132972e+00
  2.069520e-02   1.818185e+02   1.108773e+00
  2.099410e-02   1.751816e+02   1.096235e+00
  2.129300e-02   1.682086e+02   1.046046e+00
  2.159190e-02   1.623553e+02   1.063100e+00
  2.189080e-02   1.554302e+02   1.045986e+00
  2.218980e-02   1.526298e+02   1.054376e+00
  2.248870e-02   1.453794e+02   1.047387e+00
  2.278760e-02   1.416929e+02   1.023834e+00
  2.308650e-02   1.378464e+02   1.040921e+00
  2.338540e-02   1.362881e+02   1.032871e+00
  2.368430e-02   1.297745e+02   9.895787e-01
  2.398330e-02   1.286514e+02   1.007706e+00
  2.428220e-02   1.261223e+02   9.755546e-01
  2.458110e-02   1.215810e+02   9.900351e-01
  2.488000e-02   1.190848e+02   9.536859e-01
  2.517890e-02   1.148290e+02   9.253184e-01
  2.547790e-02   1.133496e+02   9.323268e-01
  2.577680e-02   1.110154e+02   9.152658e-01
  2.607570e-02   1.100675e+02   9.187294e-01
  2.637460e-02   1.083818e+02   9.043446e-01
  2.667350e-02   1.049397e+02   8.675965e-01
  2.697250e-02   1.055753e+02   8.433888e-01
  2.727140e-02   1.035313e+02   8.041890e-01
  2.757030e-02   1.005097e+02   7.936819e-01
  2.786920e-02   9.863577e+01   7.772622e-01
  2.816810e-02   9.688658e+01   7.581305e-01
  2.846700e-02   9.733292e+01   7.504932e-01
  2.876600e-02   9.503549e+01   7.326480e-01
  2.906490e-02   9.332944e+01   7.282257e-01
  2.936380e-02   9.255490e+01   7.197977e-01
  2.966270e-02   9.093699e+01   7.082440e-01
  2.996160e-02   9.031852e+01   7.068657e-01
  3.026060e-02   8.899131e+01   6.906025e-01
  3.055950e-02   8.893694e+01   6.894129e-01
  3.085840e-02   8.702167e+01   6.790698e-01
  3.115730e-02   8.735069e+01   6.775036e-01
  3.145620e-02   8.749436e+01   6.715451e-01
  3.175510e-02   8.487589e+01   6.632346e-01
  3.205410e-02   8.428654e+01   6.573261e-01
  3.235300e-02   8.338124e+01   6.511378e-01
  3.265190e-02   8.470524e+01   6.442441e-01
  3.295080e-02   8.292553e+01   6.416202e-01
  3.324970e-02   8.160867e+01   6.356695e-01
  3.354870e-02   8.149775e+01   6.335766e-01
  3.384760e-02   8.114736e+01   6.249134e-01
  3.414650e-02   7.998756e+01   6.204316e-01
  3.444540e-02   7.962522e+01   6.105180e-01
  3.474430e-02   7.935111e+01   6.148293e-01
  3.504330e-02   8.009626e+01   6.100547e-01
  3.534220e-02   7.819794e+01   6.035258e-01
  3.564110e-02   7.852574e+01   6.040442e-01
  3.594000e-02   7.882968e+01   5.936280e-01
  3.623890e-02   7.667972e+01   5.954371e-01
  3.653780e-02   7.782262e+01   5.836332e-01
  3.683680e-02   7.669874e+01   5.869420e-01
  3.713570e-02   7.655763e+01   5.871011e-01
  3.743460e-02   7.619099e+01   5.761473e-01
  3.773350e-02   7.554164e+01   5.730256e-01
  3.803240e-02   7.498516e+01   5.845386e-01
  3.833140e-02   7.511042e+01   5.989316e-01
  3.863030e-02   7.519308e+01   6.085766e-01
  3.892920e-02   7.407727e+01   6.024733e-01
  3.922810e-02   7.481706e+01   6.078471e-01
  3.952700e-02   7.367007e+01   5.992606e-01
  3.982600e-02   7.395891e+01   6.091539e-01
  4.012490e-02   7.377679e+01   5.989212e-01
  4.042380e-02   7.268424e+01   6.022820e-01
  4.072270e-02   7.253774e+01   5.993013e-01
  4.102160e-02   7.232316e+01   5.976304e-01
  4.132050e-02   7.235454e+01   5.985440e-01
  4.161950e-02   7.329131e+01   5.961796e-01
  4.191840e-02   7.285084e+01   6.021759e-01
  4.221730e-02   7.190918e+01   5.905315e-01
  4.251620e-02   7.041186e+01   5.920099e-01
  4.281510e-02   7.207208e+01   5.896860e-01
  4.311410e-02   7.150713e+01   5.881229e-01
  4.341300e-02   7.159325e+01   5.915181e-01
  4.371190e-02   6.964404e+01   5.819046e-01
  4.401080e-02   7.197783e+01   5.915742e-01
  4.430970e-02   7.016830e+01   5.796263e-01
  4.460860e-02   7.243493e+01   5.896624e-01
  4.490760e-02   6.990577e+01   5.807562e-01
  4.520650e-02   7.062169e+01   5.792946e-01
  4.550540e-02   7.023645e+01   5.806450e-01
  4.580430e-02   6.955667e+01   5.756354e-01
  4.610320e-02   6.982321e+01   5.738463e-01
  4.640220e-02   6.874148e+01   5.737029e-01
  4.670110e-02   6.876811e+01   5.652703e-01
  4.700000e-02   6.930343e+01   5.695745e-01
  4.729890e-02   6.822442e+01   5.672384e-01
  4.759780e-02   6.872702e+01   5.686136e-01
  4.789680e-02   6.846144e+01   5.640085e-01
  4.819570e-02   6.841374e+01   5.631190e-01
  4.849460e-02   6.843147e+01   5.652791e-01
  4.879350e-02   6.865312e+01   5.599907e-01
  4.909240e-02   6.877192e+01   5.680914e-01
  4.939130e-02   6.851174e+01   5.573930e-01
  4.969030e-02   6.817808e+01   5.580499e-01
  4.998920e-02   6.817288e+01   5.573543e-01
  5.028810e-02   6.814387e+01   5.552276e-01
  5.058700e-02   6.752300e+01   5.567121e-01
  5.088590e-02   6.812177e+01   5.498879e-01
  5.118490e-02   6.774455e+01   5.556006e-01
  5.148380e-02   6.840959e+01   5.556433e-01
  5.178270e-02   6.709524e+01   5.431789e-01
  5.208160e-02   6.783230e+01   5.519749e-01
  5.238050e-02   6.723156e+01   5.437304e-01
  5.267940e-02   6.736576e+01   5.520485e-01
  5.297840e-02   6.591648e+01   5.390150e-01
  5.327730e-02   6.714459e+01   5.414886e-01
  5.357620e-02   6.729752e+01   5.439971e-01
  5.387510e-02   6.700903e+01   5.396939e-01
  5.417400e-02   6.650936e+01   5.427031e-01
  5.447300e-02   6.718692e+01   5.373235e-01
  5.477190e-02   6.677781e+01   5.369095e-01
  5.507080e-02   6.730015e+01   5.390053e-01
  5.536970e-02   6.592378e+01   5.316434e-01
  5.566860e-02   6.688298e+01   5.391860e-01
  5.596760e-02   6.670224e+01   5.323588e-01
  5.626650e-02   6.631822e+01   5.332315e-01
  5.656540e-02   6.620979e+01   5.309883e-01
  5.686430e-02   6.593825e+01   5.269330e-01
  5.716320e-02   6.616380e+01   5.243339e-01
  5.746210e-02   6.653539e+01   5.310948e-01
  5.776110e-02   6.576632e+01   5.298053e-01
  5.806000e-02   6.780145e+01   5.296180e-01
  5.835890e-02   6.661127e+01   5.255256e-01
  5.865780e-02   6.591185e+01   5.199104e-01
  5.895670e-02   6.573710e+01   5.290895e-01
  5.925570e-02   6.596569e+01   5.178760e-01
  5.955460e-02   6.590981e+01   5.244831e-01
  5.985350e-02   6.599422e+01   5.174307e-01
  6.015240e-02   6.486294e+01   5.146394e-01
  6.045130e-02   6.583025e+01   5.190247e-01
  6.075020e-02   6.604273e+01   5.148601e-01
  6.104920e-02   6.489397e+01   5.142063e-01
  6.134810e-02   6.675758e+01   5.221016e-01
  6.164700e-02   6.604645e+01   5.110828e-01
  6.194590e-02   6.581843e+01   5.184161e-01
  6.224480e-02   6.512054e+01   5.043257e-01
  6.254380e-02   6.552577e+01   5.144857e-01
  6.284270e-02   6.610392e+01   5.184183e-01
  6.314160e-02   6.527131e+01   5.028314e-01
  6.344050e-02   6.566374e+01   5.117501e-01
  6.373940e-02   6.518181e+01   5.014579e-01
  6.403840e-02   6.678286e+01   5.155479e-01
  6.433730e-02   6.575773e+01   5.062633e-01
  6.463620e-02   6.539401e+01   5.007398e-01
  6.493510e-02   6.495327e+01   5.100535e-01
  6.523400e-02   6.528515e+01   5.008321e-01
  6.553290e-02   6.533186e+01   5.035819e-01
  6.583190e-02   6.493329e+01   4.999900e-01
  6.613080e-02   6.514960e+01   4.962851e-01
  6.642970e-02   6.486184e+01   5.043683e-01
  6.672860e-02   6.524127e+01   4.951480e-01
  6.702750e-02   6.566625e+01   5.017810e-01
  6.732650e-02   6.494167e+01   4.954926e-01
  6.762540e-02   6.554277e+01   4.977804e-01
  6.792430e-02   6.466231e+01   4.964194e-01
  6.822320e-02   6.556152e+01   4.919713e-01
  6.852210e-02   6.549800e+01   4.991130e-01
  6.882110e-02   6.471662e+01   4.921736e-01
  6.912000e-02   6.521979e+01   4.935938e-01
  6.941890e-02   6.464498e+01   4.880430e-01
  6.971780e-02   6.484625e+01   4.883255e-01
  7.001670e-02   6.473632e+01   4.942136e-01
  7.031560e-02   6.503939e+01   4.885763e-01
  7.061460e-02   6.477270e+01   4.880485e-01
  7.091350e-02   6.433396e+01   4.849768e-01
  7.121240e-02   6.521304e+01   4.845374e-01
  7.151130e-02   6.457951e+01   4.882729e-01
  7.181020e-02   6.587216e+01   4.865159e-01
  7.210920e-02   6.444976e+01   4.844751e-01
  7.240810e-02   6.410804e+01   4.785915e-01
  7.270700e-02   6.611092e+01   4.921060e-01
  7.300590e-02   6.486964e+01   4.827995e-01
  7.330480e-02   6.514843e+01   4.783993e-01
  7.360370e-02   6.514464e+01   4.842832e-01
  7.390270e-02   6.500953e+01   4.783346e-01
  7.420160e-02   6.480772e+01   4.848835e-01
  7.450050e-02   6.521269e+01   4.773038e-01
  7.479940e-02   6.510978e+01   4.782574e-01
  7.509830e-02   6.436529e+01   4.795508e-01
  7.539730e-02   6.487537e+01   4.743142e-01
  7.569620e-02   6.478063e+01   4.748414e-01
  7.599510e-02   6.442229e+01   4.766141e-01
  7.629400e-02   6.516762e+01   4.732117e-01
  7.659290e-02   6.509919e+01   4.773304e-01
  7.689190e-02   6.395464e+01   4.687870e-01
  7.719080e-02   6.422358e+01   4.723599e-01
  7.748970e-02   6.381152e+01   4.674115e-01
  7.778860e-02   6.469504e+01   4.736546e-01
  7.808750e-02   6.443069e+01   4.692481e-01
  7.838640e-02   6.441404e+01   4.666582e-01
  7.868540e-02   6.509193e+01   4.703734e-01
  7.898430e-02   6.398551e+01   4.638580e-01
  7.928320e-02   6.489066e+01   4.726357e-01
  7.958210e-02   6.437559e+01   4.619875e-01
  7.988100e-02   6.400448e+01   4.660081e-01
  8.018000e-02   6.442888e+01   4.650480e-01
  8.047890e-02   6.415360e+01   4.636412e-01
  8.077780e-02   6.353586e+01   4.605862e-01
  8.107670e-02   6.488025e+01   4.629818e-01
  8.137560e-02   6.489412e+01   4.663094e-01
  8.167450e-02   6.489148e+01   4.634278e-01
  8.197350e-02   6.459465e+01   4.595535e-01
  8.227240e-02   6.402021e+01   4.619298e-01
  8.257130e-02   6.444395e+01   4.539320e-01
  8.287020e-02   6.381414e+01   4.607789e-01
  8.316910e-02   6.483573e+01   4.612103e-01
  8.346810e-02   6.450719e+01   4.557020e-01
  8.376700e-02   6.441821e+01   4.617348e-01
  8.406590e-02   6.378767e+01   4.500915e-01
  8.436480e-02   6.500483e+01   4.614103e-01
  8.466370e-02   6.457750e+01   4.540175e-01
  8.496270e-02   6.501320e+01   4.663231e-01
  8.526160e-02   6.426122e+01   4.782580e-01
  8.556050e-02   6.444332e+01   4.793876e-01
  8.585940e-02   6.360643e+01   4.822268e-01
  8.615830e-02   6.353331e+01   4.819495e-01
  8.645720e-02   6.349149e+01   4.865284e-01
  8.675620e-02   6.406112e+01   4.911386e-01
  8.705510e-02   6.431272e+01   4.911228e-01
  8.735400e-02   6.422732e+01   4.932544e-01
  8.765290e-02   6.423130e+01   4.937656e-01
  8.795180e-02   6.391644e+01   4.965667e-01
  8.825080e-02   6.507207e+01   4.964875e-01
  8.854970e-02   6.491813e+01   5.025020e-01
  8.884860e-02   6.479989e+01   4.999866e-01
  8.914750e-02   6.409274e+01   5.034669e-01
  8.944640e-02   6.433898e+01   5.007721e-01
  8.974530e-02   6.427823e+01   4.964495e-01
  9.004430e-02   6.640321e+01   5.025501e-01
  9.034320e-02   6.322704e+01   4.730571e-01
  9.064210e-02   6.277206e+01   4.704701e-01
  9.094100e-02   6.363984e+01   4.638453e-01
  9.123990e-02   6.375012e+01   4.630040e-01
  9.153890e-02   6.426936e+01   4.673919e-01
  9.183780e-02   6.417035e+01   4.637017e-01
  9.213670e-02   6.423003e+01   4.622780e-01
  9.243560e-02   6.559312e+01   4.659265e-01
  9.273450e-02   6.368809e+01   4.551356e-01
  9.303350e-02   6.340898e+01   4.601261e-01
  9.333240e-02   6.394229e+01   4.517790e-01
  9.363130e-02   6.354055e+01   4.538263e-01
  9.393020e-02   6.399582e+01   4.531196e-01
  9.422910e-02   6.383385e+01   4.537047e-01
  9.452800e-02   6.425365e+01   4.563658e-01
  9.482700e-02   6.433535e+01   4.464182e-01
  9.512590e-02   6.352316e+01   4.518275e-01
  9.542480e-02   6.440745e+01   4.500058e-01
  9.572370e-02   6.383207e+01   4.479913e-01
  9.602260e-02   6.345421e+01   4.489135e-01
  9.632160e-02   6.406044e+01   4.432851e-01
  9.662050e-02   6.326522e+01   4.430537e-01
  9.691940e-02   6.344518e+01   4.436834e-01
  9.721830e-02   6.365554e+01   4.418819e-01
  9.751720e-02   6.378397e+01   4.445011e-01
  9.781610e-02   6.398527e+01   4.408795e-01
  9.811510e-02   6.464512e+01   4.474916e-01
  9.841400e-02   6.318046e+01   4.353031e-01
  9.871290e-02   6.371726e+01   4.403098e-01
  9.901180e-02   6.406070e+01   4.425669e-01
  9.931070e-02   6.363253e+01   4.372054e-01
  9.960970e-02   6.361601e+01   4.403151e-01
  9.990860e-02   6.409304e+01   4.346514e-01
  1.002070e-01   6.440455e+01   4.398495e-01
  1.005060e-01   6.440757e+01   4.374287e-01
  1.008050e-01   6.415522e+01   4.389973e-01
  1.011040e-01   6.418984e+01   4.329548e-01
  1.014030e-01   6.411367e+01   4.347214e-01
  1.017020e-01   6.391490e+01   4.381743e-01
  1.020010e-01   6.427243e+01   4.345808e-01
  1.023000e-01   6.415767e+01   4.321778e-01
  1.025990e-01   6.420395e+01   4.313364e-01
  1.028980e-01   6.452859e+01   4.340957e-01
  1.031970e-01   6.378888e+01   4.339581e-01
  1.034960e-01   6.376461e+01   4.259502e-01
  1.037950e-01   6.394025e+01   4.304496e-01
  1.040930e-01   6.348478e+01   4.253354e-01
  1.043920e-01   6.464810e+01   4.331585e-01
  1.046910e-01   6.375538e+01   4.294972e-01
  1.049900e-01   6.383611e+01   4.239567e-01
  1.052890e-01   6.378523e+01   4.273100e-01
  1.055880e-01   6.411179e+01   4.267864e-01
  1.058870e-01   6.416024e+01   4.285643e-01
  1.061860e-01   6.403352e+01   4.239794e-01
  1.064850e-01   6.379106e+01   4.238071e-01
  1.067840e-01   6.389834e+01   4.263966e-01
  1.070830e-01   6.372036e+01   4.223134e-01
  1.073820e-01   6.432912e+01   4.227607e-01
  1.076800e-01   6.466453e+01   4.235496e-01
  1.079790e-01   6.388270e+01   4.228510e-01
  1.082780e-01   6.450168e+01   4.267986e-01
  1.085770e-01   6.431612e+01   4.172240e-01
  1.088760e-01   6.400942e+01   4.220198e-01
  1.091750e-01   6.473956e+01   4.228635e-01
  1.094740e-01   6.392103e+01   4.211076e-01
  1.097730e-01   6.365761e+01   4.177887e-01
  1.100720e-01   6.463806e+01   4.170718e-01
  1.103710e-01   6.317754e+01   4.186514e-01
  1.106700e-01   6.517507e+01   4.190998e-01
  1.109690e-01   6.401277e+01   4.211002e-01
  1.112670e-01   6.395048e+01   4.133760e-01
  1.115660e-01   6.407033e+01   4.149403e-01
  1.118650e-01   6.419496e+01   4.192437e-01
  1.121640e-01   6.437168e+01   4.138567e-01
  1.124630e-01   6.389937e+01   4.135037e-01
  1.127620e-01   6.402781e+01   4.139191e-01
  1.130610e-01   6.400678e+01   4.132653e-01
  1.133600e-01   6.421664e+01   4.187072e-01
  1.136590e-01   6.436367e+01   4.089571e-01
  1.139580e-01   6.440856e+01   4.136836e-01
  1.142570e-01   6.440818e+01   4.133914e-01
  1.145560e-01   6.411891e+01   4.130434e-01
  1.148550e-01   6.417724e+01   4.120704e-01
  1.151530e-01   6.478449e+01   4.086069e-01
  1.154520e-01   6.474524e+01   4.136000e-01
  1.157510e-01   6.438828e+01   4.079131e-01
  1.160500e-01   6.368190e+01   4.119240e-01
  1.163490e-01   6.373189e+01   4.058286e-01
  1.166480e-01   6.458824e+01   4.113734e-01
  1.169470e-01   6.513785e+01   4.108438e-01
  1.172460e-01   6.484698e+01   4.104897e-01
  1.175450e-01   6.487383e+01   4.072230e-01
  1.178440e-01   6.406096e+01   4.046637e-01
  1.181430e-01   6.405457e+01   4.076933e-01
  1.184420e-01   6.452006e+01   4.069391e-01
  1.187400e-01   6.502480e+01   4.071452e-01
  1.190390e-01   6.424176e+01   4.038685e-01
  1.193380e-01   6.476987e+01   4.055252e-01
  1.196370e-01   6.429163e+01   4.062181e-01
  1.199360e-01   6.500043e+01   4.043460e-01
  1.202350e-01   6.493410e+01   4.071364e-01
  1.205340e-01   6.450085e+01   4.033273e-01
  1.208330e-01   6.471892e+01   4.026649e-01
  1.211320e-01   6.437696e+01   4.048385e-01
  1.214310e-01   6.418453e+01   3.975818e-01
  1.217300e-01   6.439848e+01   4.038177e-01
  1.220290e-01   6.432885e+01   4.022517e-01
  1.223270e-01   6.434870e+01   3.996583e-01
  1.226260e-01   6.477645e+01   4.004578e-01
  1.229250e-01   6.437110e+01   3.976404e-01
  1.232240e-01   6.448797e+01   4.016792e-01
  1.235230e-01   6.440186e+01   4.006148e-01
  1.238220e-01   6.453464e+01   3.976278e-01
  1.241210e-01   6.498714e+01   4.005832e-01
  1.244200e-01   6.365524e+01   3.928737e-01
  1.247190e-01   6.436111e+01   3.996968e-01
  1.250180e-01   6.425886e+01   3.944786e-01
  1.253170e-01   6.452430e+01   3.960559e-01
  1.256160e-01   6.310091e+01   3.942114e-01
  1.259140e-01   6.376145e+01   3.934543e-01
  1.262130e-01   6.442183e+01   3.954866e-01
  1.265120e-01   6.428144e+01   3.922883e-01
  1.268110e-01   6.392151e+01   3.919353e-01
  1.271100e-01   6.441179e+01   3.969915e-01
  1.274090e-01   6.411854e+01   3.927891e-01
  1.277080e-01   6.501051e+01   3.942566e-01
  1.280070e-01   6.450371e+01   3.914784e-01
  1.283060e-01   6.428863e+01   3.923102e-01
  1.286050e-01   6.451409e+01   3.957696e-01
  1.289040e-01   6.429487e+01   3.881646e-01
  1.292030e-01   6.471936e+01   3.943737e-01
  1.295020e-01   6.438544e+01   3.896499e-01
  1.298000e-01   6.452365e+01   3.908013e-01
  1.300990e-01   6.486019e+01   3.893839e-01
  1.303980e-01   6.482534e+01   3.900049e-01
  1.306970e-01   6.480952e+01   3.929004e-01
  1.309960e-01   6.453822e+01   3.898683e-01
  1.312950e-01   6.481764e+01   3.904677e-01
  1.315940e-01   6.401137e+01   3.837490e-01
  1.318930e-01   6.408650e+01   3.868150e-01
  1.321920e-01   6.432675e+01   3.872998e-01
  1.324910e-01   6.493697e+01   3.900980e-01
  1.327900e-01   6.464542e+01   3.870636e-01
  1.330890e-01   6.453784e+01   3.862672e-01
  1.333870e-01   6.464126e+01   3.863399e-01
  1.336860e-01   6.495690e+01   3.865729e-01
  1.339850e-01   6.398490e+01   3.822737e-01
  1.342840e-01   6.512979e+01   3.885110e-01
  1.345830e-01   6.447608e+01   3.851395e-01
  1.348820e-01   6.475675e+01   3.859769e-01
  1.351810e-01   6.474584e+01   3.810953e-01
  1.354800e-01   6.460837e+01   3.850651e-01
  1.357790e-01   6.421956e+01   3.815906e-01
  1.360780e-01   6.441459e+01   3.837875e-01
  1.363770e-01   6.476066e+01   3.843515e-01
  1.366760e-01   6.444692e+01   3.855229e-01
  1.369740e-01   6.499319e+01   4.008643e-01
  1.372730e-01   6.433010e+01   4.009215e-01
  1.375720e-01   6.423439e+01   4.099604e-01
  1.378710e-01   6.457554e+01   4.127686e-01
  1.381700e-01   6.412157e+01   4.130519e-01
  1.384690e-01   6.372710e+01   4.189310e-01
  1.387680e-01   6.438513e+01   4.095899e-01
  1.390670e-01   6.570201e+01   4.019919e-01
  1.393660e-01   6.453219e+01   3.976203e-01
  1.396650e-01   6.486242e+01   3.958191e-01
  1.399640e-01   6.463063e+01   3.961269e-01
  1.402630e-01   6.551663e+01   3.906240e-01
  1.405620e-01   6.511917e+01   3.938379e-01
  1.408600e-01   6.457099e+01   3.909446e-01
  1.411590e-01   6.498709e+01   3.931902e-01
  1.414580e-01   6.470304e+01   3.928256e-01
  1.417570e-01   6.438347e+01   3.843943e-01
  1.420560e-01   6.450199e+01   3.892732e-01
  1.423550e-01   6.534068e+01   3.891395e-01
  1.426540e-01   6.457711e+01   3.833432e-01
  1.429530e-01   6.519554e+01   3.842485e-01
  1.432520e-01   6.453266e+01   3.793414e-01
  1.435510e-01   6.484367e+01   3.829803e-01
  1.438500e-01   6.503472e+01   3.794710e-01
  1.441490e-01   6.505038e+01   3.786289e-01
  1.444470e-01   6.519395e+01   3.815056e-01
  1.447460e-01   6.540296e+01   3.783300e-01
  1.450450e-01   6.431657e+01   3.789298e-01
  1.453440e-01   6.443658e+01   3.733651e-01
  1.456430e-01   6.463002e+01   3.776242e-01
  1.459420e-01   6.496031e+01   3.779254e-01
  1.462410e-01   6.450617e+01   3.748585e-01
  1.465400e-01   6.396691e+01   3.745882e-01
  1.468390e-01   6.536577e+01   3.739096e-01
  1.471380e-01   6.438796e+01   3.740832e-01
  1.474370e-01   6.421653e+01   3.742321e-01
  1.477360e-01   6.445027e+01   3.738337e-01
  1.480340e-01   6.422314e+01   3.695810e-01
  1.483330e-01   6.506341e+01   3.804488e-01
  1.486320e-01   6.498876e+01   3.897697e-01
  1.489310e-01   6.498675e+01   3.914652e-01
  1.492300e-01   6.489761e+01   3.907085e-01
  1.495290e-01   6.506676e+01   3.936794e-01
  1.498280e-01   6.483483e+01   3.975204e-01
  1.501270e-01   6.499255e+01   3.995553e-01
  1.504260e-01   6.475707e+01   3.934874e-01
  1.507250e-01   6.486918e+01   3.996966e-01
  1.510240e-01   6.523778e+01   3.997882e-01
  1.513230e-01   6.441437e+01   4.025190e-01
  1.516210e-01   6.514993e+01   4.005607e-01
  1.519200e-01   6.494552e+01   3.999318e-01
  1.522190e-01   6.660027e+01   4.120480e-01
  1.525180e-01   6.559114e+01   4.040301e-01
  1.528170e-01   6.506043e+01   4.078082e-01
  1.531160e-01   6.550852e+01   4.059233e-01
  1.534150e-01   6.515919e+01   3.990294e-01
  1.537140e-01   6.501142e+01   3.917844e-01
  1.540130e-01   6.514053e+01   3.857104e-01
  1.543120e-01   6.520577e+01   3.861373e-01
  1.546110e-01   6.474947e+01   3.822440e-01
  1.549100e-01   6.511168e+01   3.835411e-01
  1.552090e-01   6.527528e+01   3.861091e-01
  1.555070e-01   6.534780e+01   3.770784e-01
  1.558060e-01   6.503980e+01   3.815061e-01
  1.561050e-01   6.479608e+01   3.770082e-01
  1.564040e-01   6.447193e+01   3.776039e-01
  1.567030e-01   6.480988e+01   3.766107e-01
  1.570020e-01   6.480512e+01   3.746462e-01
  1.573010e-01   6.524561e+01   3.794183e-01
  1.576000e-01   6.491447e+01   3.726166e-01
  1.578990e-01   6.446434e+01   3.732315e-01
  1.581980e-01   6.458987e+01   3.718947e-01
  1.584970e-01   6.462358e+01   3.717808e-01
  1.587960e-01   6.533177e+01   3.772498e-01
  1.590940e-01   6.495323e+01   3.708405e-01
  1.593930e-01   6.533265e+01   3.706761e-01
  1.596920e-01   6.483599e+01   3.702980e-01
  1.599910e-01   6.470358e+01   3.715897e-01
  1.602900e-01   6.468679e+01   3.709127e-01
  1.605890e-01   6.439407e+01   3.645655e-01
  1.608880e-01   6.507716e+01   3.689238e-01
  1.611870e-01   6.435443e+01   3.658569e-01
  1.614860e-01   6.506363e+01   3.682736e-01
  1.617850e-01   6.576244e+01   3.670159e-01
  1.620840e-01   6.504759e+01   3.650156e-01
  1.623830e-01   6.478486e+01   3.658702e-01
  1.626810e-01   6.496502e+01   3.641912e-01
  1.629800e-01   6.516537e+01   3.608678e-01
  1.632790e-01   6.461685e+01   3.604933e-01
  1.635780e-01   6.464218e+01   3.617227e-01
  1.638770e-01   6.480046e+01   3.645196e-01
  1.641760e-01   6.511085e+01   3.636173e-01
  1.644750e-01   6.459918e+01   3.614085e-01
  1.647740e-01   6.486856e+01   3.617737e-01
  1.650730e-01   6.472159e+01   3.627240e-01
  1.653720e-01   6.530048e+01   3.639506e-01
  1.656710e-01   6.485590e+01   3.605833e-01
  1.659700e-01   6.433026e+01   3.606555e-01
  1.662680e-01   6.497506e+01   3.611063e-01
  1.665670e-01   6.470311e+01   3.613121e-01
  1.668660e-01   6.471030e+01   3.579035e-01
  1.671650e-01   6.444388e+01   3.600105e-01
  1.674640e-01   6.480307e+01   3.602451e-01
  1.677630e-01   6.494671e+01   3.587449e-01
  1.680620e-01   6.453154e+01   3.598718e-01
  1.683610e-01   6.504648e+01   3.556737e-01
  1.686600e-01   6.397433e+01   3.575548e-01
  1.689590e-01   6.521371e+01   3.574226e-01
  1.692580e-01   6.464704e+01   3.556817e-01
  1.695570e-01   6.437701e+01   3.594406e-01
  1.698560e-01   6.465840e+01   3.542461e-01
  1.701540e-01   6.473157e+01   3.572134e-01
  1.704530e-01   6.453572e+01   3.537279e-01
  1.707520e-01   6.417125e+01   3.529091e-01
  1.710510e-01   6.429017e+01   3.561796e-01
  1.713500e-01   6.476902e+01   3.540031e-01
  1.716490e-01   6.413627e+01   3.550111e-01
  1.719480e-01   6.488451e+01   3.514466e-01
  1.722470e-01   6.442375e+01   3.525163e-01
  1.725460e-01   6.490920e+01   3.554814e-01
  1.728450e-01   6.456667e+01   3.521877e-01
  1.731440e-01   6.368351e+01   3.503062e-01
  1.734430e-01   6.438239e+01   3.490291e-01
  1.737410e-01   6.464995e+01   3.533154e-01
  1.740400e-01   6.486517e+01   3.531807e-01
  1.743390e-01   6.473742e+01   3.503417e-01
  1.746380e-01   6.485384e+01   3.522533e-01
  1.749370e-01   6.491632e+01   3.501224e-01
  1.752360e-01   6.498012e+01   3.525961e-01
  1.755350e-01   6.446191e+01   3.503002e-01
  1.758340e-01   6.482029e+01   3.465830e-01
  1.761330e-01   6.470652e+01   3.518530e-01
  1.764320e-01   6.503879e+01   3.478507e-01
  1.767310e-01   6.468764e+01   3.512677e-01
  1.770300e-01   6.407483e+01   3.459463e-01
  1.773280e-01   6.452239e+01   3.485355e-01
  1.776270e-01   6.454591e+01   3.473877e-01
  1.779260e-01   6.476285e+01   3.464294e-01
  1.782250e-01   6.408372e+01   3.473487e-01
  1.785240e-01   6.458734e+01   3.454510e-01
  1.788230e-01   6.489777e+01   3.479886e-01
  1.791220e-01   6.469978e+01   3.479740e-01
  1.794210e-01   6.404101e+01   3.429806e-01
  1.797200e-01   6.458309e+01   3.459483e-01
  1.800190e-01   6.407439e+01   3.422379e-01
  1.803180e-01   6.446487e+01   3.468260e-01
  1.806170e-01   6.427416e+01   3.434372e-01
  1.809160e-01   6.435956e+01   3.429986e-01
  1.812140e-01   6.419347e+01   3.433886e-01
  1.815130e-01   6.512373e+01   3.453637e-01
  1.818120e-01   6.454260e+01   3.451624e-01
  1.821110e-01   6.466682e+01   3.415078e-01
  1.824100e-01   6.506788e+01   3.450481e-01
  1.827090e-01   6.448833e+01   3.428436e-01
  1.830080e-01   6.366219e+01   3.408052e-01
  1.833070e-01   6.435780e+01   3.402033e-01
  1.836060e-01   6.403460e+01   3.385421e-01
  1.839050e-01   6.443141e+01   3.435231e-01
  1.842040e-01   6.435101e+01   3.405101e-01
  1.845030e-01   6.403081e+01   3.388538e-01
  1.848010e-01   6.422899e+01   3.411661e-01
  1.851000e-01   6.449634e+01   3.372107e-01
  1.853990e-01   6.378614e+01   3.403150e-01
  1.856980e-01   6.424043e+01   3.390858e-01
  1.859970e-01   6.435514e+01   3.381077e-01
  1.862960e-01   6.419394e+01   3.391240e-01
  1.865950e-01   6.389198e+01   3.365720e-01
  1.868940e-01   6.459731e+01   3.423073e-01
  1.871930e-01   6.400980e+01   3.336061e-01
  1.874920e-01   6.433327e+01   3.375738e-01
  1.877910e-01   6.389598e+01   3.362667e-01
  1.880900e-01   6.411719e+01   3.368483e-01
  1.883880e-01   6.436550e+01   3.392548e-01
  1.886870e-01   6.387982e+01   3.318936e-01
  1.889860e-01   6.364094e+01   3.368613e-01
  1.892850e-01   6.450555e+01   3.366062e-01
  1.895840e-01   6.433565e+01   3.350724e-01
  1.898830e-01   6.442194e+01   3.357633e-01
  1.901820e-01   6.474108e+01   3.362821e-01
  1.904810e-01   6.408086e+01   3.344083e-01
  1.907800e-01   6.410719e+01   3.337061e-01
  1.910790e-01   6.411251e+01   3.331070e-01
  1.913780e-01   6.444503e+01   3.350473e-01
  1.916770e-01   6.404100e+01   3.338413e-01
  1.919750e-01   6.365066e+01   3.335926e-01
  1.922740e-01   6.401363e+01   3.308828e-01
  1.925730e-01   6.430342e+01   3.323851e-01
  1.928720e-01   6.377602e+01   3.317755e-01
  1.931710e-01   6.367767e+01   3.321279e-01
  1.934700e-01   6.394795e+01   3.313143e-01
  1.937690e-01   6.387387e+01   3.302221e-01
  1.940680e-01   6.390029e+01   3.320986e-01
  1.943670e-01   6.372401e+01   3.296854e-01
  1.946660e-01   6.318498e+01   3.288833e-01
  1.949650e-01   6.359251e+01   3.278662e-01
  1.952640e-01   6.373766e+01   3.297207e-01
  1.955630e-01   6.335331e+01   3.299204e-01
  1.958610e-01   6.410142e+01   3.287339e-01
  1.961600e-01   6.343149e+01   3.283346e-01
  1.964590e-01   6.341087e+01   3.268124e-01
  1.967580e-01   6.287344e+01   3.276259e-01
  1.970570e-01   6.336540e+01   3.266952e-01
  1.973560e-01   6.320696e+01   3.245525e-01
  1.976550e-01   6.350968e+01   3.280938e-01
  1.979540e-01   6.294549e+01   3.243105e-01
  1.982530e-01   6.436144e+01   3.296947e-01
  1.985520e-01   6.391169e+01   3.265010e-01
  1.988510e-01   6.380965e+01   3.263846e-01
  1.991500e-01   6.381197e+01   3.285786e-01
  1.994480e-01   6.317541e+01   3.236150e-01
  1.997470e-01   6.343759e+01   3.261540e-01
  2.000460e-01   6.340657e+01   3.222304e-01
  2.003450e-01   6.308902e+01   3.236782e-01
  2.006440e-01   6.380411e+01   3.282641e-01
  2.009430e-01   6.299226e+01   3.211760e-01
  2.012420e-01   6.387118e+01   3.266865e-01
  2.015410e-01   6.328777e+01   3.217888e-01
  2.018400e-01   6.310658e+01   3.220268e-01
  2.021390e-01   6.341107e+01   3.237915e-01
  2.024380e-01   6.367339e+01   3.195958e-01
  2.027370e-01   6.330452e+01   3.236612e-01
  2.030350e-01   6.375056e+01   3.217101e-01
  2.033340e-01   6.320186e+01   3.211528e-01
  2.036330e-01   6.325641e+01   3.188188e-01
  2.039320e-01   6.301445e+01   3.190247e-01
  2.042310e-01   6.304552e+01   3.221517e-01
  2.045300e-01   6.274612e+01   3.167219e-01
  2.048290e-01   6.329998e+01   3.192006e-01
  2.051280e-01   6.329249e+01   3.187740e-01
  2.054270e-01   6.314336e+01   3.178576e-01
  2.057260e-01   6.251201e+01   3.196719e-01
  2.060250e-01   6.320414e+01   3.174725e-01
  2.063240e-01   6.314348e+01   3.198994e-01
  2.066230e-01   6.300896e+01   3.181946e-01
  2.069210e-01   6.288525e+01   3.191076e-01
  2.072200e-01   6.296317e+01   3.186222e-01
  2.075190e-01   6.335734e+01   3.171874e-01
  2.078180e-01   6.286642e+01   3.183773e-01
  2.081170e-01   6.319856e+01   3.175927e-01
  2.084160e-01   6.274353e+01   3.184745e-01
  2.087150e-01   6.317087e+01   3.160559e-01
  2.090140e-01   6.286340e+01   3.167494e-01
  2.093130e-01   6.258382e+01   3.159107e-01
  2.096120e-01   6.306426e+01   3.165862e-01
  2.099110e-01   6.313555e+01   3.153075e-01
  2.102100e-01   6.290270e+01   3.163137e-01
  2.105080e-01   6.255421e+01   3.170443e-01
  2.108070e-01   6.298402e+01   3.151921e-01
  2.111060e-01   6.338686e+01   3.154083e-01
  2.114050e-01   6.259514e+01   3.138242e-01
  2.117040e-01   6.296318e+01   3.197172e-01
  2.120030e-01   6.312116e+01   3.260650e-01
  2.123020e-01   6.261256e+01   3.270935e-01
  2.126010e-01   6.279344e+01   3.249274e-01
  2.129000e-01   6.272706e+01   3.279871e-01
  2.131990e-01   6.293955e+01   3.314169e-01
  2.134980e-01   6.302916e+01   3.336651e-01
  2.137970e-01   6.318130e+01   3.315930e-01
  2.140950e-01   6.284149e+01   3.325458e-01
  2.143940e-01   6.261187e+01   3.331833e-01
  2.146930e-01   6.290564e+01   3.342783e-01
  2.149920e-01   6.280721e+01   3.343317e-01
  2.152910e-01   6.306043e+01   3.354800e-01
  2.155900e-01   6.318516e+01   3.387080e-01
  2.158890e-01   6.341030e+01   3.393109e-01
  2.161880e-01   6.302415e+01   3.368205e-01
  2.164870e-01   6.367583e+01   3.398571e-01
  2.167860e-01   6.273058e+01   3.310194e-01
  2.170850e-01   6.240161e+01   3.275822e-01
  2.173840e-01   6.245958e+01   3.246417e-01
  2.176820e-01   6.287753e+01   3.242790e-01
  2.179810e-01   6.284609e+01   3.252086e-01
  2.182800e-01   6.260774e+01   3.203333e-01
  2.185790e-01   6.268894e+01   3.220837e-01
  2.188780e-01   6.235898e+01   3.177695e-01
  2.191770e-01   6.226356e+01   3.195904e-01
  2.194760e-01   6.266268e+01   3.214528e-01
  2.197750e-01   6.249782e+01   3.178503e-01
  2.200740e-01   6.255856e+01   3.159805e-01
  2.203730e-01   6.235055e+01   3.172039e-01
  2.206720e-01   6.255049e+01   3.167651e-01
  2.209710e-01   6.256434e+01   3.189776e-01
  2.212700e-01   6.216833e+01   3.135379e-01
  2.215680e-01   6.269637e+01   3.176750e-01
  2.218670e-01   6.228663e+01   3.123992e-01
  2.221660e-01   6.239465e+01   3.161016e-01
  2.224650e-01   6.276750e+01   3.145184e-01
  2.227640e-01   6.242365e+01   3.133940e-01
  2.230630e-01   6.222840e+01   3.138209e-01
  2.233620e-01   6.195296e+01   3.123405e-01
  2.236610e-01   6.263165e+01   3.140467e-01
  2.239600e-01   6.212755e+01   3.091879e-01
  2.242590e-01   6.220821e+01   3.124621e-01
  2.245580e-01   6.216634e+01   3.114513e-01
  2.248570e-01   6.246368e+01   3.140187e-01
  2.251550e-01   6.244653e+01   3.103606e-01
  2.254540e-01   6.218574e+01   3.099654e-01
  2.257530e-01   6.213141e+01   3.121393e-01
  2.260520e-01   6.171364e+01   3.072803e-01
  2.263510e-01   6.232764e+01   3.098118e-01
  2.266500e-01   6.215678e+01   3.092607e-01
  2.269490e-01   6.167116e+01   3.066775e-01
  2.272480e-01   6.199020e+01   3.099859e-01
  2.275470e-01   6.166061e+01   3.050525e-01
  2.278460e-01   6.173502e+01   3.087137e-01
  2.281450e-01   6.145303e+01   3.052721e-01
  2.284440e-01   6.212357e+01   3.084243e-01
  2.287420e-01   6.185641e+01   3.086384e-01
  2.290410e-01   6.192673e+01   3.026981e-01
  2.293400e-01   6.190726e+01   3.073882e-01
  2.296390e-01   6.189547e+01   3.058777e-01
  2.299380e-01   6.171689e+01   3.059268e-01
  2.302370e-01   6.204680e+01   3.061288e-01
  2.305360e-01   6.124710e+01   3.022200e-01
  2.308350e-01   6.225832e+01   3.090095e-01
  2.311340e-01   6.200997e+01   3.026642e-01
  2.314330e-01   6.156446e+01   3.037231e-01
  2.317320e-01   6.173305e+01   3.052317e-01
  2.320310e-01   6.193882e+01   3.026090e-01
  2.323290e-01   6.165591e+01   3.066396e-01
  2.326280e-01   6.224636e+01   3.026486e-01
  2.329270e-01   6.192160e+01   3.023301e-01
  2.332260e-01   6.183914e+01   3.036772e-01
  2.335250e-01   6.161253e+01   3.024039e-01
  2.338240e-01   6.167028e+01   3.037429e-01
  2.341230e-01   6.138092e+01   2.985642e-01
  2.344220e-01   6.199290e+01   3.030976e-01
  2.347210e-01   6.170140e+01   3.022654e-01
  2.350200e-01   6.158072e+01   3.011435e-01
  2.353190e-01   6.227439e+01   3.031901e-01
  2.356180e-01   6.165473e+01   2.983122e-01
  2.359170e-01   6.172789e+01   3.028060e-01
  2.362150e-01   6.183304e+01   3.010556e-01
  2.365140e-01   6.120440e+01   2.972208e-01
  2.368130e-01   6.188434e+01   3.011805e-01
  2.371120e-01   6.109047e+01   2.978570e-01
  2.374110e-01   6.198043e+01   3.025921e-01
  2.377100e-01   6.073358e+01   2.959622e-01
  2.380090e-01   6.167148e+01   2.996162e-01
  2.383080e-01   6.128965e+01   2.967474e-01
  2.386070e-01   6.169896e+01   2.993368e-01
  2.389060e-01   6.141336e+01   2.982989e-01
  2.392050e-01   6.153124e+01   2.969926e-01
  2.395040e-01   6.176684e+01   2.996167e-01
  2.398020e-01   6.129041e+01   2.964108e-01
  2.401010e-01   6.138951e+01   2.983556e-01
  2.404000e-01   6.124219e+01   2.951748e-01
  2.406990e-01   6.121767e+01   2.967992e-01
  2.409980e-01   6.151056e+01   2.964924e-01
  2.412970e-01   6.161682e+01   2.962998e-01
  2.415960e-01   6.141083e+01   2.967018e-01
  2.418950e-01   6.094268e+01   2.938986e-01
  2.421940e-01   6.086030e+01   2.949211e-01
  2.424930e-01   6.128892e+01   2.968587e-01
  2.427920e-01   6.082835e+01   2.919821e-01
  2.430910e-01   6.124940e+01   2.949698e-01
  2.433890e-01   6.099372e+01   2.933611e-01
  2.436880e-01   6.070032e+01   2.952049e-01
  2.439870e-01   6.106101e+01   2.925399e-01
  2.442860e-01   6.072890e+01   2.912029e-01
  2.445850e-01   6.115716e+01   2.939739e-01
  2.448840e-01   6.100124e+01   2.931600e-01
  2.451830e-01   6.048826e+01   2.934630e-01
  2.454820e-01   6.093305e+01   2.910464e-01
  2.457810e-01   6.110446e+01   2.926440e-01
  2.460800e-01   6.140249e+01   2.936843e-01
  2.463790e-01   6.092119e+01   2.915557e-01
  2.466780e-01   6.103899e+01   2.922701e-01
  2.469770e-01   6.103781e+01   2.914039e-01
  2.472750e-01   6.096018e+01   2.919731e-01
  2.475740e-01   6.085857e+01   2.927077e-01
  2.478730e-01   6.089475e+01   2.881029e-01
  2.481720e-01   6.121310e+01   2.918220e-01
  2.484710e-01   6.120400e+01   2.899882e-01
  2.487700e-01   6.085992e+01   2.922750e-01
  2.490690e-01   6.064450e+01   2.906779e-01
  2.493680e-01   6.082726e+01   2.881514e-01
  2.496670e-01   6.129716e+01   2.932140e-01
  2.499660e-01   6.072173e+01   2.888434e-01
  2.502650e-01   6.072902e+01   2.901314e-01
  2.505640e-01   6.123375e+01   2.883832e-01
  2.508620e-01   6.064693e+01   2.883506e-01
  2.511610e-01   6.065426e+01   2.907013e-01
  2.514600e-01   6.052127e+01   2.872180e-01
  2.517590e-01   6.104371e+01   2.882468e-01
  2.520580e-01   6.018556e+01   2.867312e-01
  2.523570e-01   6.082312e+01   2.885595e-01
  2.526560e-01   5.998582e+01   2.874019e-01
  2.529550e-01   6.014119e+01   2.844708e-01
  2.532540e-01   6.089971e+01   2.861571e-01
  2.535530e-01   6.119703e+01   2.866505e-01
  2.538520e-01   6.092831e+01   2.873529e-01
  2.541510e-01   6.057641e+01   2.849905e-01
  2.544490e-01   6.057356e+01   2.857975e-01
  2.547480e-01   6.068211e+01   2.863606e-01
  2.550470e-01   6.073039e+01   2.847460e-01
  2.553460e-01   6.061360e+01   2.848756e-01
  2.556450e-01   6.066892e+01   2.827075e-01
  2.559440e-01   6.072760e+01   2.857524e-01
  2.562430e-01   6.092505e+01   2.875519e-01
  2.565420e-01   6.043124e+01   2.838430e-01
  2.568410e-01   6.057140e+01   2.833721e-01
  2.571400e-01   6.019841e+01   2.828961e-01
  2.574390e-01   6.034161e+01   2.853517e-01
  2.577380e-01   6.070488e+01   2.851912e-01
  2.580360e-01   6.043726e+01   2.825621e-01
  2.583350e-01   6.024085e+01   2.846049e-01
  2.586340e-01   6.042118e+01   2.819329e-01
  2.589330e-01   6.069597e+01   2.853731e-01
  2.592320e-01   6.068297e+01   2.825430e-01
  2.595310e-01   6.011156e+01   2.821953e-01
  2.598300e-01   6.025446e+01   2.844344e-01
  2.601290e-01   6.038287e+01   2.803809e-01
  2.604280e-01   6.083686e+01   2.848947e-01
  2.607270e-01   6.038803e+01   2.801030e-01
  2.610260e-01   6.043736e+01   2.827605e-01
  2.613250e-01   6.035130e+01   2.831554e-01
  2.616240e-01   6.034612e+01   2.822502e-01
  2.619220e-01   6.086396e+01   2.835579e-01
  2.622210e-01   6.035300e+01   2.795409e-01
  2.625200e-01   6.047343e+01   2.815643e-01
  2.628190e-01   6.037509e+01   2.810425e-01
  2.631180e-01   6.014759e+01   2.787779e-01
  2.634170e-01   5.973488e+01   2.814085e-01
  2.637160e-01   5.994860e+01   2.783164e-01
  2.640150e-01   6.052270e+01   2.823666e-01
  2.643140e-01   6.061594e+01   2.794786e-01
  2.646130e-01   5.993827e+01   2.782924e-01
  2.649120e-01   5.989860e+01   2.812017e-01
  2.652110e-01   5.979692e+01   2.777739e-01
  2.655090e-01   5.951872e+01   2.778883e-01
  2.658080e-01   5.980810e+01   2.769487e-01
  2.661070e-01   5.999849e+01   2.786231e-01
  2.664060e-01   6.004831e+01   2.784524e-01
  2.667050e-01   6.028961e+01   2.792982e-01
  2.670040e-01   5.971473e+01   2.777730e-01
  2.673030e-01   6.033899e+01   2.783645e-01
  2.676020e-01   6.053816e+01   2.789185e-01
  2.679010e-01   6.027992e+01   2.782282e-01
  2.682000e-01   6.004243e+01   2.765523e-01
  2.684990e-01   6.006567e+01   2.776388e-01
  2.687980e-01   5.979516e+01   2.766368e-01
  2.690960e-01   5.992982e+01   2.780824e-01
  2.693950e-01   5.992753e+01   2.751750e-01
  2.696940e-01   5.966663e+01   2.749439e-01
  2.699930e-01   5.960653e+01   2.758261e-01
  2.702920e-01   6.050227e+01   2.776093e-01
  2.705910e-01   5.951475e+01   2.758004e-01
  2.708900e-01   6.017092e+01   2.751808e-01
  2.711890e-01   5.952031e+01   2.755334e-01
  2.714880e-01   6.014188e+01   2.759441e-01
  2.717870e-01   6.004203e+01   2.761787e-01
  2.720860e-01   6.034959e+01   2.758653e-01
  2.723850e-01   6.062580e+01   2.758513e-01
  2.726840e-01   6.044949e+01   2.765561e-01
  2.729820e-01   5.966092e+01   2.745622e-01
  2.732810e-01   5.948739e+01   2.732491e-01
  2.735800e-01   6.007625e+01   2.745068e-01
  2.738790e-01   6.006501e+01   2.750303e-01
  2.741780e-01   6.048728e+01   2.764571e-01
  2.744770e-01   5.981780e+01   2.723807e-01
  2.747760e-01   5.960188e+01   2.732393e-01
  2.750750e-01   5.979438e+01   2.768229e-01
  2.753740e-01   6.017939e+01   2.821563e-01
  2.756730e-01   6.041671e+01   2.842109e-01
  2.759720e-01   5.989960e+01   2.816973e-01
  2.762710e-01   5.948398e+01   2.847460e-01
  2.765690e-01   6.035911e+01   2.861103e-01
  2.768680e-01   6.038383e+01   2.888815e-01
  2.771670e-01   6.027754e+01   2.862258e-01
  2.774660e-01   6.002686e+01   2.864567e-01
  2.777650e-01   5.985326e+01   2.895248e-01
  2.780640e-01   5.990950e+01   2.882731e-01
  2.783630e-01   5.967025e+01   2.881209e-01
  2.786620e-01   6.027855e+01   2.913095e-01
  2.789610e-01   5.951347e+01   2.895630e-01
  2.792600e-01   5.960576e+01   2.926425e-01
  2.795590e-01   6.007999e+01   2.880483e-01
  2.798580e-01   5.998967e+01   2.923613e-01
  2.801560e-01   5.996381e+01   2.918578e-01
  2.804550e-01   5.978272e+01   2.922985e-01
  2.807540e-01   6.006004e+01   2.943165e-01
  2.810530e-01   5.977852e+01   2.908595e-01
  2.813520e-01   5.957225e+01   2.942459e-01
  2.816510e-01   6.045096e+01   2.953857e-01
  2.819500e-01   5.989057e+01   2.941259e-01
  2.822490e-01   5.949912e+01   2.931631e-01
  2.825480e-01   5.974658e+01   2.933233e-01
  2.828470e-01   5.936358e+01   2.957881e-01
  2.831460e-01   6.005356e+01   2.960028e-01
  2.834450e-01   5.994723e+01   2.941524e-01
  2.837430e-01   5.982116e+01   2.955438e-01
  2.840420e-01   6.002626e+01   2.976672e-01
  2.843410e-01   5.935619e+01   3.024600e-01
  2.846400e-01   5.973113e+01   3.055430e-01
  2.849390e-01   5.939194e+01   3.125415e-01
  2.852380e-01   5.976243e+01   3.164249e-01
  2.855370e-01   5.951457e+01   3.188987e-01
  2.858360e-01   5.957112e+01   3.210926e-01
  2.861350e-01   6.008542e+01   3.253235e-01
  2.864340e-01   5.996637e+01   3.298093e-01
  2.867330e-01   5.889017e+01   3.258977e-01
  2.870320e-01   5.936896e+01   3.328357e-01
  2.873310e-01   5.962548e+01   3.304631e-01
  2.876290e-01   5.975858e+01   3.360938e-01
  2.879280e-01   5.916414e+01   3.374752e-01
  2.882270e-01   5.976666e+01   3.354450e-01
  2.885260e-01   5.871224e+01   3.365275e-01
  2.888250e-01   5.900852e+01   3.365164e-01
  2.891240e-01   5.897908e+01   3.415077e-01
  2.894230e-01   5.892370e+01   3.444299e-01
  2.897220e-01   5.940578e+01   3.376473e-01
  2.900210e-01   5.885685e+01   3.449716e-01
  2.903200e-01   5.939203e+01   3.445116e-01
  2.906190e-01   5.943217e+01   3.483377e-01
  2.909180e-01   5.878047e+01   3.473637e-01
  2.912160e-01   5.941497e+01   3.454942e-01
  2.915150e-01   5.906386e+01   3.558322e-01
  2.918140e-01   5.881837e+01   3.469099e-01
  2.921130e-01   5.886849e+01   3.503022e-01
  2.924120e-01   5.948957e+01   3.547020e-01
  2.927110e-01   5.902337e+01   3.523234e-01
  2.930100e-01   5.919595e+01   3.620361e-01
  2.933090e-01   5.872944e+01   3.548234e-01
  2.936080e-01   5.856959e+01   3.519487e-01
  2.939070e-01   5.901571e+01   3.589654e-01
  2.942060e-01   5.913370e+01   3.599495e-01
  2.945050e-01   5.879138e+01   3.664312e-01
  2.948030e-01   5.907855e+01   3.577104e-01
  2.951020e-01   5.940503e+01   3.641740e-01
  2.954010e-01   5.939133e+01   3.658680e-01
  2.957000e-01   5.882894e+01   3.658844e-01
  2.959990e-01   5.864649e+01   3.648767e-01
  2.962980e-01   5.914833e+01   3.670978e-01
  2.965970e-01   5.837622e+01   3.682694e-01
  2.968960e-01   5.903766e+01   3.701221e-01
  2.971950e-01   5.903521e+01   3.685312e-01
  2.974940e-01   5.935549e+01   3.681850e-01
  2.977930e-01   5.841564e+01   3.686208e-01
  2.980920e-01   5.804991e+01   3.676918e-01
  2.983900e-01   5.915536e+01   3.741912e-01
  2.986890e-01   5.941128e+01   3.708355e-01
  2.989880e-01   5.916160e+01   3.739764e-01
  2.992870e-01   5.846651e+01   3.727083e-01
  2.995860e-01   5.871147e+01   3.756231e-01
  2.998850e-01   5.866847e+01   3.733514e-01
  3.001840e-01   5.915932e+01   3.772934e-01
  3.004830e-01   5.854744e+01   3.802182e-01
  3.007820e-01   5.821372e+01   3.776531e-01
  3.010810e-01   5.809188e+01   3.745915e-01
  3.013800e-01   5.847828e+01   3.814946e-01
  3.016790e-01   5.822082e+01   3.796535e-01
  3.019780e-01   5.861587e+01   3.829549e-01
  3.022760e-01   5.901868e+01   3.860647e-01
  3.025750e-01   5.855323e+01   3.824967e-01
  3.028740e-01   5.830086e+01   3.870928e-01
  3.031730e-01   5.849604e+01   3.859045e-01
  3.034720e-01   5.839607e+01   3.871452e-01
  3.037710e-01   5.873452e+01   3.880016e-01
  3.040700e-01   5.840831e+01   3.887758e-01
  3.043690e-01   5.882786e+01   3.948001e-01
  3.046680e-01   5.937007e+01   3.952300e-01
  3.049670e-01   5.877020e+01   3.897112e-01
  3.052660e-01   5.916846e+01   3.979021e-01
  3.055650e-01   5.859768e+01   3.945815e-01
  3.058630e-01   5.875651e+01   4.005112e-01
  3.061620e-01   5.889122e+01   3.936329e-01
  3.064610e-01   5.947663e+01   4.006455e-01
  3.067600e-01   5.868389e+01   4.040827e-01
  3.070590e-01   5.807055e+01   3.958814e-01
  3.073580e-01   5.907064e+01   4.054121e-01
  3.076570e-01   5.851565e+01   3.962635e-01
  3.079560e-01   5.810957e+01   4.012139e-01
  3.082550e-01   5.831179e+01   4.019114e-01
  3.085540e-01   5.896207e+01   4.038498e-01
  3.088530e-01   5.820276e+01   4.063373e-01
  3.091520e-01   5.904533e+01   4.032489e-01
  3.094500e-01   5.853253e+01   4.102725e-01
  3.097490e-01   5.766292e+01   4.053638e-01
  3.100480e-01   5.855095e+01   4.054227e-01
  3.103470e-01   5.931426e+01   4.194466e-01
  3.106460e-01   5.889999e+01   4.057247e-01
  3.109450e-01   5.815204e+01   4.149908e-01
  3.112440e-01   5.852943e+01   4.093268e-01
  3.115430e-01   5.836911e+01   4.141424e-01
  3.118420e-01   5.873610e+01   4.200475e-01
  3.121410e-01   5.829154e+01   4.119466e-01
  3.124400e-01   5.792539e+01   4.181385e-01
  3.127390e-01   5.874188e+01   4.151396e-01
  3.130380e-01   5.768759e+01   4.203166e-01
  3.133360e-01   5.776312e+01   4.182221e-01
  3.136350e-01   5.770807e+01   4.173534e-01
  3.139340e-01   5.859265e+01   4.267298e-01
  3.142330e-01   5.908950e+01   4.219818e-01
  3.145320e-01   5.893973e+01   4.319233e-01
  3.148310e-01   5.836325e+01   4.248450e-01
  3.151300e-01   5.815295e+01   4.240789e-01
  3.154290e-01   5.767680e+01   4.272707e-01
  3.157280e-01   5.793731e+01   4.253891e-01
  3.160270e-01   5.747422e+01   4.319905e-01
  3.163260e-01   5.832460e+01   4.268086e-01
  3.166250e-01   5.835089e+01   4.352726e-01
  3.169230e-01   5.761132e+01   4.299233e-01
  3.172220e-01   5.771634e+01   4.351522e-01
  3.175210e-01   5.831046e+01   4.370063e-01
  3.178200e-01   5.767643e+01   4.316368e-01
  3.181190e-01   5.773355e+01   4.398308e-01
  3.184180e-01   5.846765e+01   4.379753e-01
  3.187170e-01   5.867452e+01   4.465848e-01
  3.190160e-01   5.837258e+01   4.442353e-01
  3.193150e-01   5.744403e+01   4.341244e-01
  3.196140e-01   5.790377e+01   4.472834e-01
  3.199130e-01   5.812831e+01   4.417244e-01
  3.202120e-01   5.798488e+01   4.484186e-01
  3.205100e-01   5.853940e+01   4.493204e-01
  3.208090e-01   5.842638e+01   4.456395e-01
  3.211080e-01   5.825986e+01   4.519801e-01
  3.214070e-01   5.877204e+01   4.461526e-01
  3.217060e-01   5.759878e+01   4.489913e-01
  3.220050e-01   5.832184e+01   4.488952e-01
  3.223040e-01   5.647104e+01   4.397064e-01
  3.226030e-01   5.745833e+01   4.548168e-01
  3.229020e-01   5.869598e+01   4.442715e-01
  3.232010e-01   5.823919e+01   4.548687e-01
  3.235000e-01   5.751842e+01   4.470224e-01
  3.237990e-01   5.812816e+01   4.527329e-01
  3.240970e-01   5.779379e+01   4.583345e-01
  3.243960e-01   5.844939e+01   4.514577e-01
  3.246950e-01   5.808516e+01   4.612694e-01
  3.249940e-01   5.828610e+01   4.541974e-01
  3.252930e-01   5.786657e+01   4.599543e-01
  3.255920e-01   5.762631e+01   4.616906e-01
  3.258910e-01   5.775520e+01   4.577407e-01
  3.261900e-01   5.917697e+01   4.706378e-01
  3.264890e-01   5.782635e+01   4.597945e-01
  3.267880e-01   5.780862e+01   4.633297e-01
  3.270870e-01   5.837319e+01   4.735782e-01
  3.273860e-01   5.864954e+01   4.690012e-01
  3.276850e-01   5.843466e+01   4.738275e-01
  3.279830e-01   5.861498e+01   4.674711e-01
  3.282820e-01   5.813142e+01   4.750212e-01
  3.285810e-01   5.866557e+01   4.752469e-01
  3.288800e-01   5.907054e+01   4.803276e-01
  3.291790e-01   5.916082e+01   4.767625e-01
  3.294780e-01   5.827072e+01   4.805598e-01
  3.297770e-01   5.725917e+01   4.788922e-01
  3.300760e-01   5.821015e+01   4.778070e-01
  3.303750e-01   5.788973e+01   4.840982e-01
  3.306740e-01   5.788608e+01   4.774688e-01
  3.309730e-01   5.832560e+01   4.880163e-01
  3.312720e-01   5.753960e+01   4.884312e-01
  3.315700e-01   5.783729e+01   4.807936e-01
  3.318690e-01   5.768070e+01   4.928355e-01
  3.321680e-01   5.753954e+01   4.810857e-01
  3.324670e-01   5.853999e+01   4.976048e-01
  3.327660e-01   5.753962e+01   4.905925e-01
  3.330650e-01   5.800286e+01   4.931104e-01
  3.333640e-01   5.771060e+01   4.997010e-01
  3.336630e-01   5.794413e+01   4.890715e-01
  3.339620e-01   5.704950e+01   4.997042e-01
  3.342610e-01   5.815287e+01   4.976333e-01
  3.345600e-01   5.763751e+01   5.005338e-01
  3.348590e-01   5.855281e+01   5.134434e-01
  3.351570e-01   5.743179e+01   4.928723e-01
  3.354560e-01   5.698255e+01   5.101779e-01
  3.357550e-01   5.668412e+01   4.924216e-01
  3.360540e-01   5.791845e+01   5.124925e-01
  3.363530e-01   5.845754e+01   5.211742e-01
  3.366520e-01   5.789863e+01   5.034093e-01
  3.369510e-01   5.750895e+01   5.234146e-01
  3.372500e-01   5.821997e+01   5.030565e-01
  3.375490e-01   5.747622e+01   5.206427e-01
  3.378480e-01   5.683244e+01   5.151493e-01
  3.381470e-01   5.830420e+01   5.204903e-01
  3.384460e-01   5.791728e+01   5.327205e-01
  3.387450e-01   5.879669e+01   5.151266e-01
  3.390430e-01   5.745266e+01   5.278445e-01
  3.393420e-01   5.825996e+01   5.288281e-01
  3.396410e-01   5.668573e+01   5.222994e-01
  3.399400e-01   5.778226e+01   5.427778e-01
  3.402390e-01   5.684860e+01   5.126908e-01
  3.405380e-01   5.830927e+01   5.423238e-01
  3.408370e-01   5.727538e+01   5.297602e-01
  3.411360e-01   5.831198e+01   5.380378e-01
  3.414350e-01   5.774657e+01   5.426102e-01
  3.417340e-01   5.722312e+01   5.322908e-01
  3.420330e-01   5.701993e+01   5.473836e-01
  3.423320e-01   5.692194e+01   5.315863e-01
  3.426300e-01   5.721788e+01   5.475708e-01
  3.429290e-01   5.716595e+01   5.450560e-01
  3.432280e-01   5.764062e+01   5.450665e-01
  3.435270e-01   5.732792e+01   5.623358e-01
  3.438260e-01   5.731634e+01   5.398560e-01
  3.441250e-01   5.752117e+01   5.600174e-01
  3.444240e-01   5.790317e+01   5.539261e-01
  3.447230e-01   5.842687e+01   5.611746e-01
  3.450220e-01   5.802038e+01   5.707505e-01
  3.453210e-01   5.693873e+01   5.492937e-01
  3.456200e-01   5.813206e+01   5.764698e-01
  3.459190e-01   5.649070e+01   5.549784e-01
  3.462170e-01   5.763667e+01   5.714168e-01
  3.465160e-01   5.806281e+01   5.726661e-01
  3.468150e-01   5.692654e+01   5.661880e-01
  3.471140e-01   5.644005e+01   5.786365e-01
  3.474130e-01   5.700977e+01   5.657580e-01
  3.477120e-01   5.704515e+01   5.817300e-01
  3.480110e-01   5.708187e+01   5.756164e-01
  3.483100e-01   5.836980e+01   5.838732e-01
  3.486090e-01   5.628705e+01   5.881129e-01
  3.489080e-01   5.665854e+01   5.752506e-01
  3.492070e-01   5.720462e+01   5.938552e-01
  3.495060e-01   5.826127e+01   5.878982e-01
  3.498040e-01   5.678603e+01   5.926476e-01
  3.501030e-01   5.715279e+01   5.955354e-01
  3.504020e-01   5.817770e+01   5.998657e-01
  3.507010e-01   5.654243e+01   6.054335e-01
  3.510000e-01   5.796351e+01   5.939121e-01
  3.512990e-01   5.686657e+01   6.071664e-01
  3.515980e-01   5.690976e+01   5.992161e-01
  3.518970e-01   5.852035e+01   6.212925e-01
  3.521960e-01   5.652643e+01   6.193399e-01
  3.524950e-01   5.600948e+01   5.934660e-01
  3.527940e-01   5.781536e+01   6.297685e-01
  3.530930e-01   5.798638e+01   6.141716e-01
  3.533920e-01   5.746235e+01   6.267045e-01
  3.536900e-01   5.813652e+01   6.326666e-01
  3.539890e-01   5.694843e+01   6.227686e-01
  3.542880e-01   5.723026e+01   6.394942e-01
  3.545870e-01   5.755072e+01   6.161239e-01
  3.548860e-01   5.788727e+01   6.395310e-01
  3.551850e-01   5.736387e+01   6.250360e-01
  3.554840e-01   5.646711e+01   6.316374e-01
  3.557830e-01   5.677938e+01   6.357671e-01
  3.560820e-01   5.739804e+01   6.174688e-01
  3.563810e-01   5.739569e+01   6.380056e-01
  3.566800e-01   5.702703e+01   6.209605e-01
  3.569790e-01   5.763833e+01   6.442149e-01
  3.572770e-01   5.646518e+01   6.364117e-01
  3.575760e-01   5.766286e+01   6.167239e-01
  3.578750e-01   5.735787e+01   6.552725e-01
  3.581740e-01   5.807750e+01   6.300501e-01
  3.584730e-01   5.756747e+01   6.564687e-01
  3.587720e-01   5.735322e+01   6.438495e-01
  3.590710e-01   5.695431e+01   6.403808e-01
  3.593700e-01   5.671850e+01   6.635672e-01
  3.596690e-01   5.746278e+01   6.395818e-01
  3.599680e-01   5.663327e+01   6.644370e-01
  3.602670e-01   5.708995e+01   6.498834e-01
  3.605660e-01   5.603534e+01   6.595588e-01
  3.608640e-01   5.789278e+01   6.875937e-01
  3.611630e-01   5.744578e+01   6.493640e-01
  3.614620e-01   5.765337e+01   6.906700e-01
  3.617610e-01   5.669398e+01   6.593661e-01
  3.620600e-01   5.732428e+01   6.856951e-01
  3.623590e-01   5.722854e+01   6.821628e-01
  3.626580e-01   5.785465e+01   6.858843e-01
  3.629570e-01   5.818065e+01   7.063235e-01
  3.632560e-01   5.651569e+01   6.665068e-01
  3.635550e-01   5.871990e+01   7.211549e-01
  3.638540e-01   5.664482e+01   6.906878e-01
  3.641530e-01   5.712353e+01   6.982920e-01
  3.644510e-01   5.833208e+01   7.362603e-01
  3.647500e-01   5.674193e+01   6.822033e-01
  3.650490e-01   5.751904e+01   7.293171e-01
  3.653480e-01   5.629457e+01   7.044531e-01
  3.656470e-01   5.746983e+01   7.202322e-01
  3.659460e-01   5.714970e+01   7.397748e-01
  3.662450e-01   5.730501e+01   7.090923e-01
  3.665440e-01   5.726660e+01   7.580493e-01
  3.668430e-01   5.726803e+01   7.172527e-01
  3.671420e-01   5.748377e+01   7.495829e-01
  3.674410e-01   5.780431e+01   7.421184e-01
  3.677400e-01   5.723629e+01   7.518734e-01
  3.680390e-01   5.799050e+01   7.861718e-01
  3.683370e-01   5.665033e+01   7.273630e-01
  3.686360e-01   5.665683e+01   7.684445e-01
  3.689350e-01   5.640465e+01   7.503299e-01
  3.692340e-01   5.712124e+01   7.758861e-01
  3.695330e-01   5.698966e+01   8.023530e-01
  3.698320e-01   5.687923e+01   7.475701e-01
  3.701310e-01   5.610563e+01   7.984999e-01
  3.704300e-01   5.541911e+01   7.558401e-01
  3.707290e-01   5.593117e+01   7.996697e-01
  3.710280e-01   5.624411e+01   7.970875e-01
  3.713270e-01   5.759237e+01   7.947745e-01
  3.716260e-01   5.802456e+01   8.458355e-01
  3.719240e-01   5.918146e+01   7.987291e-01
  3.722230e-01   5.737619e+01   8.438587e-01
  3.725220e-01   5.709195e+01   8.128667e-01
  3.728210e-01   5.787613e+01   8.365909e-01
  3.731200e-01   5.914579e+01   8.959426e-01
  3.734190e-01   5.784818e+01   8.083739e-01
  3.737180e-01   5.716024e+01   8.776244e-01
  3.740170e-01   5.753753e+01   8.288439e-01
  3.743160e-01   5.701807e+01   8.828611e-01
  3.746150e-01   5.817085e+01   8.853487e-01
  3.749140e-01   5.696645e+01   8.550207e-01
  3.752130e-01   5.613741e+01   9.095926e-01
  3.755110e-01   5.718063e+01   8.537276e-01
  3.758100e-01   5.746384e+01   9.202759e-01
  3.761090e-01   5.466620e+01   8.707945e-01
  3.764080e-01   5.731086e+01   9.154809e-01
  3.767070e-01   5.808109e+01   9.636117e-01
  3.770060e-01   5.714676e+01   8.775209e-01
  3.773050e-01   5.711470e+01   9.637639e-01
  3.776040e-01   5.761923e+01   9.251402e-01
  3.779030e-01   5.743449e+01   9.541982e-01
  3.782020e-01   5.872120e+01   1.042133e+00
  3.785010e-01   5.818065e+01   9.118597e-01
  3.788000e-01   5.516570e+01   1.005175e+00
  3.790990e-01   5.743619e+01   9.462934e-01
  3.793970e-01   5.576784e+01   1.000974e+00
  3.796960e-01   5.581123e+01   9.966291e-01
  3.799950e-01   5.772618e+01   9.949832e-01
  3.802940e-01   5.369039e+01   1.066790e+00
  3.805930e-01   5.801318e+01   9.671550e-01
  3.808920e-01   5.646567e+01   1.100213e+00
  3.811910e-01   5.707049e+01   1.022381e+00
  3.814900e-01   5.785194e+01   1.083286e+00
  3.817890e-01   5.753753e+01   1.179652e+00
  3.820880e-01   5.647202e+01   9.931857e-01
  3.823870e-01   5.754978e+01   1.187414e+00
  3.826860e-01   5.738661e+01   1.040473e+00
  3.829840e-01   5.600796e+01   1.194909e+00
  3.832830e-01   5.733957e+01   1.155608e+00
  3.835820e-01   5.552899e+01   1.110136e+00
  3.838810e-01   5.609493e+01   1.247478e+00
  3.841800e-01   5.644251e+01   1.106291e+00
  3.844790e-01   5.482044e+01   1.242395e+00
  3.847780e-01   5.705382e+01   1.174683e+00
  3.850770e-01   5.848077e+01   1.292886e+00
  3.853760e-01   5.695207e+01   1.361026e+00
  3.856750e-01   5.654592e+01   1.169443e+00
  3.859740e-01   5.578580e+01   1.370861e+00
  3.862730e-01   5.612267e+01   1.247787e+00
  3.865710e-01   5.699854e+01   1.385682e+00
  3.868700e-01   5.523184e+01   1.389068e+00
  3.871690e-01   5.681077e+01   1.325489e+00
  3.874680e-01   5.478984e+01   1.498983e+00
  3.877670e-01   5.835287e+01   1.365937e+00
  3.880660e-01   5.479357e+01   1.532725e+00
  3.883650e-01   5.909676e+01   1.508376e+00
  3.886640e-01   5.454013e+01   1.512090e+00
  3.889630e-01   5.823255e+01   1.700266e+00
  3.892620e-01   5.635347e+01   1.503963e+00
  3.895610e-01   5.774714e+01   1.739561e+00
  3.898600e-01   5.853041e+01   1.704609e+00
  3.901580e-01   5.562410e+01   1.731503e+00
  3.904570e-01   5.558368e+01   1.935175e+00
  3.907560e-01   5.491742e+01   1.696405e+00
  3.910550e-01   5.310082e+01   1.926169e+00
  3.913540e-01   5.869038e+01   2.025010e+00
  3.916530e-01   5.456808e+01   1.952599e+00
  3.919520e-01   5.164229e+01   2.467564e+00
  3.922510e-01   5.757247e+01   2.005632e+00
  3.925500e-01   5.558817e+01   2.644060e+00
  3.928490e-01   6.005283e+01   2.508743e+00
  3.931480e-01   5.583970e+01   2.650035e+00
  3.934470e-01   0.000000e+00   0.000000e+00
  3.937460e-01   5.835500e+01   2.709063e+00
creator: radaver
creator-version: 3725
header-file: /nas_data/SAXS_data/20151104Workshop/header/JH1_0042.txt
image-file: /nas_data/Pilatus1M/20151104_Workshop/JH1_0042.tif
angular-axis-file: /nas_data/SAXS_data/20151104Workshop/q20151029.dat
beamstop-mask-file: /nas_data/SAXS_data/20151104Workshop/fit2d20151031.msk
detector-response-file: none
beam-center-x: 949.7700
beam-center-y: 918.8000
unit-time: 1.0000
channel-first: 10
channel-last: 1315
Exposure time [s]: 1.094160
Transmitted Beam: 0.484471
Incident Beam: 0.484471
Code: JH1
Concentration [mg/ml]: 1
Run Number: 0042
