# Supplementary material for: SAXS analysis of a soluble cytosolic NgBR construct including extracellular and transmembrane domains
Source: PLoS One. 2018 Jan 18;13(1):e0191371. doi: 10.1371/journal.pone.0191371 (PMC5773207; doi:10.1371/journal.pone.0191371)
Supplement: S1 File — (ZIP) [file pone.0191371.s001.zip › JH1_0043.dat]

Sample:   c= 1.0000 mg/ml  Code: JH1
  3.656810e-03   2.253794e+04   4.123100e+01
  3.955720e-03   2.193839e+04   2.793838e+01
  4.254640e-03   1.900018e+04   2.329934e+01
  4.553560e-03   1.539667e+04   2.022185e+01
  4.852480e-03   1.242756e+04   1.700933e+01
  5.151400e-03   1.050303e+04   1.544739e+01
  5.450320e-03   8.682315e+03   1.334015e+01
  5.749240e-03   7.379857e+03   1.191647e+01
  6.048150e-03   6.330734e+03   1.081842e+01
  6.347070e-03   5.483244e+03   9.565691e+00
  6.645990e-03   4.802872e+03   8.913224e+00
  6.944910e-03   4.203572e+03   8.027743e+00
  7.243830e-03   3.749543e+03   7.346666e+00
  7.542750e-03   3.327296e+03   6.894385e+00
  7.841670e-03   2.999021e+03   6.181526e+00
  8.140580e-03   2.705331e+03   5.952038e+00
  8.439500e-03   2.467754e+03   5.479259e+00
  8.738420e-03   2.264074e+03   5.198207e+00
  9.037340e-03   2.086548e+03   4.825115e+00
  9.336260e-03   1.919259e+03   4.547624e+00
  9.635180e-03   1.768340e+03   4.352747e+00
  9.934100e-03   1.628376e+03   4.041431e+00
  1.023300e-02   1.500494e+03   3.975826e+00
  1.053190e-02   1.390967e+03   3.882581e+00
  1.083090e-02   1.280783e+03   3.725632e+00
  1.112980e-02   1.175284e+03   3.538519e+00
  1.142870e-02   1.100882e+03   3.405499e+00
  1.172760e-02   1.017599e+03   3.265043e+00
  1.202650e-02   9.448732e+02   3.137504e+00
  1.232540e-02   8.750491e+02   3.002807e+00
  1.262440e-02   8.127980e+02   2.840215e+00
  1.292330e-02   7.551187e+02   2.695357e+00
  1.322220e-02   7.014242e+02   2.597761e+00
  1.352110e-02   6.522745e+02   2.479916e+00
  1.382000e-02   6.093875e+02   2.373386e+00
  1.411900e-02   5.661598e+02   2.276526e+00
  1.441790e-02   5.306588e+02   2.188121e+00
  1.471680e-02   4.976740e+02   2.108958e+00
  1.501570e-02   4.661632e+02   1.998915e+00
  1.531460e-02   4.365660e+02   1.925685e+00
  1.561350e-02   4.128626e+02   1.839821e+00
  1.591250e-02   3.917008e+02   1.807839e+00
  1.621140e-02   3.689453e+02   1.724288e+00
  1.651030e-02   3.473325e+02   1.655429e+00
  1.680920e-02   3.277654e+02   1.608123e+00
  1.710810e-02   3.087088e+02   1.563950e+00
  1.740710e-02   2.953936e+02   1.507837e+00
  1.770600e-02   2.793256e+02   1.451517e+00
  1.800490e-02   2.683194e+02   1.411386e+00
  1.830380e-02   2.536347e+02   1.383156e+00
  1.860270e-02   2.418343e+02   1.324369e+00
  1.890170e-02   2.297368e+02   1.290819e+00
  1.920060e-02   2.210614e+02   1.254210e+00
  1.949950e-02   2.115847e+02   1.241164e+00
  1.979840e-02   2.027377e+02   1.192142e+00
  2.009730e-02   1.959418e+02   1.159135e+00
  2.039620e-02   1.867257e+02   1.129495e+00
  2.069520e-02   1.787634e+02   1.099193e+00
  2.099410e-02   1.736699e+02   1.091271e+00
  2.129300e-02   1.688030e+02   1.047678e+00
  2.159190e-02   1.633813e+02   1.066236e+00
  2.189080e-02   1.576955e+02   1.053365e+00
  2.218980e-02   1.515407e+02   1.050392e+00
  2.248870e-02   1.463231e+02   1.050566e+00
  2.278760e-02   1.447259e+02   1.034522e+00
  2.308650e-02   1.389371e+02   1.044817e+00
  2.338540e-02   1.337911e+02   1.023156e+00
  2.368430e-02   1.329271e+02   1.001321e+00
  2.398330e-02   1.281174e+02   1.005407e+00
  2.428220e-02   1.239209e+02   9.668055e-01
  2.458110e-02   1.234975e+02   9.976034e-01
  2.488000e-02   1.209065e+02   9.607559e-01
  2.517890e-02   1.163621e+02   9.312843e-01
  2.547790e-02   1.149666e+02   9.387612e-01
  2.577680e-02   1.128782e+02   9.227242e-01
  2.607570e-02   1.097158e+02   9.170727e-01
  2.637460e-02   1.071985e+02   8.992100e-01
  2.667350e-02   1.063810e+02   8.733551e-01
  2.697250e-02   1.051078e+02   8.413472e-01
  2.727140e-02   1.026585e+02   8.006279e-01
  2.757030e-02   1.012705e+02   7.965167e-01
  2.786920e-02   9.987497e+01   7.819694e-01
  2.816810e-02   9.821672e+01   7.631606e-01
  2.846700e-02   9.696915e+01   7.489361e-01
  2.876600e-02   9.503045e+01   7.324786e-01
  2.906490e-02   9.436472e+01   7.321036e-01
  2.936380e-02   9.316050e+01   7.220009e-01
  2.966270e-02   9.134086e+01   7.096697e-01
  2.996160e-02   9.106679e+01   7.096425e-01
  3.026060e-02   8.872452e+01   6.894254e-01
  3.055950e-02   8.789625e+01   6.852272e-01
  3.085840e-02   8.836854e+01   6.841646e-01
  3.115730e-02   8.807656e+01   6.801735e-01
  3.145620e-02   8.736580e+01   6.709142e-01
  3.175510e-02   8.462874e+01   6.621327e-01
  3.205410e-02   8.514876e+01   6.605444e-01
  3.235300e-02   8.291507e+01   6.491821e-01
  3.265190e-02   8.386730e+01   6.409184e-01
  3.295080e-02   8.259880e+01   6.402239e-01
  3.324970e-02   8.236221e+01   6.384667e-01
  3.354870e-02   8.194689e+01   6.351900e-01
  3.384760e-02   8.047435e+01   6.221892e-01
  3.414650e-02   8.062828e+01   6.227840e-01
  3.444540e-02   8.012605e+01   6.123097e-01
  3.474430e-02   7.947576e+01   6.151861e-01
  3.504330e-02   7.919957e+01   6.065061e-01
  3.534220e-02   7.915767e+01   6.070937e-01
  3.564110e-02   7.736496e+01   5.994403e-01
  3.594000e-02   7.757751e+01   5.887738e-01
  3.623890e-02   7.762353e+01   5.989677e-01
  3.653780e-02   7.657009e+01   5.787989e-01
  3.683680e-02   7.705346e+01   5.881772e-01
  3.713570e-02   7.678731e+01   5.878608e-01
  3.743460e-02   7.628609e+01   5.763888e-01
  3.773350e-02   7.515443e+01   5.714381e-01
  3.803240e-02   7.507289e+01   5.847607e-01
  3.833140e-02   7.547590e+01   6.002641e-01
  3.863030e-02   7.559064e+01   6.100584e-01
  3.892920e-02   7.443388e+01   6.037981e-01
  3.922810e-02   7.397193e+01   6.042805e-01
  3.952700e-02   7.433670e+01   6.018426e-01
  3.982600e-02   7.409914e+01   6.096063e-01
  4.012490e-02   7.292523e+01   5.953328e-01
  4.042380e-02   7.281412e+01   6.026965e-01
  4.072270e-02   7.305742e+01   6.013211e-01
  4.102160e-02   7.218001e+01   5.969165e-01
  4.132050e-02   7.288915e+01   6.006282e-01
  4.161950e-02   7.187490e+01   5.902698e-01
  4.191840e-02   7.150749e+01   5.964760e-01
  4.221730e-02   7.062422e+01   5.851117e-01
  4.251620e-02   7.205977e+01   5.987749e-01
  4.281510e-02   7.261166e+01   5.917682e-01
  4.311410e-02   7.121676e+01   5.868074e-01
  4.341300e-02   7.097282e+01   5.888290e-01
  4.371190e-02   7.054866e+01   5.855518e-01
  4.401080e-02   7.012584e+01   5.837944e-01
  4.430970e-02   7.124516e+01   5.839375e-01
  4.460860e-02   7.075469e+01   5.826639e-01
  4.490760e-02   6.947204e+01   5.788332e-01
  4.520650e-02   6.994205e+01   5.763824e-01
  4.550540e-02   6.997258e+01   5.794346e-01
  4.580430e-02   7.084724e+01   5.808321e-01
  4.610320e-02   7.004448e+01   5.746372e-01
  4.640220e-02   7.002471e+01   5.789144e-01
  4.670110e-02   6.958527e+01   5.685025e-01
  4.700000e-02   6.911129e+01   5.686679e-01
  4.729890e-02   6.857363e+01   5.685718e-01
  4.759780e-02   6.899044e+01   5.695856e-01
  4.789680e-02   6.874924e+01   5.650771e-01
  4.819570e-02   6.835330e+01   5.627549e-01
  4.849460e-02   6.968237e+01   5.703055e-01
  4.879350e-02   6.899942e+01   5.612863e-01
  4.909240e-02   6.765550e+01   5.633461e-01
  4.939130e-02   6.789895e+01   5.547811e-01
  4.969030e-02   6.713198e+01   5.536387e-01
  4.998920e-02   6.732055e+01   5.537458e-01
  5.028810e-02   6.791700e+01   5.541891e-01
  5.058700e-02   6.816063e+01   5.592200e-01
  5.088590e-02   6.761913e+01   5.477433e-01
  5.118490e-02   6.848203e+01   5.585022e-01
  5.148380e-02   6.742069e+01   5.514996e-01
  5.178270e-02   6.831611e+01   5.479863e-01
  5.208160e-02   6.778208e+01   5.516576e-01
  5.238050e-02   6.766557e+01   5.453709e-01
  5.267940e-02   6.765020e+01   5.530995e-01
  5.297840e-02   6.724650e+01   5.443143e-01
  5.327730e-02   6.701234e+01   5.408443e-01
  5.357620e-02   6.672931e+01   5.415848e-01
  5.387510e-02   6.739871e+01   5.411501e-01
  5.417400e-02   6.735416e+01   5.460271e-01
  5.447300e-02   6.722814e+01   5.373782e-01
  5.477190e-02   6.722082e+01   5.385772e-01
  5.507080e-02   6.697917e+01   5.376083e-01
  5.536970e-02   6.724678e+01   5.368416e-01
  5.566860e-02   6.699463e+01   5.395254e-01
  5.596760e-02   6.661972e+01   5.319204e-01
  5.626650e-02   6.618393e+01   5.325823e-01
  5.656540e-02   6.737455e+01   5.355288e-01
  5.686430e-02   6.617643e+01   5.277757e-01
  5.716320e-02   6.550122e+01   5.215951e-01
  5.746210e-02   6.642340e+01   5.305390e-01
  5.776110e-02   6.554742e+01   5.288146e-01
  5.806000e-02   6.597897e+01   5.223446e-01
  5.835890e-02   6.625660e+01   5.240173e-01
  5.865780e-02   6.616362e+01   5.207958e-01
  5.895670e-02   6.541222e+01   5.276724e-01
  5.925570e-02   6.521122e+01   5.148005e-01
  5.955460e-02   6.579105e+01   5.239031e-01
  5.985350e-02   6.536702e+01   5.148606e-01
  6.015240e-02   6.566495e+01   5.177053e-01
  6.045130e-02   6.572149e+01   5.184896e-01
  6.075020e-02   6.553825e+01   5.127849e-01
  6.104920e-02   6.511177e+01   5.149630e-01
  6.134810e-02   6.616699e+01   5.196806e-01
  6.164700e-02   6.461996e+01   5.054299e-01
  6.194590e-02   6.540373e+01   5.166745e-01
  6.224480e-02   6.518758e+01   5.044820e-01
  6.254380e-02   6.541011e+01   5.139262e-01
  6.284270e-02   6.479263e+01   5.131456e-01
  6.314160e-02   6.532203e+01   5.029237e-01
  6.344050e-02   6.508271e+01   5.093766e-01
  6.373940e-02   6.586468e+01   5.039746e-01
  6.403840e-02   6.586836e+01   5.119011e-01
  6.433730e-02   6.559055e+01   5.055158e-01
  6.463620e-02   6.507212e+01   4.994036e-01
  6.493510e-02   6.636798e+01   5.154726e-01
  6.523400e-02   6.581530e+01   5.027585e-01
  6.553290e-02   6.438554e+01   4.998191e-01
  6.583190e-02   6.550705e+01   5.020914e-01
  6.613080e-02   6.470724e+01   4.944962e-01
  6.642970e-02   6.426291e+01   5.019315e-01
  6.672860e-02   6.524837e+01   4.950736e-01
  6.702750e-02   6.480766e+01   4.983878e-01
  6.732650e-02   6.476392e+01   4.947127e-01
  6.762540e-02   6.464299e+01   4.942506e-01
  6.792430e-02   6.462822e+01   4.961869e-01
  6.822320e-02   6.445713e+01   4.877102e-01
  6.852210e-02   6.549020e+01   4.989811e-01
  6.882110e-02   6.461156e+01   4.916733e-01
  6.912000e-02   6.503625e+01   4.927979e-01
  6.941890e-02   6.512677e+01   4.897580e-01
  6.971780e-02   6.481235e+01   4.880979e-01
  7.001670e-02   6.555462e+01   4.972255e-01
  7.031560e-02   6.506046e+01   4.885554e-01
  7.061460e-02   6.526080e+01   4.897837e-01
  7.091350e-02   6.472058e+01   4.863323e-01
  7.121240e-02   6.507478e+01   4.839244e-01
  7.151130e-02   6.512137e+01   4.902167e-01
  7.181020e-02   6.455214e+01   4.815179e-01
  7.210920e-02   6.435056e+01   4.840030e-01
  7.240810e-02   6.483894e+01   4.812134e-01
  7.270700e-02   6.424576e+01   4.850152e-01
  7.300590e-02   6.536748e+01   4.845493e-01
  7.330480e-02   6.495320e+01   4.775842e-01
  7.360370e-02   6.424709e+01   4.808370e-01
  7.390270e-02   6.405061e+01   4.746965e-01
  7.420160e-02   6.461438e+01   4.840605e-01
  7.450050e-02   6.463775e+01   4.750978e-01
  7.479940e-02   6.502343e+01   4.778423e-01
  7.509830e-02   6.448179e+01   4.798863e-01
  7.539730e-02   6.466509e+01   4.734480e-01
  7.569620e-02   6.428790e+01   4.729353e-01
  7.599510e-02   6.443116e+01   4.765493e-01
  7.629400e-02   6.413111e+01   4.693372e-01
  7.659290e-02   6.427487e+01   4.742016e-01
  7.689190e-02   6.464633e+01   4.712187e-01
  7.719080e-02   6.463485e+01   4.737729e-01
  7.748970e-02   6.525700e+01   4.725791e-01
  7.778860e-02   6.454377e+01   4.730036e-01
  7.808750e-02   6.429158e+01   4.686453e-01
  7.838640e-02   6.470195e+01   4.676042e-01
  7.868540e-02   6.442652e+01   4.678672e-01
  7.898430e-02   6.553578e+01   4.693476e-01
  7.928320e-02   6.469204e+01   4.718152e-01
  7.958210e-02   6.430947e+01   4.616556e-01
  7.988100e-02   6.506357e+01   4.697517e-01
  8.018000e-02   6.417434e+01   4.640335e-01
  8.047890e-02   6.451922e+01   4.648653e-01
  8.077780e-02   6.528541e+01   4.667890e-01
  8.107670e-02   6.424934e+01   4.606309e-01
  8.137560e-02   6.475367e+01   4.657092e-01
  8.167450e-02   6.381620e+01   4.594781e-01
  8.197350e-02   6.510418e+01   4.612680e-01
  8.227240e-02   6.418390e+01   4.624253e-01
  8.257130e-02   6.516226e+01   4.563613e-01
  8.287020e-02   6.363170e+01   4.600256e-01
  8.316910e-02   6.431399e+01   4.592568e-01
  8.346810e-02   6.489268e+01   4.569680e-01
  8.376700e-02   6.502040e+01   4.637930e-01
  8.406590e-02   6.404727e+01   4.509142e-01
  8.436480e-02   6.471959e+01   4.603026e-01
  8.466370e-02   6.369596e+01   4.508156e-01
  8.496270e-02   6.460208e+01   4.647512e-01
  8.526160e-02   6.445194e+01   4.788691e-01
  8.556050e-02   6.480905e+01   4.806476e-01
  8.585940e-02   6.497639e+01   4.872925e-01
  8.615830e-02   6.472424e+01   4.863460e-01
  8.645720e-02   6.553753e+01   4.942044e-01
  8.675620e-02   6.427955e+01   4.918745e-01
  8.705510e-02   6.383652e+01   4.892011e-01
  8.735400e-02   6.413287e+01   4.927906e-01
  8.765290e-02   6.521425e+01   4.974275e-01
  8.795180e-02   6.384786e+01   4.961986e-01
  8.825080e-02   6.515524e+01   4.967030e-01
  8.854970e-02   6.389621e+01   4.984292e-01
  8.884860e-02   6.447257e+01   4.986202e-01
  8.914750e-02   6.474251e+01   5.059089e-01
  8.944640e-02   6.442563e+01   5.010066e-01
  8.974530e-02   6.393380e+01   4.950163e-01
  9.004430e-02   6.668017e+01   5.034940e-01
  9.034320e-02   6.357618e+01   4.742642e-01
  9.064210e-02   6.430427e+01   4.760798e-01
  9.094100e-02   6.387738e+01   4.646150e-01
  9.123990e-02   6.431898e+01   4.649700e-01
  9.153890e-02   6.382514e+01   4.656785e-01
  9.183780e-02   6.449242e+01   4.647687e-01
  9.213670e-02   6.422702e+01   4.621725e-01
  9.243560e-02   6.568536e+01   4.661585e-01
  9.273450e-02   6.416271e+01   4.567348e-01
  9.303350e-02   6.450443e+01   4.639886e-01
  9.333240e-02   6.381720e+01   4.512445e-01
  9.363130e-02   6.356961e+01   4.538372e-01
  9.393020e-02   6.367138e+01   4.518770e-01
  9.422910e-02   6.301153e+01   4.506806e-01
  9.452800e-02   6.332661e+01   4.529689e-01
  9.482700e-02   6.441739e+01   4.466113e-01
  9.512590e-02   6.433239e+01   4.546033e-01
  9.542480e-02   6.472051e+01   4.510058e-01
  9.572370e-02   6.421765e+01   4.492503e-01
  9.602260e-02   6.368220e+01   4.496272e-01
  9.632160e-02   6.351603e+01   4.413071e-01
  9.662050e-02   6.317109e+01   4.426334e-01
  9.691940e-02   6.436516e+01   4.467972e-01
  9.721830e-02   6.413540e+01   4.434535e-01
  9.751720e-02   6.370212e+01   4.441248e-01
  9.781610e-02   6.345197e+01   4.389485e-01
  9.811510e-02   6.439262e+01   4.465254e-01
  9.841400e-02   6.392507e+01   4.377711e-01
  9.871290e-02   6.345394e+01   4.393091e-01
  9.901180e-02   6.466101e+01   4.445447e-01
  9.931070e-02   6.466344e+01   4.406425e-01
  9.960970e-02   6.330970e+01   4.391638e-01
  9.990860e-02   6.373680e+01   4.333531e-01
  1.002070e-01   6.429110e+01   4.393720e-01
  1.005060e-01   6.463659e+01   4.381160e-01
  1.008050e-01   6.390375e+01   4.380464e-01
  1.011040e-01   6.466272e+01   4.344577e-01
  1.014030e-01   6.371912e+01   4.332930e-01
  1.017020e-01   6.424606e+01   4.392181e-01
  1.020010e-01   6.402876e+01   4.336674e-01
  1.023000e-01   6.420415e+01   4.322458e-01
  1.025990e-01   6.460347e+01   4.325877e-01
  1.028980e-01   6.324406e+01   4.296654e-01
  1.031970e-01   6.462742e+01   4.367116e-01
  1.034960e-01   6.406843e+01   4.268763e-01
  1.037950e-01   6.422691e+01   4.313252e-01
  1.040930e-01   6.449279e+01   4.286110e-01
  1.043920e-01   6.398919e+01   4.308573e-01
  1.046910e-01   6.440894e+01   4.316046e-01
  1.049900e-01   6.429407e+01   4.253876e-01
  1.052890e-01   6.334707e+01   4.257526e-01
  1.055880e-01   6.360843e+01   4.250207e-01
  1.058870e-01   6.498382e+01   4.312178e-01
  1.061860e-01   6.394277e+01   4.235921e-01
  1.064850e-01   6.377620e+01   4.236710e-01
  1.067840e-01   6.421349e+01   4.273593e-01
  1.070830e-01   6.371665e+01   4.222147e-01
  1.073820e-01   6.394175e+01   4.213996e-01
  1.076800e-01   6.452990e+01   4.230219e-01
  1.079790e-01   6.413352e+01   4.235936e-01
  1.082780e-01   6.289727e+01   4.213708e-01
  1.085770e-01   6.378117e+01   4.154001e-01
  1.088760e-01   6.389144e+01   4.215443e-01
  1.091750e-01   6.391515e+01   4.200765e-01
  1.094740e-01   6.369243e+01   4.202679e-01
  1.097730e-01   6.393853e+01   4.186237e-01
  1.100720e-01   6.376693e+01   4.141670e-01
  1.103710e-01   6.415276e+01   4.217839e-01
  1.106700e-01   6.394961e+01   4.150560e-01
  1.109690e-01   6.443238e+01   4.223916e-01
  1.112670e-01   6.492324e+01   4.164228e-01
  1.115660e-01   6.439868e+01   4.159170e-01
  1.118650e-01   6.399899e+01   4.185176e-01
  1.121640e-01   6.457938e+01   4.144390e-01
  1.124630e-01   6.418348e+01   4.143371e-01
  1.127620e-01   6.456062e+01   4.155527e-01
  1.130610e-01   6.454869e+01   4.149261e-01
  1.133600e-01   6.405663e+01   4.180996e-01
  1.136590e-01   6.417108e+01   4.082612e-01
  1.139580e-01   6.399442e+01   4.122671e-01
  1.142570e-01   6.445872e+01   4.134689e-01
  1.145560e-01   6.403947e+01   4.127029e-01
  1.148550e-01   6.356648e+01   4.100210e-01
  1.151530e-01   6.331020e+01   4.038481e-01
  1.154520e-01   6.409281e+01   4.114266e-01
  1.157510e-01   6.491472e+01   4.094934e-01
  1.160500e-01   6.397011e+01   4.127706e-01
  1.163490e-01   6.407003e+01   4.068205e-01
  1.166480e-01   6.500441e+01   4.126121e-01
  1.169470e-01   6.417870e+01   4.077242e-01
  1.172460e-01   6.438147e+01   4.089299e-01
  1.175450e-01   6.342149e+01   4.025565e-01
  1.178440e-01   6.406539e+01   4.045948e-01
  1.181430e-01   6.380787e+01   4.068241e-01
  1.184420e-01   6.439102e+01   4.064487e-01
  1.187400e-01   6.474845e+01   4.061960e-01
  1.190390e-01   6.511643e+01   4.065254e-01
  1.193380e-01   6.536515e+01   4.073010e-01
  1.196370e-01   6.363674e+01   4.040611e-01
  1.199360e-01   6.392285e+01   4.008983e-01
  1.202350e-01   6.433339e+01   4.051658e-01
  1.205340e-01   6.459041e+01   4.035246e-01
  1.208330e-01   6.443949e+01   4.017125e-01
  1.211320e-01   6.400197e+01   4.035751e-01
  1.214310e-01   6.446351e+01   3.983633e-01
  1.217300e-01   6.405066e+01   4.026433e-01
  1.220290e-01   6.388263e+01   4.007721e-01
  1.223270e-01   6.507664e+01   4.018302e-01
  1.226260e-01   6.435151e+01   3.990604e-01
  1.229250e-01   6.449943e+01   3.979551e-01
  1.232240e-01   6.407142e+01   4.002979e-01
  1.235230e-01   6.453990e+01   4.009618e-01
  1.238220e-01   6.498087e+01   3.989185e-01
  1.241210e-01   6.465201e+01   3.994672e-01
  1.244200e-01   6.421816e+01   3.945263e-01
  1.247190e-01   6.444146e+01   3.998643e-01
  1.250180e-01   6.484740e+01   3.961999e-01
  1.253170e-01   6.511754e+01   3.977910e-01
  1.256160e-01   6.421979e+01   3.976096e-01
  1.259140e-01   6.421102e+01   3.947581e-01
  1.262130e-01   6.387125e+01   3.937123e-01
  1.265120e-01   6.522909e+01   3.950884e-01
  1.268110e-01   6.433974e+01   3.931349e-01
  1.271100e-01   6.516808e+01   3.992335e-01
  1.274090e-01   6.465752e+01   3.943558e-01
  1.277080e-01   6.482138e+01   3.936021e-01
  1.280070e-01   6.430393e+01   3.907917e-01
  1.283060e-01   6.499697e+01   3.943848e-01
  1.286050e-01   6.423771e+01   3.948401e-01
  1.289040e-01   6.484714e+01   3.897483e-01
  1.292030e-01   6.487062e+01   3.947535e-01
  1.295020e-01   6.476686e+01   3.907223e-01
  1.298000e-01   6.473147e+01   3.913500e-01
  1.300990e-01   6.439902e+01   3.879177e-01
  1.303980e-01   6.447044e+01   3.888562e-01
  1.306970e-01   6.487584e+01   3.930209e-01
  1.309960e-01   6.440115e+01   3.893743e-01
  1.312950e-01   6.439139e+01   3.891020e-01
  1.315940e-01   6.467735e+01   3.856612e-01
  1.318930e-01   6.425630e+01   3.872478e-01
  1.321920e-01   6.478058e+01   3.885840e-01
  1.324910e-01   6.460586e+01   3.890226e-01
  1.327900e-01   6.495255e+01   3.879026e-01
  1.330890e-01   6.420175e+01   3.851813e-01
  1.333870e-01   6.468865e+01   3.864024e-01
  1.336860e-01   6.518787e+01   3.871803e-01
  1.339850e-01   6.458422e+01   3.839812e-01
  1.342840e-01   6.467224e+01   3.870647e-01
  1.345830e-01   6.404265e+01   3.837642e-01
  1.348820e-01   6.483833e+01   3.861408e-01
  1.351810e-01   6.503101e+01   3.818555e-01
  1.354800e-01   6.432040e+01   3.841274e-01
  1.357790e-01   6.459443e+01   3.826244e-01
  1.360780e-01   6.482022e+01   3.849152e-01
  1.363770e-01   6.463382e+01   3.838963e-01
  1.366760e-01   6.516514e+01   3.875857e-01
  1.369740e-01   6.479358e+01   4.001663e-01
  1.372730e-01   6.456101e+01   4.015582e-01
  1.375720e-01   6.408779e+01   4.094084e-01
  1.378710e-01   6.387394e+01   4.104362e-01
  1.381700e-01   6.457140e+01   4.144134e-01
  1.384690e-01   6.334589e+01   4.175906e-01
  1.387680e-01   6.407227e+01   4.085099e-01
  1.390670e-01   6.405739e+01   3.968476e-01
  1.393660e-01   6.372455e+01   3.950434e-01
  1.396650e-01   6.389422e+01   3.927734e-01
  1.399640e-01   6.453865e+01   3.957639e-01
  1.402630e-01   6.478208e+01   3.883486e-01
  1.405620e-01   6.429965e+01   3.912718e-01
  1.408600e-01   6.483557e+01   3.916646e-01
  1.411590e-01   6.482732e+01   3.926261e-01
  1.414580e-01   6.450252e+01   3.921362e-01
  1.417570e-01   6.478380e+01   3.855086e-01
  1.420560e-01   6.448028e+01   3.891280e-01
  1.423550e-01   6.377340e+01   3.843655e-01
  1.426540e-01   6.459390e+01   3.833145e-01
  1.429530e-01   6.447161e+01   3.820309e-01
  1.432520e-01   6.451515e+01   3.792123e-01
  1.435510e-01   6.393080e+01   3.801971e-01
  1.438500e-01   6.456102e+01   3.780090e-01
  1.441490e-01   6.427035e+01   3.762749e-01
  1.444470e-01   6.527884e+01   3.816758e-01
  1.447460e-01   6.499116e+01   3.770599e-01
  1.450450e-01   6.494186e+01   3.806894e-01
  1.453440e-01   6.440804e+01   3.732060e-01
  1.456430e-01   6.424406e+01   3.764179e-01
  1.459420e-01   6.518646e+01   3.785052e-01
  1.462410e-01   6.408563e+01   3.735581e-01
  1.465400e-01   6.453932e+01   3.761835e-01
  1.468390e-01   6.481948e+01   3.722676e-01
  1.471380e-01   6.427905e+01   3.736901e-01
  1.474370e-01   6.477230e+01   3.757711e-01
  1.477360e-01   6.517817e+01   3.758618e-01
  1.480340e-01   6.487502e+01   3.713759e-01
  1.483330e-01   6.484999e+01   3.797465e-01
  1.486320e-01   6.495748e+01   3.895961e-01
  1.489310e-01   6.511101e+01   3.917590e-01
  1.492300e-01   6.404810e+01   3.880634e-01
  1.495290e-01   6.491870e+01   3.931507e-01
  1.498280e-01   6.479611e+01   3.973203e-01
  1.501270e-01   6.473514e+01   3.986816e-01
  1.504260e-01   6.529221e+01   3.950290e-01
  1.507250e-01   6.441920e+01   3.982264e-01
  1.510240e-01   6.513761e+01   3.993993e-01
  1.513230e-01   6.519508e+01   4.048681e-01
  1.516210e-01   6.559838e+01   4.018546e-01
  1.519200e-01   6.489924e+01   3.997074e-01
  1.522190e-01   6.486312e+01   4.065555e-01
  1.525180e-01   6.494982e+01   4.019677e-01
  1.528170e-01   6.519988e+01   4.081615e-01
  1.531160e-01   6.502913e+01   4.043525e-01
  1.534150e-01   6.537189e+01   3.995983e-01
  1.537140e-01   6.487153e+01   3.912825e-01
  1.540130e-01   6.490840e+01   3.849437e-01
  1.543120e-01   6.585336e+01   3.879706e-01
  1.546110e-01   6.475679e+01   3.821873e-01
  1.549100e-01   6.487500e+01   3.827650e-01
  1.552090e-01   6.497004e+01   3.851264e-01
  1.555070e-01   6.479253e+01   3.753961e-01
  1.558060e-01   6.465974e+01   3.803119e-01
  1.561050e-01   6.463799e+01   3.764709e-01
  1.564040e-01   6.489431e+01   3.787613e-01
  1.567030e-01   6.548337e+01   3.784850e-01
  1.570020e-01   6.540427e+01   3.762970e-01
  1.573010e-01   6.473589e+01   3.778560e-01
  1.576000e-01   6.494989e+01   3.726419e-01
  1.578990e-01   6.526523e+01   3.754660e-01
  1.581980e-01   6.457627e+01   3.717794e-01
  1.584970e-01   6.489644e+01   3.724885e-01
  1.587960e-01   6.449718e+01   3.747556e-01
  1.590940e-01   6.523139e+01   3.715577e-01
  1.593930e-01   6.507887e+01   3.698797e-01
  1.596920e-01   6.480311e+01   3.701283e-01
  1.599910e-01   6.388143e+01   3.691458e-01
  1.602900e-01   6.499195e+01   3.717104e-01
  1.605890e-01   6.511662e+01   3.665301e-01
  1.608880e-01   6.460732e+01   3.675144e-01
  1.611870e-01   6.531356e+01   3.684977e-01
  1.614860e-01   6.469945e+01   3.671663e-01
  1.617850e-01   6.486331e+01   3.644236e-01
  1.620840e-01   6.469542e+01   3.639517e-01
  1.623830e-01   6.492564e+01   3.661925e-01
  1.626810e-01   6.475067e+01   3.635155e-01
  1.629800e-01   6.454941e+01   3.590847e-01
  1.632790e-01   6.431497e+01   3.595766e-01
  1.635780e-01   6.507095e+01   3.628461e-01
  1.638770e-01   6.434555e+01   3.631634e-01
  1.641760e-01   6.464169e+01   3.622307e-01
  1.644750e-01   6.459901e+01   3.613340e-01
  1.647740e-01   6.435797e+01   3.602734e-01
  1.650730e-01   6.465242e+01   3.624559e-01
  1.653720e-01   6.514398e+01   3.634398e-01
  1.656710e-01   6.403779e+01   3.582285e-01
  1.659700e-01   6.493047e+01   3.622599e-01
  1.662680e-01   6.438075e+01   3.593775e-01
  1.665670e-01   6.472301e+01   3.612936e-01
  1.668660e-01   6.440481e+01   3.569846e-01
  1.671650e-01   6.577046e+01   3.636225e-01
  1.674640e-01   6.412395e+01   3.582791e-01
  1.677630e-01   6.512414e+01   3.591611e-01
  1.680620e-01   6.529551e+01   3.619216e-01
  1.683610e-01   6.505679e+01   3.556290e-01
  1.686600e-01   6.509874e+01   3.606094e-01
  1.689590e-01   6.440570e+01   3.551287e-01
  1.692580e-01   6.426652e+01   3.545607e-01
  1.695570e-01   6.422227e+01   3.589349e-01
  1.698560e-01   6.525079e+01   3.557923e-01
  1.701540e-01   6.466172e+01   3.569476e-01
  1.704530e-01   6.482713e+01   3.544531e-01
  1.707520e-01   6.528959e+01   3.558981e-01
  1.710510e-01   6.490885e+01   3.578160e-01
  1.713500e-01   6.440792e+01   3.529426e-01
  1.716490e-01   6.474644e+01   3.566228e-01
  1.719480e-01   6.444123e+01   3.501723e-01
  1.722470e-01   6.463646e+01   3.530255e-01
  1.725460e-01   6.471721e+01   3.548827e-01
  1.728450e-01   6.510864e+01   3.535903e-01
  1.731440e-01   6.430655e+01   3.519436e-01
  1.734430e-01   6.471351e+01   3.498539e-01
  1.737410e-01   6.493809e+01   3.540293e-01
  1.740400e-01   6.490974e+01   3.532297e-01
  1.743390e-01   6.467112e+01   3.500906e-01
  1.746380e-01   6.498794e+01   3.525451e-01
  1.749370e-01   6.494448e+01   3.501266e-01
  1.752360e-01   6.460353e+01   3.515009e-01
  1.755350e-01   6.415770e+01   3.494012e-01
  1.758340e-01   6.463075e+01   3.460051e-01
  1.761330e-01   6.505297e+01   3.527214e-01
  1.764320e-01   6.416229e+01   3.454282e-01
  1.767310e-01   6.489758e+01   3.517652e-01
  1.770300e-01   6.447801e+01   3.469620e-01
  1.773280e-01   6.490624e+01   3.494992e-01
  1.776270e-01   6.483346e+01   3.480894e-01
  1.779260e-01   6.479376e+01   3.464411e-01
  1.782250e-01   6.441693e+01   3.481793e-01
  1.785240e-01   6.427832e+01   3.445531e-01
  1.788230e-01   6.463433e+01   3.472105e-01
  1.791220e-01   6.514097e+01   3.490870e-01
  1.794210e-01   6.488511e+01   3.451629e-01
  1.797200e-01   6.457703e+01   3.458613e-01
  1.800190e-01   6.460729e+01   3.435878e-01
  1.803180e-01   6.479287e+01   3.476360e-01
  1.806170e-01   6.359665e+01   3.415524e-01
  1.809160e-01   6.384899e+01   3.415655e-01
  1.812140e-01   6.366960e+01   3.419146e-01
  1.815130e-01   6.411394e+01   3.426055e-01
  1.818120e-01   6.444237e+01   3.448237e-01
  1.821110e-01   6.399135e+01   3.396500e-01
  1.824100e-01   6.502113e+01   3.448535e-01
  1.827090e-01   6.439087e+01   3.425143e-01
  1.830080e-01   6.451333e+01   3.430056e-01
  1.833070e-01   6.454537e+01   3.406290e-01
  1.836060e-01   6.401912e+01   3.384319e-01
  1.839050e-01   6.424209e+01   3.429478e-01
  1.842040e-01   6.510452e+01   3.424278e-01
  1.845030e-01   6.404224e+01   3.388146e-01
  1.848010e-01   6.412843e+01   3.408291e-01
  1.851000e-01   6.481006e+01   3.379606e-01
  1.853990e-01   6.378362e+01   3.402386e-01
  1.856980e-01   6.456479e+01   3.398712e-01
  1.859970e-01   6.445841e+01   3.383096e-01
  1.862960e-01   6.375578e+01   3.378955e-01
  1.865950e-01   6.390836e+01   3.365463e-01
  1.868940e-01   6.468146e+01   3.424601e-01
  1.871930e-01   6.382022e+01   3.330436e-01
  1.874920e-01   6.419893e+01   3.371521e-01
  1.877910e-01   6.432268e+01   3.373185e-01
  1.880900e-01   6.380614e+01   3.359614e-01
  1.883880e-01   6.389945e+01   3.379552e-01
  1.886870e-01   6.423287e+01   3.327414e-01
  1.889860e-01   6.432247e+01   3.385909e-01
  1.892850e-01   6.434043e+01   3.361063e-01
  1.895840e-01   6.337954e+01   3.325052e-01
  1.898830e-01   6.395476e+01   3.344751e-01
  1.901820e-01   6.393235e+01   3.341067e-01
  1.904810e-01   6.362027e+01   3.331361e-01
  1.907800e-01   6.374583e+01   3.326961e-01
  1.910790e-01   6.427656e+01   3.334647e-01
  1.913780e-01   6.338612e+01   3.322153e-01
  1.916770e-01   6.373123e+01   3.329648e-01
  1.919750e-01   6.381160e+01   3.339457e-01
  1.922740e-01   6.374808e+01   3.301282e-01
  1.925730e-01   6.369661e+01   3.307454e-01
  1.928720e-01   6.358084e+01   3.311996e-01
  1.931710e-01   6.463169e+01   3.345381e-01
  1.934700e-01   6.377592e+01   3.308006e-01
  1.937690e-01   6.424364e+01   3.311088e-01
  1.940680e-01   6.378787e+01   3.317384e-01
  1.943670e-01   6.426739e+01   3.310202e-01
  1.946660e-01   6.437575e+01   3.318999e-01
  1.949650e-01   6.383007e+01   3.284107e-01
  1.952640e-01   6.416850e+01   3.307655e-01
  1.955630e-01   6.393361e+01   3.313601e-01
  1.958610e-01   6.355278e+01   3.272570e-01
  1.961600e-01   6.400182e+01   3.297398e-01
  1.964590e-01   6.378562e+01   3.277096e-01
  1.967580e-01   6.377946e+01   3.299104e-01
  1.970570e-01   6.413751e+01   3.286123e-01
  1.973560e-01   6.407896e+01   3.267167e-01
  1.976550e-01   6.311941e+01   3.270173e-01
  1.979540e-01   6.409390e+01   3.271886e-01
  1.982530e-01   6.361592e+01   3.277126e-01
  1.985520e-01   6.353872e+01   3.254803e-01
  1.988510e-01   6.361665e+01   3.258239e-01
  1.991500e-01   6.333260e+01   3.272751e-01
  1.994480e-01   6.332022e+01   3.239193e-01
  1.997470e-01   6.273779e+01   3.242837e-01
  2.000460e-01   6.390933e+01   3.234392e-01
  2.003450e-01   6.372385e+01   3.252360e-01
  2.006440e-01   6.360073e+01   3.276734e-01
  2.009430e-01   6.404683e+01   3.237870e-01
  2.012420e-01   6.357111e+01   3.258515e-01
  2.015410e-01   6.306723e+01   3.211619e-01
  2.018400e-01   6.352589e+01   3.230288e-01
  2.021390e-01   6.289096e+01   3.223948e-01
  2.024380e-01   6.325607e+01   3.184815e-01
  2.027370e-01   6.299410e+01   3.228006e-01
  2.030350e-01   6.296337e+01   3.196522e-01
  2.033340e-01   6.317761e+01   3.210254e-01
  2.036330e-01   6.344415e+01   3.192262e-01
  2.039320e-01   6.328572e+01   3.196452e-01
  2.042310e-01   6.367295e+01   3.236845e-01
  2.045300e-01   6.356101e+01   3.187067e-01
  2.048290e-01   6.297479e+01   3.183144e-01
  2.051280e-01   6.339657e+01   3.189706e-01
  2.054270e-01   6.401957e+01   3.199899e-01
  2.057260e-01   6.327894e+01   3.215611e-01
  2.060250e-01   6.330100e+01   3.176506e-01
  2.063240e-01   6.325695e+01   3.201212e-01
  2.066230e-01   6.362244e+01   3.196744e-01
  2.069210e-01   6.324312e+01   3.199488e-01
  2.072200e-01   6.314046e+01   3.190052e-01
  2.075190e-01   6.283776e+01   3.158195e-01
  2.078180e-01   6.335321e+01   3.195422e-01
  2.081170e-01   6.301474e+01   3.170656e-01
  2.084160e-01   6.315735e+01   3.194577e-01
  2.087150e-01   6.265501e+01   3.146983e-01
  2.090140e-01   6.301634e+01   3.170696e-01
  2.093130e-01   6.251037e+01   3.156607e-01
  2.096120e-01   6.291294e+01   3.161414e-01
  2.099110e-01   6.333951e+01   3.157517e-01
  2.102100e-01   6.241108e+01   3.150107e-01
  2.105080e-01   6.315021e+01   3.184858e-01
  2.108070e-01   6.267443e+01   3.143521e-01
  2.111060e-01   6.282438e+01   3.139414e-01
  2.114050e-01   6.324579e+01   3.153864e-01
  2.117040e-01   6.263718e+01   3.188231e-01
  2.120030e-01   6.295389e+01   3.255660e-01
  2.123020e-01   6.293879e+01   3.278774e-01
  2.126010e-01   6.347193e+01   3.266113e-01
  2.129000e-01   6.244081e+01   3.271709e-01
  2.131990e-01   6.315626e+01   3.319190e-01
  2.134980e-01   6.285151e+01   3.331264e-01
  2.137970e-01   6.267183e+01   3.301857e-01
  2.140950e-01   6.301805e+01   3.329445e-01
  2.143940e-01   6.272270e+01   3.334098e-01
  2.146930e-01   6.266859e+01   3.335796e-01
  2.149920e-01   6.286866e+01   3.344267e-01
  2.152910e-01   6.269743e+01   3.344446e-01
  2.155900e-01   6.247688e+01   3.367353e-01
  2.158890e-01   6.288524e+01   3.378340e-01
  2.161880e-01   6.293897e+01   3.365239e-01
  2.164870e-01   6.285741e+01   3.375968e-01
  2.167860e-01   6.251109e+01   3.303722e-01
  2.170850e-01   6.280581e+01   3.285741e-01
  2.173840e-01   6.218101e+01   3.238506e-01
  2.176820e-01   6.284009e+01   3.241161e-01
  2.179810e-01   6.233421e+01   3.238152e-01
  2.182800e-01   6.215943e+01   3.191190e-01
  2.185790e-01   6.306688e+01   3.229870e-01
  2.188780e-01   6.228651e+01   3.175198e-01
  2.191770e-01   6.208722e+01   3.190722e-01
  2.194760e-01   6.256944e+01   3.211478e-01
  2.197750e-01   6.284226e+01   3.186598e-01
  2.200740e-01   6.255688e+01   3.159116e-01
  2.203730e-01   6.200079e+01   3.162482e-01
  2.206720e-01   6.263552e+01   3.169155e-01
  2.209710e-01   6.283134e+01   3.195920e-01
  2.212700e-01   6.232307e+01   3.138636e-01
  2.215680e-01   6.264174e+01   3.174716e-01
  2.218670e-01   6.202463e+01   3.116776e-01
  2.221660e-01   6.228426e+01   3.157572e-01
  2.224650e-01   6.212426e+01   3.128386e-01
  2.227640e-01   6.206153e+01   3.124197e-01
  2.230630e-01   6.194190e+01   3.130336e-01
  2.233620e-01   6.218101e+01   3.128508e-01
  2.236610e-01   6.268786e+01   3.141232e-01
  2.239600e-01   6.224823e+01   3.094247e-01
  2.242590e-01   6.152384e+01   3.106750e-01
  2.245580e-01   6.195528e+01   3.108585e-01
  2.248570e-01   6.221719e+01   3.133344e-01
  2.251550e-01   6.254123e+01   3.105323e-01
  2.254540e-01   6.233789e+01   3.102809e-01
  2.257530e-01   6.191630e+01   3.115347e-01
  2.260520e-01   6.196213e+01   3.078353e-01
  2.263510e-01   6.204967e+01   3.090569e-01
  2.266500e-01   6.226515e+01   3.094668e-01
  2.269490e-01   6.239592e+01   3.084111e-01
  2.272480e-01   6.227937e+01   3.106444e-01
  2.275470e-01   6.178773e+01   3.053043e-01
  2.278460e-01   6.243964e+01   3.104069e-01
  2.281450e-01   6.194326e+01   3.064246e-01
  2.284440e-01   6.226956e+01   3.087232e-01
  2.287420e-01   6.173103e+01   3.082623e-01
  2.290410e-01   6.237022e+01   3.037178e-01
  2.293400e-01   6.227858e+01   3.082456e-01
  2.296390e-01   6.214664e+01   3.064350e-01
  2.299380e-01   6.153701e+01   3.054181e-01
  2.302370e-01   6.191722e+01   3.057464e-01
  2.305360e-01   6.193308e+01   3.038455e-01
  2.308350e-01   6.240607e+01   3.093126e-01
  2.311340e-01   6.145594e+01   3.012474e-01
  2.314330e-01   6.205599e+01   3.048708e-01
  2.317320e-01   6.219806e+01   3.063164e-01
  2.320310e-01   6.209966e+01   3.029396e-01
  2.323290e-01   6.156207e+01   3.063434e-01
  2.326280e-01   6.140011e+01   3.005227e-01
  2.329270e-01   6.198920e+01   3.024331e-01
  2.332260e-01   6.190923e+01   3.037870e-01
  2.335250e-01   6.192261e+01   3.031019e-01
  2.338240e-01   6.184691e+01   3.041153e-01
  2.341230e-01   6.107707e+01   2.977634e-01
  2.344220e-01   6.204159e+01   3.031545e-01
  2.347210e-01   6.190112e+01   3.026923e-01
  2.350200e-01   6.171302e+01   3.014051e-01
  2.353190e-01   6.158344e+01   3.014417e-01
  2.356180e-01   6.206376e+01   2.992389e-01
  2.359170e-01   6.184961e+01   3.030424e-01
  2.362150e-01   6.140773e+01   2.999570e-01
  2.365140e-01   6.146212e+01   2.977850e-01
  2.368130e-01   6.145901e+01   3.000822e-01
  2.371120e-01   6.186387e+01   2.996752e-01
  2.374110e-01   6.155045e+01   3.014789e-01
  2.377100e-01   6.214029e+01   2.993088e-01
  2.380090e-01   6.221369e+01   3.008689e-01
  2.383080e-01   6.153169e+01   2.972719e-01
  2.386070e-01   6.076932e+01   2.970123e-01
  2.389060e-01   6.140270e+01   2.982119e-01
  2.392050e-01   6.125099e+01   2.962548e-01
  2.395040e-01   6.131734e+01   2.984634e-01
  2.398020e-01   6.074374e+01   2.950255e-01
  2.401010e-01   6.138757e+01   2.982898e-01
  2.404000e-01   6.114744e+01   2.948860e-01
  2.406990e-01   6.121994e+01   2.967439e-01
  2.409980e-01   6.195395e+01   2.974982e-01
  2.412970e-01   6.158448e+01   2.961614e-01
  2.415960e-01   6.108191e+01   2.958456e-01
  2.418950e-01   6.101832e+01   2.940207e-01
  2.421940e-01   6.144824e+01   2.962815e-01
  2.424930e-01   6.102236e+01   2.961518e-01
  2.427920e-01   6.146751e+01   2.934520e-01
  2.430910e-01   6.125272e+01   2.949174e-01
  2.433890e-01   6.139328e+01   2.942602e-01
  2.436880e-01   6.157097e+01   2.972536e-01
  2.439870e-01   6.098418e+01   2.922960e-01
  2.442860e-01   6.096924e+01   2.917188e-01
  2.445850e-01   6.104172e+01   2.936362e-01
  2.448840e-01   6.124243e+01   2.936789e-01
  2.451830e-01   6.039946e+01   2.931874e-01
  2.454820e-01   6.065797e+01   2.903293e-01
  2.457810e-01   6.138065e+01   2.932446e-01
  2.460800e-01   6.144615e+01   2.937285e-01
  2.463790e-01   6.053222e+01   2.905639e-01
  2.466780e-01   6.128958e+01   2.928095e-01
  2.469770e-01   6.085985e+01   2.909192e-01
  2.472750e-01   6.050328e+01   2.908173e-01
  2.475740e-01   6.097016e+01   2.929160e-01
  2.478730e-01   6.070359e+01   2.875914e-01
  2.481720e-01   6.131737e+01   2.920106e-01
  2.484710e-01   6.086855e+01   2.891332e-01
  2.487700e-01   6.091217e+01   2.923406e-01
  2.490690e-01   6.119207e+01   2.919275e-01
  2.493680e-01   6.071776e+01   2.878330e-01
  2.496670e-01   6.117392e+01   2.928592e-01
  2.499660e-01   6.147423e+01   2.905682e-01
  2.502650e-01   6.044922e+01   2.894030e-01
  2.505640e-01   6.075388e+01   2.871922e-01
  2.508620e-01   6.104693e+01   2.892407e-01
  2.511610e-01   6.109319e+01   2.916916e-01
  2.514600e-01   6.074856e+01   2.876979e-01
  2.517590e-01   6.071668e+01   2.874148e-01
  2.520580e-01   6.071667e+01   2.879346e-01
  2.523570e-01   6.064906e+01   2.880874e-01
  2.526560e-01   6.101010e+01   2.897860e-01
  2.529550e-01   6.034119e+01   2.848851e-01
  2.532540e-01   6.022963e+01   2.845202e-01
  2.535530e-01   6.052104e+01   2.850045e-01
  2.538520e-01   6.074081e+01   2.868517e-01
  2.541510e-01   6.024872e+01   2.841604e-01
  2.544490e-01   6.089517e+01   2.864965e-01
  2.547480e-01   6.057892e+01   2.860585e-01
  2.550470e-01   6.112057e+01   2.856008e-01
  2.553460e-01   6.056068e+01   2.846929e-01
  2.556450e-01   6.088770e+01   2.831588e-01
  2.559440e-01   6.045678e+01   2.850562e-01
  2.562430e-01   6.047412e+01   2.864271e-01
  2.565420e-01   6.056775e+01   2.841053e-01
  2.568410e-01   6.042469e+01   2.829707e-01
  2.571400e-01   6.067343e+01   2.839519e-01
  2.574390e-01   6.010783e+01   2.847402e-01
  2.577380e-01   6.014164e+01   2.838070e-01
  2.580360e-01   6.083773e+01   2.834387e-01
  2.583350e-01   6.069467e+01   2.856165e-01
  2.586340e-01   6.002299e+01   2.809448e-01
  2.589330e-01   6.029961e+01   2.843815e-01
  2.592320e-01   6.012424e+01   2.811817e-01
  2.595310e-01   6.061003e+01   2.833049e-01
  2.598300e-01   6.048211e+01   2.849129e-01
  2.601290e-01   6.058979e+01   2.808034e-01
  2.604280e-01   6.043988e+01   2.839055e-01
  2.607270e-01   5.998539e+01   2.791105e-01
  2.610260e-01   6.072205e+01   2.833676e-01
  2.613250e-01   6.096269e+01   2.845278e-01
  2.616240e-01   6.046525e+01   2.824708e-01
  2.619220e-01   6.020916e+01   2.819707e-01
  2.622210e-01   5.972647e+01   2.780292e-01
  2.625200e-01   6.035957e+01   2.812415e-01
  2.628190e-01   6.029284e+01   2.807935e-01
  2.631180e-01   6.049365e+01   2.795215e-01
  2.634170e-01   6.013448e+01   2.822904e-01
  2.637160e-01   6.066543e+01   2.799181e-01
  2.640150e-01   5.988691e+01   2.808221e-01
  2.643140e-01   6.017251e+01   2.783975e-01
  2.646130e-01   6.054402e+01   2.796379e-01
  2.649120e-01   6.042567e+01   2.823783e-01
  2.652110e-01   5.941645e+01   2.768321e-01
  2.655090e-01   6.061488e+01   2.803782e-01
  2.658080e-01   5.979387e+01   2.768591e-01
  2.661070e-01   6.000238e+01   2.785751e-01
  2.664060e-01   6.029090e+01   2.789572e-01
  2.667050e-01   5.987175e+01   2.782717e-01
  2.670040e-01   6.051173e+01   2.795633e-01
  2.673030e-01   5.999723e+01   2.775182e-01
  2.676020e-01   6.035409e+01   2.784371e-01
  2.679010e-01   6.054792e+01   2.787889e-01
  2.682000e-01   5.972627e+01   2.757668e-01
  2.684990e-01   5.963700e+01   2.765897e-01
  2.687980e-01   5.997921e+01   2.770055e-01
  2.690960e-01   5.962411e+01   2.773154e-01
  2.693950e-01   6.014424e+01   2.756157e-01
  2.696940e-01   6.029061e+01   2.763212e-01
  2.699930e-01   6.011160e+01   2.769356e-01
  2.702920e-01   6.002931e+01   2.764655e-01
  2.705910e-01   6.033742e+01   2.776432e-01
  2.708900e-01   6.001043e+01   2.747573e-01
  2.711890e-01   5.982234e+01   2.761750e-01
  2.714880e-01   5.997931e+01   2.755144e-01
  2.717870e-01   5.994761e+01   2.759050e-01
  2.720860e-01   5.989379e+01   2.747653e-01
  2.723850e-01   6.043036e+01   2.753499e-01
  2.726840e-01   5.981641e+01   2.750478e-01
  2.729820e-01   6.000025e+01   2.752855e-01
  2.732810e-01   5.967632e+01   2.736266e-01
  2.735800e-01   5.980591e+01   2.738324e-01
  2.738790e-01   5.946010e+01   2.735859e-01
  2.741780e-01   5.999520e+01   2.752740e-01
  2.744770e-01   6.044543e+01   2.737499e-01
  2.747760e-01   5.949484e+01   2.729380e-01
  2.750750e-01   5.951369e+01   2.761158e-01
  2.753740e-01   5.991673e+01   2.814823e-01
  2.756730e-01   5.963422e+01   2.823066e-01
  2.759720e-01   5.965790e+01   2.810708e-01
  2.762710e-01   5.948143e+01   2.846816e-01
  2.765690e-01   5.977316e+01   2.846599e-01
  2.768680e-01   5.959239e+01   2.869233e-01
  2.771670e-01   5.989284e+01   2.852525e-01
  2.774660e-01   5.980278e+01   2.858630e-01
  2.777650e-01   5.991415e+01   2.896128e-01
  2.780640e-01   5.963678e+01   2.875573e-01
  2.783630e-01   5.978210e+01   2.883318e-01
  2.786620e-01   5.981059e+01   2.901172e-01
  2.789610e-01   5.965388e+01   2.898450e-01
  2.792600e-01   5.948370e+01   2.922829e-01
  2.795590e-01   5.958604e+01   2.868030e-01
  2.798580e-01   5.985259e+01   2.919673e-01
  2.801560e-01   6.007842e+01   2.920767e-01
  2.804550e-01   5.982253e+01   2.923359e-01
  2.807540e-01   6.003690e+01   2.941996e-01
  2.810530e-01   6.005960e+01   2.914828e-01
  2.813520e-01   5.980500e+01   2.947598e-01
  2.816510e-01   6.032522e+01   2.950179e-01
  2.819500e-01   5.969567e+01   2.935869e-01
  2.822490e-01   5.998156e+01   2.942890e-01
  2.825480e-01   5.990349e+01   2.936481e-01
  2.828470e-01   5.987700e+01   2.970037e-01
  2.831460e-01   5.991085e+01   2.955903e-01
  2.834450e-01   5.951582e+01   2.930321e-01
  2.837430e-01   6.012068e+01   2.962221e-01
  2.840420e-01   5.985266e+01   2.971756e-01
  2.843410e-01   6.009295e+01   3.042691e-01
  2.846400e-01   5.925829e+01   3.042690e-01
  2.849390e-01   5.973753e+01   3.133853e-01
  2.852380e-01   5.917862e+01   3.148111e-01
  2.855370e-01   6.000263e+01   3.201381e-01
  2.858360e-01   5.945158e+01   3.207046e-01
  2.861350e-01   5.908011e+01   3.225245e-01
  2.864340e-01   5.945045e+01   3.283203e-01
  2.867330e-01   5.924103e+01   3.268002e-01
  2.870320e-01   5.929803e+01   3.325687e-01
  2.873310e-01   5.969810e+01   3.305966e-01
  2.876290e-01   5.852296e+01   3.325329e-01
  2.879280e-01   5.942469e+01   3.381483e-01
  2.882270e-01   5.960105e+01   3.349113e-01
  2.885260e-01   5.965226e+01   3.391414e-01
  2.888250e-01   5.861029e+01   3.353103e-01
  2.891240e-01   5.945700e+01   3.428184e-01
  2.894230e-01   5.935641e+01   3.456215e-01
  2.897220e-01   5.886927e+01   3.360503e-01
  2.900210e-01   5.922485e+01   3.459776e-01
  2.903200e-01   5.879442e+01   3.427037e-01
  2.906190e-01   5.917315e+01   3.475067e-01
  2.909180e-01   5.927759e+01   3.487581e-01
  2.912160e-01   5.861748e+01   3.430975e-01
  2.915150e-01   5.895397e+01   3.554283e-01
  2.918140e-01   5.961443e+01   3.491781e-01
  2.921130e-01   5.973202e+01   3.527899e-01
  2.924120e-01   5.861115e+01   3.520015e-01
  2.927110e-01   5.871961e+01   3.513437e-01
  2.930100e-01   5.923811e+01   3.620909e-01
  2.933090e-01   5.911468e+01   3.559124e-01
  2.936080e-01   5.866823e+01   3.521728e-01
  2.939070e-01   5.880821e+01   3.582605e-01
  2.942060e-01   5.884229e+01   3.589880e-01
  2.945050e-01   5.870795e+01   3.660962e-01
  2.948030e-01   5.935746e+01   3.584804e-01
  2.951020e-01   5.892770e+01   3.626337e-01
  2.954010e-01   5.871817e+01   3.637142e-01
  2.957000e-01   5.911648e+01   3.667024e-01
  2.959990e-01   5.861567e+01   3.647062e-01
  2.962980e-01   5.814254e+01   3.638887e-01
  2.965970e-01   5.843593e+01   3.683823e-01
  2.968960e-01   5.885113e+01   3.694613e-01
  2.971950e-01   5.971243e+01   3.705631e-01
  2.974940e-01   5.859609e+01   3.657472e-01
  2.977930e-01   5.896836e+01   3.702848e-01
  2.980920e-01   5.909005e+01   3.708954e-01
  2.983900e-01   5.857276e+01   3.722678e-01
  2.986890e-01   5.879926e+01   3.688450e-01
  2.989880e-01   5.904759e+01   3.735394e-01
  2.992870e-01   5.828821e+01   3.720633e-01
  2.995860e-01   5.829588e+01   3.742147e-01
  2.998850e-01   5.925718e+01   3.751432e-01
  3.001840e-01   5.855063e+01   3.752706e-01
  3.004830e-01   5.881965e+01   3.810231e-01
  3.007820e-01   5.878744e+01   3.794318e-01
  3.010810e-01   5.813570e+01   3.746560e-01
  3.013800e-01   5.868819e+01   3.821004e-01
  3.016790e-01   5.807325e+01   3.790944e-01
  3.019780e-01   5.892700e+01   3.838913e-01
  3.022760e-01   5.868402e+01   3.848898e-01
  3.025750e-01   5.870159e+01   3.829025e-01
  3.028740e-01   5.784282e+01   3.854903e-01
  3.031730e-01   5.866550e+01   3.863839e-01
  3.034720e-01   5.863385e+01   3.878531e-01
  3.037710e-01   5.874378e+01   3.879527e-01
  3.040700e-01   5.909316e+01   3.909683e-01
  3.043690e-01   5.871638e+01   3.943451e-01
  3.046680e-01   5.837793e+01   3.918335e-01
  3.049670e-01   5.820884e+01   3.877661e-01
  3.052660e-01   5.838461e+01   3.951768e-01
  3.055650e-01   5.898270e+01   3.957947e-01
  3.058630e-01   5.926460e+01   4.021568e-01
  3.061620e-01   5.896968e+01   3.938144e-01
  3.064610e-01   5.812771e+01   3.959951e-01
  3.067600e-01   5.812586e+01   4.020746e-01
  3.070590e-01   5.834352e+01   3.967295e-01
  3.073580e-01   5.826214e+01   4.025456e-01
  3.076570e-01   5.858290e+01   3.964099e-01
  3.079560e-01   5.839591e+01   4.021188e-01
  3.082550e-01   5.848452e+01   4.024238e-01
  3.085540e-01   5.826051e+01   4.013578e-01
  3.088530e-01   5.857876e+01   4.075642e-01
  3.091520e-01   5.859998e+01   4.016430e-01
  3.094500e-01   5.879890e+01   4.111208e-01
  3.097490e-01   5.911198e+01   4.103416e-01
  3.100480e-01   5.828565e+01   4.044203e-01
  3.103470e-01   5.883634e+01   4.176678e-01
  3.106460e-01   5.838140e+01   4.038519e-01
  3.109450e-01   5.870845e+01   4.168861e-01
  3.112440e-01   5.863996e+01   4.096292e-01
  3.115430e-01   5.847739e+01   4.144415e-01
  3.118420e-01   5.780224e+01   4.166096e-01
  3.121410e-01   5.842482e+01   4.123329e-01
  3.124400e-01   5.848700e+01   4.200746e-01
  3.127390e-01   5.828380e+01   4.134331e-01
  3.130380e-01   5.834356e+01   4.226130e-01
  3.133360e-01   5.795135e+01   4.188172e-01
  3.136350e-01   5.838743e+01   4.197169e-01
  3.139340e-01   5.927697e+01   4.291266e-01
  3.142330e-01   5.828513e+01   4.190139e-01
  3.145320e-01   5.830496e+01   4.295032e-01
  3.148310e-01   5.850320e+01   4.252670e-01
  3.151300e-01   5.850629e+01   4.252782e-01
  3.154290e-01   5.910543e+01   4.324415e-01
  3.157280e-01   5.817272e+01   4.261652e-01
  3.160270e-01   5.809981e+01   4.342462e-01
  3.163260e-01   5.833819e+01   4.267709e-01
  3.166250e-01   5.774604e+01   4.329221e-01
  3.169230e-01   5.819065e+01   4.319910e-01
  3.172220e-01   5.790915e+01   4.357892e-01
  3.175210e-01   5.753362e+01   4.339966e-01
  3.178200e-01   5.798863e+01   4.327148e-01
  3.181190e-01   5.762618e+01   4.393316e-01
  3.184180e-01   5.846011e+01   4.378574e-01
  3.187170e-01   5.764479e+01   4.425581e-01
  3.190160e-01   5.782826e+01   4.420687e-01
  3.193150e-01   5.822398e+01   4.369722e-01
  3.196140e-01   5.784553e+01   4.469669e-01
  3.199130e-01   5.742003e+01   4.389351e-01
  3.202120e-01   5.797847e+01   4.483020e-01
  3.205100e-01   5.815001e+01   4.477319e-01
  3.208090e-01   5.840926e+01   4.454830e-01
  3.211080e-01   5.897908e+01   4.546682e-01
  3.214070e-01   5.905267e+01   4.471250e-01
  3.217060e-01   5.771514e+01   4.493526e-01
  3.220050e-01   5.742763e+01   4.453494e-01
  3.223040e-01   5.745751e+01   4.434395e-01
  3.226030e-01   5.831288e+01   4.580927e-01
  3.229020e-01   5.872237e+01   4.442804e-01
  3.232010e-01   5.890783e+01   4.573788e-01
  3.235000e-01   5.769282e+01   4.476079e-01
  3.237990e-01   5.708220e+01   4.485494e-01
  3.240970e-01   5.892916e+01   4.627200e-01
  3.243960e-01   5.766211e+01   4.483152e-01
  3.246950e-01   5.851175e+01   4.628654e-01
  3.249940e-01   5.815257e+01   4.535839e-01
  3.252930e-01   5.761265e+01   4.588501e-01
  3.255920e-01   5.817952e+01   4.638064e-01
  3.258910e-01   5.793101e+01   4.583430e-01
  3.261900e-01   5.809016e+01   4.662006e-01
  3.264890e-01   5.736049e+01   4.578449e-01
  3.267880e-01   5.714649e+01   4.605743e-01
  3.270870e-01   5.760807e+01   4.703679e-01
  3.273860e-01   5.762457e+01   4.647898e-01
  3.276850e-01   5.757734e+01   4.702425e-01
  3.279830e-01   5.782329e+01   4.642083e-01
  3.282820e-01   5.870127e+01   4.772461e-01
  3.285810e-01   5.729462e+01   4.695649e-01
  3.288800e-01   5.762134e+01   4.743019e-01
  3.291790e-01   5.802669e+01   4.720738e-01
  3.294780e-01   5.731194e+01   4.764922e-01
  3.297770e-01   5.730379e+01   4.789807e-01
  3.300760e-01   5.765315e+01   4.754181e-01
  3.303750e-01   5.859441e+01   4.869360e-01
  3.306740e-01   5.755925e+01   4.760215e-01
  3.309730e-01   5.811397e+01   4.870304e-01
  3.312720e-01   5.783931e+01   4.896014e-01
  3.315700e-01   5.769775e+01   4.801149e-01
  3.318690e-01   5.854522e+01   4.964134e-01
  3.321680e-01   5.879457e+01   4.862045e-01
  3.324670e-01   5.751398e+01   4.931239e-01
  3.327660e-01   5.810561e+01   4.928985e-01
  3.330650e-01   5.804197e+01   4.931756e-01
  3.333640e-01   5.793350e+01   5.005626e-01
  3.336630e-01   5.745827e+01   4.869170e-01
  3.339620e-01   5.790555e+01   5.033363e-01
  3.342610e-01   5.782258e+01   4.961165e-01
  3.345600e-01   5.842207e+01   5.038258e-01
  3.348590e-01   5.761974e+01   5.092317e-01
  3.351570e-01   5.714191e+01   4.915262e-01
  3.354560e-01   5.851162e+01   5.168718e-01
  3.357550e-01   5.751611e+01   4.959207e-01
  3.360540e-01   5.726466e+01   5.094874e-01
  3.363530e-01   5.728639e+01   5.158216e-01
  3.366520e-01   5.703489e+01   4.995379e-01
  3.369510e-01   5.813302e+01   5.261392e-01
  3.372500e-01   5.781812e+01   5.012148e-01
  3.375490e-01   5.800897e+01   5.229430e-01
  3.378480e-01   5.773802e+01   5.191311e-01
  3.381470e-01   5.797843e+01   5.189279e-01
  3.384460e-01   5.719806e+01   5.292941e-01
  3.387450e-01   5.822675e+01   5.125189e-01
  3.390430e-01   5.851500e+01   5.325931e-01
  3.393420e-01   5.725727e+01   5.241503e-01
  3.396410e-01   5.689342e+01   5.231483e-01
  3.399400e-01   5.761591e+01   5.418850e-01
  3.402390e-01   5.844758e+01   5.197446e-01
  3.405380e-01   5.887531e+01   5.448382e-01
  3.408370e-01   5.713439e+01   5.289994e-01
  3.411360e-01   5.661578e+01   5.300462e-01
  3.414350e-01   5.742224e+01   5.409735e-01
  3.417340e-01   5.713040e+01   5.317505e-01
  3.420330e-01   5.738003e+01   5.489970e-01
  3.423320e-01   5.691849e+01   5.314613e-01
  3.426300e-01   5.780731e+01   5.502713e-01
  3.429290e-01   5.721528e+01   5.451794e-01
  3.432280e-01   5.767885e+01   5.451356e-01
  3.435270e-01   5.641122e+01   5.577075e-01
  3.438260e-01   5.769950e+01   5.415466e-01
  3.441250e-01   5.745948e+01   5.596024e-01
  3.444240e-01   5.732329e+01   5.510326e-01
  3.447230e-01   5.706679e+01   5.544910e-01
  3.450220e-01   5.716602e+01   5.664168e-01
  3.453210e-01   5.765699e+01   5.526342e-01
  3.456200e-01   5.655969e+01   5.685037e-01
  3.459190e-01   5.748673e+01   5.597351e-01
  3.462170e-01   5.749982e+01   5.706212e-01
  3.465160e-01   5.745187e+01   5.695287e-01
  3.468150e-01   5.742110e+01   5.685257e-01
  3.471140e-01   5.775117e+01   5.851990e-01
  3.474130e-01   5.778897e+01   5.694946e-01
  3.477120e-01   5.768001e+01   5.848384e-01
  3.480110e-01   5.743565e+01   5.772791e-01
  3.483100e-01   5.719580e+01   5.778533e-01
  3.486090e-01   5.852439e+01   5.995647e-01
  3.489080e-01   5.776793e+01   5.807362e-01
  3.492070e-01   5.661426e+01   5.906619e-01
  3.495060e-01   5.734201e+01   5.831223e-01
  3.498040e-01   5.764072e+01   5.969687e-01
  3.501030e-01   5.689988e+01   5.940947e-01
  3.504020e-01   5.735632e+01   5.954941e-01
  3.507010e-01   5.756258e+01   6.107457e-01
  3.510000e-01   5.812227e+01   5.946031e-01
  3.512990e-01   5.733577e+01   6.095413e-01
  3.515980e-01   5.756128e+01   6.025129e-01
  3.518970e-01   5.786342e+01   6.176690e-01
  3.521960e-01   5.767677e+01   6.254820e-01
  3.524950e-01   5.809854e+01   6.043086e-01
  3.527940e-01   5.715398e+01   6.260279e-01
  3.530930e-01   5.800166e+01   6.141267e-01
  3.533920e-01   5.799907e+01   6.294956e-01
  3.536900e-01   5.792002e+01   6.313582e-01
  3.539890e-01   5.838194e+01   6.304290e-01
  3.542880e-01   5.792826e+01   6.432504e-01
  3.545870e-01   5.830518e+01   6.200223e-01
  3.548860e-01   5.752457e+01   6.373938e-01
  3.551850e-01   5.738123e+01   6.250026e-01
  3.554840e-01   5.790595e+01   6.395032e-01
  3.557830e-01   5.600897e+01   6.313099e-01
  3.560820e-01   5.727494e+01   6.166801e-01
  3.563810e-01   5.766994e+01   6.393971e-01
  3.566800e-01   5.733487e+01   6.225068e-01
  3.569790e-01   5.737723e+01   6.426225e-01
  3.572770e-01   5.713038e+01   6.400184e-01
  3.575760e-01   5.655794e+01   6.106615e-01
  3.578750e-01   5.770105e+01   6.570953e-01
  3.581740e-01   5.821087e+01   6.306440e-01
  3.584730e-01   5.798540e+01   6.587124e-01
  3.587720e-01   5.790773e+01   6.468220e-01
  3.590710e-01   5.844963e+01   6.486001e-01
  3.593700e-01   5.662544e+01   6.628869e-01
  3.596690e-01   5.708347e+01   6.373368e-01
  3.599680e-01   5.786462e+01   6.714840e-01
  3.602670e-01   5.751028e+01   6.521379e-01
  3.605660e-01   5.747129e+01   6.678195e-01
  3.608640e-01   5.742010e+01   6.846408e-01
  3.611630e-01   5.734888e+01   6.486833e-01
  3.614620e-01   5.747262e+01   6.894454e-01
  3.617610e-01   5.756763e+01   6.642911e-01
  3.620600e-01   5.697286e+01   6.834502e-01
  3.623590e-01   5.813983e+01   6.874319e-01
  3.626580e-01   5.596965e+01   6.744800e-01
  3.629570e-01   5.808826e+01   7.056179e-01
  3.632560e-01   5.687755e+01   6.685003e-01
  3.635550e-01   5.796106e+01   7.163333e-01
  3.638540e-01   5.738770e+01   6.950598e-01
  3.641530e-01   5.698922e+01   6.973278e-01
  3.644510e-01   5.697985e+01   7.275275e-01
  3.647500e-01   5.704665e+01   6.838926e-01
  3.650490e-01   5.643247e+01   7.222478e-01
  3.653480e-01   5.683547e+01   7.076844e-01
  3.656470e-01   5.596662e+01   7.106048e-01
  3.659460e-01   5.705930e+01   7.390382e-01
  3.662450e-01   5.771132e+01   7.114560e-01
  3.665440e-01   5.729331e+01   7.580708e-01
  3.668430e-01   5.723561e+01   7.169028e-01
  3.671420e-01   5.652227e+01   7.431353e-01
  3.674410e-01   5.661874e+01   7.343182e-01
  3.677400e-01   5.705489e+01   7.505274e-01
  3.680390e-01   5.829702e+01   7.880855e-01
  3.683370e-01   5.627240e+01   7.247843e-01
  3.686360e-01   5.602937e+01   7.640211e-01
  3.689350e-01   5.683053e+01   7.530030e-01
  3.692340e-01   5.607599e+01   7.685971e-01
  3.695330e-01   5.829874e+01   8.113498e-01
  3.698320e-01   5.649255e+01   7.448722e-01
  3.701310e-01   5.582139e+01   7.963116e-01
  3.704300e-01   5.648869e+01   7.629428e-01
  3.707290e-01   5.649112e+01   8.034982e-01
  3.710280e-01   5.794870e+01   8.089104e-01
  3.713270e-01   5.717411e+01   7.917212e-01
  3.716260e-01   5.724899e+01   8.399917e-01
  3.719240e-01   5.724998e+01   7.854262e-01
  3.722230e-01   5.664556e+01   8.382970e-01
  3.725220e-01   5.738093e+01   8.147545e-01
  3.728210e-01   5.733266e+01   8.324833e-01
  3.731200e-01   5.733083e+01   8.819084e-01
  3.734190e-01   5.731637e+01   8.044849e-01
  3.737180e-01   5.677316e+01   8.744688e-01
  3.740170e-01   5.667854e+01   8.224652e-01
  3.743160e-01   5.658479e+01   8.793203e-01
  3.746150e-01   5.681357e+01   8.747799e-01
  3.749140e-01   5.684051e+01   8.539001e-01
  3.752130e-01   5.832424e+01   9.269500e-01
  3.755110e-01   5.616340e+01   8.459265e-01
  3.758100e-01   5.593764e+01   9.077868e-01
  3.761090e-01   5.634928e+01   8.839170e-01
  3.764080e-01   5.698042e+01   9.126510e-01
  3.767070e-01   5.617161e+01   9.474454e-01
  3.770060e-01   5.624786e+01   8.704138e-01
  3.773050e-01   5.512433e+01   9.466282e-01
  3.776040e-01   5.553176e+01   9.080414e-01
  3.779030e-01   5.701482e+01   9.505110e-01
  3.782020e-01   5.646020e+01   1.021664e+00
  3.785010e-01   5.679969e+01   9.007884e-01
  3.788000e-01   5.582050e+01   1.010916e+00
  3.790990e-01   5.635294e+01   9.371355e-01
  3.793970e-01   5.698418e+01   1.011624e+00
  3.796960e-01   5.694471e+01   1.006492e+00
  3.799950e-01   5.665684e+01   9.855226e-01
  3.802940e-01   5.542699e+01   1.083683e+00
  3.805930e-01   5.847294e+01   9.707811e-01
  3.808920e-01   5.813540e+01   1.116133e+00
  3.811910e-01   5.814559e+01   1.031755e+00
  3.814900e-01   5.703748e+01   1.075413e+00
  3.817890e-01   5.611178e+01   1.164707e+00
  3.820880e-01   5.517431e+01   9.815068e-01
  3.823870e-01   5.593439e+01   1.170391e+00
  3.826860e-01   5.587341e+01   1.026454e+00
  3.829840e-01   5.440511e+01   1.177445e+00
  3.832830e-01   5.624520e+01   1.144292e+00
  3.835820e-01   5.632709e+01   1.117856e+00
  3.838810e-01   5.670978e+01   1.254040e+00
  3.841800e-01   5.607260e+01   1.102434e+00
  3.844790e-01   5.865384e+01   1.284836e+00
  3.847780e-01   5.541069e+01   1.157407e+00
  3.850770e-01   5.951396e+01   1.303990e+00
  3.853760e-01   5.777407e+01   1.370532e+00
  3.856750e-01   5.773156e+01   1.181398e+00
  3.859740e-01   5.626806e+01   1.376492e+00
  3.862730e-01   5.748624e+01   1.262596e+00
  3.865710e-01   5.397828e+01   1.348194e+00
  3.868700e-01   5.594256e+01   1.397691e+00
  3.871690e-01   5.922966e+01   1.353136e+00
  3.874680e-01   5.685808e+01   1.526701e+00
  3.877670e-01   5.877644e+01   1.370605e+00
  3.880660e-01   5.472828e+01   1.531498e+00
  3.883650e-01   5.787957e+01   1.492455e+00
  3.886640e-01   5.606827e+01   1.532813e+00
  3.889630e-01   5.870495e+01   1.706799e+00
  3.892620e-01   5.392311e+01   1.470873e+00
  3.895610e-01   5.358542e+01   1.675363e+00
  3.898600e-01   5.369294e+01   1.632314e+00
  3.901580e-01   5.942662e+01   1.789342e+00
  3.904570e-01   5.926499e+01   1.997822e+00
  3.907560e-01   5.751398e+01   1.735690e+00
  3.910550e-01   5.838699e+01   2.019356e+00
  3.913540e-01   5.356796e+01   1.934227e+00
  3.916530e-01   5.936476e+01   2.036194e+00
  3.919520e-01   5.633541e+01   2.576722e+00
  3.922510e-01   5.824730e+01   2.016939e+00
  3.925500e-01   5.254829e+01   2.570221e+00
  3.928490e-01   5.468542e+01   2.393516e+00
  3.931480e-01   5.606827e+01   2.654909e+00
  3.934470e-01   0.000000e+00   0.000000e+00
  3.937460e-01   5.468542e+01   2.621965e+00
creator: radaver
creator-version: 3725
header-file: /nas_data/SAXS_data/20151104Workshop/header/JH1_0043.txt
image-file: /nas_data/Pilatus1M/20151104_Workshop/JH1_0043.tif
angular-axis-file: /nas_data/SAXS_data/20151104Workshop/q20151029.dat
beamstop-mask-file: /nas_data/SAXS_data/20151104Workshop/fit2d20151031.msk
detector-response-file: none
beam-center-x: 949.7700
beam-center-y: 918.8000
unit-time: 1.0000
channel-first: 10
channel-last: 1315
Exposure time [s]: 1.094100
Transmitted Beam: 0.484696
Incident Beam: 0.484696
Code: JH1
Concentration [mg/ml]: 1
Run Number: 0043
