# Supplementary material for: SAXS analysis of a soluble cytosolic NgBR construct including extracellular and transmembrane domains
Source: PLoS One. 2018 Jan 18;13(1):e0191371. doi: 10.1371/journal.pone.0191371 (PMC5773207; doi:10.1371/journal.pone.0191371)
Supplement: S1 File — (ZIP) [file pone.0191371.s001.zip › JH1_0044.dat]

Sample:   c= 1.0000 mg/ml  Code: JH1
  3.656810e-03   2.264107e+04   4.132807e+01
  3.955720e-03   2.192817e+04   2.793379e+01
  4.254640e-03   1.902229e+04   2.331450e+01
  4.553560e-03   1.539385e+04   2.022139e+01
  4.852480e-03   1.243758e+04   1.701736e+01
  5.151400e-03   1.052938e+04   1.546782e+01
  5.450320e-03   8.702246e+03   1.335637e+01
  5.749240e-03   7.413819e+03   1.194468e+01
  6.048150e-03   6.338631e+03   1.082591e+01
  6.347070e-03   5.467592e+03   9.552686e+00
  6.645990e-03   4.806114e+03   8.916846e+00
  6.944910e-03   4.204488e+03   8.029170e+00
  7.243830e-03   3.755429e+03   7.352936e+00
  7.542750e-03   3.335370e+03   6.903219e+00
  7.841670e-03   3.004429e+03   6.187522e+00
  8.140580e-03   2.720201e+03   5.968785e+00
  8.439500e-03   2.469018e+03   5.481040e+00
  8.738420e-03   2.267060e+03   5.201991e+00
  9.037340e-03   2.082907e+03   4.821235e+00
  9.336260e-03   1.921010e+03   4.550011e+00
  9.635180e-03   1.773609e+03   4.359527e+00
  9.934100e-03   1.632322e+03   4.046603e+00
  1.023300e-02   1.499942e+03   3.975368e+00
  1.053190e-02   1.384872e+03   3.874332e+00
  1.083090e-02   1.285447e+03   3.732666e+00
  1.112980e-02   1.185195e+03   3.553652e+00
  1.142870e-02   1.098347e+03   3.401809e+00
  1.172760e-02   1.010887e+03   3.254481e+00
  1.202650e-02   9.469100e+02   3.141100e+00
  1.232540e-02   8.756642e+02   3.004069e+00
  1.262440e-02   8.145675e+02   2.843501e+00
  1.292330e-02   7.597066e+02   2.703719e+00
  1.322220e-02   6.996155e+02   2.594588e+00
  1.352110e-02   6.523642e+02   2.480257e+00
  1.382000e-02   6.098411e+02   2.374433e+00
  1.411900e-02   5.696068e+02   2.283603e+00
  1.441790e-02   5.330239e+02   2.193142e+00
  1.471680e-02   4.961246e+02   2.105818e+00
  1.501570e-02   4.643071e+02   1.995069e+00
  1.531460e-02   4.417148e+02   1.937141e+00
  1.561350e-02   4.148300e+02   1.844327e+00
  1.591250e-02   3.867310e+02   1.796457e+00
  1.621140e-02   3.652161e+02   1.715670e+00
  1.651030e-02   3.485087e+02   1.658344e+00
  1.680920e-02   3.290730e+02   1.611439e+00
  1.710810e-02   3.091712e+02   1.565228e+00
  1.740710e-02   2.934251e+02   1.502908e+00
  1.770600e-02   2.806238e+02   1.454986e+00
  1.800490e-02   2.635449e+02   1.398869e+00
  1.830380e-02   2.501467e+02   1.373707e+00
  1.860270e-02   2.439712e+02   1.330299e+00
  1.890170e-02   2.309725e+02   1.294375e+00
  1.920060e-02   2.201240e+02   1.251634e+00
  1.949950e-02   2.092983e+02   1.234524e+00
  1.979840e-02   2.030110e+02   1.193027e+00
  2.009730e-02   1.950498e+02   1.156573e+00
  2.039620e-02   1.869427e+02   1.130229e+00
  2.069520e-02   1.813973e+02   1.107337e+00
  2.099410e-02   1.726308e+02   1.088077e+00
  2.129300e-02   1.669338e+02   1.041933e+00
  2.159190e-02   1.637239e+02   1.067427e+00
  2.189080e-02   1.574146e+02   1.052499e+00
  2.218980e-02   1.517582e+02   1.051218e+00
  2.248870e-02   1.467431e+02   1.052145e+00
  2.278760e-02   1.416618e+02   1.023583e+00
  2.308650e-02   1.395849e+02   1.047322e+00
  2.338540e-02   1.355468e+02   1.029918e+00
  2.368430e-02   1.318138e+02   9.971880e-01
  2.398330e-02   1.289873e+02   1.008884e+00
  2.428220e-02   1.249413e+02   9.708445e-01
  2.458110e-02   1.214915e+02   9.895363e-01
  2.488000e-02   1.211674e+02   9.618584e-01
  2.517890e-02   1.159234e+02   9.295911e-01
  2.547790e-02   1.137251e+02   9.337430e-01
  2.577680e-02   1.111285e+02   9.156077e-01
  2.607570e-02   1.097539e+02   9.172951e-01
  2.637460e-02   1.070926e+02   8.988274e-01
  2.667350e-02   1.061303e+02   8.723855e-01
  2.697250e-02   1.034384e+02   8.346963e-01
  2.727140e-02   1.025977e+02   8.004458e-01
  2.757030e-02   1.019924e+02   7.994059e-01
  2.786920e-02   9.843138e+01   7.763509e-01
  2.816810e-02   9.879365e+01   7.654514e-01
  2.846700e-02   9.713870e+01   7.496421e-01
  2.876600e-02   9.627449e+01   7.373082e-01
  2.906490e-02   9.442884e+01   7.324027e-01
  2.936380e-02   9.334681e+01   7.227722e-01
  2.966270e-02   9.059243e+01   7.068049e-01
  2.996160e-02   9.064240e+01   7.080357e-01
  3.026060e-02   9.025300e+01   6.953863e-01
  3.055950e-02   8.900893e+01   6.895982e-01
  3.085840e-02   8.731588e+01   6.801243e-01
  3.115730e-02   8.744252e+01   6.777675e-01
  3.145620e-02   8.543003e+01   6.634854e-01
  3.175510e-02   8.584243e+01   6.669096e-01
  3.205410e-02   8.475049e+01   6.590432e-01
  3.235300e-02   8.505137e+01   6.575372e-01
  3.265190e-02   8.365841e+01   6.401638e-01
  3.295080e-02   8.292284e+01   6.415226e-01
  3.324970e-02   8.354175e+01   6.430666e-01
  3.354870e-02   8.161840e+01   6.339592e-01
  3.384760e-02   8.149576e+01   6.261684e-01
  3.414650e-02   8.061532e+01   6.227768e-01
  3.444540e-02   8.060038e+01   6.141616e-01
  3.474430e-02   8.006297e+01   6.174971e-01
  3.504330e-02   7.966571e+01   6.083302e-01
  3.534220e-02   7.868892e+01   6.053352e-01
  3.564110e-02   7.830001e+01   6.030934e-01
  3.594000e-02   7.765969e+01   5.891261e-01
  3.623890e-02   7.763421e+01   5.990501e-01
  3.653780e-02   7.649749e+01   5.785643e-01
  3.683680e-02   7.723919e+01   5.889262e-01
  3.713570e-02   7.560509e+01   5.833580e-01
  3.743460e-02   7.485925e+01   5.710123e-01
  3.773350e-02   7.655535e+01   5.767792e-01
  3.803240e-02   7.595787e+01   5.882377e-01
  3.833140e-02   7.490857e+01   5.980450e-01
  3.863030e-02   7.494120e+01   6.074739e-01
  3.892920e-02   7.396896e+01   6.019509e-01
  3.922810e-02   7.471279e+01   6.073408e-01
  3.952700e-02   7.450775e+01   6.025761e-01
  3.982600e-02   7.332185e+01   6.064422e-01
  4.012490e-02   7.278945e+01   5.948192e-01
  4.042380e-02   7.369727e+01   6.063822e-01
  4.072270e-02   7.222102e+01   5.979102e-01
  4.102160e-02   7.349334e+01   6.023639e-01
  4.132050e-02   7.367138e+01   6.038841e-01
  4.161950e-02   7.094423e+01   5.864762e-01
  4.191840e-02   7.150240e+01   5.964958e-01
  4.221730e-02   7.272838e+01   5.938050e-01
  4.251620e-02   7.165667e+01   5.971389e-01
  4.281510e-02   7.201873e+01   5.893876e-01
  4.311410e-02   7.143934e+01   5.877641e-01
  4.341300e-02   7.200375e+01   5.931309e-01
  4.371190e-02   7.052921e+01   5.855113e-01
  4.401080e-02   7.056809e+01   5.856727e-01
  4.430970e-02   7.113529e+01   5.835272e-01
  4.460860e-02   7.023175e+01   5.805467e-01
  4.490760e-02   7.016653e+01   5.817592e-01
  4.520650e-02   7.034122e+01   5.780646e-01
  4.550540e-02   6.984784e+01   5.789577e-01
  4.580430e-02   7.022357e+01   5.783098e-01
  4.610320e-02   6.997397e+01   5.743874e-01
  4.640220e-02   6.927805e+01   5.758593e-01
  4.670110e-02   6.989679e+01   5.698129e-01
  4.700000e-02   6.922376e+01   5.691696e-01
  4.729890e-02   6.848405e+01   5.682395e-01
  4.759780e-02   6.885884e+01   5.690813e-01
  4.789680e-02   6.903742e+01   5.662991e-01
  4.819570e-02   6.876585e+01   5.644895e-01
  4.849460e-02   6.753991e+01   5.615083e-01
  4.879350e-02   6.851117e+01   5.593354e-01
  4.909240e-02   6.746308e+01   5.625831e-01
  4.939130e-02   6.816670e+01   5.559121e-01
  4.969030e-02   6.794036e+01   5.570004e-01
  4.998920e-02   6.755303e+01   5.547393e-01
  5.028810e-02   6.789017e+01   5.541178e-01
  5.058700e-02   6.781668e+01   5.578456e-01
  5.088590e-02   6.725124e+01   5.462889e-01
  5.118490e-02   6.790380e+01   5.561776e-01
  5.148380e-02   6.777738e+01   5.529946e-01
  5.178270e-02   6.724406e+01   5.437070e-01
  5.208160e-02   6.771957e+01   5.514411e-01
  5.238050e-02   6.668134e+01   5.414273e-01
  5.267940e-02   6.788565e+01   5.540993e-01
  5.297840e-02   6.596466e+01   5.391386e-01
  5.327730e-02   6.710451e+01   5.412534e-01
  5.357620e-02   6.703304e+01   5.428533e-01
  5.387510e-02   6.686914e+01   5.390570e-01
  5.417400e-02   6.643373e+01   5.423207e-01
  5.447300e-02   6.667891e+01   5.352155e-01
  5.477190e-02   6.744154e+01   5.394978e-01
  5.507080e-02   6.667335e+01   5.364164e-01
  5.536970e-02   6.719174e+01   5.366588e-01
  5.566860e-02   6.661710e+01   5.380401e-01
  5.596760e-02   6.646323e+01   5.313319e-01
  5.626650e-02   6.625305e+01   5.328970e-01
  5.656540e-02   6.554469e+01   5.282427e-01
  5.686430e-02   6.589506e+01   5.266888e-01
  5.716320e-02   6.609596e+01   5.239939e-01
  5.746210e-02   6.728440e+01   5.340032e-01
  5.776110e-02   6.649515e+01   5.326605e-01
  5.806000e-02   6.526427e+01   5.195436e-01
  5.835890e-02   6.497248e+01   5.189502e-01
  5.865780e-02   6.686151e+01   5.235713e-01
  5.895670e-02   6.568943e+01   5.288257e-01
  5.925570e-02   6.730939e+01   5.230528e-01
  5.955460e-02   6.543710e+01   5.225279e-01
  5.985350e-02   6.591544e+01   5.170515e-01
  6.015240e-02   6.545763e+01   5.169230e-01
  6.045130e-02   6.599236e+01   5.195927e-01
  6.075020e-02   6.497747e+01   5.106215e-01
  6.104920e-02   6.553214e+01   5.166582e-01
  6.134810e-02   6.635571e+01   5.204570e-01
  6.164700e-02   6.574382e+01   5.098412e-01
  6.194590e-02   6.592300e+01   5.187572e-01
  6.224480e-02   6.590721e+01   5.072938e-01
  6.254380e-02   6.596430e+01   5.161343e-01
  6.284270e-02   6.454548e+01   5.122012e-01
  6.314160e-02   6.557499e+01   5.039313e-01
  6.344050e-02   6.482053e+01   5.083846e-01
  6.373940e-02   6.576189e+01   5.036158e-01
  6.403840e-02   6.588140e+01   5.119870e-01
  6.433730e-02   6.587235e+01   5.066354e-01
  6.463620e-02   6.555257e+01   5.012784e-01
  6.493510e-02   6.527596e+01   5.112494e-01
  6.523400e-02   6.648886e+01   5.053594e-01
  6.553290e-02   6.608634e+01   5.064124e-01
  6.583190e-02   6.574315e+01   5.030300e-01
  6.613080e-02   6.531330e+01   4.968407e-01
  6.642970e-02   6.542843e+01   5.064976e-01
  6.672860e-02   6.555414e+01   4.962664e-01
  6.702750e-02   6.517308e+01   4.998253e-01
  6.732650e-02   6.550983e+01   4.975877e-01
  6.762540e-02   6.590290e+01   4.990783e-01
  6.792430e-02   6.501431e+01   4.977010e-01
  6.822320e-02   6.531487e+01   4.909782e-01
  6.852210e-02   6.465889e+01   4.958382e-01
  6.882110e-02   6.483000e+01   4.925376e-01
  6.912000e-02   6.545974e+01   4.944338e-01
  6.941890e-02   6.601978e+01   4.931383e-01
  6.971780e-02   6.542051e+01   4.904164e-01
  7.001670e-02   6.513741e+01   4.956749e-01
  7.031560e-02   6.481624e+01   4.876711e-01
  7.061460e-02   6.475877e+01   4.879297e-01
  7.091350e-02   6.462349e+01   4.860008e-01
  7.121240e-02   6.514493e+01   4.842184e-01
  7.151130e-02   6.449184e+01   4.878750e-01
  7.181020e-02   6.393596e+01   4.792472e-01
  7.210920e-02   6.460700e+01   4.849998e-01
  7.240810e-02   6.469427e+01   4.807094e-01
  7.270700e-02   6.524336e+01   4.888000e-01
  7.300590e-02   6.488433e+01   4.827885e-01
  7.330480e-02   6.482517e+01   4.771461e-01
  7.360370e-02   6.424154e+01   4.808493e-01
  7.390270e-02   6.545983e+01   4.799231e-01
  7.420160e-02   6.463778e+01   4.841815e-01
  7.450050e-02   6.499240e+01   4.764322e-01
  7.479940e-02   6.489892e+01   4.774174e-01
  7.509830e-02   6.446567e+01   4.798593e-01
  7.539730e-02   6.428917e+01   4.721023e-01
  7.569620e-02   6.411928e+01   4.723472e-01
  7.599510e-02   6.438715e+01   4.764193e-01
  7.629400e-02   6.484073e+01   4.719592e-01
  7.659290e-02   6.546638e+01   4.786096e-01
  7.689190e-02   6.503311e+01   4.726588e-01
  7.719080e-02   6.461596e+01   4.737363e-01
  7.748970e-02   6.417068e+01   4.686614e-01
  7.778860e-02   6.462892e+01   4.733481e-01
  7.808750e-02   6.396902e+01   4.675004e-01
  7.838640e-02   6.462636e+01   4.673631e-01
  7.868540e-02   6.423830e+01   4.672154e-01
  7.898430e-02   6.497330e+01   4.673612e-01
  7.928320e-02   6.497282e+01   4.728705e-01
  7.958210e-02   6.430838e+01   4.616834e-01
  7.988100e-02   6.448910e+01   4.677054e-01
  8.018000e-02   6.402209e+01   4.635146e-01
  8.047890e-02   6.289672e+01   4.590146e-01
  8.077780e-02   6.411275e+01   4.626096e-01
  8.107670e-02   6.476023e+01   4.624905e-01
  8.137560e-02   6.408257e+01   4.633214e-01
  8.167450e-02   6.450657e+01   4.619886e-01
  8.197350e-02   6.407047e+01   4.576228e-01
  8.227240e-02   6.484916e+01   4.648476e-01
  8.257130e-02   6.340034e+01   4.501803e-01
  8.287020e-02   6.399969e+01   4.613856e-01
  8.316910e-02   6.442780e+01   4.596946e-01
  8.346810e-02   6.521057e+01   4.581175e-01
  8.376700e-02   6.463561e+01   4.624504e-01
  8.406590e-02   6.470379e+01   4.532505e-01
  8.436480e-02   6.488894e+01   4.609361e-01
  8.466370e-02   6.359303e+01   4.504823e-01
  8.496270e-02   6.418295e+01   4.632730e-01
  8.526160e-02   6.424731e+01   4.781412e-01
  8.556050e-02   6.460406e+01   4.799199e-01
  8.585940e-02   6.472949e+01   4.863992e-01
  8.615830e-02   6.448095e+01   4.854645e-01
  8.645720e-02   6.508438e+01   4.925267e-01
  8.675620e-02   6.397219e+01   4.907309e-01
  8.705510e-02   6.348161e+01   4.878728e-01
  8.735400e-02   6.390311e+01   4.919410e-01
  8.765290e-02   6.400892e+01   4.928431e-01
  8.795180e-02   6.444288e+01   4.985396e-01
  8.825080e-02   6.444466e+01   4.940211e-01
  8.854970e-02   6.491603e+01   5.024256e-01
  8.884860e-02   6.421918e+01   4.976736e-01
  8.914750e-02   6.396857e+01   5.029106e-01
  8.944640e-02   6.415004e+01   4.999683e-01
  8.974530e-02   6.353244e+01   4.934940e-01
  9.004430e-02   6.826732e+01   5.094860e-01
  9.034320e-02   6.435630e+01   4.771980e-01
  9.064210e-02   6.418269e+01   4.756623e-01
  9.094100e-02   6.410248e+01   4.654650e-01
  9.123990e-02   6.363867e+01   4.625362e-01
  9.153890e-02   6.486356e+01   4.694837e-01
  9.183780e-02   6.432375e+01   4.641925e-01
  9.213670e-02   6.432234e+01   4.625472e-01
  9.243560e-02   6.482090e+01   4.631128e-01
  9.273450e-02   6.469506e+01   4.586572e-01
  9.303350e-02   6.354529e+01   4.605578e-01
  9.333240e-02   6.361218e+01   4.505501e-01
  9.363130e-02   6.439172e+01   4.567938e-01
  9.393020e-02   6.356467e+01   4.515293e-01
  9.422910e-02   6.441291e+01   4.556960e-01
  9.452800e-02   6.382464e+01   4.547779e-01
  9.482700e-02   6.380379e+01   4.445097e-01
  9.512590e-02   6.385288e+01   4.529371e-01
  9.542480e-02   6.429879e+01   4.495649e-01
  9.572370e-02   6.484257e+01   4.514619e-01
  9.602260e-02   6.412594e+01   4.512220e-01
  9.632160e-02   6.412890e+01   4.434616e-01
  9.662050e-02   6.408244e+01   4.458455e-01
  9.691940e-02   6.375053e+01   4.446894e-01
  9.721830e-02   6.443862e+01   4.445312e-01
  9.751720e-02   6.463374e+01   4.473914e-01
  9.781610e-02   6.458742e+01   4.428889e-01
  9.811510e-02   6.427141e+01   4.461356e-01
  9.841400e-02   6.473143e+01   4.405538e-01
  9.871290e-02   6.373645e+01   4.403163e-01
  9.901180e-02   6.459043e+01   4.443326e-01
  9.931070e-02   6.327288e+01   4.359088e-01
  9.960970e-02   6.391253e+01   4.412801e-01
  9.990860e-02   6.383692e+01   4.337232e-01
  1.002070e-01   6.429094e+01   4.394017e-01
  1.005060e-01   6.401584e+01   4.360372e-01
  1.008050e-01   6.430295e+01   4.394427e-01
  1.011040e-01   6.442347e+01   4.336830e-01
  1.014030e-01   6.508048e+01   4.379273e-01
  1.017020e-01   6.443209e+01   4.398838e-01
  1.020010e-01   6.351467e+01   4.319527e-01
  1.023000e-01   6.487657e+01   4.345333e-01
  1.025990e-01   6.387072e+01   4.301571e-01
  1.028980e-01   6.416364e+01   4.328076e-01
  1.031970e-01   6.368300e+01   4.335388e-01
  1.034960e-01   6.433326e+01   4.277871e-01
  1.037950e-01   6.335505e+01   4.284171e-01
  1.040930e-01   6.384642e+01   4.264871e-01
  1.043920e-01   6.370495e+01   4.299288e-01
  1.046910e-01   6.368598e+01   4.292050e-01
  1.049900e-01   6.361327e+01   4.231586e-01
  1.052890e-01   6.349888e+01   4.262918e-01
  1.055880e-01   6.431306e+01   4.273977e-01
  1.058870e-01   6.452056e+01   4.297076e-01
  1.061860e-01   6.420135e+01   4.244769e-01
  1.064850e-01   6.340216e+01   4.224558e-01
  1.067840e-01   6.433042e+01   4.277776e-01
  1.070830e-01   6.373102e+01   4.222913e-01
  1.073820e-01   6.350059e+01   4.199723e-01
  1.076800e-01   6.368733e+01   4.202800e-01
  1.079790e-01   6.411157e+01   4.235502e-01
  1.082780e-01   6.388843e+01   4.247071e-01
  1.085770e-01   6.404700e+01   4.162935e-01
  1.088760e-01   6.460677e+01   4.239268e-01
  1.091750e-01   6.409791e+01   4.207056e-01
  1.094740e-01   6.378995e+01   4.206184e-01
  1.097730e-01   6.420500e+01   4.195241e-01
  1.100720e-01   6.407165e+01   4.151840e-01
  1.103710e-01   6.433077e+01   4.223977e-01
  1.106700e-01   6.505497e+01   4.186565e-01
  1.109690e-01   6.367966e+01   4.199460e-01
  1.112670e-01   6.386632e+01   4.130477e-01
  1.115660e-01   6.324426e+01   4.122006e-01
  1.118650e-01   6.396948e+01   4.184499e-01
  1.121640e-01   6.395784e+01   4.124682e-01
  1.124630e-01   6.388735e+01   4.134086e-01
  1.127620e-01   6.434747e+01   4.148947e-01
  1.130610e-01   6.376531e+01   4.124290e-01
  1.133600e-01   6.338312e+01   4.159244e-01
  1.136590e-01   6.401885e+01   4.078048e-01
  1.139580e-01   6.406167e+01   4.125120e-01
  1.142570e-01   6.446229e+01   4.135088e-01
  1.145560e-01   6.434621e+01   4.137186e-01
  1.148550e-01   6.438463e+01   4.126796e-01
  1.151530e-01   6.400425e+01   4.060837e-01
  1.154520e-01   6.452690e+01   4.128459e-01
  1.157510e-01   6.444829e+01   4.080477e-01
  1.160500e-01   6.407482e+01   4.131366e-01
  1.163490e-01   6.446379e+01   4.080967e-01
  1.166480e-01   6.414634e+01   4.099080e-01
  1.169470e-01   6.480409e+01   4.097342e-01
  1.172460e-01   6.460594e+01   4.096704e-01
  1.175450e-01   6.397199e+01   4.043276e-01
  1.178440e-01   6.422754e+01   4.051344e-01
  1.181430e-01   6.363246e+01   4.062925e-01
  1.184420e-01   6.420231e+01   4.058806e-01
  1.187400e-01   6.469875e+01   4.060680e-01
  1.190390e-01   6.440198e+01   4.043169e-01
  1.193380e-01   6.406184e+01   4.032478e-01
  1.196370e-01   6.440502e+01   4.065209e-01
  1.199360e-01   6.469861e+01   4.033513e-01
  1.202350e-01   6.459234e+01   4.060083e-01
  1.205340e-01   6.458669e+01   4.035407e-01
  1.208330e-01   6.470634e+01   4.025711e-01
  1.211320e-01   6.435946e+01   4.047285e-01
  1.214310e-01   6.433450e+01   3.979919e-01
  1.217300e-01   6.425946e+01   4.033268e-01
  1.220290e-01   6.415294e+01   4.016468e-01
  1.223270e-01   6.468607e+01   4.006501e-01
  1.226260e-01   6.465737e+01   4.000352e-01
  1.229250e-01   6.429221e+01   3.973427e-01
  1.232240e-01   6.436289e+01   4.012349e-01
  1.235230e-01   6.347750e+01   3.976753e-01
  1.238220e-01   6.450241e+01   3.974745e-01
  1.241210e-01   6.467818e+01   3.995755e-01
  1.244200e-01   6.452759e+01   3.955028e-01
  1.247190e-01   6.438581e+01   3.997191e-01
  1.250180e-01   6.463360e+01   3.955734e-01
  1.253170e-01   6.457967e+01   3.961719e-01
  1.256160e-01   6.481215e+01   3.994666e-01
  1.259140e-01   6.425869e+01   3.949318e-01
  1.262130e-01   6.455481e+01   3.958407e-01
  1.265120e-01   6.492454e+01   3.941922e-01
  1.268110e-01   6.506454e+01   3.953703e-01
  1.271100e-01   6.435759e+01   3.967705e-01
  1.274090e-01   6.376915e+01   3.916642e-01
  1.277080e-01   6.449565e+01   3.926389e-01
  1.280070e-01   6.476884e+01   3.922288e-01
  1.283060e-01   6.381402e+01   3.908063e-01
  1.286050e-01   6.395528e+01   3.939983e-01
  1.289040e-01   6.477875e+01   3.895695e-01
  1.292030e-01   6.503091e+01   3.952681e-01
  1.295020e-01   6.523312e+01   3.921532e-01
  1.298000e-01   6.431207e+01   3.901070e-01
  1.300990e-01   6.408070e+01   3.869844e-01
  1.303980e-01   6.413215e+01   3.878614e-01
  1.306970e-01   6.465617e+01   3.923820e-01
  1.309960e-01   6.476554e+01   3.905012e-01
  1.312950e-01   6.513159e+01   3.913590e-01
  1.315940e-01   6.451146e+01   3.851928e-01
  1.318930e-01   6.442620e+01   3.877861e-01
  1.321920e-01   6.415074e+01   3.867170e-01
  1.324910e-01   6.496149e+01   3.901186e-01
  1.327900e-01   6.463017e+01   3.869654e-01
  1.330890e-01   6.462430e+01   3.864733e-01
  1.333870e-01   6.423357e+01   3.850673e-01
  1.336860e-01   6.501975e+01   3.867073e-01
  1.339850e-01   6.422094e+01   3.829261e-01
  1.342840e-01   6.467882e+01   3.871110e-01
  1.345830e-01   6.481045e+01   3.860844e-01
  1.348820e-01   6.461495e+01   3.855017e-01
  1.351810e-01   6.456678e+01   3.805163e-01
  1.354800e-01   6.392086e+01   3.829588e-01
  1.357790e-01   6.442878e+01   3.821598e-01
  1.360780e-01   6.426907e+01   3.833016e-01
  1.363770e-01   6.511021e+01   3.853350e-01
  1.366760e-01   6.440635e+01   3.853491e-01
  1.369740e-01   6.431062e+01   3.986995e-01
  1.372730e-01   6.303615e+01   3.968149e-01
  1.375720e-01   6.525539e+01   4.131495e-01
  1.378710e-01   6.446830e+01   4.123697e-01
  1.381700e-01   6.404828e+01   4.127597e-01
  1.384690e-01   6.332708e+01   4.175573e-01
  1.387680e-01   6.478962e+01   4.108186e-01
  1.390670e-01   6.442029e+01   3.979975e-01
  1.393660e-01   6.445342e+01   3.973235e-01
  1.396650e-01   6.439081e+01   3.943239e-01
  1.399640e-01   6.483152e+01   3.966882e-01
  1.402630e-01   6.487715e+01   3.886602e-01
  1.405620e-01   6.421563e+01   3.910429e-01
  1.408600e-01   6.453924e+01   3.907954e-01
  1.411590e-01   6.423930e+01   3.908683e-01
  1.414580e-01   6.423244e+01   3.913412e-01
  1.417570e-01   6.442791e+01   3.844747e-01
  1.420560e-01   6.533701e+01   3.917315e-01
  1.423550e-01   6.442628e+01   3.863545e-01
  1.426540e-01   6.463009e+01   3.834482e-01
  1.429530e-01   6.436728e+01   3.817480e-01
  1.432520e-01   6.439251e+01   3.788778e-01
  1.435510e-01   6.497529e+01   3.833167e-01
  1.438500e-01   6.509674e+01   3.796002e-01
  1.441490e-01   6.402141e+01   3.755713e-01
  1.444470e-01   6.425221e+01   3.786887e-01
  1.447460e-01   6.432186e+01   3.751391e-01
  1.450450e-01   6.501330e+01   3.809249e-01
  1.453440e-01   6.443637e+01   3.733137e-01
  1.456430e-01   6.503817e+01   3.787632e-01
  1.459420e-01   6.475581e+01   3.772788e-01
  1.462410e-01   6.437539e+01   3.744274e-01
  1.465400e-01   6.480039e+01   3.769695e-01
  1.468390e-01   6.495242e+01   3.726748e-01
  1.471380e-01   6.427703e+01   3.737100e-01
  1.474370e-01   6.443455e+01   3.748159e-01
  1.477360e-01   6.500071e+01   3.753756e-01
  1.480340e-01   6.474362e+01   3.710251e-01
  1.483330e-01   6.480998e+01   3.796555e-01
  1.486320e-01   6.532866e+01   3.907345e-01
  1.489310e-01   6.473570e+01   3.906552e-01
  1.492300e-01   6.435322e+01   3.890134e-01
  1.495290e-01   6.533483e+01   3.944359e-01
  1.498280e-01   6.499752e+01   3.979647e-01
  1.501270e-01   6.513942e+01   3.999521e-01
  1.504260e-01   6.461517e+01   3.930026e-01
  1.507250e-01   6.575021e+01   4.023471e-01
  1.510240e-01   6.564623e+01   4.009832e-01
  1.513230e-01   6.496768e+01   4.041892e-01
  1.516210e-01   6.429757e+01   3.978777e-01
  1.519200e-01   6.441821e+01   3.982508e-01
  1.522190e-01   6.417374e+01   4.044170e-01
  1.525180e-01   6.521005e+01   4.027999e-01
  1.528170e-01   6.462875e+01   4.063978e-01
  1.531160e-01   6.513615e+01   4.047129e-01
  1.534150e-01   6.561052e+01   4.003545e-01
  1.537140e-01   6.482144e+01   3.911584e-01
  1.540130e-01   6.526895e+01   3.860379e-01
  1.543120e-01   6.538007e+01   3.866005e-01
  1.546110e-01   6.530713e+01   3.838343e-01
  1.549100e-01   6.457901e+01   3.819171e-01
  1.552090e-01   6.442415e+01   3.835315e-01
  1.555070e-01   6.456869e+01   3.747728e-01
  1.558060e-01   6.473352e+01   3.805550e-01
  1.561050e-01   6.482452e+01   3.770397e-01
  1.564040e-01   6.507348e+01   3.793099e-01
  1.567030e-01   6.470474e+01   3.762540e-01
  1.570020e-01   6.455366e+01   3.738677e-01
  1.573010e-01   6.483744e+01   3.781782e-01
  1.576000e-01   6.515555e+01   3.732571e-01
  1.578990e-01   6.468445e+01   3.738174e-01
  1.581980e-01   6.510107e+01   3.733127e-01
  1.584970e-01   6.505078e+01   3.729569e-01
  1.587960e-01   6.507663e+01   3.764612e-01
  1.590940e-01   6.503929e+01   3.710357e-01
  1.593930e-01   6.493434e+01   3.694942e-01
  1.596920e-01   6.424328e+01   3.685514e-01
  1.599910e-01   6.543696e+01   3.736389e-01
  1.602900e-01   6.475425e+01   3.710556e-01
  1.605890e-01   6.520193e+01   3.667953e-01
  1.608880e-01   6.471239e+01   3.678384e-01
  1.611870e-01   6.495034e+01   3.674969e-01
  1.614860e-01   6.459582e+01   3.668973e-01
  1.617850e-01   6.508315e+01   3.650658e-01
  1.620840e-01   6.486200e+01   3.644450e-01
  1.623830e-01   6.449665e+01   3.650059e-01
  1.626810e-01   6.481877e+01   3.637316e-01
  1.629800e-01   6.461423e+01   3.592897e-01
  1.632790e-01   6.435801e+01   3.597216e-01
  1.635780e-01   6.520335e+01   3.632400e-01
  1.638770e-01   6.465370e+01   3.640570e-01
  1.641760e-01   6.500383e+01   3.632689e-01
  1.644750e-01   6.507080e+01   3.626761e-01
  1.647740e-01   6.510508e+01   3.623834e-01
  1.650730e-01   6.455971e+01   3.622208e-01
  1.653720e-01   6.508197e+01   3.632917e-01
  1.656710e-01   6.512888e+01   3.612922e-01
  1.659700e-01   6.463013e+01   3.614460e-01
  1.662680e-01   6.467852e+01   3.602324e-01
  1.665670e-01   6.365682e+01   3.583301e-01
  1.668660e-01   6.441367e+01   3.570337e-01
  1.671650e-01   6.443642e+01   3.599407e-01
  1.674640e-01   6.521390e+01   3.613360e-01
  1.677630e-01   6.474878e+01   3.581492e-01
  1.680620e-01   6.485307e+01   3.607182e-01
  1.683610e-01   6.423942e+01   3.534122e-01
  1.686600e-01   6.503578e+01   3.604598e-01
  1.689590e-01   6.425398e+01   3.547346e-01
  1.692580e-01   6.465882e+01   3.556657e-01
  1.695570e-01   6.469257e+01   3.602715e-01
  1.698560e-01   6.526171e+01   3.558466e-01
  1.701540e-01   6.472383e+01   3.571435e-01
  1.704530e-01   6.545437e+01   3.561882e-01
  1.707520e-01   6.507157e+01   3.553278e-01
  1.710510e-01   6.436344e+01   3.563341e-01
  1.713500e-01   6.413437e+01   3.522166e-01
  1.716490e-01   6.488697e+01   3.570342e-01
  1.719480e-01   6.389249e+01   3.487022e-01
  1.722470e-01   6.434260e+01   3.522464e-01
  1.725460e-01   6.439135e+01   3.540125e-01
  1.728450e-01   6.458753e+01   3.521967e-01
  1.731440e-01   6.414588e+01   3.515278e-01
  1.734430e-01   6.467701e+01   3.497793e-01
  1.737410e-01   6.454358e+01   3.529766e-01
  1.740400e-01   6.523973e+01   3.541508e-01
  1.743390e-01   6.412087e+01   3.486220e-01
  1.746380e-01   6.461625e+01   3.515597e-01
  1.749370e-01   6.459661e+01   3.492117e-01
  1.752360e-01   6.500836e+01   3.526248e-01
  1.755350e-01   6.485736e+01   3.513253e-01
  1.758340e-01   6.501758e+01   3.470629e-01
  1.761330e-01   6.495098e+01   3.524691e-01
  1.764320e-01   6.449289e+01   3.463407e-01
  1.767310e-01   6.491796e+01   3.518446e-01
  1.770300e-01   6.410036e+01   3.459682e-01
  1.773280e-01   6.416794e+01   3.475296e-01
  1.776270e-01   6.460874e+01   3.475095e-01
  1.779260e-01   6.442659e+01   3.454819e-01
  1.782250e-01   6.442392e+01   3.482221e-01
  1.785240e-01   6.439245e+01   3.448826e-01
  1.788230e-01   6.511331e+01   3.485186e-01
  1.791220e-01   6.394128e+01   3.458813e-01
  1.794210e-01   6.441291e+01   3.439283e-01
  1.797200e-01   6.430617e+01   3.451589e-01
  1.800190e-01   6.489579e+01   3.443777e-01
  1.803180e-01   6.447906e+01   3.468170e-01
  1.806170e-01   6.372282e+01   3.419146e-01
  1.809160e-01   6.475142e+01   3.439945e-01
  1.812140e-01   6.449004e+01   3.441341e-01
  1.815130e-01   6.395431e+01   3.422023e-01
  1.818120e-01   6.419842e+01   3.441941e-01
  1.821110e-01   6.422554e+01   3.402943e-01
  1.824100e-01   6.455813e+01   3.436472e-01
  1.827090e-01   6.444529e+01   3.426826e-01
  1.830080e-01   6.472284e+01   3.435858e-01
  1.833070e-01   6.378476e+01   3.386393e-01
  1.836060e-01   6.464167e+01   3.400969e-01
  1.839050e-01   6.437361e+01   3.433223e-01
  1.842040e-01   6.424705e+01   3.401887e-01
  1.845030e-01   6.384847e+01   3.383250e-01
  1.848010e-01   6.418255e+01   3.409964e-01
  1.851000e-01   6.472028e+01   3.377497e-01
  1.853990e-01   6.400841e+01   3.408611e-01
  1.856980e-01   6.457010e+01   3.399085e-01
  1.859970e-01   6.441578e+01   3.382210e-01
  1.862960e-01   6.428575e+01   3.393203e-01
  1.865950e-01   6.391183e+01   3.365786e-01
  1.868940e-01   6.416085e+01   3.411026e-01
  1.871930e-01   6.347789e+01   3.321720e-01
  1.874920e-01   6.415464e+01   3.370590e-01
  1.877910e-01   6.363623e+01   3.355369e-01
  1.880900e-01   6.435453e+01   3.374253e-01
  1.883880e-01   6.377417e+01   3.376470e-01
  1.886870e-01   6.445031e+01   3.333270e-01
  1.889860e-01   6.439728e+01   3.388111e-01
  1.892850e-01   6.373820e+01   3.345526e-01
  1.895840e-01   6.381745e+01   3.336749e-01
  1.898830e-01   6.386034e+01   3.342511e-01
  1.901820e-01   6.390099e+01   3.340478e-01
  1.904810e-01   6.398494e+01   3.341125e-01
  1.907800e-01   6.424606e+01   3.340219e-01
  1.910790e-01   6.362445e+01   3.317916e-01
  1.913780e-01   6.405659e+01   3.339907e-01
  1.916770e-01   6.421323e+01   3.342445e-01
  1.919750e-01   6.358616e+01   3.333782e-01
  1.922740e-01   6.404753e+01   3.309254e-01
  1.925730e-01   6.393382e+01   3.313835e-01
  1.928720e-01   6.405719e+01   3.324609e-01
  1.931710e-01   6.430807e+01   3.337225e-01
  1.934700e-01   6.350326e+01   3.301154e-01
  1.937690e-01   6.309359e+01   3.281543e-01
  1.940680e-01   6.402959e+01   3.323892e-01
  1.943670e-01   6.425748e+01   3.310175e-01
  1.946660e-01   6.326706e+01   3.290521e-01
  1.949650e-01   6.325921e+01   3.269614e-01
  1.952640e-01   6.414323e+01   3.307231e-01
  1.955630e-01   6.359030e+01   3.304920e-01
  1.958610e-01   6.375029e+01   3.277877e-01
  1.961600e-01   6.413805e+01   3.301133e-01
  1.964590e-01   6.373378e+01   3.275989e-01
  1.967580e-01   6.362951e+01   3.295451e-01
  1.970570e-01   6.363612e+01   3.273478e-01
  1.973560e-01   6.379788e+01   3.260218e-01
  1.976550e-01   6.374320e+01   3.286518e-01
  1.979540e-01   6.346126e+01   3.255922e-01
  1.982530e-01   6.396068e+01   3.286220e-01
  1.985520e-01   6.331235e+01   3.249223e-01
  1.988510e-01   6.395920e+01   3.267224e-01
  1.991500e-01   6.293537e+01   3.262696e-01
  1.994480e-01   6.337700e+01   3.240868e-01
  1.997470e-01   6.423005e+01   3.281403e-01
  2.000460e-01   6.363163e+01   3.227579e-01
  2.003450e-01   6.343877e+01   3.245300e-01
  2.006440e-01   6.328700e+01   3.268867e-01
  2.009430e-01   6.375769e+01   3.230775e-01
  2.012420e-01   6.296011e+01   3.243041e-01
  2.015410e-01   6.279457e+01   3.204890e-01
  2.018400e-01   6.336871e+01   3.226511e-01
  2.021390e-01   6.364838e+01   3.243527e-01
  2.024380e-01   6.356307e+01   3.192754e-01
  2.027370e-01   6.280755e+01   3.223444e-01
  2.030350e-01   6.312135e+01   3.200750e-01
  2.033340e-01   6.327277e+01   3.212892e-01
  2.036330e-01   6.367135e+01   3.198193e-01
  2.039320e-01   6.311035e+01   3.192240e-01
  2.042310e-01   6.318801e+01   3.224718e-01
  2.045300e-01   6.309827e+01   3.175663e-01
  2.048290e-01   6.440598e+01   3.219333e-01
  2.051280e-01   6.307465e+01   3.181817e-01
  2.054270e-01   6.310220e+01   3.177108e-01
  2.057260e-01   6.335792e+01   3.217838e-01
  2.060250e-01   6.342449e+01   3.179822e-01
  2.063240e-01   6.297401e+01   3.194264e-01
  2.066230e-01   6.277014e+01   3.175478e-01
  2.069210e-01   6.335381e+01   3.202507e-01
  2.072200e-01   6.371978e+01   3.204873e-01
  2.075190e-01   6.336552e+01   3.171648e-01
  2.078180e-01   6.250760e+01   3.174243e-01
  2.081170e-01   6.338242e+01   3.180111e-01
  2.084160e-01   6.340038e+01   3.200937e-01
  2.087150e-01   6.306043e+01   3.157366e-01
  2.090140e-01   6.320850e+01   3.175745e-01
  2.093130e-01   6.349145e+01   3.181500e-01
  2.096120e-01   6.278654e+01   3.158454e-01
  2.099110e-01   6.311996e+01   3.152257e-01
  2.102100e-01   6.319886e+01   3.170144e-01
  2.105080e-01   6.308982e+01   3.183554e-01
  2.108070e-01   6.299686e+01   3.151814e-01
  2.111060e-01   6.251295e+01   3.131839e-01
  2.114050e-01   6.293204e+01   3.146248e-01
  2.117040e-01   6.345083e+01   3.209093e-01
  2.120030e-01   6.300971e+01   3.257327e-01
  2.123020e-01   6.210526e+01   3.257214e-01
  2.126010e-01   6.304867e+01   3.255429e-01
  2.129000e-01   6.255056e+01   3.274808e-01
  2.131990e-01   6.295734e+01   3.314187e-01
  2.134980e-01   6.271535e+01   3.327882e-01
  2.137970e-01   6.245776e+01   3.296440e-01
  2.140950e-01   6.251301e+01   3.316305e-01
  2.143940e-01   6.286605e+01   3.338135e-01
  2.146930e-01   6.261506e+01   3.334600e-01
  2.149920e-01   6.306947e+01   3.349834e-01
  2.152910e-01   6.270606e+01   3.344906e-01
  2.155900e-01   6.239835e+01   3.365468e-01
  2.158890e-01   6.311534e+01   3.384748e-01
  2.161880e-01   6.320857e+01   3.372671e-01
  2.164870e-01   6.271010e+01   3.372242e-01
  2.167860e-01   6.271004e+01   3.309202e-01
  2.170850e-01   6.224368e+01   3.271229e-01
  2.173840e-01   6.271588e+01   3.252629e-01
  2.176820e-01   6.237223e+01   3.229295e-01
  2.179810e-01   6.285592e+01   3.251898e-01
  2.182800e-01   6.270378e+01   3.205353e-01
  2.185790e-01   6.216235e+01   3.206845e-01
  2.188780e-01   6.244239e+01   3.179388e-01
  2.191770e-01   6.250903e+01   3.201763e-01
  2.194760e-01   6.239341e+01   3.207178e-01
  2.197750e-01   6.286707e+01   3.187446e-01
  2.200740e-01   6.191928e+01   3.143192e-01
  2.203730e-01   6.201094e+01   3.162959e-01
  2.206720e-01   6.198983e+01   3.152994e-01
  2.209710e-01   6.254246e+01   3.188784e-01
  2.212700e-01   6.238382e+01   3.140382e-01
  2.215680e-01   6.211289e+01   3.161504e-01
  2.218670e-01   6.264093e+01   3.132438e-01
  2.221660e-01   6.267067e+01   3.167570e-01
  2.224650e-01   6.240224e+01   3.135593e-01
  2.227640e-01   6.265048e+01   3.139202e-01
  2.230630e-01   6.209440e+01   3.134402e-01
  2.233620e-01   6.192352e+01   3.122238e-01
  2.236610e-01   6.262564e+01   3.139889e-01
  2.239600e-01   6.234140e+01   3.096775e-01
  2.242590e-01   6.249255e+01   3.131328e-01
  2.245580e-01   6.216660e+01   3.114097e-01
  2.248570e-01   6.215315e+01   3.131946e-01
  2.251550e-01   6.259610e+01   3.106899e-01
  2.254540e-01   6.207153e+01   3.096386e-01
  2.257530e-01   6.249861e+01   3.130178e-01
  2.260520e-01   6.280274e+01   3.099377e-01
  2.263510e-01   6.220601e+01   3.094673e-01
  2.266500e-01   6.168455e+01   3.080418e-01
  2.269490e-01   6.173367e+01   3.067912e-01
  2.272480e-01   6.226469e+01   3.106292e-01
  2.275470e-01   6.283578e+01   3.079039e-01
  2.278460e-01   6.242817e+01   3.103998e-01
  2.281450e-01   6.206852e+01   3.067554e-01
  2.284440e-01   6.205923e+01   3.082226e-01
  2.287420e-01   6.175646e+01   3.083470e-01
  2.290410e-01   6.227082e+01   3.034966e-01
  2.293400e-01   6.198198e+01   3.075319e-01
  2.296390e-01   6.201768e+01   3.061379e-01
  2.299380e-01   6.210490e+01   3.068453e-01
  2.302370e-01   6.189101e+01   3.057027e-01
  2.305360e-01   6.175823e+01   3.034372e-01
  2.308350e-01   6.252966e+01   3.096401e-01
  2.311340e-01   6.179669e+01   3.021022e-01
  2.314330e-01   6.155222e+01   3.036517e-01
  2.317320e-01   6.195919e+01   3.057486e-01
  2.320310e-01   6.191311e+01   3.025051e-01
  2.323290e-01   6.153242e+01   3.062907e-01
  2.326280e-01   6.168219e+01   3.012330e-01
  2.329270e-01   6.169079e+01   3.017251e-01
  2.332260e-01   6.229345e+01   3.047492e-01
  2.335250e-01   6.137617e+01   3.017823e-01
  2.338240e-01   6.158771e+01   3.034982e-01
  2.341230e-01   6.125534e+01   2.982181e-01
  2.344220e-01   6.177901e+01   3.025331e-01
  2.347210e-01   6.131306e+01   3.012718e-01
  2.350200e-01   6.171268e+01   3.014250e-01
  2.353190e-01   6.149747e+01   3.012519e-01
  2.356180e-01   6.189770e+01   2.988589e-01
  2.359170e-01   6.150766e+01   3.022243e-01
  2.362150e-01   6.169753e+01   3.006847e-01
  2.365140e-01   6.178371e+01   2.985835e-01
  2.368130e-01   6.156858e+01   3.003703e-01
  2.371120e-01   6.221647e+01   3.005486e-01
  2.374110e-01   6.143929e+01   3.012273e-01
  2.377100e-01   6.166149e+01   2.981740e-01
  2.380090e-01   6.168673e+01   2.996126e-01
  2.383080e-01   6.149132e+01   2.971948e-01
  2.386070e-01   6.172284e+01   2.993540e-01
  2.389060e-01   6.174286e+01   2.990574e-01
  2.392050e-01   6.151882e+01   2.969222e-01
  2.395040e-01   6.124151e+01   2.982993e-01
  2.398020e-01   6.149732e+01   2.968703e-01
  2.401010e-01   6.134673e+01   2.982110e-01
  2.404000e-01   6.133791e+01   2.953652e-01
  2.406990e-01   6.148587e+01   2.974082e-01
  2.409980e-01   6.116666e+01   2.956222e-01
  2.412970e-01   6.081948e+01   2.943364e-01
  2.415960e-01   6.138124e+01   2.965900e-01
  2.418950e-01   6.088078e+01   2.937093e-01
  2.421940e-01   6.149670e+01   2.964187e-01
  2.424930e-01   6.063833e+01   2.952387e-01
  2.427920e-01   6.102479e+01   2.924134e-01
  2.430910e-01   6.128530e+01   2.950161e-01
  2.433890e-01   6.148636e+01   2.945034e-01
  2.436880e-01   6.146892e+01   2.970276e-01
  2.439870e-01   6.069552e+01   2.916235e-01
  2.442860e-01   6.118005e+01   2.922428e-01
  2.445850e-01   6.106567e+01   2.937139e-01
  2.448840e-01   6.097198e+01   2.930499e-01
  2.451830e-01   6.125468e+01   2.952761e-01
  2.454820e-01   6.091649e+01   2.909673e-01
  2.457810e-01   6.091410e+01   2.921481e-01
  2.460800e-01   6.095609e+01   2.925750e-01
  2.463790e-01   6.155049e+01   2.930178e-01
  2.466780e-01   6.092026e+01   2.919460e-01
  2.469770e-01   6.113248e+01   2.915901e-01
  2.472750e-01   6.101631e+01   2.920678e-01
  2.475740e-01   6.126145e+01   2.936350e-01
  2.478730e-01   6.118753e+01   2.887554e-01
  2.481720e-01   6.145237e+01   2.923520e-01
  2.484710e-01   6.089341e+01   2.892122e-01
  2.487700e-01   6.086442e+01   2.922461e-01
  2.490690e-01   6.089963e+01   2.912491e-01
  2.493680e-01   6.121330e+01   2.890251e-01
  2.496670e-01   6.071401e+01   2.917763e-01
  2.499660e-01   6.112967e+01   2.897727e-01
  2.502650e-01   6.037301e+01   2.892404e-01
  2.505640e-01   6.102566e+01   2.878537e-01
  2.508620e-01   6.063729e+01   2.882885e-01
  2.511610e-01   6.072274e+01   2.908258e-01
  2.514600e-01   6.081551e+01   2.878762e-01
  2.517590e-01   6.062842e+01   2.872256e-01
  2.520580e-01   6.061031e+01   2.877021e-01
  2.523570e-01   6.058624e+01   2.879579e-01
  2.526560e-01   5.998879e+01   2.873700e-01
  2.529550e-01   6.082031e+01   2.860335e-01
  2.532540e-01   6.042208e+01   2.849940e-01
  2.535530e-01   6.048641e+01   2.849426e-01
  2.538520e-01   6.086162e+01   2.871566e-01
  2.541510e-01   6.067522e+01   2.851841e-01
  2.544490e-01   6.113811e+01   2.870872e-01
  2.547480e-01   6.063184e+01   2.862031e-01
  2.550470e-01   6.060443e+01   2.844119e-01
  2.553460e-01   6.053689e+01   2.846566e-01
  2.556450e-01   6.037191e+01   2.819763e-01
  2.559440e-01   6.081191e+01   2.859118e-01
  2.562430e-01   6.084336e+01   2.873200e-01
  2.565420e-01   6.034950e+01   2.836124e-01
  2.568410e-01   6.093929e+01   2.841927e-01
  2.571400e-01   6.062728e+01   2.838635e-01
  2.574390e-01   6.060311e+01   2.859305e-01
  2.577380e-01   6.023966e+01   2.840577e-01
  2.580360e-01   6.086987e+01   2.835331e-01
  2.583350e-01   6.070168e+01   2.856526e-01
  2.586340e-01   6.046789e+01   2.820035e-01
  2.589330e-01   5.993233e+01   2.835336e-01
  2.592320e-01   6.003388e+01   2.809896e-01
  2.595310e-01   6.065280e+01   2.834243e-01
  2.598300e-01   6.063138e+01   2.852839e-01
  2.601290e-01   6.107060e+01   2.819347e-01
  2.604280e-01   6.050822e+01   2.840856e-01
  2.607270e-01   6.062360e+01   2.806107e-01
  2.610260e-01   6.018155e+01   2.821231e-01
  2.613250e-01   6.050623e+01   2.834801e-01
  2.616240e-01   6.012911e+01   2.817040e-01
  2.619220e-01   6.032574e+01   2.822630e-01
  2.622210e-01   5.995863e+01   2.785882e-01
  2.625200e-01   6.062344e+01   2.818750e-01
  2.628190e-01   6.068173e+01   2.817170e-01
  2.631180e-01   5.995427e+01   2.782917e-01
  2.634170e-01   6.015999e+01   2.823697e-01
  2.637160e-01   6.028366e+01   2.790552e-01
  2.640150e-01   6.022045e+01   2.816224e-01
  2.643140e-01   6.042298e+01   2.789955e-01
  2.646130e-01   6.046322e+01   2.794704e-01
  2.649120e-01   6.046302e+01   2.824850e-01
  2.652110e-01   6.003221e+01   2.782820e-01
  2.655090e-01   6.017184e+01   2.793709e-01
  2.658080e-01   6.048930e+01   2.784836e-01
  2.661070e-01   6.074795e+01   2.803198e-01
  2.664060e-01   6.030953e+01   2.790195e-01
  2.667050e-01   6.025512e+01   2.791804e-01
  2.670040e-01   6.010282e+01   2.786363e-01
  2.673030e-01   6.040219e+01   2.784724e-01
  2.676020e-01   6.017226e+01   2.780365e-01
  2.679010e-01   6.031874e+01   2.782799e-01
  2.682000e-01   6.039413e+01   2.773234e-01
  2.684990e-01   6.028412e+01   2.781054e-01
  2.687980e-01   5.992349e+01   2.768959e-01
  2.690960e-01   5.992256e+01   2.780278e-01
  2.693950e-01   6.012093e+01   2.755812e-01
  2.696940e-01   5.999999e+01   2.756734e-01
  2.699930e-01   5.997186e+01   2.766325e-01
  2.702920e-01   5.996753e+01   2.763422e-01
  2.705910e-01   6.001606e+01   2.769219e-01
  2.708900e-01   5.979348e+01   2.742791e-01
  2.711890e-01   5.979359e+01   2.761276e-01
  2.714880e-01   6.019262e+01   2.760229e-01
  2.717870e-01   5.998507e+01   2.760101e-01
  2.720860e-01   6.005458e+01   2.751528e-01
  2.723850e-01   5.959168e+01   2.734513e-01
  2.726840e-01   5.968170e+01   2.747568e-01
  2.729820e-01   6.025104e+01   2.758793e-01
  2.732810e-01   6.008607e+01   2.745833e-01
  2.735800e-01   5.983169e+01   2.739103e-01
  2.738790e-01   6.010659e+01   2.750881e-01
  2.741780e-01   6.012725e+01   2.755957e-01
  2.744770e-01   6.032852e+01   2.735038e-01
  2.747760e-01   5.978855e+01   2.736297e-01
  2.750750e-01   5.998697e+01   2.772306e-01
  2.753740e-01   6.057435e+01   2.830422e-01
  2.756730e-01   6.073311e+01   2.849154e-01
  2.759720e-01   5.991908e+01   2.817048e-01
  2.762710e-01   5.968584e+01   2.851900e-01
  2.765690e-01   5.998612e+01   2.851862e-01
  2.768680e-01   6.003996e+01   2.880186e-01
  2.771670e-01   5.999892e+01   2.855247e-01
  2.774660e-01   6.007477e+01   2.865320e-01
  2.777650e-01   5.993360e+01   2.896797e-01
  2.780640e-01   5.999583e+01   2.884415e-01
  2.783630e-01   6.001704e+01   2.889177e-01
  2.786620e-01   5.965275e+01   2.897540e-01
  2.789610e-01   5.996914e+01   2.906299e-01
  2.792600e-01   6.001616e+01   2.936083e-01
  2.795590e-01   6.005400e+01   2.879468e-01
  2.798580e-01   6.011153e+01   2.926183e-01
  2.801560e-01   5.986372e+01   2.915745e-01
  2.804550e-01   5.960217e+01   2.918171e-01
  2.807540e-01   5.977986e+01   2.935893e-01
  2.810530e-01   6.002260e+01   2.914130e-01
  2.813520e-01   5.986118e+01   2.949185e-01
  2.816510e-01   5.979818e+01   2.937466e-01
  2.819500e-01   6.020787e+01   2.948640e-01
  2.822490e-01   5.973566e+01   2.937054e-01
  2.825480e-01   5.973898e+01   2.932648e-01
  2.828470e-01   5.989408e+01   2.970665e-01
  2.831460e-01   6.013642e+01   2.961667e-01
  2.834450e-01   5.969428e+01   2.934913e-01
  2.837430e-01   5.987497e+01   2.956365e-01
  2.840420e-01   5.955395e+01   2.964535e-01
  2.843410e-01   6.003035e+01   3.041315e-01
  2.846400e-01   5.989302e+01   3.059152e-01
  2.849390e-01   5.905845e+01   3.116205e-01
  2.852380e-01   5.978136e+01   3.164320e-01
  2.855370e-01   5.945740e+01   3.187022e-01
  2.858360e-01   5.974698e+01   3.215225e-01
  2.861350e-01   5.945804e+01   3.235767e-01
  2.864340e-01   5.913584e+01   3.274729e-01
  2.867330e-01   5.919510e+01   3.266959e-01
  2.870320e-01   5.866447e+01   3.308100e-01
  2.873310e-01   5.965138e+01   3.304900e-01
  2.876290e-01   5.922833e+01   3.345539e-01
  2.879280e-01   5.931548e+01   3.378607e-01
  2.882270e-01   5.903894e+01   3.333512e-01
  2.885260e-01   5.966819e+01   3.392100e-01
  2.888250e-01   5.916515e+01   3.369170e-01
  2.891240e-01   5.939797e+01   3.426717e-01
  2.894230e-01   5.888353e+01   3.442657e-01
  2.897220e-01   5.872580e+01   3.356637e-01
  2.900210e-01   5.837593e+01   3.435127e-01
  2.903200e-01   5.893037e+01   3.431233e-01
  2.906190e-01   5.843630e+01   3.453600e-01
  2.909180e-01   5.928780e+01   3.488121e-01
  2.912160e-01   5.862756e+01   3.431506e-01
  2.915150e-01   5.924712e+01   3.563354e-01
  2.918140e-01   5.935467e+01   3.484405e-01
  2.921130e-01   5.897544e+01   3.505726e-01
  2.924120e-01   5.878202e+01   3.525384e-01
  2.927110e-01   5.896948e+01   3.521146e-01
  2.930100e-01   5.881019e+01   3.608055e-01
  2.933090e-01   5.930927e+01   3.565222e-01
  2.936080e-01   5.864882e+01   3.521388e-01
  2.939070e-01   5.870717e+01   3.579772e-01
  2.942060e-01   5.908696e+01   3.597584e-01
  2.945050e-01   5.865210e+01   3.659472e-01
  2.948030e-01   5.904084e+01   3.575476e-01
  2.951020e-01   5.886215e+01   3.624569e-01
  2.954010e-01   5.926928e+01   3.654422e-01
  2.957000e-01   5.886072e+01   3.659335e-01
  2.959990e-01   5.914346e+01   3.663697e-01
  2.962980e-01   5.824393e+01   3.642309e-01
  2.965970e-01   5.843700e+01   3.684110e-01
  2.968960e-01   5.886619e+01   3.695340e-01
  2.971950e-01   5.894556e+01   3.682013e-01
  2.974940e-01   5.911332e+01   3.673832e-01
  2.977930e-01   5.927879e+01   3.712837e-01
  2.980920e-01   5.912147e+01   3.710195e-01
  2.983900e-01   5.886005e+01   3.732053e-01
  2.986890e-01   5.911512e+01   3.698598e-01
  2.989880e-01   5.849087e+01   3.717999e-01
  2.992870e-01   5.877366e+01   3.736352e-01
  2.995860e-01   5.834234e+01   3.743896e-01
  2.998850e-01   5.855988e+01   3.729551e-01
  3.001840e-01   5.841676e+01   3.748671e-01
  3.004830e-01   5.876110e+01   3.808596e-01
  3.007820e-01   5.765170e+01   3.757746e-01
  3.010810e-01   5.948875e+01   3.790169e-01
  3.013800e-01   5.860172e+01   3.818451e-01
  3.016790e-01   5.923213e+01   3.828845e-01
  3.019780e-01   5.900265e+01   3.841641e-01
  3.022760e-01   5.825785e+01   3.835161e-01
  3.025750e-01   5.949653e+01   3.855130e-01
  3.028740e-01   5.905070e+01   3.895213e-01
  3.031730e-01   5.874229e+01   3.866633e-01
  3.034720e-01   5.898063e+01   3.890251e-01
  3.037710e-01   5.879287e+01   3.881415e-01
  3.040700e-01   5.849592e+01   3.890144e-01
  3.043690e-01   5.845163e+01   3.934821e-01
  3.046680e-01   5.870423e+01   3.929541e-01
  3.049670e-01   5.816002e+01   3.876301e-01
  3.052660e-01   5.801010e+01   3.939344e-01
  3.055650e-01   5.866675e+01   3.947603e-01
  3.058630e-01   5.918814e+01   4.019250e-01
  3.061620e-01   5.842279e+01   3.920110e-01
  3.064610e-01   5.815729e+01   3.961231e-01
  3.067600e-01   5.842593e+01   4.031388e-01
  3.070590e-01   5.809793e+01   3.959209e-01
  3.073580e-01   5.931606e+01   4.061982e-01
  3.076570e-01   5.848633e+01   3.961104e-01
  3.079560e-01   5.847318e+01   4.024125e-01
  3.082550e-01   5.811039e+01   4.011622e-01
  3.085540e-01   5.826577e+01   4.014035e-01
  3.088530e-01   5.927598e+01   4.100107e-01
  3.091520e-01   5.820056e+01   4.002994e-01
  3.094500e-01   5.868337e+01   4.107450e-01
  3.097490e-01   5.821702e+01   4.072515e-01
  3.100480e-01   5.793445e+01   4.032278e-01
  3.103470e-01   5.860721e+01   4.168825e-01
  3.106460e-01   5.824135e+01   4.033950e-01
  3.109450e-01   5.760627e+01   4.129827e-01
  3.112440e-01   5.772079e+01   4.064340e-01
  3.115430e-01   5.883501e+01   4.157355e-01
  3.118420e-01   5.841082e+01   4.188258e-01
  3.121410e-01   5.867442e+01   4.132412e-01
  3.124400e-01   5.748417e+01   4.164864e-01
  3.127390e-01   5.812757e+01   4.129070e-01
  3.130380e-01   5.837302e+01   4.227488e-01
  3.133360e-01   5.756276e+01   4.174394e-01
  3.136350e-01   5.730010e+01   4.158190e-01
  3.139340e-01   5.887189e+01   4.276873e-01
  3.142330e-01   5.814552e+01   4.185406e-01
  3.145320e-01   5.843006e+01   4.299933e-01
  3.148310e-01   5.814642e+01   4.239974e-01
  3.151300e-01   5.830410e+01   4.245719e-01
  3.154290e-01   5.794908e+01   4.282199e-01
  3.157280e-01   5.829314e+01   4.266354e-01
  3.160270e-01   5.800069e+01   4.339055e-01
  3.163260e-01   5.829938e+01   4.266583e-01
  3.166250e-01   5.850707e+01   4.357955e-01
  3.169230e-01   5.776886e+01   4.304522e-01
  3.172220e-01   5.805488e+01   4.363672e-01
  3.175210e-01   5.797374e+01   4.356834e-01
  3.178200e-01   5.781577e+01   4.320991e-01
  3.181190e-01   5.854862e+01   4.428644e-01
  3.184180e-01   5.882239e+01   4.392422e-01
  3.187170e-01   5.837312e+01   4.453758e-01
  3.190160e-01   5.874202e+01   4.455783e-01
  3.193150e-01   5.814016e+01   4.366876e-01
  3.196140e-01   5.710394e+01   4.441231e-01
  3.199130e-01   5.784069e+01   4.405703e-01
  3.202120e-01   5.850647e+01   4.503697e-01
  3.205100e-01   5.882689e+01   4.503612e-01
  3.208090e-01   5.844109e+01   4.456350e-01
  3.211080e-01   5.848591e+01   4.527945e-01
  3.214070e-01   5.891859e+01   4.466478e-01
  3.217060e-01   5.866082e+01   4.530502e-01
  3.220050e-01   5.789494e+01   4.471885e-01
  3.223040e-01   5.842038e+01   4.471704e-01
  3.226030e-01   5.806896e+01   4.571651e-01
  3.229020e-01   5.873382e+01   4.443542e-01
  3.232010e-01   5.907222e+01   4.580480e-01
  3.235000e-01   5.844403e+01   4.505436e-01
  3.237990e-01   5.806653e+01   4.524314e-01
  3.240970e-01   5.777081e+01   4.581811e-01
  3.243960e-01   5.873330e+01   4.524913e-01
  3.246950e-01   5.863699e+01   4.633924e-01
  3.249940e-01   5.806503e+01   4.532736e-01
  3.252930e-01   5.739031e+01   4.579954e-01
  3.255920e-01   5.818752e+01   4.638702e-01
  3.258910e-01   5.811307e+01   4.590943e-01
  3.261900e-01   5.758176e+01   4.641880e-01
  3.264890e-01   5.819440e+01   4.611927e-01
  3.267880e-01   5.807506e+01   4.643331e-01
  3.270870e-01   5.829202e+01   4.731845e-01
  3.273860e-01   5.814617e+01   4.669208e-01
  3.276850e-01   5.811149e+01   4.724512e-01
  3.279830e-01   5.818161e+01   4.656764e-01
  3.282820e-01   5.797980e+01   4.743369e-01
  3.285810e-01   5.785290e+01   4.718796e-01
  3.288800e-01   5.807050e+01   4.761797e-01
  3.291790e-01   5.786567e+01   4.714508e-01
  3.294780e-01   5.811224e+01   4.798406e-01
  3.297770e-01   5.835676e+01   4.833946e-01
  3.300760e-01   5.804533e+01   4.770652e-01
  3.303750e-01   5.854582e+01   4.867676e-01
  3.306740e-01   5.821682e+01   4.787658e-01
  3.309730e-01   5.823627e+01   4.875761e-01
  3.312720e-01   5.794261e+01   4.900721e-01
  3.315700e-01   5.771368e+01   4.802143e-01
  3.318690e-01   5.746716e+01   4.918555e-01
  3.321680e-01   5.832011e+01   4.842720e-01
  3.324670e-01   5.823230e+01   4.962279e-01
  3.327660e-01   5.772052e+01   4.912963e-01
  3.330650e-01   5.762248e+01   4.914240e-01
  3.333640e-01   5.822264e+01   5.018447e-01
  3.336630e-01   5.792426e+01   4.889211e-01
  3.339620e-01   5.761159e+01   5.020916e-01
  3.342610e-01   5.773688e+01   4.957828e-01
  3.345600e-01   5.760446e+01   5.003223e-01
  3.348590e-01   5.771319e+01   5.096795e-01
  3.351570e-01   5.852407e+01   4.974695e-01
  3.354560e-01   5.794429e+01   5.143953e-01
  3.357550e-01   5.834513e+01   4.995163e-01
  3.360540e-01   5.759896e+01   5.110076e-01
  3.363530e-01   5.763338e+01   5.174170e-01
  3.366520e-01   5.872742e+01   5.069306e-01
  3.369510e-01   5.772668e+01   5.243332e-01
  3.372500e-01   5.882990e+01   5.056160e-01
  3.375490e-01   5.784250e+01   5.222281e-01
  3.378480e-01   5.860025e+01   5.230289e-01
  3.381470e-01   5.795854e+01   5.188745e-01
  3.384460e-01   5.790153e+01   5.325757e-01
  3.387450e-01   5.763469e+01   5.099417e-01
  3.390430e-01   5.751462e+01   5.280572e-01
  3.393420e-01   5.807616e+01   5.279215e-01
  3.396410e-01   5.794046e+01   5.279765e-01
  3.399400e-01   5.718548e+01   5.398942e-01
  3.402390e-01   5.759585e+01   5.159792e-01
  3.405380e-01   5.672515e+01   5.348336e-01
  3.408370e-01   5.734309e+01   5.300012e-01
  3.411360e-01   5.789908e+01   5.360567e-01
  3.414350e-01   5.779204e+01   5.427500e-01
  3.417340e-01   5.709866e+01   5.316394e-01
  3.420330e-01   5.806036e+01   5.522800e-01
  3.423320e-01   5.761123e+01   5.347224e-01
  3.426300e-01   5.768953e+01   5.497483e-01
  3.429290e-01   5.805962e+01   5.492252e-01
  3.432280e-01   5.777438e+01   5.456244e-01
  3.435270e-01   5.709176e+01   5.611001e-01
  3.438260e-01   5.725501e+01   5.394938e-01
  3.441250e-01   5.742378e+01   5.594670e-01
  3.444240e-01   5.721463e+01   5.505480e-01
  3.447230e-01   5.753267e+01   5.567880e-01
  3.450220e-01   5.828526e+01   5.719741e-01
  3.453210e-01   5.745302e+01   5.516938e-01
  3.456200e-01   5.689324e+01   5.702168e-01
  3.459190e-01   5.724935e+01   5.586167e-01
  3.462170e-01   5.657891e+01   5.660722e-01
  3.465160e-01   5.758965e+01   5.702505e-01
  3.468150e-01   5.731641e+01   5.680463e-01
  3.471140e-01   5.734990e+01   5.832026e-01
  3.474130e-01   5.656768e+01   5.634835e-01
  3.477120e-01   5.807938e+01   5.868999e-01
  3.480110e-01   5.797742e+01   5.800353e-01
  3.483100e-01   5.822548e+01   5.830716e-01
  3.486090e-01   5.745124e+01   5.940831e-01
  3.489080e-01   5.748394e+01   5.793469e-01
  3.492070e-01   5.776842e+01   5.966933e-01
  3.495060e-01   5.828102e+01   5.879179e-01
  3.498040e-01   5.768575e+01   5.972429e-01
  3.501030e-01   5.750948e+01   5.973097e-01
  3.504020e-01   5.757445e+01   5.966665e-01
  3.507010e-01   5.678630e+01   6.066552e-01
  3.510000e-01   5.764965e+01   5.922215e-01
  3.512990e-01   5.787510e+01   6.124435e-01
  3.515980e-01   5.637076e+01   5.962907e-01
  3.518970e-01   5.693500e+01   6.127359e-01
  3.521960e-01   5.813245e+01   6.279912e-01
  3.524950e-01   5.758476e+01   6.016720e-01
  3.527940e-01   5.736073e+01   6.272023e-01
  3.530930e-01   5.712519e+01   6.095109e-01
  3.533920e-01   5.737156e+01   6.261241e-01
  3.536900e-01   5.665462e+01   6.244664e-01
  3.539890e-01   5.676955e+01   6.217052e-01
  3.542880e-01   5.592168e+01   6.320549e-01
  3.545870e-01   5.888031e+01   6.231157e-01
  3.548860e-01   5.762431e+01   6.379900e-01
  3.551850e-01   5.688529e+01   6.223386e-01
  3.554840e-01   5.737002e+01   6.365808e-01
  3.557830e-01   5.711979e+01   6.375834e-01
  3.560820e-01   5.649922e+01   6.125319e-01
  3.563810e-01   5.734464e+01   6.376351e-01
  3.566800e-01   5.784974e+01   6.253386e-01
  3.569790e-01   5.704680e+01   6.408135e-01
  3.572770e-01   5.850073e+01   6.476933e-01
  3.575760e-01   5.717239e+01   6.140120e-01
  3.578750e-01   5.728240e+01   6.547523e-01
  3.581740e-01   5.630558e+01   6.202801e-01
  3.584730e-01   5.690820e+01   6.526102e-01
  3.587720e-01   5.726537e+01   6.432687e-01
  3.590710e-01   5.698202e+01   6.404495e-01
  3.593700e-01   5.839502e+01   6.732114e-01
  3.596690e-01   5.793111e+01   6.420955e-01
  3.599680e-01   5.678933e+01   6.652614e-01
  3.602670e-01   5.827997e+01   6.565325e-01
  3.605660e-01   5.699025e+01   6.650646e-01
  3.608640e-01   5.769742e+01   6.863393e-01
  3.611630e-01   5.745218e+01   6.493119e-01
  3.614620e-01   5.774523e+01   6.911261e-01
  3.617610e-01   5.673991e+01   6.595434e-01
  3.620600e-01   5.656251e+01   6.810313e-01
  3.623590e-01   5.805029e+01   6.869496e-01
  3.626580e-01   5.730240e+01   6.825101e-01
  3.629570e-01   5.731615e+01   7.009609e-01
  3.632560e-01   5.741973e+01   6.717252e-01
  3.635550e-01   5.695079e+01   7.101118e-01
  3.638540e-01   5.774922e+01   6.972936e-01
  3.641530e-01   5.738962e+01   6.998213e-01
  3.644510e-01   5.667181e+01   7.256082e-01
  3.647500e-01   5.709550e+01   6.842325e-01
  3.650490e-01   5.664362e+01   7.236475e-01
  3.653480e-01   5.627046e+01   7.042064e-01
  3.656470e-01   5.757152e+01   7.207711e-01
  3.659460e-01   5.611938e+01   7.329764e-01
  3.662450e-01   5.712277e+01   7.078676e-01
  3.665440e-01   5.672938e+01   7.543828e-01
  3.668430e-01   5.702795e+01   7.156503e-01
  3.671420e-01   5.717499e+01   7.474653e-01
  3.674410e-01   5.618838e+01   7.315724e-01
  3.677400e-01   5.649992e+01   7.469196e-01
  3.680390e-01   5.700512e+01   7.793579e-01
  3.683370e-01   5.754990e+01   7.330157e-01
  3.686360e-01   5.646429e+01   7.670335e-01
  3.689350e-01   5.818547e+01   7.619790e-01
  3.692340e-01   5.687392e+01   7.740994e-01
  3.695330e-01   5.741461e+01   8.052294e-01
  3.698320e-01   5.773799e+01   7.530900e-01
  3.701310e-01   5.501106e+01   7.905651e-01
  3.704300e-01   5.723848e+01   7.680423e-01
  3.707290e-01   5.576737e+01   7.983894e-01
  3.710280e-01   5.766306e+01   8.069697e-01
  3.713270e-01   5.653505e+01   7.873382e-01
  3.716260e-01   5.800879e+01   8.456056e-01
  3.719240e-01   5.689144e+01   7.830168e-01
  3.722230e-01   5.781967e+01   8.469986e-01
  3.725220e-01   5.883512e+01   8.250707e-01
  3.728210e-01   5.787249e+01   8.364509e-01
  3.731200e-01   5.731159e+01   8.818211e-01
  3.734190e-01   5.750495e+01   8.058627e-01
  3.737180e-01   5.864000e+01   8.887909e-01
  3.740170e-01   5.673408e+01   8.229248e-01
  3.743160e-01   5.765855e+01   8.876852e-01
  3.746150e-01   5.745453e+01   8.797612e-01
  3.749140e-01   5.616836e+01   8.488948e-01
  3.752130e-01   5.800812e+01   9.244982e-01
  3.755110e-01   5.666811e+01   8.497774e-01
  3.758100e-01   5.756609e+01   9.209691e-01
  3.761090e-01   5.738322e+01   8.920509e-01
  3.764080e-01   5.774850e+01   9.188448e-01
  3.767070e-01   5.678668e+01   9.526841e-01
  3.770060e-01   5.707734e+01   8.768686e-01
  3.773050e-01   5.799338e+01   9.710171e-01
  3.776040e-01   5.712836e+01   9.210659e-01
  3.779030e-01   5.778339e+01   9.569620e-01
  3.782020e-01   5.628307e+01   1.020130e+00
  3.785010e-01   5.675036e+01   9.004591e-01
  3.788000e-01   5.529719e+01   1.006235e+00
  3.790990e-01   5.639187e+01   9.375236e-01
  3.793970e-01   5.803380e+01   1.020969e+00
  3.796960e-01   5.785994e+01   1.014618e+00
  3.799950e-01   5.769334e+01   9.945650e-01
  3.802940e-01   5.765963e+01   1.105370e+00
  3.805930e-01   5.593413e+01   9.495376e-01
  3.808920e-01   5.561450e+01   1.091740e+00
  3.811910e-01   5.769584e+01   1.027828e+00
  3.814900e-01   5.607193e+01   1.066345e+00
  3.817890e-01   5.561175e+01   1.159585e+00
  3.820880e-01   5.685831e+01   9.964414e-01
  3.823870e-01   5.741167e+01   1.185827e+00
  3.826860e-01   5.639031e+01   1.031262e+00
  3.829840e-01   5.795515e+01   1.215337e+00
  3.832830e-01   5.562429e+01   1.138037e+00
  3.835820e-01   5.655672e+01   1.120210e+00
  3.838810e-01   5.696720e+01   1.256969e+00
  3.841800e-01   5.497476e+01   1.091663e+00
  3.844790e-01   5.863376e+01   1.284704e+00
  3.847780e-01   5.916606e+01   1.196068e+00
  3.850770e-01   5.543590e+01   1.258607e+00
  3.853760e-01   5.570096e+01   1.345811e+00
  3.856750e-01   5.609533e+01   1.164616e+00
  3.859740e-01   5.647788e+01   1.379151e+00
  3.862730e-01   5.641250e+01   1.250835e+00
  3.865710e-01   5.866694e+01   1.405625e+00
  3.868700e-01   5.752189e+01   1.417380e+00
  3.871690e-01   5.608423e+01   1.316807e+00
  3.874680e-01   5.600492e+01   1.515308e+00
  3.877670e-01   5.737805e+01   1.354296e+00
  3.880660e-01   5.687895e+01   1.561407e+00
  3.883650e-01   5.865732e+01   1.502553e+00
  3.886640e-01   5.838105e+01   1.564215e+00
  3.889630e-01   5.643002e+01   1.673516e+00
  3.892620e-01   5.902665e+01   1.539011e+00
  3.895610e-01   5.710279e+01   1.729594e+00
  3.898600e-01   5.930859e+01   1.715670e+00
  3.901580e-01   6.035084e+01   1.803326e+00
  3.904570e-01   5.381732e+01   1.903920e+00
  3.907560e-01   5.626458e+01   1.716852e+00
  3.910550e-01   5.476280e+01   1.955814e+00
  3.913540e-01   5.511205e+01   1.962041e+00
  3.916530e-01   5.664876e+01   1.989207e+00
  3.919520e-01   5.316060e+01   2.503235e+00
  3.922510e-01   5.748697e+01   2.003870e+00
  3.925500e-01   5.343564e+01   2.592009e+00
  3.928490e-01   5.888398e+01   2.483871e+00
  3.931480e-01   5.758476e+01   2.690759e+00
  3.934470e-01   0.000000e+00   0.000000e+00
  3.937460e-01   5.896780e+01   2.722880e+00
creator: radaver
creator-version: 3725
header-file: /nas_data/SAXS_data/20151104Workshop/header/JH1_0044.txt
image-file: /nas_data/Pilatus1M/20151104_Workshop/JH1_0044.tif
angular-axis-file: /nas_data/SAXS_data/20151104Workshop/q20151029.dat
beamstop-mask-file: /nas_data/SAXS_data/20151104Workshop/fit2d20151031.msk
detector-response-file: none
beam-center-x: 949.7700
beam-center-y: 918.8000
unit-time: 1.0000
channel-first: 10
channel-last: 1315
Exposure time [s]: 1.094121
Transmitted Beam: 0.484620
Incident Beam: 0.484620
Code: JH1
Concentration [mg/ml]: 1
Run Number: 0044
