# Supplementary material for: SAXS analysis of a soluble cytosolic NgBR construct including extracellular and transmembrane domains
Source: PLoS One. 2018 Jan 18;13(1):e0191371. doi: 10.1371/journal.pone.0191371 (PMC5773207; doi:10.1371/journal.pone.0191371)
Supplement: S1 File — (ZIP) [file pone.0191371.s001.zip › JH1_0045.dat]

Sample:   c= 1.0000 mg/ml  Code: JH1
  3.656810e-03   2.255980e+04   4.124739e+01
  3.955720e-03   2.195007e+04   2.794338e+01
  4.254640e-03   1.903352e+04   2.331774e+01
  4.553560e-03   1.537943e+04   2.020877e+01
  4.852480e-03   1.243796e+04   1.701496e+01
  5.151400e-03   1.050995e+04   1.545113e+01
  5.450320e-03   8.711193e+03   1.336115e+01
  5.749240e-03   7.422896e+03   1.195013e+01
  6.048150e-03   6.347338e+03   1.083165e+01
  6.347070e-03   5.479101e+03   9.561243e+00
  6.645990e-03   4.800000e+03   8.909783e+00
  6.944910e-03   4.213293e+03   8.036319e+00
  7.243830e-03   3.769887e+03   7.365928e+00
  7.542750e-03   3.331558e+03   6.898198e+00
  7.841670e-03   3.002957e+03   6.185042e+00
  8.140580e-03   2.710293e+03   5.956975e+00
  8.439500e-03   2.472408e+03   5.483946e+00
  8.738420e-03   2.268107e+03   5.202380e+00
  9.037340e-03   2.082235e+03   4.819705e+00
  9.336260e-03   1.915585e+03   4.542873e+00
  9.635180e-03   1.772810e+03   4.357864e+00
  9.934100e-03   1.632906e+03   4.046696e+00
  1.023300e-02   1.493481e+03   3.966178e+00
  1.053190e-02   1.390898e+03   3.882146e+00
  1.083090e-02   1.284027e+03   3.730022e+00
  1.112980e-02   1.179872e+03   3.545110e+00
  1.142870e-02   1.093855e+03   3.394316e+00
  1.172760e-02   1.010299e+03   3.253027e+00
  1.202650e-02   9.394899e+02   3.128280e+00
  1.232540e-02   8.753190e+02   3.003008e+00
  1.262440e-02   8.117930e+02   2.838212e+00
  1.292330e-02   7.573630e+02   2.699125e+00
  1.322220e-02   7.023216e+02   2.599195e+00
  1.352110e-02   6.491159e+02   2.473689e+00
  1.382000e-02   6.074236e+02   2.369352e+00
  1.411900e-02   5.668207e+02   2.277656e+00
  1.441790e-02   5.320096e+02   2.190713e+00
  1.471680e-02   4.955857e+02   2.104346e+00
  1.501570e-02   4.620541e+02   1.989913e+00
  1.531460e-02   4.390802e+02   1.931054e+00
  1.561350e-02   4.139137e+02   1.842001e+00
  1.591250e-02   3.864436e+02   1.795510e+00
  1.621140e-02   3.685103e+02   1.723121e+00
  1.651030e-02   3.407717e+02   1.639577e+00
  1.680920e-02   3.242846e+02   1.599422e+00
  1.710810e-02   3.073320e+02   1.560322e+00
  1.740710e-02   2.960963e+02   1.509497e+00
  1.770600e-02   2.799104e+02   1.452909e+00
  1.800490e-02   2.648878e+02   1.402210e+00
  1.830380e-02   2.544729e+02   1.385319e+00
  1.860270e-02   2.399865e+02   1.319185e+00
  1.890170e-02   2.318722e+02   1.296691e+00
  1.920060e-02   2.201478e+02   1.251507e+00
  1.949950e-02   2.119701e+02   1.242185e+00
  1.979840e-02   2.022188e+02   1.190511e+00
  2.009730e-02   1.955854e+02   1.157979e+00
  2.039620e-02   1.859896e+02   1.127168e+00
  2.069520e-02   1.805500e+02   1.104576e+00
  2.099410e-02   1.750794e+02   1.095595e+00
  2.129300e-02   1.669012e+02   1.041669e+00
  2.159190e-02   1.611961e+02   1.058989e+00
  2.189080e-02   1.563384e+02   1.048732e+00
  2.218980e-02   1.528974e+02   1.054992e+00
  2.248870e-02   1.472704e+02   1.053869e+00
  2.278760e-02   1.434142e+02   1.029734e+00
  2.308650e-02   1.395335e+02   1.046966e+00
  2.338540e-02   1.328759e+02   1.019562e+00
  2.368430e-02   1.305132e+02   9.921017e-01
  2.398330e-02   1.262097e+02   9.978066e-01
  2.428220e-02   1.257017e+02   9.736426e-01
  2.458110e-02   1.203256e+02   9.846232e-01
  2.488000e-02   1.193053e+02   9.542900e-01
  2.517890e-02   1.164014e+02   9.313605e-01
  2.547790e-02   1.135900e+02   9.330426e-01
  2.577680e-02   1.100908e+02   9.111807e-01
  2.607570e-02   1.095894e+02   9.164643e-01
  2.637460e-02   1.073080e+02   8.995908e-01
  2.667350e-02   1.060542e+02   8.719366e-01
  2.697250e-02   1.043219e+02   8.381226e-01
  2.727140e-02   1.018789e+02   7.975128e-01
  2.757030e-02   1.013718e+02   7.968458e-01
  2.786920e-02   1.002248e+02   7.832696e-01
  2.816810e-02   9.891699e+01   7.658096e-01
  2.846700e-02   9.698695e+01   7.489396e-01
  2.876600e-02   9.575901e+01   7.352169e-01
  2.906490e-02   9.412112e+01   7.310943e-01
  2.936380e-02   9.341280e+01   7.229149e-01
  2.966270e-02   9.260391e+01   7.144972e-01
  2.996160e-02   9.148770e+01   7.112186e-01
  3.026060e-02   8.863942e+01   6.890346e-01
  3.055950e-02   8.864469e+01   6.880784e-01
  3.085840e-02   8.663194e+01   6.773497e-01
  3.115730e-02   8.738899e+01   6.774544e-01
  3.145620e-02   8.684575e+01   6.688560e-01
  3.175510e-02   8.639577e+01   6.689513e-01
  3.205410e-02   8.406315e+01   6.562629e-01
  3.235300e-02   8.521287e+01   6.580586e-01
  3.265190e-02   8.369108e+01   6.401889e-01
  3.295080e-02   8.339313e+01   6.432388e-01
  3.324970e-02   8.299116e+01   6.408440e-01
  3.354870e-02   8.060841e+01   6.299263e-01
  3.384760e-02   8.061904e+01   6.226940e-01
  3.414650e-02   8.097976e+01   6.240855e-01
  3.444540e-02   8.043489e+01   6.134351e-01
  3.474430e-02   7.903817e+01   6.134367e-01
  3.504330e-02   7.921827e+01   6.065248e-01
  3.534220e-02   7.944646e+01   6.081472e-01
  3.564110e-02   7.805268e+01   6.020462e-01
  3.594000e-02   7.794821e+01   5.901274e-01
  3.623890e-02   7.687988e+01   5.960397e-01
  3.653780e-02   7.664860e+01   5.790451e-01
  3.683680e-02   7.624997e+01   5.850515e-01
  3.713570e-02   7.613497e+01   5.853074e-01
  3.743460e-02   7.644697e+01   5.769459e-01
  3.773350e-02   7.664442e+01   5.770246e-01
  3.803240e-02   7.564727e+01   5.869423e-01
  3.833140e-02   7.573004e+01   6.012214e-01
  3.863030e-02   7.447971e+01   6.055061e-01
  3.892920e-02   7.384305e+01   6.013445e-01
  3.922810e-02   7.438842e+01   6.059265e-01
  3.952700e-02   7.383169e+01   5.997425e-01
  3.982600e-02   7.332405e+01   6.063568e-01
  4.012490e-02   7.357337e+01   5.979204e-01
  4.042380e-02   7.319546e+01   6.042200e-01
  4.072270e-02   7.356428e+01   6.033508e-01
  4.102160e-02   7.254747e+01   5.983818e-01
  4.132050e-02   7.334655e+01   6.024573e-01
  4.161950e-02   7.160064e+01   5.890913e-01
  4.191840e-02   7.199249e+01   5.984432e-01
  4.221730e-02   7.168304e+01   5.894301e-01
  4.251620e-02   7.140051e+01   5.959776e-01
  4.281510e-02   7.115243e+01   5.857407e-01
  4.311410e-02   7.141222e+01   5.875609e-01
  4.341300e-02   7.092626e+01   5.885845e-01
  4.371190e-02   7.174145e+01   5.904296e-01
  4.401080e-02   7.086193e+01   5.867992e-01
  4.430970e-02   7.039054e+01   5.803740e-01
  4.460860e-02   7.117892e+01   5.843571e-01
  4.490760e-02   7.043878e+01   5.827959e-01
  4.520650e-02   7.025279e+01   5.776110e-01
  4.550540e-02   6.985964e+01   5.789163e-01
  4.580430e-02   7.049209e+01   5.793240e-01
  4.610320e-02   6.976360e+01   5.734339e-01
  4.640220e-02   7.006993e+01   5.790508e-01
  4.670110e-02   6.960565e+01   5.685362e-01
  4.700000e-02   6.949690e+01   5.702025e-01
  4.729890e-02   6.928755e+01   5.714740e-01
  4.759780e-02   6.900192e+01   5.695834e-01
  4.789680e-02   6.913662e+01   5.666175e-01
  4.819570e-02   6.850352e+01   5.633239e-01
  4.849460e-02   6.895154e+01   5.672575e-01
  4.879350e-02   6.905130e+01   5.614484e-01
  4.909240e-02   6.758743e+01   5.630135e-01
  4.939130e-02   6.804120e+01   5.553135e-01
  4.969030e-02   6.780960e+01   5.563774e-01
  4.998920e-02   6.702646e+01   5.524868e-01
  5.028810e-02   6.825330e+01   5.555111e-01
  5.058700e-02   6.780012e+01   5.576905e-01
  5.088590e-02   6.863210e+01   5.517827e-01
  5.118490e-02   6.747731e+01   5.543418e-01
  5.148380e-02   6.801334e+01   5.538700e-01
  5.178270e-02   6.717034e+01   5.433242e-01
  5.208160e-02   6.840770e+01   5.541493e-01
  5.238050e-02   6.846242e+01   5.485250e-01
  5.267940e-02   6.659399e+01   5.487170e-01
  5.297840e-02   6.791316e+01   5.469580e-01
  5.327730e-02   6.686100e+01   5.401862e-01
  5.357620e-02   6.706926e+01   5.429152e-01
  5.387510e-02   6.716976e+01   5.401830e-01
  5.417400e-02   6.625811e+01   5.415189e-01
  5.447300e-02   6.659369e+01   5.347899e-01
  5.477190e-02   6.704516e+01   5.378261e-01
  5.507080e-02   6.610894e+01   5.340578e-01
  5.536970e-02   6.743645e+01   5.375513e-01
  5.566860e-02   6.822974e+01   5.444286e-01
  5.596760e-02   6.714739e+01   5.339763e-01
  5.626650e-02   6.636093e+01   5.332475e-01
  5.656540e-02   6.682230e+01   5.332830e-01
  5.686430e-02   6.622381e+01   5.279186e-01
  5.716320e-02   6.652385e+01   5.256052e-01
  5.746210e-02   6.636945e+01   5.302773e-01
  5.776110e-02   6.616303e+01   5.312457e-01
  5.806000e-02   6.620727e+01   5.232019e-01
  5.835890e-02   6.688732e+01   5.264597e-01
  5.865780e-02   6.645538e+01   5.218973e-01
  5.895670e-02   6.611156e+01   5.304394e-01
  5.925570e-02   6.642698e+01   5.195318e-01
  5.955460e-02   6.623007e+01   5.256024e-01
  5.985350e-02   6.556646e+01   5.156005e-01
  6.015240e-02   6.553108e+01   5.171322e-01
  6.045130e-02   6.540739e+01   5.172040e-01
  6.075020e-02   6.645347e+01   5.163079e-01
  6.104920e-02   6.606144e+01   5.186596e-01
  6.134810e-02   6.577593e+01   5.180974e-01
  6.164700e-02   6.650988e+01   5.127230e-01
  6.194590e-02   6.631869e+01   5.202306e-01
  6.224480e-02   6.566415e+01   5.062785e-01
  6.254380e-02   6.597603e+01   5.160996e-01
  6.284270e-02   6.512265e+01   5.144059e-01
  6.314160e-02   6.589523e+01   5.050814e-01
  6.344050e-02   6.669366e+01   5.155973e-01
  6.373940e-02   6.617321e+01   5.051095e-01
  6.403840e-02   6.532388e+01   5.097365e-01
  6.433730e-02   6.546615e+01   5.049922e-01
  6.463620e-02   6.543632e+01   5.007556e-01
  6.493510e-02   6.545975e+01   5.118888e-01
  6.523400e-02   6.512417e+01   5.000682e-01
  6.553290e-02   6.638771e+01   5.074867e-01
  6.583190e-02   6.380264e+01   4.954732e-01
  6.613080e-02   6.462039e+01   4.941211e-01
  6.642970e-02   6.504349e+01   5.049267e-01
  6.672860e-02   6.555247e+01   4.961827e-01
  6.702750e-02   6.494582e+01   4.988753e-01
  6.732650e-02   6.485843e+01   4.950304e-01
  6.762540e-02   6.565565e+01   4.980635e-01
  6.792430e-02   6.447222e+01   4.955445e-01
  6.822320e-02   6.469679e+01   4.885734e-01
  6.852210e-02   6.497703e+01   4.969790e-01
  6.882110e-02   6.393069e+01   4.890332e-01
  6.912000e-02   6.580147e+01   4.956453e-01
  6.941890e-02   6.609125e+01   4.933282e-01
  6.971780e-02   6.407336e+01   4.852650e-01
  7.001670e-02   6.628603e+01   4.999481e-01
  7.031560e-02   6.457227e+01   4.866765e-01
  7.061460e-02   6.499584e+01   4.887458e-01
  7.091350e-02   6.497603e+01   4.872487e-01
  7.121240e-02   6.479359e+01   4.828356e-01
  7.151130e-02   6.511740e+01   4.901590e-01
  7.181020e-02   6.477073e+01   4.822904e-01
  7.210920e-02   6.471424e+01   4.853264e-01
  7.240810e-02   6.416347e+01   4.786586e-01
  7.270700e-02   6.469217e+01   4.866550e-01
  7.300590e-02   6.445470e+01   4.811124e-01
  7.330480e-02   6.435906e+01   4.753534e-01
  7.360370e-02   6.468205e+01   4.824198e-01
  7.390270e-02   6.483088e+01   4.775375e-01
  7.420160e-02   6.444721e+01   4.833918e-01
  7.450050e-02   6.417259e+01   4.733439e-01
  7.479940e-02   6.512094e+01   4.781587e-01
  7.509830e-02   6.446341e+01   4.797761e-01
  7.539730e-02   6.518408e+01   4.753027e-01
  7.569620e-02   6.426626e+01   4.728145e-01
  7.599510e-02   6.416620e+01   4.755270e-01
  7.629400e-02   6.465224e+01   4.711992e-01
  7.659290e-02   6.448753e+01   4.749440e-01
  7.689190e-02   6.464880e+01   4.711867e-01
  7.719080e-02   6.434929e+01   4.726840e-01
  7.748970e-02   6.373322e+01   4.669883e-01
  7.778860e-02   6.459837e+01   4.731624e-01
  7.808750e-02   6.433160e+01   4.687503e-01
  7.838640e-02   6.512654e+01   4.690950e-01
  7.868540e-02   6.453759e+01   4.682295e-01
  7.898430e-02   6.510426e+01   4.677591e-01
  7.928320e-02   6.536541e+01   4.742230e-01
  7.958210e-02   6.474889e+01   4.631898e-01
  7.988100e-02   6.461141e+01   4.680757e-01
  8.018000e-02   6.380419e+01   4.626530e-01
  8.047890e-02   6.556284e+01   4.685691e-01
  8.077780e-02   6.397262e+01   4.620317e-01
  8.107670e-02   6.454852e+01   4.616619e-01
  8.137560e-02   6.408602e+01   4.632617e-01
  8.167450e-02   6.435415e+01   4.613704e-01
  8.197350e-02   6.451447e+01   4.591341e-01
  8.227240e-02   6.376300e+01   4.608664e-01
  8.257130e-02   6.494319e+01   4.555539e-01
  8.287020e-02   6.429230e+01   4.623670e-01
  8.316910e-02   6.410604e+01   4.584738e-01
  8.346810e-02   6.474302e+01   4.564010e-01
  8.376700e-02   6.421853e+01   4.608840e-01
  8.406590e-02   6.408055e+01   4.509920e-01
  8.436480e-02   6.427952e+01   4.586950e-01
  8.466370e-02   6.409000e+01   4.521685e-01
  8.496270e-02   6.444374e+01   4.641408e-01
  8.526160e-02   6.440514e+01   4.786535e-01
  8.556050e-02   6.420968e+01   4.783782e-01
  8.585940e-02   6.416122e+01   4.841840e-01
  8.615830e-02   6.411738e+01   4.840185e-01
  8.645720e-02   6.475482e+01   4.912015e-01
  8.675620e-02   6.476133e+01   4.936714e-01
  8.705510e-02   6.463502e+01   4.922082e-01
  8.735400e-02   6.409519e+01   4.926029e-01
  8.765290e-02   6.510425e+01   4.969645e-01
  8.795180e-02   6.389071e+01   4.963218e-01
  8.825080e-02   6.383397e+01   4.915981e-01
  8.854970e-02   6.402502e+01   4.988878e-01
  8.884860e-02   6.352828e+01   4.949121e-01
  8.914750e-02   6.379051e+01   5.021318e-01
  8.944640e-02   6.476498e+01   5.022806e-01
  8.974530e-02   6.504162e+01   4.992431e-01
  9.004430e-02   7.032526e+01   5.170276e-01
  9.034320e-02   6.459445e+01   4.780055e-01
  9.064210e-02   6.391599e+01   4.745990e-01
  9.094100e-02   6.357229e+01   4.634637e-01
  9.123990e-02   6.348775e+01   4.619154e-01
  9.153890e-02   6.420128e+01   4.670079e-01
  9.183780e-02   6.465532e+01   4.653148e-01
  9.213670e-02   6.537631e+01   4.662486e-01
  9.243560e-02   6.602452e+01   4.673197e-01
  9.273450e-02   6.375169e+01   4.552299e-01
  9.303350e-02   6.347208e+01   4.602206e-01
  9.333240e-02   6.483331e+01   4.547830e-01
  9.363130e-02   6.507785e+01   4.591494e-01
  9.393020e-02   6.381739e+01   4.523554e-01
  9.422910e-02   6.388683e+01   4.537605e-01
  9.452800e-02   6.440727e+01   4.567777e-01
  9.482700e-02   6.444021e+01   4.466515e-01
  9.512590e-02   6.343790e+01   4.513924e-01
  9.542480e-02   6.378539e+01   4.476967e-01
  9.572370e-02   6.472180e+01   4.509710e-01
  9.602260e-02   6.360127e+01   4.493022e-01
  9.632160e-02   6.382379e+01   4.423364e-01
  9.662050e-02   6.402834e+01   4.455878e-01
  9.691940e-02   6.409656e+01   4.458251e-01
  9.721830e-02   6.383605e+01   4.423789e-01
  9.751720e-02   6.365696e+01   4.439287e-01
  9.781610e-02   6.390542e+01   4.404757e-01
  9.811510e-02   6.411515e+01   4.455235e-01
  9.841400e-02   6.408778e+01   4.382896e-01
  9.871290e-02   6.341247e+01   4.391273e-01
  9.901180e-02   6.430139e+01   4.432681e-01
  9.931070e-02   6.360140e+01   4.369708e-01
  9.960970e-02   6.426115e+01   4.424130e-01
  9.990860e-02   6.383763e+01   4.336580e-01
  1.002070e-01   6.406674e+01   4.385664e-01
  1.005060e-01   6.404932e+01   4.360832e-01
  1.008050e-01   6.402471e+01   4.384226e-01
  1.011040e-01   6.439754e+01   4.335281e-01
  1.014030e-01   6.443860e+01   4.356944e-01
  1.017020e-01   6.430991e+01   4.393980e-01
  1.020010e-01   6.475765e+01   4.360908e-01
  1.023000e-01   6.419878e+01   4.321901e-01
  1.025990e-01   6.473122e+01   4.329775e-01
  1.028980e-01   6.432749e+01   4.332923e-01
  1.031970e-01   6.357757e+01   4.331122e-01
  1.034960e-01   6.343449e+01   4.247221e-01
  1.037950e-01   6.381894e+01   4.299156e-01
  1.040930e-01   6.389486e+01   4.265824e-01
  1.043920e-01   6.445083e+01   4.323710e-01
  1.046910e-01   6.418951e+01   4.308312e-01
  1.049900e-01   6.490757e+01   4.273751e-01
  1.052890e-01   6.356490e+01   4.264468e-01
  1.055880e-01   6.442646e+01   4.277076e-01
  1.058870e-01   6.458627e+01   4.298593e-01
  1.061860e-01   6.417290e+01   4.243167e-01
  1.064850e-01   6.465431e+01   4.265405e-01
  1.067840e-01   6.378143e+01   4.258820e-01
  1.070830e-01   6.489999e+01   4.260801e-01
  1.073820e-01   6.380010e+01   4.208959e-01
  1.076800e-01   6.342625e+01   4.193522e-01
  1.079790e-01   6.385380e+01   4.226320e-01
  1.082780e-01   6.389108e+01   4.246497e-01
  1.085770e-01   6.389448e+01   4.157327e-01
  1.088760e-01   6.443924e+01   4.233107e-01
  1.091750e-01   6.434568e+01   4.214521e-01
  1.094740e-01   6.335416e+01   4.191139e-01
  1.097730e-01   6.446175e+01   4.202965e-01
  1.100720e-01   6.459764e+01   4.168197e-01
  1.103710e-01   6.437171e+01   4.224662e-01
  1.106700e-01   6.400311e+01   4.151934e-01
  1.109690e-01   6.377608e+01   4.201983e-01
  1.112670e-01   6.388645e+01   4.130484e-01
  1.115660e-01   6.443579e+01   4.160006e-01
  1.118650e-01   6.508239e+01   4.220084e-01
  1.121640e-01   6.506540e+01   4.159593e-01
  1.124630e-01   6.447182e+01   4.152306e-01
  1.127620e-01   6.399312e+01   4.136862e-01
  1.130610e-01   6.385476e+01   4.126538e-01
  1.133600e-01   6.452841e+01   4.195999e-01
  1.136590e-01   6.445854e+01   4.091390e-01
  1.139580e-01   6.409214e+01   4.125458e-01
  1.142570e-01   6.467819e+01   4.141361e-01
  1.145560e-01   6.437932e+01   4.137605e-01
  1.148550e-01   6.408425e+01   4.116516e-01
  1.151530e-01   6.406155e+01   4.062020e-01
  1.154520e-01   6.341621e+01   4.092135e-01
  1.157510e-01   6.448759e+01   4.081084e-01
  1.160500e-01   6.411075e+01   4.131880e-01
  1.163490e-01   6.447209e+01   4.080594e-01
  1.166480e-01   6.434367e+01   4.104739e-01
  1.169470e-01   6.496258e+01   4.101709e-01
  1.172460e-01   6.475979e+01   4.100939e-01
  1.175450e-01   6.376299e+01   4.036036e-01
  1.178440e-01   6.406189e+01   4.045485e-01
  1.181430e-01   6.489115e+01   4.102272e-01
  1.184420e-01   6.402837e+01   4.052672e-01
  1.187400e-01   6.421741e+01   4.044916e-01
  1.190390e-01   6.457982e+01   4.048116e-01
  1.193380e-01   6.343286e+01   4.012007e-01
  1.196370e-01   6.390781e+01   4.048855e-01
  1.199360e-01   6.446476e+01   4.025589e-01
  1.202350e-01   6.502377e+01   4.072985e-01
  1.205340e-01   6.409016e+01   4.019239e-01
  1.208330e-01   6.503168e+01   4.035189e-01
  1.211320e-01   6.471341e+01   4.057766e-01
  1.214310e-01   6.407569e+01   3.971286e-01
  1.217300e-01   6.502900e+01   4.056713e-01
  1.220290e-01   6.423097e+01   4.018283e-01
  1.223270e-01   6.463613e+01   4.004329e-01
  1.226260e-01   6.472875e+01   4.001935e-01
  1.229250e-01   6.447837e+01   3.978555e-01
  1.232240e-01   6.394523e+01   3.998686e-01
  1.235230e-01   6.481507e+01   4.017806e-01
  1.238220e-01   6.395830e+01   3.957328e-01
  1.241210e-01   6.472958e+01   3.996719e-01
  1.244200e-01   6.440084e+01   3.950526e-01
  1.247190e-01   6.463116e+01   4.004176e-01
  1.250180e-01   6.398901e+01   3.935346e-01
  1.253170e-01   6.470045e+01   3.964804e-01
  1.256160e-01   6.435874e+01   3.980048e-01
  1.259140e-01   6.365629e+01   3.930150e-01
  1.262130e-01   6.430901e+01   3.950248e-01
  1.265120e-01   6.440902e+01   3.925628e-01
  1.268110e-01   6.430451e+01   3.929930e-01
  1.271100e-01   6.419080e+01   3.961942e-01
  1.274090e-01   6.415567e+01   3.927882e-01
  1.277080e-01   6.438473e+01   3.922400e-01
  1.280070e-01   6.514518e+01   3.933053e-01
  1.283060e-01   6.493539e+01   3.941636e-01
  1.286050e-01   6.512916e+01   3.975357e-01
  1.289040e-01   6.444939e+01   3.885173e-01
  1.292030e-01   6.450386e+01   3.936017e-01
  1.295020e-01   6.412869e+01   3.887587e-01
  1.298000e-01   6.518857e+01   3.926951e-01
  1.300990e-01   6.419855e+01   3.872797e-01
  1.303980e-01   6.475936e+01   3.896926e-01
  1.306970e-01   6.394089e+01   3.901447e-01
  1.309960e-01   6.449820e+01   3.896336e-01
  1.312950e-01   6.462465e+01   3.897722e-01
  1.315940e-01   6.439477e+01   3.847842e-01
  1.318930e-01   6.528812e+01   3.903106e-01
  1.321920e-01   6.449662e+01   3.876976e-01
  1.324910e-01   6.444705e+01   3.885103e-01
  1.327900e-01   6.519137e+01   3.885812e-01
  1.330890e-01   6.450479e+01   3.860556e-01
  1.333870e-01   6.470507e+01   3.864177e-01
  1.336860e-01   6.470286e+01   3.857036e-01
  1.339850e-01   6.470079e+01   3.842941e-01
  1.342840e-01   6.429037e+01   3.858866e-01
  1.345830e-01   6.466378e+01   3.855871e-01
  1.348820e-01   6.517421e+01   3.871060e-01
  1.351810e-01   6.393238e+01   3.785832e-01
  1.354800e-01   6.527711e+01   3.869399e-01
  1.357790e-01   6.535817e+01   3.848462e-01
  1.360780e-01   6.511744e+01   3.857630e-01
  1.363770e-01   6.426691e+01   3.827717e-01
  1.366760e-01   6.466054e+01   3.860486e-01
  1.369740e-01   6.510846e+01   4.011025e-01
  1.372730e-01   6.474953e+01   4.021090e-01
  1.375720e-01   6.525857e+01   4.130951e-01
  1.378710e-01   6.373887e+01   4.099662e-01
  1.381700e-01   6.390332e+01   4.122280e-01
  1.384690e-01   6.362660e+01   4.184784e-01
  1.387680e-01   6.425901e+01   4.090691e-01
  1.390670e-01   6.436578e+01   3.977670e-01
  1.393660e-01   6.411990e+01   3.962324e-01
  1.396650e-01   6.334234e+01   3.910393e-01
  1.399640e-01   6.479674e+01   3.965199e-01
  1.402630e-01   6.491278e+01   3.887062e-01
  1.405620e-01   6.528588e+01   3.942266e-01
  1.408600e-01   6.525717e+01   3.929017e-01
  1.411590e-01   6.503713e+01   3.932267e-01
  1.414580e-01   6.441262e+01   3.918286e-01
  1.417570e-01   6.468076e+01   3.851683e-01
  1.420560e-01   6.518985e+01   3.912291e-01
  1.423550e-01   6.430196e+01   3.859214e-01
  1.426540e-01   6.497836e+01   3.844200e-01
  1.429530e-01   6.500584e+01   3.835770e-01
  1.432520e-01   6.423202e+01   3.783463e-01
  1.435510e-01   6.512683e+01   3.837036e-01
  1.438500e-01   6.506315e+01   3.794431e-01
  1.441490e-01   6.531857e+01   3.792978e-01
  1.444470e-01   6.475428e+01   3.801061e-01
  1.447460e-01   6.502358e+01   3.771210e-01
  1.450450e-01   6.361190e+01   3.767383e-01
  1.453440e-01   6.417195e+01   3.724889e-01
  1.456430e-01   6.503112e+01   3.786836e-01
  1.459420e-01   6.557283e+01   3.795922e-01
  1.462410e-01   6.476243e+01   3.754927e-01
  1.465400e-01   6.445134e+01   3.758942e-01
  1.468390e-01   6.392962e+01   3.696713e-01
  1.471380e-01   6.549942e+01   3.771879e-01
  1.474370e-01   6.444932e+01   3.748004e-01
  1.477360e-01   6.461853e+01   3.742121e-01
  1.480340e-01   6.429194e+01   3.696710e-01
  1.483330e-01   6.458967e+01   3.789505e-01
  1.486320e-01   6.385278e+01   3.862354e-01
  1.489310e-01   6.528819e+01   3.922575e-01
  1.492300e-01   6.467402e+01   3.899210e-01
  1.495290e-01   6.521923e+01   3.940253e-01
  1.498280e-01   6.505763e+01   3.980866e-01
  1.501270e-01   6.500617e+01   3.994805e-01
  1.504260e-01   6.557235e+01   3.958410e-01
  1.507250e-01   6.527189e+01   4.008184e-01
  1.510240e-01   6.504545e+01   3.990819e-01
  1.513230e-01   6.570910e+01   4.064256e-01
  1.516210e-01   6.512421e+01   4.003647e-01
  1.519200e-01   6.461718e+01   3.988031e-01
  1.522190e-01   6.467092e+01   4.059173e-01
  1.525180e-01   6.468479e+01   4.011118e-01
  1.528170e-01   6.532647e+01   4.085219e-01
  1.531160e-01   6.492982e+01   4.040084e-01
  1.534150e-01   6.558029e+01   4.001999e-01
  1.537140e-01   6.512450e+01   3.920105e-01
  1.540130e-01   6.501350e+01   3.852216e-01
  1.543120e-01   6.464210e+01   3.843525e-01
  1.546110e-01   6.474551e+01   3.821207e-01
  1.549100e-01   6.501949e+01   3.831576e-01
  1.552090e-01   6.434015e+01   3.832215e-01
  1.555070e-01   6.545971e+01   3.772910e-01
  1.558060e-01   6.449639e+01   3.797981e-01
  1.561050e-01   6.485472e+01   3.770687e-01
  1.564040e-01   6.517033e+01   3.795328e-01
  1.567030e-01   6.500608e+01   3.770703e-01
  1.570020e-01   6.497077e+01   3.750152e-01
  1.573010e-01   6.543465e+01   3.798567e-01
  1.576000e-01   6.536182e+01   3.737891e-01
  1.578990e-01   6.412220e+01   3.721311e-01
  1.581980e-01   6.526481e+01   3.737236e-01
  1.584970e-01   6.572735e+01   3.748329e-01
  1.587960e-01   6.511730e+01   3.765201e-01
  1.590940e-01   6.499149e+01   3.708415e-01
  1.593930e-01   6.530713e+01   3.704956e-01
  1.596920e-01   6.522300e+01   3.712931e-01
  1.599910e-01   6.457411e+01   3.711094e-01
  1.602900e-01   6.488497e+01   3.713720e-01
  1.605890e-01   6.465559e+01   3.651984e-01
  1.608880e-01   6.516459e+01   3.690638e-01
  1.611870e-01   6.480536e+01   3.670293e-01
  1.614860e-01   6.498816e+01   3.679525e-01
  1.617850e-01   6.517544e+01   3.652676e-01
  1.620840e-01   6.539858e+01   3.658923e-01
  1.623830e-01   6.486270e+01   3.659831e-01
  1.626810e-01   6.470266e+01   3.633490e-01
  1.629800e-01   6.498354e+01   3.602588e-01
  1.632790e-01   6.448868e+01   3.600305e-01
  1.635780e-01   6.485934e+01   3.622240e-01
  1.638770e-01   6.539384e+01   3.660778e-01
  1.641760e-01   6.479481e+01   3.626279e-01
  1.644750e-01   6.512123e+01   3.627600e-01
  1.647740e-01   6.498597e+01   3.619953e-01
  1.650730e-01   6.463303e+01   3.623699e-01
  1.653720e-01   6.484880e+01   3.625838e-01
  1.656710e-01   6.509855e+01   3.611518e-01
  1.659700e-01   6.536574e+01   3.634404e-01
  1.662680e-01   6.536035e+01   3.620697e-01
  1.665670e-01   6.475408e+01   3.613488e-01
  1.668660e-01   6.484267e+01   3.581648e-01
  1.671650e-01   6.542333e+01   3.626301e-01
  1.674640e-01   6.502544e+01   3.607573e-01
  1.677630e-01   6.498406e+01   3.587433e-01
  1.680620e-01   6.486895e+01   3.607060e-01
  1.683610e-01   6.512126e+01   3.557742e-01
  1.686600e-01   6.495158e+01   3.601702e-01
  1.689590e-01   6.429855e+01   3.548022e-01
  1.692580e-01   6.499265e+01   3.565271e-01
  1.695570e-01   6.509559e+01   3.613356e-01
  1.698560e-01   6.529955e+01   3.558942e-01
  1.701540e-01   6.501294e+01   3.578845e-01
  1.704530e-01   6.511230e+01   3.552009e-01
  1.707520e-01   6.429091e+01   3.531349e-01
  1.710510e-01   6.428617e+01   3.560646e-01
  1.713500e-01   6.463067e+01   3.535216e-01
  1.716490e-01   6.508669e+01   3.575275e-01
  1.719480e-01   6.482381e+01   3.511797e-01
  1.722470e-01   6.466568e+01   3.530745e-01
  1.725460e-01   6.478959e+01   3.550501e-01
  1.728450e-01   6.460387e+01   3.521863e-01
  1.731440e-01   6.498671e+01   3.537691e-01
  1.734430e-01   6.461335e+01   3.495525e-01
  1.737410e-01   6.462380e+01   3.531408e-01
  1.740400e-01   6.454864e+01   3.522151e-01
  1.743390e-01   6.457269e+01   3.497936e-01
  1.746380e-01   6.472230e+01   3.517932e-01
  1.749370e-01   6.454061e+01   3.490058e-01
  1.752360e-01   6.485806e+01   3.521620e-01
  1.755350e-01   6.488469e+01   3.513445e-01
  1.758340e-01   6.515287e+01   3.473696e-01
  1.761330e-01   6.456359e+01   3.513616e-01
  1.764320e-01   6.424593e+01   3.456231e-01
  1.767310e-01   6.432962e+01   3.501920e-01
  1.770300e-01   6.455824e+01   3.471475e-01
  1.773280e-01   6.503604e+01   3.498180e-01
  1.776270e-01   6.428962e+01   3.465962e-01
  1.779260e-01   6.425278e+01   3.449618e-01
  1.782250e-01   6.450543e+01   3.483880e-01
  1.785240e-01   6.388856e+01   3.434769e-01
  1.788230e-01   6.416057e+01   3.459055e-01
  1.791220e-01   6.440390e+01   3.470761e-01
  1.794210e-01   6.463882e+01   3.444771e-01
  1.797200e-01   6.404350e+01   3.443995e-01
  1.800190e-01   6.397853e+01   3.418820e-01
  1.803180e-01   6.431722e+01   3.463275e-01
  1.806170e-01   6.479052e+01   3.447133e-01
  1.809160e-01   6.409363e+01   3.421894e-01
  1.812140e-01   6.426248e+01   3.434729e-01
  1.815130e-01   6.437550e+01   3.432738e-01
  1.818120e-01   6.474106e+01   3.455918e-01
  1.821110e-01   6.462007e+01   3.412847e-01
  1.824100e-01   6.460931e+01   3.437298e-01
  1.827090e-01   6.474215e+01   3.434174e-01
  1.830080e-01   6.404989e+01   3.417416e-01
  1.833070e-01   6.433102e+01   3.400333e-01
  1.836060e-01   6.406520e+01   3.385242e-01
  1.839050e-01   6.399477e+01   3.422572e-01
  1.842040e-01   6.411177e+01   3.397774e-01
  1.845030e-01   6.392175e+01   3.384663e-01
  1.848010e-01   6.441609e+01   3.415629e-01
  1.851000e-01   6.421553e+01   3.363776e-01
  1.853990e-01   6.438221e+01   3.418016e-01
  1.856980e-01   6.463582e+01   3.400284e-01
  1.859970e-01   6.384179e+01   3.366582e-01
  1.862960e-01   6.376794e+01   3.378982e-01
  1.865950e-01   6.424807e+01   3.374101e-01
  1.868940e-01   6.382902e+01   3.401663e-01
  1.871930e-01   6.415316e+01   3.338820e-01
  1.874920e-01   6.457544e+01   3.381098e-01
  1.877910e-01   6.428847e+01   3.371995e-01
  1.880900e-01   6.390644e+01   3.361961e-01
  1.883880e-01   6.432794e+01   3.390568e-01
  1.886870e-01   6.419583e+01   3.326164e-01
  1.889860e-01   6.398159e+01   3.376631e-01
  1.892850e-01   6.470840e+01   3.370366e-01
  1.895840e-01   6.374522e+01   3.334340e-01
  1.898830e-01   6.378620e+01   3.340050e-01
  1.901820e-01   6.396136e+01   3.341534e-01
  1.904810e-01   6.393707e+01   3.339354e-01
  1.907800e-01   6.398645e+01   3.332944e-01
  1.910790e-01   6.402666e+01   3.327868e-01
  1.913780e-01   6.312961e+01   3.315135e-01
  1.916770e-01   6.422277e+01   3.342172e-01
  1.919750e-01   6.420411e+01   3.349420e-01
  1.922740e-01   6.410618e+01   3.310252e-01
  1.925730e-01   6.450456e+01   3.328074e-01
  1.928720e-01   6.340933e+01   3.307238e-01
  1.931710e-01   6.406468e+01   3.330384e-01
  1.934700e-01   6.428976e+01   3.321016e-01
  1.937690e-01   6.400380e+01   3.304613e-01
  1.940680e-01   6.347833e+01   3.309037e-01
  1.943670e-01   6.346010e+01   3.289059e-01
  1.946660e-01   6.437137e+01   3.318597e-01
  1.949650e-01   6.384428e+01   3.284187e-01
  1.952640e-01   6.342942e+01   3.288264e-01
  1.955630e-01   6.395166e+01   3.313780e-01
  1.958610e-01   6.373546e+01   3.276985e-01
  1.961600e-01   6.387176e+01   3.293759e-01
  1.964590e-01   6.393948e+01   3.280760e-01
  1.967580e-01   6.402428e+01   3.305142e-01
  1.970570e-01   6.351863e+01   3.269945e-01
  1.973560e-01   6.382462e+01   3.260392e-01
  1.976550e-01   6.387747e+01   3.289464e-01
  1.979540e-01   6.362182e+01   3.259530e-01
  1.982530e-01   6.391878e+01   3.284631e-01
  1.985520e-01   6.363100e+01   3.256882e-01
  1.988510e-01   6.342369e+01   3.253011e-01
  1.991500e-01   6.397425e+01   3.289002e-01
  1.994480e-01   6.397685e+01   3.255661e-01
  1.997470e-01   6.384970e+01   3.271162e-01
  2.000460e-01   6.312898e+01   3.214305e-01
  2.003450e-01   6.307045e+01   3.235361e-01
  2.006440e-01   6.292630e+01   3.259031e-01
  2.009430e-01   6.287694e+01   3.207882e-01
  2.012420e-01   6.351494e+01   3.256791e-01
  2.015410e-01   6.355007e+01   3.223608e-01
  2.018400e-01   6.359365e+01   3.231728e-01
  2.021390e-01   6.364505e+01   3.242936e-01
  2.024380e-01   6.324986e+01   3.184381e-01
  2.027370e-01   6.377200e+01   3.247592e-01
  2.030350e-01   6.338236e+01   3.206860e-01
  2.033340e-01   6.383040e+01   3.226516e-01
  2.036330e-01   6.313759e+01   3.184263e-01
  2.039320e-01   6.401883e+01   3.214633e-01
  2.042310e-01   6.357302e+01   3.234022e-01
  2.045300e-01   6.344927e+01   3.183987e-01
  2.048290e-01   6.341747e+01   3.194034e-01
  2.051280e-01   6.325555e+01   3.185879e-01
  2.054270e-01   6.385650e+01   3.195542e-01
  2.057260e-01   6.395082e+01   3.232355e-01
  2.060250e-01   6.304453e+01   3.169788e-01
  2.063240e-01   6.311634e+01   3.197373e-01
  2.066230e-01   6.255142e+01   3.169447e-01
  2.069210e-01   6.299420e+01   3.192907e-01
  2.072200e-01   6.321970e+01   3.191774e-01
  2.075190e-01   6.319340e+01   3.166843e-01
  2.078180e-01   6.295704e+01   3.185137e-01
  2.081170e-01   6.300057e+01   3.170023e-01
  2.084160e-01   6.323035e+01   3.196144e-01
  2.087150e-01   6.284795e+01   3.151550e-01
  2.090140e-01   6.296548e+01   3.169140e-01
  2.093130e-01   6.341587e+01   3.179110e-01
  2.096120e-01   6.358178e+01   3.177898e-01
  2.099110e-01   6.318840e+01   3.153474e-01
  2.102100e-01   6.274199e+01   3.158171e-01
  2.105080e-01   6.361295e+01   3.196227e-01
  2.108070e-01   6.262883e+01   3.142103e-01
  2.111060e-01   6.257345e+01   3.132865e-01
  2.114050e-01   6.295173e+01   3.146249e-01
  2.117040e-01   6.263438e+01   3.187882e-01
  2.120030e-01   6.328970e+01   3.264047e-01
  2.123020e-01   6.285780e+01   3.276378e-01
  2.126010e-01   6.302229e+01   3.254240e-01
  2.129000e-01   6.353030e+01   3.299841e-01
  2.131990e-01   6.315920e+01   3.318978e-01
  2.134980e-01   6.288115e+01   3.331759e-01
  2.137970e-01   6.295832e+01   3.309107e-01
  2.140950e-01   6.300179e+01   3.328725e-01
  2.143940e-01   6.259482e+01   3.330407e-01
  2.146930e-01   6.241090e+01   3.328640e-01
  2.149920e-01   6.230632e+01   3.328987e-01
  2.152910e-01   6.245105e+01   3.337577e-01
  2.155900e-01   6.268919e+01   3.372776e-01
  2.158890e-01   6.316643e+01   3.385590e-01
  2.161880e-01   6.314029e+01   3.370323e-01
  2.164870e-01   6.304405e+01   3.380682e-01
  2.167860e-01   6.231340e+01   3.298206e-01
  2.170850e-01   6.261784e+01   3.280535e-01
  2.173840e-01   6.267103e+01   3.250958e-01
  2.176820e-01   6.288763e+01   3.242104e-01
  2.179810e-01   6.252012e+01   3.242694e-01
  2.182800e-01   6.292666e+01   3.210544e-01
  2.185790e-01   6.270196e+01   3.220231e-01
  2.188780e-01   6.260417e+01   3.183007e-01
  2.191770e-01   6.296006e+01   3.212792e-01
  2.194760e-01   6.241680e+01   3.207278e-01
  2.197750e-01   6.227878e+01   3.172003e-01
  2.200740e-01   6.277088e+01   3.164239e-01
  2.203730e-01   6.278348e+01   3.182104e-01
  2.206720e-01   6.240817e+01   3.163122e-01
  2.209710e-01   6.263510e+01   3.190647e-01
  2.212700e-01   6.260142e+01   3.145363e-01
  2.215680e-01   6.268069e+01   3.175426e-01
  2.218670e-01   6.215632e+01   3.119811e-01
  2.221660e-01   6.238064e+01   3.159739e-01
  2.224650e-01   6.258753e+01   3.139755e-01
  2.227640e-01   6.250043e+01   3.134952e-01
  2.230630e-01   6.245148e+01   3.142912e-01
  2.233620e-01   6.180663e+01   3.118804e-01
  2.236610e-01   6.325922e+01   3.155240e-01
  2.239600e-01   6.191290e+01   3.085633e-01
  2.242590e-01   6.170134e+01   3.110957e-01
  2.245580e-01   6.198347e+01   3.109021e-01
  2.248570e-01   6.266231e+01   3.144258e-01
  2.251550e-01   6.214956e+01   3.095314e-01
  2.254540e-01   6.252776e+01   3.107259e-01
  2.257530e-01   6.275495e+01   3.136101e-01
  2.260520e-01   6.224491e+01   3.085100e-01
  2.263510e-01   6.149710e+01   3.076509e-01
  2.266500e-01   6.158842e+01   3.077536e-01
  2.269490e-01   6.217014e+01   3.078258e-01
  2.272480e-01   6.211824e+01   3.102153e-01
  2.275470e-01   6.229280e+01   3.065228e-01
  2.278460e-01   6.244265e+01   3.103873e-01
  2.281450e-01   6.212645e+01   3.068506e-01
  2.284440e-01   6.231992e+01   3.088211e-01
  2.287420e-01   6.216352e+01   3.093134e-01
  2.290410e-01   6.217598e+01   3.032181e-01
  2.293400e-01   6.180553e+01   3.070459e-01
  2.296390e-01   6.215394e+01   3.064262e-01
  2.299380e-01   6.198247e+01   3.064949e-01
  2.302370e-01   6.190945e+01   3.057005e-01
  2.305360e-01   6.176281e+01   3.034011e-01
  2.308350e-01   6.161039e+01   3.073076e-01
  2.311340e-01   6.237684e+01   3.034696e-01
  2.314330e-01   6.168577e+01   3.039335e-01
  2.317320e-01   6.201528e+01   3.058393e-01
  2.320310e-01   6.131755e+01   3.009996e-01
  2.323290e-01   6.257099e+01   3.088166e-01
  2.326280e-01   6.221151e+01   3.024755e-01
  2.329270e-01   6.205068e+01   3.025567e-01
  2.332260e-01   6.194911e+01   3.038584e-01
  2.335250e-01   6.211949e+01   3.035569e-01
  2.338240e-01   6.212319e+01   3.047672e-01
  2.341230e-01   6.100256e+01   2.975558e-01
  2.344220e-01   6.137911e+01   3.015054e-01
  2.347210e-01   6.176306e+01   3.023282e-01
  2.350200e-01   6.184944e+01   3.017118e-01
  2.353190e-01   6.180137e+01   3.019483e-01
  2.356180e-01   6.169808e+01   2.983300e-01
  2.359170e-01   6.151223e+01   3.021884e-01
  2.362150e-01   6.173689e+01   3.007336e-01
  2.365140e-01   6.138361e+01   2.975688e-01
  2.368130e-01   6.147906e+01   3.001050e-01
  2.371120e-01   6.162957e+01   2.990811e-01
  2.374110e-01   6.152200e+01   3.013830e-01
  2.377100e-01   6.107002e+01   2.966942e-01
  2.380090e-01   6.136199e+01   2.987763e-01
  2.383080e-01   6.136588e+01   2.968452e-01
  2.386070e-01   6.150910e+01   2.987886e-01
  2.389060e-01   6.163527e+01   2.987501e-01
  2.392050e-01   6.125751e+01   2.962447e-01
  2.395040e-01   6.159426e+01   2.991105e-01
  2.398020e-01   6.161567e+01   2.971095e-01
  2.401010e-01   6.135078e+01   2.981744e-01
  2.404000e-01   6.124058e+01   2.950848e-01
  2.406990e-01   6.095760e+01   2.960816e-01
  2.409980e-01   6.112758e+01   2.954817e-01
  2.412970e-01   6.109812e+01   2.949639e-01
  2.415960e-01   6.117585e+01   2.960472e-01
  2.418950e-01   6.122441e+01   2.944911e-01
  2.421940e-01   6.113044e+01   2.954886e-01
  2.424930e-01   6.153624e+01   2.973702e-01
  2.427920e-01   6.116404e+01   2.927012e-01
  2.430910e-01   6.141241e+01   2.952759e-01
  2.433890e-01   6.135437e+01   2.941413e-01
  2.436880e-01   6.110252e+01   2.960948e-01
  2.439870e-01   6.144839e+01   2.933808e-01
  2.442860e-01   6.092930e+01   2.915979e-01
  2.445850e-01   6.132484e+01   2.942907e-01
  2.448840e-01   6.115572e+01   2.934453e-01
  2.451830e-01   6.085707e+01   2.942704e-01
  2.454820e-01   6.106004e+01   2.912645e-01
  2.457810e-01   6.108560e+01   2.925134e-01
  2.460800e-01   6.089075e+01   2.923725e-01
  2.463790e-01   6.101811e+01   2.917024e-01
  2.466780e-01   6.066629e+01   2.912914e-01
  2.469770e-01   6.123716e+01   2.917942e-01
  2.472750e-01   6.086590e+01   2.916621e-01
  2.475740e-01   6.088074e+01   2.926756e-01
  2.478730e-01   6.095865e+01   2.881699e-01
  2.481720e-01   6.053223e+01   2.901098e-01
  2.484710e-01   6.097741e+01   2.893664e-01
  2.487700e-01   6.091979e+01   2.923334e-01
  2.490690e-01   6.099343e+01   2.914279e-01
  2.493680e-01   6.098821e+01   2.884482e-01
  2.496670e-01   6.152071e+01   2.936625e-01
  2.499660e-01   6.098565e+01   2.893860e-01
  2.502650e-01   6.112301e+01   2.909861e-01
  2.505640e-01   6.102291e+01   2.878023e-01
  2.508620e-01   6.084035e+01   2.887258e-01
  2.511610e-01   6.105052e+01   2.915642e-01
  2.514600e-01   6.030885e+01   2.866298e-01
  2.517590e-01   6.136856e+01   2.889284e-01
  2.520580e-01   6.077708e+01   2.880527e-01
  2.523570e-01   6.110778e+01   2.891496e-01
  2.526560e-01   6.087285e+01   2.894346e-01
  2.529550e-01   6.056331e+01   2.853841e-01
  2.532540e-01   6.043683e+01   2.849843e-01
  2.535530e-01   6.063394e+01   2.852454e-01
  2.538520e-01   6.071803e+01   2.867729e-01
  2.541510e-01   6.080771e+01   2.854508e-01
  2.544490e-01   6.092498e+01   2.865417e-01
  2.547480e-01   6.061023e+01   2.861074e-01
  2.550470e-01   6.116462e+01   2.856788e-01
  2.553460e-01   6.025842e+01   2.839568e-01
  2.556450e-01   6.067828e+01   2.826468e-01
  2.559440e-01   6.085207e+01   2.859616e-01
  2.562430e-01   6.096273e+01   2.875569e-01
  2.565420e-01   6.113680e+01   2.854119e-01
  2.568410e-01   6.028167e+01   2.826110e-01
  2.571400e-01   6.036922e+01   2.832145e-01
  2.574390e-01   6.051543e+01   2.856790e-01
  2.577380e-01   6.062392e+01   2.849178e-01
  2.580360e-01   6.078355e+01   2.832878e-01
  2.583350e-01   6.010760e+01   2.842070e-01
  2.586340e-01   6.046086e+01   2.819431e-01
  2.589330e-01   6.092337e+01   2.858237e-01
  2.592320e-01   5.967726e+01   2.801101e-01
  2.595310e-01   6.082851e+01   2.837903e-01
  2.598300e-01   6.067554e+01   2.853432e-01
  2.601290e-01   6.062738e+01   2.808660e-01
  2.604280e-01   6.034268e+01   2.836524e-01
  2.607270e-01   6.020476e+01   2.795961e-01
  2.610260e-01   6.027384e+01   2.822953e-01
  2.613250e-01   6.077282e+01   2.840596e-01
  2.616240e-01   6.085448e+01   2.833538e-01
  2.619220e-01   6.093275e+01   2.836352e-01
  2.622210e-01   6.063352e+01   2.801080e-01
  2.625200e-01   6.029533e+01   2.810673e-01
  2.628190e-01   5.995677e+01   2.799854e-01
  2.631180e-01   6.020933e+01   2.788396e-01
  2.634170e-01   5.987226e+01   2.816497e-01
  2.637160e-01   6.055800e+01   2.796458e-01
  2.640150e-01   6.077307e+01   2.828675e-01
  2.643140e-01   6.008861e+01   2.781791e-01
  2.646130e-01   6.061224e+01   2.797710e-01
  2.649120e-01   6.040194e+01   2.822983e-01
  2.652110e-01   6.036296e+01   2.790040e-01
  2.655090e-01   5.996116e+01   2.788379e-01
  2.658080e-01   6.053452e+01   2.785442e-01
  2.661070e-01   6.043546e+01   2.795542e-01
  2.664060e-01   6.000165e+01   2.782630e-01
  2.667050e-01   6.029193e+01   2.792221e-01
  2.670040e-01   6.025453e+01   2.789442e-01
  2.673030e-01   5.995468e+01   2.773956e-01
  2.676020e-01   6.003790e+01   2.776826e-01
  2.679010e-01   6.010484e+01   2.777428e-01
  2.682000e-01   6.004431e+01   2.764759e-01
  2.684990e-01   6.013706e+01   2.777227e-01
  2.687980e-01   5.999433e+01   2.770163e-01
  2.690960e-01   5.977878e+01   2.776507e-01
  2.693950e-01   5.982815e+01   2.748665e-01
  2.696940e-01   6.016867e+01   2.760176e-01
  2.699930e-01   6.017384e+01   2.770547e-01
  2.702920e-01   5.989663e+01   2.761357e-01
  2.705910e-01   6.019789e+01   2.772978e-01
  2.708900e-01   5.989809e+01   2.744761e-01
  2.711890e-01   5.991644e+01   2.763680e-01
  2.714880e-01   5.987649e+01   2.752542e-01
  2.717870e-01   5.979624e+01   2.755324e-01
  2.720860e-01   5.994763e+01   2.748648e-01
  2.723850e-01   6.031069e+01   2.750531e-01
  2.726840e-01   5.996151e+01   2.753572e-01
  2.729820e-01   5.970692e+01   2.745879e-01
  2.732810e-01   5.997074e+01   2.742768e-01
  2.735800e-01   5.971525e+01   2.736010e-01
  2.738790e-01   5.972663e+01   2.741745e-01
  2.741780e-01   5.990645e+01   2.750463e-01
  2.744770e-01   6.008906e+01   2.729179e-01
  2.747760e-01   6.035580e+01   2.748818e-01
  2.750750e-01   5.945209e+01   2.759488e-01
  2.753740e-01   5.970267e+01   2.809545e-01
  2.756730e-01   6.003003e+01   2.832172e-01
  2.759720e-01   5.994805e+01   2.817289e-01
  2.762710e-01   5.998055e+01   2.858486e-01
  2.765690e-01   6.037539e+01   2.860654e-01
  2.768680e-01   6.052815e+01   2.891421e-01
  2.771670e-01   5.958628e+01   2.844968e-01
  2.774660e-01   6.015577e+01   2.866804e-01
  2.777650e-01   6.037960e+01   2.907102e-01
  2.780640e-01   6.002564e+01   2.884681e-01
  2.783630e-01   5.998441e+01   2.887941e-01
  2.786620e-01   6.017724e+01   2.909797e-01
  2.789610e-01   5.977161e+01   2.901056e-01
  2.792600e-01   5.984810e+01   2.931513e-01
  2.795590e-01   5.986412e+01   2.874464e-01
  2.798580e-01   6.001304e+01   2.923329e-01
  2.801560e-01   5.964913e+01   2.910060e-01
  2.804550e-01   5.955072e+01   2.916456e-01
  2.807540e-01   6.061309e+01   2.955822e-01
  2.810530e-01   5.988790e+01   2.910405e-01
  2.813520e-01   6.007056e+01   2.953877e-01
  2.816510e-01   6.009688e+01   2.944334e-01
  2.819500e-01   5.983396e+01   2.939011e-01
  2.822490e-01   5.951925e+01   2.931272e-01
  2.825480e-01   5.974337e+01   2.932298e-01
  2.828470e-01   5.955430e+01   2.961764e-01
  2.831460e-01   5.963502e+01   2.948834e-01
  2.834450e-01   5.996561e+01   2.941117e-01
  2.837430e-01   5.924194e+01   2.940237e-01
  2.840420e-01   5.991599e+01   2.973068e-01
  2.843410e-01   5.965272e+01   3.031261e-01
  2.846400e-01   5.975094e+01   3.055045e-01
  2.849390e-01   5.936713e+01   3.123851e-01
  2.852380e-01   6.024327e+01   3.176026e-01
  2.855370e-01   5.934151e+01   3.183418e-01
  2.858360e-01   5.972143e+01   3.214036e-01
  2.861350e-01   5.927226e+01   3.230204e-01
  2.864340e-01   5.928780e+01   3.278423e-01
  2.867330e-01   5.973179e+01   3.281224e-01
  2.870320e-01   5.960658e+01   3.334037e-01
  2.873310e-01   5.936004e+01   3.296305e-01
  2.876290e-01   5.920419e+01   3.344336e-01
  2.879280e-01   5.947397e+01   3.382590e-01
  2.882270e-01   5.900548e+01   3.332048e-01
  2.885260e-01   5.904811e+01   3.373902e-01
  2.888250e-01   5.922534e+01   3.370357e-01
  2.891240e-01   5.926284e+01   3.422283e-01
  2.894230e-01   5.939637e+01   3.457077e-01
  2.897220e-01   5.910642e+01   3.366972e-01
  2.900210e-01   5.878411e+01   3.446578e-01
  2.903200e-01   5.842866e+01   3.416063e-01
  2.906190e-01   5.968519e+01   3.489765e-01
  2.909180e-01   5.946010e+01   3.492641e-01
  2.912160e-01   5.960919e+01   3.459575e-01
  2.915150e-01   5.897797e+01   3.554696e-01
  2.918140e-01   5.941591e+01   3.485658e-01
  2.921130e-01   5.877580e+01   3.499241e-01
  2.924120e-01   5.886937e+01   3.527453e-01
  2.927110e-01   5.895739e+01   3.520236e-01
  2.930100e-01   5.857056e+01   3.600135e-01
  2.933090e-01   5.882586e+01   3.550109e-01
  2.936080e-01   5.897082e+01   3.530491e-01
  2.939070e-01   5.912747e+01   3.592003e-01
  2.942060e-01   5.889992e+01   3.591325e-01
  2.945050e-01   5.950117e+01   3.685290e-01
  2.948030e-01   5.900727e+01   3.573902e-01
  2.951020e-01   5.884156e+01   3.623370e-01
  2.954010e-01   5.867640e+01   3.635531e-01
  2.957000e-01   5.914257e+01   3.667514e-01
  2.959990e-01   5.954247e+01   3.675461e-01
  2.962980e-01   5.890204e+01   3.662258e-01
  2.965970e-01   5.913624e+01   3.705508e-01
  2.968960e-01   5.925830e+01   3.707048e-01
  2.971950e-01   5.895017e+01   3.681582e-01
  2.974940e-01   5.838044e+01   3.650418e-01
  2.977930e-01   5.901155e+01   3.703881e-01
  2.980920e-01   5.878880e+01   3.699165e-01
  2.983900e-01   5.856492e+01   3.722104e-01
  2.986890e-01   5.856924e+01   3.680908e-01
  2.989880e-01   5.937042e+01   3.745265e-01
  2.992870e-01   5.876008e+01   3.735337e-01
  2.995860e-01   5.926563e+01   3.772815e-01
  2.998850e-01   5.848700e+01   3.726648e-01
  3.001840e-01   5.868952e+01   3.756827e-01
  3.004830e-01   5.850833e+01   3.799803e-01
  3.007820e-01   5.876250e+01   3.793182e-01
  3.010810e-01   5.859148e+01   3.760890e-01
  3.013800e-01   5.835212e+01   3.809716e-01
  3.016790e-01   5.935221e+01   3.832127e-01
  3.019780e-01   5.949435e+01   3.857013e-01
  3.022760e-01   5.898676e+01   3.858477e-01
  3.025750e-01   5.895606e+01   3.836981e-01
  3.028740e-01   5.885248e+01   3.888063e-01
  3.031730e-01   5.899113e+01   3.874210e-01
  3.034720e-01   5.928287e+01   3.899598e-01
  3.037710e-01   5.860802e+01   3.874704e-01
  3.040700e-01   5.885268e+01   3.901380e-01
  3.043690e-01   5.854461e+01   3.937335e-01
  3.046680e-01   5.843612e+01   3.919945e-01
  3.049670e-01   5.832783e+01   3.881284e-01
  3.052660e-01   5.862849e+01   3.959667e-01
  3.055650e-01   5.842805e+01   3.938950e-01
  3.058630e-01   5.933885e+01   4.023736e-01
  3.061620e-01   5.863070e+01   3.926467e-01
  3.064610e-01   5.905891e+01   3.991196e-01
  3.067600e-01   5.893049e+01   4.048127e-01
  3.070590e-01   5.809600e+01   3.958525e-01
  3.073580e-01   5.828813e+01   4.026003e-01
  3.076570e-01   5.866387e+01   3.966492e-01
  3.079560e-01   5.837742e+01   4.020202e-01
  3.082550e-01   5.835251e+01   4.019343e-01
  3.085540e-01   5.829183e+01   4.014307e-01
  3.088530e-01   5.876417e+01   4.081731e-01
  3.091520e-01   5.885399e+01   4.024775e-01
  3.094500e-01   5.828856e+01   4.092971e-01
  3.097490e-01   5.839253e+01   4.078013e-01
  3.100480e-01   5.834564e+01   4.045931e-01
  3.103470e-01   5.898320e+01   4.181523e-01
  3.106460e-01   5.798018e+01   4.024267e-01
  3.109450e-01   5.895572e+01   4.177266e-01
  3.112440e-01   5.841517e+01   4.088077e-01
  3.115430e-01   5.833504e+01   4.139007e-01
  3.118420e-01   5.855171e+01   4.192653e-01
  3.121410e-01   5.838554e+01   4.121583e-01
  3.124400e-01   5.835916e+01   4.195787e-01
  3.127390e-01   5.851114e+01   4.142025e-01
  3.130380e-01   5.803345e+01   4.214516e-01
  3.133360e-01   5.848598e+01   4.207080e-01
  3.136350e-01   5.829279e+01   4.193400e-01
  3.139340e-01   5.849323e+01   4.262431e-01
  3.142330e-01   5.809125e+01   4.182800e-01
  3.145320e-01   5.862062e+01   4.306268e-01
  3.148310e-01   5.798920e+01   4.233578e-01
  3.151300e-01   5.779757e+01   4.226577e-01
  3.154290e-01   5.868073e+01   4.308475e-01
  3.157280e-01   5.770685e+01   4.244183e-01
  3.160270e-01   5.850829e+01   4.357321e-01
  3.163260e-01   5.861832e+01   4.277570e-01
  3.166250e-01   5.900154e+01   4.375650e-01
  3.169230e-01   5.849473e+01   4.330805e-01
  3.172220e-01   5.820400e+01   4.368591e-01
  3.175210e-01   5.785418e+01   4.351661e-01
  3.178200e-01   5.856286e+01   4.348141e-01
  3.181190e-01   5.880161e+01   4.437510e-01
  3.184180e-01   5.824007e+01   4.369945e-01
  3.187170e-01   5.871501e+01   4.466085e-01
  3.190160e-01   5.775398e+01   4.417462e-01
  3.193150e-01   5.800071e+01   4.360955e-01
  3.196140e-01   5.776638e+01   4.466221e-01
  3.199130e-01   5.809103e+01   4.414539e-01
  3.202120e-01   5.849516e+01   4.502559e-01
  3.205100e-01   5.874651e+01   4.499832e-01
  3.208090e-01   5.736977e+01   4.414626e-01
  3.211080e-01   5.777379e+01   4.499593e-01
  3.214070e-01   5.852449e+01   4.450821e-01
  3.217060e-01   5.834170e+01   4.517458e-01
  3.220050e-01   5.788033e+01   4.470624e-01
  3.223040e-01   5.830635e+01   4.466641e-01
  3.226030e-01   5.788894e+01   4.563847e-01
  3.229020e-01   5.836598e+01   4.428915e-01
  3.232010e-01   5.777202e+01   4.529085e-01
  3.235000e-01   5.821748e+01   4.495994e-01
  3.237990e-01   5.824224e+01   4.530447e-01
  3.240970e-01   5.861011e+01   4.614254e-01
  3.243960e-01   5.825845e+01   4.505881e-01
  3.246950e-01   5.779865e+01   4.599961e-01
  3.249940e-01   5.699635e+01   4.490129e-01
  3.252930e-01   5.749664e+01   4.583480e-01
  3.255920e-01   5.853906e+01   4.651968e-01
  3.258910e-01   5.855903e+01   4.607806e-01
  3.261900e-01   5.829700e+01   4.669891e-01
  3.264890e-01   5.795702e+01   4.601793e-01
  3.267880e-01   5.709199e+01   4.603145e-01
  3.270870e-01   5.835832e+01   4.733796e-01
  3.273860e-01   5.813553e+01   4.668053e-01
  3.276850e-01   5.757499e+01   4.701919e-01
  3.279830e-01   5.905398e+01   4.690814e-01
  3.282820e-01   5.817896e+01   4.750767e-01
  3.285810e-01   5.828503e+01   4.735648e-01
  3.288800e-01   5.815778e+01   4.764631e-01
  3.291790e-01   5.870775e+01   4.747947e-01
  3.294780e-01   5.700092e+01   4.751562e-01
  3.297770e-01   5.776214e+01   4.808505e-01
  3.300760e-01   5.906987e+01   4.811820e-01
  3.303750e-01   5.775884e+01   4.834095e-01
  3.306740e-01   5.790740e+01   4.774173e-01
  3.309730e-01   5.753660e+01   4.845627e-01
  3.312720e-01   5.872012e+01   4.932723e-01
  3.315700e-01   5.843465e+01   4.831291e-01
  3.318690e-01   5.839193e+01   4.957199e-01
  3.321680e-01   5.778736e+01   4.819799e-01
  3.324670e-01   5.749127e+01   4.929836e-01
  3.327660e-01   5.817073e+01   4.931317e-01
  3.330650e-01   5.765478e+01   4.914851e-01
  3.333640e-01   5.761638e+01   4.991472e-01
  3.336630e-01   5.744000e+01   4.867972e-01
  3.339620e-01   5.782110e+01   5.029252e-01
  3.342610e-01   5.732733e+01   4.939442e-01
  3.345600e-01   5.701740e+01   4.976887e-01
  3.348590e-01   5.788417e+01   5.103544e-01
  3.351570e-01   5.837055e+01   4.967391e-01
  3.354560e-01   5.750623e+01   5.123672e-01
  3.357550e-01   5.736928e+01   4.952441e-01
  3.360540e-01   5.746769e+01   5.103453e-01
  3.363530e-01   5.768041e+01   5.175473e-01
  3.366520e-01   5.852975e+01   5.059978e-01
  3.369510e-01   5.836570e+01   5.271451e-01
  3.372500e-01   5.703912e+01   4.977835e-01
  3.375490e-01   5.779618e+01   5.219375e-01
  3.378480e-01   5.750395e+01   5.180326e-01
  3.381470e-01   5.760611e+01   5.172139e-01
  3.384460e-01   5.748681e+01   5.305822e-01
  3.387450e-01   5.806325e+01   5.117542e-01
  3.390430e-01   5.798135e+01   5.301128e-01
  3.393420e-01   5.731925e+01   5.243882e-01
  3.396410e-01   5.774924e+01   5.270223e-01
  3.399400e-01   5.893582e+01   5.480090e-01
  3.402390e-01   5.821559e+01   5.186668e-01
  3.405380e-01   5.775096e+01   5.395637e-01
  3.408370e-01   5.778063e+01   5.319364e-01
  3.411360e-01   5.832260e+01   5.379297e-01
  3.414350e-01   5.771797e+01   5.423174e-01
  3.417340e-01   5.751632e+01   5.334970e-01
  3.420330e-01   5.679234e+01   5.461307e-01
  3.423320e-01   5.769249e+01   5.350160e-01
  3.426300e-01   5.754585e+01   5.489776e-01
  3.429290e-01   5.861284e+01   5.517496e-01
  3.432280e-01   5.764819e+01   5.449432e-01
  3.435270e-01   5.831984e+01   5.670143e-01
  3.438260e-01   5.769452e+01   5.414760e-01
  3.441250e-01   5.786359e+01   5.615178e-01
  3.444240e-01   5.790645e+01   5.537801e-01
  3.447230e-01   5.813420e+01   5.596039e-01
  3.450220e-01   5.767790e+01   5.688975e-01
  3.453210e-01   5.721267e+01   5.504527e-01
  3.456200e-01   5.776676e+01   5.744880e-01
  3.459190e-01   5.729144e+01   5.587348e-01
  3.462170e-01   5.790311e+01   5.725689e-01
  3.465160e-01   5.686044e+01   5.665403e-01
  3.468150e-01   5.762495e+01   5.694844e-01
  3.471140e-01   5.823913e+01   5.876149e-01
  3.474130e-01   5.767790e+01   5.688975e-01
  3.477120e-01   5.755731e+01   5.841651e-01
  3.480110e-01   5.739663e+01   5.770327e-01
  3.483100e-01   5.771700e+01   5.804296e-01
  3.486090e-01   5.776495e+01   5.956100e-01
  3.489080e-01   5.789795e+01   5.813387e-01
  3.492070e-01   5.663520e+01   5.907197e-01
  3.495060e-01   5.752174e+01   5.839845e-01
  3.498040e-01   5.691979e+01   5.931720e-01
  3.501030e-01   5.769001e+01   5.981532e-01
  3.504020e-01   5.706815e+01   5.939445e-01
  3.507010e-01   5.685281e+01   6.069158e-01
  3.510000e-01   5.780804e+01   5.929420e-01
  3.512990e-01   5.683986e+01   6.068466e-01
  3.515980e-01   5.804938e+01   6.050094e-01
  3.518970e-01   5.788630e+01   6.177373e-01
  3.521960e-01   5.777523e+01   6.259611e-01
  3.524950e-01   5.864146e+01   6.070727e-01
  3.527940e-01   5.712345e+01   6.258061e-01
  3.530930e-01   5.711387e+01   6.093555e-01
  3.533920e-01   5.822804e+01   6.306821e-01
  3.536900e-01   5.750395e+01   6.290316e-01
  3.539890e-01   5.705813e+01   6.231862e-01
  3.542880e-01   5.733255e+01   6.398786e-01
  3.545870e-01   5.636350e+01   6.095578e-01
  3.548860e-01   5.630705e+01   6.305575e-01
  3.551850e-01   5.692200e+01   6.224423e-01
  3.554840e-01   5.661069e+01   6.322554e-01
  3.557830e-01   5.736521e+01   6.388520e-01
  3.560820e-01   5.757034e+01   6.182144e-01
  3.563810e-01   5.747560e+01   6.382633e-01
  3.566800e-01   5.652072e+01   6.180173e-01
  3.569790e-01   5.612950e+01   6.355414e-01
  3.572770e-01   5.701289e+01   6.393042e-01
  3.575760e-01   5.810384e+01   6.188969e-01
  3.578750e-01   5.706253e+01   6.533925e-01
  3.581740e-01   5.700528e+01   6.240249e-01
  3.584730e-01   5.789300e+01   6.581300e-01
  3.587720e-01   5.685021e+01   6.408327e-01
  3.590710e-01   5.753273e+01   6.434366e-01
  3.593700e-01   5.741472e+01   6.674326e-01
  3.596690e-01   5.678182e+01   6.355952e-01
  3.599680e-01   5.791686e+01   6.717285e-01
  3.602670e-01   5.741153e+01   6.515210e-01
  3.605660e-01   5.769404e+01   6.690541e-01
  3.608640e-01   5.745090e+01   6.847647e-01
  3.611630e-01   5.708212e+01   6.471164e-01
  3.614620e-01   5.699126e+01   6.864922e-01
  3.617610e-01   5.816306e+01   6.676595e-01
  3.620600e-01   5.774167e+01   6.879861e-01
  3.623590e-01   5.691883e+01   6.801159e-01
  3.626580e-01   5.771524e+01   6.848575e-01
  3.629570e-01   5.706689e+01   6.993260e-01
  3.632560e-01   5.685978e+01   6.683376e-01
  3.635550e-01   5.715431e+01   7.112686e-01
  3.638540e-01   5.749553e+01   6.956519e-01
  3.641530e-01   5.749968e+01   7.003829e-01
  3.644510e-01   5.691419e+01   7.270448e-01
  3.647500e-01   5.789742e+01   6.889134e-01
  3.650490e-01   5.762410e+01   7.297698e-01
  3.653480e-01   5.738942e+01   7.110628e-01
  3.656470e-01   5.721979e+01   7.184539e-01
  3.659460e-01   5.692494e+01   7.381032e-01
  3.662450e-01   5.763987e+01   7.109535e-01
  3.665440e-01   5.691226e+01   7.554799e-01
  3.668430e-01   5.749497e+01   7.184627e-01
  3.671420e-01   5.804612e+01   7.530206e-01
  3.674410e-01   5.795149e+01   7.428457e-01
  3.677400e-01   5.758785e+01   7.539589e-01
  3.680390e-01   5.704059e+01   7.794788e-01
  3.683370e-01   5.672927e+01   7.276572e-01
  3.686360e-01   5.718625e+01   7.718012e-01
  3.689350e-01   5.811744e+01   7.614147e-01
  3.692340e-01   5.600302e+01   7.680299e-01
  3.695330e-01   5.723864e+01   8.038691e-01
  3.698320e-01   5.697369e+01   7.479722e-01
  3.701310e-01   5.698150e+01   8.044736e-01
  3.704300e-01   5.817877e+01   7.742044e-01
  3.707290e-01   5.682407e+01   8.057923e-01
  3.710280e-01   5.613225e+01   7.960621e-01
  3.713270e-01   5.591453e+01   7.828833e-01
  3.716260e-01   5.784282e+01   8.442634e-01
  3.719240e-01   5.686292e+01   7.826985e-01
  3.722230e-01   5.637521e+01   8.362212e-01
  3.725220e-01   5.722057e+01   8.135443e-01
  3.728210e-01   5.784235e+01   8.361026e-01
  3.731200e-01   5.604584e+01   8.718930e-01
  3.734190e-01   5.542101e+01   7.910025e-01
  3.737180e-01   5.817730e+01   8.851394e-01
  3.740170e-01   5.722950e+01   8.263810e-01
  3.743160e-01   5.572787e+01   8.725606e-01
  3.746150e-01   5.715381e+01   8.773189e-01
  3.749140e-01   5.881858e+01   8.685554e-01
  3.752130e-01   5.807840e+01   9.249138e-01
  3.755110e-01   5.685426e+01   8.510392e-01
  3.758100e-01   5.592789e+01   9.076286e-01
  3.761090e-01   5.678307e+01   8.872355e-01
  3.764080e-01   5.800818e+01   9.207647e-01
  3.767070e-01   5.803122e+01   9.629168e-01
  3.770060e-01   5.765209e+01   8.811349e-01
  3.773050e-01   5.586237e+01   9.528611e-01
  3.776040e-01   5.679879e+01   9.182620e-01
  3.779030e-01   5.736928e+01   9.533780e-01
  3.782020e-01   5.678307e+01   1.024491e+00
  3.785010e-01   5.683264e+01   9.009711e-01
  3.788000e-01   5.734836e+01   1.024568e+00
  3.790990e-01   5.626521e+01   9.363241e-01
  3.793970e-01   5.812343e+01   1.021598e+00
  3.796960e-01   5.803755e+01   1.016016e+00
  3.799950e-01   5.741825e+01   9.920363e-01
  3.802940e-01   5.709086e+01   1.099733e+00
  3.805930e-01   5.738309e+01   9.616078e-01
  3.808920e-01   5.636844e+01   1.098944e+00
  3.811910e-01   5.705549e+01   1.021949e+00
  3.814900e-01   5.735190e+01   1.078280e+00
  3.817890e-01   5.636789e+01   1.167260e+00
  3.820880e-01   5.706752e+01   9.981172e-01
  3.823870e-01   5.560633e+01   1.166852e+00
  3.826860e-01   5.639158e+01   1.031112e+00
  3.829840e-01   5.730013e+01   1.208261e+00
  3.832830e-01   5.846991e+01   1.166602e+00
  3.835820e-01   5.709360e+01   1.125339e+00
  3.838810e-01   5.536904e+01   1.239019e+00
  3.841800e-01   5.584612e+01   1.100109e+00
  3.844790e-01   5.754616e+01   1.272535e+00
  3.847780e-01   5.648875e+01   1.168510e+00
  3.850770e-01   5.870373e+01   1.294970e+00
  3.853760e-01   5.581361e+01   1.346961e+00
  3.856750e-01   5.704469e+01   1.174246e+00
  3.859740e-01   5.713361e+01   1.386918e+00
  3.862730e-01   5.789212e+01   1.266935e+00
  3.865710e-01   5.632559e+01   1.377076e+00
  3.868700e-01   5.848155e+01   1.428932e+00
  3.871690e-01   5.819938e+01   1.341199e+00
  3.874680e-01   5.430701e+01   1.491928e+00
  3.877670e-01   5.311007e+01   1.302751e+00
  3.880660e-01   5.536148e+01   1.540198e+00
  3.883650e-01   5.844664e+01   1.499618e+00
  3.886640e-01   5.534624e+01   1.522778e+00
  3.889630e-01   5.809933e+01   1.697824e+00
  3.892620e-01   5.764435e+01   1.520647e+00
  3.895610e-01   5.635178e+01   1.717914e+00
  3.898600e-01   5.725587e+01   1.685455e+00
  3.901580e-01   5.634579e+01   1.742190e+00
  3.904570e-01   5.945666e+01   2.000876e+00
  3.907560e-01   5.687549e+01   1.725879e+00
  3.910550e-01   5.774835e+01   2.008107e+00
  3.913540e-01   5.474572e+01   1.955204e+00
  3.916530e-01   5.369828e+01   1.936410e+00
  3.919520e-01   5.856447e+01   2.626976e+00
  3.922510e-01   5.837681e+01   2.019004e+00
  3.925500e-01   5.429881e+01   2.612453e+00
  3.928490e-01   5.519960e+01   2.404532e+00
  3.931480e-01   5.693834e+01   2.675196e+00
  3.934470e-01   0.000000e+00   0.000000e+00
  3.937460e-01   5.907510e+01   2.724931e+00
creator: radaver
creator-version: 3725
header-file: /nas_data/SAXS_data/20151104Workshop/header/JH1_0045.txt
image-file: /nas_data/Pilatus1M/20151104_Workshop/JH1_0045.tif
angular-axis-file: /nas_data/SAXS_data/20151104Workshop/q20151029.dat
beamstop-mask-file: /nas_data/SAXS_data/20151104Workshop/fit2d20151031.msk
detector-response-file: none
beam-center-x: 949.7700
beam-center-y: 918.8000
unit-time: 1.0000
channel-first: 10
channel-last: 1315
Exposure time [s]: 1.094056
Transmitted Beam: 0.484800
Incident Beam: 0.484800
Code: JH1
Concentration [mg/ml]: 1
Run Number: 0045
