# Supplementary material for: SAXS analysis of a soluble cytosolic NgBR construct including extracellular and transmembrane domains
Source: PLoS One. 2018 Jan 18;13(1):e0191371. doi: 10.1371/journal.pone.0191371 (PMC5773207; doi:10.1371/journal.pone.0191371)
Supplement: S1 File — (ZIP) [file pone.0191371.s001.zip › JH1_0046.dat]

Sample:   c= 1.0000 mg/ml  Code: JH1
  3.656810e-03   2.259857e+04   4.130586e+01
  3.955720e-03   2.187910e+04   2.791374e+01
  4.254640e-03   1.902729e+04   2.332693e+01
  4.553560e-03   1.540075e+04   2.023406e+01
  4.852480e-03   1.244674e+04   1.703047e+01
  5.151400e-03   1.050562e+04   1.545657e+01
  5.450320e-03   8.672766e+03   1.333909e+01
  5.749240e-03   7.410883e+03   1.194712e+01
  6.048150e-03   6.329757e+03   1.082268e+01
  6.347070e-03   5.479522e+03   9.566946e+00
  6.645990e-03   4.792031e+03   8.907351e+00
  6.944910e-03   4.198723e+03   8.026889e+00
  7.243830e-03   3.765898e+03   7.366137e+00
  7.542750e-03   3.329901e+03   6.900331e+00
  7.841670e-03   3.002777e+03   6.188307e+00
  8.140580e-03   2.719099e+03   5.969974e+00
  8.439500e-03   2.478980e+03   5.494293e+00
  8.738420e-03   2.271487e+03   5.209161e+00
  9.037340e-03   2.085721e+03   4.826430e+00
  9.336260e-03   1.921261e+03   4.552137e+00
  9.635180e-03   1.777953e+03   4.366616e+00
  9.934100e-03   1.626797e+03   4.041373e+00
  1.023300e-02   1.492206e+03   3.966697e+00
  1.053190e-02   1.381484e+03   3.871145e+00
  1.083090e-02   1.283313e+03   3.731065e+00
  1.112980e-02   1.180432e+03   3.547930e+00
  1.142870e-02   1.097860e+03   3.402421e+00
  1.172760e-02   1.014720e+03   3.261955e+00
  1.202650e-02   9.388493e+02   3.128959e+00
  1.232540e-02   8.733464e+02   3.001297e+00
  1.262440e-02   8.057255e+02   2.829163e+00
  1.292330e-02   7.522571e+02   2.691512e+00
  1.322220e-02   7.048101e+02   2.605249e+00
  1.352110e-02   6.538609e+02   2.484099e+00
  1.382000e-02   6.105443e+02   2.376757e+00
  1.411900e-02   5.713384e+02   2.287991e+00
  1.441790e-02   5.327210e+02   2.193401e+00
  1.471680e-02   4.939205e+02   2.101980e+00
  1.501570e-02   4.703086e+02   2.008729e+00
  1.531460e-02   4.380654e+02   1.929897e+00
  1.561350e-02   4.119467e+02   1.838645e+00
  1.591250e-02   3.886789e+02   1.801700e+00
  1.621140e-02   3.677360e+02   1.722270e+00
  1.651030e-02   3.472964e+02   1.656122e+00
  1.680920e-02   3.257522e+02   1.603932e+00
  1.710810e-02   3.083413e+02   1.563754e+00
  1.740710e-02   2.948167e+02   1.507073e+00
  1.770600e-02   2.784864e+02   1.450017e+00
  1.800490e-02   2.663502e+02   1.406860e+00
  1.830380e-02   2.546135e+02   1.386475e+00
  1.860270e-02   2.412998e+02   1.323528e+00
  1.890170e-02   2.298878e+02   1.291851e+00
  1.920060e-02   2.215617e+02   1.256220e+00
  1.949950e-02   2.132124e+02   1.246515e+00
  1.979840e-02   2.039250e+02   1.196190e+00
  2.009730e-02   1.939163e+02   1.153671e+00
  2.039620e-02   1.881257e+02   1.134255e+00
  2.069520e-02   1.818340e+02   1.109115e+00
  2.099410e-02   1.733874e+02   1.090897e+00
  2.129300e-02   1.679467e+02   1.045509e+00
  2.159190e-02   1.629432e+02   1.065307e+00
  2.189080e-02   1.588723e+02   1.057786e+00
  2.218980e-02   1.506486e+02   1.047789e+00
  2.248870e-02   1.480992e+02   1.057420e+00
  2.278760e-02   1.422938e+02   1.026276e+00
  2.308650e-02   1.380692e+02   1.042039e+00
  2.338540e-02   1.354913e+02   1.030121e+00
  2.368430e-02   1.314970e+02   9.963893e-01
  2.398330e-02   1.271088e+02   1.001913e+00
  2.428220e-02   1.246718e+02   9.701868e-01
  2.458110e-02   1.201373e+02   9.844014e-01
  2.488000e-02   1.207758e+02   9.606887e-01
  2.517890e-02   1.163896e+02   9.318330e-01
  2.547790e-02   1.151133e+02   9.398020e-01
  2.577680e-02   1.127732e+02   9.227288e-01
  2.607570e-02   1.095659e+02   9.168777e-01
  2.637460e-02   1.077902e+02   9.021128e-01
  2.667350e-02   1.044501e+02   8.658005e-01
  2.697250e-02   1.038721e+02   8.367806e-01
  2.727140e-02   1.030364e+02   8.024779e-01
  2.757030e-02   1.013658e+02   7.972669e-01
  2.786920e-02   9.943589e+01   7.806159e-01
  2.816810e-02   9.817865e+01   7.633719e-01
  2.846700e-02   9.792317e+01   7.529656e-01
  2.876600e-02   9.629540e+01   7.376846e-01
  2.906490e-02   9.408975e+01   7.313804e-01
  2.936380e-02   9.299620e+01   7.217036e-01
  2.966270e-02   9.144345e+01   7.104024e-01
  2.996160e-02   9.185552e+01   7.130445e-01
  3.026060e-02   9.005747e+01   6.949119e-01
  3.055950e-02   8.957243e+01   6.920557e-01
  3.085840e-02   8.886002e+01   6.863876e-01
  3.115730e-02   8.645606e+01   6.742046e-01
  3.145620e-02   8.577721e+01   6.650995e-01
  3.175510e-02   8.624851e+01   6.687539e-01
  3.205410e-02   8.552645e+01   6.623194e-01
  3.235300e-02   8.403611e+01   6.538637e-01
  3.265190e-02   8.293637e+01   6.376514e-01
  3.295080e-02   8.253752e+01   6.402876e-01
  3.324970e-02   8.211777e+01   6.378188e-01
  3.354870e-02   8.112222e+01   6.322833e-01
  3.384760e-02   8.132536e+01   6.257648e-01
  3.414650e-02   8.068015e+01   6.232776e-01
  3.444540e-02   7.987835e+01   6.116503e-01
  3.474430e-02   8.010351e+01   6.179017e-01
  3.504330e-02   7.880927e+01   6.052947e-01
  3.534220e-02   7.753116e+01   6.011071e-01
  3.564110e-02   7.872094e+01   6.049553e-01
  3.594000e-02   7.724356e+01   5.877818e-01
  3.623890e-02   7.779842e+01   5.999244e-01
  3.653780e-02   7.672979e+01   5.796750e-01
  3.683680e-02   7.783159e+01   5.914180e-01
  3.713570e-02   7.547668e+01   5.830967e-01
  3.743460e-02   7.597435e+01   5.754807e-01
  3.773350e-02   7.545137e+01   5.728355e-01
  3.803240e-02   7.518463e+01   5.854712e-01
  3.833140e-02   7.503570e+01   5.987929e-01
  3.863030e-02   7.436080e+01   6.053602e-01
  3.892920e-02   7.495502e+01   6.061934e-01
  3.922810e-02   7.411077e+01   6.051321e-01
  3.952700e-02   7.360685e+01   5.991628e-01
  3.982600e-02   7.324025e+01   6.063483e-01
  4.012490e-02   7.328580e+01   5.970837e-01
  4.042380e-02   7.345693e+01   6.056360e-01
  4.072270e-02   7.343834e+01   6.031705e-01
  4.102160e-02   7.308303e+01   6.009216e-01
  4.132050e-02   7.142205e+01   5.948327e-01
  4.161950e-02   7.225798e+01   5.921194e-01
  4.191840e-02   7.195333e+01   5.986143e-01
  4.221730e-02   7.143797e+01   5.887500e-01
  4.251620e-02   7.273522e+01   6.018579e-01
  4.281510e-02   7.109670e+01   5.858380e-01
  4.311410e-02   7.151614e+01   5.883164e-01
  4.341300e-02   7.083429e+01   5.885310e-01
  4.371190e-02   7.005081e+01   5.837568e-01
  4.401080e-02   7.031350e+01   5.848503e-01
  4.430970e-02   7.216977e+01   5.879911e-01
  4.460860e-02   7.060040e+01   5.823023e-01
  4.490760e-02   7.010227e+01   5.817265e-01
  4.520650e-02   7.035975e+01   5.783731e-01
  4.550540e-02   7.003848e+01   5.799804e-01
  4.580430e-02   6.957938e+01   5.758825e-01
  4.610320e-02   6.778885e+01   5.655752e-01
  4.640220e-02   7.021043e+01   5.799545e-01
  4.670110e-02   6.881399e+01   5.656093e-01
  4.700000e-02   6.914828e+01   5.690879e-01
  4.729890e-02   6.906762e+01   5.708848e-01
  4.759780e-02   6.881536e+01   5.691303e-01
  4.789680e-02   6.796788e+01   5.621213e-01
  4.819570e-02   6.892317e+01   5.653620e-01
  4.849460e-02   6.905655e+01   5.680060e-01
  4.879350e-02   6.824178e+01   5.584591e-01
  4.909240e-02   6.808075e+01   5.653799e-01
  4.939130e-02   6.736852e+01   5.528700e-01
  4.969030e-02   6.791272e+01   5.571110e-01
  4.998920e-02   6.831402e+01   5.580793e-01
  5.028810e-02   6.806697e+01   5.550619e-01
  5.058700e-02   6.795388e+01   5.586341e-01
  5.088590e-02   6.678127e+01   5.445955e-01
  5.118490e-02   6.839152e+01   5.583958e-01
  5.148380e-02   6.813894e+01   5.546905e-01
  5.178270e-02   6.765011e+01   5.455654e-01
  5.208160e-02   6.815152e+01   5.534193e-01
  5.238050e-02   6.733772e+01   5.443043e-01
  5.267940e-02   6.759171e+01   5.531207e-01
  5.297840e-02   6.641020e+01   5.411737e-01
  5.327730e-02   6.743809e+01   5.428152e-01
  5.357620e-02   6.703414e+01   5.430760e-01
  5.387510e-02   6.700120e+01   5.398059e-01
  5.417400e-02   6.739545e+01   5.464516e-01
  5.447300e-02   6.687871e+01   5.362322e-01
  5.477190e-02   6.605317e+01   5.341304e-01
  5.507080e-02   6.658443e+01   5.362741e-01
  5.536970e-02   6.687256e+01   5.355979e-01
  5.566860e-02   6.582261e+01   5.350371e-01
  5.596760e-02   6.567071e+01   5.283668e-01
  5.626650e-02   6.566715e+01   5.307487e-01
  5.656540e-02   6.588712e+01   5.298337e-01
  5.686430e-02   6.658845e+01   5.296654e-01
  5.716320e-02   6.601607e+01   5.238876e-01
  5.746210e-02   6.615512e+01   5.297158e-01
  5.776110e-02   6.569029e+01   5.296398e-01
  5.806000e-02   6.642606e+01   5.243581e-01
  5.835890e-02   6.560134e+01   5.216652e-01
  5.865780e-02   6.448617e+01   5.143936e-01
  5.895670e-02   6.519263e+01   5.270339e-01
  5.925570e-02   6.539468e+01   5.157668e-01
  5.955460e-02   6.667148e+01   5.276452e-01
  5.985350e-02   6.698322e+01   5.214321e-01
  6.015240e-02   6.547759e+01   5.172096e-01
  6.045130e-02   6.578339e+01   5.189779e-01
  6.075020e-02   6.489719e+01   5.105111e-01
  6.104920e-02   6.576421e+01   5.177803e-01
  6.134810e-02   6.470952e+01   5.141671e-01
  6.164700e-02   6.524667e+01   5.081140e-01
  6.194590e-02   6.513849e+01   5.158686e-01
  6.224480e-02   6.552643e+01   5.060296e-01
  6.254380e-02   6.540301e+01   5.141403e-01
  6.284270e-02   6.478450e+01   5.133550e-01
  6.314160e-02   6.560447e+01   5.042471e-01
  6.344050e-02   6.559891e+01   5.116335e-01
  6.373940e-02   6.535159e+01   5.022441e-01
  6.403840e-02   6.541274e+01   5.103677e-01
  6.433730e-02   6.646738e+01   5.091231e-01
  6.463620e-02   6.600810e+01   5.032193e-01
  6.493510e-02   6.563302e+01   5.128518e-01
  6.523400e-02   6.580809e+01   5.029677e-01
  6.553290e-02   6.516855e+01   5.030859e-01
  6.583190e-02   6.546475e+01   5.021655e-01
  6.613080e-02   6.456014e+01   4.941664e-01
  6.642970e-02   6.463737e+01   5.036287e-01
  6.672860e-02   6.519326e+01   4.950975e-01
  6.702750e-02   6.477280e+01   4.984883e-01
  6.732650e-02   6.570247e+01   4.985191e-01
  6.762540e-02   6.496487e+01   4.957129e-01
  6.792430e-02   6.451369e+01   4.959804e-01
  6.822320e-02   6.475054e+01   4.890491e-01
  6.852210e-02   6.561277e+01   4.996830e-01
  6.882110e-02   6.488213e+01   4.929337e-01
  6.912000e-02   6.564693e+01   4.953392e-01
  6.941890e-02   6.578163e+01   4.924459e-01
  6.971780e-02   6.493594e+01   4.887931e-01
  7.001670e-02   6.517847e+01   4.960304e-01
  7.031560e-02   6.473249e+01   4.875518e-01
  7.061460e-02   6.503160e+01   4.891530e-01
  7.091350e-02   6.553873e+01   4.896270e-01
  7.121240e-02   6.507844e+01   4.841658e-01
  7.151130e-02   6.442550e+01   4.878200e-01
  7.181020e-02   6.435768e+01   4.810185e-01
  7.210920e-02   6.547516e+01   4.884438e-01
  7.240810e-02   6.474271e+01   4.810826e-01
  7.270700e-02   6.516388e+01   4.886985e-01
  7.300590e-02   6.583890e+01   4.865224e-01
  7.330480e-02   6.542562e+01   4.795435e-01
  7.360370e-02   6.391138e+01   4.798049e-01
  7.390270e-02   6.497721e+01   4.783429e-01
  7.420160e-02   6.474783e+01   4.847883e-01
  7.450050e-02   6.514253e+01   4.771739e-01
  7.479940e-02   6.417433e+01   4.749356e-01
  7.509830e-02   6.466764e+01   4.808037e-01
  7.539730e-02   6.460456e+01   4.734491e-01
  7.569620e-02   6.513548e+01   4.762669e-01
  7.599510e-02   6.435778e+01   4.765021e-01
  7.629400e-02   6.480349e+01   4.720133e-01
  7.659290e-02   6.528440e+01   4.781361e-01
  7.689190e-02   6.466596e+01   4.715122e-01
  7.719080e-02   6.473397e+01   4.743593e-01
  7.748970e-02   6.361596e+01   4.668189e-01
  7.778860e-02   6.417086e+01   4.718573e-01
  7.808750e-02   6.431794e+01   4.689621e-01
  7.838640e-02   6.514513e+01   4.694238e-01
  7.868540e-02   6.400088e+01   4.665387e-01
  7.898430e-02   6.496162e+01   4.675071e-01
  7.928320e-02   6.430521e+01   4.706239e-01
  7.958210e-02   6.441316e+01   4.622452e-01
  7.988100e-02   6.470051e+01   4.686598e-01
  8.018000e-02   6.468818e+01   4.661069e-01
  8.047890e-02   6.484483e+01   4.662563e-01
  8.077780e-02   6.389705e+01   4.620164e-01
  8.107670e-02   6.410160e+01   4.603176e-01
  8.137560e-02   6.483478e+01   4.662201e-01
  8.167450e-02   6.421737e+01   4.611371e-01
  8.197350e-02   6.396170e+01   4.574180e-01
  8.227240e-02   6.353072e+01   4.602829e-01
  8.257130e-02   6.489413e+01   4.556359e-01
  8.287020e-02   6.441068e+01   4.630508e-01
  8.316910e-02   6.480130e+01   4.612104e-01
  8.346810e-02   6.435792e+01   4.552955e-01
  8.376700e-02   6.420413e+01   4.610895e-01
  8.406590e-02   6.422834e+01   4.517637e-01
  8.436480e-02   6.456755e+01   4.599781e-01
  8.466370e-02   6.392202e+01   4.518276e-01
  8.496270e-02   6.394006e+01   4.625814e-01
  8.526160e-02   6.369355e+01   4.762676e-01
  8.556050e-02   6.435629e+01   4.791912e-01
  8.585940e-02   6.368782e+01   4.826636e-01
  8.615830e-02   6.382682e+01   4.831900e-01
  8.645720e-02   6.483830e+01   4.917923e-01
  8.675620e-02   6.440791e+01   4.925972e-01
  8.705510e-02   6.463588e+01   4.924862e-01
  8.735400e-02   6.503847e+01   4.964914e-01
  8.765290e-02   6.482374e+01   4.961695e-01
  8.795180e-02   6.432872e+01   4.982981e-01
  8.825080e-02   6.432593e+01   4.937642e-01
  8.854970e-02   6.467636e+01   5.016988e-01
  8.884860e-02   6.465681e+01   4.995672e-01
  8.914750e-02   6.514774e+01   5.077287e-01
  8.944640e-02   6.394424e+01   4.993663e-01
  8.974530e-02   6.407458e+01   4.957943e-01
  9.004430e-02   7.016784e+01   5.167368e-01
  9.034320e-02   6.372105e+01   4.750278e-01
  9.064210e-02   6.364160e+01   4.738434e-01
  9.094100e-02   6.403564e+01   4.654092e-01
  9.123990e-02   6.433246e+01   4.652376e-01
  9.153890e-02   6.409611e+01   4.668857e-01
  9.183780e-02   6.410057e+01   4.635728e-01
  9.213670e-02   6.394130e+01   4.613605e-01
  9.243560e-02   6.615784e+01   4.680523e-01
  9.273450e-02   6.416782e+01   4.569680e-01
  9.303350e-02   6.431129e+01   4.635116e-01
  9.333240e-02   6.360904e+01   4.507201e-01
  9.363130e-02   6.418406e+01   4.562399e-01
  9.393020e-02   6.414865e+01   4.537810e-01
  9.422910e-02   6.432597e+01   4.555714e-01
  9.452800e-02   6.417108e+01   4.561938e-01
  9.482700e-02   6.491506e+01   4.485442e-01
  9.512590e-02   6.395889e+01   4.534951e-01
  9.542480e-02   6.397929e+01   4.486269e-01
  9.572370e-02   6.401389e+01   4.487482e-01
  9.602260e-02   6.378984e+01   4.502189e-01
  9.632160e-02   6.377842e+01   4.424259e-01
  9.662050e-02   6.451271e+01   4.475196e-01
  9.691940e-02   6.444751e+01   4.472934e-01
  9.721830e-02   6.352061e+01   4.415308e-01
  9.751720e-02   6.422701e+01   4.461608e-01
  9.781610e-02   6.433542e+01   4.422017e-01
  9.811510e-02   6.437578e+01   4.466772e-01
  9.841400e-02   6.462144e+01   4.403563e-01
  9.871290e-02   6.362026e+01   4.400916e-01
  9.901180e-02   6.242451e+01   4.369947e-01
  9.931070e-02   6.502189e+01   4.420701e-01
  9.960970e-02   6.383586e+01   4.411926e-01
  9.990860e-02   6.376144e+01   4.336409e-01
  1.002070e-01   6.308331e+01   4.354303e-01
  1.005060e-01   6.447454e+01   4.377725e-01
  1.008050e-01   6.297211e+01   4.350463e-01
  1.011040e-01   6.368054e+01   4.313485e-01
  1.014030e-01   6.341049e+01   4.324459e-01
  1.017020e-01   6.452297e+01   4.403708e-01
  1.020010e-01   6.413611e+01   4.342352e-01
  1.023000e-01   6.436657e+01   4.329960e-01
  1.025990e-01   6.433089e+01   4.318774e-01
  1.028980e-01   6.434963e+01   4.336087e-01
  1.031970e-01   6.472964e+01   4.372626e-01
  1.034960e-01   6.396366e+01   4.267279e-01
  1.037950e-01   6.435988e+01   4.319747e-01
  1.040930e-01   6.362975e+01   4.259340e-01
  1.043920e-01   6.392750e+01   4.308523e-01
  1.046910e-01   6.475331e+01   4.329606e-01
  1.049900e-01   6.412925e+01   4.250420e-01
  1.052890e-01   6.387645e+01   4.277292e-01
  1.055880e-01   6.419991e+01   4.271932e-01
  1.058870e-01   6.405976e+01   4.283425e-01
  1.061860e-01   6.430072e+01   4.249761e-01
  1.064850e-01   6.452928e+01   4.263657e-01
  1.067840e-01   6.366473e+01   4.257297e-01
  1.070830e-01   6.419113e+01   4.239833e-01
  1.073820e-01   6.371288e+01   4.208428e-01
  1.076800e-01   6.404387e+01   4.216242e-01
  1.079790e-01   6.429754e+01   4.243346e-01
  1.082780e-01   6.435799e+01   4.264363e-01
  1.085770e-01   6.371396e+01   4.153767e-01
  1.088760e-01   6.446107e+01   4.236187e-01
  1.091750e-01   6.437883e+01   4.217959e-01
  1.094740e-01   6.439083e+01   4.227647e-01
  1.097730e-01   6.445416e+01   4.205062e-01
  1.100720e-01   6.478554e+01   4.176584e-01
  1.103710e-01   6.467395e+01   4.236932e-01
  1.106700e-01   6.439543e+01   4.166964e-01
  1.109690e-01   6.405792e+01   4.213607e-01
  1.112670e-01   6.378934e+01   4.129647e-01
  1.115660e-01   6.355592e+01   4.133811e-01
  1.118650e-01   6.440992e+01   4.200567e-01
  1.121640e-01   6.310413e+01   4.098708e-01
  1.124630e-01   6.447686e+01   4.154785e-01
  1.127620e-01   6.402708e+01   4.140268e-01
  1.130610e-01   6.420636e+01   4.140192e-01
  1.133600e-01   6.407599e+01   4.183597e-01
  1.136590e-01   6.457990e+01   4.097525e-01
  1.139580e-01   6.439232e+01   4.137415e-01
  1.142570e-01   6.455925e+01   4.139860e-01
  1.145560e-01   6.474403e+01   4.151623e-01
  1.148550e-01   6.392019e+01   4.113538e-01
  1.151530e-01   6.375145e+01   4.054438e-01
  1.154520e-01   6.401571e+01   4.113726e-01
  1.157510e-01   6.386147e+01   4.063490e-01
  1.160500e-01   6.377977e+01   4.123500e-01
  1.163490e-01   6.442254e+01   4.081302e-01
  1.166480e-01   6.486378e+01   4.123596e-01
  1.169470e-01   6.446471e+01   4.088241e-01
  1.172460e-01   6.391174e+01   4.076273e-01
  1.175450e-01   6.408481e+01   4.048467e-01
  1.178440e-01   6.426640e+01   4.054198e-01
  1.181430e-01   6.425741e+01   4.084469e-01
  1.184420e-01   6.478551e+01   4.078838e-01
  1.187400e-01   6.410546e+01   4.043643e-01
  1.190390e-01   6.423783e+01   4.039636e-01
  1.193380e-01   6.476877e+01   4.056296e-01
  1.196370e-01   6.377115e+01   4.046781e-01
  1.199360e-01   6.456441e+01   4.030948e-01
  1.202350e-01   6.440930e+01   4.055956e-01
  1.205340e-01   6.488339e+01   4.046292e-01
  1.208330e-01   6.339226e+01   3.986225e-01
  1.211320e-01   6.479584e+01   4.062615e-01
  1.214310e-01   6.446755e+01   3.985634e-01
  1.217300e-01   6.414899e+01   4.031419e-01
  1.220290e-01   6.407618e+01   4.015678e-01
  1.223270e-01   6.463378e+01   4.006491e-01
  1.226260e-01   6.485303e+01   4.008010e-01
  1.229250e-01   6.435373e+01   3.976926e-01
  1.232240e-01   6.420937e+01   4.009172e-01
  1.235230e-01   6.461067e+01   4.013704e-01
  1.238220e-01   6.411795e+01   3.964475e-01
  1.241210e-01   6.420891e+01   3.982834e-01
  1.244200e-01   6.388320e+01   3.936812e-01
  1.247190e-01   6.465861e+01   4.007261e-01
  1.250180e-01   6.419856e+01   3.943984e-01
  1.253170e-01   6.430081e+01   3.954746e-01
  1.256160e-01   6.431971e+01   3.981061e-01
  1.259140e-01   6.465531e+01   3.963079e-01
  1.262130e-01   6.504640e+01   3.975048e-01
  1.265120e-01   6.456715e+01   3.932637e-01
  1.268110e-01   6.493894e+01   3.951472e-01
  1.271100e-01   6.416209e+01   3.963266e-01
  1.274090e-01   6.376987e+01   3.918239e-01
  1.277080e-01   6.456426e+01   3.930056e-01
  1.280070e-01   6.441204e+01   3.913042e-01
  1.283060e-01   6.474440e+01   3.938032e-01
  1.286050e-01   6.469903e+01   3.964419e-01
  1.289040e-01   6.464561e+01   3.893254e-01
  1.292030e-01   6.530922e+01   3.962722e-01
  1.295020e-01   6.412478e+01   3.889638e-01
  1.298000e-01   6.511688e+01   3.926981e-01
  1.300990e-01   6.521045e+01   3.905378e-01
  1.303980e-01   6.466263e+01   3.896188e-01
  1.306970e-01   6.484162e+01   3.931022e-01
  1.309960e-01   6.446416e+01   3.897482e-01
  1.312950e-01   6.462148e+01   3.899801e-01
  1.315940e-01   6.404773e+01   3.839601e-01
  1.318930e-01   6.544510e+01   3.909976e-01
  1.321920e-01   6.404834e+01   3.865635e-01
  1.324910e-01   6.530681e+01   3.913114e-01
  1.327900e-01   6.457315e+01   3.869501e-01
  1.330890e-01   6.458374e+01   3.865073e-01
  1.333870e-01   6.472879e+01   3.867042e-01
  1.336860e-01   6.408916e+01   3.840843e-01
  1.339850e-01   6.463134e+01   3.843021e-01
  1.342840e-01   6.430186e+01   3.861364e-01
  1.345830e-01   6.436538e+01   3.849111e-01
  1.348820e-01   6.529991e+01   3.876953e-01
  1.351810e-01   6.450424e+01   3.804848e-01
  1.354800e-01   6.474608e+01   3.855778e-01
  1.357790e-01   6.478004e+01   3.833541e-01
  1.360780e-01   6.472799e+01   3.848223e-01
  1.363770e-01   6.486130e+01   3.847524e-01
  1.366760e-01   6.434508e+01   3.853206e-01
  1.369740e-01   6.500798e+01   4.010165e-01
  1.372730e-01   6.445432e+01   4.014151e-01
  1.375720e-01   6.445967e+01   4.107879e-01
  1.378710e-01   6.424032e+01   4.118054e-01
  1.381700e-01   6.394804e+01   4.126024e-01
  1.384690e-01   6.438925e+01   4.212138e-01
  1.387680e-01   6.382238e+01   4.079044e-01
  1.390670e-01   6.405128e+01   3.970155e-01
  1.393660e-01   6.451750e+01   3.976808e-01
  1.396650e-01   6.468184e+01   3.953729e-01
  1.399640e-01   6.467717e+01   3.963749e-01
  1.402630e-01   6.439803e+01   3.873780e-01
  1.405620e-01   6.410998e+01   3.908782e-01
  1.408600e-01   6.361069e+01   3.881299e-01
  1.411590e-01   6.416481e+01   3.907986e-01
  1.414580e-01   6.496654e+01   3.937294e-01
  1.417570e-01   6.356813e+01   3.820542e-01
  1.420560e-01   6.465854e+01   3.898489e-01
  1.423550e-01   6.422998e+01   3.859205e-01
  1.426540e-01   6.460920e+01   3.835404e-01
  1.429530e-01   6.440771e+01   3.820213e-01
  1.432520e-01   6.486596e+01   3.804210e-01
  1.435510e-01   6.469938e+01   3.826557e-01
  1.438500e-01   6.461075e+01   3.783326e-01
  1.441490e-01   6.487993e+01   3.782331e-01
  1.444470e-01   6.436642e+01   3.791775e-01
  1.447460e-01   6.471079e+01   3.764228e-01
  1.450450e-01   6.470595e+01   3.801762e-01
  1.453440e-01   6.468516e+01   3.741841e-01
  1.456430e-01   6.455403e+01   3.775025e-01
  1.459420e-01   6.471109e+01   3.773001e-01
  1.462410e-01   6.408714e+01   3.737384e-01
  1.465400e-01   6.521244e+01   3.783182e-01
  1.468390e-01   6.453171e+01   3.716152e-01
  1.471380e-01   6.489409e+01   3.756504e-01
  1.474370e-01   6.567995e+01   3.785729e-01
  1.477360e-01   6.417650e+01   3.731381e-01
  1.480340e-01   6.511487e+01   3.722370e-01
  1.483330e-01   6.483984e+01   3.798956e-01
  1.486320e-01   6.481284e+01   3.893453e-01
  1.489310e-01   6.542714e+01   3.928938e-01
  1.492300e-01   6.556758e+01   3.928245e-01
  1.495290e-01   6.461998e+01   3.924298e-01
  1.498280e-01   6.510831e+01   3.984639e-01
  1.501270e-01   6.551621e+01   4.012684e-01
  1.504260e-01   6.548049e+01   3.957844e-01
  1.507250e-01   6.550985e+01   4.017724e-01
  1.510240e-01   6.489010e+01   3.988275e-01
  1.513230e-01   6.495952e+01   4.043263e-01
  1.516210e-01   6.524620e+01   4.009631e-01
  1.519200e-01   6.460307e+01   3.989821e-01
  1.522190e-01   6.401363e+01   4.040746e-01
  1.525180e-01   6.473708e+01   4.014978e-01
  1.528170e-01   6.532267e+01   4.087380e-01
  1.531160e-01   6.575478e+01   4.067937e-01
  1.534150e-01   6.493470e+01   3.984474e-01
  1.537140e-01   6.498460e+01   3.918077e-01
  1.540130e-01   6.497868e+01   3.853334e-01
  1.543120e-01   6.568889e+01   3.876682e-01
  1.546110e-01   6.512484e+01   3.834523e-01
  1.549100e-01   6.450209e+01   3.818430e-01
  1.552090e-01   6.573504e+01   3.875695e-01
  1.555070e-01   6.491887e+01   3.759388e-01
  1.558060e-01   6.447883e+01   3.799583e-01
  1.561050e-01   6.471862e+01   3.768830e-01
  1.564040e-01   6.480496e+01   3.786786e-01
  1.567030e-01   6.461883e+01   3.761552e-01
  1.570020e-01   6.563273e+01   3.771311e-01
  1.573010e-01   6.457831e+01   3.775735e-01
  1.576000e-01   6.539841e+01   3.741024e-01
  1.578990e-01   6.447269e+01   3.733550e-01
  1.581980e-01   6.507415e+01   3.733855e-01
  1.584970e-01   6.465369e+01   3.719663e-01
  1.587960e-01   6.555615e+01   3.779975e-01
  1.590940e-01   6.422940e+01   3.688666e-01
  1.593930e-01   6.495078e+01   3.696895e-01
  1.596920e-01   6.481124e+01   3.703258e-01
  1.599910e-01   6.450101e+01   3.711063e-01
  1.602900e-01   6.509572e+01   3.721822e-01
  1.605890e-01   6.494253e+01   3.662121e-01
  1.608880e-01   6.522269e+01   3.694344e-01
  1.611870e-01   6.494430e+01   3.676276e-01
  1.614860e-01   6.473744e+01   3.674470e-01
  1.617850e-01   6.481373e+01   3.644558e-01
  1.620840e-01   6.462724e+01   3.639311e-01
  1.623830e-01   6.374432e+01   3.630167e-01
  1.626810e-01   6.480757e+01   3.638464e-01
  1.629800e-01   6.487413e+01   3.601563e-01
  1.632790e-01   6.445805e+01   3.601458e-01
  1.635780e-01   6.443558e+01   3.612402e-01
  1.638770e-01   6.474672e+01   3.644653e-01
  1.641760e-01   6.509064e+01   3.636575e-01
  1.644750e-01   6.510492e+01   3.629170e-01
  1.647740e-01   6.503025e+01   3.623207e-01
  1.650730e-01   6.450586e+01   3.622153e-01
  1.653720e-01   6.485625e+01   3.628070e-01
  1.656710e-01   6.516721e+01   3.615438e-01
  1.659700e-01   6.467604e+01   3.617196e-01
  1.662680e-01   6.464017e+01   3.602704e-01
  1.665670e-01   6.469313e+01   3.613803e-01
  1.668660e-01   6.532900e+01   3.597060e-01
  1.671650e-01   6.529514e+01   3.624768e-01
  1.674640e-01   6.461113e+01   3.598068e-01
  1.677630e-01   6.434087e+01   3.571628e-01
  1.680620e-01   6.521445e+01   3.618672e-01
  1.683610e-01   6.465495e+01   3.546959e-01
  1.686600e-01   6.401437e+01   3.577618e-01
  1.689590e-01   6.486229e+01   3.565531e-01
  1.692580e-01   6.454438e+01   3.554937e-01
  1.695570e-01   6.497751e+01   3.612092e-01
  1.698560e-01   6.518409e+01   3.557778e-01
  1.701540e-01   6.494155e+01   3.578875e-01
  1.704530e-01   6.467675e+01   3.542084e-01
  1.707520e-01   6.427724e+01   3.532943e-01
  1.710510e-01   6.474096e+01   3.575212e-01
  1.713500e-01   6.472799e+01   3.539851e-01
  1.716490e-01   6.540709e+01   3.586064e-01
  1.719480e-01   6.490761e+01   3.516027e-01
  1.722470e-01   6.496753e+01   3.540951e-01
  1.725460e-01   6.457559e+01   3.546610e-01
  1.728450e-01   6.415318e+01   3.511515e-01
  1.731440e-01   6.410877e+01   3.515674e-01
  1.734430e-01   6.436175e+01   3.490660e-01
  1.737410e-01   6.462639e+01   3.533449e-01
  1.740400e-01   6.479771e+01   3.530909e-01
  1.743390e-01   6.480791e+01   3.506256e-01
  1.746380e-01   6.423367e+01   3.506583e-01
  1.749370e-01   6.461077e+01   3.493904e-01
  1.752360e-01   6.470650e+01   3.519465e-01
  1.755350e-01   6.457239e+01   3.506936e-01
  1.758340e-01   6.464341e+01   3.462019e-01
  1.761330e-01   6.437341e+01   3.510395e-01
  1.764320e-01   6.457081e+01   3.466892e-01
  1.767310e-01   6.387279e+01   3.491411e-01
  1.770300e-01   6.457798e+01   3.473944e-01
  1.773280e-01   6.445688e+01   3.484512e-01
  1.776270e-01   6.500489e+01   3.487134e-01
  1.779260e-01   6.462302e+01   3.461473e-01
  1.782250e-01   6.400102e+01   3.472169e-01
  1.785240e-01   6.478253e+01   3.460647e-01
  1.788230e-01   6.440769e+01   3.467644e-01
  1.791220e-01   6.457504e+01   3.477309e-01
  1.794210e-01   6.436914e+01   3.439496e-01
  1.797200e-01   6.458408e+01   3.460430e-01
  1.800190e-01   6.382317e+01   3.416572e-01
  1.803180e-01   6.377667e+01   3.450615e-01
  1.806170e-01   6.473249e+01   3.447512e-01
  1.809160e-01   6.423102e+01   3.427471e-01
  1.812140e-01   6.383432e+01   3.425178e-01
  1.815130e-01   6.428611e+01   3.432268e-01
  1.818120e-01   6.446982e+01   3.450595e-01
  1.821110e-01   6.430966e+01   3.406540e-01
  1.824100e-01   6.416883e+01   3.427472e-01
  1.827090e-01   6.394272e+01   3.414810e-01
  1.830080e-01   6.460512e+01   3.434112e-01
  1.833070e-01   6.482388e+01   3.415238e-01
  1.836060e-01   6.390929e+01   3.383007e-01
  1.839050e-01   6.470942e+01   3.443550e-01
  1.842040e-01   6.397422e+01   3.396021e-01
  1.845030e-01   6.418330e+01   3.393473e-01
  1.848010e-01   6.457866e+01   3.421845e-01
  1.851000e-01   6.435778e+01   3.369379e-01
  1.853990e-01   6.407804e+01   3.411835e-01
  1.856980e-01   6.444831e+01   3.397244e-01
  1.859970e-01   6.422409e+01   3.378531e-01
  1.862960e-01   6.393234e+01   3.385223e-01
  1.865950e-01   6.380712e+01   3.364379e-01
  1.868940e-01   6.449738e+01   3.421335e-01
  1.871930e-01   6.416911e+01   3.341099e-01
  1.874920e-01   6.422041e+01   3.373672e-01
  1.877910e-01   6.366970e+01   3.357600e-01
  1.880900e-01   6.422390e+01   3.372182e-01
  1.883880e-01   6.446774e+01   3.396145e-01
  1.886870e-01   6.381546e+01   3.318146e-01
  1.889860e-01   6.410832e+01   3.381859e-01
  1.892850e-01   6.372794e+01   3.346601e-01
  1.895840e-01   6.491116e+01   3.366573e-01
  1.898830e-01   6.432315e+01   3.355950e-01
  1.901820e-01   6.465319e+01   3.361432e-01
  1.904810e-01   6.400496e+01   3.342991e-01
  1.907800e-01   6.415173e+01   3.339108e-01
  1.910790e-01   6.396307e+01   3.328071e-01
  1.913780e-01   6.431027e+01   3.347859e-01
  1.916770e-01   6.373902e+01   3.331419e-01
  1.919750e-01   6.408511e+01   3.348182e-01
  1.922740e-01   6.440021e+01   3.319687e-01
  1.925730e-01   6.412963e+01   3.320239e-01
  1.928720e-01   6.373570e+01   3.317588e-01
  1.931710e-01   6.413793e+01   3.334147e-01
  1.934700e-01   6.396308e+01   3.314416e-01
  1.937690e-01   6.351670e+01   3.293851e-01
  1.940680e-01   6.403099e+01   3.325265e-01
  1.943670e-01   6.410265e+01   3.307513e-01
  1.946660e-01   6.365878e+01   3.302019e-01
  1.949650e-01   6.405763e+01   3.291505e-01
  1.952640e-01   6.383130e+01   3.300506e-01
  1.955630e-01   6.412276e+01   3.320061e-01
  1.958610e-01   6.327528e+01   3.266955e-01
  1.961600e-01   6.341763e+01   3.283861e-01
  1.964590e-01   6.365021e+01   3.275157e-01
  1.967580e-01   6.357819e+01   3.295446e-01
  1.970570e-01   6.334518e+01   3.267300e-01
  1.973560e-01   6.348903e+01   3.253624e-01
  1.976550e-01   6.351125e+01   3.281852e-01
  1.979540e-01   6.378479e+01   3.265523e-01
  1.982530e-01   6.376033e+01   3.282388e-01
  1.985520e-01   6.373208e+01   3.261286e-01
  1.988510e-01   6.298839e+01   3.243637e-01
  1.991500e-01   6.384254e+01   3.287448e-01
  1.994480e-01   6.399520e+01   3.257945e-01
  1.997470e-01   6.327001e+01   3.258096e-01
  2.000460e-01   6.300120e+01   3.212842e-01
  2.003450e-01   6.340837e+01   3.245827e-01
  2.006440e-01   6.418277e+01   3.293244e-01
  2.009430e-01   6.333708e+01   3.221395e-01
  2.012420e-01   6.320969e+01   3.250769e-01
  2.015410e-01   6.323304e+01   3.217352e-01
  2.018400e-01   6.416446e+01   3.248011e-01
  2.021390e-01   6.284598e+01   3.224312e-01
  2.024380e-01   6.336701e+01   3.189107e-01
  2.027370e-01   6.348887e+01   3.242183e-01
  2.030350e-01   6.323871e+01   3.205012e-01
  2.033340e-01   6.374001e+01   3.226030e-01
  2.036330e-01   6.334152e+01   3.191181e-01
  2.039320e-01   6.338572e+01   3.200483e-01
  2.042310e-01   6.382845e+01   3.242321e-01
  2.045300e-01   6.348012e+01   3.186538e-01
  2.048290e-01   6.297774e+01   3.184718e-01
  2.051280e-01   6.341291e+01   3.191619e-01
  2.054270e-01   6.290000e+01   3.173289e-01
  2.057260e-01   6.311609e+01   3.212982e-01
  2.060250e-01   6.333509e+01   3.178857e-01
  2.063240e-01   6.311546e+01   3.199135e-01
  2.066230e-01   6.307142e+01   3.184369e-01
  2.069210e-01   6.315525e+01   3.198770e-01
  2.072200e-01   6.314347e+01   3.191630e-01
  2.075190e-01   6.350068e+01   3.176305e-01
  2.078180e-01   6.321284e+01   3.193382e-01
  2.081170e-01   6.339346e+01   3.181667e-01
  2.084160e-01   6.342225e+01   3.202776e-01
  2.087150e-01   6.260644e+01   3.147244e-01
  2.090140e-01   6.312200e+01   3.174847e-01
  2.093130e-01   6.315639e+01   3.174370e-01
  2.096120e-01   6.250469e+01   3.152624e-01
  2.099110e-01   6.314078e+01   3.154044e-01
  2.102100e-01   6.303324e+01   3.167260e-01
  2.105080e-01   6.331419e+01   3.190492e-01
  2.108070e-01   6.294020e+01   3.151662e-01
  2.111060e-01   6.274223e+01   3.138838e-01
  2.114050e-01   6.317470e+01   3.153575e-01
  2.117040e-01   6.299506e+01   3.198832e-01
  2.120030e-01   6.299634e+01   3.258291e-01
  2.123020e-01   6.262536e+01   3.272139e-01
  2.126010e-01   6.258292e+01   3.244686e-01
  2.129000e-01   6.270038e+01   3.280046e-01
  2.131990e-01   6.301320e+01   3.316990e-01
  2.134980e-01   6.288773e+01   3.333792e-01
  2.137970e-01   6.341864e+01   3.323036e-01
  2.140950e-01   6.324291e+01   3.336950e-01
  2.143940e-01   6.314011e+01   3.346748e-01
  2.146930e-01   6.283958e+01   3.341916e-01
  2.149920e-01   6.293322e+01   3.347559e-01
  2.152910e-01   6.308505e+01   3.356348e-01
  2.155900e-01   6.297353e+01   3.382303e-01
  2.158890e-01   6.248486e+01   3.369154e-01
  2.161880e-01   6.214817e+01   3.345605e-01
  2.164870e-01   6.313440e+01   3.384991e-01
  2.167860e-01   6.319563e+01   3.323325e-01
  2.170850e-01   6.307315e+01   3.294277e-01
  2.173840e-01   6.236113e+01   3.244720e-01
  2.176820e-01   6.249601e+01   3.233797e-01
  2.179810e-01   6.277176e+01   3.251027e-01
  2.182800e-01   6.264598e+01   3.205163e-01
  2.185790e-01   6.169411e+01   3.196028e-01
  2.188780e-01   6.272591e+01   3.187878e-01
  2.191770e-01   6.244113e+01   3.201309e-01
  2.194760e-01   6.240564e+01   3.208781e-01
  2.197750e-01   6.260709e+01   3.182127e-01
  2.200740e-01   6.273556e+01   3.165114e-01
  2.203730e-01   6.272602e+01   3.182422e-01
  2.206720e-01   6.243130e+01   3.165474e-01
  2.209710e-01   6.214040e+01   3.179796e-01
  2.212700e-01   6.273301e+01   3.150424e-01
  2.215680e-01   6.261055e+01   3.175420e-01
  2.218670e-01   6.236053e+01   3.126676e-01
  2.221660e-01   6.257045e+01   3.166308e-01
  2.224650e-01   6.168607e+01   3.118801e-01
  2.227640e-01   6.230259e+01   3.131732e-01
  2.230630e-01   6.199232e+01   3.133084e-01
  2.233620e-01   6.236562e+01   3.134624e-01
  2.236610e-01   6.241446e+01   3.135851e-01
  2.239600e-01   6.261477e+01   3.104805e-01
  2.242590e-01   6.214709e+01   3.123916e-01
  2.245580e-01   6.219161e+01   3.115975e-01
  2.248570e-01   6.221419e+01   3.134743e-01
  2.251550e-01   6.199824e+01   3.093269e-01
  2.254540e-01   6.198231e+01   3.095403e-01
  2.257530e-01   6.168279e+01   3.110931e-01
  2.260520e-01   6.248738e+01   3.092828e-01
  2.263510e-01   6.237313e+01   3.100073e-01
  2.266500e-01   6.147397e+01   3.076391e-01
  2.269490e-01   6.209154e+01   3.078028e-01
  2.272480e-01   6.173161e+01   3.094210e-01
  2.275470e-01   6.206639e+01   3.061360e-01
  2.278460e-01   6.233473e+01   3.102920e-01
  2.281450e-01   6.188174e+01   3.064166e-01
  2.284440e-01   6.194826e+01   3.080707e-01
  2.287420e-01   6.171675e+01   3.083718e-01
  2.290410e-01   6.111143e+01   3.007789e-01
  2.293400e-01   6.156606e+01   3.066215e-01
  2.296390e-01   6.247438e+01   3.073866e-01
  2.299380e-01   6.232326e+01   3.075078e-01
  2.302370e-01   6.211608e+01   3.063811e-01
  2.305360e-01   6.211078e+01   3.044244e-01
  2.308350e-01   6.141216e+01   3.069841e-01
  2.311340e-01   6.196906e+01   3.026448e-01
  2.314330e-01   6.198551e+01   3.048410e-01
  2.317320e-01   6.184593e+01   3.055918e-01
  2.320310e-01   6.198361e+01   3.027989e-01
  2.323290e-01   6.173296e+01   3.069127e-01
  2.326280e-01   6.178185e+01   3.015974e-01
  2.329270e-01   6.168427e+01   3.018304e-01
  2.332260e-01   6.199738e+01   3.041464e-01
  2.335250e-01   6.144632e+01   3.020761e-01
  2.338240e-01   6.187822e+01   3.043355e-01
  2.341230e-01   6.119853e+01   2.981996e-01
  2.344220e-01   6.113775e+01   3.010799e-01
  2.347210e-01   6.154608e+01   3.019650e-01
  2.350200e-01   6.143078e+01   3.008567e-01
  2.353190e-01   6.180242e+01   3.021193e-01
  2.356180e-01   6.105789e+01   2.969438e-01
  2.359170e-01   6.200595e+01   3.035680e-01
  2.362150e-01   6.149196e+01   3.003040e-01
  2.365140e-01   6.176551e+01   2.986596e-01
  2.368130e-01   6.158142e+01   3.005224e-01
  2.371120e-01   6.136127e+01   2.985959e-01
  2.374110e-01   6.133054e+01   3.010816e-01
  2.377100e-01   6.129981e+01   2.974178e-01
  2.380090e-01   6.129941e+01   2.987906e-01
  2.383080e-01   6.106207e+01   2.962747e-01
  2.386070e-01   6.137435e+01   2.986277e-01
  2.389060e-01   6.128947e+01   2.980771e-01
  2.392050e-01   6.068765e+01   2.950281e-01
  2.395040e-01   6.129076e+01   2.985392e-01
  2.398020e-01   6.097163e+01   2.957176e-01
  2.401010e-01   6.095792e+01   2.973840e-01
  2.404000e-01   6.103991e+01   2.947653e-01
  2.406990e-01   6.145324e+01   2.974488e-01
  2.409980e-01   6.135454e+01   2.961949e-01
  2.412970e-01   6.108935e+01   2.951073e-01
  2.415960e-01   6.111936e+01   2.960756e-01
  2.418950e-01   6.153951e+01   2.954127e-01
  2.421940e-01   6.144320e+01   2.964088e-01
  2.424930e-01   6.110717e+01   2.964970e-01
  2.427920e-01   6.117343e+01   2.928870e-01
  2.430910e-01   6.093946e+01   2.943008e-01
  2.433890e-01   6.097535e+01   2.933950e-01
  2.436880e-01   6.105869e+01   2.961538e-01
  2.439870e-01   6.091120e+01   2.922586e-01
  2.442860e-01   6.094144e+01   2.917896e-01
  2.445850e-01   6.082493e+01   2.932523e-01
  2.448840e-01   6.080675e+01   2.927701e-01
  2.451830e-01   6.135094e+01   2.956268e-01
  2.454820e-01   6.146203e+01   2.923848e-01
  2.457810e-01   6.099253e+01   2.924536e-01
  2.460800e-01   6.099948e+01   2.927968e-01
  2.463790e-01   6.117418e+01   2.922382e-01
  2.466780e-01   6.096505e+01   2.921707e-01
  2.469770e-01   6.127351e+01   2.920436e-01
  2.472750e-01   6.085410e+01   2.917965e-01
  2.475740e-01   6.067404e+01   2.923413e-01
  2.478730e-01   6.096125e+01   2.883368e-01
  2.481720e-01   6.074457e+01   2.907804e-01
  2.484710e-01   6.121869e+01   2.901002e-01
  2.487700e-01   6.080523e+01   2.922214e-01
  2.490690e-01   6.102806e+01   2.916733e-01
  2.493680e-01   6.074081e+01   2.880232e-01
  2.496670e-01   6.073757e+01   2.919502e-01
  2.499660e-01   6.056571e+01   2.885488e-01
  2.502650e-01   6.116767e+01   2.912548e-01
  2.505640e-01   6.052846e+01   2.867939e-01
  2.508620e-01   6.123611e+01   2.898250e-01
  2.511610e-01   6.033385e+01   2.900096e-01
  2.514600e-01   6.087669e+01   2.881368e-01
  2.517590e-01   6.129817e+01   2.889238e-01
  2.520580e-01   6.097887e+01   2.886915e-01
  2.523570e-01   6.041854e+01   2.876747e-01
  2.526560e-01   6.069006e+01   2.891610e-01
  2.529550e-01   6.040879e+01   2.851788e-01
  2.532540e-01   6.073973e+01   2.858570e-01
  2.535530e-01   6.064521e+01   2.854311e-01
  2.538520e-01   6.036004e+01   2.860858e-01
  2.541510e-01   6.122304e+01   2.865838e-01
  2.544490e-01   6.060444e+01   2.859463e-01
  2.547480e-01   6.087664e+01   2.868956e-01
  2.550470e-01   6.107261e+01   2.856231e-01
  2.553460e-01   6.052663e+01   2.847469e-01
  2.556450e-01   6.047054e+01   2.823200e-01
  2.559440e-01   5.977514e+01   2.835781e-01
  2.562430e-01   6.003681e+01   2.855240e-01
  2.565420e-01   6.035935e+01   2.837496e-01
  2.568410e-01   6.033835e+01   2.829016e-01
  2.571400e-01   6.064145e+01   2.840108e-01
  2.574390e-01   6.015904e+01   2.849955e-01
  2.577380e-01   6.022510e+01   2.841375e-01
  2.580360e-01   6.031477e+01   2.823507e-01
  2.583350e-01   6.058098e+01   2.854832e-01
  2.586340e-01   6.058627e+01   2.823929e-01
  2.589330e-01   6.020203e+01   2.842851e-01
  2.592320e-01   6.060075e+01   2.824266e-01
  2.595310e-01   6.089642e+01   2.841071e-01
  2.598300e-01   6.032010e+01   2.846650e-01
  2.601290e-01   6.012451e+01   2.798548e-01
  2.604280e-01   6.048480e+01   2.841447e-01
  2.607270e-01   6.000289e+01   2.792827e-01
  2.610260e-01   6.041393e+01   2.827808e-01
  2.613250e-01   6.032094e+01   2.831595e-01
  2.616240e-01   5.994103e+01   2.813761e-01
  2.619220e-01   6.029362e+01   2.823012e-01
  2.622210e-01   6.075691e+01   2.805494e-01
  2.625200e-01   6.058037e+01   2.818881e-01
  2.628190e-01   6.038497e+01   2.811402e-01
  2.631180e-01   5.987966e+01   2.782303e-01
  2.634170e-01   6.065536e+01   2.836438e-01
  2.637160e-01   6.061655e+01   2.799371e-01
  2.640150e-01   6.019506e+01   2.816762e-01
  2.643140e-01   6.025497e+01   2.787193e-01
  2.646130e-01   6.049245e+01   2.796503e-01
  2.649120e-01   6.020784e+01   2.820016e-01
  2.652110e-01   6.074923e+01   2.800515e-01
  2.655090e-01   6.051360e+01   2.802757e-01
  2.658080e-01   6.021588e+01   2.779652e-01
  2.661070e-01   6.039160e+01   2.796087e-01
  2.664060e-01   6.070942e+01   2.800555e-01
  2.667050e-01   6.022719e+01   2.792278e-01
  2.670040e-01   6.020932e+01   2.789951e-01
  2.673030e-01   6.055997e+01   2.789479e-01
  2.676020e-01   5.985806e+01   2.774211e-01
  2.679010e-01   6.020278e+01   2.781241e-01
  2.682000e-01   6.044907e+01   2.775610e-01
  2.684990e-01   5.991401e+01   2.773619e-01
  2.687980e-01   6.013814e+01   2.775029e-01
  2.690960e-01   5.992556e+01   2.781465e-01
  2.693950e-01   5.996827e+01   2.753417e-01
  2.696940e-01   5.980485e+01   2.753354e-01
  2.699930e-01   5.995751e+01   2.767106e-01
  2.702920e-01   6.005781e+01   2.766613e-01
  2.705910e-01   6.032136e+01   2.777369e-01
  2.708900e-01   6.019790e+01   2.753157e-01
  2.711890e-01   5.991059e+01   2.765088e-01
  2.714880e-01   5.987239e+01   2.753984e-01
  2.717870e-01   6.050740e+01   2.773207e-01
  2.720860e-01   5.960577e+01   2.742329e-01
  2.723850e-01   6.040816e+01   2.754289e-01
  2.726840e-01   6.002719e+01   2.756617e-01
  2.729820e-01   6.023375e+01   2.759505e-01
  2.732810e-01   5.991588e+01   2.743043e-01
  2.735800e-01   5.987730e+01   2.741248e-01
  2.738790e-01   5.992687e+01   2.747869e-01
  2.741780e-01   5.982920e+01   2.750223e-01
  2.744770e-01   5.962998e+01   2.720251e-01
  2.747760e-01   5.945813e+01   2.729822e-01
  2.750750e-01   5.966207e+01   2.765900e-01
  2.753740e-01   6.010552e+01   2.820581e-01
  2.756730e-01   5.947770e+01   2.820686e-01
  2.759720e-01   5.970879e+01   2.813231e-01
  2.762710e-01   6.015934e+01   2.864341e-01
  2.765690e-01   5.970326e+01   2.846274e-01
  2.768680e-01   5.994858e+01   2.879150e-01
  2.771670e-01   5.997509e+01   2.855827e-01
  2.774660e-01   5.956231e+01   2.854220e-01
  2.777650e-01   6.006867e+01   2.901225e-01
  2.780640e-01   5.980953e+01   2.881091e-01
  2.783630e-01   6.008339e+01   2.891935e-01
  2.786620e-01   6.006976e+01   2.908819e-01
  2.789610e-01   5.985525e+01   2.904705e-01
  2.792600e-01   5.955122e+01   2.925864e-01
  2.795590e-01   6.007880e+01   2.881220e-01
  2.798580e-01   6.002871e+01   2.925342e-01
  2.801560e-01   5.976831e+01   2.914591e-01
  2.804550e-01   5.941845e+01   2.914841e-01
  2.807540e-01   5.971104e+01   2.935382e-01
  2.810530e-01   5.958519e+01   2.904660e-01
  2.813520e-01   5.927386e+01   2.935861e-01
  2.816510e-01   5.971774e+01   2.936669e-01
  2.819500e-01   5.963050e+01   2.935647e-01
  2.822490e-01   5.990365e+01   2.942363e-01
  2.825480e-01   5.984753e+01   2.936491e-01
  2.828470e-01   5.987883e+01   2.971480e-01
  2.831460e-01   5.957898e+01   2.949093e-01
  2.834450e-01   5.970474e+01   2.936350e-01
  2.837430e-01   5.968937e+01   2.952966e-01
  2.840420e-01   5.953685e+01   2.965301e-01
  2.843410e-01   5.932147e+01   3.024520e-01
  2.846400e-01   5.925624e+01   3.044070e-01
  2.849390e-01   5.945480e+01   3.127901e-01
  2.852380e-01   5.945060e+01   3.156822e-01
  2.855370e-01   5.943853e+01   3.187797e-01
  2.858360e-01   5.945389e+01   3.208619e-01
  2.861350e-01   5.915162e+01   3.228716e-01
  2.864340e-01   5.926143e+01   3.279522e-01
  2.867330e-01   5.963607e+01   3.280423e-01
  2.870320e-01   5.936881e+01   3.329238e-01
  2.873310e-01   5.937133e+01   3.298458e-01
  2.876290e-01   5.986981e+01   3.364960e-01
  2.879280e-01   5.941903e+01   3.382914e-01
  2.882270e-01   5.973253e+01   3.354384e-01
  2.885260e-01   5.902911e+01   3.375242e-01
  2.888250e-01   5.942970e+01   3.378051e-01
  2.891240e-01   5.974251e+01   3.438023e-01
  2.894230e-01   5.990584e+01   3.473809e-01
  2.897220e-01   5.837748e+01   3.348013e-01
  2.900210e-01   5.885580e+01   3.450603e-01
  2.903200e-01   5.980353e+01   3.457949e-01
  2.906190e-01   5.899805e+01   3.471555e-01
  2.909180e-01   5.854885e+01   3.467709e-01
  2.912160e-01   5.912697e+01   3.447476e-01
  2.915150e-01   5.853333e+01   3.543248e-01
  2.918140e-01   5.858968e+01   3.463270e-01
  2.921130e-01   5.961517e+01   3.526106e-01
  2.924120e-01   5.876581e+01   3.526315e-01
  2.927110e-01   5.874124e+01   3.515738e-01
  2.930100e-01   5.875336e+01   3.607761e-01
  2.933090e-01   5.881431e+01   3.551742e-01
  2.936080e-01   5.949160e+01   3.548024e-01
  2.939070e-01   5.827377e+01   3.567967e-01
  2.942060e-01   5.956195e+01   3.613467e-01
  2.945050e-01   5.934137e+01   3.682392e-01
  2.948030e-01   5.879360e+01   3.569416e-01
  2.951020e-01   5.951929e+01   3.646210e-01
  2.954010e-01   5.859081e+01   3.634906e-01
  2.957000e-01   5.813849e+01   3.638277e-01
  2.959990e-01   5.911606e+01   3.664320e-01
  2.962980e-01   5.876036e+01   3.659892e-01
  2.965970e-01   5.931616e+01   3.713211e-01
  2.968960e-01   5.878352e+01   3.694228e-01
  2.971950e-01   5.910115e+01   3.688351e-01
  2.974940e-01   5.835193e+01   3.651563e-01
  2.977930e-01   5.854214e+01   3.691179e-01
  2.980920e-01   5.916668e+01   3.713105e-01
  2.983900e-01   5.832243e+01   3.716463e-01
  2.986890e-01   5.894033e+01   3.694611e-01
  2.989880e-01   5.856865e+01   3.721966e-01
  2.992870e-01   5.847147e+01   3.728232e-01
  2.995860e-01   5.851910e+01   3.751070e-01
  2.998850e-01   5.832409e+01   3.723531e-01
  3.001840e-01   5.859856e+01   3.756009e-01
  3.004830e-01   5.874906e+01   3.809737e-01
  3.007820e-01   5.875211e+01   3.794963e-01
  3.010810e-01   5.917166e+01   3.781574e-01
  3.013800e-01   5.855671e+01   3.818519e-01
  3.016790e-01   5.898747e+01   3.822466e-01
  3.019780e-01   5.808883e+01   3.813308e-01
  3.022760e-01   5.872161e+01   3.851943e-01
  3.025750e-01   5.854938e+01   3.825858e-01
  3.028740e-01   5.811587e+01   3.865810e-01
  3.031730e-01   5.868510e+01   3.866304e-01
  3.034720e-01   5.873787e+01   3.883798e-01
  3.037710e-01   5.893247e+01   3.887582e-01
  3.040700e-01   5.875267e+01   3.900239e-01
  3.043690e-01   5.788891e+01   3.917409e-01
  3.046680e-01   5.895940e+01   3.939655e-01
  3.049670e-01   5.820420e+01   3.879332e-01
  3.052660e-01   5.894560e+01   3.972577e-01
  3.055650e-01   5.795893e+01   3.925294e-01
  3.058630e-01   5.796831e+01   3.979216e-01
  3.061620e-01   5.880935e+01   3.934638e-01
  3.064610e-01   5.845788e+01   3.973051e-01
  3.067600e-01   5.832258e+01   4.029440e-01
  3.070590e-01   5.875761e+01   3.983223e-01
  3.073580e-01   5.848126e+01   4.034918e-01
  3.076570e-01   5.858169e+01   3.965925e-01
  3.079560e-01   5.937941e+01   4.056818e-01
  3.082550e-01   5.808228e+01   4.012264e-01
  3.085540e-01   5.839011e+01   4.019932e-01
  3.088530e-01   5.833023e+01   4.068902e-01
  3.091520e-01   5.816470e+01   4.003369e-01
  3.094500e-01   5.857518e+01   4.105311e-01
  3.097490e-01   5.824102e+01   4.074991e-01
  3.100480e-01   5.852593e+01   4.054439e-01
  3.103470e-01   5.816466e+01   4.154725e-01
  3.106460e-01   5.787154e+01   4.022739e-01
  3.109450e-01   5.847633e+01   4.162570e-01
  3.112440e-01   5.868373e+01   4.099750e-01
  3.115430e-01   5.875297e+01   4.156125e-01
  3.118420e-01   5.883348e+01   4.205074e-01
  3.121410e-01   5.864296e+01   4.132964e-01
  3.124400e-01   5.853001e+01   4.204269e-01
  3.127390e-01   5.828879e+01   4.136454e-01
  3.130380e-01   5.860381e+01   4.237540e-01
  3.133360e-01   5.843614e+01   4.207634e-01
  3.136350e-01   5.847867e+01   4.202424e-01
  3.139340e-01   5.887881e+01   4.278843e-01
  3.142330e-01   5.827670e+01   4.191809e-01
  3.145320e-01   5.826487e+01   4.295576e-01
  3.148310e-01   5.863565e+01   4.259486e-01
  3.151300e-01   5.819318e+01   4.243384e-01
  3.154290e-01   5.805585e+01   4.287865e-01
  3.157280e-01   5.849626e+01   4.275499e-01
  3.160270e-01   5.830397e+01   4.352133e-01
  3.163260e-01   5.809314e+01   4.260741e-01
  3.166250e-01   5.740084e+01   4.318294e-01
  3.169230e-01   5.804965e+01   4.316705e-01
  3.172220e-01   5.850532e+01   4.382329e-01
  3.175210e-01   5.832838e+01   4.371897e-01
  3.178200e-01   5.789458e+01   4.325673e-01
  3.181190e-01   5.797548e+01   4.408686e-01
  3.184180e-01   5.812126e+01   4.367921e-01
  3.187170e-01   5.811398e+01   4.445648e-01
  3.190160e-01   5.867087e+01   4.454873e-01
  3.193150e-01   5.761246e+01   4.348760e-01
  3.196140e-01   5.865016e+01   4.502767e-01
  3.199130e-01   5.861936e+01   4.437042e-01
  3.202120e-01   5.800532e+01   4.486169e-01
  3.205100e-01   5.870857e+01   4.500889e-01
  3.208090e-01   5.812759e+01   4.446168e-01
  3.211080e-01   5.826630e+01   4.521253e-01
  3.214070e-01   5.844411e+01   4.450246e-01
  3.217060e-01   5.660690e+01   4.452270e-01
  3.220050e-01   5.824570e+01   4.487214e-01
  3.223040e-01   5.747394e+01   4.437117e-01
  3.226030e-01   5.781669e+01   4.563543e-01
  3.229020e-01   5.816871e+01   4.423892e-01
  3.232010e-01   5.889578e+01   4.575473e-01
  3.235000e-01   5.896377e+01   4.527244e-01
  3.237990e-01   5.813792e+01   4.528914e-01
  3.240970e-01   5.705354e+01   4.555110e-01
  3.243960e-01   5.759780e+01   4.482760e-01
  3.246950e-01   5.831397e+01   4.623000e-01
  3.249940e-01   5.763720e+01   4.517821e-01
  3.252930e-01   5.806562e+01   4.608673e-01
  3.255920e-01   5.764957e+01   4.619066e-01
  3.258910e-01   5.721243e+01   4.557060e-01
  3.261900e-01   5.800631e+01   4.660833e-01
  3.264890e-01   5.805830e+01   4.608383e-01
  3.267880e-01   5.745668e+01   4.620400e-01
  3.270870e-01   5.830815e+01   4.734401e-01
  3.273860e-01   5.835428e+01   4.679437e-01
  3.276850e-01   5.838887e+01   4.737678e-01
  3.279830e-01   5.776958e+01   4.642111e-01
  3.282820e-01   5.850412e+01   4.766683e-01
  3.285810e-01   5.849263e+01   4.746721e-01
  3.288800e-01   5.789054e+01   4.756324e-01
  3.291790e-01   5.755469e+01   4.703713e-01
  3.294780e-01   5.830966e+01   4.808482e-01
  3.297770e-01   5.791078e+01   4.817375e-01
  3.300760e-01   5.812340e+01   4.775778e-01
  3.303750e-01   5.850378e+01   4.867884e-01
  3.306740e-01   5.832668e+01   4.794100e-01
  3.309730e-01   5.773973e+01   4.856883e-01
  3.312720e-01   5.848285e+01   4.925494e-01
  3.315700e-01   5.907173e+01   4.860266e-01
  3.318690e-01   5.771560e+01   4.931157e-01
  3.321680e-01   5.781565e+01   4.823669e-01
  3.324670e-01   5.694181e+01   4.908959e-01
  3.327660e-01   5.802223e+01   4.927767e-01
  3.330650e-01   5.805889e+01   4.934797e-01
  3.333640e-01   5.802703e+01   5.012024e-01
  3.336630e-01   5.767346e+01   4.880576e-01
  3.339620e-01   5.781996e+01   5.032009e-01
  3.342610e-01   5.753193e+01   4.951010e-01
  3.345600e-01   5.761598e+01   5.005735e-01
  3.348590e-01   5.814700e+01   5.117971e-01
  3.351570e-01   5.772050e+01   4.942410e-01
  3.354560e-01   5.822853e+01   5.158627e-01
  3.357550e-01   5.766873e+01   4.968120e-01
  3.360540e-01   5.743657e+01   5.104918e-01
  3.363530e-01   5.800050e+01   5.192710e-01
  3.366520e-01   5.785499e+01   5.033534e-01
  3.369510e-01   5.921254e+01   5.312518e-01
  3.372500e-01   5.818136e+01   5.030235e-01
  3.375490e-01   5.844110e+01   5.251343e-01
  3.378480e-01   5.786248e+01   5.199350e-01
  3.381470e-01   5.819111e+01   5.201235e-01
  3.384460e-01   5.822754e+01   5.342875e-01
  3.387450e-01   5.746880e+01   5.094120e-01
  3.390430e-01   5.745412e+01   5.279916e-01
  3.393420e-01   5.829576e+01   5.291313e-01
  3.396410e-01   5.785223e+01   5.277864e-01
  3.399400e-01   5.805787e+01   5.442155e-01
  3.402390e-01   5.764679e+01   5.164148e-01
  3.405380e-01   5.765899e+01   5.394347e-01
  3.408370e-01   5.761962e+01   5.314911e-01
  3.411360e-01   5.800028e+01   5.367406e-01
  3.414350e-01   5.738960e+01   5.410743e-01
  3.417340e-01   5.660459e+01   5.295470e-01
  3.420330e-01   5.732892e+01   5.490108e-01
  3.423320e-01   5.789100e+01   5.362347e-01
  3.426300e-01   5.724832e+01   5.478622e-01
  3.429290e-01   5.771114e+01   5.477945e-01
  3.432280e-01   5.742375e+01   5.441848e-01
  3.435270e-01   5.718734e+01   5.617953e-01
  3.438260e-01   5.772840e+01   5.419373e-01
  3.441250e-01   5.751905e+01   5.601560e-01
  3.444240e-01   5.826270e+01   5.557910e-01
  3.447230e-01   5.730390e+01   5.559033e-01
  3.450220e-01   5.768050e+01   5.692277e-01
  3.453210e-01   5.896785e+01   5.591442e-01
  3.456200e-01   5.756243e+01   5.737911e-01
  3.459190e-01   5.774816e+01   5.612705e-01
  3.462170e-01   5.748029e+01   5.707929e-01
  3.465160e-01   5.744947e+01   5.697850e-01
  3.468150e-01   5.688358e+01   5.661249e-01
  3.471140e-01   5.798363e+01   5.866517e-01
  3.474130e-01   5.688281e+01   5.652780e-01
  3.477120e-01   5.698647e+01   5.815854e-01
  3.480110e-01   5.796597e+01   5.802111e-01
  3.483100e-01   5.675881e+01   5.759126e-01
  3.486090e-01   5.714085e+01   5.927142e-01
  3.489080e-01   5.715033e+01   5.778955e-01
  3.492070e-01   5.733992e+01   5.947152e-01
  3.495060e-01   5.774027e+01   5.854193e-01
  3.498040e-01   5.723706e+01   5.951548e-01
  3.501030e-01   5.689138e+01   5.943300e-01
  3.504020e-01   5.727419e+01   5.953478e-01
  3.507010e-01   5.782435e+01   6.124210e-01
  3.510000e-01   5.746464e+01   5.915081e-01
  3.512990e-01   5.662441e+01   6.060334e-01
  3.515980e-01   5.650446e+01   5.972374e-01
  3.518970e-01   5.719857e+01   6.143994e-01
  3.521960e-01   5.811130e+01   6.281294e-01
  3.524950e-01   5.731019e+01   6.004772e-01
  3.527940e-01   5.739999e+01   6.276691e-01
  3.530930e-01   5.844029e+01   6.167347e-01
  3.533920e-01   5.664492e+01   6.223965e-01
  3.536900e-01   5.748548e+01   6.292816e-01
  3.539890e-01   5.705369e+01   6.235096e-01
  3.542880e-01   5.694613e+01   6.380745e-01
  3.545870e-01   5.678939e+01   6.121979e-01
  3.548860e-01   5.654664e+01   6.322502e-01
  3.551850e-01   5.733306e+01   6.250343e-01
  3.554840e-01   5.761410e+01   6.381899e-01
  3.557830e-01   5.702327e+01   6.373006e-01
  3.560820e-01   5.778747e+01   6.197248e-01
  3.563810e-01   5.652506e+01   6.333167e-01
  3.566800e-01   5.765271e+01   6.245238e-01
  3.569790e-01   5.762578e+01   6.443161e-01
  3.572770e-01   5.663876e+01   6.375587e-01
  3.575760e-01   5.697418e+01   6.131931e-01
  3.578750e-01   5.804751e+01   6.593754e-01
  3.581740e-01   5.708944e+01   6.248338e-01
  3.584730e-01   5.792767e+01   6.586944e-01
  3.587720e-01   5.775979e+01   6.462994e-01
  3.590710e-01   5.670365e+01   6.391401e-01
  3.593700e-01   5.723803e+01   6.667767e-01
  3.596690e-01   5.772840e+01   6.412288e-01
  3.599680e-01   5.844169e+01   6.751416e-01
  3.602670e-01   5.735719e+01   6.515760e-01
  3.605660e-01   5.733124e+01   6.673194e-01
  3.608640e-01   5.706563e+01   6.828456e-01
  3.611630e-01   5.686677e+01   6.462550e-01
  3.614620e-01   5.789100e+01   6.922761e-01
  3.617610e-01   5.827403e+01   6.686690e-01
  3.620600e-01   5.685419e+01   6.830594e-01
  3.623590e-01   5.762510e+01   6.847043e-01
  3.626580e-01   5.803188e+01   6.871167e-01
  3.629570e-01   5.631554e+01   6.950947e-01
  3.632560e-01   5.594806e+01   6.633276e-01
  3.635550e-01   5.666871e+01   7.086358e-01
  3.638540e-01   5.712998e+01   6.938239e-01
  3.641530e-01   5.680376e+01   6.965200e-01
  3.644510e-01   5.694983e+01   7.276783e-01
  3.647500e-01   5.695266e+01   6.836508e-01
  3.650490e-01   5.725357e+01   7.278257e-01
  3.653480e-01   5.755051e+01   7.124574e-01
  3.656470e-01   5.731076e+01   7.194260e-01
  3.659460e-01   5.668189e+01   7.369368e-01
  3.662450e-01   5.795881e+01   7.133156e-01
  3.665440e-01   5.824081e+01   7.646734e-01
  3.668430e-01   5.636375e+01   7.117566e-01
  3.671420e-01   5.725031e+01   7.482581e-01
  3.674410e-01   5.649095e+01   7.338343e-01
  3.677400e-01   5.794861e+01   7.567388e-01
  3.680390e-01   5.578197e+01   7.712612e-01
  3.683370e-01   5.764290e+01   7.339026e-01
  3.686360e-01   5.747951e+01   7.742094e-01
  3.689350e-01   5.787274e+01   7.602340e-01
  3.692340e-01   5.706728e+01   7.757258e-01
  3.695330e-01   5.809370e+01   8.103031e-01
  3.698320e-01   5.688983e+01   7.478387e-01
  3.701310e-01   5.707922e+01   8.056124e-01
  3.704300e-01   5.815089e+01   7.744508e-01
  3.707290e-01   5.787129e+01   8.136372e-01
  3.710280e-01   5.716691e+01   8.038136e-01
  3.713270e-01   5.712920e+01   7.917827e-01
  3.716260e-01   5.730291e+01   8.407828e-01
  3.719240e-01   5.663519e+01   7.815655e-01
  3.722230e-01   5.731979e+01   8.436683e-01
  3.725220e-01   5.705285e+01   8.128045e-01
  3.728210e-01   5.612834e+01   8.240812e-01
  3.731200e-01   5.841683e+01   8.906412e-01
  3.734190e-01   5.789026e+01   8.088830e-01
  3.737180e-01   5.791868e+01   8.836626e-01
  3.740170e-01   5.609878e+01   8.186332e-01
  3.743160e-01   5.713047e+01   8.839660e-01
  3.746150e-01   5.772993e+01   8.822216e-01
  3.749140e-01   5.769013e+01   8.606633e-01
  3.752130e-01   5.674237e+01   9.147238e-01
  3.755110e-01   5.691773e+01   8.519893e-01
  3.758100e-01   5.501710e+01   9.007101e-01
  3.761090e-01   5.672155e+01   8.872496e-01
  3.764080e-01   5.884841e+01   9.279268e-01
  3.767070e-01   5.702429e+01   9.550589e-01
  3.770060e-01   5.748725e+01   8.803654e-01
  3.773050e-01   5.642915e+01   9.582172e-01
  3.776040e-01   5.605965e+01   9.127766e-01
  3.779030e-01   5.862291e+01   9.642761e-01
  3.782020e-01   5.834534e+01   1.039069e+00
  3.785010e-01   5.628123e+01   8.970900e-01
  3.788000e-01   5.907996e+01   1.040501e+00
  3.790990e-01   5.745115e+01   9.466684e-01
  3.793970e-01   5.734345e+01   1.015286e+00
  3.796960e-01   5.575189e+01   9.963641e-01
  3.799950e-01   5.964437e+01   1.011648e+00
  3.802940e-01   5.732426e+01   1.102593e+00
  3.805930e-01   5.664054e+01   9.558989e-01
  3.808920e-01   5.771829e+01   1.112645e+00
  3.811910e-01   5.766893e+01   1.028001e+00
  3.814900e-01   5.597495e+01   1.065851e+00
  3.817890e-01   5.616463e+01   1.165804e+00
  3.820880e-01   5.662441e+01   9.947894e-01
  3.823870e-01   5.569292e+01   1.168412e+00
  3.826860e-01   5.683203e+01   1.035709e+00
  3.829840e-01   5.756815e+01   1.211760e+00
  3.832830e-01   5.883812e+01   1.170922e+00
  3.835820e-01   5.633573e+01   1.118468e+00
  3.838810e-01   5.601375e+01   1.246907e+00
  3.841800e-01   5.970512e+01   1.138118e+00
  3.844790e-01   5.518767e+01   1.246880e+00
  3.847780e-01   5.597105e+01   1.163793e+00
  3.850770e-01   5.590945e+01   1.264480e+00
  3.853760e-01   5.515998e+01   1.339798e+00
  3.856750e-01   5.684219e+01   1.172814e+00
  3.859740e-01   5.628736e+01   1.377376e+00
  3.862730e-01   5.762366e+01   1.264699e+00
  3.865710e-01   5.510768e+01   1.362866e+00
  3.868700e-01   5.903619e+01   1.436493e+00
  3.871690e-01   5.786210e+01   1.338053e+00
  3.874680e-01   5.740402e+01   1.534735e+00
  3.877670e-01   5.496086e+01   1.325995e+00
  3.880660e-01   5.671020e+01   1.559716e+00
  3.883650e-01   5.442876e+01   1.447963e+00
  3.886640e-01   5.419165e+01   1.507652e+00
  3.889630e-01   5.741913e+01   1.688798e+00
  3.892620e-01   5.819061e+01   1.528688e+00
  3.895610e-01   5.824974e+01   1.747579e+00
  3.898600e-01   5.503495e+01   1.653365e+00
  3.901580e-01   5.835010e+01   1.773895e+00
  3.904570e-01   5.716369e+01   1.963009e+00
  3.907560e-01   5.573310e+01   1.709411e+00
  3.910550e-01   5.620497e+01   1.982196e+00
  3.913540e-01   5.823226e+01   2.017628e+00
  3.916530e-01   5.697394e+01   1.995710e+00
  3.919520e-01   5.650644e+01   2.581845e+00
  3.922510e-01   5.991002e+01   2.046487e+00
  3.925500e-01   5.876355e+01   2.719253e+00
  3.928490e-01   5.903619e+01   2.488079e+00
  3.931480e-01   5.700190e+01   2.678183e+00
  3.934470e-01   0.000000e+00   0.000000e+00
  3.937460e-01   5.209445e+01   2.560303e+00
creator: radaver
creator-version: 3725
header-file: /nas_data/SAXS_data/20151104Workshop/header/JH1_0046.txt
image-file: /nas_data/Pilatus1M/20151104_Workshop/JH1_0046.tif
angular-axis-file: /nas_data/SAXS_data/20151104Workshop/q20151029.dat
beamstop-mask-file: /nas_data/SAXS_data/20151104Workshop/fit2d20151031.msk
detector-response-file: none
beam-center-x: 949.7700
beam-center-y: 918.8000
unit-time: 1.0000
channel-first: 10
channel-last: 1315
Exposure time [s]: 1.093962
Transmitted Beam: 0.484301
Incident Beam: 0.484301
Code: JH1
Concentration [mg/ml]: 1
Run Number: 0046
