# Supplementary material for: SAXS analysis of a soluble cytosolic NgBR construct including extracellular and transmembrane domains
Source: PLoS One. 2018 Jan 18;13(1):e0191371. doi: 10.1371/journal.pone.0191371 (PMC5773207; doi:10.1371/journal.pone.0191371)
Supplement: S1 File — (ZIP) [file pone.0191371.s001.zip › JH1_0047.dat]

Sample:   c= 1.0000 mg/ml  Code: JH1
  3.656810e-03   2.258327e+04   4.128720e+01
  3.955720e-03   2.200781e+04   2.799255e+01
  4.254640e-03   1.905492e+04   2.334122e+01
  4.553560e-03   1.537496e+04   2.021482e+01
  4.852480e-03   1.246534e+04   1.704125e+01
  5.151400e-03   1.046910e+04   1.542793e+01
  5.450320e-03   8.707354e+03   1.336415e+01
  5.749240e-03   7.431542e+03   1.196240e+01
  6.048150e-03   6.331766e+03   1.082317e+01
  6.347070e-03   5.470550e+03   9.558028e+00
  6.645990e-03   4.823390e+03   8.935437e+00
  6.944910e-03   4.211887e+03   8.038552e+00
  7.243830e-03   3.756215e+03   7.355829e+00
  7.542750e-03   3.328776e+03   6.898384e+00
  7.841670e-03   3.019463e+03   6.204775e+00
  8.140580e-03   2.715888e+03   5.965774e+00
  8.439500e-03   2.482022e+03   5.497042e+00
  8.738420e-03   2.270889e+03   5.207886e+00
  9.037340e-03   2.091089e+03   4.832089e+00
  9.336260e-03   1.928115e+03   4.559734e+00
  9.635180e-03   1.781818e+03   4.370864e+00
  9.934100e-03   1.630966e+03   4.046090e+00
  1.023300e-02   1.501599e+03   3.978712e+00
  1.053190e-02   1.394575e+03   3.889004e+00
  1.083090e-02   1.288901e+03   3.738756e+00
  1.112980e-02   1.186732e+03   3.556983e+00
  1.142870e-02   1.101501e+03   3.407674e+00
  1.172760e-02   1.013536e+03   3.259683e+00
  1.202650e-02   9.418062e+02   3.133528e+00
  1.232540e-02   8.747264e+02   3.003327e+00
  1.262440e-02   8.092577e+02   2.835036e+00
  1.292330e-02   7.590863e+02   2.703395e+00
  1.322220e-02   7.003084e+02   2.596622e+00
  1.352110e-02   6.557037e+02   2.487315e+00
  1.382000e-02   6.112109e+02   2.377785e+00
  1.411900e-02   5.704488e+02   2.285950e+00
  1.441790e-02   5.314447e+02   2.190524e+00
  1.471680e-02   4.976275e+02   2.109614e+00
  1.501570e-02   4.659477e+02   1.999168e+00
  1.531460e-02   4.372268e+02   1.927831e+00
  1.561350e-02   4.129200e+02   1.840607e+00
  1.591250e-02   3.863115e+02   1.796001e+00
  1.621140e-02   3.665399e+02   1.719273e+00
  1.651030e-02   3.466335e+02   1.654354e+00
  1.680920e-02   3.281577e+02   1.609661e+00
  1.710810e-02   3.096273e+02   1.566835e+00
  1.740710e-02   2.979464e+02   1.514879e+00
  1.770600e-02   2.789668e+02   1.451103e+00
  1.800490e-02   2.666837e+02   1.407581e+00
  1.830380e-02   2.546389e+02   1.386387e+00
  1.860270e-02   2.427766e+02   1.327421e+00
  1.890170e-02   2.300027e+02   1.292028e+00
  1.920060e-02   2.178585e+02   1.245536e+00
  1.949950e-02   2.120639e+02   1.243013e+00
  1.979840e-02   2.022514e+02   1.191137e+00
  2.009730e-02   1.951213e+02   1.157119e+00
  2.039620e-02   1.875703e+02   1.132451e+00
  2.069520e-02   1.790874e+02   1.100582e+00
  2.099410e-02   1.745627e+02   1.094464e+00
  2.129300e-02   1.687936e+02   1.048024e+00
  2.159190e-02   1.609496e+02   1.058650e+00
  2.189080e-02   1.592447e+02   1.058905e+00
  2.218980e-02   1.509278e+02   1.048641e+00
  2.248870e-02   1.477864e+02   1.056183e+00
  2.278760e-02   1.451477e+02   1.036399e+00
  2.308650e-02   1.386512e+02   1.044115e+00
  2.338540e-02   1.339259e+02   1.024038e+00
  2.368430e-02   1.314672e+02   9.961638e-01
  2.398330e-02   1.278380e+02   1.004669e+00
  2.428220e-02   1.250286e+02   9.714639e-01
  2.458110e-02   1.205214e+02   9.858621e-01
  2.488000e-02   1.207332e+02   9.604105e-01
  2.517890e-02   1.171987e+02   9.349602e-01
  2.547790e-02   1.133613e+02   9.325171e-01
  2.577680e-02   1.122344e+02   9.204177e-01
  2.607570e-02   1.101855e+02   9.193623e-01
  2.637460e-02   1.081734e+02   9.036127e-01
  2.667350e-02   1.044265e+02   8.656045e-01
  2.697250e-02   1.047045e+02   8.400317e-01
  2.727140e-02   1.036067e+02   8.046046e-01
  2.757030e-02   1.003774e+02   7.932806e-01
  2.786920e-02   9.856788e+01   7.771134e-01
  2.816810e-02   9.812082e+01   7.630607e-01
  2.846700e-02   9.724690e+01   7.502761e-01
  2.876600e-02   9.490633e+01   7.322618e-01
  2.906490e-02   9.272705e+01   7.259826e-01
  2.936380e-02   9.247679e+01   7.196038e-01
  2.966270e-02   9.235524e+01   7.138546e-01
  2.996160e-02   9.021884e+01   7.065835e-01
  3.026060e-02   8.913645e+01   6.912710e-01
  3.055950e-02   8.988359e+01   6.931782e-01
  3.085840e-02   8.879220e+01   6.860479e-01
  3.115730e-02   8.664674e+01   6.748713e-01
  3.145620e-02   8.485036e+01   6.614215e-01
  3.175510e-02   8.561725e+01   6.662266e-01
  3.205410e-02   8.496353e+01   6.600615e-01
  3.235300e-02   8.255221e+01   6.479917e-01
  3.265190e-02   8.364301e+01   6.402897e-01
  3.295080e-02   8.296577e+01   6.418739e-01
  3.324970e-02   8.306995e+01   6.414333e-01
  3.354870e-02   8.176901e+01   6.347271e-01
  3.384760e-02   8.208199e+01   6.285979e-01
  3.414650e-02   8.136472e+01   6.258454e-01
  3.444540e-02   8.087637e+01   6.153899e-01
  3.474430e-02   7.920857e+01   6.143708e-01
  3.504330e-02   7.943284e+01   6.076158e-01
  3.534220e-02   8.001104e+01   6.105757e-01
  3.564110e-02   7.817326e+01   6.027790e-01
  3.594000e-02   7.765536e+01   5.892798e-01
  3.623890e-02   7.698066e+01   5.966955e-01
  3.653780e-02   7.712398e+01   5.810963e-01
  3.683680e-02   7.682552e+01   5.875166e-01
  3.713570e-02   7.577035e+01   5.841639e-01
  3.743460e-02   7.554313e+01   5.737802e-01
  3.773350e-02   7.665609e+01   5.773252e-01
  3.803240e-02   7.543654e+01   5.863848e-01
  3.833140e-02   7.460786e+01   5.970158e-01
  3.863030e-02   7.488102e+01   6.074052e-01
  3.892920e-02   7.493316e+01   6.060364e-01
  3.922810e-02   7.442003e+01   6.063247e-01
  3.952700e-02   7.421433e+01   6.015621e-01
  3.982600e-02   7.429769e+01   6.106407e-01
  4.012490e-02   7.330325e+01   5.970872e-01
  4.042380e-02   7.349023e+01   6.057047e-01
  4.072270e-02   7.309977e+01   6.017105e-01
  4.102160e-02   7.344193e+01   6.023271e-01
  4.132050e-02   7.197051e+01   5.970447e-01
  4.161950e-02   7.249873e+01   5.930379e-01
  4.191840e-02   7.166818e+01   5.973593e-01
  4.221730e-02   7.273643e+01   5.940093e-01
  4.251620e-02   7.127484e+01   5.957178e-01
  4.281510e-02   7.199758e+01   5.894712e-01
  4.311410e-02   7.063868e+01   5.846299e-01
  4.341300e-02   7.163957e+01   5.917999e-01
  4.371190e-02   7.062831e+01   5.860917e-01
  4.401080e-02   7.014195e+01   5.840703e-01
  4.430970e-02   7.098001e+01   5.830583e-01
  4.460860e-02   7.040196e+01   5.814176e-01
  4.490760e-02   6.961343e+01   5.796291e-01
  4.520650e-02   6.983046e+01   5.761284e-01
  4.550540e-02   7.059883e+01   5.822299e-01
  4.580430e-02   6.891555e+01   5.730639e-01
  4.610320e-02   6.915577e+01   5.711843e-01
  4.640220e-02   6.991196e+01   5.786549e-01
  4.670110e-02   6.900293e+01   5.663211e-01
  4.700000e-02   7.006913e+01   5.727998e-01
  4.729890e-02   6.867457e+01   5.691936e-01
  4.759780e-02   6.903037e+01   5.699542e-01
  4.789680e-02   6.929574e+01   5.675215e-01
  4.819570e-02   6.843001e+01   5.632720e-01
  4.849460e-02   6.977425e+01   5.708854e-01
  4.879350e-02   6.915843e+01   5.621337e-01
  4.909240e-02   6.833291e+01   5.663618e-01
  4.939130e-02   6.831041e+01   5.566585e-01
  4.969030e-02   6.793391e+01   5.571348e-01
  4.998920e-02   6.867688e+01   5.594962e-01
  5.028810e-02   6.895210e+01   5.585959e-01
  5.058700e-02   6.770434e+01   5.575443e-01
  5.088590e-02   6.819143e+01   5.502531e-01
  5.118490e-02   6.806609e+01   5.570027e-01
  5.148380e-02   6.827249e+01   5.551710e-01
  5.178270e-02   6.721691e+01   5.437543e-01
  5.208160e-02   6.724199e+01   5.496518e-01
  5.238050e-02   6.741046e+01   5.445365e-01
  5.267940e-02   6.791128e+01   5.543639e-01
  5.297840e-02   6.682284e+01   5.427910e-01
  5.327730e-02   6.789896e+01   5.446051e-01
  5.357620e-02   6.719932e+01   5.436831e-01
  5.387510e-02   6.711647e+01   5.402089e-01
  5.417400e-02   6.694608e+01   5.445651e-01
  5.447300e-02   6.724614e+01   5.376423e-01
  5.477190e-02   6.648731e+01   5.358222e-01
  5.507080e-02   6.612026e+01   5.343411e-01
  5.536970e-02   6.661297e+01   5.344968e-01
  5.566860e-02   6.714256e+01   5.403139e-01
  5.596760e-02   6.733464e+01   5.349582e-01
  5.626650e-02   6.645000e+01   5.338425e-01
  5.656540e-02   6.547179e+01   5.281014e-01
  5.686430e-02   6.667868e+01   5.299642e-01
  5.716320e-02   6.735615e+01   5.291183e-01
  5.746210e-02   6.589843e+01   5.286273e-01
  5.776110e-02   6.712700e+01   5.353398e-01
  5.806000e-02   6.606754e+01   5.228820e-01
  5.835890e-02   6.575654e+01   5.222228e-01
  5.865780e-02   6.648580e+01   5.222489e-01
  5.895670e-02   6.654524e+01   5.324130e-01
  5.925570e-02   6.643321e+01   5.197873e-01
  5.955460e-02   6.614287e+01   5.254899e-01
  5.985350e-02   6.588858e+01   5.170954e-01
  6.015240e-02   6.573234e+01   5.181561e-01
  6.045130e-02   6.655034e+01   5.219354e-01
  6.075020e-02   6.513545e+01   5.113895e-01
  6.104920e-02   6.708208e+01   5.228833e-01
  6.134810e-02   6.669221e+01   5.219256e-01
  6.164700e-02   6.609037e+01   5.113308e-01
  6.194590e-02   6.579361e+01   5.183975e-01
  6.224480e-02   6.521467e+01   5.047672e-01
  6.254380e-02   6.528314e+01   5.136108e-01
  6.284270e-02   6.700258e+01   5.220100e-01
  6.314160e-02   6.549662e+01   5.037755e-01
  6.344050e-02   6.528884e+01   5.103651e-01
  6.373940e-02   6.649450e+01   5.065595e-01
  6.403840e-02   6.588363e+01   5.121434e-01
  6.433730e-02   6.567256e+01   5.060126e-01
  6.463620e-02   6.531811e+01   5.005256e-01
  6.493510e-02   6.558210e+01   5.125949e-01
  6.523400e-02   6.590849e+01   5.032943e-01
  6.553290e-02   6.502567e+01   5.024772e-01
  6.583190e-02   6.530358e+01   5.014903e-01
  6.613080e-02   6.544935e+01   4.975015e-01
  6.642970e-02   6.485813e+01   5.044309e-01
  6.672860e-02   6.593784e+01   4.978603e-01
  6.702750e-02   6.564796e+01   5.017878e-01
  6.732650e-02   6.451149e+01   4.939242e-01
  6.762540e-02   6.526783e+01   4.968112e-01
  6.792430e-02   6.516242e+01   4.984115e-01
  6.822320e-02   6.558524e+01   4.921355e-01
  6.852210e-02   6.501202e+01   4.973339e-01
  6.882110e-02   6.542158e+01   4.949226e-01
  6.912000e-02   6.568439e+01   4.954244e-01
  6.941890e-02   6.550875e+01   4.913678e-01
  6.971780e-02   6.522655e+01   4.898302e-01
  7.001670e-02   6.435983e+01   4.928497e-01
  7.031560e-02   6.524651e+01   4.894283e-01
  7.061460e-02   6.518241e+01   4.896644e-01
  7.091350e-02   6.508870e+01   4.878878e-01
  7.121240e-02   6.472159e+01   4.827819e-01
  7.151130e-02   6.480605e+01   4.892033e-01
  7.181020e-02   6.512309e+01   4.838156e-01
  7.210920e-02   6.515068e+01   4.871769e-01
  7.240810e-02   6.498181e+01   4.819156e-01
  7.270700e-02   6.499157e+01   4.879968e-01
  7.300590e-02   6.448329e+01   4.814332e-01
  7.330480e-02   6.460257e+01   4.764637e-01
  7.360370e-02   6.535901e+01   4.851535e-01
  7.390270e-02   6.515261e+01   4.789339e-01
  7.420160e-02   6.515776e+01   4.862655e-01
  7.450050e-02   6.424017e+01   4.738038e-01
  7.479940e-02   6.557948e+01   4.800527e-01
  7.509830e-02   6.526415e+01   4.829614e-01
  7.539730e-02   6.433324e+01   4.724005e-01
  7.569620e-02   6.450100e+01   4.738879e-01
  7.599510e-02   6.475590e+01   4.779196e-01
  7.629400e-02   6.451727e+01   4.709165e-01
  7.659290e-02   6.454141e+01   4.753537e-01
  7.689190e-02   6.415292e+01   4.695849e-01
  7.719080e-02   6.377057e+01   4.707630e-01
  7.748970e-02   6.394061e+01   4.679556e-01
  7.778860e-02   6.444771e+01   4.728206e-01
  7.808750e-02   6.366752e+01   4.665320e-01
  7.838640e-02   6.405158e+01   4.654145e-01
  7.868540e-02   6.407480e+01   4.667552e-01
  7.898430e-02   6.429098e+01   4.650350e-01
  7.928320e-02   6.386710e+01   4.689649e-01
  7.958210e-02   6.503202e+01   4.644078e-01
  7.988100e-02   6.351494e+01   4.642935e-01
  8.018000e-02   6.432433e+01   4.647416e-01
  8.047890e-02   6.461899e+01   4.653910e-01
  8.077780e-02   6.429340e+01   4.633946e-01
  8.107670e-02   6.391194e+01   4.595841e-01
  8.137560e-02   6.492065e+01   4.664760e-01
  8.167450e-02   6.421277e+01   4.610684e-01
  8.197350e-02   6.412382e+01   4.579455e-01
  8.227240e-02   6.499997e+01   4.655222e-01
  8.257130e-02   6.423656e+01   4.532702e-01
  8.287020e-02   6.447264e+01   4.632210e-01
  8.316910e-02   6.525265e+01   4.627615e-01
  8.346810e-02   6.412760e+01   4.544287e-01
  8.376700e-02   6.450741e+01   4.621250e-01
  8.406590e-02   6.453149e+01   4.527773e-01
  8.436480e-02   6.526713e+01   4.624109e-01
  8.466370e-02   6.495166e+01   4.554004e-01
  8.496270e-02   6.407281e+01   4.630089e-01
  8.526160e-02   6.383224e+01   4.767318e-01
  8.556050e-02   6.423471e+01   4.786842e-01
  8.585940e-02   6.380141e+01   4.830391e-01
  8.615830e-02   6.306268e+01   4.802345e-01
  8.645720e-02   6.420082e+01   4.893134e-01
  8.675620e-02   6.434813e+01   4.923128e-01
  8.705510e-02   6.564168e+01   4.962470e-01
  8.735400e-02   6.466756e+01   4.950176e-01
  8.765290e-02   6.490779e+01   4.964348e-01
  8.795180e-02   6.470778e+01   4.997075e-01
  8.825080e-02   6.475092e+01   4.953365e-01
  8.854970e-02   6.487182e+01   5.023995e-01
  8.884860e-02   6.436819e+01   4.983945e-01
  8.914750e-02   6.418749e+01   5.039159e-01
  8.944640e-02   6.467445e+01   5.021526e-01
  8.974530e-02   6.447047e+01   4.972673e-01
  9.004430e-02   7.187161e+01   5.229135e-01
  9.034320e-02   6.455987e+01   4.780901e-01
  9.064210e-02   6.481233e+01   4.781278e-01
  9.094100e-02   6.440667e+01   4.667028e-01
  9.123990e-02   6.407234e+01   4.642436e-01
  9.153890e-02   6.410200e+01   4.668543e-01
  9.183780e-02   6.462235e+01   4.654030e-01
  9.213670e-02   6.402335e+01   4.616041e-01
  9.243560e-02   6.517285e+01   4.645024e-01
  9.273450e-02   6.502199e+01   4.599474e-01
  9.303350e-02   6.452719e+01   4.642364e-01
  9.333240e-02   6.403208e+01   4.521652e-01
  9.363130e-02   6.472721e+01   4.581145e-01
  9.393020e-02   6.372976e+01   4.522458e-01
  9.422910e-02   6.414367e+01   4.548739e-01
  9.452800e-02   6.426355e+01   4.564707e-01
  9.482700e-02   6.449135e+01   4.470274e-01
  9.512590e-02   6.384797e+01   4.530504e-01
  9.542480e-02   6.265959e+01   4.439256e-01
  9.572370e-02   6.365030e+01   4.474213e-01
  9.602260e-02   6.446478e+01   4.525432e-01
  9.632160e-02   6.348476e+01   4.413562e-01
  9.662050e-02   6.489848e+01   4.488048e-01
  9.691940e-02   6.419704e+01   4.463728e-01
  9.721830e-02   6.465995e+01   4.454225e-01
  9.751720e-02   6.353698e+01   4.437074e-01
  9.781610e-02   6.477666e+01   4.436654e-01
  9.811510e-02   6.405135e+01   4.454998e-01
  9.841400e-02   6.381479e+01   4.375497e-01
  9.871290e-02   6.378239e+01   4.406021e-01
  9.901180e-02   6.359093e+01   4.410086e-01
  9.931070e-02   6.339055e+01   4.364399e-01
  9.960970e-02   6.371471e+01   4.407239e-01
  9.990860e-02   6.405070e+01   4.345743e-01
  1.002070e-01   6.438817e+01   4.398608e-01
  1.005060e-01   6.412117e+01   4.365217e-01
  1.008050e-01   6.409970e+01   4.388744e-01
  1.011040e-01   6.442270e+01   4.338057e-01
  1.014030e-01   6.431312e+01   4.354636e-01
  1.017020e-01   6.502219e+01   4.420211e-01
  1.020010e-01   6.431558e+01   4.347931e-01
  1.023000e-01   6.362397e+01   4.304423e-01
  1.025990e-01   6.453083e+01   4.324991e-01
  1.028980e-01   6.412475e+01   4.328014e-01
  1.031970e-01   6.359575e+01   4.333668e-01
  1.034960e-01   6.456681e+01   4.286866e-01
  1.037950e-01   6.383804e+01   4.301712e-01
  1.040930e-01   6.367521e+01   4.260379e-01
  1.043920e-01   6.421786e+01   4.317808e-01
  1.046910e-01   6.420032e+01   4.310591e-01
  1.049900e-01   6.400771e+01   4.245910e-01
  1.052890e-01   6.427434e+01   4.290107e-01
  1.055880e-01   6.391539e+01   4.261973e-01
  1.058870e-01   6.404812e+01   4.282551e-01
  1.061860e-01   6.458944e+01   4.258809e-01
  1.064850e-01   6.460762e+01   4.265761e-01
  1.067840e-01   6.387233e+01   4.263749e-01
  1.070830e-01   6.388262e+01   4.229154e-01
  1.073820e-01   6.405141e+01   4.219116e-01
  1.076800e-01   6.438736e+01   4.227055e-01
  1.079790e-01   6.359704e+01   4.219690e-01
  1.082780e-01   6.353831e+01   4.236641e-01
  1.085770e-01   6.457674e+01   4.181323e-01
  1.088760e-01   6.395940e+01   4.219193e-01
  1.091750e-01   6.404928e+01   4.206674e-01
  1.094740e-01   6.403770e+01   4.215562e-01
  1.097730e-01   6.376758e+01   4.182132e-01
  1.100720e-01   6.414365e+01   4.155372e-01
  1.103710e-01   6.432075e+01   4.224868e-01
  1.106700e-01   6.404118e+01   4.155016e-01
  1.109690e-01   6.438425e+01   4.223848e-01
  1.112670e-01   6.448589e+01   4.151662e-01
  1.115660e-01   6.425120e+01   4.155890e-01
  1.118650e-01   6.423101e+01   4.194255e-01
  1.121640e-01   6.341988e+01   4.108484e-01
  1.124630e-01   6.465766e+01   4.160135e-01
  1.127620e-01   6.383592e+01   4.133615e-01
  1.130610e-01   6.442404e+01   4.146735e-01
  1.133600e-01   6.449843e+01   4.196890e-01
  1.136590e-01   6.446651e+01   4.093462e-01
  1.139580e-01   6.456379e+01   4.142451e-01
  1.142570e-01   6.460834e+01   4.140965e-01
  1.145560e-01   6.477995e+01   4.152305e-01
  1.148550e-01   6.423655e+01   4.123238e-01
  1.151530e-01   6.479913e+01   4.087155e-01
  1.154520e-01   6.393779e+01   4.110757e-01
  1.157510e-01   6.429939e+01   4.076937e-01
  1.160500e-01   6.376000e+01   4.122395e-01
  1.163490e-01   6.385994e+01   4.062982e-01
  1.166480e-01   6.352816e+01   4.080458e-01
  1.169470e-01   6.349363e+01   4.056873e-01
  1.172460e-01   6.420139e+01   4.085036e-01
  1.175450e-01   6.383762e+01   4.040194e-01
  1.178440e-01   6.408565e+01   4.048035e-01
  1.181430e-01   6.418576e+01   4.081729e-01
  1.184420e-01   6.387225e+01   4.049529e-01
  1.187400e-01   6.476672e+01   4.063985e-01
  1.190390e-01   6.476427e+01   4.055696e-01
  1.193380e-01   6.476681e+01   4.055775e-01
  1.196370e-01   6.383374e+01   4.048308e-01
  1.199360e-01   6.437367e+01   4.024533e-01
  1.202350e-01   6.469093e+01   4.064354e-01
  1.205340e-01   6.452561e+01   4.034663e-01
  1.208330e-01   6.454824e+01   4.021951e-01
  1.211320e-01   6.471496e+01   4.059619e-01
  1.214310e-01   6.444064e+01   3.984351e-01
  1.217300e-01   6.467399e+01   4.047424e-01
  1.220290e-01   6.451205e+01   4.028857e-01
  1.223270e-01   6.367810e+01   3.976311e-01
  1.226260e-01   6.378833e+01   3.974524e-01
  1.229250e-01   6.401729e+01   3.966067e-01
  1.232240e-01   6.411225e+01   4.005686e-01
  1.235230e-01   6.451128e+01   4.010162e-01
  1.238220e-01   6.442448e+01   3.973490e-01
  1.241210e-01   6.497983e+01   4.006219e-01
  1.244200e-01   6.440963e+01   3.952552e-01
  1.247190e-01   6.495435e+01   4.015960e-01
  1.250180e-01   6.401688e+01   3.937953e-01
  1.253170e-01   6.350809e+01   3.929847e-01
  1.256160e-01   6.457367e+01   3.988461e-01
  1.259140e-01   6.461638e+01   3.961438e-01
  1.262130e-01   6.419623e+01   3.948538e-01
  1.265120e-01   6.460522e+01   3.933351e-01
  1.268110e-01   6.492904e+01   3.950724e-01
  1.271100e-01   6.478637e+01   3.982050e-01
  1.274090e-01   6.442456e+01   3.937855e-01
  1.277080e-01   6.514518e+01   3.947250e-01
  1.280070e-01   6.506530e+01   3.932389e-01
  1.283060e-01   6.414304e+01   3.919257e-01
  1.286050e-01   6.411366e+01   3.945997e-01
  1.289040e-01   6.459816e+01   3.891385e-01
  1.292030e-01   6.501078e+01   3.953210e-01
  1.295020e-01   6.495000e+01   3.914143e-01
  1.298000e-01   6.393013e+01   3.890592e-01
  1.300990e-01   6.493146e+01   3.896573e-01
  1.303980e-01   6.457289e+01   3.893042e-01
  1.306970e-01   6.448622e+01   3.919791e-01
  1.309960e-01   6.452025e+01   3.898736e-01
  1.312950e-01   6.409862e+01   3.883553e-01
  1.315940e-01   6.431168e+01   3.847070e-01
  1.318930e-01   6.489313e+01   3.893012e-01
  1.321920e-01   6.497853e+01   3.893164e-01
  1.324910e-01   6.461457e+01   3.891879e-01
  1.327900e-01   6.463272e+01   3.870847e-01
  1.330890e-01   6.459225e+01   3.864890e-01
  1.333870e-01   6.505367e+01   3.876296e-01
  1.336860e-01   6.416210e+01   3.842593e-01
  1.339850e-01   6.461900e+01   3.842219e-01
  1.342840e-01   6.440322e+01   3.863969e-01
  1.345830e-01   6.426796e+01   3.845762e-01
  1.348820e-01   6.459244e+01   3.855458e-01
  1.351810e-01   6.416429e+01   3.794379e-01
  1.354800e-01   6.435264e+01   3.843610e-01
  1.357790e-01   6.482889e+01   3.834552e-01
  1.360780e-01   6.466301e+01   3.845856e-01
  1.363770e-01   6.449522e+01   3.836216e-01
  1.366760e-01   6.477574e+01   3.865642e-01
  1.369740e-01   6.480283e+01   4.003380e-01
  1.372730e-01   6.490462e+01   4.027693e-01
  1.375720e-01   6.445817e+01   4.107366e-01
  1.378710e-01   6.482489e+01   4.136280e-01
  1.381700e-01   6.391227e+01   4.124403e-01
  1.384690e-01   6.441600e+01   4.212536e-01
  1.387680e-01   6.476970e+01   4.108740e-01
  1.390670e-01   6.537519e+01   4.010521e-01
  1.393660e-01   6.478473e+01   3.984584e-01
  1.396650e-01   6.417430e+01   3.937740e-01
  1.399640e-01   6.405780e+01   3.944278e-01
  1.402630e-01   6.407593e+01   3.863643e-01
  1.405620e-01   6.411215e+01   3.908405e-01
  1.408600e-01   6.443682e+01   3.905979e-01
  1.411590e-01   6.447867e+01   3.917089e-01
  1.414580e-01   6.473474e+01   3.929819e-01
  1.417570e-01   6.440773e+01   3.845255e-01
  1.420560e-01   6.483895e+01   3.903483e-01
  1.423550e-01   6.434062e+01   3.862091e-01
  1.426540e-01   6.512723e+01   3.850313e-01
  1.429530e-01   6.468763e+01   3.828073e-01
  1.432520e-01   6.451669e+01   3.793525e-01
  1.435510e-01   6.510106e+01   3.837983e-01
  1.438500e-01   6.456290e+01   3.781497e-01
  1.441490e-01   6.432293e+01   3.765634e-01
  1.444470e-01   6.452604e+01   3.796044e-01
  1.447460e-01   6.425174e+01   3.750428e-01
  1.450450e-01   6.427146e+01   3.788548e-01
  1.453440e-01   6.450605e+01   3.736234e-01
  1.456430e-01   6.492345e+01   3.785383e-01
  1.459420e-01   6.485920e+01   3.776889e-01
  1.462410e-01   6.455421e+01   3.750554e-01
  1.465400e-01   6.461620e+01   3.765421e-01
  1.468390e-01   6.449356e+01   3.714633e-01
  1.471380e-01   6.455112e+01   3.746141e-01
  1.474370e-01   6.481209e+01   3.760209e-01
  1.477360e-01   6.478014e+01   3.748464e-01
  1.480340e-01   6.409172e+01   3.692591e-01
  1.483330e-01   6.535033e+01   3.813450e-01
  1.486320e-01   6.573117e+01   3.920496e-01
  1.489310e-01   6.523778e+01   3.922804e-01
  1.492300e-01   6.455039e+01   3.897214e-01
  1.495290e-01   6.452434e+01   3.920949e-01
  1.498280e-01   6.490584e+01   3.977988e-01
  1.501270e-01   6.557509e+01   4.014032e-01
  1.504260e-01   6.524563e+01   3.950293e-01
  1.507250e-01   6.501957e+01   4.002208e-01
  1.510240e-01   6.575522e+01   4.014318e-01
  1.513230e-01   6.459256e+01   4.031370e-01
  1.516210e-01   6.468206e+01   3.991808e-01
  1.519200e-01   6.461309e+01   3.989678e-01
  1.522190e-01   6.562609e+01   4.090858e-01
  1.525180e-01   6.540954e+01   4.035320e-01
  1.528170e-01   6.507009e+01   4.079008e-01
  1.531160e-01   6.469069e+01   4.034431e-01
  1.534150e-01   6.539909e+01   3.998244e-01
  1.537140e-01   6.449281e+01   3.902782e-01
  1.540130e-01   6.499367e+01   3.853342e-01
  1.543120e-01   6.501755e+01   3.856385e-01
  1.546110e-01   6.444647e+01   3.814068e-01
  1.549100e-01   6.500050e+01   3.832720e-01
  1.552090e-01   6.560822e+01   3.871517e-01
  1.555070e-01   6.518059e+01   3.766532e-01
  1.558060e-01   6.502162e+01   3.815111e-01
  1.561050e-01   6.585376e+01   3.801308e-01
  1.564040e-01   6.496285e+01   3.790967e-01
  1.567030e-01   6.532443e+01   3.781606e-01
  1.570020e-01   6.519757e+01   3.758363e-01
  1.573010e-01   6.552598e+01   3.802907e-01
  1.576000e-01   6.470324e+01   3.720667e-01
  1.578990e-01   6.570532e+01   3.768645e-01
  1.581980e-01   6.518365e+01   3.736573e-01
  1.584970e-01   6.478240e+01   3.722942e-01
  1.587960e-01   6.487453e+01   3.759847e-01
  1.590940e-01   6.495401e+01   3.708994e-01
  1.593930e-01   6.482668e+01   3.692944e-01
  1.596920e-01   6.476907e+01   3.701634e-01
  1.599910e-01   6.497098e+01   3.724137e-01
  1.602900e-01   6.512992e+01   3.722378e-01
  1.605890e-01   6.492370e+01   3.661176e-01
  1.608880e-01   6.439202e+01   3.670327e-01
  1.611870e-01   6.435121e+01   3.659037e-01
  1.614860e-01   6.529829e+01   3.689934e-01
  1.617850e-01   6.442206e+01   3.633118e-01
  1.620840e-01   6.576820e+01   3.670880e-01
  1.623830e-01   6.444503e+01   3.649651e-01
  1.626810e-01   6.474389e+01   3.636264e-01
  1.629800e-01   6.448763e+01   3.590412e-01
  1.632790e-01   6.463056e+01   3.605866e-01
  1.635780e-01   6.473685e+01   3.620428e-01
  1.638770e-01   6.458028e+01   3.639553e-01
  1.641760e-01   6.502918e+01   3.634447e-01
  1.644750e-01   6.488590e+01   3.622650e-01
  1.647740e-01   6.516690e+01   3.626601e-01
  1.650730e-01   6.471087e+01   3.627494e-01
  1.653720e-01   6.403602e+01   3.604647e-01
  1.656710e-01   6.513641e+01   3.614175e-01
  1.659700e-01   6.455622e+01   3.613435e-01
  1.662680e-01   6.442680e+01   3.596345e-01
  1.665670e-01   6.466436e+01   3.612590e-01
  1.668660e-01   6.512016e+01   3.590900e-01
  1.671650e-01   6.463056e+01   3.605866e-01
  1.674640e-01   6.464258e+01   3.598537e-01
  1.677630e-01   6.502998e+01   3.590297e-01
  1.680620e-01   6.489455e+01   3.609377e-01
  1.683610e-01   6.526480e+01   3.563245e-01
  1.686600e-01   6.492142e+01   3.602467e-01
  1.689590e-01   6.522776e+01   3.575157e-01
  1.692580e-01   6.453564e+01   3.554294e-01
  1.695570e-01   6.473395e+01   3.604908e-01
  1.698560e-01   6.515574e+01   3.556602e-01
  1.701540e-01   6.546319e+01   3.592813e-01
  1.704530e-01   6.480175e+01   3.545104e-01
  1.707520e-01   6.505479e+01   3.553846e-01
  1.710510e-01   6.467696e+01   3.573040e-01
  1.713500e-01   6.474817e+01   3.540002e-01
  1.716490e-01   6.440354e+01   3.558044e-01
  1.719480e-01   6.475010e+01   3.511361e-01
  1.722470e-01   6.469234e+01   3.533044e-01
  1.725460e-01   6.452786e+01   3.544898e-01
  1.728450e-01   6.483814e+01   3.529812e-01
  1.731440e-01   6.500599e+01   3.539789e-01
  1.734430e-01   6.436421e+01   3.490332e-01
  1.737410e-01   6.470448e+01   3.535183e-01
  1.740400e-01   6.423482e+01   3.515141e-01
  1.743390e-01   6.419773e+01   3.489316e-01
  1.746380e-01   6.453109e+01   3.514294e-01
  1.749370e-01   6.483604e+01   3.499593e-01
  1.752360e-01   6.459616e+01   3.516065e-01
  1.755350e-01   6.474439e+01   3.511206e-01
  1.758340e-01   6.433775e+01   3.453433e-01
  1.761330e-01   6.554925e+01   3.541909e-01
  1.764320e-01   6.422866e+01   3.457303e-01
  1.767310e-01   6.486387e+01   3.517996e-01
  1.770300e-01   6.461008e+01   3.474413e-01
  1.773280e-01   6.491123e+01   3.496376e-01
  1.776270e-01   6.431129e+01   3.468088e-01
  1.779260e-01   6.453239e+01   3.458653e-01
  1.782250e-01   6.473232e+01   3.491554e-01
  1.785240e-01   6.434278e+01   3.448491e-01
  1.788230e-01   6.395822e+01   3.455132e-01
  1.791220e-01   6.472142e+01   3.480854e-01
  1.794210e-01   6.466510e+01   3.447004e-01
  1.797200e-01   6.477337e+01   3.465105e-01
  1.800190e-01   6.515635e+01   3.451680e-01
  1.803180e-01   6.456857e+01   3.471579e-01
  1.806170e-01   6.435805e+01   3.437138e-01
  1.809160e-01   6.479065e+01   3.441980e-01
  1.812140e-01   6.454750e+01   3.443868e-01
  1.815130e-01   6.364132e+01   3.414625e-01
  1.818120e-01   6.426874e+01   3.444820e-01
  1.821110e-01   6.509972e+01   3.427013e-01
  1.824100e-01   6.427694e+01   3.429970e-01
  1.827090e-01   6.491280e+01   3.440226e-01
  1.830080e-01   6.417440e+01   3.422257e-01
  1.833070e-01   6.484698e+01   3.415460e-01
  1.836060e-01   6.395212e+01   3.383757e-01
  1.839050e-01   6.378789e+01   3.418555e-01
  1.842040e-01   6.460498e+01   3.412335e-01
  1.845030e-01   6.417953e+01   3.392989e-01
  1.848010e-01   6.376281e+01   3.399777e-01
  1.851000e-01   6.406633e+01   3.361360e-01
  1.853990e-01   6.483362e+01   3.431503e-01
  1.856980e-01   6.431198e+01   3.393264e-01
  1.859970e-01   6.371025e+01   3.364608e-01
  1.862960e-01   6.428345e+01   3.394122e-01
  1.865950e-01   6.401792e+01   3.369551e-01
  1.868940e-01   6.469144e+01   3.426090e-01
  1.871930e-01   6.458591e+01   3.351553e-01
  1.874920e-01   6.392060e+01   3.365407e-01
  1.877910e-01   6.449437e+01   3.378892e-01
  1.880900e-01   6.435983e+01   3.375366e-01
  1.883880e-01   6.446566e+01   3.395706e-01
  1.886870e-01   6.451858e+01   3.335998e-01
  1.889860e-01   6.459322e+01   3.394241e-01
  1.892850e-01   6.365377e+01   3.344275e-01
  1.895840e-01   6.463811e+01   3.359104e-01
  1.898830e-01   6.403726e+01   3.348105e-01
  1.901820e-01   6.334208e+01   3.326797e-01
  1.904810e-01   6.421391e+01   3.348064e-01
  1.907800e-01   6.357944e+01   3.323804e-01
  1.910790e-01   6.461512e+01   3.344613e-01
  1.913780e-01   6.442116e+01   3.350365e-01
  1.916770e-01   6.427643e+01   3.345055e-01
  1.919750e-01   6.390796e+01   3.343173e-01
  1.922740e-01   6.332491e+01   3.291483e-01
  1.925730e-01   6.375420e+01   3.310132e-01
  1.928720e-01   6.333972e+01   3.306892e-01
  1.931710e-01   6.441799e+01   3.341040e-01
  1.934700e-01   6.373740e+01   3.308189e-01
  1.937690e-01   6.397536e+01   3.305349e-01
  1.940680e-01   6.366430e+01   3.315354e-01
  1.943670e-01   6.421610e+01   3.310064e-01
  1.946660e-01   6.399541e+01   3.310363e-01
  1.949650e-01   6.433904e+01   3.298354e-01
  1.952640e-01   6.371789e+01   3.297199e-01
  1.955630e-01   6.440556e+01   3.326998e-01
  1.958610e-01   6.351729e+01   3.272826e-01
  1.961600e-01   6.391669e+01   3.296383e-01
  1.964590e-01   6.367456e+01   3.275412e-01
  1.967580e-01   6.340498e+01   3.290581e-01
  1.970570e-01   6.377396e+01   3.277968e-01
  1.973560e-01   6.351467e+01   3.253912e-01
  1.976550e-01   6.376815e+01   3.288110e-01
  1.979540e-01   6.353468e+01   3.258746e-01
  1.982530e-01   6.346208e+01   3.274331e-01
  1.985520e-01   6.435501e+01   3.276815e-01
  1.988510e-01   6.413642e+01   3.272692e-01
  1.991500e-01   6.334236e+01   3.274174e-01
  1.994480e-01   6.314331e+01   3.235822e-01
  1.997470e-01   6.385452e+01   3.272741e-01
  2.000460e-01   6.355863e+01   3.226659e-01
  2.003450e-01   6.351029e+01   3.248067e-01
  2.006440e-01   6.385909e+01   3.284557e-01
  2.009430e-01   6.365691e+01   3.229153e-01
  2.012420e-01   6.388401e+01   3.267692e-01
  2.015410e-01   6.345768e+01   3.222697e-01
  2.018400e-01   6.334613e+01   3.226868e-01
  2.021390e-01   6.341722e+01   3.238566e-01
  2.024380e-01   6.329811e+01   3.187012e-01
  2.027370e-01   6.322952e+01   3.235188e-01
  2.030350e-01   6.350209e+01   3.211316e-01
  2.033340e-01   6.326361e+01   3.213587e-01
  2.036330e-01   6.393637e+01   3.205767e-01
  2.039320e-01   6.308379e+01   3.192490e-01
  2.042310e-01   6.349620e+01   3.233506e-01
  2.045300e-01   6.314271e+01   3.177698e-01
  2.048290e-01   6.313577e+01   3.188350e-01
  2.051280e-01   6.262767e+01   3.171438e-01
  2.054270e-01   6.285375e+01   3.171763e-01
  2.057260e-01   6.324734e+01   3.215957e-01
  2.060250e-01   6.283264e+01   3.165865e-01
  2.063240e-01   6.318385e+01   3.200506e-01
  2.066230e-01   6.279032e+01   3.176906e-01
  2.069210e-01   6.405289e+01   3.221057e-01
  2.072200e-01   6.383884e+01   3.208792e-01
  2.075190e-01   6.265238e+01   3.154660e-01
  2.078180e-01   6.346627e+01   3.199415e-01
  2.081170e-01   6.320829e+01   3.176657e-01
  2.084160e-01   6.313785e+01   3.195225e-01
  2.087150e-01   6.320283e+01   3.161841e-01
  2.090140e-01   6.365212e+01   3.187790e-01
  2.093130e-01   6.307191e+01   3.171887e-01
  2.096120e-01   6.296906e+01   3.163955e-01
  2.099110e-01   6.248854e+01   3.137356e-01
  2.102100e-01   6.307785e+01   3.168022e-01
  2.105080e-01   6.351203e+01   3.195111e-01
  2.108070e-01   6.303483e+01   3.153673e-01
  2.111060e-01   6.282850e+01   3.140640e-01
  2.114050e-01   6.286609e+01   3.145507e-01
  2.117040e-01   6.235070e+01   3.182069e-01
  2.120030e-01   6.324492e+01   3.264343e-01
  2.123020e-01   6.298210e+01   3.281074e-01
  2.126010e-01   6.304809e+01   3.256354e-01
  2.129000e-01   6.338611e+01   3.297560e-01
  2.131990e-01   6.299545e+01   3.316147e-01
  2.134980e-01   6.281165e+01   3.331398e-01
  2.137970e-01   6.266095e+01   3.302751e-01
  2.140950e-01   6.284837e+01   3.326149e-01
  2.143940e-01   6.268421e+01   3.334266e-01
  2.146930e-01   6.286090e+01   3.342105e-01
  2.149920e-01   6.275341e+01   3.342395e-01
  2.152910e-01   6.201566e+01   3.327402e-01
  2.155900e-01   6.240351e+01   3.366579e-01
  2.158890e-01   6.287936e+01   3.379390e-01
  2.161880e-01   6.253384e+01   3.355590e-01
  2.164870e-01   6.249230e+01   3.367353e-01
  2.167860e-01   6.279169e+01   3.312312e-01
  2.170850e-01   6.278020e+01   3.286246e-01
  2.173840e-01   6.229300e+01   3.242580e-01
  2.176820e-01   6.261068e+01   3.236396e-01
  2.179810e-01   6.250168e+01   3.243658e-01
  2.182800e-01   6.241046e+01   3.198771e-01
  2.185790e-01   6.252104e+01   3.217012e-01
  2.188780e-01   6.264530e+01   3.185469e-01
  2.191770e-01   6.213655e+01   3.193131e-01
  2.194760e-01   6.304967e+01   3.224931e-01
  2.197750e-01   6.158552e+01   3.155701e-01
  2.200740e-01   6.232064e+01   3.154273e-01
  2.203730e-01   6.203707e+01   3.164539e-01
  2.206720e-01   6.188442e+01   3.151222e-01
  2.209710e-01   6.200758e+01   3.176036e-01
  2.212700e-01   6.224586e+01   3.137813e-01
  2.215680e-01   6.219063e+01   3.164395e-01
  2.218670e-01   6.255800e+01   3.131268e-01
  2.221660e-01   6.218304e+01   3.156134e-01
  2.224650e-01   6.231374e+01   3.134273e-01
  2.227640e-01   6.230737e+01   3.131498e-01
  2.230630e-01   6.206061e+01   3.134454e-01
  2.233620e-01   6.195299e+01   3.123883e-01
  2.236610e-01   6.232788e+01   3.133320e-01
  2.239600e-01   6.210805e+01   3.091867e-01
  2.242590e-01   6.206709e+01   3.121551e-01
  2.245580e-01   6.228211e+01   3.117888e-01
  2.248570e-01   6.237065e+01   3.138327e-01
  2.251550e-01   6.216165e+01   3.096992e-01
  2.254540e-01   6.254939e+01   3.109179e-01
  2.257530e-01   6.209392e+01   3.120928e-01
  2.260520e-01   6.175086e+01   3.074199e-01
  2.263510e-01   6.175978e+01   3.084444e-01
  2.266500e-01   6.224350e+01   3.095236e-01
  2.269490e-01   6.219189e+01   3.080166e-01
  2.272480e-01   6.224794e+01   3.106771e-01
  2.275470e-01   6.234974e+01   3.067993e-01
  2.278460e-01   6.222642e+01   3.099873e-01
  2.281450e-01   6.201184e+01   3.067038e-01
  2.284440e-01   6.232482e+01   3.089706e-01
  2.287420e-01   6.163038e+01   3.081211e-01
  2.290410e-01   6.231863e+01   3.037008e-01
  2.293400e-01   6.196434e+01   3.075769e-01
  2.296390e-01   6.213515e+01   3.065162e-01
  2.299380e-01   6.213471e+01   3.070075e-01
  2.302370e-01   6.201741e+01   3.061030e-01
  2.305360e-01   6.168798e+01   3.033521e-01
  2.308350e-01   6.211472e+01   3.087001e-01
  2.311340e-01   6.197277e+01   3.026196e-01
  2.314330e-01   6.169269e+01   3.040857e-01
  2.317320e-01   6.149377e+01   3.046861e-01
  2.320310e-01   6.160725e+01   3.018440e-01
  2.323290e-01   6.208206e+01   3.077445e-01
  2.326280e-01   6.126593e+01   3.003015e-01
  2.329270e-01   6.165702e+01   3.017296e-01
  2.332260e-01   6.261734e+01   3.056287e-01
  2.335250e-01   6.180358e+01   3.029187e-01
  2.338240e-01   6.162777e+01   3.036846e-01
  2.341230e-01   6.192265e+01   2.999247e-01
  2.344220e-01   6.107203e+01   3.008839e-01
  2.347210e-01   6.151289e+01   3.018494e-01
  2.350200e-01   6.211807e+01   3.025007e-01
  2.353190e-01   6.096008e+01   3.000194e-01
  2.356180e-01   6.167357e+01   2.984034e-01
  2.359170e-01   6.098301e+01   3.010195e-01
  2.362150e-01   6.177422e+01   3.009584e-01
  2.365140e-01   6.122454e+01   2.973151e-01
  2.368130e-01   6.170384e+01   3.007869e-01
  2.371120e-01   6.114255e+01   2.980295e-01
  2.374110e-01   6.188706e+01   3.024103e-01
  2.377100e-01   6.140280e+01   2.976338e-01
  2.380090e-01   6.147628e+01   2.991874e-01
  2.383080e-01   6.161738e+01   2.975852e-01
  2.386070e-01   6.114110e+01   2.980259e-01
  2.389060e-01   6.100746e+01   2.973569e-01
  2.392050e-01   6.151276e+01   2.969933e-01
  2.395040e-01   6.106753e+01   2.979613e-01
  2.398020e-01   6.130198e+01   2.964840e-01
  2.401010e-01   6.158523e+01   2.988764e-01
  2.404000e-01   6.160815e+01   2.961007e-01
  2.406990e-01   6.126373e+01   2.969562e-01
  2.409980e-01   6.154652e+01   2.966244e-01
  2.412970e-01   6.131212e+01   2.956114e-01
  2.415960e-01   6.137224e+01   2.966539e-01
  2.418950e-01   6.120233e+01   2.945690e-01
  2.421940e-01   6.160656e+01   2.967690e-01
  2.424930e-01   6.110772e+01   2.964648e-01
  2.427920e-01   6.160821e+01   2.938927e-01
  2.430910e-01   6.098534e+01   2.943783e-01
  2.433890e-01   6.192272e+01   2.956319e-01
  2.436880e-01   6.093716e+01   2.958254e-01
  2.439870e-01   6.059739e+01   2.914718e-01
  2.442860e-01   6.130897e+01   2.926351e-01
  2.445850e-01   6.095676e+01   2.935366e-01
  2.448840e-01   6.071547e+01   2.925172e-01
  2.451830e-01   6.062496e+01   2.938393e-01
  2.454820e-01   6.092942e+01   2.910822e-01
  2.457810e-01   6.148764e+01   2.936050e-01
  2.460800e-01   6.077069e+01   2.922141e-01
  2.463790e-01   6.094958e+01   2.916682e-01
  2.466780e-01   6.102124e+01   2.922723e-01
  2.469770e-01   6.109543e+01   2.915859e-01
  2.472750e-01   6.116905e+01   2.925176e-01
  2.475740e-01   6.084760e+01   2.927260e-01
  2.478730e-01   6.098835e+01   2.883682e-01
  2.481720e-01   6.111908e+01   2.916424e-01
  2.484710e-01   6.102204e+01   2.896011e-01
  2.487700e-01   6.108772e+01   2.928663e-01
  2.490690e-01   6.131807e+01   2.923324e-01
  2.493680e-01   6.136745e+01   2.894723e-01
  2.496670e-01   6.077713e+01   2.920122e-01
  2.499660e-01   6.058773e+01   2.885686e-01
  2.502650e-01   6.113025e+01   2.911328e-01
  2.505640e-01   6.048215e+01   2.866517e-01
  2.508620e-01   6.060238e+01   2.882887e-01
  2.511610e-01   6.078150e+01   2.910505e-01
  2.514600e-01   6.066521e+01   2.876033e-01
  2.517590e-01   6.109368e+01   2.884088e-01
  2.520580e-01   6.064805e+01   2.878748e-01
  2.523570e-01   6.099097e+01   2.890016e-01
  2.526560e-01   6.116118e+01   2.902483e-01
  2.529550e-01   6.120001e+01   2.870078e-01
  2.532540e-01   6.095060e+01   2.863203e-01
  2.535530e-01   6.079937e+01   2.857613e-01
  2.538520e-01   6.029758e+01   2.859054e-01
  2.541510e-01   6.036155e+01   2.845281e-01
  2.544490e-01   6.074314e+01   2.862410e-01
  2.547480e-01   6.048843e+01   2.859470e-01
  2.550470e-01   6.026550e+01   2.836974e-01
  2.553460e-01   6.076605e+01   2.852772e-01
  2.556450e-01   6.011160e+01   2.814490e-01
  2.559440e-01   6.100709e+01   2.864530e-01
  2.562430e-01   6.032596e+01   2.861783e-01
  2.565420e-01   6.013498e+01   2.831897e-01
  2.568410e-01   6.032867e+01   2.828469e-01
  2.571400e-01   6.057320e+01   2.838188e-01
  2.574390e-01   5.998480e+01   2.845503e-01
  2.577380e-01   6.092849e+01   2.857597e-01
  2.580360e-01   6.052313e+01   2.828060e-01
  2.583350e-01   6.111066e+01   2.866960e-01
  2.586340e-01   6.103708e+01   2.834095e-01
  2.589330e-01   5.996694e+01   2.836974e-01
  2.592320e-01   6.037253e+01   2.818624e-01
  2.595310e-01   6.071036e+01   2.836406e-01
  2.598300e-01   6.062342e+01   2.853475e-01
  2.601290e-01   5.982179e+01   2.791178e-01
  2.604280e-01   6.044174e+01   2.840114e-01
  2.607270e-01   6.055594e+01   2.805350e-01
  2.610260e-01   6.034202e+01   2.825805e-01
  2.613250e-01   5.989798e+01   2.821331e-01
  2.616240e-01   6.037513e+01   2.823612e-01
  2.619220e-01   6.049670e+01   2.827442e-01
  2.622210e-01   6.047635e+01   2.798692e-01
  2.625200e-01   6.005785e+01   2.806380e-01
  2.628190e-01   6.038569e+01   2.811101e-01
  2.631180e-01   6.020862e+01   2.789619e-01
  2.634170e-01   6.038304e+01   2.829744e-01
  2.637160e-01   6.020991e+01   2.789649e-01
  2.640150e-01   5.991657e+01   2.809920e-01
  2.643140e-01   6.030449e+01   2.788023e-01
  2.646130e-01   6.052528e+01   2.796946e-01
  2.649120e-01   6.005028e+01   2.816005e-01
  2.652110e-01   5.993910e+01   2.781464e-01
  2.655090e-01   6.061281e+01   2.804736e-01
  2.658080e-01   6.033566e+01   2.782100e-01
  2.661070e-01   6.048018e+01   2.797820e-01
  2.664060e-01   6.017645e+01   2.787919e-01
  2.667050e-01   6.039734e+01   2.795904e-01
  2.670040e-01   5.980795e+01   2.780322e-01
  2.673030e-01   5.970743e+01   2.769462e-01
  2.676020e-01   6.031628e+01   2.784494e-01
  2.679010e-01   6.042680e+01   2.786095e-01
  2.682000e-01   6.050419e+01   2.776561e-01
  2.684990e-01   6.044603e+01   2.785590e-01
  2.687980e-01   6.024487e+01   2.777176e-01
  2.690960e-01   5.993136e+01   2.781284e-01
  2.693950e-01   5.989276e+01   2.751372e-01
  2.696940e-01   5.969627e+01   2.750542e-01
  2.699930e-01   5.995032e+01   2.766627e-01
  2.702920e-01   5.983398e+01   2.761140e-01
  2.705910e-01   6.005968e+01   2.771024e-01
  2.708900e-01   5.981542e+01   2.744087e-01
  2.711890e-01   6.033976e+01   2.774660e-01
  2.714880e-01   5.991836e+01   2.754729e-01
  2.717870e-01   5.979861e+01   2.756604e-01
  2.720860e-01   5.992781e+01   2.749416e-01
  2.723850e-01   6.043968e+01   2.754696e-01
  2.726840e-01   5.984907e+01   2.752212e-01
  2.729820e-01   5.994079e+01   2.752475e-01
  2.732810e-01   5.994500e+01   2.743399e-01
  2.735800e-01   5.941958e+01   2.730442e-01
  2.738790e-01   6.004179e+01   2.750192e-01
  2.741780e-01   5.989908e+01   2.751517e-01
  2.744770e-01   5.958670e+01   2.718956e-01
  2.747760e-01   6.002983e+01   2.742604e-01
  2.750750e-01   5.922423e+01   2.755420e-01
  2.753740e-01   6.010118e+01   2.820160e-01
  2.756730e-01   5.975445e+01   2.826921e-01
  2.759720e-01   5.961179e+01   2.810626e-01
  2.762710e-01   5.978576e+01   2.855110e-01
  2.765690e-01   6.036399e+01   2.861656e-01
  2.768680e-01   5.996957e+01   2.879328e-01
  2.771670e-01   5.955365e+01   2.845454e-01
  2.774660e-01   5.984146e+01   2.860577e-01
  2.777650e-01   6.046274e+01   2.910397e-01
  2.780640e-01   5.974604e+01   2.879235e-01
  2.783630e-01   5.984017e+01   2.885749e-01
  2.786620e-01   5.990689e+01   2.904544e-01
  2.789610e-01   5.949079e+01   2.895520e-01
  2.792600e-01   5.964697e+01   2.927884e-01
  2.795590e-01   5.932060e+01   2.862658e-01
  2.798580e-01   5.987545e+01   2.921275e-01
  2.801560e-01   6.009013e+01   2.922097e-01
  2.804550e-01   5.995110e+01   2.927545e-01
  2.807540e-01   5.976245e+01   2.936313e-01
  2.810530e-01   5.999214e+01   2.914232e-01
  2.813520e-01   5.971112e+01   2.946336e-01
  2.816510e-01   6.011281e+01   2.946034e-01
  2.819500e-01   6.024265e+01   2.950343e-01
  2.822490e-01   6.012272e+01   2.947405e-01
  2.825480e-01   5.985847e+01   2.936427e-01
  2.828470e-01   5.905886e+01   2.950731e-01
  2.831460e-01   5.979900e+01   2.954199e-01
  2.834450e-01   5.976919e+01   2.937602e-01
  2.837430e-01   6.065444e+01   2.976405e-01
  2.840420e-01   5.944660e+01   2.962717e-01
  2.843410e-01   5.912149e+01   3.019076e-01
  2.846400e-01   5.988540e+01   3.059841e-01
  2.849390e-01   5.954170e+01   3.129831e-01
  2.852380e-01   5.948742e+01   3.157442e-01
  2.855370e-01   5.950541e+01   3.189229e-01
  2.858360e-01   5.938677e+01   3.206444e-01
  2.861350e-01   5.939195e+01   3.234902e-01
  2.864340e-01   5.933148e+01   3.281089e-01
  2.867330e-01   5.906331e+01   3.264263e-01
  2.870320e-01   5.884021e+01   3.314008e-01
  2.873310e-01   5.926445e+01   3.295115e-01
  2.876290e-01   5.935330e+01   3.350034e-01
  2.879280e-01   5.875089e+01   3.363460e-01
  2.882270e-01   5.932917e+01   3.342661e-01
  2.885260e-01   5.889805e+01   3.371111e-01
  2.888250e-01   5.894401e+01   3.363838e-01
  2.891240e-01   5.964195e+01   3.434739e-01
  2.894230e-01   5.909879e+01   3.449940e-01
  2.897220e-01   5.917053e+01   3.370296e-01
  2.900210e-01   5.946340e+01   3.467976e-01
  2.903200e-01   5.914632e+01   3.438507e-01
  2.906190e-01   5.863956e+01   3.460600e-01
  2.909180e-01   5.960952e+01   3.498582e-01
  2.912160e-01   5.940298e+01   3.455122e-01
  2.915150e-01   5.913552e+01   3.561024e-01
  2.918140e-01   5.977168e+01   3.497634e-01
  2.921130e-01   5.883226e+01   3.502479e-01
  2.924120e-01   5.943159e+01   3.545833e-01
  2.927110e-01   5.922022e+01   3.529643e-01
  2.930100e-01   5.887295e+01   3.611022e-01
  2.933090e-01   5.915696e+01   3.561670e-01
  2.936080e-01   5.928773e+01   3.541539e-01
  2.939070e-01   5.881533e+01   3.584103e-01
  2.942060e-01   5.921533e+01   3.602529e-01
  2.945050e-01   5.872938e+01   3.662939e-01
  2.948030e-01   5.873696e+01   3.567292e-01
  2.951020e-01   5.886489e+01   3.625700e-01
  2.954010e-01   5.963719e+01   3.666806e-01
  2.957000e-01   5.886968e+01   3.660670e-01
  2.959990e-01   5.923439e+01   3.667571e-01
  2.962980e-01   5.929631e+01   3.676129e-01
  2.965970e-01   5.863111e+01   3.691289e-01
  2.968960e-01   5.870986e+01   3.691495e-01
  2.971950e-01   5.811433e+01   3.657015e-01
  2.974940e-01   5.926397e+01   3.679573e-01
  2.977930e-01   5.914084e+01   3.709585e-01
  2.980920e-01   5.833789e+01   3.686590e-01
  2.983900e-01   5.895087e+01   3.736010e-01
  2.986890e-01   5.907286e+01   3.698343e-01
  2.989880e-01   5.860978e+01   3.722851e-01
  2.992870e-01   5.863649e+01   3.733067e-01
  2.995860e-01   5.869095e+01   3.756149e-01
  2.998850e-01   5.908805e+01   3.747413e-01
  3.001840e-01   5.914852e+01   3.773166e-01
  3.004830e-01   5.850111e+01   3.801259e-01
  3.007820e-01   5.882459e+01   3.796873e-01
  3.010810e-01   5.884174e+01   3.770590e-01
  3.013800e-01   5.883473e+01   3.827140e-01
  3.016790e-01   5.905584e+01   3.824247e-01
  3.019780e-01   5.835348e+01   3.821552e-01
  3.022760e-01   5.901903e+01   3.861249e-01
  3.025750e-01   5.883606e+01   3.834779e-01
  3.028740e-01   5.885343e+01   3.889823e-01
  3.031730e-01   5.903853e+01   3.877490e-01
  3.034720e-01   5.835487e+01   3.870677e-01
  3.037710e-01   5.905758e+01   3.891266e-01
  3.040700e-01   5.906036e+01   3.909996e-01
  3.043690e-01   5.811169e+01   3.924495e-01
  3.046680e-01   5.881183e+01   3.934276e-01
  3.049670e-01   5.784205e+01   3.866807e-01
  3.052660e-01   5.936856e+01   3.986353e-01
  3.055650e-01   5.882024e+01   3.953905e-01
  3.058630e-01   5.814635e+01   3.984871e-01
  3.061620e-01   5.833020e+01   3.918133e-01
  3.064610e-01   5.875241e+01   3.982596e-01
  3.067600e-01   5.897458e+01   4.051442e-01
  3.070590e-01   5.862282e+01   3.978202e-01
  3.073580e-01   5.932805e+01   4.063565e-01
  3.076570e-01   5.818189e+01   3.951921e-01
  3.079560e-01   5.899465e+01   4.043196e-01
  3.082550e-01   5.840166e+01   4.022824e-01
  3.085540e-01   5.910737e+01   4.044089e-01
  3.088530e-01   5.872849e+01   4.082307e-01
  3.091520e-01   5.846558e+01   4.013256e-01
  3.094500e-01   5.820235e+01   4.091762e-01
  3.097490e-01   5.880365e+01   4.094163e-01
  3.100480e-01   5.835262e+01   4.047973e-01
  3.103470e-01   5.853721e+01   4.167537e-01
  3.106460e-01   5.773823e+01   4.017648e-01
  3.109450e-01   5.816685e+01   4.151070e-01
  3.112440e-01   5.856164e+01   4.095019e-01
  3.115430e-01   5.851628e+01   4.147275e-01
  3.118420e-01   5.866691e+01   4.198642e-01
  3.121410e-01   5.826276e+01   4.119078e-01
  3.124400e-01   5.814236e+01   4.189849e-01
  3.127390e-01   5.765343e+01   4.113383e-01
  3.130380e-01   5.831484e+01   4.226601e-01
  3.133360e-01   5.818666e+01   4.198167e-01
  3.136350e-01   5.794309e+01   4.182663e-01
  3.139340e-01   5.860123e+01   4.268262e-01
  3.142330e-01   5.785355e+01   4.176090e-01
  3.145320e-01   5.865062e+01   4.309285e-01
  3.148310e-01   5.881727e+01   4.265595e-01
  3.151300e-01   5.773763e+01   4.226264e-01
  3.154290e-01   5.770076e+01   4.274248e-01
  3.157280e-01   5.812373e+01   4.261380e-01
  3.160270e-01   5.768016e+01   4.328298e-01
  3.163260e-01   5.796127e+01   4.255421e-01
  3.166250e-01   5.856685e+01   4.361440e-01
  3.169230e-01   5.844087e+01   4.330736e-01
  3.172220e-01   5.787181e+01   4.358044e-01
  3.175210e-01   5.835121e+01   4.372258e-01
  3.178200e-01   5.830153e+01   4.340359e-01
  3.181190e-01   5.845507e+01   4.426382e-01
  3.184180e-01   5.769131e+01   4.351243e-01
  3.187170e-01   5.814163e+01   4.446202e-01
  3.190160e-01   5.834984e+01   4.442166e-01
  3.193150e-01   5.846910e+01   4.380476e-01
  3.196140e-01   5.798368e+01   4.476603e-01
  3.199130e-01   5.837440e+01   4.427261e-01
  3.202120e-01   5.736433e+01   4.460808e-01
  3.205100e-01   5.817436e+01   4.479857e-01
  3.208090e-01   5.784582e+01   4.434877e-01
  3.211080e-01   5.829871e+01   4.521998e-01
  3.214070e-01   5.872224e+01   4.460317e-01
  3.217060e-01   5.873671e+01   4.534741e-01
  3.220050e-01   5.861269e+01   4.500819e-01
  3.223040e-01   5.778971e+01   4.448786e-01
  3.226030e-01   5.784321e+01   4.564073e-01
  3.229020e-01   5.743570e+01   4.395432e-01
  3.232010e-01   5.879716e+01   4.571123e-01
  3.235000e-01   5.876623e+01   4.519143e-01
  3.237990e-01   5.648814e+01   4.463687e-01
  3.240970e-01   5.785144e+01   4.586332e-01
  3.243960e-01   5.874978e+01   4.526855e-01
  3.246950e-01   5.761191e+01   4.594567e-01
  3.249940e-01   5.810919e+01   4.535768e-01
  3.252930e-01   5.825362e+01   4.615605e-01
  3.255920e-01   5.733311e+01   4.605849e-01
  3.258910e-01   5.762044e+01   4.572762e-01
  3.261900e-01   5.827025e+01   4.670896e-01
  3.264890e-01   5.826459e+01   4.616040e-01
  3.267880e-01   5.899641e+01   4.681370e-01
  3.270870e-01   5.836413e+01   4.736137e-01
  3.273860e-01   5.798467e+01   4.664066e-01
  3.276850e-01   5.824498e+01   4.731301e-01
  3.279830e-01   5.815927e+01   4.657215e-01
  3.282820e-01   5.810259e+01   4.749760e-01
  3.285810e-01   5.770146e+01   4.713976e-01
  3.288800e-01   5.856115e+01   4.783252e-01
  3.291790e-01   5.859857e+01   4.745640e-01
  3.294780e-01   5.753133e+01   4.775741e-01
  3.297770e-01   5.817011e+01   4.827603e-01
  3.300760e-01   5.851826e+01   4.791430e-01
  3.303750e-01   5.808964e+01   4.850075e-01
  3.306740e-01   5.817954e+01   4.787507e-01
  3.309730e-01   5.796765e+01   4.865908e-01
  3.312720e-01   5.856085e+01   4.928219e-01
  3.315700e-01   5.761908e+01   4.799591e-01
  3.318690e-01   5.804794e+01   4.944774e-01
  3.321680e-01   5.830149e+01   4.843345e-01
  3.324670e-01   5.820247e+01   4.962440e-01
  3.327660e-01   5.790449e+01   4.922207e-01
  3.330650e-01   5.828477e+01   4.943828e-01
  3.333640e-01   5.819135e+01   5.018547e-01
  3.336630e-01   5.833347e+01   4.907868e-01
  3.339620e-01   5.723769e+01   5.006041e-01
  3.342610e-01   5.784264e+01   4.963800e-01
  3.345600e-01   5.813775e+01   5.027780e-01
  3.348590e-01   5.775103e+01   5.099938e-01
  3.351570e-01   5.708124e+01   4.914409e-01
  3.354560e-01   5.779042e+01   5.138602e-01
  3.357550e-01   5.881957e+01   5.016879e-01
  3.360540e-01   5.848503e+01   5.150718e-01
  3.363530e-01   5.641638e+01   5.120727e-01
  3.366520e-01   5.737779e+01   5.012165e-01
  3.369510e-01   5.690227e+01   5.207260e-01
  3.372500e-01   5.789861e+01   5.017429e-01
  3.375490e-01   5.746076e+01   5.206522e-01
  3.378480e-01   5.818102e+01   5.213051e-01
  3.381470e-01   5.775033e+01   5.180912e-01
  3.384460e-01   5.725858e+01   5.297634e-01
  3.387450e-01   5.824583e+01   5.127862e-01
  3.390430e-01   5.767396e+01   5.289409e-01
  3.393420e-01   5.811931e+01   5.282700e-01
  3.396410e-01   5.798837e+01   5.283472e-01
  3.399400e-01   5.869755e+01   5.471434e-01
  3.402390e-01   5.791125e+01   5.175394e-01
  3.405380e-01   5.657122e+01   5.342617e-01
  3.408370e-01   5.789576e+01   5.327029e-01
  3.411360e-01   5.739620e+01   5.338778e-01
  3.414350e-01   5.735111e+01   5.408316e-01
  3.417340e-01   5.728518e+01   5.326608e-01
  3.420330e-01   5.745787e+01   5.495656e-01
  3.423320e-01   5.774879e+01   5.355150e-01
  3.426300e-01   5.767568e+01   5.498410e-01
  3.429290e-01   5.852983e+01   5.516039e-01
  3.432280e-01   5.765308e+01   5.452087e-01
  3.435270e-01   5.677712e+01   5.597133e-01
  3.438260e-01   5.669297e+01   5.369943e-01
  3.441250e-01   5.777327e+01   5.613290e-01
  3.444240e-01   5.755511e+01   5.523432e-01
  3.447230e-01   5.782469e+01   5.583605e-01
  3.450220e-01   5.712828e+01   5.664323e-01
  3.453210e-01   5.719997e+01   5.506364e-01
  3.456200e-01   5.841287e+01   5.779487e-01
  3.459190e-01   5.882042e+01   5.663932e-01
  3.462170e-01   5.675326e+01   5.671074e-01
  3.465160e-01   5.858904e+01   5.753432e-01
  3.468150e-01   5.746780e+01   5.689603e-01
  3.471140e-01   5.845117e+01   5.889455e-01
  3.474130e-01   5.797633e+01   5.706210e-01
  3.477120e-01   5.724061e+01   5.828148e-01
  3.480110e-01   5.774963e+01   5.790618e-01
  3.483100e-01   5.794363e+01   5.818266e-01
  3.486090e-01   5.679599e+01   5.908561e-01
  3.489080e-01   5.704392e+01   5.772919e-01
  3.492070e-01   5.759212e+01   5.959541e-01
  3.495060e-01   5.759072e+01   5.845945e-01
  3.498040e-01   5.783663e+01   5.981961e-01
  3.501030e-01   5.815723e+01   6.008376e-01
  3.504020e-01   5.725504e+01   5.951809e-01
  3.507010e-01   5.730545e+01   6.095980e-01
  3.510000e-01   5.881518e+01   5.983508e-01
  3.512990e-01   5.788259e+01   6.126600e-01
  3.515980e-01   5.744467e+01   6.021176e-01
  3.518970e-01   5.756831e+01   6.163122e-01
  3.521960e-01   5.754833e+01   6.250086e-01
  3.524950e-01   5.720915e+01   5.998797e-01
  3.527940e-01   5.794968e+01   6.305960e-01
  3.530930e-01   5.692393e+01   6.086119e-01
  3.533920e-01   5.826618e+01   6.311691e-01
  3.536900e-01   5.668046e+01   6.247891e-01
  3.539890e-01   5.832833e+01   6.303648e-01
  3.542880e-01   5.825561e+01   6.452960e-01
  3.545870e-01   5.760790e+01   6.165241e-01
  3.548860e-01   5.778481e+01   6.390624e-01
  3.551850e-01   5.845095e+01   6.310270e-01
  3.554840e-01   5.789789e+01   6.396874e-01
  3.557830e-01   5.653326e+01   6.344846e-01
  3.560820e-01   5.847871e+01   6.233497e-01
  3.563810e-01   5.732101e+01   6.376878e-01
  3.566800e-01   5.690242e+01   6.203765e-01
  3.569790e-01   5.839781e+01   6.485443e-01
  3.572770e-01   5.809683e+01   6.456400e-01
  3.575760e-01   5.740336e+01   6.154286e-01
  3.578750e-01   5.783218e+01   6.580768e-01
  3.581740e-01   5.778074e+01   6.285344e-01
  3.584730e-01   5.783967e+01   6.581194e-01
  3.587720e-01   5.730568e+01   6.436809e-01
  3.590710e-01   5.654677e+01   6.381831e-01
  3.593700e-01   5.806376e+01   6.714930e-01
  3.596690e-01   5.704597e+01   6.373553e-01
  3.599680e-01   5.625289e+01   6.623031e-01
  3.602670e-01   5.712220e+01   6.501662e-01
  3.605660e-01   5.821908e+01   6.723905e-01
  3.608640e-01   5.688117e+01   6.816639e-01
  3.611630e-01   5.763955e+01   6.505576e-01
  3.614620e-01   5.774547e+01   6.913271e-01
  3.617610e-01   5.783894e+01   6.660927e-01
  3.620600e-01   5.713668e+01   6.846768e-01
  3.623590e-01   5.763645e+01   6.846942e-01
  3.626580e-01   5.781540e+01   6.857563e-01
  3.629570e-01   5.654297e+01   6.964180e-01
  3.632560e-01   5.669021e+01   6.676371e-01
  3.635550e-01   5.743551e+01   7.133333e-01
  3.638540e-01   5.742875e+01   6.955570e-01
  3.641530e-01   5.678236e+01   6.963100e-01
  3.644510e-01   5.710427e+01   7.285818e-01
  3.647500e-01   5.704643e+01   6.841359e-01
  3.650490e-01   5.675959e+01   7.245971e-01
  3.653480e-01   5.843691e+01   7.178419e-01
  3.656470e-01   5.746934e+01   7.203391e-01
  3.659460e-01   5.769401e+01   7.434030e-01
  3.662450e-01   5.769993e+01   7.116402e-01
  3.665440e-01   5.806703e+01   7.634453e-01
  3.668430e-01   5.702494e+01   7.158381e-01
  3.671420e-01   5.698313e+01   7.464256e-01
  3.674410e-01   5.720248e+01   7.383578e-01
  3.677400e-01   5.833068e+01   7.591435e-01
  3.680390e-01   5.812549e+01   7.872066e-01
  3.683370e-01   5.681711e+01   7.285442e-01
  3.686360e-01   5.834225e+01   7.799098e-01
  3.689350e-01   5.689115e+01   7.536739e-01
  3.692340e-01   5.635857e+01   7.708068e-01
  3.695330e-01   5.899583e+01   8.164779e-01
  3.698320e-01   5.675901e+01   7.468938e-01
  3.701310e-01   5.625919e+01   7.997140e-01
  3.704300e-01   5.661159e+01   7.640454e-01
  3.707290e-01   5.720630e+01   8.088574e-01
  3.710280e-01   5.689408e+01   8.018024e-01
  3.713270e-01   5.705044e+01   7.911472e-01
  3.716260e-01   5.773395e+01   8.438436e-01
  3.719240e-01   5.721544e+01   7.854701e-01
  3.722230e-01   5.781583e+01   8.472150e-01
  3.725220e-01   5.538442e+01   8.007410e-01
  3.728210e-01   5.547452e+01   8.191747e-01
  3.731200e-01   5.574273e+01   8.699189e-01
  3.734190e-01   5.763986e+01   8.070404e-01
  3.737180e-01   5.670594e+01   8.742634e-01
  3.740170e-01   5.637272e+01   8.205367e-01
  3.743160e-01   5.793799e+01   8.900906e-01
  3.746150e-01   5.506151e+01   8.614936e-01
  3.749140e-01   5.697103e+01   8.551856e-01
  3.752130e-01   5.885246e+01   9.314711e-01
  3.755110e-01   5.633108e+01   8.474912e-01
  3.758100e-01   5.698015e+01   9.165346e-01
  3.761090e-01   5.737473e+01   8.922425e-01
  3.764080e-01   5.849864e+01   9.250604e-01
  3.767070e-01   5.784297e+01   9.617813e-01
  3.770060e-01   5.783817e+01   8.829484e-01
  3.773050e-01   5.649771e+01   9.586906e-01
  3.776040e-01   5.763684e+01   9.254229e-01
  3.779030e-01   5.677016e+01   9.488086e-01
  3.782020e-01   5.805463e+01   1.036359e+00
  3.785010e-01   5.671166e+01   9.004119e-01
  3.788000e-01   5.706961e+01   1.022530e+00
  3.790990e-01   5.681433e+01   9.413005e-01
  3.793970e-01   5.840878e+01   1.024558e+00
  3.796960e-01   5.677181e+01   1.005323e+00
  3.799950e-01   5.722917e+01   9.908420e-01
  3.802940e-01   5.690843e+01   1.098463e+00
  3.805930e-01   5.719222e+01   9.604341e-01
  3.808920e-01   5.755511e+01   1.110945e+00
  3.811910e-01   5.498103e+01   1.003644e+00
  3.814900e-01   5.638839e+01   1.069659e+00
  3.817890e-01   5.726480e+01   1.177033e+00
  3.820880e-01   5.619224e+01   9.908738e-01
  3.823870e-01   5.636652e+01   1.175323e+00
  3.826860e-01   5.755511e+01   1.042159e+00
  3.829840e-01   5.543855e+01   1.189001e+00
  3.832830e-01   5.663488e+01   1.148660e+00
  3.835820e-01   5.443593e+01   1.099323e+00
  3.838810e-01   5.555706e+01   1.241673e+00
  3.841800e-01   5.834681e+01   1.124970e+00
  3.844790e-01   5.461187e+01   1.240218e+00
  3.847780e-01   5.557129e+01   1.159498e+00
  3.850770e-01   5.589679e+01   1.264193e+00
  3.853760e-01   5.862878e+01   1.381127e+00
  3.856750e-01   5.576483e+01   1.161515e+00
  3.859740e-01   5.742032e+01   1.391012e+00
  3.862730e-01   5.641733e+01   1.251249e+00
  3.865710e-01   5.981284e+01   1.419696e+00
  3.868700e-01   5.615730e+01   1.400871e+00
  3.871690e-01   5.673533e+01   1.324811e+00
  3.874680e-01   5.735000e+01   1.533839e+00
  3.877670e-01   5.811483e+01   1.363357e+00
  3.880660e-01   5.553940e+01   1.543357e+00
  3.883650e-01   5.772841e+01   1.491038e+00
  3.886640e-01   5.501808e+01   1.518933e+00
  3.889630e-01   5.825034e+01   1.700785e+00
  3.892620e-01   5.588889e+01   1.497979e+00
  3.895610e-01   5.572048e+01   1.709024e+00
  3.898600e-01   5.626397e+01   1.671535e+00
  3.901580e-01   5.973870e+01   1.794675e+00
  3.904570e-01   5.640940e+01   1.949794e+00
  3.907560e-01   5.593015e+01   1.712237e+00
  3.910550e-01   5.689115e+01   1.994034e+00
  3.913540e-01   5.661159e+01   1.989128e+00
  3.916530e-01   5.591268e+01   1.976812e+00
  3.919520e-01   5.861658e+01   2.629313e+00
  3.922510e-01   5.598257e+01   1.978047e+00
  3.925500e-01   5.635998e+01   2.662759e+00
  3.928490e-01   5.703093e+01   2.445181e+00
  3.931480e-01   5.560516e+01   2.644868e+00
  3.934470e-01   0.000000e+00   0.000000e+00
  3.937460e-01   5.635998e+01   2.662759e+00
creator: radaver
creator-version: 3725
header-file: /nas_data/SAXS_data/20151104Workshop/header/JH1_0047.txt
image-file: /nas_data/Pilatus1M/20151104_Workshop/JH1_0047.tif
angular-axis-file: /nas_data/SAXS_data/20151104Workshop/q20151029.dat
beamstop-mask-file: /nas_data/SAXS_data/20151104Workshop/fit2d20151031.msk
detector-response-file: none
beam-center-x: 949.7700
beam-center-y: 918.8000
unit-time: 1.0000
channel-first: 10
channel-last: 1315
Exposure time [s]: 1.094038
Transmitted Beam: 0.484377
Incident Beam: 0.484377
Code: JH1
Concentration [mg/ml]: 1
Run Number: 0047
