# Supplementary material for: SAXS analysis of a soluble cytosolic NgBR construct including extracellular and transmembrane domains
Source: PLoS One. 2018 Jan 18;13(1):e0191371. doi: 10.1371/journal.pone.0191371 (PMC5773207; doi:10.1371/journal.pone.0191371)
Supplement: S1 File — (ZIP) [file pone.0191371.s001.zip › JH1_0048.dat]

Sample:   c= 1.0000 mg/ml  Code: JH1
  3.656810e-03   2.267756e+04   4.136725e+01
  3.955720e-03   2.194385e+04   2.794776e+01
  4.254640e-03   1.907484e+04   2.335001e+01
  4.553560e-03   1.540257e+04   2.023000e+01
  4.852480e-03   1.244411e+04   1.702425e+01
  5.151400e-03   1.050356e+04   1.545104e+01
  5.450320e-03   8.713606e+03   1.336699e+01
  5.749240e-03   7.447002e+03   1.197309e+01
  6.048150e-03   6.346542e+03   1.083420e+01
  6.347070e-03   5.494076e+03   9.577158e+00
  6.645990e-03   4.794493e+03   8.907329e+00
  6.944910e-03   4.210793e+03   8.036334e+00
  7.243830e-03   3.769359e+03   7.367610e+00
  7.542750e-03   3.339765e+03   6.908750e+00
  7.841670e-03   3.013953e+03   6.198205e+00
  8.140580e-03   2.719536e+03   5.968905e+00
  8.439500e-03   2.479252e+03   5.493170e+00
  8.738420e-03   2.267957e+03   5.203761e+00
  9.037340e-03   2.082530e+03   4.821485e+00
  9.336260e-03   1.923897e+03   4.554078e+00
  9.635180e-03   1.769099e+03   4.354600e+00
  9.934100e-03   1.630760e+03   4.045243e+00
  1.023300e-02   1.502066e+03   3.978749e+00
  1.053190e-02   1.390893e+03   3.883299e+00
  1.083090e-02   1.285802e+03   3.733714e+00
  1.112980e-02   1.180513e+03   3.547131e+00
  1.142870e-02   1.099693e+03   3.404378e+00
  1.172760e-02   1.016981e+03   3.264741e+00
  1.202650e-02   9.473259e+02   3.142237e+00
  1.232540e-02   8.707079e+02   2.995982e+00
  1.262440e-02   8.091799e+02   2.834486e+00
  1.292330e-02   7.579500e+02   2.700976e+00
  1.322220e-02   7.079385e+02   2.610347e+00
  1.352110e-02   6.513806e+02   2.478740e+00
  1.382000e-02   6.121049e+02   2.379175e+00
  1.411900e-02   5.718480e+02   2.288417e+00
  1.441790e-02   5.309553e+02   2.189195e+00
  1.471680e-02   4.969992e+02   2.107974e+00
  1.501570e-02   4.674407e+02   2.002076e+00
  1.531460e-02   4.399457e+02   1.933533e+00
  1.561350e-02   4.109456e+02   1.835933e+00
  1.591250e-02   3.902386e+02   1.804843e+00
  1.621140e-02   3.659893e+02   1.717730e+00
  1.651030e-02   3.450640e+02   1.650363e+00
  1.680920e-02   3.285669e+02   1.610429e+00
  1.710810e-02   3.117483e+02   1.571962e+00
  1.740710e-02   2.937321e+02   1.503908e+00
  1.770600e-02   2.786891e+02   1.450169e+00
  1.800490e-02   2.661229e+02   1.405895e+00
  1.830380e-02   2.532666e+02   1.382444e+00
  1.860270e-02   2.428072e+02   1.327311e+00
  1.890170e-02   2.313794e+02   1.295699e+00
  1.920060e-02   2.183358e+02   1.246718e+00
  1.949950e-02   2.123370e+02   1.243631e+00
  1.979840e-02   2.020099e+02   1.190252e+00
  2.009730e-02   1.966283e+02   1.161409e+00
  2.039620e-02   1.911791e+02   1.143126e+00
  2.069520e-02   1.812191e+02   1.106951e+00
  2.099410e-02   1.733866e+02   1.090611e+00
  2.129300e-02   1.680222e+02   1.045473e+00
  2.159190e-02   1.635409e+02   1.066982e+00
  2.189080e-02   1.566007e+02   1.049924e+00
  2.218980e-02   1.523696e+02   1.053484e+00
  2.248870e-02   1.469509e+02   1.053040e+00
  2.278760e-02   1.428932e+02   1.028168e+00
  2.308650e-02   1.404736e+02   1.050801e+00
  2.338540e-02   1.331353e+02   1.020861e+00
  2.368430e-02   1.328550e+02   1.001261e+00
  2.398330e-02   1.290635e+02   1.009326e+00
  2.428220e-02   1.250599e+02   9.714437e-01
  2.458110e-02   1.220260e+02   9.918518e-01
  2.488000e-02   1.185823e+02   9.516778e-01
  2.517890e-02   1.181114e+02   9.384565e-01
  2.547790e-02   1.141180e+02   9.354876e-01
  2.577680e-02   1.123072e+02   9.205817e-01
  2.607570e-02   1.105060e+02   9.205640e-01
  2.637460e-02   1.070401e+02   8.987352e-01
  2.667350e-02   1.061031e+02   8.723983e-01
  2.697250e-02   1.037374e+02   8.360209e-01
  2.727140e-02   1.025832e+02   8.005034e-01
  2.757030e-02   1.015765e+02   7.978880e-01
  2.786920e-02   1.004746e+02   7.844789e-01
  2.816810e-02   9.733872e+01   7.599024e-01
  2.846700e-02   9.690019e+01   7.488280e-01
  2.876600e-02   9.609860e+01   7.367393e-01
  2.906490e-02   9.343295e+01   7.286342e-01
  2.936380e-02   9.382685e+01   7.247315e-01
  2.966270e-02   9.270333e+01   7.150940e-01
  2.996160e-02   9.164745e+01   7.120517e-01
  3.026060e-02   8.962489e+01   6.930611e-01
  3.055950e-02   8.846248e+01   6.875761e-01
  3.085840e-02   8.801376e+01   6.829342e-01
  3.115730e-02   8.747795e+01   6.780015e-01
  3.145620e-02   8.741304e+01   6.712374e-01
  3.175510e-02   8.518797e+01   6.644572e-01
  3.205410e-02   8.487205e+01   6.596096e-01
  3.235300e-02   8.581801e+01   6.605882e-01
  3.265190e-02   8.316285e+01   6.383559e-01
  3.295080e-02   8.258904e+01   6.403213e-01
  3.324970e-02   8.284761e+01   6.404807e-01
  3.354870e-02   8.105059e+01   6.318402e-01
  3.384760e-02   8.226012e+01   6.291876e-01
  3.414650e-02   8.018593e+01   6.212045e-01
  3.444540e-02   8.048292e+01   6.138014e-01
  3.474430e-02   7.967133e+01   6.160727e-01
  3.504330e-02   7.881486e+01   6.051591e-01
  3.534220e-02   7.823623e+01   6.036775e-01
  3.564110e-02   7.773221e+01   6.009883e-01
  3.594000e-02   7.845520e+01   5.922202e-01
  3.623890e-02   7.693503e+01   5.964315e-01
  3.653780e-02   7.713645e+01   5.810583e-01
  3.683680e-02   7.694230e+01   5.878770e-01
  3.713570e-02   7.704489e+01   5.889704e-01
  3.743460e-02   7.661460e+01   5.777506e-01
  3.773350e-02   7.565131e+01   5.734452e-01
  3.803240e-02   7.535069e+01   5.859654e-01
  3.833140e-02   7.514961e+01   5.990918e-01
  3.863030e-02   7.420895e+01   6.045849e-01
  3.892920e-02   7.442125e+01   6.038745e-01
  3.922810e-02   7.505015e+01   6.087972e-01
  3.952700e-02   7.448999e+01   6.025901e-01
  3.982600e-02   7.286109e+01   6.046199e-01
  4.012490e-02   7.199336e+01   5.916419e-01
  4.042380e-02   7.404767e+01   6.079087e-01
  4.072270e-02   7.249908e+01   5.991455e-01
  4.102160e-02   7.337107e+01   6.019484e-01
  4.132050e-02   7.231093e+01   5.983675e-01
  4.161950e-02   7.352505e+01   5.971335e-01
  4.191840e-02   7.211512e+01   5.991314e-01
  4.221730e-02   7.239509e+01   5.925272e-01
  4.251620e-02   7.245359e+01   6.005358e-01
  4.281510e-02   7.072208e+01   5.841410e-01
  4.311410e-02   7.162900e+01   5.886277e-01
  4.341300e-02   7.184833e+01   5.925749e-01
  4.371190e-02   7.045207e+01   5.852744e-01
  4.401080e-02   7.072435e+01   5.864043e-01
  4.430970e-02   7.124654e+01   5.840665e-01
  4.460860e-02   7.070299e+01   5.825741e-01
  4.490760e-02   7.097297e+01   5.851762e-01
  4.520650e-02   7.097426e+01   5.807427e-01
  4.550540e-02   6.922451e+01   5.764508e-01
  4.580430e-02   7.004350e+01   5.776501e-01
  4.610320e-02   6.942324e+01   5.722042e-01
  4.640220e-02   6.994898e+01   5.787235e-01
  4.670110e-02   6.921508e+01   5.671082e-01
  4.700000e-02   6.965075e+01   5.710037e-01
  4.729890e-02   6.954115e+01   5.726899e-01
  4.759780e-02   6.961237e+01   5.722681e-01
  4.789680e-02   6.900134e+01   5.662318e-01
  4.819570e-02   6.791404e+01   5.610624e-01
  4.849460e-02   6.824558e+01   5.645145e-01
  4.879350e-02   6.890069e+01   5.610032e-01
  4.909240e-02   6.864143e+01   5.675559e-01
  4.939130e-02   6.814079e+01   5.558856e-01
  4.969030e-02   6.779071e+01   5.564660e-01
  4.998920e-02   6.776823e+01   5.557013e-01
  5.028810e-02   6.842073e+01   5.563580e-01
  5.058700e-02   6.779470e+01   5.578347e-01
  5.088590e-02   6.861538e+01   5.518802e-01
  5.118490e-02   6.767709e+01   5.553276e-01
  5.148380e-02   6.883473e+01   5.573708e-01
  5.178270e-02   6.725883e+01   5.438442e-01
  5.208160e-02   6.798591e+01   5.526032e-01
  5.238050e-02   6.778652e+01   5.459735e-01
  5.267940e-02   6.728521e+01   5.517220e-01
  5.297840e-02   6.712066e+01   5.439197e-01
  5.327730e-02   6.741185e+01   5.425688e-01
  5.357620e-02   6.630898e+01   5.399904e-01
  5.387510e-02   6.698383e+01   5.395959e-01
  5.417400e-02   6.711693e+01   5.451798e-01
  5.447300e-02   6.601465e+01   5.326187e-01
  5.477190e-02   6.611388e+01   5.342372e-01
  5.507080e-02   6.664055e+01   5.363609e-01
  5.536970e-02   6.566310e+01   5.305947e-01
  5.566860e-02   6.728811e+01   5.408201e-01
  5.596760e-02   6.800752e+01   5.375459e-01
  5.626650e-02   6.780257e+01   5.391695e-01
  5.656540e-02   6.630860e+01   5.313878e-01
  5.686430e-02   6.682341e+01   5.304615e-01
  5.716320e-02   6.764395e+01   5.301699e-01
  5.746210e-02   6.678214e+01   5.320822e-01
  5.776110e-02   6.598486e+01   5.306884e-01
  5.806000e-02   6.639988e+01   5.241188e-01
  5.835890e-02   6.664117e+01   5.256470e-01
  5.865780e-02   6.566665e+01   5.189459e-01
  5.895670e-02   6.703680e+01   5.342977e-01
  5.925570e-02   6.612512e+01   5.185048e-01
  5.955460e-02   6.565609e+01   5.234761e-01
  5.985350e-02   6.650627e+01   5.194376e-01
  6.015240e-02   6.594996e+01   5.189372e-01
  6.045130e-02   6.525412e+01   5.167519e-01
  6.075020e-02   6.567834e+01   5.134412e-01
  6.104920e-02   6.506188e+01   5.148745e-01
  6.134810e-02   6.502304e+01   5.152775e-01
  6.164700e-02   6.609873e+01   5.112884e-01
  6.194590e-02   6.580704e+01   5.183746e-01
  6.224480e-02   6.594943e+01   5.075286e-01
  6.254380e-02   6.541352e+01   5.140482e-01
  6.284270e-02   6.616578e+01   5.186642e-01
  6.314160e-02   6.502425e+01   5.018821e-01
  6.344050e-02   6.552501e+01   5.112126e-01
  6.373940e-02   6.568033e+01   5.033752e-01
  6.403840e-02   6.507633e+01   5.089216e-01
  6.433730e-02   6.562608e+01   5.057595e-01
  6.463620e-02   6.543322e+01   5.008932e-01
  6.493510e-02   6.431327e+01   5.075378e-01
  6.523400e-02   6.529753e+01   5.008829e-01
  6.553290e-02   6.478928e+01   5.014897e-01
  6.583190e-02   6.598904e+01   5.040416e-01
  6.613080e-02   6.526009e+01   4.967091e-01
  6.642970e-02   6.498820e+01   5.048627e-01
  6.672860e-02   6.511811e+01   4.946837e-01
  6.702750e-02   6.534886e+01   5.005702e-01
  6.732650e-02   6.526765e+01   4.967379e-01
  6.762540e-02   6.523740e+01   4.966228e-01
  6.792430e-02   6.547493e+01   4.995322e-01
  6.822320e-02   6.571005e+01   4.925315e-01
  6.852210e-02   6.474579e+01   4.962419e-01
  6.882110e-02   6.520781e+01   4.940411e-01
  6.912000e-02   6.536260e+01   4.941372e-01
  6.941890e-02   6.533116e+01   4.906296e-01
  6.971780e-02   6.511555e+01   4.893417e-01
  7.001670e-02   6.469945e+01   4.940761e-01
  7.031560e-02   6.428051e+01   4.857207e-01
  7.061460e-02   6.532884e+01   4.901425e-01
  7.091350e-02   6.435675e+01   4.850659e-01
  7.121240e-02   6.488268e+01   4.833117e-01
  7.151130e-02   6.459144e+01   4.883212e-01
  7.181020e-02   6.471957e+01   4.822439e-01
  7.210920e-02   6.488763e+01   4.861213e-01
  7.240810e-02   6.523793e+01   4.827938e-01
  7.270700e-02   6.543778e+01   4.895975e-01
  7.300590e-02   6.448241e+01   4.813595e-01
  7.330480e-02   6.456612e+01   4.762596e-01
  7.360370e-02   6.485028e+01   4.831910e-01
  7.390270e-02   6.505262e+01   4.784962e-01
  7.420160e-02   6.457276e+01   4.840069e-01
  7.450050e-02   6.467904e+01   4.753500e-01
  7.479940e-02   6.510010e+01   4.782250e-01
  7.509830e-02   6.559165e+01   4.841009e-01
  7.539730e-02   6.507042e+01   4.750299e-01
  7.569620e-02   6.434292e+01   4.732376e-01
  7.599510e-02   6.467349e+01   4.775456e-01
  7.629400e-02   6.401046e+01   4.689946e-01
  7.659290e-02   6.476754e+01   4.761161e-01
  7.689190e-02   6.447436e+01   4.706910e-01
  7.719080e-02   6.445720e+01   4.732214e-01
  7.748970e-02   6.439782e+01   4.695570e-01
  7.778860e-02   6.469936e+01   4.736735e-01
  7.808750e-02   6.368650e+01   4.665334e-01
  7.838640e-02   6.407681e+01   4.654380e-01
  7.868540e-02   6.473249e+01   4.690760e-01
  7.898430e-02   6.426546e+01   4.648747e-01
  7.928320e-02   6.433038e+01   4.705939e-01
  7.958210e-02   6.470799e+01   4.631817e-01
  7.988100e-02   6.461945e+01   4.682446e-01
  8.018000e-02   6.407726e+01   4.637804e-01
  8.047890e-02   6.463026e+01   4.653635e-01
  8.077780e-02   6.421450e+01   4.630425e-01
  8.107670e-02   6.412452e+01   4.602805e-01
  8.137560e-02   6.472073e+01   4.656891e-01
  8.167450e-02   6.398549e+01   4.601844e-01
  8.197350e-02   6.375851e+01   4.565725e-01
  8.227240e-02   6.493431e+01   4.652190e-01
  8.257130e-02   6.430731e+01   4.534534e-01
  8.287020e-02   6.395805e+01   4.613012e-01
  8.316910e-02   6.464301e+01   4.605273e-01
  8.346810e-02   6.400261e+01   4.539192e-01
  8.376700e-02   6.405168e+01   4.604223e-01
  8.406590e-02   6.431254e+01   4.519425e-01
  8.436480e-02   6.448166e+01   4.595528e-01
  8.466370e-02   6.476668e+01   4.546850e-01
  8.496270e-02   6.441198e+01   4.641649e-01
  8.526160e-02   6.387408e+01   4.768183e-01
  8.556050e-02   6.496839e+01   4.813398e-01
  8.585940e-02   6.469676e+01   4.863455e-01
  8.615830e-02   6.418857e+01   4.844317e-01
  8.645720e-02   6.496872e+01   4.921590e-01
  8.675620e-02   6.374567e+01   4.899311e-01
  8.705510e-02   6.408103e+01   4.902406e-01
  8.735400e-02   6.483049e+01   4.955683e-01
  8.765290e-02   6.498370e+01   4.966524e-01
  8.795180e-02   6.465414e+01   4.994273e-01
  8.825080e-02   6.390996e+01   4.920375e-01
  8.854970e-02   6.502789e+01   5.029300e-01
  8.884860e-02   6.476216e+01   4.998443e-01
  8.914750e-02   6.524447e+01   5.079737e-01
  8.944640e-02   6.435931e+01   5.008545e-01
  8.974530e-02   6.465484e+01   4.979050e-01
  9.004430e-02   6.876221e+01   5.114022e-01
  9.034320e-02   6.493387e+01   4.794028e-01
  9.064210e-02   6.381663e+01   4.743715e-01
  9.094100e-02   6.415118e+01   4.657081e-01
  9.123990e-02   6.394264e+01   4.637057e-01
  9.153890e-02   6.396089e+01   4.662720e-01
  9.183780e-02   6.456324e+01   4.651221e-01
  9.213670e-02   6.454363e+01   4.634082e-01
  9.243560e-02   6.500155e+01   4.638237e-01
  9.273450e-02   6.449883e+01   4.580263e-01
  9.303350e-02   6.399413e+01   4.622473e-01
  9.333240e-02   6.431980e+01   4.531136e-01
  9.363130e-02   6.422532e+01   4.562682e-01
  9.393020e-02   6.501692e+01   4.567232e-01
  9.422910e-02   6.348318e+01   4.524598e-01
  9.452800e-02   6.361593e+01   4.540984e-01
  9.482700e-02   6.348433e+01   4.434587e-01
  9.512590e-02   6.401249e+01   4.535674e-01
  9.542480e-02   6.421021e+01   4.493192e-01
  9.572370e-02   6.389580e+01   4.482178e-01
  9.602260e-02   6.436018e+01   4.521098e-01
  9.632160e-02   6.448767e+01   4.447637e-01
  9.662050e-02   6.509981e+01   4.494347e-01
  9.691940e-02   6.464369e+01   4.478575e-01
  9.721830e-02   6.358889e+01   4.416534e-01
  9.751720e-02   6.430212e+01   4.463058e-01
  9.781610e-02   6.387979e+01   4.405188e-01
  9.811510e-02   6.428354e+01   4.462413e-01
  9.841400e-02   6.405406e+01   4.383051e-01
  9.871290e-02   6.536118e+01   4.459567e-01
  9.901180e-02   6.391173e+01   4.420549e-01
  9.931070e-02   6.366942e+01   4.373349e-01
  9.960970e-02   6.420809e+01   4.423623e-01
  9.990860e-02   6.434738e+01   4.355159e-01
  1.002070e-01   6.393977e+01   4.382625e-01
  1.005060e-01   6.348745e+01   4.342958e-01
  1.008050e-01   6.400286e+01   4.384786e-01
  1.011040e-01   6.457908e+01   4.342684e-01
  1.014030e-01   6.464804e+01   4.365322e-01
  1.017020e-01   6.387669e+01   4.380462e-01
  1.020010e-01   6.477869e+01   4.362919e-01
  1.023000e-01   6.437685e+01   4.329183e-01
  1.025990e-01   6.395268e+01   4.304943e-01
  1.028980e-01   6.301673e+01   4.289831e-01
  1.031970e-01   6.407904e+01   4.349468e-01
  1.034960e-01   6.383374e+01   4.261838e-01
  1.037950e-01   6.404541e+01   4.308063e-01
  1.040930e-01   6.375348e+01   4.262374e-01
  1.043920e-01   6.418458e+01   4.316057e-01
  1.046910e-01   6.340901e+01   4.283317e-01
  1.049900e-01   6.366801e+01   4.234009e-01
  1.052890e-01   6.378607e+01   4.273156e-01
  1.055880e-01   6.465812e+01   4.286038e-01
  1.058870e-01   6.402940e+01   4.281299e-01
  1.061860e-01   6.399225e+01   4.238455e-01
  1.064850e-01   6.441135e+01   4.258654e-01
  1.067840e-01   6.360611e+01   4.254232e-01
  1.070830e-01   6.352247e+01   4.216599e-01
  1.073820e-01   6.382987e+01   4.211198e-01
  1.076800e-01   6.361948e+01   4.201159e-01
  1.079790e-01   6.436496e+01   4.244469e-01
  1.082780e-01   6.433873e+01   4.262619e-01
  1.085770e-01   6.456056e+01   4.180188e-01
  1.088760e-01   6.389062e+01   4.216307e-01
  1.091750e-01   6.399189e+01   4.204174e-01
  1.094740e-01   6.440460e+01   4.227003e-01
  1.097730e-01   6.458799e+01   4.208334e-01
  1.100720e-01   6.459046e+01   4.169210e-01
  1.103710e-01   6.380536e+01   4.207292e-01
  1.106700e-01   6.383651e+01   4.147764e-01
  1.109690e-01   6.382801e+01   4.204948e-01
  1.112670e-01   6.377496e+01   4.128110e-01
  1.115660e-01   6.433990e+01   4.158150e-01
  1.118650e-01   6.391652e+01   4.183363e-01
  1.121640e-01   6.415967e+01   4.131773e-01
  1.124630e-01   6.413301e+01   4.142617e-01
  1.127620e-01   6.352024e+01   4.122779e-01
  1.130610e-01   6.395693e+01   4.131071e-01
  1.133600e-01   6.416015e+01   4.185258e-01
  1.136590e-01   6.403191e+01   4.079045e-01
  1.139580e-01   6.427655e+01   4.132622e-01
  1.142570e-01   6.382530e+01   4.115193e-01
  1.145560e-01   6.448162e+01   4.142127e-01
  1.148550e-01   6.417015e+01   4.120504e-01
  1.151530e-01   6.392713e+01   4.058968e-01
  1.154520e-01   6.488085e+01   4.140356e-01
  1.157510e-01   6.457003e+01   4.084911e-01
  1.160500e-01   6.450875e+01   4.145923e-01
  1.163490e-01   6.407902e+01   4.069350e-01
  1.166480e-01   6.418296e+01   4.100834e-01
  1.169470e-01   6.430689e+01   4.082175e-01
  1.172460e-01   6.412025e+01   4.081858e-01
  1.175450e-01   6.384452e+01   4.039821e-01
  1.178440e-01   6.448358e+01   4.059990e-01
  1.181430e-01   6.474825e+01   4.098976e-01
  1.184420e-01   6.430017e+01   4.062477e-01
  1.187400e-01   6.414869e+01   4.043957e-01
  1.190390e-01   6.448889e+01   4.046472e-01
  1.193380e-01   6.420706e+01   4.037621e-01
  1.196370e-01   6.408714e+01   4.055742e-01
  1.199360e-01   6.461644e+01   4.031526e-01
  1.202350e-01   6.408743e+01   4.044760e-01
  1.205340e-01   6.500106e+01   4.048909e-01
  1.208330e-01   6.470223e+01   4.026157e-01
  1.211320e-01   6.444400e+01   4.050519e-01
  1.214310e-01   6.520743e+01   4.007400e-01
  1.217300e-01   6.528054e+01   4.065765e-01
  1.220290e-01   6.439257e+01   4.024536e-01
  1.223270e-01   6.492791e+01   4.014555e-01
  1.226260e-01   6.471046e+01   4.002564e-01
  1.229250e-01   6.479690e+01   3.989560e-01
  1.232240e-01   6.471150e+01   4.023774e-01
  1.235230e-01   6.490112e+01   4.021673e-01
  1.238220e-01   6.428559e+01   3.968624e-01
  1.241210e-01   6.462254e+01   3.994605e-01
  1.244200e-01   6.528555e+01   3.978756e-01
  1.247190e-01   6.444884e+01   3.999717e-01
  1.250180e-01   6.524533e+01   3.974976e-01
  1.253170e-01   6.502838e+01   3.976025e-01
  1.256160e-01   6.447106e+01   3.984708e-01
  1.259140e-01   6.440083e+01   3.954247e-01
  1.262130e-01   6.462420e+01   3.961098e-01
  1.265120e-01   6.469167e+01   3.935407e-01
  1.268110e-01   6.406414e+01   3.923749e-01
  1.271100e-01   6.417530e+01   3.962646e-01
  1.274090e-01   6.451882e+01   3.940159e-01
  1.277080e-01   6.405736e+01   3.913583e-01
  1.280070e-01   6.417193e+01   3.904728e-01
  1.283060e-01   6.471082e+01   3.935989e-01
  1.286050e-01   6.459021e+01   3.960056e-01
  1.289040e-01   6.430509e+01   3.881980e-01
  1.292030e-01   6.462649e+01   3.940932e-01
  1.295020e-01   6.482490e+01   3.909799e-01
  1.298000e-01   6.540502e+01   3.934639e-01
  1.300990e-01   6.441221e+01   3.880395e-01
  1.303980e-01   6.423724e+01   3.882344e-01
  1.306970e-01   6.470080e+01   3.925733e-01
  1.309960e-01   6.490883e+01   3.909887e-01
  1.312950e-01   6.478556e+01   3.903736e-01
  1.315940e-01   6.455055e+01   3.853644e-01
  1.318930e-01   6.476910e+01   3.888721e-01
  1.321920e-01   6.509012e+01   3.895936e-01
  1.324910e-01   6.468707e+01   3.893493e-01
  1.327900e-01   6.455589e+01   3.867980e-01
  1.330890e-01   6.488085e+01   3.872948e-01
  1.333870e-01   6.457053e+01   3.861310e-01
  1.336860e-01   6.420086e+01   3.843192e-01
  1.339850e-01   6.466177e+01   3.842929e-01
  1.342840e-01   6.389538e+01   3.848142e-01
  1.345830e-01   6.452754e+01   3.852957e-01
  1.348820e-01   6.503368e+01   3.868038e-01
  1.351810e-01   6.420609e+01   3.795060e-01
  1.354800e-01   6.499708e+01   3.862243e-01
  1.357790e-01   6.458092e+01   3.826652e-01
  1.360780e-01   6.451377e+01   3.840854e-01
  1.363770e-01   6.468395e+01   3.841263e-01
  1.366760e-01   6.463688e+01   3.860931e-01
  1.369740e-01   6.484570e+01   4.004118e-01
  1.372730e-01   6.387118e+01   3.994915e-01
  1.375720e-01   6.436344e+01   4.103747e-01
  1.378710e-01   6.338380e+01   4.089448e-01
  1.381700e-01   6.421554e+01   4.133572e-01
  1.384690e-01   6.404740e+01   4.199852e-01
  1.387680e-01   6.440161e+01   4.096450e-01
  1.390670e-01   6.465509e+01   3.987790e-01
  1.393660e-01   6.448649e+01   3.974821e-01
  1.396650e-01   6.445022e+01   3.945620e-01
  1.399640e-01   6.448095e+01   3.956706e-01
  1.402630e-01   6.448108e+01   3.875272e-01
  1.405620e-01   6.447213e+01   3.918790e-01
  1.408600e-01   6.519436e+01   3.928298e-01
  1.411590e-01   6.406254e+01   3.903858e-01
  1.414580e-01   6.470151e+01   3.928235e-01
  1.417570e-01   6.482725e+01   3.857194e-01
  1.420560e-01   6.488108e+01   3.904180e-01
  1.423550e-01   6.468104e+01   3.871728e-01
  1.426540e-01   6.537671e+01   3.857117e-01
  1.429530e-01   6.427919e+01   3.815410e-01
  1.432520e-01   6.419679e+01   3.783555e-01
  1.435510e-01   6.433105e+01   3.814660e-01
  1.438500e-01   6.463924e+01   3.783179e-01
  1.441490e-01   6.440330e+01   3.767435e-01
  1.444470e-01   6.473043e+01   3.801495e-01
  1.447460e-01   6.469036e+01   3.762658e-01
  1.450450e-01   6.477732e+01   3.802872e-01
  1.453440e-01   6.532876e+01   3.759434e-01
  1.456430e-01   6.531486e+01   3.796221e-01
  1.459420e-01   6.425537e+01   3.758717e-01
  1.462410e-01   6.464643e+01   3.752683e-01
  1.465400e-01   6.452931e+01   3.762338e-01
  1.468390e-01   6.450038e+01   3.714286e-01
  1.471380e-01   6.483870e+01   3.753927e-01
  1.474370e-01   6.482367e+01   3.759995e-01
  1.477360e-01   6.488263e+01   3.750880e-01
  1.480340e-01   6.473443e+01   3.710517e-01
  1.483330e-01   6.487295e+01   3.798940e-01
  1.486320e-01   6.510884e+01   3.901322e-01
  1.489310e-01   6.554177e+01   3.931358e-01
  1.492300e-01   6.540185e+01   3.922260e-01
  1.495290e-01   6.501522e+01   3.935260e-01
  1.498280e-01   6.435553e+01   3.960509e-01
  1.501270e-01   6.452178e+01   3.981082e-01
  1.504260e-01   6.560434e+01   3.960557e-01
  1.507250e-01   6.488973e+01   3.997626e-01
  1.510240e-01   6.515289e+01   3.995306e-01
  1.513230e-01   6.504656e+01   4.044921e-01
  1.516210e-01   6.562118e+01   4.020094e-01
  1.519200e-01   6.507444e+01   4.003311e-01
  1.522190e-01   6.511743e+01   4.074378e-01
  1.525180e-01   6.548499e+01   4.037056e-01
  1.528170e-01   6.568245e+01   4.097557e-01
  1.531160e-01   6.491325e+01   4.040774e-01
  1.534150e-01   6.535554e+01   3.996328e-01
  1.537140e-01   6.581977e+01   3.942152e-01
  1.540130e-01   6.559360e+01   3.870520e-01
  1.543120e-01   6.508544e+01   3.857833e-01
  1.546110e-01   6.524000e+01   3.836917e-01
  1.549100e-01   6.437149e+01   3.813573e-01
  1.552090e-01   6.584711e+01   3.877992e-01
  1.555070e-01   6.500270e+01   3.760838e-01
  1.558060e-01   6.481687e+01   3.808542e-01
  1.561050e-01   6.504261e+01   3.777272e-01
  1.564040e-01   6.539502e+01   3.803000e-01
  1.567030e-01   6.531409e+01   3.780753e-01
  1.570020e-01   6.475183e+01   3.744945e-01
  1.573010e-01   6.490447e+01   3.784276e-01
  1.576000e-01   6.470143e+01   3.720071e-01
  1.578990e-01   6.446302e+01   3.732302e-01
  1.581980e-01   6.453504e+01   3.717392e-01
  1.584970e-01   6.547143e+01   3.742141e-01
  1.587960e-01   6.523896e+01   3.769842e-01
  1.590940e-01   6.481646e+01   3.704523e-01
  1.593930e-01   6.523046e+01   3.703885e-01
  1.596920e-01   6.549881e+01   3.721884e-01
  1.599910e-01   6.540653e+01   3.736053e-01
  1.602900e-01   6.498752e+01   3.717763e-01
  1.605890e-01   6.510700e+01   3.665804e-01
  1.608880e-01   6.494835e+01   3.685610e-01
  1.611870e-01   6.538484e+01   3.687767e-01
  1.614860e-01   6.436826e+01   3.663027e-01
  1.617850e-01   6.525533e+01   3.656004e-01
  1.620840e-01   6.464902e+01   3.638980e-01
  1.623830e-01   6.466794e+01   3.655423e-01
  1.626810e-01   6.482500e+01   3.638009e-01
  1.629800e-01   6.494240e+01   3.602523e-01
  1.632790e-01   6.555893e+01   3.631141e-01
  1.635780e-01   6.534743e+01   3.636929e-01
  1.638770e-01   6.472340e+01   3.643051e-01
  1.641760e-01   6.525385e+01   3.640188e-01
  1.644750e-01   6.471326e+01   3.617299e-01
  1.647740e-01   6.485125e+01   3.617278e-01
  1.650730e-01   6.447037e+01   3.620217e-01
  1.653720e-01   6.447980e+01   3.616587e-01
  1.656710e-01   6.485274e+01   3.605769e-01
  1.659700e-01   6.459396e+01   3.613963e-01
  1.662680e-01   6.522277e+01   3.617964e-01
  1.665670e-01   6.490977e+01   3.618910e-01
  1.668660e-01   6.472501e+01   3.579465e-01
  1.671650e-01   6.506820e+01   3.617525e-01
  1.674640e-01   6.531259e+01   3.616609e-01
  1.677630e-01   6.467806e+01   3.580046e-01
  1.680620e-01   6.448623e+01   3.597478e-01
  1.683610e-01   6.523793e+01   3.561991e-01
  1.686600e-01   6.470859e+01   3.596032e-01
  1.689590e-01   6.531055e+01   3.576902e-01
  1.692580e-01   6.504515e+01   3.567775e-01
  1.695570e-01   6.437786e+01   3.594454e-01
  1.698560e-01   6.493291e+01   3.549996e-01
  1.701540e-01   6.518384e+01   3.584615e-01
  1.704530e-01   6.451524e+01   3.536741e-01
  1.707520e-01   6.403430e+01   3.525346e-01
  1.710510e-01   6.426141e+01   3.561023e-01
  1.713500e-01   6.492853e+01   3.544411e-01
  1.716490e-01   6.503713e+01   3.574980e-01
  1.719480e-01   6.445514e+01   3.502842e-01
  1.722470e-01   6.519617e+01   3.546257e-01
  1.725460e-01   6.479908e+01   3.551821e-01
  1.728450e-01   6.429665e+01   3.514528e-01
  1.731440e-01   6.404469e+01   3.513005e-01
  1.734430e-01   6.438324e+01   3.490337e-01
  1.737410e-01   6.444419e+01   3.527550e-01
  1.740400e-01   6.448719e+01   3.521525e-01
  1.743390e-01   6.496390e+01   3.509563e-01
  1.746380e-01   6.516082e+01   3.530883e-01
  1.749370e-01   6.473022e+01   3.496225e-01
  1.752360e-01   6.459066e+01   3.515402e-01
  1.755350e-01   6.450654e+01   3.504238e-01
  1.758340e-01   6.445793e+01   3.456152e-01
  1.761330e-01   6.469589e+01   3.518264e-01
  1.764320e-01   6.442383e+01   3.462046e-01
  1.767310e-01   6.482774e+01   3.516502e-01
  1.770300e-01   6.449032e+01   3.470685e-01
  1.773280e-01   6.486589e+01   3.494644e-01
  1.776270e-01   6.426818e+01   3.466418e-01
  1.779260e-01   6.394276e+01   3.442313e-01
  1.782250e-01   6.448935e+01   3.484486e-01
  1.785240e-01   6.486719e+01   3.462009e-01
  1.788230e-01   6.433510e+01   3.464790e-01
  1.791220e-01   6.484848e+01   3.483760e-01
  1.794210e-01   6.434861e+01   3.438056e-01
  1.797200e-01   6.446534e+01   3.456351e-01
  1.800190e-01   6.494171e+01   3.445486e-01
  1.803180e-01   6.440974e+01   3.466800e-01
  1.806170e-01   6.502373e+01   3.454363e-01
  1.809160e-01   6.412459e+01   3.423742e-01
  1.812140e-01   6.433024e+01   3.437565e-01
  1.815130e-01   6.438098e+01   3.433908e-01
  1.818120e-01   6.353374e+01   3.424564e-01
  1.821110e-01   6.488049e+01   3.420738e-01
  1.824100e-01   6.456372e+01   3.437110e-01
  1.827090e-01   6.431055e+01   3.423730e-01
  1.830080e-01   6.481974e+01   3.438919e-01
  1.833070e-01   6.452589e+01   3.406495e-01
  1.836060e-01   6.366136e+01   3.375563e-01
  1.839050e-01   6.448537e+01   3.436691e-01
  1.842040e-01   6.444735e+01   3.407672e-01
  1.845030e-01   6.432216e+01   3.396260e-01
  1.848010e-01   6.413379e+01   3.409154e-01
  1.851000e-01   6.468407e+01   3.377033e-01
  1.853990e-01   6.420822e+01   3.414413e-01
  1.856980e-01   6.439520e+01   3.394963e-01
  1.859970e-01   6.422275e+01   3.377620e-01
  1.862960e-01   6.432199e+01   3.394643e-01
  1.865950e-01   6.423147e+01   3.374673e-01
  1.868940e-01   6.392337e+01   3.405193e-01
  1.871930e-01   6.429057e+01   3.343392e-01
  1.874920e-01   6.410384e+01   3.369735e-01
  1.877910e-01   6.419059e+01   3.370433e-01
  1.880900e-01   6.415874e+01   3.369596e-01
  1.883880e-01   6.467928e+01   3.400830e-01
  1.886870e-01   6.404965e+01   3.323367e-01
  1.889860e-01   6.419632e+01   3.383302e-01
  1.892850e-01   6.426927e+01   3.359913e-01
  1.895840e-01   6.384262e+01   3.337883e-01
  1.898830e-01   6.389954e+01   3.344014e-01
  1.901820e-01   6.498298e+01   3.369120e-01
  1.904810e-01   6.390021e+01   3.339388e-01
  1.907800e-01   6.324122e+01   3.314467e-01
  1.910790e-01   6.337779e+01   3.311950e-01
  1.913780e-01   6.429781e+01   3.346666e-01
  1.916770e-01   6.472231e+01   3.356146e-01
  1.919750e-01   6.405362e+01   3.346491e-01
  1.922740e-01   6.354242e+01   3.296649e-01
  1.925730e-01   6.362389e+01   3.306264e-01
  1.928720e-01   6.409099e+01   3.325959e-01
  1.931710e-01   6.395049e+01   3.328408e-01
  1.934700e-01   6.375138e+01   3.308069e-01
  1.937690e-01   6.441761e+01   3.316269e-01
  1.940680e-01   6.434126e+01   3.332447e-01
  1.943670e-01   6.377261e+01   3.298132e-01
  1.946660e-01   6.399553e+01   3.309882e-01
  1.949650e-01   6.393143e+01   3.287408e-01
  1.952640e-01   6.383060e+01   3.299632e-01
  1.955630e-01   6.305003e+01   3.291319e-01
  1.958610e-01   6.393705e+01   3.283143e-01
  1.961600e-01   6.373145e+01   3.291122e-01
  1.964590e-01   6.399113e+01   3.283065e-01
  1.967580e-01   6.419567e+01   3.310551e-01
  1.970570e-01   6.372837e+01   3.276317e-01
  1.973560e-01   6.361609e+01   3.256033e-01
  1.976550e-01   6.329864e+01   3.275504e-01
  1.979540e-01   6.327883e+01   3.251702e-01
  1.982530e-01   6.389784e+01   3.285073e-01
  1.985520e-01   6.314692e+01   3.245438e-01
  1.988510e-01   6.394738e+01   3.267388e-01
  1.991500e-01   6.333568e+01   3.273523e-01
  1.994480e-01   6.361388e+01   3.247382e-01
  1.997470e-01   6.318689e+01   3.255111e-01
  2.000460e-01   6.331406e+01   3.219974e-01
  2.003450e-01   6.364617e+01   3.251064e-01
  2.006440e-01   6.339624e+01   3.272154e-01
  2.009430e-01   6.357280e+01   3.226547e-01
  2.012420e-01   6.364310e+01   3.261048e-01
  2.015410e-01   6.380399e+01   3.231006e-01
  2.018400e-01   6.374501e+01   3.236538e-01
  2.021390e-01   6.357228e+01   3.242049e-01
  2.024380e-01   6.304219e+01   3.180098e-01
  2.027370e-01   6.350559e+01   3.241769e-01
  2.030350e-01   6.318318e+01   3.202773e-01
  2.033340e-01   6.333487e+01   3.214927e-01
  2.036330e-01   6.308049e+01   3.183772e-01
  2.039320e-01   6.287638e+01   3.186771e-01
  2.042310e-01   6.385955e+01   3.242270e-01
  2.045300e-01   6.324096e+01   3.179704e-01
  2.048290e-01   6.292415e+01   3.182537e-01
  2.051280e-01   6.356947e+01   3.194728e-01
  2.054270e-01   6.346581e+01   3.186703e-01
  2.057260e-01   6.326155e+01   3.215848e-01
  2.060250e-01   6.338198e+01   3.179209e-01
  2.063240e-01   6.253816e+01   3.183645e-01
  2.066230e-01   6.274786e+01   3.175367e-01
  2.069210e-01   6.289903e+01   3.191446e-01
  2.072200e-01   6.342191e+01   3.197829e-01
  2.075190e-01   6.328830e+01   3.170166e-01
  2.078180e-01   6.310266e+01   3.189771e-01
  2.081170e-01   6.260726e+01   3.161056e-01
  2.084160e-01   6.326973e+01   3.198093e-01
  2.087150e-01   6.351642e+01   3.169212e-01
  2.090140e-01   6.306851e+01   3.172679e-01
  2.093130e-01   6.299606e+01   3.169516e-01
  2.096120e-01   6.367538e+01   3.181185e-01
  2.099110e-01   6.331589e+01   3.157596e-01
  2.102100e-01   6.309281e+01   3.167934e-01
  2.105080e-01   6.246022e+01   3.168081e-01
  2.108070e-01   6.295646e+01   3.151252e-01
  2.111060e-01   6.302201e+01   3.145013e-01
  2.114050e-01   6.335277e+01   3.157198e-01
  2.117040e-01   6.364263e+01   3.214397e-01
  2.120030e-01   6.305462e+01   3.258952e-01
  2.123020e-01   6.250231e+01   3.268075e-01
  2.126010e-01   6.235879e+01   3.238031e-01
  2.129000e-01   6.275018e+01   3.280497e-01
  2.131990e-01   6.250584e+01   3.302752e-01
  2.134980e-01   6.274560e+01   3.329159e-01
  2.137970e-01   6.316472e+01   3.315517e-01
  2.140950e-01   6.263466e+01   3.320003e-01
  2.143940e-01   6.274212e+01   3.335319e-01
  2.146930e-01   6.262758e+01   3.335409e-01
  2.149920e-01   6.239870e+01   3.332448e-01
  2.152910e-01   6.257401e+01   3.341859e-01
  2.155900e-01   6.257047e+01   3.370587e-01
  2.158890e-01   6.276293e+01   3.375766e-01
  2.161880e-01   6.260916e+01   3.357120e-01
  2.164870e-01   6.310528e+01   3.383333e-01
  2.167860e-01   6.223882e+01   3.297216e-01
  2.170850e-01   6.268962e+01   3.283394e-01
  2.173840e-01   6.295143e+01   3.259196e-01
  2.176820e-01   6.297536e+01   3.245333e-01
  2.179810e-01   6.225286e+01   3.236722e-01
  2.182800e-01   6.304946e+01   3.214634e-01
  2.185790e-01   6.257723e+01   3.217987e-01
  2.188780e-01   6.145298e+01   3.154547e-01
  2.191770e-01   6.233164e+01   3.197672e-01
  2.194760e-01   6.265526e+01   3.214358e-01
  2.197750e-01   6.253259e+01   3.179408e-01
  2.200740e-01   6.243010e+01   3.156580e-01
  2.203730e-01   6.254018e+01   3.176880e-01
  2.206720e-01   6.242779e+01   3.164564e-01
  2.209710e-01   6.278959e+01   3.195534e-01
  2.212700e-01   6.222608e+01   3.136856e-01
  2.215680e-01   6.178935e+01   3.153709e-01
  2.218670e-01   6.210882e+01   3.119550e-01
  2.221660e-01   6.243871e+01   3.162153e-01
  2.224650e-01   6.215998e+01   3.129946e-01
  2.227640e-01   6.209091e+01   3.125597e-01
  2.230630e-01   6.229727e+01   3.139966e-01
  2.233620e-01   6.213801e+01   3.128087e-01
  2.236610e-01   6.241988e+01   3.135174e-01
  2.239600e-01   6.277617e+01   3.107998e-01
  2.242590e-01   6.237539e+01   3.128837e-01
  2.245580e-01   6.259626e+01   3.125285e-01
  2.248570e-01   6.267920e+01   3.145620e-01
  2.251550e-01   6.203859e+01   3.093473e-01
  2.254540e-01   6.282466e+01   3.115558e-01
  2.257530e-01   6.209616e+01   3.120528e-01
  2.260520e-01   6.204952e+01   3.081174e-01
  2.263510e-01   6.239468e+01   3.099804e-01
  2.266500e-01   6.168520e+01   3.080873e-01
  2.269490e-01   6.179245e+01   3.069809e-01
  2.272480e-01   6.174455e+01   3.093731e-01
  2.275470e-01   6.159502e+01   3.048922e-01
  2.278460e-01   6.215265e+01   3.097582e-01
  2.281450e-01   6.205285e+01   3.067603e-01
  2.284440e-01   6.231426e+01   3.088993e-01
  2.287420e-01   6.239314e+01   3.099766e-01
  2.290410e-01   6.191719e+01   3.026768e-01
  2.293400e-01   6.181191e+01   3.071535e-01
  2.296390e-01   6.211245e+01   3.064154e-01
  2.299380e-01   6.205588e+01   3.067678e-01
  2.302370e-01   6.194038e+01   3.058681e-01
  2.305360e-01   6.198014e+01   3.040252e-01
  2.308350e-01   6.234963e+01   3.092381e-01
  2.311340e-01   6.200931e+01   3.026645e-01
  2.314330e-01   6.139745e+01   3.033129e-01
  2.317320e-01   6.215342e+01   3.062711e-01
  2.320310e-01   6.134529e+01   3.011576e-01
  2.323290e-01   6.229572e+01   3.082285e-01
  2.326280e-01   6.153202e+01   3.009090e-01
  2.329270e-01   6.071345e+01   2.993681e-01
  2.332260e-01   6.173557e+01   3.034247e-01
  2.335250e-01   6.182113e+01   3.029174e-01
  2.338240e-01   6.169353e+01   3.038021e-01
  2.341230e-01   6.182612e+01   2.996470e-01
  2.344220e-01   6.173142e+01   3.024597e-01
  2.347210e-01   6.223973e+01   3.035832e-01
  2.350200e-01   6.168609e+01   3.014030e-01
  2.353190e-01   6.181170e+01   3.020636e-01
  2.356180e-01   6.176812e+01   2.985884e-01
  2.359170e-01   6.156084e+01   3.023980e-01
  2.362150e-01   6.185877e+01   3.011202e-01
  2.365140e-01   6.157904e+01   2.981310e-01
  2.368130e-01   6.156121e+01   3.003951e-01
  2.371120e-01   6.176512e+01   2.994992e-01
  2.374110e-01   6.148783e+01   3.013892e-01
  2.377100e-01   6.136754e+01   2.975048e-01
  2.380090e-01   6.116136e+01   2.983765e-01
  2.383080e-01   6.178327e+01   2.979419e-01
  2.386070e-01   6.096928e+01   2.975634e-01
  2.389060e-01   6.129680e+01   2.980176e-01
  2.392050e-01   6.152058e+01   2.969688e-01
  2.395040e-01   6.106567e+01   2.979132e-01
  2.398020e-01   6.112350e+01   2.960089e-01
  2.401010e-01   6.135407e+01   2.982714e-01
  2.404000e-01   6.148344e+01   2.957576e-01
  2.406990e-01   6.124726e+01   2.968729e-01
  2.409980e-01   6.085824e+01   2.949180e-01
  2.412970e-01   6.107904e+01   2.950059e-01
  2.415960e-01   6.113927e+01   2.960470e-01
  2.418950e-01   6.133326e+01   2.948408e-01
  2.421940e-01   6.096400e+01   2.951741e-01
  2.424930e-01   6.153129e+01   2.974470e-01
  2.427920e-01   6.081514e+01   2.919523e-01
  2.430910e-01   6.094479e+01   2.942373e-01
  2.433890e-01   6.111163e+01   2.936465e-01
  2.436880e-01   6.118064e+01   2.963725e-01
  2.439870e-01   6.145986e+01   2.934957e-01
  2.442860e-01   6.146978e+01   2.929758e-01
  2.445850e-01   6.114808e+01   2.939540e-01
  2.448840e-01   6.126409e+01   2.937929e-01
  2.451830e-01   6.119098e+01   2.951646e-01
  2.454820e-01   6.126333e+01   2.918360e-01
  2.457810e-01   6.141501e+01   2.933886e-01
  2.460800e-01   6.116309e+01   2.931131e-01
  2.463790e-01   6.162664e+01   2.932408e-01
  2.466780e-01   6.155620e+01   2.935077e-01
  2.469770e-01   6.091479e+01   2.911120e-01
  2.472750e-01   6.114977e+01   2.924287e-01
  2.475740e-01   6.074252e+01   2.924304e-01
  2.478730e-01   6.119134e+01   2.888055e-01
  2.481720e-01   6.069637e+01   2.905896e-01
  2.484710e-01   6.061948e+01   2.886020e-01
  2.487700e-01   6.108250e+01   2.928109e-01
  2.490690e-01   6.048507e+01   2.902975e-01
  2.493680e-01   6.130173e+01   2.892750e-01
  2.496670e-01   6.149713e+01   2.936938e-01
  2.499660e-01   6.102618e+01   2.895685e-01
  2.502650e-01   6.051635e+01   2.896249e-01
  2.505640e-01   6.060844e+01   2.869089e-01
  2.508620e-01   6.119201e+01   2.896454e-01
  2.511610e-01   6.074422e+01   2.909187e-01
  2.514600e-01   6.083285e+01   2.879583e-01
  2.517590e-01   6.085668e+01   2.878068e-01
  2.520580e-01   6.064671e+01   2.878295e-01
  2.523570e-01   6.061994e+01   2.880791e-01
  2.526560e-01   6.127549e+01   2.904769e-01
  2.529550e-01   6.066272e+01   2.857034e-01
  2.532540e-01   6.054284e+01   2.853193e-01
  2.535530e-01   6.066343e+01   2.853999e-01
  2.538520e-01   6.010106e+01   2.853974e-01
  2.541510e-01   6.088291e+01   2.857125e-01
  2.544490e-01   5.987585e+01   2.841486e-01
  2.547480e-01   6.070993e+01   2.864282e-01
  2.550470e-01   6.052959e+01   2.842767e-01
  2.553460e-01   6.063983e+01   2.849391e-01
  2.556450e-01   6.091344e+01   2.832785e-01
  2.559440e-01   6.026450e+01   2.846627e-01
  2.562430e-01   6.059605e+01   2.867763e-01
  2.565420e-01   6.064135e+01   2.843379e-01
  2.568410e-01   6.052050e+01   2.832548e-01
  2.571400e-01   6.018590e+01   2.828686e-01
  2.574390e-01   6.029247e+01   2.852374e-01
  2.577380e-01   6.096695e+01   2.858080e-01
  2.580360e-01   6.064811e+01   2.830565e-01
  2.583350e-01   6.027123e+01   2.846785e-01
  2.586340e-01   6.074560e+01   2.826906e-01
  2.589330e-01   5.992526e+01   2.835573e-01
  2.592320e-01   6.018386e+01   2.813805e-01
  2.595310e-01   6.043295e+01   2.829505e-01
  2.598300e-01   6.087692e+01   2.859017e-01
  2.601290e-01   6.092527e+01   2.816392e-01
  2.604280e-01   6.036937e+01   2.837999e-01
  2.607270e-01   6.060450e+01   2.806065e-01
  2.610260e-01   6.050166e+01   2.829127e-01
  2.613250e-01   6.036140e+01   2.831809e-01
  2.616240e-01   6.051194e+01   2.826396e-01
  2.619220e-01   5.979865e+01   2.810672e-01
  2.622210e-01   6.086912e+01   2.807355e-01
  2.625200e-01   6.012682e+01   2.807581e-01
  2.628190e-01   6.029609e+01   2.808604e-01
  2.631180e-01   6.020265e+01   2.789073e-01
  2.634170e-01   6.017183e+01   2.824377e-01
  2.637160e-01   5.989900e+01   2.782031e-01
  2.640150e-01   6.050505e+01   2.823273e-01
  2.643140e-01   6.081132e+01   2.799305e-01
  2.646130e-01   6.069882e+01   2.800543e-01
  2.649120e-01   5.998387e+01   2.814036e-01
  2.652110e-01   6.007126e+01   2.784122e-01
  2.655090e-01   6.022272e+01   2.795288e-01
  2.658080e-01   6.020132e+01   2.778595e-01
  2.661070e-01   6.031370e+01   2.793558e-01
  2.664060e-01   6.006976e+01   2.785040e-01
  2.667050e-01   6.014161e+01   2.789570e-01
  2.670040e-01   6.046624e+01   2.795172e-01
  2.673030e-01   6.007010e+01   2.777454e-01
  2.676020e-01   6.002749e+01   2.777414e-01
  2.679010e-01   6.035006e+01   2.783918e-01
  2.682000e-01   6.001392e+01   2.764885e-01
  2.684990e-01   6.070299e+01   2.791097e-01
  2.687980e-01   6.007495e+01   2.772851e-01
  2.690960e-01   6.064934e+01   2.797486e-01
  2.693950e-01   6.089115e+01   2.773804e-01
  2.696940e-01   5.976750e+01   2.751780e-01
  2.699930e-01   6.027359e+01   2.773670e-01
  2.702920e-01   5.981139e+01   2.760215e-01
  2.705910e-01   5.983634e+01   2.765463e-01
  2.708900e-01   6.000433e+01   2.748015e-01
  2.711890e-01   6.006191e+01   2.767859e-01
  2.714880e-01   5.980335e+01   2.751682e-01
  2.717870e-01   6.028419e+01   2.767369e-01
  2.720860e-01   6.029364e+01   2.757392e-01
  2.723850e-01   5.959486e+01   2.734976e-01
  2.726840e-01   5.973161e+01   2.749108e-01
  2.729820e-01   5.984998e+01   2.749987e-01
  2.732810e-01   5.992246e+01   2.742483e-01
  2.735800e-01   6.031034e+01   2.750429e-01
  2.738790e-01   6.005068e+01   2.749993e-01
  2.741780e-01   5.968445e+01   2.746182e-01
  2.744770e-01   6.012494e+01   2.730809e-01
  2.747760e-01   5.970914e+01   2.734869e-01
  2.750750e-01   6.021937e+01   2.778067e-01
  2.753740e-01   6.005583e+01   2.818684e-01
  2.756730e-01   5.997363e+01   2.831687e-01
  2.759720e-01   6.021966e+01   2.824507e-01
  2.762710e-01   5.963607e+01   2.851117e-01
  2.765690e-01   5.989065e+01   2.849998e-01
  2.768680e-01   6.018423e+01   2.884055e-01
  2.771670e-01   6.007174e+01   2.857386e-01
  2.774660e-01   6.009600e+01   2.866235e-01
  2.777650e-01   6.024059e+01   2.904620e-01
  2.780640e-01   6.003235e+01   2.885704e-01
  2.783630e-01   5.968634e+01   2.881616e-01
  2.786620e-01   5.989219e+01   2.903764e-01
  2.789610e-01   5.970868e+01   2.900394e-01
  2.792600e-01   5.967982e+01   2.928262e-01
  2.795590e-01   5.958499e+01   2.868611e-01
  2.798580e-01   5.955587e+01   2.913043e-01
  2.801560e-01   6.006120e+01   2.920966e-01
  2.804550e-01   6.004362e+01   2.929375e-01
  2.807540e-01   6.014593e+01   2.945288e-01
  2.810530e-01   5.947644e+01   2.901255e-01
  2.813520e-01   5.980122e+01   2.948127e-01
  2.816510e-01   5.922632e+01   2.923803e-01
  2.819500e-01   5.897411e+01   2.918688e-01
  2.822490e-01   5.936556e+01   2.928359e-01
  2.825480e-01   6.007282e+01   2.941250e-01
  2.828470e-01   5.974314e+01   2.967342e-01
  2.831460e-01   6.002955e+01   2.959456e-01
  2.834450e-01   5.968676e+01   2.935146e-01
  2.837430e-01   5.982341e+01   2.955513e-01
  2.840420e-01   5.966540e+01   2.967730e-01
  2.843410e-01   5.958662e+01   3.030486e-01
  2.846400e-01   5.951935e+01   3.050029e-01
  2.849390e-01   5.947989e+01   3.127749e-01
  2.852380e-01   5.968783e+01   3.162294e-01
  2.855370e-01   6.000407e+01   3.202096e-01
  2.858360e-01   5.966882e+01   3.213579e-01
  2.861350e-01   5.981671e+01   3.245974e-01
  2.864340e-01   5.962069e+01   3.288595e-01
  2.867330e-01   5.925886e+01   3.269184e-01
  2.870320e-01   5.890885e+01   3.315456e-01
  2.873310e-01   5.928193e+01   3.295119e-01
  2.876290e-01   5.880856e+01   3.334138e-01
  2.879280e-01   5.889926e+01   3.367212e-01
  2.882270e-01   5.945868e+01   3.345818e-01
  2.885260e-01   5.885961e+01   3.369518e-01
  2.888250e-01   5.837599e+01   3.347102e-01
  2.891240e-01   5.943665e+01   3.428321e-01
  2.894230e-01   5.963116e+01   3.464937e-01
  2.897220e-01   5.881163e+01   3.359568e-01
  2.900210e-01   5.879292e+01   3.447865e-01
  2.903200e-01   5.856947e+01   3.421198e-01
  2.906190e-01   5.951054e+01   3.485696e-01
  2.909180e-01   5.929033e+01   3.488693e-01
  2.912160e-01   5.901796e+01   3.443403e-01
  2.915150e-01   6.025228e+01   3.593966e-01
  2.918140e-01   5.972761e+01   3.495833e-01
  2.921130e-01   5.931327e+01   3.516253e-01
  2.924120e-01   5.956860e+01   3.549399e-01
  2.927110e-01   5.935223e+01   3.533059e-01
  2.930100e-01   5.897531e+01   3.613631e-01
  2.933090e-01   5.958986e+01   3.574155e-01
  2.936080e-01   5.873956e+01   3.524613e-01
  2.939070e-01   5.920426e+01   3.595408e-01
  2.942060e-01   5.891099e+01   3.592734e-01
  2.945050e-01   5.894289e+01   3.669055e-01
  2.948030e-01   5.887140e+01   3.570850e-01
  2.951020e-01   5.881642e+01   3.623677e-01
  2.954010e-01   5.900444e+01   3.646768e-01
  2.957000e-01   5.912327e+01   3.668010e-01
  2.959990e-01   5.897189e+01   3.658900e-01
  2.962980e-01   5.907620e+01   3.668763e-01
  2.965970e-01   5.833982e+01   3.681570e-01
  2.968960e-01   5.908253e+01   3.702651e-01
  2.971950e-01   5.921313e+01   3.690886e-01
  2.974940e-01   5.887894e+01   3.667064e-01
  2.977930e-01   5.880720e+01   3.698566e-01
  2.980920e-01   5.888912e+01   3.703425e-01
  2.983900e-01   5.873954e+01   3.728762e-01
  2.986890e-01   5.856718e+01   3.681942e-01
  2.989880e-01   5.944606e+01   3.748769e-01
  2.992870e-01   5.864785e+01   3.732883e-01
  2.995860e-01   5.822680e+01   3.740720e-01
  2.998850e-01   5.902563e+01   3.744886e-01
  3.001840e-01   5.861629e+01   3.755603e-01
  3.004830e-01   5.813091e+01   3.788658e-01
  3.007820e-01   5.822184e+01   3.776819e-01
  3.010810e-01   5.874966e+01   3.767087e-01
  3.013800e-01   5.855371e+01   3.817431e-01
  3.016790e-01   5.881081e+01   3.815748e-01
  3.019780e-01   5.900946e+01   3.842410e-01
  3.022760e-01   5.841083e+01   3.840740e-01
  3.025750e-01   5.903874e+01   3.840817e-01
  3.028740e-01   5.831448e+01   3.871406e-01
  3.031730e-01   5.822440e+01   3.850100e-01
  3.034720e-01   5.893840e+01   3.889413e-01
  3.037710e-01   5.914284e+01   3.893505e-01
  3.040700e-01   5.839097e+01   3.887206e-01
  3.043690e-01   5.955462e+01   3.972339e-01
  3.046680e-01   5.852627e+01   3.924139e-01
  3.049670e-01   5.880974e+01   3.898448e-01
  3.052660e-01   5.820325e+01   3.946459e-01
  3.055650e-01   5.849482e+01   3.942376e-01
  3.058630e-01   5.819488e+01   3.985950e-01
  3.061620e-01   5.844996e+01   3.921580e-01
  3.064610e-01   5.885938e+01   3.985637e-01
  3.067600e-01   5.884882e+01   4.046528e-01
  3.070590e-01   5.862728e+01   3.977771e-01
  3.073580e-01   5.874031e+01   4.042796e-01
  3.076570e-01   5.948785e+01   3.995444e-01
  3.079560e-01   5.910483e+01   4.046378e-01
  3.082550e-01   5.926827e+01   4.051969e-01
  3.085540e-01   5.866963e+01   4.028497e-01
  3.088530e-01   5.877941e+01   4.083479e-01
  3.091520e-01   5.892218e+01   4.028308e-01
  3.094500e-01   5.888414e+01   4.115057e-01
  3.097490e-01   5.794864e+01   4.063696e-01
  3.100480e-01   5.844224e+01   4.050488e-01
  3.103470e-01   5.876333e+01   4.174968e-01
  3.106460e-01   5.824957e+01   4.034809e-01
  3.109450e-01   5.810246e+01   4.148166e-01
  3.112440e-01   5.881075e+01   4.103120e-01
  3.115430e-01   5.904866e+01   4.165490e-01
  3.118420e-01   5.866778e+01   4.198059e-01
  3.121410e-01   5.852230e+01   4.127639e-01
  3.124400e-01   5.761224e+01   4.170095e-01
  3.127390e-01   5.846980e+01   4.141798e-01
  3.130380e-01   5.759035e+01   4.199650e-01
  3.133360e-01   5.750649e+01   4.172948e-01
  3.136350e-01   5.879847e+01   4.212807e-01
  3.139340e-01   5.813034e+01   4.250457e-01
  3.142330e-01   5.775527e+01   4.171932e-01
  3.145320e-01   5.892784e+01   4.318826e-01
  3.148310e-01   5.797744e+01   4.234412e-01
  3.151300e-01   5.820011e+01   4.242536e-01
  3.154290e-01   5.842773e+01   4.300460e-01
  3.157280e-01   5.845655e+01   4.272939e-01
  3.160270e-01   5.939394e+01   4.391487e-01
  3.163260e-01   5.885946e+01   4.287639e-01
  3.166250e-01   5.854323e+01   4.359923e-01
  3.169230e-01   5.784629e+01   4.308019e-01
  3.172220e-01   5.798613e+01   4.361709e-01
  3.175210e-01   5.897936e+01   4.395086e-01
  3.178200e-01   5.817789e+01   4.335120e-01
  3.181190e-01   5.767735e+01   4.396195e-01
  3.184180e-01   5.803534e+01   4.363559e-01
  3.187170e-01   5.796148e+01   4.438659e-01
  3.190160e-01   5.796427e+01   4.426818e-01
  3.193150e-01   5.805502e+01   4.364299e-01
  3.196140e-01   5.724806e+01   4.447466e-01
  3.199130e-01   5.862588e+01   4.436138e-01
  3.202120e-01   5.823185e+01   4.493755e-01
  3.205100e-01   5.792283e+01   4.469509e-01
  3.208090e-01   5.835237e+01   4.453601e-01
  3.211080e-01   5.813439e+01   4.514961e-01
  3.214070e-01   5.804124e+01   4.433731e-01
  3.217060e-01   5.825404e+01   4.515410e-01
  3.220050e-01   5.785270e+01   4.470891e-01
  3.223040e-01   5.828981e+01   4.467340e-01
  3.226030e-01   5.782270e+01   4.562597e-01
  3.229020e-01   5.801412e+01   4.416863e-01
  3.232010e-01   5.736598e+01   4.514488e-01
  3.235000e-01   5.831130e+01   4.500958e-01
  3.237990e-01   5.819944e+01   4.530134e-01
  3.240970e-01   5.818348e+01   4.598802e-01
  3.243960e-01   5.799335e+01   4.496960e-01
  3.246950e-01   5.812255e+01   4.614209e-01
  3.249940e-01   5.794709e+01   4.528775e-01
  3.252930e-01   5.803185e+01   4.606137e-01
  3.255920e-01   5.781571e+01   4.624517e-01
  3.258910e-01   5.885521e+01   4.620823e-01
  3.261900e-01   5.841416e+01   4.675977e-01
  3.264890e-01   5.746151e+01   4.583447e-01
  3.267880e-01   5.795050e+01   4.639010e-01
  3.270870e-01   5.787448e+01   4.715539e-01
  3.273860e-01   5.820775e+01   4.672346e-01
  3.276850e-01   5.736731e+01   4.694832e-01
  3.279830e-01   5.767623e+01   4.637156e-01
  3.282820e-01   5.745289e+01   4.722439e-01
  3.285810e-01   5.846614e+01   4.744415e-01
  3.288800e-01   5.896586e+01   4.799050e-01
  3.291790e-01   5.737884e+01   4.695304e-01
  3.294780e-01   5.690813e+01   4.749110e-01
  3.297770e-01   5.818514e+01   4.827521e-01
  3.300760e-01   5.875216e+01   4.800295e-01
  3.303750e-01   5.812529e+01   4.850853e-01
  3.306740e-01   5.786321e+01   4.773776e-01
  3.309730e-01   5.750154e+01   4.845597e-01
  3.312720e-01   5.850641e+01   4.925208e-01
  3.315700e-01   5.870536e+01   4.843914e-01
  3.318690e-01   5.744986e+01   4.918515e-01
  3.321680e-01   5.717828e+01   4.795763e-01
  3.324670e-01   5.721682e+01   4.919523e-01
  3.327660e-01   5.741489e+01   4.900637e-01
  3.330650e-01   5.797847e+01   4.930099e-01
  3.333640e-01   5.685032e+01   4.959658e-01
  3.336630e-01   5.846503e+01   4.912680e-01
  3.339620e-01   5.734789e+01   5.010126e-01
  3.342610e-01   5.794497e+01   4.967462e-01
  3.345600e-01   5.657765e+01   4.959137e-01
  3.348590e-01   5.740547e+01   5.083914e-01
  3.351570e-01   5.824890e+01   4.963694e-01
  3.354560e-01   5.804303e+01   5.149067e-01
  3.357550e-01   5.703137e+01   4.939309e-01
  3.360540e-01   5.817770e+01   5.136416e-01
  3.363530e-01   5.797971e+01   5.190433e-01
  3.366520e-01   5.737415e+01   5.011273e-01
  3.369510e-01   5.771932e+01   5.243745e-01
  3.372500e-01   5.768173e+01   5.007291e-01
  3.375490e-01   5.844381e+01   5.250103e-01
  3.378480e-01   5.757097e+01   5.184891e-01
  3.381470e-01   5.867669e+01   5.221537e-01
  3.384460e-01   5.658034e+01   5.265395e-01
  3.387450e-01   5.712308e+01   5.077456e-01
  3.390430e-01   5.785594e+01   5.296972e-01
  3.393420e-01   5.795831e+01   5.274607e-01
  3.396410e-01   5.755272e+01   5.262819e-01
  3.399400e-01   5.793088e+01   5.434790e-01
  3.402390e-01   5.768162e+01   5.164368e-01
  3.405380e-01   5.779049e+01   5.399095e-01
  3.408370e-01   5.757014e+01   5.311251e-01
  3.411360e-01   5.824821e+01   5.377470e-01
  3.414350e-01   5.704372e+01   5.393015e-01
  3.417340e-01   5.778834e+01   5.349167e-01
  3.420330e-01   5.719935e+01   5.482478e-01
  3.423320e-01   5.757800e+01   5.346444e-01
  3.426300e-01   5.816712e+01   5.520979e-01
  3.429290e-01   5.824767e+01   5.501923e-01
  3.432280e-01   5.732696e+01   5.435850e-01
  3.435270e-01   5.911589e+01   5.710414e-01
  3.438260e-01   5.715946e+01   5.391203e-01
  3.441250e-01   5.707484e+01   5.578441e-01
  3.444240e-01   5.757008e+01   5.523342e-01
  3.447230e-01   5.778084e+01   5.580671e-01
  3.450220e-01   5.687577e+01   5.650964e-01
  3.453210e-01   5.915453e+01   5.598834e-01
  3.456200e-01   5.771550e+01   5.744045e-01
  3.459190e-01   5.809442e+01   5.628047e-01
  3.462170e-01   5.766575e+01   5.715647e-01
  3.465160e-01   5.782635e+01   5.715026e-01
  3.468150e-01   5.754673e+01   5.692676e-01
  3.471140e-01   5.652385e+01   5.790697e-01
  3.474130e-01   5.749337e+01   5.681563e-01
  3.477120e-01   5.729506e+01   5.830067e-01
  3.480110e-01   5.824355e+01   5.814479e-01
  3.483100e-01   5.811942e+01   5.826234e-01
  3.486090e-01   5.841394e+01   5.991252e-01
  3.489080e-01   5.729006e+01   5.784515e-01
  3.492070e-01   5.774790e+01   5.966724e-01
  3.495060e-01   5.709929e+01   5.820099e-01
  3.498040e-01   5.707749e+01   5.941704e-01
  3.501030e-01   5.741418e+01   5.968996e-01
  3.504020e-01   5.705893e+01   5.940739e-01
  3.507010e-01   5.701642e+01   6.079698e-01
  3.510000e-01   5.901706e+01   5.992892e-01
  3.512990e-01   5.687380e+01   6.072090e-01
  3.515980e-01   5.754144e+01   6.025364e-01
  3.518970e-01   5.763723e+01   6.165909e-01
  3.521960e-01   5.752472e+01   6.247890e-01
  3.524950e-01   5.835577e+01   6.057729e-01
  3.527940e-01   5.948310e+01   6.387913e-01
  3.530930e-01   5.738867e+01   6.110020e-01
  3.533920e-01   5.751778e+01   6.270109e-01
  3.536900e-01   5.646422e+01   6.235050e-01
  3.539890e-01   5.722841e+01   6.243017e-01
  3.542880e-01   5.715956e+01   6.391032e-01
  3.545870e-01   5.851452e+01   6.212657e-01
  3.548860e-01   5.682113e+01   6.336185e-01
  3.551850e-01   5.771195e+01   6.269336e-01
  3.554840e-01   5.781031e+01   6.391099e-01
  3.557830e-01   5.677301e+01   6.357356e-01
  3.560820e-01   5.721944e+01   6.165115e-01
  3.563810e-01   5.831842e+01   6.431179e-01
  3.566800e-01   5.896838e+01   6.314457e-01
  3.569790e-01   5.751669e+01   6.435389e-01
  3.572770e-01   5.796508e+01   6.448132e-01
  3.575760e-01   5.819131e+01   6.195475e-01
  3.578750e-01   5.732119e+01   6.550672e-01
  3.581740e-01   5.800308e+01   6.296505e-01
  3.584730e-01   5.801740e+01   6.590334e-01
  3.587720e-01   5.639988e+01   6.384801e-01
  3.590710e-01   5.852474e+01   6.491539e-01
  3.593700e-01   5.707637e+01   6.656617e-01
  3.596690e-01   5.880189e+01   6.469955e-01
  3.599680e-01   5.742136e+01   6.690485e-01
  3.602670e-01   5.733484e+01   6.512800e-01
  3.605660e-01   5.761980e+01   6.688231e-01
  3.608640e-01   5.675837e+01   6.808282e-01
  3.611630e-01   5.726302e+01   6.483345e-01
  3.614620e-01   5.702529e+01   6.869022e-01
  3.617610e-01   5.721620e+01   6.624003e-01
  3.620600e-01   5.679189e+01   6.825081e-01
  3.623590e-01   5.684711e+01   6.798902e-01
  3.626580e-01   5.792860e+01   6.863270e-01
  3.629570e-01   5.742681e+01   7.017373e-01
  3.632560e-01   5.710596e+01   6.699828e-01
  3.635550e-01   5.633819e+01   7.063829e-01
  3.638540e-01   5.755513e+01   6.962201e-01
  3.641530e-01   5.618530e+01   6.925382e-01
  3.644510e-01   5.717121e+01   7.289021e-01
  3.647500e-01   5.766132e+01   6.877125e-01
  3.650490e-01   5.722387e+01   7.274482e-01
  3.653480e-01   5.671845e+01   7.071049e-01
  3.656470e-01   5.775943e+01   7.220493e-01
  3.659460e-01   5.793570e+01   7.448495e-01
  3.662450e-01   5.513848e+01   6.955634e-01
  3.665440e-01   5.836112e+01   7.652643e-01
  3.668430e-01   5.715200e+01   7.165304e-01
  3.671420e-01   5.689805e+01   7.457591e-01
  3.674410e-01   5.783365e+01   7.423116e-01
  3.677400e-01   5.792843e+01   7.564108e-01
  3.680390e-01   5.647780e+01   7.758554e-01
  3.683370e-01   5.717406e+01   7.307223e-01
  3.686360e-01   5.706406e+01   7.712063e-01
  3.689350e-01   5.619578e+01   7.489442e-01
  3.692340e-01   5.759625e+01   7.791107e-01
  3.695330e-01   5.634652e+01   7.978180e-01
  3.698320e-01   5.694876e+01   7.480318e-01
  3.701310e-01   5.697006e+01   8.046330e-01
  3.704300e-01   5.735788e+01   7.689526e-01
  3.707290e-01   5.705237e+01   8.076504e-01
  3.710280e-01   5.562354e+01   7.926832e-01
  3.713270e-01   5.623309e+01   7.853447e-01
  3.716260e-01   5.734717e+01   8.408893e-01
  3.719240e-01   5.681064e+01   7.825721e-01
  3.722230e-01   5.748864e+01   8.446908e-01
  3.725220e-01   5.716214e+01   8.133716e-01
  3.728210e-01   5.700620e+01   8.302852e-01
  3.731200e-01   5.593001e+01   8.712516e-01
  3.734190e-01   5.564614e+01   7.928441e-01
  3.737180e-01   5.923614e+01   8.934246e-01
  3.740170e-01   5.842184e+01   8.351945e-01
  3.743160e-01   5.670440e+01   8.804352e-01
  3.746150e-01   5.776736e+01   8.822787e-01
  3.749140e-01   5.647954e+01   8.513643e-01
  3.752130e-01   5.747933e+01   9.204060e-01
  3.755110e-01   5.644208e+01   8.482018e-01
  3.758100e-01   5.899738e+01   9.324808e-01
  3.761090e-01   5.899478e+01   9.046194e-01
  3.764080e-01   5.753098e+01   9.172433e-01
  3.767070e-01   5.793797e+01   9.624301e-01
  3.770060e-01   5.706666e+01   8.769115e-01
  3.773050e-01   5.566805e+01   9.514863e-01
  3.776040e-01   5.603057e+01   9.123032e-01
  3.779030e-01   5.770474e+01   9.564468e-01
  3.782020e-01   5.801916e+01   1.035891e+00
  3.785010e-01   5.756687e+01   9.070430e-01
  3.788000e-01   5.622873e+01   1.014820e+00
  3.790990e-01   5.595581e+01   9.340249e-01
  3.793970e-01   5.612790e+01   1.004207e+00
  3.796960e-01   5.641706e+01   1.002030e+00
  3.799950e-01   5.674939e+01   9.865357e-01
  3.802940e-01   5.901145e+01   1.118412e+00
  3.805930e-01   5.803007e+01   9.673021e-01
  3.808920e-01   5.533022e+01   1.089102e+00
  3.811910e-01   5.708956e+01   1.022559e+00
  3.814900e-01   5.842068e+01   1.088605e+00
  3.817890e-01   5.724806e+01   1.176689e+00
  3.820880e-01   5.729374e+01   1.000392e+00
  3.823870e-01   5.684004e+01   1.180077e+00
  3.826860e-01   5.685915e+01   1.035687e+00
  3.829840e-01   5.827759e+01   1.218887e+00
  3.832830e-01   5.596620e+01   1.141692e+00
  3.835820e-01   5.606238e+01   1.115462e+00
  3.838810e-01   5.873122e+01   1.276464e+00
  3.841800e-01   5.741903e+01   1.115827e+00
  3.844790e-01   5.746790e+01   1.272049e+00
  3.847780e-01   5.615969e+01   1.165450e+00
  3.850770e-01   5.630920e+01   1.268663e+00
  3.853760e-01   5.643241e+01   1.354811e+00
  3.856750e-01   5.811875e+01   1.185603e+00
  3.859740e-01   5.898685e+01   1.409653e+00
  3.862730e-01   5.631761e+01   1.249960e+00
  3.865710e-01   5.565179e+01   1.369223e+00
  3.868700e-01   5.848154e+01   1.429358e+00
  3.871690e-01   5.600744e+01   1.316093e+00
  3.874680e-01   5.380630e+01   1.485478e+00
  3.877670e-01   5.582765e+01   1.336064e+00
  3.880660e-01   5.912466e+01   1.592159e+00
  3.883650e-01   5.659504e+01   1.476113e+00
  3.886640e-01   5.734964e+01   1.550557e+00
  3.889630e-01   5.808438e+01   1.698112e+00
  3.892620e-01   5.719711e+01   1.515188e+00
  3.895610e-01   5.586140e+01   1.710934e+00
  3.898600e-01   5.803473e+01   1.697387e+00
  3.901580e-01   5.670284e+01   1.748223e+00
  3.904570e-01   5.659504e+01   1.952714e+00
  3.907560e-01   5.696186e+01   1.727704e+00
  3.910550e-01   5.463866e+01   1.953875e+00
  3.913540e-01   5.596620e+01   1.977469e+00
  3.916530e-01   5.848154e+01   2.021418e+00
  3.919520e-01   5.447272e+01   2.534300e+00
  3.922510e-01   5.799244e+01   2.012947e+00
  3.925500e-01   5.785270e+01   2.697396e+00
  3.928490e-01   5.638543e+01   2.430948e+00
  3.931480e-01   5.621774e+01   2.659008e+00
  3.934470e-01   0.000000e+00   0.000000e+00
  3.937460e-01   5.697234e+01   2.676794e+00
creator: radaver
creator-version: 3725
header-file: /nas_data/SAXS_data/20151104Workshop/header/JH1_0048.txt
image-file: /nas_data/Pilatus1M/20151104_Workshop/JH1_0048.tif
angular-axis-file: /nas_data/SAXS_data/20151104Workshop/q20151029.dat
beamstop-mask-file: /nas_data/SAXS_data/20151104Workshop/fit2d20151031.msk
detector-response-file: none
beam-center-x: 949.7700
beam-center-y: 918.8000
unit-time: 1.0000
channel-first: 10
channel-last: 1315
Exposure time [s]: 1.093974
Transmitted Beam: 0.484547
Incident Beam: 0.484547
Code: JH1
Concentration [mg/ml]: 1
Run Number: 0048
