# Supplementary material for: SAXS analysis of a soluble cytosolic NgBR construct including extracellular and transmembrane domains
Source: PLoS One. 2018 Jan 18;13(1):e0191371. doi: 10.1371/journal.pone.0191371 (PMC5773207; doi:10.1371/journal.pone.0191371)
Supplement: S1 File — (ZIP) [file pone.0191371.s001.zip › JH1_0049.dat]

Sample:   c= 1.0000 mg/ml  Code: JH1
  3.656810e-03   2.259717e+04   4.130496e+01
  3.955720e-03   2.199229e+04   2.798610e+01
  4.254640e-03   1.908154e+04   2.336038e+01
  4.553560e-03   1.539895e+04   2.023306e+01
  4.852480e-03   1.245095e+04   1.703350e+01
  5.151400e-03   1.052444e+04   1.547054e+01
  5.450320e-03   8.693994e+03   1.335552e+01
  5.749240e-03   7.402254e+03   1.194027e+01
  6.048150e-03   6.344954e+03   1.083576e+01
  6.347070e-03   5.478068e+03   9.565763e+00
  6.645990e-03   4.807764e+03   8.922043e+00
  6.944910e-03   4.218902e+03   8.046227e+00
  7.243830e-03   3.748993e+03   7.349652e+00
  7.542750e-03   3.345391e+03   6.916424e+00
  7.841670e-03   3.010254e+03   6.196063e+00
  8.140580e-03   2.720669e+03   5.971751e+00
  8.439500e-03   2.468674e+03   5.482911e+00
  8.738420e-03   2.276784e+03   5.215279e+00
  9.037340e-03   2.090260e+03   4.831722e+00
  9.336260e-03   1.922719e+03   4.553906e+00
  9.635180e-03   1.779326e+03   4.368341e+00
  9.934100e-03   1.635320e+03   4.051983e+00
  1.023300e-02   1.502778e+03   3.980760e+00
  1.053190e-02   1.391554e+03   3.885264e+00
  1.083090e-02   1.277359e+03   3.722434e+00
  1.112980e-02   1.180816e+03   3.548540e+00
  1.142870e-02   1.103563e+03   3.411279e+00
  1.172760e-02   1.017947e+03   3.267168e+00
  1.202650e-02   9.445602e+02   3.138489e+00
  1.232540e-02   8.742286e+02   3.002839e+00
  1.262440e-02   8.106576e+02   2.837835e+00
  1.292330e-02   7.582511e+02   2.702238e+00
  1.322220e-02   7.063060e+02   2.608036e+00
  1.352110e-02   6.542691e+02   2.484897e+00
  1.382000e-02   6.081405e+02   2.372095e+00
  1.411900e-02   5.684625e+02   2.282246e+00
  1.441790e-02   5.332544e+02   2.194518e+00
  1.471680e-02   4.992342e+02   2.113275e+00
  1.501570e-02   4.643114e+02   1.995899e+00
  1.531460e-02   4.387366e+02   1.931393e+00
  1.561350e-02   4.126189e+02   1.840161e+00
  1.591250e-02   3.868402e+02   1.797450e+00
  1.621140e-02   3.682831e+02   1.723567e+00
  1.651030e-02   3.464102e+02   1.654023e+00
  1.680920e-02   3.262478e+02   1.605166e+00
  1.710810e-02   3.121774e+02   1.573466e+00
  1.740710e-02   2.936972e+02   1.504222e+00
  1.770600e-02   2.801449e+02   1.454342e+00
  1.800490e-02   2.640365e+02   1.400749e+00
  1.830380e-02   2.535989e+02   1.383722e+00
  1.860270e-02   2.431917e+02   1.328718e+00
  1.890170e-02   2.307704e+02   1.294340e+00
  1.920060e-02   2.212950e+02   1.255475e+00
  1.949950e-02   2.114016e+02   1.241222e+00
  1.979840e-02   2.035288e+02   1.195039e+00
  2.009730e-02   1.967888e+02   1.162195e+00
  2.039620e-02   1.894422e+02   1.138227e+00
  2.069520e-02   1.816479e+02   1.108557e+00
  2.099410e-02   1.751957e+02   1.096580e+00
  2.129300e-02   1.683337e+02   1.046723e+00
  2.159190e-02   1.625282e+02   1.063959e+00
  2.189080e-02   1.593541e+02   1.059399e+00
  2.218980e-02   1.524587e+02   1.054075e+00
  2.248870e-02   1.453915e+02   1.047718e+00
  2.278760e-02   1.440581e+02   1.032628e+00
  2.308650e-02   1.393615e+02   1.046914e+00
  2.338540e-02   1.347654e+02   1.027367e+00
  2.368430e-02   1.325866e+02   1.000518e+00
  2.398330e-02   1.279798e+02   1.005349e+00
  2.428220e-02   1.246817e+02   9.702338e-01
  2.458110e-02   1.244630e+02   1.001976e+00
  2.488000e-02   1.187682e+02   9.526794e-01
  2.517890e-02   1.148996e+02   9.258577e-01
  2.547790e-02   1.136882e+02   9.339751e-01
  2.577680e-02   1.111595e+02   9.161117e-01
  2.607570e-02   1.107495e+02   9.218251e-01
  2.637460e-02   1.074826e+02   9.008330e-01
  2.667350e-02   1.071362e+02   8.768703e-01
  2.697250e-02   1.046896e+02   8.400748e-01
  2.727140e-02   1.026258e+02   8.008845e-01
  2.757030e-02   1.011670e+02   7.964919e-01
  2.786920e-02   9.944382e+01   7.806542e-01
  2.816810e-02   9.823978e+01   7.636165e-01
  2.846700e-02   9.756597e+01   7.515978e-01
  2.876600e-02   9.565855e+01   7.352479e-01
  2.906490e-02   9.372760e+01   7.299781e-01
  2.936380e-02   9.328914e+01   7.228459e-01
  2.966270e-02   9.159964e+01   7.110153e-01
  2.996160e-02   9.070033e+01   7.085531e-01
  3.026060e-02   8.994114e+01   6.944692e-01
  3.055950e-02   8.852603e+01   6.880077e-01
  3.085840e-02   8.803452e+01   6.831981e-01
  3.115730e-02   8.707278e+01   6.766111e-01
  3.145620e-02   8.555701e+01   6.642513e-01
  3.175510e-02   8.632267e+01   6.690474e-01
  3.205410e-02   8.548184e+01   6.621527e-01
  3.235300e-02   8.571656e+01   6.603749e-01
  3.265190e-02   8.336440e+01   6.393006e-01
  3.295080e-02   8.288175e+01   6.416273e-01
  3.324970e-02   8.198550e+01   6.373107e-01
  3.354870e-02   8.155738e+01   6.339827e-01
  3.384760e-02   8.024825e+01   6.216127e-01
  3.414650e-02   8.167352e+01   6.271086e-01
  3.444540e-02   7.955194e+01   6.104049e-01
  3.474430e-02   7.856064e+01   6.119276e-01
  3.504330e-02   7.842018e+01   6.038041e-01
  3.534220e-02   7.856721e+01   6.051155e-01
  3.564110e-02   7.736485e+01   5.997275e-01
  3.594000e-02   7.720024e+01   5.876222e-01
  3.623890e-02   7.685145e+01   5.962674e-01
  3.653780e-02   7.687570e+01   5.802312e-01
  3.683680e-02   7.673645e+01   5.872477e-01
  3.713570e-02   7.656371e+01   5.872860e-01
  3.743460e-02   7.665575e+01   5.780609e-01
  3.773350e-02   7.587460e+01   5.744450e-01
  3.803240e-02   7.450211e+01   5.828130e-01
  3.833140e-02   7.493193e+01   5.983841e-01
  3.863030e-02   7.381512e+01   6.031404e-01
  3.892920e-02   7.378466e+01   6.014476e-01
  3.922810e-02   7.437400e+01   6.062113e-01
  3.952700e-02   7.369598e+01   5.995309e-01
  3.982600e-02   7.298556e+01   6.052987e-01
  4.012490e-02   7.348658e+01   5.979065e-01
  4.042380e-02   7.372292e+01   6.067370e-01
  4.072270e-02   7.305820e+01   6.016129e-01
  4.102160e-02   7.330177e+01   6.018257e-01
  4.132050e-02   7.342481e+01   6.031205e-01
  4.161950e-02   7.178378e+01   5.901786e-01
  4.191840e-02   7.298555e+01   6.028982e-01
  4.221730e-02   7.094434e+01   5.867177e-01
  4.251620e-02   7.169069e+01   5.975261e-01
  4.281510e-02   7.062490e+01   5.838963e-01
  4.311410e-02   7.064628e+01   5.847328e-01
  4.341300e-02   7.108986e+01   5.895971e-01
  4.371190e-02   7.048018e+01   5.855484e-01
  4.401080e-02   7.041694e+01   5.852856e-01
  4.430970e-02   7.082970e+01   5.825118e-01
  4.460860e-02   7.010699e+01   5.802692e-01
  4.490760e-02   7.000217e+01   5.813163e-01
  4.520650e-02   7.027069e+01   5.780122e-01
  4.550540e-02   6.898313e+01   5.755994e-01
  4.580430e-02   7.025748e+01   5.786871e-01
  4.610320e-02   6.906887e+01   5.708951e-01
  4.640220e-02   7.012068e+01   5.795889e-01
  4.670110e-02   6.897796e+01   5.662879e-01
  4.700000e-02   6.914954e+01   5.690983e-01
  4.729890e-02   6.921515e+01   5.714994e-01
  4.759780e-02   6.898606e+01   5.698409e-01
  4.789680e-02   6.862463e+01   5.648357e-01
  4.819570e-02   6.960615e+01   5.681614e-01
  4.849460e-02   6.921198e+01   5.686501e-01
  4.879350e-02   6.851723e+01   5.595901e-01
  4.909240e-02   6.809607e+01   5.654486e-01
  4.939130e-02   6.852676e+01   5.576074e-01
  4.969030e-02   6.802821e+01   5.575896e-01
  4.998920e-02   6.829702e+01   5.580150e-01
  5.028810e-02   6.847106e+01   5.567121e-01
  5.058700e-02   6.778519e+01   5.579453e-01
  5.088590e-02   6.762631e+01   5.480353e-01
  5.118490e-02   6.771344e+01   5.556258e-01
  5.148380e-02   6.987867e+01   5.617322e-01
  5.178270e-02   6.691657e+01   5.426044e-01
  5.208160e-02   6.805388e+01   5.530278e-01
  5.238050e-02   6.648099e+01   5.408355e-01
  5.267940e-02   6.713577e+01   5.512570e-01
  5.297840e-02   6.654811e+01   5.417403e-01
  5.327730e-02   6.729076e+01   5.422268e-01
  5.357620e-02   6.690337e+01   5.425509e-01
  5.387510e-02   6.797661e+01   5.437259e-01
  5.417400e-02   6.737895e+01   5.463896e-01
  5.447300e-02   6.764955e+01   5.393185e-01
  5.477190e-02   6.737174e+01   5.394402e-01
  5.507080e-02   6.628329e+01   5.350649e-01
  5.536970e-02   6.683517e+01   5.354530e-01
  5.566860e-02   6.655880e+01   5.380257e-01
  5.596760e-02   6.663691e+01   5.322444e-01
  5.626650e-02   6.583994e+01   5.314513e-01
  5.656540e-02   6.674899e+01   5.332927e-01
  5.686430e-02   6.632001e+01   5.286015e-01
  5.716320e-02   6.622931e+01   5.247378e-01
  5.746210e-02   6.626660e+01   5.301668e-01
  5.776110e-02   6.656691e+01   5.331669e-01
  5.806000e-02   6.608370e+01   5.230099e-01
  5.835890e-02   6.564402e+01   5.218396e-01
  5.865780e-02   6.568140e+01   5.191435e-01
  5.895670e-02   6.622065e+01   5.311779e-01
  5.925570e-02   6.627861e+01   5.192456e-01
  5.955460e-02   6.553684e+01   5.231409e-01
  5.985350e-02   6.605083e+01   5.177949e-01
  6.015240e-02   6.590367e+01   5.188944e-01
  6.045130e-02   6.501075e+01   5.159258e-01
  6.075020e-02   6.620356e+01   5.156285e-01
  6.104920e-02   6.578171e+01   5.178539e-01
  6.134810e-02   6.559725e+01   5.176867e-01
  6.164700e-02   6.673175e+01   5.138687e-01
  6.194590e-02   6.615697e+01   5.198906e-01
  6.224480e-02   6.603956e+01   5.080116e-01
  6.254380e-02   6.534761e+01   5.139271e-01
  6.284270e-02   6.542434e+01   5.158885e-01
  6.314160e-02   6.500491e+01   5.019422e-01
  6.344050e-02   6.581958e+01   5.124980e-01
  6.373940e-02   6.490888e+01   5.005446e-01
  6.403840e-02   6.519093e+01   5.095063e-01
  6.433730e-02   6.550143e+01   5.054147e-01
  6.463620e-02   6.569471e+01   5.020278e-01
  6.493510e-02   6.501706e+01   5.104443e-01
  6.523400e-02   6.545946e+01   5.016382e-01
  6.553290e-02   6.545325e+01   5.041881e-01
  6.583190e-02   6.486501e+01   4.998646e-01
  6.613080e-02   6.578688e+01   4.988437e-01
  6.642970e-02   6.436385e+01   5.025666e-01
  6.672860e-02   6.570957e+01   4.970586e-01
  6.702750e-02   6.571389e+01   5.021011e-01
  6.732650e-02   6.455375e+01   4.941464e-01
  6.762540e-02   6.479205e+01   4.950576e-01
  6.792430e-02   6.449580e+01   4.959161e-01
  6.822320e-02   6.549786e+01   4.918676e-01
  6.852210e-02   6.557590e+01   4.995471e-01
  6.882110e-02   6.418673e+01   4.902894e-01
  6.912000e-02   6.433621e+01   4.903737e-01
  6.941890e-02   6.527408e+01   4.905469e-01
  6.971780e-02   6.545223e+01   4.907369e-01
  7.001670e-02   6.518720e+01   4.960681e-01
  7.031560e-02   6.506049e+01   4.887899e-01
  7.061460e-02   6.450295e+01   4.871652e-01
  7.091350e-02   6.489245e+01   4.872113e-01
  7.121240e-02   6.557312e+01   4.860069e-01
  7.151130e-02   6.527254e+01   4.910209e-01
  7.181020e-02   6.450985e+01   4.815912e-01
  7.210920e-02   6.445607e+01   4.846321e-01
  7.240810e-02   6.460090e+01   4.805598e-01
  7.270700e-02   6.455666e+01   4.864207e-01
  7.300590e-02   6.468602e+01   4.822483e-01
  7.330480e-02   6.463595e+01   4.766450e-01
  7.360370e-02   6.521290e+01   4.846701e-01
  7.390270e-02   6.471780e+01   4.773914e-01
  7.420160e-02   6.506117e+01   4.859643e-01
  7.450050e-02   6.534295e+01   4.779117e-01
  7.479940e-02   6.491714e+01   4.776807e-01
  7.509830e-02   6.379298e+01   4.775454e-01
  7.539730e-02   6.493882e+01   4.746767e-01
  7.569620e-02   6.465956e+01   4.745280e-01
  7.599510e-02   6.404142e+01   4.753338e-01
  7.629400e-02   6.424081e+01   4.699639e-01
  7.659290e-02   6.525757e+01   4.780422e-01
  7.689190e-02   6.433364e+01   4.703033e-01
  7.719080e-02   6.385569e+01   4.711346e-01
  7.748970e-02   6.417207e+01   4.688591e-01
  7.778860e-02   6.385975e+01   4.707164e-01
  7.808750e-02   6.436356e+01   4.691326e-01
  7.838640e-02   6.443595e+01   4.668659e-01
  7.868540e-02   6.402245e+01   4.666215e-01
  7.898430e-02   6.519159e+01   4.683381e-01
  7.928320e-02   6.414794e+01   4.700523e-01
  7.958210e-02   6.407597e+01   4.610379e-01
  7.988100e-02   6.488840e+01   4.693440e-01
  8.018000e-02   6.507223e+01   4.674927e-01
  8.047890e-02   6.408832e+01   4.635327e-01
  8.077780e-02   6.472671e+01   4.650104e-01
  8.107670e-02   6.441019e+01   4.614285e-01
  8.137560e-02   6.452081e+01   4.650941e-01
  8.167450e-02   6.446027e+01   4.620126e-01
  8.197350e-02   6.447645e+01   4.592591e-01
  8.227240e-02   6.460568e+01   4.641649e-01
  8.257130e-02   6.549675e+01   4.577507e-01
  8.287020e-02   6.343314e+01   4.595277e-01
  8.316910e-02   6.349270e+01   4.565340e-01
  8.346810e-02   6.377609e+01   4.532369e-01
  8.376700e-02   6.327809e+01   4.577564e-01
  8.406590e-02   6.478560e+01   4.537234e-01
  8.436480e-02   6.422792e+01   4.587709e-01
  8.466370e-02   6.413397e+01   4.525801e-01
  8.496270e-02   6.380067e+01   4.620811e-01
  8.526160e-02   6.422179e+01   4.782428e-01
  8.556050e-02   6.403277e+01   4.779896e-01
  8.585940e-02   6.506804e+01   4.878700e-01
  8.615830e-02   6.409867e+01   4.842223e-01
  8.645720e-02   6.449629e+01   4.904980e-01
  8.675620e-02   6.479336e+01   4.940735e-01
  8.705510e-02   6.402164e+01   4.901450e-01
  8.735400e-02   6.460378e+01   4.948339e-01
  8.765290e-02   6.426664e+01   4.940373e-01
  8.795180e-02   6.509416e+01   5.012585e-01
  8.825080e-02   6.514957e+01   4.969197e-01
  8.854970e-02   6.384080e+01   4.984521e-01
  8.884860e-02   6.461552e+01   4.994122e-01
  8.914750e-02   6.536261e+01   5.085699e-01
  8.944640e-02   6.426519e+01   5.006225e-01
  8.974530e-02   6.462819e+01   4.979361e-01
  9.004430e-02   7.355979e+01   5.290839e-01
  9.034320e-02   6.342828e+01   4.739396e-01
  9.064210e-02   6.339579e+01   4.729317e-01
  9.094100e-02   6.420932e+01   4.660442e-01
  9.123990e-02   6.372801e+01   4.630510e-01
  9.153890e-02   6.428432e+01   4.675749e-01
  9.183780e-02   6.442694e+01   4.647557e-01
  9.213670e-02   6.391583e+01   4.612728e-01
  9.243560e-02   6.604314e+01   4.676507e-01
  9.273450e-02   6.449442e+01   4.581337e-01
  9.303350e-02   6.423562e+01   4.632430e-01
  9.333240e-02   6.407329e+01   4.523660e-01
  9.363130e-02   6.436359e+01   4.568817e-01
  9.393020e-02   6.398289e+01   4.531984e-01
  9.422910e-02   6.389156e+01   4.540346e-01
  9.452800e-02   6.394847e+01   4.554060e-01
  9.482700e-02   6.364240e+01   4.441297e-01
  9.512590e-02   6.342949e+01   4.516185e-01
  9.542480e-02   6.384832e+01   4.481715e-01
  9.572370e-02   6.396472e+01   4.485799e-01
  9.602260e-02   6.433755e+01   4.521517e-01
  9.632160e-02   6.327317e+01   4.406739e-01
  9.662050e-02   6.366015e+01   4.445567e-01
  9.691940e-02   6.315412e+01   4.427863e-01
  9.721830e-02   6.374581e+01   4.423168e-01
  9.751720e-02   6.416309e+01   4.459428e-01
  9.781610e-02   6.370741e+01   4.400422e-01
  9.811510e-02   6.399263e+01   4.453500e-01
  9.841400e-02   6.396843e+01   4.381297e-01
  9.871290e-02   6.420289e+01   4.421062e-01
  9.901180e-02   6.369520e+01   4.414240e-01
  9.931070e-02   6.335496e+01   4.363708e-01
  9.960970e-02   6.485243e+01   4.446957e-01
  9.990860e-02   6.507796e+01   4.380989e-01
  1.002070e-01   6.373667e+01   4.376833e-01
  1.005060e-01   6.403281e+01   4.362742e-01
  1.008050e-01   6.415145e+01   4.391052e-01
  1.011040e-01   6.460792e+01   4.344820e-01
  1.014030e-01   6.381568e+01   4.338293e-01
  1.017020e-01   6.466841e+01   4.408709e-01
  1.020010e-01   6.462826e+01   4.359020e-01
  1.023000e-01   6.366283e+01   4.306264e-01
  1.025990e-01   6.434366e+01   4.319242e-01
  1.028980e-01   6.450566e+01   4.341380e-01
  1.031970e-01   6.430546e+01   4.358315e-01
  1.034960e-01   6.431214e+01   4.278927e-01
  1.037950e-01   6.434656e+01   4.319339e-01
  1.040930e-01   6.442355e+01   4.285865e-01
  1.043920e-01   6.447169e+01   4.326861e-01
  1.046910e-01   6.315646e+01   4.275927e-01
  1.049900e-01   6.393603e+01   4.244051e-01
  1.052890e-01   6.448196e+01   4.297556e-01
  1.055880e-01   6.439153e+01   4.278342e-01
  1.058870e-01   6.418122e+01   4.287523e-01
  1.061860e-01   6.368114e+01   4.229275e-01
  1.064850e-01   6.472484e+01   4.270151e-01
  1.067840e-01   6.411855e+01   4.272482e-01
  1.070830e-01   6.448074e+01   4.249425e-01
  1.073820e-01   6.373906e+01   4.209331e-01
  1.076800e-01   6.360369e+01   4.201766e-01
  1.079790e-01   6.394305e+01   4.231671e-01
  1.082780e-01   6.396357e+01   4.251315e-01
  1.085770e-01   6.428652e+01   4.172427e-01
  1.088760e-01   6.431190e+01   4.231321e-01
  1.091750e-01   6.344038e+01   4.187142e-01
  1.094740e-01   6.396176e+01   4.213576e-01
  1.097730e-01   6.395327e+01   4.188729e-01
  1.100720e-01   6.400586e+01   4.151413e-01
  1.103710e-01   6.460573e+01   4.234735e-01
  1.106700e-01   6.438581e+01   4.166690e-01
  1.109690e-01   6.438891e+01   4.224518e-01
  1.112670e-01   6.411133e+01   4.140094e-01
  1.115660e-01   6.428035e+01   4.157342e-01
  1.118650e-01   6.389058e+01   4.183637e-01
  1.121640e-01   6.399446e+01   4.127558e-01
  1.124630e-01   6.418085e+01   4.145275e-01
  1.127620e-01   6.550612e+01   4.187854e-01
  1.130610e-01   6.372163e+01   4.124572e-01
  1.133600e-01   6.409081e+01   4.184119e-01
  1.136590e-01   6.454467e+01   4.096444e-01
  1.139580e-01   6.313869e+01   4.096979e-01
  1.142570e-01   6.431354e+01   4.132012e-01
  1.145560e-01   6.398381e+01   4.127215e-01
  1.148550e-01   6.421785e+01   4.123142e-01
  1.151530e-01   6.446687e+01   4.077161e-01
  1.154520e-01   6.404860e+01   4.114820e-01
  1.157510e-01   6.419876e+01   4.074244e-01
  1.160500e-01   6.375160e+01   4.122627e-01
  1.163490e-01   6.379023e+01   4.061260e-01
  1.166480e-01   6.439570e+01   4.108727e-01
  1.169470e-01   6.375806e+01   4.065809e-01
  1.172460e-01   6.468247e+01   4.100814e-01
  1.175450e-01   6.424199e+01   4.053465e-01
  1.178440e-01   6.402971e+01   4.046763e-01
  1.181430e-01   6.428454e+01   4.085368e-01
  1.184420e-01   6.405993e+01   4.055970e-01
  1.187400e-01   6.371126e+01   4.031228e-01
  1.190390e-01   6.449304e+01   4.047689e-01
  1.193380e-01   6.420344e+01   4.038591e-01
  1.196370e-01   6.458638e+01   4.072602e-01
  1.199360e-01   6.429629e+01   4.022606e-01
  1.202350e-01   6.443857e+01   4.056915e-01
  1.205340e-01   6.387268e+01   4.014689e-01
  1.208330e-01   6.434344e+01   4.016056e-01
  1.211320e-01   6.378576e+01   4.030862e-01
  1.214310e-01   6.380834e+01   3.965240e-01
  1.217300e-01   6.454286e+01   4.043813e-01
  1.220290e-01   6.465366e+01   4.033769e-01
  1.223270e-01   6.354715e+01   3.972706e-01
  1.226260e-01   6.377421e+01   3.974570e-01
  1.229250e-01   6.450482e+01   3.981627e-01
  1.232240e-01   6.411040e+01   4.006118e-01
  1.235230e-01   6.463927e+01   4.014629e-01
  1.238220e-01   6.508493e+01   3.994294e-01
  1.241210e-01   6.454114e+01   3.993160e-01
  1.244200e-01   6.527209e+01   3.979414e-01
  1.247190e-01   6.462005e+01   4.006102e-01
  1.250180e-01   6.507927e+01   3.970980e-01
  1.253170e-01   6.420954e+01   3.951974e-01
  1.256160e-01   6.476195e+01   3.994760e-01
  1.259140e-01   6.454716e+01   3.959800e-01
  1.262130e-01   6.441356e+01   3.955699e-01
  1.265120e-01   6.453958e+01   3.931833e-01
  1.268110e-01   6.378116e+01   3.916125e-01
  1.271100e-01   6.490993e+01   3.986333e-01
  1.274090e-01   6.416345e+01   3.930348e-01
  1.277080e-01   6.511566e+01   3.946839e-01
  1.280070e-01   6.432050e+01   3.910296e-01
  1.283060e-01   6.531806e+01   3.955475e-01
  1.286050e-01   6.375037e+01   3.935283e-01
  1.289040e-01   6.439590e+01   3.885763e-01
  1.292030e-01   6.515411e+01   3.958050e-01
  1.295020e-01   6.460490e+01   3.904207e-01
  1.298000e-01   6.475335e+01   3.916040e-01
  1.300990e-01   6.399072e+01   3.868716e-01
  1.303980e-01   6.487274e+01   3.902548e-01
  1.306970e-01   6.505013e+01   3.937374e-01
  1.309960e-01   6.480702e+01   3.907868e-01
  1.312950e-01   6.480152e+01   3.905266e-01
  1.315940e-01   6.440337e+01   3.850282e-01
  1.318930e-01   6.504917e+01   3.898166e-01
  1.321920e-01   6.532107e+01   3.903889e-01
  1.324910e-01   6.433024e+01   3.883782e-01
  1.327900e-01   6.477606e+01   3.875611e-01
  1.330890e-01   6.517476e+01   3.882753e-01
  1.333870e-01   6.460983e+01   3.863522e-01
  1.336860e-01   6.455530e+01   3.854820e-01
  1.339850e-01   6.438344e+01   3.835678e-01
  1.342840e-01   6.498939e+01   3.881988e-01
  1.345830e-01   6.516529e+01   3.872990e-01
  1.348820e-01   6.483152e+01   3.863059e-01
  1.351810e-01   6.497449e+01   3.818727e-01
  1.354800e-01   6.427193e+01   3.841669e-01
  1.357790e-01   6.407113e+01   3.812542e-01
  1.360780e-01   6.538808e+01   3.867831e-01
  1.363770e-01   6.460914e+01   3.840072e-01
  1.366760e-01   6.399089e+01   3.842621e-01
  1.369740e-01   6.482610e+01   4.004588e-01
  1.372730e-01   6.442049e+01   4.013134e-01
  1.375720e-01   6.442419e+01   4.106785e-01
  1.378710e-01   6.426789e+01   4.118975e-01
  1.381700e-01   6.356318e+01   4.113626e-01
  1.384690e-01   6.352519e+01   4.183819e-01
  1.387680e-01   6.409728e+01   4.087857e-01
  1.390670e-01   6.499497e+01   3.999331e-01
  1.393660e-01   6.476626e+01   3.984503e-01
  1.396650e-01   6.473135e+01   3.955278e-01
  1.399640e-01   6.453259e+01   3.959353e-01
  1.402630e-01   6.349505e+01   3.846561e-01
  1.405620e-01   6.497864e+01   3.935209e-01
  1.408600e-01   6.445495e+01   3.907006e-01
  1.411590e-01   6.493716e+01   3.931472e-01
  1.414580e-01   6.439980e+01   3.920118e-01
  1.417570e-01   6.465081e+01   3.852975e-01
  1.420560e-01   6.459859e+01   3.896717e-01
  1.423550e-01   6.446070e+01   3.866166e-01
  1.426540e-01   6.441911e+01   3.829793e-01
  1.429530e-01   6.463094e+01   3.826863e-01
  1.432520e-01   6.450793e+01   3.793731e-01
  1.435510e-01   6.426149e+01   3.813621e-01
  1.438500e-01   6.453217e+01   3.781059e-01
  1.441490e-01   6.436512e+01   3.767329e-01
  1.444470e-01   6.439216e+01   3.792567e-01
  1.447460e-01   6.457620e+01   3.760346e-01
  1.450450e-01   6.435642e+01   3.791515e-01
  1.453440e-01   6.494175e+01   3.749289e-01
  1.456430e-01   6.463468e+01   3.777416e-01
  1.459420e-01   6.467047e+01   3.771851e-01
  1.462410e-01   6.544836e+01   3.776901e-01
  1.465400e-01   6.448935e+01   3.762183e-01
  1.468390e-01   6.507645e+01   3.731838e-01
  1.471380e-01   6.413852e+01   3.734606e-01
  1.474370e-01   6.439152e+01   3.748447e-01
  1.477360e-01   6.453998e+01   3.741967e-01
  1.480340e-01   6.500540e+01   3.719273e-01
  1.483330e-01   6.586491e+01   3.828902e-01
  1.486320e-01   6.505025e+01   3.900613e-01
  1.489310e-01   6.470164e+01   3.907129e-01
  1.492300e-01   6.537107e+01   3.922390e-01
  1.495290e-01   6.512163e+01   3.939537e-01
  1.498280e-01   6.428279e+01   3.959333e-01
  1.501270e-01   6.560342e+01   4.015390e-01
  1.504260e-01   6.506303e+01   3.945243e-01
  1.507250e-01   6.497879e+01   4.001442e-01
  1.510240e-01   6.494520e+01   3.990004e-01
  1.513230e-01   6.455803e+01   4.030785e-01
  1.516210e-01   6.552090e+01   4.018099e-01
  1.519200e-01   6.476688e+01   3.994912e-01
  1.522190e-01   6.494070e+01   4.069938e-01
  1.525180e-01   6.476565e+01   4.015900e-01
  1.528170e-01   6.512692e+01   4.081288e-01
  1.531160e-01   6.527277e+01   4.053037e-01
  1.534150e-01   6.445666e+01   3.969816e-01
  1.537140e-01   6.421329e+01   3.894791e-01
  1.540130e-01   6.544602e+01   3.867201e-01
  1.543120e-01   6.516157e+01   3.861126e-01
  1.546110e-01   6.428612e+01   3.809786e-01
  1.549100e-01   6.471123e+01   3.824650e-01
  1.552090e-01   6.487017e+01   3.850150e-01
  1.555070e-01   6.515952e+01   3.766384e-01
  1.558060e-01   6.523008e+01   3.821689e-01
  1.561050e-01   6.501829e+01   3.777580e-01
  1.564040e-01   6.551644e+01   3.807552e-01
  1.567030e-01   6.482364e+01   3.767543e-01
  1.570020e-01   6.540422e+01   3.764774e-01
  1.573010e-01   6.530800e+01   3.797041e-01
  1.576000e-01   6.437665e+01   3.711719e-01
  1.578990e-01   6.516357e+01   3.753535e-01
  1.581980e-01   6.484608e+01   3.727340e-01
  1.584970e-01   6.503793e+01   3.730733e-01
  1.587960e-01   6.426485e+01   3.742596e-01
  1.590940e-01   6.428777e+01   3.690375e-01
  1.593930e-01   6.512451e+01   3.701870e-01
  1.596920e-01   6.507693e+01   3.710874e-01
  1.599910e-01   6.495697e+01   3.724191e-01
  1.602900e-01   6.453086e+01   3.705673e-01
  1.605890e-01   6.489002e+01   3.660674e-01
  1.608880e-01   6.455006e+01   3.675278e-01
  1.611870e-01   6.504745e+01   3.679227e-01
  1.614860e-01   6.513698e+01   3.685824e-01
  1.617850e-01   6.538670e+01   3.660665e-01
  1.620840e-01   6.422263e+01   3.627934e-01
  1.623830e-01   6.526500e+01   3.673245e-01
  1.626810e-01   6.447782e+01   3.629229e-01
  1.629800e-01   6.419349e+01   3.582652e-01
  1.632790e-01   6.511321e+01   3.619748e-01
  1.635780e-01   6.459674e+01   3.616950e-01
  1.638770e-01   6.519721e+01   3.657343e-01
  1.641760e-01   6.520560e+01   3.639818e-01
  1.644750e-01   6.486738e+01   3.622576e-01
  1.647740e-01   6.475083e+01   3.615447e-01
  1.650730e-01   6.435651e+01   3.617990e-01
  1.653720e-01   6.430944e+01   3.612776e-01
  1.656710e-01   6.440817e+01   3.594354e-01
  1.659700e-01   6.509801e+01   3.629010e-01
  1.662680e-01   6.460520e+01   3.601762e-01
  1.665670e-01   6.482956e+01   3.617644e-01
  1.668660e-01   6.565500e+01   3.606057e-01
  1.671650e-01   6.475503e+01   3.609778e-01
  1.674640e-01   6.509921e+01   3.611666e-01
  1.677630e-01   6.439953e+01   3.573288e-01
  1.680620e-01   6.512929e+01   3.616341e-01
  1.683610e-01   6.467753e+01   3.547611e-01
  1.686600e-01   6.448741e+01   3.590845e-01
  1.689590e-01   6.458514e+01   3.557937e-01
  1.692580e-01   6.481184e+01   3.562327e-01
  1.695570e-01   6.521965e+01   3.618849e-01
  1.698560e-01   6.450755e+01   3.539299e-01
  1.701540e-01   6.460546e+01   3.569635e-01
  1.704530e-01   6.436366e+01   3.533532e-01
  1.707520e-01   6.445901e+01   3.537967e-01
  1.710510e-01   6.494155e+01   3.580779e-01
  1.713500e-01   6.462075e+01   3.536949e-01
  1.716490e-01   6.449204e+01   3.560923e-01
  1.719480e-01   6.464404e+01   3.508913e-01
  1.722470e-01   6.494555e+01   3.540384e-01
  1.725460e-01   6.525268e+01   3.565188e-01
  1.728450e-01   6.521151e+01   3.540393e-01
  1.731440e-01   6.505080e+01   3.541442e-01
  1.734430e-01   6.400321e+01   3.480955e-01
  1.737410e-01   6.500816e+01   3.543903e-01
  1.740400e-01   6.515677e+01   3.540710e-01
  1.743390e-01   6.430259e+01   3.492592e-01
  1.746380e-01   6.513839e+01   3.531223e-01
  1.749370e-01   6.469697e+01   3.496265e-01
  1.752360e-01   6.468470e+01   3.518904e-01
  1.755350e-01   6.486117e+01   3.514801e-01
  1.758340e-01   6.484298e+01   3.467390e-01
  1.761330e-01   6.447030e+01   3.513068e-01
  1.764320e-01   6.434674e+01   3.460903e-01
  1.767310e-01   6.415450e+01   3.499134e-01
  1.770300e-01   6.477352e+01   3.479230e-01
  1.773280e-01   6.467280e+01   3.490375e-01
  1.776270e-01   6.526984e+01   3.494265e-01
  1.779260e-01   6.501542e+01   3.471998e-01
  1.782250e-01   6.491957e+01   3.497028e-01
  1.785240e-01   6.489833e+01   3.463770e-01
  1.788230e-01   6.487747e+01   3.480299e-01
  1.791220e-01   6.416426e+01   3.466263e-01
  1.794210e-01   6.457431e+01   3.445005e-01
  1.797200e-01   6.426634e+01   3.451938e-01
  1.800190e-01   6.495464e+01   3.446755e-01
  1.803180e-01   6.432485e+01   3.465445e-01
  1.806170e-01   6.472632e+01   3.447379e-01
  1.809160e-01   6.443886e+01   3.433043e-01
  1.812140e-01   6.385018e+01   3.425634e-01
  1.815130e-01   6.410036e+01   3.427337e-01
  1.818120e-01   6.440450e+01   3.448878e-01
  1.821110e-01   6.451113e+01   3.411903e-01
  1.824100e-01   6.419929e+01   3.428317e-01
  1.827090e-01   6.420467e+01   3.421829e-01
  1.830080e-01   6.454058e+01   3.432427e-01
  1.833070e-01   6.408732e+01   3.395811e-01
  1.836060e-01   6.476825e+01   3.405696e-01
  1.839050e-01   6.435325e+01   3.434091e-01
  1.842040e-01   6.395555e+01   3.395556e-01
  1.845030e-01   6.480167e+01   3.409812e-01
  1.848010e-01   6.444565e+01   3.418351e-01
  1.851000e-01   6.461121e+01   3.376037e-01
  1.853990e-01   6.450612e+01   3.423244e-01
  1.856980e-01   6.442262e+01   3.396597e-01
  1.859970e-01   6.423947e+01   3.378966e-01
  1.862960e-01   6.438880e+01   3.397317e-01
  1.865950e-01   6.354395e+01   3.357465e-01
  1.868940e-01   6.403574e+01   3.409100e-01
  1.871930e-01   6.447297e+01   3.349031e-01
  1.874920e-01   6.436690e+01   3.377549e-01
  1.877910e-01   6.436141e+01   3.375820e-01
  1.880900e-01   6.415601e+01   3.370429e-01
  1.883880e-01   6.421306e+01   3.389461e-01
  1.886870e-01   6.413926e+01   3.326584e-01
  1.889860e-01   6.419512e+01   3.384179e-01
  1.892850e-01   6.430730e+01   3.361810e-01
  1.895840e-01   6.389088e+01   3.340040e-01
  1.898830e-01   6.376402e+01   3.341363e-01
  1.901820e-01   6.434677e+01   3.353487e-01
  1.904810e-01   6.390485e+01   3.340406e-01
  1.907800e-01   6.477685e+01   3.355368e-01
  1.910790e-01   6.390535e+01   3.326599e-01
  1.913780e-01   6.386178e+01   3.336195e-01
  1.916770e-01   6.385162e+01   3.334390e-01
  1.919750e-01   6.440815e+01   3.356641e-01
  1.922740e-01   6.379046e+01   3.303964e-01
  1.925730e-01   6.392107e+01   3.314866e-01
  1.928720e-01   6.380939e+01   3.319536e-01
  1.931710e-01   6.440255e+01   3.341048e-01
  1.934700e-01   6.375814e+01   3.309132e-01
  1.937690e-01   6.402517e+01   3.307040e-01
  1.940680e-01   6.384565e+01   3.320479e-01
  1.943670e-01   6.435469e+01   3.314039e-01
  1.946660e-01   6.403333e+01   3.311749e-01
  1.949650e-01   6.393701e+01   3.288435e-01
  1.952640e-01   6.371641e+01   3.297564e-01
  1.955630e-01   6.437490e+01   3.326613e-01
  1.958610e-01   6.454490e+01   3.299598e-01
  1.961600e-01   6.385580e+01   3.295216e-01
  1.964590e-01   6.381821e+01   3.279506e-01
  1.967580e-01   6.348369e+01   3.293025e-01
  1.970570e-01   6.421425e+01   3.289666e-01
  1.973560e-01   6.318671e+01   3.245898e-01
  1.976550e-01   6.384988e+01   3.290619e-01
  1.979540e-01   6.428583e+01   3.278354e-01
  1.982530e-01   6.387640e+01   3.285404e-01
  1.985520e-01   6.399024e+01   3.267915e-01
  1.988510e-01   6.418885e+01   3.274430e-01
  1.991500e-01   6.386570e+01   3.288074e-01
  1.994480e-01   6.317202e+01   3.236953e-01
  1.997470e-01   6.333660e+01   3.259840e-01
  2.000460e-01   6.303512e+01   3.213736e-01
  2.003450e-01   6.396115e+01   3.259974e-01
  2.006440e-01   6.308388e+01   3.264959e-01
  2.009430e-01   6.377570e+01   3.232560e-01
  2.012420e-01   6.349338e+01   3.258085e-01
  2.015410e-01   6.361726e+01   3.227141e-01
  2.018400e-01   6.316761e+01   3.222711e-01
  2.021390e-01   6.298938e+01   3.228018e-01
  2.024380e-01   6.377905e+01   3.199488e-01
  2.027370e-01   6.320524e+01   3.234963e-01
  2.030350e-01   6.309041e+01   3.201281e-01
  2.033340e-01   6.271740e+01   3.200076e-01
  2.036330e-01   6.290053e+01   3.180082e-01
  2.039320e-01   6.359857e+01   3.205881e-01
  2.042310e-01   6.324491e+01   3.227495e-01
  2.045300e-01   6.314056e+01   3.178033e-01
  2.048290e-01   6.335413e+01   3.194249e-01
  2.051280e-01   6.330482e+01   3.188927e-01
  2.054270e-01   6.297478e+01   3.175204e-01
  2.057260e-01   6.319411e+01   3.214997e-01
  2.060250e-01   6.311127e+01   3.173264e-01
  2.063240e-01   6.351064e+01   3.209164e-01
  2.066230e-01   6.369638e+01   3.200136e-01
  2.069210e-01   6.303650e+01   3.195790e-01
  2.072200e-01   6.309461e+01   3.190423e-01
  2.075190e-01   6.325715e+01   3.170237e-01
  2.078180e-01   6.274614e+01   3.181601e-01
  2.081170e-01   6.292513e+01   3.169921e-01
  2.084160e-01   6.311609e+01   3.195065e-01
  2.087150e-01   6.330847e+01   3.164870e-01
  2.090140e-01   6.331477e+01   3.179720e-01
  2.093130e-01   6.344633e+01   3.181677e-01
  2.096120e-01   6.316733e+01   3.169320e-01
  2.099110e-01   6.285833e+01   3.147010e-01
  2.102100e-01   6.333677e+01   3.174905e-01
  2.105080e-01   6.362081e+01   3.198237e-01
  2.108070e-01   6.292714e+01   3.151364e-01
  2.111060e-01   6.283602e+01   3.141212e-01
  2.114050e-01   6.279488e+01   3.144110e-01
  2.117040e-01   6.271356e+01   3.191705e-01
  2.120030e-01   6.285423e+01   3.254643e-01
  2.123020e-01   6.273934e+01   3.275145e-01
  2.126010e-01   6.224087e+01   3.235836e-01
  2.129000e-01   6.304127e+01   3.288980e-01
  2.131990e-01   6.320642e+01   3.322101e-01
  2.134980e-01   6.253364e+01   3.324424e-01
  2.137970e-01   6.324218e+01   3.318440e-01
  2.140950e-01   6.302397e+01   3.331199e-01
  2.143940e-01   6.276163e+01   3.336733e-01
  2.146930e-01   6.252081e+01   3.333459e-01
  2.149920e-01   6.263343e+01   3.339606e-01
  2.152910e-01   6.317905e+01   3.358878e-01
  2.155900e-01   6.273124e+01   3.375820e-01
  2.158890e-01   6.260226e+01   3.372348e-01
  2.161880e-01   6.340464e+01   3.379286e-01
  2.164870e-01   6.226801e+01   3.361716e-01
  2.167860e-01   6.304648e+01   3.319431e-01
  2.170850e-01   6.291084e+01   3.290066e-01
  2.173840e-01   6.265265e+01   3.252325e-01
  2.176820e-01   6.280169e+01   3.241726e-01
  2.179810e-01   6.225430e+01   3.237629e-01
  2.182800e-01   6.237817e+01   3.198334e-01
  2.185790e-01   6.258932e+01   3.219162e-01
  2.188780e-01   6.299762e+01   3.194804e-01
  2.191770e-01   6.295435e+01   3.214468e-01
  2.194760e-01   6.283905e+01   3.219934e-01
  2.197750e-01   6.275702e+01   3.185964e-01
  2.200740e-01   6.177697e+01   3.140868e-01
  2.203730e-01   6.252048e+01   3.177233e-01
  2.206720e-01   6.202315e+01   3.155138e-01
  2.209710e-01   6.201299e+01   3.176563e-01
  2.212700e-01   6.262339e+01   3.147699e-01
  2.215680e-01   6.267611e+01   3.177111e-01
  2.218670e-01   6.234598e+01   3.126339e-01
  2.221660e-01   6.231201e+01   3.159791e-01
  2.224650e-01   6.240940e+01   3.137062e-01
  2.227640e-01   6.275080e+01   3.143006e-01
  2.230630e-01   6.230856e+01   3.141094e-01
  2.233620e-01   6.199965e+01   3.125441e-01
  2.236610e-01   6.190669e+01   3.123097e-01
  2.239600e-01   6.203241e+01   3.090361e-01
  2.242590e-01   6.168184e+01   3.112229e-01
  2.245580e-01   6.222084e+01   3.116735e-01
  2.248570e-01   6.197049e+01   3.128626e-01
  2.251550e-01   6.240064e+01   3.103319e-01
  2.254540e-01   6.236218e+01   3.104902e-01
  2.257530e-01   6.207616e+01   3.120863e-01
  2.260520e-01   6.218541e+01   3.085374e-01
  2.263510e-01   6.143898e+01   3.076799e-01
  2.266500e-01   6.254047e+01   3.102991e-01
  2.269490e-01   6.209572e+01   3.078159e-01
  2.272480e-01   6.211737e+01   3.103890e-01
  2.275470e-01   6.220342e+01   3.064766e-01
  2.278460e-01   6.223083e+01   3.100361e-01
  2.281450e-01   6.175541e+01   3.061064e-01
  2.284440e-01   6.155411e+01   3.070919e-01
  2.287420e-01   6.203836e+01   3.091771e-01
  2.290410e-01   6.205851e+01   3.031033e-01
  2.293400e-01   6.227576e+01   3.083865e-01
  2.296390e-01   6.225924e+01   3.068596e-01
  2.299380e-01   6.164313e+01   3.058280e-01
  2.302370e-01   6.189506e+01   3.058383e-01
  2.305360e-01   6.156281e+01   3.030813e-01
  2.308350e-01   6.217135e+01   3.088785e-01
  2.311340e-01   6.239588e+01   3.036880e-01
  2.314330e-01   6.132998e+01   3.032276e-01
  2.317320e-01   6.178061e+01   3.054332e-01
  2.320310e-01   6.178799e+01   3.023235e-01
  2.323290e-01   6.194008e+01   3.074299e-01
  2.326280e-01   6.247349e+01   3.032837e-01
  2.329270e-01   6.199702e+01   3.025974e-01
  2.332260e-01   6.209102e+01   3.043787e-01
  2.335250e-01   6.110735e+01   3.012445e-01
  2.338240e-01   6.189281e+01   3.043741e-01
  2.341230e-01   6.178377e+01   2.996248e-01
  2.344220e-01   6.189357e+01   3.029380e-01
  2.347210e-01   6.187462e+01   3.027727e-01
  2.350200e-01   6.186362e+01   3.019175e-01
  2.353190e-01   6.105031e+01   3.002781e-01
  2.356180e-01   6.103156e+01   2.968825e-01
  2.359170e-01   6.127139e+01   3.017673e-01
  2.362150e-01   6.180107e+01   3.010605e-01
  2.365140e-01   6.188794e+01   2.989581e-01
  2.368130e-01   6.093870e+01   2.989527e-01
  2.371120e-01   6.138999e+01   2.986684e-01
  2.374110e-01   6.204853e+01   3.028415e-01
  2.377100e-01   6.173529e+01   2.984750e-01
  2.380090e-01   6.177969e+01   2.999615e-01
  2.383080e-01   6.182221e+01   2.981158e-01
  2.386070e-01   6.077390e+01   2.971660e-01
  2.389060e-01   6.121085e+01   2.978886e-01
  2.392050e-01   6.132844e+01   2.965843e-01
  2.395040e-01   6.157979e+01   2.992450e-01
  2.398020e-01   6.163108e+01   2.973152e-01
  2.401010e-01   6.101126e+01   2.975168e-01
  2.404000e-01   6.086309e+01   2.943407e-01
  2.406990e-01   6.093029e+01   2.961832e-01
  2.409980e-01   6.150437e+01   2.965590e-01
  2.412970e-01   6.129147e+01   2.955978e-01
  2.415960e-01   6.134278e+01   2.966190e-01
  2.418950e-01   6.067841e+01   2.933413e-01
  2.421940e-01   6.105251e+01   2.954677e-01
  2.424930e-01   6.183624e+01   2.982633e-01
  2.427920e-01   6.118996e+01   2.929292e-01
  2.430910e-01   6.128452e+01   2.951355e-01
  2.433890e-01   6.127716e+01   2.941228e-01
  2.436880e-01   6.093483e+01   2.958559e-01
  2.439870e-01   6.074683e+01   2.918666e-01
  2.442860e-01   6.074555e+01   2.913230e-01
  2.445850e-01   6.066203e+01   2.928620e-01
  2.448840e-01   6.113771e+01   2.935685e-01
  2.451830e-01   6.138197e+01   2.957043e-01
  2.454820e-01   6.108620e+01   2.914921e-01
  2.457810e-01   6.083658e+01   2.920821e-01
  2.460800e-01   6.064642e+01   2.919508e-01
  2.463790e-01   6.095192e+01   2.917094e-01
  2.466780e-01   6.079253e+01   2.917597e-01
  2.469770e-01   6.116883e+01   2.917967e-01
  2.472750e-01   6.133792e+01   2.929569e-01
  2.475740e-01   6.148508e+01   2.942914e-01
  2.478730e-01   6.158561e+01   2.898122e-01
  2.481720e-01   6.145140e+01   2.924699e-01
  2.484710e-01   6.081976e+01   2.891560e-01
  2.487700e-01   6.088779e+01   2.924224e-01
  2.490690e-01   6.127034e+01   2.922543e-01
  2.493680e-01   6.065723e+01   2.878276e-01
  2.496670e-01   6.091128e+01   2.923700e-01
  2.499660e-01   6.074827e+01   2.889860e-01
  2.502650e-01   6.136294e+01   2.917220e-01
  2.505640e-01   6.098615e+01   2.878788e-01
  2.508620e-01   6.133325e+01   2.900574e-01
  2.511610e-01   6.082425e+01   2.911885e-01
  2.514600e-01   6.073460e+01   2.878029e-01
  2.517590e-01   6.132652e+01   2.889932e-01
  2.520580e-01   6.079956e+01   2.882694e-01
  2.523570e-01   6.067989e+01   2.882989e-01
  2.526560e-01   6.081654e+01   2.894648e-01
  2.529550e-01   6.065491e+01   2.857618e-01
  2.532540e-01   6.022960e+01   2.846566e-01
  2.535530e-01   6.057108e+01   2.852592e-01
  2.538520e-01   6.055097e+01   2.865406e-01
  2.541510e-01   6.041790e+01   2.846957e-01
  2.544490e-01   6.034515e+01   2.853366e-01
  2.547480e-01   6.104270e+01   2.872892e-01
  2.550470e-01   6.052870e+01   2.843510e-01
  2.553460e-01   6.067240e+01   2.850921e-01
  2.556450e-01   6.014607e+01   2.815641e-01
  2.559440e-01   6.083904e+01   2.860932e-01
  2.562430e-01   6.059329e+01   2.868468e-01
  2.565420e-01   6.021238e+01   2.834065e-01
  2.568410e-01   6.090451e+01   2.842284e-01
  2.571400e-01   6.055077e+01   2.838009e-01
  2.574390e-01   6.083251e+01   2.865889e-01
  2.577380e-01   6.058278e+01   2.849826e-01
  2.580360e-01   6.079303e+01   2.834705e-01
  2.583350e-01   6.022557e+01   2.846471e-01
  2.586340e-01   6.056763e+01   2.823520e-01
  2.589330e-01   6.022326e+01   2.843378e-01
  2.592320e-01   6.032280e+01   2.817808e-01
  2.595310e-01   6.077690e+01   2.838307e-01
  2.598300e-01   6.070811e+01   2.855817e-01
  2.601290e-01   6.042130e+01   2.805472e-01
  2.604280e-01   6.097980e+01   2.853077e-01
  2.607270e-01   6.041736e+01   2.802481e-01
  2.610260e-01   6.042958e+01   2.828200e-01
  2.613250e-01   6.072214e+01   2.841021e-01
  2.616240e-01   6.014421e+01   2.818551e-01
  2.619220e-01   6.032512e+01   2.823775e-01
  2.622210e-01   6.044321e+01   2.798267e-01
  2.625200e-01   6.027716e+01   2.811844e-01
  2.628190e-01   6.019888e+01   2.807093e-01
  2.631180e-01   5.989368e+01   2.782654e-01
  2.634170e-01   6.019486e+01   2.825676e-01
  2.637160e-01   5.998030e+01   2.784665e-01
  2.640150e-01   6.016584e+01   2.816104e-01
  2.643140e-01   6.018257e+01   2.785544e-01
  2.646130e-01   6.027118e+01   2.791410e-01
  2.649120e-01   6.111373e+01   2.841178e-01
  2.652110e-01   5.964520e+01   2.774976e-01
  2.655090e-01   6.051080e+01   2.802718e-01
  2.658080e-01   6.019259e+01   2.779139e-01
  2.661070e-01   6.005092e+01   2.788215e-01
  2.664060e-01   5.985527e+01   2.780809e-01
  2.667050e-01   6.043801e+01   2.797187e-01
  2.670040e-01   6.001520e+01   2.785476e-01
  2.673030e-01   6.023985e+01   2.782122e-01
  2.676020e-01   5.998001e+01   2.777061e-01
  2.679010e-01   6.048784e+01   2.787843e-01
  2.682000e-01   5.993910e+01   2.763902e-01
  2.684990e-01   6.031315e+01   2.782867e-01
  2.687980e-01   6.004831e+01   2.772980e-01
  2.690960e-01   5.989566e+01   2.780796e-01
  2.693950e-01   6.013750e+01   2.757325e-01
  2.696940e-01   5.992637e+01   2.756175e-01
  2.699930e-01   5.988580e+01   2.765476e-01
  2.702920e-01   6.030997e+01   2.772440e-01
  2.705910e-01   5.982244e+01   2.765884e-01
  2.708900e-01   6.016374e+01   2.752401e-01
  2.711890e-01   6.005844e+01   2.768523e-01
  2.714880e-01   5.989755e+01   2.754587e-01
  2.717870e-01   6.005346e+01   2.762810e-01
  2.720860e-01   6.028817e+01   2.758007e-01
  2.723850e-01   5.968715e+01   2.737827e-01
  2.726840e-01   6.020424e+01   2.760704e-01
  2.729820e-01   6.001992e+01   2.754628e-01
  2.732810e-01   6.033390e+01   2.752621e-01
  2.735800e-01   6.000890e+01   2.744284e-01
  2.738790e-01   5.938992e+01   2.735556e-01
  2.741780e-01   5.969375e+01   2.747133e-01
  2.744770e-01   6.021308e+01   2.733543e-01
  2.747760e-01   5.986780e+01   2.739235e-01
  2.750750e-01   5.963751e+01   2.765356e-01
  2.753740e-01   5.977306e+01   2.812795e-01
  2.756730e-01   5.965134e+01   2.824826e-01
  2.759720e-01   5.958130e+01   2.810251e-01
  2.762710e-01   6.008406e+01   2.862574e-01
  2.765690e-01   6.003002e+01   2.854078e-01
  2.768680e-01   5.987638e+01   2.877442e-01
  2.771670e-01   5.997482e+01   2.855847e-01
  2.774660e-01   5.981506e+01   2.860295e-01
  2.777650e-01   5.964938e+01   2.891108e-01
  2.780640e-01   6.003545e+01   2.886553e-01
  2.783630e-01   5.954579e+01   2.878994e-01
  2.786620e-01   6.021171e+01   2.912281e-01
  2.789610e-01   6.002127e+01   2.908757e-01
  2.792600e-01   5.995051e+01   2.935683e-01
  2.795590e-01   6.020287e+01   2.884220e-01
  2.798580e-01   6.018947e+01   2.929284e-01
  2.801560e-01   5.996838e+01   2.919492e-01
  2.804550e-01   6.031753e+01   2.936838e-01
  2.807540e-01   5.979871e+01   2.937563e-01
  2.810530e-01   6.055056e+01   2.928122e-01
  2.813520e-01   5.964720e+01   2.945119e-01
  2.816510e-01   5.997155e+01   2.942930e-01
  2.819500e-01   5.965760e+01   2.936341e-01
  2.822490e-01   5.977755e+01   2.939291e-01
  2.825480e-01   5.980107e+01   2.935378e-01
  2.828470e-01   5.973541e+01   2.967947e-01
  2.831460e-01   6.056834e+01   2.973505e-01
  2.834450e-01   5.938811e+01   2.928580e-01
  2.837430e-01   5.932960e+01   2.944080e-01
  2.840420e-01   6.007849e+01   2.978785e-01
  2.843410e-01   5.972965e+01   3.034935e-01
  2.846400e-01   6.008301e+01   3.065260e-01
  2.849390e-01   5.932423e+01   3.124493e-01
  2.852380e-01   5.900410e+01   3.144974e-01
  2.855370e-01   5.921906e+01   3.181935e-01
  2.858360e-01   5.938224e+01   3.206714e-01
  2.861350e-01   5.915622e+01   3.228870e-01
  2.864340e-01   5.973076e+01   3.292513e-01
  2.867330e-01   5.845340e+01   3.247762e-01
  2.870320e-01   5.893488e+01   3.317079e-01
  2.873310e-01   5.915250e+01   3.292404e-01
  2.876290e-01   5.989738e+01   3.365765e-01
  2.879280e-01   5.953375e+01   3.386209e-01
  2.882270e-01   5.955278e+01   3.349364e-01
  2.885260e-01   5.881788e+01   3.369228e-01
  2.888250e-01   5.901219e+01   3.366195e-01
  2.891240e-01   5.946660e+01   3.430106e-01
  2.894230e-01   5.919382e+01   3.453135e-01
  2.897220e-01   5.879137e+01   3.359891e-01
  2.900210e-01   5.898432e+01   3.454400e-01
  2.903200e-01   5.887086e+01   3.430910e-01
  2.906190e-01   5.891946e+01   3.469273e-01
  2.909180e-01   5.929548e+01   3.489781e-01
  2.912160e-01   5.909589e+01   3.446601e-01
  2.915150e-01   5.865666e+01   3.547010e-01
  2.918140e-01   5.984158e+01   3.500106e-01
  2.921130e-01   5.830438e+01   3.487157e-01
  2.924120e-01   5.910332e+01   3.536459e-01
  2.927110e-01   5.891696e+01   3.521025e-01
  2.930100e-01   5.884526e+01   3.610614e-01
  2.933090e-01   5.903845e+01   3.558535e-01
  2.936080e-01   5.914353e+01   3.537662e-01
  2.939070e-01   5.895643e+01   3.588838e-01
  2.942060e-01   5.944684e+01   3.610006e-01
  2.945050e-01   5.889456e+01   3.668535e-01
  2.948030e-01   5.955314e+01   3.592431e-01
  2.951020e-01   5.873409e+01   3.622112e-01
  2.954010e-01   5.882866e+01   3.642310e-01
  2.957000e-01   5.852661e+01   3.650434e-01
  2.959990e-01   5.931702e+01   3.670576e-01
  2.962980e-01   5.867252e+01   3.657188e-01
  2.965970e-01   5.881049e+01   3.697384e-01
  2.968960e-01   5.896567e+01   3.699981e-01
  2.971950e-01   5.876385e+01   3.677844e-01
  2.974940e-01   5.878945e+01   3.665260e-01
  2.977930e-01   5.842683e+01   3.687575e-01
  2.980920e-01   5.906056e+01   3.709808e-01
  2.983900e-01   5.935842e+01   3.749360e-01
  2.986890e-01   5.902709e+01   3.697363e-01
  2.989880e-01   5.933607e+01   3.746305e-01
  2.992870e-01   5.864369e+01   3.733753e-01
  2.995860e-01   5.941222e+01   3.779621e-01
  2.998850e-01   5.852483e+01   3.729967e-01
  3.001840e-01   5.874407e+01   3.760704e-01
  3.004830e-01   5.901200e+01   3.818288e-01
  3.007820e-01   5.864777e+01   3.791626e-01
  3.010810e-01   5.910506e+01   3.779479e-01
  3.013800e-01   5.804978e+01   3.801989e-01
  3.016790e-01   5.891175e+01   3.820046e-01
  3.019780e-01   5.872573e+01   3.834190e-01
  3.022760e-01   5.836639e+01   3.840310e-01
  3.025750e-01   5.883545e+01   3.835228e-01
  3.028740e-01   5.829951e+01   3.871948e-01
  3.031730e-01   5.894089e+01   3.874756e-01
  3.034720e-01   5.881341e+01   3.886330e-01
  3.037710e-01   5.846679e+01   3.872227e-01
  3.040700e-01   5.914989e+01   3.913437e-01
  3.043690e-01   5.859513e+01   3.941267e-01
  3.046680e-01   5.868406e+01   3.930480e-01
  3.049670e-01   5.870170e+01   3.895911e-01
  3.052660e-01   5.866556e+01   3.963165e-01
  3.055650e-01   5.864055e+01   3.948344e-01
  3.058630e-01   5.831354e+01   3.991084e-01
  3.061620e-01   5.868669e+01   3.930569e-01
  3.064610e-01   5.821591e+01   3.964856e-01
  3.067600e-01   5.875793e+01   4.044488e-01
  3.070590e-01   5.812680e+01   3.961820e-01
  3.073580e-01   5.873288e+01   4.043626e-01
  3.076570e-01   5.858276e+01   3.965997e-01
  3.079560e-01   5.854344e+01   4.028197e-01
  3.082550e-01   5.870974e+01   4.033914e-01
  3.085540e-01   5.805629e+01   4.008460e-01
  3.088530e-01   5.830575e+01   4.068085e-01
  3.091520e-01   5.845784e+01   4.013481e-01
  3.094500e-01   5.830290e+01   4.095796e-01
  3.097490e-01   5.897770e+01   4.100719e-01
  3.100480e-01   5.871237e+01   4.060928e-01
  3.103470e-01   5.845359e+01   4.165069e-01
  3.106460e-01   5.873386e+01   4.052635e-01
  3.109450e-01   5.855147e+01   4.165281e-01
  3.112440e-01   5.917172e+01   4.116798e-01
  3.115430e-01   5.804548e+01   4.131063e-01
  3.118420e-01   5.862716e+01   4.197732e-01
  3.121410e-01   5.841974e+01   4.125128e-01
  3.124400e-01   5.852805e+01   4.204237e-01
  3.127390e-01   5.853643e+01   4.145270e-01
  3.130380e-01   5.827088e+01   4.225524e-01
  3.133360e-01   5.791609e+01   4.188907e-01
  3.136350e-01   5.820793e+01   4.192723e-01
  3.139340e-01   5.830150e+01   4.257853e-01
  3.142330e-01   5.802147e+01   4.182658e-01
  3.145320e-01   5.851928e+01   4.304984e-01
  3.148310e-01   5.744542e+01   4.216071e-01
  3.151300e-01   5.907920e+01   4.275605e-01
  3.154290e-01   5.818358e+01   4.292618e-01
  3.157280e-01   5.843482e+01   4.273292e-01
  3.160270e-01   5.840249e+01   4.355848e-01
  3.163260e-01   5.833795e+01   4.269748e-01
  3.166250e-01   5.772675e+01   4.330576e-01
  3.169230e-01   5.908755e+01   4.355163e-01
  3.172220e-01   5.772183e+01   4.352926e-01
  3.175210e-01   5.789361e+01   4.355612e-01
  3.178200e-01   5.805077e+01   4.331544e-01
  3.181190e-01   5.757422e+01   4.393443e-01
  3.184180e-01   5.888717e+01   4.396647e-01
  3.187170e-01   5.875781e+01   4.470246e-01
  3.190160e-01   5.847574e+01   4.447499e-01
  3.193150e-01   5.862456e+01   4.386832e-01
  3.196140e-01   5.908335e+01   4.519406e-01
  3.199130e-01   5.765315e+01   4.400363e-01
  3.202120e-01   5.842621e+01   4.502457e-01
  3.205100e-01   5.749155e+01   4.454034e-01
  3.208090e-01   5.785657e+01   4.435831e-01
  3.211080e-01   5.865328e+01   4.536283e-01
  3.214070e-01   5.755055e+01   4.416134e-01
  3.217060e-01   5.795265e+01   4.504923e-01
  3.220050e-01   5.848183e+01   4.496342e-01
  3.223040e-01   5.757090e+01   4.440899e-01
  3.226030e-01   5.798704e+01   4.570303e-01
  3.229020e-01   5.771555e+01   4.406666e-01
  3.232010e-01   5.807217e+01   4.543410e-01
  3.235000e-01   5.823138e+01   4.499081e-01
  3.237990e-01   5.799432e+01   4.523358e-01
  3.240970e-01   5.864751e+01   4.618344e-01
  3.243960e-01   5.814661e+01   4.504107e-01
  3.246950e-01   5.825639e+01   4.620759e-01
  3.249940e-01   5.827214e+01   4.542679e-01
  3.252930e-01   5.859708e+01   4.629758e-01
  3.255920e-01   5.840562e+01   4.649298e-01
  3.258910e-01   5.833509e+01   4.601595e-01
  3.261900e-01   5.818338e+01   4.667984e-01
  3.264890e-01   5.773380e+01   4.595527e-01
  3.267880e-01   5.908515e+01   4.685462e-01
  3.270870e-01   5.779792e+01   4.713684e-01
  3.273860e-01   5.782249e+01   4.658108e-01
  3.276850e-01   5.824001e+01   4.731677e-01
  3.279830e-01   5.827421e+01   4.662384e-01
  3.282820e-01   5.762745e+01   4.730877e-01
  3.285810e-01   5.822404e+01   4.735854e-01
  3.288800e-01   5.734058e+01   4.733720e-01
  3.291790e-01   5.854755e+01   4.744154e-01
  3.294780e-01   5.832261e+01   4.809059e-01
  3.297770e-01   5.812823e+01   4.826455e-01
  3.300760e-01   5.778698e+01   4.761980e-01
  3.303750e-01   5.792563e+01   4.843815e-01
  3.306740e-01   5.818982e+01   4.788516e-01
  3.309730e-01   5.684197e+01   4.819020e-01
  3.312720e-01   5.808152e+01   4.908609e-01
  3.315700e-01   5.766916e+01   4.802263e-01
  3.318690e-01   5.832335e+01   4.957097e-01
  3.321680e-01   5.765572e+01   4.817036e-01
  3.324670e-01   5.716714e+01   4.918707e-01
  3.327660e-01   5.788517e+01   4.921988e-01
  3.330650e-01   5.798864e+01   4.931855e-01
  3.333640e-01   5.800644e+01   5.011180e-01
  3.336630e-01   5.858316e+01   4.918962e-01
  3.339620e-01   5.765897e+01   5.025045e-01
  3.342610e-01   5.766080e+01   4.956597e-01
  3.345600e-01   5.753440e+01   5.002235e-01
  3.348590e-01   5.688221e+01   5.062049e-01
  3.351570e-01   5.826325e+01   4.965638e-01
  3.354560e-01   5.945442e+01   5.212693e-01
  3.357550e-01   5.787094e+01   4.976868e-01
  3.360540e-01   5.878065e+01   5.164350e-01
  3.363530e-01   5.794576e+01   5.190306e-01
  3.366520e-01   5.772028e+01   5.027716e-01
  3.369510e-01   5.758349e+01   5.238978e-01
  3.372500e-01   5.744742e+01   4.998452e-01
  3.375490e-01   5.869226e+01   5.262663e-01
  3.378480e-01   5.767198e+01   5.190831e-01
  3.381470e-01   5.841067e+01   5.211086e-01
  3.384460e-01   5.841489e+01   5.351513e-01
  3.387450e-01   5.679251e+01   5.064103e-01
  3.390430e-01   5.710580e+01   5.263934e-01
  3.393420e-01   5.734106e+01   5.247854e-01
  3.396410e-01   5.804588e+01   5.286738e-01
  3.399400e-01   5.662543e+01   5.374648e-01
  3.402390e-01   5.815210e+01   5.186779e-01
  3.405380e-01   5.784677e+01   5.403173e-01
  3.408370e-01   5.865022e+01   5.362281e-01
  3.411360e-01   5.742514e+01   5.340776e-01
  3.414350e-01   5.873231e+01   5.473723e-01
  3.417340e-01   5.782433e+01   5.352269e-01
  3.420330e-01   5.836047e+01   5.539331e-01
  3.423320e-01   5.768840e+01   5.353004e-01
  3.426300e-01   5.759541e+01   5.495255e-01
  3.429290e-01   5.810737e+01   5.496768e-01
  3.432280e-01   5.732680e+01   5.437302e-01
  3.435270e-01   5.718838e+01   5.618055e-01
  3.438260e-01   5.793296e+01   5.429015e-01
  3.441250e-01   5.866024e+01   5.656907e-01
  3.444240e-01   5.720865e+01   5.507456e-01
  3.447230e-01   5.761773e+01   5.574285e-01
  3.450220e-01   5.764222e+01   5.690440e-01
  3.453210e-01   5.732530e+01   5.513067e-01
  3.456200e-01   5.738044e+01   5.728885e-01
  3.459190e-01   5.869297e+01   5.658485e-01
  3.462170e-01   5.783276e+01   5.725455e-01
  3.465160e-01   5.704362e+01   5.677740e-01
  3.468150e-01   5.811854e+01   5.722425e-01
  3.471140e-01   5.714776e+01   5.824132e-01
  3.474130e-01   5.727146e+01   5.672110e-01
  3.477120e-01   5.788378e+01   5.861517e-01
  3.480110e-01   5.795540e+01   5.801635e-01
  3.483100e-01   5.709293e+01   5.776104e-01
  3.486090e-01   5.685907e+01   5.912563e-01
  3.489080e-01   5.747861e+01   5.795582e-01
  3.492070e-01   5.796396e+01   5.979481e-01
  3.495060e-01   5.720118e+01   5.826853e-01
  3.498040e-01   5.808594e+01   5.995573e-01
  3.501030e-01   5.750089e+01   5.975106e-01
  3.504020e-01   5.789409e+01   5.985664e-01
  3.507010e-01   5.783837e+01   6.125008e-01
  3.510000e-01   5.873823e+01   5.980324e-01
  3.512990e-01   5.687840e+01   6.073966e-01
  3.515980e-01   5.723777e+01   6.011058e-01
  3.518970e-01   5.767479e+01   6.169573e-01
  3.521960e-01   5.737908e+01   6.241652e-01
  3.524950e-01   5.817319e+01   6.049869e-01
  3.527940e-01   5.730494e+01   6.271549e-01
  3.530930e-01   5.762126e+01   6.124033e-01
  3.533920e-01   5.790429e+01   6.292830e-01
  3.536900e-01   5.798940e+01   6.320394e-01
  3.539890e-01   5.689800e+01   6.226640e-01
  3.542880e-01   5.734755e+01   6.403252e-01
  3.545870e-01   5.783978e+01   6.178392e-01
  3.548860e-01   5.785550e+01   6.395313e-01
  3.551850e-01   5.736136e+01   6.251942e-01
  3.554840e-01   5.668906e+01   6.330516e-01
  3.557830e-01   5.626218e+01   6.330390e-01
  3.560820e-01   5.738974e+01   6.175941e-01
  3.563810e-01   5.686669e+01   6.352334e-01
  3.566800e-01   5.725460e+01   6.223694e-01
  3.569790e-01   5.593382e+01   6.347925e-01
  3.572770e-01   5.748666e+01   6.423190e-01
  3.575760e-01   5.601166e+01   6.079969e-01
  3.578750e-01   5.640822e+01   6.500041e-01
  3.581740e-01   5.726144e+01   6.257801e-01
  3.584730e-01   5.762162e+01   6.569580e-01
  3.587720e-01   5.798502e+01   6.475642e-01
  3.590710e-01   5.726661e+01   6.423108e-01
  3.593700e-01   5.758861e+01   6.688216e-01
  3.596690e-01   5.708129e+01   6.376305e-01
  3.599680e-01   5.701542e+01   6.668584e-01
  3.602670e-01   5.714357e+01   6.503674e-01
  3.605660e-01   5.618268e+01   6.606071e-01
  3.608640e-01   6.026155e+01   7.017127e-01
  3.611630e-01   5.727909e+01   6.485995e-01
  3.614620e-01   5.756919e+01   6.903555e-01
  3.617610e-01   5.743108e+01   6.638211e-01
  3.620600e-01   5.717527e+01   6.849918e-01
  3.623590e-01   5.801666e+01   6.870329e-01
  3.626580e-01   5.754478e+01   6.842332e-01
  3.629570e-01   5.743192e+01   7.019569e-01
  3.632560e-01   5.729393e+01   6.712647e-01
  3.635550e-01   5.654568e+01   7.078725e-01
  3.638540e-01   5.808320e+01   6.995945e-01
  3.641530e-01   5.770157e+01   7.020092e-01
  3.644510e-01   5.875470e+01   7.391259e-01
  3.647500e-01   5.627255e+01   6.795627e-01
  3.650490e-01   5.812434e+01   7.333463e-01
  3.653480e-01   5.703116e+01   7.092419e-01
  3.656470e-01   5.878388e+01   7.286201e-01
  3.659460e-01   5.736319e+01   7.413592e-01
  3.662450e-01   5.766137e+01   7.114893e-01
  3.665440e-01   5.694671e+01   7.561371e-01
  3.668430e-01   5.823431e+01   7.234774e-01
  3.671420e-01   5.676235e+01   7.450693e-01
  3.674410e-01   5.693049e+01   7.366904e-01
  3.677400e-01   5.745554e+01   7.535194e-01
  3.680390e-01   5.699867e+01   7.796342e-01
  3.683370e-01   5.779345e+01   7.348670e-01
  3.686360e-01   5.567646e+01   7.619767e-01
  3.689350e-01   5.702491e+01   7.546517e-01
  3.692340e-01   5.712104e+01   7.760982e-01
  3.695330e-01   5.790261e+01   8.089767e-01
  3.698320e-01   5.766750e+01   7.529395e-01
  3.701310e-01   5.579538e+01   7.965081e-01
  3.704300e-01   5.822415e+01   7.749455e-01
  3.707290e-01   5.597338e+01   8.001915e-01
  3.710280e-01   5.760875e+01   8.069212e-01
  3.713270e-01   5.685589e+01   7.898937e-01
  3.716260e-01   5.847594e+01   8.493526e-01
  3.719240e-01   5.645286e+01   7.803134e-01
  3.722230e-01   5.699797e+01   8.413042e-01
  3.725220e-01   5.822345e+01   8.211081e-01
  3.728210e-01   5.684322e+01   8.293201e-01
  3.731200e-01   5.615016e+01   8.731990e-01
  3.734190e-01   5.855816e+01   8.135432e-01
  3.737180e-01   5.570864e+01   8.666473e-01
  3.740170e-01   5.764087e+01   8.298161e-01
  3.743160e-01   5.791113e+01   8.899931e-01
  3.746150e-01   5.624793e+01   8.708320e-01
  3.749140e-01   5.754993e+01   8.596247e-01
  3.752130e-01   5.745122e+01   9.204279e-01
  3.755110e-01   5.763296e+01   8.573334e-01
  3.758100e-01   5.591762e+01   9.080599e-01
  3.761090e-01   5.616743e+01   8.829131e-01
  3.764080e-01   5.598163e+01   9.050510e-01
  3.767070e-01   5.790510e+01   9.624154e-01
  3.770060e-01   5.694901e+01   8.762423e-01
  3.773050e-01   5.773191e+01   9.692239e-01
  3.776040e-01   5.710103e+01   9.212240e-01
  3.779030e-01   5.743437e+01   9.544597e-01
  3.782020e-01   5.753218e+01   1.031812e+00
  3.785010e-01   5.761209e+01   9.076428e-01
  3.788000e-01   5.627725e+01   1.015530e+00
  3.790990e-01   5.759259e+01   9.478416e-01
  3.793970e-01   5.648162e+01   1.007637e+00
  3.796960e-01   5.552142e+01   9.943115e-01
  3.799950e-01   5.858158e+01   1.002604e+00
  3.802940e-01   5.660423e+01   1.095657e+00
  3.805930e-01   5.841615e+01   9.707752e-01
  3.808920e-01   5.786948e+01   1.114111e+00
  3.811910e-01   5.781658e+01   1.029326e+00
  3.814900e-01   5.733579e+01   1.078739e+00
  3.817890e-01   5.585107e+01   1.162555e+00
  3.820880e-01   5.742937e+01   1.001844e+00
  3.823870e-01   5.846392e+01   1.197137e+00
  3.826860e-01   5.730494e+01   1.040019e+00
  3.829840e-01   5.759470e+01   1.212050e+00
  3.832830e-01   5.678855e+01   1.150358e+00
  3.835820e-01   5.691411e+01   1.124205e+00
  3.838810e-01   5.965101e+01   1.286766e+00
  3.841800e-01   5.573591e+01   1.099646e+00
  3.844790e-01   5.569576e+01   1.252618e+00
  3.847780e-01   5.606886e+01   1.164820e+00
  3.850770e-01   5.679703e+01   1.274489e+00
  3.853760e-01   5.616983e+01   1.352019e+00
  3.856750e-01   5.723041e+01   1.176823e+00
  3.859740e-01   5.949041e+01   1.416037e+00
  3.862730e-01   5.570943e+01   1.243527e+00
  3.865710e-01   5.719843e+01   1.388491e+00
  3.868700e-01   5.582149e+01   1.396847e+00
  3.871690e-01   5.773938e+01   1.336646e+00
  3.874680e-01   5.613304e+01   1.517664e+00
  3.877670e-01   5.518580e+01   1.328718e+00
  3.880660e-01   5.636804e+01   1.555018e+00
  3.883650e-01   5.916780e+01   1.509697e+00
  3.886640e-01   5.675127e+01   1.542861e+00
  3.889630e-01   5.746985e+01   1.689559e+00
  3.892620e-01   5.710735e+01   1.514406e+00
  3.895610e-01   5.306013e+01   1.667931e+00
  3.898600e-01   5.568168e+01   1.663066e+00
  3.901580e-01   5.516935e+01   1.724885e+00
  3.904570e-01   5.669284e+01   1.954926e+00
  3.907560e-01   6.134422e+01   1.793415e+00
  3.910550e-01   5.984120e+01   2.045330e+00
  3.913540e-01   5.592635e+01   1.977295e+00
  3.916530e-01   5.914212e+01   2.033348e+00
  3.919520e-01   5.686137e+01   2.589965e+00
  3.922510e-01   5.620599e+01   1.982232e+00
  3.925500e-01   5.599626e+01   2.654477e+00
  3.928490e-01   5.589140e+01   2.420925e+00
  3.931480e-01   5.712877e+01   2.681186e+00
  3.934470e-01   0.000000e+00   0.000000e+00
  3.937460e-01   5.322791e+01   2.588029e+00
creator: radaver
creator-version: 3725
header-file: /nas_data/SAXS_data/20151104Workshop/header/JH1_0049.txt
image-file: /nas_data/Pilatus1M/20151104_Workshop/JH1_0049.tif
angular-axis-file: /nas_data/SAXS_data/20151104Workshop/q20151029.dat
beamstop-mask-file: /nas_data/SAXS_data/20151104Workshop/fit2d20151031.msk
detector-response-file: none
beam-center-x: 949.7700
beam-center-y: 918.8000
unit-time: 1.0000
channel-first: 10
channel-last: 1315
Exposure time [s]: 1.093906
Transmitted Beam: 0.484317
Incident Beam: 0.484317
Code: JH1
Concentration [mg/ml]: 1
Run Number: 0049
