# Supplementary material for: SAXS analysis of a soluble cytosolic NgBR construct including extracellular and transmembrane domains
Source: PLoS One. 2018 Jan 18;13(1):e0191371. doi: 10.1371/journal.pone.0191371 (PMC5773207; doi:10.1371/journal.pone.0191371)
Supplement: S1 File — (ZIP) [file pone.0191371.s001.zip › JH1_0050.dat]

Sample:   c= 1.0000 mg/ml  Code: JH1
  3.656810e-03   2.255209e+04   4.126256e+01
  3.955720e-03   2.192938e+04   2.794525e+01
  4.254640e-03   1.901147e+04   2.331678e+01
  4.553560e-03   1.541357e+04   2.024208e+01
  4.852480e-03   1.249018e+04   1.705982e+01
  5.151400e-03   1.051924e+04   1.546628e+01
  5.450320e-03   8.701641e+03   1.336101e+01
  5.749240e-03   7.420782e+03   1.195486e+01
  6.048150e-03   6.353880e+03   1.084307e+01
  6.347070e-03   5.490599e+03   9.576424e+00
  6.645990e-03   4.808118e+03   8.922116e+00
  6.944910e-03   4.210037e+03   8.037539e+00
  7.243830e-03   3.760895e+03   7.361099e+00
  7.542750e-03   3.333889e+03   6.904327e+00
  7.841670e-03   3.007761e+03   6.193320e+00
  8.140580e-03   2.708232e+03   5.957916e+00
  8.439500e-03   2.474658e+03   5.489395e+00
  8.738420e-03   2.263884e+03   5.200335e+00
  9.037340e-03   2.091358e+03   4.832853e+00
  9.336260e-03   1.921229e+03   4.552010e+00
  9.635180e-03   1.772114e+03   4.359355e+00
  9.934100e-03   1.643178e+03   4.061590e+00
  1.023300e-02   1.506952e+03   3.986171e+00
  1.053190e-02   1.394251e+03   3.888916e+00
  1.083090e-02   1.283827e+03   3.731740e+00
  1.112980e-02   1.182625e+03   3.551156e+00
  1.142870e-02   1.105577e+03   3.414293e+00
  1.172760e-02   1.018067e+03   3.267267e+00
  1.202650e-02   9.424624e+02   3.134913e+00
  1.232540e-02   8.754781e+02   3.004899e+00
  1.262440e-02   8.133530e+02   2.842467e+00
  1.292330e-02   7.549337e+02   2.696243e+00
  1.322220e-02   7.038100e+02   2.603349e+00
  1.352110e-02   6.548262e+02   2.485883e+00
  1.382000e-02   6.087719e+02   2.373258e+00
  1.411900e-02   5.691722e+02   2.283605e+00
  1.441790e-02   5.352920e+02   2.198644e+00
  1.471680e-02   4.928814e+02   2.099727e+00
  1.501570e-02   4.679052e+02   2.003551e+00
  1.531460e-02   4.380823e+02   1.929897e+00
  1.561350e-02   4.122670e+02   1.839323e+00
  1.591250e-02   3.885468e+02   1.801359e+00
  1.621140e-02   3.662456e+02   1.718743e+00
  1.651030e-02   3.464141e+02   1.653985e+00
  1.680920e-02   3.278085e+02   1.608955e+00
  1.710810e-02   3.112793e+02   1.571156e+00
  1.740710e-02   2.950055e+02   1.507526e+00
  1.770600e-02   2.807857e+02   1.455963e+00
  1.800490e-02   2.665627e+02   1.407394e+00
  1.830380e-02   2.550339e+02   1.387592e+00
  1.860270e-02   2.413485e+02   1.323635e+00
  1.890170e-02   2.312436e+02   1.295630e+00
  1.920060e-02   2.223863e+02   1.258531e+00
  1.949950e-02   2.116737e+02   1.241985e+00
  1.979840e-02   2.048222e+02   1.198795e+00
  2.009730e-02   1.958442e+02   1.159369e+00
  2.039620e-02   1.888706e+02   1.136476e+00
  2.069520e-02   1.824493e+02   1.110968e+00
  2.099410e-02   1.755494e+02   1.097655e+00
  2.129300e-02   1.668077e+02   1.041938e+00
  2.159190e-02   1.628672e+02   1.065037e+00
  2.189080e-02   1.576618e+02   1.053728e+00
  2.218980e-02   1.519034e+02   1.052123e+00
  2.248870e-02   1.454284e+02   1.047822e+00
  2.278760e-02   1.428878e+02   1.028395e+00
  2.308650e-02   1.403365e+02   1.050540e+00
  2.338540e-02   1.344131e+02   1.025994e+00
  2.368430e-02   1.318316e+02   9.976367e-01
  2.398330e-02   1.277514e+02   1.004423e+00
  2.428220e-02   1.260486e+02   9.755098e-01
  2.458110e-02   1.219394e+02   9.917376e-01
  2.488000e-02   1.184940e+02   9.515517e-01
  2.517890e-02   1.154750e+02   9.281462e-01
  2.547790e-02   1.148709e+02   9.387939e-01
  2.577680e-02   1.109493e+02   9.152190e-01
  2.607570e-02   1.098225e+02   9.179327e-01
  2.637460e-02   1.075218e+02   9.009712e-01
  2.667350e-02   1.055441e+02   8.703055e-01
  2.697250e-02   1.047106e+02   8.401350e-01
  2.727140e-02   1.035324e+02   8.043912e-01
  2.757030e-02   1.009418e+02   7.955819e-01
  2.786920e-02   1.006637e+02   7.854054e-01
  2.816810e-02   9.735575e+01   7.601512e-01
  2.846700e-02   9.728249e+01   7.504837e-01
  2.876600e-02   9.500888e+01   7.327260e-01
  2.906490e-02   9.493882e+01   7.346586e-01
  2.936380e-02   9.373746e+01   7.245600e-01
  2.966270e-02   9.238910e+01   7.140523e-01
  2.996160e-02   9.045160e+01   7.075606e-01
  3.026060e-02   8.927111e+01   6.918578e-01
  3.055950e-02   8.893802e+01   6.895870e-01
  3.085840e-02   8.825746e+01   6.840431e-01
  3.115730e-02   8.771446e+01   6.790802e-01
  3.145620e-02   8.697025e+01   6.696957e-01
  3.175510e-02   8.684662e+01   6.710556e-01
  3.205410e-02   8.499997e+01   6.602649e-01
  3.235300e-02   8.443982e+01   6.554196e-01
  3.265190e-02   8.357534e+01   6.400906e-01
  3.295080e-02   8.247470e+01   6.400314e-01
  3.324970e-02   8.314992e+01   6.418021e-01
  3.354870e-02   8.160200e+01   6.341379e-01
  3.384760e-02   8.272811e+01   6.311262e-01
  3.414650e-02   8.015700e+01   6.212414e-01
  3.444540e-02   7.999700e+01   6.120925e-01
  3.474430e-02   8.034346e+01   6.188144e-01
  3.504330e-02   7.960114e+01   6.083161e-01
  3.534220e-02   7.821319e+01   6.037334e-01
  3.564110e-02   7.871787e+01   6.049317e-01
  3.594000e-02   7.846155e+01   5.923862e-01
  3.623890e-02   7.781388e+01   5.999723e-01
  3.653780e-02   7.756321e+01   5.828033e-01
  3.683680e-02   7.766678e+01   5.907799e-01
  3.713570e-02   7.739718e+01   5.904570e-01
  3.743460e-02   7.660778e+01   5.778634e-01
  3.773350e-02   7.564847e+01   5.735720e-01
  3.803240e-02   7.589745e+01   5.882286e-01
  3.833140e-02   7.552015e+01   6.007110e-01
  3.863030e-02   7.503303e+01   6.080784e-01
  3.892920e-02   7.426577e+01   6.033880e-01
  3.922810e-02   7.353474e+01   6.027640e-01
  3.952700e-02   7.368201e+01   5.994569e-01
  3.982600e-02   7.286594e+01   6.047851e-01
  4.012490e-02   7.297647e+01   5.958107e-01
  4.042380e-02   7.348902e+01   6.057564e-01
  4.072270e-02   7.301439e+01   6.014153e-01
  4.102160e-02   7.210683e+01   5.968831e-01
  4.132050e-02   7.235554e+01   5.986957e-01
  4.161950e-02   7.311881e+01   5.956244e-01
  4.191840e-02   7.266764e+01   6.015665e-01
  4.221730e-02   7.106643e+01   5.872056e-01
  4.251620e-02   7.144755e+01   5.964950e-01
  4.281510e-02   7.176972e+01   5.885928e-01
  4.311410e-02   7.035671e+01   5.835165e-01
  4.341300e-02   7.013231e+01   5.855961e-01
  4.371190e-02   7.115717e+01   5.883370e-01
  4.401080e-02   7.063181e+01   5.861611e-01
  4.430970e-02   6.994422e+01   5.788426e-01
  4.460860e-02   7.102027e+01   5.840199e-01
  4.490760e-02   6.988231e+01   5.808018e-01
  4.520650e-02   7.009552e+01   5.772748e-01
  4.550540e-02   7.086659e+01   5.833876e-01
  4.580430e-02   6.977208e+01   5.766681e-01
  4.610320e-02   6.987179e+01   5.741874e-01
  4.640220e-02   6.912986e+01   5.754630e-01
  4.670110e-02   6.935057e+01   5.677991e-01
  4.700000e-02   6.955772e+01   5.707591e-01
  4.729890e-02   6.868744e+01   5.693003e-01
  4.759780e-02   6.968813e+01   5.727168e-01
  4.789680e-02   6.928083e+01   5.675136e-01
  4.819570e-02   6.803011e+01   5.616763e-01
  4.849460e-02   6.962381e+01   5.703231e-01
  4.879350e-02   6.859100e+01   5.598753e-01
  4.909240e-02   6.805931e+01   5.652798e-01
  4.939130e-02   6.783321e+01   5.547627e-01
  4.969030e-02   6.915311e+01   5.621647e-01
  4.998920e-02   6.847547e+01   5.587275e-01
  5.028810e-02   6.834041e+01   5.561648e-01
  5.058700e-02   6.651386e+01   5.526725e-01
  5.088590e-02   6.824862e+01   5.505353e-01
  5.118490e-02   6.826576e+01   5.578713e-01
  5.148380e-02   6.796469e+01   5.539700e-01
  5.178270e-02   6.799943e+01   5.469614e-01
  5.208160e-02   6.819829e+01   5.535984e-01
  5.238050e-02   6.713272e+01   5.434645e-01
  5.267940e-02   6.733560e+01   5.520610e-01
  5.297840e-02   6.766440e+01   5.462494e-01
  5.327730e-02   6.696798e+01   5.409093e-01
  5.357620e-02   6.716351e+01   5.435892e-01
  5.387510e-02   6.665502e+01   5.383991e-01
  5.417400e-02   6.706496e+01   5.450995e-01
  5.447300e-02   6.670843e+01   5.355386e-01
  5.477190e-02   6.698349e+01   5.378682e-01
  5.507080e-02   6.643066e+01   5.356441e-01
  5.536970e-02   6.704154e+01   5.362637e-01
  5.566860e-02   6.655500e+01   5.379949e-01
  5.596760e-02   6.681164e+01   5.329265e-01
  5.626650e-02   6.604207e+01   5.322513e-01
  5.656540e-02   6.568430e+01   5.290073e-01
  5.686430e-02   6.550312e+01   5.253209e-01
  5.716320e-02   6.645833e+01   5.256292e-01
  5.746210e-02   6.589381e+01   5.286583e-01
  5.776110e-02   6.687483e+01   5.343834e-01
  5.806000e-02   6.634482e+01   5.240272e-01
  5.835890e-02   6.560708e+01   5.216778e-01
  5.865780e-02   6.599768e+01   5.203771e-01
  5.895670e-02   6.614444e+01   5.308570e-01
  5.925570e-02   6.600635e+01   5.181632e-01
  5.955460e-02   6.509047e+01   5.213414e-01
  5.985350e-02   6.637177e+01   5.190365e-01
  6.015240e-02   6.574466e+01   5.182532e-01
  6.045130e-02   6.576445e+01   5.188930e-01
  6.075020e-02   6.588253e+01   5.143621e-01
  6.104920e-02   6.639350e+01   5.202415e-01
  6.134810e-02   6.620630e+01   5.200695e-01
  6.164700e-02   6.533908e+01   5.084638e-01
  6.194590e-02   6.645550e+01   5.210474e-01
  6.224480e-02   6.562938e+01   5.064170e-01
  6.254380e-02   6.542066e+01   5.141996e-01
  6.284270e-02   6.541247e+01   5.158269e-01
  6.314160e-02   6.590420e+01   5.053879e-01
  6.344050e-02   6.568414e+01   5.119557e-01
  6.373940e-02   6.550729e+01   5.028322e-01
  6.403840e-02   6.524693e+01   5.097105e-01
  6.433730e-02   6.582915e+01   5.066630e-01
  6.463620e-02   6.510785e+01   4.997662e-01
  6.493510e-02   6.587890e+01   5.138016e-01
  6.523400e-02   6.601694e+01   5.037554e-01
  6.553290e-02   6.550388e+01   5.043687e-01
  6.583190e-02   6.558930e+01   5.026332e-01
  6.613080e-02   6.564317e+01   4.982843e-01
  6.642970e-02   6.549026e+01   5.069306e-01
  6.672860e-02   6.538247e+01   4.958057e-01
  6.702750e-02   6.592496e+01   5.028924e-01
  6.732650e-02   6.514767e+01   4.964002e-01
  6.762540e-02   6.476944e+01   4.949570e-01
  6.792430e-02   6.543009e+01   4.994809e-01
  6.822320e-02   6.533529e+01   4.912428e-01
  6.852210e-02   6.510791e+01   4.977471e-01
  6.882110e-02   6.471108e+01   4.922739e-01
  6.912000e-02   6.549487e+01   4.947556e-01
  6.941890e-02   6.597444e+01   4.931575e-01
  6.971780e-02   6.572442e+01   4.917421e-01
  7.001670e-02   6.474182e+01   4.943564e-01
  7.031560e-02   6.465285e+01   4.872423e-01
  7.061460e-02   6.459124e+01   4.874846e-01
  7.091350e-02   6.392309e+01   4.835448e-01
  7.121240e-02   6.471571e+01   4.828052e-01
  7.151130e-02   6.491423e+01   4.896573e-01
  7.181020e-02   6.383389e+01   4.790476e-01
  7.210920e-02   6.526856e+01   4.876630e-01
  7.240810e-02   6.420042e+01   4.790542e-01
  7.270700e-02   6.361110e+01   4.828314e-01
  7.300590e-02   6.468951e+01   4.822475e-01
  7.330480e-02   6.481853e+01   4.773041e-01
  7.360370e-02   6.400613e+01   4.801510e-01
  7.390270e-02   6.429154e+01   4.758031e-01
  7.420160e-02   6.449123e+01   4.838173e-01
  7.450050e-02   6.409493e+01   4.733122e-01
  7.479940e-02   6.453384e+01   4.762548e-01
  7.509830e-02   6.490105e+01   4.816611e-01
  7.539730e-02   6.497327e+01   4.747890e-01
  7.569620e-02   6.376091e+01   4.712055e-01
  7.599510e-02   6.480684e+01   4.781523e-01
  7.629400e-02   6.443998e+01   4.706784e-01
  7.659290e-02   6.487916e+01   4.766405e-01
  7.689190e-02   6.482158e+01   4.720700e-01
  7.719080e-02   6.397370e+01   4.715563e-01
  7.748970e-02   6.445613e+01   4.698822e-01
  7.778860e-02   6.453959e+01   4.732018e-01
  7.808750e-02   6.358713e+01   4.662811e-01
  7.838640e-02   6.503435e+01   4.690153e-01
  7.868540e-02   6.381134e+01   4.658383e-01
  7.898430e-02   6.399687e+01   4.640136e-01
  7.928320e-02   6.513619e+01   4.736457e-01
  7.958210e-02   6.498450e+01   4.642816e-01
  7.988100e-02   6.372373e+01   4.650996e-01
  8.018000e-02   6.405764e+01   4.638206e-01
  8.047890e-02   6.423887e+01   4.640636e-01
  8.077780e-02   6.365404e+01   4.611280e-01
  8.107670e-02   6.445278e+01   4.615678e-01
  8.137560e-02   6.412153e+01   4.636396e-01
  8.167450e-02   6.466520e+01   4.627331e-01
  8.197350e-02   6.418163e+01   4.581948e-01
  8.227240e-02   6.401843e+01   4.620373e-01
  8.257130e-02   6.419741e+01   4.531745e-01
  8.287020e-02   6.485755e+01   4.646452e-01
  8.316910e-02   6.378777e+01   4.575805e-01
  8.346810e-02   6.420725e+01   4.547534e-01
  8.376700e-02   6.469169e+01   4.628279e-01
  8.406590e-02   6.429256e+01   4.519807e-01
  8.436480e-02   6.391296e+01   4.576315e-01
  8.466370e-02   6.445605e+01   4.537021e-01
  8.496270e-02   6.435253e+01   4.640620e-01
  8.526160e-02   6.432139e+01   4.785998e-01
  8.556050e-02   6.473198e+01   4.805785e-01
  8.585940e-02   6.484851e+01   4.870324e-01
  8.615830e-02   6.410232e+01   4.842223e-01
  8.645720e-02   6.436951e+01   4.900017e-01
  8.675620e-02   6.480096e+01   4.940883e-01
  8.705510e-02   6.489977e+01   4.934808e-01
  8.735400e-02   6.432342e+01   4.937449e-01
  8.765290e-02   6.463893e+01   4.954520e-01
  8.795180e-02   6.422200e+01   4.978749e-01
  8.825080e-02   6.455461e+01   4.946314e-01
  8.854970e-02   6.406675e+01   4.993191e-01
  8.884860e-02   6.414480e+01   4.975755e-01
  8.914750e-02   6.385132e+01   5.026416e-01
  8.944640e-02   6.486985e+01   5.029577e-01
  8.974530e-02   6.462833e+01   4.979224e-01
  9.004430e-02   7.626112e+01   5.386956e-01
  9.034320e-02   6.486588e+01   4.792667e-01
  9.064210e-02   6.452108e+01   4.770970e-01
  9.094100e-02   6.423947e+01   4.661402e-01
  9.123990e-02   6.453517e+01   4.659610e-01
  9.153890e-02   6.395417e+01   4.663593e-01
  9.183780e-02   6.411148e+01   4.636032e-01
  9.213670e-02   6.431829e+01   4.627095e-01
  9.243560e-02   6.502281e+01   4.640109e-01
  9.273450e-02   6.423365e+01   4.571935e-01
  9.303350e-02   6.405490e+01   4.625777e-01
  9.333240e-02   6.399298e+01   4.520694e-01
  9.363130e-02   6.351674e+01   4.538531e-01
  9.393020e-02   6.479775e+01   4.560621e-01
  9.422910e-02   6.501712e+01   4.580034e-01
  9.452800e-02   6.412642e+01   4.560261e-01
  9.482700e-02   6.471728e+01   4.478517e-01
  9.512590e-02   6.474094e+01   4.562503e-01
  9.542480e-02   6.385096e+01   4.481680e-01
  9.572370e-02   6.394219e+01   4.484880e-01
  9.602260e-02   6.378099e+01   4.501789e-01
  9.632160e-02   6.362555e+01   4.418867e-01
  9.662050e-02   6.396694e+01   4.456139e-01
  9.691940e-02   6.446362e+01   4.473406e-01
  9.721830e-02   6.322658e+01   4.404991e-01
  9.751720e-02   6.408814e+01   4.456695e-01
  9.781610e-02   6.336033e+01   4.388293e-01
  9.811510e-02   6.385570e+01   4.448606e-01
  9.841400e-02   6.352968e+01   4.366121e-01
  9.871290e-02   6.394046e+01   4.411891e-01
  9.901180e-02   6.386286e+01   4.419919e-01
  9.931070e-02   6.471881e+01   4.410300e-01
  9.960970e-02   6.408035e+01   4.420280e-01
  9.990860e-02   6.382973e+01   4.338646e-01
  1.002070e-01   6.487208e+01   4.415520e-01
  1.005060e-01   6.442447e+01   4.375939e-01
  1.008050e-01   6.518765e+01   4.426246e-01
  1.011040e-01   6.353197e+01   4.308366e-01
  1.014030e-01   6.348174e+01   4.326803e-01
  1.017020e-01   6.435816e+01   4.397995e-01
  1.020010e-01   6.435997e+01   4.349839e-01
  1.023000e-01   6.436988e+01   4.329987e-01
  1.025990e-01   6.388769e+01   4.303788e-01
  1.028980e-01   6.426824e+01   4.333259e-01
  1.031970e-01   6.421317e+01   4.355062e-01
  1.034960e-01   6.497746e+01   4.300880e-01
  1.037950e-01   6.387900e+01   4.303495e-01
  1.040930e-01   6.476199e+01   4.296985e-01
  1.043920e-01   6.375949e+01   4.302773e-01
  1.046910e-01   6.364497e+01   4.292309e-01
  1.049900e-01   6.354081e+01   4.230792e-01
  1.052890e-01   6.448687e+01   4.297597e-01
  1.055880e-01   6.430826e+01   4.275452e-01
  1.058870e-01   6.335557e+01   4.259733e-01
  1.061860e-01   6.381793e+01   4.233694e-01
  1.064850e-01   6.382533e+01   4.240254e-01
  1.067840e-01   6.371634e+01   4.258938e-01
  1.070830e-01   6.369297e+01   4.223267e-01
  1.073820e-01   6.414680e+01   4.222653e-01
  1.076800e-01   6.340298e+01   4.195011e-01
  1.079790e-01   6.354455e+01   4.218343e-01
  1.082780e-01   6.366889e+01   4.241389e-01
  1.085770e-01   6.471611e+01   4.186225e-01
  1.088760e-01   6.392406e+01   4.218422e-01
  1.091750e-01   6.368546e+01   4.195102e-01
  1.094740e-01   6.387206e+01   4.210500e-01
  1.097730e-01   6.372192e+01   4.181026e-01
  1.100720e-01   6.380834e+01   4.144885e-01
  1.103710e-01   6.456596e+01   4.233310e-01
  1.106700e-01   6.320655e+01   4.128238e-01
  1.109690e-01   6.401107e+01   4.211984e-01
  1.112670e-01   6.395260e+01   4.134847e-01
  1.115660e-01   6.340019e+01   4.128663e-01
  1.118650e-01   6.347877e+01   4.170012e-01
  1.121640e-01   6.429161e+01   4.137012e-01
  1.124630e-01   6.400316e+01   4.139414e-01
  1.127620e-01   6.359355e+01   4.126147e-01
  1.130610e-01   6.421453e+01   4.140375e-01
  1.133600e-01   6.409807e+01   4.184236e-01
  1.136590e-01   6.441100e+01   4.092083e-01
  1.139580e-01   6.389004e+01   4.121166e-01
  1.142570e-01   6.422757e+01   4.129131e-01
  1.145560e-01   6.389763e+01   4.124316e-01
  1.148550e-01   6.463507e+01   4.136396e-01
  1.151530e-01   6.400680e+01   4.062471e-01
  1.154520e-01   6.417975e+01   4.118913e-01
  1.157510e-01   6.523963e+01   4.107022e-01
  1.160500e-01   6.423047e+01   4.137963e-01
  1.163490e-01   6.418992e+01   4.073847e-01
  1.166480e-01   6.507620e+01   4.130262e-01
  1.169470e-01   6.371034e+01   4.064171e-01
  1.172460e-01   6.416922e+01   4.084396e-01
  1.175450e-01   6.533547e+01   4.087700e-01
  1.178440e-01   6.394421e+01   4.043944e-01
  1.181430e-01   6.443663e+01   4.090081e-01
  1.184420e-01   6.377123e+01   4.046704e-01
  1.187400e-01   6.420243e+01   4.046622e-01
  1.190390e-01   6.448681e+01   4.047378e-01
  1.193380e-01   6.459858e+01   4.050884e-01
  1.196370e-01   6.476501e+01   4.078113e-01
  1.199360e-01   6.405354e+01   4.014890e-01
  1.202350e-01   6.402880e+01   4.043879e-01
  1.205340e-01   6.378576e+01   4.011842e-01
  1.208330e-01   6.465307e+01   4.025593e-01
  1.211320e-01   6.482643e+01   4.063494e-01
  1.214310e-01   6.409544e+01   3.974037e-01
  1.217300e-01   6.497239e+01   4.057131e-01
  1.220290e-01   6.415169e+01   4.017965e-01
  1.223270e-01   6.444251e+01   4.000481e-01
  1.226260e-01   6.471674e+01   4.003719e-01
  1.229250e-01   6.410792e+01   3.969246e-01
  1.232240e-01   6.478260e+01   4.026950e-01
  1.235230e-01   6.502701e+01   4.026537e-01
  1.238220e-01   6.418653e+01   3.966517e-01
  1.241210e-01   6.526128e+01   4.015261e-01
  1.244200e-01   6.415726e+01   3.945171e-01
  1.247190e-01   6.428606e+01   3.995621e-01
  1.250180e-01   6.416697e+01   3.942936e-01
  1.253170e-01   6.350539e+01   3.930132e-01
  1.256160e-01   6.494305e+01   4.000227e-01
  1.259140e-01   6.470622e+01   3.964562e-01
  1.262130e-01   6.467464e+01   3.963595e-01
  1.265120e-01   6.530235e+01   3.954886e-01
  1.268110e-01   6.496525e+01   3.952196e-01
  1.271100e-01   6.452433e+01   3.974361e-01
  1.274090e-01   6.434034e+01   3.935649e-01
  1.277080e-01   6.453064e+01   3.928956e-01
  1.280070e-01   6.468289e+01   3.921184e-01
  1.283060e-01   6.435865e+01   3.926206e-01
  1.286050e-01   6.456290e+01   3.960169e-01
  1.289040e-01   6.524565e+01   3.911205e-01
  1.292030e-01   6.429204e+01   3.931665e-01
  1.295020e-01   6.421665e+01   3.892347e-01
  1.298000e-01   6.391606e+01   3.890528e-01
  1.300990e-01   6.470974e+01   3.890279e-01
  1.303980e-01   6.473053e+01   3.898157e-01
  1.306970e-01   6.517033e+01   3.940897e-01
  1.309960e-01   6.446165e+01   3.897330e-01
  1.312950e-01   6.465897e+01   3.900856e-01
  1.315940e-01   6.496131e+01   3.866813e-01
  1.318930e-01   6.434701e+01   3.876959e-01
  1.321920e-01   6.448678e+01   3.878768e-01
  1.324910e-01   6.443207e+01   3.886743e-01
  1.327900e-01   6.423211e+01   3.859194e-01
  1.330890e-01   6.447714e+01   3.861807e-01
  1.333870e-01   6.444442e+01   3.858463e-01
  1.336860e-01   6.458613e+01   3.855631e-01
  1.339850e-01   6.490302e+01   3.851014e-01
  1.342840e-01   6.455440e+01   3.868864e-01
  1.345830e-01   6.410967e+01   3.841383e-01
  1.348820e-01   6.440429e+01   3.850199e-01
  1.351810e-01   6.474410e+01   3.811841e-01
  1.354800e-01   6.440373e+01   3.845496e-01
  1.357790e-01   6.535599e+01   3.850470e-01
  1.360780e-01   6.526080e+01   3.863954e-01
  1.363770e-01   6.523991e+01   3.858661e-01
  1.366760e-01   6.522628e+01   3.879425e-01
  1.369740e-01   6.442661e+01   3.992115e-01
  1.372730e-01   6.403933e+01   4.001130e-01
  1.375720e-01   6.472940e+01   4.116384e-01
  1.378710e-01   6.432756e+01   4.120769e-01
  1.381700e-01   6.464567e+01   4.148388e-01
  1.384690e-01   6.412222e+01   4.203313e-01
  1.387680e-01   6.358266e+01   4.071297e-01
  1.390670e-01   6.425303e+01   3.976325e-01
  1.393660e-01   6.388748e+01   3.957266e-01
  1.396650e-01   6.430715e+01   3.942184e-01
  1.399640e-01   6.497099e+01   3.972665e-01
  1.402630e-01   6.411357e+01   3.865140e-01
  1.405620e-01   6.438868e+01   3.917192e-01
  1.408600e-01   6.485858e+01   3.919108e-01
  1.411590e-01   6.434081e+01   3.913266e-01
  1.414580e-01   6.445338e+01   3.921636e-01
  1.417570e-01   6.425678e+01   3.841106e-01
  1.420560e-01   6.496627e+01   3.907679e-01
  1.423550e-01   6.455904e+01   3.869003e-01
  1.426540e-01   6.482524e+01   3.841736e-01
  1.429530e-01   6.437801e+01   3.819258e-01
  1.432520e-01   6.496382e+01   3.807004e-01
  1.435510e-01   6.439360e+01   3.817430e-01
  1.438500e-01   6.449746e+01   3.779934e-01
  1.441490e-01   6.436806e+01   3.767307e-01
  1.444470e-01   6.531767e+01   3.819616e-01
  1.447460e-01   6.481774e+01   3.767264e-01
  1.450450e-01   6.418076e+01   3.786228e-01
  1.453440e-01   6.494453e+01   3.749262e-01
  1.456430e-01   6.458683e+01   3.775910e-01
  1.459420e-01   6.474816e+01   3.774008e-01
  1.462410e-01   6.482784e+01   3.758846e-01
  1.465400e-01   6.428155e+01   3.756009e-01
  1.468390e-01   6.496359e+01   3.728494e-01
  1.471380e-01   6.518293e+01   3.764782e-01
  1.474370e-01   6.466276e+01   3.756227e-01
  1.477360e-01   6.502441e+01   3.755876e-01
  1.480340e-01   6.480805e+01   3.713517e-01
  1.483330e-01   6.443668e+01   3.787053e-01
  1.486320e-01   6.491790e+01   3.896531e-01
  1.489310e-01   6.473568e+01   3.908045e-01
  1.492300e-01   6.488489e+01   3.907665e-01
  1.495290e-01   6.483194e+01   3.930652e-01
  1.498280e-01   6.475462e+01   3.973723e-01
  1.501270e-01   6.414479e+01   3.970387e-01
  1.504260e-01   6.514543e+01   3.947628e-01
  1.507250e-01   6.469665e+01   3.992631e-01
  1.510240e-01   6.563762e+01   4.011103e-01
  1.513230e-01   6.463738e+01   4.033146e-01
  1.516210e-01   6.491841e+01   3.999468e-01
  1.519200e-01   6.490116e+01   3.998937e-01
  1.522190e-01   6.486812e+01   4.067546e-01
  1.525180e-01   6.465986e+01   4.012504e-01
  1.528170e-01   6.515644e+01   4.082096e-01
  1.531160e-01   6.517089e+01   4.049756e-01
  1.534150e-01   6.498106e+01   3.985818e-01
  1.537140e-01   6.468442e+01   3.908942e-01
  1.540130e-01   6.482533e+01   3.848709e-01
  1.543120e-01   6.489018e+01   3.852967e-01
  1.546110e-01   6.513810e+01   3.834839e-01
  1.549100e-01   6.485219e+01   3.828704e-01
  1.552090e-01   6.517950e+01   3.859208e-01
  1.555070e-01   6.526029e+01   3.769187e-01
  1.558060e-01   6.534949e+01   3.825076e-01
  1.561050e-01   6.432545e+01   3.757292e-01
  1.564040e-01   6.503697e+01   3.793485e-01
  1.567030e-01   6.438640e+01   3.754708e-01
  1.570020e-01   6.484574e+01   3.748559e-01
  1.573010e-01   6.503937e+01   3.789115e-01
  1.576000e-01   6.482022e+01   3.724377e-01
  1.578990e-01   6.456314e+01   3.736095e-01
  1.581980e-01   6.514873e+01   3.735922e-01
  1.584970e-01   6.513264e+01   3.733342e-01
  1.587960e-01   6.569962e+01   3.784035e-01
  1.590940e-01   6.527969e+01   3.718630e-01
  1.593930e-01   6.443273e+01   3.682051e-01
  1.596920e-01   6.471350e+01   3.700392e-01
  1.599910e-01   6.472908e+01   3.717545e-01
  1.602900e-01   6.470378e+01   3.710528e-01
  1.605890e-01   6.491935e+01   3.661396e-01
  1.608880e-01   6.483932e+01   3.683398e-01
  1.611870e-01   6.503749e+01   3.678841e-01
  1.614860e-01   6.519999e+01   3.687501e-01
  1.617850e-01   6.540345e+01   3.661030e-01
  1.620840e-01   6.473538e+01   3.642284e-01
  1.623830e-01   6.496151e+01   3.664590e-01
  1.626810e-01   6.502973e+01   3.644624e-01
  1.629800e-01   6.554739e+01   3.620132e-01
  1.632790e-01   6.415170e+01   3.592819e-01
  1.635780e-01   6.457279e+01   3.616176e-01
  1.638770e-01   6.474215e+01   3.644453e-01
  1.641760e-01   6.450095e+01   3.619995e-01
  1.644750e-01   6.483332e+01   3.621521e-01
  1.647740e-01   6.429899e+01   3.602708e-01
  1.650730e-01   6.467011e+01   3.626691e-01
  1.653720e-01   6.500390e+01   3.632126e-01
  1.656710e-01   6.511452e+01   3.613906e-01
  1.659700e-01   6.493245e+01   3.624289e-01
  1.662680e-01   6.482037e+01   3.607651e-01
  1.665670e-01   6.469262e+01   3.613718e-01
  1.668660e-01   6.485311e+01   3.583865e-01
  1.671650e-01   6.507729e+01   3.618646e-01
  1.674640e-01   6.539002e+01   3.619620e-01
  1.677630e-01   6.506596e+01   3.591627e-01
  1.680620e-01   6.451718e+01   3.599204e-01
  1.683610e-01   6.451622e+01   3.543083e-01
  1.686600e-01   6.478363e+01   3.598979e-01
  1.689590e-01   6.490091e+01   3.566523e-01
  1.692580e-01   6.534068e+01   3.576729e-01
  1.695570e-01   6.438265e+01   3.595450e-01
  1.698560e-01   6.447862e+01   3.538404e-01
  1.701540e-01   6.460176e+01   3.569431e-01
  1.704530e-01   6.478673e+01   3.545025e-01
  1.707520e-01   6.468833e+01   3.544154e-01
  1.710510e-01   6.460814e+01   3.571473e-01
  1.713500e-01   6.485709e+01   3.543310e-01
  1.716490e-01   6.466137e+01   3.565493e-01
  1.719480e-01   6.456416e+01   3.506644e-01
  1.722470e-01   6.524675e+01   3.548483e-01
  1.725460e-01   6.481264e+01   3.553045e-01
  1.728450e-01   6.467346e+01   3.525657e-01
  1.731440e-01   6.512998e+01   3.543495e-01
  1.734430e-01   6.552727e+01   3.522055e-01
  1.737410e-01   6.490785e+01   3.541066e-01
  1.740400e-01   6.396211e+01   3.508000e-01
  1.743390e-01   6.449998e+01   3.497848e-01
  1.746380e-01   6.461209e+01   3.516828e-01
  1.749370e-01   6.516748e+01   3.508855e-01
  1.752360e-01   6.416608e+01   3.504669e-01
  1.755350e-01   6.413944e+01   3.495091e-01
  1.758340e-01   6.444993e+01   3.456766e-01
  1.761330e-01   6.512318e+01   3.530710e-01
  1.764320e-01   6.409923e+01   3.454142e-01
  1.767310e-01   6.501342e+01   3.522379e-01
  1.770300e-01   6.472870e+01   3.477927e-01
  1.773280e-01   6.457115e+01   3.487531e-01
  1.776270e-01   6.489573e+01   3.484137e-01
  1.779260e-01   6.407170e+01   3.446609e-01
  1.782250e-01   6.479719e+01   3.493630e-01
  1.785240e-01   6.477076e+01   3.460265e-01
  1.788230e-01   6.428197e+01   3.464190e-01
  1.791220e-01   6.431225e+01   3.470159e-01
  1.794210e-01   6.448057e+01   3.442405e-01
  1.797200e-01   6.465572e+01   3.462281e-01
  1.800190e-01   6.439494e+01   3.431775e-01
  1.803180e-01   6.404114e+01   3.457695e-01
  1.806170e-01   6.446558e+01   3.440330e-01
  1.809160e-01   6.422852e+01   3.427337e-01
  1.812140e-01   6.427474e+01   3.436906e-01
  1.815130e-01   6.463176e+01   3.441415e-01
  1.818120e-01   6.435096e+01   3.447345e-01
  1.821110e-01   6.453631e+01   3.412471e-01
  1.824100e-01   6.464596e+01   3.440124e-01
  1.827090e-01   6.433412e+01   3.425179e-01
  1.830080e-01   6.455514e+01   3.432716e-01
  1.833070e-01   6.493830e+01   3.418184e-01
  1.836060e-01   6.396052e+01   3.384296e-01
  1.839050e-01   6.450532e+01   3.438048e-01
  1.842040e-01   6.459185e+01   3.412308e-01
  1.845030e-01   6.443017e+01   3.399926e-01
  1.848010e-01   6.420627e+01   3.411898e-01
  1.851000e-01   6.427236e+01   3.367076e-01
  1.853990e-01   6.465684e+01   3.427143e-01
  1.856980e-01   6.453892e+01   3.399564e-01
  1.859970e-01   6.457169e+01   3.387596e-01
  1.862960e-01   6.468983e+01   3.405152e-01
  1.865950e-01   6.371061e+01   3.361768e-01
  1.868940e-01   6.444404e+01   3.419853e-01
  1.871930e-01   6.433534e+01   3.345358e-01
  1.874920e-01   6.404777e+01   3.369069e-01
  1.877910e-01   6.383896e+01   3.361995e-01
  1.880900e-01   6.407798e+01   3.368283e-01
  1.883880e-01   6.402512e+01   3.384400e-01
  1.886870e-01   6.473770e+01   3.341971e-01
  1.889860e-01   6.398808e+01   3.378620e-01
  1.892850e-01   6.396972e+01   3.352879e-01
  1.895840e-01   6.424515e+01   3.349192e-01
  1.898830e-01   6.435916e+01   3.356824e-01
  1.901820e-01   6.408095e+01   3.346457e-01
  1.904810e-01   6.391167e+01   3.340488e-01
  1.907800e-01   6.374602e+01   3.328468e-01
  1.910790e-01   6.420992e+01   3.334422e-01
  1.913780e-01   6.400974e+01   3.339962e-01
  1.916770e-01   6.320374e+01   3.317336e-01
  1.919750e-01   6.369079e+01   3.337800e-01
  1.922740e-01   6.385183e+01   3.305458e-01
  1.925730e-01   6.429215e+01   3.324379e-01
  1.928720e-01   6.348455e+01   3.310981e-01
  1.931710e-01   6.390145e+01   3.327930e-01
  1.934700e-01   6.354154e+01   3.303412e-01
  1.937690e-01   6.380288e+01   3.301199e-01
  1.940680e-01   6.456208e+01   3.338961e-01
  1.943670e-01   6.416499e+01   3.309057e-01
  1.946660e-01   6.353127e+01   3.298646e-01
  1.949650e-01   6.391645e+01   3.287812e-01
  1.952640e-01   6.383222e+01   3.300465e-01
  1.955630e-01   6.361488e+01   3.306823e-01
  1.958610e-01   6.354269e+01   3.273787e-01
  1.961600e-01   6.370252e+01   3.291164e-01
  1.964590e-01   6.364267e+01   3.274899e-01
  1.967580e-01   6.358596e+01   3.295582e-01
  1.970570e-01   6.351965e+01   3.271732e-01
  1.973560e-01   6.413347e+01   3.270031e-01
  1.976550e-01   6.421082e+01   3.299812e-01
  1.979540e-01   6.354491e+01   3.259314e-01
  1.982530e-01   6.344693e+01   3.274247e-01
  1.985520e-01   6.384307e+01   3.264061e-01
  1.988510e-01   6.329994e+01   3.251585e-01
  1.991500e-01   6.358105e+01   3.280644e-01
  1.994480e-01   6.339065e+01   3.242457e-01
  1.997470e-01   6.344370e+01   3.262501e-01
  2.000460e-01   6.360658e+01   3.228178e-01
  2.003450e-01   6.355708e+01   3.249567e-01
  2.006440e-01   6.330331e+01   3.270539e-01
  2.009430e-01   6.361969e+01   3.228511e-01
  2.012420e-01   6.338610e+01   3.255238e-01
  2.015410e-01   6.314545e+01   3.215060e-01
  2.018400e-01   6.312454e+01   3.221520e-01
  2.021390e-01   6.300894e+01   3.228427e-01
  2.024380e-01   6.340145e+01   3.189912e-01
  2.027370e-01   6.316686e+01   3.233888e-01
  2.030350e-01   6.362769e+01   3.214791e-01
  2.033340e-01   6.323791e+01   3.213236e-01
  2.036330e-01   6.342747e+01   3.193283e-01
  2.039320e-01   6.327660e+01   3.197664e-01
  2.042310e-01   6.288555e+01   3.218221e-01
  2.045300e-01   6.340566e+01   3.184606e-01
  2.048290e-01   6.343264e+01   3.196136e-01
  2.051280e-01   6.318234e+01   3.185750e-01
  2.054270e-01   6.363393e+01   3.191686e-01
  2.057260e-01   6.300405e+01   3.210067e-01
  2.060250e-01   6.300715e+01   3.170555e-01
  2.063240e-01   6.299787e+01   3.196091e-01
  2.066230e-01   6.343229e+01   3.193404e-01
  2.069210e-01   6.337636e+01   3.204302e-01
  2.072200e-01   6.296033e+01   3.186936e-01
  2.075190e-01   6.320746e+01   3.168901e-01
  2.078180e-01   6.293613e+01   3.186323e-01
  2.081170e-01   6.301415e+01   3.172072e-01
  2.084160e-01   6.307366e+01   3.193900e-01
  2.087150e-01   6.250590e+01   3.144655e-01
  2.090140e-01   6.339099e+01   3.181543e-01
  2.093130e-01   6.291621e+01   3.168266e-01
  2.096120e-01   6.306355e+01   3.166624e-01
  2.099110e-01   6.278541e+01   3.145094e-01
  2.102100e-01   6.246583e+01   3.152911e-01
  2.105080e-01   6.270402e+01   3.175019e-01
  2.108070e-01   6.240119e+01   3.138077e-01
  2.111060e-01   6.281515e+01   3.140600e-01
  2.114050e-01   6.299278e+01   3.148970e-01
  2.117040e-01   6.261577e+01   3.189125e-01
  2.120030e-01   6.273604e+01   3.251489e-01
  2.123020e-01   6.320247e+01   3.287117e-01
  2.126010e-01   6.346699e+01   3.267460e-01
  2.129000e-01   6.268763e+01   3.279649e-01
  2.131990e-01   6.318709e+01   3.321498e-01
  2.134980e-01   6.300191e+01   3.336752e-01
  2.137970e-01   6.298087e+01   3.311482e-01
  2.140950e-01   6.249745e+01   3.317160e-01
  2.143940e-01   6.293543e+01   3.341254e-01
  2.146930e-01   6.304684e+01   3.347358e-01
  2.149920e-01   6.279188e+01   3.343732e-01
  2.152910e-01   6.260226e+01   3.343414e-01
  2.155900e-01   6.264409e+01   3.373378e-01
  2.158890e-01   6.264228e+01   3.373329e-01
  2.161880e-01   6.250413e+01   3.355108e-01
  2.164870e-01   6.322086e+01   3.387242e-01
  2.167860e-01   6.315647e+01   3.322230e-01
  2.170850e-01   6.287111e+01   3.288933e-01
  2.173840e-01   6.264231e+01   3.251964e-01
  2.176820e-01   6.242664e+01   3.231939e-01
  2.179810e-01   6.279794e+01   3.251641e-01
  2.182800e-01   6.223030e+01   3.194449e-01
  2.185790e-01   6.302448e+01   3.230241e-01
  2.188780e-01   6.260195e+01   3.184665e-01
  2.191770e-01   6.202674e+01   3.190607e-01
  2.194760e-01   6.240650e+01   3.208741e-01
  2.197750e-01   6.275020e+01   3.185700e-01
  2.200740e-01   6.311475e+01   3.174603e-01
  2.203730e-01   6.211327e+01   3.166778e-01
  2.206720e-01   6.287985e+01   3.176763e-01
  2.209710e-01   6.264400e+01   3.192592e-01
  2.212700e-01   6.276694e+01   3.151215e-01
  2.215680e-01   6.221356e+01   3.165275e-01
  2.218670e-01   6.222955e+01   3.123329e-01
  2.221660e-01   6.205370e+01   3.153145e-01
  2.224650e-01   6.238060e+01   3.136248e-01
  2.227640e-01   6.219154e+01   3.128879e-01
  2.230630e-01   6.206591e+01   3.134882e-01
  2.233620e-01   6.275233e+01   3.144266e-01
  2.236610e-01   6.208748e+01   3.127565e-01
  2.239600e-01   6.213047e+01   3.092714e-01
  2.242590e-01   6.187145e+01   3.116920e-01
  2.245580e-01   6.164435e+01   3.102174e-01
  2.248570e-01   6.186271e+01   3.125815e-01
  2.251550e-01   6.213780e+01   3.096688e-01
  2.254540e-01   6.223186e+01   3.101568e-01
  2.257530e-01   6.211026e+01   3.121631e-01
  2.260520e-01   6.235483e+01   3.089486e-01
  2.263510e-01   6.166504e+01   3.082366e-01
  2.266500e-01   6.239834e+01   3.099374e-01
  2.269490e-01   6.185567e+01   3.072116e-01
  2.272480e-01   6.169198e+01   3.093156e-01
  2.275470e-01   6.209114e+01   3.061911e-01
  2.278460e-01   6.244350e+01   3.105566e-01
  2.281450e-01   6.197490e+01   3.066412e-01
  2.284440e-01   6.240391e+01   3.091956e-01
  2.287420e-01   6.241230e+01   3.100986e-01
  2.290410e-01   6.167452e+01   3.021555e-01
  2.293400e-01   6.237909e+01   3.086335e-01
  2.296390e-01   6.216948e+01   3.066296e-01
  2.299380e-01   6.164870e+01   3.058331e-01
  2.302370e-01   6.192476e+01   3.059030e-01
  2.305360e-01   6.136533e+01   3.025861e-01
  2.308350e-01   6.206652e+01   3.086092e-01
  2.311340e-01   6.242926e+01   3.037605e-01
  2.314330e-01   6.153635e+01   3.037286e-01
  2.317320e-01   6.168950e+01   3.051992e-01
  2.320310e-01   6.175488e+01   3.022338e-01
  2.323290e-01   6.254380e+01   3.089157e-01
  2.326280e-01   6.162485e+01   3.012081e-01
  2.329270e-01   6.199791e+01   3.025909e-01
  2.332260e-01   6.183830e+01   3.037500e-01
  2.335250e-01   6.183892e+01   3.030337e-01
  2.338240e-01   6.147916e+01   3.033466e-01
  2.341230e-01   6.146058e+01   2.988316e-01
  2.344220e-01   6.191820e+01   3.029896e-01
  2.347210e-01   6.172886e+01   3.024072e-01
  2.350200e-01   6.178346e+01   3.017132e-01
  2.353190e-01   6.169663e+01   3.018548e-01
  2.356180e-01   6.171834e+01   2.985397e-01
  2.359170e-01   6.148338e+01   3.022802e-01
  2.362150e-01   6.167728e+01   3.007503e-01
  2.365140e-01   6.178043e+01   2.986898e-01
  2.368130e-01   6.154382e+01   3.004247e-01
  2.371120e-01   6.123246e+01   2.982765e-01
  2.374110e-01   6.141387e+01   3.012801e-01
  2.377100e-01   6.158602e+01   2.981054e-01
  2.380090e-01   6.143537e+01   2.991159e-01
  2.383080e-01   6.201561e+01   2.985732e-01
  2.386070e-01   6.172793e+01   2.994808e-01
  2.389060e-01   6.133056e+01   2.981712e-01
  2.392050e-01   6.107682e+01   2.959668e-01
  2.395040e-01   6.132326e+01   2.986125e-01
  2.398020e-01   6.153863e+01   2.970836e-01
  2.401010e-01   6.156340e+01   2.988515e-01
  2.404000e-01   6.176203e+01   2.964980e-01
  2.406990e-01   6.103046e+01   2.964181e-01
  2.409980e-01   6.150800e+01   2.965593e-01
  2.412970e-01   6.154884e+01   2.962093e-01
  2.415960e-01   6.141242e+01   2.967788e-01
  2.418950e-01   6.124499e+01   2.946992e-01
  2.421940e-01   6.097610e+01   2.952742e-01
  2.424930e-01   6.082858e+01   2.958146e-01
  2.427920e-01   6.077140e+01   2.919173e-01
  2.430910e-01   6.055334e+01   2.933613e-01
  2.433890e-01   6.080216e+01   2.929723e-01
  2.436880e-01   6.154611e+01   2.973277e-01
  2.439870e-01   6.117385e+01   2.928823e-01
  2.442860e-01   6.095163e+01   2.918084e-01
  2.445850e-01   6.170759e+01   2.953666e-01
  2.448840e-01   6.082270e+01   2.928028e-01
  2.451830e-01   6.080583e+01   2.943048e-01
  2.454820e-01   6.046655e+01   2.900016e-01
  2.457810e-01   6.139960e+01   2.934222e-01
  2.460800e-01   6.141028e+01   2.937753e-01
  2.463790e-01   6.079347e+01   2.913217e-01
  2.466780e-01   6.125110e+01   2.928497e-01
  2.469770e-01   6.041093e+01   2.899750e-01
  2.472750e-01   6.102241e+01   2.921941e-01
  2.475740e-01   6.106042e+01   2.932650e-01
  2.478730e-01   6.140890e+01   2.893879e-01
  2.481720e-01   6.098299e+01   2.913448e-01
  2.484710e-01   6.123967e+01   2.901442e-01
  2.487700e-01   6.080005e+01   2.922033e-01
  2.490690e-01   6.095041e+01   2.914820e-01
  2.493680e-01   6.043934e+01   2.873020e-01
  2.496670e-01   6.100322e+01   2.925822e-01
  2.499660e-01   6.094000e+01   2.894334e-01
  2.502650e-01   6.086019e+01   2.905162e-01
  2.505640e-01   6.110903e+01   2.881604e-01
  2.508620e-01   6.045736e+01   2.879706e-01
  2.511610e-01   6.069252e+01   2.908647e-01
  2.514600e-01   6.019245e+01   2.865073e-01
  2.517590e-01   6.107380e+01   2.883889e-01
  2.520580e-01   6.098059e+01   2.886900e-01
  2.523570e-01   6.072436e+01   2.883962e-01
  2.526560e-01   6.061330e+01   2.889724e-01
  2.529550e-01   6.113070e+01   2.868722e-01
  2.532540e-01   6.138981e+01   2.873770e-01
  2.535530e-01   6.128362e+01   2.869239e-01
  2.538520e-01   6.149935e+01   2.887675e-01
  2.541510e-01   6.065993e+01   2.852572e-01
  2.544490e-01   6.092181e+01   2.866885e-01
  2.547480e-01   6.017257e+01   2.852261e-01
  2.550470e-01   6.017260e+01   2.835052e-01
  2.553460e-01   6.083236e+01   2.854595e-01
  2.556450e-01   6.115619e+01   2.839105e-01
  2.559440e-01   6.070373e+01   2.857667e-01
  2.562430e-01   6.069573e+01   2.870810e-01
  2.565420e-01   6.049438e+01   2.840613e-01
  2.568410e-01   6.054291e+01   2.833752e-01
  2.571400e-01   6.116846e+01   2.852366e-01
  2.574390e-01   6.093974e+01   2.868332e-01
  2.577380e-01   6.010344e+01   2.838449e-01
  2.580360e-01   6.066267e+01   2.831584e-01
  2.583350e-01   5.990330e+01   2.838764e-01
  2.586340e-01   6.077870e+01   2.828355e-01
  2.589330e-01   6.068294e+01   2.854127e-01
  2.592320e-01   6.045887e+01   2.820903e-01
  2.595310e-01   6.060245e+01   2.834150e-01
  2.598300e-01   6.084569e+01   2.858969e-01
  2.601290e-01   6.062756e+01   2.810176e-01
  2.604280e-01   6.054250e+01   2.842747e-01
  2.607270e-01   6.023192e+01   2.798097e-01
  2.610260e-01   6.022627e+01   2.823358e-01
  2.613250e-01   6.062429e+01   2.838650e-01
  2.616240e-01   6.103627e+01   2.839296e-01
  2.619220e-01   5.984189e+01   2.812362e-01
  2.622210e-01   6.036074e+01   2.796277e-01
  2.625200e-01   6.074065e+01   2.822553e-01
  2.628190e-01   6.029491e+01   2.809250e-01
  2.631180e-01   6.020697e+01   2.789843e-01
  2.634170e-01   6.003359e+01   2.821808e-01
  2.637160e-01   6.058058e+01   2.798485e-01
  2.640150e-01   6.028761e+01   2.818871e-01
  2.643140e-01   6.043955e+01   2.791405e-01
  2.646130e-01   5.998333e+01   2.784656e-01
  2.649120e-01   6.025832e+01   2.821143e-01
  2.652110e-01   6.029631e+01   2.790001e-01
  2.655090e-01   6.024513e+01   2.796479e-01
  2.658080e-01   5.995820e+01   2.773644e-01
  2.661070e-01   5.991286e+01   2.784928e-01
  2.664060e-01   5.985830e+01   2.780800e-01
  2.667050e-01   5.989473e+01   2.784507e-01
  2.670040e-01   5.966790e+01   2.777325e-01
  2.673030e-01   6.006938e+01   2.778103e-01
  2.676020e-01   6.064515e+01   2.792336e-01
  2.679010e-01   5.977644e+01   2.771321e-01
  2.682000e-01   6.024408e+01   2.770846e-01
  2.684990e-01   6.036106e+01   2.783893e-01
  2.687980e-01   5.980159e+01   2.767199e-01
  2.690960e-01   6.011041e+01   2.785697e-01
  2.693950e-01   6.012142e+01   2.756877e-01
  2.696940e-01   5.991026e+01   2.755726e-01
  2.699930e-01   5.979171e+01   2.763223e-01
  2.702920e-01   5.994077e+01   2.763862e-01
  2.705910e-01   5.972312e+01   2.763508e-01
  2.708900e-01   6.049648e+01   2.759923e-01
  2.711890e-01   6.017113e+01   2.771040e-01
  2.714880e-01   6.002839e+01   2.757515e-01
  2.717870e-01   6.008562e+01   2.763470e-01
  2.720860e-01   6.008917e+01   2.753373e-01
  2.723850e-01   5.955942e+01   2.734818e-01
  2.726840e-01   5.977673e+01   2.750806e-01
  2.729820e-01   6.009866e+01   2.756355e-01
  2.732810e-01   6.007679e+01   2.746671e-01
  2.735800e-01   5.982727e+01   2.740049e-01
  2.738790e-01   6.004296e+01   2.750476e-01
  2.741780e-01   5.995708e+01   2.753107e-01
  2.744770e-01   5.983116e+01   2.724782e-01
  2.747760e-01   5.971022e+01   2.735550e-01
  2.750750e-01   6.006620e+01   2.775197e-01
  2.753740e-01   5.998008e+01   2.817582e-01
  2.756730e-01   5.990743e+01   2.830802e-01
  2.759720e-01   5.997155e+01   2.819359e-01
  2.762710e-01   6.004380e+01   2.861533e-01
  2.765690e-01   6.002251e+01   2.853818e-01
  2.768680e-01   5.977893e+01   2.875017e-01
  2.771670e-01   5.982725e+01   2.852249e-01
  2.774660e-01   5.998397e+01   2.864249e-01
  2.777650e-01   6.029892e+01   2.906723e-01
  2.780640e-01   6.015969e+01   2.889456e-01
  2.783630e-01   5.937257e+01   2.874722e-01
  2.786620e-01   5.957162e+01   2.896677e-01
  2.789610e-01   5.960906e+01   2.898669e-01
  2.792600e-01   5.990252e+01   2.934424e-01
  2.795590e-01   5.948647e+01   2.866926e-01
  2.798580e-01   5.978545e+01   2.919352e-01
  2.801560e-01   5.972618e+01   2.913507e-01
  2.804550e-01   6.049281e+01   2.941018e-01
  2.807540e-01   6.006224e+01   2.943944e-01
  2.810530e-01   6.002038e+01   2.915191e-01
  2.813520e-01   6.008583e+01   2.955843e-01
  2.816510e-01   5.957100e+01   2.933002e-01
  2.819500e-01   5.960649e+01   2.934999e-01
  2.822490e-01   6.010508e+01   2.947248e-01
  2.825480e-01   5.970976e+01   2.933052e-01
  2.828470e-01   5.966121e+01   2.966018e-01
  2.831460e-01   6.045394e+01   2.970611e-01
  2.834450e-01   5.971829e+01   2.936626e-01
  2.837430e-01   5.958624e+01   2.950356e-01
  2.840420e-01   6.001746e+01   2.977187e-01
  2.843410e-01   5.924976e+01   3.022632e-01
  2.846400e-01   5.997011e+01   3.062291e-01
  2.849390e-01   5.970425e+01   3.134394e-01
  2.852380e-01   5.949018e+01   3.157811e-01
  2.855370e-01   5.940715e+01   3.186893e-01
  2.858360e-01   5.961780e+01   3.212976e-01
  2.861350e-01   5.917046e+01   3.229167e-01
  2.864340e-01   5.943334e+01   3.284212e-01
  2.867330e-01   5.854028e+01   3.250082e-01
  2.870320e-01   5.936836e+01   3.329160e-01
  2.873310e-01   5.934886e+01   3.297769e-01
  2.876290e-01   5.972374e+01   3.360787e-01
  2.879280e-01   5.942634e+01   3.383056e-01
  2.882270e-01   5.989408e+01   3.358851e-01
  2.885260e-01   5.913681e+01   3.378253e-01
  2.888250e-01   5.877649e+01   3.359370e-01
  2.891240e-01   5.948496e+01   3.430537e-01
  2.894230e-01   5.859219e+01   3.435443e-01
  2.897220e-01   5.903377e+01   3.366714e-01
  2.900210e-01   5.986902e+01   3.480110e-01
  2.903200e-01   5.910341e+01   3.437582e-01
  2.906190e-01   5.899984e+01   3.471540e-01
  2.909180e-01   5.925101e+01   3.488372e-01
  2.912160e-01   5.888346e+01   3.440302e-01
  2.915150e-01   5.851604e+01   3.542655e-01
  2.918140e-01   5.925678e+01   3.482862e-01
  2.921130e-01   5.908729e+01   3.510391e-01
  2.924120e-01   5.909360e+01   3.536067e-01
  2.927110e-01   5.900197e+01   3.523463e-01
  2.930100e-01   5.886626e+01   3.611155e-01
  2.933090e-01   5.965920e+01   3.577092e-01
  2.936080e-01   5.922055e+01   3.539864e-01
  2.939070e-01   5.912345e+01   3.593815e-01
  2.942060e-01   5.928780e+01   3.605071e-01
  2.945050e-01   5.903287e+01   3.672735e-01
  2.948030e-01   5.903617e+01   3.576702e-01
  2.951020e-01   5.911491e+01   3.633732e-01
  2.954010e-01   5.904403e+01   3.648867e-01
  2.957000e-01   5.882607e+01   3.659657e-01
  2.959990e-01   5.873673e+01   3.652474e-01
  2.962980e-01   5.933249e+01   3.677595e-01
  2.965970e-01   5.936730e+01   3.714739e-01
  2.968960e-01   5.850960e+01   3.685539e-01
  2.971950e-01   5.878351e+01   3.678354e-01
  2.974940e-01   5.834508e+01   3.651277e-01
  2.977930e-01   5.885171e+01   3.700853e-01
  2.980920e-01   5.839076e+01   3.688606e-01
  2.983900e-01   5.899981e+01   3.737910e-01
  2.986890e-01   5.938267e+01   3.708376e-01
  2.989880e-01   5.920023e+01   3.741907e-01
  2.992870e-01   5.895174e+01   3.743439e-01
  2.995860e-01   5.881255e+01   3.760390e-01
  2.998850e-01   5.961019e+01   3.764287e-01
  3.001840e-01   5.858664e+01   3.755554e-01
  3.004830e-01   5.892957e+01   3.815511e-01
  3.007820e-01   5.868609e+01   3.792756e-01
  3.010810e-01   5.934335e+01   3.786982e-01
  3.013800e-01   5.902503e+01   3.833683e-01
  3.016790e-01   5.876720e+01   3.815248e-01
  3.019780e-01   5.829433e+01   3.819972e-01
  3.022760e-01   5.862583e+01   3.848725e-01
  3.025750e-01   5.894708e+01   3.838755e-01
  3.028740e-01   5.840417e+01   3.875312e-01
  3.031730e-01   5.808933e+01   3.846554e-01
  3.034720e-01   5.836580e+01   3.871402e-01
  3.037710e-01   5.823777e+01   3.864526e-01
  3.040700e-01   5.849148e+01   3.891484e-01
  3.043690e-01   5.792111e+01   3.918422e-01
  3.046680e-01   5.912294e+01   3.945038e-01
  3.049670e-01   5.896723e+01   3.904601e-01
  3.052660e-01   5.827133e+01   3.949714e-01
  3.055650e-01   5.817199e+01   3.932426e-01
  3.058630e-01   5.823373e+01   3.988237e-01
  3.061620e-01   5.847275e+01   3.923285e-01
  3.064610e-01   5.860681e+01   3.978031e-01
  3.067600e-01   5.852909e+01   4.036489e-01
  3.070590e-01   5.864731e+01   3.979405e-01
  3.073580e-01   5.867106e+01   4.041381e-01
  3.076570e-01   5.846128e+01   3.961769e-01
  3.079560e-01   5.836548e+01   4.021955e-01
  3.082550e-01   5.838488e+01   4.022623e-01
  3.085540e-01   5.859816e+01   4.027008e-01
  3.088530e-01   5.881613e+01   4.085734e-01
  3.091520e-01   5.927559e+01   4.041340e-01
  3.094500e-01   5.882321e+01   4.113914e-01
  3.097490e-01   5.805913e+01   4.068544e-01
  3.100480e-01   5.797877e+01   4.035363e-01
  3.103470e-01   5.854521e+01   4.168213e-01
  3.106460e-01   5.874168e+01   4.052789e-01
  3.109450e-01   5.878812e+01   4.173571e-01
  3.112440e-01   5.835208e+01   4.088069e-01
  3.115430e-01   5.740714e+01   4.108168e-01
  3.118420e-01   5.801671e+01   4.175702e-01
  3.121410e-01   5.812513e+01   4.114596e-01
  3.124400e-01   5.772142e+01   4.175046e-01
  3.127390e-01   5.816323e+01   4.131916e-01
  3.130380e-01   5.823384e+01   4.224060e-01
  3.133360e-01   5.864290e+01   4.214989e-01
  3.136350e-01   5.850054e+01   4.203128e-01
  3.139340e-01   5.848473e+01   4.264416e-01
  3.142330e-01   5.814177e+01   4.186872e-01
  3.145320e-01   5.838293e+01   4.299842e-01
  3.148310e-01   5.871072e+01   4.262128e-01
  3.151300e-01   5.818163e+01   4.242880e-01
  3.154290e-01   5.818026e+01   4.292372e-01
  3.157280e-01   5.791588e+01   4.254153e-01
  3.160270e-01   5.907160e+01   4.380604e-01
  3.163260e-01   5.773776e+01   4.247606e-01
  3.166250e-01   5.861031e+01   4.363467e-01
  3.169230e-01   5.867651e+01   4.339865e-01
  3.172220e-01   5.839472e+01   4.378099e-01
  3.175210e-01   5.826057e+01   4.369270e-01
  3.178200e-01   5.862272e+01   4.352705e-01
  3.181190e-01   5.750388e+01   4.390633e-01
  3.184180e-01   5.849319e+01   4.381789e-01
  3.187170e-01   5.832256e+01   4.453531e-01
  3.190160e-01   5.819503e+01   4.436685e-01
  3.193150e-01   5.840128e+01   4.378345e-01
  3.196140e-01   5.830911e+01   4.489568e-01
  3.199130e-01   5.849281e+01   4.432164e-01
  3.202120e-01   5.832572e+01   4.498454e-01
  3.205100e-01   5.758488e+01   4.457520e-01
  3.208090e-01   5.841778e+01   4.457166e-01
  3.211080e-01   5.740452e+01   4.487605e-01
  3.214070e-01   5.803182e+01   4.434434e-01
  3.217060e-01   5.797735e+01   4.505754e-01
  3.220050e-01   5.762466e+01   4.463141e-01
  3.223040e-01   5.848220e+01   4.475780e-01
  3.226030e-01   5.834031e+01   4.584072e-01
  3.229020e-01   5.798813e+01   4.416933e-01
  3.232010e-01   5.847406e+01   4.558974e-01
  3.235000e-01   5.840880e+01   4.505800e-01
  3.237990e-01   5.731718e+01   4.496745e-01
  3.240970e-01   5.884417e+01   4.625948e-01
  3.243960e-01   5.810142e+01   4.502228e-01
  3.246950e-01   5.821275e+01   4.618896e-01
  3.249940e-01   5.815549e+01   4.538000e-01
  3.252930e-01   5.891561e+01   4.642192e-01
  3.255920e-01   5.799889e+01   4.632949e-01
  3.258910e-01   5.776553e+01   4.578945e-01
  3.261900e-01   5.760709e+01   4.644676e-01
  3.264890e-01   5.829014e+01   4.617484e-01
  3.267880e-01   5.823095e+01   4.651337e-01
  3.270870e-01   5.876715e+01   4.752907e-01
  3.273860e-01   5.835576e+01   4.679404e-01
  3.276850e-01   5.901701e+01   4.763000e-01
  3.279830e-01   5.854690e+01   4.673147e-01
  3.282820e-01   5.790377e+01   4.742070e-01
  3.285810e-01   5.792797e+01   4.723662e-01
  3.288800e-01   5.771244e+01   4.748909e-01
  3.291790e-01   5.742944e+01   4.698500e-01
  3.294780e-01   5.810516e+01   4.799949e-01
  3.297770e-01   5.742364e+01   4.796977e-01
  3.300760e-01   5.836834e+01   4.785737e-01
  3.303750e-01   5.825444e+01   4.857404e-01
  3.306740e-01   5.685467e+01   4.733126e-01
  3.309730e-01   5.713694e+01   4.831369e-01
  3.312720e-01   5.731079e+01   4.875792e-01
  3.315700e-01   5.781782e+01   4.808311e-01
  3.318690e-01   5.784817e+01   4.936720e-01
  3.321680e-01   5.768462e+01   4.818105e-01
  3.324670e-01   5.831917e+01   4.967878e-01
  3.327660e-01   5.796974e+01   4.925441e-01
  3.330650e-01   5.684030e+01   4.882639e-01
  3.333640e-01   5.853125e+01   5.033654e-01
  3.336630e-01   5.772077e+01   4.882482e-01
  3.339620e-01   5.875483e+01   5.072428e-01
  3.342610e-01   5.809207e+01   4.974957e-01
  3.345600e-01   5.793990e+01   5.019688e-01
  3.348590e-01   5.900510e+01   5.155496e-01
  3.351570e-01   5.839111e+01   4.970942e-01
  3.354560e-01   5.823083e+01   5.158628e-01
  3.357550e-01   5.775207e+01   4.971612e-01
  3.360540e-01   5.777006e+01   5.119617e-01
  3.363530e-01   5.795175e+01   5.190426e-01
  3.366520e-01   5.822058e+01   5.049314e-01
  3.369510e-01   5.739908e+01   5.230432e-01
  3.372500e-01   5.874009e+01   5.054232e-01
  3.375490e-01   5.794338e+01   5.228831e-01
  3.378480e-01   5.731362e+01   5.174531e-01
  3.381470e-01   5.788202e+01   5.187302e-01
  3.384460e-01   5.707321e+01   5.289547e-01
  3.387450e-01   5.759751e+01   5.099721e-01
  3.390430e-01   5.806807e+01   5.307948e-01
  3.393420e-01   5.757310e+01   5.258311e-01
  3.396410e-01   5.774886e+01   5.273044e-01
  3.399400e-01   5.747408e+01   5.414619e-01
  3.402390e-01   5.741787e+01   5.153783e-01
  3.405380e-01   5.755076e+01   5.389177e-01
  3.408370e-01   5.710753e+01   5.291137e-01
  3.411360e-01   5.834569e+01   5.383260e-01
  3.414350e-01   5.834126e+01   5.455314e-01
  3.417340e-01   5.703832e+01   5.315616e-01
  3.420330e-01   5.786294e+01   5.515511e-01
  3.423320e-01   5.850463e+01   5.390587e-01
  3.426300e-01   5.773367e+01   5.501689e-01
  3.429290e-01   5.700176e+01   5.444068e-01
  3.432280e-01   5.729774e+01   5.435768e-01
  3.435270e-01   5.802395e+01   5.658787e-01
  3.438260e-01   5.850960e+01   5.455811e-01
  3.441250e-01   5.730952e+01   5.591239e-01
  3.444240e-01   5.788930e+01   5.539963e-01
  3.447230e-01   5.776542e+01   5.581265e-01
  3.450220e-01   5.766701e+01   5.691501e-01
  3.453210e-01   5.703043e+01   5.498713e-01
  3.456200e-01   5.693104e+01   5.706244e-01
  3.459190e-01   5.862415e+01   5.655005e-01
  3.462170e-01   5.695660e+01   5.681757e-01
  3.465160e-01   5.743593e+01   5.697067e-01
  3.468150e-01   5.755181e+01   5.694293e-01
  3.471140e-01   5.760151e+01   5.847040e-01
  3.474130e-01   5.770071e+01   5.693164e-01
  3.477120e-01   5.738784e+01   5.836186e-01
  3.480110e-01   5.748169e+01   5.777711e-01
  3.483100e-01   5.832261e+01   5.837810e-01
  3.486090e-01   5.854649e+01   5.999485e-01
  3.489080e-01   5.797201e+01   5.820237e-01
  3.492070e-01   5.754123e+01   5.957466e-01
  3.495060e-01   5.715043e+01   5.824101e-01
  3.498040e-01   5.770513e+01   5.975717e-01
  3.501030e-01   5.719338e+01   5.958937e-01
  3.504020e-01   5.703062e+01   5.940689e-01
  3.507010e-01   5.816585e+01   6.142148e-01
  3.510000e-01   5.676832e+01   5.879019e-01
  3.512990e-01   5.690758e+01   6.075350e-01
  3.515980e-01   5.773949e+01   6.037173e-01
  3.518970e-01   5.715014e+01   6.141272e-01
  3.521960e-01   5.735543e+01   6.240187e-01
  3.524950e-01   5.717583e+01   5.997612e-01
  3.527940e-01   5.859882e+01   6.341775e-01
  3.530930e-01   5.768305e+01   6.127140e-01
  3.533920e-01   5.754538e+01   6.273118e-01
  3.536900e-01   5.743502e+01   6.289930e-01
  3.539890e-01   5.594082e+01   6.173867e-01
  3.542880e-01   5.820933e+01   6.451000e-01
  3.545870e-01   5.764509e+01   6.167808e-01
  3.548860e-01   5.631116e+01   6.309201e-01
  3.551850e-01   5.694925e+01   6.229266e-01
  3.554840e-01   5.874995e+01   6.444375e-01
  3.557830e-01   5.806090e+01   6.430602e-01
  3.560820e-01   5.626997e+01   6.115217e-01
  3.563810e-01   5.743818e+01   6.383991e-01
  3.566800e-01   5.743398e+01   6.233258e-01
  3.569790e-01   5.714087e+01   6.415869e-01
  3.572770e-01   5.800725e+01   6.452024e-01
  3.575760e-01   5.819283e+01   6.197042e-01
  3.578750e-01   5.879421e+01   6.635898e-01
  3.581740e-01   5.698463e+01   6.242478e-01
  3.584730e-01   5.720639e+01   6.545679e-01
  3.587720e-01   5.665112e+01   6.400542e-01
  3.590710e-01   5.747225e+01   6.434446e-01
  3.593700e-01   5.722026e+01   6.666602e-01
  3.596690e-01   5.784011e+01   6.418364e-01
  3.599680e-01   5.733972e+01   6.687331e-01
  3.602670e-01   5.694786e+01   6.492341e-01
  3.605660e-01   5.767075e+01   6.692793e-01
  3.608640e-01   5.749645e+01   6.854050e-01
  3.611630e-01   5.734191e+01   6.489365e-01
  3.614620e-01   5.724305e+01   6.883775e-01
  3.617610e-01   5.716693e+01   6.622739e-01
  3.620600e-01   5.770540e+01   6.881404e-01
  3.623590e-01   5.658965e+01   6.785116e-01
  3.626580e-01   5.724048e+01   6.824021e-01
  3.629570e-01   5.651067e+01   6.962843e-01
  3.632560e-01   5.705473e+01   6.698428e-01
  3.635550e-01   5.782730e+01   7.158291e-01
  3.638540e-01   5.710247e+01   6.936433e-01
  3.641530e-01   5.698943e+01   6.976438e-01
  3.644510e-01   5.800753e+01   7.343902e-01
  3.647500e-01   5.704071e+01   6.841656e-01
  3.650490e-01   5.882417e+01   7.377268e-01
  3.653480e-01   5.615475e+01   7.037511e-01
  3.656470e-01   5.670347e+01   7.155902e-01
  3.659460e-01   5.746530e+01   7.419975e-01
  3.662450e-01   5.782487e+01   7.124769e-01
  3.665440e-01   5.659208e+01   7.537574e-01
  3.668430e-01   5.678397e+01   7.143910e-01
  3.671420e-01   5.739476e+01   7.491869e-01
  3.674410e-01   5.680331e+01   7.358460e-01
  3.677400e-01   5.636527e+01   7.463144e-01
  3.680390e-01   5.772052e+01   7.845330e-01
  3.683370e-01   5.699594e+01   7.297582e-01
  3.686360e-01   5.813421e+01   7.785909e-01
  3.689350e-01   5.709155e+01   7.550709e-01
  3.692340e-01   5.848851e+01   7.853107e-01
  3.695330e-01   5.632835e+01   7.978808e-01
  3.698320e-01   5.781165e+01   7.538584e-01
  3.701310e-01   5.690644e+01   8.043765e-01
  3.704300e-01   5.767419e+01   7.712549e-01
  3.707290e-01   5.592443e+01   7.998186e-01
  3.710280e-01   5.649787e+01   7.990805e-01
  3.713270e-01   5.710502e+01   7.915997e-01
  3.716260e-01   5.749805e+01   8.421968e-01
  3.719240e-01   5.786249e+01   7.899730e-01
  3.722230e-01   5.544257e+01   8.297220e-01
  3.725220e-01   5.794222e+01   8.190992e-01
  3.728210e-01   5.694886e+01   8.300666e-01
  3.731200e-01   5.654072e+01   8.762056e-01
  3.734190e-01   5.815924e+01   8.107442e-01
  3.737180e-01   5.748501e+01   8.803310e-01
  3.740170e-01   5.717169e+01   8.264084e-01
  3.743160e-01   5.637601e+01   8.780927e-01
  3.746150e-01   5.792990e+01   8.837310e-01
  3.749140e-01   5.685331e+01   8.543817e-01
  3.752130e-01   5.752166e+01   9.209657e-01
  3.755110e-01   5.594630e+01   8.446709e-01
  3.758100e-01   5.719726e+01   9.183651e-01
  3.761090e-01   5.681649e+01   8.879744e-01
  3.764080e-01   5.716354e+01   9.145289e-01
  3.767070e-01   5.579046e+01   9.446516e-01
  3.770060e-01   5.547627e+01   8.648132e-01
  3.773050e-01   5.623170e+01   9.565206e-01
  3.776040e-01   5.669650e+01   9.179288e-01
  3.779030e-01   5.682838e+01   9.493840e-01
  3.782020e-01   5.634463e+01   1.021078e+00
  3.785010e-01   5.622184e+01   8.965990e-01
  3.788000e-01   5.737349e+01   1.025344e+00
  3.790990e-01   5.724613e+01   9.449593e-01
  3.793970e-01   5.606496e+01   1.003885e+00
  3.796960e-01   5.610583e+01   9.995023e-01
  3.799950e-01   5.773748e+01   9.953259e-01
  3.802940e-01   5.742805e+01   1.103570e+00
  3.805930e-01   5.675125e+01   9.568140e-01
  3.808920e-01   5.780182e+01   1.113428e+00
  3.811910e-01   5.803317e+01   1.031222e+00
  3.814900e-01   5.735280e+01   1.078869e+00
  3.817890e-01   5.708195e+01   1.175262e+00
  3.820880e-01   5.693676e+01   9.975099e-01
  3.823870e-01   5.730852e+01   1.185215e+00
  3.826860e-01   5.918907e+01   1.056948e+00
  3.829840e-01   5.713230e+01   1.207140e+00
  3.832830e-01   5.506101e+01   1.132693e+00
  3.835820e-01   5.591164e+01   1.114229e+00
  3.838810e-01   5.701078e+01   1.257931e+00
  3.841800e-01   5.803233e+01   1.122039e+00
  3.844790e-01   5.603062e+01   1.256342e+00
  3.847780e-01   5.563010e+01   1.160220e+00
  3.850770e-01   5.544971e+01   1.259246e+00
  3.853760e-01   5.792385e+01   1.372927e+00
  3.856750e-01   5.720294e+01   1.176507e+00
  3.859740e-01   5.709405e+01   1.387184e+00
  3.862730e-01   5.742712e+01   1.262516e+00
  3.865710e-01   5.770071e+01   1.394535e+00
  3.868700e-01   5.532897e+01   1.390632e+00
  3.871690e-01   5.464196e+01   1.300262e+00
  3.874680e-01   5.662219e+01   1.524218e+00
  3.877670e-01   5.866955e+01   1.369976e+00
  3.880660e-01   5.868118e+01   1.586558e+00
  3.883650e-01   5.781627e+01   1.492312e+00
  3.886640e-01   5.670608e+01   1.542202e+00
  3.889630e-01   5.711888e+01   1.684344e+00
  3.892620e-01   6.003559e+01   1.552702e+00
  3.895610e-01   5.704162e+01   1.729328e+00
  3.898600e-01   5.806258e+01   1.698201e+00
  3.901580e-01   5.694575e+01   1.752384e+00
  3.904570e-01   5.864442e+01   1.988232e+00
  3.907560e-01   5.436779e+01   1.688311e+00
  3.910550e-01   5.277748e+01   1.920769e+00
  3.913540e-01   5.543383e+01   1.968513e+00
  3.916530e-01   5.501440e+01   1.961052e+00
  3.919520e-01   5.261146e+01   2.491225e+00
  3.922510e-01   5.445517e+01   1.951059e+00
  3.925500e-01   5.825795e+01   2.707476e+00
  3.928490e-01   5.525907e+01   2.407123e+00
  3.931480e-01   5.788047e+01   2.698691e+00
  3.934470e-01   0.000000e+00   0.000000e+00
  3.937460e-01   6.241024e+01   2.802303e+00
creator: radaver
creator-version: 3725
header-file: /nas_data/SAXS_data/20151104Workshop/header/JH1_0050.txt
image-file: /nas_data/Pilatus1M/20151104_Workshop/JH1_0050.tif
angular-axis-file: /nas_data/SAXS_data/20151104Workshop/q20151029.dat
beamstop-mask-file: /nas_data/SAXS_data/20151104Workshop/fit2d20151031.msk
detector-response-file: none
beam-center-x: 949.7700
beam-center-y: 918.8000
unit-time: 1.0000
channel-first: 10
channel-last: 1315
Exposure time [s]: 1.094016
Transmitted Beam: 0.484296
Incident Beam: 0.484296
Code: JH1
Concentration [mg/ml]: 1
Run Number: 0050
