# Supplementary material for: SAXS analysis of a soluble cytosolic NgBR construct including extracellular and transmembrane domains
Source: PLoS One. 2018 Jan 18;13(1):e0191371. doi: 10.1371/journal.pone.0191371 (PMC5773207; doi:10.1371/journal.pone.0191371)
Supplement: S1 File — (ZIP) [file pone.0191371.s001.zip › JH1_0051.dat]

Sample:   c= 1.0000 mg/ml  Code: JH1
  3.656810e-03   2.258818e+04   4.129170e+01
  3.955720e-03   2.194761e+04   2.795425e+01
  4.254640e-03   1.907022e+04   2.335060e+01
  4.553560e-03   1.540333e+04   2.023346e+01
  4.852480e-03   1.245187e+04   1.703205e+01
  5.151400e-03   1.052724e+04   1.547071e+01
  5.450320e-03   8.695420e+03   1.335499e+01
  5.749240e-03   7.396942e+03   1.193453e+01
  6.048150e-03   6.319206e+03   1.081243e+01
  6.347070e-03   5.476730e+03   9.563428e+00
  6.645990e-03   4.805663e+03   8.919004e+00
  6.944910e-03   4.220679e+03   8.046939e+00
  7.243830e-03   3.774338e+03   7.373554e+00
  7.542750e-03   3.336196e+03   6.906070e+00
  7.841670e-03   3.006625e+03   6.191571e+00
  8.140580e-03   2.718537e+03   5.968682e+00
  8.439500e-03   2.481634e+03   5.496612e+00
  8.738420e-03   2.267832e+03   5.204381e+00
  9.037340e-03   2.089527e+03   4.830285e+00
  9.336260e-03   1.926488e+03   4.557810e+00
  9.635180e-03   1.775406e+03   4.362995e+00
  9.934100e-03   1.631990e+03   4.047361e+00
  1.023300e-02   1.500629e+03   3.977428e+00
  1.053190e-02   1.393285e+03   3.887206e+00
  1.083090e-02   1.285908e+03   3.734413e+00
  1.112980e-02   1.180613e+03   3.547801e+00
  1.142870e-02   1.103779e+03   3.411196e+00
  1.172760e-02   1.024041e+03   3.276533e+00
  1.202650e-02   9.498135e+02   3.146821e+00
  1.232540e-02   8.770881e+02   3.007379e+00
  1.262440e-02   8.107676e+02   2.837681e+00
  1.292330e-02   7.553317e+02   2.696702e+00
  1.322220e-02   7.024942e+02   2.600671e+00
  1.352110e-02   6.530526e+02   2.482283e+00
  1.382000e-02   6.092963e+02   2.374058e+00
  1.411900e-02   5.721620e+02   2.289381e+00
  1.441790e-02   5.300273e+02   2.187601e+00
  1.471680e-02   4.983521e+02   2.111150e+00
  1.501570e-02   4.641294e+02   1.995264e+00
  1.531460e-02   4.362324e+02   1.925638e+00
  1.561350e-02   4.114679e+02   1.837368e+00
  1.591250e-02   3.929079e+02   1.811270e+00
  1.621140e-02   3.661287e+02   1.718308e+00
  1.651030e-02   3.483075e+02   1.658344e+00
  1.680920e-02   3.282447e+02   1.609874e+00
  1.710810e-02   3.099684e+02   1.567698e+00
  1.740710e-02   2.913457e+02   1.498005e+00
  1.770600e-02   2.828467e+02   1.461160e+00
  1.800490e-02   2.658294e+02   1.405325e+00
  1.830380e-02   2.538238e+02   1.384166e+00
  1.860270e-02   2.387994e+02   1.316504e+00
  1.890170e-02   2.318245e+02   1.297135e+00
  1.920060e-02   2.215045e+02   1.255916e+00
  1.949950e-02   2.134993e+02   1.247213e+00
  1.979840e-02   2.029740e+02   1.193263e+00
  2.009730e-02   1.951968e+02   1.157343e+00
  2.039620e-02   1.869961e+02   1.130717e+00
  2.069520e-02   1.826519e+02   1.111481e+00
  2.099410e-02   1.750705e+02   1.096055e+00
  2.129300e-02   1.688327e+02   1.048145e+00
  2.159190e-02   1.624607e+02   1.063608e+00
  2.189080e-02   1.564001e+02   1.049405e+00
  2.218980e-02   1.524215e+02   1.053817e+00
  2.248870e-02   1.478695e+02   1.056480e+00
  2.278760e-02   1.421580e+02   1.025670e+00
  2.308650e-02   1.372517e+02   1.038832e+00
  2.338540e-02   1.345681e+02   1.026490e+00
  2.368430e-02   1.316861e+02   9.969931e-01
  2.398330e-02   1.292513e+02   1.010208e+00
  2.428220e-02   1.268779e+02   9.786224e-01
  2.458110e-02   1.224166e+02   9.935832e-01
  2.488000e-02   1.198164e+02   9.567574e-01
  2.517890e-02   1.161023e+02   9.305768e-01
  2.547790e-02   1.145810e+02   9.375206e-01
  2.577680e-02   1.121740e+02   9.201704e-01
  2.607570e-02   1.102699e+02   9.197145e-01
  2.637460e-02   1.064072e+02   8.962054e-01
  2.667350e-02   1.046131e+02   8.663777e-01
  2.697250e-02   1.030938e+02   8.335455e-01
  2.727140e-02   1.026695e+02   8.009572e-01
  2.757030e-02   1.012363e+02   7.966675e-01
  2.786920e-02   9.952370e+01   7.808723e-01
  2.816810e-02   9.752150e+01   7.607269e-01
  2.846700e-02   9.808627e+01   7.535072e-01
  2.876600e-02   9.467472e+01   7.313679e-01
  2.906490e-02   9.455162e+01   7.330904e-01
  2.936380e-02   9.182727e+01   7.170724e-01
  2.966270e-02   9.211249e+01   7.129159e-01
  2.996160e-02   9.009159e+01   7.060851e-01
  3.026060e-02   9.000495e+01   6.946307e-01
  3.055950e-02   8.915660e+01   6.903694e-01
  3.085840e-02   8.814024e+01   6.835247e-01
  3.115730e-02   8.631562e+01   6.735806e-01
  3.145620e-02   8.692305e+01   6.694514e-01
  3.175510e-02   8.487594e+01   6.633362e-01
  3.205410e-02   8.409183e+01   6.566669e-01
  3.235300e-02   8.491232e+01   6.571894e-01
  3.265190e-02   8.272647e+01   6.367721e-01
  3.295080e-02   8.257846e+01   6.403740e-01
  3.324970e-02   8.280748e+01   6.404193e-01
  3.354870e-02   8.179860e+01   6.348420e-01
  3.384760e-02   8.043566e+01   6.222622e-01
  3.414650e-02   8.052712e+01   6.226159e-01
  3.444540e-02   8.096069e+01   6.157107e-01
  3.474430e-02   7.925625e+01   6.145557e-01
  3.504330e-02   7.918653e+01   6.066731e-01
  3.534220e-02   7.827778e+01   6.039262e-01
  3.564110e-02   7.865667e+01   6.046400e-01
  3.594000e-02   7.769116e+01   5.894157e-01
  3.623890e-02   7.753108e+01   5.988250e-01
  3.653780e-02   7.766692e+01   5.831382e-01
  3.683680e-02   7.609319e+01   5.847098e-01
  3.713570e-02   7.606763e+01   5.853088e-01
  3.743460e-02   7.606177e+01   5.757466e-01
  3.773350e-02   7.661264e+01   5.771616e-01
  3.803240e-02   7.668092e+01   5.912016e-01
  3.833140e-02   7.582611e+01   6.018704e-01
  3.863030e-02   7.582704e+01   6.112301e-01
  3.892920e-02   7.405092e+01   6.024583e-01
  3.922810e-02   7.477079e+01   6.077520e-01
  3.952700e-02   7.396080e+01   6.005338e-01
  3.982600e-02   7.353486e+01   6.074980e-01
  4.012490e-02   7.381881e+01   5.991834e-01
  4.042380e-02   7.434891e+01   6.092331e-01
  4.072270e-02   7.249555e+01   5.992186e-01
  4.102160e-02   7.240457e+01   5.980581e-01
  4.132050e-02   7.187148e+01   5.966339e-01
  4.161950e-02   7.138787e+01   5.884770e-01
  4.191840e-02   7.240510e+01   6.004227e-01
  4.221730e-02   7.088821e+01   5.864140e-01
  4.251620e-02   7.239514e+01   6.003814e-01
  4.281510e-02   7.192522e+01   5.891750e-01
  4.311410e-02   7.123869e+01   5.871077e-01
  4.341300e-02   7.164448e+01   5.918203e-01
  4.371190e-02   7.042892e+01   5.852640e-01
  4.401080e-02   7.084719e+01   5.869993e-01
  4.430970e-02   7.112851e+01   5.836680e-01
  4.460860e-02   6.970094e+01   5.785157e-01
  4.490760e-02   7.049183e+01   5.832747e-01
  4.520650e-02   7.002537e+01   5.769319e-01
  4.550540e-02   7.094457e+01   5.836539e-01
  4.580430e-02   6.967802e+01   5.762254e-01
  4.610320e-02   6.927845e+01   5.716908e-01
  4.640220e-02   7.105188e+01   5.833535e-01
  4.670110e-02   6.930042e+01   5.675407e-01
  4.700000e-02   6.977884e+01   5.716122e-01
  4.729890e-02   6.898596e+01   5.704827e-01
  4.759780e-02   6.864922e+01   5.683786e-01
  4.789680e-02   6.882168e+01   5.655770e-01
  4.819570e-02   6.842076e+01   5.632340e-01
  4.849460e-02   6.857385e+01   5.659534e-01
  4.879350e-02   6.893000e+01   5.612046e-01
  4.909240e-02   6.902767e+01   5.692338e-01
  4.939130e-02   6.821971e+01   5.562889e-01
  4.969030e-02   6.803445e+01   5.575471e-01
  4.998920e-02   6.902331e+01   5.609057e-01
  5.028810e-02   6.799276e+01   5.546965e-01
  5.058700e-02   6.786506e+01   5.582058e-01
  5.088590e-02   6.843566e+01   5.512377e-01
  5.118490e-02   6.741886e+01   5.543482e-01
  5.148380e-02   6.842601e+01   5.557949e-01
  5.178270e-02   6.718615e+01   5.436299e-01
  5.208160e-02   6.650067e+01   5.466136e-01
  5.238050e-02   6.693982e+01   5.426324e-01
  5.267940e-02   6.758095e+01   5.530142e-01
  5.297840e-02   6.702127e+01   5.435964e-01
  5.327730e-02   6.640943e+01   5.385985e-01
  5.357620e-02   6.766121e+01   5.455485e-01
  5.387510e-02   6.689040e+01   5.392984e-01
  5.417400e-02   6.741565e+01   5.464717e-01
  5.447300e-02   6.744390e+01   5.384324e-01
  5.477190e-02   6.650460e+01   5.358920e-01
  5.507080e-02   6.708756e+01   5.382356e-01
  5.536970e-02   6.606832e+01   5.323073e-01
  5.566860e-02   6.608601e+01   5.360459e-01
  5.596760e-02   6.667589e+01   5.323350e-01
  5.626650e-02   6.668161e+01   5.347722e-01
  5.656540e-02   6.609373e+01   5.306038e-01
  5.686430e-02   6.617745e+01   5.279686e-01
  5.716320e-02   6.611754e+01   5.242308e-01
  5.746210e-02   6.633947e+01   5.303934e-01
  5.776110e-02   6.549186e+01   5.287795e-01
  5.806000e-02   6.732974e+01   5.278532e-01
  5.835890e-02   6.678511e+01   5.262913e-01
  5.865780e-02   6.650223e+01   5.223136e-01
  5.895670e-02   6.542496e+01   5.279125e-01
  5.925570e-02   6.649830e+01   5.200420e-01
  5.955460e-02   6.632242e+01   5.262027e-01
  5.985350e-02   6.561671e+01   5.160275e-01
  6.015240e-02   6.595702e+01   5.190410e-01
  6.045130e-02   6.630885e+01   5.209876e-01
  6.075020e-02   6.615127e+01   5.153618e-01
  6.104920e-02   6.620175e+01   5.194412e-01
  6.134810e-02   6.649209e+01   5.211420e-01
  6.164700e-02   6.554841e+01   5.092300e-01
  6.194590e-02   6.606321e+01   5.194586e-01
  6.224480e-02   6.640631e+01   5.093581e-01
  6.254380e-02   6.668936e+01   5.191131e-01
  6.284270e-02   6.438757e+01   5.117221e-01
  6.314160e-02   6.588801e+01   5.052785e-01
  6.344050e-02   6.587931e+01   5.126678e-01
  6.373940e-02   6.550661e+01   5.027826e-01
  6.403840e-02   6.673163e+01   5.154289e-01
  6.433730e-02   6.499808e+01   5.034075e-01
  6.463620e-02   6.435543e+01   4.968235e-01
  6.493510e-02   6.587059e+01   5.137211e-01
  6.523400e-02   6.596617e+01   5.035145e-01
  6.553290e-02   6.514606e+01   5.029422e-01
  6.583190e-02   6.533827e+01   5.016235e-01
  6.613080e-02   6.498423e+01   4.957307e-01
  6.642970e-02   6.490130e+01   5.045989e-01
  6.672860e-02   6.505448e+01   4.945143e-01
  6.702750e-02   6.478117e+01   4.984642e-01
  6.732650e-02   6.561198e+01   4.981194e-01
  6.762540e-02   6.552122e+01   4.977747e-01
  6.792430e-02   6.393871e+01   4.937095e-01
  6.822320e-02   6.522706e+01   4.907898e-01
  6.852210e-02   6.497780e+01   4.972030e-01
  6.882110e-02   6.493486e+01   4.930782e-01
  6.912000e-02   6.486980e+01   4.923429e-01
  6.941890e-02   6.472373e+01   4.884149e-01
  6.971780e-02   6.498012e+01   4.889041e-01
  7.001670e-02   6.619784e+01   4.998377e-01
  7.031560e-02   6.512905e+01   4.889877e-01
  7.061460e-02   6.594756e+01   4.925301e-01
  7.091350e-02   6.449262e+01   4.856487e-01
  7.121240e-02   6.534823e+01   4.851135e-01
  7.151130e-02   6.525660e+01   4.909010e-01
  7.181020e-02   6.529924e+01   4.844696e-01
  7.210920e-02   6.540571e+01   4.881295e-01
  7.240810e-02   6.429206e+01   4.793512e-01
  7.270700e-02   6.543496e+01   4.896586e-01
  7.300590e-02   6.516625e+01   4.839760e-01
  7.330480e-02   6.486615e+01   4.774348e-01
  7.360370e-02   6.527261e+01   4.848328e-01
  7.390270e-02   6.492732e+01   4.781052e-01
  7.420160e-02   6.468965e+01   4.845157e-01
  7.450050e-02   6.372300e+01   4.718928e-01
  7.479940e-02   6.433904e+01   4.754910e-01
  7.509830e-02   6.490321e+01   4.816241e-01
  7.539730e-02   6.550227e+01   4.766733e-01
  7.569620e-02   6.478652e+01   4.749357e-01
  7.599510e-02   6.455840e+01   4.771903e-01
  7.629400e-02   6.488852e+01   4.722695e-01
  7.659290e-02   6.513661e+01   4.775406e-01
  7.689190e-02   6.466854e+01   4.714683e-01
  7.719080e-02   6.517112e+01   4.759045e-01
  7.748970e-02   6.502287e+01   4.718993e-01
  7.778860e-02   6.433673e+01   4.724134e-01
  7.808750e-02   6.436835e+01   4.690928e-01
  7.838640e-02   6.492073e+01   4.685616e-01
  7.868540e-02   6.426182e+01   4.674360e-01
  7.898430e-02   6.488302e+01   4.671714e-01
  7.928320e-02   6.457649e+01   4.715623e-01
  7.958210e-02   6.508511e+01   4.645974e-01
  7.988100e-02   6.439401e+01   4.674955e-01
  8.018000e-02   6.491531e+01   4.668717e-01
  8.047890e-02   6.394866e+01   4.629708e-01
  8.077780e-02   6.354194e+01   4.606787e-01
  8.107670e-02   6.483731e+01   4.628993e-01
  8.137560e-02   6.462907e+01   4.654273e-01
  8.167450e-02   6.484843e+01   4.633449e-01
  8.197350e-02   6.400284e+01   4.575134e-01
  8.227240e-02   6.398645e+01   4.618787e-01
  8.257130e-02   6.419500e+01   4.531236e-01
  8.287020e-02   6.367059e+01   4.603308e-01
  8.316910e-02   6.404168e+01   4.584474e-01
  8.346810e-02   6.444642e+01   4.555570e-01
  8.376700e-02   6.483850e+01   4.633095e-01
  8.406590e-02   6.429007e+01   4.519297e-01
  8.436480e-02   6.473642e+01   4.605271e-01
  8.466370e-02   6.374154e+01   4.511383e-01
  8.496270e-02   6.483568e+01   4.657572e-01
  8.526160e-02   6.465473e+01   4.797935e-01
  8.556050e-02   6.375316e+01   4.768866e-01
  8.585940e-02   6.542517e+01   4.891473e-01
  8.615830e-02   6.457673e+01   4.859653e-01
  8.645720e-02   6.398454e+01   4.884886e-01
  8.675620e-02   6.403552e+01   4.911156e-01
  8.705510e-02   6.474507e+01   4.928463e-01
  8.735400e-02   6.491389e+01   4.959595e-01
  8.765290e-02   6.422817e+01   4.938291e-01
  8.795180e-02   6.454186e+01   4.990665e-01
  8.825080e-02   6.494041e+01   4.960609e-01
  8.854970e-02   6.575506e+01   5.058082e-01
  8.884860e-02   6.492005e+01   5.005265e-01
  8.914750e-02   6.516862e+01   5.077527e-01
  8.944640e-02   6.475245e+01   5.024554e-01
  8.974530e-02   6.492692e+01   4.990246e-01
  9.004430e-02   6.858451e+01   5.108158e-01
  9.034320e-02   6.448908e+01   4.778280e-01
  9.064210e-02   6.471007e+01   4.777505e-01
  9.094100e-02   6.382164e+01   4.645784e-01
  9.123990e-02   6.433810e+01   4.652055e-01
  9.153890e-02   6.438763e+01   4.678933e-01
  9.183780e-02   6.393525e+01   4.629223e-01
  9.213670e-02   6.389690e+01   4.611482e-01
  9.243560e-02   6.484181e+01   4.633213e-01
  9.273450e-02   6.456001e+01   4.583106e-01
  9.303350e-02   6.475099e+01   4.650408e-01
  9.333240e-02   6.429393e+01   4.530888e-01
  9.363130e-02   6.352108e+01   4.538262e-01
  9.393020e-02   6.385494e+01   4.526898e-01
  9.422910e-02   6.461465e+01   4.565409e-01
  9.452800e-02   6.371886e+01   4.545322e-01
  9.482700e-02   6.428686e+01   4.463182e-01
  9.512590e-02   6.374833e+01   4.526969e-01
  9.542480e-02   6.508762e+01   4.524449e-01
  9.572370e-02   6.338927e+01   4.465030e-01
  9.602260e-02   6.431866e+01   4.520301e-01
  9.632160e-02   6.463235e+01   4.453275e-01
  9.662050e-02   6.438639e+01   4.470307e-01
  9.691940e-02   6.348321e+01   4.438843e-01
  9.721830e-02   6.370263e+01   4.421130e-01
  9.751720e-02   6.401419e+01   4.453706e-01
  9.781610e-02   6.443027e+01   4.424776e-01
  9.811510e-02   6.387475e+01   4.448853e-01
  9.841400e-02   6.458283e+01   4.401750e-01
  9.871290e-02   6.337152e+01   4.391808e-01
  9.901180e-02   6.408948e+01   4.427340e-01
  9.931070e-02   6.424095e+01   4.393577e-01
  9.960970e-02   6.423908e+01   4.425338e-01
  9.990860e-02   6.399470e+01   4.343843e-01
  1.002070e-01   6.437617e+01   4.398199e-01
  1.005060e-01   6.464124e+01   4.382885e-01
  1.008050e-01   6.382328e+01   4.379271e-01
  1.011040e-01   6.365739e+01   4.312214e-01
  1.014030e-01   6.489990e+01   4.374457e-01
  1.017020e-01   6.421992e+01   4.392858e-01
  1.020010e-01   6.435088e+01   4.349125e-01
  1.023000e-01   6.417147e+01   4.322904e-01
  1.025990e-01   6.355109e+01   4.292034e-01
  1.028980e-01   6.357267e+01   4.309343e-01
  1.031970e-01   6.319415e+01   4.319964e-01
  1.034960e-01   6.404313e+01   4.269447e-01
  1.037950e-01   6.442070e+01   4.321299e-01
  1.040930e-01   6.338733e+01   4.250738e-01
  1.043920e-01   6.348048e+01   4.292947e-01
  1.046910e-01   6.432479e+01   4.314769e-01
  1.049900e-01   6.403026e+01   4.246659e-01
  1.052890e-01   6.377325e+01   4.273352e-01
  1.055880e-01   6.415130e+01   4.269832e-01
  1.058870e-01   6.396224e+01   4.279679e-01
  1.061860e-01   6.486747e+01   4.267966e-01
  1.064850e-01   6.390634e+01   4.242547e-01
  1.067840e-01   6.380689e+01   4.261565e-01
  1.070830e-01   6.402543e+01   4.233879e-01
  1.073820e-01   6.380965e+01   4.211147e-01
  1.076800e-01   6.445398e+01   4.229242e-01
  1.079790e-01   6.403103e+01   4.234064e-01
  1.082780e-01   6.473046e+01   4.276202e-01
  1.085770e-01   6.397572e+01   4.161820e-01
  1.088760e-01   6.368388e+01   4.210096e-01
  1.091750e-01   6.416258e+01   4.210394e-01
  1.094740e-01   6.483694e+01   4.241788e-01
  1.097730e-01   6.417902e+01   4.195604e-01
  1.100720e-01   6.464168e+01   4.171473e-01
  1.103710e-01   6.444843e+01   4.229060e-01
  1.106700e-01   6.375006e+01   4.145562e-01
  1.109690e-01   6.407669e+01   4.213748e-01
  1.112670e-01   6.408498e+01   4.138738e-01
  1.115660e-01   6.418670e+01   4.153805e-01
  1.118650e-01   6.420090e+01   4.193272e-01
  1.121640e-01   6.419708e+01   4.133583e-01
  1.124630e-01   6.393498e+01   4.136822e-01
  1.127620e-01   6.470586e+01   4.161687e-01
  1.130610e-01   6.418651e+01   4.139085e-01
  1.133600e-01   6.401508e+01   4.181136e-01
  1.136590e-01   6.435477e+01   4.089914e-01
  1.139580e-01   6.367876e+01   4.113962e-01
  1.142570e-01   6.440665e+01   4.134497e-01
  1.145560e-01   6.472141e+01   4.150429e-01
  1.148550e-01   6.484795e+01   4.142814e-01
  1.151530e-01   6.437637e+01   4.073801e-01
  1.154520e-01   6.447169e+01   4.127884e-01
  1.157510e-01   6.419860e+01   4.073741e-01
  1.160500e-01   6.415449e+01   4.135129e-01
  1.163490e-01   6.362214e+01   4.055411e-01
  1.166480e-01   6.385580e+01   4.090968e-01
  1.169470e-01   6.436460e+01   4.084604e-01
  1.172460e-01   6.449512e+01   4.094372e-01
  1.175450e-01   6.431324e+01   4.055217e-01
  1.178440e-01   6.378906e+01   4.038658e-01
  1.181430e-01   6.496967e+01   4.106580e-01
  1.184420e-01   6.505585e+01   4.086878e-01
  1.187400e-01   6.471319e+01   4.062306e-01
  1.190390e-01   6.449761e+01   4.047338e-01
  1.193380e-01   6.493953e+01   4.061180e-01
  1.196370e-01   6.405199e+01   4.055223e-01
  1.199360e-01   6.470329e+01   4.034825e-01
  1.202350e-01   6.427728e+01   4.051340e-01
  1.205340e-01   6.480566e+01   4.043410e-01
  1.208330e-01   6.460590e+01   4.023747e-01
  1.211320e-01   6.482195e+01   4.062974e-01
  1.214310e-01   6.494076e+01   3.999783e-01
  1.217300e-01   6.494251e+01   4.055818e-01
  1.220290e-01   6.359371e+01   4.000079e-01
  1.223270e-01   6.376751e+01   3.979102e-01
  1.226260e-01   6.392456e+01   3.978767e-01
  1.229250e-01   6.441290e+01   3.978304e-01
  1.232240e-01   6.382446e+01   3.996686e-01
  1.235230e-01   6.481294e+01   4.019528e-01
  1.238220e-01   6.442940e+01   3.973643e-01
  1.241210e-01   6.423392e+01   3.983159e-01
  1.244200e-01   6.450910e+01   3.955604e-01
  1.247190e-01   6.512321e+01   4.021177e-01
  1.250180e-01   6.438753e+01   3.949338e-01
  1.253170e-01   6.438598e+01   3.956917e-01
  1.256160e-01   6.389869e+01   3.967562e-01
  1.259140e-01   6.460426e+01   3.961067e-01
  1.262130e-01   6.403839e+01   3.943681e-01
  1.265120e-01   6.506503e+01   3.947325e-01
  1.268110e-01   6.384972e+01   3.917751e-01
  1.271100e-01   6.405947e+01   3.959648e-01
  1.274090e-01   6.395042e+01   3.923338e-01
  1.277080e-01   6.454249e+01   3.928950e-01
  1.280070e-01   6.483241e+01   3.925346e-01
  1.283060e-01   6.426280e+01   3.922914e-01
  1.286050e-01   6.449740e+01   3.957790e-01
  1.289040e-01   6.454192e+01   3.889691e-01
  1.292030e-01   6.530648e+01   3.962191e-01
  1.295020e-01   6.494295e+01   3.913931e-01
  1.298000e-01   6.408406e+01   3.895273e-01
  1.300990e-01   6.443809e+01   3.881742e-01
  1.303980e-01   6.487333e+01   3.902089e-01
  1.306970e-01   6.462920e+01   3.924135e-01
  1.309960e-01   6.400433e+01   3.883118e-01
  1.312950e-01   6.524923e+01   3.918254e-01
  1.315940e-01   6.510795e+01   3.870813e-01
  1.318930e-01   6.480908e+01   3.890491e-01
  1.321920e-01   6.475696e+01   3.886522e-01
  1.324910e-01   6.445753e+01   3.887147e-01
  1.327900e-01   6.394886e+01   3.850316e-01
  1.330890e-01   6.483972e+01   3.872287e-01
  1.333870e-01   6.471416e+01   3.866168e-01
  1.336860e-01   6.548076e+01   3.881879e-01
  1.339850e-01   6.458704e+01   3.841269e-01
  1.342840e-01   6.518912e+01   3.887474e-01
  1.345830e-01   6.431861e+01   3.847278e-01
  1.348820e-01   6.460627e+01   3.855871e-01
  1.351810e-01   6.449864e+01   3.804253e-01
  1.354800e-01   6.427001e+01   3.841142e-01
  1.357790e-01   6.486520e+01   3.835627e-01
  1.360780e-01   6.444574e+01   3.839390e-01
  1.363770e-01   6.471658e+01   3.842794e-01
  1.366760e-01   6.430285e+01   3.851506e-01
  1.369740e-01   6.452833e+01   3.994892e-01
  1.372730e-01   6.436477e+01   4.010909e-01
  1.375720e-01   6.472777e+01   4.115947e-01
  1.378710e-01   6.471142e+01   4.132659e-01
  1.381700e-01   6.406134e+01   4.129210e-01
  1.384690e-01   6.409371e+01   4.201985e-01
  1.387680e-01   6.350300e+01   4.068365e-01
  1.390670e-01   6.458791e+01   3.986301e-01
  1.393660e-01   6.439264e+01   3.972509e-01
  1.396650e-01   6.409700e+01   3.935369e-01
  1.399640e-01   6.455812e+01   3.959652e-01
  1.402630e-01   6.481214e+01   3.885776e-01
  1.405620e-01   6.495324e+01   3.933960e-01
  1.408600e-01   6.472807e+01   3.914797e-01
  1.411590e-01   6.529967e+01   3.941949e-01
  1.414580e-01   6.430535e+01   3.916764e-01
  1.417570e-01   6.508269e+01   3.865351e-01
  1.420560e-01   6.479197e+01   3.902069e-01
  1.423550e-01   6.465361e+01   3.871474e-01
  1.426540e-01   6.433054e+01   3.826692e-01
  1.429530e-01   6.502746e+01   3.838115e-01
  1.432520e-01   6.434719e+01   3.788539e-01
  1.435510e-01   6.467571e+01   3.825425e-01
  1.438500e-01   6.439017e+01   3.776436e-01
  1.441490e-01   6.457647e+01   3.773049e-01
  1.444470e-01   6.516253e+01   3.814721e-01
  1.447460e-01   6.454949e+01   3.759109e-01
  1.450450e-01   6.383824e+01   3.775759e-01
  1.453440e-01   6.472248e+01   3.742497e-01
  1.456430e-01   6.448647e+01   3.772623e-01
  1.459420e-01   6.451172e+01   3.766759e-01
  1.462410e-01   6.492685e+01   3.761364e-01
  1.465400e-01   6.438583e+01   3.758703e-01
  1.468390e-01   6.487014e+01   3.725463e-01
  1.471380e-01   6.471637e+01   3.750933e-01
  1.474370e-01   6.407910e+01   3.738886e-01
  1.477360e-01   6.466954e+01   3.745264e-01
  1.480340e-01   6.475338e+01   3.711603e-01
  1.483330e-01   6.470279e+01   3.794510e-01
  1.486320e-01   6.531497e+01   3.908064e-01
  1.489310e-01   6.520478e+01   3.921813e-01
  1.492300e-01   6.470335e+01   3.901830e-01
  1.495290e-01   6.535114e+01   3.945991e-01
  1.498280e-01   6.519112e+01   3.986721e-01
  1.501270e-01   6.473724e+01   3.988307e-01
  1.504260e-01   6.528871e+01   3.951597e-01
  1.507250e-01   6.570198e+01   4.023157e-01
  1.510240e-01   6.551507e+01   4.006982e-01
  1.513230e-01   6.499516e+01   4.043915e-01
  1.516210e-01   6.493829e+01   3.999707e-01
  1.519200e-01   6.488410e+01   3.998037e-01
  1.522190e-01   6.454488e+01   4.057020e-01
  1.525180e-01   6.524276e+01   4.030173e-01
  1.528170e-01   6.533859e+01   4.087416e-01
  1.531160e-01   6.467310e+01   4.033883e-01
  1.534150e-01   6.569977e+01   4.007425e-01
  1.537140e-01   6.516121e+01   3.922955e-01
  1.540130e-01   6.514676e+01   3.857878e-01
  1.543120e-01   6.458298e+01   3.843476e-01
  1.546110e-01   6.468350e+01   3.821077e-01
  1.549100e-01   6.476323e+01   3.825719e-01
  1.552090e-01   6.521758e+01   3.859974e-01
  1.555070e-01   6.552233e+01   3.776393e-01
  1.558060e-01   6.519625e+01   3.820231e-01
  1.561050e-01   6.496731e+01   3.775638e-01
  1.564040e-01   6.467306e+01   3.782503e-01
  1.567030e-01   6.547332e+01   3.785913e-01
  1.570020e-01   6.501560e+01   3.753115e-01
  1.573010e-01   6.493009e+01   3.785577e-01
  1.576000e-01   6.503702e+01   3.730252e-01
  1.578990e-01   6.476074e+01   3.741458e-01
  1.581980e-01   6.499304e+01   3.731106e-01
  1.584970e-01   6.510763e+01   3.732276e-01
  1.587960e-01   6.489198e+01   3.760354e-01
  1.590940e-01   6.425301e+01   3.688926e-01
  1.593930e-01   6.448169e+01   3.683105e-01
  1.596920e-01   6.412597e+01   3.683212e-01
  1.599910e-01   6.504358e+01   3.726217e-01
  1.602900e-01   6.516185e+01   3.723291e-01
  1.605890e-01   6.458926e+01   3.651734e-01
  1.608880e-01   6.471631e+01   3.679559e-01
  1.611870e-01   6.521882e+01   3.683621e-01
  1.614860e-01   6.512107e+01   3.684925e-01
  1.617850e-01   6.561250e+01   3.666533e-01
  1.620840e-01   6.485031e+01   3.645174e-01
  1.623830e-01   6.516845e+01   3.670079e-01
  1.626810e-01   6.453356e+01   3.630354e-01
  1.629800e-01   6.465557e+01   3.595084e-01
  1.632790e-01   6.428656e+01   3.596258e-01
  1.635780e-01   6.488468e+01   3.624559e-01
  1.638770e-01   6.480388e+01   3.645849e-01
  1.641760e-01   6.482811e+01   3.628824e-01
  1.644750e-01   6.527830e+01   3.633588e-01
  1.647740e-01   6.509023e+01   3.624468e-01
  1.650730e-01   6.539210e+01   3.646538e-01
  1.653720e-01   6.493899e+01   3.629973e-01
  1.656710e-01   6.498403e+01   3.609945e-01
  1.659700e-01   6.482120e+01   3.620844e-01
  1.662680e-01   6.503108e+01   3.613172e-01
  1.665670e-01   6.477942e+01   3.615804e-01
  1.668660e-01   6.484494e+01   3.583305e-01
  1.671650e-01   6.445958e+01   3.601094e-01
  1.674640e-01   6.492506e+01   3.606391e-01
  1.677630e-01   6.510731e+01   3.592432e-01
  1.680620e-01   6.352545e+01   3.571100e-01
  1.683610e-01   6.448276e+01   3.541833e-01
  1.686600e-01   6.428776e+01   3.584844e-01
  1.689590e-01   6.423820e+01   3.547935e-01
  1.692580e-01   6.486062e+01   3.563232e-01
  1.695570e-01   6.450110e+01   3.598419e-01
  1.698560e-01   6.467235e+01   3.543385e-01
  1.701540e-01   6.486180e+01   3.576273e-01
  1.704530e-01   6.409388e+01   3.525689e-01
  1.707520e-01   6.429766e+01   3.533105e-01
  1.710510e-01   6.505992e+01   3.583603e-01
  1.713500e-01   6.468239e+01   3.538204e-01
  1.716490e-01   6.435049e+01   3.556579e-01
  1.719480e-01   6.400558e+01   3.491115e-01
  1.722470e-01   6.436821e+01   3.524183e-01
  1.725460e-01   6.474210e+01   3.550779e-01
  1.728450e-01   6.456529e+01   3.522378e-01
  1.731440e-01   6.502914e+01   3.540420e-01
  1.734430e-01   6.473332e+01   3.500326e-01
  1.737410e-01   6.500581e+01   3.543406e-01
  1.740400e-01   6.484847e+01   3.531893e-01
  1.743390e-01   6.440258e+01   3.494879e-01
  1.746380e-01   6.457895e+01   3.515598e-01
  1.749370e-01   6.480962e+01   3.498880e-01
  1.752360e-01   6.506890e+01   3.528908e-01
  1.755350e-01   6.492911e+01   3.516212e-01
  1.758340e-01   6.491798e+01   3.468971e-01
  1.761330e-01   6.408135e+01   3.502027e-01
  1.764320e-01   6.404072e+01   3.452242e-01
  1.767310e-01   6.414074e+01   3.498331e-01
  1.770300e-01   6.492398e+01   3.482844e-01
  1.773280e-01   6.513725e+01   3.502458e-01
  1.776270e-01   6.415795e+01   3.463951e-01
  1.779260e-01   6.482530e+01   3.466494e-01
  1.782250e-01   6.447998e+01   3.484743e-01
  1.785240e-01   6.481410e+01   3.461099e-01
  1.788230e-01   6.515468e+01   3.487300e-01
  1.791220e-01   6.429836e+01   3.469459e-01
  1.794210e-01   6.446851e+01   3.441761e-01
  1.797200e-01   6.438968e+01   3.454827e-01
  1.800190e-01   6.492049e+01   3.445428e-01
  1.803180e-01   6.500349e+01   3.483252e-01
  1.806170e-01   6.436909e+01   3.437433e-01
  1.809160e-01   6.402268e+01   3.421521e-01
  1.812140e-01   6.382357e+01   3.424502e-01
  1.815130e-01   6.441631e+01   3.435354e-01
  1.818120e-01   6.433893e+01   3.446701e-01
  1.821110e-01   6.402632e+01   3.398643e-01
  1.824100e-01   6.414152e+01   3.426355e-01
  1.827090e-01   6.422364e+01   3.421916e-01
  1.830080e-01   6.425655e+01   3.424448e-01
  1.833070e-01   6.464193e+01   3.410056e-01
  1.836060e-01   6.455191e+01   3.399589e-01
  1.839050e-01   6.425692e+01   3.431101e-01
  1.842040e-01   6.479965e+01   3.417473e-01
  1.845030e-01   6.375443e+01   3.381734e-01
  1.848010e-01   6.425408e+01   3.412849e-01
  1.851000e-01   6.439438e+01   3.369956e-01
  1.853990e-01   6.439048e+01   3.419756e-01
  1.856980e-01   6.412043e+01   3.388208e-01
  1.859970e-01   6.414205e+01   3.375991e-01
  1.862960e-01   6.480318e+01   3.407816e-01
  1.865950e-01   6.426623e+01   3.376080e-01
  1.868940e-01   6.462433e+01   3.424313e-01
  1.871930e-01   6.381546e+01   3.331503e-01
  1.874920e-01   6.412438e+01   3.370768e-01
  1.877910e-01   6.379162e+01   3.360434e-01
  1.880900e-01   6.431914e+01   3.374300e-01
  1.883880e-01   6.476976e+01   3.403706e-01
  1.886870e-01   6.415982e+01   3.326711e-01
  1.889860e-01   6.433461e+01   3.387440e-01
  1.892850e-01   6.432674e+01   3.361907e-01
  1.895840e-01   6.405159e+01   3.343830e-01
  1.898830e-01   6.464296e+01   3.363902e-01
  1.901820e-01   6.460188e+01   3.359718e-01
  1.904810e-01   6.436755e+01   3.352068e-01
  1.907800e-01   6.458380e+01   3.349955e-01
  1.910790e-01   6.422215e+01   3.334427e-01
  1.913780e-01   6.412846e+01   3.342745e-01
  1.916770e-01   6.428864e+01   3.345373e-01
  1.919750e-01   6.390973e+01   3.343219e-01
  1.922740e-01   6.375435e+01   3.302625e-01
  1.925730e-01   6.405842e+01   3.318021e-01
  1.928720e-01   6.340017e+01   3.308470e-01
  1.931710e-01   6.374741e+01   3.323605e-01
  1.934700e-01   6.378378e+01   3.309394e-01
  1.937690e-01   6.290292e+01   3.277528e-01
  1.940680e-01   6.366777e+01   3.315445e-01
  1.943670e-01   6.354047e+01   3.292606e-01
  1.946660e-01   6.355364e+01   3.298918e-01
  1.949650e-01   6.348684e+01   3.276437e-01
  1.952640e-01   6.353535e+01   3.292473e-01
  1.955630e-01   6.330910e+01   3.298557e-01
  1.958610e-01   6.357128e+01   3.274218e-01
  1.961600e-01   6.409182e+01   3.300897e-01
  1.964590e-01   6.369817e+01   3.276020e-01
  1.967580e-01   6.360310e+01   3.295719e-01
  1.970570e-01   6.347576e+01   3.270296e-01
  1.973560e-01   6.347635e+01   3.252931e-01
  1.976550e-01   6.346807e+01   3.280365e-01
  1.979540e-01   6.322549e+01   3.250807e-01
  1.982530e-01   6.392837e+01   3.286339e-01
  1.985520e-01   6.374771e+01   3.261318e-01
  1.988510e-01   6.400285e+01   3.269283e-01
  1.991500e-01   6.356240e+01   3.279856e-01
  1.994480e-01   6.349819e+01   3.244903e-01
  1.997470e-01   6.362306e+01   3.266804e-01
  2.000460e-01   6.297550e+01   3.211824e-01
  2.003450e-01   6.385251e+01   3.256806e-01
  2.006440e-01   6.346041e+01   3.274289e-01
  2.009430e-01   6.368151e+01   3.229777e-01
  2.012420e-01   6.293299e+01   3.243279e-01
  2.015410e-01   6.324985e+01   3.217416e-01
  2.018400e-01   6.331657e+01   3.226115e-01
  2.021390e-01   6.320389e+01   3.233115e-01
  2.024380e-01   6.309595e+01   3.181919e-01
  2.027370e-01   6.345631e+01   3.240986e-01
  2.030350e-01   6.296133e+01   3.197614e-01
  2.033340e-01   6.363419e+01   3.222986e-01
  2.036330e-01   6.316807e+01   3.186448e-01
  2.039320e-01   6.381408e+01   3.210916e-01
  2.042310e-01   6.290343e+01   3.218377e-01
  2.045300e-01   6.290605e+01   3.171738e-01
  2.048290e-01   6.361077e+01   3.200322e-01
  2.051280e-01   6.348048e+01   3.192959e-01
  2.054270e-01   6.306344e+01   3.177050e-01
  2.057260e-01   6.312636e+01   3.212881e-01
  2.060250e-01   6.324580e+01   3.176257e-01
  2.063240e-01   6.294069e+01   3.194342e-01
  2.066230e-01   6.279195e+01   3.176948e-01
  2.069210e-01   6.288181e+01   3.191477e-01
  2.072200e-01   6.304211e+01   3.188706e-01
  2.075190e-01   6.287955e+01   3.160375e-01
  2.078180e-01   6.366145e+01   3.204331e-01
  2.081170e-01   6.277087e+01   3.165647e-01
  2.084160e-01   6.320255e+01   3.196863e-01
  2.087150e-01   6.301146e+01   3.157051e-01
  2.090140e-01   6.278205e+01   3.165929e-01
  2.093130e-01   6.286776e+01   3.166750e-01
  2.096120e-01   6.278626e+01   3.159360e-01
  2.099110e-01   6.289496e+01   3.147543e-01
  2.102100e-01   6.295376e+01   3.164905e-01
  2.105080e-01   6.279516e+01   3.177029e-01
  2.108070e-01   6.282816e+01   3.148500e-01
  2.111060e-01   6.278142e+01   3.139464e-01
  2.114050e-01   6.297943e+01   3.148342e-01
  2.117040e-01   6.292236e+01   3.196624e-01
  2.120030e-01   6.327190e+01   3.265040e-01
  2.123020e-01   6.271205e+01   3.274033e-01
  2.126010e-01   6.284292e+01   3.251052e-01
  2.129000e-01   6.253867e+01   3.275443e-01
  2.131990e-01   6.268649e+01   3.308006e-01
  2.134980e-01   6.275337e+01   3.329853e-01
  2.137970e-01   6.258263e+01   3.300687e-01
  2.140950e-01   6.253153e+01   3.317755e-01
  2.143940e-01   6.311520e+01   3.345710e-01
  2.146930e-01   6.270100e+01   3.337852e-01
  2.149920e-01   6.288161e+01   3.345808e-01
  2.152910e-01   6.350283e+01   3.367062e-01
  2.155900e-01   6.327532e+01   3.390014e-01
  2.158890e-01   6.213837e+01   3.359420e-01
  2.161880e-01   6.339276e+01   3.378557e-01
  2.164870e-01   6.275360e+01   3.374386e-01
  2.167860e-01   6.235314e+01   3.300726e-01
  2.170850e-01   6.285935e+01   3.288318e-01
  2.173840e-01   6.291585e+01   3.258752e-01
  2.176820e-01   6.318116e+01   3.251108e-01
  2.179810e-01   6.256736e+01   3.245363e-01
  2.182800e-01   6.235474e+01   3.197343e-01
  2.185790e-01   6.269156e+01   3.221397e-01
  2.188780e-01   6.282998e+01   3.190161e-01
  2.191770e-01   6.259439e+01   3.204874e-01
  2.194760e-01   6.299361e+01   3.223498e-01
  2.197750e-01   6.216443e+01   3.170499e-01
  2.200740e-01   6.256493e+01   3.160449e-01
  2.203730e-01   6.221627e+01   3.169107e-01
  2.206720e-01   6.206898e+01   3.155918e-01
  2.209710e-01   6.236224e+01   3.185107e-01
  2.212700e-01   6.293711e+01   3.155188e-01
  2.215680e-01   6.249979e+01   3.172251e-01
  2.218670e-01   6.220694e+01   3.122470e-01
  2.221660e-01   6.219107e+01   3.156338e-01
  2.224650e-01   6.221601e+01   3.131815e-01
  2.227640e-01   6.234674e+01   3.132488e-01
  2.230630e-01   6.182633e+01   3.128533e-01
  2.233620e-01   6.208060e+01   3.127099e-01
  2.236610e-01   6.250904e+01   3.137871e-01
  2.239600e-01   6.196185e+01   3.088226e-01
  2.242590e-01   6.236696e+01   3.129084e-01
  2.245580e-01   6.214166e+01   3.114371e-01
  2.248570e-01   6.206274e+01   3.130572e-01
  2.251550e-01   6.259679e+01   3.107813e-01
  2.254540e-01   6.217540e+01   3.099871e-01
  2.257530e-01   6.177708e+01   3.112956e-01
  2.260520e-01   6.238143e+01   3.089856e-01
  2.263510e-01   6.230666e+01   3.098071e-01
  2.266500e-01   6.208960e+01   3.091408e-01
  2.269490e-01   6.199207e+01   3.075214e-01
  2.272480e-01   6.189133e+01   3.097860e-01
  2.275470e-01   6.145152e+01   3.045814e-01
  2.278460e-01   6.212607e+01   3.097373e-01
  2.281450e-01   6.201792e+01   3.067189e-01
  2.284440e-01   6.206139e+01   3.083170e-01
  2.287420e-01   6.198778e+01   3.090133e-01
  2.290410e-01   6.233641e+01   3.037441e-01
  2.293400e-01   6.213994e+01   3.080125e-01
  2.296390e-01   6.200362e+01   3.061917e-01
  2.299380e-01   6.213018e+01   3.069964e-01
  2.302370e-01   6.176814e+01   3.054873e-01
  2.305360e-01   6.204752e+01   3.042349e-01
  2.308350e-01   6.223748e+01   3.090050e-01
  2.311340e-01   6.186639e+01   3.023598e-01
  2.314330e-01   6.201347e+01   3.048753e-01
  2.317320e-01   6.208859e+01   3.061562e-01
  2.320310e-01   6.094917e+01   3.002276e-01
  2.323290e-01   6.229413e+01   3.082697e-01
  2.326280e-01   6.157359e+01   3.010546e-01
  2.329270e-01   6.210296e+01   3.028188e-01
  2.332260e-01   6.168651e+01   3.033486e-01
  2.335250e-01   6.150221e+01   3.021793e-01
  2.338240e-01   6.186124e+01   3.042593e-01
  2.341230e-01   6.175270e+01   2.995129e-01
  2.344220e-01   6.120102e+01   3.012016e-01
  2.347210e-01   6.217797e+01   3.034769e-01
  2.350200e-01   6.188534e+01   3.019336e-01
  2.353190e-01   6.137649e+01   3.010424e-01
  2.356180e-01   6.173423e+01   2.985502e-01
  2.359170e-01   6.160561e+01   3.025523e-01
  2.362150e-01   6.139009e+01   3.000212e-01
  2.365140e-01   6.146568e+01   2.979001e-01
  2.368130e-01   6.124053e+01   2.996555e-01
  2.371120e-01   6.134595e+01   2.985248e-01
  2.374110e-01   6.122654e+01   3.007922e-01
  2.377100e-01   6.129317e+01   2.973680e-01
  2.380090e-01   6.126517e+01   2.986733e-01
  2.383080e-01   6.167058e+01   2.977137e-01
  2.386070e-01   6.069369e+01   2.969336e-01
  2.389060e-01   6.127851e+01   2.980168e-01
  2.392050e-01   6.155007e+01   2.970834e-01
  2.395040e-01   6.198637e+01   3.001946e-01
  2.398020e-01   6.129769e+01   2.964737e-01
  2.401010e-01   6.179992e+01   2.993970e-01
  2.404000e-01   6.117270e+01   2.950524e-01
  2.406990e-01   6.151708e+01   2.975697e-01
  2.409980e-01   6.182817e+01   2.973023e-01
  2.412970e-01   6.150597e+01   2.960784e-01
  2.415960e-01   6.120162e+01   2.962413e-01
  2.418950e-01   6.120660e+01   2.945793e-01
  2.421940e-01   6.129207e+01   2.960106e-01
  2.424930e-01   6.140979e+01   2.971967e-01
  2.427920e-01   6.109091e+01   2.926563e-01
  2.430910e-01   6.094558e+01   2.942823e-01
  2.433890e-01   6.087830e+01   2.931282e-01
  2.436880e-01   6.130483e+01   2.967165e-01
  2.439870e-01   6.097174e+01   2.923707e-01
  2.442860e-01   6.098773e+01   2.918675e-01
  2.445850e-01   6.148120e+01   2.947967e-01
  2.448840e-01   6.058302e+01   2.921980e-01
  2.451830e-01   6.132853e+01   2.955394e-01
  2.454820e-01   6.101149e+01   2.912782e-01
  2.457810e-01   6.099277e+01   2.924211e-01
  2.460800e-01   6.108405e+01   2.929665e-01
  2.463790e-01   6.165445e+01   2.933499e-01
  2.466780e-01   6.124385e+01   2.928049e-01
  2.469770e-01   6.129167e+01   2.920539e-01
  2.472750e-01   6.090609e+01   2.918882e-01
  2.475740e-01   6.113631e+01   2.934197e-01
  2.478730e-01   6.107427e+01   2.885714e-01
  2.481720e-01   6.114276e+01   2.916989e-01
  2.484710e-01   6.092311e+01   2.893662e-01
  2.487700e-01   6.096980e+01   2.925835e-01
  2.490690e-01   6.110764e+01   2.918304e-01
  2.493680e-01   6.087182e+01   2.883010e-01
  2.496670e-01   6.092167e+01   2.923593e-01
  2.499660e-01   6.078017e+01   2.890266e-01
  2.502650e-01   6.111780e+01   2.911031e-01
  2.505640e-01   6.140600e+01   2.888327e-01
  2.508620e-01   6.059554e+01   2.882725e-01
  2.511610e-01   6.050000e+01   2.903758e-01
  2.514600e-01   6.075794e+01   2.878231e-01
  2.517590e-01   6.103379e+01   2.882675e-01
  2.520580e-01   6.076149e+01   2.881439e-01
  2.523570e-01   6.083214e+01   2.886251e-01
  2.526560e-01   6.087056e+01   2.895579e-01
  2.529550e-01   6.073163e+01   2.859075e-01
  2.532540e-01   6.099635e+01   2.864278e-01
  2.535530e-01   6.055763e+01   2.851927e-01
  2.538520e-01   6.038571e+01   2.861143e-01
  2.541510e-01   6.078137e+01   2.855159e-01
  2.544490e-01   6.086186e+01   2.865206e-01
  2.547480e-01   6.027352e+01   2.854386e-01
  2.550470e-01   6.094662e+01   2.852961e-01
  2.553460e-01   6.035357e+01   2.843074e-01
  2.556450e-01   5.976504e+01   2.806365e-01
  2.559440e-01   6.052022e+01   2.853077e-01
  2.562430e-01   6.113103e+01   2.880816e-01
  2.565420e-01   6.049507e+01   2.840363e-01
  2.568410e-01   6.038969e+01   2.829900e-01
  2.571400e-01   6.048279e+01   2.836069e-01
  2.574390e-01   6.057874e+01   2.859556e-01
  2.577380e-01   6.046881e+01   2.846797e-01
  2.580360e-01   6.079801e+01   2.834475e-01
  2.583350e-01   6.050542e+01   2.852728e-01
  2.586340e-01   6.091077e+01   2.831161e-01
  2.589330e-01   5.983812e+01   2.833925e-01
  2.592320e-01   6.016201e+01   2.813706e-01
  2.595310e-01   6.039499e+01   2.829030e-01
  2.598300e-01   6.043810e+01   2.849111e-01
  2.601290e-01   6.055502e+01   2.808232e-01
  2.604280e-01   6.089017e+01   2.850631e-01
  2.607270e-01   6.077170e+01   2.810344e-01
  2.610260e-01   6.019648e+01   2.822396e-01
  2.613250e-01   6.104618e+01   2.848244e-01
  2.616240e-01   6.010048e+01   2.817182e-01
  2.619220e-01   6.006063e+01   2.817234e-01
  2.622210e-01   6.018496e+01   2.791942e-01
  2.625200e-01   6.034900e+01   2.813175e-01
  2.628190e-01   6.039618e+01   2.811346e-01
  2.631180e-01   6.107720e+01   2.809670e-01
  2.634170e-01   6.025178e+01   2.826667e-01
  2.637160e-01   6.026551e+01   2.790938e-01
  2.640150e-01   6.050036e+01   2.823577e-01
  2.643140e-01   5.979537e+01   2.776229e-01
  2.646130e-01   6.039347e+01   2.793899e-01
  2.649120e-01   5.984429e+01   2.811172e-01
  2.652110e-01   6.018436e+01   2.787149e-01
  2.655090e-01   6.053886e+01   2.803025e-01
  2.658080e-01   6.050502e+01   2.786002e-01
  2.661070e-01   6.074423e+01   2.803922e-01
  2.664060e-01   5.973603e+01   2.777699e-01
  2.667050e-01   5.993790e+01   2.785249e-01
  2.670040e-01   6.048911e+01   2.796110e-01
  2.673030e-01   6.033305e+01   2.783933e-01
  2.676020e-01   6.071222e+01   2.793619e-01
  2.679010e-01   5.988473e+01   2.773571e-01
  2.682000e-01   6.012961e+01   2.767953e-01
  2.684990e-01   5.998905e+01   2.775041e-01
  2.687980e-01   5.967007e+01   2.763896e-01
  2.690960e-01   5.988749e+01   2.780267e-01
  2.693950e-01   5.999769e+01   2.753781e-01
  2.696940e-01   5.978880e+01   2.752673e-01
  2.699930e-01   6.019420e+01   2.772249e-01
  2.702920e-01   6.024810e+01   2.770679e-01
  2.705910e-01   6.031540e+01   2.776918e-01
  2.708900e-01   5.985573e+01   2.745011e-01
  2.711890e-01   6.000167e+01   2.766876e-01
  2.714880e-01   5.997538e+01   2.756040e-01
  2.717870e-01   6.006167e+01   2.762661e-01
  2.720860e-01   6.012587e+01   2.753956e-01
  2.723850e-01   6.001785e+01   2.745066e-01
  2.726840e-01   5.989592e+01   2.753290e-01
  2.729820e-01   6.006720e+01   2.755376e-01
  2.732810e-01   5.987220e+01   2.741734e-01
  2.735800e-01   6.004820e+01   2.744847e-01
  2.738790e-01   6.001536e+01   2.749587e-01
  2.741780e-01   5.977776e+01   2.748730e-01
  2.744770e-01   6.022815e+01   2.733552e-01
  2.747760e-01   5.998224e+01   2.741517e-01
  2.750750e-01   5.977678e+01   2.768245e-01
  2.753740e-01   5.996755e+01   2.817024e-01
  2.756730e-01   5.952845e+01   2.821570e-01
  2.759720e-01   5.971252e+01   2.813001e-01
  2.762710e-01   6.046480e+01   2.871279e-01
  2.765690e-01   5.970062e+01   2.845889e-01
  2.768680e-01   6.000001e+01   2.880059e-01
  2.771670e-01   5.985549e+01   2.852656e-01
  2.774660e-01   5.963363e+01   2.855605e-01
  2.777650e-01   6.003128e+01   2.899994e-01
  2.780640e-01   5.952822e+01   2.873982e-01
  2.783630e-01   5.999884e+01   2.889573e-01
  2.786620e-01   5.988860e+01   2.904102e-01
  2.789610e-01   5.967402e+01   2.899976e-01
  2.792600e-01   5.976628e+01   2.930811e-01
  2.795590e-01   5.947811e+01   2.866456e-01
  2.798580e-01   5.961179e+01   2.914837e-01
  2.801560e-01   5.993100e+01   2.918226e-01
  2.804550e-01   5.998114e+01   2.928279e-01
  2.807540e-01   5.991828e+01   2.940139e-01
  2.810530e-01   6.007994e+01   2.916364e-01
  2.813520e-01   6.028540e+01   2.960471e-01
  2.816510e-01   5.991070e+01   2.941078e-01
  2.819500e-01   5.995080e+01   2.943188e-01
  2.822490e-01   5.992912e+01   2.942656e-01
  2.825480e-01   5.962801e+01   2.930769e-01
  2.828470e-01   5.996113e+01   2.973186e-01
  2.831460e-01   5.984864e+01   2.955425e-01
  2.834450e-01   5.985873e+01   2.939802e-01
  2.837430e-01   6.002934e+01   2.961029e-01
  2.840420e-01   5.971240e+01   2.969333e-01
  2.843410e-01   5.948536e+01   3.028353e-01
  2.846400e-01   5.909589e+01   3.039605e-01
  2.849390e-01   5.963385e+01   3.132253e-01
  2.852380e-01   5.949917e+01   3.157755e-01
  2.855370e-01   5.951227e+01   3.189414e-01
  2.858360e-01   5.931754e+01   3.204575e-01
  2.861350e-01   5.933383e+01   3.233319e-01
  2.864340e-01   5.916457e+01   3.276471e-01
  2.867330e-01   5.902364e+01   3.263167e-01
  2.870320e-01   5.908102e+01   3.320783e-01
  2.873310e-01   5.924799e+01   3.294658e-01
  2.876290e-01   5.900540e+01   3.340202e-01
  2.879280e-01   5.902241e+01   3.371224e-01
  2.882270e-01   5.932166e+01   3.342450e-01
  2.885260e-01   5.975670e+01   3.395596e-01
  2.888250e-01   5.877894e+01   3.359125e-01
  2.891240e-01   5.907823e+01   3.418469e-01
  2.894230e-01   5.971306e+01   3.467824e-01
  2.897220e-01   5.905921e+01   3.367124e-01
  2.900210e-01   5.966973e+01   3.473988e-01
  2.903200e-01   5.952814e+01   3.449589e-01
  2.906190e-01   5.854359e+01   3.457768e-01
  2.909180e-01   5.880256e+01   3.474821e-01
  2.912160e-01   5.902519e+01   3.444118e-01
  2.915150e-01   5.846006e+01   3.540629e-01
  2.918140e-01   5.905946e+01   3.476733e-01
  2.921130e-01   5.894280e+01   3.505768e-01
  2.924120e-01   5.961778e+01   3.551384e-01
  2.927110e-01   5.895938e+01   3.521862e-01
  2.930100e-01   5.904351e+01   3.616250e-01
  2.933090e-01   5.946578e+01   3.570955e-01
  2.936080e-01   5.905716e+01   3.534646e-01
  2.939070e-01   5.915826e+01   3.594537e-01
  2.942060e-01   5.890193e+01   3.592984e-01
  2.945050e-01   5.915205e+01   3.676097e-01
  2.948030e-01   5.891247e+01   3.572619e-01
  2.951020e-01   5.915969e+01   3.634768e-01
  2.954010e-01   5.907132e+01   3.649368e-01
  2.957000e-01   5.927716e+01   3.673318e-01
  2.959990e-01   5.864399e+01   3.649248e-01
  2.962980e-01   5.882229e+01   3.661406e-01
  2.965970e-01   5.905409e+01   3.704581e-01
  2.968960e-01   5.887236e+01   3.696601e-01
  2.971950e-01   5.916603e+01   3.689958e-01
  2.974940e-01   5.887333e+01   3.667426e-01
  2.977930e-01   5.907106e+01   3.707397e-01
  2.980920e-01   5.845906e+01   3.690418e-01
  2.983900e-01   5.776941e+01   3.698383e-01
  2.986890e-01   5.902889e+01   3.696967e-01
  2.989880e-01   5.895978e+01   3.733951e-01
  2.992870e-01   5.877910e+01   3.737605e-01
  2.995860e-01   5.850828e+01   3.750299e-01
  2.998850e-01   5.915461e+01   3.749524e-01
  3.001840e-01   5.913650e+01   3.772784e-01
  3.004830e-01   5.885928e+01   3.812878e-01
  3.007820e-01   5.867756e+01   3.792126e-01
  3.010810e-01   5.912929e+01   3.779792e-01
  3.013800e-01   5.918079e+01   3.838379e-01
  3.016790e-01   5.904596e+01   3.823928e-01
  3.019780e-01   5.886656e+01   3.838316e-01
  3.022760e-01   5.878159e+01   3.853474e-01
  3.025750e-01   5.807626e+01   3.809938e-01
  3.028740e-01   5.881231e+01   3.888465e-01
  3.031730e-01   5.864127e+01   3.864423e-01
  3.034720e-01   5.908917e+01   3.894954e-01
  3.037710e-01   5.872429e+01   3.880271e-01
  3.040700e-01   5.820357e+01   3.881532e-01
  3.043690e-01   5.857552e+01   3.940127e-01
  3.046680e-01   5.828285e+01   3.916543e-01
  3.049670e-01   5.885022e+01   3.900360e-01
  3.052660e-01   5.812660e+01   3.944437e-01
  3.055650e-01   5.863421e+01   3.947649e-01
  3.058630e-01   5.793609e+01   3.977660e-01
  3.061620e-01   5.862762e+01   3.928110e-01
  3.064610e-01   5.868224e+01   3.980218e-01
  3.067600e-01   5.843186e+01   4.032758e-01
  3.070590e-01   5.916547e+01   3.996573e-01
  3.073580e-01   5.787521e+01   4.013503e-01
  3.076570e-01   5.912142e+01   3.983702e-01
  3.079560e-01   5.784193e+01   4.003501e-01
  3.082550e-01   5.842939e+01   4.023780e-01
  3.085540e-01   5.880579e+01   4.033759e-01
  3.088530e-01   5.822341e+01   4.064715e-01
  3.091520e-01   5.874935e+01   4.022985e-01
  3.094500e-01   5.816497e+01   4.090449e-01
  3.097490e-01   5.894334e+01   4.099024e-01
  3.100480e-01   5.836387e+01   4.048364e-01
  3.103470e-01   5.815448e+01   4.153892e-01
  3.106460e-01   5.794513e+01   4.024841e-01
  3.109450e-01   5.883638e+01   4.174893e-01
  3.112440e-01   5.831540e+01   4.086401e-01
  3.115430e-01   5.854863e+01   4.148422e-01
  3.118420e-01   5.928293e+01   4.220628e-01
  3.121410e-01   5.796283e+01   4.108463e-01
  3.124400e-01   5.883984e+01   4.214906e-01
  3.127390e-01   5.815823e+01   4.131352e-01
  3.130380e-01   5.817700e+01   4.221603e-01
  3.133360e-01   5.790801e+01   4.188104e-01
  3.136350e-01   5.815748e+01   4.190394e-01
  3.139340e-01   5.806653e+01   4.248746e-01
  3.142330e-01   5.807362e+01   4.184026e-01
  3.145320e-01   5.791925e+01   4.282333e-01
  3.148310e-01   5.818931e+01   4.242763e-01
  3.151300e-01   5.863478e+01   4.258972e-01
  3.154290e-01   5.847333e+01   4.302768e-01
  3.157280e-01   5.854240e+01   4.276701e-01
  3.160270e-01   5.781010e+01   4.333172e-01
  3.163260e-01   5.857677e+01   4.277956e-01
  3.166250e-01   5.810241e+01   4.344113e-01
  3.169230e-01   5.875540e+01   4.342375e-01
  3.172220e-01   5.810156e+01   4.366687e-01
  3.175210e-01   5.796793e+01   4.357875e-01
  3.178200e-01   5.785887e+01   4.323851e-01
  3.181190e-01   5.814337e+01   4.414566e-01
  3.184180e-01   5.745504e+01   4.342324e-01
  3.187170e-01   5.745143e+01   4.419733e-01
  3.190160e-01   5.853924e+01   4.449370e-01
  3.193150e-01   5.830831e+01   4.374450e-01
  3.196140e-01   5.767610e+01   4.464715e-01
  3.199130e-01   5.917357e+01   4.457464e-01
  3.202120e-01   5.842582e+01   4.501892e-01
  3.205100e-01   5.804673e+01   4.474941e-01
  3.208090e-01   5.869587e+01   4.467344e-01
  3.211080e-01   5.894061e+01   4.546826e-01
  3.214070e-01   5.830555e+01   4.444465e-01
  3.217060e-01   5.867721e+01   4.532444e-01
  3.220050e-01   5.773831e+01   4.467122e-01
  3.223040e-01   5.743355e+01   4.435057e-01
  3.226030e-01   5.845905e+01   4.588306e-01
  3.229020e-01   5.833720e+01   4.429794e-01
  3.232010e-01   5.826767e+01   4.550495e-01
  3.235000e-01   5.830057e+01   4.501203e-01
  3.237990e-01   5.772973e+01   4.512477e-01
  3.240970e-01   5.771330e+01   4.580853e-01
  3.243960e-01   5.831728e+01   4.510162e-01
  3.246950e-01   5.800400e+01   4.610176e-01
  3.249940e-01   5.855177e+01   4.553009e-01
  3.252930e-01   5.828655e+01   4.616910e-01
  3.255920e-01   5.835066e+01   4.646542e-01
  3.258910e-01   5.897405e+01   4.626163e-01
  3.261900e-01   5.798571e+01   4.659479e-01
  3.264890e-01   5.887534e+01   4.640171e-01
  3.267880e-01   5.775573e+01   4.631885e-01
  3.270870e-01   5.817198e+01   4.728336e-01
  3.273860e-01   5.791716e+01   4.661351e-01
  3.276850e-01   5.847560e+01   4.740659e-01
  3.279830e-01   5.753649e+01   4.632213e-01
  3.282820e-01   5.812203e+01   4.750555e-01
  3.285810e-01   5.875284e+01   4.756730e-01
  3.288800e-01   5.678742e+01   4.710257e-01
  3.291790e-01   5.789142e+01   4.716920e-01
  3.294780e-01   5.823305e+01   4.804779e-01
  3.297770e-01   5.794977e+01   4.818452e-01
  3.300760e-01   5.776502e+01   4.760494e-01
  3.303750e-01   5.734861e+01   4.819041e-01
  3.306740e-01   5.749407e+01   4.759221e-01
  3.309730e-01   5.766950e+01   4.853379e-01
  3.312720e-01   5.926592e+01   4.957799e-01
  3.315700e-01   5.814284e+01   4.821356e-01
  3.318690e-01   5.905467e+01   4.987469e-01
  3.321680e-01   5.879640e+01   4.863860e-01
  3.324670e-01   5.820249e+01   4.962442e-01
  3.327660e-01   5.840243e+01   4.943326e-01
  3.330650e-01   5.771449e+01   4.919583e-01
  3.333640e-01   5.760274e+01   4.993102e-01
  3.336630e-01   5.759849e+01   4.876852e-01
  3.339620e-01   5.774121e+01   5.028013e-01
  3.342610e-01   5.843902e+01   4.989324e-01
  3.345600e-01   5.768123e+01   5.008002e-01
  3.348590e-01   5.868331e+01   5.140939e-01
  3.351570e-01   5.739012e+01   4.927689e-01
  3.354560e-01   5.806002e+01   5.150575e-01
  3.357550e-01   5.819485e+01   4.990167e-01
  3.360540e-01   5.822649e+01   5.139321e-01
  3.363530e-01   5.734598e+01   5.162744e-01
  3.366520e-01   5.697063e+01   4.994350e-01
  3.369510e-01   5.734070e+01   5.227283e-01
  3.372500e-01   5.731164e+01   4.991932e-01
  3.375490e-01   5.760703e+01   5.213146e-01
  3.378480e-01   5.739632e+01   5.177778e-01
  3.381470e-01   5.684400e+01   5.140098e-01
  3.384460e-01   5.743505e+01   5.305792e-01
  3.387450e-01   5.845352e+01   5.136997e-01
  3.390430e-01   5.764488e+01   5.288076e-01
  3.393420e-01   5.717820e+01   5.239756e-01
  3.396410e-01   5.762734e+01   5.267001e-01
  3.399400e-01   5.705022e+01   5.394111e-01
  3.402390e-01   5.828590e+01   5.192109e-01
  3.405380e-01   5.796383e+01   5.407977e-01
  3.408370e-01   5.714586e+01   5.292418e-01
  3.411360e-01   5.799214e+01   5.366423e-01
  3.414350e-01   5.730523e+01   5.406153e-01
  3.417340e-01   5.868687e+01   5.391382e-01
  3.420330e-01   5.870366e+01   5.554916e-01
  3.423320e-01   5.766935e+01   5.351467e-01
  3.426300e-01   5.783295e+01   5.505903e-01
  3.429290e-01   5.775528e+01   5.479421e-01
  3.432280e-01   5.845226e+01   5.489746e-01
  3.435270e-01   5.878006e+01   5.695005e-01
  3.438260e-01   5.719654e+01   5.393741e-01
  3.441250e-01   5.629528e+01   5.541024e-01
  3.444240e-01   5.759224e+01   5.525214e-01
  3.447230e-01   5.859571e+01   5.620708e-01
  3.450220e-01   5.774609e+01   5.694869e-01
  3.453210e-01   5.850926e+01   5.569028e-01
  3.456200e-01   5.805835e+01   5.761923e-01
  3.459190e-01   5.748969e+01   5.599497e-01
  3.462170e-01   5.684395e+01   5.675604e-01
  3.465160e-01   5.785458e+01   5.717257e-01
  3.468150e-01   5.676370e+01   5.654641e-01
  3.471140e-01   5.670655e+01   5.800897e-01
  3.474130e-01   5.790334e+01   5.702618e-01
  3.477120e-01   5.724656e+01   5.828452e-01
  3.480110e-01   5.790061e+01   5.798184e-01
  3.483100e-01   5.768074e+01   5.805054e-01
  3.486090e-01   5.767500e+01   5.954108e-01
  3.489080e-01   5.834092e+01   5.838180e-01
  3.492070e-01   5.769080e+01   5.964646e-01
  3.495060e-01   5.760261e+01   5.846549e-01
  3.498040e-01   5.869665e+01   6.026274e-01
  3.501030e-01   5.728201e+01   5.962995e-01
  3.504020e-01   5.833780e+01   6.007824e-01
  3.507010e-01   5.759080e+01   6.111139e-01
  3.510000e-01   5.788993e+01   5.936258e-01
  3.512990e-01   5.834303e+01   6.150920e-01
  3.515980e-01   5.750149e+01   6.024154e-01
  3.518970e-01   5.733740e+01   6.150750e-01
  3.521960e-01   5.819320e+01   6.285008e-01
  3.524950e-01   5.657387e+01   5.965398e-01
  3.527940e-01   5.718115e+01   6.264007e-01
  3.530930e-01   5.816029e+01   6.151859e-01
  3.533920e-01   5.738421e+01   6.263741e-01
  3.536900e-01   5.882235e+01   6.364848e-01
  3.539890e-01   5.663204e+01   6.211312e-01
  3.542880e-01   5.734070e+01   6.402088e-01
  3.545870e-01   5.806319e+01   6.189557e-01
  3.548860e-01   5.700739e+01   6.347491e-01
  3.551850e-01   5.805585e+01   6.288908e-01
  3.554840e-01   5.866122e+01   6.438905e-01
  3.557830e-01   5.745188e+01   6.396189e-01
  3.560820e-01   5.752856e+01   6.182650e-01
  3.563810e-01   5.810848e+01   6.420533e-01
  3.566800e-01   5.744353e+01   6.233193e-01
  3.569790e-01   5.839783e+01   6.485445e-01
  3.572770e-01   5.615958e+01   6.347843e-01
  3.575760e-01   5.768710e+01   6.169478e-01
  3.578750e-01   5.768992e+01   6.572670e-01
  3.581740e-01   5.672784e+01   6.227815e-01
  3.584730e-01   5.731551e+01   6.551307e-01
  3.587720e-01   5.846974e+01   6.501857e-01
  3.590710e-01   5.684929e+01   6.398880e-01
  3.593700e-01   5.631651e+01   6.613127e-01
  3.596690e-01   5.745900e+01   6.396586e-01
  3.599680e-01   5.539516e+01   6.572345e-01
  3.602670e-01   5.627860e+01   6.453475e-01
  3.605660e-01   5.786964e+01   6.703697e-01
  3.608640e-01   5.701189e+01   6.824469e-01
  3.611630e-01   5.803608e+01   6.527916e-01
  3.614620e-01   5.823381e+01   6.942443e-01
  3.617610e-01   5.708721e+01   6.617500e-01
  3.620600e-01   5.796536e+01   6.896242e-01
  3.623590e-01   5.763647e+01   6.846945e-01
  3.626580e-01   5.866947e+01   6.908030e-01
  3.629570e-01   5.770095e+01   7.035132e-01
  3.632560e-01   5.775956e+01   6.739046e-01
  3.635550e-01   5.714317e+01   7.115157e-01
  3.638540e-01   5.727713e+01   6.946383e-01
  3.641530e-01   5.734594e+01   6.997571e-01
  3.644510e-01   5.674175e+01   7.262656e-01
  3.647500e-01   5.700543e+01   6.838901e-01
  3.650490e-01   5.723137e+01   7.276024e-01
  3.653480e-01   5.732587e+01   7.109852e-01
  3.656470e-01   5.717140e+01   7.184696e-01
  3.659460e-01   5.800056e+01   7.453754e-01
  3.662450e-01   5.673449e+01   7.056615e-01
  3.665440e-01   5.701311e+01   7.564854e-01
  3.668430e-01   5.716874e+01   7.167402e-01
  3.671420e-01   5.726670e+01   7.482807e-01
  3.674410e-01   5.629710e+01   7.324914e-01
  3.677400e-01   5.522843e+01   7.386807e-01
  3.680390e-01   5.722996e+01   7.811190e-01
  3.683370e-01   5.567742e+01   7.212005e-01
  3.686360e-01   5.722672e+01   7.724178e-01
  3.689350e-01   5.737042e+01   7.568420e-01
  3.692340e-01   5.874113e+01   7.869312e-01
  3.695330e-01   5.733479e+01   8.049020e-01
  3.698320e-01   5.844952e+01   7.579350e-01
  3.701310e-01   5.763471e+01   8.094315e-01
  3.704300e-01   5.871521e+01   7.781116e-01
  3.707290e-01   5.684034e+01   8.062663e-01
  3.710280e-01   5.637431e+01   7.981316e-01
  3.713270e-01   5.633733e+01   7.861873e-01
  3.716260e-01   5.706795e+01   8.389625e-01
  3.719240e-01   5.696745e+01   7.837661e-01
  3.722230e-01   5.649987e+01   8.375178e-01
  3.725220e-01   5.617168e+01   8.064121e-01
  3.728210e-01   5.794222e+01   8.371965e-01
  3.731200e-01   5.526759e+01   8.662036e-01
  3.734190e-01   5.726699e+01   8.044259e-01
  3.737180e-01   5.619376e+01   8.703063e-01
  3.740170e-01   5.621748e+01   8.194062e-01
  3.743160e-01   5.778760e+01   8.889348e-01
  3.746150e-01   5.839083e+01   8.871569e-01
  3.749140e-01   5.594408e+01   8.474430e-01
  3.752130e-01   5.792370e+01   9.240921e-01
  3.755110e-01   5.772089e+01   8.578824e-01
  3.758100e-01   5.869031e+01   9.301872e-01
  3.761090e-01   5.661161e+01   8.862891e-01
  3.764080e-01   5.842552e+01   9.244822e-01
  3.767070e-01   5.603590e+01   9.466387e-01
  3.770060e-01   5.508849e+01   8.617048e-01
  3.773050e-01   5.755513e+01   9.676207e-01
  3.776040e-01   5.842437e+01   9.317240e-01
  3.779030e-01   5.686533e+01   9.496037e-01
  3.782020e-01   5.792514e+01   1.035203e+00
  3.785010e-01   5.671168e+01   9.004123e-01
  3.788000e-01   5.661161e+01   1.018418e+00
  3.790990e-01   5.548873e+01   9.302546e-01
  3.793970e-01   5.655769e+01   1.008192e+00
  3.796960e-01   5.814261e+01   1.017388e+00
  3.799950e-01   5.616558e+01   9.815917e-01
  3.802940e-01   5.603913e+01   1.090041e+00
  3.805930e-01   5.657935e+01   9.552744e-01
  3.808920e-01   5.620418e+01   1.097830e+00
  3.811910e-01   5.917653e+01   1.041234e+00
  3.814900e-01   5.786964e+01   1.083618e+00
  3.817890e-01   5.557131e+01   1.159498e+00
  3.820880e-01   5.676886e+01   9.959449e-01
  3.823870e-01   5.847415e+01   1.197095e+00
  3.826860e-01   5.770610e+01   1.043525e+00
  3.829840e-01   5.719812e+01   1.207722e+00
  3.832830e-01   5.658831e+01   1.148188e+00
  3.835820e-01   5.618980e+01   1.116893e+00
  3.838810e-01   5.783264e+01   1.266847e+00
  3.841800e-01   5.674175e+01   1.109389e+00
  3.844790e-01   5.872398e+01   1.286064e+00
  3.847780e-01   5.840189e+01   1.188662e+00
  3.850770e-01   5.586822e+01   1.263870e+00
  3.853760e-01   5.537526e+01   1.342258e+00
  3.856750e-01   5.871640e+01   1.191858e+00
  3.859740e-01   5.755513e+01   1.392644e+00
  3.862730e-01   5.738863e+01   1.261975e+00
  3.865710e-01   5.485934e+01   1.359638e+00
  3.868700e-01   5.517884e+01   1.388614e+00
  3.871690e-01   5.719938e+01   1.330218e+00
  3.874680e-01   5.784229e+01   1.540409e+00
  3.877670e-01   5.840271e+01   1.366730e+00
  3.880660e-01   5.553942e+01   1.543357e+00
  3.883650e-01   5.561031e+01   1.463429e+00
  3.886640e-01   5.506003e+01   1.519512e+00
  3.889630e-01   5.561842e+01   1.661918e+00
  3.892620e-01   5.801686e+01   1.526231e+00
  3.895610e-01   5.671644e+01   1.724231e+00
  3.898600e-01   5.532047e+01   1.657461e+00
  3.901580e-01   5.866041e+01   1.778405e+00
  3.904570e-01   5.768992e+01   1.971801e+00
  3.907560e-01   5.745030e+01   1.735350e+00
  3.910550e-01   5.759008e+01   2.006245e+00
  3.913540e-01   5.863844e+01   2.024424e+00
  3.916530e-01   5.521379e+01   1.964418e+00
  3.919520e-01   5.849866e+01   2.626667e+00
  3.922510e-01   5.640193e+01   1.985442e+00
  3.925500e-01   5.673741e+01   2.671660e+00
  3.928490e-01   5.870833e+01   2.480880e+00
  3.931480e-01   5.925348e+01   2.730256e+00
  3.934470e-01   0.000000e+00   0.000000e+00
  3.937460e-01   5.459875e+01   2.620824e+00
creator: radaver
creator-version: 3725
header-file: /nas_data/SAXS_data/20151104Workshop/header/JH1_0051.txt
image-file: /nas_data/Pilatus1M/20151104_Workshop/JH1_0051.tif
angular-axis-file: /nas_data/SAXS_data/20151104Workshop/q20151029.dat
beamstop-mask-file: /nas_data/SAXS_data/20151104Workshop/fit2d20151031.msk
detector-response-file: none
beam-center-x: 949.7700
beam-center-y: 918.8000
unit-time: 1.0000
channel-first: 10
channel-last: 1315
Exposure time [s]: 1.094006
Transmitted Beam: 0.484391
Incident Beam: 0.484391
Code: JH1
Concentration [mg/ml]: 1
Run Number: 0051
