# Supplementary material for: SAXS analysis of a soluble cytosolic NgBR construct including extracellular and transmembrane domains
Source: PLoS One. 2018 Jan 18;13(1):e0191371. doi: 10.1371/journal.pone.0191371 (PMC5773207; doi:10.1371/journal.pone.0191371)
Supplement: S1 File — (ZIP) [file pone.0191371.s001.zip › JH1_0052.dat]

Sample:   c= 1.0000 mg/ml  Code: JH1
  3.656810e-03   2.256860e+04   4.127390e+01
  3.955720e-03   2.197144e+04   2.796949e+01
  4.254640e-03   1.899061e+04   2.330187e+01
  4.553560e-03   1.541345e+04   2.024017e+01
  4.852480e-03   1.243563e+04   1.702098e+01
  5.151400e-03   1.048305e+04   1.543825e+01
  5.450320e-03   8.701044e+03   1.335934e+01
  5.749240e-03   7.420107e+03   1.195323e+01
  6.048150e-03   6.333003e+03   1.082426e+01
  6.347070e-03   5.493108e+03   9.577741e+00
  6.645990e-03   4.794366e+03   8.908538e+00
  6.944910e-03   4.204117e+03   8.031156e+00
  7.243830e-03   3.754723e+03   7.354389e+00
  7.542750e-03   3.337729e+03   6.907674e+00
  7.841670e-03   3.006271e+03   6.191223e+00
  8.140580e-03   2.717004e+03   5.967016e+00
  8.439500e-03   2.472370e+03   5.486358e+00
  8.738420e-03   2.264500e+03   5.200569e+00
  9.037340e-03   2.091402e+03   4.832465e+00
  9.336260e-03   1.917957e+03   4.547720e+00
  9.635180e-03   1.770569e+03   4.357059e+00
  9.934100e-03   1.635994e+03   4.052333e+00
  1.023300e-02   1.502777e+03   3.980284e+00
  1.053190e-02   1.391514e+03   3.884744e+00
  1.083090e-02   1.290741e+03   3.741434e+00
  1.112980e-02   1.178871e+03   3.545192e+00
  1.142870e-02   1.100369e+03   3.405931e+00
  1.172760e-02   1.010208e+03   3.254336e+00
  1.202650e-02   9.497559e+02   3.146734e+00
  1.232540e-02   8.785363e+02   3.009869e+00
  1.262440e-02   8.081598e+02   2.833121e+00
  1.292330e-02   7.571553e+02   2.699962e+00
  1.322220e-02   7.078799e+02   2.610628e+00
  1.352110e-02   6.547450e+02   2.485503e+00
  1.382000e-02   6.136194e+02   2.382471e+00
  1.411900e-02   5.657526e+02   2.276528e+00
  1.441790e-02   5.332805e+02   2.194310e+00
  1.471680e-02   4.952245e+02   2.104520e+00
  1.501570e-02   4.616872e+02   1.990013e+00
  1.531460e-02   4.387508e+02   1.931193e+00
  1.561350e-02   4.115029e+02   1.837451e+00
  1.591250e-02   3.899792e+02   1.804512e+00
  1.621140e-02   3.649290e+02   1.715495e+00
  1.651030e-02   3.503700e+02   1.663251e+00
  1.680920e-02   3.267620e+02   1.606239e+00
  1.710810e-02   3.088045e+02   1.564756e+00
  1.740710e-02   2.940584e+02   1.504967e+00
  1.770600e-02   2.808101e+02   1.455894e+00
  1.800490e-02   2.661725e+02   1.406235e+00
  1.830380e-02   2.533269e+02   1.382815e+00
  1.860270e-02   2.390474e+02   1.317190e+00
  1.890170e-02   2.307153e+02   1.294031e+00
  1.920060e-02   2.204660e+02   1.252971e+00
  1.949950e-02   2.139959e+02   1.248665e+00
  1.979840e-02   2.035854e+02   1.195062e+00
  2.009730e-02   1.957880e+02   1.159097e+00
  2.039620e-02   1.887542e+02   1.136023e+00
  2.069520e-02   1.819494e+02   1.109345e+00
  2.099410e-02   1.752499e+02   1.096619e+00
  2.129300e-02   1.689182e+02   1.048413e+00
  2.159190e-02   1.622109e+02   1.062793e+00
  2.189080e-02   1.572741e+02   1.052336e+00
  2.218980e-02   1.531290e+02   1.056263e+00
  2.248870e-02   1.489195e+02   1.060227e+00
  2.278760e-02   1.439866e+02   1.032249e+00
  2.308650e-02   1.375433e+02   1.039938e+00
  2.338540e-02   1.370039e+02   1.035741e+00
  2.368430e-02   1.324794e+02   9.999941e-01
  2.398330e-02   1.288020e+02   1.008453e+00
  2.428220e-02   1.241839e+02   9.681794e-01
  2.458110e-02   1.223527e+02   9.933266e-01
  2.488000e-02   1.192059e+02   9.543191e-01
  2.517890e-02   1.156479e+02   9.287565e-01
  2.547790e-02   1.155941e+02   9.416589e-01
  2.577680e-02   1.099479e+02   9.109964e-01
  2.607570e-02   1.109532e+02   9.225621e-01
  2.637460e-02   1.057812e+02   8.935679e-01
  2.667350e-02   1.057904e+02   8.712412e-01
  2.697250e-02   1.044894e+02   8.391708e-01
  2.727140e-02   1.024076e+02   7.999370e-01
  2.757030e-02   1.016883e+02   7.984458e-01
  2.786920e-02   1.001553e+02   7.833481e-01
  2.816810e-02   9.798488e+01   7.625340e-01
  2.846700e-02   9.709694e+01   7.496995e-01
  2.876600e-02   9.651708e+01   7.384517e-01
  2.906490e-02   9.444980e+01   7.326975e-01
  2.936380e-02   9.410679e+01   7.259200e-01
  2.966270e-02   9.153361e+01   7.106741e-01
  2.996160e-02   9.035216e+01   7.071073e-01
  3.026060e-02   8.930849e+01   6.919398e-01
  3.055950e-02   8.934417e+01   6.910970e-01
  3.085840e-02   8.685793e+01   6.785361e-01
  3.115730e-02   8.823467e+01   6.810291e-01
  3.145620e-02   8.684617e+01   6.691570e-01
  3.175510e-02   8.523928e+01   6.647563e-01
  3.205410e-02   8.443583e+01   6.580104e-01
  3.235300e-02   8.474492e+01   6.565429e-01
  3.265190e-02   8.330037e+01   6.389787e-01
  3.295080e-02   8.258882e+01   6.404159e-01
  3.324970e-02   8.303574e+01   6.413031e-01
  3.354870e-02   8.193698e+01   6.353805e-01
  3.384760e-02   8.082601e+01   6.237719e-01
  3.414650e-02   8.016650e+01   6.212218e-01
  3.444540e-02   7.975770e+01   6.111208e-01
  3.474430e-02   7.889450e+01   6.131532e-01
  3.504330e-02   7.896384e+01   6.058211e-01
  3.534220e-02   7.758859e+01   6.012633e-01
  3.564110e-02   7.769961e+01   6.009518e-01
  3.594000e-02   7.888998e+01   5.939474e-01
  3.623890e-02   7.709672e+01   5.971468e-01
  3.653780e-02   7.741338e+01   5.821872e-01
  3.683680e-02   7.698320e+01   5.881209e-01
  3.713570e-02   7.710839e+01   5.893008e-01
  3.743460e-02   7.617548e+01   5.761783e-01
  3.773350e-02   7.507382e+01   5.713374e-01
  3.803240e-02   7.475780e+01   5.837425e-01
  3.833140e-02   7.497136e+01   5.984700e-01
  3.863030e-02   7.370880e+01   6.026339e-01
  3.892920e-02   7.585995e+01   6.097744e-01
  3.922810e-02   7.464275e+01   6.072330e-01
  3.952700e-02   7.408796e+01   6.010514e-01
  3.982600e-02   7.418769e+01   6.101902e-01
  4.012490e-02   7.393106e+01   5.996404e-01
  4.042380e-02   7.252714e+01   6.017244e-01
  4.072270e-02   7.289711e+01   6.008775e-01
  4.102160e-02   7.205915e+01   5.966314e-01
  4.132050e-02   7.176289e+01   5.961846e-01
  4.161950e-02   7.213045e+01   5.915314e-01
  4.191840e-02   7.118063e+01   5.953256e-01
  4.221730e-02   7.075760e+01   5.858751e-01
  4.251620e-02   7.170343e+01   5.975079e-01
  4.281510e-02   7.157328e+01   5.877333e-01
  4.311410e-02   7.150035e+01   5.881865e-01
  4.341300e-02   7.163019e+01   5.917628e-01
  4.371190e-02   7.053143e+01   5.856912e-01
  4.401080e-02   7.053629e+01   5.857114e-01
  4.430970e-02   7.063077e+01   5.816237e-01
  4.460860e-02   6.978774e+01   5.788773e-01
  4.490760e-02   6.985996e+01   5.806562e-01
  4.520650e-02   7.042977e+01   5.785969e-01
  4.550540e-02   7.054640e+01   5.820153e-01
  4.580430e-02   7.051232e+01   5.796664e-01
  4.610320e-02   6.998647e+01   5.746062e-01
  4.640220e-02   6.945735e+01   5.767721e-01
  4.670110e-02   6.991895e+01   5.700694e-01
  4.700000e-02   6.860857e+01   5.668001e-01
  4.729890e-02   6.918918e+01   5.713238e-01
  4.759780e-02   6.975547e+01   5.729414e-01
  4.789680e-02   6.820851e+01   5.630533e-01
  4.819570e-02   6.811047e+01   5.619569e-01
  4.849460e-02   6.802303e+01   5.636773e-01
  4.879350e-02   6.923650e+01   5.624524e-01
  4.909240e-02   6.856331e+01   5.673174e-01
  4.939130e-02   6.777098e+01   5.544578e-01
  4.969030e-02   6.755504e+01   5.555807e-01
  4.998920e-02   6.739187e+01   5.542387e-01
  5.028810e-02   6.796144e+01   5.545702e-01
  5.058700e-02   6.762207e+01   5.572070e-01
  5.088590e-02   6.744143e+01   5.472203e-01
  5.118490e-02   6.801633e+01   5.568006e-01
  5.148380e-02   6.849408e+01   5.560728e-01
  5.178270e-02   6.773194e+01   5.458350e-01
  5.208160e-02   6.754339e+01   5.508839e-01
  5.238050e-02   6.602963e+01   5.389321e-01
  5.267940e-02   6.813792e+01   5.552898e-01
  5.297840e-02   6.731261e+01   5.447780e-01
  5.327730e-02   6.703880e+01   5.411461e-01
  5.357620e-02   6.654868e+01   5.410462e-01
  5.387510e-02   6.664291e+01   5.383012e-01
  5.417400e-02   6.665852e+01   5.433958e-01
  5.447300e-02   6.688114e+01   5.361827e-01
  5.477190e-02   6.715700e+01   5.385155e-01
  5.507080e-02   6.559813e+01   5.322286e-01
  5.536970e-02   6.714944e+01   5.366463e-01
  5.566860e-02   6.732990e+01   5.410687e-01
  5.596760e-02   6.693550e+01   5.333718e-01
  5.626650e-02   6.700791e+01   5.360804e-01
  5.656540e-02   6.611538e+01   5.306921e-01
  5.686430e-02   6.642632e+01   5.289618e-01
  5.716320e-02   6.749369e+01   5.296597e-01
  5.746210e-02   6.551715e+01   5.270972e-01
  5.776110e-02   6.650404e+01   5.328514e-01
  5.806000e-02   6.725560e+01   5.275639e-01
  5.835890e-02   6.788866e+01   5.306231e-01
  5.865780e-02   6.629746e+01   5.215102e-01
  5.895670e-02   6.645616e+01   5.320580e-01
  5.925570e-02   6.543311e+01   5.158614e-01
  5.955460e-02   6.623927e+01   5.258741e-01
  5.985350e-02   6.604722e+01   5.177189e-01
  6.015240e-02   6.579398e+01   5.184004e-01
  6.045130e-02   6.519988e+01   5.166140e-01
  6.075020e-02   6.561360e+01   5.132645e-01
  6.104920e-02   6.590457e+01   5.182753e-01
  6.134810e-02   6.544679e+01   5.170308e-01
  6.164700e-02   6.550128e+01   5.090482e-01
  6.194590e-02   6.509960e+01   5.156576e-01
  6.224480e-02   6.571122e+01   5.066866e-01
  6.254380e-02   6.635028e+01   5.177930e-01
  6.284270e-02   6.512402e+01   5.146416e-01
  6.314160e-02   6.497776e+01   5.017774e-01
  6.344050e-02   6.508973e+01   5.095877e-01
  6.373940e-02   6.536803e+01   5.022518e-01
  6.403840e-02   6.582030e+01   5.118987e-01
  6.433730e-02   6.700635e+01   5.111267e-01
  6.463620e-02   6.459357e+01   4.977432e-01
  6.493510e-02   6.562654e+01   5.127699e-01
  6.523400e-02   6.637390e+01   5.050695e-01
  6.553290e-02   6.641609e+01   5.078223e-01
  6.583190e-02   6.547725e+01   5.021580e-01
  6.613080e-02   6.497322e+01   4.956900e-01
  6.642970e-02   6.494480e+01   5.047693e-01
  6.672860e-02   6.558109e+01   4.965131e-01
  6.702750e-02   6.548340e+01   5.011599e-01
  6.732650e-02   6.512071e+01   4.962523e-01
  6.762540e-02   6.544593e+01   4.974899e-01
  6.792430e-02   6.602816e+01   5.017129e-01
  6.822320e-02   6.558930e+01   4.921521e-01
  6.852210e-02   6.484498e+01   4.966959e-01
  6.882110e-02   6.432865e+01   4.907725e-01
  6.912000e-02   6.452636e+01   4.910392e-01
  6.941890e-02   6.511475e+01   4.898893e-01
  6.971780e-02   6.491793e+01   4.886714e-01
  7.001670e-02   6.454889e+01   4.935744e-01
  7.031560e-02   6.532030e+01   4.897064e-01
  7.061460e-02   6.478182e+01   4.881588e-01
  7.091350e-02   6.514757e+01   4.881098e-01
  7.121240e-02   6.469675e+01   4.826906e-01
  7.151130e-02   6.522001e+01   4.907646e-01
  7.181020e-02   6.471010e+01   4.822804e-01
  7.210920e-02   6.514012e+01   4.871387e-01
  7.240810e-02   6.510726e+01   4.823819e-01
  7.270700e-02   6.518247e+01   4.887143e-01
  7.300590e-02   6.437582e+01   4.810331e-01
  7.330480e-02   6.460645e+01   4.764793e-01
  7.360370e-02   6.535218e+01   4.851294e-01
  7.390270e-02   6.428338e+01   4.757296e-01
  7.420160e-02   6.487144e+01   4.851973e-01
  7.450050e-02   6.448865e+01   4.747205e-01
  7.479940e-02   6.493326e+01   4.776829e-01
  7.509830e-02   6.456044e+01   4.803519e-01
  7.539730e-02   6.448970e+01   4.729759e-01
  7.569620e-02   6.584180e+01   4.787893e-01
  7.599510e-02   6.496789e+01   4.787026e-01
  7.629400e-02   6.416703e+01   4.696378e-01
  7.659290e-02   6.391158e+01   4.730300e-01
  7.689190e-02   6.431483e+01   4.701784e-01
  7.719080e-02   6.388909e+01   4.712015e-01
  7.748970e-02   6.509170e+01   4.721503e-01
  7.778860e-02   6.479496e+01   4.740940e-01
  7.808750e-02   6.490883e+01   4.710593e-01
  7.838640e-02   6.441379e+01   4.667299e-01
  7.868540e-02   6.494898e+01   4.699298e-01
  7.898430e-02   6.465799e+01   4.663618e-01
  7.928320e-02   6.398798e+01   4.694098e-01
  7.958210e-02   6.370249e+01   4.596373e-01
  7.988100e-02   6.433325e+01   4.672761e-01
  8.018000e-02   6.449929e+01   4.653745e-01
  8.047890e-02   6.447858e+01   4.648863e-01
  8.077780e-02   6.382282e+01   4.616970e-01
  8.107670e-02   6.500950e+01   4.635148e-01
  8.137560e-02   6.434451e+01   4.644028e-01
  8.167450e-02   6.460709e+01   4.624832e-01
  8.197350e-02   6.403588e+01   4.576327e-01
  8.227240e-02   6.429352e+01   4.629868e-01
  8.257130e-02   6.504932e+01   4.561300e-01
  8.287020e-02   6.407363e+01   4.617866e-01
  8.316910e-02   6.464915e+01   4.606178e-01
  8.346810e-02   6.351933e+01   4.522696e-01
  8.376700e-02   6.383571e+01   4.597140e-01
  8.406590e-02   6.427135e+01   4.518650e-01
  8.436480e-02   6.485143e+01   4.609372e-01
  8.466370e-02   6.403244e+01   4.521677e-01
  8.496270e-02   6.416685e+01   4.633499e-01
  8.526160e-02   6.414592e+01   4.779031e-01
  8.556050e-02   6.392115e+01   4.775158e-01
  8.585940e-02   6.409433e+01   4.841481e-01
  8.615830e-02   6.476724e+01   4.866829e-01
  8.645720e-02   6.464498e+01   4.910044e-01
  8.675620e-02   6.411496e+01   4.914214e-01
  8.705510e-02   6.463286e+01   4.924203e-01
  8.735400e-02   6.458077e+01   4.946866e-01
  8.765290e-02   6.471451e+01   4.956965e-01
  8.795180e-02   6.392090e+01   4.966612e-01
  8.825080e-02   6.449361e+01   4.943527e-01
  8.854970e-02   6.422241e+01   4.998799e-01
  8.884860e-02   6.455378e+01   4.991139e-01
  8.914750e-02   6.393862e+01   5.029394e-01
  8.944640e-02   6.465532e+01   5.020797e-01
  8.974530e-02   6.475082e+01   4.983487e-01
  9.004430e-02   7.187962e+01   5.229441e-01
  9.034320e-02   6.460980e+01   4.782763e-01
  9.064210e-02   6.328188e+01   4.724502e-01
  9.094100e-02   6.392343e+01   4.649499e-01
  9.123990e-02   6.435189e+01   4.652565e-01
  9.153890e-02   6.351414e+01   4.647099e-01
  9.183780e-02   6.410988e+01   4.635553e-01
  9.213670e-02   6.329817e+01   4.589837e-01
  9.243560e-02   6.540496e+01   4.653301e-01
  9.273450e-02   6.358753e+01   4.548469e-01
  9.303350e-02   6.347547e+01   4.604389e-01
  9.333240e-02   6.459760e+01   4.541588e-01
  9.363130e-02   6.333659e+01   4.531679e-01
  9.393020e-02   6.320700e+01   4.503884e-01
  9.422910e-02   6.426338e+01   4.552994e-01
  9.452800e-02   6.443252e+01   4.570717e-01
  9.482700e-02   6.533454e+01   4.499415e-01
  9.512590e-02   6.400263e+01   4.536001e-01
  9.542480e-02   6.428282e+01   4.496401e-01
  9.572370e-02   6.421677e+01   4.494091e-01
  9.602260e-02   6.444290e+01   4.524677e-01
  9.632160e-02   6.437495e+01   4.444410e-01
  9.662050e-02   6.386530e+01   4.452193e-01
  9.691940e-02   6.373184e+01   4.447538e-01
  9.721830e-02   6.484134e+01   4.460481e-01
  9.751720e-02   6.419424e+01   4.459977e-01
  9.781610e-02   6.343390e+01   4.390441e-01
  9.811510e-02   6.427481e+01   4.462775e-01
  9.841400e-02   6.454117e+01   4.400341e-01
  9.871290e-02   6.445235e+01   4.429113e-01
  9.901180e-02   6.520921e+01   4.465860e-01
  9.931070e-02   6.437350e+01   4.398119e-01
  9.960970e-02   6.399249e+01   4.416848e-01
  9.990860e-02   6.327854e+01   4.319480e-01
  1.002070e-01   6.376351e+01   4.377232e-01
  1.005060e-01   6.433846e+01   4.372620e-01
  1.008050e-01   6.357721e+01   4.370833e-01
  1.011040e-01   6.369862e+01   4.313621e-01
  1.014030e-01   6.419259e+01   4.350566e-01
  1.017020e-01   6.425331e+01   4.394011e-01
  1.020010e-01   6.392501e+01   4.334721e-01
  1.023000e-01   6.388350e+01   4.313205e-01
  1.025990e-01   6.371665e+01   4.297632e-01
  1.028980e-01   6.470933e+01   4.347709e-01
  1.031970e-01   6.385894e+01   4.342638e-01
  1.034960e-01   6.330628e+01   4.244826e-01
  1.037950e-01   6.358621e+01   4.293231e-01
  1.040930e-01   6.457349e+01   4.290337e-01
  1.043920e-01   6.436338e+01   4.322709e-01
  1.046910e-01   6.469270e+01   4.327102e-01
  1.049900e-01   6.427845e+01   4.254892e-01
  1.052890e-01   6.318083e+01   4.253468e-01
  1.055880e-01   6.406921e+01   4.267111e-01
  1.058870e-01   6.419738e+01   4.287550e-01
  1.061860e-01   6.391304e+01   4.236462e-01
  1.064850e-01   6.478261e+01   4.271546e-01
  1.067840e-01   6.359091e+01   4.254358e-01
  1.070830e-01   6.368699e+01   4.222685e-01
  1.073820e-01   6.382666e+01   4.211719e-01
  1.076800e-01   6.405470e+01   4.216133e-01
  1.079790e-01   6.398657e+01   4.232605e-01
  1.082780e-01   6.359517e+01   4.238548e-01
  1.085770e-01   6.403832e+01   4.163867e-01
  1.088760e-01   6.465280e+01   4.242014e-01
  1.091750e-01   6.386176e+01   4.200523e-01
  1.094740e-01   6.433776e+01   4.225438e-01
  1.097730e-01   6.437684e+01   4.202076e-01
  1.100720e-01   6.319105e+01   4.124412e-01
  1.103710e-01   6.416571e+01   4.219785e-01
  1.106700e-01   6.508482e+01   4.188747e-01
  1.109690e-01   6.361427e+01   4.198527e-01
  1.112670e-01   6.472147e+01   4.159250e-01
  1.115660e-01   6.363328e+01   4.135870e-01
  1.118650e-01   6.371373e+01   4.177343e-01
  1.121640e-01   6.464457e+01   4.147975e-01
  1.124630e-01   6.318584e+01   4.112525e-01
  1.127620e-01   6.429667e+01   4.148518e-01
  1.130610e-01   6.460590e+01   4.152596e-01
  1.133600e-01   6.414923e+01   4.185525e-01
  1.136590e-01   6.440189e+01   4.091422e-01
  1.139580e-01   6.424255e+01   4.132144e-01
  1.142570e-01   6.378328e+01   4.114451e-01
  1.145560e-01   6.456738e+01   4.145498e-01
  1.148550e-01   6.445129e+01   4.130135e-01
  1.151530e-01   6.462677e+01   4.081727e-01
  1.154520e-01   6.495833e+01   4.143445e-01
  1.157510e-01   6.408002e+01   4.069988e-01
  1.160500e-01   6.435739e+01   4.141673e-01
  1.163490e-01   6.501063e+01   4.099435e-01
  1.166480e-01   6.394262e+01   4.093759e-01
  1.169470e-01   6.467340e+01   4.094401e-01
  1.172460e-01   6.443048e+01   4.092330e-01
  1.175450e-01   6.343908e+01   4.027574e-01
  1.178440e-01   6.441841e+01   4.058542e-01
  1.181430e-01   6.402259e+01   4.076549e-01
  1.184420e-01   6.528469e+01   4.094070e-01
  1.187400e-01   6.472118e+01   4.062568e-01
  1.190390e-01   6.452589e+01   4.048236e-01
  1.193380e-01   6.510242e+01   4.066281e-01
  1.196370e-01   6.438352e+01   4.065715e-01
  1.199360e-01   6.468602e+01   4.034297e-01
  1.202350e-01   6.394821e+01   4.040966e-01
  1.205340e-01   6.416520e+01   4.023391e-01
  1.208330e-01   6.442580e+01   4.018146e-01
  1.211320e-01   6.389021e+01   4.033679e-01
  1.214310e-01   6.493371e+01   3.999576e-01
  1.217300e-01   6.383847e+01   4.021206e-01
  1.220290e-01   6.425577e+01   4.020857e-01
  1.223270e-01   6.447798e+01   4.001218e-01
  1.226260e-01   6.476441e+01   4.004829e-01
  1.229250e-01   6.426581e+01   3.973769e-01
  1.232240e-01   6.385983e+01   3.997804e-01
  1.235230e-01   6.440445e+01   4.006852e-01
  1.238220e-01   6.511839e+01   3.994843e-01
  1.241210e-01   6.451830e+01   3.991977e-01
  1.244200e-01   6.460160e+01   3.958449e-01
  1.247190e-01   6.451026e+01   4.002219e-01
  1.250180e-01   6.518726e+01   3.973799e-01
  1.253170e-01   6.417232e+01   3.950356e-01
  1.256160e-01   6.435231e+01   3.981630e-01
  1.259140e-01   6.422087e+01   3.949307e-01
  1.262130e-01   6.493004e+01   3.971052e-01
  1.265120e-01   6.437568e+01   3.926369e-01
  1.268110e-01   6.421064e+01   3.928818e-01
  1.271100e-01   6.461540e+01   3.976803e-01
  1.274090e-01   6.453805e+01   3.941333e-01
  1.277080e-01   6.394490e+01   3.910729e-01
  1.280070e-01   6.414827e+01   3.904590e-01
  1.283060e-01   6.451698e+01   3.930675e-01
  1.286050e-01   6.457060e+01   3.960045e-01
  1.289040e-01   6.476027e+01   3.896275e-01
  1.292030e-01   6.447988e+01   3.937046e-01
  1.295020e-01   6.444086e+01   3.898782e-01
  1.298000e-01   6.526351e+01   3.930966e-01
  1.300990e-01   6.506978e+01   3.900732e-01
  1.303980e-01   6.427516e+01   3.884068e-01
  1.306970e-01   6.431503e+01   3.914596e-01
  1.309960e-01   6.504597e+01   3.914598e-01
  1.312950e-01   6.506604e+01   3.912760e-01
  1.315940e-01   6.531541e+01   3.876985e-01
  1.318930e-01   6.398266e+01   3.865616e-01
  1.321920e-01   6.526114e+01   3.901632e-01
  1.324910e-01   6.513299e+01   3.907472e-01
  1.327900e-01   6.429925e+01   3.860860e-01
  1.330890e-01   6.444923e+01   3.860620e-01
  1.333870e-01   6.390609e+01   3.841964e-01
  1.336860e-01   6.434656e+01   3.848123e-01
  1.339850e-01   6.386545e+01   3.819761e-01
  1.342840e-01   6.533088e+01   3.891708e-01
  1.345830e-01   6.430974e+01   3.847022e-01
  1.348820e-01   6.417857e+01   3.843097e-01
  1.351810e-01   6.394026e+01   3.787760e-01
  1.354800e-01   6.404308e+01   3.834365e-01
  1.357790e-01   6.491317e+01   3.837055e-01
  1.360780e-01   6.428367e+01   3.834570e-01
  1.363770e-01   6.549274e+01   3.865779e-01
  1.366760e-01   6.446698e+01   3.856428e-01
  1.369740e-01   6.443963e+01   3.992156e-01
  1.372730e-01   6.471753e+01   4.021895e-01
  1.375720e-01   6.411828e+01   4.096534e-01
  1.378710e-01   6.396485e+01   4.108762e-01
  1.381700e-01   6.454609e+01   4.144814e-01
  1.384690e-01   6.427035e+01   4.207783e-01
  1.387680e-01   6.411063e+01   4.087794e-01
  1.390670e-01   6.430286e+01   3.977505e-01
  1.393660e-01   6.470912e+01   3.982269e-01
  1.396650e-01   6.434379e+01   3.942948e-01
  1.399640e-01   6.385900e+01   3.938164e-01
  1.402630e-01   6.531103e+01   3.900713e-01
  1.405620e-01   6.513943e+01   3.939605e-01
  1.408600e-01   6.416253e+01   3.897668e-01
  1.411590e-01   6.468130e+01   3.923250e-01
  1.414580e-01   6.457049e+01   3.924841e-01
  1.417570e-01   6.437136e+01   3.844180e-01
  1.420560e-01   6.497326e+01   3.907534e-01
  1.423550e-01   6.502719e+01   3.882653e-01
  1.426540e-01   6.528010e+01   3.854840e-01
  1.429530e-01   6.374333e+01   3.800040e-01
  1.432520e-01   6.531559e+01   3.816950e-01
  1.435510e-01   6.436153e+01   3.816132e-01
  1.438500e-01   6.532739e+01   3.803830e-01
  1.441490e-01   6.507062e+01   3.787467e-01
  1.444470e-01   6.432541e+01   3.790148e-01
  1.447460e-01   6.505772e+01   3.773888e-01
  1.450450e-01   6.501324e+01   3.810358e-01
  1.453440e-01   6.462976e+01   3.739825e-01
  1.456430e-01   6.480242e+01   3.781863e-01
  1.459420e-01   6.531923e+01   3.790270e-01
  1.462410e-01   6.394225e+01   3.732745e-01
  1.465400e-01   6.484915e+01   3.772213e-01
  1.468390e-01   6.486192e+01   3.725237e-01
  1.471380e-01   6.504282e+01   3.760391e-01
  1.474370e-01   6.440449e+01   3.748377e-01
  1.477360e-01   6.442044e+01   3.738053e-01
  1.480340e-01   6.475372e+01   3.711623e-01
  1.483330e-01   6.493457e+01   3.801310e-01
  1.486320e-01   6.456703e+01   3.885634e-01
  1.489310e-01   6.477581e+01   3.908901e-01
  1.492300e-01   6.497428e+01   3.910000e-01
  1.495290e-01   6.547300e+01   3.949679e-01
  1.498280e-01   6.451855e+01   3.966113e-01
  1.501270e-01   6.464912e+01   3.985602e-01
  1.504260e-01   6.439694e+01   3.924527e-01
  1.507250e-01   6.509137e+01   4.004429e-01
  1.510240e-01   6.476059e+01   3.983853e-01
  1.513230e-01   6.523956e+01   4.051521e-01
  1.516210e-01   6.487951e+01   3.997907e-01
  1.519200e-01   6.509383e+01   4.004505e-01
  1.522190e-01   6.534595e+01   4.082129e-01
  1.525180e-01   6.548957e+01   4.037799e-01
  1.528170e-01   6.490169e+01   4.073738e-01
  1.531160e-01   6.537291e+01   4.055660e-01
  1.534150e-01   6.511836e+01   3.989664e-01
  1.537140e-01   6.521824e+01   3.924681e-01
  1.540130e-01   6.502373e+01   3.854244e-01
  1.543120e-01   6.448954e+01   3.840705e-01
  1.546110e-01   6.522332e+01   3.836998e-01
  1.549100e-01   6.511838e+01   3.836205e-01
  1.552090e-01   6.471074e+01   3.844956e-01
  1.555070e-01   6.516790e+01   3.766176e-01
  1.558060e-01   6.484738e+01   3.810006e-01
  1.561050e-01   6.521779e+01   3.782919e-01
  1.564040e-01   6.451412e+01   3.777862e-01
  1.567030e-01   6.427837e+01   3.751216e-01
  1.570020e-01   6.489895e+01   3.749756e-01
  1.573010e-01   6.534978e+01   3.797801e-01
  1.576000e-01   6.500955e+01   3.729474e-01
  1.578990e-01   6.512855e+01   3.752078e-01
  1.581980e-01   6.477918e+01   3.724972e-01
  1.584970e-01   6.393765e+01   3.698599e-01
  1.587960e-01   6.499038e+01   3.763213e-01
  1.590940e-01   6.480189e+01   3.704659e-01
  1.593930e-01   6.493644e+01   3.696079e-01
  1.596920e-01   6.511004e+01   3.711375e-01
  1.599910e-01   6.471304e+01   3.716747e-01
  1.602900e-01   6.476861e+01   3.712049e-01
  1.605890e-01   6.500665e+01   3.663524e-01
  1.608880e-01   6.484636e+01   3.683264e-01
  1.611870e-01   6.470110e+01   3.668981e-01
  1.614860e-01   6.476902e+01   3.674960e-01
  1.617850e-01   6.494080e+01   3.647726e-01
  1.620840e-01   6.558621e+01   3.665808e-01
  1.623830e-01   6.533621e+01   3.674810e-01
  1.626810e-01   6.488312e+01   3.640182e-01
  1.629800e-01   6.533158e+01   3.613839e-01
  1.632790e-01   6.495280e+01   3.614854e-01
  1.635780e-01   6.472709e+01   3.620165e-01
  1.638770e-01   6.581134e+01   3.674089e-01
  1.641760e-01   6.506814e+01   3.635546e-01
  1.644750e-01   6.449793e+01   3.611813e-01
  1.647740e-01   6.495938e+01   3.620832e-01
  1.650730e-01   6.474580e+01   3.628483e-01
  1.653720e-01   6.487237e+01   3.628120e-01
  1.656710e-01   6.444693e+01   3.595005e-01
  1.659700e-01   6.525235e+01   3.632875e-01
  1.662680e-01   6.481862e+01   3.607275e-01
  1.665670e-01   6.526212e+01   3.629260e-01
  1.668660e-01   6.448292e+01   3.573297e-01
  1.671650e-01   6.507955e+01   3.618379e-01
  1.674640e-01   6.475713e+01   3.601734e-01
  1.677630e-01   6.424341e+01   3.568528e-01
  1.680620e-01   6.468813e+01   3.603642e-01
  1.683610e-01   6.448310e+01   3.541851e-01
  1.686600e-01   6.476586e+01   3.598159e-01
  1.689590e-01   6.488324e+01   3.565713e-01
  1.692580e-01   6.464171e+01   3.557224e-01
  1.695570e-01   6.457973e+01   3.600621e-01
  1.698560e-01   6.519494e+01   3.557681e-01
  1.701540e-01   6.423509e+01   3.558963e-01
  1.704530e-01   6.462950e+01   3.540399e-01
  1.707520e-01   6.467075e+01   3.543350e-01
  1.710510e-01   6.449572e+01   3.568040e-01
  1.713500e-01   6.458983e+01   3.535680e-01
  1.716490e-01   6.514497e+01   3.578476e-01
  1.719480e-01   6.493136e+01   3.516282e-01
  1.722470e-01   6.469849e+01   3.533222e-01
  1.725460e-01   6.452043e+01   3.544704e-01
  1.728450e-01   6.467324e+01   3.525330e-01
  1.731440e-01   6.365321e+01   3.502774e-01
  1.734430e-01   6.455195e+01   3.495428e-01
  1.737410e-01   6.444022e+01   3.527967e-01
  1.740400e-01   6.438907e+01   3.519369e-01
  1.743390e-01   6.468360e+01   3.502505e-01
  1.746380e-01   6.468838e+01   3.518584e-01
  1.749370e-01   6.439817e+01   3.487765e-01
  1.752360e-01   6.386734e+01   3.496183e-01
  1.755350e-01   6.418491e+01   3.496012e-01
  1.758340e-01   6.420094e+01   3.449769e-01
  1.761330e-01   6.442236e+01   3.511342e-01
  1.764320e-01   6.433695e+01   3.460226e-01
  1.767310e-01   6.466007e+01   3.512475e-01
  1.770300e-01   6.446844e+01   3.470613e-01
  1.773280e-01   6.459332e+01   3.487813e-01
  1.776270e-01   6.454542e+01   3.474405e-01
  1.779260e-01   6.477558e+01   3.465174e-01
  1.782250e-01   6.437109e+01   3.481808e-01
  1.785240e-01   6.539294e+01   3.476529e-01
  1.788230e-01   6.462866e+01   3.473204e-01
  1.791220e-01   6.432303e+01   3.470134e-01
  1.794210e-01   6.479592e+01   3.450499e-01
  1.797200e-01   6.414904e+01   3.448375e-01
  1.800190e-01   6.378896e+01   3.415279e-01
  1.803180e-01   6.422735e+01   3.462404e-01
  1.806170e-01   6.444652e+01   3.439509e-01
  1.809160e-01   6.477089e+01   3.441465e-01
  1.812140e-01   6.450560e+01   3.442760e-01
  1.815130e-01   6.490033e+01   3.448245e-01
  1.818120e-01   6.454237e+01   3.452155e-01
  1.821110e-01   6.440551e+01   3.408701e-01
  1.824100e-01   6.456649e+01   3.437696e-01
  1.827090e-01   6.426226e+01   3.422954e-01
  1.830080e-01   6.439741e+01   3.428208e-01
  1.833070e-01   6.405582e+01   3.394570e-01
  1.836060e-01   6.411719e+01   3.388131e-01
  1.839050e-01   6.437268e+01   3.434199e-01
  1.842040e-01   6.505953e+01   3.424328e-01
  1.845030e-01   6.422653e+01   3.394240e-01
  1.848010e-01   6.515535e+01   3.436710e-01
  1.851000e-01   6.453581e+01   3.373663e-01
  1.853990e-01   6.380962e+01   3.404306e-01
  1.856980e-01   6.455225e+01   3.399606e-01
  1.859970e-01   6.446578e+01   3.384509e-01
  1.862960e-01   6.396840e+01   3.385804e-01
  1.865950e-01   6.441555e+01   3.380009e-01
  1.868940e-01   6.483696e+01   3.429951e-01
  1.871930e-01   6.419320e+01   3.341357e-01
  1.874920e-01   6.376148e+01   3.361225e-01
  1.877910e-01   6.476203e+01   3.385906e-01
  1.880900e-01   6.410528e+01   3.368694e-01
  1.883880e-01   6.493108e+01   3.407951e-01
  1.886870e-01   6.396352e+01   3.321626e-01
  1.889860e-01   6.377311e+01   3.372634e-01
  1.892850e-01   6.439912e+01   3.363807e-01
  1.895840e-01   6.356663e+01   3.331156e-01
  1.898830e-01   6.438597e+01   3.357218e-01
  1.901820e-01   6.461096e+01   3.359963e-01
  1.904810e-01   6.478511e+01   3.362931e-01
  1.907800e-01   6.404200e+01   3.335883e-01
  1.910790e-01   6.369791e+01   3.320799e-01
  1.913780e-01   6.394584e+01   3.337991e-01
  1.916770e-01   6.418105e+01   3.342582e-01
  1.919750e-01   6.434204e+01   3.354517e-01
  1.922740e-01   6.421833e+01   3.314629e-01
  1.925730e-01   6.425125e+01   3.323019e-01
  1.928720e-01   6.363358e+01   3.314563e-01
  1.931710e-01   6.386038e+01   3.326558e-01
  1.934700e-01   6.363988e+01   3.305667e-01
  1.937690e-01   6.380153e+01   3.300864e-01
  1.940680e-01   6.443122e+01   3.335273e-01
  1.943670e-01   6.442121e+01   3.315356e-01
  1.946660e-01   6.395638e+01   3.309363e-01
  1.949650e-01   6.340939e+01   3.274447e-01
  1.952640e-01   6.369607e+01   3.296644e-01
  1.955630e-01   6.377346e+01   3.310641e-01
  1.958610e-01   6.375374e+01   3.278922e-01
  1.961600e-01   6.442537e+01   3.309483e-01
  1.964590e-01   6.421239e+01   3.289226e-01
  1.967580e-01   6.393815e+01   3.304396e-01
  1.970570e-01   6.369850e+01   3.276037e-01
  1.973560e-01   6.327831e+01   3.247861e-01
  1.976550e-01   6.318017e+01   3.272925e-01
  1.979540e-01   6.346316e+01   3.256920e-01
  1.982530e-01   6.384762e+01   3.284271e-01
  1.985520e-01   6.414014e+01   3.271349e-01
  1.988510e-01   6.320995e+01   3.248978e-01
  1.991500e-01   6.404507e+01   3.292295e-01
  1.994480e-01   6.352671e+01   3.245640e-01
  1.997470e-01   6.374249e+01   3.269878e-01
  2.000460e-01   6.359174e+01   3.227508e-01
  2.003450e-01   6.345417e+01   3.246640e-01
  2.006440e-01   6.374625e+01   3.281663e-01
  2.009430e-01   6.399963e+01   3.237843e-01
  2.012420e-01   6.346484e+01   3.256963e-01
  2.015410e-01   6.333201e+01   3.219513e-01
  2.018400e-01   6.299307e+01   3.217872e-01
  2.021390e-01   6.376488e+01   3.247441e-01
  2.024380e-01   6.288928e+01   3.176712e-01
  2.027370e-01   6.340368e+01   3.239650e-01
  2.030350e-01   6.328321e+01   3.205785e-01
  2.033340e-01   6.345659e+01   3.218494e-01
  2.036330e-01   6.354292e+01   3.195897e-01
  2.039320e-01   6.304214e+01   3.191444e-01
  2.042310e-01   6.327097e+01   3.227774e-01
  2.045300e-01   6.315586e+01   3.178038e-01
  2.048290e-01   6.359017e+01   3.199812e-01
  2.051280e-01   6.355790e+01   3.194913e-01
  2.054270e-01   6.350713e+01   3.188215e-01
  2.057260e-01   6.342757e+01   3.220545e-01
  2.060250e-01   6.332111e+01   3.178155e-01
  2.063240e-01   6.278053e+01   3.190283e-01
  2.066230e-01   6.321823e+01   3.187722e-01
  2.069210e-01   6.254198e+01   3.182849e-01
  2.072200e-01   6.337307e+01   3.197074e-01
  2.075190e-01   6.277186e+01   3.157676e-01
  2.078180e-01   6.346017e+01   3.199270e-01
  2.081170e-01   6.253652e+01   3.159740e-01
  2.084160e-01   6.299914e+01   3.191722e-01
  2.087150e-01   6.291213e+01   3.154570e-01
  2.090140e-01   6.307294e+01   3.173263e-01
  2.093130e-01   6.301324e+01   3.170420e-01
  2.096120e-01   6.294398e+01   3.163334e-01
  2.099110e-01   6.311581e+01   3.153072e-01
  2.102100e-01   6.268678e+01   3.158195e-01
  2.105080e-01   6.285014e+01   3.178428e-01
  2.108070e-01   6.365052e+01   3.169047e-01
  2.111060e-01   6.281786e+01   3.140383e-01
  2.114050e-01   6.305216e+01   3.150167e-01
  2.117040e-01   6.343586e+01   3.209650e-01
  2.120030e-01   6.328571e+01   3.265405e-01
  2.123020e-01   6.360976e+01   3.297392e-01
  2.126010e-01   6.248669e+01   3.241833e-01
  2.129000e-01   6.296616e+01   3.286628e-01
  2.131990e-01   6.269729e+01   3.308299e-01
  2.134980e-01   6.344279e+01   3.348103e-01
  2.137970e-01   6.280405e+01   3.306530e-01
  2.140950e-01   6.278183e+01   3.324397e-01
  2.143940e-01   6.268633e+01   3.334332e-01
  2.146930e-01   6.258583e+01   3.334794e-01
  2.149920e-01   6.309913e+01   3.351599e-01
  2.152910e-01   6.290866e+01   3.351282e-01
  2.155900e-01   6.222950e+01   3.361891e-01
  2.158890e-01   6.235846e+01   3.365373e-01
  2.161880e-01   6.281508e+01   3.363137e-01
  2.164870e-01   6.293175e+01   3.379181e-01
  2.167860e-01   6.286892e+01   3.314358e-01
  2.170850e-01   6.299042e+01   3.291753e-01
  2.173840e-01   6.310860e+01   3.263748e-01
  2.176820e-01   6.260935e+01   3.236371e-01
  2.179810e-01   6.223606e+01   3.236767e-01
  2.182800e-01   6.209603e+01   3.190711e-01
  2.185790e-01   6.243200e+01   3.214730e-01
  2.188780e-01   6.312025e+01   3.197530e-01
  2.191770e-01   6.268004e+01   3.207074e-01
  2.194760e-01   6.240176e+01   3.208327e-01
  2.197750e-01   6.213888e+01   3.169856e-01
  2.200740e-01   6.222041e+01   3.151744e-01
  2.203730e-01   6.262823e+01   3.179590e-01
  2.206720e-01   6.217521e+01   3.158626e-01
  2.209710e-01   6.303605e+01   3.202276e-01
  2.212700e-01   6.213232e+01   3.134959e-01
  2.215680e-01   6.186895e+01   3.156210e-01
  2.218670e-01   6.184365e+01   3.113347e-01
  2.221660e-01   6.243329e+01   3.162487e-01
  2.224650e-01   6.229516e+01   3.133815e-01
  2.227640e-01   6.262721e+01   3.139534e-01
  2.230630e-01   6.193748e+01   3.131352e-01
  2.233620e-01   6.214865e+01   3.128821e-01
  2.236610e-01   6.203682e+01   3.126004e-01
  2.239600e-01   6.210070e+01   3.091692e-01
  2.242590e-01   6.176129e+01   3.113861e-01
  2.245580e-01   6.217164e+01   3.115131e-01
  2.248570e-01   6.231099e+01   3.136835e-01
  2.251550e-01   6.219903e+01   3.097932e-01
  2.254540e-01   6.242764e+01   3.106161e-01
  2.257530e-01   6.204251e+01   3.119644e-01
  2.260520e-01   6.194251e+01   3.078975e-01
  2.263510e-01   6.204357e+01   3.091531e-01
  2.266500e-01   6.227925e+01   3.096134e-01
  2.269490e-01   6.207630e+01   3.077311e-01
  2.272480e-01   6.263128e+01   3.116331e-01
  2.275470e-01   6.222780e+01   3.065000e-01
  2.278460e-01   6.256032e+01   3.108187e-01
  2.281450e-01   6.224579e+01   3.072827e-01
  2.284440e-01   6.154247e+01   3.070261e-01
  2.287420e-01   6.164305e+01   3.081536e-01
  2.290410e-01   6.197264e+01   3.028574e-01
  2.293400e-01   6.220744e+01   3.081805e-01
  2.296390e-01   6.211735e+01   3.064731e-01
  2.299380e-01   6.169363e+01   3.059167e-01
  2.302370e-01   6.207970e+01   3.062576e-01
  2.305360e-01   6.195983e+01   3.040207e-01
  2.308350e-01   6.230224e+01   3.091666e-01
  2.311340e-01   6.193913e+01   3.025383e-01
  2.314330e-01   6.200929e+01   3.048659e-01
  2.317320e-01   6.199381e+01   3.059232e-01
  2.320310e-01   6.186492e+01   3.024755e-01
  2.323290e-01   6.155152e+01   3.064276e-01
  2.326280e-01   6.142966e+01   3.007034e-01
  2.329270e-01   6.195268e+01   3.024530e-01
  2.332260e-01   6.183899e+01   3.037241e-01
  2.335250e-01   6.201475e+01   3.034366e-01
  2.338240e-01   6.189897e+01   3.043529e-01
  2.341230e-01   6.187505e+01   2.998102e-01
  2.344220e-01   6.170683e+01   3.024445e-01
  2.347210e-01   6.150138e+01   3.018221e-01
  2.350200e-01   6.170594e+01   3.014964e-01
  2.353190e-01   6.206047e+01   3.027160e-01
  2.356180e-01   6.142124e+01   2.977932e-01
  2.359170e-01   6.160742e+01   3.025575e-01
  2.362150e-01   6.159862e+01   3.005311e-01
  2.365140e-01   6.169557e+01   2.984575e-01
  2.368130e-01   6.166753e+01   3.006992e-01
  2.371120e-01   6.173414e+01   2.994687e-01
  2.374110e-01   6.124903e+01   3.008482e-01
  2.377100e-01   6.163686e+01   2.982014e-01
  2.380090e-01   6.131355e+01   2.987920e-01
  2.383080e-01   6.069359e+01   2.953468e-01
  2.386070e-01   6.140438e+01   2.986678e-01
  2.389060e-01   6.083533e+01   2.969379e-01
  2.392050e-01   6.132239e+01   2.965342e-01
  2.395040e-01   6.076548e+01   2.972243e-01
  2.398020e-01   6.127651e+01   2.964233e-01
  2.401010e-01   6.113302e+01   2.977780e-01
  2.404000e-01   6.166542e+01   2.962391e-01
  2.406990e-01   6.094452e+01   2.961824e-01
  2.409980e-01   6.102792e+01   2.953728e-01
  2.412970e-01   6.130676e+01   2.955993e-01
  2.415960e-01   6.153318e+01   2.970435e-01
  2.418950e-01   6.107649e+01   2.942668e-01
  2.421940e-01   6.074486e+01   2.946870e-01
  2.424930e-01   6.059315e+01   2.952148e-01
  2.427920e-01   6.138284e+01   2.933555e-01
  2.430910e-01   6.113489e+01   2.947398e-01
  2.433890e-01   6.114820e+01   2.937781e-01
  2.436880e-01   6.121180e+01   2.964921e-01
  2.439870e-01   6.095103e+01   2.923218e-01
  2.442860e-01   6.088608e+01   2.916249e-01
  2.445850e-01   6.069135e+01   2.928977e-01
  2.448840e-01   6.148952e+01   2.943768e-01
  2.451830e-01   6.109671e+01   2.949811e-01
  2.454820e-01   6.136780e+01   2.921283e-01
  2.457810e-01   6.107020e+01   2.926074e-01
  2.460800e-01   6.102114e+01   2.928164e-01
  2.463790e-01   6.105320e+01   2.919168e-01
  2.466780e-01   6.124277e+01   2.928031e-01
  2.469770e-01   6.104984e+01   2.914779e-01
  2.472750e-01   6.101272e+01   2.921443e-01
  2.475740e-01   6.096342e+01   2.930053e-01
  2.478730e-01   6.075553e+01   2.878181e-01
  2.481720e-01   6.076177e+01   2.907894e-01
  2.484710e-01   6.100451e+01   2.895603e-01
  2.487700e-01   6.161038e+01   2.941173e-01
  2.490690e-01   6.097974e+01   2.915256e-01
  2.493680e-01   6.086394e+01   2.882832e-01
  2.496670e-01   6.075643e+01   2.919633e-01
  2.499660e-01   6.103613e+01   2.896353e-01
  2.502650e-01   6.066195e+01   2.900163e-01
  2.505640e-01   6.087784e+01   2.875886e-01
  2.508620e-01   6.132956e+01   2.900140e-01
  2.511610e-01   6.091285e+01   2.913657e-01
  2.514600e-01   6.095188e+01   2.882828e-01
  2.517590e-01   6.076181e+01   2.876252e-01
  2.520580e-01   6.057323e+01   2.876980e-01
  2.523570e-01   6.091600e+01   2.888247e-01
  2.526560e-01   6.077309e+01   2.893268e-01
  2.529550e-01   6.019759e+01   2.846484e-01
  2.532540e-01   6.030129e+01   2.847920e-01
  2.535530e-01   6.093536e+01   2.860815e-01
  2.538520e-01   6.062327e+01   2.866773e-01
  2.541510e-01   6.103651e+01   2.861153e-01
  2.544490e-01   6.019719e+01   2.849525e-01
  2.547480e-01   6.088213e+01   2.868768e-01
  2.550470e-01   6.061039e+01   2.845088e-01
  2.553460e-01   6.040210e+01   2.844224e-01
  2.556450e-01   6.049277e+01   2.823407e-01
  2.559440e-01   6.019907e+01   2.845505e-01
  2.562430e-01   6.051229e+01   2.866208e-01
  2.565420e-01   6.082346e+01   2.848069e-01
  2.568410e-01   6.076265e+01   2.838632e-01
  2.571400e-01   6.095521e+01   2.847131e-01
  2.574390e-01   6.078963e+01   2.864537e-01
  2.577380e-01   6.049325e+01   2.847380e-01
  2.580360e-01   6.055386e+01   2.828786e-01
  2.583350e-01   6.015065e+01   2.844360e-01
  2.586340e-01   6.009915e+01   2.812243e-01
  2.589330e-01   5.978609e+01   2.832701e-01
  2.592320e-01   5.991097e+01   2.807837e-01
  2.595310e-01   6.036748e+01   2.828393e-01
  2.598300e-01   6.064122e+01   2.853902e-01
  2.601290e-01   6.022584e+01   2.800596e-01
  2.604280e-01   6.027393e+01   2.836177e-01
  2.607270e-01   5.993376e+01   2.790909e-01
  2.610260e-01   6.053160e+01   2.830248e-01
  2.613250e-01   6.042856e+01   2.833806e-01
  2.616240e-01   6.056959e+01   2.828163e-01
  2.619220e-01   6.037546e+01   2.824616e-01
  2.622210e-01   6.038603e+01   2.796609e-01
  2.625200e-01   6.046209e+01   2.815817e-01
  2.628190e-01   6.054307e+01   2.814769e-01
  2.631180e-01   6.003576e+01   2.785620e-01
  2.634170e-01   5.990730e+01   2.818582e-01
  2.637160e-01   6.066004e+01   2.800065e-01
  2.640150e-01   6.070098e+01   2.828262e-01
  2.643140e-01   5.993618e+01   2.779504e-01
  2.646130e-01   5.969454e+01   2.777692e-01
  2.649120e-01   5.990271e+01   2.812551e-01
  2.652110e-01   6.052930e+01   2.795133e-01
  2.655090e-01   5.988896e+01   2.787946e-01
  2.658080e-01   5.976770e+01   2.768982e-01
  2.661070e-01   6.027472e+01   2.793072e-01
  2.664060e-01   6.055911e+01   2.796777e-01
  2.667050e-01   5.978678e+01   2.781743e-01
  2.670040e-01   6.027746e+01   2.791221e-01
  2.673030e-01   5.997239e+01   2.775607e-01
  2.676020e-01   6.013022e+01   2.780204e-01
  2.679010e-01   6.036291e+01   2.784630e-01
  2.682000e-01   5.993242e+01   2.763418e-01
  2.684990e-01   5.944892e+01   2.762527e-01
  2.687980e-01   5.991747e+01   2.769627e-01
  2.690960e-01   5.996525e+01   2.782079e-01
  2.693950e-01   5.985897e+01   2.750603e-01
  2.696940e-01   6.038857e+01   2.766453e-01
  2.699930e-01   6.037837e+01   2.776494e-01
  2.702920e-01   6.032997e+01   2.772568e-01
  2.705910e-01   6.014951e+01   2.773104e-01
  2.708900e-01   6.039736e+01   2.757410e-01
  2.711890e-01   5.944824e+01   2.754093e-01
  2.714880e-01   5.990730e+01   2.754482e-01
  2.717870e-01   5.975955e+01   2.755711e-01
  2.720860e-01   6.016781e+01   2.754924e-01
  2.723850e-01   6.008345e+01   2.746573e-01
  2.726840e-01   5.975448e+01   2.750044e-01
  2.729820e-01   5.982990e+01   2.749935e-01
  2.732810e-01   5.975324e+01   2.739016e-01
  2.735800e-01   6.036972e+01   2.752193e-01
  2.738790e-01   5.953068e+01   2.738469e-01
  2.741780e-01   6.000432e+01   2.753941e-01
  2.744770e-01   5.957339e+01   2.718659e-01
  2.747760e-01   5.981715e+01   2.737749e-01
  2.750750e-01   5.988222e+01   2.770692e-01
  2.753740e-01   5.983156e+01   2.813835e-01
  2.756730e-01   6.006238e+01   2.834203e-01
  2.759720e-01   5.963465e+01   2.811173e-01
  2.762710e-01   6.035331e+01   2.868638e-01
  2.765690e-01   6.025308e+01   2.859034e-01
  2.768680e-01   5.990632e+01   2.877817e-01
  2.771670e-01   5.994146e+01   2.854711e-01
  2.774660e-01   5.983495e+01   2.860429e-01
  2.777650e-01   6.036502e+01   2.908052e-01
  2.780640e-01   5.987403e+01   2.882326e-01
  2.783630e-01   6.001446e+01   2.889957e-01
  2.786620e-01   5.975795e+01   2.900940e-01
  2.789610e-01   5.971097e+01   2.900882e-01
  2.792600e-01   5.969760e+01   2.929135e-01
  2.795590e-01   5.968840e+01   2.871527e-01
  2.798580e-01   6.018222e+01   2.928757e-01
  2.801560e-01   5.972243e+01   2.913151e-01
  2.804550e-01   6.019161e+01   2.933420e-01
  2.807540e-01   6.005276e+01   2.943445e-01
  2.810530e-01   6.003636e+01   2.915314e-01
  2.813520e-01   5.990336e+01   2.951084e-01
  2.816510e-01   5.928007e+01   2.925565e-01
  2.819500e-01   5.978494e+01   2.939122e-01
  2.822490e-01   5.987453e+01   2.941323e-01
  2.825480e-01   5.957503e+01   2.929474e-01
  2.828470e-01   5.929507e+01   2.956634e-01
  2.831460e-01   5.976431e+01   2.953350e-01
  2.834450e-01   5.989802e+01   2.940774e-01
  2.837430e-01   5.941329e+01   2.945804e-01
  2.840420e-01   5.997259e+01   2.975803e-01
  2.843410e-01   5.952883e+01   3.029467e-01
  2.846400e-01   5.956992e+01   3.051779e-01
  2.849390e-01   5.938080e+01   3.125608e-01
  2.852380e-01   5.961344e+01   3.160794e-01
  2.855370e-01   5.948865e+01   3.188789e-01
  2.858360e-01   5.968314e+01   3.214444e-01
  2.861350e-01   5.931299e+01   3.232760e-01
  2.864340e-01   5.977818e+01   3.293426e-01
  2.867330e-01   5.933967e+01   3.271900e-01
  2.870320e-01   5.901600e+01   3.318964e-01
  2.873310e-01   5.949197e+01   3.301443e-01
  2.876290e-01   5.983958e+01   3.363739e-01
  2.879280e-01   5.970053e+01   3.390543e-01
  2.882270e-01   5.921274e+01   3.339389e-01
  2.885260e-01   5.936725e+01   3.384522e-01
  2.888250e-01   5.930140e+01   3.374030e-01
  2.891240e-01   5.840006e+01   3.398801e-01
  2.894230e-01   5.877689e+01   3.440541e-01
  2.897220e-01   5.936475e+01   3.375832e-01
  2.900210e-01   5.885494e+01   3.450197e-01
  2.903200e-01   5.957443e+01   3.450938e-01
  2.906190e-01   5.985708e+01   3.496351e-01
  2.909180e-01   5.917248e+01   3.485743e-01
  2.912160e-01   5.917220e+01   3.448413e-01
  2.915150e-01   5.953900e+01   3.573162e-01
  2.918140e-01   5.930128e+01   3.483853e-01
  2.921130e-01   5.868872e+01   3.498213e-01
  2.924120e-01   5.920556e+01   3.539094e-01
  2.927110e-01   5.943093e+01   3.535927e-01
  2.930100e-01   5.902167e+01   3.615590e-01
  2.933090e-01   5.873699e+01   3.549015e-01
  2.936080e-01   5.879303e+01   3.526742e-01
  2.939070e-01   5.944687e+01   3.603304e-01
  2.942060e-01   5.895265e+01   3.594540e-01
  2.945050e-01   5.927572e+01   3.679948e-01
  2.948030e-01   5.936559e+01   3.586341e-01
  2.951020e-01   5.907960e+01   3.632316e-01
  2.954010e-01   5.866355e+01   3.636760e-01
  2.957000e-01   5.869018e+01   3.655095e-01
  2.959990e-01   5.903488e+01   3.661399e-01
  2.962980e-01   5.894566e+01   3.665253e-01
  2.965970e-01   5.881967e+01   3.697231e-01
  2.968960e-01   5.800689e+01   3.669338e-01
  2.971950e-01   5.903287e+01   3.685813e-01
  2.974940e-01   5.888735e+01   3.667872e-01
  2.977930e-01   5.819648e+01   3.679859e-01
  2.980920e-01   5.926311e+01   3.715720e-01
  2.983900e-01   5.932530e+01   3.747866e-01
  2.986890e-01   5.864252e+01   3.684858e-01
  2.989880e-01   5.926987e+01   3.743767e-01
  2.992870e-01   5.869385e+01   3.734903e-01
  2.995860e-01   5.870330e+01   3.756554e-01
  2.998850e-01   5.868197e+01   3.734525e-01
  3.001840e-01   5.914885e+01   3.773187e-01
  3.004830e-01   5.870151e+01   3.807774e-01
  3.007820e-01   5.791569e+01   3.767437e-01
  3.010810e-01   5.890489e+01   3.772623e-01
  3.013800e-01   5.814545e+01   3.804666e-01
  3.016790e-01   5.801358e+01   3.790361e-01
  3.019780e-01   5.818612e+01   3.816078e-01
  3.022760e-01   5.901178e+01   3.861022e-01
  3.025750e-01   5.907883e+01   3.842693e-01
  3.028740e-01   5.809533e+01   3.864700e-01
  3.031730e-01   5.878164e+01   3.869056e-01
  3.034720e-01   5.882246e+01   3.886165e-01
  3.037710e-01   5.835539e+01   3.868074e-01
  3.040700e-01   5.890278e+01   3.904787e-01
  3.043690e-01   5.856523e+01   3.939791e-01
  3.046680e-01   5.820420e+01   3.913910e-01
  3.049670e-01   5.847829e+01   3.888026e-01
  3.052660e-01   5.856856e+01   3.959415e-01
  3.055650e-01   5.804713e+01   3.927846e-01
  3.058630e-01   5.847985e+01   3.996293e-01
  3.061620e-01   5.859635e+01   3.927073e-01
  3.064610e-01   5.828569e+01   3.966757e-01
  3.067600e-01   5.850175e+01   4.035179e-01
  3.070590e-01   5.825870e+01   3.965839e-01
  3.073580e-01   5.919757e+01   4.059106e-01
  3.076570e-01   5.832180e+01   3.956681e-01
  3.079560e-01   5.899498e+01   4.043219e-01
  3.082550e-01   5.898667e+01   4.042934e-01
  3.085540e-01   5.865668e+01   4.028653e-01
  3.088530e-01   5.899840e+01   4.091688e-01
  3.091520e-01   5.920696e+01   4.038633e-01
  3.094500e-01   5.878375e+01   4.112160e-01
  3.097490e-01   5.893510e+01   4.098749e-01
  3.100480e-01   5.856917e+01   4.055488e-01
  3.103470e-01   5.925557e+01   4.193043e-01
  3.106460e-01   5.847940e+01   4.043364e-01
  3.109450e-01   5.869745e+01   4.169972e-01
  3.112440e-01   5.912035e+01   4.114519e-01
  3.115430e-01   5.813743e+01   4.133840e-01
  3.118420e-01   5.869128e+01   4.199525e-01
  3.121410e-01   5.775055e+01   4.100944e-01
  3.124400e-01   5.826648e+01   4.194330e-01
  3.127390e-01   5.890103e+01   4.157662e-01
  3.130380e-01   5.818956e+01   4.222070e-01
  3.133360e-01   5.815063e+01   4.196879e-01
  3.136350e-01   5.865597e+01   4.208326e-01
  3.139340e-01   5.865441e+01   4.270210e-01
  3.142330e-01   5.844772e+01   4.197492e-01
  3.145320e-01   5.813169e+01   4.290191e-01
  3.148310e-01   5.855465e+01   4.256073e-01
  3.151300e-01   5.806896e+01   4.238385e-01
  3.154290e-01   5.813802e+01   4.290424e-01
  3.157280e-01   5.783037e+01   4.250625e-01
  3.160270e-01   5.816443e+01   4.346442e-01
  3.163260e-01   5.762417e+01   4.243040e-01
  3.166250e-01   5.823263e+01   4.348990e-01
  3.169230e-01   5.850859e+01   4.333257e-01
  3.172220e-01   5.855148e+01   4.383573e-01
  3.175210e-01   5.812549e+01   4.363805e-01
  3.178200e-01   5.807567e+01   4.331955e-01
  3.181190e-01   5.915592e+01   4.452851e-01
  3.184180e-01   5.840051e+01   4.377918e-01
  3.187170e-01   5.799235e+01   4.440502e-01
  3.190160e-01   5.740325e+01   4.405999e-01
  3.193150e-01   5.856789e+01   4.384187e-01
  3.196140e-01   5.803930e+01   4.478762e-01
  3.199130e-01   5.868364e+01   4.438985e-01
  3.202120e-01   5.860303e+01   4.508726e-01
  3.205100e-01   5.798149e+01   4.472437e-01
  3.208090e-01   5.861797e+01   4.464390e-01
  3.211080e-01   5.789216e+01   4.506216e-01
  3.214070e-01   5.847186e+01   4.450811e-01
  3.217060e-01   5.780226e+01   4.498537e-01
  3.220050e-01   5.765912e+01   4.464069e-01
  3.223040e-01   5.844417e+01   4.473918e-01
  3.226030e-01   5.828289e+01   4.581399e-01
  3.229020e-01   5.813568e+01   4.422147e-01
  3.232010e-01   5.835326e+01   4.553848e-01
  3.235000e-01   5.758845e+01   4.473640e-01
  3.237990e-01   5.783232e+01   4.516496e-01
  3.240970e-01   5.788449e+01   4.587654e-01
  3.243960e-01   5.895242e+01   4.534667e-01
  3.246950e-01   5.807392e+01   4.612966e-01
  3.249940e-01   5.835735e+01   4.545456e-01
  3.252930e-01   5.709464e+01   4.569473e-01
  3.255920e-01   5.806605e+01   4.635209e-01
  3.258910e-01   5.832115e+01   4.600495e-01
  3.261900e-01   5.743937e+01   4.637488e-01
  3.264890e-01   5.786629e+01   4.600248e-01
  3.267880e-01   5.727683e+01   4.612654e-01
  3.270870e-01   5.787251e+01   4.716161e-01
  3.273860e-01   5.795498e+01   4.662884e-01
  3.276850e-01   5.813770e+01   4.726954e-01
  3.279830e-01   5.812230e+01   4.655747e-01
  3.282820e-01   5.787771e+01   4.740572e-01
  3.285810e-01   5.792129e+01   4.722961e-01
  3.288800e-01   5.781525e+01   4.752705e-01
  3.291790e-01   5.789941e+01   4.717257e-01
  3.294780e-01   5.807874e+01   4.798421e-01
  3.297770e-01   5.885154e+01   4.855810e-01
  3.300760e-01   5.759663e+01   4.753563e-01
  3.303750e-01   5.845442e+01   4.865293e-01
  3.306740e-01   5.846745e+01   4.799352e-01
  3.309730e-01   5.755544e+01   4.848590e-01
  3.312720e-01   5.757410e+01   4.886536e-01
  3.315700e-01   5.730356e+01   4.786445e-01
  3.318690e-01   5.844842e+01   4.961816e-01
  3.321680e-01   5.767815e+01   4.817398e-01
  3.324670e-01   5.775007e+01   4.943130e-01
  3.327660e-01   5.767468e+01   4.912444e-01
  3.330650e-01   5.737512e+01   4.905110e-01
  3.333640e-01   5.724814e+01   4.977723e-01
  3.336630e-01   5.737994e+01   4.867604e-01
  3.339620e-01   5.785973e+01   5.033184e-01
  3.342610e-01   5.762572e+01   4.954497e-01
  3.345600e-01   5.735542e+01   4.993852e-01
  3.348590e-01   5.767478e+01   5.096584e-01
  3.351570e-01   5.789392e+01   4.949283e-01
  3.354560e-01   5.773135e+01   5.135989e-01
  3.357550e-01   5.801543e+01   4.982482e-01
  3.360540e-01   5.695666e+01   5.082985e-01
  3.363530e-01   5.691402e+01   5.143276e-01
  3.366520e-01   5.868286e+01   5.068859e-01
  3.369510e-01   5.619256e+01   5.174699e-01
  3.372500e-01   5.737716e+01   4.994798e-01
  3.375490e-01   5.804135e+01   5.232775e-01
  3.378480e-01   5.817667e+01   5.212871e-01
  3.381470e-01   5.845249e+01   5.212328e-01
  3.384460e-01   5.841074e+01   5.350683e-01
  3.387450e-01   5.744709e+01   5.092595e-01
  3.390430e-01   5.686416e+01   5.252158e-01
  3.393420e-01   5.914719e+01   5.329225e-01
  3.396410e-01   5.741583e+01   5.257340e-01
  3.399400e-01   5.761664e+01   5.420837e-01
  3.402390e-01   5.781907e+01   5.171288e-01
  3.405380e-01   5.687932e+01   5.357160e-01
  3.408370e-01   5.679816e+01   5.276307e-01
  3.411360e-01   5.777394e+01   5.356331e-01
  3.414350e-01   5.781554e+01   5.430186e-01
  3.417340e-01   5.794424e+01   5.357176e-01
  3.420330e-01   5.801537e+01   5.522269e-01
  3.423320e-01   5.686020e+01   5.313805e-01
  3.426300e-01   5.821591e+01   5.524117e-01
  3.429290e-01   5.733970e+01   5.459686e-01
  3.432280e-01   5.723577e+01   5.432334e-01
  3.435270e-01   5.775407e+01   5.645098e-01
  3.438260e-01   5.728331e+01   5.397844e-01
  3.441250e-01   5.809538e+01   5.628932e-01
  3.444240e-01   5.673912e+01   5.484153e-01
  3.447230e-01   5.661730e+01   5.525019e-01
  3.450220e-01   5.833048e+01   5.723628e-01
  3.453210e-01   5.759254e+01   5.525243e-01
  3.456200e-01   5.760118e+01   5.739208e-01
  3.459190e-01   5.831353e+01   5.639491e-01
  3.462170e-01   5.732593e+01   5.699630e-01
  3.465160e-01   5.958940e+01   5.802358e-01
  3.468150e-01   5.892708e+01   5.761404e-01
  3.471140e-01   5.785808e+01   5.859515e-01
  3.474130e-01   5.756105e+01   5.685753e-01
  3.477120e-01   5.644575e+01   5.787557e-01
  3.480110e-01   5.655965e+01   5.730664e-01
  3.483100e-01   5.816596e+01   5.829434e-01
  3.486090e-01   5.714667e+01   5.926790e-01
  3.489080e-01   5.561287e+01   5.700063e-01
  3.492070e-01   5.725326e+01   5.942000e-01
  3.495060e-01   5.803610e+01   5.868523e-01
  3.498040e-01   5.747191e+01   5.963087e-01
  3.501030e-01   5.823825e+01   6.012577e-01
  3.504020e-01   5.771321e+01   5.975592e-01
  3.507010e-01   5.804503e+01   6.135208e-01
  3.510000e-01   5.711106e+01   5.896204e-01
  3.512990e-01   5.771431e+01   6.117705e-01
  3.515980e-01   5.830332e+01   6.066026e-01
  3.518970e-01   5.715295e+01   6.140865e-01
  3.521960e-01   5.813920e+01   6.282108e-01
  3.524950e-01   5.737931e+01   6.007728e-01
  3.527940e-01   5.733928e+01   6.272678e-01
  3.530930e-01   5.712597e+01   6.096927e-01
  3.533920e-01   5.815027e+01   6.305428e-01
  3.536900e-01   5.738326e+01   6.286524e-01
  3.539890e-01   5.762697e+01   6.265652e-01
  3.542880e-01   5.831312e+01   6.456162e-01
  3.545870e-01   5.647334e+01   6.104245e-01
  3.548860e-01   5.789115e+01   6.396519e-01
  3.551850e-01   5.690484e+01   6.226270e-01
  3.554840e-01   5.804664e+01   6.405104e-01
  3.557830e-01   5.832806e+01   6.444795e-01
  3.560820e-01   5.873153e+01   6.246974e-01
  3.563810e-01   5.815844e+01   6.423309e-01
  3.566800e-01   5.617227e+01   6.163851e-01
  3.569790e-01   5.729614e+01   6.423997e-01
  3.572770e-01   5.786755e+01   6.443665e-01
  3.575760e-01   5.649974e+01   6.105672e-01
  3.578750e-01   5.714358e+01   6.541490e-01
  3.581740e-01   5.800669e+01   6.297639e-01
  3.584730e-01   5.816199e+01   6.599524e-01
  3.587720e-01   5.786272e+01   6.468036e-01
  3.590710e-01   5.684238e+01   6.398508e-01
  3.593700e-01   5.631681e+01   6.613161e-01
  3.596690e-01   5.724567e+01   6.384717e-01
  3.599680e-01   5.761002e+01   6.702465e-01
  3.602670e-01   5.654530e+01   6.468766e-01
  3.605660e-01   5.690700e+01   6.647724e-01
  3.608640e-01   5.702853e+01   6.825482e-01
  3.611630e-01   5.765456e+01   6.506441e-01
  3.614620e-01   5.592495e+01   6.803441e-01
  3.617610e-01   5.800035e+01   6.670233e-01
  3.620600e-01   5.718623e+01   6.849755e-01
  3.623590e-01   5.783199e+01   6.858566e-01
  3.626580e-01   5.805160e+01   6.871576e-01
  3.629570e-01   5.783849e+01   7.043531e-01
  3.632560e-01   5.654114e+01   6.667606e-01
  3.635550e-01   5.754215e+01   7.139971e-01
  3.638540e-01   5.862533e+01   7.027679e-01
  3.641530e-01   5.718400e+01   6.987702e-01
  3.644510e-01   5.641669e+01   7.241842e-01
  3.647500e-01   5.763748e+01   6.876728e-01
  3.650490e-01   5.754618e+01   7.296027e-01
  3.653480e-01   5.709690e+01   7.095657e-01
  3.656470e-01   5.781276e+01   7.224902e-01
  3.659460e-01   5.766559e+01   7.432219e-01
  3.662450e-01   5.844630e+01   7.162301e-01
  3.665440e-01   5.677250e+01   7.548894e-01
  3.668430e-01   5.768124e+01   7.199476e-01
  3.671420e-01   5.790254e+01   7.524253e-01
  3.674410e-01   5.624974e+01   7.321851e-01
  3.677400e-01   5.566343e+01   7.415861e-01
  3.680390e-01   5.662256e+01   7.769649e-01
  3.683370e-01   5.686413e+01   7.288477e-01
  3.686360e-01   5.653892e+01   7.677640e-01
  3.689350e-01   5.721097e+01   7.557915e-01
  3.692340e-01   5.864656e+01   7.862995e-01
  3.695330e-01   5.761758e+01   8.068867e-01
  3.698320e-01   5.645465e+01   7.448906e-01
  3.701310e-01   5.643002e+01   8.009295e-01
  3.704300e-01   5.630255e+01   7.619592e-01
  3.707290e-01   5.780133e+01   8.130555e-01
  3.710280e-01   5.617121e+01   7.966947e-01
  3.713270e-01   5.696299e+01   7.905428e-01
  3.716260e-01   5.651323e+01   8.348772e-01
  3.719240e-01   5.681678e+01   7.827310e-01
  3.722230e-01   5.826308e+01   8.504880e-01
  3.725220e-01   5.679714e+01   8.108914e-01
  3.728210e-01   5.623691e+01   8.247868e-01
  3.731200e-01   5.650330e+01   8.758359e-01
  3.734190e-01   5.787748e+01   8.087044e-01
  3.737180e-01   5.697584e+01   8.763439e-01
  3.740170e-01   5.768681e+01   8.300476e-01
  3.743160e-01   5.819813e+01   8.920891e-01
  3.746150e-01   5.798676e+01   8.840843e-01
  3.749140e-01   5.842194e+01   8.660094e-01
  3.752130e-01   5.842525e+01   9.280867e-01
  3.755110e-01   5.515835e+01   8.386255e-01
  3.758100e-01   5.768812e+01   9.222135e-01
  3.761090e-01   5.891523e+01   9.041440e-01
  3.764080e-01   5.810400e+01   9.219374e-01
  3.767070e-01   5.813115e+01   9.641769e-01
  3.770060e-01   5.746108e+01   8.800678e-01
  3.773050e-01   5.713247e+01   9.640638e-01
  3.776040e-01   5.759258e+01   9.250701e-01
  3.779030e-01   5.694491e+01   9.502705e-01
  3.782020e-01   5.428083e+01   1.002112e+00
  3.785010e-01   5.549682e+01   8.907182e-01
  3.788000e-01   5.972647e+01   1.046064e+00
  3.790990e-01   5.754764e+01   9.473584e-01
  3.793970e-01   5.756442e+01   1.017128e+00
  3.796960e-01   5.737741e+01   1.010673e+00
  3.799950e-01   5.736673e+01   9.920349e-01
  3.802940e-01   5.648469e+01   1.094369e+00
  3.805930e-01   5.630546e+01   9.529620e-01
  3.808920e-01   5.716945e+01   1.107220e+00
  3.811910e-01   5.630045e+01   1.015618e+00
  3.814900e-01   5.898595e+01   1.094022e+00
  3.817890e-01   5.770059e+01   1.181506e+00
  3.820880e-01   5.853391e+01   1.011312e+00
  3.823870e-01   5.656289e+01   1.177372e+00
  3.826860e-01   5.742334e+01   1.040968e+00
  3.829840e-01   5.661190e+01   1.201521e+00
  3.832830e-01   5.570332e+01   1.139177e+00
  3.835820e-01   5.594588e+01   1.114469e+00
  3.838810e-01   5.702817e+01   1.258008e+00
  3.841800e-01   5.756628e+01   1.117423e+00
  3.844790e-01   5.576695e+01   1.253269e+00
  3.847780e-01   5.859574e+01   1.190636e+00
  3.850770e-01   5.918517e+01   1.300852e+00
  3.853760e-01   5.586359e+01   1.348167e+00
  3.856750e-01   5.750705e+01   1.179523e+00
  3.859740e-01   5.523030e+01   1.364231e+00
  3.862730e-01   5.533536e+01   1.239196e+00
  3.865710e-01   5.863376e+01   1.405637e+00
  3.868700e-01   5.989679e+01   1.446766e+00
  3.871690e-01   5.614787e+01   1.317938e+00
  3.874680e-01   5.640679e+01   1.521178e+00
  3.877670e-01   5.635603e+01   1.342572e+00
  3.880660e-01   5.734100e+01   1.568193e+00
  3.883650e-01   5.826790e+01   1.497993e+00
  3.886640e-01   5.854090e+01   1.566811e+00
  3.889630e-01   5.795271e+01   1.696439e+00
  3.892620e-01   5.789671e+01   1.524654e+00
  3.895610e-01   5.519661e+01   1.700976e+00
  3.898600e-01   5.681054e+01   1.679639e+00
  3.901580e-01   5.402393e+01   1.706681e+00
  3.904570e-01   5.849897e+01   1.985584e+00
  3.907560e-01   5.514419e+01   1.700168e+00
  3.910550e-01   5.458506e+01   1.953207e+00
  3.913540e-01   5.780005e+01   2.009905e+00
  3.916530e-01   5.668179e+01   1.990367e+00
  3.919520e-01   5.342748e+01   2.510242e+00
  3.922510e-01   5.752049e+01   2.005038e+00
  3.925500e-01   5.623449e+01   2.659800e+00
  3.928490e-01   6.185375e+01   2.546478e+00
  3.931480e-01   5.686351e+01   2.674635e+00
  3.934470e-01   0.000000e+00   0.000000e+00
  3.937460e-01   5.636030e+01   2.662774e+00
creator: radaver
creator-version: 3725
header-file: /nas_data/SAXS_data/20151104Workshop/header/JH1_0052.txt
image-file: /nas_data/Pilatus1M/20151104_Workshop/JH1_0052.tif
angular-axis-file: /nas_data/SAXS_data/20151104Workshop/q20151029.dat
beamstop-mask-file: /nas_data/SAXS_data/20151104Workshop/fit2d20151031.msk
detector-response-file: none
beam-center-x: 949.7700
beam-center-y: 918.8000
unit-time: 1.0000
channel-first: 10
channel-last: 1315
Exposure time [s]: 1.094059
Transmitted Beam: 0.484365
Incident Beam: 0.484365
Code: JH1
Concentration [mg/ml]: 1
Run Number: 0052
