# Supplementary material for: SAXS analysis of a soluble cytosolic NgBR construct including extracellular and transmembrane domains
Source: PLoS One. 2018 Jan 18;13(1):e0191371. doi: 10.1371/journal.pone.0191371 (PMC5773207; doi:10.1371/journal.pone.0191371)
Supplement: S1 File — (ZIP) [file pone.0191371.s001.zip › JH1_0053.dat]

Sample:   c= 1.0000 mg/ml  Code: JH1
  3.656810e-03   2.256548e+04   4.127255e+01
  3.955720e-03   2.196253e+04   2.796483e+01
  4.254640e-03   1.905675e+04   2.334326e+01
  4.553560e-03   1.539791e+04   2.023069e+01
  4.852480e-03   1.247130e+04   1.704599e+01
  5.151400e-03   1.048583e+04   1.544086e+01
  5.450320e-03   8.699872e+03   1.335893e+01
  5.749240e-03   7.404143e+03   1.194080e+01
  6.048150e-03   6.331354e+03   1.082324e+01
  6.347070e-03   5.480380e+03   9.566986e+00
  6.645990e-03   4.795095e+03   8.909539e+00
  6.944910e-03   4.206831e+03   8.034040e+00
  7.243830e-03   3.769157e+03   7.368779e+00
  7.542750e-03   3.340417e+03   6.910705e+00
  7.841670e-03   3.013821e+03   6.199218e+00
  8.140580e-03   2.715826e+03   5.965938e+00
  8.439500e-03   2.468848e+03   5.482648e+00
  8.738420e-03   2.262718e+03   5.198711e+00
  9.037340e-03   2.090560e+03   4.831667e+00
  9.336260e-03   1.925926e+03   4.557323e+00
  9.635180e-03   1.773218e+03   4.360475e+00
  9.934100e-03   1.636103e+03   4.052615e+00
  1.023300e-02   1.499513e+03   3.976103e+00
  1.053190e-02   1.388492e+03   3.880664e+00
  1.083090e-02   1.283405e+03   3.730923e+00
  1.112980e-02   1.184320e+03   3.553504e+00
  1.142870e-02   1.103390e+03   3.410728e+00
  1.172760e-02   1.020703e+03   3.271316e+00
  1.202650e-02   9.449245e+02   3.138834e+00
  1.232540e-02   8.771461e+02   3.007596e+00
  1.262440e-02   8.104037e+02   2.837154e+00
  1.292330e-02   7.614758e+02   2.707753e+00
  1.322220e-02   7.038488e+02   2.603279e+00
  1.352110e-02   6.505747e+02   2.477665e+00
  1.382000e-02   6.106389e+02   2.376765e+00
  1.411900e-02   5.694215e+02   2.283980e+00
  1.441790e-02   5.324885e+02   2.192760e+00
  1.471680e-02   4.975501e+02   2.109533e+00
  1.501570e-02   4.687806e+02   2.005315e+00
  1.531460e-02   4.352378e+02   1.923516e+00
  1.561350e-02   4.111390e+02   1.836705e+00
  1.591250e-02   3.895566e+02   1.803599e+00
  1.621140e-02   3.683670e+02   1.723620e+00
  1.651030e-02   3.454209e+02   1.651522e+00
  1.680920e-02   3.272516e+02   1.607500e+00
  1.710810e-02   3.104841e+02   1.569063e+00
  1.740710e-02   2.929552e+02   1.502196e+00
  1.770600e-02   2.820610e+02   1.459186e+00
  1.800490e-02   2.634725e+02   1.399136e+00
  1.830380e-02   2.521677e+02   1.379697e+00
  1.860270e-02   2.433763e+02   1.329112e+00
  1.890170e-02   2.299699e+02   1.291986e+00
  1.920060e-02   2.225900e+02   1.259038e+00
  1.949950e-02   2.123647e+02   1.243943e+00
  1.979840e-02   2.041965e+02   1.196898e+00
  2.009730e-02   1.951983e+02   1.157393e+00
  2.039620e-02   1.881799e+02   1.134334e+00
  2.069520e-02   1.829502e+02   1.112432e+00
  2.099410e-02   1.737528e+02   1.091965e+00
  2.129300e-02   1.675769e+02   1.044280e+00
  2.159190e-02   1.650360e+02   1.072047e+00
  2.189080e-02   1.582361e+02   1.055588e+00
  2.218980e-02   1.510708e+02   1.049178e+00
  2.248870e-02   1.470809e+02   1.053700e+00
  2.278760e-02   1.425391e+02   1.027084e+00
  2.308650e-02   1.400775e+02   1.049512e+00
  2.338540e-02   1.345394e+02   1.026420e+00
  2.368430e-02   1.326023e+02   1.000494e+00
  2.398330e-02   1.275637e+02   1.003630e+00
  2.428220e-02   1.247213e+02   9.703074e-01
  2.458110e-02   1.222970e+02   9.931368e-01
  2.488000e-02   1.195813e+02   9.558553e-01
  2.517890e-02   1.160367e+02   9.303503e-01
  2.547790e-02   1.142830e+02   9.363374e-01
  2.577680e-02   1.124319e+02   9.212632e-01
  2.607570e-02   1.094346e+02   9.162602e-01
  2.637460e-02   1.078875e+02   9.024529e-01
  2.667350e-02   1.047217e+02   8.668610e-01
  2.697250e-02   1.041330e+02   8.377690e-01
  2.727140e-02   1.032399e+02   8.032103e-01
  2.757030e-02   1.019464e+02   7.994878e-01
  2.786920e-02   9.885132e+01   7.782604e-01
  2.816810e-02   9.729172e+01   7.598597e-01
  2.846700e-02   9.485209e+01   7.410093e-01
  2.876600e-02   9.444478e+01   7.305077e-01
  2.906490e-02   9.471814e+01   7.337643e-01
  2.936380e-02   9.279203e+01   7.208575e-01
  2.966270e-02   9.338332e+01   7.178449e-01
  2.996160e-02   9.192493e+01   7.132610e-01
  3.026060e-02   8.948655e+01   6.926544e-01
  3.055950e-02   9.155329e+01   6.996142e-01
  3.085840e-02   8.834325e+01   6.843381e-01
  3.115730e-02   8.683225e+01   6.756198e-01
  3.145620e-02   8.611513e+01   6.663589e-01
  3.175510e-02   8.633943e+01   6.690567e-01
  3.205410e-02   8.507787e+01   6.605314e-01
  3.235300e-02   8.507663e+01   6.578505e-01
  3.265190e-02   8.412993e+01   6.421758e-01
  3.295080e-02   8.340433e+01   6.435933e-01
  3.324970e-02   8.155084e+01   6.355662e-01
  3.354870e-02   8.180990e+01   6.349106e-01
  3.384760e-02   8.151551e+01   6.264496e-01
  3.414650e-02   8.177067e+01   6.274293e-01
  3.444540e-02   8.036758e+01   6.134751e-01
  3.474430e-02   8.005829e+01   6.176815e-01
  3.504330e-02   7.965288e+01   6.084806e-01
  3.534220e-02   7.861472e+01   6.052481e-01
  3.564110e-02   7.820262e+01   6.029158e-01
  3.594000e-02   7.804156e+01   5.907664e-01
  3.623890e-02   7.724571e+01   5.977452e-01
  3.653780e-02   7.761605e+01   5.829699e-01
  3.683680e-02   7.727637e+01   5.892611e-01
  3.713570e-02   7.694734e+01   5.887065e-01
  3.743460e-02   7.584977e+01   5.749661e-01
  3.773350e-02   7.600548e+01   5.748925e-01
  3.803240e-02   7.520084e+01   5.854910e-01
  3.833140e-02   7.458026e+01   5.969286e-01
  3.863030e-02   7.449268e+01   6.058519e-01
  3.892920e-02   7.442923e+01   6.040188e-01
  3.922810e-02   7.429741e+01   6.058487e-01
  3.952700e-02   7.424452e+01   6.017079e-01
  3.982600e-02   7.297845e+01   6.052188e-01
  4.012490e-02   7.447146e+01   6.018498e-01
  4.042380e-02   7.314150e+01   6.042895e-01
  4.072270e-02   7.288260e+01   6.008395e-01
  4.102160e-02   7.187171e+01   5.958766e-01
  4.132050e-02   7.249624e+01   5.992448e-01
  4.161950e-02   7.246074e+01   5.929057e-01
  4.191840e-02   7.158914e+01   5.970531e-01
  4.221730e-02   7.052988e+01   5.849528e-01
  4.251620e-02   7.270951e+01   6.017069e-01
  4.281510e-02   7.282857e+01   5.928865e-01
  4.311410e-02   7.085712e+01   5.855561e-01
  4.341300e-02   7.077980e+01   5.882610e-01
  4.371190e-02   7.074570e+01   5.866015e-01
  4.401080e-02   7.062897e+01   5.861174e-01
  4.430970e-02   7.118195e+01   5.839099e-01
  4.460860e-02   7.013375e+01   5.803317e-01
  4.490760e-02   7.124544e+01   5.864071e-01
  4.520650e-02   6.989297e+01   5.764087e-01
  4.550540e-02   6.921176e+01   5.765045e-01
  4.580430e-02   6.957861e+01   5.758366e-01
  4.610320e-02   6.982642e+01   5.739696e-01
  4.640220e-02   7.004196e+01   5.792154e-01
  4.670110e-02   6.881775e+01   5.655829e-01
  4.700000e-02   6.874468e+01   5.673826e-01
  4.729890e-02   6.832138e+01   5.677503e-01
  4.759780e-02   6.909695e+01   5.702513e-01
  4.789680e-02   6.832968e+01   5.635737e-01
  4.819570e-02   6.824989e+01   5.625522e-01
  4.849460e-02   6.696292e+01   5.592881e-01
  4.879350e-02   6.789810e+01   5.570098e-01
  4.909240e-02   6.793922e+01   5.647501e-01
  4.939130e-02   6.859702e+01   5.578469e-01
  4.969030e-02   6.900391e+01   5.615273e-01
  4.998920e-02   6.803951e+01   5.569157e-01
  5.028810e-02   6.819266e+01   5.555329e-01
  5.058700e-02   6.808616e+01   5.591361e-01
  5.088590e-02   6.806799e+01   5.497763e-01
  5.118490e-02   6.757910e+01   5.550282e-01
  5.148380e-02   6.822366e+01   5.549941e-01
  5.178270e-02   6.764008e+01   5.454845e-01
  5.208160e-02   6.764266e+01   5.513085e-01
  5.238050e-02   6.768847e+01   5.456796e-01
  5.267940e-02   6.775367e+01   5.537419e-01
  5.297840e-02   6.792599e+01   5.472744e-01
  5.327730e-02   6.774264e+01   5.439991e-01
  5.357620e-02   6.775886e+01   5.459633e-01
  5.387510e-02   6.639989e+01   5.373384e-01
  5.417400e-02   6.646844e+01   5.426402e-01
  5.447300e-02   6.682582e+01   5.359804e-01
  5.477190e-02   6.686391e+01   5.373586e-01
  5.507080e-02   6.740804e+01   5.395406e-01
  5.536970e-02   6.639944e+01   5.336603e-01
  5.566860e-02   6.727392e+01   5.408633e-01
  5.596760e-02   6.713589e+01   5.341890e-01
  5.626650e-02   6.711572e+01   5.365310e-01
  5.656540e-02   6.658453e+01   5.325910e-01
  5.686430e-02   6.682712e+01   5.305745e-01
  5.716320e-02   6.653837e+01   5.259170e-01
  5.746210e-02   6.693413e+01   5.327860e-01
  5.776110e-02   6.724326e+01   5.358241e-01
  5.806000e-02   6.567127e+01   5.213319e-01
  5.835890e-02   6.608935e+01   5.235631e-01
  5.865780e-02   6.565407e+01   5.189923e-01
  5.895670e-02   6.583902e+01   5.296011e-01
  5.925570e-02   6.538906e+01   5.157065e-01
  5.955460e-02   6.604784e+01   5.251328e-01
  5.985350e-02   6.711129e+01   5.218916e-01
  6.015240e-02   6.572523e+01   5.181483e-01
  6.045130e-02   6.596196e+01   5.196433e-01
  6.075020e-02   6.627688e+01   5.158710e-01
  6.104920e-02   6.460503e+01   5.131587e-01
  6.134810e-02   6.610104e+01   5.196276e-01
  6.164700e-02   6.541108e+01   5.087161e-01
  6.194590e-02   6.540253e+01   5.168747e-01
  6.224480e-02   6.563785e+01   5.064221e-01
  6.254380e-02   6.607223e+01   5.167257e-01
  6.284270e-02   6.549481e+01   5.161233e-01
  6.314160e-02   6.586601e+01   5.052138e-01
  6.344050e-02   6.587647e+01   5.126767e-01
  6.373940e-02   6.550014e+01   5.027774e-01
  6.403840e-02   6.564193e+01   5.112232e-01
  6.433730e-02   6.531508e+01   5.046532e-01
  6.463620e-02   6.497033e+01   4.992109e-01
  6.493510e-02   6.564733e+01   5.128698e-01
  6.523400e-02   6.591365e+01   5.033337e-01
  6.553290e-02   6.585398e+01   5.056871e-01
  6.583190e-02   6.566688e+01   5.029029e-01
  6.613080e-02   6.509140e+01   4.961587e-01
  6.642970e-02   6.536541e+01   5.064196e-01
  6.672860e-02   6.557458e+01   4.965065e-01
  6.702750e-02   6.479389e+01   4.985325e-01
  6.732650e-02   6.579106e+01   4.988181e-01
  6.762540e-02   6.405892e+01   4.922079e-01
  6.792430e-02   6.511033e+01   4.982317e-01
  6.822320e-02   6.536509e+01   4.913280e-01
  6.852210e-02   6.440833e+01   4.950388e-01
  6.882110e-02   6.512340e+01   4.938127e-01
  6.912000e-02   6.518129e+01   4.935428e-01
  6.941890e-02   6.521531e+01   4.902853e-01
  6.971780e-02   6.527580e+01   4.900343e-01
  7.001670e-02   6.541792e+01   4.969039e-01
  7.031560e-02   6.439980e+01   4.862613e-01
  7.061460e-02   6.424943e+01   4.861665e-01
  7.091350e-02   6.451227e+01   4.857416e-01
  7.121240e-02   6.529210e+01   4.849240e-01
  7.151130e-02   6.521367e+01   4.907586e-01
  7.181020e-02   6.503832e+01   4.835196e-01
  7.210920e-02   6.520679e+01   4.874056e-01
  7.240810e-02   6.509412e+01   4.823508e-01
  7.270700e-02   6.508827e+01   4.883788e-01
  7.300590e-02   6.451710e+01   4.815782e-01
  7.330480e-02   6.473766e+01   4.769802e-01
  7.360370e-02   6.394513e+01   4.798960e-01
  7.390270e-02   6.482323e+01   4.777404e-01
  7.420160e-02   6.411401e+01   4.823739e-01
  7.450050e-02   6.458070e+01   4.750765e-01
  7.479940e-02   6.447057e+01   4.759953e-01
  7.509830e-02   6.493328e+01   4.817545e-01
  7.539730e-02   6.400524e+01   4.712131e-01
  7.569620e-02   6.496914e+01   4.756231e-01
  7.599510e-02   6.385087e+01   4.745867e-01
  7.629400e-02   6.510670e+01   4.730812e-01
  7.659290e-02   6.459898e+01   4.755843e-01
  7.689190e-02   6.536108e+01   4.740045e-01
  7.719080e-02   6.532216e+01   4.764742e-01
  7.748970e-02   6.514438e+01   4.723585e-01
  7.778860e-02   6.480661e+01   4.741538e-01
  7.808750e-02   6.473577e+01   4.704480e-01
  7.838640e-02   6.415806e+01   4.658194e-01
  7.868540e-02   6.503191e+01   4.702467e-01
  7.898430e-02   6.479052e+01   4.668564e-01
  7.928320e-02   6.468483e+01   4.719761e-01
  7.958210e-02   6.452966e+01   4.626287e-01
  7.988100e-02   6.412069e+01   4.665205e-01
  8.018000e-02   6.428907e+01   4.646323e-01
  8.047890e-02   6.342402e+01   4.610858e-01
  8.077780e-02   6.448548e+01   4.641045e-01
  8.107670e-02   6.470685e+01   4.624514e-01
  8.137560e-02   6.507658e+01   4.670541e-01
  8.167450e-02   6.429394e+01   4.613777e-01
  8.197350e-02   6.478298e+01   4.603113e-01
  8.227240e-02   6.411481e+01   4.623597e-01
  8.257130e-02   6.427357e+01   4.534185e-01
  8.287020e-02   6.429463e+01   4.625992e-01
  8.316910e-02   6.460790e+01   4.604876e-01
  8.346810e-02   6.501181e+01   4.575687e-01
  8.376700e-02   6.422442e+01   4.611282e-01
  8.406590e-02   6.398372e+01   4.508692e-01
  8.436480e-02   6.540657e+01   4.629227e-01
  8.466370e-02   6.500145e+01   4.555927e-01
  8.496270e-02   6.460985e+01   4.649635e-01
  8.526160e-02   6.416838e+01   4.780041e-01
  8.556050e-02   6.463216e+01   4.801816e-01
  8.585940e-02   6.427454e+01   4.848458e-01
  8.615830e-02   6.377714e+01   4.829662e-01
  8.645720e-02   6.407904e+01   4.888682e-01
  8.675620e-02   6.480895e+01   4.940918e-01
  8.705510e-02   6.508778e+01   4.941682e-01
  8.735400e-02   6.425198e+01   4.934437e-01
  8.765290e-02   6.401293e+01   4.930202e-01
  8.795180e-02   6.478231e+01   5.000147e-01
  8.825080e-02   6.428230e+01   4.935601e-01
  8.854970e-02   6.482242e+01   5.022278e-01
  8.884860e-02   6.416096e+01   4.976111e-01
  8.914750e-02   6.560890e+01   5.094848e-01
  8.944640e-02   6.438707e+01   5.010553e-01
  8.974530e-02   6.394234e+01   4.952458e-01
  9.004430e-02   7.514559e+01   5.347120e-01
  9.034320e-02   6.450473e+01   4.779046e-01
  9.064210e-02   6.477155e+01   4.779960e-01
  9.094100e-02   6.499343e+01   4.688422e-01
  9.123990e-02   6.516393e+01   4.681998e-01
  9.153890e-02   6.421242e+01   4.672745e-01
  9.183780e-02   6.388660e+01   4.627642e-01
  9.213670e-02   6.325617e+01   4.588481e-01
  9.243560e-02   6.619439e+01   4.681469e-01
  9.273450e-02   6.395658e+01   4.561815e-01
  9.303350e-02   6.389093e+01   4.619600e-01
  9.333240e-02   6.443624e+01   4.536077e-01
  9.363130e-02   6.358439e+01   4.540700e-01
  9.393020e-02   6.452429e+01   4.550739e-01
  9.422910e-02   6.315509e+01   4.513727e-01
  9.452800e-02   6.394432e+01   4.553533e-01
  9.482700e-02   6.381155e+01   4.446825e-01
  9.512590e-02   6.381760e+01   4.529604e-01
  9.542480e-02   6.330300e+01   4.462164e-01
  9.572370e-02   6.281862e+01   4.445060e-01
  9.602260e-02   6.397419e+01   4.508356e-01
  9.632160e-02   6.370146e+01   4.421261e-01
  9.662050e-02   6.358749e+01   4.442660e-01
  9.691940e-02   6.377372e+01   4.449161e-01
  9.721830e-02   6.407583e+01   4.434234e-01
  9.751720e-02   6.394480e+01   4.451465e-01
  9.781610e-02   6.490025e+01   4.441058e-01
  9.811510e-02   6.439104e+01   4.466971e-01
  9.841400e-02   6.372377e+01   4.372547e-01
  9.871290e-02   6.425309e+01   4.422422e-01
  9.901180e-02   6.382531e+01   4.418378e-01
  9.931070e-02   6.427300e+01   4.394844e-01
  9.960970e-02   6.310689e+01   4.386338e-01
  9.990860e-02   6.409405e+01   4.347383e-01
  1.002070e-01   6.416482e+01   4.391144e-01
  1.005060e-01   6.394192e+01   4.359282e-01
  1.008050e-01   6.379820e+01   4.378581e-01
  1.011040e-01   6.383763e+01   4.318482e-01
  1.014030e-01   6.405866e+01   4.346183e-01
  1.017020e-01   6.412876e+01   4.389910e-01
  1.020010e-01   6.382971e+01   4.331646e-01
  1.023000e-01   6.388815e+01   4.313519e-01
  1.025990e-01   6.465184e+01   4.329213e-01
  1.028980e-01   6.354257e+01   4.308491e-01
  1.031970e-01   6.532254e+01   4.392281e-01
  1.034960e-01   6.481666e+01   4.295321e-01
  1.037950e-01   6.428078e+01   4.316772e-01
  1.040930e-01   6.396812e+01   4.270334e-01
  1.043920e-01   6.396739e+01   4.309547e-01
  1.046910e-01   6.397089e+01   4.303050e-01
  1.049900e-01   6.403243e+01   4.246896e-01
  1.052890e-01   6.406459e+01   4.283269e-01
  1.055880e-01   6.384650e+01   4.259842e-01
  1.058870e-01   6.431373e+01   4.291590e-01
  1.061860e-01   6.464224e+01   4.260716e-01
  1.064850e-01   6.442396e+01   4.259860e-01
  1.067840e-01   6.450639e+01   4.285028e-01
  1.070830e-01   6.414242e+01   4.237910e-01
  1.073820e-01   6.398416e+01   4.217066e-01
  1.076800e-01   6.394835e+01   4.212784e-01
  1.079790e-01   6.382042e+01   4.227260e-01
  1.082780e-01   6.413374e+01   4.256612e-01
  1.085770e-01   6.404027e+01   4.164081e-01
  1.088760e-01   6.392822e+01   4.218330e-01
  1.091750e-01   6.430021e+01   4.215071e-01
  1.094740e-01   6.375963e+01   4.206564e-01
  1.097730e-01   6.432392e+01   4.200501e-01
  1.100720e-01   6.349447e+01   4.134452e-01
  1.103710e-01   6.375130e+01   4.206289e-01
  1.106700e-01   6.458000e+01   4.172622e-01
  1.109690e-01   6.400963e+01   4.211707e-01
  1.112670e-01   6.377188e+01   4.128776e-01
  1.115660e-01   6.422127e+01   4.155085e-01
  1.118650e-01   6.413743e+01   4.191362e-01
  1.121640e-01   6.334233e+01   4.106132e-01
  1.124630e-01   6.467343e+01   4.160805e-01
  1.127620e-01   6.452352e+01   4.155981e-01
  1.130610e-01   6.426358e+01   4.141730e-01
  1.133600e-01   6.382343e+01   4.175035e-01
  1.136590e-01   6.368392e+01   4.068700e-01
  1.139580e-01   6.355879e+01   4.110245e-01
  1.142570e-01   6.408519e+01   4.124327e-01
  1.145560e-01   6.455344e+01   4.145201e-01
  1.148550e-01   6.464655e+01   4.136537e-01
  1.151530e-01   6.470881e+01   4.084465e-01
  1.154520e-01   6.377364e+01   4.105637e-01
  1.157510e-01   6.372016e+01   4.058692e-01
  1.160500e-01   6.459131e+01   4.149344e-01
  1.163490e-01   6.427340e+01   4.076273e-01
  1.166480e-01   6.448984e+01   4.111388e-01
  1.169470e-01   6.466773e+01   4.094371e-01
  1.172460e-01   6.363973e+01   4.067288e-01
  1.175450e-01   6.453050e+01   4.062219e-01
  1.178440e-01   6.446401e+01   4.060126e-01
  1.181430e-01   6.494358e+01   4.105915e-01
  1.184420e-01   6.437793e+01   4.065686e-01
  1.187400e-01   6.465447e+01   4.060621e-01
  1.190390e-01   6.452296e+01   4.048291e-01
  1.193380e-01   6.420800e+01   4.038399e-01
  1.196370e-01   6.446266e+01   4.068361e-01
  1.199360e-01   6.432334e+01   4.023117e-01
  1.202350e-01   6.439210e+01   4.055114e-01
  1.205340e-01   6.434648e+01   4.029217e-01
  1.208330e-01   6.424502e+01   4.012650e-01
  1.211320e-01   6.386175e+01   4.032927e-01
  1.214310e-01   6.462307e+01   3.990143e-01
  1.217300e-01   6.376205e+01   4.018945e-01
  1.220290e-01   6.385029e+01   4.008296e-01
  1.223270e-01   6.492715e+01   4.015276e-01
  1.226260e-01   6.440753e+01   3.993925e-01
  1.229250e-01   6.433192e+01   3.975957e-01
  1.232240e-01   6.443764e+01   4.015995e-01
  1.235230e-01   6.444154e+01   4.008151e-01
  1.238220e-01   6.424815e+01   3.968204e-01
  1.241210e-01   6.464156e+01   3.995934e-01
  1.244200e-01   6.432492e+01   3.950107e-01
  1.247190e-01   6.464904e+01   4.006667e-01
  1.250180e-01   6.464934e+01   3.957513e-01
  1.253170e-01   6.496007e+01   3.974673e-01
  1.256160e-01   6.413772e+01   3.975131e-01
  1.259140e-01   6.498091e+01   3.972752e-01
  1.262130e-01   6.476960e+01   3.966287e-01
  1.265120e-01   6.483300e+01   3.940433e-01
  1.268110e-01   6.431147e+01   3.932044e-01
  1.271100e-01   6.391515e+01   3.955339e-01
  1.274090e-01   6.421056e+01   3.931463e-01
  1.277080e-01   6.457622e+01   3.930129e-01
  1.280070e-01   6.462117e+01   3.919099e-01
  1.283060e-01   6.414806e+01   3.919563e-01
  1.286050e-01   6.494933e+01   3.971786e-01
  1.289040e-01   6.397493e+01   3.872719e-01
  1.292030e-01   6.469612e+01   3.943786e-01
  1.295020e-01   6.460595e+01   3.903915e-01
  1.298000e-01   6.452474e+01   3.908796e-01
  1.300990e-01   6.433086e+01   3.878662e-01
  1.303980e-01   6.477041e+01   3.899145e-01
  1.306970e-01   6.477006e+01   3.928562e-01
  1.309960e-01   6.496823e+01   3.912400e-01
  1.312950e-01   6.431071e+01   3.890125e-01
  1.315940e-01   6.457448e+01   3.855073e-01
  1.318930e-01   6.510842e+01   3.899617e-01
  1.321920e-01   6.473868e+01   3.886124e-01
  1.324910e-01   6.455398e+01   3.890206e-01
  1.327900e-01   6.392138e+01   3.849638e-01
  1.330890e-01   6.460424e+01   3.865400e-01
  1.333870e-01   6.470996e+01   3.866193e-01
  1.336860e-01   6.457908e+01   3.855210e-01
  1.339850e-01   6.508100e+01   3.856081e-01
  1.342840e-01   6.499714e+01   3.881896e-01
  1.345830e-01   6.510152e+01   3.870773e-01
  1.348820e-01   6.456297e+01   3.854729e-01
  1.351810e-01   6.506915e+01   3.821190e-01
  1.354800e-01   6.441507e+01   3.845624e-01
  1.357790e-01   6.424648e+01   3.817438e-01
  1.360780e-01   6.421743e+01   3.832733e-01
  1.363770e-01   6.478780e+01   3.845058e-01
  1.366760e-01   6.473929e+01   3.864705e-01
  1.369740e-01   6.458777e+01   3.996887e-01
  1.372730e-01   6.438478e+01   4.011688e-01
  1.375720e-01   6.385857e+01   4.088378e-01
  1.378710e-01   6.434694e+01   4.121165e-01
  1.381700e-01   6.404504e+01   4.128846e-01
  1.384690e-01   6.436869e+01   4.211154e-01
  1.387680e-01   6.429776e+01   4.093904e-01
  1.390670e-01   6.398766e+01   3.967889e-01
  1.393660e-01   6.484862e+01   3.986705e-01
  1.396650e-01   6.447170e+01   3.947009e-01
  1.399640e-01   6.396808e+01   3.941669e-01
  1.402630e-01   6.389455e+01   3.858322e-01
  1.405620e-01   6.457228e+01   3.922559e-01
  1.408600e-01   6.436372e+01   3.903916e-01
  1.411590e-01   6.488115e+01   3.929449e-01
  1.414580e-01   6.462052e+01   3.926504e-01
  1.417570e-01   6.551020e+01   3.878177e-01
  1.420560e-01   6.504144e+01   3.909726e-01
  1.423550e-01   6.397935e+01   3.851383e-01
  1.426540e-01   6.506175e+01   3.848528e-01
  1.429530e-01   6.509596e+01   3.840286e-01
  1.432520e-01   6.459758e+01   3.796050e-01
  1.435510e-01   6.509937e+01   3.838083e-01
  1.438500e-01   6.513279e+01   3.798298e-01
  1.441490e-01   6.446466e+01   3.769927e-01
  1.444470e-01   6.484153e+01   3.805461e-01
  1.447460e-01   6.462458e+01   3.761441e-01
  1.450450e-01   6.467403e+01   3.800543e-01
  1.453440e-01   6.438124e+01   3.732763e-01
  1.456430e-01   6.417586e+01   3.763672e-01
  1.459420e-01   6.493686e+01   3.779297e-01
  1.462410e-01   6.486653e+01   3.759762e-01
  1.465400e-01   6.493067e+01   3.774720e-01
  1.468390e-01   6.508916e+01   3.731892e-01
  1.471380e-01   6.498232e+01   3.758779e-01
  1.474370e-01   6.484552e+01   3.761326e-01
  1.477360e-01   6.472230e+01   3.746937e-01
  1.480340e-01   6.517757e+01   3.723885e-01
  1.483330e-01   6.484581e+01   3.798849e-01
  1.486320e-01   6.519144e+01   3.904519e-01
  1.489310e-01   6.433231e+01   3.895638e-01
  1.492300e-01   6.457897e+01   3.898229e-01
  1.495290e-01   6.496783e+01   3.934555e-01
  1.498280e-01   6.519376e+01   3.986957e-01
  1.501270e-01   6.500030e+01   3.996558e-01
  1.504260e-01   6.503547e+01   3.944080e-01
  1.507250e-01   6.456394e+01   3.988317e-01
  1.510240e-01   6.584369e+01   4.017175e-01
  1.513230e-01   6.487189e+01   4.040235e-01
  1.516210e-01   6.512813e+01   4.005705e-01
  1.519200e-01   6.592144e+01   4.030027e-01
  1.522190e-01   6.489930e+01   4.068302e-01
  1.525180e-01   6.559391e+01   4.041161e-01
  1.528170e-01   6.480156e+01   4.070742e-01
  1.531160e-01   6.513358e+01   4.048376e-01
  1.534150e-01   6.517687e+01   3.991601e-01
  1.537140e-01   6.496080e+01   3.917070e-01
  1.540130e-01   6.489822e+01   3.850662e-01
  1.543120e-01   6.507068e+01   3.858111e-01
  1.546110e-01   6.511971e+01   3.834088e-01
  1.549100e-01   6.521126e+01   3.839079e-01
  1.552090e-01   6.472001e+01   3.845372e-01
  1.555070e-01   6.521181e+01   3.767581e-01
  1.558060e-01   6.523267e+01   3.821447e-01
  1.561050e-01   6.515889e+01   3.781348e-01
  1.564040e-01   6.600998e+01   3.821548e-01
  1.567030e-01   6.491357e+01   3.769842e-01
  1.570020e-01   6.562085e+01   3.770690e-01
  1.573010e-01   6.492411e+01   3.785550e-01
  1.576000e-01   6.490729e+01   3.726675e-01
  1.578990e-01   6.497980e+01   3.747927e-01
  1.581980e-01   6.493598e+01   3.729613e-01
  1.584970e-01   6.520899e+01   3.735326e-01
  1.587960e-01   6.557477e+01   3.780232e-01
  1.590940e-01   6.491673e+01   3.708075e-01
  1.593930e-01   6.591316e+01   3.723907e-01
  1.596920e-01   6.495821e+01   3.707179e-01
  1.599910e-01   6.459392e+01   3.713460e-01
  1.602900e-01   6.490736e+01   3.716158e-01
  1.605890e-01   6.493291e+01   3.661579e-01
  1.608880e-01   6.459373e+01   3.676215e-01
  1.611870e-01   6.473077e+01   3.669955e-01
  1.614860e-01   6.540141e+01   3.692991e-01
  1.617850e-01   6.534099e+01   3.659081e-01
  1.620840e-01   6.509305e+01   3.652133e-01
  1.623830e-01   6.465677e+01   3.655785e-01
  1.626810e-01   6.530654e+01   3.652173e-01
  1.629800e-01   6.453466e+01   3.591861e-01
  1.632790e-01   6.523517e+01   3.622835e-01
  1.635780e-01   6.487961e+01   3.624559e-01
  1.638770e-01   6.442328e+01   3.635269e-01
  1.641760e-01   6.489004e+01   3.630699e-01
  1.644750e-01   6.466443e+01   3.616604e-01
  1.647740e-01   6.545054e+01   3.634627e-01
  1.650730e-01   6.525484e+01   3.642851e-01
  1.653720e-01   6.502522e+01   3.632524e-01
  1.656710e-01   6.476648e+01   3.604038e-01
  1.659700e-01   6.490109e+01   3.623216e-01
  1.662680e-01   6.417486e+01   3.589447e-01
  1.665670e-01   6.475823e+01   3.615353e-01
  1.668660e-01   6.503614e+01   3.588723e-01
  1.671650e-01   6.445856e+01   3.601206e-01
  1.674640e-01   6.450540e+01   3.594857e-01
  1.677630e-01   6.458310e+01   3.578080e-01
  1.680620e-01   6.472897e+01   3.604910e-01
  1.683610e-01   6.492554e+01   3.554111e-01
  1.686600e-01   6.499447e+01   3.604634e-01
  1.689590e-01   6.403352e+01   3.542416e-01
  1.692580e-01   6.444281e+01   3.551876e-01
  1.695570e-01   6.457037e+01   3.600491e-01
  1.698560e-01   6.428131e+01   3.532794e-01
  1.701540e-01   6.424370e+01   3.559331e-01
  1.704530e-01   6.456825e+01   3.538850e-01
  1.707520e-01   6.466963e+01   3.543448e-01
  1.710510e-01   6.482416e+01   3.577244e-01
  1.713500e-01   6.424418e+01   3.526335e-01
  1.716490e-01   6.424542e+01   3.553812e-01
  1.719480e-01   6.393059e+01   3.489205e-01
  1.722470e-01   6.406062e+01   3.515889e-01
  1.725460e-01   6.479778e+01   3.552444e-01
  1.728450e-01   6.491432e+01   3.532023e-01
  1.731440e-01   6.468529e+01   3.531185e-01
  1.734430e-01   6.448850e+01   3.493837e-01
  1.737410e-01   6.498576e+01   3.542998e-01
  1.740400e-01   6.511323e+01   3.539233e-01
  1.743390e-01   6.437535e+01   3.494277e-01
  1.746380e-01   6.493425e+01   3.525392e-01
  1.749370e-01   6.481089e+01   3.499051e-01
  1.752360e-01   6.410166e+01   3.502718e-01
  1.755350e-01   6.482943e+01   3.513649e-01
  1.758340e-01   6.465423e+01   3.462052e-01
  1.761330e-01   6.428732e+01   3.507787e-01
  1.764320e-01   6.465616e+01   3.468926e-01
  1.767310e-01   6.453882e+01   3.509307e-01
  1.770300e-01   6.437409e+01   3.468198e-01
  1.773280e-01   6.386159e+01   3.468127e-01
  1.776270e-01   6.452954e+01   3.474103e-01
  1.779260e-01   6.486742e+01   3.467755e-01
  1.782250e-01   6.488617e+01   3.495838e-01
  1.785240e-01   6.529418e+01   3.474029e-01
  1.788230e-01   6.418909e+01   3.461498e-01
  1.791220e-01   6.463288e+01   3.478608e-01
  1.794210e-01   6.464443e+01   3.446588e-01
  1.797200e-01   6.472653e+01   3.463987e-01
  1.800190e-01   6.427271e+01   3.428329e-01
  1.803180e-01   6.424882e+01   3.463108e-01
  1.806170e-01   6.399960e+01   3.427687e-01
  1.809160e-01   6.407156e+01   3.422960e-01
  1.812140e-01   6.439268e+01   3.439870e-01
  1.815130e-01   6.403840e+01   3.425395e-01
  1.818120e-01   6.431993e+01   3.446326e-01
  1.821110e-01   6.441921e+01   3.409188e-01
  1.824100e-01   6.484026e+01   3.445102e-01
  1.827090e-01   6.432528e+01   3.424756e-01
  1.830080e-01   6.485290e+01   3.440436e-01
  1.833070e-01   6.432853e+01   3.401912e-01
  1.836060e-01   6.418452e+01   3.390032e-01
  1.839050e-01   6.431506e+01   3.432786e-01
  1.842040e-01   6.418104e+01   3.401254e-01
  1.845030e-01   6.410562e+01   3.391167e-01
  1.848010e-01   6.486821e+01   3.429254e-01
  1.851000e-01   6.442938e+01   3.371003e-01
  1.853990e-01   6.437733e+01   3.419540e-01
  1.856980e-01   6.472704e+01   3.404330e-01
  1.859970e-01   6.370812e+01   3.364683e-01
  1.862960e-01   6.431357e+01   3.395050e-01
  1.865950e-01   6.393956e+01   3.367620e-01
  1.868940e-01   6.455133e+01   3.422512e-01
  1.871930e-01   6.396132e+01   3.335438e-01
  1.874920e-01   6.436151e+01   3.377127e-01
  1.877910e-01   6.404444e+01   3.367217e-01
  1.880900e-01   6.395946e+01   3.364983e-01
  1.883880e-01   6.330440e+01   3.365114e-01
  1.886870e-01   6.384224e+01   3.318596e-01
  1.889860e-01   6.438422e+01   3.388878e-01
  1.892850e-01   6.432648e+01   3.362032e-01
  1.895840e-01   6.428179e+01   3.349964e-01
  1.898830e-01   6.425410e+01   3.353900e-01
  1.901820e-01   6.443916e+01   3.355615e-01
  1.904810e-01   6.383312e+01   3.338253e-01
  1.907800e-01   6.372343e+01   3.327696e-01
  1.910790e-01   6.428775e+01   3.336260e-01
  1.913780e-01   6.426763e+01   3.346501e-01
  1.916770e-01   6.404643e+01   3.339196e-01
  1.919750e-01   6.411760e+01   3.348782e-01
  1.922740e-01   6.387395e+01   3.305850e-01
  1.925730e-01   6.396201e+01   3.315652e-01
  1.928720e-01   6.424252e+01   3.330506e-01
  1.931710e-01   6.392914e+01   3.328469e-01
  1.934700e-01   6.436573e+01   3.324586e-01
  1.937690e-01   6.381129e+01   3.301237e-01
  1.940680e-01   6.412856e+01   3.327551e-01
  1.943670e-01   6.425355e+01   3.311159e-01
  1.946660e-01   6.357400e+01   3.299575e-01
  1.949650e-01   6.379448e+01   3.284494e-01
  1.952640e-01   6.430474e+01   3.312478e-01
  1.955630e-01   6.367841e+01   3.308293e-01
  1.958610e-01   6.348853e+01   3.272213e-01
  1.961600e-01   6.419712e+01   3.303736e-01
  1.964590e-01   6.416819e+01   3.288213e-01
  1.967580e-01   6.370711e+01   3.298541e-01
  1.970570e-01   6.423222e+01   3.289853e-01
  1.973560e-01   6.369302e+01   3.258605e-01
  1.976550e-01   6.382061e+01   3.289591e-01
  1.979540e-01   6.397928e+01   3.270256e-01
  1.982530e-01   6.340791e+01   3.273062e-01
  1.985520e-01   6.406303e+01   3.269501e-01
  1.988510e-01   6.421158e+01   3.274738e-01
  1.991500e-01   6.377215e+01   3.285391e-01
  1.994480e-01   6.379832e+01   3.252689e-01
  1.997470e-01   6.335123e+01   3.259945e-01
  2.000460e-01   6.357015e+01   3.227078e-01
  2.003450e-01   6.385915e+01   3.257102e-01
  2.006440e-01   6.394180e+01   3.286812e-01
  2.009430e-01   6.367336e+01   3.229696e-01
  2.012420e-01   6.385391e+01   3.267050e-01
  2.015410e-01   6.364269e+01   3.227518e-01
  2.018400e-01   6.291381e+01   3.215963e-01
  2.021390e-01   6.279366e+01   3.222731e-01
  2.024380e-01   6.369623e+01   3.197144e-01
  2.027370e-01   6.345629e+01   3.241111e-01
  2.030350e-01   6.347945e+01   3.210869e-01
  2.033340e-01   6.384648e+01   3.228484e-01
  2.036330e-01   6.321479e+01   3.187751e-01
  2.039320e-01   6.362516e+01   3.206284e-01
  2.042310e-01   6.285564e+01   3.217280e-01
  2.045300e-01   6.255750e+01   3.163062e-01
  2.048290e-01   6.294265e+01   3.183594e-01
  2.051280e-01   6.290562e+01   3.178592e-01
  2.054270e-01   6.317880e+01   3.180078e-01
  2.057260e-01   6.347633e+01   3.221900e-01
  2.060250e-01   6.309759e+01   3.172656e-01
  2.063240e-01   6.331850e+01   3.204039e-01
  2.066230e-01   6.372437e+01   3.200573e-01
  2.069210e-01   6.347312e+01   3.206572e-01
  2.072200e-01   6.349704e+01   3.200316e-01
  2.075190e-01   6.356117e+01   3.177582e-01
  2.078180e-01   6.308895e+01   3.190015e-01
  2.081170e-01   6.324038e+01   3.177588e-01
  2.084160e-01   6.298916e+01   3.191586e-01
  2.087150e-01   6.262089e+01   3.147375e-01
  2.090140e-01   6.342080e+01   3.182117e-01
  2.093130e-01   6.298273e+01   3.169767e-01
  2.096120e-01   6.316955e+01   3.169112e-01
  2.099110e-01   6.363867e+01   3.166221e-01
  2.102100e-01   6.280113e+01   3.161189e-01
  2.105080e-01   6.303957e+01   3.183330e-01
  2.108070e-01   6.309656e+01   3.155341e-01
  2.111060e-01   6.357919e+01   3.159470e-01
  2.114050e-01   6.265537e+01   3.140354e-01
  2.117040e-01   6.286554e+01   3.195305e-01
  2.120030e-01   6.319763e+01   3.263250e-01
  2.123020e-01   6.339558e+01   3.291956e-01
  2.126010e-01   6.349034e+01   3.267882e-01
  2.129000e-01   6.300676e+01   3.287807e-01
  2.131990e-01   6.329716e+01   3.324209e-01
  2.134980e-01   6.250557e+01   3.323401e-01
  2.137970e-01   6.226369e+01   3.292394e-01
  2.140950e-01   6.349057e+01   3.343230e-01
  2.143940e-01   6.294985e+01   3.341454e-01
  2.146930e-01   6.295111e+01   3.344633e-01
  2.149920e-01   6.261055e+01   3.338719e-01
  2.152910e-01   6.313463e+01   3.357417e-01
  2.155900e-01   6.276440e+01   3.376432e-01
  2.158890e-01   6.304776e+01   3.384045e-01
  2.161880e-01   6.231544e+01   3.349857e-01
  2.164870e-01   6.284559e+01   3.376990e-01
  2.167860e-01   6.315307e+01   3.321960e-01
  2.170850e-01   6.287973e+01   3.288979e-01
  2.173840e-01   6.241604e+01   3.245908e-01
  2.176820e-01   6.218895e+01   3.225604e-01
  2.179810e-01   6.271701e+01   3.249368e-01
  2.182800e-01   6.254980e+01   3.202464e-01
  2.185790e-01   6.272293e+01   3.222328e-01
  2.188780e-01   6.217718e+01   3.173669e-01
  2.191770e-01   6.275680e+01   3.209154e-01
  2.194760e-01   6.261580e+01   3.213942e-01
  2.197750e-01   6.235686e+01   3.175526e-01
  2.200740e-01   6.261291e+01   3.161784e-01
  2.203730e-01   6.259726e+01   3.178919e-01
  2.206720e-01   6.304149e+01   3.180670e-01
  2.209710e-01   6.268272e+01   3.193405e-01
  2.212700e-01   6.193751e+01   3.130154e-01
  2.215680e-01   6.264314e+01   3.176011e-01
  2.218670e-01   6.237167e+01   3.126723e-01
  2.221660e-01   6.217509e+01   3.156055e-01
  2.224650e-01   6.275848e+01   3.145561e-01
  2.227640e-01   6.237363e+01   3.133285e-01
  2.230630e-01   6.248027e+01   3.145157e-01
  2.233620e-01   6.230125e+01   3.132773e-01
  2.236610e-01   6.227919e+01   3.132219e-01
  2.239600e-01   6.229609e+01   3.096665e-01
  2.242590e-01   6.282871e+01   3.140768e-01
  2.245580e-01   6.238064e+01   3.120476e-01
  2.248570e-01   6.171699e+01   3.121961e-01
  2.251550e-01   6.249519e+01   3.105411e-01
  2.254540e-01   6.169183e+01   3.087913e-01
  2.257530e-01   6.225566e+01   3.125112e-01
  2.260520e-01   6.272914e+01   3.098576e-01
  2.263510e-01   6.254876e+01   3.104205e-01
  2.266500e-01   6.227146e+01   3.096053e-01
  2.269490e-01   6.216625e+01   3.079651e-01
  2.272480e-01   6.203726e+01   3.101630e-01
  2.275470e-01   6.186696e+01   3.056212e-01
  2.278460e-01   6.222820e+01   3.100038e-01
  2.281450e-01   6.220784e+01   3.072001e-01
  2.284440e-01   6.218877e+01   3.086453e-01
  2.287420e-01   6.243322e+01   3.101336e-01
  2.290410e-01   6.166187e+01   3.021080e-01
  2.293400e-01   6.192491e+01   3.074911e-01
  2.296390e-01   6.235020e+01   3.070582e-01
  2.299380e-01   6.191049e+01   3.064651e-01
  2.302370e-01   6.234712e+01   3.069277e-01
  2.305360e-01   6.188228e+01   3.038414e-01
  2.308350e-01   6.204134e+01   3.085297e-01
  2.311340e-01   6.181653e+01   3.022497e-01
  2.314330e-01   6.207976e+01   3.050501e-01
  2.317320e-01   6.193641e+01   3.057927e-01
  2.320310e-01   6.208979e+01   3.030357e-01
  2.323290e-01   6.212048e+01   3.078517e-01
  2.326280e-01   6.203767e+01   3.021988e-01
  2.329270e-01   6.179917e+01   3.020890e-01
  2.332260e-01   6.151080e+01   3.029280e-01
  2.335250e-01   6.195987e+01   3.033133e-01
  2.338240e-01   6.172538e+01   3.039369e-01
  2.341230e-01   6.176042e+01   2.995433e-01
  2.344220e-01   6.147560e+01   3.018882e-01
  2.347210e-01   6.129254e+01   3.013201e-01
  2.350200e-01   6.175020e+01   3.016155e-01
  2.353190e-01   6.192174e+01   3.023884e-01
  2.356180e-01   6.161919e+01   2.982835e-01
  2.359170e-01   6.136522e+01   3.019732e-01
  2.362150e-01   6.121891e+01   2.996143e-01
  2.365140e-01   6.112248e+01   2.970789e-01
  2.368130e-01   6.148432e+01   3.002631e-01
  2.371120e-01   6.137397e+01   2.986047e-01
  2.374110e-01   6.177072e+01   3.021377e-01
  2.377100e-01   6.142492e+01   2.976990e-01
  2.380090e-01   6.136897e+01   2.989379e-01
  2.383080e-01   6.164664e+01   2.976675e-01
  2.386070e-01   6.120690e+01   2.981979e-01
  2.389060e-01   6.109196e+01   2.975744e-01
  2.392050e-01   6.119635e+01   2.962401e-01
  2.395040e-01   6.111593e+01   2.980910e-01
  2.398020e-01   6.125228e+01   2.963754e-01
  2.401010e-01   6.130283e+01   2.982021e-01
  2.404000e-01   6.100383e+01   2.946564e-01
  2.406990e-01   6.167590e+01   2.979651e-01
  2.409980e-01   6.113100e+01   2.956329e-01
  2.412970e-01   6.120288e+01   2.953595e-01
  2.415960e-01   6.092532e+01   2.955834e-01
  2.418950e-01   6.023871e+01   2.922522e-01
  2.421940e-01   6.125110e+01   2.959232e-01
  2.424930e-01   6.106216e+01   2.963659e-01
  2.427920e-01   6.155134e+01   2.937685e-01
  2.430910e-01   6.059363e+01   2.934428e-01
  2.433890e-01   6.098467e+01   2.933956e-01
  2.436880e-01   6.104390e+01   2.960960e-01
  2.439870e-01   6.107183e+01   2.926220e-01
  2.442860e-01   6.086536e+01   2.915859e-01
  2.445850e-01   6.101666e+01   2.936923e-01
  2.448840e-01   6.116559e+01   2.936110e-01
  2.451830e-01   6.121082e+01   2.952672e-01
  2.454820e-01   6.104684e+01   2.913739e-01
  2.457810e-01   6.108305e+01   2.926489e-01
  2.460800e-01   6.084009e+01   2.923923e-01
  2.463790e-01   6.085245e+01   2.914471e-01
  2.466780e-01   6.106242e+01   2.923823e-01
  2.469770e-01   6.098887e+01   2.913429e-01
  2.472750e-01   6.039881e+01   2.906814e-01
  2.475740e-01   6.099179e+01   2.930841e-01
  2.478730e-01   6.058950e+01   2.874350e-01
  2.481720e-01   6.140361e+01   2.923318e-01
  2.484710e-01   6.095947e+01   2.894639e-01
  2.487700e-01   6.134666e+01   2.934978e-01
  2.490690e-01   6.104690e+01   2.916967e-01
  2.493680e-01   6.110734e+01   2.888695e-01
  2.496670e-01   6.077347e+01   2.920148e-01
  2.499660e-01   6.092923e+01   2.893920e-01
  2.502650e-01   6.101717e+01   2.908747e-01
  2.505640e-01   6.082519e+01   2.874747e-01
  2.508620e-01   6.070998e+01   2.885558e-01
  2.511610e-01   6.093957e+01   2.914402e-01
  2.514600e-01   6.055405e+01   2.873509e-01
  2.517590e-01   6.074444e+01   2.875946e-01
  2.520580e-01   6.097667e+01   2.886649e-01
  2.523570e-01   6.045068e+01   2.877299e-01
  2.526560e-01   6.059842e+01   2.889212e-01
  2.529550e-01   6.107557e+01   2.867271e-01
  2.532540e-01   6.051820e+01   2.853141e-01
  2.535530e-01   6.087800e+01   2.859572e-01
  2.538520e-01   6.059649e+01   2.866244e-01
  2.541510e-01   6.068684e+01   2.853049e-01
  2.544490e-01   6.174883e+01   2.886121e-01
  2.547480e-01   6.095009e+01   2.870473e-01
  2.550470e-01   6.048792e+01   2.842315e-01
  2.553460e-01   6.047748e+01   2.846101e-01
  2.556450e-01   6.048003e+01   2.823212e-01
  2.559440e-01   6.065944e+01   2.856468e-01
  2.562430e-01   6.062802e+01   2.869051e-01
  2.565420e-01   6.072785e+01   2.845934e-01
  2.568410e-01   6.047795e+01   2.832077e-01
  2.571400e-01   6.110460e+01   2.850722e-01
  2.574390e-01   6.000974e+01   2.846206e-01
  2.577380e-01   6.103110e+01   2.860114e-01
  2.580360e-01   6.051597e+01   2.828003e-01
  2.583350e-01   6.028012e+01   2.847523e-01
  2.586340e-01   6.088788e+01   2.830739e-01
  2.589330e-01   6.037431e+01   2.846705e-01
  2.592320e-01   6.045227e+01   2.820595e-01
  2.595310e-01   6.009488e+01   2.822102e-01
  2.598300e-01   6.042266e+01   2.848858e-01
  2.601290e-01   6.088924e+01   2.816081e-01
  2.604280e-01   6.057460e+01   2.843345e-01
  2.607270e-01   6.043201e+01   2.802588e-01
  2.610260e-01   5.998413e+01   2.817523e-01
  2.613250e-01   6.072799e+01   2.840922e-01
  2.616240e-01   6.017119e+01   2.818949e-01
  2.619220e-01   6.033888e+01   2.823862e-01
  2.622210e-01   6.031659e+01   2.795102e-01
  2.625200e-01   6.063435e+01   2.819928e-01
  2.628190e-01   6.068358e+01   2.818136e-01
  2.631180e-01   6.022497e+01   2.790107e-01
  2.634170e-01   6.024719e+01   2.826669e-01
  2.637160e-01   5.981392e+01   2.780569e-01
  2.640150e-01   6.043259e+01   2.822105e-01
  2.643140e-01   6.095116e+01   2.803041e-01
  2.646130e-01   6.019911e+01   2.789508e-01
  2.649120e-01   6.099395e+01   2.838156e-01
  2.652110e-01   5.994508e+01   2.781712e-01
  2.655090e-01   6.015549e+01   2.794245e-01
  2.658080e-01   6.034295e+01   2.782377e-01
  2.661070e-01   5.972511e+01   2.780409e-01
  2.664060e-01   6.061259e+01   2.798114e-01
  2.667050e-01   6.059364e+01   2.800553e-01
  2.670040e-01   6.014612e+01   2.788280e-01
  2.673030e-01   6.009109e+01   2.778454e-01
  2.676020e-01   5.989162e+01   2.774783e-01
  2.679010e-01   6.020414e+01   2.781066e-01
  2.682000e-01   6.031524e+01   2.772331e-01
  2.684990e-01   6.048029e+01   2.786489e-01
  2.687980e-01   6.013307e+01   2.774706e-01
  2.690960e-01   5.958881e+01   2.773433e-01
  2.693950e-01   6.011865e+01   2.756663e-01
  2.696940e-01   5.998231e+01   2.757232e-01
  2.699930e-01   5.978391e+01   2.762892e-01
  2.702920e-01   6.017889e+01   2.769195e-01
  2.705910e-01   6.023699e+01   2.775220e-01
  2.708900e-01   6.006183e+01   2.749840e-01
  2.711890e-01   6.014670e+01   2.770326e-01
  2.714880e-01   5.996358e+01   2.755876e-01
  2.717870e-01   6.008160e+01   2.763227e-01
  2.720860e-01   5.996151e+01   2.750296e-01
  2.723850e-01   5.962072e+01   2.736076e-01
  2.726840e-01   5.997906e+01   2.755307e-01
  2.729820e-01   5.978621e+01   2.749031e-01
  2.732810e-01   6.003633e+01   2.745596e-01
  2.735800e-01   5.997257e+01   2.743225e-01
  2.738790e-01   6.059451e+01   2.762929e-01
  2.741780e-01   5.965349e+01   2.745978e-01
  2.744770e-01   5.982463e+01   2.724485e-01
  2.747760e-01   6.043804e+01   2.752021e-01
  2.750750e-01   5.967631e+01   2.766025e-01
  2.753740e-01   5.977767e+01   2.812670e-01
  2.756730e-01   5.980192e+01   2.828154e-01
  2.759720e-01   5.985368e+01   2.816433e-01
  2.762710e-01   5.976181e+01   2.854650e-01
  2.765690e-01   6.001732e+01   2.853539e-01
  2.768680e-01   6.022728e+01   2.885621e-01
  2.771670e-01   5.942642e+01   2.842524e-01
  2.774660e-01   5.977639e+01   2.859133e-01
  2.777650e-01   6.047728e+01   2.910860e-01
  2.780640e-01   5.997274e+01   2.884805e-01
  2.783630e-01   5.989078e+01   2.887082e-01
  2.786620e-01   6.016790e+01   2.910979e-01
  2.789610e-01   6.002679e+01   2.908649e-01
  2.792600e-01   6.009146e+01   2.938888e-01
  2.795590e-01   5.928932e+01   2.862015e-01
  2.798580e-01   5.980601e+01   2.919695e-01
  2.801560e-01   5.961877e+01   2.910727e-01
  2.804550e-01   5.976850e+01   2.923198e-01
  2.807540e-01   5.969065e+01   2.934664e-01
  2.810530e-01   5.994162e+01   2.913119e-01
  2.813520e-01   6.011999e+01   2.956522e-01
  2.816510e-01   5.963669e+01   2.934459e-01
  2.819500e-01   6.019968e+01   2.949406e-01
  2.822490e-01   5.903210e+01   2.920664e-01
  2.825480e-01   5.969748e+01   2.932590e-01
  2.828470e-01   6.002182e+01   2.974806e-01
  2.831460e-01   5.983871e+01   2.955295e-01
  2.834450e-01   6.000922e+01   2.943610e-01
  2.837430e-01   5.995221e+01   2.959241e-01
  2.840420e-01   6.030772e+01   2.984215e-01
  2.843410e-01   5.948999e+01   3.028588e-01
  2.846400e-01   5.916460e+01   3.041490e-01
  2.849390e-01   5.914325e+01   3.119464e-01
  2.852380e-01   5.942671e+01   3.155954e-01
  2.855370e-01   5.923485e+01   3.182095e-01
  2.858360e-01   5.891355e+01   3.193768e-01
  2.861350e-01   5.952171e+01   3.238560e-01
  2.864340e-01   5.953211e+01   3.286760e-01
  2.867330e-01   5.961822e+01   3.279689e-01
  2.870320e-01   5.930215e+01   3.327122e-01
  2.873310e-01   5.989388e+01   3.312697e-01
  2.876290e-01   5.991767e+01   3.366055e-01
  2.879280e-01   5.875164e+01   3.363613e-01
  2.882270e-01   5.923399e+01   3.340109e-01
  2.885260e-01   5.961084e+01   3.391581e-01
  2.888250e-01   5.925195e+01   3.372746e-01
  2.891240e-01   5.919361e+01   3.421939e-01
  2.894230e-01   5.940553e+01   3.459017e-01
  2.897220e-01   5.895822e+01   3.364375e-01
  2.900210e-01   5.892394e+01   3.452344e-01
  2.903200e-01   5.914295e+01   3.438543e-01
  2.906190e-01   5.898115e+01   3.470800e-01
  2.909180e-01   5.885848e+01   3.476609e-01
  2.912160e-01   5.930312e+01   3.452351e-01
  2.915150e-01   5.978780e+01   3.580750e-01
  2.918140e-01   5.961875e+01   3.493293e-01
  2.921130e-01   5.992748e+01   3.535068e-01
  2.924120e-01   5.898983e+01   3.532768e-01
  2.927110e-01   5.812872e+01   3.497101e-01
  2.930100e-01   5.930506e+01   3.624391e-01
  2.933090e-01   5.861045e+01   3.545318e-01
  2.936080e-01   5.861958e+01   3.521664e-01
  2.939070e-01   5.932232e+01   3.599658e-01
  2.942060e-01   5.868076e+01   3.586372e-01
  2.945050e-01   5.912924e+01   3.675532e-01
  2.948030e-01   5.870689e+01   3.566519e-01
  2.951020e-01   5.989684e+01   3.657486e-01
  2.954010e-01   5.906239e+01   3.649235e-01
  2.957000e-01   5.884469e+01   3.660036e-01
  2.959990e-01   5.851684e+01   3.645432e-01
  2.962980e-01   5.859439e+01   3.654449e-01
  2.965970e-01   5.876585e+01   3.695673e-01
  2.968960e-01   5.942709e+01   3.714120e-01
  2.971950e-01   5.877709e+01   3.677953e-01
  2.974940e-01   5.920007e+01   3.677732e-01
  2.977930e-01   5.882434e+01   3.699791e-01
  2.980920e-01   5.891561e+01   3.704944e-01
  2.983900e-01   5.850559e+01   3.722019e-01
  2.986890e-01   5.915853e+01   3.701169e-01
  2.989880e-01   5.886268e+01   3.731020e-01
  2.992870e-01   5.810391e+01   3.716220e-01
  2.995860e-01   5.889268e+01   3.762746e-01
  2.998850e-01   5.855313e+01   3.730558e-01
  3.001840e-01   5.934090e+01   3.779445e-01
  3.004830e-01   5.896020e+01   3.816294e-01
  3.007820e-01   5.894928e+01   3.801044e-01
  3.010810e-01   5.868686e+01   3.765771e-01
  3.013800e-01   5.843351e+01   3.814217e-01
  3.016790e-01   5.821345e+01   3.797023e-01
  3.019780e-01   5.851573e+01   3.827011e-01
  3.022760e-01   5.923334e+01   3.868404e-01
  3.025750e-01   5.857071e+01   3.826272e-01
  3.028740e-01   5.841837e+01   3.875571e-01
  3.031730e-01   5.856179e+01   3.861954e-01
  3.034720e-01   5.848781e+01   3.875235e-01
  3.037710e-01   5.930579e+01   3.899588e-01
  3.040700e-01   5.882422e+01   3.902324e-01
  3.043690e-01   5.865960e+01   3.943107e-01
  3.046680e-01   5.905332e+01   3.942499e-01
  3.049670e-01   5.833518e+01   3.883407e-01
  3.052660e-01   5.812578e+01   3.944563e-01
  3.055650e-01   5.891255e+01   3.957162e-01
  3.058630e-01   5.907948e+01   4.016875e-01
  3.061620e-01   5.881117e+01   3.934408e-01
  3.064610e-01   5.824133e+01   3.965392e-01
  3.067600e-01   5.777673e+01   4.010243e-01
  3.070590e-01   5.892170e+01   3.988486e-01
  3.073580e-01   5.822487e+01   4.025765e-01
  3.076570e-01   5.881730e+01   3.973598e-01
  3.079560e-01   5.829261e+01   4.019224e-01
  3.082550e-01   5.876648e+01   4.035528e-01
  3.085540e-01   5.910369e+01   4.044121e-01
  3.088530e-01   5.863944e+01   4.079370e-01
  3.091520e-01   5.785303e+01   3.992333e-01
  3.094500e-01   5.838239e+01   4.098246e-01
  3.097490e-01   5.913609e+01   4.105881e-01
  3.100480e-01   5.861555e+01   4.057241e-01
  3.103470e-01   5.810263e+01   4.152201e-01
  3.106460e-01   5.802513e+01   4.027775e-01
  3.109450e-01   5.944237e+01   4.196502e-01
  3.112440e-01   5.811089e+01   4.079389e-01
  3.115430e-01   5.849146e+01   4.146558e-01
  3.118420e-01   5.761972e+01   4.161163e-01
  3.121410e-01   5.824693e+01   4.118680e-01
  3.124400e-01   5.803821e+01   4.186258e-01
  3.127390e-01   5.845332e+01   4.141981e-01
  3.130380e-01   5.854917e+01   4.235250e-01
  3.133360e-01   5.954830e+01   4.247170e-01
  3.136350e-01   5.806237e+01   4.187129e-01
  3.139340e-01   5.865245e+01   4.270294e-01
  3.142330e-01   5.858763e+01   4.202666e-01
  3.145320e-01   5.895602e+01   4.320659e-01
  3.148310e-01   5.841969e+01   4.251319e-01
  3.151300e-01   5.794325e+01   4.233948e-01
  3.154290e-01   5.787943e+01   4.281027e-01
  3.157280e-01   5.959367e+01   4.315098e-01
  3.160270e-01   5.856493e+01   4.361539e-01
  3.163260e-01   5.805954e+01   4.259193e-01
  3.166250e-01   5.842201e+01   4.356214e-01
  3.169230e-01   5.802500e+01   4.315468e-01
  3.172220e-01   5.822424e+01   4.371465e-01
  3.175210e-01   5.910607e+01   4.400620e-01
  3.178200e-01   5.832225e+01   4.341300e-01
  3.181190e-01   5.829874e+01   4.420633e-01
  3.184180e-01   5.815203e+01   4.368754e-01
  3.187170e-01   5.803057e+01   4.442127e-01
  3.190160e-01   5.852689e+01   4.449074e-01
  3.193150e-01   5.796496e+01   4.361721e-01
  3.196140e-01   5.814721e+01   4.483087e-01
  3.199130e-01   5.778460e+01   4.405010e-01
  3.202120e-01   5.805570e+01   4.487785e-01
  3.205100e-01   5.778215e+01   4.464905e-01
  3.208090e-01   5.805777e+01   4.443168e-01
  3.211080e-01   5.826469e+01   4.520855e-01
  3.214070e-01   5.813730e+01   4.438220e-01
  3.217060e-01   5.854873e+01   4.527656e-01
  3.220050e-01   5.874171e+01   4.505946e-01
  3.223040e-01   5.832854e+01   4.469653e-01
  3.226030e-01   5.766046e+01   4.557036e-01
  3.229020e-01   5.796834e+01   4.415939e-01
  3.232010e-01   5.802342e+01   4.541125e-01
  3.235000e-01   5.847194e+01   4.507989e-01
  3.237990e-01   5.817516e+01   4.530029e-01
  3.240970e-01   5.917956e+01   4.638859e-01
  3.243960e-01   5.820322e+01   4.505924e-01
  3.246950e-01   5.814044e+01   4.615774e-01
  3.249940e-01   5.828723e+01   4.542889e-01
  3.252930e-01   5.873363e+01   4.634764e-01
  3.255920e-01   5.784825e+01   4.626676e-01
  3.258910e-01   5.812941e+01   4.593094e-01
  3.261900e-01   5.720764e+01   4.628292e-01
  3.264890e-01   5.750110e+01   4.585875e-01
  3.267880e-01   5.788282e+01   4.637159e-01
  3.270870e-01   5.775756e+01   4.711647e-01
  3.273860e-01   5.786915e+01   4.659599e-01
  3.276850e-01   5.844556e+01   4.739626e-01
  3.279830e-01   5.847338e+01   4.669957e-01
  3.282820e-01   5.775377e+01   4.735666e-01
  3.285810e-01   5.797172e+01   4.725188e-01
  3.288800e-01   5.791713e+01   4.757064e-01
  3.291790e-01   5.713874e+01   4.686338e-01
  3.294780e-01   5.882436e+01   4.829300e-01
  3.297770e-01   5.833894e+01   4.834793e-01
  3.300760e-01   5.807163e+01   4.773298e-01
  3.303750e-01   5.828858e+01   4.858563e-01
  3.306740e-01   5.723852e+01   4.748817e-01
  3.309730e-01   5.811516e+01   4.872286e-01
  3.312720e-01   5.829998e+01   4.917423e-01
  3.315700e-01   5.862717e+01   4.841584e-01
  3.318690e-01   5.788398e+01   4.937979e-01
  3.321680e-01   5.788354e+01   4.826143e-01
  3.324670e-01   5.845667e+01   4.973460e-01
  3.327660e-01   5.734412e+01   4.898523e-01
  3.330650e-01   5.805029e+01   4.934066e-01
  3.333640e-01   5.751200e+01   4.989362e-01
  3.336630e-01   5.852800e+01   4.916236e-01
  3.339620e-01   5.774133e+01   5.028214e-01
  3.342610e-01   5.765547e+01   4.955956e-01
  3.345600e-01   5.693345e+01   4.975628e-01
  3.348590e-01   5.725109e+01   5.078014e-01
  3.351570e-01   5.771195e+01   4.941678e-01
  3.354560e-01   5.850322e+01   5.170397e-01
  3.357550e-01   5.821222e+01   4.991106e-01
  3.360540e-01   5.686553e+01   5.079102e-01
  3.363530e-01   5.788035e+01   5.186944e-01
  3.366520e-01   5.825801e+01   5.050661e-01
  3.369510e-01   5.905127e+01   5.304886e-01
  3.372500e-01   5.825971e+01   5.033248e-01
  3.375490e-01   5.725295e+01   5.197302e-01
  3.378480e-01   5.775114e+01   5.193960e-01
  3.381470e-01   5.789429e+01   5.187569e-01
  3.384460e-01   5.737090e+01   5.303035e-01
  3.387450e-01   5.840389e+01   5.135016e-01
  3.390430e-01   5.903202e+01   5.351531e-01
  3.393420e-01   5.807584e+01   5.280931e-01
  3.396410e-01   5.789180e+01   5.279278e-01
  3.399400e-01   5.729949e+01   5.406093e-01
  3.402390e-01   5.716183e+01   5.141999e-01
  3.405380e-01   5.862432e+01   5.438913e-01
  3.408370e-01   5.855714e+01   5.357579e-01
  3.411360e-01   5.741559e+01   5.339888e-01
  3.414350e-01   5.744741e+01   5.413067e-01
  3.417340e-01   5.797322e+01   5.358710e-01
  3.420330e-01   5.731518e+01   5.489043e-01
  3.423320e-01   5.785263e+01   5.360173e-01
  3.426300e-01   5.868145e+01   5.546362e-01
  3.429290e-01   5.765580e+01   5.474913e-01
  3.432280e-01   5.683774e+01   5.413609e-01
  3.435270e-01   5.800659e+01   5.657631e-01
  3.438260e-01   5.716539e+01   5.392482e-01
  3.441250e-01   5.743417e+01   5.597011e-01
  3.444240e-01   5.720444e+01   5.506795e-01
  3.447230e-01   5.738707e+01   5.562654e-01
  3.450220e-01   5.720577e+01   5.668384e-01
  3.453210e-01   5.854033e+01   5.570723e-01
  3.456200e-01   5.790846e+01   5.754705e-01
  3.459190e-01   5.734144e+01   5.592491e-01
  3.462170e-01   5.914362e+01   5.789497e-01
  3.465160e-01   5.685898e+01   5.668072e-01
  3.468150e-01   5.705543e+01   5.669374e-01
  3.471140e-01   5.780887e+01   5.857236e-01
  3.474130e-01   5.761578e+01   5.688662e-01
  3.477120e-01   5.706705e+01   5.819533e-01
  3.480110e-01   5.776576e+01   5.791654e-01
  3.483100e-01   5.849738e+01   5.846231e-01
  3.486090e-01   5.721845e+01   5.930726e-01
  3.489080e-01   5.814681e+01   5.828687e-01
  3.492070e-01   5.758429e+01   5.959369e-01
  3.495060e-01   5.744686e+01   5.838867e-01
  3.498040e-01   5.806390e+01   5.993938e-01
  3.501030e-01   5.742304e+01   5.970564e-01
  3.504020e-01   5.708008e+01   5.942941e-01
  3.507010e-01   5.804277e+01   6.135311e-01
  3.510000e-01   5.742569e+01   5.912638e-01
  3.512990e-01   5.647334e+01   6.051796e-01
  3.515980e-01   5.791623e+01   6.046076e-01
  3.518970e-01   5.764540e+01   6.167488e-01
  3.521960e-01   5.715231e+01   6.228788e-01
  3.524950e-01   5.779866e+01   6.029861e-01
  3.527940e-01   5.696601e+01   6.252455e-01
  3.530930e-01   5.759216e+01   6.121977e-01
  3.533920e-01   5.630148e+01   6.204609e-01
  3.536900e-01   5.782823e+01   6.311080e-01
  3.539890e-01   5.724963e+01   6.245331e-01
  3.542880e-01   5.720219e+01   6.394600e-01
  3.545870e-01   5.744084e+01   6.156536e-01
  3.548860e-01   5.683513e+01   6.338140e-01
  3.551850e-01   5.780148e+01   6.275360e-01
  3.554840e-01   5.560527e+01   6.269189e-01
  3.557830e-01   5.756318e+01   6.402631e-01
  3.560820e-01   5.878896e+01   6.250255e-01
  3.563810e-01   5.688562e+01   6.352862e-01
  3.566800e-01   5.713009e+01   6.216406e-01
  3.569790e-01   5.745877e+01   6.433341e-01
  3.572770e-01   5.774260e+01   6.436938e-01
  3.575760e-01   5.773778e+01   6.172428e-01
  3.578750e-01   5.775433e+01   6.576594e-01
  3.581740e-01   5.719722e+01   6.253771e-01
  3.584730e-01   5.741733e+01   6.557378e-01
  3.587720e-01   5.686186e+01   6.412086e-01
  3.590710e-01   5.723548e+01   6.420828e-01
  3.593700e-01   5.706646e+01   6.657273e-01
  3.596690e-01   5.683678e+01   6.362105e-01
  3.599680e-01   5.769999e+01   6.707941e-01
  3.602670e-01   5.675663e+01   6.481078e-01
  3.605660e-01   5.871291e+01   6.752626e-01
  3.608640e-01   5.903425e+01   6.944725e-01
  3.611630e-01   5.668211e+01   6.451571e-01
  3.614620e-01   5.752651e+01   6.900421e-01
  3.617610e-01   5.717604e+01   6.622905e-01
  3.620600e-01   5.755141e+01   6.871841e-01
  3.623590e-01   5.860083e+01   6.904257e-01
  3.626580e-01   5.578630e+01   6.736415e-01
  3.629570e-01   5.663317e+01   6.970006e-01
  3.632560e-01   5.733158e+01   6.714294e-01
  3.635550e-01   5.762607e+01   7.145436e-01
  3.638540e-01   5.634642e+01   6.889983e-01
  3.641530e-01   5.730771e+01   6.995510e-01
  3.644510e-01   5.722959e+01   7.294094e-01
  3.647500e-01   5.647653e+01   6.807366e-01
  3.650490e-01   5.723583e+01   7.276591e-01
  3.653480e-01   5.685412e+01   7.080813e-01
  3.656470e-01   5.615550e+01   7.120854e-01
  3.659460e-01   5.641484e+01   7.351443e-01
  3.662450e-01   5.718657e+01   7.084950e-01
  3.665440e-01   5.851326e+01   7.664031e-01
  3.668430e-01   5.784719e+01   7.210087e-01
  3.671420e-01   5.728094e+01   7.484029e-01
  3.674410e-01   5.652070e+01   7.339732e-01
  3.677400e-01   5.618127e+01   7.450546e-01
  3.680390e-01   5.725575e+01   7.813254e-01
  3.683370e-01   5.772778e+01   7.343884e-01
  3.686360e-01   5.760654e+01   7.750070e-01
  3.689350e-01   5.793406e+01   7.605804e-01
  3.692340e-01   5.747000e+01   7.784005e-01
  3.695330e-01   5.732796e+01   8.048853e-01
  3.698320e-01   5.460104e+01   7.325864e-01
  3.701310e-01   5.811668e+01   8.128406e-01
  3.704300e-01   5.677071e+01   7.651483e-01
  3.707290e-01   5.843459e+01   8.175269e-01
  3.710280e-01   5.568937e+01   7.932991e-01
  3.713270e-01   5.727434e+01   7.927292e-01
  3.716260e-01   5.620897e+01   8.326570e-01
  3.719240e-01   5.675621e+01   7.823421e-01
  3.722230e-01   5.604489e+01   8.341713e-01
  3.725220e-01   5.661602e+01   8.096268e-01
  3.728210e-01   5.853951e+01   8.415332e-01
  3.731200e-01   5.730844e+01   8.820860e-01
  3.734190e-01   5.733926e+01   8.049647e-01
  3.737180e-01   5.867846e+01   8.893739e-01
  3.740170e-01   5.678324e+01   8.235511e-01
  3.743160e-01   5.721773e+01   8.845753e-01
  3.746150e-01   5.797750e+01   8.840458e-01
  3.749140e-01   5.734779e+01   8.580423e-01
  3.752130e-01   5.705833e+01   9.171990e-01
  3.755110e-01   5.805692e+01   8.604094e-01
  3.758100e-01   5.609999e+01   9.094638e-01
  3.761090e-01   5.743473e+01   8.927438e-01
  3.764080e-01   5.750841e+01   9.172334e-01
  3.767070e-01   5.768756e+01   9.605260e-01
  3.770060e-01   5.666994e+01   8.740200e-01
  3.773050e-01   5.775485e+01   9.693358e-01
  3.776040e-01   5.862210e+01   9.333356e-01
  3.779030e-01   5.683804e+01   9.494128e-01
  3.782020e-01   5.598695e+01   1.017776e+00
  3.785010e-01   5.774548e+01   9.086174e-01
  3.788000e-01   5.760542e+01   1.027359e+00
  3.790990e-01   5.780137e+01   9.494791e-01
  3.793970e-01   5.654412e+01   1.008110e+00
  3.796960e-01   5.755962e+01   1.012314e+00
  3.799950e-01   5.766256e+01   9.946256e-01
  3.802940e-01   5.856683e+01   1.114397e+00
  3.805930e-01   5.724508e+01   9.609155e-01
  3.808920e-01   5.605844e+01   1.096448e+00
  3.811910e-01   5.747717e+01   1.026214e+00
  3.814900e-01   5.777269e+01   1.082752e+00
  3.817890e-01   5.671280e+01   1.171392e+00
  3.820880e-01   5.525304e+01   9.825966e-01
  3.823870e-01   5.612584e+01   1.172857e+00
  3.826860e-01   5.721992e+01   1.039161e+00
  3.829840e-01   5.653951e+01   1.200796e+00
  3.832830e-01   5.717519e+01   1.154171e+00
  3.835820e-01   5.668262e+01   1.121824e+00
  3.838810e-01   5.669928e+01   1.254421e+00
  3.841800e-01   5.713662e+01   1.113286e+00
  3.844790e-01   5.709486e+01   1.268149e+00
  3.847780e-01   5.797093e+01   1.184314e+00
  3.850770e-01   5.707352e+01   1.277481e+00
  3.853760e-01   5.726678e+01   1.365043e+00
  3.856750e-01   5.622890e+01   1.166384e+00
  3.859740e-01   6.022192e+01   1.424598e+00
  3.862730e-01   5.656051e+01   1.252885e+00
  3.865710e-01   5.624532e+01   1.376760e+00
  3.868700e-01   5.797900e+01   1.423467e+00
  3.871690e-01   5.562601e+01   1.311847e+00
  3.874680e-01   5.743654e+01   1.535056e+00
  3.877670e-01   5.556046e+01   1.333110e+00
  3.880660e-01   5.674469e+01   1.560074e+00
  3.883650e-01   5.484436e+01   1.453373e+00
  3.886640e-01   5.581920e+01   1.530011e+00
  3.889630e-01   5.949648e+01   1.718949e+00
  3.892620e-01   5.705770e+01   1.513621e+00
  3.895610e-01   5.834595e+01   1.748893e+00
  3.898600e-01   5.557309e+01   1.661306e+00
  3.901580e-01   5.548370e+01   1.729648e+00
  3.904570e-01   5.567242e+01   1.937091e+00
  3.907560e-01   5.472882e+01   1.693814e+00
  3.910550e-01   5.577726e+01   1.974494e+00
  3.913540e-01   5.976135e+01   2.043795e+00
  3.916530e-01   5.703540e+01   1.996638e+00
  3.919520e-01   5.614422e+01   2.573366e+00
  3.922510e-01   5.479871e+01   1.957097e+00
  3.925500e-01   5.988716e+01   2.744924e+00
  3.928490e-01   5.525304e+01   2.406860e+00
  3.931480e-01   5.611276e+01   2.657016e+00
  3.934470e-01   0.000000e+00   0.000000e+00
  3.937460e-01   5.560951e+01   2.645075e+00
creator: radaver
creator-version: 3725
header-file: /nas_data/SAXS_data/20151104Workshop/header/JH1_0053.txt
image-file: /nas_data/Pilatus1M/20151104_Workshop/JH1_0053.tif
angular-axis-file: /nas_data/SAXS_data/20151104Workshop/q20151029.dat
beamstop-mask-file: /nas_data/SAXS_data/20151104Workshop/fit2d20151031.msk
detector-response-file: none
beam-center-x: 949.7700
beam-center-y: 918.8000
unit-time: 1.0000
channel-first: 10
channel-last: 1315
Exposure time [s]: 1.094106
Transmitted Beam: 0.484309
Incident Beam: 0.484309
Code: JH1
Concentration [mg/ml]: 1
Run Number: 0053
