# Supplementary material for: SAXS analysis of a soluble cytosolic NgBR construct including extracellular and transmembrane domains
Source: PLoS One. 2018 Jan 18;13(1):e0191371. doi: 10.1371/journal.pone.0191371 (PMC5773207; doi:10.1371/journal.pone.0191371)
Supplement: S1 File — (ZIP) [file pone.0191371.s001.zip › JH1_0054.dat]

Sample:   c= 1.0000 mg/ml  Code: JH1
  3.656810e-03   2.265529e+04   4.136470e+01
  3.955720e-03   2.193311e+04   2.795293e+01
  4.254640e-03   1.903191e+04   2.333374e+01
  4.553560e-03   1.539147e+04   2.023141e+01
  4.852480e-03   1.246667e+04   1.704700e+01
  5.151400e-03   1.051164e+04   1.546362e+01
  5.450320e-03   8.697557e+03   1.336041e+01
  5.749240e-03   7.412675e+03   1.195060e+01
  6.048150e-03   6.346222e+03   1.083859e+01
  6.347070e-03   5.483911e+03   9.572407e+00
  6.645990e-03   4.803402e+03   8.919431e+00
  6.944910e-03   4.200260e+03   8.029725e+00
  7.243830e-03   3.763346e+03   7.364896e+00
  7.542750e-03   3.338302e+03   6.910206e+00
  7.841670e-03   3.010880e+03   6.197707e+00
  8.140580e-03   2.712223e+03   5.963437e+00
  8.439500e-03   2.481566e+03   5.498095e+00
  8.738420e-03   2.275368e+03   5.214497e+00
  9.037340e-03   2.077103e+03   4.817268e+00
  9.336260e-03   1.933611e+03   4.567522e+00
  9.635180e-03   1.785971e+03   4.377197e+00
  9.934100e-03   1.653283e+03   4.074833e+00
  1.023300e-02   1.504750e+03   3.984013e+00
  1.053190e-02   1.388465e+03   3.881575e+00
  1.083090e-02   1.297108e+03   3.751704e+00
  1.112980e-02   1.186701e+03   3.557945e+00
  1.142870e-02   1.097569e+03   3.402550e+00
  1.172760e-02   1.021695e+03   3.273705e+00
  1.202650e-02   9.445831e+02   3.139033e+00
  1.232540e-02   8.723335e+02   3.000066e+00
  1.262440e-02   8.112172e+02   2.839271e+00
  1.292330e-02   7.594204e+02   2.704757e+00
  1.322220e-02   7.047612e+02   2.605602e+00
  1.352110e-02   6.528091e+02   2.482523e+00
  1.382000e-02   6.089937e+02   2.374141e+00
  1.411900e-02   5.705523e+02   2.286806e+00
  1.441790e-02   5.354952e+02   2.199479e+00
  1.471680e-02   5.006211e+02   2.116550e+00
  1.501570e-02   4.643152e+02   1.996229e+00
  1.531460e-02   4.418803e+02   1.938612e+00
  1.561350e-02   4.136139e+02   1.842675e+00
  1.591250e-02   3.914597e+02   1.808441e+00
  1.621140e-02   3.701367e+02   1.728177e+00
  1.651030e-02   3.482205e+02   1.658606e+00
  1.680920e-02   3.282016e+02   1.610225e+00
  1.710810e-02   3.095252e+02   1.567021e+00
  1.740710e-02   2.952716e+02   1.508492e+00
  1.770600e-02   2.802352e+02   1.454811e+00
  1.800490e-02   2.667383e+02   1.408124e+00
  1.830380e-02   2.532124e+02   1.382890e+00
  1.860270e-02   2.409027e+02   1.322663e+00
  1.890170e-02   2.326676e+02   1.299860e+00
  1.920060e-02   2.207608e+02   1.254161e+00
  1.949950e-02   2.139630e+02   1.248920e+00
  1.979840e-02   2.042542e+02   1.197359e+00
  2.009730e-02   1.963579e+02   1.161109e+00
  2.039620e-02   1.882924e+02   1.134951e+00
  2.069520e-02   1.823358e+02   1.110834e+00
  2.099410e-02   1.765086e+02   1.100859e+00
  2.129300e-02   1.674960e+02   1.044284e+00
  2.159190e-02   1.627966e+02   1.065009e+00
  2.189080e-02   1.555658e+02   1.046899e+00
  2.218980e-02   1.518663e+02   1.052194e+00
  2.248870e-02   1.472056e+02   1.054405e+00
  2.278760e-02   1.422016e+02   1.026118e+00
  2.308650e-02   1.391153e+02   1.046157e+00
  2.338540e-02   1.358195e+02   1.031544e+00
  2.368430e-02   1.303938e+02   9.923699e-01
  2.398330e-02   1.266385e+02   1.000228e+00
  2.428220e-02   1.255602e+02   9.738030e-01
  2.458110e-02   1.234139e+02   9.979050e-01
  2.488000e-02   1.217113e+02   9.645665e-01
  2.517890e-02   1.153994e+02   9.280185e-01
  2.547790e-02   1.134562e+02   9.331722e-01
  2.577680e-02   1.126756e+02   9.224868e-01
  2.607570e-02   1.105857e+02   9.212914e-01
  2.637460e-02   1.083481e+02   9.045982e-01
  2.667350e-02   1.065031e+02   8.744165e-01
  2.697250e-02   1.045818e+02   8.397774e-01
  2.727140e-02   1.022900e+02   7.997022e-01
  2.757030e-02   1.011118e+02   7.964029e-01
  2.786920e-02   9.843987e+01   7.768288e-01
  2.816810e-02   9.776084e+01   7.618756e-01
  2.846700e-02   9.810711e+01   7.538008e-01
  2.876600e-02   9.546328e+01   7.346155e-01
  2.906490e-02   9.400805e+01   7.311873e-01
  2.936380e-02   9.373382e+01   7.246835e-01
  2.966270e-02   9.145251e+01   7.105586e-01
  2.996160e-02   9.024232e+01   7.068757e-01
  3.026060e-02   9.042071e+01   6.964305e-01
  3.055950e-02   8.838341e+01   6.875641e-01
  3.085840e-02   8.922973e+01   6.879311e-01
  3.115730e-02   8.722182e+01   6.772991e-01
  3.145620e-02   8.616238e+01   6.667046e-01
  3.175510e-02   8.525083e+01   6.649879e-01
  3.205410e-02   8.597630e+01   6.641721e-01
  3.235300e-02   8.241072e+01   6.476197e-01
  3.265190e-02   8.510776e+01   6.460548e-01
  3.295080e-02   8.385254e+01   6.454780e-01
  3.324970e-02   8.386042e+01   6.446607e-01
  3.354870e-02   8.192877e+01   6.355269e-01
  3.384760e-02   8.059684e+01   6.230618e-01
  3.414650e-02   8.169022e+01   6.272738e-01
  3.444540e-02   7.985402e+01   6.116613e-01
  3.474430e-02   7.913429e+01   6.142567e-01
  3.504330e-02   7.911050e+01   6.065536e-01
  3.534220e-02   7.870443e+01   6.057413e-01
  3.564110e-02   7.925931e+01   6.071238e-01
  3.594000e-02   7.728329e+01   5.880330e-01
  3.623890e-02   7.726958e+01   5.979837e-01
  3.653780e-02   7.751818e+01   5.827447e-01
  3.683680e-02   7.591603e+01   5.841942e-01
  3.713570e-02   7.699847e+01   5.890460e-01
  3.743460e-02   7.688542e+01   5.790195e-01
  3.773350e-02   7.609049e+01   5.753544e-01
  3.803240e-02   7.529689e+01   5.860079e-01
  3.833140e-02   7.615589e+01   6.033487e-01
  3.863030e-02   7.592424e+01   6.117951e-01
  3.892920e-02   7.474515e+01   6.054472e-01
  3.922810e-02   7.442764e+01   6.065276e-01
  3.952700e-02   7.439790e+01   6.024764e-01
  3.982600e-02   7.463108e+01   6.121827e-01
  4.012490e-02   7.393851e+01   5.998389e-01
  4.042380e-02   7.321722e+01   6.047500e-01
  4.072270e-02   7.362689e+01   6.040472e-01
  4.102160e-02   7.196616e+01   5.964137e-01
  4.132050e-02   7.244247e+01   5.991689e-01
  4.161950e-02   7.221464e+01   5.920426e-01
  4.191840e-02   7.158926e+01   5.971995e-01
  4.221730e-02   7.174382e+01   5.901095e-01
  4.251620e-02   7.160420e+01   5.972619e-01
  4.281510e-02   7.108228e+01   5.858783e-01
  4.311410e-02   7.179709e+01   5.895712e-01
  4.341300e-02   7.142094e+01   5.910637e-01
  4.371190e-02   7.150050e+01   5.898666e-01
  4.401080e-02   7.022066e+01   5.845636e-01
  4.430970e-02   7.028227e+01   5.803499e-01
  4.460860e-02   7.073976e+01   5.829760e-01
  4.490760e-02   7.021790e+01   5.823052e-01
  4.520650e-02   7.007933e+01   5.773177e-01
  4.550540e-02   7.023530e+01   5.808936e-01
  4.580430e-02   7.067111e+01   5.804817e-01
  4.610320e-02   6.945461e+01   5.725793e-01
  4.640220e-02   6.999473e+01   5.791616e-01
  4.670110e-02   6.914437e+01   5.670620e-01
  4.700000e-02   6.948574e+01   5.705720e-01
  4.729890e-02   6.954901e+01   5.729684e-01
  4.759780e-02   6.943678e+01   5.717916e-01
  4.789680e-02   6.902345e+01   5.665660e-01
  4.819570e-02   6.869613e+01   5.645262e-01
  4.849460e-02   6.851924e+01   5.658883e-01
  4.879350e-02   6.845246e+01   5.594157e-01
  4.909240e-02   6.914664e+01   5.698856e-01
  4.939130e-02   6.859878e+01   5.579903e-01
  4.969030e-02   6.684779e+01   5.528199e-01
  4.998920e-02   6.825975e+01   5.579526e-01
  5.028810e-02   6.861086e+01   5.573700e-01
  5.058700e-02   6.720983e+01   5.556619e-01
  5.088590e-02   6.802130e+01   5.497220e-01
  5.118490e-02   6.785385e+01   5.562913e-01
  5.148380e-02   6.737166e+01   5.516526e-01
  5.178270e-02   6.764234e+01   5.456269e-01
  5.208160e-02   6.664625e+01   5.473667e-01
  5.238050e-02   6.784039e+01   5.464252e-01
  5.267940e-02   6.794073e+01   5.546413e-01
  5.297840e-02   6.739893e+01   5.452803e-01
  5.327730e-02   6.721631e+01   5.420141e-01
  5.357620e-02   6.745309e+01   5.448631e-01
  5.387510e-02   6.584938e+01   5.352370e-01
  5.417400e-02   6.773752e+01   5.479299e-01
  5.447300e-02   6.621764e+01   5.336662e-01
  5.477190e-02   6.691819e+01   5.377080e-01
  5.507080e-02   6.700028e+01   5.380378e-01
  5.536970e-02   6.709274e+01   5.365702e-01
  5.566860e-02   6.708493e+01   5.402350e-01
  5.596760e-02   6.662863e+01   5.322971e-01
  5.626650e-02   6.679235e+01   5.353677e-01
  5.656540e-02   6.621643e+01   5.312466e-01
  5.686430e-02   6.726860e+01   5.324543e-01
  5.716320e-02   6.642533e+01   5.255985e-01
  5.746210e-02   6.686501e+01   5.326410e-01
  5.776110e-02   6.622100e+01   5.318656e-01
  5.806000e-02   6.660188e+01   5.251411e-01
  5.835890e-02   6.561954e+01   5.218264e-01
  5.865780e-02   6.623207e+01   5.213993e-01
  5.895670e-02   6.616955e+01   5.310585e-01
  5.925570e-02   6.631218e+01   5.194609e-01
  5.955460e-02   6.628482e+01   5.262026e-01
  5.985350e-02   6.597061e+01   5.175638e-01
  6.015240e-02   6.569606e+01   5.181599e-01
  6.045130e-02   6.574027e+01   5.188961e-01
  6.075020e-02   6.597584e+01   5.148239e-01
  6.104920e-02   6.601906e+01   5.188709e-01
  6.134810e-02   6.656655e+01   5.215815e-01
  6.164700e-02   6.670972e+01   5.138668e-01
  6.194590e-02   6.545085e+01   5.171920e-01
  6.224480e-02   6.488810e+01   5.036445e-01
  6.254380e-02   6.578108e+01   5.157119e-01
  6.284270e-02   6.604768e+01   5.184238e-01
  6.314160e-02   6.556091e+01   5.041655e-01
  6.344050e-02   6.530591e+01   5.105765e-01
  6.373940e-02   6.694535e+01   5.084180e-01
  6.403840e-02   6.612812e+01   5.132383e-01
  6.433730e-02   6.629497e+01   5.085489e-01
  6.463620e-02   6.596534e+01   5.031419e-01
  6.493510e-02   6.560326e+01   5.128229e-01
  6.523400e-02   6.612276e+01   5.042546e-01
  6.553290e-02   6.546270e+01   5.043058e-01
  6.583190e-02   6.529438e+01   5.015971e-01
  6.613080e-02   6.496808e+01   4.958096e-01
  6.642970e-02   6.501267e+01   5.051747e-01
  6.672860e-02   6.512144e+01   4.949089e-01
  6.702750e-02   6.534364e+01   5.007653e-01
  6.732650e-02   6.431727e+01   4.933199e-01
  6.762540e-02   6.561133e+01   4.982580e-01
  6.792430e-02   6.464247e+01   4.965597e-01
  6.822320e-02   6.564830e+01   4.925116e-01
  6.852210e-02   6.379267e+01   4.927875e-01
  6.882110e-02   6.555608e+01   4.955716e-01
  6.912000e-02   6.489535e+01   4.925794e-01
  6.941890e-02   6.521769e+01   4.904140e-01
  6.971780e-02   6.528195e+01   4.901771e-01
  7.001670e-02   6.599745e+01   4.992220e-01
  7.031560e-02   6.466638e+01   4.873858e-01
  7.061460e-02   6.459736e+01   4.876002e-01
  7.091350e-02   6.442671e+01   4.855381e-01
  7.121240e-02   6.465020e+01   4.826524e-01
  7.151130e-02   6.537857e+01   4.914987e-01
  7.181020e-02   6.561318e+01   4.857704e-01
  7.210920e-02   6.514389e+01   4.872896e-01
  7.240810e-02   6.464676e+01   4.808079e-01
  7.270700e-02   6.479745e+01   4.874056e-01
  7.300590e-02   6.467810e+01   4.822965e-01
  7.330480e-02   6.482556e+01   4.774206e-01
  7.360370e-02   6.462137e+01   4.825447e-01
  7.390270e-02   6.377347e+01   4.739721e-01
  7.420160e-02   6.540168e+01   4.873129e-01
  7.450050e-02   6.459828e+01   4.752573e-01
  7.479940e-02   6.505762e+01   4.782743e-01
  7.509830e-02   6.529401e+01   4.832088e-01
  7.539730e-02   6.519925e+01   4.757042e-01
  7.569620e-02   6.433901e+01   4.734266e-01
  7.599510e-02   6.527612e+01   4.799715e-01
  7.629400e-02   6.450571e+01   4.710078e-01
  7.659290e-02   6.463056e+01   4.758167e-01
  7.689190e-02   6.472926e+01   4.718232e-01
  7.719080e-02   6.401537e+01   4.717994e-01
  7.748970e-02   6.545722e+01   4.736070e-01
  7.778860e-02   6.461268e+01   4.735595e-01
  7.808750e-02   6.402174e+01   4.679607e-01
  7.838640e-02   6.404392e+01   4.655185e-01
  7.868540e-02   6.496504e+01   4.701198e-01
  7.898430e-02   6.413224e+01   4.645922e-01
  7.928320e-02   6.378617e+01   4.688006e-01
  7.958210e-02   6.482666e+01   4.638055e-01
  7.988100e-02   6.403658e+01   4.663283e-01
  8.018000e-02   6.340667e+01   4.615454e-01
  8.047890e-02   6.335776e+01   4.609575e-01
  8.077780e-02   6.445016e+01   4.640908e-01
  8.107670e-02   6.368034e+01   4.588807e-01
  8.137560e-02   6.342819e+01   4.612136e-01
  8.167450e-02   6.386162e+01   4.599363e-01
  8.197350e-02   6.515170e+01   4.617321e-01
  8.227240e-02   6.483001e+01   4.650450e-01
  8.257130e-02   6.409378e+01   4.528945e-01
  8.287020e-02   6.410627e+01   4.620339e-01
  8.316910e-02   6.462306e+01   4.606542e-01
  8.346810e-02   6.375476e+01   4.532342e-01
  8.376700e-02   6.470631e+01   4.629681e-01
  8.406590e-02   6.414533e+01   4.515485e-01
  8.436480e-02   6.404212e+01   4.581807e-01
  8.466370e-02   6.379364e+01   4.514505e-01
  8.496270e-02   6.387815e+01   4.624361e-01
  8.526160e-02   6.359056e+01   4.759634e-01
  8.556050e-02   6.453883e+01   4.799521e-01
  8.585940e-02   6.463894e+01   4.863371e-01
  8.615830e-02   6.419252e+01   4.846548e-01
  8.645720e-02   6.350213e+01   4.867815e-01
  8.675620e-02   6.387961e+01   4.906563e-01
  8.705510e-02   6.375700e+01   4.892097e-01
  8.735400e-02   6.438575e+01   4.940778e-01
  8.765290e-02   6.515354e+01   4.975148e-01
  8.795180e-02   6.414985e+01   4.976896e-01
  8.825080e-02   6.478385e+01   4.956029e-01
  8.854970e-02   6.446091e+01   5.009478e-01
  8.884860e-02   6.313822e+01   4.937497e-01
  8.914750e-02   6.490077e+01   5.068517e-01
  8.944640e-02   6.435613e+01   5.010573e-01
  8.974530e-02   6.419235e+01   4.963342e-01
  9.004430e-02   6.430277e+01   4.947538e-01
  9.034320e-02   6.499678e+01   4.798411e-01
  9.064210e-02   6.345858e+01   4.732422e-01
  9.094100e-02   6.434168e+01   4.665995e-01
  9.123990e-02   6.412887e+01   4.645800e-01
  9.153890e-02   6.375052e+01   4.657046e-01
  9.183780e-02   6.426996e+01   4.642640e-01
  9.213670e-02   6.407963e+01   4.619379e-01
  9.243560e-02   6.513362e+01   4.644942e-01
  9.273450e-02   6.370137e+01   4.553816e-01
  9.303350e-02   6.357461e+01   4.609277e-01
  9.333240e-02   6.404283e+01   4.523313e-01
  9.363130e-02   6.357654e+01   4.541529e-01
  9.393020e-02   6.400994e+01   4.533673e-01
  9.422910e-02   6.443502e+01   4.560350e-01
  9.452800e-02   6.446545e+01   4.573168e-01
  9.482700e-02   6.380244e+01   4.447594e-01
  9.512590e-02   6.385523e+01   4.532046e-01
  9.542480e-02   6.381856e+01   4.481393e-01
  9.572370e-02   6.380282e+01   4.480840e-01
  9.602260e-02   6.355092e+01   4.494515e-01
  9.632160e-02   6.353611e+01   4.416598e-01
  9.662050e-02   6.333908e+01   4.435057e-01
  9.691940e-02   6.388874e+01   4.454260e-01
  9.721830e-02   6.390145e+01   4.429278e-01
  9.751720e-02   6.437290e+01   4.467433e-01
  9.781610e-02   6.471306e+01   4.435732e-01
  9.811510e-02   6.452172e+01   4.472594e-01
  9.841400e-02   6.418718e+01   4.389489e-01
  9.871290e-02   6.382770e+01   4.408835e-01
  9.901180e-02   6.422679e+01   4.433336e-01
  9.931070e-02   6.472233e+01   4.411257e-01
  9.960970e-02   6.405892e+01   4.420380e-01
  9.990860e-02   6.405457e+01   4.347106e-01
  1.002070e-01   6.338441e+01   4.365425e-01
  1.005060e-01   6.462138e+01   4.383454e-01
  1.008050e-01   6.419919e+01   4.393393e-01
  1.011040e-01   6.490058e+01   4.355351e-01
  1.014030e-01   6.333473e+01   4.322611e-01
  1.017020e-01   6.335435e+01   4.364390e-01
  1.020010e-01   6.339329e+01   4.317867e-01
  1.023000e-01   6.464199e+01   4.339953e-01
  1.025990e-01   6.441081e+01   4.322192e-01
  1.028980e-01   6.448846e+01   4.341501e-01
  1.031970e-01   6.425528e+01   4.357317e-01
  1.034960e-01   6.423605e+01   4.277084e-01
  1.037950e-01   6.407437e+01   4.310889e-01
  1.040930e-01   6.458978e+01   4.292082e-01
  1.043920e-01   6.506182e+01   4.347319e-01
  1.046910e-01   6.415564e+01   4.310313e-01
  1.049900e-01   6.483871e+01   4.274595e-01
  1.052890e-01   6.405579e+01   4.284022e-01
  1.055880e-01   6.428718e+01   4.275563e-01
  1.058870e-01   6.396697e+01   4.281050e-01
  1.061860e-01   6.442377e+01   4.254549e-01
  1.064850e-01   6.391437e+01   4.244016e-01
  1.067840e-01   6.396266e+01   4.267973e-01
  1.070830e-01   6.372275e+01   4.225056e-01
  1.073820e-01   6.345651e+01   4.200668e-01
  1.076800e-01   6.437389e+01   4.227811e-01
  1.079790e-01   6.407573e+01   4.236741e-01
  1.082780e-01   6.369306e+01   4.242999e-01
  1.085770e-01   6.411763e+01   4.167614e-01
  1.088760e-01   6.365871e+01   4.210457e-01
  1.091750e-01   6.354377e+01   4.191228e-01
  1.094740e-01   6.438777e+01   4.228267e-01
  1.097730e-01   6.439103e+01   4.203719e-01
  1.100720e-01   6.370597e+01   4.142344e-01
  1.103710e-01   6.426838e+01   4.224345e-01
  1.106700e-01   6.398579e+01   4.154396e-01
  1.109690e-01   6.475624e+01   4.237234e-01
  1.112670e-01   6.406781e+01   4.139356e-01
  1.115660e-01   6.384115e+01   4.143782e-01
  1.118650e-01   6.406191e+01   4.189917e-01
  1.121640e-01   6.381270e+01   4.122357e-01
  1.124630e-01   6.389355e+01   4.136653e-01
  1.127620e-01   6.344897e+01   4.122236e-01
  1.130610e-01   6.432971e+01   4.144873e-01
  1.133600e-01   6.390928e+01   4.178862e-01
  1.136590e-01   6.419358e+01   4.085946e-01
  1.139580e-01   6.371485e+01   4.116293e-01
  1.142570e-01   6.368897e+01   4.112562e-01
  1.145560e-01   6.409232e+01   4.131379e-01
  1.148550e-01   6.390224e+01   4.113660e-01
  1.151530e-01   6.339399e+01   4.043744e-01
  1.154520e-01   6.423585e+01   4.121495e-01
  1.157510e-01   6.467209e+01   4.089895e-01
  1.160500e-01   6.384416e+01   4.126284e-01
  1.163490e-01   6.442121e+01   4.081954e-01
  1.166480e-01   6.428535e+01   4.105867e-01
  1.169470e-01   6.461375e+01   4.093662e-01
  1.172460e-01   6.407655e+01   4.082220e-01
  1.175450e-01   6.314467e+01   4.019345e-01
  1.178440e-01   6.451855e+01   4.062836e-01
  1.181430e-01   6.392868e+01   4.074702e-01
  1.184420e-01   6.452243e+01   4.071241e-01
  1.187400e-01   6.478048e+01   4.065569e-01
  1.190390e-01   6.443252e+01   4.046442e-01
  1.193380e-01   6.416315e+01   4.037975e-01
  1.196370e-01   6.481015e+01   4.080308e-01
  1.199360e-01   6.417101e+01   4.019333e-01
  1.202350e-01   6.446190e+01   4.058303e-01
  1.205340e-01   6.460258e+01   4.038214e-01
  1.208330e-01   6.366962e+01   3.995616e-01
  1.211320e-01   6.474147e+01   4.061602e-01
  1.214310e-01   6.437859e+01   3.983561e-01
  1.217300e-01   6.357272e+01   4.013954e-01
  1.220290e-01   6.454360e+01   4.030984e-01
  1.223270e-01   6.431543e+01   3.997293e-01
  1.226260e-01   6.400787e+01   3.982487e-01
  1.229250e-01   6.404867e+01   3.968164e-01
  1.232240e-01   6.420620e+01   4.009756e-01
  1.235230e-01   6.430344e+01   4.004832e-01
  1.238220e-01   6.515496e+01   3.997086e-01
  1.241210e-01   6.444085e+01   3.990700e-01
  1.244200e-01   6.373507e+01   3.932915e-01
  1.247190e-01   6.501354e+01   4.018928e-01
  1.250180e-01   6.427132e+01   3.946890e-01
  1.253170e-01   6.449546e+01   3.961402e-01
  1.256160e-01   6.499975e+01   4.002733e-01
  1.259140e-01   6.337970e+01   3.924458e-01
  1.262130e-01   6.374420e+01   3.935727e-01
  1.265120e-01   6.453883e+01   3.932444e-01
  1.268110e-01   6.456178e+01   3.940652e-01
  1.271100e-01   6.445577e+01   3.973003e-01
  1.274090e-01   6.469471e+01   3.947221e-01
  1.277080e-01   6.489735e+01   3.940852e-01
  1.280070e-01   6.504513e+01   3.932894e-01
  1.283060e-01   6.431599e+01   3.925649e-01
  1.286050e-01   6.545736e+01   3.988264e-01
  1.289040e-01   6.425717e+01   3.882201e-01
  1.292030e-01   6.486725e+01   3.949963e-01
  1.295020e-01   6.448176e+01   3.901114e-01
  1.298000e-01   6.442124e+01   3.906614e-01
  1.300990e-01   6.469688e+01   3.890631e-01
  1.303980e-01   6.444746e+01   3.890362e-01
  1.306970e-01   6.437975e+01   3.917664e-01
  1.309960e-01   6.449083e+01   3.898952e-01
  1.312950e-01   6.509316e+01   3.914674e-01
  1.315940e-01   6.470966e+01   3.860049e-01
  1.318930e-01   6.460980e+01   3.885605e-01
  1.321920e-01   6.489635e+01   3.891805e-01
  1.324910e-01   6.461368e+01   3.892956e-01
  1.327900e-01   6.443742e+01   3.866090e-01
  1.330890e-01   6.457797e+01   3.865559e-01
  1.333870e-01   6.427707e+01   3.854181e-01
  1.336860e-01   6.494222e+01   3.866979e-01
  1.339850e-01   6.495280e+01   3.853222e-01
  1.342840e-01   6.468097e+01   3.873390e-01
  1.345830e-01   6.459683e+01   3.856682e-01
  1.348820e-01   6.449782e+01   3.853725e-01
  1.351810e-01   6.474399e+01   3.812562e-01
  1.354800e-01   6.453614e+01   3.850177e-01
  1.357790e-01   6.507216e+01   3.842829e-01
  1.360780e-01   6.422594e+01   3.833923e-01
  1.363770e-01   6.459573e+01   3.840292e-01
  1.366760e-01   6.462551e+01   3.862251e-01
  1.369740e-01   6.365425e+01   3.968867e-01
  1.372730e-01   6.491142e+01   4.029046e-01
  1.375720e-01   6.460995e+01   4.113365e-01
  1.378710e-01   6.339340e+01   4.091515e-01
  1.381700e-01   6.485663e+01   4.155939e-01
  1.384690e-01   6.428990e+01   4.209604e-01
  1.387680e-01   6.441525e+01   4.098644e-01
  1.390670e-01   6.466637e+01   3.989851e-01
  1.393660e-01   6.427465e+01   3.969992e-01
  1.396650e-01   6.465552e+01   3.953597e-01
  1.399640e-01   6.455583e+01   3.960704e-01
  1.402630e-01   6.484421e+01   3.887839e-01
  1.405620e-01   6.452756e+01   3.922159e-01
  1.408600e-01   6.456338e+01   3.910922e-01
  1.411590e-01   6.442714e+01   3.916634e-01
  1.414580e-01   6.418902e+01   3.914329e-01
  1.417570e-01   6.457059e+01   3.851205e-01
  1.420560e-01   6.457945e+01   3.896768e-01
  1.423550e-01   6.443742e+01   3.866090e-01
  1.426540e-01   6.516188e+01   3.852429e-01
  1.429530e-01   6.385845e+01   3.804537e-01
  1.432520e-01   6.450418e+01   3.794232e-01
  1.435510e-01   6.503610e+01   3.837155e-01
  1.438500e-01   6.487874e+01   3.791810e-01
  1.441490e-01   6.530568e+01   3.795367e-01
  1.444470e-01   6.410904e+01   3.784830e-01
  1.447460e-01   6.512710e+01   3.776960e-01
  1.450450e-01   6.412692e+01   3.785358e-01
  1.453440e-01   6.463357e+01   3.740985e-01
  1.456430e-01   6.430439e+01   3.768360e-01
  1.459420e-01   6.402234e+01   3.753507e-01
  1.462410e-01   6.473907e+01   3.756985e-01
  1.465400e-01   6.455185e+01   3.764613e-01
  1.468390e-01   6.455369e+01   3.717418e-01
  1.471380e-01   6.434193e+01   3.741126e-01
  1.474370e-01   6.498854e+01   3.766392e-01
  1.477360e-01   6.456079e+01   3.743173e-01
  1.480340e-01   6.524349e+01   3.726678e-01
  1.483330e-01   6.463482e+01   3.793591e-01
  1.486320e-01   6.452842e+01   3.885562e-01
  1.489310e-01   6.500572e+01   3.916931e-01
  1.492300e-01   6.456816e+01   3.898856e-01
  1.495290e-01   6.541440e+01   3.949019e-01
  1.498280e-01   6.547445e+01   3.996507e-01
  1.501270e-01   6.561473e+01   4.016384e-01
  1.504260e-01   6.545493e+01   3.957745e-01
  1.507250e-01   6.469163e+01   3.993234e-01
  1.510240e-01   6.532906e+01   4.002423e-01
  1.513230e-01   6.511507e+01   4.048790e-01
  1.516210e-01   6.544343e+01   4.016371e-01
  1.519200e-01   6.452648e+01   3.988134e-01
  1.522190e-01   6.531630e+01   4.082348e-01
  1.525180e-01   6.502566e+01   4.024602e-01
  1.528170e-01   6.500721e+01   4.078192e-01
  1.531160e-01   6.471479e+01   4.036326e-01
  1.534150e-01   6.551200e+01   4.002828e-01
  1.537140e-01   6.570148e+01   3.940301e-01
  1.540130e-01   6.524311e+01   3.861824e-01
  1.543120e-01   6.524209e+01   3.864133e-01
  1.546110e-01   6.438138e+01   3.813223e-01
  1.549100e-01   6.458738e+01   3.821604e-01
  1.552090e-01   6.417104e+01   3.829964e-01
  1.555070e-01   6.536129e+01   3.772818e-01
  1.558060e-01   6.443584e+01   3.798963e-01
  1.561050e-01   6.518635e+01   3.783069e-01
  1.564040e-01   6.524096e+01   3.800151e-01
  1.567030e-01   6.485111e+01   3.768949e-01
  1.570020e-01   6.497658e+01   3.753051e-01
  1.573010e-01   6.488297e+01   3.785275e-01
  1.576000e-01   6.568613e+01   3.749883e-01
  1.578990e-01   6.523216e+01   3.756115e-01
  1.581980e-01   6.535135e+01   3.742437e-01
  1.584970e-01   6.477204e+01   3.723700e-01
  1.587960e-01   6.451014e+01   3.750336e-01
  1.590940e-01   6.427035e+01   3.690470e-01
  1.593930e-01   6.500448e+01   3.699053e-01
  1.596920e-01   6.457296e+01   3.697073e-01
  1.599910e-01   6.519578e+01   3.731632e-01
  1.602900e-01   6.479434e+01   3.713829e-01
  1.605890e-01   6.461760e+01   3.653570e-01
  1.608880e-01   6.491417e+01   3.686223e-01
  1.611870e-01   6.573666e+01   3.699264e-01
  1.614860e-01   6.499525e+01   3.682406e-01
  1.617850e-01   6.477021e+01   3.643955e-01
  1.620840e-01   6.470870e+01   3.642224e-01
  1.623830e-01   6.522607e+01   3.672742e-01
  1.626810e-01   6.410627e+01   3.619340e-01
  1.629800e-01   6.468822e+01   3.597011e-01
  1.632790e-01   6.494902e+01   3.615764e-01
  1.635780e-01   6.496197e+01   3.627745e-01
  1.638770e-01   6.490218e+01   3.649647e-01
  1.641760e-01   6.466567e+01   3.625302e-01
  1.644750e-01   6.453617e+01   3.613898e-01
  1.647740e-01   6.436379e+01   3.605207e-01
  1.650730e-01   6.466618e+01   3.627269e-01
  1.653720e-01   6.432409e+01   3.613770e-01
  1.656710e-01   6.447709e+01   3.596856e-01
  1.659700e-01   6.513316e+01   3.630575e-01
  1.662680e-01   6.429059e+01   3.593560e-01
  1.665670e-01   6.469497e+01   3.614470e-01
  1.668660e-01   6.465781e+01   3.579144e-01
  1.671650e-01   6.460279e+01   3.606113e-01
  1.674640e-01   6.443871e+01   3.593876e-01
  1.677630e-01   6.528503e+01   3.598351e-01
  1.680620e-01   6.450551e+01   3.599562e-01
  1.683610e-01   6.490861e+01   3.554516e-01
  1.686600e-01   6.468422e+01   3.596900e-01
  1.689590e-01   6.487261e+01   3.566422e-01
  1.692580e-01   6.511870e+01   3.571326e-01
  1.695570e-01   6.478070e+01   3.607232e-01
  1.698560e-01   6.474397e+01   3.546351e-01
  1.701540e-01   6.454145e+01   3.568441e-01
  1.704530e-01   6.554484e+01   3.566383e-01
  1.707520e-01   6.465656e+01   3.543956e-01
  1.710510e-01   6.476697e+01   3.576539e-01
  1.713500e-01   6.499210e+01   3.547669e-01
  1.716490e-01   6.451677e+01   3.562180e-01
  1.719480e-01   6.471823e+01   3.511492e-01
  1.722470e-01   6.461898e+01   3.532041e-01
  1.725460e-01   6.486258e+01   3.555088e-01
  1.728450e-01   6.504988e+01   3.536573e-01
  1.731440e-01   6.472848e+01   3.533227e-01
  1.734430e-01   6.469804e+01   3.500363e-01
  1.737410e-01   6.503106e+01   3.545098e-01
  1.740400e-01   6.479669e+01   3.531482e-01
  1.743390e-01   6.436887e+01   3.494955e-01
  1.746380e-01   6.447768e+01   3.513835e-01
  1.749370e-01   6.477264e+01   3.498873e-01
  1.752360e-01   6.463087e+01   3.518007e-01
  1.755350e-01   6.467250e+01   3.510251e-01
  1.758340e-01   6.460794e+01   3.461658e-01
  1.761330e-01   6.464428e+01   3.518372e-01
  1.764320e-01   6.398950e+01   3.451839e-01
  1.767310e-01   6.426109e+01   3.502604e-01
  1.770300e-01   6.484488e+01   3.481708e-01
  1.773280e-01   6.440912e+01   3.483814e-01
  1.776270e-01   6.474821e+01   3.480835e-01
  1.779260e-01   6.421288e+01   3.451059e-01
  1.782250e-01   6.468235e+01   3.491196e-01
  1.785240e-01   6.432933e+01   3.449108e-01
  1.788230e-01   6.472658e+01   3.476809e-01
  1.791220e-01   6.492858e+01   3.487409e-01
  1.794210e-01   6.408220e+01   3.432406e-01
  1.797200e-01   6.463019e+01   3.462254e-01
  1.800190e-01   6.413215e+01   3.425415e-01
  1.803180e-01   6.477140e+01   3.478013e-01
  1.806170e-01   6.414476e+01   3.432410e-01
  1.809160e-01   6.445415e+01   3.434004e-01
  1.812140e-01   6.378069e+01   3.424321e-01
  1.815130e-01   6.443266e+01   3.436763e-01
  1.818120e-01   6.424052e+01   3.445040e-01
  1.821110e-01   6.422507e+01   3.404878e-01
  1.824100e-01   6.395628e+01   3.422373e-01
  1.827090e-01   6.407943e+01   3.419041e-01
  1.830080e-01   6.436783e+01   3.428383e-01
  1.833070e-01   6.388300e+01   3.390940e-01
  1.836060e-01   6.480526e+01   3.407218e-01
  1.839050e-01   6.401104e+01   3.425500e-01
  1.842040e-01   6.439996e+01   3.407883e-01
  1.845030e-01   6.428054e+01   3.396621e-01
  1.848010e-01   6.445011e+01   3.419020e-01
  1.851000e-01   6.444146e+01   3.372143e-01
  1.853990e-01   6.411986e+01   3.413529e-01
  1.856980e-01   6.384328e+01   3.381835e-01
  1.859970e-01   6.367704e+01   3.364684e-01
  1.862960e-01   6.462115e+01   3.403990e-01
  1.865950e-01   6.355025e+01   3.358172e-01
  1.868940e-01   6.440134e+01   3.419369e-01
  1.871930e-01   6.418922e+01   3.342192e-01
  1.874920e-01   6.411286e+01   3.371420e-01
  1.877910e-01   6.416076e+01   3.371097e-01
  1.880900e-01   6.368253e+01   3.358510e-01
  1.883880e-01   6.409417e+01   3.386867e-01
  1.886870e-01   6.375090e+01   3.317032e-01
  1.889860e-01   6.379643e+01   3.374198e-01
  1.892850e-01   6.422607e+01   3.360228e-01
  1.895840e-01   6.398135e+01   3.342943e-01
  1.898830e-01   6.445190e+01   3.359879e-01
  1.901820e-01   6.388150e+01   3.341880e-01
  1.904810e-01   6.389401e+01   3.340661e-01
  1.907800e-01   6.387802e+01   3.332544e-01
  1.910790e-01   6.403682e+01   3.330556e-01
  1.913780e-01   6.369059e+01   3.332258e-01
  1.916770e-01   6.399413e+01   3.338648e-01
  1.919750e-01   6.322675e+01   3.326250e-01
  1.922740e-01   6.375967e+01   3.303699e-01
  1.925730e-01   6.368374e+01   3.309240e-01
  1.928720e-01   6.427392e+01   3.332134e-01
  1.931710e-01   6.373152e+01   3.324133e-01
  1.934700e-01   6.393161e+01   3.314165e-01
  1.937690e-01   6.368357e+01   3.298737e-01
  1.940680e-01   6.362439e+01   3.315255e-01
  1.943670e-01   6.419277e+01   3.310401e-01
  1.946660e-01   6.358451e+01   3.300654e-01
  1.949650e-01   6.374107e+01   3.283921e-01
  1.952640e-01   6.391792e+01   3.303307e-01
  1.955630e-01   6.332091e+01   3.299799e-01
  1.958610e-01   6.425693e+01   3.292760e-01
  1.961600e-01   6.340011e+01   3.283966e-01
  1.964590e-01   6.366515e+01   3.276099e-01
  1.967580e-01   6.391083e+01   3.304618e-01
  1.970570e-01   6.382530e+01   3.280217e-01
  1.973560e-01   6.345728e+01   3.253364e-01
  1.976550e-01   6.412154e+01   3.298143e-01
  1.979540e-01   6.339511e+01   3.256087e-01
  1.982530e-01   6.334763e+01   3.272305e-01
  1.985520e-01   6.390070e+01   3.266154e-01
  1.988510e-01   6.353952e+01   3.258351e-01
  1.991500e-01   6.333764e+01   3.274980e-01
  1.994480e-01   6.354248e+01   3.246954e-01
  1.997470e-01   6.346107e+01   3.263567e-01
  2.000460e-01   6.333899e+01   3.221992e-01
  2.003450e-01   6.360947e+01   3.251523e-01
  2.006440e-01   6.408969e+01   3.291415e-01
  2.009430e-01   6.323573e+01   3.219365e-01
  2.012420e-01   6.375467e+01   3.265308e-01
  2.015410e-01   6.297947e+01   3.211441e-01
  2.018400e-01   6.334258e+01   3.227692e-01
  2.021390e-01   6.339030e+01   3.238797e-01
  2.024380e-01   6.370168e+01   3.198062e-01
  2.027370e-01   6.342437e+01   3.241088e-01
  2.030350e-01   6.349261e+01   3.211986e-01
  2.033340e-01   6.334522e+01   3.216571e-01
  2.036330e-01   6.360594e+01   3.198379e-01
  2.039320e-01   6.303551e+01   3.192172e-01
  2.042310e-01   6.338393e+01   3.231561e-01
  2.045300e-01   6.350494e+01   3.187703e-01
  2.048290e-01   6.320218e+01   3.190931e-01
  2.051280e-01   6.293154e+01   3.180024e-01
  2.054270e-01   6.314723e+01   3.180061e-01
  2.057260e-01   6.309342e+01   3.212952e-01
  2.060250e-01   6.298478e+01   3.170594e-01
  2.063240e-01   6.389610e+01   3.219407e-01
  2.066230e-01   6.378768e+01   3.202945e-01
  2.069210e-01   6.340366e+01   3.205600e-01
  2.072200e-01   6.318434e+01   3.193206e-01
  2.075190e-01   6.243839e+01   3.150161e-01
  2.078180e-01   6.281802e+01   3.183936e-01
  2.081170e-01   6.309717e+01   3.174763e-01
  2.084160e-01   6.326749e+01   3.199411e-01
  2.087150e-01   6.285250e+01   3.153960e-01
  2.090140e-01   6.297098e+01   3.171587e-01
  2.093130e-01   6.365991e+01   3.187541e-01
  2.096120e-01   6.275981e+01   3.159589e-01
  2.099110e-01   6.331832e+01   3.159013e-01
  2.102100e-01   6.288118e+01   3.163976e-01
  2.105080e-01   6.274230e+01   3.176591e-01
  2.108070e-01   6.274852e+01   3.147395e-01
  2.111060e-01   6.345476e+01   3.157148e-01
  2.114050e-01   6.328126e+01   3.156771e-01
  2.117040e-01   6.260704e+01   3.189508e-01
  2.120030e-01   6.295205e+01   3.257700e-01
  2.123020e-01   6.321279e+01   3.288010e-01
  2.126010e-01   6.325549e+01   3.262630e-01
  2.129000e-01   6.315428e+01   3.292458e-01
  2.131990e-01   6.279887e+01   3.311908e-01
  2.134980e-01   6.300992e+01   3.337598e-01
  2.137970e-01   6.286021e+01   3.308937e-01
  2.140950e-01   6.283469e+01   3.326730e-01
  2.143940e-01   6.254053e+01   3.331387e-01
  2.146930e-01   6.296944e+01   3.345937e-01
  2.149920e-01   6.313456e+01   3.353481e-01
  2.152910e-01   6.291719e+01   3.352450e-01
  2.155900e-01   6.299498e+01   3.383455e-01
  2.158890e-01   6.287868e+01   3.380330e-01
  2.161880e-01   6.278910e+01   3.363385e-01
  2.164870e-01   6.346635e+01   3.394456e-01
  2.167860e-01   6.269967e+01   3.310823e-01
  2.170850e-01   6.262476e+01   3.283106e-01
  2.173840e-01   6.257490e+01   3.250830e-01
  2.176820e-01   6.328895e+01   3.254802e-01
  2.179810e-01   6.241923e+01   3.242437e-01
  2.182800e-01   6.230642e+01   3.197009e-01
  2.185790e-01   6.250350e+01   3.217473e-01
  2.188780e-01   6.308276e+01   3.197478e-01
  2.191770e-01   6.271688e+01   3.208917e-01
  2.194760e-01   6.272563e+01   3.217545e-01
  2.197750e-01   6.199095e+01   3.166969e-01
  2.200740e-01   6.221062e+01   3.152381e-01
  2.203730e-01   6.285399e+01   3.186209e-01
  2.206720e-01   6.225187e+01   3.161460e-01
  2.209710e-01   6.238456e+01   3.186579e-01
  2.212700e-01   6.201368e+01   3.132843e-01
  2.215680e-01   6.212763e+01   3.163689e-01
  2.218670e-01   6.138282e+01   3.102597e-01
  2.221660e-01   6.181119e+01   3.147575e-01
  2.224650e-01   6.130327e+01   3.109638e-01
  2.227640e-01   6.273797e+01   3.143191e-01
  2.230630e-01   6.172832e+01   3.126938e-01
  2.233620e-01   6.233013e+01   3.134265e-01
  2.236610e-01   6.234589e+01   3.134661e-01
  2.239600e-01   6.229882e+01   3.097489e-01
  2.242590e-01   6.204573e+01   3.121899e-01
  2.245580e-01   6.207068e+01   3.113474e-01
  2.248570e-01   6.196678e+01   3.129037e-01
  2.251550e-01   6.219382e+01   3.098671e-01
  2.254540e-01   6.233126e+01   3.104633e-01
  2.257530e-01   6.202712e+01   3.120133e-01
  2.260520e-01   6.161590e+01   3.071709e-01
  2.263510e-01   6.166533e+01   3.082958e-01
  2.266500e-01   6.211093e+01   3.092815e-01
  2.269490e-01   6.246833e+01   3.087879e-01
  2.272480e-01   6.145476e+01   3.087789e-01
  2.275470e-01   6.231712e+01   3.068060e-01
  2.278460e-01   6.202376e+01   3.095698e-01
  2.281450e-01   6.174952e+01   3.061412e-01
  2.284440e-01   6.194791e+01   3.081223e-01
  2.287420e-01   6.251306e+01   3.104077e-01
  2.290410e-01   6.200448e+01   3.030202e-01
  2.293400e-01   6.182992e+01   3.073302e-01
  2.296390e-01   6.174828e+01   3.056471e-01
  2.299380e-01   6.208191e+01   3.069640e-01
  2.302370e-01   6.173815e+01   3.054997e-01
  2.305360e-01   6.174685e+01   3.035829e-01
  2.308350e-01   6.196421e+01   3.084133e-01
  2.311340e-01   6.193694e+01   3.026179e-01
  2.314330e-01   6.247303e+01   3.060896e-01
  2.317320e-01   6.214191e+01   3.063744e-01
  2.320310e-01   6.174281e+01   3.022616e-01
  2.323290e-01   6.185778e+01   3.072752e-01
  2.326280e-01   6.160112e+01   3.012073e-01
  2.329270e-01   6.222976e+01   3.032137e-01
  2.332260e-01   6.161252e+01   3.032525e-01
  2.335250e-01   6.174504e+01   3.028610e-01
  2.338240e-01   6.098293e+01   3.021772e-01
  2.341230e-01   6.186328e+01   2.998659e-01
  2.344220e-01   6.117637e+01   3.012262e-01
  2.347210e-01   6.156556e+01   3.020643e-01
  2.350200e-01   6.179218e+01   3.017917e-01
  2.353190e-01   6.170380e+01   3.019296e-01
  2.356180e-01   6.125637e+01   2.974767e-01
  2.359170e-01   6.157511e+01   3.025631e-01
  2.362150e-01   6.148210e+01   3.003310e-01
  2.365140e-01   6.200036e+01   2.992778e-01
  2.368130e-01   6.147183e+01   3.003060e-01
  2.371120e-01   6.151880e+01   2.990298e-01
  2.374110e-01   6.159244e+01   3.017751e-01
  2.377100e-01   6.197461e+01   2.991012e-01
  2.380090e-01   6.201231e+01   3.005741e-01
  2.383080e-01   6.167389e+01   2.978060e-01
  2.386070e-01   6.129205e+01   2.984782e-01
  2.389060e-01   6.113777e+01   2.977587e-01
  2.392050e-01   6.120905e+01   2.963432e-01
  2.395040e-01   6.095234e+01   2.977645e-01
  2.398020e-01   6.151321e+01   2.970786e-01
  2.401010e-01   6.131248e+01   2.982984e-01
  2.404000e-01   6.112478e+01   2.950204e-01
  2.406990e-01   6.129847e+01   2.971246e-01
  2.409980e-01   6.091629e+01   2.951854e-01
  2.412970e-01   6.133263e+01   2.957447e-01
  2.415960e-01   6.158065e+01   2.972414e-01
  2.418950e-01   6.114199e+01   2.945072e-01
  2.421940e-01   6.142980e+01   2.964270e-01
  2.424930e-01   6.143452e+01   2.973408e-01
  2.427920e-01   6.112553e+01   2.928222e-01
  2.430910e-01   6.089055e+01   2.942328e-01
  2.433890e-01   6.091986e+01   2.933114e-01
  2.436880e-01   6.114128e+01   2.964044e-01
  2.439870e-01   6.148744e+01   2.936878e-01
  2.442860e-01   6.111593e+01   2.922568e-01
  2.445850e-01   6.127843e+01   2.943936e-01
  2.448840e-01   6.101500e+01   2.933210e-01
  2.451830e-01   6.083319e+01   2.944269e-01
  2.454820e-01   6.116433e+01   2.917255e-01
  2.457810e-01   6.090670e+01   2.922975e-01
  2.460800e-01   6.092606e+01   2.926703e-01
  2.463790e-01   6.111681e+01   2.921508e-01
  2.466780e-01   6.088076e+01   2.920184e-01
  2.469770e-01   6.121640e+01   2.919572e-01
  2.472750e-01   6.122054e+01   2.927236e-01
  2.475740e-01   6.105260e+01   2.933019e-01
  2.478730e-01   6.092471e+01   2.882995e-01
  2.481720e-01   6.068032e+01   2.906760e-01
  2.484710e-01   6.123129e+01   2.901794e-01
  2.487700e-01   6.074165e+01   2.921183e-01
  2.490690e-01   6.090522e+01   2.914292e-01
  2.493680e-01   6.094593e+01   2.885583e-01
  2.496670e-01   6.113448e+01   2.929524e-01
  2.499660e-01   6.067022e+01   2.888469e-01
  2.502650e-01   6.096099e+01   2.908118e-01
  2.505640e-01   6.079919e+01   2.874835e-01
  2.508620e-01   6.086178e+01   2.889870e-01
  2.511610e-01   6.107813e+01   2.918426e-01
  2.514600e-01   6.024804e+01   2.866940e-01
  2.517590e-01   6.087494e+01   2.879737e-01
  2.520580e-01   6.088069e+01   2.885082e-01
  2.523570e-01   6.103789e+01   2.891947e-01
  2.526560e-01   6.101256e+01   2.899776e-01
  2.529550e-01   6.099903e+01   2.866174e-01
  2.532540e-01   6.026652e+01   2.847898e-01
  2.535530e-01   6.078681e+01   2.858128e-01
  2.538520e-01   6.019884e+01   2.857522e-01
  2.541510e-01   6.032869e+01   2.845313e-01
  2.544490e-01   6.080593e+01   2.864701e-01
  2.547480e-01   6.071885e+01   2.865723e-01
  2.550470e-01   6.035446e+01   2.839872e-01
  2.553460e-01   6.103100e+01   2.859795e-01
  2.556450e-01   6.044367e+01   2.823053e-01
  2.559440e-01   6.091518e+01   2.863183e-01
  2.562430e-01   6.024335e+01   2.860634e-01
  2.565420e-01   5.995291e+01   2.828408e-01
  2.568410e-01   6.102366e+01   2.845521e-01
  2.571400e-01   6.052772e+01   2.837926e-01
  2.574390e-01   6.042669e+01   2.856775e-01
  2.577380e-01   6.015174e+01   2.840128e-01
  2.580360e-01   6.042787e+01   2.826635e-01
  2.583350e-01   6.035534e+01   2.849995e-01
  2.586340e-01   6.051079e+01   2.822650e-01
  2.589330e-01   6.074492e+01   2.856127e-01
  2.592320e-01   6.045154e+01   2.821267e-01
  2.595310e-01   6.074214e+01   2.837953e-01
  2.598300e-01   6.067527e+01   2.855504e-01
  2.601290e-01   6.067925e+01   2.811908e-01
  2.604280e-01   6.074041e+01   2.847930e-01
  2.607270e-01   6.063190e+01   2.807905e-01
  2.610260e-01   6.038286e+01   2.827563e-01
  2.613250e-01   6.031489e+01   2.831935e-01
  2.616240e-01   6.035916e+01   2.824039e-01
  2.619220e-01   6.061034e+01   2.830899e-01
  2.622210e-01   6.040309e+01   2.797789e-01
  2.625200e-01   6.039107e+01   2.814953e-01
  2.628190e-01   6.042648e+01   2.812847e-01
  2.631180e-01   6.041476e+01   2.795183e-01
  2.634170e-01   6.016783e+01   2.825497e-01
  2.637160e-01   6.043804e+01   2.795722e-01
  2.640150e-01   6.003757e+01   2.813554e-01
  2.643140e-01   5.996467e+01   2.780945e-01
  2.646130e-01   6.016000e+01   2.789283e-01
  2.649120e-01   6.007905e+01   2.817478e-01
  2.652110e-01   5.960761e+01   2.774548e-01
  2.655090e-01   6.023164e+01   2.796696e-01
  2.658080e-01   6.053803e+01   2.787552e-01
  2.661070e-01   6.024511e+01   2.793170e-01
  2.664060e-01   6.044449e+01   2.794914e-01
  2.667050e-01   6.028526e+01   2.794100e-01
  2.670040e-01   6.005007e+01   2.786734e-01
  2.673030e-01   6.048677e+01   2.788268e-01
  2.676020e-01   6.044309e+01   2.788210e-01
  2.679010e-01   6.063458e+01   2.791672e-01
  2.682000e-01   5.973532e+01   2.759645e-01
  2.684990e-01   6.026966e+01   2.782312e-01
  2.687980e-01   6.026366e+01   2.778396e-01
  2.690960e-01   6.014744e+01   2.787084e-01
  2.693950e-01   6.040856e+01   2.763977e-01
  2.696940e-01   6.002304e+01   2.758842e-01
  2.699930e-01   6.032796e+01   2.776114e-01
  2.702920e-01   6.019683e+01   2.770285e-01
  2.705910e-01   5.997349e+01   2.769821e-01
  2.708900e-01   5.999420e+01   2.748963e-01
  2.711890e-01   5.986078e+01   2.764409e-01
  2.714880e-01   6.014496e+01   2.760715e-01
  2.717870e-01   5.994950e+01   2.760862e-01
  2.720860e-01   6.033285e+01   2.759474e-01
  2.723850e-01   5.982951e+01   2.741532e-01
  2.726840e-01   5.989060e+01   2.753948e-01
  2.729820e-01   5.982302e+01   2.750549e-01
  2.732810e-01   5.978177e+01   2.740438e-01
  2.735800e-01   5.981358e+01   2.740256e-01
  2.738790e-01   6.005063e+01   2.751174e-01
  2.741780e-01   6.021254e+01   2.759489e-01
  2.744770e-01   5.970863e+01   2.722508e-01
  2.747760e-01   5.971283e+01   2.736129e-01
  2.750750e-01   6.000948e+01   2.774413e-01
  2.753740e-01   5.963609e+01   2.810024e-01
  2.756730e-01   5.995293e+01   2.832415e-01
  2.759720e-01   6.032580e+01   2.828210e-01
  2.762710e-01   5.989879e+01   2.858618e-01
  2.765690e-01   5.987427e+01   2.850832e-01
  2.768680e-01   6.005891e+01   2.882289e-01
  2.771670e-01   5.987173e+01   2.853851e-01
  2.774660e-01   5.940336e+01   2.850894e-01
  2.777650e-01   6.022229e+01   2.905427e-01
  2.780640e-01   5.978408e+01   2.880968e-01
  2.783630e-01   5.984626e+01   2.886714e-01
  2.786620e-01   5.990282e+01   2.905269e-01
  2.789610e-01   6.004203e+01   2.909729e-01
  2.792600e-01   6.005468e+01   2.938707e-01
  2.795590e-01   6.006885e+01   2.881472e-01
  2.798580e-01   5.982099e+01   2.920774e-01
  2.801560e-01   5.978867e+01   2.915584e-01
  2.804550e-01   5.974622e+01   2.923367e-01
  2.807540e-01   5.990027e+01   2.940530e-01
  2.810530e-01   5.992701e+01   2.913476e-01
  2.813520e-01   6.014356e+01   2.957824e-01
  2.816510e-01   5.998944e+01   2.943844e-01
  2.819500e-01   5.977803e+01   2.939777e-01
  2.822490e-01   6.018718e+01   2.949820e-01
  2.825480e-01   6.024986e+01   2.946847e-01
  2.828470e-01   6.050402e+01   2.987461e-01
  2.831460e-01   6.014395e+01   2.963547e-01
  2.834450e-01   6.046617e+01   2.955518e-01
  2.837430e-01   5.983100e+01   2.956971e-01
  2.840420e-01   5.977874e+01   2.971824e-01
  2.843410e-01   5.981062e+01   3.037481e-01
  2.846400e-01   5.943442e+01   3.049162e-01
  2.849390e-01   5.869807e+01   3.108461e-01
  2.852380e-01   5.929310e+01   3.153175e-01
  2.855370e-01   5.914409e+01   3.180433e-01
  2.858360e-01   5.978768e+01   3.218161e-01
  2.861350e-01   5.995276e+01   3.251060e-01
  2.864340e-01   5.919266e+01   3.278177e-01
  2.867330e-01   5.956974e+01   3.279157e-01
  2.870320e-01   5.888105e+01   3.316098e-01
  2.873310e-01   5.972518e+01   3.308836e-01
  2.876290e-01   5.865479e+01   3.331207e-01
  2.879280e-01   5.914642e+01   3.375719e-01
  2.882270e-01   5.916873e+01   3.339084e-01
  2.885260e-01   5.897392e+01   3.374238e-01
  2.888250e-01   5.876039e+01   3.359547e-01
  2.891240e-01   5.935911e+01   3.427557e-01
  2.894230e-01   5.927941e+01   3.456187e-01
  2.897220e-01   5.880649e+01   3.360864e-01
  2.900210e-01   5.894870e+01   3.453913e-01
  2.903200e-01   5.957388e+01   3.451891e-01
  2.906190e-01   5.968635e+01   3.492341e-01
  2.909180e-01   5.911530e+01   3.485037e-01
  2.912160e-01   5.981268e+01   3.467999e-01
  2.915150e-01   5.858545e+01   3.545428e-01
  2.918140e-01   5.883695e+01   3.471161e-01
  2.921130e-01   5.950821e+01   3.523541e-01
  2.924120e-01   5.898479e+01   3.533481e-01
  2.927110e-01   5.797401e+01   3.493298e-01
  2.930100e-01   5.874456e+01   3.608105e-01
  2.933090e-01   5.936001e+01   3.568788e-01
  2.936080e-01   5.899115e+01   3.533671e-01
  2.939070e-01   5.896669e+01   3.589729e-01
  2.942060e-01   5.913487e+01   3.601102e-01
  2.945050e-01   5.885412e+01   3.667867e-01
  2.948030e-01   5.929053e+01   3.585079e-01
  2.951020e-01   5.894296e+01   3.629132e-01
  2.954010e-01   5.923789e+01   3.655546e-01
  2.957000e-01   5.885296e+01   3.661188e-01
  2.959990e-01   5.897715e+01   3.660636e-01
  2.962980e-01   5.849761e+01   3.652322e-01
  2.965970e-01   5.818070e+01   3.678126e-01
  2.968960e-01   5.912868e+01   3.705689e-01
  2.971950e-01   5.896700e+01   3.684790e-01
  2.974940e-01   5.901185e+01   3.672778e-01
  2.977930e-01   5.882050e+01   3.700574e-01
  2.980920e-01   5.903765e+01   3.709686e-01
  2.983900e-01   5.914303e+01   3.743155e-01
  2.986890e-01   5.869630e+01   3.687582e-01
  2.989880e-01   5.837329e+01   3.716386e-01
  2.992870e-01   5.852944e+01   3.730715e-01
  2.995860e-01   5.933998e+01   3.777931e-01
  2.998850e-01   5.921668e+01   3.752554e-01
  3.001840e-01   5.800198e+01   3.737477e-01
  3.004830e-01   5.900632e+01   3.818719e-01
  3.007820e-01   5.808798e+01   3.774096e-01
  3.010810e-01   5.873973e+01   3.768388e-01
  3.013800e-01   5.886062e+01   3.829067e-01
  3.016790e-01   5.902739e+01   3.824410e-01
  3.019780e-01   5.890744e+01   3.840737e-01
  3.022760e-01   5.822850e+01   3.836389e-01
  3.025750e-01   5.853181e+01   3.825936e-01
  3.028740e-01   5.899484e+01   3.895598e-01
  3.031730e-01   5.860571e+01   3.864346e-01
  3.034720e-01   5.927165e+01   3.902069e-01
  3.037710e-01   5.897563e+01   3.889668e-01
  3.040700e-01   5.798014e+01   3.875172e-01
  3.043690e-01   5.857955e+01   3.941379e-01
  3.046680e-01   5.858185e+01   3.927689e-01
  3.049670e-01   5.846715e+01   3.888747e-01
  3.052660e-01   5.840594e+01   3.955024e-01
  3.055650e-01   5.828982e+01   3.937153e-01
  3.058630e-01   5.828316e+01   3.990687e-01
  3.061620e-01   5.929812e+01   3.951628e-01
  3.064610e-01   5.890188e+01   3.988790e-01
  3.067600e-01   5.864042e+01   4.041093e-01
  3.070590e-01   5.850750e+01   3.975414e-01
  3.073580e-01   5.885207e+01   4.048379e-01
  3.076570e-01   5.927041e+01   3.989849e-01
  3.079560e-01   5.912792e+01   4.048908e-01
  3.082550e-01   5.896711e+01   4.043398e-01
  3.085540e-01   5.868685e+01   4.030820e-01
  3.088530e-01   5.915362e+01   4.098217e-01
  3.091520e-01   5.846842e+01   4.014491e-01
  3.094500e-01   5.857499e+01   4.106004e-01
  3.097490e-01   5.840917e+01   4.081565e-01
  3.100480e-01   5.802326e+01   4.037677e-01
  3.103470e-01   5.851103e+01   4.167787e-01
  3.106460e-01   5.869965e+01   4.052108e-01
  3.109450e-01   5.799235e+01   4.146014e-01
  3.112440e-01   5.821952e+01   4.084197e-01
  3.115430e-01   5.866710e+01   4.153794e-01
  3.118420e-01   5.869718e+01   4.200915e-01
  3.121410e-01   5.805687e+01   4.112960e-01
  3.124400e-01   5.817836e+01   4.192334e-01
  3.127390e-01   5.812365e+01   4.131294e-01
  3.130380e-01   5.795557e+01   4.214755e-01
  3.133360e-01   5.857424e+01   4.213320e-01
  3.136350e-01   5.895778e+01   4.220323e-01
  3.139340e-01   5.759864e+01   4.232792e-01
  3.142330e-01   5.775364e+01   4.173666e-01
  3.145320e-01   5.917492e+01   4.329730e-01
  3.148310e-01   5.809228e+01   4.240426e-01
  3.151300e-01   5.898373e+01   4.272837e-01
  3.154290e-01   5.862685e+01   4.309633e-01
  3.157280e-01   5.842866e+01   4.273755e-01
  3.160270e-01   5.869430e+01   4.367421e-01
  3.163260e-01   5.801915e+01   4.258752e-01
  3.166250e-01   5.821334e+01   4.349490e-01
  3.169230e-01   5.837126e+01   4.329383e-01
  3.172220e-01   5.824613e+01   4.373355e-01
  3.175210e-01   5.920708e+01   4.405455e-01
  3.178200e-01   5.864174e+01   4.354238e-01
  3.181190e-01   5.838425e+01   4.424955e-01
  3.184180e-01   5.801956e+01   4.364841e-01
  3.187170e-01   5.860326e+01   4.465083e-01
  3.190160e-01   5.807163e+01   4.432819e-01
  3.193150e-01   5.857122e+01   4.385543e-01
  3.196140e-01   5.845574e+01   4.496063e-01
  3.199130e-01   5.746009e+01   4.393697e-01
  3.202120e-01   5.785154e+01   4.480981e-01
  3.205100e-01   5.853872e+01   4.495139e-01
  3.208090e-01   5.783100e+01   4.435566e-01
  3.211080e-01   5.768953e+01   4.499585e-01
  3.214070e-01   5.881995e+01   4.465292e-01
  3.217060e-01   5.800636e+01   4.507737e-01
  3.220050e-01   5.770187e+01   4.466978e-01
  3.223040e-01   5.865860e+01   4.483376e-01
  3.226030e-01   5.773188e+01   4.560972e-01
  3.229020e-01   5.881453e+01   4.449140e-01
  3.232010e-01   5.773176e+01   4.530804e-01
  3.235000e-01   5.826059e+01   4.500934e-01
  3.237990e-01   5.772716e+01   4.513655e-01
  3.240970e-01   5.788061e+01   4.588788e-01
  3.243960e-01   5.826308e+01   4.509343e-01
  3.246950e-01   5.816152e+01   4.617739e-01
  3.249940e-01   5.841137e+01   4.548836e-01
  3.252930e-01   5.783292e+01   4.600212e-01
  3.255920e-01   5.881688e+01   4.666390e-01
  3.258910e-01   5.782377e+01   4.582122e-01
  3.261900e-01   5.752407e+01   4.642209e-01
  3.264890e-01   5.792074e+01   4.603703e-01
  3.267880e-01   5.833483e+01   4.656367e-01
  3.270870e-01   5.888944e+01   4.758753e-01
  3.273860e-01   5.782611e+01   4.659005e-01
  3.276850e-01   5.770504e+01   4.710655e-01
  3.279830e-01   5.789373e+01   4.647888e-01
  3.282820e-01   5.848519e+01   4.766724e-01
  3.285810e-01   5.812336e+01   4.732520e-01
  3.288800e-01   5.739034e+01   4.736538e-01
  3.291790e-01   5.722820e+01   4.691151e-01
  3.294780e-01   5.865875e+01   4.823675e-01
  3.297770e-01   5.782227e+01   4.814512e-01
  3.300760e-01   5.788020e+01   4.766588e-01
  3.303750e-01   5.782276e+01   4.840292e-01
  3.306740e-01   5.730197e+01   4.752610e-01
  3.309730e-01   5.778801e+01   4.859740e-01
  3.312720e-01   5.784296e+01   4.899308e-01
  3.315700e-01   5.835580e+01   4.831547e-01
  3.318690e-01   5.787856e+01   4.938954e-01
  3.321680e-01   5.795612e+01   4.830347e-01
  3.324670e-01   5.796453e+01   4.953691e-01
  3.327660e-01   5.729260e+01   4.897519e-01
  3.330650e-01   5.749964e+01   4.911809e-01
  3.333640e-01   5.816805e+01   5.018965e-01
  3.336630e-01   5.834176e+01   4.909608e-01
  3.339620e-01   5.866762e+01   5.069624e-01
  3.342610e-01   5.804167e+01   4.973742e-01
  3.345600e-01   5.774002e+01   5.011973e-01
  3.348590e-01   5.813526e+01   5.118326e-01
  3.351570e-01   5.732951e+01   4.926481e-01
  3.354560e-01   5.740717e+01   5.122986e-01
  3.357550e-01   5.729019e+01   4.952631e-01
  3.360540e-01   5.788277e+01   5.125582e-01
  3.363530e-01   5.744359e+01   5.168600e-01
  3.366520e-01   5.804117e+01   5.042485e-01
  3.369510e-01   5.904199e+01   5.305765e-01
  3.372500e-01   5.793579e+01   5.020463e-01
  3.375490e-01   5.731870e+01   5.201556e-01
  3.378480e-01   5.779806e+01   5.197340e-01
  3.381470e-01   5.818302e+01   5.201760e-01
  3.384460e-01   5.830132e+01   5.347170e-01
  3.387450e-01   5.890221e+01   5.158136e-01
  3.390430e-01   5.762901e+01   5.288846e-01
  3.393420e-01   5.781596e+01   5.270390e-01
  3.396410e-01   5.741435e+01   5.258748e-01
  3.399400e-01   5.730709e+01   5.407773e-01
  3.402390e-01   5.830505e+01   5.194433e-01
  3.405380e-01   5.795629e+01   5.409158e-01
  3.408370e-01   5.744308e+01   5.307667e-01
  3.411360e-01   5.764241e+01   5.351733e-01
  3.414350e-01   5.822563e+01   5.450940e-01
  3.417340e-01   5.761997e+01   5.343664e-01
  3.420330e-01   5.800062e+01   5.523117e-01
  3.423320e-01   5.772191e+01   5.355422e-01
  3.426300e-01   5.791817e+01   5.511519e-01
  3.429290e-01   5.760076e+01   5.473636e-01
  3.432280e-01   5.835126e+01   5.486555e-01
  3.435270e-01   5.825025e+01   5.670887e-01
  3.438260e-01   5.764119e+01   5.416200e-01
  3.441250e-01   5.727125e+01   5.590433e-01
  3.444240e-01   5.730666e+01   5.513060e-01
  3.447230e-01   5.771722e+01   5.579995e-01
  3.450220e-01   5.713820e+01   5.666420e-01
  3.453210e-01   5.782642e+01   5.538004e-01
  3.456200e-01   5.786811e+01   5.754106e-01
  3.459190e-01   5.767507e+01   5.610107e-01
  3.462170e-01   5.752822e+01   5.711281e-01
  3.465160e-01   5.724292e+01   5.688566e-01
  3.468150e-01   5.765257e+01   5.700357e-01
  3.471140e-01   5.708307e+01   5.821773e-01
  3.474130e-01   5.718877e+01   5.668928e-01
  3.477120e-01   5.680400e+01   5.807525e-01
  3.480110e-01   5.648102e+01   5.728287e-01
  3.483100e-01   5.736854e+01   5.790963e-01
  3.486090e-01   5.736942e+01   5.939996e-01
  3.489080e-01   5.743869e+01   5.794502e-01
  3.492070e-01   5.694604e+01   5.927700e-01
  3.495060e-01   5.671494e+01   5.802970e-01
  3.498040e-01   5.818514e+01   6.001659e-01
  3.501030e-01   5.733311e+01   5.967344e-01
  3.504020e-01   5.678607e+01   5.929064e-01
  3.507010e-01   5.651392e+01   6.055449e-01
  3.510000e-01   5.688123e+01   5.885980e-01
  3.512990e-01   5.755207e+01   6.110815e-01
  3.515980e-01   5.662475e+01   5.979745e-01
  3.518970e-01   5.768018e+01   6.170856e-01
  3.521960e-01   5.682707e+01   6.212557e-01
  3.524950e-01   5.776398e+01   6.029525e-01
  3.527940e-01   5.724103e+01   6.269061e-01
  3.530930e-01   5.699527e+01   6.091659e-01
  3.533920e-01   5.769037e+01   6.282207e-01
  3.536900e-01   5.699513e+01   6.266986e-01
  3.539890e-01   5.759798e+01   6.265834e-01
  3.542880e-01   5.725876e+01   6.399325e-01
  3.545870e-01   5.806308e+01   6.191305e-01
  3.548860e-01   5.715992e+01   6.357777e-01
  3.551850e-01   5.811602e+01   6.293949e-01
  3.554840e-01   5.775394e+01   6.390728e-01
  3.557830e-01   5.650119e+01   6.344845e-01
  3.560820e-01   5.856506e+01   6.239866e-01
  3.563810e-01   5.858860e+01   6.448829e-01
  3.566800e-01   5.633239e+01   6.174363e-01
  3.569790e-01   5.753731e+01   6.439309e-01
  3.572770e-01   5.820875e+01   6.464448e-01
  3.575760e-01   5.645884e+01   6.105175e-01
  3.578750e-01   5.772262e+01   6.576395e-01
  3.581740e-01   5.749882e+01   6.271769e-01
  3.584730e-01   5.726557e+01   6.550307e-01
  3.587720e-01   5.610113e+01   6.370605e-01
  3.590710e-01   5.800573e+01   6.465468e-01
  3.593700e-01   5.789467e+01   6.707046e-01
  3.596690e-01   5.687882e+01   6.366012e-01
  3.599680e-01   5.763457e+01   6.705775e-01
  3.602670e-01   5.632530e+01   6.457982e-01
  3.605660e-01   5.713321e+01   6.662793e-01
  3.608640e-01   5.706055e+01   6.829315e-01
  3.611630e-01   5.762081e+01   6.506363e-01
  3.614620e-01   5.760432e+01   6.906774e-01
  3.617610e-01   5.770288e+01   6.654974e-01
  3.620600e-01   5.774373e+01   6.884995e-01
  3.623590e-01   5.788888e+01   6.863865e-01
  3.626580e-01   5.722966e+01   6.824671e-01
  3.629570e-01   5.729595e+01   7.012385e-01
  3.632560e-01   5.748548e+01   6.724943e-01
  3.635550e-01   5.652845e+01   7.078788e-01
  3.638540e-01   5.714944e+01   6.940602e-01
  3.641530e-01   5.725028e+01   6.993713e-01
  3.644510e-01   5.762961e+01   7.321330e-01
  3.647500e-01   5.670937e+01   6.823051e-01
  3.650490e-01   5.616241e+01   7.209795e-01
  3.653480e-01   5.652899e+01   7.062263e-01
  3.656470e-01   5.664369e+01   7.153487e-01
  3.659460e-01   5.715166e+01   7.401103e-01
  3.662450e-01   5.703888e+01   7.077525e-01
  3.665440e-01   5.638257e+01   7.525037e-01
  3.668430e-01   5.679654e+01   7.146056e-01
  3.671420e-01   5.771982e+01   7.514481e-01
  3.674410e-01   5.700606e+01   7.372980e-01
  3.677400e-01   5.708854e+01   7.512300e-01
  3.680390e-01   5.817979e+01   7.877975e-01
  3.683370e-01   5.638197e+01   7.259548e-01
  3.686360e-01   5.715484e+01   7.721512e-01
  3.689350e-01   5.796238e+01   7.609522e-01
  3.692340e-01   5.815208e+01   7.831974e-01
  3.695330e-01   5.716377e+01   8.039284e-01
  3.698320e-01   5.843348e+01   7.580457e-01
  3.701310e-01   5.814509e+01   8.132379e-01
  3.704300e-01   5.753101e+01   7.704431e-01
  3.707290e-01   5.666658e+01   8.052610e-01
  3.710280e-01   5.847528e+01   8.130984e-01
  3.713270e-01   5.747798e+01   7.943313e-01
  3.716260e-01   5.656965e+01   8.355283e-01
  3.719240e-01   5.736657e+01   7.867298e-01
  3.722230e-01   5.819642e+01   8.502399e-01
  3.725220e-01   5.754721e+01   8.164573e-01
  3.728210e-01   5.683735e+01   8.294109e-01
  3.731200e-01   5.656219e+01   8.765382e-01
  3.734190e-01   5.707332e+01   8.032921e-01
  3.737180e-01   5.704829e+01   8.771471e-01
  3.740170e-01   5.801796e+01   8.326602e-01
  3.743160e-01   5.701311e+01   8.832079e-01
  3.746150e-01   5.765519e+01   8.818005e-01
  3.749140e-01   5.677214e+01   8.539336e-01
  3.752130e-01   5.584714e+01   9.076337e-01
  3.755110e-01   5.661818e+01   8.498890e-01
  3.758100e-01   5.662894e+01   9.139646e-01
  3.761090e-01   5.807367e+01   8.979152e-01
  3.764080e-01   5.591186e+01   9.046327e-01
  3.767070e-01   5.857982e+01   9.681623e-01
  3.770060e-01   5.683250e+01   8.754866e-01
  3.773050e-01   5.799468e+01   9.715837e-01
  3.776040e-01   5.659909e+01   9.173140e-01
  3.779030e-01   5.811928e+01   9.602886e-01
  3.782020e-01   5.605134e+01   1.018610e+00
  3.785010e-01   5.641483e+01   8.983071e-01
  3.788000e-01   5.713864e+01   1.023438e+00
  3.790990e-01   5.782962e+01   9.499432e-01
  3.793970e-01   5.612221e+01   1.004588e+00
  3.796960e-01   5.623400e+01   1.000833e+00
  3.799950e-01   5.758775e+01   9.942232e-01
  3.802940e-01   5.899854e+01   1.118770e+00
  3.805930e-01   5.659528e+01   9.556796e-01
  3.808920e-01   5.514178e+01   1.087713e+00
  3.811910e-01   5.675368e+01   1.019984e+00
  3.814900e-01   5.938452e+01   1.098020e+00
  3.817890e-01   5.761196e+01   1.180930e+00
  3.820880e-01   5.755279e+01   1.003082e+00
  3.823870e-01   5.750193e+01   1.187438e+00
  3.826860e-01   5.921154e+01   1.057349e+00
  3.829840e-01   5.717951e+01   1.207868e+00
  3.832830e-01   5.666700e+01   1.149312e+00
  3.835820e-01   5.639935e+01   1.119290e+00
  3.838810e-01   5.731009e+01   1.261468e+00
  3.841800e-01   6.050675e+01   1.145928e+00
  3.844790e-01   5.712277e+01   1.268768e+00
  3.847780e-01   5.836237e+01   1.188596e+00
  3.850770e-01   5.535634e+01   1.258424e+00
  3.853760e-01   5.706689e+01   1.362992e+00
  3.856750e-01   5.490081e+01   1.152809e+00
  3.859740e-01   5.843067e+01   1.403594e+00
  3.862730e-01   5.814308e+01   1.270603e+00
  3.865710e-01   5.755404e+01   1.393025e+00
  3.868700e-01   5.667866e+01   1.407758e+00
  3.871690e-01   5.713894e+01   1.329892e+00
  3.874680e-01   5.693101e+01   1.528659e+00
  3.877670e-01   5.696371e+01   1.350169e+00
  3.880660e-01   5.488430e+01   1.534663e+00
  3.883650e-01   5.494823e+01   1.455104e+00
  3.886640e-01   5.735698e+01   1.551322e+00
  3.889630e-01   5.415932e+01   1.640438e+00
  3.892620e-01   5.708559e+01   1.514361e+00
  3.895610e-01   5.501781e+01   1.698696e+00
  3.898600e-01   5.579901e+01   1.665086e+00
  3.901580e-01   5.615817e+01   1.740554e+00
  3.904570e-01   5.671112e+01   1.955556e+00
  3.907560e-01   5.454578e+01   1.691393e+00
  3.910550e-01   5.713321e+01   1.998838e+00
  3.913540e-01   5.664369e+01   1.990256e+00
  3.916530e-01   6.041994e+01   2.055528e+00
  3.919520e-01   5.558162e+01   2.561066e+00
  3.922510e-01   5.349682e+01   1.934182e+00
  3.925500e-01   5.739894e+01   2.687952e+00
  3.928490e-01   5.895140e+01   2.486715e+00
  3.931480e-01   5.727307e+01   2.685003e+00
  3.934470e-01   0.000000e+00   0.000000e+00
  3.937460e-01   5.475557e+01   2.625329e+00
creator: radaver
creator-version: 3725
header-file: /nas_data/SAXS_data/20151104Workshop/header/JH1_0054.txt
image-file: /nas_data/Pilatus1M/20151104_Workshop/JH1_0054.tif
angular-axis-file: /nas_data/SAXS_data/20151104Workshop/q20151029.dat
beamstop-mask-file: /nas_data/SAXS_data/20151104Workshop/fit2d20151031.msk
detector-response-file: none
beam-center-x: 949.7700
beam-center-y: 918.8000
unit-time: 1.0000
channel-first: 10
channel-last: 1315
Exposure time [s]: 1.094082
Transmitted Beam: 0.484083
Incident Beam: 0.484083
Code: JH1
Concentration [mg/ml]: 1
Run Number: 0054
