# Supplementary material for: SAXS analysis of a soluble cytosolic NgBR construct including extracellular and transmembrane domains
Source: PLoS One. 2018 Jan 18;13(1):e0191371. doi: 10.1371/journal.pone.0191371 (PMC5773207; doi:10.1371/journal.pone.0191371)
Supplement: S1 File — (ZIP) [file pone.0191371.s001.zip › JH1_0055.dat]

Sample:   c= 1.0000 mg/ml  Code: JH1
  3.656810e-03   2.253959e+04   4.125634e+01
  3.955720e-03   2.196417e+04   2.797094e+01
  4.254640e-03   1.907981e+04   2.336161e+01
  4.553560e-03   1.535948e+04   2.020908e+01
  4.852480e-03   1.244789e+04   1.703307e+01
  5.151400e-03   1.050705e+04   1.545927e+01
  5.450320e-03   8.703287e+03   1.336397e+01
  5.749240e-03   7.417302e+03   1.195357e+01
  6.048150e-03   6.334923e+03   1.082825e+01
  6.347070e-03   5.490417e+03   9.577476e+00
  6.645990e-03   4.794214e+03   8.910333e+00
  6.944910e-03   4.219174e+03   8.047274e+00
  7.243830e-03   3.751412e+03   7.352743e+00
  7.542750e-03   3.344786e+03   6.916476e+00
  7.841670e-03   3.017642e+03   6.204269e+00
  8.140580e-03   2.719785e+03   5.971365e+00
  8.439500e-03   2.475978e+03   5.491552e+00
  8.738420e-03   2.256666e+03   5.192694e+00
  9.037340e-03   2.095607e+03   4.838371e+00
  9.336260e-03   1.925857e+03   4.558066e+00
  9.635180e-03   1.784544e+03   4.375169e+00
  9.934100e-03   1.637116e+03   4.054604e+00
  1.023300e-02   1.503989e+03   3.982754e+00
  1.053190e-02   1.390166e+03   3.883706e+00
  1.083090e-02   1.276133e+03   3.721012e+00
  1.112980e-02   1.186519e+03   3.557446e+00
  1.142870e-02   1.097451e+03   3.402152e+00
  1.172760e-02   1.015367e+03   3.263344e+00
  1.202650e-02   9.393421e+02   3.130114e+00
  1.232540e-02   8.812497e+02   3.015168e+00
  1.262440e-02   8.078354e+02   2.833167e+00
  1.292330e-02   7.582839e+02   2.702561e+00
  1.322220e-02   6.998655e+02   2.596372e+00
  1.352110e-02   6.505270e+02   2.478023e+00
  1.382000e-02   6.080466e+02   2.372144e+00
  1.411900e-02   5.682530e+02   2.282049e+00
  1.441790e-02   5.391308e+02   2.206793e+00
  1.471680e-02   4.986518e+02   2.112249e+00
  1.501570e-02   4.666763e+02   2.001171e+00
  1.531460e-02   4.391030e+02   1.932388e+00
  1.561350e-02   4.138980e+02   1.843191e+00
  1.591250e-02   3.899315e+02   1.804794e+00
  1.621140e-02   3.696218e+02   1.726865e+00
  1.651030e-02   3.473785e+02   1.656495e+00
  1.680920e-02   3.283733e+02   1.610544e+00
  1.710810e-02   3.111835e+02   1.571113e+00
  1.740710e-02   2.963130e+02   1.511054e+00
  1.770600e-02   2.817100e+02   1.458541e+00
  1.800490e-02   2.651956e+02   1.403957e+00
  1.830380e-02   2.547510e+02   1.386997e+00
  1.860270e-02   2.435733e+02   1.329890e+00
  1.890170e-02   2.327543e+02   1.300019e+00
  1.920060e-02   2.227204e+02   1.259635e+00
  1.949950e-02   2.143586e+02   1.249995e+00
  1.979840e-02   2.039897e+02   1.196508e+00
  2.009730e-02   1.943834e+02   1.155183e+00
  2.039620e-02   1.880223e+02   1.134064e+00
  2.069520e-02   1.828405e+02   1.112299e+00
  2.099410e-02   1.744473e+02   1.094343e+00
  2.129300e-02   1.703848e+02   1.053183e+00
  2.159190e-02   1.621002e+02   1.062661e+00
  2.189080e-02   1.591317e+02   1.058763e+00
  2.218980e-02   1.526999e+02   1.055011e+00
  2.248870e-02   1.462883e+02   1.051048e+00
  2.278760e-02   1.431682e+02   1.029534e+00
  2.308650e-02   1.380122e+02   1.041935e+00
  2.338540e-02   1.343531e+02   1.025895e+00
  2.368430e-02   1.322047e+02   9.991739e-01
  2.398330e-02   1.289606e+02   1.009293e+00
  2.428220e-02   1.268280e+02   9.786451e-01
  2.458110e-02   1.230110e+02   9.962116e-01
  2.488000e-02   1.187456e+02   9.526818e-01
  2.517890e-02   1.174816e+02   9.362940e-01
  2.547790e-02   1.151993e+02   9.402535e-01
  2.577680e-02   1.107433e+02   9.144843e-01
  2.607570e-02   1.089063e+02   9.142114e-01
  2.637460e-02   1.065824e+02   8.971401e-01
  2.667350e-02   1.053985e+02   8.698150e-01
  2.697250e-02   1.042179e+02   8.382620e-01
  2.727140e-02   1.024021e+02   8.000894e-01
  2.757030e-02   1.014063e+02   7.975114e-01
  2.786920e-02   9.946327e+01   7.808069e-01
  2.816810e-02   9.846085e+01   7.645499e-01
  2.846700e-02   9.549448e+01   7.436489e-01
  2.876600e-02   9.481811e+01   7.320825e-01
  2.906490e-02   9.429752e+01   7.322657e-01
  2.936380e-02   9.290404e+01   7.214230e-01
  2.966270e-02   9.278783e+01   7.156820e-01
  2.996160e-02   9.193052e+01   7.134118e-01
  3.026060e-02   9.001236e+01   6.948121e-01
  3.055950e-02   8.862892e+01   6.884747e-01
  3.085840e-02   8.678432e+01   6.783959e-01
  3.115730e-02   8.758413e+01   6.786613e-01
  3.145620e-02   8.709024e+01   6.702423e-01
  3.175510e-02   8.644848e+01   6.696002e-01
  3.205410e-02   8.483677e+01   6.597141e-01
  3.235300e-02   8.361645e+01   6.522987e-01
  3.265190e-02   8.344936e+01   6.396888e-01
  3.295080e-02   8.310166e+01   6.425407e-01
  3.324970e-02   8.235831e+01   6.388205e-01
  3.354870e-02   8.255917e+01   6.379269e-01
  3.384760e-02   8.062515e+01   6.231317e-01
  3.414650e-02   8.083224e+01   6.239315e-01
  3.444540e-02   7.971273e+01   6.110812e-01
  3.474430e-02   7.974878e+01   6.165979e-01
  3.504330e-02   7.909117e+01   6.064410e-01
  3.534220e-02   7.804185e+01   6.031480e-01
  3.564110e-02   7.824022e+01   6.031699e-01
  3.594000e-02   7.843665e+01   5.923671e-01
  3.623890e-02   7.724591e+01   5.978542e-01
  3.653780e-02   7.744703e+01   5.824402e-01
  3.683680e-02   7.712454e+01   5.887884e-01
  3.713570e-02   7.752488e+01   5.910186e-01
  3.743460e-02   7.494419e+01   5.716269e-01
  3.773350e-02   7.574590e+01   5.740138e-01
  3.803240e-02   7.549255e+01   5.867316e-01
  3.833140e-02   7.423923e+01   5.956701e-01
  3.863030e-02   7.496328e+01   6.078725e-01
  3.892920e-02   7.474548e+01   6.054102e-01
  3.922810e-02   7.476909e+01   6.078788e-01
  3.952700e-02   7.268596e+01   5.954666e-01
  3.982600e-02   7.271365e+01   6.042291e-01
  4.012490e-02   7.339878e+01   5.976077e-01
  4.042380e-02   7.260361e+01   6.021724e-01
  4.072270e-02   7.377116e+01   6.046004e-01
  4.102160e-02   7.268352e+01   5.993409e-01
  4.132050e-02   7.197742e+01   5.972048e-01
  4.161950e-02   7.166193e+01   5.897352e-01
  4.191840e-02   7.255650e+01   6.011823e-01
  4.221730e-02   7.164737e+01   5.896753e-01
  4.251620e-02   7.300979e+01   6.030573e-01
  4.281510e-02   7.214999e+01   5.902247e-01
  4.311410e-02   7.143461e+01   5.880438e-01
  4.341300e-02   7.162709e+01   5.918786e-01
  4.371190e-02   7.116543e+01   5.884456e-01
  4.401080e-02   7.117030e+01   5.884657e-01
  4.430970e-02   7.084835e+01   5.826455e-01
  4.460860e-02   7.043295e+01   5.816735e-01
  4.490760e-02   7.058560e+01   5.837909e-01
  4.520650e-02   7.046989e+01   5.788875e-01
  4.550540e-02   6.989493e+01   5.794476e-01
  4.580430e-02   6.970867e+01   5.764789e-01
  4.610320e-02   7.052661e+01   5.769446e-01
  4.640220e-02   6.974149e+01   5.780762e-01
  4.670110e-02   6.967965e+01   5.692166e-01
  4.700000e-02   6.899442e+01   5.685152e-01
  4.729890e-02   7.022927e+01   5.757271e-01
  4.759780e-02   6.977637e+01   5.731517e-01
  4.789680e-02   6.828466e+01   5.634899e-01
  4.819570e-02   6.961513e+01   5.682536e-01
  4.849460e-02   6.940309e+01   5.694903e-01
  4.879350e-02   6.840721e+01   5.591953e-01
  4.909240e-02   6.869173e+01   5.679718e-01
  4.939130e-02   6.949772e+01   5.615989e-01
  4.969030e-02   6.823351e+01   5.584849e-01
  4.998920e-02   6.749412e+01   5.547795e-01
  5.028810e-02   6.858405e+01   5.572257e-01
  5.058700e-02   6.710026e+01   5.551736e-01
  5.088590e-02   6.856349e+01   5.518736e-01
  5.118490e-02   6.776317e+01   5.558842e-01
  5.148380e-02   6.864128e+01   5.567910e-01
  5.178270e-02   6.719810e+01   5.437978e-01
  5.208160e-02   6.713224e+01   5.493240e-01
  5.238050e-02   6.876473e+01   5.501003e-01
  5.267940e-02   6.740243e+01   5.524047e-01
  5.297840e-02   6.710809e+01   5.440680e-01
  5.327730e-02   6.728645e+01   5.422625e-01
  5.357620e-02   6.742253e+01   5.447052e-01
  5.387510e-02   6.636303e+01   5.372864e-01
  5.417400e-02   6.777768e+01   5.480576e-01
  5.447300e-02   6.690591e+01   5.363986e-01
  5.477190e-02   6.745404e+01   5.398224e-01
  5.507080e-02   6.707387e+01   5.382990e-01
  5.536970e-02   6.587427e+01   5.316419e-01
  5.566860e-02   6.648918e+01   5.377968e-01
  5.596760e-02   6.735578e+01   5.351599e-01
  5.626650e-02   6.771496e+01   5.390184e-01
  5.656540e-02   6.613985e+01   5.309057e-01
  5.686430e-02   6.717579e+01   5.320531e-01
  5.716320e-02   6.612999e+01   5.243954e-01
  5.746210e-02   6.629229e+01   5.303214e-01
  5.776110e-02   6.609301e+01   5.313177e-01
  5.806000e-02   6.678389e+01   5.258248e-01
  5.835890e-02   6.600124e+01   5.233087e-01
  5.865780e-02   6.720455e+01   5.251799e-01
  5.895670e-02   6.656175e+01   5.325963e-01
  5.925570e-02   6.564058e+01   5.167909e-01
  5.955460e-02   6.586709e+01   5.245086e-01
  5.985350e-02   6.650223e+01   5.196121e-01
  6.015240e-02   6.648865e+01   5.212432e-01
  6.045130e-02   6.612917e+01   5.203957e-01
  6.075020e-02   6.530873e+01   5.121820e-01
  6.104920e-02   6.547654e+01   5.167018e-01
  6.134810e-02   6.604732e+01   5.195104e-01
  6.164700e-02   6.561286e+01   5.095924e-01
  6.194590e-02   6.530770e+01   5.165934e-01
  6.224480e-02   6.520430e+01   5.048381e-01
  6.254380e-02   6.604763e+01   5.167230e-01
  6.284270e-02   6.631191e+01   5.194269e-01
  6.314160e-02   6.575417e+01   5.048761e-01
  6.344050e-02   6.579654e+01   5.124583e-01
  6.373940e-02   6.495633e+01   5.007765e-01
  6.403840e-02   6.499259e+01   5.087804e-01
  6.433730e-02   6.519440e+01   5.042781e-01
  6.463620e-02   6.542745e+01   5.010546e-01
  6.493510e-02   6.574324e+01   5.133372e-01
  6.523400e-02   6.470327e+01   4.987811e-01
  6.553290e-02   6.542721e+01   5.041371e-01
  6.583190e-02   6.482761e+01   4.997693e-01
  6.613080e-02   6.545168e+01   4.976199e-01
  6.642970e-02   6.556177e+01   5.072714e-01
  6.672860e-02   6.492139e+01   4.941168e-01
  6.702750e-02   6.531233e+01   5.006136e-01
  6.732650e-02   6.509605e+01   4.962661e-01
  6.762540e-02   6.489553e+01   4.955012e-01
  6.792430e-02   6.535129e+01   4.992431e-01
  6.822320e-02   6.489369e+01   4.896417e-01
  6.852210e-02   6.487697e+01   4.969264e-01
  6.882110e-02   6.531928e+01   4.946443e-01
  6.912000e-02   6.524227e+01   4.938630e-01
  6.941890e-02   6.502137e+01   4.896443e-01
  6.971780e-02   6.487990e+01   4.886344e-01
  7.001670e-02   6.444102e+01   4.932690e-01
  7.031560e-02   6.414030e+01   4.853684e-01
  7.061460e-02   6.509335e+01   4.894375e-01
  7.091350e-02   6.427220e+01   4.849247e-01
  7.121240e-02   6.509236e+01   4.842693e-01
  7.151130e-02   6.504886e+01   4.902268e-01
  7.181020e-02   6.554732e+01   4.854958e-01
  7.210920e-02   6.505545e+01   4.869278e-01
  7.240810e-02   6.436325e+01   4.797220e-01
  7.270700e-02   6.548207e+01   4.899426e-01
  7.300590e-02   6.449370e+01   4.815780e-01
  7.330480e-02   6.446929e+01   4.760767e-01
  7.360370e-02   6.585255e+01   4.870890e-01
  7.390270e-02   6.548420e+01   4.802568e-01
  7.420160e-02   6.596701e+01   4.893835e-01
  7.450050e-02   6.417056e+01   4.736512e-01
  7.479940e-02   6.468726e+01   4.768808e-01
  7.509830e-02   6.484594e+01   4.815175e-01
  7.539730e-02   6.442750e+01   4.728505e-01
  7.569620e-02   6.464434e+01   4.745186e-01
  7.599510e-02   6.436801e+01   4.765909e-01
  7.629400e-02   6.603810e+01   4.765393e-01
  7.659290e-02   6.460485e+01   4.756919e-01
  7.689190e-02   6.463852e+01   4.714625e-01
  7.719080e-02   6.412894e+01   4.721878e-01
  7.748970e-02   6.494525e+01   4.717213e-01
  7.778860e-02   6.486824e+01   4.744650e-01
  7.808750e-02   6.428381e+01   4.688877e-01
  7.838640e-02   6.440119e+01   4.667856e-01
  7.868540e-02   6.520852e+01   4.709701e-01
  7.898430e-02   6.426545e+01   4.650450e-01
  7.928320e-02   6.380220e+01   4.688298e-01
  7.958210e-02   6.463928e+01   4.631053e-01
  7.988100e-02   6.441894e+01   4.676888e-01
  8.018000e-02   6.497074e+01   4.671737e-01
  8.047890e-02   6.436912e+01   4.645925e-01
  8.077780e-02   6.390069e+01   4.620789e-01
  8.107670e-02   6.449553e+01   4.617792e-01
  8.137560e-02   6.456361e+01   4.652939e-01
  8.167450e-02   6.493657e+01   4.637617e-01
  8.197350e-02   6.332426e+01   4.551817e-01
  8.227240e-02   6.447823e+01   4.637522e-01
  8.257130e-02   6.412725e+01   4.529841e-01
  8.287020e-02   6.424798e+01   4.625150e-01
  8.316910e-02   6.403045e+01   4.585080e-01
  8.346810e-02   6.470351e+01   4.565651e-01
  8.376700e-02   6.478091e+01   4.632055e-01
  8.406590e-02   6.520509e+01   4.552345e-01
  8.436480e-02   6.417166e+01   4.586147e-01
  8.466370e-02   6.479178e+01   4.549397e-01
  8.496270e-02   6.470018e+01   4.653726e-01
  8.526160e-02   6.430559e+01   4.786015e-01
  8.556050e-02   6.429154e+01   4.790013e-01
  8.585940e-02   6.574299e+01   4.904418e-01
  8.615830e-02   6.536248e+01   4.890205e-01
  8.645720e-02   6.334484e+01   4.861474e-01
  8.675620e-02   6.515271e+01   4.954901e-01
  8.705510e-02   6.396660e+01   4.899822e-01
  8.735400e-02   6.305077e+01   4.888979e-01
  8.765290e-02   6.559351e+01   4.991601e-01
  8.795180e-02   6.411083e+01   4.975067e-01
  8.825080e-02   6.500689e+01   4.964238e-01
  8.854970e-02   6.367812e+01   4.978653e-01
  8.884860e-02   6.409925e+01   4.974617e-01
  8.914750e-02   6.426324e+01   5.043241e-01
  8.944640e-02   6.466392e+01   5.022222e-01
  8.974530e-02   6.530850e+01   5.005989e-01
  9.004430e-02   6.381504e+01   4.928427e-01
  9.034320e-02   6.470518e+01   4.787332e-01
  9.064210e-02   6.356346e+01   4.736030e-01
  9.094100e-02   6.465156e+01   4.676921e-01
  9.123990e-02   6.448755e+01   4.658479e-01
  9.153890e-02   6.521533e+01   4.709946e-01
  9.183780e-02   6.373871e+01   4.623119e-01
  9.213670e-02   6.460092e+01   4.637836e-01
  9.243560e-02   6.512205e+01   4.644235e-01
  9.273450e-02   6.423036e+01   4.572396e-01
  9.303350e-02   6.393076e+01   4.621876e-01
  9.333240e-02   6.468318e+01   4.545582e-01
  9.363130e-02   6.358470e+01   4.541533e-01
  9.393020e-02   6.378350e+01   4.525360e-01
  9.422910e-02   6.308113e+01   4.511900e-01
  9.452800e-02   6.374365e+01   4.547205e-01
  9.482700e-02   6.389665e+01   4.450594e-01
  9.512590e-02   6.385356e+01   4.531700e-01
  9.542480e-02   6.376012e+01   4.479057e-01
  9.572370e-02   6.363112e+01   4.474523e-01
  9.602260e-02   6.360642e+01   4.496192e-01
  9.632160e-02   6.364777e+01   4.420197e-01
  9.662050e-02   6.350493e+01   4.440578e-01
  9.691940e-02   6.418184e+01   4.464182e-01
  9.721830e-02   6.417884e+01   4.438600e-01
  9.751720e-02   6.420665e+01   4.461377e-01
  9.781610e-02   6.396916e+01   4.409884e-01
  9.811510e-02   6.419115e+01   4.460839e-01
  9.841400e-02   6.391192e+01   4.379789e-01
  9.871290e-02   6.295179e+01   4.378202e-01
  9.901180e-02   6.411767e+01   4.429288e-01
  9.931070e-02   6.458486e+01   4.406291e-01
  9.960970e-02   6.384341e+01   4.412659e-01
  9.990860e-02   6.438273e+01   4.357951e-01
  1.002070e-01   6.503880e+01   4.421749e-01
  1.005060e-01   6.481536e+01   4.389749e-01
  1.008050e-01   6.471413e+01   4.410698e-01
  1.011040e-01   6.440138e+01   4.338294e-01
  1.014030e-01   6.394616e+01   4.343150e-01
  1.017020e-01   6.414596e+01   4.391293e-01
  1.020010e-01   6.389104e+01   4.334511e-01
  1.023000e-01   6.464545e+01   4.339794e-01
  1.025990e-01   6.416485e+01   4.313658e-01
  1.028980e-01   6.428156e+01   4.334256e-01
  1.031970e-01   6.404919e+01   4.350047e-01
  1.034960e-01   6.417666e+01   4.274835e-01
  1.037950e-01   6.357905e+01   4.293922e-01
  1.040930e-01   6.376028e+01   4.264162e-01
  1.043920e-01   6.490835e+01   4.341914e-01
  1.046910e-01   6.367554e+01   4.293882e-01
  1.049900e-01   6.442192e+01   4.260563e-01
  1.052890e-01   6.485267e+01   4.310313e-01
  1.055880e-01   6.421648e+01   4.272940e-01
  1.058870e-01   6.376406e+01   4.273984e-01
  1.061860e-01   6.379474e+01   4.233459e-01
  1.064850e-01   6.374848e+01   4.238236e-01
  1.067840e-01   6.470344e+01   4.292344e-01
  1.070830e-01   6.368666e+01   4.223592e-01
  1.073820e-01   6.358192e+01   4.204550e-01
  1.076800e-01   6.416583e+01   4.220706e-01
  1.079790e-01   6.422726e+01   4.241479e-01
  1.082780e-01   6.343063e+01   4.233981e-01
  1.085770e-01   6.478664e+01   4.189035e-01
  1.088760e-01   6.421032e+01   4.228391e-01
  1.091750e-01   6.383700e+01   4.200621e-01
  1.094740e-01   6.446012e+01   4.230374e-01
  1.097730e-01   6.369687e+01   4.180733e-01
  1.100720e-01   6.512525e+01   4.187968e-01
  1.103710e-01   6.474608e+01   4.239747e-01
  1.106700e-01   6.398847e+01   4.154220e-01
  1.109690e-01   6.404666e+01   4.213687e-01
  1.112670e-01   6.423618e+01   4.144528e-01
  1.115660e-01   6.394870e+01   4.147008e-01
  1.118650e-01   6.422093e+01   4.194849e-01
  1.121640e-01   6.431586e+01   4.138315e-01
  1.124630e-01   6.413449e+01   4.144183e-01
  1.127620e-01   6.385599e+01   4.135175e-01
  1.130610e-01   6.443638e+01   4.148045e-01
  1.133600e-01   6.401319e+01   4.181993e-01
  1.136590e-01   6.444028e+01   4.093530e-01
  1.139580e-01   6.494852e+01   4.155689e-01
  1.142570e-01   6.408715e+01   4.125136e-01
  1.145560e-01   6.408686e+01   4.130941e-01
  1.148550e-01   6.376175e+01   4.108875e-01
  1.151530e-01   6.370576e+01   4.053418e-01
  1.154520e-01   6.429910e+01   4.123262e-01
  1.157510e-01   6.460183e+01   4.087414e-01
  1.160500e-01   6.412672e+01   4.135143e-01
  1.163490e-01   6.455528e+01   4.085941e-01
  1.166480e-01   6.431915e+01   4.106686e-01
  1.169470e-01   6.397799e+01   4.073214e-01
  1.172460e-01   6.412044e+01   4.083359e-01
  1.175450e-01   6.469455e+01   4.068116e-01
  1.178440e-01   6.371224e+01   4.037113e-01
  1.181430e-01   6.420882e+01   4.083361e-01
  1.184420e-01   6.489953e+01   4.082862e-01
  1.187400e-01   6.455031e+01   4.058083e-01
  1.190390e-01   6.483089e+01   4.058674e-01
  1.193380e-01   6.454123e+01   4.049597e-01
  1.196370e-01   6.429592e+01   4.063831e-01
  1.199360e-01   6.489286e+01   4.041620e-01
  1.202350e-01   6.384317e+01   4.038523e-01
  1.205340e-01   6.407447e+01   4.021419e-01
  1.208330e-01   6.462429e+01   4.025205e-01
  1.211320e-01   6.511797e+01   4.073136e-01
  1.214310e-01   6.456513e+01   3.989075e-01
  1.217300e-01   6.395744e+01   4.025826e-01
  1.220290e-01   6.461848e+01   4.033066e-01
  1.223270e-01   6.465753e+01   4.007655e-01
  1.226260e-01   6.399727e+01   3.981905e-01
  1.229250e-01   6.390290e+01   3.963394e-01
  1.232240e-01   6.468130e+01   4.024309e-01
  1.235230e-01   6.460702e+01   4.014020e-01
  1.238220e-01   6.485739e+01   3.987695e-01
  1.241210e-01   6.488488e+01   4.004172e-01
  1.244200e-01   6.461027e+01   3.959575e-01
  1.247190e-01   6.431225e+01   3.996940e-01
  1.250180e-01   6.420259e+01   3.944529e-01
  1.253170e-01   6.399342e+01   3.945703e-01
  1.256160e-01   6.469822e+01   3.993185e-01
  1.259140e-01   6.397666e+01   3.942647e-01
  1.262130e-01   6.505302e+01   3.975675e-01
  1.265120e-01   6.466720e+01   3.936104e-01
  1.268110e-01   6.483257e+01   3.948657e-01
  1.271100e-01   6.459452e+01   3.977024e-01
  1.274090e-01   6.465761e+01   3.945839e-01
  1.277080e-01   6.434597e+01   3.923826e-01
  1.280070e-01   6.452568e+01   3.916911e-01
  1.283060e-01   6.485168e+01   3.941714e-01
  1.286050e-01   6.566288e+01   3.994267e-01
  1.289040e-01   6.467819e+01   3.894652e-01
  1.292030e-01   6.545064e+01   3.967434e-01
  1.295020e-01   6.348245e+01   3.870521e-01
  1.298000e-01   6.433017e+01   3.903604e-01
  1.300990e-01   6.463487e+01   3.888519e-01
  1.303980e-01   6.421387e+01   3.883059e-01
  1.306970e-01   6.414276e+01   3.910199e-01
  1.309960e-01   6.428939e+01   3.892611e-01
  1.312950e-01   6.495309e+01   3.910212e-01
  1.315940e-01   6.423870e+01   3.845732e-01
  1.318930e-01   6.442637e+01   3.879839e-01
  1.321920e-01   6.447741e+01   3.878977e-01
  1.324910e-01   6.531843e+01   3.913880e-01
  1.327900e-01   6.512271e+01   3.886348e-01
  1.330890e-01   6.585382e+01   3.903310e-01
  1.333870e-01   6.413028e+01   3.849534e-01
  1.336860e-01   6.535071e+01   3.878875e-01
  1.339850e-01   6.436861e+01   3.835612e-01
  1.342840e-01   6.503922e+01   3.883856e-01
  1.345830e-01   6.452648e+01   3.854337e-01
  1.348820e-01   6.513199e+01   3.872379e-01
  1.351810e-01   6.430702e+01   3.799433e-01
  1.354800e-01   6.469561e+01   3.854687e-01
  1.357790e-01   6.467590e+01   3.830868e-01
  1.360780e-01   6.452214e+01   3.842510e-01
  1.363770e-01   6.402368e+01   3.823008e-01
  1.366760e-01   6.467040e+01   3.863347e-01
  1.369740e-01   6.476703e+01   4.003154e-01
  1.372730e-01   6.481567e+01   4.025818e-01
  1.375720e-01   6.430849e+01   4.103497e-01
  1.378710e-01   6.343817e+01   4.092700e-01
  1.381700e-01   6.470195e+01   4.150718e-01
  1.384690e-01   6.388764e+01   4.196147e-01
  1.387680e-01   6.442533e+01   4.098705e-01
  1.390670e-01   6.450803e+01   3.984711e-01
  1.393660e-01   6.465143e+01   3.981359e-01
  1.396650e-01   6.373118e+01   3.924986e-01
  1.399640e-01   6.472015e+01   3.965490e-01
  1.402630e-01   6.492688e+01   3.890070e-01
  1.405620e-01   6.434299e+01   3.916297e-01
  1.408600e-01   6.485840e+01   3.919598e-01
  1.411590e-01   6.394760e+01   3.901783e-01
  1.414580e-01   6.495656e+01   3.937412e-01
  1.417570e-01   6.493217e+01   3.861728e-01
  1.420560e-01   6.398115e+01   3.878429e-01
  1.423550e-01   6.458000e+01   3.870120e-01
  1.426540e-01   6.481658e+01   3.841965e-01
  1.429530e-01   6.442148e+01   3.821030e-01
  1.432520e-01   6.470576e+01   3.799915e-01
  1.435510e-01   6.464304e+01   3.825300e-01
  1.438500e-01   6.486830e+01   3.791265e-01
  1.441490e-01   6.485189e+01   3.781918e-01
  1.444470e-01   6.448743e+01   3.795743e-01
  1.447460e-01   6.461293e+01   3.761783e-01
  1.450450e-01   6.477787e+01   3.804281e-01
  1.453440e-01   6.492631e+01   3.749210e-01
  1.456430e-01   6.513088e+01   3.792259e-01
  1.459420e-01   6.486355e+01   3.777847e-01
  1.462410e-01   6.473523e+01   3.756635e-01
  1.465400e-01   6.466221e+01   3.767590e-01
  1.468390e-01   6.486657e+01   3.726180e-01
  1.471380e-01   6.505151e+01   3.761460e-01
  1.474370e-01   6.487118e+01   3.762751e-01
  1.477360e-01   6.460468e+01   3.744208e-01
  1.480340e-01   6.519265e+01   3.724990e-01
  1.483330e-01   6.439064e+01   3.786178e-01
  1.486320e-01   6.468867e+01   3.890138e-01
  1.489310e-01   6.477329e+01   3.909674e-01
  1.492300e-01   6.413155e+01   3.885405e-01
  1.495290e-01   6.475298e+01   3.928755e-01
  1.498280e-01   6.560030e+01   4.000093e-01
  1.501270e-01   6.412413e+01   3.970249e-01
  1.504260e-01   6.549927e+01   3.958835e-01
  1.507250e-01   6.483131e+01   3.997290e-01
  1.510240e-01   6.470292e+01   3.982944e-01
  1.513230e-01   6.514457e+01   4.049451e-01
  1.516210e-01   6.494961e+01   4.000935e-01
  1.519200e-01   6.563723e+01   4.022058e-01
  1.522190e-01   6.564478e+01   4.092341e-01
  1.525180e-01   6.464632e+01   4.012591e-01
  1.528170e-01   6.451292e+01   4.062401e-01
  1.531160e-01   6.510430e+01   4.048199e-01
  1.534150e-01   6.517845e+01   3.992372e-01
  1.537140e-01   6.518751e+01   3.924609e-01
  1.540130e-01   6.439375e+01   3.836361e-01
  1.543120e-01   6.546723e+01   3.870549e-01
  1.546110e-01   6.542556e+01   3.843777e-01
  1.549100e-01   6.530947e+01   3.842664e-01
  1.552090e-01   6.457659e+01   3.841804e-01
  1.555070e-01   6.468669e+01   3.753060e-01
  1.558060e-01   6.436720e+01   3.796699e-01
  1.561050e-01   6.574665e+01   3.799052e-01
  1.564040e-01   6.480775e+01   3.787273e-01
  1.567030e-01   6.467206e+01   3.763504e-01
  1.570020e-01   6.530647e+01   3.762328e-01
  1.573010e-01   6.528765e+01   3.796821e-01
  1.576000e-01   6.523687e+01   3.736800e-01
  1.578990e-01   6.484113e+01   3.744603e-01
  1.581980e-01   6.561092e+01   3.749624e-01
  1.584970e-01   6.470390e+01   3.721504e-01
  1.587960e-01   6.502953e+01   3.765165e-01
  1.590940e-01   6.540002e+01   3.722526e-01
  1.593930e-01   6.467212e+01   3.689351e-01
  1.596920e-01   6.402931e+01   3.681244e-01
  1.599910e-01   6.522382e+01   3.732197e-01
  1.602900e-01   6.508835e+01   3.722009e-01
  1.605890e-01   6.509481e+01   3.666804e-01
  1.608880e-01   6.529943e+01   3.696911e-01
  1.611870e-01   6.520588e+01   3.684066e-01
  1.614860e-01   6.565454e+01   3.700801e-01
  1.617850e-01   6.489523e+01   3.647239e-01
  1.620840e-01   6.512686e+01   3.653742e-01
  1.623830e-01   6.452509e+01   3.652721e-01
  1.626810e-01   6.536899e+01   3.654580e-01
  1.629800e-01   6.456002e+01   3.593217e-01
  1.632790e-01   6.444969e+01   3.601609e-01
  1.635780e-01   6.548850e+01   3.642186e-01
  1.638770e-01   6.531462e+01   3.660993e-01
  1.641760e-01   6.570811e+01   3.654174e-01
  1.644750e-01   6.461499e+01   3.615875e-01
  1.647740e-01   6.453130e+01   3.609666e-01
  1.650730e-01   6.475563e+01   3.629547e-01
  1.653720e-01   6.450269e+01   3.618554e-01
  1.656710e-01   6.572483e+01   3.631262e-01
  1.659700e-01   6.539200e+01   3.637551e-01
  1.662680e-01   6.457968e+01   3.601402e-01
  1.665670e-01   6.489676e+01   3.619873e-01
  1.668660e-01   6.558068e+01   3.604368e-01
  1.671650e-01   6.444365e+01   3.601441e-01
  1.674640e-01   6.483939e+01   3.604804e-01
  1.677630e-01   6.438834e+01   3.573327e-01
  1.680620e-01   6.499943e+01   3.613087e-01
  1.683610e-01   6.491790e+01   3.554545e-01
  1.686600e-01   6.502599e+01   3.606161e-01
  1.689590e-01   6.532705e+01   3.578665e-01
  1.692580e-01   6.491852e+01   3.565607e-01
  1.695570e-01   6.462788e+01   3.602746e-01
  1.698560e-01   6.465613e+01   3.543720e-01
  1.701540e-01   6.442082e+01   3.564879e-01
  1.704530e-01   6.555206e+01   3.566353e-01
  1.707520e-01   6.490863e+01   3.550632e-01
  1.710510e-01   6.483577e+01   3.578212e-01
  1.713500e-01   6.482121e+01   3.542778e-01
  1.716490e-01   6.507889e+01   3.577438e-01
  1.719480e-01   6.434426e+01   3.501109e-01
  1.722470e-01   6.450462e+01   3.528691e-01
  1.725460e-01   6.500827e+01   3.558853e-01
  1.728450e-01   6.481093e+01   3.529848e-01
  1.731440e-01   6.461422e+01   3.529883e-01
  1.734430e-01   6.354802e+01   3.468894e-01
  1.737410e-01   6.449529e+01   3.530241e-01
  1.740400e-01   6.413993e+01   3.513317e-01
  1.743390e-01   6.492612e+01   3.509828e-01
  1.746380e-01   6.521240e+01   3.533575e-01
  1.749370e-01   6.510648e+01   3.507656e-01
  1.752360e-01   6.531388e+01   3.536323e-01
  1.755350e-01   6.534630e+01   3.528266e-01
  1.758340e-01   6.482043e+01   3.467126e-01
  1.761330e-01   6.435654e+01   3.510310e-01
  1.764320e-01   6.467398e+01   3.470032e-01
  1.767310e-01   6.472062e+01   3.514883e-01
  1.770300e-01   6.376187e+01   3.452291e-01
  1.773280e-01   6.466849e+01   3.490600e-01
  1.776270e-01   6.462774e+01   3.477375e-01
  1.779260e-01   6.398405e+01   3.444686e-01
  1.782250e-01   6.451588e+01   3.486479e-01
  1.785240e-01   6.439329e+01   3.450603e-01
  1.788230e-01   6.443080e+01   3.468637e-01
  1.791220e-01   6.425734e+01   3.469115e-01
  1.794210e-01   6.452261e+01   3.443962e-01
  1.797200e-01   6.490017e+01   3.469258e-01
  1.800190e-01   6.446062e+01   3.433958e-01
  1.803180e-01   6.516093e+01   3.488235e-01
  1.806170e-01   6.432027e+01   3.436885e-01
  1.809160e-01   6.407828e+01   3.423759e-01
  1.812140e-01   6.454650e+01   3.444600e-01
  1.815130e-01   6.469392e+01   3.443505e-01
  1.818120e-01   6.409384e+01   3.440886e-01
  1.821110e-01   6.451112e+01   3.412236e-01
  1.824100e-01   6.473921e+01   3.443039e-01
  1.827090e-01   6.433397e+01   3.425608e-01
  1.830080e-01   6.407667e+01   3.420403e-01
  1.833070e-01   6.399188e+01   3.393613e-01
  1.836060e-01   6.519647e+01   3.417270e-01
  1.839050e-01   6.441716e+01   3.436132e-01
  1.842040e-01   6.479390e+01   3.418073e-01
  1.845030e-01   6.432443e+01   3.397565e-01
  1.848010e-01   6.412094e+01   3.410061e-01
  1.851000e-01   6.475441e+01   3.380107e-01
  1.853990e-01   6.452238e+01   3.424010e-01
  1.856980e-01   6.438149e+01   3.395845e-01
  1.859970e-01   6.377207e+01   3.366981e-01
  1.862960e-01   6.409661e+01   3.389932e-01
  1.865950e-01   6.437790e+01   3.379755e-01
  1.868940e-01   6.423161e+01   3.414643e-01
  1.871930e-01   6.447340e+01   3.349369e-01
  1.874920e-01   6.455499e+01   3.382811e-01
  1.877910e-01   6.435806e+01   3.376063e-01
  1.880900e-01   6.385333e+01   3.362798e-01
  1.883880e-01   6.452983e+01   3.398143e-01
  1.886870e-01   6.456252e+01   3.337868e-01
  1.889860e-01   6.436648e+01   3.389024e-01
  1.892850e-01   6.418629e+01   3.358974e-01
  1.895840e-01   6.429807e+01   3.350995e-01
  1.898830e-01   6.410048e+01   3.350494e-01
  1.901820e-01   6.406393e+01   3.346436e-01
  1.904810e-01   6.456527e+01   3.357950e-01
  1.907800e-01   6.402116e+01   3.336065e-01
  1.910790e-01   6.399406e+01   3.329233e-01
  1.913780e-01   6.388996e+01   3.337257e-01
  1.916770e-01   6.382057e+01   3.333906e-01
  1.919750e-01   6.420729e+01   3.351730e-01
  1.922740e-01   6.449100e+01   3.322381e-01
  1.925730e-01   6.348482e+01   3.303858e-01
  1.928720e-01   6.306188e+01   3.300358e-01
  1.931710e-01   6.327444e+01   3.311981e-01
  1.934700e-01   6.439418e+01   3.325922e-01
  1.937690e-01   6.397790e+01   3.306142e-01
  1.940680e-01   6.387196e+01   3.321488e-01
  1.943670e-01   6.389104e+01   3.302403e-01
  1.946660e-01   6.410410e+01   3.313902e-01
  1.949650e-01   6.367040e+01   3.281892e-01
  1.952640e-01   6.477524e+01   3.325175e-01
  1.955630e-01   6.322347e+01   3.297051e-01
  1.958610e-01   6.376120e+01   3.279826e-01
  1.961600e-01   6.380196e+01   3.294148e-01
  1.964590e-01   6.378687e+01   3.279021e-01
  1.967580e-01   6.367721e+01   3.298363e-01
  1.970570e-01   6.304352e+01   3.259859e-01
  1.973560e-01   6.346591e+01   3.253379e-01
  1.976550e-01   6.261905e+01   3.259067e-01
  1.979540e-01   6.375662e+01   3.265151e-01
  1.982530e-01   6.338354e+01   3.273025e-01
  1.985520e-01   6.446680e+01   3.280382e-01
  1.988510e-01   6.319064e+01   3.249188e-01
  1.991500e-01   6.334146e+01   3.274871e-01
  1.994480e-01   6.348133e+01   3.245185e-01
  1.997470e-01   6.414274e+01   3.280840e-01
  2.000460e-01   6.406841e+01   3.240286e-01
  2.003450e-01   6.347677e+01   3.247924e-01
  2.006440e-01   6.323819e+01   3.269270e-01
  2.009430e-01   6.308350e+01   3.215284e-01
  2.012420e-01   6.363288e+01   3.261981e-01
  2.015410e-01   6.345614e+01   3.223367e-01
  2.018400e-01   6.353518e+01   3.232390e-01
  2.021390e-01   6.365030e+01   3.245227e-01
  2.024380e-01   6.318952e+01   3.184978e-01
  2.027370e-01   6.374588e+01   3.249086e-01
  2.030350e-01   6.325873e+01   3.205862e-01
  2.033340e-01   6.268394e+01   3.199535e-01
  2.036330e-01   6.283244e+01   3.178671e-01
  2.039320e-01   6.270425e+01   3.183572e-01
  2.042310e-01   6.349945e+01   3.234300e-01
  2.045300e-01   6.323450e+01   3.180707e-01
  2.048290e-01   6.315551e+01   3.189550e-01
  2.051280e-01   6.343611e+01   3.192544e-01
  2.054270e-01   6.286861e+01   3.172836e-01
  2.057260e-01   6.324738e+01   3.216666e-01
  2.060250e-01   6.361195e+01   3.186138e-01
  2.063240e-01   6.355064e+01   3.210488e-01
  2.066230e-01   6.355607e+01   3.196922e-01
  2.069210e-01   6.302453e+01   3.195799e-01
  2.072200e-01   6.306661e+01   3.190028e-01
  2.075190e-01   6.323457e+01   3.169981e-01
  2.078180e-01   6.259061e+01   3.177966e-01
  2.081170e-01   6.347729e+01   3.184110e-01
  2.084160e-01   6.276121e+01   3.186382e-01
  2.087150e-01   6.325914e+01   3.163946e-01
  2.090140e-01   6.263398e+01   3.162888e-01
  2.093130e-01   6.335821e+01   3.179777e-01
  2.096120e-01   6.283933e+01   3.161390e-01
  2.099110e-01   6.335284e+01   3.159674e-01
  2.102100e-01   6.316133e+01   3.170815e-01
  2.105080e-01   6.300128e+01   3.182939e-01
  2.108070e-01   6.289683e+01   3.150913e-01
  2.111060e-01   6.308233e+01   3.147670e-01
  2.114050e-01   6.256469e+01   3.138648e-01
  2.117040e-01   6.238302e+01   3.183595e-01
  2.120030e-01   6.307554e+01   3.260687e-01
  2.123020e-01   6.331250e+01   3.290393e-01
  2.126010e-01   6.240112e+01   3.240316e-01
  2.129000e-01   6.335394e+01   3.297449e-01
  2.131990e-01   6.324323e+01   3.323394e-01
  2.134980e-01   6.343501e+01   3.348625e-01
  2.137970e-01   6.335208e+01   3.321647e-01
  2.140950e-01   6.294472e+01   3.329430e-01
  2.143940e-01   6.320684e+01   3.348874e-01
  2.146930e-01   6.244949e+01   3.331883e-01
  2.149920e-01   6.301969e+01   3.350216e-01
  2.152910e-01   6.293958e+01   3.352834e-01
  2.155900e-01   6.327045e+01   3.390629e-01
  2.158890e-01   6.246551e+01   3.368992e-01
  2.161880e-01   6.226233e+01   3.349035e-01
  2.164870e-01   6.262510e+01   3.371671e-01
  2.167860e-01   6.264627e+01   3.309203e-01
  2.170850e-01   6.258756e+01   3.281922e-01
  2.173840e-01   6.233056e+01   3.244272e-01
  2.176820e-01   6.253782e+01   3.235225e-01
  2.179810e-01   6.307822e+01   3.259301e-01
  2.182800e-01   6.331053e+01   3.222463e-01
  2.185790e-01   6.257175e+01   3.219025e-01
  2.188780e-01   6.291271e+01   3.192963e-01
  2.191770e-01   6.227718e+01   3.197446e-01
  2.194760e-01   6.190740e+01   3.196288e-01
  2.197750e-01   6.273209e+01   3.185643e-01
  2.200740e-01   6.240558e+01   3.157116e-01
  2.203730e-01   6.273458e+01   3.182980e-01
  2.206720e-01   6.255862e+01   3.169039e-01
  2.209710e-01   6.289419e+01   3.199366e-01
  2.212700e-01   6.234289e+01   3.140949e-01
  2.215680e-01   6.225828e+01   3.166813e-01
  2.218670e-01   6.198499e+01   3.117580e-01
  2.221660e-01   6.192996e+01   3.150398e-01
  2.224650e-01   6.222130e+01   3.132637e-01
  2.227640e-01   6.208602e+01   3.126619e-01
  2.230630e-01   6.231283e+01   3.141508e-01
  2.233620e-01   6.202596e+01   3.126410e-01
  2.236610e-01   6.155951e+01   3.114632e-01
  2.239600e-01   6.214463e+01   3.093458e-01
  2.242590e-01   6.159809e+01   3.110420e-01
  2.245580e-01   6.219085e+01   3.116289e-01
  2.248570e-01   6.285310e+01   3.151135e-01
  2.251550e-01   6.245298e+01   3.104924e-01
  2.254540e-01   6.269134e+01   3.113390e-01
  2.257530e-01   6.230644e+01   3.126952e-01
  2.260520e-01   6.200312e+01   3.081150e-01
  2.263510e-01   6.267003e+01   3.107775e-01
  2.266500e-01   6.175967e+01   3.083861e-01
  2.269490e-01   6.172937e+01   3.069366e-01
  2.272480e-01   6.171223e+01   3.094055e-01
  2.275470e-01   6.210986e+01   3.062759e-01
  2.278460e-01   6.166984e+01   3.086657e-01
  2.281450e-01   6.179177e+01   3.062265e-01
  2.284440e-01   6.212394e+01   3.085402e-01
  2.287420e-01   6.243886e+01   3.102038e-01
  2.290410e-01   6.200550e+01   3.030035e-01
  2.293400e-01   6.191831e+01   3.075303e-01
  2.296390e-01   6.208384e+01   3.064570e-01
  2.299380e-01   6.196933e+01   3.066661e-01
  2.302370e-01   6.276873e+01   3.080194e-01
  2.305360e-01   6.220166e+01   3.046796e-01
  2.308350e-01   6.172612e+01   3.078007e-01
  2.311340e-01   6.194535e+01   3.026192e-01
  2.314330e-01   6.156690e+01   3.038424e-01
  2.317320e-01   6.215970e+01   3.063988e-01
  2.320310e-01   6.221583e+01   3.033980e-01
  2.323290e-01   6.189115e+01   3.073385e-01
  2.326280e-01   6.195410e+01   3.020499e-01
  2.329270e-01   6.141826e+01   3.012111e-01
  2.332260e-01   6.182558e+01   3.037571e-01
  2.335250e-01   6.156343e+01   3.023961e-01
  2.338240e-01   6.166238e+01   3.038367e-01
  2.341230e-01   6.187143e+01   2.998666e-01
  2.344220e-01   6.145929e+01   3.019028e-01
  2.347210e-01   6.178299e+01   3.025780e-01
  2.350200e-01   6.207173e+01   3.024544e-01
  2.353190e-01   6.193677e+01   3.024799e-01
  2.356180e-01   6.211383e+01   2.995325e-01
  2.359170e-01   6.134730e+01   3.019837e-01
  2.362150e-01   6.212560e+01   3.018795e-01
  2.365140e-01   6.179172e+01   2.987548e-01
  2.368130e-01   6.172661e+01   3.009086e-01
  2.371120e-01   6.141363e+01   2.987552e-01
  2.374110e-01   6.185517e+01   3.023989e-01
  2.377100e-01   6.176901e+01   2.985858e-01
  2.380090e-01   6.157035e+01   2.994822e-01
  2.383080e-01   6.123328e+01   2.967215e-01
  2.386070e-01   6.160256e+01   2.992144e-01
  2.389060e-01   6.143307e+01   2.984580e-01
  2.392050e-01   6.174499e+01   2.976189e-01
  2.395040e-01   6.130677e+01   2.986101e-01
  2.398020e-01   6.124863e+01   2.964202e-01
  2.401010e-01   6.148900e+01   2.987086e-01
  2.404000e-01   6.121527e+01   2.952200e-01
  2.406990e-01   6.154846e+01   2.977110e-01
  2.409980e-01   6.170233e+01   2.970650e-01
  2.412970e-01   6.188950e+01   2.970654e-01
  2.415960e-01   6.118838e+01   2.962744e-01
  2.418950e-01   6.137395e+01   2.950466e-01
  2.421940e-01   6.103728e+01   2.954597e-01
  2.424930e-01   6.121808e+01   2.967977e-01
  2.427920e-01   6.161149e+01   2.939652e-01
  2.430910e-01   6.137186e+01   2.953746e-01
  2.433890e-01   6.076952e+01   2.929307e-01
  2.436880e-01   6.089646e+01   2.957917e-01
  2.439870e-01   6.086952e+01   2.921898e-01
  2.442860e-01   6.122556e+01   2.925003e-01
  2.445850e-01   6.102885e+01   2.937748e-01
  2.448840e-01   6.093254e+01   2.931041e-01
  2.451830e-01   6.105060e+01   2.949339e-01
  2.454820e-01   6.095068e+01   2.911970e-01
  2.457810e-01   6.069139e+01   2.917619e-01
  2.460800e-01   6.102517e+01   2.928897e-01
  2.463790e-01   6.026566e+01   2.900910e-01
  2.466780e-01   6.073159e+01   2.916420e-01
  2.469770e-01   6.074781e+01   2.908192e-01
  2.472750e-01   6.095947e+01   2.920803e-01
  2.475740e-01   6.126042e+01   2.937820e-01
  2.478730e-01   6.064963e+01   2.876296e-01
  2.481720e-01   6.115017e+01   2.917807e-01
  2.484710e-01   6.109016e+01   2.898264e-01
  2.487700e-01   6.102472e+01   2.927796e-01
  2.490690e-01   6.085985e+01   2.913022e-01
  2.493680e-01   6.104476e+01   2.887738e-01
  2.496670e-01   6.062002e+01   2.916987e-01
  2.499660e-01   6.071065e+01   2.889248e-01
  2.502650e-01   6.091581e+01   2.906856e-01
  2.505640e-01   6.075343e+01   2.873571e-01
  2.508620e-01   6.137817e+01   2.901920e-01
  2.511610e-01   6.075249e+01   2.910451e-01
  2.514600e-01   6.099747e+01   2.884533e-01
  2.517590e-01   6.078822e+01   2.877503e-01
  2.520580e-01   6.022089e+01   2.869223e-01
  2.523570e-01   6.057257e+01   2.880720e-01
  2.526560e-01   6.081052e+01   2.894788e-01
  2.529550e-01   6.117578e+01   2.870142e-01
  2.532540e-01   6.109719e+01   2.867275e-01
  2.535530e-01   6.099544e+01   2.862847e-01
  2.538520e-01   6.079338e+01   2.871416e-01
  2.541510e-01   6.029688e+01   2.844383e-01
  2.544490e-01   6.067272e+01   2.861380e-01
  2.547480e-01   6.059890e+01   2.862710e-01
  2.550470e-01   6.098412e+01   2.854466e-01
  2.553460e-01   6.030107e+01   2.842462e-01
  2.556450e-01   6.045578e+01   2.823157e-01
  2.559440e-01   6.085633e+01   2.861618e-01
  2.562430e-01   6.079936e+01   2.873623e-01
  2.565420e-01   6.046431e+01   2.840266e-01
  2.568410e-01   6.076916e+01   2.839401e-01
  2.571400e-01   6.044022e+01   2.835694e-01
  2.574390e-01   6.043794e+01   2.856859e-01
  2.577380e-01   5.982634e+01   2.832256e-01
  2.580360e-01   6.035279e+01   2.824699e-01
  2.583350e-01   6.115505e+01   2.868633e-01
  2.586340e-01   6.053603e+01   2.823059e-01
  2.589330e-01   6.022027e+01   2.843586e-01
  2.592320e-01   6.022928e+01   2.815898e-01
  2.595310e-01   6.105792e+01   2.845140e-01
  2.598300e-01   6.073342e+01   2.856691e-01
  2.601290e-01   6.067286e+01   2.811581e-01
  2.604280e-01   6.087958e+01   2.851010e-01
  2.607270e-01   6.085304e+01   2.812843e-01
  2.610260e-01   6.024149e+01   2.824072e-01
  2.613250e-01   6.054523e+01   2.837157e-01
  2.616240e-01   6.028809e+01   2.822197e-01
  2.619220e-01   6.026950e+01   2.822749e-01
  2.622210e-01   6.023606e+01   2.793741e-01
  2.625200e-01   6.015776e+01   2.809332e-01
  2.628190e-01   6.039264e+01   2.811881e-01
  2.631180e-01   6.000755e+01   2.785570e-01
  2.634170e-01   5.993334e+01   2.819807e-01
  2.637160e-01   6.028038e+01   2.791896e-01
  2.640150e-01   6.013806e+01   2.815729e-01
  2.643140e-01   6.032975e+01   2.789220e-01
  2.646130e-01   6.072391e+01   2.802148e-01
  2.649120e-01   5.973058e+01   2.809117e-01
  2.652110e-01   6.005459e+01   2.784755e-01
  2.655090e-01   6.015389e+01   2.794713e-01
  2.658080e-01   6.050212e+01   2.786548e-01
  2.661070e-01   6.051975e+01   2.799351e-01
  2.664060e-01   5.996001e+01   2.783514e-01
  2.667050e-01   6.014942e+01   2.790774e-01
  2.670040e-01   6.001660e+01   2.785780e-01
  2.673030e-01   6.101116e+01   2.800150e-01
  2.676020e-01   6.004576e+01   2.778854e-01
  2.679010e-01   6.058834e+01   2.790431e-01
  2.682000e-01   6.049259e+01   2.776906e-01
  2.684990e-01   6.030183e+01   2.782878e-01
  2.687980e-01   6.039563e+01   2.781260e-01
  2.690960e-01   6.051687e+01   2.795453e-01
  2.693950e-01   5.992545e+01   2.752728e-01
  2.696940e-01   6.001670e+01   2.758521e-01
  2.699930e-01   5.972891e+01   2.762121e-01
  2.702920e-01   5.986669e+01   2.762503e-01
  2.705910e-01   6.008100e+01   2.772126e-01
  2.708900e-01   6.015158e+01   2.752392e-01
  2.711890e-01   5.961960e+01   2.758659e-01
  2.714880e-01   6.000049e+01   2.757223e-01
  2.717870e-01   6.055975e+01   2.774702e-01
  2.720860e-01   6.032394e+01   2.759095e-01
  2.723850e-01   6.023391e+01   2.750608e-01
  2.726840e-01   5.980451e+01   2.751793e-01
  2.729820e-01   6.000132e+01   2.754470e-01
  2.732810e-01   5.985081e+01   2.741847e-01
  2.735800e-01   5.938172e+01   2.730173e-01
  2.738790e-01   5.993590e+01   2.748370e-01
  2.741780e-01   6.020743e+01   2.759197e-01
  2.744770e-01   5.998158e+01   2.728550e-01
  2.747760e-01   5.939187e+01   2.728592e-01
  2.750750e-01   6.024427e+01   2.779659e-01
  2.753740e-01   6.033549e+01   2.826274e-01
  2.756730e-01   5.978343e+01   2.828229e-01
  2.759720e-01   5.960754e+01   2.811145e-01
  2.762710e-01   5.983937e+01   2.857019e-01
  2.765690e-01   6.057922e+01   2.867384e-01
  2.768680e-01   6.023248e+01   2.886268e-01
  2.771670e-01   5.982197e+01   2.852484e-01
  2.774660e-01   5.947244e+01   2.852371e-01
  2.777650e-01   6.017682e+01   2.904146e-01
  2.780640e-01   6.010411e+01   2.888486e-01
  2.783630e-01   5.996676e+01   2.889436e-01
  2.786620e-01   6.018827e+01   2.911998e-01
  2.789610e-01   5.986241e+01   2.905189e-01
  2.792600e-01   6.003700e+01   2.938088e-01
  2.795590e-01   5.964938e+01   2.871212e-01
  2.798580e-01   6.011712e+01   2.927809e-01
  2.801560e-01   5.983795e+01   2.916600e-01
  2.804550e-01   5.983161e+01   2.925270e-01
  2.807540e-01   6.027083e+01   2.949425e-01
  2.810530e-01   5.992650e+01   2.913278e-01
  2.813520e-01   5.960942e+01   2.944474e-01
  2.816510e-01   5.994572e+01   2.942584e-01
  2.819500e-01   6.011160e+01   2.947781e-01
  2.822490e-01   6.024604e+01   2.951075e-01
  2.825480e-01   5.983871e+01   2.936588e-01
  2.828470e-01   5.952438e+01   2.962989e-01
  2.831460e-01   5.981657e+01   2.955283e-01
  2.834450e-01   5.949072e+01   2.931396e-01
  2.837430e-01   6.002213e+01   2.961502e-01
  2.840420e-01   5.958504e+01   2.966817e-01
  2.843410e-01   5.955934e+01   3.030902e-01
  2.846400e-01   5.963961e+01   3.054227e-01
  2.849390e-01   5.918770e+01   3.121200e-01
  2.852380e-01   5.959744e+01   3.161056e-01
  2.855370e-01   5.939309e+01   3.186919e-01
  2.858360e-01   5.984591e+01   3.219524e-01
  2.861350e-01   5.944454e+01   3.237046e-01
  2.864340e-01   5.917426e+01   3.277460e-01
  2.867330e-01   5.935102e+01   3.272924e-01
  2.870320e-01   5.934229e+01   3.328850e-01
  2.873310e-01   5.931987e+01   3.297381e-01
  2.876290e-01   5.948725e+01   3.354550e-01
  2.879280e-01   5.923524e+01   3.378039e-01
  2.882270e-01   5.917818e+01   3.339140e-01
  2.885260e-01   5.924635e+01   3.381808e-01
  2.888250e-01   5.875294e+01   3.359121e-01
  2.891240e-01   5.966029e+01   3.436023e-01
  2.894230e-01   5.916108e+01   3.452517e-01
  2.897220e-01   5.989565e+01   3.391630e-01
  2.900210e-01   5.882589e+01   3.450095e-01
  2.903200e-01   5.953833e+01   3.450642e-01
  2.906190e-01   5.899841e+01   3.471937e-01
  2.909180e-01   5.904002e+01   3.482596e-01
  2.912160e-01   5.894660e+01   3.442581e-01
  2.915150e-01   5.888481e+01   3.554250e-01
  2.918140e-01   5.909363e+01   3.478504e-01
  2.921130e-01   5.916481e+01   3.513137e-01
  2.924120e-01   5.873604e+01   3.525799e-01
  2.927110e-01   5.873697e+01   3.515986e-01
  2.930100e-01   5.891660e+01   3.613155e-01
  2.933090e-01   5.865311e+01   3.547250e-01
  2.936080e-01   5.854979e+01   3.520204e-01
  2.939070e-01   5.925202e+01   3.598175e-01
  2.942060e-01   5.953521e+01   3.613042e-01
  2.945050e-01   5.904093e+01   3.673451e-01
  2.948030e-01   5.909661e+01   3.578985e-01
  2.951020e-01   5.877239e+01   3.623647e-01
  2.954010e-01   5.877701e+01   3.641067e-01
  2.957000e-01   5.840597e+01   3.647027e-01
  2.959990e-01   5.818362e+01   3.635695e-01
  2.962980e-01   5.895988e+01   3.666492e-01
  2.965970e-01   5.870574e+01   3.694451e-01
  2.968960e-01   5.882859e+01   3.696039e-01
  2.971950e-01   5.939927e+01   3.698037e-01
  2.974940e-01   5.891980e+01   3.669680e-01
  2.977930e-01   5.839869e+01   3.687048e-01
  2.980920e-01   5.857101e+01   3.694762e-01
  2.983900e-01   5.874942e+01   3.730442e-01
  2.986890e-01   5.859157e+01   3.684057e-01
  2.989880e-01   5.890528e+01   3.733046e-01
  2.992870e-01   5.843166e+01   3.727361e-01
  2.995860e-01   5.849313e+01   3.750639e-01
  2.998850e-01   5.835796e+01   3.725010e-01
  3.001840e-01   5.868814e+01   3.759281e-01
  3.004830e-01   5.870478e+01   3.808708e-01
  3.007820e-01   5.931632e+01   3.813549e-01
  3.010810e-01   5.854373e+01   3.761857e-01
  3.013800e-01   5.836001e+01   3.812507e-01
  3.016790e-01   5.911653e+01   3.827054e-01
  3.019780e-01   5.912782e+01   3.847670e-01
  3.022760e-01   5.877712e+01   3.854175e-01
  3.025750e-01   5.841937e+01   3.822017e-01
  3.028740e-01   5.812830e+01   3.866637e-01
  3.031730e-01   5.857790e+01   3.863184e-01
  3.034720e-01   5.864255e+01   3.881060e-01
  3.037710e-01   5.877064e+01   3.882656e-01
  3.040700e-01   5.894651e+01   3.907085e-01
  3.043690e-01   5.841568e+01   3.935613e-01
  3.046680e-01   5.876137e+01   3.933453e-01
  3.049670e-01   5.825544e+01   3.881454e-01
  3.052660e-01   5.871184e+01   3.965116e-01
  3.055650e-01   5.817341e+01   3.932971e-01
  3.058630e-01   5.860089e+01   4.001296e-01
  3.061620e-01   5.904047e+01   3.942784e-01
  3.064610e-01   5.844607e+01   3.973074e-01
  3.067600e-01   5.851883e+01   4.036645e-01
  3.070590e-01   5.839475e+01   3.971330e-01
  3.073580e-01   5.846035e+01   4.034628e-01
  3.076570e-01   5.923604e+01   3.988439e-01
  3.079560e-01   5.864083e+01   4.031940e-01
  3.082550e-01   5.940319e+01   4.058064e-01
  3.085540e-01   5.859913e+01   4.027551e-01
  3.088530e-01   5.868053e+01   4.081538e-01
  3.091520e-01   5.832320e+01   4.009249e-01
  3.094500e-01   5.860497e+01   4.106794e-01
  3.097490e-01   5.926301e+01   4.111028e-01
  3.100480e-01   5.724614e+01   4.010293e-01
  3.103470e-01   5.912994e+01   4.189506e-01
  3.106460e-01   5.856914e+01   4.047344e-01
  3.109450e-01   5.853921e+01   4.165253e-01
  3.112440e-01   5.883092e+01   4.105327e-01
  3.115430e-01   5.838913e+01   4.143679e-01
  3.118420e-01   5.821776e+01   4.183459e-01
  3.121410e-01   5.822431e+01   4.118625e-01
  3.124400e-01   5.819817e+01   4.192782e-01
  3.127390e-01   5.843631e+01   4.142128e-01
  3.130380e-01   5.855811e+01   4.236340e-01
  3.133360e-01   5.848500e+01   4.209842e-01
  3.136350e-01   5.866334e+01   4.209505e-01
  3.139340e-01   5.874211e+01   4.274330e-01
  3.142330e-01   5.887724e+01   4.213803e-01
  3.145320e-01   5.792889e+01   4.283631e-01
  3.148310e-01   5.781566e+01   4.230050e-01
  3.151300e-01   5.850892e+01   4.255335e-01
  3.154290e-01   5.891718e+01   4.320017e-01
  3.157280e-01   5.894635e+01   4.292375e-01
  3.160270e-01   5.771855e+01   4.330692e-01
  3.163260e-01   5.848689e+01   4.275613e-01
  3.166250e-01   5.871286e+01   4.367834e-01
  3.169230e-01   5.787905e+01   4.310817e-01
  3.172220e-01   5.822562e+01   4.372308e-01
  3.175210e-01   5.898325e+01   4.396841e-01
  3.178200e-01   5.785200e+01   4.324545e-01
  3.181190e-01   5.899720e+01   4.447840e-01
  3.184180e-01   5.897420e+01   4.400325e-01
  3.187170e-01   5.770121e+01   4.430305e-01
  3.190160e-01   5.801352e+01   4.430320e-01
  3.193150e-01   5.820592e+01   4.371568e-01
  3.196140e-01   5.809564e+01   4.481909e-01
  3.199130e-01   5.810113e+01   4.417858e-01
  3.202120e-01   5.785461e+01   4.480816e-01
  3.205100e-01   5.759253e+01   4.458380e-01
  3.208090e-01   5.793252e+01   4.439176e-01
  3.211080e-01   5.817700e+01   4.518269e-01
  3.214070e-01   5.879893e+01   4.464211e-01
  3.217060e-01   5.831074e+01   4.519262e-01
  3.220050e-01   5.879755e+01   4.508903e-01
  3.223040e-01   5.895953e+01   4.494577e-01
  3.226030e-01   5.778942e+01   4.562954e-01
  3.229020e-01   5.813739e+01   4.423173e-01
  3.232010e-01   5.815464e+01   4.547079e-01
  3.235000e-01   5.842704e+01   4.507074e-01
  3.237990e-01   5.825974e+01   4.534141e-01
  3.240970e-01   5.813154e+01   4.598433e-01
  3.243960e-01   5.818590e+01   4.506069e-01
  3.246950e-01   5.816515e+01   4.617590e-01
  3.249940e-01   5.816665e+01   4.539009e-01
  3.252930e-01   5.787681e+01   4.601665e-01
  3.255920e-01   5.803577e+01   4.635007e-01
  3.258910e-01   5.828841e+01   4.600203e-01
  3.261900e-01   5.860680e+01   4.685397e-01
  3.264890e-01   5.822072e+01   4.615317e-01
  3.267880e-01   5.786289e+01   4.637200e-01
  3.270870e-01   5.815528e+01   4.728696e-01
  3.273860e-01   5.789010e+01   4.661286e-01
  3.276850e-01   5.746318e+01   4.700474e-01
  3.279830e-01   5.780058e+01   4.643853e-01
  3.282820e-01   5.766591e+01   4.732919e-01
  3.285810e-01   5.798500e+01   4.726584e-01
  3.288800e-01   5.735961e+01   4.734969e-01
  3.291790e-01   5.838982e+01   4.738222e-01
  3.294780e-01   5.830229e+01   4.808692e-01
  3.297770e-01   5.802336e+01   4.822571e-01
  3.300760e-01   5.750392e+01   4.750768e-01
  3.303750e-01   5.745081e+01   4.824394e-01
  3.306740e-01   5.803567e+01   4.782636e-01
  3.309730e-01   5.834460e+01   4.882778e-01
  3.312720e-01   5.779829e+01   4.897105e-01
  3.315700e-01   5.805242e+01   4.818666e-01
  3.318690e-01   5.805242e+01   4.946053e-01
  3.321680e-01   5.815809e+01   4.838450e-01
  3.324670e-01   5.719526e+01   4.920398e-01
  3.327660e-01   5.799696e+01   4.927220e-01
  3.330650e-01   5.768114e+01   4.919243e-01
  3.333640e-01   5.848975e+01   5.032506e-01
  3.336630e-01   5.762796e+01   4.879172e-01
  3.339620e-01   5.871274e+01   5.071252e-01
  3.342610e-01   5.643622e+01   4.904161e-01
  3.345600e-01   5.826340e+01   5.034318e-01
  3.348590e-01   5.852439e+01   5.135102e-01
  3.351570e-01   5.739420e+01   4.928948e-01
  3.354560e-01   5.812670e+01   5.154665e-01
  3.357550e-01   5.863998e+01   5.010317e-01
  3.360540e-01   5.684073e+01   5.078913e-01
  3.363530e-01   5.834305e+01   5.208578e-01
  3.366520e-01   5.847183e+01   5.060837e-01
  3.369510e-01   5.853393e+01   5.282553e-01
  3.372500e-01   5.720201e+01   4.988252e-01
  3.375490e-01   5.777396e+01   5.221842e-01
  3.378480e-01   5.764120e+01   5.189953e-01
  3.381470e-01   5.898939e+01   5.237349e-01
  3.384460e-01   5.704841e+01   5.289067e-01
  3.387450e-01   5.800048e+01   5.118177e-01
  3.390430e-01   5.830600e+01   5.319483e-01
  3.393420e-01   5.802000e+01   5.279347e-01
  3.396410e-01   5.753711e+01   5.264033e-01
  3.399400e-01   5.700388e+01   5.393106e-01
  3.402390e-01   5.720102e+01   5.144693e-01
  3.405380e-01   5.738864e+01   5.382261e-01
  3.408370e-01   5.829393e+01   5.346492e-01
  3.411360e-01   5.618938e+01   5.283515e-01
  3.414350e-01   5.825907e+01   5.452159e-01
  3.417340e-01   5.856403e+01   5.386921e-01
  3.420330e-01   5.774084e+01   5.510385e-01
  3.423320e-01   5.855917e+01   5.393781e-01
  3.426300e-01   5.724483e+01   5.479040e-01
  3.429290e-01   5.762986e+01   5.474672e-01
  3.432280e-01   5.816332e+01   5.477365e-01
  3.435270e-01   5.685732e+01   5.602318e-01
  3.438260e-01   5.800535e+01   5.432937e-01
  3.441250e-01   5.710575e+01   5.581996e-01
  3.444240e-01   5.712439e+01   5.503936e-01
  3.447230e-01   5.754809e+01   5.571460e-01
  3.450220e-01   5.796252e+01   5.706786e-01
  3.453210e-01   5.748500e+01   5.521281e-01
  3.456200e-01   5.701409e+01   5.711126e-01
  3.459190e-01   5.732946e+01   5.592919e-01
  3.462170e-01   5.900629e+01   5.783818e-01
  3.465160e-01   5.794220e+01   5.722844e-01
  3.468150e-01   5.869909e+01   5.751497e-01
  3.471140e-01   5.780011e+01   5.857852e-01
  3.474130e-01   5.655223e+01   5.636933e-01
  3.477120e-01   5.757452e+01   5.846409e-01
  3.480110e-01   5.780990e+01   5.794915e-01
  3.483100e-01   5.707487e+01   5.775756e-01
  3.486090e-01   5.749743e+01   5.946243e-01
  3.489080e-01   5.878157e+01   5.861475e-01
  3.492070e-01   5.697584e+01   5.928874e-01
  3.495060e-01   5.765763e+01   5.850628e-01
  3.498040e-01   5.836346e+01   6.010467e-01
  3.501030e-01   5.771087e+01   5.986591e-01
  3.504020e-01   5.680363e+01   5.929605e-01
  3.507010e-01   5.820002e+01   6.144728e-01
  3.510000e-01   5.621630e+01   5.851105e-01
  3.512990e-01   5.698035e+01   6.080001e-01
  3.515980e-01   5.838549e+01   6.071618e-01
  3.518970e-01   5.787090e+01   6.180658e-01
  3.521960e-01   5.772306e+01   6.260945e-01
  3.524950e-01   5.674349e+01   5.975648e-01
  3.527940e-01   5.706901e+01   6.259237e-01
  3.530930e-01   5.678624e+01   6.080092e-01
  3.533920e-01   5.704692e+01   6.246679e-01
  3.536900e-01   5.626445e+01   6.226290e-01
  3.539890e-01   5.692958e+01   6.228977e-01
  3.542880e-01   5.720860e+01   6.396116e-01
  3.545870e-01   5.741543e+01   6.156288e-01
  3.548860e-01   5.662944e+01   6.327805e-01
  3.551850e-01   5.692276e+01   6.228604e-01
  3.554840e-01   5.714560e+01   6.356578e-01
  3.557830e-01   5.803996e+01   6.430255e-01
  3.560820e-01   5.759375e+01   6.187513e-01
  3.563810e-01   5.704815e+01   6.363083e-01
  3.566800e-01   5.853116e+01   6.293309e-01
  3.569790e-01   5.696077e+01   6.406560e-01
  3.572770e-01   5.680161e+01   6.385429e-01
  3.575760e-01   5.693356e+01   6.130399e-01
  3.578750e-01   5.891396e+01   6.643492e-01
  3.581740e-01   5.733421e+01   6.262388e-01
  3.584730e-01   5.755049e+01   6.566166e-01
  3.587720e-01   5.714284e+01   6.429072e-01
  3.590710e-01   5.675180e+01   6.394797e-01
  3.593700e-01   5.750665e+01   6.684109e-01
  3.596690e-01   5.688585e+01   6.366003e-01
  3.599680e-01   5.728401e+01   6.684926e-01
  3.602670e-01   5.793952e+01   6.549452e-01
  3.605660e-01   5.677635e+01   6.641531e-01
  3.608640e-01   5.833642e+01   6.904807e-01
  3.611630e-01   5.743721e+01   6.495577e-01
  3.614620e-01   5.743141e+01   6.895963e-01
  3.617610e-01   5.738859e+01   6.636405e-01
  3.620600e-01   5.732600e+01   6.859611e-01
  3.623590e-01   5.691318e+01   6.805344e-01
  3.626580e-01   5.718172e+01   6.821380e-01
  3.629570e-01   5.763194e+01   7.032470e-01
  3.632560e-01   5.732873e+01   6.715343e-01
  3.635550e-01   5.757602e+01   7.143625e-01
  3.638540e-01   5.728547e+01   6.948417e-01
  3.641530e-01   5.796913e+01   7.037038e-01
  3.644510e-01   5.628311e+01   7.234835e-01
  3.647500e-01   5.641489e+01   6.804882e-01
  3.650490e-01   5.652546e+01   7.232602e-01
  3.653480e-01   5.737755e+01   7.114620e-01
  3.656470e-01   5.658231e+01   7.149157e-01
  3.659460e-01   5.700067e+01   7.390852e-01
  3.662450e-01   5.652236e+01   7.044960e-01
  3.665440e-01   5.807251e+01   7.636493e-01
  3.668430e-01   5.616903e+01   7.106020e-01
  3.671420e-01   5.692996e+01   7.462415e-01
  3.674410e-01   5.646488e+01   7.337435e-01
  3.677400e-01   5.683419e+01   7.495072e-01
  3.680390e-01   5.628453e+01   7.748105e-01
  3.683370e-01   5.674866e+01   7.282655e-01
  3.686360e-01   5.580209e+01   7.629104e-01
  3.689350e-01   5.662652e+01   7.520845e-01
  3.692340e-01   5.844002e+01   7.850843e-01
  3.695330e-01   5.788003e+01   8.088980e-01
  3.698320e-01   5.691183e+01   7.480632e-01
  3.701310e-01   5.842204e+01   8.151207e-01
  3.704300e-01   5.643018e+01   7.629882e-01
  3.707290e-01   5.692255e+01   8.070266e-01
  3.710280e-01   5.856961e+01   8.137023e-01
  3.713270e-01   5.743776e+01   7.940030e-01
  3.716260e-01   5.645142e+01   8.346019e-01
  3.719240e-01   5.706803e+01   7.846302e-01
  3.722230e-01   5.702154e+01   8.415604e-01
  3.725220e-01   5.785263e+01   8.185692e-01
  3.728210e-01   5.621295e+01   8.247902e-01
  3.731200e-01   5.678591e+01   8.782143e-01
  3.734190e-01   5.577735e+01   7.940692e-01
  3.737180e-01   5.729727e+01   8.790034e-01
  3.740170e-01   5.830932e+01   8.346955e-01
  3.743160e-01   5.682803e+01   8.817174e-01
  3.746150e-01   5.642075e+01   8.722541e-01
  3.749140e-01   5.720159e+01   8.571030e-01
  3.752130e-01   5.585481e+01   9.076385e-01
  3.755110e-01   5.732533e+01   8.551259e-01
  3.758100e-01   5.920285e+01   9.344454e-01
  3.761090e-01   5.584527e+01   8.804635e-01
  3.764080e-01   5.665115e+01   9.105360e-01
  3.767070e-01   5.610854e+01   9.474605e-01
  3.770060e-01   5.601621e+01   8.691214e-01
  3.773050e-01   5.712476e+01   9.642082e-01
  3.776040e-01   5.636894e+01   9.153890e-01
  3.779030e-01   5.654132e+01   9.471028e-01
  3.782020e-01   5.650695e+01   1.022677e+00
  3.785010e-01   5.679383e+01   9.012624e-01
  3.788000e-01   5.544513e+01   1.008093e+00
  3.790990e-01   5.649609e+01   9.388671e-01
  3.793970e-01   5.687025e+01   1.011196e+00
  3.796960e-01   5.825724e+01   1.018614e+00
  3.799950e-01   5.598433e+01   9.802222e-01
  3.802940e-01   5.905470e+01   1.119231e+00
  3.805930e-01   5.779829e+01   9.657221e-01
  3.808920e-01   5.586419e+01   1.094745e+00
  3.811910e-01   5.832278e+01   1.033923e+00
  3.814900e-01   5.580422e+01   1.064338e+00
  3.817890e-01   5.784669e+01   1.183258e+00
  3.820880e-01   5.765037e+01   1.003868e+00
  3.823870e-01   5.835277e+01   1.196115e+00
  3.826860e-01   5.722175e+01   1.039365e+00
  3.829840e-01   5.689163e+01   1.204747e+00
  3.832830e-01   5.600722e+01   1.142529e+00
  3.835820e-01   5.828008e+01   1.137727e+00
  3.838810e-01   5.616454e+01   1.248718e+00
  3.841800e-01   5.696201e+01   1.111785e+00
  3.844790e-01   5.734094e+01   1.271109e+00
  3.847780e-01   5.712058e+01   1.175809e+00
  3.850770e-01   5.881044e+01   1.297009e+00
  3.853760e-01   5.689691e+01   1.360874e+00
  3.856750e-01   5.712058e+01   1.175809e+00
  3.859740e-01   5.616454e+01   1.376020e+00
  3.862730e-01   5.499849e+01   1.235687e+00
  3.865710e-01   5.592855e+01   1.373126e+00
  3.868700e-01   5.520312e+01   1.389225e+00
  3.871690e-01   5.731739e+01   1.331882e+00
  3.874680e-01   5.561049e+01   1.510731e+00
  3.877670e-01   5.686050e+01   1.348860e+00
  3.880660e-01   5.646488e+01   1.556505e+00
  3.883650e-01   5.655945e+01   1.476190e+00
  3.886640e-01   5.361590e+01   1.499782e+00
  3.889630e-01   5.658683e+01   1.676693e+00
  3.892620e-01   5.707836e+01   1.514169e+00
  3.895610e-01   5.679383e+01   1.725786e+00
  3.898600e-01   5.440086e+01   1.643988e+00
  3.901580e-01   5.971106e+01   1.794655e+00
  3.904570e-01   5.852439e+01   1.986447e+00
  3.907560e-01   5.543036e+01   1.704944e+00
  3.910550e-01   5.621698e+01   1.982620e+00
  3.913540e-01   5.803494e+01   2.014422e+00
  3.916530e-01   5.929353e+01   2.036148e+00
  3.919520e-01   5.463063e+01   2.538901e+00
  3.922510e-01   5.439902e+01   1.950299e+00
  3.925500e-01   5.349004e+01   2.594648e+00
  3.928490e-01   5.820975e+01   2.470866e+00
  3.931480e-01   5.474863e+01   2.624996e+00
  3.934470e-01   0.000000e+00   0.000000e+00
  3.937460e-01   5.651065e+01   2.666903e+00
creator: radaver
creator-version: 3725
header-file: /nas_data/SAXS_data/20151104Workshop/header/JH1_0055.txt
image-file: /nas_data/Pilatus1M/20151104_Workshop/JH1_0055.tif
angular-axis-file: /nas_data/SAXS_data/20151104Workshop/q20151029.dat
beamstop-mask-file: /nas_data/SAXS_data/20151104Workshop/fit2d20151031.msk
detector-response-file: none
beam-center-x: 949.7700
beam-center-y: 918.8000
unit-time: 1.0000
channel-first: 10
channel-last: 1315
Exposure time [s]: 1.094058
Transmitted Beam: 0.484155
Incident Beam: 0.484155
Code: JH1
Concentration [mg/ml]: 1
Run Number: 0055
