# Supplementary material for: SAXS analysis of a soluble cytosolic NgBR construct including extracellular and transmembrane domains
Source: PLoS One. 2018 Jan 18;13(1):e0191371. doi: 10.1371/journal.pone.0191371 (PMC5773207; doi:10.1371/journal.pone.0191371)
Supplement: S1 File — (ZIP) [file pone.0191371.s001.zip › JH1_0056.dat]

Sample:   c= 1.0000 mg/ml  Code: JH1
  3.656810e-03   2.269716e+04   4.141218e+01
  3.955720e-03   2.195972e+04   2.797614e+01
  4.254640e-03   1.905462e+04   2.335289e+01
  4.553560e-03   1.542947e+04   2.026089e+01
  4.852480e-03   1.242839e+04   1.702461e+01
  5.151400e-03   1.050790e+04   1.546433e+01
  5.450320e-03   8.709519e+03   1.337259e+01
  5.749240e-03   7.445542e+03   1.197974e+01
  6.048150e-03   6.333451e+03   1.083010e+01
  6.347070e-03   5.501227e+03   9.589653e+00
  6.645990e-03   4.810109e+03   8.927654e+00
  6.944910e-03   4.218512e+03   8.048953e+00
  7.243830e-03   3.759854e+03   7.363125e+00
  7.542750e-03   3.331482e+03   6.904688e+00
  7.841670e-03   3.008118e+03   6.196250e+00
  8.140580e-03   2.714303e+03   5.967058e+00
  8.439500e-03   2.483201e+03   5.501137e+00
  8.738420e-03   2.272238e+03   5.212075e+00
  9.037340e-03   2.091200e+03   4.834669e+00
  9.336260e-03   1.926176e+03   4.559752e+00
  9.635180e-03   1.776199e+03   4.366182e+00
  9.934100e-03   1.639152e+03   4.058290e+00
  1.023300e-02   1.505318e+03   3.985657e+00
  1.053190e-02   1.389836e+03   3.884359e+00
  1.083090e-02   1.279298e+03   3.726693e+00
  1.112980e-02   1.186550e+03   3.558514e+00
  1.142870e-02   1.101881e+03   3.409990e+00
  1.172760e-02   1.013893e+03   3.261912e+00
  1.202650e-02   9.424699e+02   3.136222e+00
  1.232540e-02   8.783186e+02   3.011014e+00
  1.262440e-02   8.085580e+02   2.835248e+00
  1.292330e-02   7.625167e+02   2.710872e+00
  1.322220e-02   7.038238e+02   2.604451e+00
  1.352110e-02   6.548014e+02   2.486865e+00
  1.382000e-02   6.105349e+02   2.377675e+00
  1.411900e-02   5.718806e+02   2.289978e+00
  1.441790e-02   5.367833e+02   2.202616e+00
  1.471680e-02   4.995471e+02   2.114751e+00
  1.501570e-02   4.684212e+02   2.005484e+00
  1.531460e-02   4.406231e+02   1.936286e+00
  1.561350e-02   4.163040e+02   1.849071e+00
  1.591250e-02   3.895621e+02   1.804457e+00
  1.621140e-02   3.672267e+02   1.721756e+00
  1.651030e-02   3.488822e+02   1.660553e+00
  1.680920e-02   3.265149e+02   1.606441e+00
  1.710810e-02   3.096082e+02   1.567581e+00
  1.740710e-02   2.960052e+02   1.510702e+00
  1.770600e-02   2.780410e+02   1.449428e+00
  1.800490e-02   2.674526e+02   1.410324e+00
  1.830380e-02   2.558872e+02   1.390486e+00
  1.860270e-02   2.429141e+02   1.328471e+00
  1.890170e-02   2.339850e+02   1.303826e+00
  1.920060e-02   2.223351e+02   1.258906e+00
  1.949950e-02   2.129137e+02   1.246133e+00
  1.979840e-02   2.031589e+02   1.194412e+00
  2.009730e-02   1.950102e+02   1.157377e+00
  2.039620e-02   1.904778e+02   1.141774e+00
  2.069520e-02   1.820789e+02   1.110299e+00
  2.099410e-02   1.746643e+02   1.095338e+00
  2.129300e-02   1.679749e+02   1.046009e+00
  2.159190e-02   1.617194e+02   1.061717e+00
  2.189080e-02   1.558892e+02   1.048221e+00
  2.218980e-02   1.526855e+02   1.055265e+00
  2.248870e-02   1.483973e+02   1.058901e+00
  2.278760e-02   1.409096e+02   1.021675e+00
  2.308650e-02   1.393114e+02   1.047129e+00
  2.338540e-02   1.364603e+02   1.034206e+00
  2.368430e-02   1.326962e+02   1.001317e+00
  2.398330e-02   1.290031e+02   1.009749e+00
  2.428220e-02   1.249288e+02   9.715689e-01
  2.458110e-02   1.226780e+02   9.951481e-01
  2.488000e-02   1.188291e+02   9.532905e-01
  2.517890e-02   1.163097e+02   9.318800e-01
  2.547790e-02   1.129004e+02   9.310919e-01
  2.577680e-02   1.123861e+02   9.215068e-01
  2.607570e-02   1.112264e+02   9.241635e-01
  2.637460e-02   1.073312e+02   9.005447e-01
  2.667350e-02   1.061054e+02   8.729779e-01
  2.697250e-02   1.047500e+02   8.406407e-01
  2.727140e-02   1.014413e+02   7.965561e-01
  2.757030e-02   1.017909e+02   7.992517e-01
  2.786920e-02   1.015320e+02   7.891118e-01
  2.816810e-02   9.814913e+01   7.635579e-01
  2.846700e-02   9.662710e+01   7.482608e-01
  2.876600e-02   9.492348e+01   7.326996e-01
  2.906490e-02   9.347548e+01   7.292764e-01
  2.936380e-02   9.330494e+01   7.231855e-01
  2.966270e-02   9.257602e+01   7.150699e-01
  2.996160e-02   9.094191e+01   7.097693e-01
  3.026060e-02   9.063291e+01   6.974033e-01
  3.055950e-02   8.928987e+01   6.912356e-01
  3.085840e-02   8.765662e+01   6.819926e-01
  3.115730e-02   8.801329e+01   6.805174e-01
  3.145620e-02   8.670674e+01   6.689570e-01
  3.175510e-02   8.445868e+01   6.620393e-01
  3.205410e-02   8.517296e+01   6.612098e-01
  3.235300e-02   8.351684e+01   6.520973e-01
  3.265190e-02   8.342861e+01   6.397930e-01
  3.295080e-02   8.304004e+01   6.424869e-01
  3.324970e-02   8.357569e+01   6.437094e-01
  3.354870e-02   8.233534e+01   6.372445e-01
  3.384760e-02   8.080640e+01   6.240109e-01
  3.414650e-02   8.013177e+01   6.214006e-01
  3.444540e-02   8.097721e+01   6.160858e-01
  3.474430e-02   7.991385e+01   6.174130e-01
  3.504330e-02   7.987172e+01   6.096012e-01
  3.534220e-02   8.001763e+01   6.109106e-01
  3.564110e-02   7.845732e+01   6.041796e-01
  3.594000e-02   7.828923e+01   5.919801e-01
  3.623890e-02   7.713750e+01   5.976061e-01
  3.653780e-02   7.748276e+01   5.827419e-01
  3.683680e-02   7.678206e+01   5.876484e-01
  3.713570e-02   7.623948e+01   5.862668e-01
  3.743460e-02   7.573323e+01   5.747932e-01
  3.773350e-02   7.580247e+01   5.743930e-01
  3.803240e-02   7.590094e+01   5.884854e-01
  3.833140e-02   7.550134e+01   6.008847e-01
  3.863030e-02   7.372401e+01   6.030002e-01
  3.892920e-02   7.448423e+01   6.045248e-01
  3.922810e-02   7.443128e+01   6.066782e-01
  3.952700e-02   7.429942e+01   6.022122e-01
  3.982600e-02   7.360445e+01   6.080936e-01
  4.012490e-02   7.299304e+01   5.961248e-01
  4.042380e-02   7.485911e+01   6.116300e-01
  4.072270e-02   7.404656e+01   6.059019e-01
  4.102160e-02   7.316538e+01   6.014970e-01
  4.132050e-02   7.295582e+01   6.014227e-01
  4.161950e-02   7.187306e+01   5.907729e-01
  4.191840e-02   7.287231e+01   6.026623e-01
  4.221730e-02   7.105240e+01   5.873905e-01
  4.251620e-02   7.281748e+01   6.024355e-01
  4.281510e-02   7.177596e+01   5.888619e-01
  4.311410e-02   7.146597e+01   5.883417e-01
  4.341300e-02   7.140398e+01   5.911258e-01
  4.371190e-02   7.140592e+01   5.896083e-01
  4.401080e-02   7.142540e+01   5.896887e-01
  4.430970e-02   7.029455e+01   5.805305e-01
  4.460860e-02   7.020906e+01   5.809150e-01
  4.490760e-02   7.069379e+01   5.844059e-01
  4.520650e-02   7.008215e+01   5.774585e-01
  4.550540e-02   7.116556e+01   5.848587e-01
  4.580430e-02   6.915723e+01   5.743591e-01
  4.610320e-02   7.091659e+01   5.787037e-01
  4.640220e-02   6.980073e+01   5.784878e-01
  4.670110e-02   6.936143e+01   5.680785e-01
  4.700000e-02   6.965278e+01   5.713852e-01
  4.729890e-02   6.905596e+01   5.710615e-01
  4.759780e-02   6.898267e+01   5.700463e-01
  4.789680e-02   6.813778e+01   5.630453e-01
  4.819570e-02   6.944163e+01   5.677081e-01
  4.849460e-02   6.862005e+01   5.664312e-01
  4.879350e-02   6.764610e+01   5.562355e-01
  4.909240e-02   6.835058e+01   5.667224e-01
  4.939130e-02   6.797107e+01   5.555559e-01
  4.969030e-02   6.867978e+01   5.604692e-01
  4.998920e-02   6.828575e+01   5.581838e-01
  5.028810e-02   6.697910e+01   5.508254e-01
  5.058700e-02   6.832458e+01   5.603765e-01
  5.088590e-02   6.761617e+01   5.482052e-01
  5.118490e-02   6.722263e+01   5.538216e-01
  5.148380e-02   6.913714e+01   5.589589e-01
  5.178270e-02   6.729394e+01   5.443418e-01
  5.208160e-02   6.726076e+01   5.500075e-01
  5.238050e-02   6.693288e+01   5.428795e-01
  5.267940e-02   6.714218e+01   5.514956e-01
  5.297840e-02   6.660820e+01   5.421935e-01
  5.327730e-02   6.647244e+01   5.391272e-01
  5.357620e-02   6.656301e+01   5.413775e-01
  5.387510e-02   6.627493e+01   5.370839e-01
  5.417400e-02   6.802503e+01   5.492144e-01
  5.447300e-02   6.747791e+01   5.388413e-01
  5.477190e-02   6.623060e+01   5.350581e-01
  5.507080e-02   6.660234e+01   5.365576e-01
  5.536970e-02   6.683084e+01   5.356418e-01
  5.566860e-02   6.748056e+01   5.419470e-01
  5.596760e-02   6.682438e+01   5.331978e-01
  5.626650e-02   6.764653e+01   5.389007e-01
  5.656540e-02   6.625887e+01   5.315357e-01
  5.686430e-02   6.651445e+01   5.295797e-01
  5.716320e-02   6.575607e+01   5.230610e-01
  5.746210e-02   6.597805e+01   5.292149e-01
  5.776110e-02   6.632330e+01   5.323954e-01
  5.806000e-02   6.646186e+01   5.247061e-01
  5.835890e-02   6.666605e+01   5.260887e-01
  5.865780e-02   6.576895e+01   5.196894e-01
  5.895670e-02   6.644648e+01   5.322878e-01
  5.925570e-02   6.555616e+01   5.166068e-01
  5.955460e-02   6.630195e+01   5.263883e-01
  5.985350e-02   6.616264e+01   5.184325e-01
  6.015240e-02   6.507128e+01   5.158055e-01
  6.045130e-02   6.586394e+01   5.195002e-01
  6.075020e-02   6.623446e+01   5.159474e-01
  6.104920e-02   6.604453e+01   5.190871e-01
  6.134810e-02   6.488320e+01   5.150596e-01
  6.164700e-02   6.590400e+01   5.108684e-01
  6.194590e-02   6.607709e+01   5.197767e-01
  6.224480e-02   6.549597e+01   5.061113e-01
  6.254380e-02   6.528468e+01   5.138774e-01
  6.284270e-02   6.604061e+01   5.185121e-01
  6.314160e-02   6.510928e+01   5.025385e-01
  6.344050e-02   6.542300e+01   5.111484e-01
  6.373940e-02   6.531426e+01   5.022985e-01
  6.403840e-02   6.567951e+01   5.116089e-01
  6.433730e-02   6.541919e+01   5.052918e-01
  6.463620e-02   6.534218e+01   5.008718e-01
  6.493510e-02   6.548423e+01   5.124721e-01
  6.523400e-02   6.580227e+01   5.031437e-01
  6.553290e-02   6.527046e+01   5.036775e-01
  6.583190e-02   6.534288e+01   5.018957e-01
  6.613080e-02   6.489117e+01   4.956269e-01
  6.642970e-02   6.541485e+01   5.068483e-01
  6.672860e-02   6.477054e+01   4.936842e-01
  6.702750e-02   6.478163e+01   4.987188e-01
  6.732650e-02   6.615553e+01   5.004321e-01
  6.762540e-02   6.462997e+01   4.946284e-01
  6.792430e-02   6.539265e+01   4.995445e-01
  6.822320e-02   6.505296e+01   4.903830e-01
  6.852210e-02   6.493328e+01   4.972848e-01
  6.882110e-02   6.493328e+01   4.933223e-01
  6.912000e-02   6.515631e+01   4.936793e-01
  6.941890e-02   6.517678e+01   4.903699e-01
  6.971780e-02   6.507919e+01   4.895248e-01
  7.001670e-02   6.487850e+01   4.950827e-01
  7.031560e-02   6.497463e+01   4.886554e-01
  7.061460e-02   6.566834e+01   4.917356e-01
  7.091350e-02   6.479234e+01   4.870228e-01
  7.121240e-02   6.475124e+01   4.831375e-01
  7.151130e-02   6.405118e+01   4.865925e-01
  7.181020e-02   6.487976e+01   4.831559e-01
  7.210920e-02   6.411552e+01   4.835363e-01
  7.240810e-02   6.471505e+01   4.811694e-01
  7.270700e-02   6.509788e+01   4.886435e-01
  7.300590e-02   6.516761e+01   4.842265e-01
  7.330480e-02   6.531187e+01   4.793152e-01
  7.360370e-02   6.470077e+01   4.829492e-01
  7.390270e-02   6.572270e+01   4.812687e-01
  7.420160e-02   6.496961e+01   4.858093e-01
  7.450050e-02   6.454325e+01   4.751611e-01
  7.479940e-02   6.482292e+01   4.775177e-01
  7.509830e-02   6.399238e+01   4.784753e-01
  7.539730e-02   6.512079e+01   4.755243e-01
  7.569620e-02   6.532275e+01   4.771390e-01
  7.599510e-02   6.498051e+01   4.789906e-01
  7.629400e-02   6.475135e+01   4.720093e-01
  7.659290e-02   6.419688e+01   4.743238e-01
  7.689190e-02   6.523306e+01   4.737618e-01
  7.719080e-02   6.457976e+01   4.739807e-01
  7.748970e-02   6.519169e+01   4.727512e-01
  7.778860e-02   6.458952e+01   4.735806e-01
  7.808750e-02   6.473138e+01   4.706524e-01
  7.838640e-02   6.425539e+01   4.663908e-01
  7.868540e-02   6.383692e+01   4.661244e-01
  7.898430e-02   6.458857e+01   4.663465e-01
  7.928320e-02   6.479023e+01   4.725816e-01
  7.958210e-02   6.460670e+01   4.631215e-01
  7.988100e-02   6.388178e+01   4.658686e-01
  8.018000e-02   6.405350e+01   4.639975e-01
  8.047890e-02   6.441617e+01   4.648957e-01
  8.077780e-02   6.487352e+01   4.657167e-01
  8.107670e-02   6.425139e+01   4.610367e-01
  8.137560e-02   6.434571e+01   4.646414e-01
  8.167450e-02   6.484464e+01   4.635664e-01
  8.197350e-02   6.506956e+01   4.615442e-01
  8.227240e-02   6.453530e+01   4.640906e-01
  8.257130e-02   6.471477e+01   4.551851e-01
  8.287020e-02   6.416162e+01   4.623368e-01
  8.316910e-02   6.502322e+01   4.621816e-01
  8.346810e-02   6.453438e+01   4.560990e-01
  8.376700e-02   6.394655e+01   4.603450e-01
  8.406590e-02   6.400868e+01   4.511683e-01
  8.436480e-02   6.411342e+01   4.585382e-01
  8.466370e-02   6.390530e+01   4.519465e-01
  8.496270e-02   6.439238e+01   4.643977e-01
  8.526160e-02   6.443877e+01   4.792344e-01
  8.556050e-02   6.466413e+01   4.805253e-01
  8.585940e-02   6.438234e+01   4.854794e-01
  8.615830e-02   6.392840e+01   4.837649e-01
  8.645720e-02   6.483716e+01   4.919818e-01
  8.675620e-02   6.433426e+01   4.925095e-01
  8.705510e-02   6.322598e+01   4.872773e-01
  8.735400e-02   6.380768e+01   4.919649e-01
  8.765290e-02   6.519791e+01   4.977955e-01
  8.795180e-02   6.517134e+01   5.017487e-01
  8.825080e-02   6.474458e+01   4.955636e-01
  8.854970e-02   6.486756e+01   5.026379e-01
  8.884860e-02   6.360299e+01   4.956746e-01
  8.914750e-02   6.460905e+01   5.058245e-01
  8.944640e-02   6.473619e+01   5.026471e-01
  8.974530e-02   6.510798e+01   4.999734e-01
  9.004430e-02   7.266054e+01   5.260424e-01
  9.034320e-02   6.442693e+01   4.778399e-01
  9.064210e-02   6.427082e+01   4.763678e-01
  9.094100e-02   6.441111e+01   4.669556e-01
  9.123990e-02   6.409360e+01   4.645562e-01
  9.153890e-02   6.324470e+01   4.639572e-01
  9.183780e-02   6.495971e+01   4.668530e-01
  9.213670e-02   6.488123e+01   4.649223e-01
  9.243560e-02   6.467231e+01   4.629500e-01
  9.273450e-02   6.427052e+01   4.575138e-01
  9.303350e-02   6.417811e+01   4.632139e-01
  9.333240e-02   6.479705e+01   4.550888e-01
  9.363130e-02   6.381272e+01   4.550975e-01
  9.393020e-02   6.353744e+01   4.517920e-01
  9.422910e-02   6.394723e+01   4.544073e-01
  9.452800e-02   6.472800e+01   4.583497e-01
  9.482700e-02   6.411636e+01   4.459520e-01
  9.512590e-02   6.372613e+01   4.528476e-01
  9.542480e-02   6.426270e+01   4.497966e-01
  9.572370e-02   6.375898e+01   4.480303e-01
  9.602260e-02   6.360481e+01   4.497426e-01
  9.632160e-02   6.425256e+01   4.442424e-01
  9.662050e-02   6.358180e+01   4.444541e-01
  9.691940e-02   6.286723e+01   4.419495e-01
  9.721830e-02   6.484229e+01   4.462764e-01
  9.751720e-02   6.407604e+01   4.458117e-01
  9.781610e-02   6.415192e+01   4.417447e-01
  9.811510e-02   6.474291e+01   4.481257e-01
  9.841400e-02   6.355522e+01   4.368805e-01
  9.871290e-02   6.428586e+01   4.425621e-01
  9.901180e-02   6.379018e+01   4.419231e-01
  9.931070e-02   6.382788e+01   4.381650e-01
  9.960970e-02   6.422187e+01   4.426989e-01
  9.990860e-02   6.454959e+01   4.364848e-01
  1.002070e-01   6.362334e+01   4.374624e-01
  1.005060e-01   6.418030e+01   4.369446e-01
  1.008050e-01   6.385796e+01   4.382683e-01
  1.011040e-01   6.413427e+01   4.330531e-01
  1.014030e-01   6.421312e+01   4.353457e-01
  1.017020e-01   6.440840e+01   4.401531e-01
  1.020010e-01   6.346875e+01   4.321403e-01
  1.023000e-01   6.385179e+01   4.314310e-01
  1.025990e-01   6.460794e+01   4.329770e-01
  1.028980e-01   6.385064e+01   4.320944e-01
  1.031970e-01   6.429291e+01   4.359568e-01
  1.034960e-01   6.484888e+01   4.298400e-01
  1.037950e-01   6.407984e+01   4.312038e-01
  1.040930e-01   6.499535e+01   4.306500e-01
  1.043920e-01   6.369020e+01   4.302213e-01
  1.046910e-01   6.459866e+01   4.326137e-01
  1.049900e-01   6.415162e+01   4.252837e-01
  1.052890e-01   6.370610e+01   4.273268e-01
  1.055880e-01   6.442690e+01   4.281165e-01
  1.058870e-01   6.364017e+01   4.271056e-01
  1.061860e-01   6.474776e+01   4.266189e-01
  1.064850e-01   6.439408e+01   4.260866e-01
  1.067840e-01   6.363230e+01   4.257890e-01
  1.070830e-01   6.440429e+01   4.248541e-01
  1.073820e-01   6.377146e+01   4.212022e-01
  1.076800e-01   6.410547e+01   4.219932e-01
  1.079790e-01   6.422492e+01   4.242620e-01
  1.082780e-01   6.408919e+01   4.257126e-01
  1.085770e-01   6.386718e+01   4.160397e-01
  1.088760e-01   6.373178e+01   4.213816e-01
  1.091750e-01   6.371050e+01   4.197662e-01
  1.094740e-01   6.449715e+01   4.232804e-01
  1.097730e-01   6.356598e+01   4.177635e-01
  1.100720e-01   6.406324e+01   4.154873e-01
  1.103710e-01   6.406103e+01   4.218469e-01
  1.106700e-01   6.393078e+01   4.153539e-01
  1.109690e-01   6.372009e+01   4.204138e-01
  1.112670e-01   6.476004e+01   4.162589e-01
  1.115660e-01   6.405540e+01   4.151659e-01
  1.118650e-01   6.314747e+01   4.160837e-01
  1.121640e-01   6.383860e+01   4.124116e-01
  1.124630e-01   6.408023e+01   4.143619e-01
  1.127620e-01   6.388196e+01   4.137204e-01
  1.130610e-01   6.512799e+01   4.171445e-01
  1.133600e-01   6.413198e+01   4.187074e-01
  1.136590e-01   6.484417e+01   4.107518e-01
  1.139580e-01   6.452290e+01   4.143240e-01
  1.142570e-01   6.465001e+01   4.144401e-01
  1.145560e-01   6.386791e+01   4.125063e-01
  1.148550e-01   6.372950e+01   4.109016e-01
  1.151530e-01   6.462749e+01   4.083809e-01
  1.154520e-01   6.365082e+01   4.103602e-01
  1.157510e-01   6.387042e+01   4.065377e-01
  1.160500e-01   6.373667e+01   4.123732e-01
  1.163490e-01   6.432325e+01   4.079763e-01
  1.166480e-01   6.452663e+01   4.114486e-01
  1.169470e-01   6.368781e+01   4.065133e-01
  1.172460e-01   6.385545e+01   4.076083e-01
  1.175450e-01   6.472660e+01   4.070292e-01
  1.178440e-01   6.393825e+01   4.045428e-01
  1.181430e-01   6.414178e+01   4.082401e-01
  1.184420e-01   6.431230e+01   4.065516e-01
  1.187400e-01   6.510559e+01   4.076670e-01
  1.190390e-01   6.459102e+01   4.052322e-01
  1.193380e-01   6.475373e+01   4.057423e-01
  1.196370e-01   6.386255e+01   4.051276e-01
  1.199360e-01   6.413929e+01   4.019238e-01
  1.202350e-01   6.429394e+01   4.053919e-01
  1.205340e-01   6.434109e+01   4.030934e-01
  1.208330e-01   6.461124e+01   4.025955e-01
  1.211320e-01   6.510950e+01   4.074041e-01
  1.214310e-01   6.345552e+01   3.955785e-01
  1.217300e-01   6.364175e+01   4.017032e-01
  1.220290e-01   6.424255e+01   4.022473e-01
  1.223270e-01   6.428706e+01   3.997305e-01
  1.226260e-01   6.455710e+01   4.000432e-01
  1.229250e-01   6.411670e+01   3.971159e-01
  1.232240e-01   6.429256e+01   4.013350e-01
  1.235230e-01   6.448444e+01   4.011362e-01
  1.238220e-01   6.454138e+01   3.979111e-01
  1.241210e-01   6.459579e+01   3.996389e-01
  1.244200e-01   6.421035e+01   3.948436e-01
  1.247190e-01   6.391921e+01   3.985853e-01
  1.250180e-01   6.428797e+01   3.948285e-01
  1.253170e-01   6.483591e+01   3.972732e-01
  1.256160e-01   6.470333e+01   3.994489e-01
  1.259140e-01   6.482540e+01   3.969853e-01
  1.262130e-01   6.439024e+01   3.956506e-01
  1.265120e-01   6.477867e+01   3.940626e-01
  1.268110e-01   6.427545e+01   3.932784e-01
  1.271100e-01   6.399217e+01   3.959575e-01
  1.274090e-01   6.455019e+01   3.943693e-01
  1.277080e-01   6.438054e+01   3.926008e-01
  1.280070e-01   6.439383e+01   3.914031e-01
  1.283060e-01   6.503756e+01   3.948493e-01
  1.286050e-01   6.519979e+01   3.981300e-01
  1.289040e-01   6.448069e+01   3.889818e-01
  1.292030e-01   6.473747e+01   3.946893e-01
  1.295020e-01   6.479870e+01   3.911564e-01
  1.298000e-01   6.384571e+01   3.889995e-01
  1.300990e-01   6.428578e+01   3.879118e-01
  1.303980e-01   6.496970e+01   3.906967e-01
  1.306970e-01   6.395541e+01   3.905606e-01
  1.309960e-01   6.426737e+01   3.893062e-01
  1.312950e-01   6.401530e+01   3.882997e-01
  1.315940e-01   6.417194e+01   3.844837e-01
  1.318930e-01   6.456157e+01   3.885024e-01
  1.321920e-01   6.462186e+01   3.884434e-01
  1.324910e-01   6.423196e+01   3.882308e-01
  1.327900e-01   6.414370e+01   3.858132e-01
  1.330890e-01   6.410686e+01   3.852295e-01
  1.333870e-01   6.459254e+01   3.864493e-01
  1.336860e-01   6.515328e+01   3.874124e-01
  1.339850e-01   6.452679e+01   3.841425e-01
  1.342840e-01   6.427133e+01   3.861969e-01
  1.345830e-01   6.448523e+01   3.854211e-01
  1.348820e-01   6.482617e+01   3.864387e-01
  1.351810e-01   6.466740e+01   3.811159e-01
  1.354800e-01   6.442255e+01   3.847648e-01
  1.357790e-01   6.409097e+01   3.814601e-01
  1.360780e-01   6.477902e+01   3.851257e-01
  1.363770e-01   6.432542e+01   3.833107e-01
  1.366760e-01   6.500314e+01   3.874386e-01
  1.369740e-01   6.421007e+01   3.987049e-01
  1.372730e-01   6.438004e+01   4.013419e-01
  1.375720e-01   6.380573e+01   4.088599e-01
  1.378710e-01   6.512317e+01   4.147889e-01
  1.381700e-01   6.374802e+01   4.121189e-01
  1.384690e-01   6.455032e+01   4.219065e-01
  1.387680e-01   6.438147e+01   4.098486e-01
  1.390670e-01   6.468300e+01   3.991257e-01
  1.393660e-01   6.481614e+01   3.987572e-01
  1.396650e-01   6.512950e+01   3.968950e-01
  1.399640e-01   6.493723e+01   3.973276e-01
  1.402630e-01   6.415030e+01   3.867846e-01
  1.405620e-01   6.377891e+01   3.900213e-01
  1.408600e-01   6.452592e+01   3.910662e-01
  1.411590e-01   6.484902e+01   3.930316e-01
  1.414580e-01   6.470970e+01   3.931052e-01
  1.417570e-01   6.436970e+01   3.846070e-01
  1.420560e-01   6.506708e+01   3.912328e-01
  1.423550e-01   6.403927e+01   3.854991e-01
  1.426540e-01   6.427049e+01   3.826845e-01
  1.429530e-01   6.405031e+01   3.811101e-01
  1.432520e-01   6.506223e+01   3.811462e-01
  1.435510e-01   6.497915e+01   3.836333e-01
  1.438500e-01   6.486566e+01   3.792276e-01
  1.441490e-01   6.439043e+01   3.769520e-01
  1.444470e-01   6.402820e+01   3.783290e-01
  1.447460e-01   6.559892e+01   3.791465e-01
  1.450450e-01   6.492686e+01   3.809747e-01
  1.453440e-01   6.484663e+01   3.747985e-01
  1.456430e-01   6.399073e+01   3.760000e-01
  1.459420e-01   6.498227e+01   3.782388e-01
  1.462410e-01   6.490984e+01   3.762778e-01
  1.465400e-01   6.440503e+01   3.761170e-01
  1.468390e-01   6.505590e+01   3.732685e-01
  1.471380e-01   6.513676e+01   3.765005e-01
  1.474370e-01   6.544347e+01   3.780397e-01
  1.477360e-01   6.429657e+01   3.736342e-01
  1.480340e-01   6.512575e+01   3.724148e-01
  1.483330e-01   6.466375e+01   3.795289e-01
  1.486320e-01   6.472350e+01   3.892302e-01
  1.489310e-01   6.480814e+01   3.911849e-01
  1.492300e-01   6.517176e+01   3.917914e-01
  1.495290e-01   6.546754e+01   3.951507e-01
  1.498280e-01   6.523286e+01   3.990020e-01
  1.501270e-01   6.526287e+01   4.006497e-01
  1.504260e-01   6.453376e+01   3.930677e-01
  1.507250e-01   6.508556e+01   4.006271e-01
  1.510240e-01   6.451931e+01   3.978431e-01
  1.513230e-01   6.567817e+01   4.067169e-01
  1.516210e-01   6.534696e+01   4.014307e-01
  1.519200e-01   6.545793e+01   4.017715e-01
  1.522190e-01   6.504177e+01   4.074672e-01
  1.525180e-01   6.464109e+01   4.013581e-01
  1.528170e-01   6.543304e+01   4.092444e-01
  1.531160e-01   6.519711e+01   4.052247e-01
  1.534150e-01   6.521345e+01   3.994591e-01
  1.537140e-01   6.540464e+01   3.932269e-01
  1.540130e-01   6.495215e+01   3.854065e-01
  1.543120e-01   6.530106e+01   3.866744e-01
  1.546110e-01   6.521234e+01   3.838611e-01
  1.549100e-01   6.431541e+01   3.814403e-01
  1.552090e-01   6.553073e+01   3.871193e-01
  1.555070e-01   6.426196e+01   3.741793e-01
  1.558060e-01   6.493973e+01   3.814642e-01
  1.561050e-01   6.487727e+01   3.774934e-01
  1.564040e-01   6.542518e+01   3.806364e-01
  1.567030e-01   6.491740e+01   3.771718e-01
  1.570020e-01   6.488422e+01   3.751222e-01
  1.573010e-01   6.515504e+01   3.794052e-01
  1.576000e-01   6.528291e+01   3.739192e-01
  1.578990e-01   6.529166e+01   3.758669e-01
  1.581980e-01   6.529055e+01   3.741533e-01
  1.584970e-01   6.476891e+01   3.724443e-01
  1.587960e-01   6.485312e+01   3.761134e-01
  1.590940e-01   6.551603e+01   3.726896e-01
  1.593930e-01   6.513887e+01   3.703704e-01
  1.596920e-01   6.488140e+01   3.706722e-01
  1.599910e-01   6.547497e+01   3.740450e-01
  1.602900e-01   6.478501e+01   3.714392e-01
  1.605890e-01   6.508674e+01   3.667630e-01
  1.608880e-01   6.484690e+01   3.685137e-01
  1.611870e-01   6.436654e+01   3.661329e-01
  1.614860e-01   6.504313e+01   3.684586e-01
  1.617850e-01   6.482586e+01   3.646336e-01
  1.620840e-01   6.548013e+01   3.664690e-01
  1.623830e-01   6.504837e+01   3.668556e-01
  1.626810e-01   6.465219e+01   3.635532e-01
  1.629800e-01   6.402682e+01   3.579376e-01
  1.632790e-01   6.438603e+01   3.600864e-01
  1.635780e-01   6.511671e+01   3.632876e-01
  1.638770e-01   6.506469e+01   3.655031e-01
  1.641760e-01   6.454415e+01   3.622705e-01
  1.644750e-01   6.434842e+01   3.609445e-01
  1.647740e-01   6.553609e+01   3.638704e-01
  1.650730e-01   6.375675e+01   3.602479e-01
  1.653720e-01   6.469615e+01   3.625017e-01
  1.656710e-01   6.493354e+01   3.610373e-01
  1.659700e-01   6.461972e+01   3.617046e-01
  1.662680e-01   6.450626e+01   3.600388e-01
  1.665670e-01   6.468555e+01   3.615015e-01
  1.668660e-01   6.477001e+01   3.583050e-01
  1.671650e-01   6.447464e+01   3.603341e-01
  1.674640e-01   6.451970e+01   3.596939e-01
  1.677630e-01   6.449279e+01   3.577251e-01
  1.680620e-01   6.505687e+01   3.615722e-01
  1.683610e-01   6.475072e+01   3.550984e-01
  1.686600e-01   6.499932e+01   3.606457e-01
  1.689590e-01   6.486439e+01   3.566994e-01
  1.692580e-01   6.501656e+01   3.569323e-01
  1.695570e-01   6.460271e+01   3.603079e-01
  1.698560e-01   6.492065e+01   3.551981e-01
  1.701540e-01   6.502630e+01   3.582621e-01
  1.704530e-01   6.467338e+01   3.543388e-01
  1.707520e-01   6.487012e+01   3.550598e-01
  1.710510e-01   6.563967e+01   3.601360e-01
  1.713500e-01   6.388200e+01   3.518028e-01
  1.716490e-01   6.385303e+01   3.544602e-01
  1.719480e-01   6.499881e+01   3.519883e-01
  1.722470e-01   6.496081e+01   3.542164e-01
  1.725460e-01   6.446860e+01   3.545068e-01
  1.728450e-01   6.526366e+01   3.543173e-01
  1.731440e-01   6.468028e+01   3.532701e-01
  1.734430e-01   6.517225e+01   3.513954e-01
  1.737410e-01   6.489776e+01   3.542256e-01
  1.740400e-01   6.450605e+01   3.524342e-01
  1.743390e-01   6.458753e+01   3.501669e-01
  1.746380e-01   6.498549e+01   3.528435e-01
  1.749370e-01   6.530649e+01   3.514049e-01
  1.752360e-01   6.425366e+01   3.508511e-01
  1.755350e-01   6.535525e+01   3.529521e-01
  1.758340e-01   6.479458e+01   3.467431e-01
  1.761330e-01   6.501039e+01   3.529111e-01
  1.764320e-01   6.511538e+01   3.482853e-01
  1.767310e-01   6.479409e+01   3.517887e-01
  1.770300e-01   6.497116e+01   3.485876e-01
  1.773280e-01   6.505818e+01   3.502107e-01
  1.776270e-01   6.458998e+01   3.477357e-01
  1.779260e-01   6.448841e+01   3.459229e-01
  1.782250e-01   6.414386e+01   3.477411e-01
  1.785240e-01   6.455979e+01   3.456054e-01
  1.788230e-01   6.495921e+01   3.483831e-01
  1.791220e-01   6.465219e+01   3.480757e-01
  1.794210e-01   6.442724e+01   3.442404e-01
  1.797200e-01   6.512302e+01   3.476208e-01
  1.800190e-01   6.448301e+01   3.435541e-01
  1.803180e-01   6.443979e+01   3.469875e-01
  1.806170e-01   6.423778e+01   3.435667e-01
  1.809160e-01   6.476489e+01   3.443042e-01
  1.812140e-01   6.418078e+01   3.435814e-01
  1.815130e-01   6.450001e+01   3.439328e-01
  1.818120e-01   6.461676e+01   3.455887e-01
  1.821110e-01   6.455359e+01   3.414340e-01
  1.824100e-01   6.391895e+01   3.422140e-01
  1.827090e-01   6.425595e+01   3.424513e-01
  1.830080e-01   6.400753e+01   3.419539e-01
  1.833070e-01   6.452024e+01   3.408573e-01
  1.836060e-01   6.353314e+01   3.374366e-01
  1.839050e-01   6.466507e+01   3.443726e-01
  1.842040e-01   6.393806e+01   3.396399e-01
  1.845030e-01   6.473308e+01   3.409319e-01
  1.848010e-01   6.468764e+01   3.426081e-01
  1.851000e-01   6.439263e+01   3.371619e-01
  1.853990e-01   6.399766e+01   3.411038e-01
  1.856980e-01   6.458874e+01   3.402283e-01
  1.859970e-01   6.448283e+01   3.386664e-01
  1.862960e-01   6.451015e+01   3.401827e-01
  1.865950e-01   6.489245e+01   3.394209e-01
  1.868940e-01   6.453733e+01   3.423743e-01
  1.871930e-01   6.433983e+01   3.346859e-01
  1.874920e-01   6.413978e+01   3.372883e-01
  1.877910e-01   6.379609e+01   3.362256e-01
  1.880900e-01   6.447655e+01   3.380139e-01
  1.883880e-01   6.400111e+01   3.385165e-01
  1.886870e-01   6.449601e+01   3.337107e-01
  1.889860e-01   6.417136e+01   3.384855e-01
  1.892850e-01   6.389075e+01   3.352194e-01
  1.895840e-01   6.377933e+01   3.338408e-01
  1.898830e-01   6.425997e+01   3.355623e-01
  1.901820e-01   6.400804e+01   3.345937e-01
  1.904810e-01   6.411483e+01   3.347177e-01
  1.907800e-01   6.405620e+01   3.337936e-01
  1.910790e-01   6.356811e+01   3.319088e-01
  1.913780e-01   6.373829e+01   3.334251e-01
  1.916770e-01   6.417787e+01   3.344185e-01
  1.919750e-01   6.439999e+01   3.357720e-01
  1.922740e-01   6.414614e+01   3.314438e-01
  1.925730e-01   6.394794e+01   3.316839e-01
  1.928720e-01   6.385681e+01   3.322048e-01
  1.931710e-01   6.366118e+01   3.323041e-01
  1.934700e-01   6.345146e+01   3.302435e-01
  1.937690e-01   6.418560e+01   3.312455e-01
  1.940680e-01   6.360967e+01   3.315613e-01
  1.943670e-01   6.343586e+01   3.291563e-01
  1.946660e-01   6.379125e+01   3.306755e-01
  1.949650e-01   6.341415e+01   3.276222e-01
  1.952640e-01   6.366814e+01   3.297584e-01
  1.955630e-01   6.386880e+01   3.314786e-01
  1.958610e-01   6.383497e+01   3.282665e-01
  1.961600e-01   6.378757e+01   3.294723e-01
  1.964590e-01   6.354354e+01   3.273701e-01
  1.967580e-01   6.359413e+01   3.297157e-01
  1.970570e-01   6.421649e+01   3.290990e-01
  1.973560e-01   6.310355e+01   3.245010e-01
  1.976550e-01   6.384984e+01   3.291885e-01
  1.979540e-01   6.353224e+01   3.260337e-01
  1.982530e-01   6.420125e+01   3.295016e-01
  1.985520e-01   6.404955e+01   3.270688e-01
  1.988510e-01   6.342420e+01   3.256122e-01
  1.991500e-01   6.384713e+01   3.288861e-01
  1.994480e-01   6.347133e+01   3.245862e-01
  1.997470e-01   6.301934e+01   3.252917e-01
  2.000460e-01   6.318861e+01   3.218885e-01
  2.003450e-01   6.278325e+01   3.231060e-01
  2.006440e-01   6.390361e+01   3.287369e-01
  2.009430e-01   6.379039e+01   3.234177e-01
  2.012420e-01   6.318758e+01   3.251481e-01
  2.015410e-01   6.346802e+01   3.224595e-01
  2.018400e-01   6.396165e+01   3.244152e-01
  2.021390e-01   6.364548e+01   3.246036e-01
  2.024380e-01   6.312624e+01   3.184297e-01
  2.027370e-01   6.297058e+01   3.230195e-01
  2.030350e-01   6.359093e+01   3.215192e-01
  2.033340e-01   6.320364e+01   3.213693e-01
  2.036330e-01   6.339950e+01   3.193899e-01
  2.039320e-01   6.318502e+01   3.196671e-01
  2.042310e-01   6.332000e+01   3.230654e-01
  2.045300e-01   6.325002e+01   3.182011e-01
  2.048290e-01   6.316439e+01   3.190691e-01
  2.051280e-01   6.348059e+01   3.194581e-01
  2.054270e-01   6.379394e+01   3.197018e-01
  2.057260e-01   6.313312e+01   3.214682e-01
  2.060250e-01   6.339301e+01   3.181564e-01
  2.063240e-01   6.323824e+01   3.203507e-01
  2.066230e-01   6.309540e+01   3.186230e-01
  2.069210e-01   6.254836e+01   3.184618e-01
  2.072200e-01   6.282676e+01   3.184870e-01
  2.075190e-01   6.302126e+01   3.165539e-01
  2.078180e-01   6.263625e+01   3.180038e-01
  2.081170e-01   6.305191e+01   3.174335e-01
  2.084160e-01   6.324564e+01   3.199574e-01
  2.087150e-01   6.328756e+01   3.165565e-01
  2.090140e-01   6.329003e+01   3.180323e-01
  2.093130e-01   6.306567e+01   3.173339e-01
  2.096120e-01   6.229776e+01   3.148641e-01
  2.099110e-01   6.314010e+01   3.155270e-01
  2.102100e-01   6.284244e+01   3.163709e-01
  2.105080e-01   6.259500e+01   3.173570e-01
  2.108070e-01   6.312092e+01   3.157428e-01
  2.111060e-01   6.248525e+01   3.133638e-01
  2.114050e-01   6.319930e+01   3.155432e-01
  2.117040e-01   6.364620e+01   3.216589e-01
  2.120030e-01   6.295493e+01   3.258503e-01
  2.123020e-01   6.270040e+01   3.275390e-01
  2.126010e-01   6.368618e+01   3.274451e-01
  2.129000e-01   6.352944e+01   3.302961e-01
  2.131990e-01   6.268719e+01   3.309702e-01
  2.134980e-01   6.271976e+01   3.330649e-01
  2.137970e-01   6.261302e+01   3.303163e-01
  2.140950e-01   6.309013e+01   3.334231e-01
  2.143940e-01   6.245135e+01   3.329756e-01
  2.146930e-01   6.251738e+01   3.334652e-01
  2.149920e-01   6.337132e+01   3.360515e-01
  2.152910e-01   6.296144e+01   3.354379e-01
  2.155900e-01   6.222869e+01   3.363565e-01
  2.158890e-01   6.296318e+01   3.383358e-01
  2.161880e-01   6.364273e+01   3.386929e-01
  2.164870e-01   6.313150e+01   3.386248e-01
  2.167860e-01   6.254234e+01   3.307406e-01
  2.170850e-01   6.309877e+01   3.296245e-01
  2.173840e-01   6.281918e+01   3.257899e-01
  2.176820e-01   6.253523e+01   3.236087e-01
  2.179810e-01   6.242358e+01   3.243276e-01
  2.182800e-01   6.282666e+01   3.211047e-01
  2.185790e-01   6.235915e+01   3.214475e-01
  2.188780e-01   6.225488e+01   3.177138e-01
  2.191770e-01   6.267597e+01   3.208588e-01
  2.194760e-01   6.272894e+01   3.218350e-01
  2.197750e-01   6.285878e+01   3.189774e-01
  2.200740e-01   6.285534e+01   3.169383e-01
  2.203730e-01   6.209357e+01   3.167586e-01
  2.206720e-01   6.239699e+01   3.165851e-01
  2.209710e-01   6.277726e+01   3.197308e-01
  2.212700e-01   6.249587e+01   3.145703e-01
  2.215680e-01   6.233112e+01   3.169575e-01
  2.218670e-01   6.297450e+01   3.143268e-01
  2.221660e-01   6.294530e+01   3.177030e-01
  2.224650e-01   6.235173e+01   3.136819e-01
  2.227640e-01   6.168844e+01   3.117487e-01
  2.230630e-01   6.275273e+01   3.153483e-01
  2.233620e-01   6.177305e+01   3.120926e-01
  2.236610e-01   6.214674e+01   3.130351e-01
  2.239600e-01   6.261021e+01   3.105916e-01
  2.242590e-01   6.193679e+01   3.119855e-01
  2.245580e-01   6.188910e+01   3.109612e-01
  2.248570e-01   6.175425e+01   3.124365e-01
  2.251550e-01   6.235603e+01   3.103404e-01
  2.254540e-01   6.220600e+01   3.102206e-01
  2.257530e-01   6.227314e+01   3.127015e-01
  2.260520e-01   6.253971e+01   3.095343e-01
  2.263510e-01   6.222801e+01   3.097685e-01
  2.266500e-01   6.241607e+01   3.101097e-01
  2.269490e-01   6.193586e+01   3.075379e-01
  2.272480e-01   6.224438e+01   3.108258e-01
  2.275470e-01   6.189016e+01   3.058216e-01
  2.278460e-01   6.179029e+01   3.090558e-01
  2.281450e-01   6.179842e+01   3.063309e-01
  2.284440e-01   6.205690e+01   3.084622e-01
  2.287420e-01   6.150943e+01   3.079748e-01
  2.290410e-01   6.161000e+01   3.021223e-01
  2.293400e-01   6.192637e+01   3.076387e-01
  2.296390e-01   6.207410e+01   3.065210e-01
  2.299380e-01   6.207022e+01   3.070038e-01
  2.302370e-01   6.219379e+01   3.066935e-01
  2.305360e-01   6.247184e+01   3.054283e-01
  2.308350e-01   6.185987e+01   3.082225e-01
  2.311340e-01   6.176793e+01   3.022723e-01
  2.314330e-01   6.157526e+01   3.039503e-01
  2.317320e-01   6.210021e+01   3.063401e-01
  2.320310e-01   6.152322e+01   3.017912e-01
  2.323290e-01   6.247033e+01   3.088619e-01
  2.326280e-01   6.213409e+01   3.025752e-01
  2.329270e-01   6.213937e+01   3.030612e-01
  2.332260e-01   6.201042e+01   3.042982e-01
  2.335250e-01   6.196589e+01   3.034701e-01
  2.338240e-01   6.188656e+01   3.044759e-01
  2.341230e-01   6.143291e+01   2.988879e-01
  2.344220e-01   6.184331e+01   3.029315e-01
  2.347210e-01   6.159163e+01   3.021958e-01
  2.350200e-01   6.147773e+01   3.010902e-01
  2.353190e-01   6.195905e+01   3.026211e-01
  2.356180e-01   6.065366e+01   2.960759e-01
  2.359170e-01   6.188230e+01   3.033847e-01
  2.362150e-01   6.116617e+01   2.996255e-01
  2.365140e-01   6.193561e+01   2.991884e-01
  2.368130e-01   6.160943e+01   3.007091e-01
  2.371120e-01   6.104756e+01   2.979490e-01
  2.374110e-01   6.150019e+01   3.016165e-01
  2.377100e-01   6.161243e+01   2.982927e-01
  2.380090e-01   6.123988e+01   2.987631e-01
  2.383080e-01   6.197341e+01   2.985951e-01
  2.386070e-01   6.087015e+01   2.975157e-01
  2.389060e-01   6.084161e+01   2.971031e-01
  2.392050e-01   6.154936e+01   2.972324e-01
  2.395040e-01   6.169271e+01   2.996346e-01
  2.398020e-01   6.186228e+01   2.979870e-01
  2.401010e-01   6.129056e+01   2.983118e-01
  2.404000e-01   6.182738e+01   2.967775e-01
  2.406990e-01   6.140228e+01   2.974426e-01
  2.409980e-01   6.169199e+01   2.971254e-01
  2.412970e-01   6.129873e+01   2.957291e-01
  2.415960e-01   6.112879e+01   2.962152e-01
  2.418950e-01   6.142198e+01   2.952468e-01
  2.421940e-01   6.094785e+01   2.953280e-01
  2.424930e-01   6.093506e+01   2.961959e-01
  2.427920e-01   6.076275e+01   2.920172e-01
  2.430910e-01   6.127199e+01   2.952190e-01
  2.433890e-01   6.149814e+01   2.947662e-01
  2.436880e-01   6.102345e+01   2.961850e-01
  2.439870e-01   6.123289e+01   2.931448e-01
  2.442860e-01   6.097550e+01   2.919862e-01
  2.445850e-01   6.131718e+01   2.945526e-01
  2.448840e-01   6.138230e+01   2.942684e-01
  2.451830e-01   6.091174e+01   2.946829e-01
  2.454820e-01   6.060011e+01   2.904418e-01
  2.457810e-01   6.117114e+01   2.929969e-01
  2.460800e-01   6.162144e+01   2.944016e-01
  2.463790e-01   6.078789e+01   2.914288e-01
  2.466780e-01   6.154001e+01   2.936609e-01
  2.469770e-01   6.083146e+01   2.911030e-01
  2.472750e-01   6.115692e+01   2.926370e-01
  2.475740e-01   6.082478e+01   2.928196e-01
  2.478730e-01   6.135325e+01   2.893764e-01
  2.481720e-01   6.121316e+01   2.920148e-01
  2.484710e-01   6.096979e+01   2.896239e-01
  2.487700e-01   6.090658e+01   2.925801e-01
  2.490690e-01   6.021819e+01   2.898457e-01
  2.493680e-01   6.117004e+01   2.891530e-01
  2.496670e-01   6.079669e+01   2.922074e-01
  2.499660e-01   6.068775e+01   2.889532e-01
  2.502650e-01   6.085087e+01   2.906141e-01
  2.505640e-01   6.117728e+01   2.884405e-01
  2.508620e-01   6.097963e+01   2.893314e-01
  2.511610e-01   6.055162e+01   2.906470e-01
  2.514600e-01   6.094516e+01   2.884124e-01
  2.517590e-01   6.075500e+01   2.877542e-01
  2.520580e-01   6.157681e+01   2.902178e-01
  2.523570e-01   6.115021e+01   2.895254e-01
  2.526560e-01   6.106055e+01   2.901566e-01
  2.529550e-01   6.067468e+01   2.859184e-01
  2.532540e-01   6.097746e+01   2.865287e-01
  2.535530e-01   6.049404e+01   2.851875e-01
  2.538520e-01   6.064918e+01   2.868832e-01
  2.541510e-01   6.083498e+01   2.857867e-01
  2.544490e-01   6.068733e+01   2.862546e-01
  2.547480e-01   6.103154e+01   2.873735e-01
  2.550470e-01   6.049110e+01   2.843721e-01
  2.553460e-01   6.033839e+01   2.844158e-01
  2.556450e-01   6.106301e+01   2.838115e-01
  2.559440e-01   6.014944e+01   2.845767e-01
  2.562430e-01   6.067529e+01   2.871514e-01
  2.565420e-01   5.999577e+01   2.830052e-01
  2.568410e-01   6.079611e+01   2.840846e-01
  2.571400e-01   6.076381e+01   2.844092e-01
  2.574390e-01   6.041320e+01   2.857095e-01
  2.577380e-01   5.997340e+01   2.836549e-01
  2.580360e-01   6.100785e+01   2.840803e-01
  2.583350e-01   6.070953e+01   2.858985e-01
  2.586340e-01   6.080265e+01   2.830082e-01
  2.589330e-01   6.027636e+01   2.845727e-01
  2.592320e-01   6.087115e+01   2.831676e-01
  2.595310e-01   6.145116e+01   2.855107e-01
  2.598300e-01   6.039993e+01   2.849656e-01
  2.601290e-01   6.017974e+01   2.800937e-01
  2.604280e-01   6.048573e+01   2.842589e-01
  2.607270e-01   6.008532e+01   2.795846e-01
  2.610260e-01   6.026683e+01   2.825477e-01
  2.613250e-01   6.064652e+01   2.840345e-01
  2.616240e-01   6.044963e+01   2.826787e-01
  2.619220e-01   6.092981e+01   2.838985e-01
  2.622210e-01   6.062720e+01   2.803602e-01
  2.625200e-01   6.075022e+01   2.823943e-01
  2.628190e-01   6.080722e+01   2.822327e-01
  2.631180e-01   6.039006e+01   2.795237e-01
  2.634170e-01   6.008459e+01   2.824174e-01
  2.637160e-01   6.065141e+01   2.801279e-01
  2.640150e-01   5.995759e+01   2.812308e-01
  2.643140e-01   6.053472e+01   2.794757e-01
  2.646130e-01   6.010024e+01   2.788522e-01
  2.649120e-01   6.020640e+01   2.821094e-01
  2.652110e-01   5.959553e+01   2.774888e-01
  2.655090e-01   6.036124e+01   2.800330e-01
  2.658080e-01   6.039819e+01   2.784953e-01
  2.661070e-01   6.027856e+01   2.794570e-01
  2.664060e-01   6.008626e+01   2.787243e-01
  2.667050e-01   5.984583e+01   2.784521e-01
  2.670040e-01   5.988159e+01   2.783444e-01
  2.673030e-01   5.993649e+01   2.776177e-01
  2.676020e-01   6.034533e+01   2.786578e-01
  2.679010e-01   5.985548e+01   2.774300e-01
  2.682000e-01   6.046101e+01   2.776979e-01
  2.684990e-01   6.043285e+01   2.786700e-01
  2.687980e-01   6.017786e+01   2.777039e-01
  2.690960e-01   5.986169e+01   2.781078e-01
  2.693950e-01   6.039258e+01   2.764230e-01
  2.696940e-01   6.046855e+01   2.769681e-01
  2.699930e-01   5.981690e+01   2.764949e-01
  2.702920e-01   6.036280e+01   2.774722e-01
  2.705910e-01   5.971367e+01   2.764433e-01
  2.708900e-01   6.003491e+01   2.750511e-01
  2.711890e-01   6.010342e+01   2.770626e-01
  2.714880e-01   6.000073e+01   2.758020e-01
  2.717870e-01   6.014042e+01   2.765874e-01
  2.720860e-01   5.982953e+01   2.748554e-01
  2.723850e-01   6.009634e+01   2.748254e-01
  2.726840e-01   6.005044e+01   2.758237e-01
  2.729820e-01   5.989409e+01   2.752798e-01
  2.732810e-01   5.993924e+01   2.744659e-01
  2.735800e-01   6.029250e+01   2.751820e-01
  2.738790e-01   5.946341e+01   2.738302e-01
  2.741780e-01   6.009146e+01   2.757330e-01
  2.744770e-01   6.029050e+01   2.736353e-01
  2.747760e-01   5.965427e+01   2.735399e-01
  2.750750e-01   6.035716e+01   2.783062e-01
  2.753740e-01   5.961245e+01   2.810095e-01
  2.756730e-01   5.975084e+01   2.828270e-01
  2.759720e-01   5.979699e+01   2.816417e-01
  2.762710e-01   5.926638e+01   2.844124e-01
  2.765690e-01   5.972589e+01   2.847935e-01
  2.768680e-01   5.999308e+01   2.881354e-01
  2.771670e-01   5.971208e+01   2.850682e-01
  2.774660e-01   5.993094e+01   2.864167e-01
  2.777650e-01   6.002908e+01   2.901412e-01
  2.780640e-01   5.999141e+01   2.886605e-01
  2.783630e-01   5.889931e+01   2.864426e-01
  2.786620e-01   6.028487e+01   2.915171e-01
  2.789610e-01   5.991091e+01   2.907201e-01
  2.792600e-01   6.040382e+01   2.947896e-01
  2.795590e-01   5.953845e+01   2.869365e-01
  2.798580e-01   5.991197e+01   2.923648e-01
  2.801560e-01   5.980121e+01   2.916542e-01
  2.804550e-01   6.027812e+01   2.937009e-01
  2.807540e-01   5.992853e+01   2.941882e-01
  2.810530e-01   6.010830e+01   2.918532e-01
  2.813520e-01   5.929585e+01   2.937563e-01
  2.816510e-01   6.039640e+01   2.954473e-01
  2.819500e-01   6.030813e+01   2.953444e-01
  2.822490e-01   5.991038e+01   2.943688e-01
  2.825480e-01   5.934677e+01   2.925332e-01
  2.828470e-01   5.996589e+01   2.974812e-01
  2.831460e-01   5.978227e+01   2.955284e-01
  2.834450e-01   6.041808e+01   2.955003e-01
  2.837430e-01   6.002007e+01   2.962302e-01
  2.840420e-01   5.974934e+01   2.971758e-01
  2.843410e-01   5.976486e+01   3.036998e-01
  2.846400e-01   5.922158e+01   3.044379e-01
  2.849390e-01   5.974212e+01   3.136685e-01
  2.852380e-01   5.920389e+01   3.151507e-01
  2.855370e-01   5.898577e+01   3.176885e-01
  2.858360e-01   5.963074e+01   3.214654e-01
  2.861350e-01   5.939050e+01   3.236504e-01
  2.864340e-01   5.905932e+01   3.275216e-01
  2.867330e-01   5.936164e+01   3.274157e-01
  2.870320e-01   5.968467e+01   3.339398e-01
  2.873310e-01   5.890463e+01   3.286763e-01
  2.876290e-01   5.903120e+01   3.342627e-01
  2.879280e-01   5.879703e+01   3.366487e-01
  2.882270e-01   5.897276e+01   3.334296e-01
  2.885260e-01   5.896555e+01   3.374754e-01
  2.888250e-01   5.939777e+01   3.378475e-01
  2.891240e-01   5.911837e+01   3.421365e-01
  2.894230e-01   5.955794e+01   3.465073e-01
  2.897220e-01   5.899231e+01   3.366924e-01
  2.900210e-01   5.949744e+01   3.470729e-01
  2.903200e-01   5.953252e+01   3.451465e-01
  2.906190e-01   5.960063e+01   3.490614e-01
  2.909180e-01   5.899583e+01   3.482292e-01
  2.912160e-01   5.875918e+01   3.438091e-01
  2.915150e-01   5.903241e+01   3.559723e-01
  2.918140e-01   5.921362e+01   3.483034e-01
  2.921130e-01   5.921342e+01   3.515589e-01
  2.924120e-01   5.913614e+01   3.538803e-01
  2.927110e-01   5.954567e+01   3.541125e-01
  2.930100e-01   5.865557e+01   3.606178e-01
  2.933090e-01   5.871042e+01   3.550002e-01
  2.936080e-01   5.991333e+01   3.561981e-01
  2.939070e-01   5.911115e+01   3.594928e-01
  2.942060e-01   5.922497e+01   3.604651e-01
  2.945050e-01   5.925780e+01   3.681248e-01
  2.948030e-01   5.955780e+01   3.593955e-01
  2.951020e-01   5.846860e+01   3.615308e-01
  2.954010e-01   5.950137e+01   3.664486e-01
  2.957000e-01   5.842586e+01   3.648695e-01
  2.959990e-01   5.879215e+01   3.655708e-01
  2.962980e-01   5.919224e+01   3.674765e-01
  2.965970e-01   5.912098e+01   3.708559e-01
  2.968960e-01   5.878804e+01   3.695826e-01
  2.971950e-01   5.912240e+01   3.690468e-01
  2.974940e-01   5.895822e+01   3.671931e-01
  2.977930e-01   5.903783e+01   3.708234e-01
  2.980920e-01   5.912471e+01   3.713251e-01
  2.983900e-01   5.886613e+01   3.735218e-01
  2.986890e-01   5.893581e+01   3.695925e-01
  2.989880e-01   5.852724e+01   3.722116e-01
  2.992870e-01   5.822019e+01   3.721679e-01
  2.995860e-01   5.832220e+01   3.746230e-01
  2.998850e-01   5.886491e+01   3.742229e-01
  3.001840e-01   5.871945e+01   3.761363e-01
  3.004830e-01   5.825637e+01   3.795224e-01
  3.007820e-01   5.864878e+01   3.793119e-01
  3.010810e-01   5.819522e+01   3.751720e-01
  3.013800e-01   5.801226e+01   3.802223e-01
  3.016790e-01   5.867453e+01   3.813815e-01
  3.019780e-01   5.856804e+01   3.830513e-01
  3.022760e-01   5.859342e+01   3.849253e-01
  3.025750e-01   5.877318e+01   3.834674e-01
  3.028740e-01   5.859662e+01   3.883297e-01
  3.031730e-01   5.814759e+01   3.850074e-01
  3.034720e-01   5.836012e+01   3.872815e-01
  3.037710e-01   5.855545e+01   3.876654e-01
  3.040700e-01   5.879640e+01   3.903228e-01
  3.043690e-01   5.828475e+01   3.932329e-01
  3.046680e-01   5.781244e+01   3.902684e-01
  3.049670e-01   5.869257e+01   3.897108e-01
  3.052660e-01   5.871610e+01   3.966399e-01
  3.055650e-01   5.865113e+01   3.950221e-01
  3.058630e-01   5.812063e+01   3.986011e-01
  3.061620e-01   5.897954e+01   3.941881e-01
  3.064610e-01   5.900931e+01   3.993319e-01
  3.067600e-01   5.780856e+01   4.013225e-01
  3.070590e-01   5.833102e+01   3.970302e-01
  3.073580e-01   5.930747e+01   4.064922e-01
  3.076570e-01   5.878641e+01   3.974414e-01
  3.079560e-01   5.793668e+01   4.008811e-01
  3.082550e-01   5.933746e+01   4.056984e-01
  3.085540e-01   5.891531e+01   4.039562e-01
  3.088530e-01   5.869436e+01   4.083191e-01
  3.091520e-01   5.752115e+01   3.982730e-01
  3.094500e-01   5.850331e+01   4.104409e-01
  3.097490e-01   5.850665e+01   4.085883e-01
  3.100480e-01   5.856926e+01   4.057538e-01
  3.103470e-01   5.836496e+01   4.163513e-01
  3.106460e-01   5.853563e+01   4.047348e-01
  3.109450e-01   5.799162e+01   4.146916e-01
  3.112440e-01   5.851215e+01   4.095365e-01
  3.115430e-01   5.799603e+01   4.130893e-01
  3.118420e-01   5.828129e+01   4.186943e-01
  3.121410e-01   5.803039e+01   4.112942e-01
  3.124400e-01   5.858220e+01   4.207801e-01
  3.127390e-01   5.855802e+01   4.147630e-01
  3.130380e-01   5.800605e+01   4.217534e-01
  3.133360e-01   5.820933e+01   4.201115e-01
  3.136350e-01   5.809862e+01   4.190398e-01
  3.139340e-01   5.873229e+01   4.275200e-01
  3.142330e-01   5.797865e+01   4.182724e-01
  3.145320e-01   5.892884e+01   4.321685e-01
  3.148310e-01   5.726671e+01   4.211129e-01
  3.151300e-01   5.769095e+01   4.226698e-01
  3.154290e-01   5.889080e+01   4.320290e-01
  3.157280e-01   5.892080e+01   4.292677e-01
  3.160270e-01   5.757939e+01   4.326710e-01
  3.163260e-01   5.831408e+01   4.270518e-01
  3.166250e-01   5.861329e+01   4.365383e-01
  3.169230e-01   5.769063e+01   4.305031e-01
  3.172220e-01   5.841675e+01   4.380736e-01
  3.175210e-01   5.822023e+01   4.369564e-01
  3.178200e-01   5.864211e+01   4.355226e-01
  3.181190e-01   5.819901e+01   4.418918e-01
  3.184180e-01   5.754947e+01   4.348096e-01
  3.187170e-01   5.773436e+01   4.432850e-01
  3.190160e-01   5.864942e+01   4.455814e-01
  3.193150e-01   5.790098e+01   4.361354e-01
  3.196140e-01   5.878981e+01   4.509901e-01
  3.199130e-01   5.827904e+01   4.425888e-01
  3.202120e-01   5.831495e+01   4.499900e-01
  3.205100e-01   5.798476e+01   4.474820e-01
  3.208090e-01   5.892560e+01   4.478348e-01
  3.211080e-01   5.818584e+01   4.519911e-01
  3.214070e-01   5.814427e+01   4.440565e-01
  3.217060e-01   5.828466e+01   4.519549e-01
  3.220050e-01   5.835044e+01   4.493017e-01
  3.223040e-01   5.807463e+01   4.462002e-01
  3.226030e-01   5.815427e+01   4.578650e-01
  3.229020e-01   5.856812e+01   4.440803e-01
  3.232010e-01   5.840149e+01   4.558029e-01
  3.235000e-01   5.799446e+01   4.491647e-01
  3.237990e-01   5.880164e+01   4.556487e-01
  3.240970e-01   5.815038e+01   4.600499e-01
  3.243960e-01   5.814251e+01   4.505683e-01
  3.246950e-01   5.841130e+01   4.628680e-01
  3.249940e-01   5.761176e+01   4.518604e-01
  3.252930e-01   5.809310e+01   4.611580e-01
  3.255920e-01   5.826912e+01   4.645650e-01
  3.258910e-01   5.847447e+01   4.608863e-01
  3.261900e-01   5.858425e+01   4.685841e-01
  3.264890e-01   5.857998e+01   4.630865e-01
  3.267880e-01   5.809321e+01   4.647754e-01
  3.270870e-01   5.778473e+01   4.714961e-01
  3.273860e-01   5.765672e+01   4.653217e-01
  3.276850e-01   5.754236e+01   4.705063e-01
  3.279830e-01   5.738208e+01   4.628339e-01
  3.282820e-01   5.771459e+01   4.736276e-01
  3.285810e-01   5.811469e+01   4.733226e-01
  3.288800e-01   5.842505e+01   4.780114e-01
  3.291790e-01   5.866958e+01   4.750924e-01
  3.294780e-01   5.694287e+01   4.753665e-01
  3.297770e-01   5.736287e+01   4.796421e-01
  3.300760e-01   5.811032e+01   4.777123e-01
  3.303750e-01   5.822562e+01   4.858212e-01
  3.306740e-01   5.799014e+01   4.782133e-01
  3.309730e-01   5.847624e+01   4.889687e-01
  3.312720e-01   5.891505e+01   4.945609e-01
  3.315700e-01   5.826587e+01   4.828903e-01
  3.318690e-01   5.876041e+01   4.977551e-01
  3.321680e-01   5.737389e+01   4.807099e-01
  3.324670e-01   5.917638e+01   5.006326e-01
  3.327660e-01   5.811823e+01   4.933786e-01
  3.330650e-01   5.805429e+01   4.936547e-01
  3.333640e-01   5.750955e+01   4.991592e-01
  3.336630e-01   5.885976e+01   4.932459e-01
  3.339620e-01   5.847036e+01   5.062227e-01
  3.342610e-01   5.793547e+01   4.970301e-01
  3.345600e-01   5.851884e+01   5.046791e-01
  3.348590e-01   5.771046e+01   5.100733e-01
  3.351570e-01   5.782106e+01   4.948664e-01
  3.354560e-01   5.782621e+01   5.142801e-01
  3.357550e-01   5.764566e+01   4.969084e-01
  3.360540e-01   5.814026e+01   5.138119e-01
  3.363530e-01   5.696216e+01   5.148048e-01
  3.366520e-01   5.770776e+01   5.029106e-01
  3.369510e-01   5.817164e+01   5.267692e-01
  3.372500e-01   5.699984e+01   4.980859e-01
  3.375490e-01   5.741047e+01   5.206884e-01
  3.378480e-01   5.774913e+01   5.196302e-01
  3.381470e-01   5.752513e+01   5.173425e-01
  3.384460e-01   5.760127e+01   5.316159e-01
  3.387450e-01   5.661482e+01   5.058121e-01
  3.390430e-01   5.780534e+01   5.298117e-01
  3.393420e-01   5.731312e+01   5.248595e-01
  3.396410e-01   5.791230e+01   5.282685e-01
  3.399400e-01   5.755737e+01   5.420782e-01
  3.402390e-01   5.755334e+01   5.161994e-01
  3.405380e-01   5.809840e+01   5.416997e-01
  3.408370e-01   5.745898e+01   5.309589e-01
  3.411360e-01   5.694245e+01   5.320331e-01
  3.414350e-01   5.837933e+01   5.459351e-01
  3.417340e-01   5.773004e+01   5.349963e-01
  3.420330e-01   5.823179e+01   5.535351e-01
  3.423320e-01   5.780740e+01   5.360586e-01
  3.426300e-01   5.718851e+01   5.477918e-01
  3.429290e-01   5.702811e+01   5.447579e-01
  3.432280e-01   5.739160e+01   5.442469e-01
  3.435270e-01   5.644812e+01   5.583725e-01
  3.438260e-01   5.906208e+01   5.483777e-01
  3.441250e-01   5.755348e+01   5.605445e-01
  3.444240e-01   5.723149e+01   5.510676e-01
  3.447230e-01   5.740305e+01   5.566033e-01
  3.450220e-01   5.739990e+01   5.680653e-01
  3.453210e-01   5.773557e+01   5.534891e-01
  3.456200e-01   5.763643e+01   5.743861e-01
  3.459190e-01   5.738424e+01   5.597197e-01
  3.462170e-01   5.716823e+01   5.694657e-01
  3.465160e-01   5.723461e+01   5.689426e-01
  3.468150e-01   5.726675e+01   5.682523e-01
  3.471140e-01   5.660371e+01   5.798574e-01
  3.474130e-01   5.761915e+01   5.691492e-01
  3.477120e-01   5.766105e+01   5.852482e-01
  3.480110e-01   5.784311e+01   5.798244e-01
  3.483100e-01   5.832409e+01   5.840299e-01
  3.486090e-01   5.644754e+01   5.893396e-01
  3.489080e-01   5.779775e+01   5.813886e-01
  3.492070e-01   5.765674e+01   5.965910e-01
  3.495060e-01   5.772045e+01   5.855495e-01
  3.498040e-01   5.799442e+01   5.993155e-01
  3.501030e-01   5.677468e+01   5.939541e-01
  3.504020e-01   5.752373e+01   5.968785e-01
  3.507010e-01   5.768169e+01   6.119062e-01
  3.510000e-01   5.757088e+01   5.922880e-01
  3.512990e-01   5.778555e+01   6.124568e-01
  3.515980e-01   5.606256e+01   5.951318e-01
  3.518970e-01   5.662942e+01   6.115759e-01
  3.521960e-01   5.702918e+01   6.224987e-01
  3.524950e-01   5.717277e+01   5.999932e-01
  3.527940e-01   5.677895e+01   6.245104e-01
  3.530930e-01   5.754188e+01   6.122170e-01
  3.533920e-01   5.753825e+01   6.275323e-01
  3.536900e-01   5.734466e+01   6.287580e-01
  3.539890e-01   5.832616e+01   6.306728e-01
  3.542880e-01   5.668336e+01   6.368515e-01
  3.545870e-01   5.834006e+01   6.207443e-01
  3.548860e-01   5.715013e+01   6.358656e-01
  3.551850e-01   5.613032e+01   6.186873e-01
  3.554840e-01   5.627286e+01   6.309663e-01
  3.557830e-01   5.707535e+01   6.378429e-01
  3.560820e-01   5.795275e+01   6.208550e-01
  3.563810e-01   5.698861e+01   6.361588e-01
  3.566800e-01   5.773202e+01   6.251995e-01
  3.569790e-01   5.635903e+01   6.374460e-01
  3.572770e-01   5.651104e+01   6.370904e-01
  3.575760e-01   5.910621e+01   6.248070e-01
  3.578750e-01   5.665406e+01   6.516698e-01
  3.581740e-01   5.795574e+01   6.298049e-01
  3.584730e-01   5.713379e+01   6.544231e-01
  3.587720e-01   5.733489e+01   6.441716e-01
  3.590710e-01   5.766400e+01   6.447837e-01
  3.593700e-01   5.757855e+01   6.690207e-01
  3.596690e-01   5.654074e+01   6.348486e-01
  3.599680e-01   5.684077e+01   6.660926e-01
  3.602670e-01   5.726907e+01   6.513319e-01
  3.605660e-01   5.659909e+01   6.633060e-01
  3.608640e-01   5.820639e+01   6.899088e-01
  3.611630e-01   5.759516e+01   6.506370e-01
  3.614620e-01   5.776266e+01   6.917808e-01
  3.617610e-01   5.656922e+01   6.590751e-01
  3.620600e-01   5.654585e+01   6.814732e-01
  3.623590e-01   5.709244e+01   6.818010e-01
  3.626580e-01   5.631894e+01   6.771667e-01
  3.629570e-01   5.713270e+01   7.003956e-01
  3.632560e-01   5.797558e+01   6.755061e-01
  3.635550e-01   5.696171e+01   7.107453e-01
  3.638540e-01   5.574986e+01   6.856622e-01
  3.641530e-01   5.620749e+01   6.931278e-01
  3.644510e-01   5.695751e+01   7.280141e-01
  3.647500e-01   5.766281e+01   6.881709e-01
  3.650490e-01   5.759501e+01   7.302805e-01
  3.653480e-01   5.699565e+01   7.092940e-01
  3.656470e-01   5.765420e+01   7.218628e-01
  3.659460e-01   5.912375e+01   7.529397e-01
  3.662450e-01   5.683598e+01   7.066507e-01
  3.665440e-01   5.718148e+01   7.579859e-01
  3.668430e-01   5.680397e+01   7.148123e-01
  3.671420e-01   5.708991e+01   7.475037e-01
  3.674410e-01   5.719376e+01   7.386761e-01
  3.677400e-01   5.707453e+01   7.513060e-01
  3.680390e-01   5.696787e+01   7.797236e-01
  3.683370e-01   5.751067e+01   7.333492e-01
  3.686360e-01   5.804664e+01   7.783261e-01
  3.689350e-01   5.621929e+01   7.495906e-01
  3.692340e-01   5.807258e+01   7.828371e-01
  3.695330e-01   5.626185e+01   7.977395e-01
  3.698320e-01   5.735773e+01   7.512037e-01
  3.701310e-01   5.645284e+01   8.014957e-01
  3.704300e-01   5.616326e+01   7.614001e-01
  3.707290e-01   5.702395e+01   8.079770e-01
  3.710280e-01   5.891997e+01   8.163669e-01
  3.713270e-01   5.775630e+01   7.964304e-01
  3.716260e-01   5.789132e+01   8.454216e-01
  3.719240e-01   5.712240e+01   7.852294e-01
  3.722230e-01   5.791179e+01   8.483480e-01
  3.725220e-01   5.759615e+01   8.169872e-01
  3.728210e-01   5.593041e+01   8.229511e-01
  3.731200e-01   5.832699e+01   8.903069e-01
  3.734190e-01   5.705363e+01   8.033332e-01
  3.737180e-01   5.723574e+01   8.787836e-01
  3.740170e-01   5.596367e+01   8.179691e-01
  3.743160e-01   5.805155e+01   8.914145e-01
  3.746150e-01   5.521184e+01   8.631066e-01
  3.749140e-01   5.584664e+01   8.471341e-01
  3.752130e-01   5.689041e+01   9.162772e-01
  3.755110e-01   5.582667e+01   8.441164e-01
  3.758100e-01   5.740693e+01   9.204273e-01
  3.761090e-01   5.686350e+01   8.887092e-01
  3.764080e-01   5.580510e+01   9.039709e-01
  3.767070e-01   5.676510e+01   9.532614e-01
  3.770060e-01   5.673651e+01   8.749427e-01
  3.773050e-01   5.826490e+01   9.740625e-01
  3.776040e-01   5.898936e+01   9.366930e-01
  3.779030e-01   5.836753e+01   9.625527e-01
  3.782020e-01   5.696536e+01   1.027112e+00
  3.785010e-01   5.811440e+01   9.119420e-01
  3.788000e-01   5.655901e+01   1.018462e+00
  3.790990e-01   5.780867e+01   9.499837e-01
  3.793970e-01   5.647116e+01   1.007932e+00
  3.796960e-01   5.663341e+01   1.004606e+00
  3.799950e-01   5.653167e+01   9.852850e-01
  3.802940e-01   5.652048e+01   1.095268e+00
  3.805930e-01   5.849344e+01   9.717912e-01
  3.808920e-01   5.832190e+01   1.118888e+00
  3.811910e-01   5.670573e+01   1.019782e+00
  3.814900e-01   5.614095e+01   1.067851e+00
  3.817890e-01   5.896971e+01   1.195032e+00
  3.820880e-01   5.717627e+01   1.000019e+00
  3.823870e-01   5.649732e+01   1.177283e+00
  3.826860e-01   5.704684e+01   1.038074e+00
  3.829840e-01   5.794538e+01   1.216202e+00
  3.832830e-01   5.692557e+01   1.152188e+00
  3.835820e-01   5.840245e+01   1.139248e+00
  3.838810e-01   5.608569e+01   1.248199e+00
  3.841800e-01   5.643021e+01   1.106900e+00
  3.844790e-01   5.633073e+01   1.260224e+00
  3.847780e-01   5.875176e+01   1.192822e+00
  3.850770e-01   5.618250e+01   1.268063e+00
  3.853760e-01   5.767867e+01   1.370585e+00
  3.856750e-01   5.710496e+01   1.175985e+00
  3.859740e-01   5.596069e+01   1.373915e+00
  3.862730e-01   5.694684e+01   1.257745e+00
  3.865710e-01   5.700636e+01   1.386692e+00
  3.868700e-01   5.649414e+01   1.405779e+00
  3.871690e-01   5.855802e+01   1.346606e+00
  3.874680e-01   5.798311e+01   1.543065e+00
  3.877670e-01   5.682913e+01   1.348875e+00
  3.880660e-01   5.877267e+01   1.588451e+00
  3.883650e-01   5.466443e+01   1.451666e+00
  3.886640e-01   5.650114e+01   1.540049e+00
  3.889630e-01   5.617195e+01   1.671015e+00
  3.892620e-01   5.478008e+01   1.483798e+00
  3.895610e-01   5.892532e+01   1.758377e+00
  3.898600e-01   5.666905e+01   1.678392e+00
  3.901580e-01   5.807228e+01   1.770365e+00
  3.904570e-01   5.754607e+01   1.970340e+00
  3.907560e-01   5.598692e+01   1.713975e+00
  3.910550e-01   5.967740e+01   2.043315e+00
  3.913540e-01   5.652912e+01   1.988688e+00
  3.916530e-01   5.799832e+01   2.014365e+00
  3.919520e-01   5.607875e+01   2.573069e+00
  3.922510e-01   5.540974e+01   1.968899e+00
  3.925500e-01   5.742464e+01   2.689155e+00
  3.928490e-01   5.624928e+01   2.429599e+00
  3.931480e-01   5.465415e+01   2.623483e+00
  3.934470e-01   0.000000e+00   0.000000e+00
  3.937460e-01   5.540974e+01   2.641556e+00
creator: radaver
creator-version: 3725
header-file: /nas_data/SAXS_data/20151104Workshop/header/JH1_0056.txt
image-file: /nas_data/Pilatus1M/20151104_Workshop/JH1_0056.tif
angular-axis-file: /nas_data/SAXS_data/20151104Workshop/q20151029.dat
beamstop-mask-file: /nas_data/SAXS_data/20151104Workshop/fit2d20151031.msk
detector-response-file: none
beam-center-x: 949.7700
beam-center-y: 918.8000
unit-time: 1.0000
channel-first: 10
channel-last: 1315
Exposure time [s]: 1.094153
Transmitted Beam: 0.483835
Incident Beam: 0.483835
Code: JH1
Concentration [mg/ml]: 1
Run Number: 0056
