# Supplementary material for: SAXS analysis of a soluble cytosolic NgBR construct including extracellular and transmembrane domains
Source: PLoS One. 2018 Jan 18;13(1):e0191371. doi: 10.1371/journal.pone.0191371 (PMC5773207; doi:10.1371/journal.pone.0191371)
Supplement: S1 File — (ZIP) [file pone.0191371.s001.zip › JH1_0057.dat]

Sample:   c= 1.0000 mg/ml  Code: JH1
  3.656810e-03   2.262035e+04   4.134690e+01
  3.955720e-03   2.201818e+04   2.801664e+01
  4.254640e-03   1.907004e+04   2.336507e+01
  4.553560e-03   1.543142e+04   2.026455e+01
  4.852480e-03   1.247474e+04   1.705833e+01
  5.151400e-03   1.051688e+04   1.547276e+01
  5.450320e-03   8.698566e+03   1.336575e+01
  5.749240e-03   7.420107e+03   1.196067e+01
  6.048150e-03   6.342738e+03   1.083931e+01
  6.347070e-03   5.472624e+03   9.565814e+00
  6.645990e-03   4.808538e+03   8.927245e+00
  6.944910e-03   4.213681e+03   8.045289e+00
  7.243830e-03   3.770834e+03   7.374735e+00
  7.542750e-03   3.338863e+03   6.913146e+00
  7.841670e-03   3.021004e+03   6.210237e+00
  8.140580e-03   2.711254e+03   5.964406e+00
  8.439500e-03   2.478824e+03   5.496931e+00
  8.738420e-03   2.267893e+03   5.207701e+00
  9.037340e-03   2.093871e+03   4.838324e+00
  9.336260e-03   1.929759e+03   4.564528e+00
  9.635180e-03   1.778957e+03   4.370083e+00
  9.934100e-03   1.634412e+03   4.052894e+00
  1.023300e-02   1.502684e+03   3.982637e+00
  1.053190e-02   1.398849e+03   3.897393e+00
  1.083090e-02   1.291316e+03   3.744596e+00
  1.112980e-02   1.192144e+03   3.567313e+00
  1.142870e-02   1.103332e+03   3.412636e+00
  1.172760e-02   1.024565e+03   3.279419e+00
  1.202650e-02   9.476185e+02   3.145146e+00
  1.232540e-02   8.755825e+02   3.006674e+00
  1.262440e-02   8.106573e+02   2.839260e+00
  1.292330e-02   7.603149e+02   2.707273e+00
  1.322220e-02   7.047797e+02   2.606526e+00
  1.352110e-02   6.541523e+02   2.485924e+00
  1.382000e-02   6.111415e+02   2.379135e+00
  1.411900e-02   5.671539e+02   2.280763e+00
  1.441790e-02   5.343149e+02   2.197804e+00
  1.471680e-02   5.029150e+02   2.122117e+00
  1.501570e-02   4.671314e+02   2.002957e+00
  1.531460e-02   4.394500e+02   1.933934e+00
  1.561350e-02   4.187759e+02   1.854771e+00
  1.591250e-02   3.895199e+02   1.804571e+00
  1.621140e-02   3.692993e+02   1.726811e+00
  1.651030e-02   3.497705e+02   1.662861e+00
  1.680920e-02   3.270106e+02   1.607849e+00
  1.710810e-02   3.136742e+02   1.578026e+00
  1.740710e-02   2.955503e+02   1.509719e+00
  1.770600e-02   2.801545e+02   1.455098e+00
  1.800490e-02   2.666898e+02   1.408477e+00
  1.830380e-02   2.544736e+02   1.386803e+00
  1.860270e-02   2.425787e+02   1.327709e+00
  1.890170e-02   2.311696e+02   1.296111e+00
  1.920060e-02   2.208402e+02   1.254814e+00
  1.949950e-02   2.134306e+02   1.247791e+00
  1.979840e-02   2.024059e+02   1.192336e+00
  2.009730e-02   1.954202e+02   1.158729e+00
  2.039620e-02   1.885716e+02   1.136179e+00
  2.069520e-02   1.828463e+02   1.112767e+00
  2.099410e-02   1.764848e+02   1.101161e+00
  2.129300e-02   1.670892e+02   1.043370e+00
  2.159190e-02   1.627265e+02   1.065143e+00
  2.189080e-02   1.596624e+02   1.060956e+00
  2.218980e-02   1.511457e+02   1.050053e+00
  2.248870e-02   1.467469e+02   1.053120e+00
  2.278760e-02   1.419208e+02   1.025454e+00
  2.308650e-02   1.394780e+02   1.047878e+00
  2.338540e-02   1.355673e+02   1.030937e+00
  2.368430e-02   1.318507e+02   9.982393e-01
  2.398330e-02   1.267329e+02   1.000942e+00
  2.428220e-02   1.250866e+02   9.722967e-01
  2.458110e-02   1.222385e+02   9.934808e-01
  2.488000e-02   1.175949e+02   9.484383e-01
  2.517890e-02   1.182563e+02   9.397563e-01
  2.547790e-02   1.136336e+02   9.342199e-01
  2.577680e-02   1.112032e+02   9.167525e-01
  2.607570e-02   1.104000e+02   9.208321e-01
  2.637460e-02   1.091778e+02   9.083653e-01
  2.667350e-02   1.069637e+02   8.766046e-01
  2.697250e-02   1.049164e+02   8.414067e-01
  2.727140e-02   1.046121e+02   8.090044e-01
  2.757030e-02   1.013754e+02   7.977127e-01
  2.786920e-02   9.901624e+01   7.793656e-01
  2.816810e-02   9.783353e+01   7.624189e-01
  2.846700e-02   9.581522e+01   7.451982e-01
  2.876600e-02   9.486660e+01   7.325660e-01
  2.906490e-02   9.412346e+01   7.318857e-01
  2.936380e-02   9.273818e+01   7.210705e-01
  2.966270e-02   9.234364e+01   7.142558e-01
  2.996160e-02   9.009892e+01   7.065550e-01
  3.026060e-02   8.984370e+01   6.944418e-01
  3.055950e-02   8.901647e+01   6.902576e-01
  3.085840e-02   8.601071e+01   6.756389e-01
  3.115730e-02   8.678139e+01   6.758175e-01
  3.145620e-02   8.703170e+01   6.702881e-01
  3.175510e-02   8.714135e+01   6.725504e-01
  3.205410e-02   8.545996e+01   6.624007e-01
  3.235300e-02   8.459576e+01   6.563730e-01
  3.265190e-02   8.387518e+01   6.415784e-01
  3.295080e-02   8.291039e+01   6.420606e-01
  3.324970e-02   8.242003e+01   6.393185e-01
  3.354870e-02   8.075634e+01   6.311786e-01
  3.384760e-02   8.276300e+01   6.315947e-01
  3.414650e-02   8.006384e+01   6.212101e-01
  3.444540e-02   8.024610e+01   6.133704e-01
  3.474430e-02   7.928852e+01   6.150649e-01
  3.504330e-02   7.981138e+01   6.094425e-01
  3.534220e-02   7.971920e+01   6.098420e-01
  3.564110e-02   7.782424e+01   6.018078e-01
  3.594000e-02   7.794945e+01   5.907635e-01
  3.623890e-02   7.858195e+01   6.032463e-01
  3.653780e-02   7.642256e+01   5.788093e-01
  3.683680e-02   7.712401e+01   5.890247e-01
  3.713570e-02   7.528338e+01   5.826475e-01
  3.743460e-02   7.601284e+01   5.759210e-01
  3.773350e-02   7.505407e+01   5.716176e-01
  3.803240e-02   7.540763e+01   5.866389e-01
  3.833140e-02   7.488291e+01   5.984890e-01
  3.863030e-02   7.471318e+01   6.071033e-01
  3.892920e-02   7.485017e+01   6.060792e-01
  3.922810e-02   7.444878e+01   6.068208e-01
  3.952700e-02   7.451217e+01   6.031447e-01
  3.982600e-02   7.400868e+01   6.098328e-01
  4.012490e-02   7.295663e+01   5.960462e-01
  4.042380e-02   7.264240e+01   6.025770e-01
  4.072270e-02   7.375650e+01   6.047850e-01
  4.102160e-02   7.236647e+01   5.982743e-01
  4.132050e-02   7.217951e+01   5.982846e-01
  4.161950e-02   7.251652e+01   5.934813e-01
  4.191840e-02   7.212171e+01   5.996209e-01
  4.221730e-02   7.126338e+01   5.883311e-01
  4.251620e-02   7.202699e+01   5.992270e-01
  4.281510e-02   7.166719e+01   5.884847e-01
  4.311410e-02   7.185580e+01   5.900135e-01
  4.341300e-02   7.150397e+01   5.916090e-01
  4.371190e-02   7.083348e+01   5.873092e-01
  4.401080e-02   7.029295e+01   5.850640e-01
  4.430970e-02   6.955818e+01   5.775497e-01
  4.460860e-02   7.057652e+01   5.825017e-01
  4.490760e-02   6.953134e+01   5.796492e-01
  4.520650e-02   7.009386e+01   5.775746e-01
  4.550540e-02   6.987460e+01   5.795978e-01
  4.580430e-02   6.947407e+01   5.757410e-01
  4.610320e-02   7.064040e+01   5.776436e-01
  4.640220e-02   6.911221e+01   5.756952e-01
  4.670110e-02   6.931723e+01   5.679642e-01
  4.700000e-02   6.882055e+01   5.680282e-01
  4.729890e-02   6.916193e+01   5.715667e-01
  4.759780e-02   6.873974e+01   5.691086e-01
  4.789680e-02   6.875413e+01   5.656525e-01
  4.819570e-02   6.866412e+01   5.645873e-01
  4.849460e-02   6.861747e+01   5.664871e-01
  4.879350e-02   6.861357e+01   5.602648e-01
  4.909240e-02   6.889305e+01   5.690338e-01
  4.939130e-02   6.726943e+01   5.527460e-01
  4.969030e-02   6.852665e+01   5.599098e-01
  4.998920e-02   6.827898e+01   5.582217e-01
  5.028810e-02   6.811399e+01   5.555376e-01
  5.058700e-02   6.922328e+01   5.641162e-01
  5.088590e-02   6.664513e+01   5.443185e-01
  5.118490e-02   6.829267e+01   5.582776e-01
  5.148380e-02   6.918503e+01   5.592182e-01
  5.178270e-02   6.672840e+01   5.421133e-01
  5.208160e-02   6.636336e+01   5.463902e-01
  5.238050e-02   6.741106e+01   5.448793e-01
  5.267940e-02   6.754762e+01   5.532232e-01
  5.297840e-02   6.731252e+01   5.451166e-01
  5.327730e-02   6.632624e+01   5.385973e-01
  5.357620e-02   6.713800e+01   5.437746e-01
  5.387510e-02   6.693482e+01   5.398145e-01
  5.417400e-02   6.710075e+01   5.455345e-01
  5.447300e-02   6.652969e+01   5.351048e-01
  5.477190e-02   6.656179e+01   5.364573e-01
  5.507080e-02   6.630237e+01   5.354109e-01
  5.536970e-02   6.711278e+01   5.368335e-01
  5.566860e-02   6.622085e+01   5.369278e-01
  5.596760e-02   6.730393e+01   5.351704e-01
  5.626650e-02   6.601778e+01   5.324361e-01
  5.656540e-02   6.681183e+01   5.338118e-01
  5.686430e-02   6.622221e+01   5.284771e-01
  5.716320e-02   6.659970e+01   5.264675e-01
  5.746210e-02   6.662195e+01   5.318535e-01
  5.776110e-02   6.622775e+01   5.320742e-01
  5.806000e-02   6.678409e+01   5.260384e-01
  5.835890e-02   6.679799e+01   5.266709e-01
  5.865780e-02   6.554617e+01   5.188695e-01
  5.895670e-02   6.622752e+01   5.314724e-01
  5.925570e-02   6.574259e+01   5.174016e-01
  5.955460e-02   6.597476e+01   5.251496e-01
  5.985350e-02   6.682831e+01   5.210952e-01
  6.015240e-02   6.647296e+01   5.213926e-01
  6.045130e-02   6.549416e+01   5.181007e-01
  6.075020e-02   6.560682e+01   5.135573e-01
  6.104920e-02   6.591723e+01   5.186475e-01
  6.134810e-02   6.539329e+01   5.171410e-01
  6.164700e-02   6.582443e+01   5.106199e-01
  6.194590e-02   6.709049e+01   5.238089e-01
  6.224480e-02   6.570304e+01   5.069703e-01
  6.254380e-02   6.556301e+01   5.150322e-01
  6.284270e-02   6.563671e+01   5.169848e-01
  6.314160e-02   6.596648e+01   5.058952e-01
  6.344050e-02   6.557019e+01   5.117832e-01
  6.373940e-02   6.564259e+01   5.036186e-01
  6.403840e-02   6.556340e+01   5.112166e-01
  6.433730e-02   6.445863e+01   5.016273e-01
  6.463620e-02   6.621391e+01   5.042611e-01
  6.493510e-02   6.487383e+01   5.101380e-01
  6.523400e-02   6.534442e+01   5.014491e-01
  6.553290e-02   6.568234e+01   5.053236e-01
  6.583190e-02   6.574383e+01   5.034923e-01
  6.613080e-02   6.612564e+01   5.003778e-01
  6.642970e-02   6.506884e+01   5.055654e-01
  6.672860e-02   6.556110e+01   4.967463e-01
  6.702750e-02   6.535753e+01   5.009895e-01
  6.732650e-02   6.502001e+01   4.961770e-01
  6.762540e-02   6.572807e+01   4.988713e-01
  6.792430e-02   6.446140e+01   4.960331e-01
  6.822320e-02   6.506455e+01   4.904843e-01
  6.852210e-02   6.537900e+01   4.990472e-01
  6.882110e-02   6.510225e+01   4.940218e-01
  6.912000e-02   6.492844e+01   4.928731e-01
  6.941890e-02   6.376028e+01   4.850690e-01
  6.971780e-02   6.505397e+01   4.894875e-01
  7.001670e-02   6.448186e+01   4.936250e-01
  7.031560e-02   6.537219e+01   4.902057e-01
  7.061460e-02   6.509817e+01   4.896537e-01
  7.091350e-02   6.559483e+01   4.900871e-01
  7.121240e-02   6.537222e+01   4.855057e-01
  7.151130e-02   6.482422e+01   4.895776e-01
  7.181020e-02   6.526210e+01   4.846344e-01
  7.210920e-02   6.455370e+01   4.852428e-01
  7.240810e-02   6.493065e+01   4.820269e-01
  7.270700e-02   6.412262e+01   4.850264e-01
  7.300590e-02   6.481224e+01   4.829612e-01
  7.330480e-02   6.417668e+01   4.751873e-01
  7.360370e-02   6.441309e+01   4.819309e-01
  7.390270e-02   6.418362e+01   4.756561e-01
  7.420160e-02   6.440716e+01   4.837587e-01
  7.450050e-02   6.384114e+01   4.726251e-01
  7.479940e-02   6.551018e+01   4.800988e-01
  7.509830e-02   6.538154e+01   4.836976e-01
  7.539730e-02   6.497286e+01   4.750397e-01
  7.569620e-02   6.406920e+01   4.725942e-01
  7.599510e-02   6.433537e+01   4.766629e-01
  7.629400e-02   6.461859e+01   4.715806e-01
  7.659290e-02   6.489553e+01   4.769538e-01
  7.689190e-02   6.524495e+01   4.738606e-01
  7.719080e-02   6.416694e+01   4.725188e-01
  7.748970e-02   6.462750e+01   4.707564e-01
  7.778860e-02   6.391701e+01   4.711640e-01
  7.808750e-02   6.485955e+01   4.711734e-01
  7.838640e-02   6.484950e+01   4.685971e-01
  7.868540e-02   6.473705e+01   4.694543e-01
  7.898430e-02   6.439494e+01   4.657017e-01
  7.928320e-02   6.495372e+01   4.732331e-01
  7.958210e-02   6.481448e+01   4.639202e-01
  7.988100e-02   6.461042e+01   4.685730e-01
  8.018000e-02   6.444173e+01   4.654562e-01
  8.047890e-02   6.455883e+01   4.654650e-01
  8.077780e-02   6.455102e+01   4.646123e-01
  8.107670e-02   6.401832e+01   4.602538e-01
  8.137560e-02   6.506223e+01   4.672762e-01
  8.167450e-02   6.471734e+01   4.631656e-01
  8.197350e-02   6.476067e+01   4.605016e-01
  8.227240e-02   6.463058e+01   4.644877e-01
  8.257130e-02   6.413754e+01   4.532038e-01
  8.287020e-02   6.401342e+01   4.618568e-01
  8.316910e-02   6.429916e+01   4.596551e-01
  8.346810e-02   6.410460e+01   4.546311e-01
  8.376700e-02   6.499578e+01   4.641609e-01
  8.406590e-02   6.458991e+01   4.532653e-01
  8.436480e-02   6.412193e+01   4.586225e-01
  8.466370e-02   6.406418e+01   4.525611e-01
  8.496270e-02   6.375761e+01   4.621573e-01
  8.526160e-02   6.448243e+01   4.794531e-01
  8.556050e-02   6.398643e+01   4.780568e-01
  8.585940e-02   6.462083e+01   4.864349e-01
  8.615830e-02   6.457323e+01   4.862558e-01
  8.645720e-02   6.452753e+01   4.908634e-01
  8.675620e-02   6.387420e+01   4.908030e-01
  8.705510e-02   6.390946e+01   4.899615e-01
  8.735400e-02   6.391373e+01   4.924314e-01
  8.765290e-02   6.444150e+01   4.949576e-01
  8.795180e-02   6.443707e+01   4.989727e-01
  8.825080e-02   6.420208e+01   4.935410e-01
  8.854970e-02   6.362839e+01   4.978723e-01
  8.884860e-02   6.351362e+01   4.953844e-01
  8.914750e-02   6.406177e+01   5.037367e-01
  8.944640e-02   6.531355e+01   5.049429e-01
  8.974530e-02   6.466245e+01   4.983183e-01
  9.004430e-02   6.444191e+01   4.954579e-01
  9.034320e-02   6.418330e+01   4.769916e-01
  9.064210e-02   6.378091e+01   4.746045e-01
  9.094100e-02   6.482919e+01   4.685237e-01
  9.123990e-02   6.415582e+01   4.648362e-01
  9.153890e-02   6.465194e+01   4.691456e-01
  9.183780e-02   6.384401e+01   4.628809e-01
  9.213670e-02   6.427001e+01   4.627815e-01
  9.243560e-02   6.559907e+01   4.663100e-01
  9.273450e-02   6.418464e+01   4.572618e-01
  9.303350e-02   6.344412e+01   4.606116e-01
  9.333240e-02   6.366456e+01   4.511474e-01
  9.363130e-02   6.418807e+01   4.564877e-01
  9.393020e-02   6.401830e+01   4.535517e-01
  9.422910e-02   6.365866e+01   4.534341e-01
  9.452800e-02   6.383746e+01   4.552392e-01
  9.482700e-02   6.464644e+01   4.478443e-01
  9.512590e-02   6.422714e+01   4.546776e-01
  9.542480e-02   6.441321e+01   4.503760e-01
  9.572370e-02   6.297096e+01   4.453053e-01
  9.602260e-02   6.398237e+01   4.511285e-01
  9.632160e-02   6.425230e+01   4.442937e-01
  9.662050e-02   6.476520e+01   4.486239e-01
  9.691940e-02   6.420894e+01   4.466932e-01
  9.721830e-02   6.459025e+01   4.454606e-01
  9.751720e-02   6.420589e+01   4.463157e-01
  9.781610e-02   6.397836e+01   4.411986e-01
  9.811510e-02   6.342406e+01   4.435900e-01
  9.841400e-02   6.453740e+01   4.402950e-01
  9.871290e-02   6.362139e+01   4.403207e-01
  9.901180e-02   6.470854e+01   4.451451e-01
  9.931070e-02   6.396623e+01   4.386912e-01
  9.960970e-02   6.435295e+01   4.432026e-01
  9.990860e-02   6.380899e+01   4.340246e-01
  1.002070e-01   6.462813e+01   4.409551e-01
  1.005060e-01   6.485593e+01   4.392900e-01
  1.008050e-01   6.390305e+01   4.384745e-01
  1.011040e-01   6.370185e+01   4.316414e-01
  1.014030e-01   6.350196e+01   4.329791e-01
  1.017020e-01   6.420391e+01   4.395055e-01
  1.020010e-01   6.364847e+01   4.328026e-01
  1.023000e-01   6.367727e+01   4.308917e-01
  1.025990e-01   6.436191e+01   4.322026e-01
  1.028980e-01   6.429851e+01   4.336582e-01
  1.031970e-01   6.367526e+01   4.339086e-01
  1.034960e-01   6.418587e+01   4.276873e-01
  1.037950e-01   6.450122e+01   4.326701e-01
  1.040930e-01   6.445693e+01   4.289130e-01
  1.043920e-01   6.331275e+01   4.289950e-01
  1.046910e-01   6.367493e+01   4.295600e-01
  1.049900e-01   6.450510e+01   4.265039e-01
  1.052890e-01   6.470735e+01   4.307224e-01
  1.055880e-01   6.400668e+01   4.267681e-01
  1.058870e-01   6.393037e+01   4.281286e-01
  1.061860e-01   6.404320e+01   4.243412e-01
  1.064850e-01   6.405953e+01   4.250283e-01
  1.067840e-01   6.460764e+01   4.290901e-01
  1.070830e-01   6.377747e+01   4.228312e-01
  1.073820e-01   6.355270e+01   4.205286e-01
  1.076800e-01   6.306469e+01   4.186027e-01
  1.079790e-01   6.392885e+01   4.233327e-01
  1.082780e-01   6.412405e+01   4.258784e-01
  1.085770e-01   6.438098e+01   4.177589e-01
  1.088760e-01   6.480294e+01   4.249579e-01
  1.091750e-01   6.443366e+01   4.221914e-01
  1.094740e-01   6.504302e+01   4.251178e-01
  1.097730e-01   6.394068e+01   4.190422e-01
  1.100720e-01   6.401900e+01   4.153926e-01
  1.103710e-01   6.381490e+01   4.210852e-01
  1.106700e-01   6.427780e+01   4.165286e-01
  1.109690e-01   6.433712e+01   4.224941e-01
  1.112670e-01   6.408212e+01   4.141231e-01
  1.115660e-01   6.378247e+01   4.143291e-01
  1.118650e-01   6.448956e+01   4.205314e-01
  1.121640e-01   6.352582e+01   4.114484e-01
  1.124630e-01   6.453482e+01   4.158779e-01
  1.127620e-01   6.361825e+01   4.129141e-01
  1.130610e-01   6.441105e+01   4.148908e-01
  1.133600e-01   6.427283e+01   4.192162e-01
  1.136590e-01   6.391991e+01   4.078619e-01
  1.139580e-01   6.416018e+01   4.132063e-01
  1.142570e-01   6.453499e+01   4.141200e-01
  1.145560e-01   6.461577e+01   4.149631e-01
  1.148550e-01   6.373653e+01   4.109725e-01
  1.151530e-01   6.410838e+01   4.067853e-01
  1.154520e-01   6.389336e+01   4.111896e-01
  1.157510e-01   6.371460e+01   4.060892e-01
  1.160500e-01   6.417063e+01   4.138232e-01
  1.163490e-01   6.423225e+01   4.077355e-01
  1.166480e-01   6.443945e+01   4.112189e-01
  1.169470e-01   6.416216e+01   4.080723e-01
  1.172460e-01   6.446383e+01   4.095935e-01
  1.175450e-01   6.493126e+01   4.077201e-01
  1.178440e-01   6.374590e+01   4.039813e-01
  1.181430e-01   6.445313e+01   4.092778e-01
  1.184420e-01   6.399066e+01   4.055814e-01
  1.187400e-01   6.384681e+01   4.037543e-01
  1.190390e-01   6.437225e+01   4.045929e-01
  1.193380e-01   6.442565e+01   4.047607e-01
  1.196370e-01   6.473358e+01   4.079289e-01
  1.199360e-01   6.404856e+01   4.016866e-01
  1.202350e-01   6.441643e+01   4.058256e-01
  1.205340e-01   6.386365e+01   4.016423e-01
  1.208330e-01   6.449846e+01   4.022912e-01
  1.211320e-01   6.397738e+01   4.038941e-01
  1.214310e-01   6.442994e+01   3.986510e-01
  1.217300e-01   6.472695e+01   4.051612e-01
  1.220290e-01   6.426521e+01   4.023655e-01
  1.223270e-01   6.428476e+01   3.997704e-01
  1.226260e-01   6.498636e+01   4.014181e-01
  1.229250e-01   6.428922e+01   3.976966e-01
  1.232240e-01   6.404957e+01   4.006229e-01
  1.235230e-01   6.419509e+01   4.002822e-01
  1.238220e-01   6.411733e+01   3.966484e-01
  1.241210e-01   6.472721e+01   4.000922e-01
  1.244200e-01   6.492244e+01   3.970736e-01
  1.247190e-01   6.427482e+01   3.997394e-01
  1.250180e-01   6.479301e+01   3.964229e-01
  1.253170e-01   6.532351e+01   3.988111e-01
  1.256160e-01   6.503673e+01   4.005238e-01
  1.259140e-01   6.490873e+01   3.972870e-01
  1.262130e-01   6.517378e+01   3.980974e-01
  1.265120e-01   6.407937e+01   3.919759e-01
  1.268110e-01   6.435073e+01   3.935549e-01
  1.271100e-01   6.494579e+01   3.989438e-01
  1.274090e-01   6.486420e+01   3.953738e-01
  1.277080e-01   6.473093e+01   3.937139e-01
  1.280070e-01   6.383786e+01   3.897555e-01
  1.283060e-01   6.358783e+01   3.904696e-01
  1.286050e-01   6.411114e+01   3.948386e-01
  1.289040e-01   6.433390e+01   3.885844e-01
  1.292030e-01   6.429537e+01   3.933855e-01
  1.295020e-01   6.429434e+01   3.896770e-01
  1.298000e-01   6.512190e+01   3.929142e-01
  1.300990e-01   6.429621e+01   3.879889e-01
  1.303980e-01   6.445152e+01   3.891812e-01
  1.306970e-01   6.544475e+01   3.951284e-01
  1.309960e-01   6.464573e+01   3.904964e-01
  1.312950e-01   6.484312e+01   3.908482e-01
  1.315940e-01   6.430684e+01   3.849329e-01
  1.318930e-01   6.484799e+01   3.894090e-01
  1.321920e-01   6.518355e+01   3.901738e-01
  1.324910e-01   6.470005e+01   3.896886e-01
  1.327900e-01   6.475299e+01   3.876868e-01
  1.330890e-01   6.503422e+01   3.880514e-01
  1.333870e-01   6.491068e+01   3.874453e-01
  1.336860e-01   6.417319e+01   3.845327e-01
  1.339850e-01   6.439785e+01   3.838036e-01
  1.342840e-01   6.506866e+01   3.886307e-01
  1.345830e-01   6.471467e+01   3.861516e-01
  1.348820e-01   6.462251e+01   3.858765e-01
  1.351810e-01   6.468035e+01   3.811988e-01
  1.354800e-01   6.457790e+01   3.852738e-01
  1.357790e-01   6.471237e+01   3.833499e-01
  1.360780e-01   6.437743e+01   3.839752e-01
  1.363770e-01   6.506021e+01   3.855390e-01
  1.366760e-01   6.439708e+01   3.856735e-01
  1.369740e-01   6.478232e+01   4.005247e-01
  1.372730e-01   6.450278e+01   4.017715e-01
  1.375720e-01   6.425574e+01   4.103474e-01
  1.378710e-01   6.411582e+01   4.116166e-01
  1.381700e-01   6.394954e+01   4.128183e-01
  1.384690e-01   6.417382e+01   4.207237e-01
  1.387680e-01   6.456884e+01   4.104928e-01
  1.390670e-01   6.444694e+01   3.984436e-01
  1.393660e-01   6.416886e+01   3.968078e-01
  1.396650e-01   6.449403e+01   3.950005e-01
  1.399640e-01   6.405034e+01   3.946513e-01
  1.402630e-01   6.433799e+01   3.873955e-01
  1.405620e-01   6.466943e+01   3.927808e-01
  1.408600e-01   6.443204e+01   3.908275e-01
  1.411590e-01   6.449257e+01   3.919960e-01
  1.414580e-01   6.417552e+01   3.915253e-01
  1.417570e-01   6.459169e+01   3.853149e-01
  1.420560e-01   6.426590e+01   3.888623e-01
  1.423550e-01   6.498975e+01   3.883950e-01
  1.426540e-01   6.467305e+01   3.839262e-01
  1.429530e-01   6.502255e+01   3.840368e-01
  1.432520e-01   6.527629e+01   3.818176e-01
  1.435510e-01   6.444617e+01   3.821016e-01
  1.438500e-01   6.421562e+01   3.773670e-01
  1.441490e-01   6.452696e+01   3.773958e-01
  1.444470e-01   6.487504e+01   3.808674e-01
  1.447460e-01   6.521322e+01   3.780746e-01
  1.450450e-01   6.437194e+01   3.793877e-01
  1.453440e-01   6.432452e+01   3.733304e-01
  1.456430e-01   6.562337e+01   3.808111e-01
  1.459420e-01   6.453510e+01   3.769795e-01
  1.462410e-01   6.528945e+01   3.774209e-01
  1.465400e-01   6.460032e+01   3.767311e-01
  1.468390e-01   6.409863e+01   3.705557e-01
  1.471380e-01   6.493222e+01   3.759531e-01
  1.474370e-01   6.490404e+01   3.765227e-01
  1.477360e-01   6.487199e+01   3.753465e-01
  1.480340e-01   6.421019e+01   3.698312e-01
  1.483330e-01   6.448733e+01   3.790554e-01
  1.486320e-01   6.466145e+01   3.890893e-01
  1.489310e-01   6.512804e+01   3.921953e-01
  1.492300e-01   6.500096e+01   3.913236e-01
  1.495290e-01   6.474100e+01   3.929981e-01
  1.498280e-01   6.486494e+01   3.979219e-01
  1.501270e-01   6.535201e+01   4.009703e-01
  1.504260e-01   6.519789e+01   3.951315e-01
  1.507250e-01   6.540178e+01   4.016463e-01
  1.510240e-01   6.570247e+01   4.015215e-01
  1.513230e-01   6.486226e+01   4.042302e-01
  1.516210e-01   6.517239e+01   4.009413e-01
  1.519200e-01   6.473087e+01   3.995809e-01
  1.522190e-01   6.523579e+01   4.081224e-01
  1.525180e-01   6.552870e+01   4.041518e-01
  1.528170e-01   6.472645e+01   4.070765e-01
  1.531160e-01   6.484463e+01   4.041753e-01
  1.534150e-01   6.571092e+01   4.010269e-01
  1.537140e-01   6.518827e+01   3.926221e-01
  1.540130e-01   6.523962e+01   3.863039e-01
  1.543120e-01   6.521335e+01   3.864601e-01
  1.546110e-01   6.514178e+01   3.836984e-01
  1.549100e-01   6.452060e+01   3.820932e-01
  1.552090e-01   6.555986e+01   3.872508e-01
  1.555070e-01   6.459959e+01   3.752051e-01
  1.558060e-01   6.503119e+01   3.817776e-01
  1.561050e-01   6.527480e+01   3.786927e-01
  1.564040e-01   6.454347e+01   3.781073e-01
  1.567030e-01   6.534692e+01   3.784620e-01
  1.570020e-01   6.533115e+01   3.764562e-01
  1.573010e-01   6.454939e+01   3.776821e-01
  1.576000e-01   6.491481e+01   3.729074e-01
  1.578990e-01   6.448891e+01   3.735930e-01
  1.581980e-01   6.406845e+01   3.706786e-01
  1.584970e-01   6.513974e+01   3.735529e-01
  1.587960e-01   6.556217e+01   3.782083e-01
  1.590940e-01   6.516034e+01   3.717202e-01
  1.593930e-01   6.490563e+01   3.697501e-01
  1.596920e-01   6.521649e+01   3.716718e-01
  1.599910e-01   6.490473e+01   3.724564e-01
  1.602900e-01   6.499195e+01   3.720757e-01
  1.605890e-01   6.453769e+01   3.652557e-01
  1.608880e-01   6.471761e+01   3.681894e-01
  1.611870e-01   6.477330e+01   3.673311e-01
  1.614860e-01   6.428386e+01   3.663448e-01
  1.617850e-01   6.500932e+01   3.651921e-01
  1.620840e-01   6.467083e+01   3.642401e-01
  1.623830e-01   6.465598e+01   3.657904e-01
  1.626810e-01   6.512951e+01   3.649356e-01
  1.629800e-01   6.472838e+01   3.599355e-01
  1.632790e-01   6.493495e+01   3.616606e-01
  1.635780e-01   6.469412e+01   3.621494e-01
  1.638770e-01   6.497730e+01   3.653005e-01
  1.641760e-01   6.506981e+01   3.637854e-01
  1.644750e-01   6.414281e+01   3.604098e-01
  1.647740e-01   6.544035e+01   3.636473e-01
  1.650730e-01   6.484267e+01   3.633455e-01
  1.653720e-01   6.465650e+01   3.624332e-01
  1.656710e-01   6.522588e+01   3.618916e-01
  1.659700e-01   6.510676e+01   3.631078e-01
  1.662680e-01   6.522894e+01   3.620926e-01
  1.665670e-01   6.491697e+01   3.621902e-01
  1.668660e-01   6.404374e+01   3.563323e-01
  1.671650e-01   6.491279e+01   3.615989e-01
  1.674640e-01   6.461308e+01   3.599964e-01
  1.677630e-01   6.452978e+01   3.578697e-01
  1.680620e-01   6.411740e+01   3.589942e-01
  1.683610e-01   6.465686e+01   3.548827e-01
  1.686600e-01   6.430406e+01   3.587539e-01
  1.689590e-01   6.494241e+01   3.569558e-01
  1.692580e-01   6.462221e+01   3.558900e-01
  1.695570e-01   6.474051e+01   3.607343e-01
  1.698560e-01   6.472792e+01   3.547121e-01
  1.701540e-01   6.433083e+01   3.563830e-01
  1.704530e-01   6.412156e+01   3.528653e-01
  1.707520e-01   6.548019e+01   3.567674e-01
  1.710510e-01   6.524599e+01   3.590966e-01
  1.713500e-01   6.533103e+01   3.558122e-01
  1.716490e-01   6.487769e+01   3.573349e-01
  1.719480e-01   6.499311e+01   3.520142e-01
  1.722470e-01   6.476163e+01   3.537145e-01
  1.725460e-01   6.462414e+01   3.549759e-01
  1.728450e-01   6.499232e+01   3.536215e-01
  1.731440e-01   6.450056e+01   3.528204e-01
  1.734430e-01   6.431013e+01   3.491045e-01
  1.737410e-01   6.493041e+01   3.543563e-01
  1.740400e-01   6.456358e+01   3.526328e-01
  1.743390e-01   6.488564e+01   3.510154e-01
  1.746380e-01   6.434349e+01   3.511375e-01
  1.749370e-01   6.517054e+01   3.510801e-01
  1.752360e-01   6.467500e+01   3.520409e-01
  1.755350e-01   6.471666e+01   3.512648e-01
  1.758340e-01   6.438107e+01   3.456755e-01
  1.761330e-01   6.439715e+01   3.512839e-01
  1.764320e-01   6.421207e+01   3.459017e-01
  1.767310e-01   6.469661e+01   3.515653e-01
  1.770300e-01   6.416893e+01   3.464695e-01
  1.773280e-01   6.393831e+01   3.472243e-01
  1.776270e-01   6.382618e+01   3.457142e-01
  1.779260e-01   6.491560e+01   3.471075e-01
  1.782250e-01   6.527335e+01   3.508306e-01
  1.785240e-01   6.412343e+01   3.444759e-01
  1.788230e-01   6.427739e+01   3.465907e-01
  1.791220e-01   6.462989e+01   3.480566e-01
  1.794210e-01   6.445894e+01   3.443656e-01
  1.797200e-01   6.412494e+01   3.449872e-01
  1.800190e-01   6.506572e+01   3.451434e-01
  1.803180e-01   6.433159e+01   3.467368e-01
  1.806170e-01   6.466274e+01   3.447417e-01
  1.809160e-01   6.411186e+01   3.426042e-01
  1.812140e-01   6.469627e+01   3.449989e-01
  1.815130e-01   6.484903e+01   3.449026e-01
  1.818120e-01   6.433245e+01   3.448681e-01
  1.821110e-01   6.456515e+01   3.415046e-01
  1.824100e-01   6.448925e+01   3.437777e-01
  1.827090e-01   6.404286e+01   3.419232e-01
  1.830080e-01   6.463288e+01   3.436607e-01
  1.833070e-01   6.455702e+01   3.409945e-01
  1.836060e-01   6.447126e+01   3.399587e-01
  1.839050e-01   6.412812e+01   3.429802e-01
  1.842040e-01   6.485538e+01   3.421078e-01
  1.845030e-01   6.453277e+01   3.404440e-01
  1.848010e-01   6.443059e+01   3.419669e-01
  1.851000e-01   6.412524e+01   3.365007e-01
  1.853990e-01   6.442732e+01   3.422872e-01
  1.856980e-01   6.376677e+01   3.380962e-01
  1.859970e-01   6.425425e+01   3.381053e-01
  1.862960e-01   6.470295e+01   3.407307e-01
  1.865950e-01   6.446731e+01   3.383470e-01
  1.868940e-01   6.471782e+01   3.428930e-01
  1.871930e-01   6.397358e+01   3.337712e-01
  1.874920e-01   6.355699e+01   3.357919e-01
  1.877910e-01   6.455196e+01   3.382513e-01
  1.880900e-01   6.428787e+01   3.375587e-01
  1.883880e-01   6.364543e+01   3.376142e-01
  1.886870e-01   6.425383e+01   3.331227e-01
  1.889860e-01   6.368641e+01   3.372437e-01
  1.892850e-01   6.411511e+01   3.358470e-01
  1.895840e-01   6.472941e+01   3.363577e-01
  1.898830e-01   6.395608e+01   3.348073e-01
  1.901820e-01   6.437997e+01   3.356038e-01
  1.904810e-01   6.398308e+01   3.344130e-01
  1.907800e-01   6.433048e+01   3.345468e-01
  1.910790e-01   6.481551e+01   3.351889e-01
  1.913780e-01   6.406032e+01   3.343056e-01
  1.916770e-01   6.446486e+01   3.352048e-01
  1.919750e-01   6.411044e+01   3.350557e-01
  1.922740e-01   6.420062e+01   3.316234e-01
  1.925730e-01   6.410752e+01   3.321365e-01
  1.928720e-01   6.438695e+01   3.336201e-01
  1.931710e-01   6.385658e+01   3.328528e-01
  1.934700e-01   6.382225e+01   3.312459e-01
  1.937690e-01   6.408613e+01   3.310276e-01
  1.940680e-01   6.377674e+01   3.320354e-01
  1.943670e-01   6.400256e+01   3.306621e-01
  1.946660e-01   6.407371e+01   3.314458e-01
  1.949650e-01   6.436699e+01   3.301132e-01
  1.952640e-01   6.405039e+01   3.307857e-01
  1.955630e-01   6.432433e+01   3.326977e-01
  1.958610e-01   6.403064e+01   3.288079e-01
  1.961600e-01   6.340936e+01   3.285327e-01
  1.964590e-01   6.345895e+01   3.271906e-01
  1.967580e-01   6.372876e+01   3.301034e-01
  1.970570e-01   6.391949e+01   3.283757e-01
  1.973560e-01   6.379270e+01   3.263064e-01
  1.976550e-01   6.400914e+01   3.296376e-01
  1.979540e-01   6.371285e+01   3.265351e-01
  1.982530e-01   6.365814e+01   3.281434e-01
  1.985520e-01   6.344984e+01   3.255722e-01
  1.988510e-01   6.375512e+01   3.264989e-01
  1.991500e-01   6.390958e+01   3.290856e-01
  1.994480e-01   6.342149e+01   3.244968e-01
  1.997470e-01   6.309461e+01   3.255242e-01
  2.000460e-01   6.333795e+01   3.223065e-01
  2.003450e-01   6.313231e+01   3.240411e-01
  2.006440e-01   6.362431e+01   3.280562e-01
  2.009430e-01   6.342324e+01   3.225235e-01
  2.012420e-01   6.323757e+01   3.253149e-01
  2.015410e-01   6.296675e+01   3.212213e-01
  2.018400e-01   6.368043e+01   3.237393e-01
  2.021390e-01   6.346670e+01   3.241854e-01
  2.024380e-01   6.371625e+01   3.199520e-01
  2.027370e-01   6.277821e+01   3.225636e-01
  2.030350e-01   6.354897e+01   3.214508e-01
  2.033340e-01   6.255981e+01   3.197659e-01
  2.036330e-01   6.337417e+01   3.193636e-01
  2.039320e-01   6.335516e+01   3.201348e-01
  2.042310e-01   6.350799e+01   3.235827e-01
  2.045300e-01   6.290462e+01   3.173684e-01
  2.048290e-01   6.301964e+01   3.187407e-01
  2.051280e-01   6.363862e+01   3.198930e-01
  2.054270e-01   6.314547e+01   3.181102e-01
  2.057260e-01   6.358838e+01   3.226631e-01
  2.060250e-01   6.383275e+01   3.192955e-01
  2.063240e-01   6.264603e+01   3.188847e-01
  2.066230e-01   6.361075e+01   3.199592e-01
  2.069210e-01   6.298960e+01   3.196206e-01
  2.072200e-01   6.304500e+01   3.190772e-01
  2.075190e-01   6.303448e+01   3.166243e-01
  2.078180e-01   6.322425e+01   3.195305e-01
  2.081170e-01   6.305394e+01   3.174759e-01
  2.084160e-01   6.317307e+01   3.198114e-01
  2.087150e-01   6.321216e+01   3.164051e-01
  2.090140e-01   6.306193e+01   3.174960e-01
  2.093130e-01   6.292238e+01   3.170104e-01
  2.096120e-01   6.313056e+01   3.169990e-01
  2.099110e-01   6.309817e+01   3.154593e-01
  2.102100e-01   6.281101e+01   3.163289e-01
  2.105080e-01   6.312311e+01   3.187304e-01
  2.108070e-01   6.313259e+01   3.158091e-01
  2.111060e-01   6.306424e+01   3.148493e-01
  2.114050e-01   6.296517e+01   3.149952e-01
  2.117040e-01   6.328718e+01   3.207880e-01
  2.120030e-01   6.272174e+01   3.252845e-01
  2.123020e-01   6.332954e+01   3.292168e-01
  2.126010e-01   6.293157e+01   3.255376e-01
  2.129000e-01   6.266665e+01   3.280842e-01
  2.131990e-01   6.301478e+01   3.318729e-01
  2.134980e-01   6.257705e+01   3.327249e-01
  2.137970e-01   6.290139e+01   3.311150e-01
  2.140950e-01   6.281238e+01   3.327274e-01
  2.143940e-01   6.297390e+01   3.344051e-01
  2.146930e-01   6.259968e+01   3.337238e-01
  2.149920e-01   6.267145e+01   3.342299e-01
  2.152910e-01   6.292261e+01   3.353739e-01
  2.155900e-01   6.258155e+01   3.373485e-01
  2.158890e-01   6.232514e+01   3.366567e-01
  2.161880e-01   6.260301e+01   3.359544e-01
  2.164870e-01   6.298646e+01   3.382753e-01
  2.167860e-01   6.285795e+01   3.316130e-01
  2.170850e-01   6.275191e+01   3.287559e-01
  2.173840e-01   6.327334e+01   3.270038e-01
  2.176820e-01   6.194525e+01   3.221164e-01
  2.179810e-01   6.251746e+01   3.246095e-01
  2.182800e-01   6.243268e+01   3.201339e-01
  2.185790e-01   6.176886e+01   3.199600e-01
  2.188780e-01   6.277876e+01   3.190853e-01
  2.191770e-01   6.230624e+01   3.199486e-01
  2.194760e-01   6.296995e+01   3.224906e-01
  2.197750e-01   6.254974e+01   3.182297e-01
  2.200740e-01   6.245610e+01   3.159672e-01
  2.203730e-01   6.226817e+01   3.172409e-01
  2.206720e-01   6.245022e+01   3.167573e-01
  2.209710e-01   6.260470e+01   3.193286e-01
  2.212700e-01   6.268161e+01   3.150745e-01
  2.215680e-01   6.228612e+01   3.168803e-01
  2.218670e-01   6.223291e+01   3.125073e-01
  2.221660e-01   6.187424e+01   3.150255e-01
  2.224650e-01   6.189601e+01   3.125702e-01
  2.227640e-01   6.200235e+01   3.125776e-01
  2.230630e-01   6.218417e+01   3.139534e-01
  2.233620e-01   6.232695e+01   3.135255e-01
  2.236610e-01   6.267865e+01   3.144089e-01
  2.239600e-01   6.245078e+01   3.102323e-01
  2.242590e-01   6.237418e+01   3.131220e-01
  2.245580e-01   6.217870e+01   3.117246e-01
  2.248570e-01   6.285023e+01   3.152338e-01
  2.251550e-01   6.237532e+01   3.104249e-01
  2.254540e-01   6.246666e+01   3.109064e-01
  2.257530e-01   6.222339e+01   3.126132e-01
  2.260520e-01   6.163499e+01   3.073233e-01
  2.263510e-01   6.243235e+01   3.103131e-01
  2.266500e-01   6.202389e+01   3.091702e-01
  2.269490e-01   6.187558e+01   3.074243e-01
  2.272480e-01   6.213946e+01   3.106003e-01
  2.275470e-01   6.204679e+01   3.062443e-01
  2.278460e-01   6.169039e+01   3.088421e-01
  2.281450e-01   6.184939e+01   3.064932e-01
  2.284440e-01   6.172182e+01   3.076645e-01
  2.287420e-01   6.125243e+01   3.073668e-01
  2.290410e-01   6.210609e+01   3.033719e-01
  2.293400e-01   6.110170e+01   3.056193e-01
  2.296390e-01   6.174502e+01   3.057434e-01
  2.299380e-01   6.237490e+01   3.077926e-01
  2.302370e-01   6.152313e+01   3.050713e-01
  2.305360e-01   6.206383e+01   3.044650e-01
  2.308350e-01   6.204799e+01   3.087270e-01
  2.311340e-01   6.216714e+01   3.032832e-01
  2.314330e-01   6.184636e+01   3.046545e-01
  2.317320e-01   6.216015e+01   3.065239e-01
  2.320310e-01   6.191083e+01   3.027759e-01
  2.323290e-01   6.175797e+01   3.071320e-01
  2.326280e-01   6.213543e+01   3.026140e-01
  2.329270e-01   6.160105e+01   3.017811e-01
  2.332260e-01   6.197571e+01   3.042488e-01
  2.335250e-01   6.121636e+01   3.016646e-01
  2.338240e-01   6.161192e+01   3.038353e-01
  2.341230e-01   6.183861e+01   2.999084e-01
  2.344220e-01   6.166638e+01   3.025334e-01
  2.347210e-01   6.172772e+01   3.025651e-01
  2.350200e-01   6.189632e+01   3.021490e-01
  2.353190e-01   6.217172e+01   3.031757e-01
  2.356180e-01   6.232025e+01   3.001512e-01
  2.359170e-01   6.128093e+01   3.019424e-01
  2.362150e-01   6.191312e+01   3.014848e-01
  2.365140e-01   6.137771e+01   2.978728e-01
  2.368130e-01   6.137580e+01   3.001737e-01
  2.371120e-01   6.200879e+01   3.003208e-01
  2.374110e-01   6.157235e+01   3.018289e-01
  2.377100e-01   6.139579e+01   2.978028e-01
  2.380090e-01   6.145692e+01   2.993273e-01
  2.383080e-01   6.130876e+01   2.970245e-01
  2.386070e-01   6.153899e+01   2.991810e-01
  2.389060e-01   6.133334e+01   2.983364e-01
  2.392050e-01   6.138580e+01   2.968721e-01
  2.395040e-01   6.173196e+01   2.997651e-01
  2.398020e-01   6.115752e+01   2.963196e-01
  2.401010e-01   6.162011e+01   2.991479e-01
  2.404000e-01   6.167235e+01   2.964400e-01
  2.406990e-01   6.137203e+01   2.974043e-01
  2.409980e-01   6.122268e+01   2.960278e-01
  2.412970e-01   6.162281e+01   2.965447e-01
  2.415960e-01   6.132980e+01   2.967367e-01
  2.418950e-01   6.125046e+01   2.948689e-01
  2.421940e-01   6.112392e+01   2.957890e-01
  2.424930e-01   6.139726e+01   2.973520e-01
  2.427920e-01   6.070404e+01   2.919104e-01
  2.430910e-01   6.168618e+01   2.962499e-01
  2.433890e-01   6.081307e+01   2.931542e-01
  2.436880e-01   6.117871e+01   2.965964e-01
  2.439870e-01   6.101426e+01   2.926554e-01
  2.442860e-01   6.106256e+01   2.922289e-01
  2.445850e-01   6.095230e+01   2.937093e-01
  2.448840e-01   6.130501e+01   2.941176e-01
  2.451830e-01   6.140376e+01   2.959054e-01
  2.454820e-01   6.096244e+01   2.913430e-01
  2.457810e-01   6.093425e+01   2.924634e-01
  2.460800e-01   6.093249e+01   2.927857e-01
  2.463790e-01   6.077702e+01   2.914370e-01
  2.466780e-01   6.134843e+01   2.932379e-01
  2.469770e-01   6.150622e+01   2.927474e-01
  2.472750e-01   6.074972e+01   2.916954e-01
  2.475740e-01   6.087996e+01   2.929869e-01
  2.478730e-01   6.096631e+01   2.884963e-01
  2.481720e-01   6.068970e+01   2.907977e-01
  2.484710e-01   6.086577e+01   2.894107e-01
  2.487700e-01   6.062848e+01   2.919457e-01
  2.490690e-01   6.098308e+01   2.917150e-01
  2.493680e-01   6.075376e+01   2.882013e-01
  2.496670e-01   6.131108e+01   2.934754e-01
  2.499660e-01   6.056578e+01   2.886966e-01
  2.502650e-01   6.090682e+01   2.907818e-01
  2.505640e-01   6.119302e+01   2.885115e-01
  2.508620e-01   6.097199e+01   2.893472e-01
  2.511610e-01   6.055050e+01   2.906785e-01
  2.514600e-01   6.125709e+01   2.891835e-01
  2.517590e-01   6.065613e+01   2.875538e-01
  2.520580e-01   6.100708e+01   2.889061e-01
  2.523570e-01   6.092737e+01   2.890314e-01
  2.526560e-01   6.017709e+01   2.880837e-01
  2.529550e-01   6.029947e+01   2.850665e-01
  2.532540e-01   6.078305e+01   2.861052e-01
  2.535530e-01   6.071939e+01   2.857517e-01
  2.538520e-01   6.036346e+01   2.862403e-01
  2.541510e-01   6.045582e+01   2.849282e-01
  2.544490e-01   6.057194e+01   2.860159e-01
  2.547480e-01   6.098768e+01   2.873040e-01
  2.550470e-01   6.063770e+01   2.847499e-01
  2.553460e-01   6.030832e+01   2.843783e-01
  2.556450e-01   6.088605e+01   2.834332e-01
  2.559440e-01   6.074669e+01   2.860196e-01
  2.562430e-01   6.034021e+01   2.863910e-01
  2.565420e-01   6.080836e+01   2.849488e-01
  2.568410e-01   5.979332e+01   2.817651e-01
  2.571400e-01   6.105371e+01   2.851203e-01
  2.574390e-01   6.039091e+01   2.856903e-01
  2.577380e-01   6.114154e+01   2.864377e-01
  2.580360e-01   6.058953e+01   2.831379e-01
  2.583350e-01   6.036154e+01   2.851115e-01
  2.586340e-01   6.046251e+01   2.822486e-01
  2.589330e-01   6.061707e+01   2.854093e-01
  2.592320e-01   6.071548e+01   2.828385e-01
  2.595310e-01   6.010295e+01   2.823945e-01
  2.598300e-01   6.036706e+01   2.849215e-01
  2.601290e-01   6.020301e+01   2.801807e-01
  2.604280e-01   5.986925e+01   2.828398e-01
  2.607270e-01   6.044558e+01   2.804544e-01
  2.610260e-01   5.991133e+01   2.817462e-01
  2.613250e-01   6.041728e+01   2.835305e-01
  2.616240e-01   5.996272e+01   2.815710e-01
  2.619220e-01   6.014894e+01   2.821066e-01
  2.622210e-01   5.998787e+01   2.789108e-01
  2.625200e-01   5.983358e+01   2.802886e-01
  2.628190e-01   6.014542e+01   2.807256e-01
  2.631180e-01   6.044049e+01   2.796732e-01
  2.634170e-01   5.991548e+01   2.820528e-01
  2.637160e-01   6.048966e+01   2.797870e-01
  2.640150e-01   5.998224e+01   2.813217e-01
  2.643140e-01   6.057476e+01   2.796010e-01
  2.646130e-01   6.023731e+01   2.792028e-01
  2.649120e-01   6.039376e+01   2.825812e-01
  2.652110e-01   6.076489e+01   2.802309e-01
  2.655090e-01   6.002847e+01   2.792928e-01
  2.658080e-01   6.008228e+01   2.777987e-01
  2.661070e-01   6.001540e+01   2.788791e-01
  2.664060e-01   6.040300e+01   2.794908e-01
  2.667050e-01   5.986119e+01   2.785206e-01
  2.670040e-01   6.013507e+01   2.789657e-01
  2.673030e-01   5.986440e+01   2.774833e-01
  2.676020e-01   6.039555e+01   2.788064e-01
  2.679010e-01   6.011906e+01   2.780728e-01
  2.682000e-01   6.036168e+01   2.775022e-01
  2.684990e-01   6.013601e+01   2.780174e-01
  2.687980e-01   6.047401e+01   2.784191e-01
  2.690960e-01   5.991970e+01   2.782752e-01
  2.693950e-01   6.013849e+01   2.758733e-01
  2.696940e-01   6.000692e+01   2.759413e-01
  2.699930e-01   6.024515e+01   2.775155e-01
  2.702920e-01   6.039613e+01   2.775814e-01
  2.705910e-01   5.976994e+01   2.766060e-01
  2.708900e-01   5.993054e+01   2.748442e-01
  2.711890e-01   6.086871e+01   2.788536e-01
  2.714880e-01   6.016066e+01   2.762018e-01
  2.717870e-01   6.009094e+01   2.765061e-01
  2.720860e-01   5.951775e+01   2.741706e-01
  2.723850e-01   5.977859e+01   2.741301e-01
  2.726840e-01   6.028758e+01   2.764003e-01
  2.729820e-01   5.916530e+01   2.736321e-01
  2.732810e-01   5.991058e+01   2.744326e-01
  2.735800e-01   5.976648e+01   2.740112e-01
  2.738790e-01   5.967415e+01   2.743472e-01
  2.741780e-01   5.982843e+01   2.751613e-01
  2.744770e-01   5.967984e+01   2.722780e-01
  2.747760e-01   5.980504e+01   2.739175e-01
  2.750750e-01   5.932267e+01   2.759433e-01
  2.753740e-01   6.007695e+01   2.821354e-01
  2.756730e-01   5.984656e+01   2.830867e-01
  2.759720e-01   5.984156e+01   2.817798e-01
  2.762710e-01   6.001887e+01   2.862459e-01
  2.765690e-01   6.035796e+01   2.863301e-01
  2.768680e-01   6.038645e+01   2.891124e-01
  2.771670e-01   5.983774e+01   2.854015e-01
  2.774660e-01   6.039821e+01   2.875649e-01
  2.777650e-01   5.975284e+01   2.895068e-01
  2.780640e-01   6.017083e+01   2.891258e-01
  2.783630e-01   6.011563e+01   2.894191e-01
  2.786620e-01   5.945726e+01   2.895432e-01
  2.789610e-01   5.922792e+01   2.890922e-01
  2.792600e-01   5.944238e+01   2.924685e-01
  2.795590e-01   5.988856e+01   2.878127e-01
  2.798580e-01   5.952647e+01   2.914570e-01
  2.801560e-01   6.007705e+01   2.923604e-01
  2.804550e-01   5.931896e+01   2.913890e-01
  2.807540e-01   5.952804e+01   2.932380e-01
  2.810530e-01   5.999486e+01   2.916119e-01
  2.813520e-01   5.982362e+01   2.950954e-01
  2.816510e-01   5.983235e+01   2.940990e-01
  2.819500e-01   6.009662e+01   2.948606e-01
  2.822490e-01   6.034545e+01   2.954704e-01
  2.825480e-01   6.054052e+01   2.954954e-01
  2.828470e-01   5.978366e+01   2.970637e-01
  2.831460e-01   5.975248e+01   2.954895e-01
  2.834450e-01   5.943336e+01   2.931168e-01
  2.837430e-01   5.943313e+01   2.948128e-01
  2.840420e-01   5.951501e+01   2.966273e-01
  2.843410e-01   5.980360e+01   3.038340e-01
  2.846400e-01   5.988983e+01   3.061867e-01
  2.849390e-01   5.900171e+01   3.117554e-01
  2.852380e-01   5.993766e+01   3.171349e-01
  2.855370e-01   5.937957e+01   3.187846e-01
  2.858360e-01   5.932928e+01   3.206894e-01
  2.861350e-01   5.970260e+01   3.245378e-01
  2.864340e-01   5.903868e+01   3.275028e-01
  2.867330e-01   5.910464e+01   3.267445e-01
  2.870320e-01   5.951368e+01   3.335003e-01
  2.873310e-01   5.899736e+01   3.289736e-01
  2.876290e-01   5.954678e+01   3.357587e-01
  2.879280e-01   5.953769e+01   3.388023e-01
  2.882270e-01   5.917896e+01   3.340513e-01
  2.885260e-01   5.910112e+01   3.379028e-01
  2.888250e-01   5.921952e+01   3.373798e-01
  2.891240e-01   5.956600e+01   3.434697e-01
  2.894230e-01   5.887626e+01   3.445591e-01
  2.897220e-01   5.897734e+01   3.366892e-01
  2.900210e-01   5.933119e+01   3.466283e-01
  2.903200e-01   5.912419e+01   3.440012e-01
  2.906190e-01   5.883147e+01   3.468424e-01
  2.909180e-01   5.850599e+01   3.468213e-01
  2.912160e-01   5.896616e+01   3.444546e-01
  2.915150e-01   5.917940e+01   3.564571e-01
  2.918140e-01   5.870293e+01   3.468389e-01
  2.921130e-01   5.893922e+01   3.507852e-01
  2.924120e-01   5.940846e+01   3.547358e-01
  2.927110e-01   5.840538e+01   3.507467e-01
  2.930100e-01   5.953866e+01   3.633650e-01
  2.933090e-01   5.857393e+01   3.546290e-01
  2.936080e-01   5.903566e+01   3.536211e-01
  2.939070e-01   5.884294e+01   3.587184e-01
  2.942060e-01   5.812631e+01   3.571479e-01
  2.945050e-01   5.923513e+01   3.680976e-01
  2.948030e-01   5.907938e+01   3.579911e-01
  2.951020e-01   5.825650e+01   3.609169e-01
  2.954010e-01   5.831218e+01   3.628109e-01
  2.957000e-01   5.878830e+01   3.660425e-01
  2.959990e-01   5.919249e+01   3.668564e-01
  2.962980e-01   5.916051e+01   3.674211e-01
  2.965970e-01   5.893477e+01   3.703149e-01
  2.968960e-01   5.912722e+01   3.706908e-01
  2.971950e-01   5.931602e+01   3.696940e-01
  2.974940e-01   5.902469e+01   3.674432e-01
  2.977930e-01   5.902375e+01   3.708227e-01
  2.980920e-01   5.908962e+01   3.712585e-01
  2.983900e-01   5.913362e+01   3.744135e-01
  2.986890e-01   5.858801e+01   3.685436e-01
  2.989880e-01   5.867596e+01   3.727280e-01
  2.992870e-01   5.871456e+01   3.737886e-01
  2.995860e-01   5.855252e+01   3.754061e-01
  2.998850e-01   5.876691e+01   3.739552e-01
  3.001840e-01   5.891640e+01   3.768109e-01
  3.004830e-01   5.873747e+01   3.811310e-01
  3.007820e-01   5.859141e+01   3.791709e-01
  3.010810e-01   5.876290e+01   3.770418e-01
  3.013800e-01   5.863409e+01   3.822996e-01
  3.016790e-01   5.809819e+01   3.795484e-01
  3.019780e-01   5.855674e+01   3.830594e-01
  3.022760e-01   5.873619e+01   3.854392e-01
  3.025750e-01   5.915237e+01   3.847476e-01
  3.028740e-01   5.905057e+01   3.898768e-01
  3.031730e-01   5.837289e+01   3.857979e-01
  3.034720e-01   5.828130e+01   3.870654e-01
  3.037710e-01   5.916479e+01   3.897231e-01
  3.040700e-01   5.857955e+01   3.896482e-01
  3.043690e-01   5.827191e+01   3.932358e-01
  3.046680e-01   5.896969e+01   3.942014e-01
  3.049670e-01   5.841648e+01   3.888388e-01
  3.052660e-01   5.864146e+01   3.964343e-01
  3.055650e-01   5.854517e+01   3.947114e-01
  3.058630e-01   5.882060e+01   4.010413e-01
  3.061620e-01   5.859023e+01   3.929311e-01
  3.064610e-01   5.832040e+01   3.970407e-01
  3.067600e-01   5.799771e+01   4.020258e-01
  3.070590e-01   5.821228e+01   3.966725e-01
  3.073580e-01   5.807295e+01   4.022865e-01
  3.076570e-01   5.865778e+01   3.970530e-01
  3.079560e-01   5.820832e+01   4.018670e-01
  3.082550e-01   5.890194e+01   4.042543e-01
  3.085540e-01   5.838893e+01   4.021948e-01
  3.088530e-01   5.800922e+01   4.059766e-01
  3.091520e-01   5.879796e+01   4.027163e-01
  3.094500e-01   5.874171e+01   4.113246e-01
  3.097490e-01   5.806090e+01   4.070767e-01
  3.100480e-01   5.874048e+01   4.063942e-01
  3.103470e-01   5.796871e+01   4.149843e-01
  3.106460e-01   5.790279e+01   4.025884e-01
  3.109450e-01   5.845907e+01   4.164085e-01
  3.112440e-01   5.869506e+01   4.102244e-01
  3.115430e-01   5.844229e+01   4.147243e-01
  3.118420e-01   5.867407e+01   4.201522e-01
  3.121410e-01   5.883711e+01   4.141918e-01
  3.124400e-01   5.852341e+01   4.206183e-01
  3.127390e-01   5.822504e+01   4.136307e-01
  3.130380e-01   5.838468e+01   4.231774e-01
  3.133360e-01   5.808957e+01   4.197285e-01
  3.136350e-01   5.813948e+01   4.192363e-01
  3.139340e-01   5.824806e+01   4.258040e-01
  3.142330e-01   5.827901e+01   4.194037e-01
  3.145320e-01   5.897439e+01   4.323863e-01
  3.148310e-01   5.832089e+01   4.250211e-01
  3.151300e-01   5.909524e+01   4.278334e-01
  3.154290e-01   5.861299e+01   4.310595e-01
  3.157280e-01   5.839347e+01   4.273926e-01
  3.160270e-01   5.750512e+01   4.324427e-01
  3.163260e-01   5.845291e+01   4.276101e-01
  3.166250e-01   5.818154e+01   4.349786e-01
  3.169230e-01   5.773311e+01   4.307122e-01
  3.172220e-01   5.776015e+01   4.356559e-01
  3.175210e-01   5.822079e+01   4.370098e-01
  3.178200e-01   5.856531e+01   4.352885e-01
  3.181190e-01   5.830666e+01   4.423522e-01
  3.184180e-01   5.831548e+01   4.377452e-01
  3.187170e-01   5.757431e+01   4.427221e-01
  3.190160e-01   5.880203e+01   4.462132e-01
  3.193150e-01   5.951813e+01   4.422360e-01
  3.196140e-01   5.887284e+01   4.513615e-01
  3.199130e-01   5.912986e+01   4.458601e-01
  3.202120e-01   5.829392e+01   4.499617e-01
  3.205100e-01   5.820219e+01   4.483729e-01
  3.208090e-01   5.782623e+01   4.436896e-01
  3.211080e-01   5.865958e+01   4.538807e-01
  3.214070e-01   5.866676e+01   4.460996e-01
  3.217060e-01   5.809154e+01   4.512585e-01
  3.220050e-01   5.755094e+01   4.462654e-01
  3.223040e-01   5.818772e+01   4.466869e-01
  3.226030e-01   5.851769e+01   4.593475e-01
  3.229020e-01   5.846064e+01   4.437248e-01
  3.232010e-01   5.884576e+01   4.575870e-01
  3.235000e-01   5.828297e+01   4.503335e-01
  3.237990e-01   5.798553e+01   4.525289e-01
  3.240970e-01   5.808395e+01   4.598411e-01
  3.243960e-01   5.726211e+01   4.471965e-01
  3.246950e-01   5.931654e+01   4.664957e-01
  3.249940e-01   5.780963e+01   4.526889e-01
  3.252930e-01   5.864501e+01   4.633979e-01
  3.255920e-01   5.767523e+01   4.622458e-01
  3.258910e-01   5.859721e+01   4.614240e-01
  3.261900e-01   5.730842e+01   4.635081e-01
  3.264890e-01   5.790536e+01   4.604663e-01
  3.267880e-01   5.818497e+01   4.651970e-01
  3.270870e-01   5.887963e+01   4.759980e-01
  3.273860e-01   5.765149e+01   4.653553e-01
  3.276850e-01   5.874109e+01   4.754377e-01
  3.279830e-01   5.826559e+01   4.664383e-01
  3.282820e-01   5.766595e+01   4.734836e-01
  3.285810e-01   5.712580e+01   4.693334e-01
  3.288800e-01   5.817668e+01   4.770504e-01
  3.291790e-01   5.872570e+01   4.753754e-01
  3.294780e-01   5.778585e+01   4.789284e-01
  3.297770e-01   5.798209e+01   4.822807e-01
  3.300760e-01   5.832824e+01   4.786634e-01
  3.303750e-01   5.738380e+01   4.823531e-01
  3.306740e-01   5.734110e+01   4.755855e-01
  3.309730e-01   5.832231e+01   4.883821e-01
  3.312720e-01   5.835169e+01   4.922485e-01
  3.315700e-01   5.793530e+01   4.815751e-01
  3.318690e-01   5.758490e+01   4.928090e-01
  3.321680e-01   5.803598e+01   4.835324e-01
  3.324670e-01   5.816933e+01   4.964128e-01
  3.327660e-01   5.799364e+01   4.929073e-01
  3.330650e-01   5.871873e+01   4.965299e-01
  3.333640e-01   5.780475e+01   5.004974e-01
  3.336630e-01   5.828237e+01   4.908783e-01
  3.339620e-01   5.831752e+01   5.056200e-01
  3.342610e-01   5.822205e+01   4.983165e-01
  3.345600e-01   5.825833e+01   5.036137e-01
  3.348590e-01   5.726858e+01   5.081765e-01
  3.351570e-01   5.857178e+01   4.981271e-01
  3.354560e-01   5.820122e+01   5.160055e-01
  3.357550e-01   5.817333e+01   4.992362e-01
  3.360540e-01   5.807217e+01   5.135713e-01
  3.363530e-01   5.736646e+01   5.166892e-01
  3.366520e-01   5.808079e+01   5.045927e-01
  3.369510e-01   5.800877e+01   5.260931e-01
  3.372500e-01   5.767061e+01   5.010670e-01
  3.375490e-01   5.852454e+01   5.257780e-01
  3.378480e-01   5.768787e+01   5.194155e-01
  3.381470e-01   5.866485e+01   5.225037e-01
  3.384460e-01   5.811538e+01   5.340458e-01
  3.387450e-01   5.707110e+01   5.079060e-01
  3.390430e-01   5.785293e+01   5.300920e-01
  3.393420e-01   5.707179e+01   5.238149e-01
  3.396410e-01   5.781023e+01   5.278648e-01
  3.399400e-01   5.785176e+01   5.435266e-01
  3.402390e-01   5.840970e+01   5.200867e-01
  3.405380e-01   5.772811e+01   5.400342e-01
  3.408370e-01   5.720748e+01   5.298579e-01
  3.411360e-01   5.771160e+01   5.356771e-01
  3.414350e-01   5.763729e+01   5.425181e-01
  3.417340e-01   5.737168e+01   5.333959e-01
  3.420330e-01   5.861388e+01   5.554134e-01
  3.423320e-01   5.739338e+01   5.341983e-01
  3.426300e-01   5.783176e+01   5.509286e-01
  3.429290e-01   5.755160e+01   5.473168e-01
  3.432280e-01   5.743090e+01   5.444972e-01
  3.435270e-01   5.824583e+01   5.672607e-01
  3.438260e-01   5.713562e+01   5.394235e-01
  3.441250e-01   5.823867e+01   5.639376e-01
  3.444240e-01   5.812066e+01   5.553971e-01
  3.447230e-01   5.708184e+01   5.551091e-01
  3.450220e-01   5.840308e+01   5.730752e-01
  3.453210e-01   5.660276e+01   5.480967e-01
  3.456200e-01   5.667092e+01   5.696217e-01
  3.459190e-01   5.797110e+01   5.626406e-01
  3.462170e-01   5.809517e+01   5.741313e-01
  3.465160e-01   5.728766e+01   5.692731e-01
  3.468150e-01   5.894966e+01   5.766093e-01
  3.471140e-01   5.733594e+01   5.836645e-01
  3.474130e-01   5.672735e+01   5.647939e-01
  3.477120e-01   5.887480e+01   5.914452e-01
  3.480110e-01   5.790903e+01   5.802229e-01
  3.483100e-01   5.842554e+01   5.846063e-01
  3.486090e-01   5.742705e+01   5.945008e-01
  3.489080e-01   5.667067e+01   5.757597e-01
  3.492070e-01   5.813956e+01   5.991541e-01
  3.495060e-01   5.796574e+01   5.868613e-01
  3.498040e-01   5.665759e+01   5.924374e-01
  3.501030e-01   5.795026e+01   6.001423e-01
  3.504020e-01   5.846647e+01   6.018203e-01
  3.507010e-01   5.690962e+01   6.078686e-01
  3.510000e-01   5.746251e+01   5.917998e-01
  3.512990e-01   5.752643e+01   6.111539e-01
  3.515980e-01   5.785140e+01   6.046231e-01
  3.518970e-01   5.770635e+01   6.174363e-01
  3.521960e-01   5.827953e+01   6.293598e-01
  3.524950e-01   5.646194e+01   5.963217e-01
  3.527940e-01   5.703964e+01   6.260159e-01
  3.530930e-01   5.686479e+01   6.086759e-01
  3.533920e-01   5.770238e+01   6.285006e-01
  3.536900e-01   5.719265e+01   6.279979e-01
  3.539890e-01   5.724851e+01   6.248929e-01
  3.542880e-01   5.789903e+01   6.437201e-01
  3.545870e-01   5.685413e+01   6.128601e-01
  3.548860e-01   5.663283e+01   6.330556e-01
  3.551850e-01   5.755545e+01   6.265658e-01
  3.554840e-01   5.694420e+01   6.347935e-01
  3.557830e-01   5.837927e+01   6.451635e-01
  3.560820e-01   5.668237e+01   6.140846e-01
  3.563810e-01   5.715827e+01   6.371799e-01
  3.566800e-01   5.701420e+01   6.213736e-01
  3.569790e-01   5.792274e+01   6.463046e-01
  3.572770e-01   5.632316e+01   6.361053e-01
  3.575760e-01   5.770635e+01   6.174363e-01
  3.578750e-01   5.843682e+01   6.619213e-01
  3.581740e-01   5.737378e+01   6.267085e-01
  3.584730e-01   5.707225e+01   6.541473e-01
  3.587720e-01   5.799265e+01   6.479322e-01
  3.590710e-01   5.667516e+01   6.393064e-01
  3.593700e-01   5.789532e+01   6.709373e-01
  3.596690e-01   5.756647e+01   6.406565e-01
  3.599680e-01   5.664333e+01   6.650129e-01
  3.602670e-01   5.711952e+01   6.505573e-01
  3.605660e-01   5.863398e+01   6.752039e-01
  3.608640e-01   5.745940e+01   6.855481e-01
  3.611630e-01   5.580015e+01   6.404931e-01
  3.614620e-01   5.848062e+01   6.961486e-01
  3.617610e-01   5.678989e+01   6.604369e-01
  3.620600e-01   5.828426e+01   6.919506e-01
  3.623590e-01   5.748048e+01   6.841945e-01
  3.626580e-01   5.778995e+01   6.860338e-01
  3.629570e-01   5.797060e+01   7.055957e-01
  3.632560e-01   5.824900e+01   6.771767e-01
  3.635550e-01   5.724121e+01   7.125707e-01
  3.638540e-01   5.623532e+01   6.887220e-01
  3.641530e-01   5.826400e+01   7.057768e-01
  3.644510e-01   5.796679e+01   7.345223e-01
  3.647500e-01   5.913039e+01   6.969551e-01
  3.650490e-01   5.598773e+01   7.201031e-01
  3.653480e-01   5.743283e+01   7.120928e-01
  3.656470e-01   5.669141e+01   7.158942e-01
  3.659460e-01   5.804428e+01   7.461222e-01
  3.662450e-01   5.545205e+01   6.980764e-01
  3.665440e-01   5.699392e+01   7.568306e-01
  3.668430e-01   5.701526e+01   7.162247e-01
  3.671420e-01   5.801377e+01   7.536162e-01
  3.674410e-01   5.726446e+01   7.392194e-01
  3.677400e-01   5.758256e+01   7.547309e-01
  3.680390e-01   5.857178e+01   7.907167e-01
  3.683370e-01   5.759901e+01   7.339985e-01
  3.686360e-01   5.801853e+01   7.782290e-01
  3.689350e-01   5.673235e+01   7.530917e-01
  3.692340e-01   5.636571e+01   7.713373e-01
  3.695330e-01   5.615062e+01   7.970442e-01
  3.698320e-01   5.765659e+01   7.532467e-01
  3.701310e-01   5.769536e+01   8.103633e-01
  3.704300e-01   5.792133e+01   7.733161e-01
  3.707290e-01   5.699154e+01   8.078423e-01
  3.710280e-01   5.776850e+01   8.084453e-01
  3.713270e-01   5.789071e+01   7.974502e-01
  3.716260e-01   5.744801e+01   8.422774e-01
  3.719240e-01   5.727618e+01   7.863780e-01
  3.722230e-01   5.735361e+01   8.443489e-01
  3.725220e-01   5.712284e+01   8.137190e-01
  3.728210e-01   5.813576e+01   8.391174e-01
  3.731200e-01   5.673674e+01   8.781893e-01
  3.734190e-01   5.798346e+01   8.099481e-01
  3.737180e-01   5.618302e+01   8.707669e-01
  3.740170e-01   5.725637e+01   8.274594e-01
  3.743160e-01   5.768184e+01   8.886758e-01
  3.746150e-01   5.701976e+01   8.772271e-01
  3.749140e-01   5.723505e+01   8.577006e-01
  3.752130e-01   5.722852e+01   9.191040e-01
  3.755110e-01   5.709089e+01   8.537209e-01
  3.758100e-01   5.643143e+01   9.126808e-01
  3.761090e-01   5.673794e+01   8.878318e-01
  3.764080e-01   5.781016e+01   9.201753e-01
  3.767070e-01   5.879595e+01   9.702777e-01
  3.770060e-01   5.664188e+01   8.743155e-01
  3.773050e-01   5.604713e+01   9.554568e-01
  3.776040e-01   5.718819e+01   9.223902e-01
  3.779030e-01   5.639657e+01   9.462725e-01
  3.782020e-01   5.562652e+01   1.015089e+00
  3.785010e-01   5.744099e+01   9.067496e-01
  3.788000e-01   5.958069e+01   1.045436e+00
  3.790990e-01   5.796279e+01   9.513610e-01
  3.793970e-01   5.673635e+01   1.010414e+00
  3.796960e-01   5.910652e+01   1.026427e+00
  3.799950e-01   5.790190e+01   9.972715e-01
  3.802940e-01   5.710695e+01   1.101065e+00
  3.805930e-01   5.524512e+01   9.445336e-01
  3.808920e-01   5.642472e+01   1.100669e+00
  3.811910e-01   5.677409e+01   1.020516e+00
  3.814900e-01   5.798261e+01   1.085352e+00
  3.817890e-01   5.835377e+01   1.188914e+00
  3.820880e-01   5.732967e+01   1.001477e+00
  3.823870e-01   5.847363e+01   1.197838e+00
  3.826860e-01   5.507637e+01   1.020108e+00
  3.829840e-01   5.737175e+01   1.210310e+00
  3.832830e-01   5.705558e+01   1.153639e+00
  3.835820e-01   5.550426e+01   1.110752e+00
  3.838810e-01   5.907192e+01   1.281148e+00
  3.841800e-01   5.774652e+01   1.119867e+00
  3.844790e-01   5.874098e+01   1.287053e+00
  3.847780e-01   5.646436e+01   1.169508e+00
  3.850770e-01   5.659648e+01   1.272876e+00
  3.853760e-01   5.912557e+01   1.387832e+00
  3.856750e-01   5.791775e+01   1.184464e+00
  3.859740e-01   5.877422e+01   1.408195e+00
  3.862730e-01   5.701579e+01   1.258654e+00
  3.865710e-01   5.766081e+01   1.394793e+00
  3.868700e-01   5.885169e+01   1.434980e+00
  3.871690e-01   5.795230e+01   1.339781e+00
  3.874680e-01   5.898252e+01   1.556489e+00
  3.877670e-01   5.476093e+01   1.324258e+00
  3.880660e-01   5.668237e+01   1.560131e+00
  3.883650e-01   5.714508e+01   1.484413e+00
  3.886640e-01   5.567468e+01   1.528924e+00
  3.889630e-01   5.857178e+01   1.706537e+00
  3.892620e-01   5.503416e+01   1.487410e+00
  3.895610e-01   5.641995e+01   1.720792e+00
  3.898600e-01   5.847234e+01   1.705088e+00
  3.901580e-01   5.614253e+01   1.740906e+00
  3.904570e-01   5.809943e+01   1.980023e+00
  3.907560e-01   6.051367e+01   1.782128e+00
  3.910550e-01   5.787200e+01   2.012406e+00
  3.913540e-01   5.626250e+01   1.984225e+00
  3.916530e-01   5.822189e+01   2.018481e+00
  3.919520e-01   5.668237e+01   2.587184e+00
  3.922510e-01   5.822189e+01   2.018481e+00
  3.925500e-01   5.680833e+01   2.675000e+00
  3.928490e-01   5.699727e+01   2.445987e+00
  3.931480e-01   5.277758e+01   2.578354e+00
  3.934470e-01   0.000000e+00   0.000000e+00
  3.937460e-01   5.580064e+01   2.651168e+00
creator: radaver
creator-version: 3725
header-file: /nas_data/SAXS_data/20151104Workshop/header/JH1_0057.txt
image-file: /nas_data/Pilatus1M/20151104_Workshop/JH1_0057.tif
angular-axis-file: /nas_data/SAXS_data/20151104Workshop/q20151029.dat
beamstop-mask-file: /nas_data/SAXS_data/20151104Workshop/fit2d20151031.msk
detector-response-file: none
beam-center-x: 949.7700
beam-center-y: 918.8000
unit-time: 1.0000
channel-first: 10
channel-last: 1315
Exposure time [s]: 1.093966
Transmitted Beam: 0.483804
Incident Beam: 0.483804
Code: JH1
Concentration [mg/ml]: 1
Run Number: 0057
