# Supplementary material for: SAXS analysis of a soluble cytosolic NgBR construct including extracellular and transmembrane domains
Source: PLoS One. 2018 Jan 18;13(1):e0191371. doi: 10.1371/journal.pone.0191371 (PMC5773207; doi:10.1371/journal.pone.0191371)
Supplement: S1 File — (ZIP) [file pone.0191371.s001.zip › JH1_0058.dat]

Sample:   c= 1.0000 mg/ml  Code: JH1
  3.656810e-03   2.263524e+04   4.134375e+01
  3.955720e-03   2.189842e+04   2.792903e+01
  4.254640e-03   1.900839e+04   2.331782e+01
  4.553560e-03   1.543306e+04   2.025742e+01
  4.852480e-03   1.244603e+04   1.703179e+01
  5.151400e-03   1.049391e+04   1.544959e+01
  5.450320e-03   8.732702e+03   1.338652e+01
  5.749240e-03   7.423977e+03   1.195894e+01
  6.048150e-03   6.334711e+03   1.082806e+01
  6.347070e-03   5.480720e+03   9.569008e+00
  6.645990e-03   4.811116e+03   8.926019e+00
  6.944910e-03   4.214472e+03   8.042783e+00
  7.243830e-03   3.769076e+03   7.370027e+00
  7.542750e-03   3.332868e+03   6.904138e+00
  7.841670e-03   3.016821e+03   6.203421e+00
  8.140580e-03   2.717618e+03   5.968982e+00
  8.439500e-03   2.480103e+03   5.496122e+00
  8.738420e-03   2.277000e+03   5.216032e+00
  9.037340e-03   2.088075e+03   4.829665e+00
  9.336260e-03   1.927591e+03   4.560115e+00
  9.635180e-03   1.782814e+03   4.373046e+00
  9.934100e-03   1.639103e+03   4.057060e+00
  1.023300e-02   1.502869e+03   3.981268e+00
  1.053190e-02   1.389969e+03   3.883428e+00
  1.083090e-02   1.283065e+03   3.731101e+00
  1.112980e-02   1.190282e+03   3.563081e+00
  1.142870e-02   1.109536e+03   3.420831e+00
  1.172760e-02   1.018994e+03   3.269166e+00
  1.202650e-02   9.453383e+02   3.140087e+00
  1.232540e-02   8.794741e+02   3.012127e+00
  1.262440e-02   8.166179e+02   2.848525e+00
  1.292330e-02   7.596217e+02   2.704942e+00
  1.322220e-02   7.060098e+02   2.607742e+00
  1.352110e-02   6.573791e+02   2.491038e+00
  1.382000e-02   6.132282e+02   2.382228e+00
  1.411900e-02   5.730819e+02   2.291723e+00
  1.441790e-02   5.332497e+02   2.194722e+00
  1.471680e-02   4.998948e+02   2.114879e+00
  1.501570e-02   4.621705e+02   1.991485e+00
  1.531460e-02   4.398338e+02   1.933994e+00
  1.561350e-02   4.110902e+02   1.836927e+00
  1.591250e-02   3.884942e+02   1.801463e+00
  1.621140e-02   3.691937e+02   1.725864e+00
  1.651030e-02   3.471016e+02   1.655834e+00
  1.680920e-02   3.283570e+02   1.610503e+00
  1.710810e-02   3.127458e+02   1.575051e+00
  1.740710e-02   2.977535e+02   1.514721e+00
  1.770600e-02   2.810980e+02   1.456955e+00
  1.800490e-02   2.655595e+02   1.404919e+00
  1.830380e-02   2.558608e+02   1.390014e+00
  1.860270e-02   2.418957e+02   1.325302e+00
  1.890170e-02   2.319625e+02   1.297805e+00
  1.920060e-02   2.230549e+02   1.260580e+00
  1.949950e-02   2.116687e+02   1.242126e+00
  1.979840e-02   2.029297e+02   1.193394e+00
  2.009730e-02   1.958797e+02   1.159620e+00
  2.039620e-02   1.883230e+02   1.134970e+00
  2.069520e-02   1.826711e+02   1.111783e+00
  2.099410e-02   1.748178e+02   1.095504e+00
  2.129300e-02   1.685032e+02   1.047351e+00
  2.159190e-02   1.598290e+02   1.055190e+00
  2.189080e-02   1.595119e+02   1.060026e+00
  2.218980e-02   1.535817e+02   1.058052e+00
  2.248870e-02   1.475039e+02   1.055405e+00
  2.278760e-02   1.429163e+02   1.028628e+00
  2.308650e-02   1.387986e+02   1.044899e+00
  2.338540e-02   1.356924e+02   1.030995e+00
  2.368430e-02   1.302185e+02   9.916391e-01
  2.398330e-02   1.283759e+02   1.007002e+00
  2.428220e-02   1.261558e+02   9.760474e-01
  2.458110e-02   1.217038e+02   9.909037e-01
  2.488000e-02   1.208703e+02   9.611664e-01
  2.517890e-02   1.178172e+02   9.376299e-01
  2.547790e-02   1.121908e+02   9.278940e-01
  2.577680e-02   1.117701e+02   9.187137e-01
  2.607570e-02   1.096890e+02   9.174898e-01
  2.637460e-02   1.083115e+02   9.043877e-01
  2.667350e-02   1.059798e+02   8.722097e-01
  2.697250e-02   1.034020e+02   8.349735e-01
  2.727140e-02   1.032146e+02   8.032568e-01
  2.757030e-02   1.020334e+02   7.999728e-01
  2.786920e-02   1.016514e+02   7.893481e-01
  2.816810e-02   9.869225e+01   7.654473e-01
  2.846700e-02   9.633985e+01   7.469328e-01
  2.876600e-02   9.372708e+01   7.278580e-01
  2.906490e-02   9.441112e+01   7.327062e-01
  2.936380e-02   9.324004e+01   7.227259e-01
  2.966270e-02   9.275458e+01   7.155533e-01
  2.996160e-02   8.964944e+01   7.045048e-01
  3.026060e-02   9.070411e+01   6.974763e-01
  3.055950e-02   8.895504e+01   6.897397e-01
  3.085840e-02   8.826375e+01   6.841534e-01
  3.115730e-02   8.808359e+01   6.805932e-01
  3.145620e-02   8.628030e+01   6.671179e-01
  3.175510e-02   8.581561e+01   6.671443e-01
  3.205410e-02   8.567800e+01   6.629764e-01
  3.235300e-02   8.513276e+01   6.581861e-01
  3.265190e-02   8.316484e+01   6.385970e-01
  3.295080e-02   8.352881e+01   6.441895e-01
  3.324970e-02   8.169917e+01   6.362586e-01
  3.354870e-02   8.166195e+01   6.344506e-01
  3.384760e-02   8.171347e+01   6.273229e-01
  3.414650e-02   8.045649e+01   6.224792e-01
  3.444540e-02   8.098682e+01   6.159451e-01
  3.474430e-02   7.852346e+01   6.118422e-01
  3.504330e-02   7.876557e+01   6.051911e-01
  3.534220e-02   7.828880e+01   6.041011e-01
  3.564110e-02   7.930496e+01   6.072597e-01
  3.594000e-02   7.764023e+01   5.893517e-01
  3.623890e-02   7.673219e+01   5.958625e-01
  3.653780e-02   7.693444e+01   5.805092e-01
  3.683680e-02   7.764136e+01   5.907575e-01
  3.713570e-02   7.738511e+01   5.904852e-01
  3.743460e-02   7.521005e+01   5.726395e-01
  3.773350e-02   7.574580e+01   5.740130e-01
  3.803240e-02   7.586182e+01   5.881645e-01
  3.833140e-02   7.459759e+01   5.971057e-01
  3.863030e-02   7.467728e+01   6.067115e-01
  3.892920e-02   7.476500e+01   6.054888e-01
  3.922810e-02   7.533239e+01   6.101639e-01
  3.952700e-02   7.348590e+01   5.987339e-01
  3.982600e-02   7.356712e+01   6.077644e-01
  4.012490e-02   7.375387e+01   5.990511e-01
  4.042380e-02   7.288320e+01   6.033303e-01
  4.072270e-02   7.313186e+01   6.019746e-01
  4.102160e-02   7.186304e+01   5.959481e-01
  4.132050e-02   7.274041e+01   6.003613e-01
  4.161950e-02   7.293822e+01   5.949632e-01
  4.191840e-02   7.170960e+01   5.976630e-01
  4.221730e-02   7.161816e+01   5.895547e-01
  4.251620e-02   7.179428e+01   5.980158e-01
  4.281510e-02   7.013648e+01   5.819302e-01
  4.311410e-02   7.071325e+01   5.850668e-01
  4.341300e-02   7.194490e+01   5.931898e-01
  4.371190e-02   7.034790e+01   5.850555e-01
  4.401080e-02   6.950128e+01   5.815243e-01
  4.430970e-02   7.114533e+01   5.838650e-01
  4.460860e-02   7.043286e+01   5.816727e-01
  4.490760e-02   7.044549e+01   5.832108e-01
  4.520650e-02   7.091681e+01   5.807198e-01
  4.550540e-02   7.017346e+01   5.806006e-01
  4.580430e-02   6.922708e+01   5.744837e-01
  4.610320e-02   6.888407e+01   5.701862e-01
  4.640220e-02   7.052242e+01   5.813034e-01
  4.670110e-02   6.887511e+01   5.659206e-01
  4.700000e-02   6.886316e+01   5.679738e-01
  4.729890e-02   6.893598e+01   5.704011e-01
  4.759780e-02   6.886294e+01   5.693875e-01
  4.789680e-02   6.860077e+01   5.647923e-01
  4.819570e-02   6.905842e+01   5.659765e-01
  4.849460e-02   6.898710e+01   5.677807e-01
  4.879350e-02   6.871796e+01   5.604636e-01
  4.909240e-02   6.892175e+01   5.689216e-01
  4.939130e-02   6.804087e+01   5.556811e-01
  4.969030e-02   6.778545e+01   5.566479e-01
  4.998920e-02   6.776308e+01   5.558834e-01
  5.028810e-02   6.687265e+01   5.502291e-01
  5.058700e-02   6.798210e+01   5.588094e-01
  5.088590e-02   6.775939e+01   5.486275e-01
  5.118490e-02   6.805949e+01   5.570979e-01
  5.148380e-02   6.817600e+01   5.549003e-01
  5.178270e-02   6.791092e+01   5.466741e-01
  5.208160e-02   6.839973e+01   5.544851e-01
  5.238050e-02   6.714080e+01   5.435656e-01
  5.267940e-02   6.739781e+01   5.523854e-01
  5.297840e-02   6.787550e+01   5.471696e-01
  5.327730e-02   6.746553e+01   5.429832e-01
  5.357620e-02   6.650271e+01   5.409764e-01
  5.387510e-02   6.742868e+01   5.415827e-01
  5.417400e-02   6.737875e+01   5.464419e-01
  5.447300e-02   6.691012e+01   5.364151e-01
  5.477190e-02   6.596784e+01   5.338420e-01
  5.507080e-02   6.576047e+01   5.330023e-01
  5.536970e-02   6.665079e+01   5.347658e-01
  5.566860e-02   6.741563e+01   5.415303e-01
  5.596760e-02   6.709632e+01   5.341278e-01
  5.626650e-02   6.612304e+01   5.326444e-01
  5.656540e-02   6.592669e+01   5.300491e-01
  5.686430e-02   6.693550e+01   5.311003e-01
  5.716320e-02   6.695741e+01   5.276655e-01
  5.746210e-02   6.641524e+01   5.308126e-01
  5.776110e-02   6.659266e+01   5.333219e-01
  5.806000e-02   6.730545e+01   5.278737e-01
  5.835890e-02   6.635799e+01   5.247207e-01
  5.865780e-02   6.640417e+01   5.220428e-01
  5.895670e-02   6.654462e+01   5.325274e-01
  5.925570e-02   6.590089e+01   5.178142e-01
  5.955460e-02   6.521961e+01   5.219239e-01
  5.985350e-02   6.603930e+01   5.178001e-01
  6.015240e-02   6.646404e+01   5.211464e-01
  6.045130e-02   6.637479e+01   5.213609e-01
  6.075020e-02   6.495115e+01   5.107776e-01
  6.104920e-02   6.460794e+01   5.132628e-01
  6.134810e-02   6.555279e+01   5.175615e-01
  6.164700e-02   6.529615e+01   5.083607e-01
  6.194590e-02   6.572442e+01   5.182386e-01
  6.224480e-02   6.530975e+01   5.052459e-01
  6.254380e-02   6.570797e+01   5.153923e-01
  6.284270e-02   6.548995e+01   5.161972e-01
  6.314160e-02   6.553312e+01   5.040264e-01
  6.344050e-02   6.480262e+01   5.085727e-01
  6.373940e-02   6.584806e+01   5.042018e-01
  6.403840e-02   6.568552e+01   5.114851e-01
  6.433730e-02   6.536984e+01   5.049558e-01
  6.463620e-02   6.573817e+01   5.022427e-01
  6.493510e-02   6.495754e+01   5.102602e-01
  6.523400e-02   6.526840e+01   5.009542e-01
  6.553290e-02   6.413358e+01   4.991280e-01
  6.583190e-02   6.582541e+01   5.036004e-01
  6.613080e-02   6.603423e+01   4.998292e-01
  6.642970e-02   6.543608e+01   5.067846e-01
  6.672860e-02   6.500404e+01   4.944309e-01
  6.702750e-02   6.560003e+01   5.017147e-01
  6.732650e-02   6.540241e+01   4.974322e-01
  6.762540e-02   6.558401e+01   4.981224e-01
  6.792430e-02   6.485921e+01   4.973597e-01
  6.822320e-02   6.512636e+01   4.905184e-01
  6.852210e-02   6.478173e+01   4.965612e-01
  6.882110e-02   6.448388e+01   4.914707e-01
  6.912000e-02   6.473003e+01   4.919201e-01
  6.941890e-02   6.473736e+01   4.885734e-01
  6.971780e-02   6.577408e+01   4.919897e-01
  7.001670e-02   6.510170e+01   4.957908e-01
  7.031560e-02   6.578568e+01   4.915543e-01
  7.061460e-02   6.458541e+01   4.875238e-01
  7.091350e-02   6.549777e+01   4.895260e-01
  7.121240e-02   6.478243e+01   4.831147e-01
  7.151130e-02   6.538497e+01   4.914913e-01
  7.181020e-02   6.481366e+01   4.827707e-01
  7.210920e-02   6.511368e+01   4.871454e-01
  7.240810e-02   6.492094e+01   4.817956e-01
  7.270700e-02   6.464618e+01   4.868051e-01
  7.300590e-02   6.495390e+01   4.832928e-01
  7.330480e-02   6.504225e+01   4.781872e-01
  7.360370e-02   6.482566e+01   4.832759e-01
  7.390270e-02   6.522348e+01   4.792994e-01
  7.420160e-02   6.552400e+01   4.877372e-01
  7.450050e-02   6.422642e+01   4.738570e-01
  7.479940e-02   6.457116e+01   4.764524e-01
  7.509830e-02   6.444897e+01   4.800410e-01
  7.539730e-02   6.478139e+01   4.741470e-01
  7.569620e-02   6.475920e+01   4.749397e-01
  7.599510e-02   6.578296e+01   4.818004e-01
  7.629400e-02   6.442180e+01   4.706711e-01
  7.659290e-02   6.411791e+01   4.738955e-01
  7.689190e-02   6.529868e+01   4.738636e-01
  7.719080e-02   6.478249e+01   4.745874e-01
  7.748970e-02   6.424621e+01   4.691754e-01
  7.778860e-02   6.504514e+01   4.751112e-01
  7.808750e-02   6.422900e+01   4.686875e-01
  7.838640e-02   6.466162e+01   4.677282e-01
  7.868540e-02   6.458595e+01   4.687161e-01
  7.898430e-02   6.347454e+01   4.621742e-01
  7.928320e-02   6.464615e+01   4.719200e-01
  7.958210e-02   6.463256e+01   4.630809e-01
  7.988100e-02   6.445281e+01   4.678115e-01
  8.018000e-02   6.450037e+01   4.654792e-01
  8.047890e-02   6.345025e+01   4.612642e-01
  8.077780e-02   6.540757e+01   4.674951e-01
  8.107670e-02   6.373831e+01   4.590601e-01
  8.137560e-02   6.438245e+01   4.646403e-01
  8.167450e-02   6.383688e+01   4.598178e-01
  8.197350e-02   6.470492e+01   4.601168e-01
  8.227240e-02   6.434806e+01   4.632835e-01
  8.257130e-02   6.496871e+01   4.559460e-01
  8.287020e-02   6.512691e+01   4.656676e-01
  8.316910e-02   6.410260e+01   4.587660e-01
  8.346810e-02   6.387224e+01   4.536225e-01
  8.376700e-02   6.489012e+01   4.635955e-01
  8.406590e-02   6.356502e+01   4.494726e-01
  8.436480e-02   6.375532e+01   4.571243e-01
  8.466370e-02   6.511753e+01   4.560816e-01
  8.496270e-02   6.423817e+01   4.637078e-01
  8.526160e-02   6.431976e+01   4.786539e-01
  8.556050e-02   6.457339e+01   4.800498e-01
  8.585940e-02   6.476237e+01   4.867701e-01
  8.615830e-02   6.362086e+01   4.824611e-01
  8.645720e-02   6.474015e+01   4.914722e-01
  8.675620e-02   6.425956e+01   4.920818e-01
  8.705510e-02   6.397027e+01   4.899959e-01
  8.735400e-02   6.479451e+01   4.956119e-01
  8.765290e-02   6.437409e+01   4.944982e-01
  8.795180e-02   6.355095e+01   4.953292e-01
  8.825080e-02   6.408181e+01   4.928787e-01
  8.854970e-02   6.393884e+01   4.988831e-01
  8.884860e-02   6.446593e+01   4.988822e-01
  8.914750e-02   6.323017e+01   5.002537e-01
  8.944640e-02   6.481595e+01   5.028120e-01
  8.974530e-02   6.399227e+01   4.955284e-01
  9.004430e-02   7.303360e+01   5.272394e-01
  9.034320e-02   6.465196e+01   4.785360e-01
  9.064210e-02   6.473139e+01   4.779340e-01
  9.094100e-02   6.414059e+01   4.658399e-01
  9.123990e-02   6.371683e+01   4.630554e-01
  9.153890e-02   6.435804e+01   4.678884e-01
  9.183780e-02   6.426173e+01   4.642045e-01
  9.213670e-02   6.405478e+01   4.618188e-01
  9.243560e-02   6.473445e+01   4.630391e-01
  9.273450e-02   6.507331e+01   4.602299e-01
  9.303350e-02   6.392065e+01   4.621508e-01
  9.333240e-02   6.437323e+01   4.534676e-01
  9.363130e-02   6.337702e+01   4.534107e-01
  9.393020e-02   6.390221e+01   4.529566e-01
  9.422910e-02   6.451390e+01   4.562849e-01
  9.452800e-02   6.396414e+01   4.555060e-01
  9.482700e-02   6.371367e+01   4.444214e-01
  9.512590e-02   6.444847e+01   4.552758e-01
  9.542480e-02   6.383241e+01   4.481592e-01
  9.572370e-02   6.348944e+01   4.469536e-01
  9.602260e-02   6.342200e+01   4.489666e-01
  9.632160e-02   6.336834e+01   4.410481e-01
  9.662050e-02   6.370668e+01   4.447623e-01
  9.691940e-02   6.381535e+01   4.451415e-01
  9.721830e-02   6.379811e+01   4.425412e-01
  9.751720e-02   6.332307e+01   4.430571e-01
  9.781610e-02   6.384443e+01   4.405580e-01
  9.811510e-02   6.356177e+01   4.438913e-01
  9.841400e-02   6.365071e+01   4.370827e-01
  9.871290e-02   6.400526e+01   4.414681e-01
  9.901180e-02   6.393400e+01   4.422936e-01
  9.931070e-02   6.319592e+01   4.358650e-01
  9.960970e-02   6.398362e+01   4.417498e-01
  9.990860e-02   6.364519e+01   4.332915e-01
  1.002070e-01   6.453367e+01   4.404541e-01
  1.005060e-01   6.443770e+01   4.376939e-01
  1.008050e-01   6.401360e+01   4.386758e-01
  1.011040e-01   6.388111e+01   4.320732e-01
  1.014030e-01   6.417616e+01   4.350951e-01
  1.017020e-01   6.367090e+01   4.374999e-01
  1.020010e-01   6.412327e+01   4.342378e-01
  1.023000e-01   6.398985e+01   4.317729e-01
  1.025990e-01   6.368627e+01   4.297538e-01
  1.028980e-01   6.463509e+01   4.346155e-01
  1.031970e-01   6.357935e+01   4.334060e-01
  1.034960e-01   6.427623e+01   4.278148e-01
  1.037950e-01   6.407196e+01   4.310532e-01
  1.040930e-01   6.437333e+01   4.284610e-01
  1.043920e-01   6.428962e+01   4.321167e-01
  1.046910e-01   6.386945e+01   4.300413e-01
  1.049900e-01   6.372022e+01   4.237294e-01
  1.052890e-01   6.470648e+01   4.305450e-01
  1.055880e-01   6.367619e+01   4.254924e-01
  1.058870e-01   6.445152e+01   4.296959e-01
  1.061860e-01   6.416830e+01   4.245833e-01
  1.064850e-01   6.426967e+01   4.255523e-01
  1.067840e-01   6.372667e+01   4.259819e-01
  1.070830e-01   6.360535e+01   4.220892e-01
  1.073820e-01   6.466341e+01   4.240155e-01
  1.076800e-01   6.406025e+01   4.217229e-01
  1.079790e-01   6.371179e+01   4.224422e-01
  1.082780e-01   6.378664e+01   4.245843e-01
  1.085770e-01   6.452112e+01   4.180439e-01
  1.088760e-01   6.436060e+01   4.233334e-01
  1.091750e-01   6.380375e+01   4.199524e-01
  1.094740e-01   6.427403e+01   4.224260e-01
  1.097730e-01   6.365837e+01   4.179467e-01
  1.100720e-01   6.451383e+01   4.168259e-01
  1.103710e-01   6.351610e+01   4.199279e-01
  1.106700e-01   6.397760e+01   4.153864e-01
  1.109690e-01   6.457053e+01   4.230882e-01
  1.112670e-01   6.433771e+01   4.147800e-01
  1.115660e-01   6.403198e+01   4.149705e-01
  1.118650e-01   6.514971e+01   4.225071e-01
  1.121640e-01   6.425187e+01   4.136253e-01
  1.124630e-01   6.396034e+01   4.138550e-01
  1.127620e-01   6.499399e+01   4.171857e-01
  1.130610e-01   6.379543e+01   4.127361e-01
  1.133600e-01   6.408414e+01   4.184307e-01
  1.136590e-01   6.373289e+01   4.070998e-01
  1.139580e-01   6.320679e+01   4.099586e-01
  1.142570e-01   6.390650e+01   4.119316e-01
  1.145560e-01   6.391902e+01   4.125526e-01
  1.148550e-01   6.378550e+01   4.109638e-01
  1.151530e-01   6.353288e+01   4.047912e-01
  1.154520e-01   6.401874e+01   4.114260e-01
  1.157510e-01   6.498191e+01   4.099417e-01
  1.160500e-01   6.426262e+01   4.139519e-01
  1.163490e-01   6.453709e+01   4.085362e-01
  1.166480e-01   6.409619e+01   4.099559e-01
  1.169470e-01   6.472736e+01   4.096996e-01
  1.172460e-01   6.419576e+01   4.085754e-01
  1.175450e-01   6.453842e+01   4.063201e-01
  1.178440e-01   6.408819e+01   4.049004e-01
  1.181430e-01   6.438792e+01   4.089049e-01
  1.184420e-01   6.476075e+01   4.078492e-01
  1.187400e-01   6.428235e+01   4.049649e-01
  1.190390e-01   6.410157e+01   4.035778e-01
  1.193380e-01   6.417780e+01   4.038177e-01
  1.196370e-01   6.453728e+01   4.071449e-01
  1.199360e-01   6.466622e+01   4.034553e-01
  1.202350e-01   6.432847e+01   4.053841e-01
  1.205340e-01   6.425106e+01   4.026954e-01
  1.208330e-01   6.497019e+01   4.035961e-01
  1.211320e-01   6.432554e+01   4.048274e-01
  1.214310e-01   6.454286e+01   3.988385e-01
  1.217300e-01   6.398524e+01   4.026698e-01
  1.220290e-01   6.452778e+01   4.030232e-01
  1.223270e-01   6.460528e+01   4.006033e-01
  1.226260e-01   6.462896e+01   4.001506e-01
  1.229250e-01   6.396672e+01   3.965371e-01
  1.232240e-01   6.424054e+01   4.010571e-01
  1.235230e-01   6.475408e+01   4.018583e-01
  1.238220e-01   6.422474e+01   3.968196e-01
  1.241210e-01   6.444248e+01   3.990495e-01
  1.244200e-01   6.483828e+01   3.966553e-01
  1.247190e-01   6.436433e+01   3.998556e-01
  1.250180e-01   6.456845e+01   3.955749e-01
  1.253170e-01   6.439475e+01   3.958054e-01
  1.256160e-01   6.409924e+01   3.974654e-01
  1.259140e-01   6.489743e+01   3.970915e-01
  1.262130e-01   6.425113e+01   3.951093e-01
  1.265120e-01   6.403223e+01   3.916729e-01
  1.268110e-01   6.387051e+01   3.919247e-01
  1.271100e-01   6.488582e+01   3.985979e-01
  1.274090e-01   6.447933e+01   3.940393e-01
  1.277080e-01   6.425735e+01   3.921121e-01
  1.280070e-01   6.473007e+01   3.923107e-01
  1.283060e-01   6.393161e+01   3.913651e-01
  1.286050e-01   6.458886e+01   3.961463e-01
  1.289040e-01   6.411760e+01   3.877734e-01
  1.292030e-01   6.376229e+01   3.915926e-01
  1.295020e-01   6.446170e+01   3.900257e-01
  1.298000e-01   6.490332e+01   3.920953e-01
  1.300990e-01   6.530852e+01   3.908728e-01
  1.303980e-01   6.469985e+01   3.897723e-01
  1.306970e-01   6.444063e+01   3.919265e-01
  1.309960e-01   6.407719e+01   3.886179e-01
  1.312950e-01   6.491063e+01   3.908931e-01
  1.315940e-01   6.555322e+01   3.884878e-01
  1.318930e-01   6.460152e+01   3.885107e-01
  1.321920e-01   6.446566e+01   3.878620e-01
  1.324910e-01   6.472266e+01   3.895988e-01
  1.327900e-01   6.469124e+01   3.873449e-01
  1.330890e-01   6.462060e+01   3.866587e-01
  1.333870e-01   6.522318e+01   3.882194e-01
  1.336860e-01   6.450568e+01   3.853713e-01
  1.339850e-01   6.442795e+01   3.837377e-01
  1.342840e-01   6.448715e+01   3.867334e-01
  1.345830e-01   6.445733e+01   3.852269e-01
  1.348820e-01   6.459316e+01   3.856326e-01
  1.351810e-01   6.431142e+01   3.799561e-01
  1.354800e-01   6.485170e+01   3.859332e-01
  1.357790e-01   6.482557e+01   3.835296e-01
  1.360780e-01   6.484014e+01   3.851965e-01
  1.363770e-01   6.410350e+01   3.825388e-01
  1.366760e-01   6.440721e+01   3.855475e-01
  1.369740e-01   6.423002e+01   3.986521e-01
  1.372730e-01   6.401042e+01   4.000730e-01
  1.375720e-01   6.420891e+01   4.100316e-01
  1.378710e-01   6.476093e+01   4.135146e-01
  1.381700e-01   6.382583e+01   4.122517e-01
  1.384690e-01   6.456002e+01   4.218168e-01
  1.387680e-01   6.446697e+01   4.100027e-01
  1.390670e-01   6.445379e+01   3.983033e-01
  1.393660e-01   6.415364e+01   3.965999e-01
  1.396650e-01   6.472701e+01   3.955529e-01
  1.399640e-01   6.501406e+01   3.974481e-01
  1.402630e-01   6.511792e+01   3.895786e-01
  1.405620e-01   6.412598e+01   3.909685e-01
  1.408600e-01   6.483699e+01   3.918949e-01
  1.411590e-01   6.412130e+01   3.907076e-01
  1.414580e-01   6.383950e+01   3.903407e-01
  1.417570e-01   6.414432e+01   3.838226e-01
  1.420560e-01   6.472635e+01   3.900948e-01
  1.423550e-01   6.479793e+01   3.876642e-01
  1.426540e-01   6.388508e+01   3.814256e-01
  1.429530e-01   6.424462e+01   3.815779e-01
  1.432520e-01   6.440219e+01   3.790988e-01
  1.435510e-01   6.478783e+01   3.829579e-01
  1.438500e-01   6.451590e+01   3.780950e-01
  1.441490e-01   6.539215e+01   3.797635e-01
  1.444470e-01   6.443149e+01   3.794094e-01
  1.447460e-01   6.408503e+01   3.746381e-01
  1.450450e-01   6.429297e+01   3.790013e-01
  1.453440e-01   6.443477e+01   3.734988e-01
  1.456430e-01   6.498948e+01   3.788138e-01
  1.459420e-01   6.476005e+01   3.774829e-01
  1.462410e-01   6.410294e+01   3.738242e-01
  1.465400e-01   6.467749e+01   3.768033e-01
  1.468390e-01   6.504842e+01   3.731397e-01
  1.471380e-01   6.458816e+01   3.748037e-01
  1.474370e-01   6.469867e+01   3.757742e-01
  1.477360e-01   6.443968e+01   3.739421e-01
  1.480340e-01   6.479455e+01   3.713597e-01
  1.483330e-01   6.482913e+01   3.799045e-01
  1.486320e-01   6.408269e+01   3.871871e-01
  1.489310e-01   6.440979e+01   3.898686e-01
  1.492300e-01   6.470583e+01   3.902760e-01
  1.495290e-01   6.496981e+01   3.935324e-01
  1.498280e-01   6.439041e+01   3.963031e-01
  1.501270e-01   6.459848e+01   3.984904e-01
  1.504260e-01   6.578393e+01   3.967425e-01
  1.507250e-01   6.497170e+01   4.001613e-01
  1.510240e-01   6.535992e+01   4.003112e-01
  1.513230e-01   6.512687e+01   4.048898e-01
  1.516210e-01   6.478932e+01   3.995992e-01
  1.519200e-01   6.479425e+01   3.996145e-01
  1.522190e-01   6.506557e+01   4.074245e-01
  1.525180e-01   6.449929e+01   4.008023e-01
  1.528170e-01   6.501423e+01   4.078152e-01
  1.531160e-01   6.466874e+01   4.034632e-01
  1.534150e-01   6.512456e+01   3.990719e-01
  1.537140e-01   6.483773e+01   3.914063e-01
  1.540130e-01   6.461079e+01   3.842818e-01
  1.543120e-01   6.503922e+01   3.857874e-01
  1.546110e-01   6.487446e+01   3.827552e-01
  1.549100e-01   6.441179e+01   3.816162e-01
  1.552090e-01   6.427938e+01   3.832950e-01
  1.555070e-01   6.488693e+01   3.758862e-01
  1.558060e-01   6.522484e+01   3.821906e-01
  1.561050e-01   6.535142e+01   3.787613e-01
  1.564040e-01   6.496480e+01   3.791856e-01
  1.567030e-01   6.516037e+01   3.777683e-01
  1.570020e-01   6.477535e+01   3.746995e-01
  1.573010e-01   6.454787e+01   3.775246e-01
  1.576000e-01   6.532026e+01   3.739185e-01
  1.578990e-01   6.519353e+01   3.754762e-01
  1.581980e-01   6.471511e+01   3.723936e-01
  1.584970e-01   6.457324e+01   3.717743e-01
  1.587960e-01   6.495314e+01   3.762950e-01
  1.590940e-01   6.471767e+01   3.703053e-01
  1.593930e-01   6.432055e+01   3.679307e-01
  1.596920e-01   6.508957e+01   3.711595e-01
  1.599910e-01   6.490553e+01   3.723077e-01
  1.602900e-01   6.531175e+01   3.728389e-01
  1.605890e-01   6.483860e+01   3.659578e-01
  1.608880e-01   6.514655e+01   3.692579e-01
  1.611870e-01   6.449810e+01   3.664014e-01
  1.614860e-01   6.516841e+01   3.687072e-01
  1.617850e-01   6.507143e+01   3.652184e-01
  1.620840e-01   6.521082e+01   3.656094e-01
  1.623830e-01   6.483518e+01   3.661485e-01
  1.626810e-01   6.474370e+01   3.637057e-01
  1.629800e-01   6.526589e+01   3.612805e-01
  1.632790e-01   6.499303e+01   3.616757e-01
  1.635780e-01   6.399148e+01   3.600314e-01
  1.638770e-01   6.486924e+01   3.648487e-01
  1.641760e-01   6.473258e+01   3.626945e-01
  1.644750e-01   6.530288e+01   3.635069e-01
  1.647740e-01   6.456756e+01   3.610677e-01
  1.650730e-01   6.487557e+01   3.632904e-01
  1.653720e-01   6.506085e+01   3.634174e-01
  1.656710e-01   6.461730e+01   3.600534e-01
  1.659700e-01   6.518148e+01   3.631689e-01
  1.662680e-01   6.501943e+01   3.613641e-01
  1.665670e-01   6.505618e+01   3.624314e-01
  1.668660e-01   6.451284e+01   3.574901e-01
  1.671650e-01   6.467905e+01   3.608010e-01
  1.674640e-01   6.453467e+01   3.596321e-01
  1.677630e-01   6.452905e+01   3.577227e-01
  1.680620e-01   6.432855e+01   3.594391e-01
  1.683610e-01   6.420742e+01   3.535038e-01
  1.686600e-01   6.547788e+01   3.618667e-01
  1.689590e-01   6.482314e+01   3.564833e-01
  1.692580e-01   6.421929e+01   3.546350e-01
  1.695570e-01   6.472018e+01   3.605315e-01
  1.698560e-01   6.472985e+01   3.545737e-01
  1.701540e-01   6.479555e+01   3.575230e-01
  1.704530e-01   6.427333e+01   3.531395e-01
  1.707520e-01   6.483668e+01   3.548661e-01
  1.710510e-01   6.458884e+01   3.571389e-01
  1.713500e-01   6.391494e+01   3.517922e-01
  1.716490e-01   6.472679e+01   3.567745e-01
  1.719480e-01   6.494426e+01   3.517393e-01
  1.722470e-01   6.475548e+01   3.535543e-01
  1.725460e-01   6.494584e+01   3.557141e-01
  1.728450e-01   6.452824e+01   3.522139e-01
  1.731440e-01   6.491882e+01   3.538191e-01
  1.734430e-01   6.490562e+01   3.505750e-01
  1.737410e-01   6.484109e+01   3.539690e-01
  1.740400e-01   6.505781e+01   3.538364e-01
  1.743390e-01   6.477614e+01   3.505769e-01
  1.746380e-01   6.492703e+01   3.525832e-01
  1.749370e-01   6.514796e+01   3.508771e-01
  1.752360e-01   6.455558e+01   3.515732e-01
  1.755350e-01   6.445657e+01   3.504161e-01
  1.758340e-01   6.447726e+01   3.457934e-01
  1.761330e-01   6.453835e+01   3.515263e-01
  1.764320e-01   6.458080e+01   3.467529e-01
  1.767310e-01   6.420132e+01   3.500751e-01
  1.770300e-01   6.474685e+01   3.478852e-01
  1.773280e-01   6.468348e+01   3.491003e-01
  1.776270e-01   6.400273e+01   3.460517e-01
  1.779260e-01   6.516343e+01   3.476285e-01
  1.782250e-01   6.524683e+01   3.506172e-01
  1.785240e-01   6.437841e+01   3.450203e-01
  1.788230e-01   6.419356e+01   3.462243e-01
  1.791220e-01   6.467866e+01   3.480467e-01
  1.794210e-01   6.521922e+01   3.462501e-01
  1.797200e-01   6.502249e+01   3.472524e-01
  1.800190e-01   6.417150e+01   3.426246e-01
  1.803180e-01   6.394521e+01   3.455539e-01
  1.806170e-01   6.428162e+01   3.435850e-01
  1.809160e-01   6.435992e+01   3.431273e-01
  1.812140e-01   6.399494e+01   3.429849e-01
  1.815130e-01   6.434559e+01   3.434220e-01
  1.818120e-01   6.416949e+01   3.442914e-01
  1.821110e-01   6.508317e+01   3.427329e-01
  1.824100e-01   6.479772e+01   3.444593e-01
  1.827090e-01   6.448346e+01   3.429583e-01
  1.830080e-01   6.400538e+01   3.418498e-01
  1.833070e-01   6.461449e+01   3.410080e-01
  1.836060e-01   6.449067e+01   3.398721e-01
  1.839050e-01   6.395702e+01   3.423835e-01
  1.842040e-01   6.438270e+01   3.407207e-01
  1.845030e-01   6.446971e+01   3.401397e-01
  1.848010e-01   6.439833e+01   3.417427e-01
  1.851000e-01   6.462376e+01   3.376693e-01
  1.853990e-01   6.403715e+01   3.411109e-01
  1.856980e-01   6.440827e+01   3.396549e-01
  1.859970e-01   6.440484e+01   3.383641e-01
  1.862960e-01   6.447482e+01   3.399916e-01
  1.865950e-01   6.381358e+01   3.364907e-01
  1.868940e-01   6.423697e+01   3.414784e-01
  1.871930e-01   6.397220e+01   3.336323e-01
  1.874920e-01   6.463113e+01   3.384803e-01
  1.877910e-01   6.417556e+01   3.371270e-01
  1.880900e-01   6.382668e+01   3.362094e-01
  1.883880e-01   6.439733e+01   3.394650e-01
  1.886870e-01   6.435708e+01   3.332551e-01
  1.889860e-01   6.425934e+01   3.386200e-01
  1.892850e-01   6.411941e+01   3.357221e-01
  1.895840e-01   6.410763e+01   3.346026e-01
  1.898830e-01   6.406887e+01   3.349666e-01
  1.901820e-01   6.347301e+01   3.330965e-01
  1.904810e-01   6.429100e+01   3.350808e-01
  1.907800e-01   6.388722e+01   3.332571e-01
  1.910790e-01   6.417584e+01   3.333956e-01
  1.913780e-01   6.409383e+01   3.342575e-01
  1.916770e-01   6.336245e+01   3.321916e-01
  1.919750e-01   6.390802e+01   3.343908e-01
  1.922740e-01   6.380114e+01   3.304561e-01
  1.925730e-01   6.453184e+01   3.330989e-01
  1.928720e-01   6.421387e+01   3.330364e-01
  1.931710e-01   6.386898e+01   3.327502e-01
  1.934700e-01   6.334967e+01   3.298835e-01
  1.937690e-01   6.377451e+01   3.300880e-01
  1.940680e-01   6.420178e+01   3.330050e-01
  1.943670e-01   6.401727e+01   3.305661e-01
  1.946660e-01   6.413485e+01   3.314695e-01
  1.949650e-01   6.397312e+01   3.289683e-01
  1.952640e-01   6.399678e+01   3.305132e-01
  1.955630e-01   6.335578e+01   3.300497e-01
  1.958610e-01   6.386235e+01   3.282424e-01
  1.961600e-01   6.389202e+01   3.296470e-01
  1.964590e-01   6.365362e+01   3.275593e-01
  1.967580e-01   6.399832e+01   3.306667e-01
  1.970570e-01   6.391826e+01   3.282395e-01
  1.973560e-01   6.410457e+01   3.269705e-01
  1.976550e-01   6.334664e+01   3.277944e-01
  1.979540e-01   6.392543e+01   3.269469e-01
  1.982530e-01   6.339360e+01   3.273282e-01
  1.985520e-01   6.304455e+01   3.243992e-01
  1.988510e-01   6.288148e+01   3.241227e-01
  1.991500e-01   6.378668e+01   3.286358e-01
  1.994480e-01   6.385119e+01   3.254623e-01
  1.997470e-01   6.388254e+01   3.274177e-01
  2.000460e-01   6.347837e+01   3.225329e-01
  2.003450e-01   6.372762e+01   3.254333e-01
  2.006440e-01   6.380261e+01   3.283825e-01
  2.009430e-01   6.360947e+01   3.228657e-01
  2.012420e-01   6.345555e+01   3.257431e-01
  2.015410e-01   6.303689e+01   3.212699e-01
  2.018400e-01   6.433597e+01   3.252695e-01
  2.021390e-01   6.357411e+01   3.243282e-01
  2.024380e-01   6.294061e+01   3.178697e-01
  2.027370e-01   6.300555e+01   3.230162e-01
  2.030350e-01   6.326677e+01   3.206063e-01
  2.033340e-01   6.348735e+01   3.219971e-01
  2.036330e-01   6.360905e+01   3.198252e-01
  2.039320e-01   6.324079e+01   3.197161e-01
  2.042310e-01   6.347465e+01   3.233666e-01
  2.045300e-01   6.318482e+01   3.179455e-01
  2.048290e-01   6.339705e+01   3.195641e-01
  2.051280e-01   6.285761e+01   3.177952e-01
  2.054270e-01   6.316636e+01   3.180339e-01
  2.057260e-01   6.419941e+01   3.240783e-01
  2.060250e-01   6.339483e+01   3.180694e-01
  2.063240e-01   6.299101e+01   3.196319e-01
  2.066230e-01   6.276964e+01   3.177080e-01
  2.069210e-01   6.294990e+01   3.193904e-01
  2.072200e-01   6.284708e+01   3.184468e-01
  2.075190e-01   6.298181e+01   3.163637e-01
  2.078180e-01   6.369421e+01   3.205859e-01
  2.081170e-01   6.283035e+01   3.167841e-01
  2.084160e-01   6.307011e+01   3.194212e-01
  2.087150e-01   6.326855e+01   3.164179e-01
  2.090140e-01   6.338936e+01   3.181902e-01
  2.093130e-01   6.309321e+01   3.173118e-01
  2.096120e-01   6.314303e+01   3.169018e-01
  2.099110e-01   6.332439e+01   3.158962e-01
  2.102100e-01   6.344459e+01   3.177915e-01
  2.105080e-01   6.317970e+01   3.187440e-01
  2.108070e-01   6.285729e+01   3.149920e-01
  2.111060e-01   6.302570e+01   3.146255e-01
  2.114050e-01   6.303854e+01   3.150510e-01
  2.117040e-01   6.293046e+01   3.197531e-01
  2.120030e-01   6.263046e+01   3.249160e-01
  2.123020e-01   6.299093e+01   3.282025e-01
  2.126010e-01   6.282000e+01   3.251172e-01
  2.129000e-01   6.292651e+01   3.286305e-01
  2.131990e-01   6.318901e+01   3.321967e-01
  2.134980e-01   6.290816e+01   3.334688e-01
  2.137970e-01   6.306986e+01   3.314238e-01
  2.140950e-01   6.278614e+01   3.325231e-01
  2.143940e-01   6.306836e+01   3.345202e-01
  2.146930e-01   6.265206e+01   3.337281e-01
  2.149920e-01   6.270971e+01   3.341964e-01
  2.152910e-01   6.251977e+01   3.341631e-01
  2.155900e-01   6.224557e+01   3.363054e-01
  2.158890e-01   6.272163e+01   3.375889e-01
  2.161880e-01   6.298642e+01   3.368450e-01
  2.164870e-01   6.338198e+01   3.391982e-01
  2.167860e-01   6.302202e+01   3.319110e-01
  2.170850e-01   6.242227e+01   3.277584e-01
  2.173840e-01   6.246219e+01   3.247693e-01
  2.176820e-01   6.260971e+01   3.237081e-01
  2.179810e-01   6.289457e+01   3.254551e-01
  2.182800e-01   6.183590e+01   3.184711e-01
  2.185790e-01   6.263129e+01   3.220554e-01
  2.188780e-01   6.209752e+01   3.172207e-01
  2.191770e-01   6.236574e+01   3.199716e-01
  2.194760e-01   6.257567e+01   3.213491e-01
  2.197750e-01   6.230331e+01   3.174735e-01
  2.200740e-01   6.278563e+01   3.166713e-01
  2.203730e-01   6.203523e+01   3.165186e-01
  2.206720e-01   6.267091e+01   3.171880e-01
  2.209710e-01   6.278019e+01   3.196463e-01
  2.212700e-01   6.284919e+01   3.153675e-01
  2.215680e-01   6.255781e+01   3.174419e-01
  2.218670e-01   6.207115e+01   3.119744e-01
  2.221660e-01   6.242669e+01   3.163005e-01
  2.224650e-01   6.175911e+01   3.120978e-01
  2.227640e-01   6.293935e+01   3.148030e-01
  2.230630e-01   6.225415e+01   3.140027e-01
  2.233620e-01   6.195969e+01   3.124738e-01
  2.236610e-01   6.253016e+01   3.139089e-01
  2.239600e-01   6.184736e+01   3.086048e-01
  2.242590e-01   6.176293e+01   3.114577e-01
  2.245580e-01   6.207834e+01   3.113467e-01
  2.248570e-01   6.185931e+01   3.126122e-01
  2.251550e-01   6.228927e+01   3.100850e-01
  2.254540e-01   6.205578e+01   3.097566e-01
  2.257530e-01   6.191089e+01   3.117009e-01
  2.260520e-01   6.218831e+01   3.085746e-01
  2.263510e-01   6.215059e+01   3.094866e-01
  2.266500e-01   6.218459e+01   3.094450e-01
  2.269490e-01   6.218104e+01   3.080573e-01
  2.272480e-01   6.189985e+01   3.098752e-01
  2.275470e-01   6.197838e+01   3.059514e-01
  2.278460e-01   6.123564e+01   3.075770e-01
  2.281450e-01   6.243059e+01   3.078051e-01
  2.284440e-01   6.199361e+01   3.082162e-01
  2.287420e-01   6.154955e+01   3.079865e-01
  2.290410e-01   6.205428e+01   3.031225e-01
  2.293400e-01   6.211832e+01   3.080264e-01
  2.296390e-01   6.190072e+01   3.060046e-01
  2.299380e-01   6.141077e+01   3.052807e-01
  2.302370e-01   6.218974e+01   3.065953e-01
  2.305360e-01   6.214935e+01   3.045512e-01
  2.308350e-01   6.211590e+01   3.087707e-01
  2.311340e-01   6.195266e+01   3.026369e-01
  2.314330e-01   6.269595e+01   3.066156e-01
  2.317320e-01   6.141202e+01   3.045503e-01
  2.320310e-01   6.158990e+01   3.018678e-01
  2.323290e-01   6.191854e+01   3.074063e-01
  2.326280e-01   6.191867e+01   3.019633e-01
  2.329270e-01   6.120694e+01   3.006923e-01
  2.332260e-01   6.198220e+01   3.041414e-01
  2.335250e-01   6.147274e+01   3.021731e-01
  2.338240e-01   6.200365e+01   3.046761e-01
  2.341230e-01   6.178560e+01   2.996584e-01
  2.344220e-01   6.186704e+01   3.029025e-01
  2.347210e-01   6.150284e+01   3.018910e-01
  2.350200e-01   6.202449e+01   3.023391e-01
  2.353190e-01   6.145659e+01   3.013049e-01
  2.356180e-01   6.130775e+01   2.975824e-01
  2.359170e-01   6.132789e+01   3.019357e-01
  2.362150e-01   6.143902e+01   3.002066e-01
  2.365140e-01   6.145508e+01   2.979397e-01
  2.368130e-01   6.169426e+01   3.008295e-01
  2.371120e-01   6.156324e+01   2.991186e-01
  2.374110e-01   6.135244e+01   3.011673e-01
  2.377100e-01   6.157120e+01   2.981071e-01
  2.380090e-01   6.094098e+01   2.979474e-01
  2.383080e-01   6.132523e+01   2.969440e-01
  2.386070e-01   6.111125e+01   2.980186e-01
  2.389060e-01   6.105454e+01   2.975369e-01
  2.392050e-01   6.079379e+01   2.953174e-01
  2.395040e-01   6.102598e+01   2.979253e-01
  2.398020e-01   6.081961e+01   2.953801e-01
  2.401010e-01   6.100860e+01   2.975392e-01
  2.404000e-01   6.151417e+01   2.959397e-01
  2.406990e-01   6.137270e+01   2.972854e-01
  2.409980e-01   6.128463e+01   2.960576e-01
  2.412970e-01   6.102105e+01   2.949736e-01
  2.415960e-01   6.117969e+01   2.962532e-01
  2.418950e-01   6.172421e+01   2.958871e-01
  2.421940e-01   6.140906e+01   2.963579e-01
  2.424930e-01   6.157917e+01   2.976716e-01
  2.427920e-01   6.113453e+01   2.928250e-01
  2.430910e-01   6.115569e+01   2.948538e-01
  2.433890e-01   6.140203e+01   2.944510e-01
  2.436880e-01   6.133602e+01   2.968571e-01
  2.439870e-01   6.085822e+01   2.921625e-01
  2.442860e-01   6.116120e+01   2.923463e-01
  2.445850e-01   6.077139e+01   2.931543e-01
  2.448840e-01   6.124123e+01   2.938455e-01
  2.451830e-01   6.089664e+01   2.945615e-01
  2.454820e-01   6.075583e+01   2.907310e-01
  2.457810e-01   6.085962e+01   2.921658e-01
  2.460800e-01   6.044453e+01   2.914928e-01
  2.463790e-01   6.136452e+01   2.927235e-01
  2.466780e-01   6.095279e+01   2.921724e-01
  2.469770e-01   6.143828e+01   2.924671e-01
  2.472750e-01   6.125888e+01   2.927965e-01
  2.475740e-01   6.118707e+01   2.936059e-01
  2.478730e-01   6.095237e+01   2.883464e-01
  2.481720e-01   6.138120e+01   2.923312e-01
  2.484710e-01   6.121795e+01   2.901292e-01
  2.487700e-01   6.026190e+01   2.909438e-01
  2.490690e-01   6.097271e+01   2.915719e-01
  2.493680e-01   6.059115e+01   2.876987e-01
  2.496670e-01   6.082206e+01   2.921842e-01
  2.499660e-01   6.076557e+01   2.890553e-01
  2.502650e-01   6.071737e+01   2.902116e-01
  2.505640e-01   6.134595e+01   2.887548e-01
  2.508620e-01   6.067700e+01   2.885294e-01
  2.511610e-01   6.110377e+01   2.918852e-01
  2.514600e-01   6.029080e+01   2.867773e-01
  2.517590e-01   6.062469e+01   2.873627e-01
  2.520580e-01   6.077446e+01   2.882379e-01
  2.523570e-01   6.087663e+01   2.887939e-01
  2.526560e-01   6.080631e+01   2.894685e-01
  2.529550e-01   6.037584e+01   2.851313e-01
  2.532540e-01   6.050235e+01   2.853282e-01
  2.535530e-01   6.117541e+01   2.867066e-01
  2.538520e-01   6.072278e+01   2.869746e-01
  2.541510e-01   6.069800e+01   2.853826e-01
  2.544490e-01   6.060517e+01   2.859785e-01
  2.547480e-01   6.022152e+01   2.853780e-01
  2.550470e-01   6.030130e+01   2.838439e-01
  2.553460e-01   6.039746e+01   2.844731e-01
  2.556450e-01   6.089208e+01   2.833324e-01
  2.559440e-01   6.027898e+01   2.848010e-01
  2.562430e-01   6.023428e+01   2.860235e-01
  2.565420e-01   6.033081e+01   2.837126e-01
  2.568410e-01   6.102380e+01   2.845342e-01
  2.571400e-01   6.038160e+01   2.834317e-01
  2.574390e-01   6.027986e+01   2.853119e-01
  2.577380e-01   6.090160e+01   2.857593e-01
  2.580360e-01   6.046640e+01   2.827355e-01
  2.583350e-01   6.011347e+01   2.844097e-01
  2.586340e-01   6.046091e+01   2.821305e-01
  2.589330e-01   6.068746e+01   2.854593e-01
  2.592320e-01   6.070446e+01   2.826982e-01
  2.595310e-01   6.036182e+01   2.828873e-01
  2.598300e-01   5.979410e+01   2.834512e-01
  2.601290e-01   6.032230e+01   2.803445e-01
  2.604280e-01   6.021460e+01   2.835395e-01
  2.607270e-01   6.042650e+01   2.802965e-01
  2.610260e-01   6.039234e+01   2.827603e-01
  2.613250e-01   6.012636e+01   2.827324e-01
  2.616240e-01   6.032104e+01   2.822966e-01
  2.619220e-01   6.054044e+01   2.829085e-01
  2.622210e-01   6.041609e+01   2.797911e-01
  2.625200e-01   6.054602e+01   2.818381e-01
  2.628190e-01   6.053919e+01   2.815289e-01
  2.631180e-01   6.018591e+01   2.789705e-01
  2.634170e-01   6.004338e+01   2.822393e-01
  2.637160e-01   6.054021e+01   2.797904e-01
  2.640150e-01   6.031200e+01   2.819796e-01
  2.643140e-01   6.059789e+01   2.795410e-01
  2.646130e-01   5.991049e+01   2.783315e-01
  2.649120e-01   6.001850e+01   2.815878e-01
  2.652110e-01   5.974201e+01   2.777497e-01
  2.655090e-01   5.982402e+01   2.787038e-01
  2.658080e-01   5.985392e+01   2.771579e-01
  2.661070e-01   6.054816e+01   2.800006e-01
  2.664060e-01   6.125599e+01   2.813433e-01
  2.667050e-01   6.018172e+01   2.791521e-01
  2.670040e-01   6.037987e+01   2.794197e-01
  2.673030e-01   6.000995e+01   2.777078e-01
  2.676020e-01   6.013442e+01   2.780903e-01
  2.679010e-01   5.987886e+01   2.774043e-01
  2.682000e-01   6.038160e+01   2.774356e-01
  2.684990e-01   6.044174e+01   2.786103e-01
  2.687980e-01   6.055437e+01   2.784911e-01
  2.690960e-01   6.015781e+01   2.787146e-01
  2.693950e-01   6.017953e+01   2.758556e-01
  2.696940e-01   6.039698e+01   2.767245e-01
  2.699930e-01   5.992554e+01   2.766662e-01
  2.702920e-01   5.977866e+01   2.760469e-01
  2.705910e-01   6.009627e+01   2.772477e-01
  2.708900e-01   5.984294e+01   2.745320e-01
  2.711890e-01   6.027562e+01   2.773793e-01
  2.714880e-01   6.029817e+01   2.764052e-01
  2.717870e-01   5.995199e+01   2.760742e-01
  2.720860e-01   5.981025e+01   2.747321e-01
  2.723850e-01   5.966232e+01   2.737524e-01
  2.726840e-01   6.044259e+01   2.766432e-01
  2.729820e-01   5.957890e+01   2.744756e-01
  2.732810e-01   6.041094e+01   2.754645e-01
  2.735800e-01   5.989002e+01   2.741831e-01
  2.738790e-01   5.972913e+01   2.743624e-01
  2.741780e-01   5.983939e+01   2.750749e-01
  2.744770e-01   5.960293e+01   2.719922e-01
  2.747760e-01   5.982678e+01   2.738563e-01
  2.750750e-01   5.981839e+01   2.769815e-01
  2.753740e-01   6.004813e+01   2.819534e-01
  2.756730e-01   6.010580e+01   2.835842e-01
  2.759720e-01   6.072110e+01   2.837280e-01
  2.762710e-01   6.006163e+01   2.862318e-01
  2.765690e-01   5.997110e+01   2.852954e-01
  2.768680e-01   6.028496e+01   2.887523e-01
  2.771670e-01   6.004768e+01   2.857858e-01
  2.774660e-01   5.997032e+01   2.864283e-01
  2.777650e-01   5.968620e+01   2.892281e-01
  2.780640e-01   5.921700e+01   2.867088e-01
  2.783630e-01   5.961305e+01   2.880900e-01
  2.786620e-01   5.899206e+01   2.882914e-01
  2.789610e-01   6.001460e+01   2.908878e-01
  2.792600e-01   5.997366e+01   2.936535e-01
  2.795590e-01   5.936875e+01   2.864448e-01
  2.798580e-01   5.969640e+01   2.917544e-01
  2.801560e-01   5.990753e+01   2.918294e-01
  2.804550e-01   5.981723e+01   2.924917e-01
  2.807540e-01   5.961259e+01   2.933273e-01
  2.810530e-01   6.017851e+01   2.919396e-01
  2.813520e-01   5.962534e+01   2.944865e-01
  2.816510e-01   5.984453e+01   2.940098e-01
  2.819500e-01   5.948271e+01   2.932318e-01
  2.822490e-01   6.004937e+01   2.946252e-01
  2.825480e-01   5.944808e+01   2.926986e-01
  2.828470e-01   6.002872e+01   2.975513e-01
  2.831460e-01   5.996541e+01   2.958956e-01
  2.834450e-01   5.961776e+01   2.934522e-01
  2.837430e-01   6.022224e+01   2.966433e-01
  2.840420e-01   5.988926e+01   2.974380e-01
  2.843410e-01   5.993869e+01   3.040537e-01
  2.846400e-01   5.930637e+01   3.045681e-01
  2.849390e-01   5.925676e+01   3.123018e-01
  2.852380e-01   5.857629e+01   3.133856e-01
  2.855370e-01   5.975725e+01   3.196672e-01
  2.858360e-01   5.882569e+01   3.191961e-01
  2.861350e-01   5.902669e+01   3.225647e-01
  2.864340e-01   5.956265e+01   3.288196e-01
  2.867330e-01   5.963611e+01   3.280773e-01
  2.870320e-01   5.970448e+01   3.338991e-01
  2.873310e-01   5.887990e+01   3.285128e-01
  2.876290e-01   5.938313e+01   3.351611e-01
  2.879280e-01   5.921012e+01   3.377320e-01
  2.882270e-01   5.944753e+01   3.346728e-01
  2.885260e-01   5.906288e+01   3.376566e-01
  2.888250e-01   5.885657e+01   3.362080e-01
  2.891240e-01   5.925256e+01   3.424260e-01
  2.894230e-01   5.959418e+01   3.465130e-01
  2.897220e-01   5.976114e+01   3.387817e-01
  2.900210e-01   5.957247e+01   3.471917e-01
  2.903200e-01   5.922427e+01   3.441527e-01
  2.906190e-01   5.934362e+01   3.482077e-01
  2.909180e-01   5.929878e+01   3.490217e-01
  2.912160e-01   5.859871e+01   3.432405e-01
  2.915150e-01   5.868736e+01   3.548283e-01
  2.918140e-01   5.950716e+01   3.490651e-01
  2.921130e-01   5.916265e+01   3.513070e-01
  2.924120e-01   5.904708e+01   3.535120e-01
  2.927110e-01   5.923569e+01   3.530879e-01
  2.930100e-01   5.855091e+01   3.601922e-01
  2.933090e-01   5.936743e+01   3.568783e-01
  2.936080e-01   5.911693e+01   3.537210e-01
  2.939070e-01   5.841725e+01   3.572737e-01
  2.942060e-01   5.896943e+01   3.595830e-01
  2.945050e-01   5.906600e+01   3.674228e-01
  2.948030e-01   5.870855e+01   3.567212e-01
  2.951020e-01   5.862709e+01   3.619163e-01
  2.954010e-01   5.958216e+01   3.665918e-01
  2.957000e-01   5.862224e+01   3.653771e-01
  2.959990e-01   5.859929e+01   3.648657e-01
  2.962980e-01   5.873180e+01   3.659391e-01
  2.965970e-01   5.938688e+01   3.715819e-01
  2.968960e-01   5.903750e+01   3.702594e-01
  2.971950e-01   5.919428e+01   3.691648e-01
  2.974940e-01   5.878487e+01   3.665474e-01
  2.977930e-01   5.861510e+01   3.693871e-01
  2.980920e-01   5.936571e+01   3.719740e-01
  2.983900e-01   5.863328e+01   3.726750e-01
  2.986890e-01   5.915438e+01   3.701707e-01
  2.989880e-01   5.870885e+01   3.726813e-01
  2.992870e-01   5.807969e+01   3.716116e-01
  2.995860e-01   5.811548e+01   3.738509e-01
  2.998850e-01   5.869075e+01   3.735613e-01
  3.001840e-01   5.851469e+01   3.753719e-01
  3.004830e-01   5.869235e+01   3.808302e-01
  3.007820e-01   5.908823e+01   3.806207e-01
  3.010810e-01   5.869836e+01   3.766819e-01
  3.013800e-01   5.866628e+01   3.822496e-01
  3.016790e-01   5.871013e+01   3.813874e-01
  3.019780e-01   5.881977e+01   3.837632e-01
  3.022760e-01   5.958325e+01   3.880513e-01
  3.025750e-01   5.906193e+01   3.842976e-01
  3.028740e-01   5.848059e+01   3.878334e-01
  3.031730e-01   5.833069e+01   3.855021e-01
  3.034720e-01   5.877090e+01   3.885302e-01
  3.037710e-01   5.841915e+01   3.871026e-01
  3.040700e-01   5.780438e+01   3.869047e-01
  3.043690e-01   5.885841e+01   3.950496e-01
  3.046680e-01   5.924577e+01   3.949630e-01
  3.049670e-01   5.929757e+01   3.916015e-01
  3.052660e-01   5.871712e+01   3.965292e-01
  3.055650e-01   5.819460e+01   3.933684e-01
  3.058630e-01   5.913084e+01   4.019346e-01
  3.061620e-01   5.868493e+01   3.930891e-01
  3.064610e-01   5.816781e+01   3.963602e-01
  3.067600e-01   5.860507e+01   4.039616e-01
  3.070590e-01   5.868907e+01   3.981322e-01
  3.073580e-01   5.859114e+01   4.039136e-01
  3.076570e-01   5.849209e+01   3.963312e-01
  3.079560e-01   5.877104e+01   4.036412e-01
  3.082550e-01   5.880431e+01   4.037554e-01
  3.085540e-01   5.894508e+01   4.039419e-01
  3.088530e-01   5.954349e+01   4.111437e-01
  3.091520e-01   5.809713e+01   4.001468e-01
  3.094500e-01   5.817034e+01   4.091534e-01
  3.097490e-01   5.861272e+01   4.088408e-01
  3.100480e-01   5.857769e+01   4.056662e-01
  3.103470e-01   5.823045e+01   4.157515e-01
  3.106460e-01   5.816632e+01   4.033399e-01
  3.109450e-01   5.920597e+01   4.188904e-01
  3.112440e-01   5.858734e+01   4.096817e-01
  3.115430e-01   5.881838e+01   4.158880e-01
  3.118420e-01   5.762547e+01   4.162121e-01
  3.121410e-01   5.861463e+01   4.132405e-01
  3.124400e-01   5.847599e+01   4.202775e-01
  3.127390e-01   5.809272e+01   4.129930e-01
  3.130380e-01   5.761409e+01   4.202051e-01
  3.133360e-01   5.843038e+01   4.207873e-01
  3.136350e-01   5.835214e+01   4.198322e-01
  3.139340e-01   5.834704e+01   4.259929e-01
  3.142330e-01   5.792116e+01   4.179447e-01
  3.145320e-01   5.823290e+01   4.294854e-01
  3.148310e-01   5.807865e+01   4.239657e-01
  3.151300e-01   5.803842e+01   4.238188e-01
  3.154290e-01   5.899629e+01   4.322913e-01
  3.157280e-01   5.781167e+01   4.250858e-01
  3.160270e-01   5.801092e+01   4.341643e-01
  3.163260e-01   5.826176e+01   4.267374e-01
  3.166250e-01   5.869653e+01   4.367224e-01
  3.169230e-01   5.890318e+01   4.348786e-01
  3.172220e-01   5.797929e+01   4.363047e-01
  3.175210e-01   5.838010e+01   4.374300e-01
  3.178200e-01   5.845320e+01   4.346954e-01
  3.181190e-01   5.859809e+01   4.432767e-01
  3.184180e-01   5.820912e+01   4.371686e-01
  3.187170e-01   5.839166e+01   4.456729e-01
  3.190160e-01   5.834500e+01   4.442956e-01
  3.193150e-01   5.792348e+01   4.360946e-01
  3.196140e-01   5.810248e+01   4.482170e-01
  3.199130e-01   5.829925e+01   4.425381e-01
  3.202120e-01   5.862496e+01   4.510546e-01
  3.205100e-01   5.835520e+01   4.487800e-01
  3.208090e-01   5.837805e+01   4.456210e-01
  3.211080e-01   5.879101e+01   4.542047e-01
  3.214070e-01   5.761935e+01   4.419203e-01
  3.217060e-01   5.831066e+01   4.519256e-01
  3.220050e-01   5.751468e+01   4.459440e-01
  3.223040e-01   5.825021e+01   4.467456e-01
  3.226030e-01   5.838741e+01   4.586499e-01
  3.229020e-01   5.707055e+01   4.382399e-01
  3.232010e-01   5.791636e+01   4.537751e-01
  3.235000e-01   5.806191e+01   4.492965e-01
  3.237990e-01   5.847491e+01   4.542503e-01
  3.240970e-01   5.761493e+01   4.577951e-01
  3.243960e-01   5.763098e+01   4.484527e-01
  3.246950e-01   5.838868e+01   4.626452e-01
  3.249940e-01   5.845348e+01   4.550183e-01
  3.252930e-01   5.815113e+01   4.612555e-01
  3.255920e-01   5.737308e+01   4.608465e-01
  3.258910e-01   5.727904e+01   4.560196e-01
  3.261900e-01   5.791375e+01   4.657608e-01
  3.264890e-01   5.766453e+01   4.593216e-01
  3.267880e-01   5.785167e+01   4.636747e-01
  3.270870e-01   5.808599e+01   4.725876e-01
  3.273860e-01   5.800637e+01   4.665962e-01
  3.276850e-01   5.795142e+01   4.720398e-01
  3.279830e-01   5.870714e+01   4.680126e-01
  3.282820e-01   5.803487e+01   4.748033e-01
  3.285810e-01   5.920627e+01   4.776097e-01
  3.288800e-01   5.816863e+01   4.768241e-01
  3.291790e-01   5.848202e+01   4.741959e-01
  3.294780e-01   5.771523e+01   4.784417e-01
  3.297770e-01   5.875279e+01   4.852786e-01
  3.300760e-01   5.809258e+01   4.775019e-01
  3.303750e-01   5.751556e+01   4.827108e-01
  3.306740e-01   5.802771e+01   4.782305e-01
  3.309730e-01   5.799718e+01   4.868215e-01
  3.312720e-01   5.750362e+01   4.884602e-01
  3.315700e-01   5.744039e+01   4.793194e-01
  3.318690e-01   5.794278e+01   4.941377e-01
  3.321680e-01   5.794869e+01   4.829729e-01
  3.324670e-01   5.871480e+01   4.985327e-01
  3.327660e-01   5.741503e+01   4.902435e-01
  3.330650e-01   5.824743e+01   4.943328e-01
  3.333640e-01   5.761502e+01   4.994729e-01
  3.336630e-01   5.875152e+01   4.926504e-01
  3.339620e-01   5.807315e+01   5.043551e-01
  3.342610e-01   5.856267e+01   4.995695e-01
  3.345600e-01   5.831987e+01   5.036754e-01
  3.348590e-01   5.747900e+01   5.089029e-01
  3.351570e-01   5.746185e+01   4.931848e-01
  3.354560e-01   5.739982e+01   5.122330e-01
  3.357550e-01   5.728713e+01   4.952182e-01
  3.360540e-01   5.726270e+01   5.097727e-01
  3.363530e-01   5.805002e+01   5.195478e-01
  3.366520e-01   5.810819e+01   5.045072e-01
  3.369510e-01   5.797607e+01   5.257316e-01
  3.372500e-01   5.782832e+01   5.015483e-01
  3.375490e-01   5.747654e+01   5.208380e-01
  3.378480e-01   5.742150e+01   5.180049e-01
  3.381470e-01   5.730603e+01   5.162077e-01
  3.384460e-01   5.831346e+01   5.347384e-01
  3.387450e-01   5.775200e+01   5.107198e-01
  3.390430e-01   5.772354e+01   5.292843e-01
  3.393420e-01   5.777493e+01   5.268182e-01
  3.396410e-01   5.753222e+01   5.263806e-01
  3.399400e-01   5.811613e+01   5.445463e-01
  3.402390e-01   5.908420e+01   5.228691e-01
  3.405380e-01   5.759552e+01   5.391950e-01
  3.408370e-01   5.807809e+01   5.336581e-01
  3.411360e-01   5.694943e+01   5.319125e-01
  3.414350e-01   5.746302e+01   5.414779e-01
  3.417340e-01   5.789998e+01   5.356290e-01
  3.420330e-01   5.674161e+01   5.462494e-01
  3.423320e-01   5.778407e+01   5.357962e-01
  3.426300e-01   5.782685e+01   5.506820e-01
  3.429290e-01   5.744776e+01   5.466012e-01
  3.432280e-01   5.673444e+01   5.409663e-01
  3.435270e-01   5.766318e+01   5.641876e-01
  3.438260e-01   5.854467e+01   5.458132e-01
  3.441250e-01   5.717661e+01   5.585454e-01
  3.444240e-01   5.777659e+01   5.535263e-01
  3.447230e-01   5.777456e+01   5.582409e-01
  3.450220e-01   5.886706e+01   5.751139e-01
  3.453210e-01   5.805765e+01   5.548710e-01
  3.456200e-01   5.653346e+01   5.686999e-01
  3.459190e-01   5.718207e+01   5.585721e-01
  3.462170e-01   5.786101e+01   5.727409e-01
  3.465160e-01   5.790821e+01   5.721161e-01
  3.468150e-01   5.784806e+01   5.709648e-01
  3.471140e-01   5.706982e+01   5.820724e-01
  3.474130e-01   5.656339e+01   5.637485e-01
  3.477120e-01   5.723605e+01   5.829195e-01
  3.480110e-01   5.750196e+01   5.779456e-01
  3.483100e-01   5.788723e+01   5.816711e-01
  3.486090e-01   5.698695e+01   5.919784e-01
  3.489080e-01   5.695206e+01   5.769535e-01
  3.492070e-01   5.807394e+01   5.985732e-01
  3.495060e-01   5.743789e+01   5.839465e-01
  3.498040e-01   5.618458e+01   5.897202e-01
  3.501030e-01   5.708357e+01   5.953962e-01
  3.504020e-01   5.685308e+01   5.932181e-01
  3.507010e-01   5.674024e+01   6.067173e-01
  3.510000e-01   5.720280e+01   5.902216e-01
  3.512990e-01   5.613041e+01   6.034481e-01
  3.515980e-01   5.703422e+01   6.000943e-01
  3.518970e-01   5.601594e+01   6.080792e-01
  3.521960e-01   5.673151e+01   6.206934e-01
  3.524950e-01   5.689445e+01   5.983587e-01
  3.527940e-01   5.770051e+01   6.293769e-01
  3.530930e-01   5.836808e+01   6.164190e-01
  3.533920e-01   5.679376e+01   6.232799e-01
  3.536900e-01   5.815225e+01   6.329878e-01
  3.539890e-01   5.752926e+01   6.261694e-01
  3.542880e-01   5.687242e+01   6.377291e-01
  3.545870e-01   5.825368e+01   6.201061e-01
  3.548860e-01   5.761927e+01   6.382864e-01
  3.551850e-01   5.733843e+01   6.251300e-01
  3.554840e-01   5.814957e+01   6.412169e-01
  3.557830e-01   5.662931e+01   6.351628e-01
  3.560820e-01   5.894976e+01   6.259925e-01
  3.563810e-01   5.643771e+01   6.328943e-01
  3.566800e-01   5.731986e+01   6.227845e-01
  3.569790e-01   5.748670e+01   6.436064e-01
  3.572770e-01   5.705995e+01   6.399929e-01
  3.575760e-01   5.657043e+01   6.110814e-01
  3.578750e-01   5.635176e+01   6.497418e-01
  3.581740e-01   5.662276e+01   6.223408e-01
  3.584730e-01   5.695108e+01   6.531878e-01
  3.587720e-01   5.713553e+01   6.428656e-01
  3.590710e-01   5.709760e+01   6.414246e-01
  3.593700e-01   5.759203e+01   6.689065e-01
  3.596690e-01   5.721349e+01   6.384305e-01
  3.599680e-01   5.712791e+01   6.675808e-01
  3.602670e-01   5.694738e+01   6.493130e-01
  3.605660e-01   5.790279e+01   6.707087e-01
  3.608640e-01   5.654654e+01   6.798050e-01
  3.611630e-01   5.767955e+01   6.509261e-01
  3.614620e-01   5.653707e+01   6.842055e-01
  3.617610e-01   5.842455e+01   6.696031e-01
  3.620600e-01   5.671852e+01   6.823165e-01
  3.623590e-01   5.868707e+01   6.910581e-01
  3.626580e-01   5.759665e+01   6.846080e-01
  3.629570e-01   5.811242e+01   7.061719e-01
  3.632560e-01   5.658924e+01   6.671886e-01
  3.635550e-01   5.723028e+01   7.122139e-01
  3.638540e-01   5.767308e+01   6.971880e-01
  3.641530e-01   5.752485e+01   7.010015e-01
  3.644510e-01   5.605054e+01   7.219867e-01
  3.647500e-01   5.806466e+01   6.903659e-01
  3.650490e-01   5.659942e+01   7.237328e-01
  3.653480e-01   5.685698e+01   7.082268e-01
  3.656470e-01   5.806364e+01   7.242130e-01
  3.659460e-01   5.722101e+01   7.405118e-01
  3.662450e-01   5.700523e+01   7.074984e-01
  3.665440e-01   5.685736e+01   7.556170e-01
  3.668430e-01   5.732866e+01   7.178994e-01
  3.671420e-01   5.745810e+01   7.496945e-01
  3.674410e-01   5.705597e+01   7.375734e-01
  3.677400e-01   5.710099e+01   7.512638e-01
  3.680390e-01   5.739372e+01   7.824073e-01
  3.683370e-01   5.615045e+01   7.244164e-01
  3.686360e-01   5.668859e+01   7.689460e-01
  3.689350e-01   5.733565e+01   7.567785e-01
  3.692340e-01   5.648878e+01   7.718660e-01
  3.695330e-01   5.657991e+01   7.997610e-01
  3.698320e-01   5.727556e+01   7.504494e-01
  3.701310e-01   5.706860e+01   8.056231e-01
  3.704300e-01   5.866875e+01   7.779742e-01
  3.707290e-01   5.812386e+01   8.154974e-01
  3.710280e-01   5.746168e+01   8.059688e-01
  3.713270e-01   5.654863e+01   7.878330e-01
  3.716260e-01   5.608118e+01   8.318599e-01
  3.719240e-01   5.783389e+01   7.898771e-01
  3.722230e-01   5.699662e+01   8.413760e-01
  3.725220e-01   5.788730e+01   8.188139e-01
  3.728210e-01   5.779821e+01   8.363388e-01
  3.731200e-01   5.789955e+01   8.867833e-01
  3.734190e-01   5.817387e+01   8.109481e-01
  3.737180e-01   5.733765e+01   8.793125e-01
  3.740170e-01   5.863185e+01   8.370003e-01
  3.743160e-01   5.662276e+01   8.801228e-01
  3.746150e-01   5.805235e+01   8.847757e-01
  3.749140e-01   5.713730e+01   8.566206e-01
  3.752130e-01   5.846532e+01   9.286061e-01
  3.755110e-01   5.749108e+01   8.563607e-01
  3.758100e-01   5.495504e+01   9.002976e-01
  3.761090e-01   5.771919e+01   8.951133e-01
  3.764080e-01   5.706084e+01   9.138219e-01
  3.767070e-01   5.558050e+01   9.429910e-01
  3.770060e-01   5.733765e+01   8.793125e-01
  3.773050e-01   5.894746e+01   9.794694e-01
  3.776040e-01   5.575939e+01   9.104256e-01
  3.779030e-01   5.777868e+01   9.574094e-01
  3.782020e-01   5.843177e+01   1.039948e+00
  3.785010e-01   5.665074e+01   9.001257e-01
  3.788000e-01   5.749790e+01   1.026584e+00
  3.790990e-01   5.613716e+01   9.358794e-01
  3.793970e-01   5.530593e+01   9.971914e-01
  3.796960e-01   5.601308e+01   9.988013e-01
  3.799950e-01   5.684239e+01   9.877047e-01
  3.802940e-01   5.877886e+01   1.116614e+00
  3.805930e-01   5.671711e+01   9.566464e-01
  3.808920e-01   5.781636e+01   1.113708e+00
  3.811910e-01   5.634317e+01   1.016224e+00
  3.814900e-01   5.759053e+01   1.081238e+00
  3.817890e-01   5.806445e+01   1.185483e+00
  3.820880e-01   5.614699e+01   9.906920e-01
  3.823870e-01   5.648933e+01   1.176861e+00
  3.826860e-01   5.686298e+01   1.036101e+00
  3.829840e-01   5.852432e+01   1.221911e+00
  3.832830e-01   5.584399e+01   1.140862e+00
  3.835820e-01   5.808011e+01   1.135773e+00
  3.838810e-01   5.810787e+01   1.270136e+00
  3.841800e-01   5.754783e+01   1.117486e+00
  3.844790e-01   5.694639e+01   1.266727e+00
  3.847780e-01   5.685427e+01   1.173064e+00
  3.850770e-01   5.637900e+01   1.269913e+00
  3.853760e-01   5.777567e+01   1.371342e+00
  3.856750e-01   5.728993e+01   1.177550e+00
  3.859740e-01   5.700727e+01   1.386304e+00
  3.862730e-01   5.724722e+01   1.260695e+00
  3.865710e-01   5.478227e+01   1.358981e+00
  3.868700e-01   5.716085e+01   1.413643e+00
  3.871690e-01   5.737921e+01   1.332600e+00
  3.874680e-01   5.708789e+01   1.530666e+00
  3.877670e-01   5.682842e+01   1.348479e+00
  3.880660e-01   5.723713e+01   1.567112e+00
  3.883650e-01   5.844726e+01   1.500622e+00
  3.886640e-01   5.860822e+01   1.568052e+00
  3.889630e-01   5.753070e+01   1.690617e+00
  3.892620e-01   5.760046e+01   1.521078e+00
  3.895610e-01   5.516808e+01   1.700905e+00
  3.898600e-01   5.618931e+01   1.670792e+00
  3.901580e-01   5.598916e+01   1.737822e+00
  3.904570e-01   5.575992e+01   1.938962e+00
  3.907560e-01   5.558761e+01   1.707360e+00
  3.910550e-01   5.628683e+01   1.983850e+00
  3.913540e-01   6.230008e+01   2.087131e+00
  3.916530e-01   5.600714e+01   1.978915e+00
  3.919520e-01   6.076618e+01   2.677678e+00
  3.922510e-01   5.355989e+01   1.935197e+00
  3.925500e-01   5.411926e+01   2.609863e+00
  3.928490e-01   5.768526e+01   2.459708e+00
  3.931480e-01   5.298653e+01   2.582406e+00
  3.934470e-01   0.000000e+00   0.000000e+00
  3.937460e-01   5.386754e+01   2.603786e+00
creator: radaver
creator-version: 3725
header-file: /nas_data/SAXS_data/20151104Workshop/header/JH1_0058.txt
image-file: /nas_data/Pilatus1M/20151104_Workshop/JH1_0058.tif
angular-axis-file: /nas_data/SAXS_data/20151104Workshop/q20151029.dat
beamstop-mask-file: /nas_data/SAXS_data/20151104Workshop/fit2d20151031.msk
detector-response-file: none
beam-center-x: 949.7700
beam-center-y: 918.8000
unit-time: 1.0000
channel-first: 10
channel-last: 1315
Exposure time [s]: 1.094186
Transmitted Beam: 0.484099
Incident Beam: 0.484099
Code: JH1
Concentration [mg/ml]: 1
Run Number: 0058
