# Supplementary material for: SAXS analysis of a soluble cytosolic NgBR construct including extracellular and transmembrane domains
Source: PLoS One. 2018 Jan 18;13(1):e0191371. doi: 10.1371/journal.pone.0191371 (PMC5773207; doi:10.1371/journal.pone.0191371)
Supplement: S1 File — (ZIP) [file pone.0191371.s001.zip › JH1_0059.dat]

Sample:   c= 1.0000 mg/ml  Code: JH1
  3.656810e-03   2.265050e+04   4.136576e+01
  3.955720e-03   2.196781e+04   2.797870e+01
  4.254640e-03   1.906912e+04   2.335961e+01
  4.553560e-03   1.541326e+04   2.024837e+01
  4.852480e-03   1.246493e+04   1.704804e+01
  5.151400e-03   1.051383e+04   1.546726e+01
  5.450320e-03   8.693024e+03   1.335868e+01
  5.749240e-03   7.431579e+03   1.196740e+01
  6.048150e-03   6.331594e+03   1.082751e+01
  6.347070e-03   5.509669e+03   9.596119e+00
  6.645990e-03   4.807876e+03   8.924756e+00
  6.944910e-03   4.214491e+03   8.044371e+00
  7.243830e-03   3.770995e+03   7.373343e+00
  7.542750e-03   3.344743e+03   6.917777e+00
  7.841670e-03   3.014758e+03   6.202511e+00
  8.140580e-03   2.723414e+03   5.976511e+00
  8.439500e-03   2.475211e+03   5.491771e+00
  8.738420e-03   2.272929e+03   5.212385e+00
  9.037340e-03   2.093785e+03   4.837209e+00
  9.336260e-03   1.927643e+03   4.561066e+00
  9.635180e-03   1.775870e+03   4.365373e+00
  9.934100e-03   1.635885e+03   4.053868e+00
  1.023300e-02   1.504427e+03   3.984109e+00
  1.053190e-02   1.385595e+03   3.878070e+00
  1.083090e-02   1.286670e+03   3.737069e+00
  1.112980e-02   1.183428e+03   3.553500e+00
  1.142870e-02   1.102341e+03   3.410387e+00
  1.172760e-02   1.018500e+03   3.269012e+00
  1.202650e-02   9.447371e+02   3.139701e+00
  1.232540e-02   8.775781e+02   3.009466e+00
  1.262440e-02   8.123147e+02   2.841564e+00
  1.292330e-02   7.616818e+02   2.709136e+00
  1.322220e-02   7.072106e+02   2.610468e+00
  1.352110e-02   6.556245e+02   2.488197e+00
  1.382000e-02   6.117087e+02   2.379739e+00
  1.411900e-02   5.690059e+02   2.284004e+00
  1.441790e-02   5.339640e+02   2.196620e+00
  1.471680e-02   5.002780e+02   2.116102e+00
  1.501570e-02   4.684632e+02   2.005389e+00
  1.531460e-02   4.424046e+02   1.940017e+00
  1.561350e-02   4.116531e+02   1.838544e+00
  1.591250e-02   3.910527e+02   1.807738e+00
  1.621140e-02   3.668359e+02   1.720680e+00
  1.651030e-02   3.468736e+02   1.655613e+00
  1.680920e-02   3.294256e+02   1.613436e+00
  1.710810e-02   3.122490e+02   1.574107e+00
  1.740710e-02   2.943007e+02   1.506207e+00
  1.770600e-02   2.827866e+02   1.461610e+00
  1.800490e-02   2.672544e+02   1.409671e+00
  1.830380e-02   2.551750e+02   1.388421e+00
  1.860270e-02   2.415906e+02   1.324724e+00
  1.890170e-02   2.309998e+02   1.295362e+00
  1.920060e-02   2.229283e+02   1.260468e+00
  1.949950e-02   2.114378e+02   1.241691e+00
  1.979840e-02   2.059015e+02   1.202336e+00
  2.009730e-02   1.983599e+02   1.167166e+00
  2.039620e-02   1.868637e+02   1.130785e+00
  2.069520e-02   1.808403e+02   1.106414e+00
  2.099410e-02   1.753806e+02   1.097480e+00
  2.129300e-02   1.690965e+02   1.049398e+00
  2.159190e-02   1.614525e+02   1.060742e+00
  2.189080e-02   1.581084e+02   1.055558e+00
  2.218980e-02   1.543198e+02   1.060799e+00
  2.248870e-02   1.470478e+02   1.053978e+00
  2.278760e-02   1.431351e+02   1.029615e+00
  2.308650e-02   1.371137e+02   1.038740e+00
  2.338540e-02   1.346875e+02   1.027371e+00
  2.368430e-02   1.329361e+02   1.002129e+00
  2.398330e-02   1.279124e+02   1.005378e+00
  2.428220e-02   1.252834e+02   9.728567e-01
  2.458110e-02   1.205730e+02   9.864820e-01
  2.488000e-02   1.197170e+02   9.567568e-01
  2.517890e-02   1.176393e+02   9.371046e-01
  2.547790e-02   1.144073e+02   9.371981e-01
  2.577680e-02   1.130980e+02   9.243355e-01
  2.607570e-02   1.102692e+02   9.200930e-01
  2.637460e-02   1.064501e+02   8.967578e-01
  2.667350e-02   1.058632e+02   8.719001e-01
  2.697250e-02   1.046969e+02   8.403497e-01
  2.727140e-02   1.025107e+02   8.006695e-01
  2.757030e-02   1.023054e+02   8.011949e-01
  2.786920e-02   9.994349e+01   7.828418e-01
  2.816810e-02   9.859420e+01   7.652164e-01
  2.846700e-02   9.685832e+01   7.490862e-01
  2.876600e-02   9.502465e+01   7.330221e-01
  2.906490e-02   9.304859e+01   7.275419e-01
  2.936380e-02   9.228451e+01   7.191535e-01
  2.966270e-02   9.209500e+01   7.131438e-01
  2.996160e-02   9.012754e+01   7.065187e-01
  3.026060e-02   9.016544e+01   6.955380e-01
  3.055950e-02   8.945525e+01   6.918113e-01
  3.085840e-02   8.796400e+01   6.831241e-01
  3.115730e-02   8.696063e+01   6.763729e-01
  3.145620e-02   8.646364e+01   6.679567e-01
  3.175510e-02   8.524207e+01   6.650410e-01
  3.205410e-02   8.476202e+01   6.595517e-01
  3.235300e-02   8.341483e+01   6.516386e-01
  3.265190e-02   8.369278e+01   6.407458e-01
  3.295080e-02   8.338748e+01   6.437700e-01
  3.324970e-02   8.185996e+01   6.370088e-01
  3.354870e-02   8.123032e+01   6.328952e-01
  3.384760e-02   8.135995e+01   6.260866e-01
  3.414650e-02   8.134550e+01   6.260310e-01
  3.444540e-02   8.000619e+01   6.123242e-01
  3.474430e-02   8.004690e+01   6.178696e-01
  3.504330e-02   7.921499e+01   6.070337e-01
  3.534220e-02   7.918674e+01   6.076743e-01
  3.564110e-02   7.808461e+01   6.026870e-01
  3.594000e-02   7.745126e+01   5.887490e-01
  3.623890e-02   7.695658e+01   5.968496e-01
  3.653780e-02   7.687247e+01   5.803886e-01
  3.683680e-02   7.682630e+01   5.877633e-01
  3.713570e-02   7.636960e+01   5.867126e-01
  3.743460e-02   7.692304e+01   5.792371e-01
  3.773350e-02   7.544901e+01   5.729992e-01
  3.803240e-02   7.538051e+01   5.864102e-01
  3.833140e-02   7.471279e+01   5.976832e-01
  3.863030e-02   7.514039e+01   6.087086e-01
  3.892920e-02   7.445081e+01   6.043332e-01
  3.922810e-02   7.408131e+01   6.051942e-01
  3.952700e-02   7.327059e+01   5.979729e-01
  3.982600e-02   7.433422e+01   6.110441e-01
  4.012490e-02   7.244410e+01   5.938240e-01
  4.042380e-02   7.284671e+01   6.032971e-01
  4.072270e-02   7.380483e+01   6.048561e-01
  4.102160e-02   7.305295e+01   6.009790e-01
  4.132050e-02   7.264985e+01   6.001047e-01
  4.161950e-02   7.204910e+01   5.914412e-01
  4.191840e-02   7.112468e+01   5.953367e-01
  4.221730e-02   7.289388e+01   5.948985e-01
  4.251620e-02   7.181734e+01   5.982286e-01
  4.281510e-02   7.151633e+01   5.877415e-01
  4.311410e-02   7.076993e+01   5.854155e-01
  4.341300e-02   7.170879e+01   5.923313e-01
  4.371190e-02   7.046786e+01   5.856684e-01
  4.401080e-02   7.047760e+01   5.857089e-01
  4.430970e-02   7.070336e+01   5.821622e-01
  4.460860e-02   7.069104e+01   5.828517e-01
  4.490760e-02   7.040055e+01   5.831386e-01
  4.520650e-02   6.975044e+01   5.760370e-01
  4.550540e-02   6.933585e+01   5.772378e-01
  4.580430e-02   7.014596e+01   5.783968e-01
  4.610320e-02   7.033215e+01   5.762608e-01
  4.640220e-02   6.986451e+01   5.786984e-01
  4.670110e-02   6.892527e+01   5.662371e-01
  4.700000e-02   6.888537e+01   5.681763e-01
  4.729890e-02   6.831605e+01   5.679414e-01
  4.759780e-02   6.904997e+01   5.702715e-01
  4.789680e-02   6.814378e+01   5.630179e-01
  4.819570e-02   6.836613e+01   5.632425e-01
  4.849460e-02   6.849982e+01   5.658824e-01
  4.879350e-02   6.852073e+01   5.597680e-01
  4.909240e-02   6.765671e+01   5.637863e-01
  4.939130e-02   6.942489e+01   5.614138e-01
  4.969030e-02   6.873565e+01   5.606452e-01
  4.998920e-02   6.835522e+01   5.584159e-01
  5.028810e-02   6.691235e+01   5.504999e-01
  5.058700e-02   6.827057e+01   5.601031e-01
  5.088590e-02   6.773253e+01   5.486259e-01
  5.118490e-02   6.752496e+01   5.550142e-01
  5.148380e-02   6.875385e+01   5.573558e-01
  5.178270e-02   6.787140e+01   5.466217e-01
  5.208160e-02   6.775644e+01   5.519793e-01
  5.238050e-02   6.708338e+01   5.434392e-01
  5.267940e-02   6.785892e+01   5.543800e-01
  5.297840e-02   6.795938e+01   5.476145e-01
  5.327730e-02   6.741319e+01   5.428786e-01
  5.357620e-02   6.715822e+01   5.437422e-01
  5.387510e-02   6.669347e+01   5.387272e-01
  5.417400e-02   6.663365e+01   5.435183e-01
  5.447300e-02   6.728042e+01   5.380024e-01
  5.477190e-02   6.708269e+01   5.384392e-01
  5.507080e-02   6.668077e+01   5.368237e-01
  5.536970e-02   6.680130e+01   5.354738e-01
  5.566860e-02   6.730271e+01   5.411822e-01
  5.596760e-02   6.593150e+01   5.295746e-01
  5.626650e-02   6.621754e+01   5.331290e-01
  5.656540e-02   6.631481e+01   5.317109e-01
  5.686430e-02   6.584449e+01   5.268571e-01
  5.716320e-02   6.723316e+01   5.288542e-01
  5.746210e-02   6.565602e+01   5.278729e-01
  5.776110e-02   6.578973e+01   5.302004e-01
  5.806000e-02   6.603538e+01   5.229715e-01
  5.835890e-02   6.633824e+01   5.247451e-01
  5.865780e-02   6.617555e+01   5.212451e-01
  5.895670e-02   6.579043e+01   5.296045e-01
  5.925570e-02   6.701340e+01   5.222686e-01
  5.955460e-02   6.607658e+01   5.254443e-01
  5.985350e-02   6.504159e+01   5.139741e-01
  6.015240e-02   6.652270e+01   5.214781e-01
  6.045130e-02   6.583945e+01   5.193555e-01
  6.075020e-02   6.607352e+01   5.152724e-01
  6.104920e-02   6.550610e+01   5.169190e-01
  6.134810e-02   6.591769e+01   5.191013e-01
  6.164700e-02   6.591160e+01   5.108505e-01
  6.194590e-02   6.656767e+01   5.216543e-01
  6.224480e-02   6.609383e+01   5.083689e-01
  6.254380e-02   6.604503e+01   5.168134e-01
  6.284270e-02   6.489277e+01   5.139387e-01
  6.314160e-02   6.499252e+01   5.020412e-01
  6.344050e-02   6.502358e+01   5.095385e-01
  6.373940e-02   6.608234e+01   5.051966e-01
  6.403840e-02   6.596219e+01   5.126613e-01
  6.433730e-02   6.548512e+01   5.054995e-01
  6.463620e-02   6.624368e+01   5.042684e-01
  6.493510e-02   6.507915e+01   5.108373e-01
  6.523400e-02   6.580162e+01   5.030946e-01
  6.553290e-02   6.496304e+01   5.024434e-01
  6.583190e-02   6.506098e+01   5.007655e-01
  6.613080e-02   6.620384e+01   5.005684e-01
  6.642970e-02   6.472347e+01   5.041160e-01
  6.672860e-02   6.554861e+01   4.965946e-01
  6.702750e-02   6.429364e+01   4.967908e-01
  6.732650e-02   6.480346e+01   4.952460e-01
  6.762540e-02   6.623033e+01   5.006686e-01
  6.792430e-02   6.509820e+01   4.983724e-01
  6.822320e-02   6.555835e+01   4.922386e-01
  6.852210e-02   6.511545e+01   4.979358e-01
  6.882110e-02   6.549085e+01   4.953899e-01
  6.912000e-02   6.514051e+01   4.935737e-01
  6.941890e-02   6.555941e+01   4.917617e-01
  6.971780e-02   6.479471e+01   4.884085e-01
  7.001670e-02   6.470029e+01   4.943565e-01
  7.031560e-02   6.549538e+01   4.905643e-01
  7.061460e-02   6.435661e+01   4.867545e-01
  7.091350e-02   6.525250e+01   4.887040e-01
  7.121240e-02   6.540243e+01   4.855159e-01
  7.151130e-02   6.507788e+01   4.904315e-01
  7.181020e-02   6.565917e+01   4.860044e-01
  7.210920e-02   6.456669e+01   4.851896e-01
  7.240810e-02   6.424522e+01   4.793752e-01
  7.270700e-02   6.505282e+01   4.884292e-01
  7.300590e-02   6.466990e+01   4.823292e-01
  7.330480e-02   6.530681e+01   4.792523e-01
  7.360370e-02   6.546730e+01   4.857566e-01
  7.390270e-02   6.465700e+01   4.773067e-01
  7.420160e-02   6.417308e+01   4.827774e-01
  7.450050e-02   6.457676e+01   4.752404e-01
  7.479940e-02   6.449439e+01   4.762620e-01
  7.509830e-02   6.428457e+01   4.795220e-01
  7.539730e-02   6.392488e+01   4.710941e-01
  7.569620e-02   6.426181e+01   4.732046e-01
  7.599510e-02   6.518735e+01   4.797079e-01
  7.629400e-02   6.458456e+01   4.713574e-01
  7.659290e-02   6.445831e+01   4.752446e-01
  7.689190e-02   6.529666e+01   4.739488e-01
  7.719080e-02   6.449128e+01   4.736120e-01
  7.748970e-02   6.446325e+01   4.700590e-01
  7.778860e-02   6.408110e+01   4.716694e-01
  7.808750e-02   6.418566e+01   4.686208e-01
  7.838640e-02   6.475457e+01   4.681556e-01
  7.868540e-02   6.518286e+01   4.709690e-01
  7.898430e-02   6.441502e+01   4.656764e-01
  7.928320e-02   6.362025e+01   4.682519e-01
  7.958210e-02   6.490674e+01   4.641527e-01
  7.988100e-02   6.517093e+01   4.705022e-01
  8.018000e-02   6.396771e+01   4.636437e-01
  8.047890e-02   6.482692e+01   4.663324e-01
  8.077780e-02   6.449047e+01   4.642968e-01
  8.107670e-02   6.393519e+01   4.598583e-01
  8.137560e-02   6.429689e+01   4.644221e-01
  8.167450e-02   6.433231e+01   4.616887e-01
  8.197350e-02   6.455999e+01   4.596909e-01
  8.227240e-02   6.439655e+01   4.635485e-01
  8.257130e-02   6.403697e+01   4.527532e-01
  8.287020e-02   6.399985e+01   4.617109e-01
  8.316910e-02   6.343131e+01   4.564467e-01
  8.346810e-02   6.447409e+01   4.558437e-01
  8.376700e-02   6.457419e+01   4.625558e-01
  8.406590e-02   6.442924e+01   4.526061e-01
  8.436480e-02   6.393761e+01   4.578667e-01
  8.466370e-02   6.438879e+01   4.536109e-01
  8.496270e-02   6.475885e+01   4.656742e-01
  8.526160e-02   6.407762e+01   4.778454e-01
  8.556050e-02   6.468072e+01   4.805424e-01
  8.585940e-02   6.396414e+01   4.838554e-01
  8.615830e-02   6.501093e+01   4.877985e-01
  8.645720e-02   6.462733e+01   4.911396e-01
  8.675620e-02   6.447314e+01   4.929952e-01
  8.705510e-02   6.482129e+01   4.933407e-01
  8.735400e-02   6.505494e+01   4.967039e-01
  8.765290e-02   6.437643e+01   4.946037e-01
  8.795180e-02   6.333631e+01   4.945886e-01
  8.825080e-02   6.479706e+01   4.957185e-01
  8.854970e-02   6.452455e+01   5.012608e-01
  8.884860e-02   6.541031e+01   5.026212e-01
  8.914750e-02   6.468024e+01   5.060562e-01
  8.944640e-02   6.386965e+01   4.992254e-01
  8.974530e-02   6.457386e+01   4.978723e-01
  9.004430e-02   7.159616e+01   5.221270e-01
  9.034320e-02   6.439729e+01   4.776858e-01
  9.064210e-02   6.399063e+01   4.752843e-01
  9.094100e-02   6.386780e+01   4.649390e-01
  9.123990e-02   6.484257e+01   4.672193e-01
  9.153890e-02   6.434915e+01   4.679474e-01
  9.183780e-02   6.394802e+01   4.631605e-01
  9.213670e-02   6.367342e+01   4.605319e-01
  9.243560e-02   6.560133e+01   4.662201e-01
  9.273450e-02   6.365947e+01   4.552916e-01
  9.303350e-02   6.413949e+01   4.630316e-01
  9.333240e-02   6.338217e+01   4.500512e-01
  9.363130e-02   6.475171e+01   4.583912e-01
  9.393020e-02   6.431260e+01   4.544975e-01
  9.422910e-02   6.408712e+01   4.548619e-01
  9.452800e-02   6.487178e+01   4.588160e-01
  9.482700e-02   6.391532e+01   4.452111e-01
  9.512590e-02   6.460234e+01   4.559080e-01
  9.542480e-02   6.320262e+01   4.460300e-01
  9.572370e-02   6.361182e+01   4.474715e-01
  9.602260e-02   6.399047e+01   4.510623e-01
  9.632160e-02   6.506982e+01   4.470173e-01
  9.662050e-02   6.411052e+01   4.462570e-01
  9.691940e-02   6.444600e+01   4.474230e-01
  9.721830e-02   6.386602e+01   4.428631e-01
  9.751720e-02   6.397424e+01   4.454162e-01
  9.781610e-02   6.335844e+01   4.389636e-01
  9.811510e-02   6.360830e+01   4.441405e-01
  9.841400e-02   6.375063e+01   4.375111e-01
  9.871290e-02   6.395715e+01   4.413883e-01
  9.901180e-02   6.387632e+01   4.421804e-01
  9.931070e-02   6.385516e+01   4.382181e-01
  9.960970e-02   6.374316e+01   4.410051e-01
  9.990860e-02   6.401827e+01   4.346444e-01
  1.002070e-01   6.409875e+01   4.390531e-01
  1.005060e-01   6.416247e+01   4.368434e-01
  1.008050e-01   6.407168e+01   4.389604e-01
  1.011040e-01   6.346460e+01   4.307464e-01
  1.014030e-01   6.410384e+01   4.349348e-01
  1.017020e-01   6.427618e+01   4.396604e-01
  1.020010e-01   6.444543e+01   4.354123e-01
  1.023000e-01   6.443162e+01   4.333454e-01
  1.025990e-01   6.414630e+01   4.313874e-01
  1.028980e-01   6.348214e+01   4.308059e-01
  1.031970e-01   6.402978e+01   4.350235e-01
  1.034960e-01   6.403072e+01   4.270803e-01
  1.037950e-01   6.367052e+01   4.297846e-01
  1.040930e-01   6.472085e+01   4.296999e-01
  1.043920e-01   6.410552e+01   4.315819e-01
  1.046910e-01   6.406530e+01   4.307842e-01
  1.049900e-01   6.379021e+01   4.240448e-01
  1.052890e-01   6.389492e+01   4.279200e-01
  1.055880e-01   6.302980e+01   4.234099e-01
  1.058870e-01   6.426462e+01   4.291562e-01
  1.061860e-01   6.462617e+01   4.261786e-01
  1.064850e-01   6.395370e+01   4.245878e-01
  1.067840e-01   6.442952e+01   4.284082e-01
  1.070830e-01   6.354613e+01   4.219750e-01
  1.073820e-01   6.451621e+01   4.236153e-01
  1.076800e-01   6.389641e+01   4.212655e-01
  1.079790e-01   6.417100e+01   4.240446e-01
  1.082780e-01   6.429785e+01   4.263656e-01
  1.085770e-01   6.412903e+01   4.168531e-01
  1.088760e-01   6.342471e+01   4.203263e-01
  1.091750e-01   6.371530e+01   4.197432e-01
  1.094740e-01   6.410194e+01   4.219425e-01
  1.097730e-01   6.373264e+01   4.182721e-01
  1.100720e-01   6.381968e+01   4.146584e-01
  1.103710e-01   6.400750e+01   4.216316e-01
  1.106700e-01   6.401068e+01   4.155749e-01
  1.109690e-01   6.419084e+01   4.219249e-01
  1.112670e-01   6.380107e+01   4.131272e-01
  1.115660e-01   6.369649e+01   4.139628e-01
  1.118650e-01   6.439943e+01   4.201492e-01
  1.121640e-01   6.370425e+01   4.119393e-01
  1.124630e-01   6.376298e+01   4.132966e-01
  1.127620e-01   6.451307e+01   4.157205e-01
  1.130610e-01   6.379096e+01   4.128022e-01
  1.133600e-01   6.329742e+01   4.159356e-01
  1.136590e-01   6.421303e+01   4.087101e-01
  1.139580e-01   6.410929e+01   4.129557e-01
  1.142570e-01   6.450788e+01   4.139460e-01
  1.145560e-01   6.474845e+01   4.153017e-01
  1.148550e-01   6.404350e+01   4.118745e-01
  1.151530e-01   6.390600e+01   4.060574e-01
  1.154520e-01   6.424477e+01   4.122322e-01
  1.157510e-01   6.417164e+01   4.074574e-01
  1.160500e-01   6.444511e+01   4.146202e-01
  1.163490e-01   6.347052e+01   4.052255e-01
  1.166480e-01   6.401892e+01   4.097888e-01
  1.169470e-01   6.460736e+01   4.093996e-01
  1.172460e-01   6.440033e+01   4.093058e-01
  1.175450e-01   6.502427e+01   4.079263e-01
  1.178440e-01   6.451500e+01   4.063257e-01
  1.181430e-01   6.521059e+01   4.115892e-01
  1.184420e-01   6.396378e+01   4.054110e-01
  1.187400e-01   6.495061e+01   4.071439e-01
  1.190390e-01   6.420286e+01   4.039754e-01
  1.193380e-01   6.425878e+01   4.041513e-01
  1.196370e-01   6.423616e+01   4.062732e-01
  1.199360e-01   6.407201e+01   4.016758e-01
  1.202350e-01   6.465260e+01   4.064835e-01
  1.205340e-01   6.424838e+01   4.027656e-01
  1.208330e-01   6.367128e+01   3.996193e-01
  1.211320e-01   6.388679e+01   4.035232e-01
  1.214310e-01   6.452369e+01   3.988571e-01
  1.217300e-01   6.437527e+01   4.039741e-01
  1.220290e-01   6.474184e+01   4.037700e-01
  1.223270e-01   6.515485e+01   4.023822e-01
  1.226260e-01   6.488470e+01   4.010198e-01
  1.229250e-01   6.470732e+01   3.989038e-01
  1.232240e-01   6.449858e+01   4.019403e-01
  1.235230e-01   6.401594e+01   3.996393e-01
  1.238220e-01   6.431605e+01   3.971791e-01
  1.241210e-01   6.395594e+01   3.976179e-01
  1.244200e-01   6.470096e+01   3.963124e-01
  1.247190e-01   6.444911e+01   4.001970e-01
  1.250180e-01   6.528462e+01   3.978404e-01
  1.253170e-01   6.412055e+01   3.950389e-01
  1.256160e-01   6.484914e+01   3.998618e-01
  1.259140e-01   6.475507e+01   3.967331e-01
  1.262130e-01   6.440748e+01   3.956670e-01
  1.265120e-01   6.462287e+01   3.935520e-01
  1.268110e-01   6.466293e+01   3.944255e-01
  1.271100e-01   6.421058e+01   3.965959e-01
  1.274090e-01   6.445393e+01   3.940386e-01
  1.277080e-01   6.443804e+01   3.927397e-01
  1.280070e-01   6.461264e+01   3.920312e-01
  1.283060e-01   6.455337e+01   3.933403e-01
  1.286050e-01   6.504674e+01   3.976257e-01
  1.289040e-01   6.498021e+01   3.904494e-01
  1.292030e-01   6.377275e+01   3.917012e-01
  1.295020e-01   6.416818e+01   3.892127e-01
  1.298000e-01   6.473672e+01   3.916682e-01
  1.300990e-01   6.447280e+01   3.884397e-01
  1.303980e-01   6.410497e+01   3.880520e-01
  1.306970e-01   6.410095e+01   3.909685e-01
  1.309960e-01   6.458321e+01   3.902255e-01
  1.312950e-01   6.467223e+01   3.902509e-01
  1.315940e-01   6.402647e+01   3.840122e-01
  1.318930e-01   6.401903e+01   3.868307e-01
  1.321920e-01   6.532426e+01   3.905126e-01
  1.324910e-01   6.419661e+01   3.880880e-01
  1.327900e-01   6.519214e+01   3.889176e-01
  1.330890e-01   6.470602e+01   3.869897e-01
  1.333870e-01   6.471466e+01   3.867786e-01
  1.336860e-01   6.461609e+01   3.857763e-01
  1.339850e-01   6.508646e+01   3.857691e-01
  1.342840e-01   6.471419e+01   3.874893e-01
  1.345830e-01   6.469209e+01   3.860031e-01
  1.348820e-01   6.443874e+01   3.852465e-01
  1.351810e-01   6.459030e+01   3.808534e-01
  1.354800e-01   6.469552e+01   3.855435e-01
  1.357790e-01   6.577931e+01   3.864160e-01
  1.360780e-01   6.479450e+01   3.851361e-01
  1.363770e-01   6.443227e+01   3.835933e-01
  1.366760e-01   6.446469e+01   3.857949e-01
  1.369740e-01   6.451254e+01   3.996059e-01
  1.372730e-01   6.380029e+01   3.994937e-01
  1.375720e-01   6.514555e+01   4.130921e-01
  1.378710e-01   6.449566e+01   4.127474e-01
  1.381700e-01   6.509474e+01   4.164108e-01
  1.384690e-01   6.477824e+01   4.226116e-01
  1.387680e-01   6.470084e+01   4.108259e-01
  1.390670e-01   6.426720e+01   3.978040e-01
  1.393660e-01   6.399228e+01   3.961782e-01
  1.396650e-01   6.427107e+01   3.942343e-01
  1.399640e-01   6.487903e+01   3.971127e-01
  1.402630e-01   6.500112e+01   3.893050e-01
  1.405620e-01   6.411288e+01   3.910049e-01
  1.408600e-01   6.462298e+01   3.913240e-01
  1.411590e-01   6.611832e+01   3.968226e-01
  1.414580e-01   6.528508e+01   3.948125e-01
  1.417570e-01   6.411423e+01   3.838075e-01
  1.420560e-01   6.440354e+01   3.891968e-01
  1.423550e-01   6.427335e+01   3.861672e-01
  1.426540e-01   6.432922e+01   3.828239e-01
  1.429530e-01   6.503151e+01   3.839826e-01
  1.432520e-01   6.490731e+01   3.806569e-01
  1.435510e-01   6.439872e+01   3.818807e-01
  1.438500e-01   6.411771e+01   3.770000e-01
  1.441490e-01   6.482860e+01   3.781974e-01
  1.444470e-01   6.408340e+01   3.784570e-01
  1.447460e-01   6.419331e+01   3.750277e-01
  1.450450e-01   6.467569e+01   3.802019e-01
  1.453440e-01   6.370839e+01   3.714601e-01
  1.456430e-01   6.525343e+01   3.796564e-01
  1.459420e-01   6.506709e+01   3.784506e-01
  1.462410e-01   6.466011e+01   3.755185e-01
  1.465400e-01   6.480816e+01   3.772574e-01
  1.468390e-01   6.474407e+01   3.723384e-01
  1.471380e-01   6.482444e+01   3.755620e-01
  1.474370e-01   6.485494e+01   3.763012e-01
  1.477360e-01   6.436716e+01   3.738046e-01
  1.480340e-01   6.518821e+01   3.725588e-01
  1.483330e-01   6.537337e+01   3.815704e-01
  1.486320e-01   6.485661e+01   3.895942e-01
  1.489310e-01   6.574753e+01   3.939734e-01
  1.492300e-01   6.399638e+01   3.882064e-01
  1.495290e-01   6.477580e+01   3.930212e-01
  1.498280e-01   6.473033e+01   3.974253e-01
  1.501270e-01   6.515734e+01   4.002886e-01
  1.504260e-01   6.499098e+01   3.944211e-01
  1.507250e-01   6.422289e+01   3.979263e-01
  1.510240e-01   6.597411e+01   4.022662e-01
  1.513230e-01   6.482998e+01   4.040447e-01
  1.516210e-01   6.520172e+01   4.009473e-01
  1.519200e-01   6.531760e+01   4.013034e-01
  1.522190e-01   6.526964e+01   4.081425e-01
  1.525180e-01   6.568306e+01   4.045426e-01
  1.528170e-01   6.474788e+01   4.070584e-01
  1.531160e-01   6.482998e+01   4.040447e-01
  1.534150e-01   6.489802e+01   3.984549e-01
  1.537140e-01   6.437140e+01   3.900724e-01
  1.540130e-01   6.467947e+01   3.845611e-01
  1.543120e-01   6.593682e+01   3.885162e-01
  1.546110e-01   6.506020e+01   3.833775e-01
  1.549100e-01   6.487800e+01   3.830695e-01
  1.552090e-01   6.488982e+01   3.851859e-01
  1.555070e-01   6.474890e+01   3.755595e-01
  1.558060e-01   6.494339e+01   3.814396e-01
  1.561050e-01   6.486526e+01   3.774235e-01
  1.564040e-01   6.561898e+01   3.811644e-01
  1.567030e-01   6.527565e+01   3.781761e-01
  1.570020e-01   6.556607e+01   3.770532e-01
  1.573010e-01   6.480502e+01   3.783497e-01
  1.576000e-01   6.492180e+01   3.728491e-01
  1.578990e-01   6.462840e+01   3.739183e-01
  1.581980e-01   6.503622e+01   3.733893e-01
  1.584970e-01   6.425800e+01   3.709381e-01
  1.587960e-01   6.472117e+01   3.756958e-01
  1.590940e-01   6.565016e+01   3.730364e-01
  1.593930e-01   6.488889e+01   3.696248e-01
  1.596920e-01   6.489903e+01   3.706882e-01
  1.599910e-01   6.441386e+01   3.709673e-01
  1.602900e-01   6.516266e+01   3.724858e-01
  1.605890e-01   6.439487e+01   3.647747e-01
  1.608880e-01   6.493330e+01   3.687250e-01
  1.611870e-01   6.471277e+01   3.670823e-01
  1.614860e-01   6.452815e+01   3.669631e-01
  1.617850e-01   6.522809e+01   3.657292e-01
  1.620840e-01   6.522604e+01   3.657234e-01
  1.623830e-01   6.525973e+01   3.674171e-01
  1.626810e-01   6.443582e+01   3.629107e-01
  1.629800e-01   6.517334e+01   3.610947e-01
  1.632790e-01   6.452512e+01   3.604418e-01
  1.635780e-01   6.514923e+01   3.633447e-01
  1.638770e-01   6.481657e+01   3.647718e-01
  1.641760e-01   6.504044e+01   3.636269e-01
  1.644750e-01   6.464419e+01   3.617396e-01
  1.647740e-01   6.470993e+01   3.615362e-01
  1.650730e-01   6.425170e+01   3.616100e-01
  1.653720e-01   6.545789e+01   3.645958e-01
  1.656710e-01   6.422507e+01   3.590291e-01
  1.659700e-01   6.468063e+01   3.618415e-01
  1.662680e-01   6.458473e+01   3.602244e-01
  1.665670e-01   6.503513e+01   3.624435e-01
  1.668660e-01   6.449048e+01   3.574979e-01
  1.671650e-01   6.473653e+01   3.610318e-01
  1.674640e-01   6.470824e+01   3.601857e-01
  1.677630e-01   6.458203e+01   3.579394e-01
  1.680620e-01   6.492629e+01   3.611757e-01
  1.683610e-01   6.446225e+01   3.542738e-01
  1.686600e-01   6.435308e+01   3.588152e-01
  1.689590e-01   6.465234e+01   3.560829e-01
  1.692580e-01   6.452453e+01   3.555462e-01
  1.695570e-01   6.451240e+01   3.600226e-01
  1.698560e-01   6.478039e+01   3.547813e-01
  1.701540e-01   6.514846e+01   3.585653e-01
  1.704530e-01   6.511173e+01   3.555047e-01
  1.707520e-01   6.424412e+01   3.533098e-01
  1.710510e-01   6.471877e+01   3.575677e-01
  1.713500e-01   6.425952e+01   3.528081e-01
  1.716490e-01   6.507471e+01   3.578019e-01
  1.719480e-01   6.469710e+01   3.511379e-01
  1.722470e-01   6.465332e+01   3.533443e-01
  1.725460e-01   6.465546e+01   3.549873e-01
  1.728450e-01   6.405917e+01   3.509999e-01
  1.731440e-01   6.467216e+01   3.532153e-01
  1.734430e-01   6.496696e+01   3.508091e-01
  1.737410e-01   6.475816e+01   3.538116e-01
  1.740400e-01   6.463080e+01   3.527422e-01
  1.743390e-01   6.495899e+01   3.511399e-01
  1.746380e-01   6.500219e+01   3.528561e-01
  1.749370e-01   6.488038e+01   3.502241e-01
  1.752360e-01   6.482788e+01   3.523827e-01
  1.755350e-01   6.411393e+01   3.495518e-01
  1.758340e-01   6.462675e+01   3.462616e-01
  1.761330e-01   6.505391e+01   3.529965e-01
  1.764320e-01   6.415343e+01   3.456711e-01
  1.767310e-01   6.392086e+01   3.493778e-01
  1.770300e-01   6.460010e+01   3.475586e-01
  1.773280e-01   6.490288e+01   3.497601e-01
  1.776270e-01   6.422426e+01   3.467178e-01
  1.779260e-01   6.476403e+01   3.466292e-01
  1.782250e-01   6.481807e+01   3.495315e-01
  1.785240e-01   6.456079e+01   3.455761e-01
  1.788230e-01   6.434006e+01   3.466868e-01
  1.791220e-01   6.428610e+01   3.470567e-01
  1.794210e-01   6.474817e+01   3.450648e-01
  1.797200e-01   6.528535e+01   3.480215e-01
  1.800190e-01   6.444179e+01   3.434125e-01
  1.803180e-01   6.479960e+01   3.479227e-01
  1.806170e-01   6.417996e+01   3.433802e-01
  1.809160e-01   6.446009e+01   3.434612e-01
  1.812140e-01   6.493758e+01   3.455691e-01
  1.815130e-01   6.433038e+01   3.434485e-01
  1.818120e-01   6.422597e+01   3.445101e-01
  1.821110e-01   6.413720e+01   3.402995e-01
  1.824100e-01   6.450979e+01   3.437602e-01
  1.827090e-01   6.382801e+01   3.412774e-01
  1.830080e-01   6.435550e+01   3.428504e-01
  1.833070e-01   6.425984e+01   3.401373e-01
  1.836060e-01   6.413598e+01   3.390023e-01
  1.839050e-01   6.515734e+01   3.456489e-01
  1.842040e-01   6.473073e+01   3.417071e-01
  1.845030e-01   6.461517e+01   3.405897e-01
  1.848010e-01   6.444707e+01   3.419388e-01
  1.851000e-01   6.460487e+01   3.376859e-01
  1.853990e-01   6.419304e+01   3.415925e-01
  1.856980e-01   6.373281e+01   3.379351e-01
  1.859970e-01   6.445133e+01   3.385523e-01
  1.862960e-01   6.414308e+01   3.391820e-01
  1.865950e-01   6.461596e+01   3.386657e-01
  1.868940e-01   6.446182e+01   3.421423e-01
  1.871930e-01   6.462731e+01   3.354017e-01
  1.874920e-01   6.413500e+01   3.372445e-01
  1.877910e-01   6.406952e+01   3.369142e-01
  1.880900e-01   6.427504e+01   3.374541e-01
  1.883880e-01   6.379592e+01   3.379421e-01
  1.886870e-01   6.408010e+01   3.326022e-01
  1.889860e-01   6.414163e+01   3.383758e-01
  1.892850e-01   6.424644e+01   3.361201e-01
  1.895840e-01   6.432834e+01   3.352436e-01
  1.898830e-01   6.453364e+01   3.362450e-01
  1.901820e-01   6.373038e+01   3.338363e-01
  1.904810e-01   6.357359e+01   3.332711e-01
  1.907800e-01   6.451737e+01   3.349620e-01
  1.910790e-01   6.411773e+01   3.333097e-01
  1.913780e-01   6.400377e+01   3.340878e-01
  1.916770e-01   6.371300e+01   3.331743e-01
  1.919750e-01   6.399599e+01   3.346862e-01
  1.922740e-01   6.445446e+01   3.322086e-01
  1.925730e-01   6.408403e+01   3.320059e-01
  1.928720e-01   6.420093e+01   3.330679e-01
  1.931710e-01   6.448878e+01   3.344262e-01
  1.934700e-01   6.352563e+01   3.304059e-01
  1.937690e-01   6.390196e+01   3.304822e-01
  1.940680e-01   6.393483e+01   3.323769e-01
  1.943670e-01   6.407301e+01   3.307746e-01
  1.946660e-01   6.429358e+01   3.319442e-01
  1.949650e-01   6.443811e+01   3.302261e-01
  1.952640e-01   6.329434e+01   3.287585e-01
  1.955630e-01   6.334784e+01   3.300934e-01
  1.958610e-01   6.406619e+01   3.288301e-01
  1.961600e-01   6.421303e+01   3.305386e-01
  1.964590e-01   6.389770e+01   3.282507e-01
  1.967580e-01   6.391222e+01   3.305087e-01
  1.970570e-01   6.339519e+01   3.269575e-01
  1.973560e-01   6.338551e+01   3.251950e-01
  1.976550e-01   6.379390e+01   3.290138e-01
  1.979540e-01   6.383999e+01   3.267921e-01
  1.982530e-01   6.348937e+01   3.276393e-01
  1.985520e-01   6.383731e+01   3.264962e-01
  1.988510e-01   6.382862e+01   3.266184e-01
  1.991500e-01   6.363882e+01   3.283188e-01
  1.994480e-01   6.359068e+01   3.248611e-01
  1.997470e-01   6.366911e+01   3.269341e-01
  2.000460e-01   6.341627e+01   3.224380e-01
  2.003450e-01   6.377413e+01   3.256156e-01
  2.006440e-01   6.370917e+01   3.282060e-01
  2.009430e-01   6.355070e+01   3.227796e-01
  2.012420e-01   6.341844e+01   3.257114e-01
  2.015410e-01   6.351688e+01   3.225537e-01
  2.018400e-01   6.357143e+01   3.233941e-01
  2.021390e-01   6.343673e+01   3.240408e-01
  2.024380e-01   6.283511e+01   3.176652e-01
  2.027370e-01   6.259776e+01   3.220321e-01
  2.030350e-01   6.300704e+01   3.200100e-01
  2.033340e-01   6.299588e+01   3.208110e-01
  2.036330e-01   6.324781e+01   3.189781e-01
  2.039320e-01   6.329621e+01   3.199186e-01
  2.042310e-01   6.366095e+01   3.239040e-01
  2.045300e-01   6.304465e+01   3.176547e-01
  2.048290e-01   6.342825e+01   3.197052e-01
  2.051280e-01   6.329846e+01   3.189699e-01
  2.054270e-01   6.340248e+01   3.186899e-01
  2.057260e-01   6.315089e+01   3.214837e-01
  2.060250e-01   6.343715e+01   3.182377e-01
  2.063240e-01   6.337905e+01   3.206775e-01
  2.066230e-01   6.324137e+01   3.189618e-01
  2.069210e-01   6.314795e+01   3.199549e-01
  2.072200e-01   6.302982e+01   3.189718e-01
  2.075190e-01   6.299369e+01   3.164554e-01
  2.078180e-01   6.278930e+01   3.183626e-01
  2.081170e-01   6.295555e+01   3.171614e-01
  2.084160e-01   6.344269e+01   3.204258e-01
  2.087150e-01   6.295448e+01   3.156932e-01
  2.090140e-01   6.298910e+01   3.172460e-01
  2.093130e-01   6.281133e+01   3.166640e-01
  2.096120e-01   6.289720e+01   3.163461e-01
  2.099110e-01   6.294397e+01   3.150074e-01
  2.102100e-01   6.268271e+01   3.159393e-01
  2.105080e-01   6.261880e+01   3.173880e-01
  2.108070e-01   6.288658e+01   3.151269e-01
  2.111060e-01   6.313202e+01   3.149523e-01
  2.114050e-01   6.293242e+01   3.148471e-01
  2.117040e-01   6.279738e+01   3.194772e-01
  2.120030e-01   6.297700e+01   3.258773e-01
  2.123020e-01   6.301896e+01   3.283395e-01
  2.126010e-01   6.303475e+01   3.257360e-01
  2.129000e-01   6.233128e+01   3.271363e-01
  2.131990e-01   6.293764e+01   3.316000e-01
  2.134980e-01   6.291505e+01   3.335522e-01
  2.137970e-01   6.322342e+01   3.318918e-01
  2.140950e-01   6.295336e+01   3.330306e-01
  2.143940e-01   6.253031e+01   3.331552e-01
  2.146930e-01   6.377733e+01   3.367775e-01
  2.149920e-01   6.254356e+01   3.338186e-01
  2.152910e-01   6.274073e+01   3.348185e-01
  2.155900e-01   6.295516e+01   3.382829e-01
  2.158890e-01   6.268432e+01   3.375544e-01
  2.161880e-01   6.303985e+01   3.370537e-01
  2.164870e-01   6.250056e+01   3.368972e-01
  2.167860e-01   6.250278e+01   3.306054e-01
  2.170850e-01   6.239155e+01   3.277417e-01
  2.173840e-01   6.301026e+01   3.262548e-01
  2.176820e-01   6.236627e+01   3.231413e-01
  2.179810e-01   6.219469e+01   3.237024e-01
  2.182800e-01   6.305623e+01   3.216610e-01
  2.185790e-01   6.249505e+01   3.217677e-01
  2.188780e-01   6.235521e+01   3.179403e-01
  2.191770e-01   6.219631e+01   3.195991e-01
  2.194760e-01   6.231286e+01   3.207362e-01
  2.197750e-01   6.195219e+01   3.166395e-01
  2.200740e-01   6.298431e+01   3.172339e-01
  2.203730e-01   6.242458e+01   3.175723e-01
  2.206720e-01   6.273072e+01   3.174012e-01
  2.209710e-01   6.236674e+01   3.186542e-01
  2.212700e-01   6.247480e+01   3.144882e-01
  2.215680e-01   6.185387e+01   3.157125e-01
  2.218670e-01   6.155422e+01   3.107333e-01
  2.221660e-01   6.262422e+01   3.168623e-01
  2.224650e-01   6.288611e+01   3.149941e-01
  2.227640e-01   6.201883e+01   3.125535e-01
  2.230630e-01   6.250662e+01   3.147002e-01
  2.233620e-01   6.188142e+01   3.123373e-01
  2.236610e-01   6.244738e+01   3.137623e-01
  2.239600e-01   6.211337e+01   3.093281e-01
  2.242590e-01   6.241240e+01   3.131521e-01
  2.245580e-01   6.276337e+01   3.131209e-01
  2.248570e-01   6.143621e+01   3.116021e-01
  2.251550e-01   6.178856e+01   3.088965e-01
  2.254540e-01   6.182790e+01   3.092477e-01
  2.257530e-01   6.273259e+01   3.138238e-01
  2.260520e-01   6.225855e+01   3.088091e-01
  2.263510e-01   6.172468e+01   3.084846e-01
  2.266500e-01   6.206869e+01   3.092169e-01
  2.269490e-01   6.219922e+01   3.081625e-01
  2.272480e-01   6.255874e+01   3.115809e-01
  2.275470e-01   6.189078e+01   3.057948e-01
  2.278460e-01   6.153774e+01   3.083950e-01
  2.281450e-01   6.172777e+01   3.061274e-01
  2.284440e-01   6.213739e+01   3.086336e-01
  2.287420e-01   6.242154e+01   3.102211e-01
  2.290410e-01   6.225627e+01   3.036747e-01
  2.293400e-01   6.172543e+01   3.071107e-01
  2.296390e-01   6.205201e+01   3.064381e-01
  2.299380e-01   6.188869e+01   3.065262e-01
  2.302370e-01   6.217925e+01   3.066293e-01
  2.305360e-01   6.200342e+01   3.042529e-01
  2.308350e-01   6.154900e+01   3.074186e-01
  2.311340e-01   6.180974e+01   3.023466e-01
  2.314330e-01   6.155786e+01   3.038792e-01
  2.317320e-01   6.163695e+01   3.051671e-01
  2.320310e-01   6.139342e+01   3.014447e-01
  2.323290e-01   6.188928e+01   3.073937e-01
  2.326280e-01   6.182058e+01   3.017829e-01
  2.329270e-01   6.188403e+01   3.024099e-01
  2.332260e-01   6.206314e+01   3.043994e-01
  2.335250e-01   6.158293e+01   3.025029e-01
  2.338240e-01   6.163397e+01   3.038258e-01
  2.341230e-01   6.155530e+01   2.991578e-01
  2.344220e-01   6.189417e+01   3.030280e-01
  2.347210e-01   6.133415e+01   3.015356e-01
  2.350200e-01   6.154596e+01   3.012294e-01
  2.353190e-01   6.131804e+01   3.010238e-01
  2.356180e-01   6.099067e+01   2.968698e-01
  2.359170e-01   6.155261e+01   3.025474e-01
  2.362150e-01   6.170661e+01   3.009184e-01
  2.365140e-01   6.170306e+01   2.985985e-01
  2.368130e-01   6.136176e+01   3.000763e-01
  2.371120e-01   6.125289e+01   2.984220e-01
  2.374110e-01   6.134978e+01   3.012196e-01
  2.377100e-01   6.156059e+01   2.981396e-01
  2.380090e-01   6.089629e+01   2.978963e-01
  2.383080e-01   6.073642e+01   2.955727e-01
  2.386070e-01   6.129360e+01   2.985211e-01
  2.389060e-01   6.147584e+01   2.986200e-01
  2.392050e-01   6.117201e+01   2.962924e-01
  2.395040e-01   6.115748e+01   2.983043e-01
  2.398020e-01   6.089216e+01   2.956139e-01
  2.401010e-01   6.127340e+01   2.982425e-01
  2.404000e-01   6.100551e+01   2.947711e-01
  2.406990e-01   6.116041e+01   2.968288e-01
  2.409980e-01   6.088219e+01   2.951415e-01
  2.412970e-01   6.102634e+01   2.950440e-01
  2.415960e-01   6.126529e+01   2.965183e-01
  2.418950e-01   6.083594e+01   2.938077e-01
  2.421940e-01   6.134863e+01   2.962699e-01
  2.424930e-01   6.094537e+01   2.961935e-01
  2.427920e-01   6.104896e+01   2.926771e-01
  2.430910e-01   6.100323e+01   2.945435e-01
  2.433890e-01   6.084968e+01   2.931808e-01
  2.436880e-01   6.140022e+01   2.970704e-01
  2.439870e-01   6.081043e+01   2.921048e-01
  2.442860e-01   6.084679e+01   2.916509e-01
  2.445850e-01   6.080078e+01   2.932825e-01
  2.448840e-01   6.114667e+01   2.936759e-01
  2.451830e-01   6.114278e+01   2.952139e-01
  2.454820e-01   6.164245e+01   2.929019e-01
  2.457810e-01   6.086235e+01   2.922294e-01
  2.460800e-01   6.119518e+01   2.933545e-01
  2.463790e-01   6.110771e+01   2.921674e-01
  2.466780e-01   6.117975e+01   2.927730e-01
  2.469770e-01   6.096923e+01   2.914054e-01
  2.472750e-01   6.110080e+01   2.924756e-01
  2.475740e-01   6.092909e+01   2.930435e-01
  2.478730e-01   6.100620e+01   2.885301e-01
  2.481720e-01   6.123247e+01   2.920338e-01
  2.484710e-01   6.112494e+01   2.899653e-01
  2.487700e-01   6.086860e+01   2.924618e-01
  2.490690e-01   6.157399e+01   2.930633e-01
  2.493680e-01   6.081160e+01   2.882779e-01
  2.496670e-01   6.137659e+01   2.935705e-01
  2.499660e-01   6.129551e+01   2.903696e-01
  2.502650e-01   6.055930e+01   2.898902e-01
  2.505640e-01   6.086138e+01   2.876682e-01
  2.508620e-01   6.088599e+01   2.890824e-01
  2.511610e-01   6.098536e+01   2.916591e-01
  2.514600e-01   6.116859e+01   2.889138e-01
  2.517590e-01   6.082687e+01   2.878977e-01
  2.520580e-01   6.095410e+01   2.887199e-01
  2.523570e-01   6.096346e+01   2.890562e-01
  2.526560e-01   6.030345e+01   2.883254e-01
  2.529550e-01   6.074158e+01   2.860495e-01
  2.532540e-01   6.060944e+01   2.856363e-01
  2.535530e-01   6.061861e+01   2.854545e-01
  2.538520e-01   6.045207e+01   2.863902e-01
  2.541510e-01   6.040224e+01   2.847420e-01
  2.544490e-01   6.129303e+01   2.876529e-01
  2.547480e-01   6.091065e+01   2.870622e-01
  2.550470e-01   6.075390e+01   2.849628e-01
  2.553460e-01   6.106712e+01   2.861016e-01
  2.556450e-01   6.030654e+01   2.820219e-01
  2.559440e-01   6.109270e+01   2.867728e-01
  2.562430e-01   6.076460e+01   2.873360e-01
  2.565420e-01   6.075612e+01   2.847665e-01
  2.568410e-01   6.124141e+01   2.850967e-01
  2.571400e-01   6.086436e+01   2.846181e-01
  2.574390e-01   6.032637e+01   2.854777e-01
  2.577380e-01   6.056322e+01   2.850200e-01
  2.580360e-01   6.076511e+01   2.834883e-01
  2.583350e-01   6.036310e+01   2.850553e-01
  2.586340e-01   6.073739e+01   2.828301e-01
  2.589330e-01   6.034042e+01   2.846975e-01
  2.592320e-01   6.056223e+01   2.824220e-01
  2.595310e-01   6.024879e+01   2.826775e-01
  2.598300e-01   6.084443e+01   2.859857e-01
  2.601290e-01   6.033934e+01   2.804389e-01
  2.604280e-01   6.039439e+01   2.840179e-01
  2.607270e-01   6.075056e+01   2.811020e-01
  2.610260e-01   6.012853e+01   2.821972e-01
  2.613250e-01   6.064195e+01   2.839975e-01
  2.616240e-01   6.048469e+01   2.827345e-01
  2.619220e-01   6.024667e+01   2.822764e-01
  2.622210e-01   5.990045e+01   2.786489e-01
  2.625200e-01   6.022186e+01   2.811375e-01
  2.628190e-01   6.082216e+01   2.822412e-01
  2.631180e-01   6.006712e+01   2.787495e-01
  2.634170e-01   5.960363e+01   2.812587e-01
  2.637160e-01   6.053410e+01   2.798310e-01
  2.640150e-01   6.006387e+01   2.814539e-01
  2.643140e-01   6.069767e+01   2.798257e-01
  2.646130e-01   6.015767e+01   2.789595e-01
  2.649120e-01   6.042258e+01   2.825892e-01
  2.652110e-01   6.022652e+01   2.789281e-01
  2.655090e-01   6.017211e+01   2.795681e-01
  2.658080e-01   6.003650e+01   2.776345e-01
  2.661070e-01   6.005107e+01   2.789034e-01
  2.664060e-01   6.023801e+01   2.790502e-01
  2.667050e-01   6.063010e+01   2.802448e-01
  2.670040e-01   6.030773e+01   2.793072e-01
  2.673030e-01   6.045508e+01   2.787903e-01
  2.676020e-01   6.014504e+01   2.781692e-01
  2.679010e-01   6.038437e+01   2.786272e-01
  2.682000e-01   6.003792e+01   2.766989e-01
  2.684990e-01   6.009918e+01   2.778739e-01
  2.687980e-01   6.002706e+01   2.773300e-01
  2.690960e-01   6.025236e+01   2.789880e-01
  2.693950e-01   6.005630e+01   2.756268e-01
  2.696940e-01   6.016690e+01   2.762508e-01
  2.699930e-01   6.016490e+01   2.772723e-01
  2.702920e-01   5.993590e+01   2.764637e-01
  2.705910e-01   6.004553e+01   2.771847e-01
  2.708900e-01   6.020145e+01   2.754069e-01
  2.711890e-01   6.031576e+01   2.775258e-01
  2.714880e-01   6.001751e+01   2.758151e-01
  2.717870e-01   6.000211e+01   2.762436e-01
  2.720860e-01   6.031712e+01   2.759476e-01
  2.723850e-01   6.030260e+01   2.752711e-01
  2.726840e-01   6.024579e+01   2.762464e-01
  2.729820e-01   6.039405e+01   2.764008e-01
  2.732810e-01   5.977233e+01   2.740581e-01
  2.735800e-01   6.024115e+01   2.750394e-01
  2.738790e-01   6.023407e+01   2.755734e-01
  2.741780e-01   5.998166e+01   2.754555e-01
  2.744770e-01   5.995774e+01   2.728539e-01
  2.747760e-01   5.984764e+01   2.739575e-01
  2.750750e-01   5.991745e+01   2.772649e-01
  2.753740e-01   5.990603e+01   2.816746e-01
  2.756730e-01   5.969560e+01   2.826700e-01
  2.759720e-01   5.972756e+01   2.814521e-01
  2.762710e-01   5.996500e+01   2.860573e-01
  2.765690e-01   5.986011e+01   2.850869e-01
  2.768680e-01   5.986852e+01   2.878094e-01
  2.771670e-01   5.962891e+01   2.848432e-01
  2.774660e-01   5.968308e+01   2.857974e-01
  2.777650e-01   6.014836e+01   2.904024e-01
  2.780640e-01   5.980672e+01   2.881892e-01
  2.783630e-01   5.989818e+01   2.888345e-01
  2.786620e-01   5.987203e+01   2.904903e-01
  2.789610e-01   5.997739e+01   2.908544e-01
  2.792600e-01   5.967056e+01   2.929678e-01
  2.795590e-01   5.980118e+01   2.875422e-01
  2.798580e-01   5.989945e+01   2.923072e-01
  2.801560e-01   5.966499e+01   2.912949e-01
  2.804550e-01   6.009527e+01   2.932279e-01
  2.807540e-01   6.004450e+01   2.944455e-01
  2.810530e-01   5.976422e+01   2.909897e-01
  2.813520e-01   6.003421e+01   2.955522e-01
  2.816510e-01   5.981011e+01   2.939826e-01
  2.819500e-01   5.982120e+01   2.941224e-01
  2.822490e-01   6.038373e+01   2.955021e-01
  2.825480e-01   5.959673e+01   2.931215e-01
  2.828470e-01   6.021152e+01   2.980622e-01
  2.831460e-01   5.954626e+01   2.949172e-01
  2.834450e-01   5.935782e+01   2.928689e-01
  2.837430e-01   5.960550e+01   2.951780e-01
  2.840420e-01   5.990231e+01   2.975284e-01
  2.843410e-01   5.979545e+01   3.037494e-01
  2.846400e-01   5.979426e+01   3.058780e-01
  2.849390e-01   5.969978e+01   3.135283e-01
  2.852380e-01   6.039386e+01   3.182727e-01
  2.855370e-01   5.937345e+01   3.187012e-01
  2.858360e-01   5.929569e+01   3.205313e-01
  2.861350e-01   5.971279e+01   3.244973e-01
  2.864340e-01   5.939705e+01   3.284263e-01
  2.867330e-01   5.890468e+01   3.261228e-01
  2.870320e-01   5.892826e+01   3.317862e-01
  2.873310e-01   5.903491e+01   3.290092e-01
  2.876290e-01   5.867964e+01   3.332350e-01
  2.879280e-01   5.924673e+01   3.379024e-01
  2.882270e-01   5.910132e+01   3.337620e-01
  2.885260e-01   5.848538e+01   3.360674e-01
  2.888250e-01   5.915046e+01   3.371122e-01
  2.891240e-01   5.942417e+01   3.429885e-01
  2.894230e-01   5.960537e+01   3.466131e-01
  2.897220e-01   5.903902e+01   3.367945e-01
  2.900210e-01   5.924554e+01   3.463053e-01
  2.903200e-01   5.990962e+01   3.462059e-01
  2.906190e-01   5.903772e+01   3.473769e-01
  2.909180e-01   5.875474e+01   3.474848e-01
  2.912160e-01   5.918074e+01   3.450083e-01
  2.915150e-01   5.937559e+01   3.569725e-01
  2.918140e-01   5.903674e+01   3.477506e-01
  2.921130e-01   5.874751e+01   3.501407e-01
  2.924120e-01   5.908708e+01   3.537007e-01
  2.927110e-01   5.918093e+01   3.529936e-01
  2.930100e-01   5.942055e+01   3.629282e-01
  2.933090e-01   5.914166e+01   3.562686e-01
  2.936080e-01   5.899604e+01   3.534281e-01
  2.939070e-01   5.929475e+01   3.600173e-01
  2.942060e-01   5.948600e+01   3.612251e-01
  2.945050e-01   5.893587e+01   3.670895e-01
  2.948030e-01   5.908275e+01   3.579261e-01
  2.951020e-01   5.913499e+01   3.635516e-01
  2.954010e-01   5.963251e+01   3.668183e-01
  2.957000e-01   5.918507e+01   3.671985e-01
  2.959990e-01   5.904262e+01   3.663148e-01
  2.962980e-01   5.808871e+01   3.640012e-01
  2.965970e-01   5.860765e+01   3.692081e-01
  2.968960e-01   5.867959e+01   3.692074e-01
  2.971950e-01   5.894102e+01   3.684462e-01
  2.974940e-01   5.891301e+01   3.670183e-01
  2.977930e-01   5.877539e+01   3.699640e-01
  2.980920e-01   5.875469e+01   3.701271e-01
  2.983900e-01   5.864670e+01   3.727904e-01
  2.986890e-01   5.893417e+01   3.695531e-01
  2.989880e-01   5.889744e+01   3.733524e-01
  2.992870e-01   5.932260e+01   3.756401e-01
  2.995860e-01   5.878295e+01   3.760651e-01
  2.998850e-01   5.885639e+01   3.741612e-01
  3.001840e-01   5.849659e+01   3.753871e-01
  3.004830e-01   5.884629e+01   3.814038e-01
  3.007820e-01   5.816455e+01   3.777078e-01
  3.010810e-01   5.865599e+01   3.766195e-01
  3.013800e-01   5.813606e+01   3.805926e-01
  3.016790e-01   5.891399e+01   3.821236e-01
  3.019780e-01   5.850459e+01   3.828084e-01
  3.022760e-01   5.843087e+01   3.843554e-01
  3.025750e-01   5.878482e+01   3.834699e-01
  3.028740e-01   5.909523e+01   3.899423e-01
  3.031730e-01   5.842738e+01   3.858969e-01
  3.034720e-01   5.848037e+01   3.876444e-01
  3.037710e-01   5.856257e+01   3.876531e-01
  3.040700e-01   5.889433e+01   3.906116e-01
  3.043690e-01   5.880182e+01   3.949367e-01
  3.046680e-01   5.786759e+01   3.904184e-01
  3.049670e-01   5.883694e+01   3.901537e-01
  3.052660e-01   5.845341e+01   3.957150e-01
  3.055650e-01   5.844875e+01   3.943035e-01
  3.058630e-01   5.933706e+01   4.027134e-01
  3.061620e-01   5.847342e+01   3.924567e-01
  3.064610e-01   5.847152e+01   3.974713e-01
  3.067600e-01   5.934942e+01   4.065983e-01
  3.070590e-01   5.920103e+01   3.999431e-01
  3.073580e-01   5.838561e+01   4.032833e-01
  3.076570e-01   5.885344e+01   3.976311e-01
  3.079560e-01   5.830035e+01   4.021001e-01
  3.082550e-01   5.823656e+01   4.018800e-01
  3.085540e-01   5.961333e+01   4.063045e-01
  3.088530e-01   5.847333e+01   4.075118e-01
  3.091520e-01   5.791304e+01   3.995904e-01
  3.094500e-01   5.838883e+01   4.100012e-01
  3.097490e-01   5.829327e+01   4.078048e-01
  3.100480e-01   5.812280e+01   4.041669e-01
  3.103470e-01   5.767710e+01   4.138522e-01
  3.106460e-01   5.851080e+01   4.046115e-01
  3.109450e-01   5.822400e+01   4.154832e-01
  3.112440e-01   5.887389e+01   4.107625e-01
  3.115430e-01   5.871191e+01   4.155925e-01
  3.118420e-01   5.833365e+01   4.188436e-01
  3.121410e-01   5.838396e+01   4.125071e-01
  3.124400e-01   5.886144e+01   4.217427e-01
  3.127390e-01   5.751034e+01   4.109979e-01
  3.130380e-01   5.832030e+01   4.228552e-01
  3.133360e-01   5.771655e+01   4.182908e-01
  3.136350e-01   5.834169e+01   4.198766e-01
  3.139340e-01   5.865918e+01   4.272143e-01
  3.142330e-01   5.872216e+01   4.209068e-01
  3.145320e-01   5.851549e+01   4.306103e-01
  3.148310e-01   5.819112e+01   4.244588e-01
  3.151300e-01   5.820660e+01   4.245153e-01
  3.154290e-01   5.833169e+01   4.299335e-01
  3.157280e-01   5.811880e+01   4.262967e-01
  3.160270e-01   5.846916e+01   4.359608e-01
  3.163260e-01   5.778422e+01   4.250679e-01
  3.166250e-01   5.866745e+01   4.366995e-01
  3.169230e-01   5.840906e+01   4.331353e-01
  3.172220e-01   5.762750e+01   4.350639e-01
  3.175210e-01   5.877669e+01   4.389989e-01
  3.178200e-01   5.851807e+01   4.350215e-01
  3.181190e-01   5.799703e+01   4.410835e-01
  3.184180e-01   5.768334e+01   4.352747e-01
  3.187170e-01   5.846891e+01   4.460547e-01
  3.190160e-01   5.773487e+01   4.420528e-01
  3.193150e-01   5.899059e+01   4.401793e-01
  3.196140e-01   5.774468e+01   4.469221e-01
  3.199130e-01   5.795236e+01   4.413057e-01
  3.202120e-01   5.863050e+01   4.511640e-01
  3.205100e-01   5.866802e+01   4.500691e-01
  3.208090e-01   5.773728e+01   4.432552e-01
  3.211080e-01   5.861036e+01   4.535949e-01
  3.214070e-01   5.823184e+01   4.443496e-01
  3.217060e-01   5.866981e+01   4.534037e-01
  3.220050e-01   5.891037e+01   4.514105e-01
  3.223040e-01   5.778624e+01   4.450497e-01
  3.226030e-01   5.799212e+01   4.571840e-01
  3.229020e-01   5.851688e+01   4.438449e-01
  3.232010e-01   5.797810e+01   4.541056e-01
  3.235000e-01   5.793155e+01   4.488795e-01
  3.237990e-01   5.838479e+01   4.539887e-01
  3.240970e-01   5.817964e+01   4.601230e-01
  3.243960e-01   5.796418e+01   4.498351e-01
  3.246950e-01   5.857285e+01   4.634647e-01
  3.249940e-01   5.840898e+01   4.549339e-01
  3.252930e-01   5.843371e+01   4.624651e-01
  3.255920e-01   5.806576e+01   4.637107e-01
  3.258910e-01   5.781352e+01   4.582317e-01
  3.261900e-01   5.910552e+01   4.706205e-01
  3.264890e-01   5.778221e+01   4.598798e-01
  3.267880e-01   5.873678e+01   4.672995e-01
  3.270870e-01   5.841639e+01   4.740223e-01
  3.273860e-01   5.872740e+01   4.695788e-01
  3.276850e-01   5.828946e+01   4.735070e-01
  3.279830e-01   5.747969e+01   4.631846e-01
  3.282820e-01   5.883086e+01   4.781416e-01
  3.285810e-01   5.829279e+01   4.740034e-01
  3.288800e-01   5.789417e+01   4.757907e-01
  3.291790e-01   5.849332e+01   4.743343e-01
  3.294780e-01   5.786870e+01   4.791710e-01
  3.297770e-01   5.833465e+01   4.836431e-01
  3.300760e-01   5.773047e+01   4.761044e-01
  3.303750e-01   5.920373e+01   4.898394e-01
  3.306740e-01   5.826723e+01   4.793101e-01
  3.309730e-01   5.730445e+01   4.839999e-01
  3.312720e-01   5.832718e+01   4.920417e-01
  3.315700e-01   5.761887e+01   4.801573e-01
  3.318690e-01   5.724032e+01   4.912292e-01
  3.321680e-01   5.735924e+01   4.806040e-01
  3.324670e-01   5.780189e+01   4.947385e-01
  3.327660e-01   5.799441e+01   4.928071e-01
  3.330650e-01   5.846743e+01   4.953622e-01
  3.333640e-01   5.723900e+01   4.979376e-01
  3.336630e-01   5.751401e+01   4.875295e-01
  3.339620e-01   5.859099e+01   5.066977e-01
  3.342610e-01   5.738331e+01   4.946102e-01
  3.345600e-01   5.740269e+01   4.997967e-01
  3.348590e-01   5.880410e+01   5.148360e-01
  3.351570e-01   5.748430e+01   4.933775e-01
  3.354560e-01   5.763259e+01   5.133708e-01
  3.357550e-01   5.767353e+01   4.969825e-01
  3.360540e-01   5.746667e+01   5.107795e-01
  3.363530e-01   5.770520e+01   5.181036e-01
  3.366520e-01   5.755685e+01   5.022061e-01
  3.369510e-01   5.760287e+01   5.241391e-01
  3.372500e-01   5.762898e+01   5.007808e-01
  3.375490e-01   5.741400e+01   5.206562e-01
  3.378480e-01   5.778986e+01   5.197653e-01
  3.381470e-01   5.721677e+01   5.159062e-01
  3.384460e-01   5.782607e+01   5.326030e-01
  3.387450e-01   5.832578e+01   5.133508e-01
  3.390430e-01   5.772667e+01   5.294020e-01
  3.393420e-01   5.773502e+01   5.267390e-01
  3.396410e-01   5.836409e+01   5.302760e-01
  3.399400e-01   5.679637e+01   5.384329e-01
  3.402390e-01   5.747325e+01   5.157924e-01
  3.405380e-01   5.741602e+01   5.384593e-01
  3.408370e-01   5.734042e+01   5.303618e-01
  3.411360e-01   5.725993e+01   5.334648e-01
  3.414350e-01   5.779173e+01   5.431304e-01
  3.417340e-01   5.825967e+01   5.373950e-01
  3.420330e-01   5.800005e+01   5.523815e-01
  3.423320e-01   5.818436e+01   5.377538e-01
  3.426300e-01   5.666905e+01   5.452477e-01
  3.429290e-01   5.660653e+01   5.426903e-01
  3.432280e-01   5.805696e+01   5.473419e-01
  3.435270e-01   5.821032e+01   5.669687e-01
  3.438260e-01   5.718289e+01   5.395333e-01
  3.441250e-01   5.797950e+01   5.625632e-01
  3.444240e-01   5.674344e+01   5.486621e-01
  3.447230e-01   5.811009e+01   5.599689e-01
  3.450220e-01   5.829986e+01   5.724482e-01
  3.453210e-01   5.714663e+01   5.506079e-01
  3.456200e-01   5.716791e+01   5.719938e-01
  3.459190e-01   5.714982e+01   5.585236e-01
  3.462170e-01   5.837703e+01   5.754015e-01
  3.465160e-01   5.753501e+01   5.703809e-01
  3.468150e-01   5.761132e+01   5.699065e-01
  3.471140e-01   5.721683e+01   5.829354e-01
  3.474130e-01   5.909240e+01   5.763261e-01
  3.477120e-01   5.747221e+01   5.842349e-01
  3.480110e-01   5.789633e+01   5.800373e-01
  3.483100e-01   5.657670e+01   5.751613e-01
  3.486090e-01   5.733526e+01   5.939007e-01
  3.489080e-01   5.705616e+01   5.775933e-01
  3.492070e-01   5.726958e+01   5.945295e-01
  3.495060e-01   5.656947e+01   5.796284e-01
  3.498040e-01   5.723443e+01   5.953206e-01
  3.501030e-01   5.797562e+01   6.001475e-01
  3.504020e-01   5.873913e+01   6.030953e-01
  3.507010e-01   5.758015e+01   6.113107e-01
  3.510000e-01   5.639049e+01   5.861304e-01
  3.512990e-01   5.772293e+01   6.120682e-01
  3.515980e-01   5.714492e+01   6.007937e-01
  3.518970e-01   5.695572e+01   6.132785e-01
  3.521960e-01   5.697106e+01   6.221239e-01
  3.524950e-01   5.765952e+01   6.024861e-01
  3.527940e-01   5.725605e+01   6.270706e-01
  3.530930e-01   5.689952e+01   6.087338e-01
  3.533920e-01   5.686384e+01   6.237861e-01
  3.536900e-01   5.718930e+01   6.278476e-01
  3.539890e-01   5.759946e+01   6.266736e-01
  3.542880e-01   5.677302e+01   6.372959e-01
  3.545870e-01   5.766230e+01   6.170709e-01
  3.548860e-01   5.758518e+01   6.382221e-01
  3.551850e-01   5.723128e+01   6.246676e-01
  3.554840e-01   5.738005e+01   6.370844e-01
  3.557830e-01   5.635923e+01   6.337700e-01
  3.560820e-01   5.745656e+01   6.181342e-01
  3.563810e-01   5.685736e+01   6.353670e-01
  3.566800e-01   5.791764e+01   6.261457e-01
  3.569790e-01   5.678831e+01   6.398099e-01
  3.572770e-01   5.729049e+01   6.414097e-01
  3.575760e-01   5.702175e+01   6.136340e-01
  3.578750e-01   5.869706e+01   6.632543e-01
  3.581740e-01   5.808186e+01   6.304314e-01
  3.584730e-01   5.757289e+01   6.568722e-01
  3.587720e-01   5.707825e+01   6.426688e-01
  3.590710e-01   5.711269e+01   6.416346e-01
  3.593700e-01   5.668964e+01   6.637749e-01
  3.596690e-01   5.615255e+01   6.326069e-01
  3.599680e-01   5.810233e+01   6.733816e-01
  3.602670e-01   5.656968e+01   6.472825e-01
  3.605660e-01   5.682177e+01   6.645480e-01
  3.608640e-01   5.817109e+01   6.896357e-01
  3.611630e-01   5.651893e+01   6.444697e-01
  3.614620e-01   5.766913e+01   6.911565e-01
  3.617610e-01   5.777944e+01   6.660261e-01
  3.620600e-01   5.729083e+01   6.858842e-01
  3.623590e-01   5.735865e+01   6.833254e-01
  3.626580e-01   5.687835e+01   6.804585e-01
  3.629570e-01   5.783465e+01   7.046198e-01
  3.632560e-01   5.651691e+01   6.668923e-01
  3.635550e-01   5.555021e+01   7.018191e-01
  3.638540e-01   5.821835e+01   7.006128e-01
  3.641530e-01   5.715421e+01   6.988760e-01
  3.644510e-01   5.676090e+01   7.266892e-01
  3.647500e-01   5.823514e+01   6.915137e-01
  3.650490e-01   5.798244e+01   7.326647e-01
  3.653480e-01   5.775290e+01   7.139242e-01
  3.656470e-01   5.618866e+01   7.125631e-01
  3.659460e-01   5.651475e+01   7.360714e-01
  3.662450e-01   5.693087e+01   7.071748e-01
  3.665440e-01   5.782387e+01   7.621611e-01
  3.668430e-01   5.769280e+01   7.203164e-01
  3.671420e-01   5.720655e+01   7.481977e-01
  3.674410e-01   5.862348e+01   7.477826e-01
  3.677400e-01   5.696509e+01   7.505158e-01
  3.680390e-01   5.631711e+01   7.751856e-01
  3.683370e-01   5.764961e+01   7.341666e-01
  3.686360e-01   5.677333e+01   7.696708e-01
  3.689350e-01   5.659860e+01   7.520454e-01
  3.692340e-01   5.685902e+01   7.745426e-01
  3.695330e-01   5.648892e+01   7.992737e-01
  3.698320e-01   5.672741e+01   7.469955e-01
  3.701310e-01   5.778490e+01   8.108215e-01
  3.704300e-01   5.524467e+01   7.550779e-01
  3.707290e-01   5.758570e+01   8.118718e-01
  3.710280e-01   5.741627e+01   8.058076e-01
  3.713270e-01   5.706483e+01   7.915752e-01
  3.716260e-01   5.632527e+01   8.338310e-01
  3.719240e-01   5.759747e+01   7.884149e-01
  3.722230e-01   5.800047e+01   8.489187e-01
  3.725220e-01   5.687870e+01   8.118077e-01
  3.728210e-01   5.673120e+01   8.287448e-01
  3.731200e-01   5.845206e+01   8.911784e-01
  3.734190e-01   5.702045e+01   8.030252e-01
  3.737180e-01   5.605150e+01   8.695643e-01
  3.740170e-01   5.700520e+01   8.254691e-01
  3.743160e-01   5.828715e+01   8.931389e-01
  3.746150e-01   5.706326e+01   8.773773e-01
  3.749140e-01   5.579776e+01   8.466849e-01
  3.752130e-01   5.698316e+01   9.169389e-01
  3.755110e-01   5.716899e+01   8.541252e-01
  3.758100e-01   6.058334e+01   9.454613e-01
  3.761090e-01   5.704739e+01   8.900626e-01
  3.764080e-01   5.812260e+01   9.224648e-01
  3.767070e-01   5.640247e+01   9.501238e-01
  3.770060e-01   5.603801e+01   8.694597e-01
  3.773050e-01   5.737493e+01   9.665052e-01
  3.776040e-01   5.674778e+01   9.186386e-01
  3.779030e-01   5.511909e+01   9.352973e-01
  3.782020e-01   5.725106e+01   1.029589e+00
  3.785010e-01   5.767440e+01   9.083991e-01
  3.788000e-01   5.656688e+01   1.018438e+00
  3.790990e-01   5.818818e+01   9.530086e-01
  3.793970e-01   5.620889e+01   1.005495e+00
  3.796960e-01   5.690800e+01   1.006945e+00
  3.799950e-01   5.756853e+01   9.941876e-01
  3.802940e-01   5.808033e+01   1.110176e+00
  3.805930e-01   5.577074e+01   9.488169e-01
  3.808920e-01   5.586448e+01   1.094961e+00
  3.811910e-01   5.691526e+01   1.021569e+00
  3.814900e-01   5.661794e+01   1.072279e+00
  3.817890e-01   5.702175e+01   1.175020e+00
  3.820880e-01   5.804005e+01   1.007451e+00
  3.823870e-01   5.710005e+01   1.183437e+00
  3.826860e-01   5.646969e+01   1.032713e+00
  3.829840e-01   5.602051e+01   1.195721e+00
  3.832830e-01   5.913008e+01   1.174178e+00
  3.835820e-01   5.856939e+01   1.140770e+00
  3.838810e-01   5.496435e+01   1.235544e+00
  3.841800e-01   5.750518e+01   1.117290e+00
  3.844790e-01   5.787065e+01   1.277215e+00
  3.847780e-01   5.755444e+01   1.180495e+00
  3.850770e-01   5.640102e+01   1.270409e+00
  3.853760e-01   5.714699e+01   1.364127e+00
  3.856750e-01   5.835347e+01   1.188661e+00
  3.859740e-01   5.574797e+01   1.371174e+00
  3.862730e-01   5.543651e+01   1.240839e+00
  3.865710e-01   5.999736e+01   1.422474e+00
  3.868700e-01   5.753292e+01   1.418513e+00
  3.871690e-01   5.467705e+01   1.301097e+00
  3.874680e-01   5.538579e+01   1.507969e+00
  3.877670e-01   5.675459e+01   1.347866e+00
  3.880660e-01   5.687317e+01   1.562426e+00
  3.883650e-01   5.488557e+01   1.454465e+00
  3.886640e-01   5.665856e+01   1.542051e+00
  3.889630e-01   5.511784e+01   1.655108e+00
  3.892620e-01   5.509140e+01   1.487870e+00
  3.895610e-01   5.487486e+01   1.696710e+00
  3.898600e-01   5.755316e+01   1.691278e+00
  3.901580e-01   5.865510e+01   1.779062e+00
  3.904570e-01   5.780522e+01   1.974589e+00
  3.907560e-01   5.408794e+01   1.684500e+00
  3.910550e-01   5.665856e+01   1.990779e+00
  3.913540e-01   5.917671e+01   2.034537e+00
  3.916530e-01   5.428030e+01   1.948549e+00
  3.919520e-01   5.772090e+01   2.610230e+00
  3.922510e-01   5.400050e+01   1.943521e+00
  3.925500e-01   5.728810e+01   2.685707e+00
  3.928490e-01   5.613394e+01   2.426882e+00
  3.931480e-01   5.879899e+01   2.720893e+00
  3.934470e-01   0.000000e+00   0.000000e+00
  3.937460e-01   5.502175e+01   2.632047e+00
creator: radaver
creator-version: 3725
header-file: /nas_data/SAXS_data/20151104Workshop/header/JH1_0059.txt
image-file: /nas_data/Pilatus1M/20151104_Workshop/JH1_0059.tif
angular-axis-file: /nas_data/SAXS_data/20151104Workshop/q20151029.dat
beamstop-mask-file: /nas_data/SAXS_data/20151104Workshop/fit2d20151031.msk
detector-response-file: none
beam-center-x: 949.7700
beam-center-y: 918.8000
unit-time: 1.0000
channel-first: 10
channel-last: 1315
Exposure time [s]: 1.094134
Transmitted Beam: 0.483933
Incident Beam: 0.483933
Code: JH1
Concentration [mg/ml]: 1
Run Number: 0059
