# Supplementary material for: SAXS analysis of a soluble cytosolic NgBR construct including extracellular and transmembrane domains
Source: PLoS One. 2018 Jan 18;13(1):e0191371. doi: 10.1371/journal.pone.0191371 (PMC5773207; doi:10.1371/journal.pone.0191371)
Supplement: S1 File — (ZIP) [file pone.0191371.s001.zip › JH1_0060.dat]

Sample:   c= 1.0000 mg/ml  Code: JH1
  3.656810e-03   2.269728e+04   4.142819e+01
  3.955720e-03   2.199585e+04   2.800989e+01
  4.254640e-03   1.906628e+04   2.336900e+01
  4.553560e-03   1.538684e+04   2.024066e+01
  4.852480e-03   1.249840e+04   1.707905e+01
  5.151400e-03   1.050747e+04   1.546996e+01
  5.450320e-03   8.719743e+03   1.338557e+01
  5.749240e-03   7.436890e+03   1.197738e+01
  6.048150e-03   6.345266e+03   1.084436e+01
  6.347070e-03   5.483638e+03   9.577986e+00
  6.645990e-03   4.794319e+03   8.916411e+00
  6.944910e-03   4.218017e+03   8.051572e+00
  7.243830e-03   3.763695e+03   7.369714e+00
  7.542750e-03   3.332465e+03   6.908359e+00
  7.841670e-03   3.019332e+03   6.210172e+00
  8.140580e-03   2.717084e+03   5.972406e+00
  8.439500e-03   2.488731e+03   5.509373e+00
  8.738420e-03   2.282250e+03   5.225552e+00
  9.037340e-03   2.096117e+03   4.842208e+00
  9.336260e-03   1.925970e+03   4.561259e+00
  9.635180e-03   1.785855e+03   4.379715e+00
  9.934100e-03   1.635072e+03   4.054792e+00
  1.023300e-02   1.507044e+03   3.989473e+00
  1.053190e-02   1.389306e+03   3.885111e+00
  1.083090e-02   1.285691e+03   3.737428e+00
  1.112980e-02   1.188518e+03   3.562832e+00
  1.142870e-02   1.105240e+03   3.416496e+00
  1.172760e-02   1.018852e+03   3.271134e+00
  1.202650e-02   9.496380e+02   3.149335e+00
  1.232540e-02   8.829187e+02   3.020048e+00
  1.262440e-02   8.177555e+02   2.852424e+00
  1.292330e-02   7.627552e+02   2.712337e+00
  1.322220e-02   7.068817e+02   2.611105e+00
  1.352110e-02   6.612875e+02   2.500111e+00
  1.382000e-02   6.074176e+02   2.372508e+00
  1.411900e-02   5.712370e+02   2.289568e+00
  1.441790e-02   5.351605e+02   2.200128e+00
  1.471680e-02   5.014718e+02   2.119635e+00
  1.501570e-02   4.679475e+02   2.005240e+00
  1.531460e-02   4.442911e+02   1.945075e+00
  1.561350e-02   4.148648e+02   1.846581e+00
  1.591250e-02   3.887404e+02   1.803245e+00
  1.621140e-02   3.676542e+02   1.723419e+00
  1.651030e-02   3.479320e+02   1.658927e+00
  1.680920e-02   3.291544e+02   1.613541e+00
  1.710810e-02   3.115856e+02   1.573183e+00
  1.740710e-02   2.974440e+02   1.514951e+00
  1.770600e-02   2.779975e+02   1.449871e+00
  1.800490e-02   2.673380e+02   1.410563e+00
  1.830380e-02   2.565677e+02   1.392868e+00
  1.860270e-02   2.445475e+02   1.333442e+00
  1.890170e-02   2.316563e+02   1.297820e+00
  1.920060e-02   2.212290e+02   1.256253e+00
  1.949950e-02   2.126028e+02   1.245701e+00
  1.979840e-02   2.044745e+02   1.198733e+00
  2.009730e-02   1.970229e+02   1.163781e+00
  2.039620e-02   1.897063e+02   1.139896e+00
  2.069520e-02   1.814599e+02   1.108836e+00
  2.099410e-02   1.756646e+02   1.098892e+00
  2.129300e-02   1.684363e+02   1.047847e+00
  2.159190e-02   1.624156e+02   1.064408e+00
  2.189080e-02   1.567284e+02   1.051443e+00
  2.218980e-02   1.514087e+02   1.051247e+00
  2.248870e-02   1.481559e+02   1.058446e+00
  2.278760e-02   1.433976e+02   1.031050e+00
  2.308650e-02   1.403085e+02   1.051273e+00
  2.338540e-02   1.363847e+02   1.034316e+00
  2.368430e-02   1.317773e+02   9.982273e-01
  2.398330e-02   1.283270e+02   1.007486e+00
  2.428220e-02   1.263178e+02   9.773303e-01
  2.458110e-02   1.201062e+02   9.850401e-01
  2.488000e-02   1.207496e+02   9.613320e-01
  2.517890e-02   1.151885e+02   9.277339e-01
  2.547790e-02   1.133560e+02   9.333268e-01
  2.577680e-02   1.124799e+02   9.222456e-01
  2.607570e-02   1.089604e+02   9.150521e-01
  2.637460e-02   1.062340e+02   8.962740e-01
  2.667350e-02   1.057844e+02   8.719910e-01
  2.697250e-02   1.057284e+02   8.448818e-01
  2.727140e-02   1.036100e+02   8.053347e-01
  2.757030e-02   1.006633e+02   7.951175e-01
  2.786920e-02   9.983623e+01   7.827945e-01
  2.816810e-02   9.849203e+01   7.651843e-01
  2.846700e-02   9.820902e+01   7.546506e-01
  2.876600e-02   9.628686e+01   7.382260e-01
  2.906490e-02   9.435583e+01   7.329838e-01
  2.936380e-02   9.300638e+01   7.223048e-01
  2.966270e-02   9.190643e+01   7.127528e-01
  2.996160e-02   9.103394e+01   7.104010e-01
  3.026060e-02   8.974658e+01   6.942513e-01
  3.055950e-02   8.855516e+01   6.886501e-01
  3.085840e-02   8.719824e+01   6.804683e-01
  3.115730e-02   8.830733e+01   6.819149e-01
  3.145620e-02   8.668553e+01   6.691320e-01
  3.175510e-02   8.545318e+01   6.661814e-01
  3.205410e-02   8.518701e+01   6.615183e-01
  3.235300e-02   8.463575e+01   6.567030e-01
  3.265190e-02   8.291329e+01   6.380589e-01
  3.295080e-02   8.413360e+01   6.469519e-01
  3.324970e-02   8.178420e+01   6.370174e-01
  3.354870e-02   8.214192e+01   6.367400e-01
  3.384760e-02   8.021261e+01   6.219527e-01
  3.414650e-02   8.100350e+01   6.250114e-01
  3.444540e-02   7.975411e+01   6.116501e-01
  3.474430e-02   7.970313e+01   6.168352e-01
  3.504330e-02   7.940692e+01   6.080583e-01
  3.534220e-02   7.814666e+01   6.039580e-01
  3.564110e-02   7.780053e+01   6.018764e-01
  3.594000e-02   7.864054e+01   5.935347e-01
  3.623890e-02   7.775739e+01   6.002329e-01
  3.653780e-02   7.756421e+01   5.832720e-01
  3.683680e-02   7.605787e+01   5.850951e-01
  3.713570e-02   7.529192e+01   5.828358e-01
  3.743460e-02   7.615377e+01   5.766082e-01
  3.773350e-02   7.542947e+01   5.731981e-01
  3.803240e-02   7.524234e+01   5.861517e-01
  3.833140e-02   7.500418e+01   5.991330e-01
  3.863030e-02   7.449140e+01   6.063631e-01
  3.892920e-02   7.463473e+01   6.053676e-01
  3.922810e-02   7.494869e+01   6.090170e-01
  3.952700e-02   7.287639e+01   5.966464e-01
  3.982600e-02   7.350010e+01   6.078957e-01
  4.012490e-02   7.313681e+01   5.969407e-01
  4.042380e-02   7.345129e+01   6.060841e-01
  4.072270e-02   7.354773e+01   6.040894e-01
  4.102160e-02   7.248916e+01   5.989408e-01
  4.132050e-02   7.080885e+01   5.927347e-01
  4.161950e-02   7.273983e+01   5.945528e-01
  4.191840e-02   7.322257e+01   6.043408e-01
  4.221730e-02   7.160752e+01   5.899070e-01
  4.251620e-02   7.243448e+01   6.010798e-01
  4.281510e-02   7.188911e+01   5.895522e-01
  4.311410e-02   7.249031e+01   5.927707e-01
  4.341300e-02   7.077318e+01   5.887349e-01
  4.371190e-02   7.126101e+01   5.892359e-01
  4.401080e-02   7.029144e+01   5.852136e-01
  4.430970e-02   6.978718e+01   5.786537e-01
  4.460860e-02   6.976753e+01   5.793079e-01
  4.490760e-02   7.083028e+01   5.851944e-01
  4.520650e-02   7.015027e+01   5.779609e-01
  4.550540e-02   7.003690e+01   5.804252e-01
  4.580430e-02   7.064726e+01   5.807365e-01
  4.610320e-02   6.971866e+01   5.740154e-01
  4.640220e-02   6.847732e+01   5.731975e-01
  4.670110e-02   6.987567e+01   5.703994e-01
  4.700000e-02   7.022227e+01   5.739367e-01
  4.729890e-02   6.935475e+01   5.725154e-01
  4.759780e-02   7.031322e+01   5.757386e-01
  4.789680e-02   6.848346e+01   5.646884e-01
  4.819570e-02   6.912339e+01   5.666232e-01
  4.849460e-02   6.826098e+01   5.651642e-01
  4.879350e-02   6.812375e+01   5.584102e-01
  4.909240e-02   6.867112e+01   5.682679e-01
  4.939130e-02   6.776426e+01   5.549230e-01
  4.969030e-02   6.825649e+01   5.589539e-01
  4.998920e-02   6.788614e+01   5.567618e-01
  5.028810e-02   6.752015e+01   5.532580e-01
  5.058700e-02   6.935677e+01   5.648102e-01
  5.088590e-02   6.757025e+01   5.482295e-01
  5.118490e-02   6.820578e+01   5.580710e-01
  5.148380e-02   7.004953e+01   5.628511e-01
  5.178270e-02   6.861913e+01   5.498865e-01
  5.208160e-02   6.714139e+01   5.497302e-01
  5.238050e-02   6.658330e+01   5.416678e-01
  5.267940e-02   6.694441e+01   5.508942e-01
  5.297840e-02   6.720705e+01   5.448345e-01
  5.327730e-02   6.680794e+01   5.406936e-01
  5.357620e-02   6.649516e+01   5.413092e-01
  5.387510e-02   6.793313e+01   5.439701e-01
  5.417400e-02   6.781102e+01   5.485603e-01
  5.447300e-02   6.692687e+01   5.368427e-01
  5.477190e-02   6.626417e+01   5.353992e-01
  5.507080e-02   6.677462e+01   5.374574e-01
  5.536970e-02   6.609593e+01   5.328931e-01
  5.566860e-02   6.692258e+01   5.399090e-01
  5.596760e-02   6.710562e+01   5.345238e-01
  5.626650e-02   6.688647e+01   5.360704e-01
  5.656540e-02   6.692852e+01   5.344201e-01
  5.686430e-02   6.697907e+01   5.316302e-01
  5.716320e-02   6.577743e+01   5.233468e-01
  5.746210e-02   6.612219e+01   5.299961e-01
  5.776110e-02   6.550602e+01   5.293081e-01
  5.806000e-02   6.644658e+01   5.248473e-01
  5.835890e-02   6.653029e+01   5.257546e-01
  5.865780e-02   6.628385e+01   5.219201e-01
  5.895670e-02   6.604945e+01   5.308989e-01
  5.925570e-02   6.592837e+01   5.182702e-01
  5.955460e-02   6.610194e+01   5.257956e-01
  5.985350e-02   6.488813e+01   5.136121e-01
  6.015240e-02   6.625060e+01   5.206585e-01
  6.045130e-02   6.655834e+01   5.224321e-01
  6.075020e-02   6.618478e+01   5.159519e-01
  6.104920e-02   6.598094e+01   5.190364e-01
  6.134810e-02   6.497804e+01   5.156338e-01
  6.164700e-02   6.600615e+01   5.114605e-01
  6.194590e-02   6.570639e+01   5.185156e-01
  6.224480e-02   6.536623e+01   5.058040e-01
  6.254380e-02   6.580035e+01   5.161010e-01
  6.284270e-02   6.550873e+01   5.166181e-01
  6.314160e-02   6.629277e+01   5.072799e-01
  6.344050e-02   6.650439e+01   5.155534e-01
  6.373940e-02   6.573942e+01   5.041242e-01
  6.403840e-02   6.575787e+01   5.121106e-01
  6.433730e-02   6.555146e+01   5.059965e-01
  6.463620e-02   6.482370e+01   4.990723e-01
  6.493510e-02   6.415786e+01   5.074503e-01
  6.523400e-02   6.508278e+01   5.005775e-01
  6.553290e-02   6.506776e+01   5.030879e-01
  6.583190e-02   6.507286e+01   5.010499e-01
  6.613080e-02   6.500163e+01   4.962390e-01
  6.642970e-02   6.572842e+01   5.082567e-01
  6.672860e-02   6.519687e+01   4.954965e-01
  6.702750e-02   6.540389e+01   5.013007e-01
  6.732650e-02   6.495238e+01   4.960510e-01
  6.762540e-02   6.525924e+01   4.972214e-01
  6.792430e-02   6.592025e+01   5.017483e-01
  6.822320e-02   6.494015e+01   4.901458e-01
  6.852210e-02   6.488407e+01   4.972872e-01
  6.882110e-02   6.543326e+01   4.954081e-01
  6.912000e-02   6.516518e+01   4.939024e-01
  6.941890e-02   6.522685e+01   4.907466e-01
  6.971780e-02   6.546452e+01   4.911604e-01
  7.001670e-02   6.486406e+01   4.952177e-01
  7.031560e-02   6.512752e+01   4.894178e-01
  7.061460e-02   6.532080e+01   4.906210e-01
  7.091350e-02   6.571405e+01   4.906630e-01
  7.121240e-02   6.517617e+01   4.849063e-01
  7.151130e-02   6.477738e+01   4.895311e-01
  7.181020e-02   6.481437e+01   4.830978e-01
  7.210920e-02   6.540923e+01   4.885778e-01
  7.240810e-02   6.479698e+01   4.816588e-01
  7.270700e-02   6.483220e+01   4.878326e-01
  7.300590e-02   6.510244e+01   4.841702e-01
  7.330480e-02   6.503464e+01   4.784806e-01
  7.360370e-02   6.367177e+01   4.792773e-01
  7.390270e-02   6.544166e+01   4.804230e-01
  7.420160e-02   6.528490e+01   4.871736e-01
  7.450050e-02   6.504092e+01   4.771726e-01
  7.479940e-02   6.464389e+01   4.770409e-01
  7.509830e-02   6.476118e+01   4.815257e-01
  7.539730e-02   6.446538e+01   4.733069e-01
  7.569620e-02   6.416962e+01   4.730904e-01
  7.599510e-02   6.558518e+01   4.813988e-01
  7.629400e-02   6.418128e+01   4.701074e-01
  7.659290e-02   6.442156e+01   4.753355e-01
  7.689190e-02   6.429491e+01   4.705234e-01
  7.719080e-02   6.471639e+01   4.746640e-01
  7.748970e-02   6.434973e+01   4.698688e-01
  7.778860e-02   6.477813e+01   4.744537e-01
  7.808750e-02   6.439412e+01   4.696049e-01
  7.838640e-02   6.524995e+01   4.701669e-01
  7.868540e-02   6.447862e+01   4.686412e-01
  7.898430e-02   6.455057e+01   4.663883e-01
  7.928320e-02   6.357742e+01   4.683173e-01
  7.958210e-02   6.361975e+01   4.597470e-01
  7.988100e-02   6.383565e+01   4.658792e-01
  8.018000e-02   6.511519e+01   4.680067e-01
  8.047890e-02   6.459660e+01   4.657251e-01
  8.077780e-02   6.528471e+01   4.673697e-01
  8.107670e-02   6.416169e+01   4.608917e-01
  8.137560e-02   6.452944e+01   4.654830e-01
  8.167450e-02   6.475183e+01   4.634124e-01
  8.197350e-02   6.469362e+01   4.603857e-01
  8.227240e-02   6.369310e+01   4.612295e-01
  8.257130e-02   6.463952e+01   4.550951e-01
  8.287020e-02   6.434760e+01   4.631842e-01
  8.316910e-02   6.445836e+01   4.603464e-01
  8.346810e-02   6.344840e+01   4.524188e-01
  8.376700e-02   6.456942e+01   4.627592e-01
  8.406590e-02   6.384461e+01   4.507627e-01
  8.436480e-02   6.519321e+01   4.625610e-01
  8.466370e-02   6.474126e+01   4.550676e-01
  8.496270e-02   6.460943e+01   4.653583e-01
  8.526160e-02   6.453106e+01   4.797617e-01
  8.556050e-02   6.472452e+01   4.809342e-01
  8.585940e-02   6.429623e+01   4.853410e-01
  8.615830e-02   6.438416e+01   4.856727e-01
  8.645720e-02   6.338135e+01   4.866139e-01
  8.675620e-02   6.476101e+01   4.943300e-01
  8.705510e-02   6.472901e+01   4.932244e-01
  8.735400e-02   6.500309e+01   4.967426e-01
  8.765290e-02   6.374554e+01   4.924088e-01
  8.795180e-02   6.474202e+01   5.002853e-01
  8.825080e-02   6.422111e+01   4.937457e-01
  8.854970e-02   6.423138e+01   5.003591e-01
  8.884860e-02   6.441729e+01   4.990291e-01
  8.914750e-02   6.402854e+01   5.037403e-01
  8.944640e-02   6.451251e+01   5.019707e-01
  8.974530e-02   6.451248e+01   4.978728e-01
  9.004430e-02   6.364538e+01   4.925175e-01
  9.034320e-02   6.586320e+01   4.833223e-01
  9.064210e-02   6.385730e+01   4.750151e-01
  9.094100e-02   6.446736e+01   4.673389e-01
  9.123990e-02   6.447644e+01   4.661204e-01
  9.153890e-02   6.370542e+01   4.658228e-01
  9.183780e-02   6.411980e+01   4.640031e-01
  9.213670e-02   6.407754e+01   4.622112e-01
  9.243560e-02   6.600879e+01   4.678887e-01
  9.273450e-02   6.428729e+01   4.577492e-01
  9.303350e-02   6.373557e+01   4.617913e-01
  9.333240e-02   6.323788e+01   4.497529e-01
  9.363130e-02   6.382276e+01   4.553081e-01
  9.393020e-02   6.464076e+01   4.558727e-01
  9.422910e-02   6.366350e+01   4.535722e-01
  9.452800e-02   6.441067e+01   4.574003e-01
  9.482700e-02   6.434565e+01   4.469202e-01
  9.512590e-02   6.407136e+01   4.542469e-01
  9.542480e-02   6.397494e+01   4.489607e-01
  9.572370e-02   6.369137e+01   4.479646e-01
  9.602260e-02   6.321129e+01   4.485214e-01
  9.632160e-02   6.444639e+01   4.450828e-01
  9.662050e-02   6.392913e+01   4.458376e-01
  9.691940e-02   6.344719e+01   4.441539e-01
  9.721830e-02   6.407445e+01   4.437966e-01
  9.751720e-02   6.496647e+01   4.490711e-01
  9.781610e-02   6.357410e+01   4.399196e-01
  9.811510e-02   6.340199e+01   4.436310e-01
  9.841400e-02   6.421715e+01   4.393183e-01
  9.871290e-02   6.343576e+01   4.397950e-01
  9.901180e-02   6.447341e+01   4.444540e-01
  9.931070e-02   6.454517e+01   4.407894e-01
  9.960970e-02   6.443001e+01   4.435860e-01
  9.990860e-02   6.448692e+01   4.364404e-01
  1.002070e-01   6.430736e+01   4.399766e-01
  1.005060e-01   6.336030e+01   4.343110e-01
  1.008050e-01   6.366619e+01   4.377777e-01
  1.011040e-01   6.473076e+01   4.352293e-01
  1.014030e-01   6.416201e+01   4.353395e-01
  1.017020e-01   6.369027e+01   4.378605e-01
  1.020010e-01   6.390029e+01   4.337734e-01
  1.023000e-01   6.358868e+01   4.307065e-01
  1.025990e-01   6.429748e+01   4.321013e-01
  1.028980e-01   6.451129e+01   4.344909e-01
  1.031970e-01   6.399025e+01   4.350964e-01
  1.034960e-01   6.324778e+01   4.246635e-01
  1.037950e-01   6.397225e+01   4.310071e-01
  1.040930e-01   6.378023e+01   4.267692e-01
  1.043920e-01   6.441967e+01   4.328442e-01
  1.046910e-01   6.420467e+01   4.314580e-01
  1.049900e-01   6.401467e+01   4.249927e-01
  1.052890e-01   6.365463e+01   4.273182e-01
  1.055880e-01   6.396962e+01   4.267582e-01
  1.058870e-01   6.377511e+01   4.277224e-01
  1.061860e-01   6.404358e+01   4.244555e-01
  1.064850e-01   6.458744e+01   4.268897e-01
  1.067840e-01   6.431987e+01   4.282475e-01
  1.070830e-01   6.467534e+01   4.259106e-01
  1.073820e-01   6.383158e+01   4.215625e-01
  1.076800e-01   6.476354e+01   4.243165e-01
  1.079790e-01   6.396853e+01   4.235769e-01
  1.082780e-01   6.425727e+01   4.264341e-01
  1.085770e-01   6.333582e+01   4.144645e-01
  1.088760e-01   6.400101e+01   4.224328e-01
  1.091750e-01   6.426041e+01   4.217358e-01
  1.094740e-01   6.433263e+01   4.229025e-01
  1.097730e-01   6.433195e+01   4.204344e-01
  1.100720e-01   6.386704e+01   4.150099e-01
  1.103710e-01   6.434931e+01   4.229573e-01
  1.106700e-01   6.481707e+01   4.183837e-01
  1.109690e-01   6.418265e+01   4.220990e-01
  1.112670e-01   6.422605e+01   4.146984e-01
  1.115660e-01   6.309745e+01   4.122080e-01
  1.118650e-01   6.427151e+01   4.199317e-01
  1.121640e-01   6.442357e+01   4.144559e-01
  1.124630e-01   6.440296e+01   4.155635e-01
  1.127620e-01   6.378087e+01   4.135516e-01
  1.130610e-01   6.437853e+01   4.148966e-01
  1.133600e-01   6.478037e+01   4.209803e-01
  1.136590e-01   6.443830e+01   4.096215e-01
  1.139580e-01   6.406125e+01   4.129976e-01
  1.142570e-01   6.363348e+01   4.113269e-01
  1.145560e-01   6.432758e+01   4.141470e-01
  1.148550e-01   6.413373e+01   4.123610e-01
  1.151530e-01   6.385330e+01   4.060834e-01
  1.154520e-01   6.441987e+01   4.129903e-01
  1.157510e-01   6.408003e+01   4.073606e-01
  1.160500e-01   6.376961e+01   4.126381e-01
  1.163490e-01   6.401529e+01   4.071547e-01
  1.166480e-01   6.464709e+01   4.119906e-01
  1.169470e-01   6.376529e+01   4.069167e-01
  1.172460e-01   6.413625e+01   4.086604e-01
  1.175450e-01   6.439977e+01   4.061561e-01
  1.178440e-01   6.378756e+01   4.042210e-01
  1.181430e-01   6.509595e+01   4.114232e-01
  1.184420e-01   6.471921e+01   4.079923e-01
  1.187400e-01   6.501254e+01   4.075320e-01
  1.190390e-01   6.464318e+01   4.055515e-01
  1.193380e-01   6.452614e+01   4.051842e-01
  1.196370e-01   6.427940e+01   4.066037e-01
  1.199360e-01   6.375502e+01   4.008719e-01
  1.202350e-01   6.502121e+01   4.078349e-01
  1.205340e-01   6.427425e+01   4.030387e-01
  1.208330e-01   6.479393e+01   4.033190e-01
  1.211320e-01   6.414159e+01   4.045198e-01
  1.214310e-01   6.432114e+01   3.984204e-01
  1.217300e-01   6.404588e+01   4.031313e-01
  1.220290e-01   6.429946e+01   4.025799e-01
  1.223270e-01   6.446081e+01   4.004240e-01
  1.226260e-01   6.417502e+01   3.990107e-01
  1.229250e-01   6.497085e+01   3.999058e-01
  1.232240e-01   6.375025e+01   3.997922e-01
  1.235230e-01   6.441410e+01   4.010713e-01
  1.238220e-01   6.420551e+01   3.970268e-01
  1.241210e-01   6.435343e+01   3.990417e-01
  1.244200e-01   6.380772e+01   3.937548e-01
  1.247190e-01   6.472198e+01   4.012344e-01
  1.250180e-01   6.497072e+01   3.970719e-01
  1.253170e-01   6.450081e+01   3.963974e-01
  1.256160e-01   6.450870e+01   3.990009e-01
  1.259140e-01   6.446402e+01   3.960292e-01
  1.262130e-01   6.473408e+01   3.968579e-01
  1.265120e-01   6.480443e+01   3.942923e-01
  1.268110e-01   6.460899e+01   3.944489e-01
  1.271100e-01   6.395305e+01   3.959884e-01
  1.274090e-01   6.424532e+01   3.935879e-01
  1.277080e-01   6.447312e+01   3.930338e-01
  1.280070e-01   6.401474e+01   3.903991e-01
  1.283060e-01   6.433903e+01   3.928739e-01
  1.286050e-01   6.389957e+01   3.942916e-01
  1.289040e-01   6.338423e+01   3.858084e-01
  1.292030e-01   6.425740e+01   3.933741e-01
  1.295020e-01   6.410175e+01   3.891966e-01
  1.298000e-01   6.371922e+01   3.887632e-01
  1.300990e-01   6.541038e+01   3.914404e-01
  1.303980e-01   6.514187e+01   3.913642e-01
  1.306970e-01   6.460126e+01   3.926783e-01
  1.309960e-01   6.501296e+01   3.917083e-01
  1.312950e-01   6.430725e+01   3.893336e-01
  1.315940e-01   6.475838e+01   3.863849e-01
  1.318930e-01   6.444037e+01   3.882866e-01
  1.321920e-01   6.442147e+01   3.879896e-01
  1.324910e-01   6.476506e+01   3.899882e-01
  1.327900e-01   6.457384e+01   3.872533e-01
  1.330890e-01   6.510826e+01   3.883757e-01
  1.333870e-01   6.473471e+01   3.870229e-01
  1.336860e-01   6.424659e+01   3.848550e-01
  1.339850e-01   6.532474e+01   3.866588e-01
  1.342840e-01   6.452739e+01   3.871140e-01
  1.345830e-01   6.445868e+01   3.854898e-01
  1.348820e-01   6.503964e+01   3.872231e-01
  1.351810e-01   6.405172e+01   3.794429e-01
  1.354800e-01   6.498028e+01   3.865752e-01
  1.357790e-01   6.492408e+01   3.840788e-01
  1.360780e-01   6.469587e+01   3.850263e-01
  1.363770e-01   6.459885e+01   3.842720e-01
  1.366760e-01   6.490978e+01   3.873089e-01
  1.369740e-01   6.441795e+01   3.995032e-01
  1.372730e-01   6.342795e+01   3.985161e-01
  1.375720e-01   6.473047e+01   4.119702e-01
  1.378710e-01   6.402043e+01   4.114199e-01
  1.381700e-01   6.486617e+01   4.158772e-01
  1.384690e-01   6.404519e+01   4.204139e-01
  1.387680e-01   6.484086e+01   4.114662e-01
  1.390670e-01   6.397849e+01   3.970986e-01
  1.393660e-01   6.467443e+01   3.984740e-01
  1.396650e-01   6.497136e+01   3.965651e-01
  1.399640e-01   6.447619e+01   3.960666e-01
  1.402630e-01   6.469201e+01   3.885634e-01
  1.405620e-01   6.388519e+01   3.904960e-01
  1.408600e-01   6.489332e+01   3.923285e-01
  1.411590e-01   6.404302e+01   3.907314e-01
  1.414580e-01   6.462079e+01   3.929859e-01
  1.417570e-01   6.488599e+01   3.862946e-01
  1.420560e-01   6.506526e+01   3.913775e-01
  1.423550e-01   6.400950e+01   3.855574e-01
  1.426540e-01   6.430390e+01   3.829309e-01
  1.429530e-01   6.452389e+01   3.826633e-01
  1.432520e-01   6.455804e+01   3.798123e-01
  1.435510e-01   6.446919e+01   3.822717e-01
  1.438500e-01   6.522390e+01   3.804194e-01
  1.441490e-01   6.443988e+01   3.772416e-01
  1.444470e-01   6.453824e+01   3.799787e-01
  1.447460e-01   6.457909e+01   3.763322e-01
  1.450450e-01   6.463444e+01   3.802618e-01
  1.453440e-01   6.454524e+01   3.740700e-01
  1.456430e-01   6.459043e+01   3.779028e-01
  1.459420e-01   6.503659e+01   3.785422e-01
  1.462410e-01   6.493350e+01   3.764909e-01
  1.465400e-01   6.456001e+01   3.767139e-01
  1.468390e-01   6.497298e+01   3.731738e-01
  1.471380e-01   6.494940e+01   3.761030e-01
  1.474370e-01   6.451465e+01   3.754916e-01
  1.477360e-01   6.447199e+01   3.742872e-01
  1.480340e-01   6.448525e+01   3.707212e-01
  1.483330e-01   6.430323e+01   3.786148e-01
  1.486320e-01   6.456707e+01   3.889088e-01
  1.489310e-01   6.500206e+01   3.919202e-01
  1.492300e-01   6.471032e+01   3.905518e-01
  1.495290e-01   6.494258e+01   3.937144e-01
  1.498280e-01   6.453803e+01   3.970237e-01
  1.501270e-01   6.486501e+01   3.995799e-01
  1.504260e-01   6.457135e+01   3.933331e-01
  1.507250e-01   6.486162e+01   4.000908e-01
  1.510240e-01   6.513108e+01   3.998783e-01
  1.513230e-01   6.467502e+01   4.037539e-01
  1.516210e-01   6.519478e+01   4.011170e-01
  1.519200e-01   6.480239e+01   3.999081e-01
  1.522190e-01   6.503042e+01   4.075881e-01
  1.525180e-01   6.533917e+01   4.036745e-01
  1.528170e-01   6.424095e+01   4.056550e-01
  1.531160e-01   6.488171e+01   4.043985e-01
  1.534150e-01   6.520232e+01   3.995783e-01
  1.537140e-01   6.486575e+01   3.917539e-01
  1.540130e-01   6.546206e+01   3.870650e-01
  1.543120e-01   6.502813e+01   3.860137e-01
  1.546110e-01   6.480113e+01   3.827958e-01
  1.549100e-01   6.519116e+01   3.841760e-01
  1.552090e-01   6.577789e+01   3.879976e-01
  1.555070e-01   6.466891e+01   3.755063e-01
  1.558060e-01   6.497167e+01   3.817045e-01
  1.561050e-01   6.492711e+01   3.777834e-01
  1.564040e-01   6.509203e+01   3.798118e-01
  1.567030e-01   6.503744e+01   3.776653e-01
  1.570020e-01   6.502955e+01   3.756863e-01
  1.573010e-01   6.486459e+01   3.787040e-01
  1.576000e-01   6.478008e+01   3.726194e-01
  1.578990e-01   6.500617e+01   3.751882e-01
  1.581980e-01   6.469268e+01   3.725793e-01
  1.584970e-01   6.557526e+01   3.748994e-01
  1.587960e-01   6.491822e+01   3.764466e-01
  1.590940e-01   6.509322e+01   3.716277e-01
  1.593930e-01   6.523738e+01   3.707926e-01
  1.596920e-01   6.444804e+01   3.695741e-01
  1.599910e-01   6.449238e+01   3.713703e-01
  1.602900e-01   6.505642e+01   3.723594e-01
  1.605890e-01   6.479753e+01   3.660877e-01
  1.608880e-01   6.435599e+01   3.672572e-01
  1.611870e-01   6.459523e+01   3.669236e-01
  1.614860e-01   6.456043e+01   3.672298e-01
  1.617850e-01   6.530259e+01   3.661124e-01
  1.620840e-01   6.416957e+01   3.629224e-01
  1.623830e-01   6.498238e+01   3.668103e-01
  1.626810e-01   6.490235e+01   3.643957e-01
  1.629800e-01   6.486701e+01   3.604168e-01
  1.632790e-01   6.493529e+01   3.617579e-01
  1.635780e-01   6.508965e+01   3.633516e-01
  1.638770e-01   6.498932e+01   3.654316e-01
  1.641760e-01   6.506176e+01   3.638598e-01
  1.644750e-01   6.493276e+01   3.627189e-01
  1.647740e-01   6.547725e+01   3.638467e-01
  1.650730e-01   6.486297e+01   3.634992e-01
  1.653720e-01   6.462591e+01   3.624440e-01
  1.656710e-01   6.464189e+01   3.603639e-01
  1.659700e-01   6.472812e+01   3.621469e-01
  1.662680e-01   6.483736e+01   3.611002e-01
  1.665670e-01   6.494550e+01   3.623663e-01
  1.668660e-01   6.431194e+01   3.571728e-01
  1.671650e-01   6.485065e+01   3.615221e-01
  1.674640e-01   6.458732e+01   3.600205e-01
  1.677630e-01   6.460190e+01   3.581651e-01
  1.680620e-01   6.508271e+01   3.617828e-01
  1.683610e-01   6.464454e+01   3.549434e-01
  1.686600e-01   6.449654e+01   3.593861e-01
  1.689590e-01   6.449411e+01   3.558164e-01
  1.692580e-01   6.528810e+01   3.578142e-01
  1.695570e-01   6.547286e+01   3.628656e-01
  1.698560e-01   6.463016e+01   3.545386e-01
  1.701540e-01   6.464957e+01   3.573600e-01
  1.704530e-01   6.470363e+01   3.545577e-01
  1.707520e-01   6.429176e+01   3.536092e-01
  1.710510e-01   6.486946e+01   3.581544e-01
  1.713500e-01   6.444875e+01   3.534956e-01
  1.716490e-01   6.454206e+01   3.565044e-01
  1.719480e-01   6.490376e+01   3.518659e-01
  1.722470e-01   6.440376e+01   3.528298e-01
  1.725460e-01   6.440106e+01   3.544571e-01
  1.728450e-01   6.424923e+01   3.516878e-01
  1.731440e-01   6.450018e+01   3.529134e-01
  1.734430e-01   6.531332e+01   3.519106e-01
  1.737410e-01   6.457997e+01   3.534929e-01
  1.740400e-01   6.440144e+01   3.522835e-01
  1.743390e-01   6.459344e+01   3.503174e-01
  1.746380e-01   6.469797e+01   3.521972e-01
  1.749370e-01   6.436887e+01   3.490071e-01
  1.752360e-01   6.417647e+01   3.507749e-01
  1.755350e-01   6.446883e+01   3.506849e-01
  1.758340e-01   6.438939e+01   3.457899e-01
  1.761330e-01   6.403651e+01   3.503922e-01
  1.764320e-01   6.481490e+01   3.476142e-01
  1.767310e-01   6.466419e+01   3.515708e-01
  1.770300e-01   6.437720e+01   3.471238e-01
  1.773280e-01   6.411577e+01   3.477985e-01
  1.776270e-01   6.477449e+01   3.483658e-01
  1.779260e-01   6.398828e+01   3.447112e-01
  1.782250e-01   6.458555e+01   3.490703e-01
  1.785240e-01   6.439831e+01   3.453054e-01
  1.788230e-01   6.473611e+01   3.479179e-01
  1.791220e-01   6.522509e+01   3.497487e-01
  1.794210e-01   6.434236e+01   3.441457e-01
  1.797200e-01   6.530488e+01   3.482395e-01
  1.800190e-01   6.458749e+01   3.439643e-01
  1.803180e-01   6.423125e+01   3.465586e-01
  1.806170e-01   6.425586e+01   3.437470e-01
  1.809160e-01   6.436401e+01   3.433687e-01
  1.812140e-01   6.436445e+01   3.442048e-01
  1.815130e-01   6.461563e+01   3.443731e-01
  1.818120e-01   6.455356e+01   3.455522e-01
  1.821110e-01   6.456884e+01   3.416054e-01
  1.824100e-01   6.417524e+01   3.430311e-01
  1.827090e-01   6.416466e+01   3.423394e-01
  1.830080e-01   6.466001e+01   3.438244e-01
  1.833070e-01   6.390842e+01   3.393676e-01
  1.836060e-01   6.478721e+01   3.408815e-01
  1.839050e-01   6.395123e+01   3.425981e-01
  1.842040e-01   6.505967e+01   3.427375e-01
  1.845030e-01   6.438926e+01   3.401558e-01
  1.848010e-01   6.434326e+01   3.418261e-01
  1.851000e-01   6.405871e+01   3.364157e-01
  1.853990e-01   6.421057e+01   3.418020e-01
  1.856980e-01   6.491097e+01   3.412069e-01
  1.859970e-01   6.374558e+01   3.368541e-01
  1.862960e-01   6.391879e+01   3.387499e-01
  1.865950e-01   6.460117e+01   3.387883e-01
  1.868940e-01   6.488137e+01   3.434175e-01
  1.871930e-01   6.415055e+01   3.343216e-01
  1.874920e-01   6.391924e+01   3.368372e-01
  1.877910e-01   6.353298e+01   3.356604e-01
  1.880900e-01   6.397633e+01   3.368295e-01
  1.883880e-01   6.400547e+01   3.386580e-01
  1.886870e-01   6.434683e+01   3.334525e-01
  1.889860e-01   6.430105e+01   3.389575e-01
  1.892850e-01   6.387821e+01   3.353152e-01
  1.895840e-01   6.405741e+01   3.346963e-01
  1.898830e-01   6.427601e+01   3.357331e-01
  1.901820e-01   6.443529e+01   3.358374e-01
  1.904810e-01   6.391750e+01   3.343306e-01
  1.907800e-01   6.383211e+01   3.333372e-01
  1.910790e-01   6.387015e+01   3.328241e-01
  1.913780e-01   6.372441e+01   3.335168e-01
  1.916770e-01   6.366213e+01   3.332000e-01
  1.919750e-01   6.374865e+01   3.341980e-01
  1.922740e-01   6.384407e+01   3.307894e-01
  1.925730e-01   6.411413e+01   3.322422e-01
  1.928720e-01   6.386089e+01   3.323429e-01
  1.931710e-01   6.431765e+01   3.341413e-01
  1.934700e-01   6.360340e+01   3.307656e-01
  1.937690e-01   6.377470e+01   3.303103e-01
  1.940680e-01   6.381938e+01   3.322349e-01
  1.943670e-01   6.388284e+01   3.304407e-01
  1.946660e-01   6.378192e+01   3.307783e-01
  1.949650e-01   6.387957e+01   3.289485e-01
  1.952640e-01   6.340425e+01   3.292006e-01
  1.955630e-01   6.383350e+01   3.315143e-01
  1.958610e-01   6.338057e+01   3.272217e-01
  1.961600e-01   6.374630e+01   3.294921e-01
  1.964590e-01   6.343032e+01   3.272039e-01
  1.967580e-01   6.410317e+01   3.311599e-01
  1.970570e-01   6.355353e+01   3.275216e-01
  1.973560e-01   6.303012e+01   3.244366e-01
  1.976550e-01   6.359146e+01   3.286479e-01
  1.979540e-01   6.333490e+01   3.256519e-01
  1.982530e-01   6.338743e+01   3.275322e-01
  1.985520e-01   6.375944e+01   3.264525e-01
  1.988510e-01   6.368872e+01   3.264158e-01
  1.991500e-01   6.380292e+01   3.288985e-01
  1.994480e-01   6.381743e+01   3.255949e-01
  1.997470e-01   6.313328e+01   3.257107e-01
  2.000460e-01   6.351283e+01   3.228372e-01
  2.003450e-01   6.333570e+01   3.246491e-01
  2.006440e-01   6.357021e+01   3.280041e-01
  2.009430e-01   6.310751e+01   3.218054e-01
  2.012420e-01   6.356932e+01   3.262540e-01
  2.015410e-01   6.327248e+01   3.220860e-01
  2.018400e-01   6.328458e+01   3.228175e-01
  2.021390e-01   6.347733e+01   3.242990e-01
  2.024380e-01   6.341585e+01   3.192819e-01
  2.027370e-01   6.314663e+01   3.235950e-01
  2.030350e-01   6.304597e+01   3.202614e-01
  2.033340e-01   6.380819e+01   3.230266e-01
  2.036330e-01   6.316802e+01   3.189287e-01
  2.039320e-01   6.336141e+01   3.202359e-01
  2.042310e-01   6.299583e+01   3.223611e-01
  2.045300e-01   6.341395e+01   3.187355e-01
  2.048290e-01   6.306290e+01   3.189350e-01
  2.051280e-01   6.337490e+01   3.193146e-01
  2.054270e-01   6.309575e+01   3.180696e-01
  2.057260e-01   6.335198e+01   3.221486e-01
  2.060250e-01   6.365743e+01   3.189416e-01
  2.063240e-01   6.312116e+01   3.201769e-01
  2.066230e-01   6.314709e+01   3.188759e-01
  2.069210e-01   6.374039e+01   3.216055e-01
  2.072200e-01   6.325472e+01   3.196926e-01
  2.075190e-01   6.331472e+01   3.174119e-01
  2.078180e-01   6.293319e+01   3.188790e-01
  2.081170e-01   6.339781e+01   3.184252e-01
  2.084160e-01   6.280177e+01   3.189551e-01
  2.087150e-01   6.305095e+01   3.160856e-01
  2.090140e-01   6.343780e+01   3.185256e-01
  2.093130e-01   6.267626e+01   3.164741e-01
  2.096120e-01   6.340469e+01   3.177711e-01
  2.099110e-01   6.313653e+01   3.156392e-01
  2.102100e-01   6.220372e+01   3.148799e-01
  2.105080e-01   6.252875e+01   3.173108e-01
  2.108070e-01   6.264305e+01   3.146661e-01
  2.111060e-01   6.302079e+01   3.148247e-01
  2.114050e-01   6.268025e+01   3.143655e-01
  2.117040e-01   6.296625e+01   3.200589e-01
  2.120030e-01   6.268765e+01   3.252828e-01
  2.123020e-01   6.282562e+01   3.279917e-01
  2.126010e-01   6.296511e+01   3.257111e-01
  2.129000e-01   6.227728e+01   3.271505e-01
  2.131990e-01   6.295043e+01   3.317917e-01
  2.134980e-01   6.298211e+01   3.338889e-01
  2.137970e-01   6.280063e+01   3.309378e-01
  2.140950e-01   6.296225e+01   3.332129e-01
  2.143940e-01   6.295771e+01   3.344512e-01
  2.146930e-01   6.288581e+01   3.345747e-01
  2.149920e-01   6.316140e+01   3.356232e-01
  2.152910e-01   6.278445e+01   3.350947e-01
  2.155900e-01   6.265129e+01   3.376263e-01
  2.158890e-01   6.318258e+01   3.390548e-01
  2.161880e-01   6.331461e+01   3.379484e-01
  2.164870e-01   6.281463e+01   3.379036e-01
  2.167860e-01   6.291245e+01   3.318452e-01
  2.170850e-01   6.281810e+01   3.290168e-01
  2.173840e-01   6.285897e+01   3.260182e-01
  2.176820e-01   6.262852e+01   3.239743e-01
  2.179810e-01   6.231806e+01   3.241778e-01
  2.182800e-01   6.260392e+01   3.206581e-01
  2.185790e-01   6.252976e+01   3.220105e-01
  2.188780e-01   6.248119e+01   3.184130e-01
  2.191770e-01   6.247589e+01   3.204692e-01
  2.194760e-01   6.235739e+01   3.210037e-01
  2.197750e-01   6.252152e+01   3.182427e-01
  2.200740e-01   6.269570e+01   3.166571e-01
  2.203730e-01   6.306141e+01   3.193402e-01
  2.206720e-01   6.253333e+01   3.170525e-01
  2.209710e-01   6.243598e+01   3.189830e-01
  2.212700e-01   6.289724e+01   3.157000e-01
  2.215680e-01   6.249836e+01   3.175043e-01
  2.218670e-01   6.219856e+01   3.125043e-01
  2.221660e-01   6.183179e+01   3.150013e-01
  2.224650e-01   6.226065e+01   3.135731e-01
  2.227640e-01   6.243586e+01   3.137520e-01
  2.230630e-01   6.218401e+01   3.140366e-01
  2.233620e-01   6.206982e+01   3.129615e-01
  2.236610e-01   6.235385e+01   3.136767e-01
  2.239600e-01   6.187191e+01   3.088735e-01
  2.242590e-01   6.222971e+01   3.128425e-01
  2.245580e-01   6.206329e+01   3.115181e-01
  2.248570e-01   6.179535e+01   3.126605e-01
  2.251550e-01   6.161097e+01   3.085992e-01
  2.254540e-01   6.219030e+01   3.103006e-01
  2.257530e-01   6.157927e+01   3.110738e-01
  2.260520e-01   6.220752e+01   3.088296e-01
  2.263510e-01   6.266007e+01   3.109614e-01
  2.266500e-01   6.198139e+01   3.091466e-01
  2.269490e-01   6.198038e+01   3.077665e-01
  2.272480e-01   6.204520e+01   3.104473e-01
  2.275470e-01   6.199668e+01   3.062022e-01
  2.278460e-01   6.200792e+01   3.097184e-01
  2.281450e-01   6.222579e+01   3.075063e-01
  2.284440e-01   6.235621e+01   3.093240e-01
  2.287420e-01   6.226038e+01   3.099680e-01
  2.290410e-01   6.151795e+01   3.020125e-01
  2.293400e-01   6.204582e+01   3.080535e-01
  2.296390e-01   6.172643e+01   3.057788e-01
  2.299380e-01   6.178206e+01   3.064080e-01
  2.302370e-01   6.244135e+01   3.074213e-01
  2.305360e-01   6.199081e+01   3.043669e-01
  2.308350e-01   6.173832e+01   3.080377e-01
  2.311340e-01   6.189235e+01   3.026928e-01
  2.314330e-01   6.157151e+01   3.040578e-01
  2.317320e-01   6.188779e+01   3.059331e-01
  2.320310e-01   6.196012e+01   3.029771e-01
  2.323290e-01   6.204304e+01   3.079220e-01
  2.326280e-01   6.188985e+01   3.020958e-01
  2.329270e-01   6.182617e+01   3.024126e-01
  2.332260e-01   6.138408e+01   3.028738e-01
  2.335250e-01   6.164760e+01   3.028059e-01
  2.338240e-01   6.173620e+01   3.042226e-01
  2.341230e-01   6.188030e+01   3.000894e-01
  2.344220e-01   6.157450e+01   3.023885e-01
  2.347210e-01   6.181404e+01   3.028572e-01
  2.350200e-01   6.165629e+01   3.016430e-01
  2.353190e-01   6.145046e+01   3.014923e-01
  2.356180e-01   6.144079e+01   2.981053e-01
  2.359170e-01   6.136866e+01   3.022390e-01
  2.362150e-01   6.125281e+01   2.999527e-01
  2.365140e-01   6.227680e+01   3.001265e-01
  2.368130e-01   6.169935e+01   3.010441e-01
  2.371120e-01   6.165764e+01   2.995491e-01
  2.374110e-01   6.191308e+01   3.027435e-01
  2.377100e-01   6.128253e+01   2.976073e-01
  2.380090e-01   6.113376e+01   2.986188e-01
  2.383080e-01   6.115139e+01   2.967221e-01
  2.386070e-01   6.148592e+01   2.991316e-01
  2.389060e-01   6.123100e+01   2.981668e-01
  2.392050e-01   6.157365e+01   2.974052e-01
  2.395040e-01   6.113132e+01   2.983827e-01
  2.398020e-01   6.141133e+01   2.970129e-01
  2.401010e-01   6.136815e+01   2.986152e-01
  2.404000e-01   6.183496e+01   2.969097e-01
  2.406990e-01   6.054244e+01   2.954661e-01
  2.409980e-01   6.117368e+01   2.959882e-01
  2.412970e-01   6.072044e+01   2.944439e-01
  2.415960e-01   6.122171e+01   2.965540e-01
  2.418950e-01   6.120782e+01   2.948448e-01
  2.421940e-01   6.123383e+01   2.961337e-01
  2.424930e-01   6.179164e+01   2.983850e-01
  2.427920e-01   6.094285e+01   2.925620e-01
  2.430910e-01   6.151692e+01   2.959220e-01
  2.433890e-01   6.094728e+01   2.935557e-01
  2.436880e-01   6.113794e+01   2.965765e-01
  2.439870e-01   6.123076e+01   2.932523e-01
  2.442860e-01   6.110630e+01   2.924114e-01
  2.445850e-01   6.141526e+01   2.949012e-01
  2.448840e-01   6.130380e+01   2.941931e-01
  2.451830e-01   6.082870e+01   2.945950e-01
  2.454820e-01   6.046416e+01   2.902272e-01
  2.457810e-01   6.105520e+01   2.928316e-01
  2.460800e-01   6.163499e+01   2.945471e-01
  2.463790e-01   6.135333e+01   2.928935e-01
  2.466780e-01   6.084121e+01   2.921010e-01
  2.469770e-01   6.086982e+01   2.913065e-01
  2.472750e-01   6.148417e+01   2.935315e-01
  2.475740e-01   6.091523e+01   2.931498e-01
  2.478730e-01   6.119003e+01   2.891022e-01
  2.481720e-01   6.084194e+01   2.912398e-01
  2.484710e-01   6.157011e+01   2.911580e-01
  2.487700e-01   6.001378e+01   2.905393e-01
  2.490690e-01   6.066095e+01   2.910210e-01
  2.493680e-01   6.089147e+01   2.886046e-01
  2.496670e-01   6.083917e+01   2.924217e-01
  2.499660e-01   6.116256e+01   2.901928e-01
  2.502650e-01   6.148515e+01   2.922370e-01
  2.505640e-01   6.117527e+01   2.885466e-01
  2.508620e-01   6.122156e+01   2.900160e-01
  2.511610e-01   6.079499e+01   2.913423e-01
  2.514600e-01   6.059859e+01   2.877016e-01
  2.517590e-01   6.048387e+01   2.872217e-01
  2.520580e-01   6.063852e+01   2.881088e-01
  2.523570e-01   6.116562e+01   2.896731e-01
  2.526560e-01   6.036509e+01   2.886102e-01
  2.529550e-01   6.061477e+01   2.858869e-01
  2.532540e-01   6.083431e+01   2.863021e-01
  2.535530e-01   6.054723e+01   2.854224e-01
  2.538520e-01   6.067404e+01   2.870522e-01
  2.541510e-01   6.083334e+01   2.858926e-01
  2.544490e-01   6.046369e+01   2.858364e-01
  2.547480e-01   6.014404e+01   2.853860e-01
  2.550470e-01   6.050947e+01   2.845245e-01
  2.553460e-01   6.082481e+01   2.856695e-01
  2.556450e-01   6.073236e+01   2.831507e-01
  2.559440e-01   6.082892e+01   2.862894e-01
  2.562430e-01   6.097758e+01   2.879763e-01
  2.565420e-01   6.049742e+01   2.842950e-01
  2.568410e-01   6.060633e+01   2.837498e-01
  2.571400e-01   6.053471e+01   2.839815e-01
  2.574390e-01   6.103295e+01   2.872815e-01
  2.577380e-01   6.019401e+01   2.842853e-01
  2.580360e-01   6.067213e+01   2.834063e-01
  2.583350e-01   6.077233e+01   2.861562e-01
  2.586340e-01   6.066611e+01   2.827988e-01
  2.589330e-01   6.032938e+01   2.848071e-01
  2.592320e-01   6.109587e+01   2.837987e-01
  2.595310e-01   6.064077e+01   2.837308e-01
  2.598300e-01   6.080691e+01   2.860338e-01
  2.601290e-01   5.989459e+01   2.795366e-01
  2.604280e-01   6.030624e+01   2.839458e-01
  2.607270e-01   6.056242e+01   2.808002e-01
  2.610260e-01   6.027998e+01   2.826870e-01
  2.613250e-01   5.981047e+01   2.821782e-01
  2.616240e-01   6.045637e+01   2.828030e-01
  2.619220e-01   6.015849e+01   2.822042e-01
  2.622210e-01   6.075161e+01   2.807554e-01
  2.625200e-01   6.054596e+01   2.820274e-01
  2.628190e-01   6.024302e+01   2.810281e-01
  2.631180e-01   6.031344e+01   2.794536e-01
  2.634170e-01   6.069933e+01   2.839674e-01
  2.637160e-01   6.022280e+01   2.792435e-01
  2.640150e-01   6.050265e+01   2.826147e-01
  2.643140e-01   5.989943e+01   2.781121e-01
  2.646130e-01   6.019561e+01   2.791805e-01
  2.649120e-01   6.008861e+01   2.819415e-01
  2.652110e-01   6.004214e+01   2.786336e-01
  2.655090e-01   5.991745e+01   2.791088e-01
  2.658080e-01   6.047928e+01   2.787892e-01
  2.661070e-01   5.999164e+01   2.788982e-01
  2.664060e-01   6.035238e+01   2.794481e-01
  2.667050e-01   6.006295e+01   2.790639e-01
  2.670040e-01   6.046881e+01   2.798133e-01
  2.673030e-01   6.069803e+01   2.794830e-01
  2.676020e-01   6.075740e+01   2.797149e-01
  2.679010e-01   6.019357e+01   2.783192e-01
  2.682000e-01   6.009261e+01   2.769568e-01
  2.684990e-01   6.007289e+01   2.779455e-01
  2.687980e-01   6.037414e+01   2.782632e-01
  2.690960e-01   6.003180e+01   2.786096e-01
  2.693950e-01   6.000846e+01   2.756484e-01
  2.696940e-01   6.010873e+01   2.762489e-01
  2.699930e-01   6.039877e+01   2.779431e-01
  2.702920e-01   5.983477e+01   2.763620e-01
  2.705910e-01   6.010918e+01   2.774638e-01
  2.708900e-01   6.046567e+01   2.761421e-01
  2.711890e-01   6.015470e+01   2.772872e-01
  2.714880e-01   6.003286e+01   2.759818e-01
  2.717870e-01   6.027700e+01   2.770076e-01
  2.720860e-01   6.055660e+01   2.766266e-01
  2.723850e-01   5.980793e+01   2.742704e-01
  2.726840e-01   5.967056e+01   2.750555e-01
  2.729820e-01   6.012622e+01   2.759187e-01
  2.732810e-01   6.027205e+01   2.753325e-01
  2.735800e-01   5.950798e+01   2.734908e-01
  2.738790e-01   5.966178e+01   2.743919e-01
  2.741780e-01   5.979954e+01   2.751681e-01
  2.744770e-01   5.945685e+01   2.718413e-01
  2.747760e-01   5.959088e+01   2.734995e-01
  2.750750e-01   5.965993e+01   2.768003e-01
  2.753740e-01   5.985576e+01   2.816906e-01
  2.756730e-01   5.981147e+01   2.830791e-01
  2.759720e-01   6.040181e+01   2.831712e-01
  2.762710e-01   5.988149e+01   2.859942e-01
  2.765690e-01   5.993077e+01   2.853911e-01
  2.768680e-01   5.972063e+01   2.875907e-01
  2.771670e-01   6.008074e+01   2.860566e-01
  2.774660e-01   6.068794e+01   2.883306e-01
  2.777650e-01   6.019589e+01   2.906556e-01
  2.780640e-01   5.988876e+01   2.885242e-01
  2.783630e-01   6.001105e+01   2.892443e-01
  2.786620e-01   5.967941e+01   2.901609e-01
  2.789610e-01   6.016446e+01   2.914465e-01
  2.792600e-01   5.955180e+01   2.928156e-01
  2.795590e-01   5.946794e+01   2.868766e-01
  2.798580e-01   5.950394e+01   2.914794e-01
  2.801560e-01   6.004786e+01   2.923673e-01
  2.804550e-01   5.954677e+01   2.920258e-01
  2.807540e-01   6.007139e+01   2.946518e-01
  2.810530e-01   5.966237e+01   2.908802e-01
  2.813520e-01   5.953655e+01   2.944649e-01
  2.816510e-01   5.962269e+01   2.936615e-01
  2.819500e-01   5.986086e+01   2.943601e-01
  2.822490e-01   6.004035e+01   2.948011e-01
  2.825480e-01   5.980363e+01   2.937698e-01
  2.828470e-01   5.970032e+01   2.969357e-01
  2.831460e-01   6.005626e+01   2.963186e-01
  2.834450e-01   5.996549e+01   2.945045e-01
  2.837430e-01   5.993887e+01   2.961434e-01
  2.840420e-01   5.978340e+01   2.973746e-01
  2.843410e-01   5.948797e+01   3.031119e-01
  2.846400e-01   5.962573e+01   3.055922e-01
  2.849390e-01   5.924742e+01   3.124871e-01
  2.852380e-01   5.918892e+01   3.152318e-01
  2.855370e-01   5.932560e+01   3.187246e-01
  2.858360e-01   5.939905e+01   3.209634e-01
  2.861350e-01   5.928785e+01   3.234947e-01
  2.864340e-01   5.906106e+01   3.276521e-01
  2.867330e-01   5.946507e+01   3.278266e-01
  2.870320e-01   5.921818e+01   3.327599e-01
  2.873310e-01   5.939587e+01   3.301707e-01
  2.876290e-01   5.974520e+01   3.364072e-01
  2.879280e-01   5.904666e+01   3.374922e-01
  2.882270e-01   5.958405e+01   3.352820e-01
  2.885260e-01   5.951921e+01   3.391862e-01
  2.888250e-01   5.884531e+01   3.364017e-01
  2.891240e-01   5.855742e+01   3.406401e-01
  2.894230e-01   5.924053e+01   3.457154e-01
  2.897220e-01   5.953186e+01   3.383584e-01
  2.900210e-01   5.955530e+01   3.473749e-01
  2.903200e-01   5.928186e+01   3.445514e-01
  2.906190e-01   5.897330e+01   3.473528e-01
  2.909180e-01   5.946695e+01   3.497511e-01
  2.912160e-01   5.898349e+01   3.445970e-01
  2.915150e-01   5.930331e+01   3.569252e-01
  2.918140e-01   5.926936e+01   3.486011e-01
  2.921130e-01   5.948658e+01   3.525042e-01
  2.924120e-01   5.889758e+01   3.533014e-01
  2.927110e-01   5.953451e+01   3.542152e-01
  2.930100e-01   5.923979e+01   3.625484e-01
  2.933090e-01   5.855788e+01   3.546749e-01
  2.936080e-01   5.907560e+01   3.538349e-01
  2.939070e-01   5.917843e+01   3.598354e-01
  2.942060e-01   5.873034e+01   3.590945e-01
  2.945050e-01   5.910192e+01   3.677815e-01
  2.948030e-01   5.892421e+01   3.576160e-01
  2.951020e-01   5.945984e+01   3.647225e-01
  2.954010e-01   5.946351e+01   3.664727e-01
  2.957000e-01   5.865772e+01   3.657332e-01
  2.959990e-01   5.846650e+01   3.646969e-01
  2.962980e-01   5.871487e+01   3.661322e-01
  2.965970e-01   5.908026e+01   3.708704e-01
  2.968960e-01   5.905177e+01   3.705529e-01
  2.971950e-01   5.884276e+01   3.683143e-01
  2.974940e-01   5.943377e+01   3.688125e-01
  2.977930e-01   5.898761e+01   3.708079e-01
  2.980920e-01   5.873602e+01   3.702447e-01
  2.983900e-01   5.847966e+01   3.724366e-01
  2.986890e-01   5.844063e+01   3.681779e-01
  2.989880e-01   5.941554e+01   3.751696e-01
  2.992870e-01   5.848871e+01   3.731684e-01
  2.995860e-01   5.920022e+01   3.775773e-01
  2.998850e-01   5.828158e+01   3.725070e-01
  3.001840e-01   5.863434e+01   3.760080e-01
  3.004830e-01   5.909539e+01   3.823924e-01
  3.007820e-01   5.911365e+01   3.809584e-01
  3.010810e-01   5.886925e+01   3.774833e-01
  3.013800e-01   5.790718e+01   3.800237e-01
  3.016790e-01   5.868983e+01   3.815777e-01
  3.019780e-01   5.874841e+01   3.837881e-01
  3.022760e-01   5.859793e+01   3.850879e-01
  3.025750e-01   5.807969e+01   3.813447e-01
  3.028740e-01   5.888630e+01   3.894379e-01
  3.031730e-01   5.854942e+01   3.864838e-01
  3.034720e-01   5.833551e+01   3.873485e-01
  3.037710e-01   5.832046e+01   3.870353e-01
  3.040700e-01   5.852779e+01   3.895797e-01
  3.043690e-01   5.920304e+01   3.964707e-01
  3.046680e-01   5.893784e+01   3.942000e-01
  3.049670e-01   5.917271e+01   3.914519e-01
  3.052660e-01   5.817128e+01   3.949470e-01
  3.055650e-01   5.857371e+01   3.949128e-01
  3.058630e-01   5.883827e+01   4.012084e-01
  3.061620e-01   5.792276e+01   3.907906e-01
  3.064610e-01   5.838123e+01   3.973535e-01
  3.067600e-01   5.819313e+01   4.028098e-01
  3.070590e-01   5.863545e+01   3.982177e-01
  3.073580e-01   5.807323e+01   4.023947e-01
  3.076570e-01   5.843089e+01   3.963900e-01
  3.079560e-01   5.860855e+01   4.033536e-01
  3.082550e-01   5.846420e+01   4.028566e-01
  3.085540e-01   5.863349e+01   4.031436e-01
  3.088530e-01   5.852340e+01   4.078806e-01
  3.091520e-01   5.840705e+01   4.014823e-01
  3.094500e-01   5.925715e+01   4.132354e-01
  3.097490e-01   5.858872e+01   4.090318e-01
  3.100480e-01   5.840326e+01   4.053339e-01
  3.103470e-01   5.852571e+01   4.170843e-01
  3.106460e-01   5.818010e+01   4.036588e-01
  3.109450e-01   5.867719e+01   4.172958e-01
  3.112440e-01   5.827597e+01   4.088661e-01
  3.115430e-01   5.781385e+01   4.125983e-01
  3.118420e-01   5.833509e+01   4.190484e-01
  3.121410e-01   5.821499e+01   4.121060e-01
  3.124400e-01   5.919583e+01   4.231405e-01
  3.127390e-01   5.853831e+01   4.148525e-01
  3.130380e-01   5.813039e+01   4.223673e-01
  3.133360e-01   5.800826e+01   4.195463e-01
  3.136350e-01   5.839429e+01   4.202660e-01
  3.139340e-01   5.799569e+01   4.249938e-01
  3.142330e-01   5.785105e+01   4.179723e-01
  3.145320e-01   5.834925e+01   4.302031e-01
  3.148310e-01   5.837057e+01   4.253154e-01
  3.151300e-01   5.875175e+01   4.267019e-01
  3.154290e-01   5.809867e+01   4.292784e-01
  3.157280e-01   5.790504e+01   4.257148e-01
  3.160270e-01   5.783837e+01   4.338094e-01
  3.163260e-01   5.803337e+01   4.261863e-01
  3.166250e-01   5.815073e+01   4.349793e-01
  3.169230e-01   5.853869e+01   4.338223e-01
  3.172220e-01   5.783368e+01   4.360492e-01
  3.175210e-01   5.832074e+01   4.375013e-01
  3.178200e-01   5.825340e+01   4.342434e-01
  3.181190e-01   5.786429e+01   4.407884e-01
  3.184180e-01   5.809998e+01   4.370520e-01
  3.187170e-01   5.816701e+01   4.451137e-01
  3.190160e-01   5.824388e+01   4.442088e-01
  3.193150e-01   5.829066e+01   4.377686e-01
  3.196140e-01   5.813212e+01   4.486326e-01
  3.199130e-01   5.859627e+01   4.439621e-01
  3.202120e-01   5.758133e+01   4.473222e-01
  3.205100e-01   5.879653e+01   4.507765e-01
  3.208090e-01   5.797286e+01   4.443702e-01
  3.211080e-01   5.808998e+01   4.517920e-01
  3.214070e-01   5.823984e+01   4.445919e-01
  3.217060e-01   5.784542e+01   4.504216e-01
  3.220050e-01   5.732194e+01   4.454954e-01
  3.223040e-01   5.820158e+01   4.468591e-01
  3.226030e-01   5.852363e+01   4.594931e-01
  3.229020e-01   5.805036e+01   4.422828e-01
  3.232010e-01   5.879880e+01   4.575263e-01
  3.235000e-01   5.799723e+01   4.493479e-01
  3.237990e-01   5.854646e+01   4.548335e-01
  3.240970e-01   5.839538e+01   4.611950e-01
  3.243960e-01   5.863794e+01   4.526576e-01
  3.246950e-01   5.761190e+01   4.598663e-01
  3.249940e-01   5.873068e+01   4.564024e-01
  3.252930e-01   5.805345e+01   4.611776e-01
  3.255920e-01   5.822862e+01   4.645818e-01
  3.258910e-01   5.789772e+01   4.587839e-01
  3.261900e-01   5.730896e+01   4.636338e-01
  3.264890e-01   5.824396e+01   4.619337e-01
  3.267880e-01   5.824947e+01   4.655788e-01
  3.270870e-01   5.798312e+01   4.724862e-01
  3.273860e-01   5.827227e+01   4.679786e-01
  3.276850e-01   5.871850e+01   4.754729e-01
  3.279830e-01   5.885331e+01   4.689097e-01
  3.282820e-01   5.793785e+01   4.747250e-01
  3.285810e-01   5.797028e+01   4.729157e-01
  3.288800e-01   5.732315e+01   4.736641e-01
  3.291790e-01   5.854139e+01   4.747553e-01
  3.294780e-01   5.786827e+01   4.793976e-01
  3.297770e-01   5.812136e+01   4.829882e-01
  3.300760e-01   5.887418e+01   4.810264e-01
  3.303750e-01   5.816893e+01   4.857711e-01
  3.306740e-01   5.748611e+01   4.763134e-01
  3.309730e-01   5.847206e+01   4.891390e-01
  3.312720e-01   5.738980e+01   4.883045e-01
  3.315700e-01   5.706903e+01   4.780885e-01
  3.318690e-01   5.737085e+01   4.920233e-01
  3.321680e-01   5.761546e+01   4.819058e-01
  3.324670e-01   5.864114e+01   4.985547e-01
  3.327660e-01   5.660359e+01   4.870940e-01
  3.330650e-01   5.746034e+01   4.913115e-01
  3.333640e-01   5.781387e+01   5.006703e-01
  3.336630e-01   5.754817e+01   4.879066e-01
  3.339620e-01   5.799332e+01   5.043470e-01
  3.342610e-01   5.838109e+01   4.991296e-01
  3.345600e-01   5.805852e+01   5.028833e-01
  3.348590e-01   5.830522e+01   5.128918e-01
  3.351570e-01   5.743738e+01   4.934111e-01
  3.354560e-01   5.802168e+01   5.153463e-01
  3.357550e-01   5.753133e+01   4.966060e-01
  3.360540e-01   5.803496e+01   5.135435e-01
  3.363530e-01   5.836553e+01   5.213078e-01
  3.366520e-01   5.777402e+01   5.033925e-01
  3.369510e-01   5.778190e+01   5.252032e-01
  3.372500e-01   5.762729e+01   5.010122e-01
  3.375490e-01   5.666059e+01   5.174753e-01
  3.378480e-01   5.741446e+01   5.183213e-01
  3.381470e-01   5.702454e+01   5.152843e-01
  3.384460e-01   5.744910e+01   5.311171e-01
  3.387450e-01   5.728241e+01   5.089810e-01
  3.390430e-01   5.740265e+01   5.281657e-01
  3.393420e-01   5.652498e+01   5.214384e-01
  3.396410e-01   5.663059e+01   5.225906e-01
  3.399400e-01   5.722350e+01   5.407112e-01
  3.402390e-01   5.813502e+01   5.190007e-01
  3.405380e-01   5.744044e+01   5.388304e-01
  3.408370e-01   5.755713e+01   5.316162e-01
  3.411360e-01   5.786175e+01   5.365165e-01
  3.414350e-01   5.820958e+01   5.453502e-01
  3.417340e-01   5.760073e+01   5.346020e-01
  3.420330e-01   5.739186e+01   5.497396e-01
  3.423320e-01   5.857812e+01   5.398275e-01
  3.426300e-01   5.799386e+01   5.518472e-01
  3.429290e-01   5.743125e+01   5.468899e-01
  3.432280e-01   5.739953e+01   5.444935e-01
  3.435270e-01   5.770753e+01   5.647838e-01
  3.438260e-01   5.693168e+01   5.386034e-01
  3.441250e-01   5.804024e+01   5.631260e-01
  3.444240e-01   5.775868e+01   5.538124e-01
  3.447230e-01   5.677739e+01   5.537742e-01
  3.450220e-01   5.804037e+01   5.714451e-01
  3.453210e-01   5.781709e+01   5.540924e-01
  3.456200e-01   5.669539e+01   5.698965e-01
  3.459190e-01   5.679999e+01   5.570769e-01
  3.462170e-01   5.792744e+01   5.734547e-01
  3.465160e-01   5.822944e+01   5.740862e-01
  3.468150e-01   5.782426e+01   5.712309e-01
  3.471140e-01   5.784802e+01   5.864213e-01
  3.474130e-01   5.690949e+01   5.658506e-01
  3.477120e-01   5.706926e+01   5.824607e-01
  3.480110e-01   5.807949e+01   5.812310e-01
  3.483100e-01   5.695839e+01   5.773732e-01
  3.486090e-01   5.826432e+01   5.989785e-01
  3.489080e-01   5.683548e+01   5.767500e-01
  3.492070e-01   5.619364e+01   5.891989e-01
  3.495060e-01   5.705737e+01   5.824000e-01
  3.498040e-01   5.807616e+01   5.999680e-01
  3.501030e-01   5.709190e+01   5.958398e-01
  3.504020e-01   5.800178e+01   5.995837e-01
  3.507010e-01   5.762206e+01   6.118246e-01
  3.510000e-01   5.801148e+01   5.947784e-01
  3.512990e-01   5.723228e+01   6.097518e-01
  3.515980e-01   5.742069e+01   6.025286e-01
  3.518970e-01   5.745288e+01   6.162429e-01
  3.521960e-01   5.753538e+01   6.254955e-01
  3.524950e-01   5.751915e+01   6.020391e-01
  3.527940e-01   5.720752e+01   6.271036e-01
  3.530930e-01   5.827054e+01   6.163176e-01
  3.533920e-01   5.666463e+01   6.229892e-01
  3.536900e-01   5.763709e+01   6.306012e-01
  3.539890e-01   5.796831e+01   6.289766e-01
  3.542880e-01   5.734272e+01   6.407907e-01
  3.545870e-01   5.697036e+01   6.136497e-01
  3.548860e-01   5.781709e+01   6.398108e-01
  3.551850e-01   5.590727e+01   6.176939e-01
  3.554840e-01   5.794453e+01   6.405155e-01
  3.557830e-01   5.761142e+01   6.410773e-01
  3.560820e-01   5.746475e+01   6.184729e-01
  3.563810e-01   5.745169e+01   6.389835e-01
  3.566800e-01   5.799996e+01   6.268892e-01
  3.569790e-01   5.651055e+01   6.385474e-01
  3.572770e-01   5.648256e+01   6.371745e-01
  3.575760e-01   5.528485e+01   6.045039e-01
  3.578750e-01   5.846796e+01   6.622741e-01
  3.581740e-01   5.745915e+01   6.273417e-01
  3.584730e-01   5.753026e+01   6.569419e-01
  3.587720e-01   5.771211e+01   6.465353e-01
  3.590710e-01   5.808349e+01   6.473733e-01
  3.593700e-01   5.743607e+01   6.684490e-01
  3.596690e-01   5.642010e+01   6.344144e-01
  3.599680e-01   5.630637e+01   6.632086e-01
  3.602670e-01   5.786165e+01   6.549443e-01
  3.605660e-01   5.761500e+01   6.694894e-01
  3.608640e-01   5.694990e+01   6.826837e-01
  3.611630e-01   5.720541e+01   6.486808e-01
  3.614620e-01   5.774899e+01   6.919645e-01
  3.617610e-01   5.645898e+01   6.586854e-01
  3.620600e-01   5.717285e+01   6.855041e-01
  3.623590e-01   5.796742e+01   6.872695e-01
  3.626580e-01   5.800816e+01   6.875110e-01
  3.629570e-01   5.742578e+01   7.024593e-01
  3.632560e-01   5.820916e+01   6.771254e-01
  3.635550e-01   5.757347e+01   7.148262e-01
  3.638540e-01   5.702483e+01   6.937245e-01
  3.641530e-01   5.710606e+01   6.989144e-01
  3.644510e-01   5.607933e+01   7.226574e-01
  3.647500e-01   5.797012e+01   6.902672e-01
  3.650490e-01   5.690718e+01   7.261854e-01
  3.653480e-01   5.684508e+01   7.086285e-01
  3.656470e-01   5.632364e+01   7.137585e-01
  3.659460e-01   5.606005e+01   7.334536e-01
  3.662450e-01   5.746874e+01   7.108463e-01
  3.665440e-01   5.838178e+01   7.661941e-01
  3.668430e-01   5.684761e+01   7.153614e-01
  3.671420e-01   5.747658e+01   7.503189e-01
  3.674410e-01   5.592013e+01   7.306856e-01
  3.677400e-01   5.852381e+01   7.610772e-01
  3.680390e-01   5.779129e+01   7.856401e-01
  3.683370e-01   5.779816e+01   7.354623e-01
  3.686360e-01   5.794500e+01   7.779430e-01
  3.689350e-01   5.763278e+01   7.592467e-01
  3.692340e-01   5.815943e+01   7.837231e-01
  3.695330e-01   5.718801e+01   8.045876e-01
  3.698320e-01   5.580675e+01   7.412621e-01
  3.701310e-01   5.846634e+01   8.159771e-01
  3.704300e-01   5.721875e+01   7.688165e-01
  3.707290e-01   5.662092e+01   8.054258e-01
  3.710280e-01   5.697293e+01   8.030732e-01
  3.713270e-01   5.662465e+01   7.888921e-01
  3.716260e-01   5.715738e+01   8.403680e-01
  3.719240e-01   5.670177e+01   7.826334e-01
  3.722230e-01   5.822989e+01   8.510013e-01
  3.725220e-01   5.484535e+01   7.975450e-01
  3.728210e-01   5.648233e+01   8.273191e-01
  3.731200e-01   5.830379e+01   8.904716e-01
  3.734190e-01   5.707481e+01   8.037909e-01
  3.737180e-01   5.842746e+01   8.882261e-01
  3.740170e-01   5.647328e+01   8.220004e-01
  3.743160e-01   5.724682e+01   8.855543e-01
  3.746150e-01   5.675308e+01   8.754065e-01
  3.749140e-01   5.627534e+01   8.507059e-01
  3.752130e-01   5.821900e+01   9.272705e-01
  3.755110e-01   5.703190e+01   8.535071e-01
  3.758100e-01   5.873591e+01   9.313779e-01
  3.761090e-01   5.725468e+01   8.921032e-01
  3.764080e-01   5.952622e+01   9.339817e-01
  3.767070e-01   5.789809e+01   9.630973e-01
  3.770060e-01   5.881904e+01   8.911976e-01
  3.773050e-01   5.682665e+01   9.623346e-01
  3.776040e-01   5.751638e+01   9.252795e-01
  3.779030e-01   5.641074e+01   9.466436e-01
  3.782020e-01   5.565616e+01   1.015630e+00
  3.785010e-01   5.881782e+01   9.177968e-01
  3.788000e-01   5.766696e+01   1.028783e+00
  3.790990e-01   5.789995e+01   9.510984e-01
  3.793970e-01   5.748675e+01   1.017345e+00
  3.796960e-01   5.801447e+01   1.017172e+00
  3.799950e-01   5.734844e+01   9.927583e-01
  3.802940e-01   5.514077e+01   1.082232e+00
  3.805930e-01   5.587239e+01   9.501338e-01
  3.808920e-01   5.621849e+01   1.098948e+00
  3.811910e-01   5.671258e+01   1.020235e+00
  3.814900e-01   5.854201e+01   1.090866e+00
  3.817890e-01   5.797286e+01   1.185343e+00
  3.820880e-01   5.804287e+01   1.007956e+00
  3.823870e-01   5.774371e+01   1.190655e+00
  3.826860e-01   5.737422e+01   1.041448e+00
  3.829840e-01   5.602283e+01   1.196315e+00
  3.832830e-01   5.680593e+01   1.151419e+00
  3.835820e-01   5.913676e+01   1.146828e+00
  3.838810e-01   5.851959e+01   1.275485e+00
  3.841800e-01   5.745136e+01   1.117299e+00
  3.844790e-01   5.479394e+01   1.243392e+00
  3.847780e-01   5.714883e+01   1.176889e+00
  3.850770e-01   5.625429e+01   1.269360e+00
  3.853760e-01   5.775557e+01   1.372025e+00
  3.856750e-01   5.668834e+01   1.172138e+00
  3.859740e-01   5.556482e+01   1.369572e+00
  3.862730e-01   5.637897e+01   1.251939e+00
  3.865710e-01   5.664506e+01   1.382821e+00
  3.868700e-01   5.695763e+01   1.412076e+00
  3.871690e-01   5.513206e+01   1.307122e+00
  3.874680e-01   5.654819e+01   1.524437e+00
  3.877670e-01   5.549502e+01   1.333460e+00
  3.880660e-01   5.856003e+01   1.586183e+00
  3.883650e-01   5.605672e+01   1.470601e+00
  3.886640e-01   6.036739e+01   1.592480e+00
  3.889630e-01   5.770753e+01   1.694352e+00
  3.892620e-01   5.816056e+01   1.529482e+00
  3.895610e-01   5.723769e+01   1.733680e+00
  3.898600e-01   5.740905e+01   1.689964e+00
  3.901580e-01   5.439006e+01   1.713976e+00
  3.904570e-01   5.590240e+01   1.942743e+00
  3.907560e-01   5.382444e+01   1.681193e+00
  3.910550e-01   5.839295e+01   2.021982e+00
  3.913540e-01   5.573236e+01   1.975381e+00
  3.916530e-01   5.951320e+01   2.041286e+00
  3.919520e-01   5.293174e+01   2.500790e+00
  3.922510e-01   5.636250e+01   1.986517e+00
  3.925500e-01   5.709066e+01   2.682353e+00
  3.928490e-01   5.681760e+01   2.442779e+00
  3.931480e-01   4.990707e+01   2.507924e+00
  3.934470e-01   0.000000e+00   0.000000e+00
  3.937460e-01   5.709066e+01   2.682353e+00
creator: radaver
creator-version: 3725
header-file: /nas_data/SAXS_data/20151104Workshop/header/JH1_0060.txt
image-file: /nas_data/Pilatus1M/20151104_Workshop/JH1_0060.tif
angular-axis-file: /nas_data/SAXS_data/20151104Workshop/q20151029.dat
beamstop-mask-file: /nas_data/SAXS_data/20151104Workshop/fit2d20151031.msk
detector-response-file: none
beam-center-x: 949.7700
beam-center-y: 918.8000
unit-time: 1.0000
channel-first: 10
channel-last: 1315
Exposure time [s]: 1.094159
Transmitted Beam: 0.483461
Incident Beam: 0.483461
Code: JH1
Concentration [mg/ml]: 1
Run Number: 0060
