# Supplementary material for: SAXS analysis of a soluble cytosolic NgBR construct including extracellular and transmembrane domains
Source: PLoS One. 2018 Jan 18;13(1):e0191371. doi: 10.1371/journal.pone.0191371 (PMC5773207; doi:10.1371/journal.pone.0191371)
Supplement: S1 File — (ZIP) [file pone.0191371.s001.zip › JH1_0061.dat]

Sample:   c= 1.0000 mg/ml  Code: JH1
  3.656810e-03   2.259891e+04   4.131725e+01
  3.955720e-03   2.197493e+04   2.798230e+01
  4.254640e-03   1.911020e+04   2.338397e+01
  4.553560e-03   1.544712e+04   2.026993e+01
  4.852480e-03   1.248025e+04   1.705795e+01
  5.151400e-03   1.049463e+04   1.545262e+01
  5.450320e-03   8.689385e+03   1.335544e+01
  5.749240e-03   7.422315e+03   1.195954e+01
  6.048150e-03   6.358110e+03   1.084980e+01
  6.347070e-03   5.493324e+03   9.581556e+00
  6.645990e-03   4.804921e+03   8.921715e+00
  6.944910e-03   4.216774e+03   8.046281e+00
  7.243830e-03   3.775543e+03   7.377543e+00
  7.542750e-03   3.339370e+03   6.911987e+00
  7.841670e-03   3.014034e+03   6.201559e+00
  8.140580e-03   2.725882e+03   5.979018e+00
  8.439500e-03   2.474181e+03   5.490445e+00
  8.738420e-03   2.276578e+03   5.216393e+00
  9.037340e-03   2.089164e+03   4.831707e+00
  9.336260e-03   1.934302e+03   4.568785e+00
  9.635180e-03   1.776449e+03   4.365939e+00
  9.934100e-03   1.643330e+03   4.062947e+00
  1.023300e-02   1.498018e+03   3.975480e+00
  1.053190e-02   1.396551e+03   3.893242e+00
  1.083090e-02   1.290882e+03   3.743056e+00
  1.112980e-02   1.192524e+03   3.567013e+00
  1.142870e-02   1.109526e+03   3.421369e+00
  1.172760e-02   1.019356e+03   3.270275e+00
  1.202650e-02   9.474911e+02   3.144169e+00
  1.232540e-02   8.770655e+02   3.008487e+00
  1.262440e-02   8.152424e+02   2.846585e+00
  1.292330e-02   7.634038e+02   2.712107e+00
  1.322220e-02   7.092927e+02   2.614221e+00
  1.352110e-02   6.576675e+02   2.491987e+00
  1.382000e-02   6.107144e+02   2.377725e+00
  1.411900e-02   5.725341e+02   2.290998e+00
  1.441790e-02   5.367114e+02   2.202191e+00
  1.471680e-02   5.002805e+02   2.116037e+00
  1.501570e-02   4.658139e+02   1.999643e+00
  1.531460e-02   4.421284e+02   1.939346e+00
  1.561350e-02   4.128080e+02   1.841059e+00
  1.591250e-02   3.888623e+02   1.802608e+00
  1.621140e-02   3.678687e+02   1.723043e+00
  1.651030e-02   3.455546e+02   1.652407e+00
  1.680920e-02   3.291666e+02   1.612748e+00
  1.710810e-02   3.122202e+02   1.573982e+00
  1.740710e-02   2.932405e+02   1.503442e+00
  1.770600e-02   2.832890e+02   1.462859e+00
  1.800490e-02   2.656009e+02   1.405256e+00
  1.830380e-02   2.578925e+02   1.395748e+00
  1.860270e-02   2.422500e+02   1.326487e+00
  1.890170e-02   2.323572e+02   1.299119e+00
  1.920060e-02   2.214881e+02   1.256348e+00
  1.949950e-02   2.129038e+02   1.245947e+00
  1.979840e-02   2.029884e+02   1.193760e+00
  2.009730e-02   1.971998e+02   1.163709e+00
  2.039620e-02   1.880692e+02   1.134389e+00
  2.069520e-02   1.818232e+02   1.109380e+00
  2.099410e-02   1.747233e+02   1.095385e+00
  2.129300e-02   1.690005e+02   1.049066e+00
  2.159190e-02   1.630863e+02   1.066060e+00
  2.189080e-02   1.583304e+02   1.056264e+00
  2.218980e-02   1.529314e+02   1.055981e+00
  2.248870e-02   1.469625e+02   1.053637e+00
  2.278760e-02   1.424516e+02   1.027120e+00
  2.308650e-02   1.396540e+02   1.048283e+00
  2.338540e-02   1.348352e+02   1.027900e+00
  2.368430e-02   1.326024e+02   1.000837e+00
  2.398330e-02   1.267265e+02   1.000674e+00
  2.428220e-02   1.258038e+02   9.748427e-01
  2.458110e-02   1.229376e+02   9.960752e-01
  2.488000e-02   1.205042e+02   9.598651e-01
  2.517890e-02   1.176688e+02   9.371907e-01
  2.547790e-02   1.151290e+02   9.401180e-01
  2.577680e-02   1.107412e+02   9.146233e-01
  2.607570e-02   1.114287e+02   9.248870e-01
  2.637460e-02   1.078027e+02   9.024070e-01
  2.667350e-02   1.065311e+02   8.746170e-01
  2.697250e-02   1.041908e+02   8.382882e-01
  2.727140e-02   1.033168e+02   8.037845e-01
  2.757030e-02   1.001340e+02   7.926204e-01
  2.786920e-02   9.989390e+01   7.826215e-01
  2.816810e-02   9.758399e+01   7.612606e-01
  2.846700e-02   9.572803e+01   7.446778e-01
  2.876600e-02   9.609826e+01   7.371267e-01
  2.906490e-02   9.460096e+01   7.335612e-01
  2.936380e-02   9.305169e+01   7.221124e-01
  2.966270e-02   9.167472e+01   7.114909e-01
  2.996160e-02   9.133437e+01   7.112095e-01
  3.026060e-02   9.057790e+01   6.971038e-01
  3.055950e-02   8.981842e+01   6.931911e-01
  3.085840e-02   8.881750e+01   6.864073e-01
  3.115730e-02   8.772285e+01   6.793081e-01
  3.145620e-02   8.671586e+01   6.689080e-01
  3.175510e-02   8.604055e+01   6.681262e-01
  3.205410e-02   8.628563e+01   6.654309e-01
  3.235300e-02   8.425934e+01   6.549071e-01
  3.265190e-02   8.439845e+01   6.434199e-01
  3.295080e-02   8.294955e+01   6.420559e-01
  3.324970e-02   8.231547e+01   6.387573e-01
  3.354870e-02   8.121504e+01   6.328146e-01
  3.384760e-02   8.107029e+01   6.249503e-01
  3.414650e-02   7.965392e+01   6.194670e-01
  3.444540e-02   8.045541e+01   6.140203e-01
  3.474430e-02   7.951698e+01   6.158004e-01
  3.504330e-02   7.894457e+01   6.059765e-01
  3.534220e-02   7.776393e+01   6.021701e-01
  3.564110e-02   7.860036e+01   6.046539e-01
  3.594000e-02   7.850222e+01   5.927102e-01
  3.623890e-02   7.711807e+01   5.974556e-01
  3.653780e-02   7.688925e+01   5.804326e-01
  3.683680e-02   7.737873e+01   5.898530e-01
  3.713570e-02   7.578759e+01   5.844531e-01
  3.743460e-02   7.661697e+01   5.780643e-01
  3.773350e-02   7.520030e+01   5.720349e-01
  3.803240e-02   7.590919e+01   5.884433e-01
  3.833140e-02   7.560185e+01   6.012088e-01
  3.863030e-02   7.357232e+01   6.023036e-01
  3.892920e-02   7.505409e+01   6.067565e-01
  3.922810e-02   7.410603e+01   6.052750e-01
  3.952700e-02   7.363657e+01   5.994444e-01
  3.982600e-02   7.420369e+01   6.104871e-01
  4.012490e-02   7.376316e+01   5.991858e-01
  4.042380e-02   7.408586e+01   6.083863e-01
  4.072270e-02   7.394365e+01   6.054044e-01
  4.102160e-02   7.260315e+01   5.991060e-01
  4.132050e-02   7.201551e+01   5.974591e-01
  4.161950e-02   7.168019e+01   5.899054e-01
  4.191840e-02   7.276925e+01   6.021601e-01
  4.221730e-02   7.179670e+01   5.903847e-01
  4.251620e-02   7.221117e+01   5.998466e-01
  4.281510e-02   7.281081e+01   5.930170e-01
  4.311410e-02   7.152060e+01   5.884925e-01
  4.341300e-02   7.051024e+01   5.873407e-01
  4.371190e-02   7.139767e+01   5.895000e-01
  4.401080e-02   6.992290e+01   5.833799e-01
  4.430970e-02   6.972084e+01   5.780839e-01
  4.460860e-02   7.079685e+01   5.832682e-01
  4.490760e-02   7.068565e+01   5.842986e-01
  4.520650e-02   7.044505e+01   5.788788e-01
  4.550540e-02   7.012891e+01   5.805103e-01
  4.580430e-02   6.978838e+01   5.769014e-01
  4.610320e-02   6.960983e+01   5.732749e-01
  4.640220e-02   6.906898e+01   5.753751e-01
  4.670110e-02   6.892067e+01   5.661994e-01
  4.700000e-02   6.942436e+01   5.703758e-01
  4.729890e-02   6.870336e+01   5.695300e-01
  4.759780e-02   6.832952e+01   5.672698e-01
  4.789680e-02   6.874857e+01   5.654920e-01
  4.819570e-02   6.887198e+01   5.653035e-01
  4.849460e-02   6.809792e+01   5.642010e-01
  4.879350e-02   6.767022e+01   5.562646e-01
  4.909240e-02   6.815015e+01   5.658196e-01
  4.939130e-02   6.780869e+01   5.548219e-01
  4.969030e-02   6.719467e+01   5.543066e-01
  4.998920e-02   6.804503e+01   5.571289e-01
  5.028810e-02   6.727472e+01   5.519701e-01
  5.058700e-02   6.791681e+01   5.586314e-01
  5.088590e-02   6.779910e+01   5.488771e-01
  5.118490e-02   6.667656e+01   5.514981e-01
  5.148380e-02   6.867246e+01   5.570072e-01
  5.178270e-02   6.716254e+01   5.437416e-01
  5.208160e-02   6.772944e+01   5.518509e-01
  5.238050e-02   6.778324e+01   5.462484e-01
  5.267940e-02   6.681278e+01   5.500718e-01
  5.297840e-02   6.733270e+01   5.450656e-01
  5.327730e-02   6.750487e+01   5.432294e-01
  5.357620e-02   6.798573e+01   5.470637e-01
  5.387510e-02   6.868630e+01   5.466984e-01
  5.417400e-02   6.703705e+01   5.451428e-01
  5.447300e-02   6.642418e+01   5.345502e-01
  5.477190e-02   6.625713e+01   5.350979e-01
  5.507080e-02   6.756223e+01   5.403422e-01
  5.536970e-02   6.756940e+01   5.385256e-01
  5.566860e-02   6.622778e+01   5.368252e-01
  5.596760e-02   6.732646e+01   5.351297e-01
  5.626650e-02   6.750073e+01   5.382519e-01
  5.656540e-02   6.729513e+01   5.356087e-01
  5.686430e-02   6.582745e+01   5.267714e-01
  5.716320e-02   6.626363e+01   5.250097e-01
  5.746210e-02   6.625426e+01   5.302547e-01
  5.776110e-02   6.552898e+01   5.291310e-01
  5.806000e-02   6.608067e+01   5.231334e-01
  5.835890e-02   6.686509e+01   5.268071e-01
  5.865780e-02   6.536647e+01   5.180316e-01
  5.895670e-02   6.599493e+01   5.304092e-01
  5.925570e-02   6.578792e+01   5.174540e-01
  5.955460e-02   6.630614e+01   5.263387e-01
  5.985350e-02   6.589824e+01   5.173305e-01
  6.015240e-02   6.478510e+01   5.146053e-01
  6.045130e-02   6.591699e+01   5.196439e-01
  6.075020e-02   6.446992e+01   5.089642e-01
  6.104920e-02   6.562410e+01   5.173671e-01
  6.134810e-02   6.577840e+01   5.185353e-01
  6.164700e-02   6.533313e+01   5.085869e-01
  6.194590e-02   6.631797e+01   5.206577e-01
  6.224480e-02   6.572971e+01   5.069498e-01
  6.254380e-02   6.613768e+01   5.171585e-01
  6.284270e-02   6.585711e+01   5.177260e-01
  6.314160e-02   6.588008e+01   5.054407e-01
  6.344050e-02   6.594552e+01   5.131209e-01
  6.373940e-02   6.568015e+01   5.036401e-01
  6.403840e-02   6.468286e+01   5.076485e-01
  6.433730e-02   6.479402e+01   5.028083e-01
  6.463620e-02   6.553683e+01   5.015541e-01
  6.493510e-02   6.551185e+01   5.125156e-01
  6.523400e-02   6.661648e+01   5.061832e-01
  6.553290e-02   6.640033e+01   5.079543e-01
  6.583190e-02   6.534570e+01   5.018433e-01
  6.613080e-02   6.551820e+01   4.979530e-01
  6.642970e-02   6.478589e+01   5.043422e-01
  6.672860e-02   6.528090e+01   4.955630e-01
  6.702750e-02   6.517218e+01   5.001569e-01
  6.732650e-02   6.568094e+01   4.985710e-01
  6.762540e-02   6.505649e+01   4.961953e-01
  6.792430e-02   6.528461e+01   4.990688e-01
  6.822320e-02   6.559093e+01   4.923445e-01
  6.852210e-02   6.426205e+01   4.946455e-01
  6.882110e-02   6.512676e+01   4.939945e-01
  6.912000e-02   6.466124e+01   4.917382e-01
  6.941890e-02   6.548127e+01   4.914521e-01
  6.971780e-02   6.512906e+01   4.896507e-01
  7.001670e-02   6.480929e+01   4.947562e-01
  7.031560e-02   6.546162e+01   4.904214e-01
  7.061460e-02   6.492291e+01   4.888751e-01
  7.091350e-02   6.506882e+01   4.879993e-01
  7.121240e-02   6.549537e+01   4.858445e-01
  7.151130e-02   6.460418e+01   4.886271e-01
  7.181020e-02   6.526271e+01   4.845187e-01
  7.210920e-02   6.486862e+01   4.863065e-01
  7.240810e-02   6.496700e+01   4.820445e-01
  7.270700e-02   6.497514e+01   4.881212e-01
  7.300590e-02   6.478429e+01   4.827395e-01
  7.330480e-02   6.398016e+01   4.743437e-01
  7.360370e-02   6.463041e+01   4.826257e-01
  7.390270e-02   6.583299e+01   4.816117e-01
  7.420160e-02   6.526558e+01   4.868532e-01
  7.450050e-02   6.431017e+01   4.742426e-01
  7.479940e-02   6.460966e+01   4.766715e-01
  7.509830e-02   6.526387e+01   4.831446e-01
  7.539730e-02   6.497595e+01   4.749353e-01
  7.569620e-02   6.405892e+01   4.724412e-01
  7.599510e-02   6.350277e+01   4.734532e-01
  7.629400e-02   6.523383e+01   4.737049e-01
  7.659290e-02   6.449955e+01   4.753808e-01
  7.689190e-02   6.475225e+01   4.719531e-01
  7.719080e-02   6.406268e+01   4.720198e-01
  7.748970e-02   6.510672e+01   4.723835e-01
  7.778860e-02   6.436496e+01   4.726971e-01
  7.808750e-02   6.458508e+01   4.700610e-01
  7.838640e-02   6.436781e+01   4.667399e-01
  7.868540e-02   6.411687e+01   4.670865e-01
  7.898430e-02   6.511765e+01   4.681937e-01
  7.928320e-02   6.452924e+01   4.715694e-01
  7.958210e-02   6.451077e+01   4.627193e-01
  7.988100e-02   6.366530e+01   4.650200e-01
  8.018000e-02   6.447757e+01   4.654723e-01
  8.047890e-02   6.449722e+01   4.651296e-01
  8.077780e-02   6.451291e+01   4.643621e-01
  8.107670e-02   6.468831e+01   4.625434e-01
  8.137560e-02   6.474209e+01   4.660117e-01
  8.167450e-02   6.535509e+01   4.653288e-01
  8.197350e-02   6.494843e+01   4.610564e-01
  8.227240e-02   6.372161e+01   4.610975e-01
  8.257130e-02   6.483291e+01   4.555430e-01
  8.287020e-02   6.408884e+01   4.620163e-01
  8.316910e-02   6.347306e+01   4.565816e-01
  8.346810e-02   6.404761e+01   4.543184e-01
  8.376700e-02   6.440753e+01   4.619432e-01
  8.406590e-02   6.408793e+01   4.513906e-01
  8.436480e-02   6.477267e+01   4.608316e-01
  8.466370e-02   6.434615e+01   4.534456e-01
  8.496270e-02   6.447327e+01   4.646307e-01
  8.526160e-02   6.471472e+01   4.801990e-01
  8.556050e-02   6.449791e+01   4.798468e-01
  8.585940e-02   6.443932e+01   4.856331e-01
  8.615830e-02   6.507614e+01   4.880268e-01
  8.645720e-02   6.391390e+01   4.884049e-01
  8.675620e-02   6.458192e+01   4.933944e-01
  8.705510e-02   6.403604e+01   4.903271e-01
  8.735400e-02   6.378023e+01   4.917972e-01
  8.765290e-02   6.423155e+01   4.940303e-01
  8.795180e-02   6.434005e+01   4.984756e-01
  8.825080e-02   6.408361e+01   4.929654e-01
  8.854970e-02   6.452414e+01   5.012425e-01
  8.884860e-02   6.437481e+01   4.986102e-01
  8.914750e-02   6.428793e+01   5.045023e-01
  8.944640e-02   6.479402e+01   5.028083e-01
  8.974530e-02   6.451582e+01   4.976319e-01
  9.004430e-02   6.928788e+01   5.136241e-01
  9.034320e-02   6.342571e+01   4.740528e-01
  9.064210e-02   6.380281e+01   4.745704e-01
  9.094100e-02   6.432043e+01   4.665681e-01
  9.123990e-02   6.351529e+01   4.623974e-01
  9.153890e-02   6.379702e+01   4.659200e-01
  9.183780e-02   6.440665e+01   4.648029e-01
  9.213670e-02   6.460843e+01   4.638854e-01
  9.243560e-02   6.496083e+01   4.639231e-01
  9.273450e-02   6.474599e+01   4.591452e-01
  9.303350e-02   6.503434e+01   4.662349e-01
  9.333240e-02   6.429183e+01   4.532541e-01
  9.363130e-02   6.444886e+01   4.573027e-01
  9.393020e-02   6.438860e+01   4.547508e-01
  9.422910e-02   6.470912e+01   4.570487e-01
  9.452800e-02   6.383559e+01   4.551217e-01
  9.482700e-02   6.385834e+01   4.449977e-01
  9.512590e-02   6.425379e+01   4.546613e-01
  9.542480e-02   6.444796e+01   4.503878e-01
  9.572370e-02   6.292142e+01   4.450218e-01
  9.602260e-02   6.348387e+01   4.492583e-01
  9.632160e-02   6.427630e+01   4.442685e-01
  9.662050e-02   6.407519e+01   4.461191e-01
  9.691940e-02   6.417147e+01   4.464541e-01
  9.721830e-02   6.489352e+01   4.463965e-01
  9.751720e-02   6.445682e+01   4.470781e-01
  9.781610e-02   6.416617e+01   4.417381e-01
  9.811510e-02   6.402269e+01   4.455700e-01
  9.841400e-02   6.398357e+01   4.382950e-01
  9.871290e-02   6.505857e+01   4.451579e-01
  9.901180e-02   6.431587e+01   4.436844e-01
  9.931070e-02   6.376068e+01   4.378792e-01
  9.960970e-02   6.407756e+01   4.421456e-01
  9.990860e-02   6.371597e+01   4.336025e-01
  1.002070e-01   6.424183e+01   4.395282e-01
  1.005060e-01   6.440503e+01   4.376538e-01
  1.008050e-01   6.410049e+01   4.390444e-01
  1.011040e-01   6.372931e+01   4.316294e-01
  1.014030e-01   6.407006e+01   4.348057e-01
  1.017020e-01   6.342087e+01   4.367108e-01
  1.020010e-01   6.515299e+01   4.377814e-01
  1.023000e-01   6.418835e+01   4.325121e-01
  1.025990e-01   6.448143e+01   4.324984e-01
  1.028980e-01   6.390764e+01   4.322328e-01
  1.031970e-01   6.420284e+01   4.355964e-01
  1.034960e-01   6.481830e+01   4.296845e-01
  1.037950e-01   6.415363e+01   4.313976e-01
  1.040930e-01   6.381222e+01   4.266587e-01
  1.043920e-01   6.439469e+01   4.325397e-01
  1.046910e-01   6.440860e+01   4.319224e-01
  1.049900e-01   6.415519e+01   4.252420e-01
  1.052890e-01   6.420588e+01   4.289457e-01
  1.055880e-01   6.426278e+01   4.275170e-01
  1.058870e-01   6.409412e+01   4.285722e-01
  1.061860e-01   6.408791e+01   4.243860e-01
  1.064850e-01   6.407345e+01   4.249710e-01
  1.067840e-01   6.415178e+01   4.274696e-01
  1.070830e-01   6.360914e+01   4.221701e-01
  1.073820e-01   6.414756e+01   4.223892e-01
  1.076800e-01   6.372274e+01   4.206786e-01
  1.079790e-01   6.345223e+01   4.216491e-01
  1.082780e-01   6.366029e+01   4.242323e-01
  1.085770e-01   6.452033e+01   4.181090e-01
  1.088760e-01   6.474633e+01   4.246688e-01
  1.091750e-01   6.423087e+01   4.214239e-01
  1.094740e-01   6.467532e+01   4.238112e-01
  1.097730e-01   6.386289e+01   4.186853e-01
  1.100720e-01   6.375615e+01   4.144381e-01
  1.103710e-01   6.345057e+01   4.197792e-01
  1.106700e-01   6.384993e+01   4.150389e-01
  1.109690e-01   6.354043e+01   4.197678e-01
  1.112670e-01   6.359886e+01   4.124582e-01
  1.115660e-01   6.384288e+01   4.144244e-01
  1.118650e-01   6.448558e+01   4.204161e-01
  1.121640e-01   6.372930e+01   4.120065e-01
  1.124630e-01   6.437751e+01   4.152696e-01
  1.127620e-01   6.468556e+01   4.162620e-01
  1.130610e-01   6.390157e+01   4.131461e-01
  1.133600e-01   6.414589e+01   4.187001e-01
  1.136590e-01   6.397203e+01   4.079288e-01
  1.139580e-01   6.403586e+01   4.127053e-01
  1.142570e-01   6.384220e+01   4.117909e-01
  1.145560e-01   6.444314e+01   4.143076e-01
  1.148550e-01   6.415842e+01   4.122301e-01
  1.151530e-01   6.426292e+01   4.071762e-01
  1.154520e-01   6.510274e+01   4.149618e-01
  1.157510e-01   6.452436e+01   4.085621e-01
  1.160500e-01   6.490493e+01   4.160829e-01
  1.163490e-01   6.461749e+01   4.088568e-01
  1.166480e-01   6.467300e+01   4.118631e-01
  1.169470e-01   6.500772e+01   4.106525e-01
  1.172460e-01   6.419574e+01   4.086415e-01
  1.175450e-01   6.434693e+01   4.057826e-01
  1.178440e-01   6.430854e+01   4.056615e-01
  1.181430e-01   6.477763e+01   4.102069e-01
  1.184420e-01   6.496157e+01   4.085472e-01
  1.187400e-01   6.418067e+01   4.047100e-01
  1.190390e-01   6.460525e+01   4.052259e-01
  1.193380e-01   6.423162e+01   4.040524e-01
  1.196370e-01   6.404944e+01   4.056688e-01
  1.199360e-01   6.441270e+01   4.027289e-01
  1.202350e-01   6.429819e+01   4.053543e-01
  1.205340e-01   6.482730e+01   4.045627e-01
  1.208330e-01   6.392033e+01   4.003867e-01
  1.211320e-01   6.445086e+01   4.052872e-01
  1.214310e-01   6.405836e+01   3.974030e-01
  1.217300e-01   6.398821e+01   4.027444e-01
  1.220290e-01   6.407277e+01   4.016648e-01
  1.223270e-01   6.482748e+01   4.013566e-01
  1.226260e-01   6.432771e+01   3.992815e-01
  1.229250e-01   6.456530e+01   3.984525e-01
  1.232240e-01   6.442915e+01   4.017105e-01
  1.235230e-01   6.463784e+01   4.015625e-01
  1.238220e-01   6.468455e+01   3.983021e-01
  1.241210e-01   6.471548e+01   3.999586e-01
  1.244200e-01   6.443935e+01   3.954972e-01
  1.247190e-01   6.434790e+01   3.998693e-01
  1.250180e-01   6.455541e+01   3.955991e-01
  1.253170e-01   6.395078e+01   3.945025e-01
  1.256160e-01   6.498535e+01   4.002681e-01
  1.259140e-01   6.503511e+01   3.975768e-01
  1.262130e-01   6.459276e+01   3.962224e-01
  1.265120e-01   6.384926e+01   3.911762e-01
  1.268110e-01   6.530576e+01   3.963680e-01
  1.271100e-01   6.453207e+01   3.975742e-01
  1.274090e-01   6.510963e+01   3.960247e-01
  1.277080e-01   6.429731e+01   3.922975e-01
  1.280070e-01   6.401847e+01   3.902115e-01
  1.283060e-01   6.462575e+01   3.935476e-01
  1.286050e-01   6.432055e+01   3.953866e-01
  1.289040e-01   6.459348e+01   3.892728e-01
  1.292030e-01   6.451908e+01   3.939734e-01
  1.295020e-01   6.422527e+01   3.893728e-01
  1.298000e-01   6.471108e+01   3.915776e-01
  1.300990e-01   6.459019e+01   3.887802e-01
  1.303980e-01   6.416647e+01   3.882252e-01
  1.306970e-01   6.433035e+01   3.916544e-01
  1.309960e-01   6.464256e+01   3.903918e-01
  1.312950e-01   6.556742e+01   3.929294e-01
  1.315940e-01   6.464172e+01   3.858399e-01
  1.318930e-01   6.508521e+01   3.900256e-01
  1.321920e-01   6.468029e+01   3.885701e-01
  1.324910e-01   6.462633e+01   3.893717e-01
  1.327900e-01   6.397210e+01   3.852483e-01
  1.330890e-01   6.415552e+01   3.853271e-01
  1.333870e-01   6.474270e+01   3.868495e-01
  1.336860e-01   6.448972e+01   3.853860e-01
  1.339850e-01   6.491522e+01   3.852484e-01
  1.342840e-01   6.419251e+01   3.859114e-01
  1.345830e-01   6.460026e+01   3.857162e-01
  1.348820e-01   6.503323e+01   3.870066e-01
  1.351810e-01   6.485771e+01   3.816282e-01
  1.354800e-01   6.409387e+01   3.837337e-01
  1.357790e-01   6.453106e+01   3.827193e-01
  1.360780e-01   6.510149e+01   3.860345e-01
  1.363770e-01   6.469286e+01   3.843555e-01
  1.366760e-01   6.470049e+01   3.864869e-01
  1.369740e-01   6.473099e+01   4.002686e-01
  1.372730e-01   6.368597e+01   3.991224e-01
  1.375720e-01   6.367703e+01   4.083959e-01
  1.378710e-01   6.370427e+01   4.101936e-01
  1.381700e-01   6.472016e+01   4.151971e-01
  1.384690e-01   6.428318e+01   4.209796e-01
  1.387680e-01   6.434178e+01   4.096707e-01
  1.390670e-01   6.453622e+01   3.986224e-01
  1.393660e-01   6.441722e+01   3.974781e-01
  1.396650e-01   6.466817e+01   3.954371e-01
  1.399640e-01   6.473859e+01   3.966695e-01
  1.402630e-01   6.424372e+01   3.870174e-01
  1.405620e-01   6.494078e+01   3.935082e-01
  1.408600e-01   6.449309e+01   3.909174e-01
  1.411590e-01   6.471838e+01   3.925860e-01
  1.414580e-01   6.393657e+01   3.907006e-01
  1.417570e-01   6.434200e+01   3.844758e-01
  1.420560e-01   6.509067e+01   3.912544e-01
  1.423550e-01   6.436419e+01   3.864271e-01
  1.426540e-01   6.453451e+01   3.834214e-01
  1.429530e-01   6.423142e+01   3.816005e-01
  1.432520e-01   6.499450e+01   3.808998e-01
  1.435510e-01   6.419290e+01   3.812572e-01
  1.438500e-01   6.443483e+01   3.779185e-01
  1.441490e-01   6.478677e+01   3.780628e-01
  1.444470e-01   6.396738e+01   3.781016e-01
  1.447460e-01   6.491419e+01   3.771150e-01
  1.450450e-01   6.461997e+01   3.800254e-01
  1.453440e-01   6.473934e+01   3.744411e-01
  1.456430e-01   6.452018e+01   3.775047e-01
  1.459420e-01   6.453450e+01   3.768860e-01
  1.462410e-01   6.549754e+01   3.779299e-01
  1.465400e-01   6.512884e+01   3.781770e-01
  1.468390e-01   6.400105e+01   3.701834e-01
  1.471380e-01   6.412389e+01   3.735147e-01
  1.474370e-01   6.488773e+01   3.763838e-01
  1.477360e-01   6.501841e+01   3.756784e-01
  1.480340e-01   6.440249e+01   3.702944e-01
  1.483330e-01   6.595248e+01   3.832439e-01
  1.486320e-01   6.489441e+01   3.896947e-01
  1.489310e-01   6.433386e+01   3.897018e-01
  1.492300e-01   6.458315e+01   3.899690e-01
  1.495290e-01   6.446150e+01   3.920534e-01
  1.498280e-01   6.443566e+01   3.965065e-01
  1.501270e-01   6.537922e+01   4.009562e-01
  1.504260e-01   6.514462e+01   3.948739e-01
  1.507250e-01   6.467964e+01   3.993255e-01
  1.510240e-01   6.524374e+01   4.000200e-01
  1.513230e-01   6.528896e+01   4.054590e-01
  1.516210e-01   6.509382e+01   4.006020e-01
  1.519200e-01   6.513327e+01   4.007234e-01
  1.522190e-01   6.455072e+01   4.058750e-01
  1.525180e-01   6.599011e+01   4.054735e-01
  1.528170e-01   6.411662e+01   4.050557e-01
  1.531160e-01   6.546774e+01   4.060137e-01
  1.534150e-01   6.462950e+01   3.976165e-01
  1.537140e-01   6.558198e+01   3.937101e-01
  1.540130e-01   6.518043e+01   3.860346e-01
  1.543120e-01   6.453609e+01   3.843545e-01
  1.546110e-01   6.471024e+01   3.823323e-01
  1.549100e-01   6.465429e+01   3.823958e-01
  1.552090e-01   6.574057e+01   3.876898e-01
  1.555070e-01   6.500379e+01   3.762854e-01
  1.558060e-01   6.538485e+01   3.827211e-01
  1.561050e-01   6.433611e+01   3.758684e-01
  1.564040e-01   6.546184e+01   3.806950e-01
  1.567030e-01   6.467539e+01   3.764207e-01
  1.570020e-01   6.507819e+01   3.756352e-01
  1.573010e-01   6.489125e+01   3.785887e-01
  1.576000e-01   6.483396e+01   3.725844e-01
  1.578990e-01   6.501563e+01   3.750243e-01
  1.581980e-01   6.462460e+01   3.721934e-01
  1.584970e-01   6.465196e+01   3.720610e-01
  1.587960e-01   6.531873e+01   3.774136e-01
  1.590940e-01   6.469412e+01   3.702978e-01
  1.593930e-01   6.544458e+01   3.711917e-01
  1.596920e-01   6.458772e+01   3.697857e-01
  1.599910e-01   6.460824e+01   3.715142e-01
  1.602900e-01   6.530309e+01   3.728745e-01
  1.605890e-01   6.477281e+01   3.658314e-01
  1.608880e-01   6.446417e+01   3.673784e-01
  1.611870e-01   6.407757e+01   3.652641e-01
  1.614860e-01   6.419831e+01   3.660119e-01
  1.617850e-01   6.466805e+01   3.641436e-01
  1.620840e-01   6.463730e+01   3.640570e-01
  1.623830e-01   6.487065e+01   3.663080e-01
  1.626810e-01   6.458481e+01   3.633179e-01
  1.629800e-01   6.525102e+01   3.612978e-01
  1.632790e-01   6.485301e+01   3.613444e-01
  1.635780e-01   6.548935e+01   3.642798e-01
  1.638770e-01   6.461724e+01   3.641983e-01
  1.641760e-01   6.479013e+01   3.629144e-01
  1.644750e-01   6.547786e+01   3.640525e-01
  1.647740e-01   6.444708e+01   3.607891e-01
  1.650730e-01   6.456691e+01   3.624838e-01
  1.653720e-01   6.426763e+01   3.612537e-01
  1.656710e-01   6.445359e+01   3.596552e-01
  1.659700e-01   6.487670e+01   3.623775e-01
  1.662680e-01   6.473511e+01   3.606315e-01
  1.665670e-01   6.519238e+01   3.628693e-01
  1.668660e-01   6.458922e+01   3.577595e-01
  1.671650e-01   6.487314e+01   3.614004e-01
  1.674640e-01   6.481820e+01   3.604796e-01
  1.677630e-01   6.483163e+01   3.586185e-01
  1.680620e-01   6.458042e+01   3.602004e-01
  1.683610e-01   6.479282e+01   3.551691e-01
  1.686600e-01   6.502096e+01   3.606603e-01
  1.689590e-01   6.434602e+01   3.552265e-01
  1.692580e-01   6.477294e+01   3.562181e-01
  1.695570e-01   6.512085e+01   3.617044e-01
  1.698560e-01   6.514134e+01   3.557565e-01
  1.701540e-01   6.551115e+01   3.595500e-01
  1.704530e-01   6.509962e+01   3.554598e-01
  1.707520e-01   6.461675e+01   3.543211e-01
  1.710510e-01   6.510756e+01   3.586282e-01
  1.713500e-01   6.432884e+01   3.529866e-01
  1.716490e-01   6.432481e+01   3.557225e-01
  1.719480e-01   6.505485e+01   3.520956e-01
  1.722470e-01   6.523796e+01   3.549265e-01
  1.725460e-01   6.524167e+01   3.565811e-01
  1.728450e-01   6.450683e+01   3.522125e-01
  1.731440e-01   6.511924e+01   3.544222e-01
  1.734430e-01   6.452318e+01   3.495972e-01
  1.737410e-01   6.425320e+01   3.524177e-01
  1.740400e-01   6.400854e+01   3.510283e-01
  1.743390e-01   6.456746e+01   3.500684e-01
  1.746380e-01   6.530430e+01   3.536634e-01
  1.749370e-01   6.533920e+01   3.514486e-01
  1.752360e-01   6.467608e+01   3.519582e-01
  1.755350e-01   6.569515e+01   3.538241e-01
  1.758340e-01   6.514743e+01   3.476421e-01
  1.761330e-01   6.468183e+01   3.519738e-01
  1.764320e-01   6.421433e+01   3.458236e-01
  1.767310e-01   6.396624e+01   3.494901e-01
  1.770300e-01   6.409095e+01   3.461747e-01
  1.773280e-01   6.419744e+01   3.478425e-01
  1.776270e-01   6.423308e+01   3.467300e-01
  1.779260e-01   6.470777e+01   3.464671e-01
  1.782250e-01   6.478736e+01   3.494370e-01
  1.785240e-01   6.453059e+01   3.454837e-01
  1.788230e-01   6.520249e+01   3.489909e-01
  1.791220e-01   6.430617e+01   3.470993e-01
  1.794210e-01   6.428782e+01   3.438244e-01
  1.797200e-01   6.450371e+01   3.459203e-01
  1.800190e-01   6.387936e+01   3.418992e-01
  1.803180e-01   6.511844e+01   3.487659e-01
  1.806170e-01   6.404709e+01   3.430131e-01
  1.809160e-01   6.443017e+01   3.433701e-01
  1.812140e-01   6.397889e+01   3.429974e-01
  1.815130e-01   6.438293e+01   3.435772e-01
  1.818120e-01   6.482038e+01   3.460891e-01
  1.821110e-01   6.485509e+01   3.421873e-01
  1.824100e-01   6.442306e+01   3.435176e-01
  1.827090e-01   6.495320e+01   3.442609e-01
  1.830080e-01   6.397131e+01   3.418141e-01
  1.833070e-01   6.427356e+01   3.401622e-01
  1.836060e-01   6.433954e+01   3.395286e-01
  1.839050e-01   6.479363e+01   3.446713e-01
  1.842040e-01   6.381193e+01   3.392620e-01
  1.845030e-01   6.421413e+01   3.395198e-01
  1.848010e-01   6.485276e+01   3.430019e-01
  1.851000e-01   6.477529e+01   3.381197e-01
  1.853990e-01   6.409787e+01   3.413278e-01
  1.856980e-01   6.414604e+01   3.390176e-01
  1.859970e-01   6.408783e+01   3.375850e-01
  1.862960e-01   6.406706e+01   3.389697e-01
  1.865950e-01   6.426732e+01   3.377395e-01
  1.868940e-01   6.368578e+01   3.400652e-01
  1.871930e-01   6.426444e+01   3.344476e-01
  1.874920e-01   6.490208e+01   3.392440e-01
  1.877910e-01   6.448865e+01   3.380031e-01
  1.880900e-01   6.395541e+01   3.366028e-01
  1.883880e-01   6.466879e+01   3.402348e-01
  1.886870e-01   6.444179e+01   3.335284e-01
  1.889860e-01   6.348227e+01   3.366208e-01
  1.892850e-01   6.380256e+01   3.349458e-01
  1.895840e-01   6.455814e+01   3.358306e-01
  1.898830e-01   6.429108e+01   3.356013e-01
  1.901820e-01   6.439235e+01   3.355544e-01
  1.904810e-01   6.438170e+01   3.353714e-01
  1.907800e-01   6.399660e+01   3.335962e-01
  1.910790e-01   6.385530e+01   3.326158e-01
  1.913780e-01   6.430814e+01   3.348701e-01
  1.916770e-01   6.368610e+01   3.330929e-01
  1.919750e-01   6.386045e+01   3.343204e-01
  1.922740e-01   6.343999e+01   3.295729e-01
  1.925730e-01   6.414511e+01   3.321530e-01
  1.928720e-01   6.457504e+01   3.340257e-01
  1.931710e-01   6.414458e+01   3.335214e-01
  1.934700e-01   6.403175e+01   3.317084e-01
  1.937690e-01   6.368578e+01   3.299117e-01
  1.940680e-01   6.394785e+01   3.323996e-01
  1.943670e-01   6.391506e+01   3.303556e-01
  1.946660e-01   6.359353e+01   3.301211e-01
  1.949650e-01   6.432043e+01   3.299134e-01
  1.952640e-01   6.369650e+01   3.297903e-01
  1.955630e-01   6.318194e+01   3.296499e-01
  1.958610e-01   6.365857e+01   3.277714e-01
  1.961600e-01   6.417642e+01   3.304334e-01
  1.964590e-01   6.448190e+01   3.297369e-01
  1.967580e-01   6.394897e+01   3.305927e-01
  1.970570e-01   6.277214e+01   3.253360e-01
  1.973560e-01   6.353643e+01   3.255711e-01
  1.976550e-01   6.364882e+01   3.286285e-01
  1.979540e-01   6.387086e+01   3.268602e-01
  1.982530e-01   6.378946e+01   3.284018e-01
  1.985520e-01   6.357591e+01   3.258162e-01
  1.988510e-01   6.357869e+01   3.259674e-01
  1.991500e-01   6.408680e+01   3.294614e-01
  1.994480e-01   6.391336e+01   3.256734e-01
  1.997470e-01   6.316798e+01   3.256341e-01
  2.000460e-01   6.342024e+01   3.224373e-01
  2.003450e-01   6.325120e+01   3.242671e-01
  2.006440e-01   6.393147e+01   3.287671e-01
  2.009430e-01   6.327106e+01   3.220579e-01
  2.012420e-01   6.399129e+01   3.271682e-01
  2.015410e-01   6.298360e+01   3.211861e-01
  2.018400e-01   6.355073e+01   3.233307e-01
  2.021390e-01   6.332491e+01   3.237443e-01
  2.024380e-01   6.390684e+01   3.203522e-01
  2.027370e-01   6.320983e+01   3.235918e-01
  2.030350e-01   6.391946e+01   3.223080e-01
  2.033340e-01   6.309950e+01   3.210641e-01
  2.036330e-01   6.264358e+01   3.174402e-01
  2.039320e-01   6.421036e+01   3.222098e-01
  2.042310e-01   6.352652e+01   3.235511e-01
  2.045300e-01   6.326130e+01   3.181894e-01
  2.048290e-01   6.282622e+01   3.181737e-01
  2.051280e-01   6.413481e+01   3.210596e-01
  2.054270e-01   6.321725e+01   3.182134e-01
  2.057260e-01   6.359834e+01   3.226099e-01
  2.060250e-01   6.271615e+01   3.164135e-01
  2.063240e-01   6.326126e+01   3.203687e-01
  2.066230e-01   6.287361e+01   3.180225e-01
  2.069210e-01   6.322641e+01   3.201429e-01
  2.072200e-01   6.370838e+01   3.206734e-01
  2.075190e-01   6.313733e+01   3.168054e-01
  2.078180e-01   6.283515e+01   3.184682e-01
  2.081170e-01   6.262861e+01   3.163263e-01
  2.084160e-01   6.263581e+01   3.183710e-01
  2.087150e-01   6.291545e+01   3.155848e-01
  2.090140e-01   6.255831e+01   3.161487e-01
  2.093130e-01   6.322220e+01   3.176874e-01
  2.096120e-01   6.249208e+01   3.153151e-01
  2.099110e-01   6.268440e+01   3.143467e-01
  2.102100e-01   6.258936e+01   3.156934e-01
  2.105080e-01   6.303286e+01   3.184250e-01
  2.108070e-01   6.263132e+01   3.144762e-01
  2.111060e-01   6.309325e+01   3.148450e-01
  2.114050e-01   6.264629e+01   3.141201e-01
  2.117040e-01   6.313773e+01   3.203311e-01
  2.120030e-01   6.334712e+01   3.268226e-01
  2.123020e-01   6.323713e+01   3.288964e-01
  2.126010e-01   6.300698e+01   3.256533e-01
  2.129000e-01   6.283015e+01   3.284319e-01
  2.131990e-01   6.339640e+01   3.327952e-01
  2.134980e-01   6.298335e+01   3.337220e-01
  2.137970e-01   6.282025e+01   3.308208e-01
  2.140950e-01   6.247528e+01   3.317526e-01
  2.143940e-01   6.248532e+01   3.330242e-01
  2.146930e-01   6.311335e+01   3.350086e-01
  2.149920e-01   6.284582e+01   3.346131e-01
  2.152910e-01   6.278657e+01   3.349296e-01
  2.155900e-01   6.317635e+01   3.388653e-01
  2.158890e-01   6.289825e+01   3.381187e-01
  2.161880e-01   6.361949e+01   3.385884e-01
  2.164870e-01   6.279419e+01   3.376764e-01
  2.167860e-01   6.257205e+01   3.307775e-01
  2.170850e-01   6.345473e+01   3.305113e-01
  2.173840e-01   6.252971e+01   3.249974e-01
  2.176820e-01   6.278568e+01   3.242152e-01
  2.179810e-01   6.224108e+01   3.238123e-01
  2.182800e-01   6.304874e+01   3.216312e-01
  2.185790e-01   6.239811e+01   3.215074e-01
  2.188780e-01   6.257800e+01   3.184971e-01
  2.191770e-01   6.251567e+01   3.204079e-01
  2.194760e-01   6.252990e+01   3.212836e-01
  2.197750e-01   6.224096e+01   3.173660e-01
  2.200740e-01   6.239055e+01   3.157245e-01
  2.203730e-01   6.236549e+01   3.174114e-01
  2.206720e-01   6.217412e+01   3.159794e-01
  2.209710e-01   6.226979e+01   3.183958e-01
  2.212700e-01   6.215562e+01   3.136734e-01
  2.215680e-01   6.234765e+01   3.169596e-01
  2.218670e-01   6.269513e+01   3.135893e-01
  2.221660e-01   6.212467e+01   3.155855e-01
  2.224650e-01   6.232972e+01   3.135871e-01
  2.227640e-01   6.227773e+01   3.131947e-01
  2.230630e-01   6.198121e+01   3.133643e-01
  2.233620e-01   6.150685e+01   3.113802e-01
  2.236610e-01   6.230134e+01   3.133848e-01
  2.239600e-01   6.281625e+01   3.110630e-01
  2.242590e-01   6.209715e+01   3.123498e-01
  2.245580e-01   6.212656e+01   3.115180e-01
  2.248570e-01   6.227284e+01   3.137062e-01
  2.251550e-01   6.223841e+01   3.100085e-01
  2.254540e-01   6.190420e+01   3.094282e-01
  2.257530e-01   6.227944e+01   3.126779e-01
  2.260520e-01   6.230800e+01   3.089214e-01
  2.263510e-01   6.205818e+01   3.093065e-01
  2.266500e-01   6.151926e+01   3.078350e-01
  2.269490e-01   6.224850e+01   3.082742e-01
  2.272480e-01   6.190593e+01   3.099406e-01
  2.275470e-01   6.196824e+01   3.059759e-01
  2.278460e-01   6.202508e+01   3.096034e-01
  2.281450e-01   6.242804e+01   3.078487e-01
  2.284440e-01   6.171630e+01   3.075759e-01
  2.287420e-01   6.168048e+01   3.083639e-01
  2.290410e-01   6.186257e+01   3.027029e-01
  2.293400e-01   6.147991e+01   3.064891e-01
  2.296390e-01   6.176339e+01   3.057144e-01
  2.299380e-01   6.230355e+01   3.075416e-01
  2.302370e-01   6.203146e+01   3.062545e-01
  2.305360e-01   6.196943e+01   3.041593e-01
  2.308350e-01   6.166466e+01   3.076970e-01
  2.311340e-01   6.198751e+01   3.027710e-01
  2.314330e-01   6.170076e+01   3.042216e-01
  2.317320e-01   6.153313e+01   3.048998e-01
  2.320310e-01   6.169865e+01   3.021831e-01
  2.323290e-01   6.187141e+01   3.073391e-01
  2.326280e-01   6.134213e+01   3.006028e-01
  2.329270e-01   6.178828e+01   3.021658e-01
  2.332260e-01   6.138571e+01   3.027234e-01
  2.335250e-01   6.243169e+01   3.045702e-01
  2.338240e-01   6.137975e+01   3.031885e-01
  2.341230e-01   6.185940e+01   2.998858e-01
  2.344220e-01   6.172389e+01   3.026008e-01
  2.347210e-01   6.203565e+01   3.032449e-01
  2.350200e-01   6.102588e+01   2.999439e-01
  2.353190e-01   6.135828e+01   3.011125e-01
  2.356180e-01   6.161803e+01   2.983828e-01
  2.359170e-01   6.133437e+01   3.020006e-01
  2.362150e-01   6.193287e+01   3.014595e-01
  2.365140e-01   6.169027e+01   2.985576e-01
  2.368130e-01   6.071349e+01   2.984771e-01
  2.371120e-01   6.166023e+01   2.994026e-01
  2.374110e-01   6.121555e+01   3.008798e-01
  2.377100e-01   6.134858e+01   2.976158e-01
  2.380090e-01   6.219202e+01   3.010388e-01
  2.383080e-01   6.144577e+01   2.972838e-01
  2.386070e-01   6.119792e+01   2.982781e-01
  2.389060e-01   6.094377e+01   2.973150e-01
  2.392050e-01   6.184239e+01   2.979016e-01
  2.395040e-01   6.079695e+01   2.974138e-01
  2.398020e-01   6.155826e+01   2.972165e-01
  2.401010e-01   6.140576e+01   2.985545e-01
  2.404000e-01   6.115668e+01   2.951262e-01
  2.406990e-01   6.147756e+01   2.975874e-01
  2.409980e-01   6.156915e+01   2.967920e-01
  2.412970e-01   6.133322e+01   2.957750e-01
  2.415960e-01   6.102443e+01   2.959249e-01
  2.418950e-01   6.098795e+01   2.941648e-01
  2.421940e-01   6.066353e+01   2.946012e-01
  2.424930e-01   6.134002e+01   2.971411e-01
  2.427920e-01   6.131568e+01   2.933059e-01
  2.430910e-01   6.065787e+01   2.936988e-01
  2.433890e-01   6.077217e+01   2.929843e-01
  2.436880e-01   6.075370e+01   2.954924e-01
  2.439870e-01   6.122729e+01   2.930945e-01
  2.442860e-01   6.144101e+01   2.930617e-01
  2.445850e-01   6.069912e+01   2.930274e-01
  2.448840e-01   6.112567e+01   2.936156e-01
  2.451830e-01   6.097052e+01   2.947879e-01
  2.454820e-01   6.097312e+01   2.912976e-01
  2.457810e-01   6.098456e+01   2.925129e-01
  2.460800e-01   6.090142e+01   2.926398e-01
  2.463790e-01   6.094160e+01   2.917603e-01
  2.466780e-01   6.076099e+01   2.917596e-01
  2.469770e-01   6.125067e+01   2.920675e-01
  2.472750e-01   6.120452e+01   2.927139e-01
  2.475740e-01   6.069671e+01   2.924744e-01
  2.478730e-01   6.156840e+01   2.898468e-01
  2.481720e-01   6.080500e+01   2.910030e-01
  2.484710e-01   6.092142e+01   2.894725e-01
  2.487700e-01   6.110763e+01   2.930257e-01
  2.490690e-01   6.114448e+01   2.920296e-01
  2.493680e-01   6.096469e+01   2.886309e-01
  2.496670e-01   6.092179e+01   2.924710e-01
  2.499660e-01   6.084027e+01   2.892797e-01
  2.502650e-01   6.084387e+01   2.905608e-01
  2.505640e-01   6.116731e+01   2.883807e-01
  2.508620e-01   6.096839e+01   2.892683e-01
  2.511610e-01   6.070095e+01   2.909685e-01
  2.514600e-01   6.060778e+01   2.875768e-01
  2.517590e-01   6.085415e+01   2.879527e-01
  2.520580e-01   6.068201e+01   2.880652e-01
  2.523570e-01   6.099776e+01   2.891279e-01
  2.526560e-01   6.068816e+01   2.892340e-01
  2.529550e-01   6.034959e+01   2.851155e-01
  2.532540e-01   6.094999e+01   2.864281e-01
  2.535530e-01   6.063876e+01   2.854924e-01
  2.538520e-01   6.089574e+01   2.874296e-01
  2.541510e-01   6.052706e+01   2.850266e-01
  2.544490e-01   6.070039e+01   2.862494e-01
  2.547480e-01   6.071449e+01   2.865901e-01
  2.550470e-01   6.085009e+01   2.851788e-01
  2.553460e-01   6.071591e+01   2.852682e-01
  2.556450e-01   6.058738e+01   2.826684e-01
  2.559440e-01   6.057983e+01   2.855570e-01
  2.562430e-01   6.035296e+01   2.863515e-01
  2.565420e-01   6.052385e+01   2.842122e-01
  2.568410e-01   6.044105e+01   2.832182e-01
  2.571400e-01   6.027871e+01   2.832360e-01
  2.574390e-01   6.043176e+01   2.857174e-01
  2.577380e-01   6.110239e+01   2.862763e-01
  2.580360e-01   5.991732e+01   2.814944e-01
  2.583350e-01   6.008583e+01   2.843903e-01
  2.586340e-01   6.041727e+01   2.820744e-01
  2.589330e-01   6.069099e+01   2.855138e-01
  2.592320e-01   6.031455e+01   2.818345e-01
  2.595310e-01   6.071822e+01   2.837672e-01
  2.598300e-01   6.018713e+01   2.844273e-01
  2.601290e-01   6.070285e+01   2.812730e-01
  2.604280e-01   6.065747e+01   2.846263e-01
  2.607270e-01   6.021456e+01   2.798499e-01
  2.610260e-01   6.074165e+01   2.836228e-01
  2.613250e-01   6.034798e+01   2.832989e-01
  2.616240e-01   6.052427e+01   2.828175e-01
  2.619220e-01   6.044763e+01   2.827373e-01
  2.622210e-01   6.056786e+01   2.801876e-01
  2.625200e-01   6.069030e+01   2.822194e-01
  2.628190e-01   6.065178e+01   2.818362e-01
  2.631180e-01   6.040330e+01   2.795191e-01
  2.634170e-01   6.025525e+01   2.827826e-01
  2.637160e-01   6.031535e+01   2.793156e-01
  2.640150e-01   6.034340e+01   2.820987e-01
  2.643140e-01   5.985386e+01   2.778646e-01
  2.646130e-01   6.033216e+01   2.793545e-01
  2.649120e-01   6.061281e+01   2.830243e-01
  2.652110e-01   6.011142e+01   2.786522e-01
  2.655090e-01   6.032915e+01   2.799233e-01
  2.658080e-01   5.984249e+01   2.771763e-01
  2.661070e-01   6.023359e+01   2.793176e-01
  2.664060e-01   6.033352e+01   2.792620e-01
  2.667050e-01   6.010665e+01   2.790231e-01
  2.670040e-01   6.023127e+01   2.791208e-01
  2.673030e-01   6.001010e+01   2.777531e-01
  2.676020e-01   5.987087e+01   2.775252e-01
  2.679010e-01   6.016565e+01   2.781128e-01
  2.682000e-01   6.023156e+01   2.771355e-01
  2.684990e-01   6.015298e+01   2.779890e-01
  2.687980e-01   5.971044e+01   2.765885e-01
  2.690960e-01   6.016308e+01   2.787719e-01
  2.693950e-01   5.977401e+01   2.749691e-01
  2.696940e-01   5.994220e+01   2.757253e-01
  2.699930e-01   6.012894e+01   2.771802e-01
  2.702920e-01   5.997908e+01   2.765540e-01
  2.705910e-01   6.050469e+01   2.782332e-01
  2.708900e-01   6.019995e+01   2.753943e-01
  2.711890e-01   5.956987e+01   2.757953e-01
  2.714880e-01   5.991591e+01   2.755723e-01
  2.717870e-01   5.983787e+01   2.758560e-01
  2.720860e-01   5.994197e+01   2.750789e-01
  2.723850e-01   5.989273e+01   2.743249e-01
  2.726840e-01   6.023164e+01   2.762048e-01
  2.729820e-01   6.003838e+01   2.755765e-01
  2.732810e-01   6.017921e+01   2.749802e-01
  2.735800e-01   6.031875e+01   2.752073e-01
  2.738790e-01   5.980773e+01   2.745873e-01
  2.741780e-01   6.023570e+01   2.760290e-01
  2.744770e-01   5.982089e+01   2.725332e-01
  2.747760e-01   6.014962e+01   2.746386e-01
  2.750750e-01   5.975180e+01   2.768721e-01
  2.753740e-01   5.972060e+01   2.812289e-01
  2.756730e-01   5.991112e+01   2.831704e-01
  2.759720e-01   5.990394e+01   2.818580e-01
  2.762710e-01   5.968264e+01   2.853735e-01
  2.765690e-01   6.003668e+01   2.854976e-01
  2.768680e-01   5.996137e+01   2.880229e-01
  2.771670e-01   5.988345e+01   2.854410e-01
  2.774660e-01   5.951488e+01   2.853848e-01
  2.777650e-01   5.988498e+01   2.897562e-01
  2.780640e-01   6.046370e+01   2.897581e-01
  2.783630e-01   5.983151e+01   2.886641e-01
  2.786620e-01   5.997091e+01   2.907204e-01
  2.789610e-01   6.030765e+01   2.916443e-01
  2.792600e-01   5.955008e+01   2.926621e-01
  2.795590e-01   6.018982e+01   2.884655e-01
  2.798580e-01   5.951747e+01   2.913640e-01
  2.801560e-01   6.003643e+01   2.921905e-01
  2.804550e-01   5.986092e+01   2.926459e-01
  2.807540e-01   6.010257e+01   2.945780e-01
  2.810530e-01   6.007475e+01   2.917350e-01
  2.813520e-01   5.980323e+01   2.949732e-01
  2.816510e-01   5.952725e+01   2.932768e-01
  2.819500e-01   5.947161e+01   2.932519e-01
  2.822490e-01   5.993722e+01   2.943977e-01
  2.825480e-01   5.994162e+01   2.939586e-01
  2.828470e-01   5.988734e+01   2.972488e-01
  2.831460e-01   5.943859e+01   2.946406e-01
  2.834450e-01   5.989859e+01   2.941902e-01
  2.837430e-01   6.045807e+01   2.972717e-01
  2.840420e-01   5.968405e+01   2.969760e-01
  2.843410e-01   6.007844e+01   3.044572e-01
  2.846400e-01   6.018455e+01   3.068644e-01
  2.849390e-01   6.025559e+01   3.149739e-01
  2.852380e-01   5.925103e+01   3.152364e-01
  2.855370e-01   5.946870e+01   3.189461e-01
  2.858360e-01   5.939049e+01   3.207767e-01
  2.861350e-01   5.950074e+01   3.239098e-01
  2.864340e-01   5.927688e+01   3.280829e-01
  2.867330e-01   5.912462e+01   3.267202e-01
  2.870320e-01   5.888137e+01   3.316431e-01
  2.873310e-01   5.950952e+01   3.303180e-01
  2.876290e-01   5.891226e+01   3.338837e-01
  2.879280e-01   5.904430e+01   3.373134e-01
  2.882270e-01   5.990404e+01   3.360097e-01
  2.885260e-01   5.925773e+01   3.382678e-01
  2.888250e-01   5.866046e+01   3.357018e-01
  2.891240e-01   5.940239e+01   3.429142e-01
  2.894230e-01   5.899876e+01   3.448334e-01
  2.897220e-01   5.884873e+01   3.362400e-01
  2.900210e-01   5.889749e+01   3.452751e-01
  2.903200e-01   5.915143e+01   3.439967e-01
  2.906190e-01   5.859436e+01   3.460585e-01
  2.909180e-01   5.932620e+01   3.491589e-01
  2.912160e-01   5.918886e+01   3.450204e-01
  2.915150e-01   5.947893e+01   3.572711e-01
  2.918140e-01   5.947727e+01   3.490340e-01
  2.921130e-01   5.932371e+01   3.518418e-01
  2.924120e-01   5.971617e+01   3.555668e-01
  2.927110e-01   5.951594e+01   3.539795e-01
  2.930100e-01   5.957174e+01   3.633775e-01
  2.933090e-01   5.848962e+01   3.542874e-01
  2.936080e-01   5.854962e+01   3.520767e-01
  2.939070e-01   5.892140e+01   3.588701e-01
  2.942060e-01   5.889421e+01   3.594118e-01
  2.945050e-01   5.858899e+01   3.659954e-01
  2.948030e-01   5.859747e+01   3.564413e-01
  2.951020e-01   5.917351e+01   3.636578e-01
  2.954010e-01   5.945029e+01   3.662452e-01
  2.957000e-01   5.950004e+01   3.681620e-01
  2.959990e-01   5.932503e+01   3.671775e-01
  2.962980e-01   5.891276e+01   3.665617e-01
  2.965970e-01   5.888980e+01   3.700835e-01
  2.968960e-01   5.860134e+01   3.689488e-01
  2.971950e-01   5.950594e+01   3.701953e-01
  2.974940e-01   5.896166e+01   3.671576e-01
  2.977930e-01   5.845012e+01   3.689266e-01
  2.980920e-01   5.871113e+01   3.699775e-01
  2.983900e-01   5.911432e+01   3.742612e-01
  2.986890e-01   5.941684e+01   3.710510e-01
  2.989880e-01   5.901421e+01   3.737098e-01
  2.992870e-01   5.936146e+01   3.757506e-01
  2.995860e-01   5.904606e+01   3.768932e-01
  2.998850e-01   5.877636e+01   3.738942e-01
  3.001840e-01   5.905393e+01   3.771586e-01
  3.004830e-01   5.840979e+01   3.799739e-01
  3.007820e-01   5.876645e+01   3.796444e-01
  3.010810e-01   5.944278e+01   3.791244e-01
  3.013800e-01   5.871268e+01   3.824626e-01
  3.016790e-01   5.929916e+01   3.833579e-01
  3.019780e-01   5.894651e+01   3.842386e-01
  3.022760e-01   5.864186e+01   3.850359e-01
  3.025750e-01   5.778287e+01   3.801751e-01
  3.028740e-01   5.846866e+01   3.878566e-01
  3.031730e-01   5.915493e+01   3.882791e-01
  3.034720e-01   5.917020e+01   3.899110e-01
  3.037710e-01   5.866130e+01   3.879668e-01
  3.040700e-01   5.871165e+01   3.899923e-01
  3.043690e-01   5.850879e+01   3.939383e-01
  3.046680e-01   5.840894e+01   3.922272e-01
  3.049670e-01   5.854844e+01   3.891830e-01
  3.052660e-01   5.882453e+01   3.969560e-01
  3.055650e-01   5.828260e+01   3.937295e-01
  3.058630e-01   5.826724e+01   3.990532e-01
  3.061620e-01   5.820350e+01   3.915368e-01
  3.064610e-01   5.850274e+01   3.975641e-01
  3.067600e-01   5.844299e+01   4.034679e-01
  3.070590e-01   5.840548e+01   3.972335e-01
  3.073580e-01   5.819510e+01   4.026113e-01
  3.076570e-01   5.947274e+01   3.997044e-01
  3.079560e-01   5.870134e+01   4.034671e-01
  3.082550e-01   5.830201e+01   4.020924e-01
  3.085540e-01   5.789531e+01   4.003936e-01
  3.088530e-01   5.755784e+01   4.042957e-01
  3.091520e-01   5.843023e+01   4.013573e-01
  3.094500e-01   5.793584e+01   4.083940e-01
  3.097490e-01   5.830079e+01   4.078175e-01
  3.100480e-01   5.857980e+01   4.057392e-01
  3.103470e-01   5.791674e+01   4.146972e-01
  3.106460e-01   5.837540e+01   4.041296e-01
  3.109450e-01   5.803335e+01   4.147885e-01
  3.112440e-01   5.794434e+01   4.074933e-01
  3.115430e-01   5.809321e+01   4.133832e-01
  3.118420e-01   5.852222e+01   4.195060e-01
  3.121410e-01   5.815566e+01   4.116860e-01
  3.124400e-01   5.884543e+01   4.216712e-01
  3.127390e-01   5.770035e+01   4.116626e-01
  3.130380e-01   5.777990e+01   4.208775e-01
  3.133360e-01   5.861299e+01   4.215126e-01
  3.136350e-01   5.796615e+01   4.185090e-01
  3.139340e-01   5.916240e+01   4.290285e-01
  3.142330e-01   5.866092e+01   4.206733e-01
  3.145320e-01   5.817888e+01   4.293556e-01
  3.148310e-01   5.815938e+01   4.243289e-01
  3.151300e-01   5.835442e+01   4.250398e-01
  3.154290e-01   5.937978e+01   4.337643e-01
  3.157280e-01   5.899038e+01   4.294670e-01
  3.160270e-01   5.782168e+01   4.335258e-01
  3.163260e-01   5.899038e+01   4.294670e-01
  3.166250e-01   5.852702e+01   4.361619e-01
  3.169230e-01   5.892546e+01   4.350313e-01
  3.172220e-01   5.737076e+01   4.340792e-01
  3.175210e-01   5.840557e+01   4.375962e-01
  3.178200e-01   5.743087e+01   4.309470e-01
  3.181190e-01   5.847954e+01   4.428997e-01
  3.184180e-01   5.879616e+01   4.394386e-01
  3.187170e-01   5.753607e+01   4.424674e-01
  3.190160e-01   5.801869e+01   4.431232e-01
  3.193150e-01   5.789954e+01   4.360751e-01
  3.196140e-01   5.764745e+01   4.465307e-01
  3.199130e-01   5.794849e+01   4.412763e-01
  3.202120e-01   5.759555e+01   4.471494e-01
  3.205100e-01   5.856398e+01   4.496548e-01
  3.208090e-01   5.813835e+01   4.447772e-01
  3.211080e-01   5.751478e+01   4.493205e-01
  3.214070e-01   5.875009e+01   4.463076e-01
  3.217060e-01   5.811231e+01   4.512293e-01
  3.220050e-01   5.812822e+01   4.483889e-01
  3.223040e-01   5.815255e+01   4.464432e-01
  3.226030e-01   5.767110e+01   4.559016e-01
  3.229020e-01   5.755694e+01   4.401747e-01
  3.232010e-01   5.875666e+01   4.571292e-01
  3.235000e-01   5.832416e+01   4.503830e-01
  3.237990e-01   5.792907e+01   4.521984e-01
  3.240970e-01   5.812846e+01   4.599052e-01
  3.243960e-01   5.772993e+01   4.489102e-01
  3.246950e-01   5.783921e+01   4.605377e-01
  3.249940e-01   5.804723e+01   4.535078e-01
  3.252930e-01   5.752217e+01   4.588285e-01
  3.255920e-01   5.831369e+01   4.646841e-01
  3.258910e-01   5.800214e+01   4.589633e-01
  3.261900e-01   5.827723e+01   4.672957e-01
  3.264890e-01   5.809310e+01   4.611000e-01
  3.267880e-01   5.798936e+01   4.643013e-01
  3.270870e-01   5.798172e+01   4.722396e-01
  3.273860e-01   5.799887e+01   4.666416e-01
  3.276850e-01   5.795095e+01   4.721143e-01
  3.279830e-01   5.795358e+01   4.650745e-01
  3.282820e-01   5.775834e+01   4.737474e-01
  3.285810e-01   5.765683e+01   4.713950e-01
  3.288800e-01   5.774564e+01   4.751642e-01
  3.291790e-01   5.808557e+01   4.726624e-01
  3.294780e-01   5.848376e+01   4.816946e-01
  3.297770e-01   5.774537e+01   4.811780e-01
  3.300760e-01   5.727511e+01   4.742071e-01
  3.303750e-01   5.825148e+01   4.858679e-01
  3.306740e-01   5.867337e+01   4.809616e-01
  3.309730e-01   5.771756e+01   4.857252e-01
  3.312720e-01   5.771316e+01   4.894286e-01
  3.315700e-01   5.865530e+01   4.844403e-01
  3.318690e-01   5.826505e+01   4.955902e-01
  3.321680e-01   5.806410e+01   4.835318e-01
  3.324670e-01   5.801822e+01   4.956469e-01
  3.327660e-01   5.738756e+01   4.902056e-01
  3.330650e-01   5.815298e+01   4.940119e-01
  3.333640e-01   5.827039e+01   5.023870e-01
  3.336630e-01   5.767134e+01   4.881795e-01
  3.339620e-01   5.729012e+01   5.010244e-01
  3.342610e-01   5.843669e+01   4.991127e-01
  3.345600e-01   5.799065e+01   5.023330e-01
  3.348590e-01   5.703338e+01   5.070084e-01
  3.351570e-01   5.739154e+01   4.929628e-01
  3.354560e-01   5.782994e+01   5.142319e-01
  3.357550e-01   5.770394e+01   4.970969e-01
  3.360540e-01   5.761718e+01   5.114309e-01
  3.363530e-01   5.649663e+01   5.126322e-01
  3.366520e-01   5.918737e+01   5.092529e-01
  3.369510e-01   5.786608e+01   5.253178e-01
  3.372500e-01   5.840403e+01   5.041203e-01
  3.375490e-01   5.823167e+01   5.243331e-01
  3.378480e-01   5.791689e+01   5.203189e-01
  3.381470e-01   5.693386e+01   5.146120e-01
  3.384460e-01   5.779768e+01   5.324545e-01
  3.387450e-01   5.824960e+01   5.129984e-01
  3.390430e-01   5.711598e+01   5.265767e-01
  3.393420e-01   5.817326e+01   5.287167e-01
  3.396410e-01   5.766165e+01   5.270577e-01
  3.399400e-01   5.787974e+01   5.435257e-01
  3.402390e-01   5.760365e+01   5.163600e-01
  3.405380e-01   5.836149e+01   5.428565e-01
  3.408370e-01   5.714529e+01   5.294409e-01
  3.411360e-01   5.803139e+01   5.370285e-01
  3.414350e-01   5.784912e+01   5.433819e-01
  3.417340e-01   5.800795e+01   5.362149e-01
  3.420330e-01   5.765952e+01   5.507391e-01
  3.423320e-01   5.719648e+01   5.331513e-01
  3.426300e-01   5.809737e+01   5.520579e-01
  3.429290e-01   5.793978e+01   5.490258e-01
  3.432280e-01   5.826464e+01   5.483017e-01
  3.435270e-01   5.729532e+01   5.624762e-01
  3.438260e-01   5.684821e+01   5.379341e-01
  3.441250e-01   5.721150e+01   5.588062e-01
  3.444240e-01   5.843717e+01   5.567718e-01
  3.447230e-01   5.812240e+01   5.600095e-01
  3.450220e-01   5.794187e+01   5.706690e-01
  3.453210e-01   5.725421e+01   5.511076e-01
  3.456200e-01   5.668911e+01   5.695744e-01
  3.459190e-01   5.782280e+01   5.617837e-01
  3.462170e-01   5.681357e+01   5.676251e-01
  3.465160e-01   5.735589e+01   5.694734e-01
  3.468150e-01   5.633909e+01   5.635600e-01
  3.471140e-01   5.646474e+01   5.790722e-01
  3.474130e-01   5.741355e+01   5.680613e-01
  3.477120e-01   5.632815e+01   5.783714e-01
  3.480110e-01   5.649789e+01   5.729702e-01
  3.483100e-01   5.701143e+01   5.773476e-01
  3.486090e-01   5.850021e+01   5.998838e-01
  3.489080e-01   5.692373e+01   5.769033e-01
  3.492070e-01   5.795697e+01   5.980669e-01
  3.495060e-01   5.840668e+01   5.889458e-01
  3.498040e-01   5.715012e+01   5.948621e-01
  3.501030e-01   5.699644e+01   5.950380e-01
  3.504020e-01   5.645664e+01   5.912419e-01
  3.507010e-01   5.727778e+01   6.096832e-01
  3.510000e-01   5.731879e+01   5.909154e-01
  3.512990e-01   5.670669e+01   6.066362e-01
  3.515980e-01   5.880223e+01   6.094231e-01
  3.518970e-01   5.888003e+01   6.235318e-01
  3.521960e-01   5.795227e+01   6.274375e-01
  3.524950e-01   5.836071e+01   6.061182e-01
  3.527940e-01   5.639382e+01   6.223104e-01
  3.530930e-01   5.783346e+01   6.136888e-01
  3.533920e-01   5.770850e+01   6.283809e-01
  3.536900e-01   5.782647e+01   6.313144e-01
  3.539890e-01   5.821602e+01   6.299978e-01
  3.542880e-01   5.766340e+01   6.422525e-01
  3.545870e-01   5.690569e+01   6.129887e-01
  3.548860e-01   5.713574e+01   6.357055e-01
  3.551850e-01   5.741835e+01   6.256668e-01
  3.554840e-01   5.800572e+01   6.405270e-01
  3.557830e-01   5.812281e+01   6.435881e-01
  3.560820e-01   5.644199e+01   6.126319e-01
  3.563810e-01   5.684647e+01   6.352849e-01
  3.566800e-01   5.779193e+01   6.254450e-01
  3.569790e-01   5.806033e+01   6.469143e-01
  3.572770e-01   5.751645e+01   6.426519e-01
  3.575760e-01   5.639065e+01   6.102084e-01
  3.578750e-01   5.816857e+01   6.602396e-01
  3.581740e-01   5.654530e+01   6.220157e-01
  3.584730e-01   5.762150e+01   6.571275e-01
  3.587720e-01   5.689355e+01   6.416067e-01
  3.590710e-01   5.740441e+01   6.432497e-01
  3.593700e-01   5.692678e+01   6.651396e-01
  3.596690e-01   5.646236e+01   6.343285e-01
  3.599680e-01   5.744295e+01   6.695273e-01
  3.602670e-01   5.856549e+01   6.585798e-01
  3.605660e-01   5.842670e+01   6.738452e-01
  3.608640e-01   5.668748e+01   6.807619e-01
  3.611630e-01   5.747043e+01   6.498503e-01
  3.614620e-01   5.679558e+01   6.858790e-01
  3.617610e-01   5.703862e+01   6.617205e-01
  3.620600e-01   5.679436e+01   6.828830e-01
  3.623590e-01   5.805487e+01   6.874371e-01
  3.626580e-01   5.897469e+01   6.928616e-01
  3.629570e-01   5.739301e+01   7.019009e-01
  3.632560e-01   5.783508e+01   6.746021e-01
  3.635550e-01   5.798470e+01   7.170089e-01
  3.638540e-01   5.732924e+01   6.952191e-01
  3.641530e-01   5.676586e+01   6.964743e-01
  3.644510e-01   5.687805e+01   7.274145e-01
  3.647500e-01   5.801778e+01   6.901989e-01
  3.650490e-01   5.741388e+01   7.290394e-01
  3.653480e-01   5.786376e+01   7.145853e-01
  3.656470e-01   5.714271e+01   7.185631e-01
  3.659460e-01   5.584953e+01   7.317021e-01
  3.662450e-01   5.731355e+01   7.095240e-01
  3.665440e-01   5.776979e+01   7.617792e-01
  3.668430e-01   5.765298e+01   7.200437e-01
  3.671420e-01   5.762348e+01   7.508942e-01
  3.674410e-01   5.709352e+01   7.379356e-01
  3.677400e-01   5.708982e+01   7.513119e-01
  3.680390e-01   5.736963e+01   7.823697e-01
  3.683370e-01   5.651454e+01   7.268789e-01
  3.686360e-01   5.645654e+01   7.674948e-01
  3.689350e-01   5.688459e+01   7.539179e-01
  3.692340e-01   5.764650e+01   7.798617e-01
  3.695330e-01   5.660954e+01   8.000999e-01
  3.698320e-01   5.590725e+01   7.415511e-01
  3.701310e-01   5.701882e+01   8.054020e-01
  3.704300e-01   5.690245e+01   7.662978e-01
  3.707290e-01   5.906976e+01   8.222394e-01
  3.710280e-01   5.809094e+01   8.105011e-01
  3.713270e-01   5.673163e+01   7.892345e-01
  3.716260e-01   5.711147e+01   8.396022e-01
  3.719240e-01   5.692456e+01   7.837697e-01
  3.722230e-01   5.828236e+01   8.509507e-01
  3.725220e-01   5.605231e+01   8.058619e-01
  3.728210e-01   5.750218e+01   8.343293e-01
  3.731200e-01   5.767375e+01   8.851958e-01
  3.734190e-01   5.755944e+01   8.067848e-01
  3.737180e-01   5.645244e+01   8.726397e-01
  3.740170e-01   5.622449e+01   8.197697e-01
  3.743160e-01   5.687373e+01   8.822140e-01
  3.746150e-01   5.576449e+01   8.673062e-01
  3.749140e-01   5.716865e+01   8.569943e-01
  3.752130e-01   5.773181e+01   9.229119e-01
  3.755110e-01   5.785422e+01   8.592001e-01
  3.758100e-01   5.693510e+01   9.165216e-01
  3.761090e-01   5.825166e+01   8.993782e-01
  3.764080e-01   5.634735e+01   9.082377e-01
  3.767070e-01   5.668678e+01   9.524837e-01
  3.770060e-01   5.794974e+01   8.841366e-01
  3.773050e-01   5.774554e+01   9.695894e-01
  3.776040e-01   5.704140e+01   9.209814e-01
  3.779030e-01   5.686108e+01   9.499302e-01
  3.782020e-01   5.691398e+01   1.026519e+00
  3.785010e-01   5.742734e+01   9.064211e-01
  3.788000e-01   5.619640e+01   1.015064e+00
  3.790990e-01   5.559347e+01   9.314871e-01
  3.793970e-01   5.552168e+01   9.992963e-01
  3.796960e-01   5.754557e+01   1.012536e+00
  3.799950e-01   5.541867e+01   9.754148e-01
  3.802940e-01   5.595455e+01   1.089633e+00
  3.805930e-01   5.812360e+01   9.685922e-01
  3.808920e-01   5.755610e+01   1.111378e+00
  3.811910e-01   5.828658e+01   1.033769e+00
  3.814900e-01   5.805592e+01   1.085774e+00
  3.817890e-01   5.505682e+01   1.154558e+00
  3.820880e-01   5.754656e+01   1.003126e+00
  3.823870e-01   5.525680e+01   1.164140e+00
  3.826860e-01   5.827888e+01   1.049091e+00
  3.829840e-01   5.596573e+01   1.195096e+00
  3.832830e-01   5.854327e+01   1.168298e+00
  3.835820e-01   5.727687e+01   1.128075e+00
  3.838810e-01   5.640483e+01   1.251588e+00
  3.841800e-01   5.810913e+01   1.123105e+00
  3.844790e-01   5.693664e+01   1.266824e+00
  3.847780e-01   5.675162e+01   1.172194e+00
  3.850770e-01   5.748457e+01   1.282512e+00
  3.853760e-01   5.720830e+01   1.364813e+00
  3.856750e-01   5.670320e+01   1.171694e+00
  3.859740e-01   5.625010e+01   1.377290e+00
  3.862730e-01   5.576607e+01   1.244481e+00
  3.865710e-01   5.979102e+01   1.419978e+00
  3.868700e-01   5.606025e+01   1.400194e+00
  3.871690e-01   5.718108e+01   1.330512e+00
  3.874680e-01   5.476628e+01   1.499462e+00
  3.877670e-01   5.838323e+01   1.367023e+00
  3.880660e-01   5.747026e+01   1.570554e+00
  3.883650e-01   5.738705e+01   1.487190e+00
  3.886640e-01   5.577348e+01   1.529908e+00
  3.889630e-01   5.720145e+01   1.686046e+00
  3.892620e-01   5.645387e+01   1.506106e+00
  3.895610e-01   5.518595e+01   1.701456e+00
  3.898600e-01   6.082934e+01   1.738691e+00
  3.901580e-01   5.854327e+01   1.777306e+00
  3.904570e-01   5.651988e+01   1.952447e+00
  3.907560e-01   5.838589e+01   1.750090e+00
  3.910550e-01   5.791377e+01   2.012643e+00
  3.913540e-01   5.987221e+01   2.046390e+00
  3.916530e-01   5.875310e+01   2.027175e+00
  3.919520e-01   5.559250e+01   2.561567e+00
  3.922510e-01   5.700450e+01   1.996780e+00
  3.925500e-01   5.464038e+01   2.622822e+00
  3.928490e-01   6.001210e+01   2.509232e+00
  3.931480e-01   5.829147e+01   2.709034e+00
  3.934470e-01   0.000000e+00   0.000000e+00
  3.937460e-01   6.320155e+01   2.820823e+00
creator: radaver
creator-version: 3725
header-file: /nas_data/SAXS_data/20151104Workshop/header/JH1_0061.txt
image-file: /nas_data/Pilatus1M/20151104_Workshop/JH1_0061.tif
angular-axis-file: /nas_data/SAXS_data/20151104Workshop/q20151029.dat
beamstop-mask-file: /nas_data/SAXS_data/20151104Workshop/fit2d20151031.msk
detector-response-file: none
beam-center-x: 949.7700
beam-center-y: 918.8000
unit-time: 1.0000
channel-first: 10
channel-last: 1315
Exposure time [s]: 1.094103
Transmitted Beam: 0.483979
Incident Beam: 0.483979
Code: JH1
Concentration [mg/ml]: 1
Run Number: 0061
