# Supplementary material for: SAXS analysis of a soluble cytosolic NgBR construct including extracellular and transmembrane domains
Source: PLoS One. 2018 Jan 18;13(1):e0191371. doi: 10.1371/journal.pone.0191371 (PMC5773207; doi:10.1371/journal.pone.0191371)
Supplement: S1 File — (ZIP) [file pone.0191371.s001.zip › JH1_0062.dat]

Sample:   c= 1.0000 mg/ml  Code: JH1
  3.656810e-03   2.257997e+04   4.129906e+01
  3.955720e-03   2.199420e+04   2.799397e+01
  4.254640e-03   1.904956e+04   2.334635e+01
  4.553560e-03   1.543524e+04   2.026171e+01
  4.852480e-03   1.243764e+04   1.702844e+01
  5.151400e-03   1.051338e+04   1.546609e+01
  5.450320e-03   8.707408e+03   1.336900e+01
  5.749240e-03   7.422964e+03   1.195980e+01
  6.048150e-03   6.347380e+03   1.084041e+01
  6.347070e-03   5.501530e+03   9.588506e+00
  6.645990e-03   4.805744e+03   8.922290e+00
  6.944910e-03   4.224179e+03   8.053173e+00
  7.243830e-03   3.764384e+03   7.366475e+00
  7.542750e-03   3.333391e+03   6.905650e+00
  7.841670e-03   3.020962e+03   6.208550e+00
  8.140580e-03   2.721819e+03   5.974434e+00
  8.439500e-03   2.473966e+03   5.490090e+00
  8.738420e-03   2.280019e+03   5.220223e+00
  9.037340e-03   2.089791e+03   4.832329e+00
  9.336260e-03   1.926353e+03   4.559291e+00
  9.635180e-03   1.779646e+03   4.369773e+00
  9.934100e-03   1.639704e+03   4.058376e+00
  1.023300e-02   1.507143e+03   3.987486e+00
  1.053190e-02   1.390230e+03   3.884338e+00
  1.083090e-02   1.284999e+03   3.734438e+00
  1.112980e-02   1.180396e+03   3.548753e+00
  1.142870e-02   1.104109e+03   3.412934e+00
  1.172760e-02   1.021663e+03   3.273904e+00
  1.202650e-02   9.449261e+02   3.139844e+00
  1.232540e-02   8.806915e+02   3.014635e+00
  1.262440e-02   8.168179e+02   2.849274e+00
  1.292330e-02   7.549410e+02   2.696975e+00
  1.322220e-02   7.046958e+02   2.605681e+00
  1.352110e-02   6.556473e+02   2.488104e+00
  1.382000e-02   6.088834e+02   2.374108e+00
  1.411900e-02   5.716848e+02   2.289249e+00
  1.441790e-02   5.345020e+02   2.197607e+00
  1.471680e-02   5.003666e+02   2.116174e+00
  1.501570e-02   4.652018e+02   1.998287e+00
  1.531460e-02   4.402723e+02   1.935230e+00
  1.561350e-02   4.122650e+02   1.839809e+00
  1.591250e-02   3.893806e+02   1.803771e+00
  1.621140e-02   3.673285e+02   1.721741e+00
  1.651030e-02   3.454530e+02   1.652129e+00
  1.680920e-02   3.294608e+02   1.613434e+00
  1.710810e-02   3.130162e+02   1.575953e+00
  1.740710e-02   2.958487e+02   1.510081e+00
  1.770600e-02   2.817436e+02   1.458832e+00
  1.800490e-02   2.672327e+02   1.409536e+00
  1.830380e-02   2.533645e+02   1.383411e+00
  1.860270e-02   2.424576e+02   1.327027e+00
  1.890170e-02   2.315847e+02   1.296930e+00
  1.920060e-02   2.213433e+02   1.255910e+00
  1.949950e-02   2.123042e+02   1.244165e+00
  1.979840e-02   2.044329e+02   1.197975e+00
  2.009730e-02   1.956807e+02   1.159194e+00
  2.039620e-02   1.873155e+02   1.132089e+00
  2.069520e-02   1.849426e+02   1.118832e+00
  2.099410e-02   1.743657e+02   1.094240e+00
  2.129300e-02   1.684268e+02   1.047261e+00
  2.159190e-02   1.628982e+02   1.065423e+00
  2.189080e-02   1.576049e+02   1.053819e+00
  2.218980e-02   1.521302e+02   1.053189e+00
  2.248870e-02   1.484896e+02   1.059074e+00
  2.278760e-02   1.430306e+02   1.029183e+00
  2.308650e-02   1.404585e+02   1.051276e+00
  2.338540e-02   1.346101e+02   1.027020e+00
  2.368430e-02   1.343719e+02   1.007471e+00
  2.398330e-02   1.269503e+02   1.001535e+00
  2.428220e-02   1.264934e+02   9.774901e-01
  2.458110e-02   1.218914e+02   9.918065e-01
  2.488000e-02   1.202926e+02   9.590019e-01
  2.517890e-02   1.156634e+02   9.291506e-01
  2.547790e-02   1.130054e+02   9.313874e-01
  2.577680e-02   1.116278e+02   9.182579e-01
  2.607570e-02   1.099424e+02   9.186785e-01
  2.637460e-02   1.090596e+02   9.076331e-01
  2.667350e-02   1.062537e+02   8.734591e-01
  2.697250e-02   1.031478e+02   8.340639e-01
  2.727140e-02   1.030310e+02   8.026551e-01
  2.757030e-02   1.015665e+02   7.982526e-01
  2.786920e-02   1.008768e+02   7.864456e-01
  2.816810e-02   9.770455e+01   7.617146e-01
  2.846700e-02   9.750232e+01   7.515313e-01
  2.876600e-02   9.427927e+01   7.301016e-01
  2.906490e-02   9.337403e+01   7.287732e-01
  2.936380e-02   9.351283e+01   7.238842e-01
  2.966270e-02   9.115179e+01   7.094437e-01
  2.996160e-02   9.143571e+01   7.115889e-01
  3.026060e-02   9.109980e+01   6.990944e-01
  3.055950e-02   8.842905e+01   6.877943e-01
  3.085840e-02   8.671314e+01   6.782126e-01
  3.115730e-02   8.708264e+01   6.768103e-01
  3.145620e-02   8.603627e+01   6.662676e-01
  3.175510e-02   8.491111e+01   6.637125e-01
  3.205410e-02   8.492724e+01   6.601582e-01
  3.235300e-02   8.435248e+01   6.552551e-01
  3.265190e-02   8.446353e+01   6.436543e-01
  3.295080e-02   8.250374e+01   6.403147e-01
  3.324970e-02   8.299597e+01   6.413785e-01
  3.354870e-02   8.086645e+01   6.314416e-01
  3.384760e-02   8.120173e+01   6.254434e-01
  3.414650e-02   8.035387e+01   6.221696e-01
  3.444540e-02   8.030673e+01   6.134397e-01
  3.474430e-02   7.913688e+01   6.143138e-01
  3.504330e-02   7.944355e+01   6.078756e-01
  3.534220e-02   7.887502e+01   6.064439e-01
  3.564110e-02   7.862493e+01   6.047356e-01
  3.594000e-02   7.759943e+01   5.892797e-01
  3.623890e-02   7.706851e+01   5.972509e-01
  3.653780e-02   7.731537e+01   5.820264e-01
  3.683680e-02   7.799593e+01   5.921882e-01
  3.713570e-02   7.602324e+01   5.853486e-01
  3.743460e-02   7.540130e+01   5.734478e-01
  3.773350e-02   7.590634e+01   5.747018e-01
  3.803240e-02   7.647158e+01   5.906066e-01
  3.833140e-02   7.567036e+01   6.014683e-01
  3.863030e-02   7.483635e+01   6.074427e-01
  3.892920e-02   7.535501e+01   6.079588e-01
  3.922810e-02   7.522011e+01   6.097948e-01
  3.952700e-02   7.436539e+01   6.023908e-01
  3.982600e-02   7.291984e+01   6.051699e-01
  4.012490e-02   7.252379e+01   5.941181e-01
  4.042380e-02   7.325341e+01   6.049458e-01
  4.072270e-02   7.283027e+01   6.008165e-01
  4.102160e-02   7.195741e+01   5.964231e-01
  4.132050e-02   7.246844e+01   5.993222e-01
  4.161950e-02   7.106062e+01   5.873380e-01
  4.191840e-02   7.214831e+01   5.995728e-01
  4.221730e-02   7.146354e+01   5.890008e-01
  4.251620e-02   7.180950e+01   5.981633e-01
  4.281510e-02   7.197218e+01   5.895795e-01
  4.311410e-02   7.128514e+01   5.875105e-01
  4.341300e-02   7.075186e+01   5.883337e-01
  4.371190e-02   7.145305e+01   5.897160e-01
  4.401080e-02   7.039690e+01   5.853415e-01
  4.430970e-02   7.056144e+01   5.815459e-01
  4.460860e-02   7.052475e+01   5.821339e-01
  4.490760e-02   6.958147e+01   5.797047e-01
  4.520650e-02   6.956683e+01   5.752469e-01
  4.550540e-02   6.985204e+01   5.793509e-01
  4.580430e-02   6.994756e+01   5.775467e-01
  4.610320e-02   6.978156e+01   5.739694e-01
  4.640220e-02   6.815060e+01   5.715249e-01
  4.670110e-02   6.964334e+01   5.691480e-01
  4.700000e-02   6.877945e+01   5.677083e-01
  4.729890e-02   6.912061e+01   5.712447e-01
  4.759780e-02   6.930144e+01   5.712778e-01
  4.789680e-02   6.840146e+01   5.640506e-01
  4.819570e-02   6.892937e+01   5.655270e-01
  4.849460e-02   6.789871e+01   5.633632e-01
  4.879350e-02   6.801485e+01   5.576674e-01
  4.909240e-02   6.809089e+01   5.655616e-01
  4.939130e-02   6.880449e+01   5.588691e-01
  4.969030e-02   6.822976e+01   5.585477e-01
  4.998920e-02   6.806039e+01   5.571799e-01
  5.028810e-02   6.809153e+01   5.552991e-01
  5.058700e-02   6.835961e+01   5.604376e-01
  5.088590e-02   6.794730e+01   5.494650e-01
  5.118490e-02   6.757688e+01   5.551973e-01
  5.148380e-02   6.901741e+01   5.583925e-01
  5.178270e-02   6.712448e+01   5.435759e-01
  5.208160e-02   6.767261e+01   5.516076e-01
  5.238050e-02   6.750744e+01   5.451244e-01
  5.267940e-02   6.801002e+01   5.549666e-01
  5.297840e-02   6.750633e+01   5.457563e-01
  5.327730e-02   6.725283e+01   5.422029e-01
  5.357620e-02   6.729175e+01   5.442528e-01
  5.387510e-02   6.639901e+01   5.375073e-01
  5.417400e-02   6.739327e+01   5.465777e-01
  5.447300e-02   6.665364e+01   5.354613e-01
  5.477190e-02   6.655681e+01   5.362953e-01
  5.507080e-02   6.677288e+01   5.371650e-01
  5.536970e-02   6.596997e+01   5.321024e-01
  5.566860e-02   6.647298e+01   5.378066e-01
  5.596760e-02   6.706841e+01   5.340918e-01
  5.626650e-02   6.684980e+01   5.356389e-01
  5.656540e-02   6.722833e+01   5.353314e-01
  5.686430e-02   6.694169e+01   5.311996e-01
  5.716320e-02   6.626497e+01   5.250039e-01
  5.746210e-02   6.634481e+01   5.306057e-01
  5.776110e-02   6.625251e+01   5.320329e-01
  5.806000e-02   6.626836e+01   5.238647e-01
  5.835890e-02   6.638496e+01   5.249012e-01
  5.865780e-02   6.645980e+01   5.223349e-01
  5.895670e-02   6.660170e+01   5.328307e-01
  5.925570e-02   6.623688e+01   5.192056e-01
  5.955460e-02   6.622395e+01   5.260012e-01
  5.985350e-02   6.620814e+01   5.185345e-01
  6.015240e-02   6.631924e+01   5.206516e-01
  6.045130e-02   6.573395e+01   5.189109e-01
  6.075020e-02   6.538728e+01   5.125617e-01
  6.104920e-02   6.529502e+01   5.160573e-01
  6.134810e-02   6.631516e+01   5.206356e-01
  6.164700e-02   6.545308e+01   5.090428e-01
  6.194590e-02   6.535869e+01   5.168673e-01
  6.224480e-02   6.532421e+01   5.053729e-01
  6.254380e-02   6.550405e+01   5.146643e-01
  6.284270e-02   6.545546e+01   5.161339e-01
  6.314160e-02   6.594320e+01   5.056721e-01
  6.344050e-02   6.586287e+01   5.127884e-01
  6.373940e-02   6.588590e+01   5.044176e-01
  6.403840e-02   6.581954e+01   5.120786e-01
  6.433730e-02   6.515023e+01   5.041778e-01
  6.463620e-02   6.558395e+01   5.017237e-01
  6.493510e-02   6.570151e+01   5.132461e-01
  6.523400e-02   6.605982e+01   5.040532e-01
  6.553290e-02   6.470338e+01   5.014109e-01
  6.583190e-02   6.595184e+01   5.041547e-01
  6.613080e-02   6.503480e+01   4.961021e-01
  6.642970e-02   6.441017e+01   5.028670e-01
  6.672860e-02   6.648190e+01   5.000901e-01
  6.702750e-02   6.544577e+01   5.011949e-01
  6.732650e-02   6.499317e+01   4.959433e-01
  6.762540e-02   6.567058e+01   4.985211e-01
  6.792430e-02   6.556797e+01   5.001401e-01
  6.822320e-02   6.471970e+01   4.890533e-01
  6.852210e-02   6.458675e+01   4.958831e-01
  6.882110e-02   6.447579e+01   4.915090e-01
  6.912000e-02   6.414619e+01   4.897655e-01
  6.941890e-02   6.467812e+01   4.884185e-01
  6.971780e-02   6.529931e+01   4.902798e-01
  7.001670e-02   6.522576e+01   4.963328e-01
  7.031560e-02   6.564254e+01   4.910882e-01
  7.061460e-02   6.490175e+01   4.887851e-01
  7.091350e-02   6.512827e+01   4.882119e-01
  7.121240e-02   6.419521e+01   4.809878e-01
  7.151130e-02   6.430949e+01   4.875010e-01
  7.181020e-02   6.575632e+01   4.863372e-01
  7.210920e-02   6.511377e+01   4.872142e-01
  7.240810e-02   6.502147e+01   4.822362e-01
  7.270700e-02   6.557741e+01   4.903678e-01
  7.300590e-02   6.461248e+01   4.820887e-01
  7.330480e-02   6.518363e+01   4.787740e-01
  7.360370e-02   6.556467e+01   4.860911e-01
  7.390270e-02   6.496350e+01   4.784105e-01
  7.420160e-02   6.483791e+01   4.852452e-01
  7.450050e-02   6.453824e+01   4.750727e-01
  7.479940e-02   6.476516e+01   4.772347e-01
  7.509830e-02   6.463520e+01   4.808017e-01
  7.539730e-02   6.416783e+01   4.719627e-01
  7.569620e-02   6.416421e+01   4.728193e-01
  7.599510e-02   6.441074e+01   4.768159e-01
  7.629400e-02   6.520010e+01   4.735724e-01
  7.659290e-02   6.370852e+01   4.724467e-01
  7.689190e-02   6.520698e+01   4.735974e-01
  7.719080e-02   6.462335e+01   4.740708e-01
  7.748970e-02   6.498058e+01   4.719157e-01
  7.778860e-02   6.460870e+01   4.735812e-01
  7.808750e-02   6.490391e+01   4.712098e-01
  7.838640e-02   6.480165e+01   4.683002e-01
  7.868540e-02   6.451565e+01   4.685268e-01
  7.898430e-02   6.474797e+01   4.668529e-01
  7.928320e-02   6.360986e+01   4.681881e-01
  7.958210e-02   6.426908e+01   4.618419e-01
  7.988100e-02   6.384600e+01   4.656696e-01
  8.018000e-02   6.407161e+01   4.639948e-01
  8.047890e-02   6.492382e+01   4.666553e-01
  8.077780e-02   6.438316e+01   4.638850e-01
  8.107670e-02   6.462934e+01   4.623227e-01
  8.137560e-02   6.439050e+01   4.647347e-01
  8.167450e-02   6.410332e+01   4.608411e-01
  8.197350e-02   6.395401e+01   4.575035e-01
  8.227240e-02   6.450963e+01   4.639300e-01
  8.257130e-02   6.455490e+01   4.545556e-01
  8.287020e-02   6.431593e+01   4.628243e-01
  8.316910e-02   6.493183e+01   4.617887e-01
  8.346810e-02   6.413512e+01   4.546190e-01
  8.376700e-02   6.477254e+01   4.632404e-01
  8.406590e-02   6.407567e+01   4.513379e-01
  8.436480e-02   6.469124e+01   4.605321e-01
  8.466370e-02   6.474922e+01   4.548539e-01
  8.496270e-02   6.450067e+01   4.647196e-01
  8.526160e-02   6.444474e+01   4.791861e-01
  8.556050e-02   6.457014e+01   4.801052e-01
  8.585940e-02   6.439632e+01   4.854607e-01
  8.615830e-02   6.393154e+01   4.837056e-01
  8.645720e-02   6.564286e+01   4.949563e-01
  8.675620e-02   6.471864e+01   4.939059e-01
  8.705510e-02   6.356028e+01   4.884919e-01
  8.735400e-02   6.387232e+01   4.921416e-01
  8.765290e-02   6.511033e+01   4.973878e-01
  8.795180e-02   6.539545e+01   5.025367e-01
  8.825080e-02   6.513885e+01   4.969970e-01
  8.854970e-02   6.411257e+01   4.996307e-01
  8.884860e-02   6.548427e+01   5.028778e-01
  8.914750e-02   6.452273e+01   5.054121e-01
  8.944640e-02   6.317207e+01   4.964646e-01
  8.974530e-02   6.447853e+01   4.974775e-01
  9.004430e-02   7.386129e+01   5.302932e-01
  9.034320e-02   6.368166e+01   4.749982e-01
  9.064210e-02   6.389540e+01   4.749045e-01
  9.094100e-02   6.437862e+01   4.667691e-01
  9.123990e-02   6.439116e+01   4.655648e-01
  9.153890e-02   6.393041e+01   4.663969e-01
  9.183780e-02   6.445758e+01   4.649767e-01
  9.213670e-02   6.429927e+01   4.627644e-01
  9.243560e-02   6.502433e+01   4.641399e-01
  9.273450e-02   6.400090e+01   4.564860e-01
  9.303350e-02   6.505831e+01   4.663109e-01
  9.333240e-02   6.410377e+01   4.525812e-01
  9.363130e-02   6.327804e+01   4.531202e-01
  9.393020e-02   6.455608e+01   4.553322e-01
  9.422910e-02   6.428672e+01   4.555448e-01
  9.452800e-02   6.441692e+01   4.571797e-01
  9.482700e-02   6.376570e+01   4.446654e-01
  9.512590e-02   6.396474e+01   4.536278e-01
  9.542480e-02   6.380631e+01   4.481306e-01
  9.572370e-02   6.317683e+01   4.459146e-01
  9.602260e-02   6.437769e+01   4.524003e-01
  9.632160e-02   6.427357e+01   4.442496e-01
  9.662050e-02   6.397618e+01   4.457648e-01
  9.691940e-02   6.358483e+01   4.443993e-01
  9.721830e-02   6.349057e+01   4.415353e-01
  9.751720e-02   6.364787e+01   4.442544e-01
  9.781610e-02   6.496929e+01   4.444846e-01
  9.811510e-02   6.348352e+01   4.436804e-01
  9.841400e-02   6.426907e+01   4.392625e-01
  9.871290e-02   6.367605e+01   4.403932e-01
  9.901180e-02   6.422744e+01   4.433698e-01
  9.931070e-02   6.422406e+01   4.394581e-01
  9.960970e-02   6.372400e+01   4.409147e-01
  9.990860e-02   6.333558e+01   4.322971e-01
  1.002070e-01   6.427819e+01   4.396432e-01
  1.005060e-01   6.471455e+01   4.386948e-01
  1.008050e-01   6.404063e+01   4.388301e-01
  1.011040e-01   6.398385e+01   4.324813e-01
  1.014030e-01   6.440961e+01   4.359471e-01
  1.017020e-01   6.401658e+01   4.387477e-01
  1.020010e-01   6.390011e+01   4.335425e-01
  1.023000e-01   6.415648e+01   4.323955e-01
  1.025990e-01   6.447869e+01   4.324800e-01
  1.028980e-01   6.394293e+01   4.323430e-01
  1.031970e-01   6.400211e+01   4.349057e-01
  1.034960e-01   6.387847e+01   4.265490e-01
  1.037950e-01   6.443808e+01   4.323438e-01
  1.040930e-01   6.446275e+01   4.288188e-01
  1.043920e-01   6.420021e+01   4.318769e-01
  1.046910e-01   6.365572e+01   4.293815e-01
  1.049900e-01   6.368741e+01   4.236799e-01
  1.052890e-01   6.364437e+01   4.270569e-01
  1.055880e-01   6.354621e+01   4.251177e-01
  1.058870e-01   6.423181e+01   4.290232e-01
  1.061860e-01   6.330678e+01   4.217828e-01
  1.064850e-01   6.412428e+01   4.251305e-01
  1.067840e-01   6.398101e+01   4.268912e-01
  1.070830e-01   6.401830e+01   4.235167e-01
  1.073820e-01   6.412258e+01   4.222980e-01
  1.076800e-01   6.476977e+01   4.241116e-01
  1.079790e-01   6.326462e+01   4.210163e-01
  1.082780e-01   6.366890e+01   4.242519e-01
  1.085770e-01   6.423040e+01   4.171597e-01
  1.088760e-01   6.416703e+01   4.227558e-01
  1.091750e-01   6.414519e+01   4.211338e-01
  1.094740e-01   6.395331e+01   4.214300e-01
  1.097730e-01   6.353080e+01   4.175864e-01
  1.100720e-01   6.392047e+01   4.149630e-01
  1.103710e-01   6.392553e+01   4.213385e-01
  1.106700e-01   6.388229e+01   4.151353e-01
  1.109690e-01   6.411451e+01   4.216509e-01
  1.112670e-01   6.443605e+01   4.151552e-01
  1.115660e-01   6.434859e+01   4.160537e-01
  1.118650e-01   6.380586e+01   4.181856e-01
  1.121640e-01   6.434186e+01   4.139731e-01
  1.124630e-01   6.394887e+01   4.138761e-01
  1.127620e-01   6.349619e+01   4.124086e-01
  1.130610e-01   6.392556e+01   4.132149e-01
  1.133600e-01   6.428527e+01   4.191458e-01
  1.136590e-01   6.456758e+01   4.098145e-01
  1.139580e-01   6.438156e+01   4.138091e-01
  1.142570e-01   6.332689e+01   4.101169e-01
  1.145560e-01   6.363603e+01   4.116962e-01
  1.148550e-01   6.431196e+01   4.127143e-01
  1.151530e-01   6.430405e+01   4.072978e-01
  1.154520e-01   6.422453e+01   4.121448e-01
  1.157510e-01   6.483722e+01   4.095427e-01
  1.160500e-01   6.423803e+01   4.139309e-01
  1.163490e-01   6.425258e+01   4.076921e-01
  1.166480e-01   6.488008e+01   4.125132e-01
  1.169470e-01   6.396737e+01   4.073446e-01
  1.172460e-01   6.376123e+01   4.072475e-01
  1.175450e-01   6.399364e+01   4.046585e-01
  1.178440e-01   6.366867e+01   4.036297e-01
  1.181430e-01   6.407095e+01   4.079546e-01
  1.184420e-01   6.434476e+01   4.065943e-01
  1.187400e-01   6.414477e+01   4.045882e-01
  1.190390e-01   6.437631e+01   4.044986e-01
  1.193380e-01   6.495325e+01   4.063071e-01
  1.196370e-01   6.417519e+01   4.060582e-01
  1.199360e-01   6.428407e+01   4.023180e-01
  1.202350e-01   6.503651e+01   4.076663e-01
  1.205340e-01   6.432720e+01   4.029906e-01
  1.208330e-01   6.439160e+01   4.018514e-01
  1.211320e-01   6.454497e+01   4.055744e-01
  1.214310e-01   6.312376e+01   3.944850e-01
  1.217300e-01   6.424658e+01   4.035481e-01
  1.220290e-01   6.385100e+01   4.009605e-01
  1.223270e-01   6.455389e+01   4.005003e-01
  1.226260e-01   6.386155e+01   3.978237e-01
  1.229250e-01   6.410766e+01   3.970295e-01
  1.232240e-01   6.516024e+01   4.039746e-01
  1.235230e-01   6.472240e+01   4.018165e-01
  1.238220e-01   6.400246e+01   3.961881e-01
  1.241210e-01   6.500439e+01   4.008419e-01
  1.244200e-01   6.447787e+01   3.956070e-01
  1.247190e-01   6.466321e+01   4.008393e-01
  1.250180e-01   6.427390e+01   3.947271e-01
  1.253170e-01   6.485577e+01   3.972756e-01
  1.256160e-01   6.425779e+01   3.980127e-01
  1.259140e-01   6.464835e+01   3.963845e-01
  1.262130e-01   6.446121e+01   3.958103e-01
  1.265120e-01   6.477638e+01   3.939977e-01
  1.268110e-01   6.538477e+01   3.965993e-01
  1.271100e-01   6.491877e+01   3.987552e-01
  1.274090e-01   6.447579e+01   3.940839e-01
  1.277080e-01   6.441903e+01   3.926603e-01
  1.280070e-01   6.469120e+01   3.922480e-01
  1.283060e-01   6.426114e+01   3.924276e-01
  1.286050e-01   6.463377e+01   3.963398e-01
  1.289040e-01   6.432097e+01   3.884425e-01
  1.292030e-01   6.424210e+01   3.931185e-01
  1.295020e-01   6.405259e+01   3.888407e-01
  1.298000e-01   6.400699e+01   3.894332e-01
  1.300990e-01   6.416156e+01   3.874798e-01
  1.303980e-01   6.459122e+01   3.894997e-01
  1.306970e-01   6.474012e+01   3.928914e-01
  1.309960e-01   6.508539e+01   3.917184e-01
  1.312950e-01   6.441087e+01   3.894402e-01
  1.315940e-01   6.472188e+01   3.860709e-01
  1.318930e-01   6.501467e+01   3.898059e-01
  1.321920e-01   6.481526e+01   3.889670e-01
  1.324910e-01   6.429282e+01   3.883575e-01
  1.327900e-01   6.480224e+01   3.877316e-01
  1.330890e-01   6.423610e+01   3.855609e-01
  1.333870e-01   6.494104e+01   3.874334e-01
  1.336860e-01   6.528610e+01   3.877500e-01
  1.339850e-01   6.432033e+01   3.834710e-01
  1.342840e-01   6.519430e+01   3.889028e-01
  1.345830e-01   6.409087e+01   3.841843e-01
  1.348820e-01   6.424517e+01   3.846465e-01
  1.351810e-01   6.489986e+01   3.817441e-01
  1.354800e-01   6.483779e+01   3.859461e-01
  1.357790e-01   6.505036e+01   3.842480e-01
  1.360780e-01   6.480802e+01   3.851553e-01
  1.363770e-01   6.457594e+01   3.839998e-01
  1.366760e-01   6.452460e+01   3.859530e-01
  1.369740e-01   6.455747e+01   3.997232e-01
  1.372730e-01   6.468625e+01   4.022360e-01
  1.375720e-01   6.531654e+01   4.136113e-01
  1.378710e-01   6.447542e+01   4.126601e-01
  1.381700e-01   6.410747e+01   4.132184e-01
  1.384690e-01   6.431078e+01   4.210610e-01
  1.387680e-01   6.459987e+01   4.104828e-01
  1.390670e-01   6.451132e+01   3.985370e-01
  1.393660e-01   6.442920e+01   3.975067e-01
  1.396650e-01   6.493624e+01   3.962474e-01
  1.399640e-01   6.505666e+01   3.976342e-01
  1.402630e-01   6.455106e+01   3.879338e-01
  1.405620e-01   6.497855e+01   3.936143e-01
  1.408600e-01   6.372977e+01   3.885889e-01
  1.411590e-01   6.411077e+01   3.907305e-01
  1.414580e-01   6.429435e+01   3.917839e-01
  1.417570e-01   6.442886e+01   3.847271e-01
  1.420560e-01   6.422483e+01   3.886352e-01
  1.423550e-01   6.457489e+01   3.870509e-01
  1.426540e-01   6.478006e+01   3.841420e-01
  1.429530e-01   6.411307e+01   3.812407e-01
  1.432520e-01   6.451852e+01   3.794945e-01
  1.435510e-01   6.422413e+01   3.813419e-01
  1.438500e-01   6.479338e+01   3.789605e-01
  1.441490e-01   6.428985e+01   3.766021e-01
  1.444470e-01   6.444067e+01   3.794898e-01
  1.447460e-01   6.449082e+01   3.758752e-01
  1.450450e-01   6.425519e+01   3.789432e-01
  1.453440e-01   6.453303e+01   3.738361e-01
  1.456430e-01   6.450419e+01   3.774499e-01
  1.459420e-01   6.427425e+01   3.761173e-01
  1.462410e-01   6.423437e+01   3.742598e-01
  1.465400e-01   6.429605e+01   3.757434e-01
  1.468390e-01   6.512667e+01   3.734166e-01
  1.471380e-01   6.472163e+01   3.752436e-01
  1.474370e-01   6.466884e+01   3.757404e-01
  1.477360e-01   6.501131e+01   3.756499e-01
  1.480340e-01   6.465098e+01   3.710002e-01
  1.483330e-01   6.437972e+01   3.786387e-01
  1.486320e-01   6.389947e+01   3.866876e-01
  1.489310e-01   6.483392e+01   3.912051e-01
  1.492300e-01   6.508430e+01   3.914708e-01
  1.495290e-01   6.439915e+01   3.918555e-01
  1.498280e-01   6.576750e+01   4.005748e-01
  1.501270e-01   6.512072e+01   4.001542e-01
  1.504260e-01   6.439989e+01   3.926020e-01
  1.507250e-01   6.438352e+01   3.984019e-01
  1.510240e-01   6.565789e+01   4.012791e-01
  1.513230e-01   6.473478e+01   4.037259e-01
  1.516210e-01   6.519707e+01   4.009111e-01
  1.519200e-01   6.534252e+01   4.013580e-01
  1.522190e-01   6.522423e+01   4.079783e-01
  1.525180e-01   6.506303e+01   4.026067e-01
  1.528170e-01   6.512976e+01   4.082347e-01
  1.531160e-01   6.456608e+01   4.031995e-01
  1.534150e-01   6.489827e+01   3.984340e-01
  1.537140e-01   6.543030e+01   3.932461e-01
  1.540130e-01   6.445979e+01   3.838865e-01
  1.543120e-01   6.466839e+01   3.847401e-01
  1.546110e-01   6.515248e+01   3.836284e-01
  1.549100e-01   6.486188e+01   3.830010e-01
  1.552090e-01   6.458324e+01   3.842539e-01
  1.555070e-01   6.478539e+01   3.756448e-01
  1.558060e-01   6.490045e+01   3.812927e-01
  1.561050e-01   6.449367e+01   3.763204e-01
  1.564040e-01   6.546127e+01   3.806853e-01
  1.567030e-01   6.485010e+01   3.769208e-01
  1.570020e-01   6.517516e+01   3.759070e-01
  1.573010e-01   6.459033e+01   3.777018e-01
  1.576000e-01   6.550992e+01   3.745137e-01
  1.578990e-01   6.473166e+01   3.741965e-01
  1.581980e-01   6.455112e+01   3.719738e-01
  1.584970e-01   6.480980e+01   3.725070e-01
  1.587960e-01   6.519820e+01   3.770572e-01
  1.590940e-01   6.498597e+01   3.711243e-01
  1.593930e-01   6.480391e+01   3.693625e-01
  1.596920e-01   6.502320e+01   3.710224e-01
  1.599910e-01   6.424447e+01   3.704590e-01
  1.602900e-01   6.548980e+01   3.733992e-01
  1.605890e-01   6.548080e+01   3.678174e-01
  1.608880e-01   6.463102e+01   3.678457e-01
  1.611870e-01   6.555102e+01   3.694320e-01
  1.614860e-01   6.468595e+01   3.673915e-01
  1.617850e-01   6.499747e+01   3.650622e-01
  1.620840e-01   6.517996e+01   3.655743e-01
  1.623830e-01   6.454730e+01   3.653861e-01
  1.626810e-01   6.517475e+01   3.649658e-01
  1.629800e-01   6.421602e+01   3.584133e-01
  1.632790e-01   6.510996e+01   3.620518e-01
  1.635780e-01   6.481590e+01   3.623942e-01
  1.638770e-01   6.483207e+01   3.647955e-01
  1.641760e-01   6.456581e+01   3.622779e-01
  1.644750e-01   6.498324e+01   3.626672e-01
  1.647740e-01   6.484222e+01   3.618858e-01
  1.650730e-01   6.506476e+01   3.638709e-01
  1.653720e-01   6.497560e+01   3.632303e-01
  1.656710e-01   6.444483e+01   3.596232e-01
  1.659700e-01   6.468166e+01   3.618247e-01
  1.662680e-01   6.379619e+01   3.579990e-01
  1.665670e-01   6.552488e+01   3.637858e-01
  1.668660e-01   6.449731e+01   3.574973e-01
  1.671650e-01   6.458853e+01   3.605992e-01
  1.674640e-01   6.465507e+01   3.600180e-01
  1.677630e-01   6.467019e+01   3.581641e-01
  1.680620e-01   6.510603e+01   3.616555e-01
  1.683610e-01   6.456034e+01   3.545238e-01
  1.686600e-01   6.425803e+01   3.585305e-01
  1.689590e-01   6.447663e+01   3.555793e-01
  1.692580e-01   6.494454e+01   3.566820e-01
  1.695570e-01   6.484687e+01   3.609350e-01
  1.698560e-01   6.532896e+01   3.562609e-01
  1.701540e-01   6.466184e+01   3.572041e-01
  1.704530e-01   6.462524e+01   3.541547e-01
  1.707520e-01   6.507834e+01   3.555769e-01
  1.710510e-01   6.474726e+01   3.576269e-01
  1.713500e-01   6.412661e+01   3.524238e-01
  1.716490e-01   6.471550e+01   3.567935e-01
  1.719480e-01   6.455474e+01   3.507322e-01
  1.722470e-01   6.438945e+01   3.526033e-01
  1.725460e-01   6.479067e+01   3.553389e-01
  1.728450e-01   6.472524e+01   3.528007e-01
  1.731440e-01   6.484256e+01   3.536610e-01
  1.734430e-01   6.502427e+01   3.509446e-01
  1.737410e-01   6.408618e+01   3.519519e-01
  1.740400e-01   6.503954e+01   3.538365e-01
  1.743390e-01   6.468998e+01   3.503930e-01
  1.746380e-01   6.478633e+01   3.522505e-01
  1.749370e-01   6.473719e+01   3.498184e-01
  1.752360e-01   6.461013e+01   3.517712e-01
  1.755350e-01   6.500445e+01   3.519518e-01
  1.758340e-01   6.506304e+01   3.474095e-01
  1.761330e-01   6.470206e+01   3.520214e-01
  1.764320e-01   6.402351e+01   3.453021e-01
  1.767310e-01   6.437978e+01   3.506106e-01
  1.770300e-01   6.422472e+01   3.465284e-01
  1.773280e-01   6.472807e+01   3.492697e-01
  1.776270e-01   6.459343e+01   3.476939e-01
  1.779260e-01   6.441564e+01   3.456768e-01
  1.782250e-01   6.462630e+01   3.489950e-01
  1.785240e-01   6.487371e+01   3.463937e-01
  1.788230e-01   6.481494e+01   3.479448e-01
  1.791220e-01   6.440086e+01   3.473473e-01
  1.794210e-01   6.408834e+01   3.432833e-01
  1.797200e-01   6.450468e+01   3.459156e-01
  1.800190e-01   6.493064e+01   3.446938e-01
  1.803180e-01   6.468419e+01   3.475937e-01
  1.806170e-01   6.413070e+01   3.432297e-01
  1.809160e-01   6.400840e+01   3.422371e-01
  1.812140e-01   6.469513e+01   3.449046e-01
  1.815130e-01   6.429036e+01   3.433229e-01
  1.818120e-01   6.460514e+01   3.455067e-01
  1.821110e-01   6.481443e+01   3.420727e-01
  1.824100e-01   6.489838e+01   3.447752e-01
  1.827090e-01   6.400349e+01   3.417276e-01
  1.830080e-01   6.511370e+01   3.448453e-01
  1.833070e-01   6.442204e+01   3.405477e-01
  1.836060e-01   6.411644e+01   3.389322e-01
  1.839050e-01   6.442420e+01   3.436800e-01
  1.842040e-01   6.464791e+01   3.414698e-01
  1.845030e-01   6.446451e+01   3.401738e-01
  1.848010e-01   6.410625e+01   3.410148e-01
  1.851000e-01   6.464724e+01   3.377781e-01
  1.853990e-01   6.474946e+01   3.430510e-01
  1.856980e-01   6.456973e+01   3.401282e-01
  1.859970e-01   6.394641e+01   3.372052e-01
  1.862960e-01   6.440867e+01   3.398650e-01
  1.865950e-01   6.433913e+01   3.379210e-01
  1.868940e-01   6.367218e+01   3.400217e-01
  1.871930e-01   6.406330e+01   3.339167e-01
  1.874920e-01   6.450746e+01   3.382039e-01
  1.877910e-01   6.378440e+01   3.361453e-01
  1.880900e-01   6.378972e+01   3.361593e-01
  1.883880e-01   6.398764e+01   3.384311e-01
  1.886870e-01   6.392466e+01   3.321804e-01
  1.889860e-01   6.409357e+01   3.382305e-01
  1.892850e-01   6.367677e+01   3.346084e-01
  1.895840e-01   6.356840e+01   3.332393e-01
  1.898830e-01   6.393625e+01   3.346668e-01
  1.901820e-01   6.408712e+01   3.347510e-01
  1.904810e-01   6.410295e+01   3.346375e-01
  1.907800e-01   6.391737e+01   3.333826e-01
  1.910790e-01   6.412806e+01   3.333183e-01
  1.913780e-01   6.426007e+01   3.347378e-01
  1.916770e-01   6.361197e+01   3.328919e-01
  1.919750e-01   6.377373e+01   3.340863e-01
  1.922740e-01   6.414267e+01   3.313860e-01
  1.925730e-01   6.458439e+01   3.332814e-01
  1.928720e-01   6.387084e+01   3.321924e-01
  1.931710e-01   6.450948e+01   3.344616e-01
  1.934700e-01   6.364414e+01   3.306959e-01
  1.937690e-01   6.363181e+01   3.297649e-01
  1.940680e-01   6.413173e+01   3.328701e-01
  1.943670e-01   6.387649e+01   3.302489e-01
  1.946660e-01   6.404323e+01   3.312792e-01
  1.949650e-01   6.393697e+01   3.289216e-01
  1.952640e-01   6.345646e+01   3.291613e-01
  1.955630e-01   6.357655e+01   3.306707e-01
  1.958610e-01   6.401026e+01   3.286686e-01
  1.961600e-01   6.358506e+01   3.289004e-01
  1.964590e-01   6.401886e+01   3.285439e-01
  1.967580e-01   6.352927e+01   3.294991e-01
  1.970570e-01   6.390927e+01   3.282625e-01
  1.973560e-01   6.326181e+01   3.248598e-01
  1.976550e-01   6.369701e+01   3.287459e-01
  1.979540e-01   6.375608e+01   3.265594e-01
  1.982530e-01   6.361092e+01   3.279349e-01
  1.985520e-01   6.401234e+01   3.269256e-01
  1.988510e-01   6.357933e+01   3.259622e-01
  1.991500e-01   6.367083e+01   3.283834e-01
  1.994480e-01   6.378785e+01   3.253466e-01
  1.997470e-01   6.395087e+01   3.276389e-01
  2.000460e-01   6.347983e+01   3.225820e-01
  2.003450e-01   6.393838e+01   3.260169e-01
  2.006440e-01   6.406739e+01   3.291094e-01
  2.009430e-01   6.390440e+01   3.236589e-01
  2.012420e-01   6.317233e+01   3.250610e-01
  2.015410e-01   6.361640e+01   3.227887e-01
  2.018400e-01   6.322069e+01   3.224832e-01
  2.021390e-01   6.326264e+01   3.235782e-01
  2.024380e-01   6.329072e+01   3.187974e-01
  2.027370e-01   6.342746e+01   3.241415e-01
  2.030350e-01   6.405326e+01   3.226383e-01
  2.033340e-01   6.387604e+01   3.230267e-01
  2.036330e-01   6.304466e+01   3.184480e-01
  2.039320e-01   6.319714e+01   3.196507e-01
  2.042310e-01   6.305254e+01   3.223349e-01
  2.045300e-01   6.269849e+01   3.167641e-01
  2.048290e-01   6.294439e+01   3.184660e-01
  2.051280e-01   6.315654e+01   3.185948e-01
  2.054270e-01   6.283176e+01   3.172350e-01
  2.057260e-01   6.334527e+01   3.219605e-01
  2.060250e-01   6.313650e+01   3.174653e-01
  2.063240e-01   6.358304e+01   3.211756e-01
  2.066230e-01   6.325699e+01   3.189838e-01
  2.069210e-01   6.278606e+01   3.190194e-01
  2.072200e-01   6.299066e+01   3.188552e-01
  2.075190e-01   6.321731e+01   3.169992e-01
  2.078180e-01   6.249676e+01   3.176027e-01
  2.081170e-01   6.330016e+01   3.180109e-01
  2.084160e-01   6.315420e+01   3.196790e-01
  2.087150e-01   6.320404e+01   3.163010e-01
  2.090140e-01   6.327459e+01   3.179467e-01
  2.093130e-01   6.383089e+01   3.192063e-01
  2.096120e-01   6.244329e+01   3.151853e-01
  2.099110e-01   6.267858e+01   3.143255e-01
  2.102100e-01   6.274911e+01   3.160893e-01
  2.105080e-01   6.211815e+01   3.160994e-01
  2.108070e-01   6.324445e+01   3.160050e-01
  2.111060e-01   6.262553e+01   3.136692e-01
  2.114050e-01   6.270033e+01   3.142489e-01
  2.117040e-01   6.276615e+01   3.193803e-01
  2.120030e-01   6.258907e+01   3.248543e-01
  2.123020e-01   6.285984e+01   3.279069e-01
  2.126010e-01   6.266264e+01   3.247554e-01
  2.129000e-01   6.252533e+01   3.276273e-01
  2.131990e-01   6.304956e+01   3.318766e-01
  2.134980e-01   6.309914e+01   3.340216e-01
  2.137970e-01   6.251446e+01   3.300077e-01
  2.140950e-01   6.289364e+01   3.328545e-01
  2.143940e-01   6.280036e+01   3.338556e-01
  2.146930e-01   6.321558e+01   3.352727e-01
  2.149920e-01   6.259374e+01   3.339342e-01
  2.152910e-01   6.327343e+01   3.362185e-01
  2.155900e-01   6.236305e+01   3.366699e-01
  2.158890e-01   6.264113e+01   3.374197e-01
  2.161880e-01   6.220589e+01   3.347985e-01
  2.164870e-01   6.291318e+01   3.379890e-01
  2.167860e-01   6.290162e+01   3.316404e-01
  2.170850e-01   6.298036e+01   3.292666e-01
  2.173840e-01   6.295102e+01   3.260836e-01
  2.176820e-01   6.260388e+01   3.237386e-01
  2.179810e-01   6.284656e+01   3.253766e-01
  2.182800e-01   6.222737e+01   3.195225e-01
  2.185790e-01   6.276321e+01   3.224397e-01
  2.188780e-01   6.284442e+01   3.191676e-01
  2.191770e-01   6.255571e+01   3.205036e-01
  2.194760e-01   6.223837e+01   3.205269e-01
  2.197750e-01   6.269626e+01   3.185179e-01
  2.200740e-01   6.234477e+01   3.156020e-01
  2.203730e-01   6.311077e+01   3.192956e-01
  2.206720e-01   6.227746e+01   3.162352e-01
  2.209710e-01   6.275878e+01   3.196367e-01
  2.212700e-01   6.194087e+01   3.131244e-01
  2.215680e-01   6.203725e+01   3.161629e-01
  2.218670e-01   6.218115e+01   3.122947e-01
  2.221660e-01   6.246509e+01   3.164422e-01
  2.224650e-01   6.268835e+01   3.144812e-01
  2.227640e-01   6.235541e+01   3.133833e-01
  2.230630e-01   6.262812e+01   3.149887e-01
  2.233620e-01   6.234598e+01   3.134904e-01
  2.236610e-01   6.231445e+01   3.134111e-01
  2.239600e-01   6.224521e+01   3.096394e-01
  2.242590e-01   6.220449e+01   3.126130e-01
  2.245580e-01   6.239727e+01   3.121893e-01
  2.248570e-01   6.186249e+01   3.126642e-01
  2.251550e-01   6.217555e+01   3.098454e-01
  2.254540e-01   6.245990e+01   3.108073e-01
  2.257530e-01   6.219988e+01   3.124715e-01
  2.260520e-01   6.142165e+01   3.067098e-01
  2.263510e-01   6.193684e+01   3.089975e-01
  2.266500e-01   6.159829e+01   3.080261e-01
  2.269490e-01   6.254660e+01   3.090049e-01
  2.272480e-01   6.217485e+01   3.106065e-01
  2.275470e-01   6.134168e+01   3.044186e-01
  2.278460e-01   6.172265e+01   3.088411e-01
  2.281450e-01   6.238592e+01   3.077383e-01
  2.284440e-01   6.215973e+01   3.086723e-01
  2.287420e-01   6.170715e+01   3.084240e-01
  2.290410e-01   6.188216e+01   3.027444e-01
  2.293400e-01   6.247039e+01   3.089415e-01
  2.296390e-01   6.240234e+01   3.072852e-01
  2.299380e-01   6.199579e+01   3.067745e-01
  2.302370e-01   6.183379e+01   3.057596e-01
  2.305360e-01   6.217579e+01   3.046589e-01
  2.308350e-01   6.260624e+01   3.100307e-01
  2.311340e-01   6.185770e+01   3.024474e-01
  2.314330e-01   6.188113e+01   3.046595e-01
  2.317320e-01   6.153807e+01   3.049056e-01
  2.320310e-01   6.135416e+01   3.013319e-01
  2.323290e-01   6.232219e+01   3.084501e-01
  2.326280e-01   6.164444e+01   3.013362e-01
  2.329270e-01   6.204425e+01   3.027846e-01
  2.332260e-01   6.139953e+01   3.027511e-01
  2.335250e-01   6.143952e+01   3.021340e-01
  2.338240e-01   6.160777e+01   3.037446e-01
  2.341230e-01   6.174919e+01   2.996122e-01
  2.344220e-01   6.153435e+01   3.021294e-01
  2.347210e-01   6.159278e+01   3.021542e-01
  2.350200e-01   6.169108e+01   3.015679e-01
  2.353190e-01   6.168370e+01   3.019035e-01
  2.356180e-01   6.154462e+01   2.981986e-01
  2.359170e-01   6.166782e+01   3.028139e-01
  2.362150e-01   6.178058e+01   3.010822e-01
  2.365140e-01   6.166598e+01   2.984925e-01
  2.368130e-01   6.113497e+01   2.995049e-01
  2.371120e-01   6.105721e+01   2.979287e-01
  2.374110e-01   6.171426e+01   3.020965e-01
  2.377100e-01   6.103123e+01   2.968388e-01
  2.380090e-01   6.157448e+01   2.995341e-01
  2.383080e-01   6.163157e+01   2.977266e-01
  2.386070e-01   6.154131e+01   2.991074e-01
  2.389060e-01   6.193180e+01   2.997090e-01
  2.392050e-01   6.160156e+01   2.973147e-01
  2.395040e-01   6.164983e+01   2.994863e-01
  2.398020e-01   6.084964e+01   2.954945e-01
  2.401010e-01   6.058160e+01   2.965379e-01
  2.404000e-01   6.170523e+01   2.964406e-01
  2.406990e-01   6.139573e+01   2.973830e-01
  2.409980e-01   6.108585e+01   2.956186e-01
  2.412970e-01   6.088704e+01   2.946910e-01
  2.415960e-01   6.118255e+01   2.963018e-01
  2.418950e-01   6.094280e+01   2.940496e-01
  2.421940e-01   6.102004e+01   2.954593e-01
  2.424930e-01   6.097758e+01   2.962556e-01
  2.427920e-01   6.083185e+01   2.921403e-01
  2.430910e-01   6.059415e+01   2.935383e-01
  2.433890e-01   6.141224e+01   2.945169e-01
  2.436880e-01   6.118513e+01   2.965335e-01
  2.439870e-01   6.078976e+01   2.920392e-01
  2.442860e-01   6.059413e+01   2.910288e-01
  2.445850e-01   6.074464e+01   2.931310e-01
  2.448840e-01   6.043061e+01   2.919353e-01
  2.451830e-01   6.045912e+01   2.935428e-01
  2.454820e-01   6.118623e+01   2.918000e-01
  2.457810e-01   6.105352e+01   2.926720e-01
  2.460800e-01   6.098039e+01   2.928232e-01
  2.463790e-01   6.138597e+01   2.928159e-01
  2.466780e-01   6.092792e+01   2.921539e-01
  2.469770e-01   6.150570e+01   2.926687e-01
  2.472750e-01   6.077216e+01   2.916720e-01
  2.475740e-01   6.076178e+01   2.926249e-01
  2.478730e-01   6.100636e+01   2.885147e-01
  2.481720e-01   6.110323e+01   2.917096e-01
  2.484710e-01   6.116640e+01   2.900478e-01
  2.487700e-01   6.121603e+01   2.932793e-01
  2.490690e-01   6.110980e+01   2.919406e-01
  2.493680e-01   6.060547e+01   2.877732e-01
  2.496670e-01   6.053590e+01   2.915371e-01
  2.499660e-01   6.052547e+01   2.885242e-01
  2.502650e-01   6.078579e+01   2.904159e-01
  2.505640e-01   6.149236e+01   2.891398e-01
  2.508620e-01   6.071328e+01   2.886563e-01
  2.511610e-01   6.095220e+01   2.915639e-01
  2.514600e-01   6.029957e+01   2.868385e-01
  2.517590e-01   6.077663e+01   2.877631e-01
  2.520580e-01   6.063294e+01   2.879426e-01
  2.523570e-01   5.994270e+01   2.866104e-01
  2.526560e-01   6.043195e+01   2.886167e-01
  2.529550e-01   6.074303e+01   2.860373e-01
  2.532540e-01   6.080607e+01   2.860837e-01
  2.535530e-01   6.043592e+01   2.850085e-01
  2.538520e-01   6.114549e+01   2.880123e-01
  2.541510e-01   6.052851e+01   2.850240e-01
  2.544490e-01   6.048994e+01   2.857466e-01
  2.547480e-01   6.065645e+01   2.864470e-01
  2.550470e-01   6.062432e+01   2.846432e-01
  2.553460e-01   6.083395e+01   2.855393e-01
  2.556450e-01   6.092899e+01   2.834581e-01
  2.559440e-01   6.034305e+01   2.849924e-01
  2.562430e-01   6.085986e+01   2.875454e-01
  2.565420e-01   6.069077e+01   2.845978e-01
  2.568410e-01   6.086580e+01   2.842056e-01
  2.571400e-01   6.045714e+01   2.836488e-01
  2.574390e-01   6.030897e+01   2.854209e-01
  2.577380e-01   6.030446e+01   2.843949e-01
  2.580360e-01   6.103089e+01   2.840921e-01
  2.583350e-01   6.020307e+01   2.846616e-01
  2.586340e-01   6.116665e+01   2.838123e-01
  2.589330e-01   6.031772e+01   2.846284e-01
  2.592320e-01   6.062278e+01   2.825477e-01
  2.595310e-01   6.091986e+01   2.842319e-01
  2.598300e-01   6.082032e+01   2.859135e-01
  2.601290e-01   6.097526e+01   2.818974e-01
  2.604280e-01   6.007261e+01   2.832448e-01
  2.607270e-01   6.019900e+01   2.798077e-01
  2.610260e-01   5.988889e+01   2.816189e-01
  2.613250e-01   6.068985e+01   2.840941e-01
  2.616240e-01   6.059042e+01   2.829660e-01
  2.619220e-01   6.057334e+01   2.830252e-01
  2.622210e-01   6.036569e+01   2.797137e-01
  2.625200e-01   6.035308e+01   2.814283e-01
  2.628190e-01   6.008216e+01   2.805037e-01
  2.631180e-01   6.021966e+01   2.790880e-01
  2.634170e-01   6.000719e+01   2.821939e-01
  2.637160e-01   5.989242e+01   2.783287e-01
  2.640150e-01   6.030787e+01   2.820096e-01
  2.643140e-01   6.007834e+01   2.783792e-01
  2.646130e-01   6.000236e+01   2.785840e-01
  2.649120e-01   6.059306e+01   2.829722e-01
  2.652110e-01   6.014374e+01   2.787212e-01
  2.655090e-01   6.013957e+01   2.794772e-01
  2.658080e-01   5.988745e+01   2.772745e-01
  2.661070e-01   6.047582e+01   2.798727e-01
  2.664060e-01   6.052226e+01   2.796925e-01
  2.667050e-01   6.012612e+01   2.790623e-01
  2.670040e-01   6.017180e+01   2.789771e-01
  2.673030e-01   6.041763e+01   2.786887e-01
  2.676020e-01   5.992751e+01   2.776505e-01
  2.679010e-01   5.973116e+01   2.771009e-01
  2.682000e-01   6.052100e+01   2.777947e-01
  2.684990e-01   5.986909e+01   2.773263e-01
  2.687980e-01   5.962848e+01   2.763927e-01
  2.690960e-01   6.013857e+01   2.787092e-01
  2.693950e-01   6.080738e+01   2.773299e-01
  2.696940e-01   5.991429e+01   2.756553e-01
  2.699930e-01   5.989896e+01   2.766437e-01
  2.702920e-01   6.032719e+01   2.773495e-01
  2.705910e-01   6.014772e+01   2.774054e-01
  2.708900e-01   6.001725e+01   2.749702e-01
  2.711890e-01   5.978568e+01   2.762886e-01
  2.714880e-01   5.986394e+01   2.754469e-01
  2.717870e-01   5.979464e+01   2.757505e-01
  2.720860e-01   5.996214e+01   2.751194e-01
  2.723850e-01   5.940897e+01   2.732090e-01
  2.726840e-01   5.985165e+01   2.753263e-01
  2.729820e-01   5.967408e+01   2.747334e-01
  2.732810e-01   6.015529e+01   2.749197e-01
  2.735800e-01   5.973611e+01   2.738691e-01
  2.738790e-01   6.011656e+01   2.752895e-01
  2.741780e-01   5.986760e+01   2.751785e-01
  2.744770e-01   5.968674e+01   2.722217e-01
  2.747760e-01   5.977214e+01   2.737697e-01
  2.750750e-01   5.973900e+01   2.768366e-01
  2.753740e-01   6.009415e+01   2.821011e-01
  2.756730e-01   5.969176e+01   2.826455e-01
  2.759720e-01   5.991598e+01   2.818803e-01
  2.762710e-01   6.005397e+01   2.862538e-01
  2.765690e-01   5.976126e+01   2.848359e-01
  2.768680e-01   5.995605e+01   2.880041e-01
  2.771670e-01   6.007546e+01   2.858921e-01
  2.774660e-01   5.981478e+01   2.860969e-01
  2.777650e-01   5.942541e+01   2.886361e-01
  2.780640e-01   5.942389e+01   2.872497e-01
  2.783630e-01   5.987771e+01   2.887694e-01
  2.786620e-01   5.980207e+01   2.903047e-01
  2.789610e-01   5.979314e+01   2.903914e-01
  2.792600e-01   6.003655e+01   2.938488e-01
  2.795590e-01   5.957070e+01   2.869719e-01
  2.798580e-01   5.976454e+01   2.919619e-01
  2.801560e-01   5.992723e+01   2.919184e-01
  2.804550e-01   5.988127e+01   2.926894e-01
  2.807540e-01   6.014189e+01   2.946681e-01
  2.810530e-01   5.976336e+01   2.909718e-01
  2.813520e-01   5.957228e+01   2.943969e-01
  2.816510e-01   5.974723e+01   2.938120e-01
  2.819500e-01   5.982623e+01   2.941187e-01
  2.822490e-01   6.003445e+01   2.946301e-01
  2.825480e-01   6.022450e+01   2.946452e-01
  2.828470e-01   5.996447e+01   2.974339e-01
  2.831460e-01   5.949156e+01   2.947656e-01
  2.834450e-01   5.997118e+01   2.943621e-01
  2.837430e-01   6.006525e+01   2.962981e-01
  2.840420e-01   5.961650e+01   2.968016e-01
  2.843410e-01   5.966241e+01   3.033948e-01
  2.846400e-01   5.973610e+01   3.057125e-01
  2.849390e-01   5.938374e+01   3.126803e-01
  2.852380e-01   5.921162e+01   3.151249e-01
  2.855370e-01   5.971249e+01   3.195924e-01
  2.858360e-01   5.953696e+01   3.211652e-01
  2.861350e-01   5.989670e+01   3.249789e-01
  2.864340e-01   5.940328e+01   3.284256e-01
  2.867330e-01   6.012048e+01   3.294532e-01
  2.870320e-01   5.946911e+01   3.332871e-01
  2.873310e-01   5.940065e+01   3.300087e-01
  2.876290e-01   5.945850e+01   3.354209e-01
  2.879280e-01   5.929229e+01   3.380139e-01
  2.882270e-01   5.968288e+01   3.353818e-01
  2.885260e-01   5.917605e+01   3.380274e-01
  2.888250e-01   5.935147e+01   3.376661e-01
  2.891240e-01   5.900200e+01   3.417493e-01
  2.894230e-01   5.921997e+01   3.454719e-01
  2.897220e-01   5.894421e+01   3.365055e-01
  2.900210e-01   5.924109e+01   3.462734e-01
  2.903200e-01   5.896688e+01   3.434523e-01
  2.906190e-01   5.942776e+01   3.485035e-01
  2.909180e-01   5.904833e+01   3.483329e-01
  2.912160e-01   5.915819e+01   3.449237e-01
  2.915150e-01   5.952791e+01   3.574106e-01
  2.918140e-01   5.876608e+01   3.469336e-01
  2.921130e-01   5.923146e+01   3.515607e-01
  2.924120e-01   5.953156e+01   3.550092e-01
  2.927110e-01   5.847973e+01   3.508770e-01
  2.930100e-01   5.869372e+01   3.606820e-01
  2.933090e-01   5.922533e+01   3.565011e-01
  2.936080e-01   5.888375e+01   3.530723e-01
  2.939070e-01   5.894950e+01   3.589481e-01
  2.942060e-01   5.902111e+01   3.597912e-01
  2.945050e-01   5.835103e+01   3.652436e-01
  2.948030e-01   5.923891e+01   3.583793e-01
  2.951020e-01   5.876426e+01   3.623904e-01
  2.954010e-01   5.868292e+01   3.638661e-01
  2.957000e-01   5.897587e+01   3.665290e-01
  2.959990e-01   5.916116e+01   3.666623e-01
  2.962980e-01   5.851798e+01   3.653237e-01
  2.965970e-01   5.878497e+01   3.697461e-01
  2.968960e-01   5.903553e+01   3.703053e-01
  2.971950e-01   5.850394e+01   3.670574e-01
  2.974940e-01   5.913520e+01   3.676897e-01
  2.977930e-01   5.891567e+01   3.703850e-01
  2.980920e-01   5.858508e+01   3.695723e-01
  2.983900e-01   5.881563e+01   3.733066e-01
  2.986890e-01   5.867517e+01   3.687201e-01
  2.989880e-01   5.894781e+01   3.734916e-01
  2.992870e-01   5.868824e+01   3.736059e-01
  2.995860e-01   5.970991e+01   3.789979e-01
  2.998850e-01   5.916391e+01   3.751169e-01
  3.001840e-01   5.912609e+01   3.773810e-01
  3.004830e-01   5.815272e+01   3.791288e-01
  3.007820e-01   5.898223e+01   3.803327e-01
  3.010810e-01   5.864475e+01   3.765629e-01
  3.013800e-01   5.828667e+01   3.810644e-01
  3.016790e-01   5.853087e+01   3.808583e-01
  3.019780e-01   5.836547e+01   3.823321e-01
  3.022760e-01   5.852309e+01   3.846376e-01
  3.025750e-01   5.867085e+01   3.830770e-01
  3.028740e-01   5.774837e+01   3.854520e-01
  3.031730e-01   5.908106e+01   3.880283e-01
  3.034720e-01   5.903665e+01   3.894625e-01
  3.037710e-01   5.891025e+01   3.887809e-01
  3.040700e-01   5.923501e+01   3.917183e-01
  3.043690e-01   5.924098e+01   3.963871e-01
  3.046680e-01   5.890424e+01   3.938784e-01
  3.049670e-01   5.897020e+01   3.905740e-01
  3.052660e-01   5.848453e+01   3.957987e-01
  3.055650e-01   5.872696e+01   3.952192e-01
  3.058630e-01   5.863370e+01   4.002977e-01
  3.061620e-01   5.856449e+01   3.927408e-01
  3.064610e-01   5.888388e+01   3.988486e-01
  3.067600e-01   5.801994e+01   4.019964e-01
  3.070590e-01   5.903517e+01   3.993606e-01
  3.073580e-01   5.852686e+01   4.037487e-01
  3.076570e-01   5.945410e+01   3.996333e-01
  3.079560e-01   5.858238e+01   4.030495e-01
  3.082550e-01   5.860456e+01   4.031258e-01
  3.085540e-01   5.826943e+01   4.016767e-01
  3.088530e-01   5.861462e+01   4.079816e-01
  3.091520e-01   5.789569e+01   3.995087e-01
  3.094500e-01   5.882001e+01   4.114898e-01
  3.097490e-01   5.874617e+01   4.093636e-01
  3.100480e-01   5.862228e+01   4.058776e-01
  3.103470e-01   5.873972e+01   4.176243e-01
  3.106460e-01   5.845685e+01   4.044029e-01
  3.109450e-01   5.905068e+01   4.183995e-01
  3.112440e-01   5.822557e+01   4.084723e-01
  3.115430e-01   5.845254e+01   4.146509e-01
  3.118420e-01   5.822504e+01   4.184307e-01
  3.121410e-01   5.760823e+01   4.097351e-01
  3.124400e-01   5.841690e+01   4.201242e-01
  3.127390e-01   5.837925e+01   4.140685e-01
  3.130380e-01   5.814532e+01   4.221973e-01
  3.133360e-01   5.843166e+01   4.208511e-01
  3.136350e-01   5.893055e+01   4.219672e-01
  3.139340e-01   5.840701e+01   4.262717e-01
  3.142330e-01   5.842615e+01   4.198217e-01
  3.145320e-01   5.840137e+01   4.301667e-01
  3.148310e-01   5.794330e+01   4.235309e-01
  3.151300e-01   5.848196e+01   4.254950e-01
  3.154290e-01   5.812254e+01   4.291386e-01
  3.157280e-01   5.760908e+01   4.244000e-01
  3.160270e-01   5.817025e+01   4.348213e-01
  3.163260e-01   5.869086e+01   4.283662e-01
  3.166250e-01   5.847578e+01   4.359617e-01
  3.169230e-01   5.871100e+01   4.342297e-01
  3.172220e-01   5.872470e+01   4.391621e-01
  3.175210e-01   5.854406e+01   4.381054e-01
  3.178200e-01   5.775179e+01   4.321402e-01
  3.181190e-01   5.802088e+01   4.411501e-01
  3.184180e-01   5.816310e+01   4.370572e-01
  3.187170e-01   5.791471e+01   4.439115e-01
  3.190160e-01   5.877091e+01   4.459771e-01
  3.193150e-01   5.839956e+01   4.379447e-01
  3.196140e-01   5.823988e+01   4.488098e-01
  3.199130e-01   5.799308e+01   4.414366e-01
  3.202120e-01   5.793677e+01   4.484625e-01
  3.205100e-01   5.830603e+01   4.486539e-01
  3.208090e-01   5.805082e+01   4.444328e-01
  3.211080e-01   5.855131e+01   4.533416e-01
  3.214070e-01   5.780169e+01   4.426812e-01
  3.217060e-01   5.913288e+01   4.551647e-01
  3.220050e-01   5.777643e+01   4.470205e-01
  3.223040e-01   5.877041e+01   4.487991e-01
  3.226030e-01   5.833897e+01   4.585241e-01
  3.229020e-01   5.911976e+01   4.461011e-01
  3.232010e-01   5.816026e+01   4.547936e-01
  3.235000e-01   5.913200e+01   4.534817e-01
  3.237990e-01   5.801132e+01   4.525097e-01
  3.240970e-01   5.843163e+01   4.610932e-01
  3.243960e-01   5.812540e+01   4.504357e-01
  3.246950e-01   5.854445e+01   4.633271e-01
  3.249940e-01   5.783573e+01   4.526713e-01
  3.252930e-01   5.721231e+01   4.575813e-01
  3.255920e-01   5.773728e+01   4.623720e-01
  3.258910e-01   5.808684e+01   4.592885e-01
  3.261900e-01   5.864195e+01   4.687457e-01
  3.264890e-01   5.746483e+01   4.585900e-01
  3.267880e-01   5.805753e+01   4.645643e-01
  3.270870e-01   5.737543e+01   4.697542e-01
  3.273860e-01   5.758719e+01   4.649726e-01
  3.276850e-01   5.781388e+01   4.715456e-01
  3.279830e-01   5.782796e+01   4.645603e-01
  3.282820e-01   5.793851e+01   4.744757e-01
  3.285810e-01   5.760043e+01   4.711544e-01
  3.288800e-01   5.764154e+01   4.747256e-01
  3.291790e-01   5.844079e+01   4.740953e-01
  3.294780e-01   5.828291e+01   4.808566e-01
  3.297770e-01   5.784716e+01   4.815917e-01
  3.300760e-01   5.780662e+01   4.763922e-01
  3.303750e-01   5.800587e+01   4.848322e-01
  3.306740e-01   5.762614e+01   4.766400e-01
  3.309730e-01   5.807481e+01   4.872158e-01
  3.312720e-01   5.781032e+01   4.898300e-01
  3.315700e-01   5.678040e+01   4.766248e-01
  3.318690e-01   5.776940e+01   4.934673e-01
  3.321680e-01   5.734090e+01   4.805009e-01
  3.324670e-01   5.780828e+01   4.947389e-01
  3.327660e-01   5.754005e+01   4.908460e-01
  3.330650e-01   5.754622e+01   4.914174e-01
  3.333640e-01   5.799938e+01   5.012067e-01
  3.336630e-01   5.808211e+01   4.899046e-01
  3.339620e-01   5.762067e+01   5.024571e-01
  3.342610e-01   5.760297e+01   4.955289e-01
  3.345600e-01   5.691344e+01   4.976351e-01
  3.348590e-01   5.800446e+01   5.112956e-01
  3.351570e-01   5.788450e+01   4.950649e-01
  3.354560e-01   5.876483e+01   5.183608e-01
  3.357550e-01   5.765439e+01   4.968729e-01
  3.360540e-01   5.741046e+01   5.105018e-01
  3.363530e-01   5.668028e+01   5.134538e-01
  3.366520e-01   5.755933e+01   5.021895e-01
  3.369510e-01   5.750120e+01   5.236478e-01
  3.372500e-01   5.794032e+01   5.021044e-01
  3.375490e-01   5.660516e+01   5.169475e-01
  3.378480e-01   5.756386e+01   5.187196e-01
  3.381470e-01   5.804310e+01   5.195899e-01
  3.384460e-01   5.801105e+01   5.334250e-01
  3.387450e-01   5.771404e+01   5.106237e-01
  3.390430e-01   5.803591e+01   5.307891e-01
  3.393420e-01   5.742599e+01   5.252988e-01
  3.396410e-01   5.852633e+01   5.309835e-01
  3.399400e-01   5.688715e+01   5.388335e-01
  3.402390e-01   5.719390e+01   5.145093e-01
  3.405380e-01   5.774805e+01   5.399845e-01
  3.408370e-01   5.738812e+01   5.305533e-01
  3.411360e-01   5.755185e+01   5.347937e-01
  3.414350e-01   5.843360e+01   5.461084e-01
  3.417340e-01   5.850113e+01   5.384781e-01
  3.420330e-01   5.756765e+01   5.502885e-01
  3.423320e-01   5.800905e+01   5.369137e-01
  3.426300e-01   5.772247e+01   5.502621e-01
  3.429290e-01   5.844194e+01   5.513881e-01
  3.432280e-01   5.882456e+01   5.509183e-01
  3.435270e-01   5.738123e+01   5.628858e-01
  3.438260e-01   5.686615e+01   5.380076e-01
  3.441250e-01   5.773302e+01   5.613355e-01
  3.444240e-01   5.745335e+01   5.520534e-01
  3.447230e-01   5.799045e+01   5.593616e-01
  3.450220e-01   5.736615e+01   5.678147e-01
  3.453210e-01   5.740561e+01   5.518240e-01
  3.456200e-01   5.685266e+01   5.703833e-01
  3.459190e-01   5.683248e+01   5.569403e-01
  3.462170e-01   5.759374e+01   5.714970e-01
  3.465160e-01   5.661845e+01   5.657886e-01
  3.468150e-01   5.693422e+01   5.665167e-01
  3.471140e-01   5.727590e+01   5.832044e-01
  3.474130e-01   5.713571e+01   5.666731e-01
  3.477120e-01   5.741249e+01   5.838994e-01
  3.480110e-01   5.718113e+01   5.764121e-01
  3.483100e-01   5.811984e+01   5.829205e-01
  3.486090e-01   5.737206e+01   5.940588e-01
  3.489080e-01   5.751765e+01   5.798928e-01
  3.492070e-01   5.749166e+01   5.956486e-01
  3.495060e-01   5.692554e+01   5.814179e-01
  3.498040e-01   5.808880e+01   5.997147e-01
  3.501030e-01   5.790717e+01   5.997604e-01
  3.504020e-01   5.771112e+01   5.977619e-01
  3.507010e-01   5.789184e+01   6.129296e-01
  3.510000e-01   5.771232e+01   5.929278e-01
  3.512990e-01   5.702227e+01   6.083089e-01
  3.515980e-01   5.741026e+01   6.021540e-01
  3.518970e-01   5.748433e+01   6.160843e-01
  3.521960e-01   5.789546e+01   6.271166e-01
  3.524950e-01   5.737626e+01   6.009715e-01
  3.527940e-01   5.775108e+01   6.297412e-01
  3.530930e-01   5.761611e+01   6.125216e-01
  3.533920e-01   5.636500e+01   6.210101e-01
  3.536900e-01   5.734846e+01   6.286863e-01
  3.539890e-01   5.831581e+01   6.305241e-01
  3.542880e-01   5.754650e+01   6.415875e-01
  3.545870e-01   5.803897e+01   6.190493e-01
  3.548860e-01   5.702015e+01   6.350486e-01
  3.551850e-01   5.730002e+01   6.250085e-01
  3.554840e-01   5.905709e+01   6.462920e-01
  3.557830e-01   5.736498e+01   6.393651e-01
  3.560820e-01   5.832135e+01   6.227347e-01
  3.563810e-01   5.678726e+01   6.349405e-01
  3.566800e-01   5.628010e+01   6.171969e-01
  3.569790e-01   5.763261e+01   6.445134e-01
  3.572770e-01   5.790174e+01   6.447871e-01
  3.575760e-01   5.801916e+01   6.189436e-01
  3.578750e-01   5.604538e+01   6.480642e-01
  3.581740e-01   5.781552e+01   6.289500e-01
  3.584730e-01   5.739425e+01   6.558165e-01
  3.587720e-01   5.659449e+01   6.399046e-01
  3.590710e-01   5.818761e+01   6.476092e-01
  3.593700e-01   5.829987e+01   6.730992e-01
  3.596690e-01   5.691604e+01   6.368583e-01
  3.599680e-01   5.718300e+01   6.679965e-01
  3.602670e-01   5.602290e+01   6.441116e-01
  3.605660e-01   5.706425e+01   6.659281e-01
  3.608640e-01   5.883508e+01   6.935226e-01
  3.611630e-01   5.823952e+01   6.541702e-01
  3.614620e-01   5.812666e+01   6.938549e-01
  3.617610e-01   5.743537e+01   6.640038e-01
  3.620600e-01   5.682479e+01   6.830515e-01
  3.623590e-01   5.726285e+01   6.827173e-01
  3.626580e-01   5.758844e+01   6.846554e-01
  3.629570e-01   5.630044e+01   6.951731e-01
  3.632560e-01   5.712447e+01   6.704307e-01
  3.635550e-01   5.729071e+01   7.126901e-01
  3.638540e-01   5.794222e+01   6.989112e-01
  3.641530e-01   5.664383e+01   6.957105e-01
  3.644510e-01   5.682912e+01   7.270861e-01
  3.647500e-01   5.637321e+01   6.803320e-01
  3.650490e-01   5.794834e+01   7.324093e-01
  3.653480e-01   5.706712e+01   7.096341e-01
  3.656470e-01   5.892027e+01   7.296383e-01
  3.659460e-01   5.735214e+01   7.414641e-01
  3.662450e-01   5.834755e+01   7.158804e-01
  3.665440e-01   5.633094e+01   7.522167e-01
  3.668430e-01   5.673330e+01   7.142624e-01
  3.671420e-01   5.707310e+01   7.472837e-01
  3.674410e-01   5.700526e+01   7.373493e-01
  3.677400e-01   5.818485e+01   7.584670e-01
  3.680390e-01   5.744188e+01   7.828456e-01
  3.683370e-01   5.722263e+01   7.314029e-01
  3.686360e-01   5.843645e+01   7.808202e-01
  3.689350e-01   5.728184e+01   7.565297e-01
  3.692340e-01   5.749635e+01   7.788289e-01
  3.695330e-01   5.770400e+01   8.077801e-01
  3.698320e-01   5.605241e+01   7.424974e-01
  3.701310e-01   5.599256e+01   7.981041e-01
  3.704300e-01   5.784940e+01   7.726313e-01
  3.707290e-01   5.747640e+01   8.110567e-01
  3.710280e-01   5.741000e+01   8.057196e-01
  3.713270e-01   5.684999e+01   7.900406e-01
  3.716260e-01   5.618335e+01   8.327344e-01
  3.719240e-01   5.700847e+01   7.843305e-01
  3.722230e-01   5.752203e+01   8.453640e-01
  3.725220e-01   5.604993e+01   8.058276e-01
  3.728210e-01   5.806868e+01   8.384112e-01
  3.731200e-01   5.727731e+01   8.821295e-01
  3.734190e-01   5.811108e+01   8.106244e-01
  3.737180e-01   5.605887e+01   8.695740e-01
  3.740170e-01   5.747706e+01   8.288332e-01
  3.743160e-01   5.725447e+01   8.851433e-01
  3.746150e-01   5.770449e+01   8.822450e-01
  3.749140e-01   5.760300e+01   8.602255e-01
  3.752130e-01   5.809819e+01   9.258161e-01
  3.755110e-01   5.796660e+01   8.600159e-01
  3.758100e-01   5.671138e+01   9.146997e-01
  3.761090e-01   5.713836e+01   8.907234e-01
  3.764080e-01   5.735504e+01   9.163035e-01
  3.767070e-01   5.730851e+01   9.576724e-01
  3.770060e-01   5.612631e+01   8.700970e-01
  3.773050e-01   5.676633e+01   9.613130e-01
  3.776040e-01   5.741071e+01   9.239384e-01
  3.779030e-01   5.825514e+01   9.614840e-01
  3.782020e-01   5.624507e+01   1.020447e+00
  3.785010e-01   5.755366e+01   9.073982e-01
  3.788000e-01   5.661570e+01   1.018822e+00
  3.790990e-01   5.615296e+01   9.361427e-01
  3.793970e-01   5.512366e+01   9.956868e-01
  3.796960e-01   5.759658e+01   1.012964e+00
  3.799950e-01   5.840344e+01   1.001316e+00
  3.802940e-01   5.879540e+01   1.116928e+00
  3.805930e-01   5.653939e+01   9.552808e-01
  3.808920e-01   5.854078e+01   1.120821e+00
  3.811910e-01   5.641403e+01   1.017006e+00
  3.814900e-01   5.801284e+01   1.085348e+00
  3.817890e-01   5.522396e+01   1.156285e+00
  3.820880e-01   5.752664e+01   1.002931e+00
  3.823870e-01   5.748621e+01   1.187367e+00
  3.826860e-01   5.793649e+01   1.045983e+00
  3.829840e-01   5.667789e+01   1.202650e+00
  3.832830e-01   5.681557e+01   1.150905e+00
  3.835820e-01   5.762990e+01   1.131522e+00
  3.838810e-01   5.845747e+01   1.274131e+00
  3.841800e-01   5.788961e+01   1.120957e+00
  3.844790e-01   5.656781e+01   1.262687e+00
  3.847780e-01   5.856499e+01   1.190749e+00
  3.850770e-01   5.739629e+01   1.281499e+00
  3.853760e-01   5.655469e+01   1.356965e+00
  3.856750e-01   5.682184e+01   1.172894e+00
  3.859740e-01   5.378603e+01   1.346757e+00
  3.862730e-01   5.726333e+01   1.261050e+00
  3.865710e-01   5.513490e+01   1.363539e+00
  3.868700e-01   5.700208e+01   1.411877e+00
  3.871690e-01   5.578556e+01   1.314148e+00
  3.874680e-01   5.665237e+01   1.525031e+00
  3.877670e-01   5.290755e+01   1.301311e+00
  3.880660e-01   5.472104e+01   1.532496e+00
  3.883650e-01   5.842517e+01   1.500550e+00
  3.886640e-01   5.505771e+01   1.520027e+00
  3.889630e-01   5.362097e+01   1.632390e+00
  3.892620e-01   5.359877e+01   1.467496e+00
  3.895610e-01   5.465905e+01   1.693278e+00
  3.898600e-01   5.625481e+01   1.672001e+00
  3.901580e-01   5.433232e+01   1.712157e+00
  3.904570e-01   5.537095e+01   1.932459e+00
  3.907560e-01   5.439677e+01   1.689210e+00
  3.910550e-01   5.784137e+01   2.011342e+00
  3.913540e-01   5.567319e+01   1.973284e+00
  3.916530e-01   5.602290e+01   1.979472e+00
  3.919520e-01   5.700645e+01   2.593883e+00
  3.922510e-01   5.420443e+01   1.947081e+00
  3.925500e-01   5.451217e+01   2.619688e+00
  3.928490e-01   5.917025e+01   2.491517e+00
  3.931480e-01   5.841489e+01   2.711843e+00
  3.934470e-01   0.000000e+00   0.000000e+00
  3.937460e-01   5.539343e+01   2.640778e+00
creator: radaver
creator-version: 3725
header-file: /nas_data/SAXS_data/20151104Workshop/header/JH1_0062.txt
image-file: /nas_data/Pilatus1M/20151104_Workshop/JH1_0062.tif
angular-axis-file: /nas_data/SAXS_data/20151104Workshop/q20151029.dat
beamstop-mask-file: /nas_data/SAXS_data/20151104Workshop/fit2d20151031.msk
detector-response-file: none
beam-center-x: 949.7700
beam-center-y: 918.8000
unit-time: 1.0000
channel-first: 10
channel-last: 1315
Exposure time [s]: 1.094050
Transmitted Beam: 0.484023
Incident Beam: 0.484023
Code: JH1
Concentration [mg/ml]: 1
Run Number: 0062
