# Supplementary material for: SAXS analysis of a soluble cytosolic NgBR construct including extracellular and transmembrane domains
Source: PLoS One. 2018 Jan 18;13(1):e0191371. doi: 10.1371/journal.pone.0191371 (PMC5773207; doi:10.1371/journal.pone.0191371)
Supplement: S1 File — (ZIP) [file pone.0191371.s001.zip › JH1_0063.dat]

Sample:   c= 1.0000 mg/ml  Code: JH1
  3.656810e-03   2.259971e+04   4.132044e+01
  3.955720e-03   2.202023e+04   2.801280e+01
  4.254640e-03   1.907158e+04   2.336172e+01
  4.553560e-03   1.539464e+04   2.023667e+01
  4.852480e-03   1.245509e+04   1.704176e+01
  5.151400e-03   1.052448e+04   1.547550e+01
  5.450320e-03   8.676582e+03   1.334639e+01
  5.749240e-03   7.439483e+03   1.197407e+01
  6.048150e-03   6.357089e+03   1.084957e+01
  6.347070e-03   5.485303e+03   9.575127e+00
  6.645990e-03   4.812700e+03   8.929465e+00
  6.944910e-03   4.209198e+03   8.039529e+00
  7.243830e-03   3.756082e+03   7.358941e+00
  7.542750e-03   3.349354e+03   6.922724e+00
  7.841670e-03   3.012147e+03   6.199985e+00
  8.140580e-03   2.718205e+03   5.970948e+00
  8.439500e-03   2.488708e+03   5.506867e+00
  8.738420e-03   2.271959e+03   5.211410e+00
  9.037340e-03   2.099561e+03   4.844002e+00
  9.336260e-03   1.932784e+03   4.567263e+00
  9.635180e-03   1.780749e+03   4.371480e+00
  9.934100e-03   1.640994e+03   4.060299e+00
  1.023300e-02   1.500317e+03   3.978766e+00
  1.053190e-02   1.393200e+03   3.888800e+00
  1.083090e-02   1.297223e+03   3.752461e+00
  1.112980e-02   1.176639e+03   3.543386e+00
  1.142870e-02   1.106366e+03   3.416696e+00
  1.172760e-02   1.012877e+03   3.260060e+00
  1.202650e-02   9.468943e+02   3.143366e+00
  1.232540e-02   8.805034e+02   3.014557e+00
  1.262440e-02   8.142359e+02   2.844997e+00
  1.292330e-02   7.591005e+02   2.704613e+00
  1.322220e-02   7.077775e+02   2.611583e+00
  1.352110e-02   6.587184e+02   2.494126e+00
  1.382000e-02   6.111204e+02   2.378657e+00
  1.411900e-02   5.693840e+02   2.284823e+00
  1.441790e-02   5.327448e+02   2.194168e+00
  1.471680e-02   4.983438e+02   2.112063e+00
  1.501570e-02   4.647017e+02   1.997373e+00
  1.531460e-02   4.421555e+02   1.939521e+00
  1.561350e-02   4.126765e+02   1.840875e+00
  1.591250e-02   3.883737e+02   1.801583e+00
  1.621140e-02   3.678478e+02   1.723097e+00
  1.651030e-02   3.486540e+02   1.659900e+00
  1.680920e-02   3.289529e+02   1.612320e+00
  1.710810e-02   3.123843e+02   1.574489e+00
  1.740710e-02   2.946630e+02   1.507173e+00
  1.770600e-02   2.812451e+02   1.457659e+00
  1.800490e-02   2.669486e+02   1.408901e+00
  1.830380e-02   2.569713e+02   1.393336e+00
  1.860270e-02   2.433685e+02   1.329624e+00
  1.890170e-02   2.316875e+02   1.297323e+00
  1.920060e-02   2.209799e+02   1.254980e+00
  1.949950e-02   2.131115e+02   1.246628e+00
  1.979840e-02   2.025702e+02   1.192601e+00
  2.009730e-02   1.957398e+02   1.159462e+00
  2.039620e-02   1.881327e+02   1.134648e+00
  2.069520e-02   1.789813e+02   1.100741e+00
  2.099410e-02   1.751219e+02   1.096699e+00
  2.129300e-02   1.694440e+02   1.050504e+00
  2.159190e-02   1.616630e+02   1.061461e+00
  2.189080e-02   1.578770e+02   1.054813e+00
  2.218980e-02   1.518193e+02   1.052197e+00
  2.248870e-02   1.453406e+02   1.047869e+00
  2.278760e-02   1.439647e+02   1.032622e+00
  2.308650e-02   1.389230e+02   1.045598e+00
  2.338540e-02   1.357055e+02   1.031273e+00
  2.368430e-02   1.317116e+02   9.975288e-01
  2.398330e-02   1.286856e+02   1.008439e+00
  2.428220e-02   1.262872e+02   9.767718e-01
  2.458110e-02   1.217335e+02   9.912439e-01
  2.488000e-02   1.185916e+02   9.522739e-01
  2.517890e-02   1.168242e+02   9.338770e-01
  2.547790e-02   1.129699e+02   9.313163e-01
  2.577680e-02   1.121294e+02   9.203926e-01
  2.607570e-02   1.109199e+02   9.228278e-01
  2.637460e-02   1.082386e+02   9.042834e-01
  2.667350e-02   1.063211e+02   8.738067e-01
  2.697250e-02   1.052825e+02   8.427185e-01
  2.727140e-02   1.031602e+02   8.032230e-01
  2.757030e-02   1.015954e+02   7.984308e-01
  2.786920e-02   9.950105e+01   7.811275e-01
  2.816810e-02   9.801729e+01   7.629942e-01
  2.846700e-02   9.718782e+01   7.503789e-01
  2.876600e-02   9.469598e+01   7.317724e-01
  2.906490e-02   9.398075e+01   7.311961e-01
  2.936380e-02   9.223889e+01   7.189945e-01
  2.966270e-02   9.229310e+01   7.139290e-01
  2.996160e-02   9.105168e+01   7.101502e-01
  3.026060e-02   9.056184e+01   6.970834e-01
  3.055950e-02   8.930475e+01   6.912472e-01
  3.085840e-02   8.704015e+01   6.795451e-01
  3.115730e-02   8.763858e+01   6.790221e-01
  3.145620e-02   8.649912e+01   6.681112e-01
  3.175510e-02   8.476915e+01   6.632110e-01
  3.205410e-02   8.607007e+01   6.646387e-01
  3.235300e-02   8.426428e+01   6.549652e-01
  3.265190e-02   8.331450e+01   6.393128e-01
  3.295080e-02   8.261149e+01   6.407844e-01
  3.324970e-02   8.279125e+01   6.406387e-01
  3.354870e-02   8.218632e+01   6.366252e-01
  3.384760e-02   8.114257e+01   6.252660e-01
  3.414650e-02   8.107993e+01   6.250246e-01
  3.444540e-02   7.986508e+01   6.117999e-01
  3.474430e-02   7.895887e+01   6.136720e-01
  3.504330e-02   7.899583e+01   6.062092e-01
  3.534220e-02   7.857063e+01   6.053215e-01
  3.564110e-02   7.895861e+01   6.060664e-01
  3.594000e-02   7.785364e+01   5.902917e-01
  3.623890e-02   7.826140e+01   6.019040e-01
  3.653780e-02   7.839710e+01   5.861312e-01
  3.683680e-02   7.746439e+01   5.902145e-01
  3.713570e-02   7.625188e+01   5.862755e-01
  3.743460e-02   7.615936e+01   5.763697e-01
  3.773350e-02   7.573147e+01   5.740858e-01
  3.803240e-02   7.554869e+01   5.870793e-01
  3.833140e-02   7.598381e+01   6.027614e-01
  3.863030e-02   7.532184e+01   6.094591e-01
  3.892920e-02   7.434678e+01   6.039266e-01
  3.922810e-02   7.482682e+01   6.082476e-01
  3.952700e-02   7.411385e+01   6.014197e-01
  3.982600e-02   7.515688e+01   6.144321e-01
  4.012490e-02   7.442909e+01   6.019202e-01
  4.042380e-02   7.327023e+01   6.050641e-01
  4.072270e-02   7.369467e+01   6.044203e-01
  4.102160e-02   7.303204e+01   6.009087e-01
  4.132050e-02   7.308493e+01   6.019146e-01
  4.161950e-02   7.181981e+01   5.905148e-01
  4.191840e-02   7.284767e+01   6.025203e-01
  4.221730e-02   7.166929e+01   5.898957e-01
  4.251620e-02   7.151211e+01   5.969716e-01
  4.281510e-02   7.164566e+01   5.882880e-01
  4.311410e-02   7.023606e+01   5.832184e-01
  4.341300e-02   7.036205e+01   5.867581e-01
  4.371190e-02   7.065652e+01   5.864672e-01
  4.401080e-02   6.963428e+01   5.822093e-01
  4.430970e-02   7.053448e+01   5.814817e-01
  4.460860e-02   7.125702e+01   5.851956e-01
  4.490760e-02   7.102253e+01   5.857242e-01
  4.520650e-02   7.007759e+01   5.774013e-01
  4.550540e-02   6.979603e+01   5.791653e-01
  4.580430e-02   7.023071e+01   5.787612e-01
  4.610320e-02   7.050109e+01   5.769675e-01
  4.640220e-02   6.919224e+01   5.759225e-01
  4.670110e-02   6.931034e+01   5.678315e-01
  4.700000e-02   6.925452e+01   5.697115e-01
  4.729890e-02   6.847072e+01   5.685988e-01
  4.759780e-02   6.885575e+01   5.694838e-01
  4.789680e-02   6.899400e+01   5.665342e-01
  4.819570e-02   6.904723e+01   5.660560e-01
  4.849460e-02   6.948516e+01   5.699527e-01
  4.879350e-02   6.829565e+01   5.588625e-01
  4.909240e-02   6.762735e+01   5.636787e-01
  4.939130e-02   6.777135e+01   5.547022e-01
  4.969030e-02   6.780174e+01   5.568380e-01
  4.998920e-02   6.847284e+01   5.589108e-01
  5.028810e-02   6.642668e+01   5.485127e-01
  5.058700e-02   6.865096e+01   5.616760e-01
  5.088590e-02   6.698946e+01   5.456225e-01
  5.118490e-02   6.834054e+01   5.583705e-01
  5.148380e-02   6.779952e+01   5.534886e-01
  5.178270e-02   6.764601e+01   5.457276e-01
  5.208160e-02   6.676165e+01   5.479266e-01
  5.238050e-02   6.762400e+01   5.456388e-01
  5.267940e-02   6.820217e+01   5.557948e-01
  5.297840e-02   6.679351e+01   5.429111e-01
  5.327730e-02   6.697076e+01   5.411083e-01
  5.357620e-02   6.838565e+01   5.487030e-01
  5.387510e-02   6.718437e+01   5.407203e-01
  5.417400e-02   6.701842e+01   5.450995e-01
  5.447300e-02   6.749905e+01   5.388899e-01
  5.477190e-02   6.545248e+01   5.318704e-01
  5.507080e-02   6.773450e+01   5.410628e-01
  5.536970e-02   6.718253e+01   5.370136e-01
  5.566860e-02   6.715390e+01   5.405977e-01
  5.596760e-02   6.607532e+01   5.301657e-01
  5.626650e-02   6.722975e+01   5.372023e-01
  5.656540e-02   6.677020e+01   5.335473e-01
  5.686430e-02   6.617677e+01   5.281986e-01
  5.716320e-02   6.661680e+01   5.264382e-01
  5.746210e-02   6.620696e+01   5.300969e-01
  5.776110e-02   6.639995e+01   5.326675e-01
  5.806000e-02   6.568262e+01   5.215864e-01
  5.835890e-02   6.658662e+01   5.257403e-01
  5.865780e-02   6.659781e+01   5.229191e-01
  5.895670e-02   6.581945e+01   5.297351e-01
  5.925570e-02   6.542940e+01   5.160727e-01
  5.955460e-02   6.523596e+01   5.221049e-01
  5.985350e-02   6.545522e+01   5.156193e-01
  6.015240e-02   6.612963e+01   5.199487e-01
  6.045130e-02   6.583880e+01   5.193665e-01
  6.075020e-02   6.593230e+01   5.147349e-01
  6.104920e-02   6.582771e+01   5.181999e-01
  6.134810e-02   6.500948e+01   5.155263e-01
  6.164700e-02   6.499246e+01   5.072894e-01
  6.194590e-02   6.558182e+01   5.177907e-01
  6.224480e-02   6.497891e+01   5.040761e-01
  6.254380e-02   6.579368e+01   5.158425e-01
  6.284270e-02   6.567770e+01   5.170511e-01
  6.314160e-02   6.566298e+01   5.046372e-01
  6.344050e-02   6.519868e+01   5.102374e-01
  6.373940e-02   6.601627e+01   5.049571e-01
  6.403840e-02   6.536396e+01   5.103445e-01
  6.433730e-02   6.613632e+01   5.080200e-01
  6.463620e-02   6.626633e+01   5.043678e-01
  6.493510e-02   6.571212e+01   5.133289e-01
  6.523400e-02   6.610895e+01   5.042813e-01
  6.553290e-02   6.551439e+01   5.045842e-01
  6.583190e-02   6.536503e+01   5.019473e-01
  6.613080e-02   6.561683e+01   4.983573e-01
  6.642970e-02   6.542579e+01   5.068570e-01
  6.672860e-02   6.577401e+01   4.974607e-01
  6.702750e-02   6.566363e+01   5.020689e-01
  6.732650e-02   6.609753e+01   5.001794e-01
  6.762540e-02   6.531403e+01   4.972061e-01
  6.792430e-02   6.483069e+01   4.973604e-01
  6.822320e-02   6.456751e+01   4.885174e-01
  6.852210e-02   6.565196e+01   4.999959e-01
  6.882110e-02   6.503333e+01   4.936694e-01
  6.912000e-02   6.468763e+01   4.918678e-01
  6.941890e-02   6.588377e+01   4.929895e-01
  6.971780e-02   6.520308e+01   4.899580e-01
  7.001670e-02   6.483966e+01   4.949016e-01
  7.031560e-02   6.463528e+01   4.873452e-01
  7.061460e-02   6.504477e+01   4.893628e-01
  7.091350e-02   6.414318e+01   4.845447e-01
  7.121240e-02   6.460206e+01   4.825485e-01
  7.151130e-02   6.471536e+01   4.890764e-01
  7.181020e-02   6.497187e+01   4.834666e-01
  7.210920e-02   6.531023e+01   4.879881e-01
  7.240810e-02   6.434158e+01   4.797471e-01
  7.270700e-02   6.428240e+01   4.855410e-01
  7.300590e-02   6.467327e+01   4.823544e-01
  7.330480e-02   6.472989e+01   4.771432e-01
  7.360370e-02   6.437498e+01   4.816997e-01
  7.390270e-02   6.567873e+01   4.810757e-01
  7.420160e-02   6.465951e+01   4.846163e-01
  7.450050e-02   6.438777e+01   4.745569e-01
  7.479940e-02   6.464196e+01   4.768190e-01
  7.509830e-02   6.506058e+01   4.824202e-01
  7.539730e-02   6.351506e+01   4.695938e-01
  7.569620e-02   6.451607e+01   4.741522e-01
  7.599510e-02   6.518016e+01   4.796940e-01
  7.629400e-02   6.441936e+01   4.707664e-01
  7.659290e-02   6.509241e+01   4.775889e-01
  7.689190e-02   6.457417e+01   4.713318e-01
  7.719080e-02   6.464421e+01   4.741856e-01
  7.748970e-02   6.447004e+01   4.700961e-01
  7.778860e-02   6.529962e+01   4.761451e-01
  7.808750e-02   6.445932e+01   4.696310e-01
  7.838640e-02   6.457517e+01   4.675189e-01
  7.868540e-02   6.405303e+01   4.668817e-01
  7.898430e-02   6.529709e+01   4.688662e-01
  7.928320e-02   6.435080e+01   4.709450e-01
  7.958210e-02   6.383466e+01   4.603155e-01
  7.988100e-02   6.404993e+01   4.664503e-01
  8.018000e-02   6.424999e+01   4.646777e-01
  8.047890e-02   6.516242e+01   4.675498e-01
  8.077780e-02   6.397570e+01   4.624521e-01
  8.107670e-02   6.486470e+01   4.632011e-01
  8.137560e-02   6.405871e+01   4.635732e-01
  8.167450e-02   6.448478e+01   4.622476e-01
  8.197350e-02   6.418365e+01   4.583611e-01
  8.227240e-02   6.501392e+01   4.657774e-01
  8.257130e-02   6.464214e+01   4.548994e-01
  8.287020e-02   6.441625e+01   4.632225e-01
  8.316910e-02   6.360214e+01   4.570728e-01
  8.346810e-02   6.369425e+01   4.530903e-01
  8.376700e-02   6.434561e+01   4.617485e-01
  8.406590e-02   6.508125e+01   4.549024e-01
  8.436480e-02   6.409506e+01   4.584421e-01
  8.466370e-02   6.484596e+01   4.552303e-01
  8.496270e-02   6.361025e+01   4.615380e-01
  8.526160e-02   6.327202e+01   4.748445e-01
  8.556050e-02   6.536961e+01   4.831073e-01
  8.585940e-02   6.460072e+01   4.862698e-01
  8.615830e-02   6.430057e+01   4.851388e-01
  8.645720e-02   6.463817e+01   4.911936e-01
  8.675620e-02   6.361697e+01   4.897237e-01
  8.705510e-02   6.463693e+01   4.926515e-01
  8.735400e-02   6.362094e+01   4.912119e-01
  8.765290e-02   6.441400e+01   4.947609e-01
  8.795180e-02   6.447130e+01   4.990135e-01
  8.825080e-02   6.395849e+01   4.925132e-01
  8.854970e-02   6.417744e+01   4.999238e-01
  8.884860e-02   6.421638e+01   4.980259e-01
  8.914750e-02   6.436289e+01   5.048264e-01
  8.944640e-02   6.445052e+01   5.015035e-01
  8.974530e-02   6.351771e+01   4.937969e-01
  9.004430e-02   6.372516e+01   4.926042e-01
  9.034320e-02   6.329151e+01   4.735792e-01
  9.064210e-02   6.422697e+01   4.761736e-01
  9.094100e-02   6.420961e+01   4.661937e-01
  9.123990e-02   6.400428e+01   4.642015e-01
  9.153890e-02   6.467920e+01   4.691582e-01
  9.183780e-02   6.419625e+01   4.640707e-01
  9.213670e-02   6.353018e+01   4.600256e-01
  9.243560e-02   6.458750e+01   4.626156e-01
  9.273450e-02   6.393959e+01   4.563041e-01
  9.303350e-02   6.358458e+01   4.610363e-01
  9.333240e-02   6.466699e+01   4.546017e-01
  9.363130e-02   6.388213e+01   4.553147e-01
  9.393020e-02   6.310178e+01   4.502105e-01
  9.422910e-02   6.424867e+01   4.554467e-01
  9.452800e-02   6.393080e+01   4.554881e-01
  9.482700e-02   6.470329e+01   4.479587e-01
  9.512590e-02   6.373053e+01   4.528331e-01
  9.542480e-02   6.476096e+01   4.515070e-01
  9.572370e-02   6.465394e+01   4.511338e-01
  9.602260e-02   6.415597e+01   4.516570e-01
  9.632160e-02   6.378950e+01   4.426093e-01
  9.662050e-02   6.413251e+01   4.463451e-01
  9.691940e-02   6.424745e+01   4.467449e-01
  9.721830e-02   6.358681e+01   4.419055e-01
  9.751720e-02   6.387524e+01   4.450831e-01
  9.781610e-02   6.407952e+01   4.414660e-01
  9.811510e-02   6.355890e+01   4.439796e-01
  9.841400e-02   6.361884e+01   4.370700e-01
  9.871290e-02   6.385083e+01   4.410328e-01
  9.901180e-02   6.477045e+01   4.452760e-01
  9.931070e-02   6.372315e+01   4.377763e-01
  9.960970e-02   6.394482e+01   4.417137e-01
  9.990860e-02   6.480366e+01   4.373138e-01
  1.002070e-01   6.374420e+01   4.378486e-01
  1.005060e-01   6.393084e+01   4.360656e-01
  1.008050e-01   6.415924e+01   4.392717e-01
  1.011040e-01   6.384800e+01   4.320568e-01
  1.014030e-01   6.413080e+01   4.350376e-01
  1.017020e-01   6.425548e+01   4.396011e-01
  1.020010e-01   6.400751e+01   4.339417e-01
  1.023000e-01   6.394532e+01   4.317182e-01
  1.025990e-01   6.429182e+01   4.318877e-01
  1.028980e-01   6.340944e+01   4.305704e-01
  1.031970e-01   6.425481e+01   4.357986e-01
  1.034960e-01   6.389732e+01   4.266463e-01
  1.037950e-01   6.369996e+01   4.298952e-01
  1.040930e-01   6.401952e+01   4.273765e-01
  1.043920e-01   6.375147e+01   4.303996e-01
  1.046910e-01   6.449737e+01   4.322457e-01
  1.049900e-01   6.367796e+01   4.236826e-01
  1.052890e-01   6.411321e+01   4.286615e-01
  1.055880e-01   6.411114e+01   4.270377e-01
  1.058870e-01   6.408741e+01   4.285753e-01
  1.061860e-01   6.423887e+01   4.249108e-01
  1.064850e-01   6.480837e+01   4.274267e-01
  1.067840e-01   6.389732e+01   4.266463e-01
  1.070830e-01   6.381006e+01   4.228614e-01
  1.073820e-01   6.425533e+01   4.227690e-01
  1.076800e-01   6.373309e+01   4.207378e-01
  1.079790e-01   6.423039e+01   4.242519e-01
  1.082780e-01   6.432665e+01   4.264722e-01
  1.085770e-01   6.462556e+01   4.184747e-01
  1.088760e-01   6.394617e+01   4.220616e-01
  1.091750e-01   6.381818e+01   4.200929e-01
  1.094740e-01   6.434415e+01   4.227499e-01
  1.097730e-01   6.431796e+01   4.201993e-01
  1.100720e-01   6.362902e+01   4.140493e-01
  1.103710e-01   6.425805e+01   4.224670e-01
  1.106700e-01   6.458603e+01   4.174493e-01
  1.109690e-01   6.392517e+01   4.210618e-01
  1.112670e-01   6.437422e+01   4.149895e-01
  1.115660e-01   6.442355e+01   4.163295e-01
  1.118650e-01   6.377230e+01   4.181094e-01
  1.121640e-01   6.445081e+01   4.143569e-01
  1.124630e-01   6.381453e+01   4.134745e-01
  1.127620e-01   6.345822e+01   4.123185e-01
  1.130610e-01   6.441674e+01   4.148328e-01
  1.133600e-01   6.478491e+01   4.208055e-01
  1.136590e-01   6.438028e+01   4.092527e-01
  1.139580e-01   6.422702e+01   4.133455e-01
  1.142570e-01   6.448468e+01   4.138824e-01
  1.145560e-01   6.408585e+01   4.131820e-01
  1.148550e-01   6.415811e+01   4.122536e-01
  1.151530e-01   6.495949e+01   4.094013e-01
  1.154520e-01   6.355771e+01   4.100327e-01
  1.157510e-01   6.392402e+01   4.066812e-01
  1.160500e-01   6.448582e+01   4.147620e-01
  1.163490e-01   6.501327e+01   4.101314e-01
  1.166480e-01   6.372060e+01   4.088435e-01
  1.169470e-01   6.484163e+01   4.101519e-01
  1.172460e-01   6.429703e+01   4.089880e-01
  1.175450e-01   6.456188e+01   4.064839e-01
  1.178440e-01   6.456188e+01   4.064839e-01
  1.181430e-01   6.469441e+01   4.099677e-01
  1.184420e-01   6.403908e+01   4.056601e-01
  1.187400e-01   6.407856e+01   4.044119e-01
  1.190390e-01   6.417571e+01   4.039005e-01
  1.193380e-01   6.437653e+01   4.045320e-01
  1.196370e-01   6.399539e+01   4.055217e-01
  1.199360e-01   6.440022e+01   4.027138e-01
  1.202350e-01   6.469942e+01   4.066413e-01
  1.205340e-01   6.477694e+01   4.044295e-01
  1.208330e-01   6.393295e+01   4.004500e-01
  1.211320e-01   6.412972e+01   4.043003e-01
  1.214310e-01   6.430761e+01   3.981991e-01
  1.217300e-01   6.395272e+01   4.026566e-01
  1.220290e-01   6.402751e+01   4.015468e-01
  1.223270e-01   6.457922e+01   4.006112e-01
  1.226260e-01   6.423869e+01   3.990289e-01
  1.229250e-01   6.475742e+01   3.990687e-01
  1.232240e-01   6.454954e+01   4.021095e-01
  1.235230e-01   6.458315e+01   4.014164e-01
  1.238220e-01   6.431940e+01   3.971999e-01
  1.241210e-01   6.488881e+01   4.005177e-01
  1.244200e-01   6.427950e+01   3.950299e-01
  1.247190e-01   6.457673e+01   4.006035e-01
  1.250180e-01   6.453400e+01   3.955570e-01
  1.253170e-01   6.406305e+01   3.948721e-01
  1.256160e-01   6.409310e+01   3.975344e-01
  1.259140e-01   6.493103e+01   3.972822e-01
  1.262130e-01   6.449349e+01   3.959414e-01
  1.265120e-01   6.389760e+01   3.913476e-01
  1.268110e-01   6.394691e+01   3.922459e-01
  1.271100e-01   6.470142e+01   3.981193e-01
  1.274090e-01   6.453197e+01   3.942874e-01
  1.277080e-01   6.387167e+01   3.910201e-01
  1.280070e-01   6.441858e+01   3.914522e-01
  1.283060e-01   6.331277e+01   3.895525e-01
  1.286050e-01   6.439140e+01   3.956279e-01
  1.289040e-01   6.410376e+01   3.878174e-01
  1.292030e-01   6.527984e+01   3.963129e-01
  1.295020e-01   6.433915e+01   3.897410e-01
  1.298000e-01   6.407420e+01   3.896690e-01
  1.300990e-01   6.449255e+01   3.885094e-01
  1.303980e-01   6.542385e+01   3.920338e-01
  1.306970e-01   6.393975e+01   3.904868e-01
  1.309960e-01   6.451113e+01   3.900179e-01
  1.312950e-01   6.456728e+01   3.899443e-01
  1.315940e-01   6.441907e+01   3.851978e-01
  1.318930e-01   6.513970e+01   3.902120e-01
  1.321920e-01   6.407397e+01   3.867675e-01
  1.324910e-01   6.493198e+01   3.903147e-01
  1.327900e-01   6.438344e+01   3.865079e-01
  1.330890e-01   6.510288e+01   3.881848e-01
  1.333870e-01   6.458858e+01   3.864117e-01
  1.336860e-01   6.422560e+01   3.846189e-01
  1.339850e-01   6.479718e+01   3.849209e-01
  1.342840e-01   6.473845e+01   3.875720e-01
  1.345830e-01   6.491889e+01   3.866892e-01
  1.348820e-01   6.428088e+01   3.847844e-01
  1.351810e-01   6.450834e+01   3.806216e-01
  1.354800e-01   6.468052e+01   3.855088e-01
  1.357790e-01   6.423454e+01   3.818617e-01
  1.360780e-01   6.413397e+01   3.831780e-01
  1.363770e-01   6.439452e+01   3.834910e-01
  1.366760e-01   6.481671e+01   3.868569e-01
  1.369740e-01   6.399855e+01   3.980213e-01
  1.372730e-01   6.455660e+01   4.018651e-01
  1.375720e-01   6.400682e+01   4.094765e-01
  1.378710e-01   6.417940e+01   4.117449e-01
  1.381700e-01   6.434958e+01   4.140313e-01
  1.384690e-01   6.426877e+01   4.209574e-01
  1.387680e-01   6.442247e+01   4.099519e-01
  1.390670e-01   6.471134e+01   3.991866e-01
  1.393660e-01   6.429488e+01   3.971241e-01
  1.396650e-01   6.487417e+01   3.960900e-01
  1.399640e-01   6.486783e+01   3.970888e-01
  1.402630e-01   6.445655e+01   3.876810e-01
  1.405620e-01   6.468856e+01   3.927667e-01
  1.408600e-01   6.432065e+01   3.904177e-01
  1.411590e-01   6.404490e+01   3.905612e-01
  1.414580e-01   6.441457e+01   3.921816e-01
  1.417570e-01   6.493557e+01   3.862681e-01
  1.420560e-01   6.528893e+01   3.918731e-01
  1.423550e-01   6.460619e+01   3.871759e-01
  1.426540e-01   6.440093e+01   3.830472e-01
  1.429530e-01   6.490113e+01   3.836075e-01
  1.432520e-01   6.481917e+01   3.804083e-01
  1.435510e-01   6.466931e+01   3.826922e-01
  1.438500e-01   6.436491e+01   3.777359e-01
  1.441490e-01   6.452308e+01   3.773150e-01
  1.444470e-01   6.475282e+01   3.804385e-01
  1.447460e-01   6.497012e+01   3.772999e-01
  1.450450e-01   6.409568e+01   3.785032e-01
  1.453440e-01   6.495714e+01   3.750928e-01
  1.456430e-01   6.478631e+01   3.783050e-01
  1.459420e-01   6.452677e+01   3.768858e-01
  1.462410e-01   6.467875e+01   3.755825e-01
  1.465400e-01   6.521565e+01   3.784514e-01
  1.468390e-01   6.464895e+01   3.720745e-01
  1.471380e-01   6.508894e+01   3.763372e-01
  1.474370e-01   6.524699e+01   3.774467e-01
  1.477360e-01   6.424678e+01   3.734647e-01
  1.480340e-01   6.418018e+01   3.696767e-01
  1.483330e-01   6.461506e+01   3.793608e-01
  1.486320e-01   6.478745e+01   3.893966e-01
  1.489310e-01   6.451858e+01   3.902841e-01
  1.492300e-01   6.436004e+01   3.893179e-01
  1.495290e-01   6.496758e+01   3.936128e-01
  1.498280e-01   6.553409e+01   3.998956e-01
  1.501270e-01   6.519763e+01   4.004228e-01
  1.504260e-01   6.514039e+01   3.948846e-01
  1.507250e-01   6.465528e+01   3.992740e-01
  1.510240e-01   6.481734e+01   3.987344e-01
  1.513230e-01   6.659113e+01   4.095067e-01
  1.516210e-01   6.509910e+01   4.006421e-01
  1.519200e-01   6.468733e+01   3.993730e-01
  1.522190e-01   6.525007e+01   4.080920e-01
  1.525180e-01   6.541739e+01   4.037341e-01
  1.528170e-01   6.508141e+01   4.081161e-01
  1.531160e-01   6.494669e+01   4.044188e-01
  1.534150e-01   6.575280e+01   4.010809e-01
  1.537140e-01   6.530848e+01   3.929116e-01
  1.540130e-01   6.514245e+01   3.859451e-01
  1.543120e-01   6.494440e+01   3.855914e-01
  1.546110e-01   6.501389e+01   3.832511e-01
  1.549100e-01   6.507592e+01   3.836634e-01
  1.552090e-01   6.478346e+01   3.848801e-01
  1.555070e-01   6.469346e+01   3.754085e-01
  1.558060e-01   6.546657e+01   3.829830e-01
  1.561050e-01   6.471492e+01   3.769957e-01
  1.564040e-01   6.507549e+01   3.795926e-01
  1.567030e-01   6.542148e+01   3.786082e-01
  1.570020e-01   6.499702e+01   3.754232e-01
  1.573010e-01   6.435776e+01   3.770517e-01
  1.576000e-01   6.467036e+01   3.721361e-01
  1.578990e-01   6.492168e+01   3.747755e-01
  1.581980e-01   6.521541e+01   3.739130e-01
  1.584970e-01   6.547125e+01   3.744333e-01
  1.587960e-01   6.445411e+01   3.749297e-01
  1.590940e-01   6.538226e+01   3.722842e-01
  1.593930e-01   6.505652e+01   3.701116e-01
  1.596920e-01   6.522003e+01   3.716135e-01
  1.599910e-01   6.531030e+01   3.735495e-01
  1.602900e-01   6.536835e+01   3.730830e-01
  1.605890e-01   6.474539e+01   3.657756e-01
  1.608880e-01   6.525287e+01   3.696409e-01
  1.611870e-01   6.439130e+01   3.661790e-01
  1.614860e-01   6.486126e+01   3.679187e-01
  1.617850e-01   6.434148e+01   3.632446e-01
  1.620840e-01   6.452194e+01   3.637537e-01
  1.623830e-01   6.510799e+01   3.669993e-01
  1.626810e-01   6.422252e+01   3.623190e-01
  1.629800e-01   6.440245e+01   3.589622e-01
  1.632790e-01   6.496945e+01   3.616901e-01
  1.635780e-01   6.468451e+01   3.620559e-01
  1.638770e-01   6.469062e+01   3.644267e-01
  1.641760e-01   6.554601e+01   3.650470e-01
  1.644750e-01   6.524880e+01   3.634368e-01
  1.647740e-01   6.436788e+01   3.605888e-01
  1.650730e-01   6.439956e+01   3.620353e-01
  1.653720e-01   6.414124e+01   3.609198e-01
  1.656710e-01   6.496103e+01   3.610897e-01
  1.659700e-01   6.492288e+01   3.625280e-01
  1.662680e-01   6.482318e+01   3.608982e-01
  1.665670e-01   6.466685e+01   3.614253e-01
  1.668660e-01   6.447601e+01   3.574671e-01
  1.671650e-01   6.436136e+01   3.599935e-01
  1.674640e-01   6.427854e+01   3.589972e-01
  1.677630e-01   6.452588e+01   3.577931e-01
  1.680620e-01   6.499799e+01   3.613845e-01
  1.683610e-01   6.481415e+01   3.552487e-01
  1.686600e-01   6.442846e+01   3.590346e-01
  1.689590e-01   6.469690e+01   3.562149e-01
  1.692580e-01   6.485706e+01   3.564705e-01
  1.695570e-01   6.530139e+01   3.622269e-01
  1.698560e-01   6.479349e+01   3.548265e-01
  1.701540e-01   6.425783e+01   3.561152e-01
  1.704530e-01   6.452890e+01   3.539193e-01
  1.707520e-01   6.457586e+01   3.542301e-01
  1.710510e-01   6.448112e+01   3.569199e-01
  1.713500e-01   6.470648e+01   3.540422e-01
  1.716490e-01   6.384061e+01   3.544022e-01
  1.719480e-01   6.453657e+01   3.507112e-01
  1.722470e-01   6.401554e+01   3.516064e-01
  1.725460e-01   6.436647e+01   3.542023e-01
  1.728450e-01   6.445103e+01   3.520811e-01
  1.731440e-01   6.511348e+01   3.544276e-01
  1.734430e-01   6.405346e+01   3.483431e-01
  1.737410e-01   6.463975e+01   3.534972e-01
  1.740400e-01   6.497688e+01   3.536946e-01
  1.743390e-01   6.482761e+01   3.507938e-01
  1.746380e-01   6.427768e+01   3.508933e-01
  1.749370e-01   6.472496e+01   3.498135e-01
  1.752360e-01   6.414551e+01   3.505324e-01
  1.755350e-01   6.504544e+01   3.520911e-01
  1.758340e-01   6.463940e+01   3.463046e-01
  1.761330e-01   6.496153e+01   3.527549e-01
  1.764320e-01   6.487390e+01   3.476158e-01
  1.767310e-01   6.466899e+01   3.514256e-01
  1.770300e-01   6.440900e+01   3.470532e-01
  1.773280e-01   6.446331e+01   3.485828e-01
  1.776270e-01   6.455332e+01   3.476139e-01
  1.779260e-01   6.436666e+01   3.455732e-01
  1.782250e-01   6.460657e+01   3.489699e-01
  1.785240e-01   6.456231e+01   3.455892e-01
  1.788230e-01   6.466288e+01   3.475645e-01
  1.791220e-01   6.443561e+01   3.474691e-01
  1.794210e-01   6.433960e+01   3.439833e-01
  1.797200e-01   6.410135e+01   3.448603e-01
  1.800190e-01   6.510035e+01   3.451718e-01
  1.803180e-01   6.504398e+01   3.485872e-01
  1.806170e-01   6.412085e+01   3.432310e-01
  1.809160e-01   6.350262e+01   3.409098e-01
  1.812140e-01   6.502925e+01   3.458220e-01
  1.815130e-01   6.425122e+01   3.432461e-01
  1.818120e-01   6.444924e+01   3.451174e-01
  1.821110e-01   6.476891e+01   3.419802e-01
  1.824100e-01   6.513967e+01   3.454434e-01
  1.827090e-01   6.446456e+01   3.429840e-01
  1.830080e-01   6.456344e+01   3.434128e-01
  1.833070e-01   6.448286e+01   3.407359e-01
  1.836060e-01   6.495288e+01   3.411633e-01
  1.839050e-01   6.401834e+01   3.426234e-01
  1.842040e-01   6.420736e+01   3.403318e-01
  1.845030e-01   6.441926e+01   3.400819e-01
  1.848010e-01   6.414200e+01   3.411374e-01
  1.851000e-01   6.439466e+01   3.371448e-01
  1.853990e-01   6.490534e+01   3.434914e-01
  1.856980e-01   6.436691e+01   3.396210e-01
  1.859970e-01   6.419682e+01   3.378920e-01
  1.862960e-01   6.399576e+01   3.388012e-01
  1.865950e-01   6.373000e+01   3.363447e-01
  1.868940e-01   6.410742e+01   3.412094e-01
  1.871930e-01   6.396397e+01   3.336847e-01
  1.874920e-01   6.427845e+01   3.376303e-01
  1.877910e-01   6.401086e+01   3.367687e-01
  1.880900e-01   6.405869e+01   3.368945e-01
  1.883880e-01   6.427188e+01   3.392093e-01
  1.886870e-01   6.361041e+01   3.313896e-01
  1.889860e-01   6.372189e+01   3.372756e-01
  1.892850e-01   6.384532e+01   3.350780e-01
  1.895840e-01   6.419542e+01   3.349058e-01
  1.898830e-01   6.451423e+01   3.362032e-01
  1.901820e-01   6.377044e+01   3.339499e-01
  1.904810e-01   6.439285e+01   3.354204e-01
  1.907800e-01   6.440247e+01   3.346723e-01
  1.910790e-01   6.417133e+01   3.334577e-01
  1.913780e-01   6.437508e+01   3.350643e-01
  1.916770e-01   6.339225e+01   3.323433e-01
  1.919750e-01   6.405709e+01   3.348547e-01
  1.922740e-01   6.359309e+01   3.299899e-01
  1.925730e-01   6.380871e+01   3.313006e-01
  1.928720e-01   6.406950e+01   3.327354e-01
  1.931710e-01   6.382962e+01   3.327213e-01
  1.934700e-01   6.377986e+01   3.310750e-01
  1.937690e-01   6.353781e+01   3.295478e-01
  1.940680e-01   6.379129e+01   3.320122e-01
  1.943670e-01   6.323104e+01   3.286026e-01
  1.946660e-01   6.370221e+01   3.304227e-01
  1.949650e-01   6.338372e+01   3.275218e-01
  1.952640e-01   6.382190e+01   3.301344e-01
  1.955630e-01   6.380355e+01   3.312872e-01
  1.958610e-01   6.407629e+01   3.288646e-01
  1.961600e-01   6.398157e+01   3.299510e-01
  1.964590e-01   6.399378e+01   3.285060e-01
  1.967580e-01   6.348483e+01   3.294104e-01
  1.970570e-01   6.340356e+01   3.269876e-01
  1.973560e-01   6.356568e+01   3.256654e-01
  1.976550e-01   6.420960e+01   3.300926e-01
  1.979540e-01   6.364759e+01   3.263078e-01
  1.982530e-01   6.392555e+01   3.287715e-01
  1.985520e-01   6.356343e+01   3.258036e-01
  1.988510e-01   6.404423e+01   3.271781e-01
  1.991500e-01   6.258853e+01   3.256068e-01
  1.994480e-01   6.369026e+01   3.251239e-01
  1.997470e-01   6.396791e+01   3.277089e-01
  2.000460e-01   6.358517e+01   3.228755e-01
  2.003450e-01   6.384895e+01   3.258151e-01
  2.006440e-01   6.343858e+01   3.275168e-01
  2.009430e-01   6.320972e+01   3.219209e-01
  2.012420e-01   6.322937e+01   3.252340e-01
  2.015410e-01   6.384290e+01   3.233889e-01
  2.018400e-01   6.310750e+01   3.222204e-01
  2.021390e-01   6.311394e+01   3.232238e-01
  2.024380e-01   6.370726e+01   3.198706e-01
  2.027370e-01   6.329356e+01   3.238253e-01
  2.030350e-01   6.300708e+01   3.200185e-01
  2.033340e-01   6.320504e+01   3.213515e-01
  2.036330e-01   6.334603e+01   3.192340e-01
  2.039320e-01   6.301006e+01   3.192030e-01
  2.042310e-01   6.353902e+01   3.236021e-01
  2.045300e-01   6.277904e+01   3.169931e-01
  2.048290e-01   6.320917e+01   3.191609e-01
  2.051280e-01   6.346411e+01   3.193954e-01
  2.054270e-01   6.292840e+01   3.175045e-01
  2.057260e-01   6.300852e+01   3.211295e-01
  2.060250e-01   6.331433e+01   3.179378e-01
  2.063240e-01   6.320550e+01   3.202465e-01
  2.066230e-01   6.287948e+01   3.180562e-01
  2.069210e-01   6.327446e+01   3.202836e-01
  2.072200e-01   6.306217e+01   3.190619e-01
  2.075190e-01   6.340239e+01   3.174885e-01
  2.078180e-01   6.320422e+01   3.194211e-01
  2.081170e-01   6.278786e+01   3.167470e-01
  2.084160e-01   6.291678e+01   3.191033e-01
  2.087150e-01   6.366228e+01   3.174712e-01
  2.090140e-01   6.306590e+01   3.174476e-01
  2.093130e-01   6.351709e+01   3.184464e-01
  2.096120e-01   6.334920e+01   3.174890e-01
  2.099110e-01   6.333193e+01   3.159850e-01
  2.102100e-01   6.310003e+01   3.169976e-01
  2.105080e-01   6.291809e+01   3.181539e-01
  2.108070e-01   6.258034e+01   3.143669e-01
  2.111060e-01   6.261993e+01   3.136805e-01
  2.114050e-01   6.293729e+01   3.148675e-01
  2.117040e-01   6.345895e+01   3.211640e-01
  2.120030e-01   6.282683e+01   3.254970e-01
  2.123020e-01   6.275023e+01   3.276473e-01
  2.126010e-01   6.290000e+01   3.253961e-01
  2.129000e-01   6.307972e+01   3.291031e-01
  2.131990e-01   6.261595e+01   3.307601e-01
  2.134980e-01   6.230468e+01   3.319389e-01
  2.137970e-01   6.251584e+01   3.300379e-01
  2.140950e-01   6.348345e+01   3.344385e-01
  2.143940e-01   6.327025e+01   3.351293e-01
  2.146930e-01   6.303549e+01   3.348218e-01
  2.149920e-01   6.330944e+01   3.358650e-01
  2.152910e-01   6.255638e+01   3.343350e-01
  2.155900e-01   6.289119e+01   3.381198e-01
  2.158890e-01   6.280394e+01   3.378852e-01
  2.161880e-01   6.340899e+01   3.380479e-01
  2.164870e-01   6.272539e+01   3.375114e-01
  2.167860e-01   6.362354e+01   3.335650e-01
  2.170850e-01   6.271505e+01   3.285989e-01
  2.173840e-01   6.286995e+01   3.258998e-01
  2.176820e-01   6.221213e+01   3.227502e-01
  2.179810e-01   6.252479e+01   3.245688e-01
  2.182800e-01   6.272477e+01   3.208229e-01
  2.185790e-01   6.240388e+01   3.215413e-01
  2.188780e-01   6.222391e+01   3.176136e-01
  2.191770e-01   6.257731e+01   3.205848e-01
  2.194760e-01   6.252909e+01   3.213006e-01
  2.197750e-01   6.244743e+01   3.179108e-01
  2.200740e-01   6.237401e+01   3.157014e-01
  2.203730e-01   6.266373e+01   3.181884e-01
  2.206720e-01   6.227306e+01   3.162495e-01
  2.209710e-01   6.263540e+01   3.193481e-01
  2.212700e-01   6.247332e+01   3.144927e-01
  2.215680e-01   6.251944e+01   3.174148e-01
  2.218670e-01   6.239826e+01   3.128646e-01
  2.221660e-01   6.232286e+01   3.161073e-01
  2.224650e-01   6.259906e+01   3.142826e-01
  2.227640e-01   6.230089e+01   3.132716e-01
  2.230630e-01   6.196799e+01   3.133495e-01
  2.233620e-01   6.231348e+01   3.134340e-01
  2.236610e-01   6.229141e+01   3.133784e-01
  2.239600e-01   6.205345e+01   3.091870e-01
  2.242590e-01   6.201812e+01   3.121695e-01
  2.245580e-01   6.200741e+01   3.112376e-01
  2.248570e-01   6.229131e+01   3.137713e-01
  2.251550e-01   6.245893e+01   3.105757e-01
  2.254540e-01   6.200592e+01   3.097007e-01
  2.257530e-01   6.212200e+01   3.123010e-01
  2.260520e-01   6.203050e+01   3.082510e-01
  2.263510e-01   6.189596e+01   3.089204e-01
  2.266500e-01   6.212585e+01   3.093673e-01
  2.269490e-01   6.237653e+01   3.086094e-01
  2.272480e-01   6.236646e+01   3.111098e-01
  2.275470e-01   6.210706e+01   3.063366e-01
  2.278460e-01   6.201546e+01   3.095978e-01
  2.281450e-01   6.203768e+01   3.069029e-01
  2.284440e-01   6.233993e+01   3.091443e-01
  2.287420e-01   6.199772e+01   3.091742e-01
  2.290410e-01   6.230545e+01   3.038025e-01
  2.293400e-01   6.199913e+01   3.077989e-01
  2.296390e-01   6.187819e+01   3.060166e-01
  2.299380e-01   6.174617e+01   3.061810e-01
  2.302370e-01   6.215679e+01   3.065819e-01
  2.305360e-01   6.225301e+01   3.048726e-01
  2.308350e-01   6.174109e+01   3.079059e-01
  2.311340e-01   6.231583e+01   3.035898e-01
  2.314330e-01   6.247018e+01   3.061308e-01
  2.317320e-01   6.227327e+01   3.067463e-01
  2.320310e-01   6.181700e+01   3.024907e-01
  2.323290e-01   6.181159e+01   3.072087e-01
  2.326280e-01   6.178403e+01   3.017016e-01
  2.329270e-01   6.197446e+01   3.026387e-01
  2.332260e-01   6.153336e+01   3.031053e-01
  2.335250e-01   6.170800e+01   3.028178e-01
  2.338240e-01   6.194723e+01   3.046049e-01
  2.341230e-01   6.144365e+01   2.988941e-01
  2.344220e-01   6.168524e+01   3.025240e-01
  2.347210e-01   6.131215e+01   3.014894e-01
  2.350200e-01   6.143565e+01   3.009672e-01
  2.353190e-01   6.183258e+01   3.022920e-01
  2.356180e-01   6.120484e+01   2.973983e-01
  2.359170e-01   6.167479e+01   3.028555e-01
  2.362150e-01   6.183751e+01   3.012452e-01
  2.365140e-01   6.139848e+01   2.978684e-01
  2.368130e-01   6.179789e+01   3.011487e-01
  2.371120e-01   6.097256e+01   2.977461e-01
  2.374110e-01   6.149497e+01   3.015837e-01
  2.377100e-01   6.197678e+01   2.991535e-01
  2.380090e-01   6.170684e+01   2.998801e-01
  2.383080e-01   6.145739e+01   2.973296e-01
  2.386070e-01   6.155124e+01   2.991557e-01
  2.389060e-01   6.089735e+01   2.972194e-01
  2.392050e-01   6.164595e+01   2.974458e-01
  2.395040e-01   6.123343e+01   2.984973e-01
  2.398020e-01   6.126706e+01   2.965303e-01
  2.401010e-01   6.152340e+01   2.988581e-01
  2.404000e-01   6.056999e+01   2.937247e-01
  2.406990e-01   6.160013e+01   2.979017e-01
  2.409980e-01   6.198140e+01   2.978017e-01
  2.412970e-01   6.128202e+01   2.956692e-01
  2.415960e-01   6.110057e+01   2.961271e-01
  2.418950e-01   6.130455e+01   2.949448e-01
  2.421940e-01   6.098267e+01   2.953927e-01
  2.424930e-01   6.110403e+01   2.965866e-01
  2.427920e-01   6.083325e+01   2.921672e-01
  2.430910e-01   6.040339e+01   2.930995e-01
  2.433890e-01   6.111844e+01   2.938352e-01
  2.436880e-01   6.081554e+01   2.956603e-01
  2.439870e-01   6.160642e+01   2.940180e-01
  2.442860e-01   6.125259e+01   2.926294e-01
  2.445850e-01   6.129205e+01   2.944726e-01
  2.448840e-01   6.145736e+01   2.944287e-01
  2.451830e-01   6.062853e+01   2.939775e-01
  2.454820e-01   6.077438e+01   2.908398e-01
  2.457810e-01   6.060032e+01   2.916073e-01
  2.460800e-01   6.136713e+01   2.937740e-01
  2.463790e-01   6.113185e+01   2.922328e-01
  2.466780e-01   6.146457e+01   2.934614e-01
  2.469770e-01   6.037906e+01   2.899992e-01
  2.472750e-01   6.086458e+01   2.919173e-01
  2.475740e-01   6.073635e+01   2.925873e-01
  2.478730e-01   6.102576e+01   2.885838e-01
  2.481720e-01   6.106016e+01   2.916303e-01
  2.484710e-01   6.116802e+01   2.900751e-01
  2.487700e-01   6.110506e+01   2.930370e-01
  2.490690e-01   6.072491e+01   2.910433e-01
  2.493680e-01   6.069861e+01   2.880175e-01
  2.496670e-01   6.088971e+01   2.924114e-01
  2.499660e-01   6.098094e+01   2.896311e-01
  2.502650e-01   6.105094e+01   2.910721e-01
  2.505640e-01   6.092983e+01   2.878375e-01
  2.508620e-01   6.077524e+01   2.888269e-01
  2.511610e-01   6.082395e+01   2.912805e-01
  2.514600e-01   6.101621e+01   2.885613e-01
  2.517590e-01   6.108079e+01   2.885055e-01
  2.520580e-01   6.078086e+01   2.883169e-01
  2.523570e-01   6.078983e+01   2.886518e-01
  2.526560e-01   6.091044e+01   2.897804e-01
  2.529550e-01   6.097512e+01   2.866063e-01
  2.532540e-01   6.036491e+01   2.850670e-01
  2.535530e-01   6.041341e+01   2.849784e-01
  2.538520e-01   6.036432e+01   2.861897e-01
  2.541510e-01   6.106584e+01   2.863094e-01
  2.544490e-01   6.101947e+01   2.870178e-01
  2.547480e-01   6.069195e+01   2.865539e-01
  2.550470e-01   6.059668e+01   2.846012e-01
  2.553460e-01   6.086120e+01   2.856263e-01
  2.556450e-01   6.110106e+01   2.838810e-01
  2.559440e-01   6.053318e+01   2.854640e-01
  2.562430e-01   6.051096e+01   2.867432e-01
  2.565420e-01   6.026409e+01   2.836185e-01
  2.568410e-01   6.028764e+01   2.828754e-01
  2.571400e-01   6.078501e+01   2.844399e-01
  2.574390e-01   6.104555e+01   2.871818e-01
  2.577380e-01   6.084137e+01   2.856812e-01
  2.580360e-01   6.062676e+01   2.831728e-01
  2.583350e-01   5.989508e+01   2.839555e-01
  2.586340e-01   6.083408e+01   2.830625e-01
  2.589330e-01   6.043223e+01   2.849214e-01
  2.592320e-01   6.029934e+01   2.818157e-01
  2.595310e-01   6.037794e+01   2.829877e-01
  2.598300e-01   6.038249e+01   2.849055e-01
  2.601290e-01   6.024082e+01   2.802172e-01
  2.604280e-01   6.053379e+01   2.843529e-01
  2.607270e-01   6.033229e+01   2.801399e-01
  2.610260e-01   6.026544e+01   2.825256e-01
  2.613250e-01   6.054137e+01   2.837693e-01
  2.616240e-01   6.051561e+01   2.828141e-01
  2.619220e-01   6.002761e+01   2.817701e-01
  2.622210e-01   6.014858e+01   2.792328e-01
  2.625200e-01   5.984175e+01   2.802562e-01
  2.628190e-01   6.036167e+01   2.811781e-01
  2.631180e-01   6.011295e+01   2.788631e-01
  2.634170e-01   6.029029e+01   2.828816e-01
  2.637160e-01   6.008578e+01   2.788001e-01
  2.640150e-01   5.984938e+01   2.809583e-01
  2.643140e-01   6.037702e+01   2.790929e-01
  2.646130e-01   6.029406e+01   2.792829e-01
  2.649120e-01   6.051164e+01   2.828048e-01
  2.652110e-01   6.012502e+01   2.787003e-01
  2.655090e-01   6.012719e+01   2.794710e-01
  2.658080e-01   6.020527e+01   2.780317e-01
  2.661070e-01   5.997778e+01   2.787404e-01
  2.664060e-01   6.030838e+01   2.792204e-01
  2.667050e-01   6.028739e+01   2.794589e-01
  2.670040e-01   6.015952e+01   2.789711e-01
  2.673030e-01   6.017281e+01   2.781459e-01
  2.676020e-01   5.982138e+01   2.774270e-01
  2.679010e-01   6.046466e+01   2.788197e-01
  2.682000e-01   5.990587e+01   2.764017e-01
  2.684990e-01   6.024108e+01   2.782090e-01
  2.687980e-01   6.035054e+01   2.780835e-01
  2.690960e-01   5.997129e+01   2.783438e-01
  2.693950e-01   6.057557e+01   2.768231e-01
  2.696940e-01   6.041865e+01   2.768354e-01
  2.699930e-01   6.048112e+01   2.780073e-01
  2.702920e-01   5.992755e+01   2.764517e-01
  2.705910e-01   6.008833e+01   2.772907e-01
  2.708900e-01   5.950026e+01   2.738054e-01
  2.711890e-01   5.972382e+01   2.761679e-01
  2.714880e-01   5.995853e+01   2.756867e-01
  2.717870e-01   5.993402e+01   2.760940e-01
  2.720860e-01   6.052101e+01   2.764208e-01
  2.723850e-01   6.025045e+01   2.751593e-01
  2.726840e-01   5.950789e+01   2.745566e-01
  2.729820e-01   6.010498e+01   2.757457e-01
  2.732810e-01   5.987472e+01   2.742999e-01
  2.735800e-01   6.031086e+01   2.752056e-01
  2.738790e-01   5.988797e+01   2.747877e-01
  2.741780e-01   5.984058e+01   2.751386e-01
  2.744770e-01   5.991865e+01   2.727721e-01
  2.747760e-01   5.993103e+01   2.741554e-01
  2.750750e-01   5.993854e+01   2.773209e-01
  2.753740e-01   5.977008e+01   2.813621e-01
  2.756730e-01   5.982455e+01   2.829826e-01
  2.759720e-01   6.041905e+01   2.830841e-01
  2.762710e-01   5.944819e+01   2.848294e-01
  2.765690e-01   6.039957e+01   2.863761e-01
  2.768680e-01   5.999479e+01   2.881203e-01
  2.771670e-01   6.003481e+01   2.858185e-01
  2.774660e-01   6.029798e+01   2.872733e-01
  2.777650e-01   5.998044e+01   2.900043e-01
  2.780640e-01   6.025285e+01   2.892696e-01
  2.783630e-01   6.005870e+01   2.892288e-01
  2.786620e-01   5.997523e+01   2.907482e-01
  2.789610e-01   5.987614e+01   2.906164e-01
  2.792600e-01   5.992685e+01   2.936039e-01
  2.795590e-01   6.021081e+01   2.885329e-01
  2.798580e-01   5.986121e+01   2.922215e-01
  2.801560e-01   5.913334e+01   2.900018e-01
  2.804550e-01   5.986661e+01   2.926772e-01
  2.807540e-01   5.987869e+01   2.940463e-01
  2.810530e-01   5.937061e+01   2.900375e-01
  2.813520e-01   5.985254e+01   2.951124e-01
  2.816510e-01   6.018028e+01   2.948986e-01
  2.819500e-01   5.972887e+01   2.939030e-01
  2.822490e-01   6.020611e+01   2.950748e-01
  2.825480e-01   6.006265e+01   2.942728e-01
  2.828470e-01   5.948869e+01   2.962755e-01
  2.831460e-01   6.001680e+01   2.960879e-01
  2.834450e-01   5.972364e+01   2.937777e-01
  2.837430e-01   6.011588e+01   2.964468e-01
  2.840420e-01   5.916059e+01   2.956884e-01
  2.843410e-01   5.983407e+01   3.038554e-01
  2.846400e-01   5.948285e+01   3.050884e-01
  2.849390e-01   6.040602e+01   3.153856e-01
  2.852380e-01   5.965730e+01   3.163341e-01
  2.855370e-01   5.947064e+01   3.189703e-01
  2.858360e-01   5.957256e+01   3.212872e-01
  2.861350e-01   5.983583e+01   3.248399e-01
  2.864340e-01   5.854660e+01   3.260751e-01
  2.867330e-01   5.930319e+01   3.272327e-01
  2.870320e-01   5.990465e+01   3.345324e-01
  2.873310e-01   5.945792e+01   3.301944e-01
  2.876290e-01   5.938104e+01   3.352294e-01
  2.879280e-01   5.899350e+01   3.371883e-01
  2.882270e-01   5.935322e+01   3.344812e-01
  2.885260e-01   6.015892e+01   3.408506e-01
  2.888250e-01   5.876543e+01   3.360220e-01
  2.891240e-01   5.972623e+01   3.438680e-01
  2.894230e-01   5.940691e+01   3.460446e-01
  2.897220e-01   5.891145e+01   3.364392e-01
  2.900210e-01   5.916563e+01   3.460807e-01
  2.903200e-01   5.883434e+01   3.430938e-01
  2.906190e-01   5.905920e+01   3.474492e-01
  2.909180e-01   5.898388e+01   3.481708e-01
  2.912160e-01   5.925222e+01   3.452256e-01
  2.915150e-01   5.918767e+01   3.564165e-01
  2.918140e-01   5.883088e+01   3.471528e-01
  2.921130e-01   5.890502e+01   3.506189e-01
  2.924120e-01   5.896101e+01   3.533324e-01
  2.927110e-01   5.881343e+01   3.519050e-01
  2.930100e-01   5.939483e+01   3.628591e-01
  2.933090e-01   5.868115e+01   3.548881e-01
  2.936080e-01   5.901606e+01   3.534973e-01
  2.939070e-01   5.886939e+01   3.587330e-01
  2.942060e-01   5.926316e+01   3.605573e-01
  2.945050e-01   5.932310e+01   3.683031e-01
  2.948030e-01   5.853288e+01   3.562660e-01
  2.951020e-01   5.928784e+01   3.640306e-01
  2.954010e-01   5.799964e+01   3.617707e-01
  2.957000e-01   5.839075e+01   3.647357e-01
  2.959990e-01   5.948664e+01   3.676992e-01
  2.962980e-01   5.857304e+01   3.655251e-01
  2.965970e-01   5.858977e+01   3.691615e-01
  2.968960e-01   5.872214e+01   3.693509e-01
  2.971950e-01   5.851568e+01   3.671239e-01
  2.974940e-01   5.916532e+01   3.678130e-01
  2.977930e-01   5.864572e+01   3.695653e-01
  2.980920e-01   5.887668e+01   3.705208e-01
  2.983900e-01   5.871375e+01   3.730132e-01
  2.986890e-01   5.928254e+01   3.706535e-01
  2.989880e-01   5.882478e+01   3.731317e-01
  2.992870e-01   5.933522e+01   3.756899e-01
  2.995860e-01   5.903143e+01   3.768689e-01
  2.998850e-01   5.858353e+01   3.733026e-01
  3.001840e-01   5.835510e+01   3.749426e-01
  3.004830e-01   5.917568e+01   3.824797e-01
  3.007820e-01   5.873665e+01   3.795707e-01
  3.010810e-01   5.862036e+01   3.765149e-01
  3.013800e-01   5.822631e+01   3.808978e-01
  3.016790e-01   5.949211e+01   3.840039e-01
  3.019780e-01   5.914641e+01   3.849125e-01
  3.022760e-01   5.862608e+01   3.850070e-01
  3.025750e-01   5.818750e+01   3.815266e-01
  3.028740e-01   5.893878e+01   3.894359e-01
  3.031730e-01   5.778047e+01   3.837646e-01
  3.034720e-01   5.864788e+01   3.882093e-01
  3.037710e-01   5.860412e+01   3.878007e-01
  3.040700e-01   5.839478e+01   3.889616e-01
  3.043690e-01   5.907016e+01   3.958472e-01
  3.046680e-01   5.836320e+01   3.920969e-01
  3.049670e-01   5.860456e+01   3.893927e-01
  3.052660e-01   5.784833e+01   3.936718e-01
  3.055650e-01   5.852363e+01   3.945662e-01
  3.058630e-01   5.877163e+01   4.008005e-01
  3.061620e-01   5.905863e+01   3.944260e-01
  3.064610e-01   5.880692e+01   3.986200e-01
  3.067600e-01   5.912409e+01   4.058363e-01
  3.070590e-01   5.868263e+01   3.981985e-01
  3.073580e-01   5.879259e+01   4.046969e-01
  3.076570e-01   5.864964e+01   3.969524e-01
  3.079560e-01   5.836164e+01   4.023219e-01
  3.082550e-01   5.884976e+01   4.040008e-01
  3.085540e-01   5.861947e+01   4.029139e-01
  3.088530e-01   5.888537e+01   4.089558e-01
  3.091520e-01   5.789125e+01   3.995256e-01
  3.094500e-01   5.892164e+01   4.118783e-01
  3.097490e-01   5.845323e+01   4.083746e-01
  3.100480e-01   5.839846e+01   4.051348e-01
  3.103470e-01   5.825623e+01   4.159356e-01
  3.106460e-01   5.739462e+01   4.007441e-01
  3.109450e-01   5.825669e+01   4.156106e-01
  3.112440e-01   5.855883e+01   4.096726e-01
  3.115430e-01   5.813542e+01   4.135579e-01
  3.118420e-01   5.814422e+01   4.181739e-01
  3.121410e-01   5.889416e+01   4.143164e-01
  3.124400e-01   5.881616e+01   4.215915e-01
  3.127390e-01   5.793045e+01   4.125071e-01
  3.130380e-01   5.901628e+01   4.253819e-01
  3.133360e-01   5.874123e+01   4.219985e-01
  3.136350e-01   5.814529e+01   4.191802e-01
  3.139340e-01   5.774434e+01   4.238809e-01
  3.142330e-01   5.890625e+01   4.215771e-01
  3.145320e-01   5.782770e+01   4.280833e-01
  3.148310e-01   5.852237e+01   4.256763e-01
  3.151300e-01   5.875768e+01   4.265313e-01
  3.154290e-01   5.813509e+01   4.292196e-01
  3.157280e-01   5.840639e+01   4.273613e-01
  3.160270e-01   5.834543e+01   4.355107e-01
  3.163260e-01   5.847518e+01   4.276129e-01
  3.166250e-01   5.844296e+01   4.358745e-01
  3.169230e-01   5.843781e+01   4.332532e-01
  3.172220e-01   5.927287e+01   4.412427e-01
  3.175210e-01   5.804198e+01   4.362579e-01
  3.178200e-01   5.865372e+01   4.355368e-01
  3.181190e-01   5.763774e+01   4.397266e-01
  3.184180e-01   5.846811e+01   4.382370e-01
  3.187170e-01   5.843453e+01   4.459352e-01
  3.190160e-01   5.812036e+01   4.435377e-01
  3.193150e-01   5.868162e+01   4.390365e-01
  3.196140e-01   5.806940e+01   4.481886e-01
  3.199130e-01   5.810998e+01   4.419170e-01
  3.202120e-01   5.816832e+01   4.493940e-01
  3.205100e-01   5.817042e+01   4.481680e-01
  3.208090e-01   5.800914e+01   4.443091e-01
  3.211080e-01   5.772875e+01   4.501823e-01
  3.214070e-01   5.851971e+01   4.454582e-01
  3.217060e-01   5.799658e+01   4.508066e-01
  3.220050e-01   5.958453e+01   4.539980e-01
  3.223040e-01   5.788524e+01   4.454424e-01
  3.226030e-01   5.795550e+01   4.570515e-01
  3.229020e-01   5.830110e+01   4.430374e-01
  3.232010e-01   5.773214e+01   4.531532e-01
  3.235000e-01   5.762153e+01   4.476885e-01
  3.237990e-01   5.767118e+01   4.512176e-01
  3.240970e-01   5.840103e+01   4.610097e-01
  3.243960e-01   5.769490e+01   4.488007e-01
  3.246950e-01   5.739500e+01   4.587931e-01
  3.249940e-01   5.831636e+01   4.545849e-01
  3.252930e-01   5.776327e+01   4.598164e-01
  3.255920e-01   5.829840e+01   4.646508e-01
  3.258910e-01   5.740611e+01   4.566262e-01
  3.261900e-01   5.829540e+01   4.673964e-01
  3.264890e-01   5.799021e+01   4.607188e-01
  3.267880e-01   5.775087e+01   4.633732e-01
  3.270870e-01   5.847330e+01   4.742655e-01
  3.273860e-01   5.817474e+01   4.673763e-01
  3.276850e-01   5.845022e+01   4.741719e-01
  3.279830e-01   5.831881e+01   4.665654e-01
  3.282820e-01   5.713564e+01   4.712147e-01
  3.285810e-01   5.787954e+01   4.723327e-01
  3.288800e-01   5.764693e+01   4.747861e-01
  3.291790e-01   5.775397e+01   4.713393e-01
  3.294780e-01   5.835184e+01   4.811797e-01
  3.297770e-01   5.818532e+01   4.830363e-01
  3.300760e-01   5.794553e+01   4.770028e-01
  3.303750e-01   5.691686e+01   4.802982e-01
  3.306740e-01   5.687444e+01   4.735592e-01
  3.309730e-01   5.808827e+01   4.873116e-01
  3.312720e-01   5.842570e+01   4.924699e-01
  3.315700e-01   5.815008e+01   4.823781e-01
  3.318690e-01   5.801481e+01   4.945542e-01
  3.321680e-01   5.730585e+01   4.803928e-01
  3.324670e-01   5.802512e+01   4.957059e-01
  3.327660e-01   5.853767e+01   4.951228e-01
  3.330650e-01   5.725751e+01   4.902227e-01
  3.333640e-01   5.794376e+01   5.010067e-01
  3.336630e-01   5.725251e+01   4.864326e-01
  3.339620e-01   5.710850e+01   5.002593e-01
  3.342610e-01   5.884015e+01   5.008625e-01
  3.345600e-01   5.825866e+01   5.035224e-01
  3.348590e-01   5.758108e+01   5.094674e-01
  3.351570e-01   5.844860e+01   4.975114e-01
  3.354560e-01   5.801517e+01   5.150854e-01
  3.357550e-01   5.832753e+01   4.998054e-01
  3.360540e-01   5.700203e+01   5.087237e-01
  3.363530e-01   5.769426e+01   5.180680e-01
  3.366520e-01   5.740210e+01   5.015436e-01
  3.369510e-01   5.787296e+01   5.253802e-01
  3.372500e-01   5.781912e+01   5.016194e-01
  3.375490e-01   5.830470e+01   5.246930e-01
  3.378480e-01   5.732537e+01   5.176858e-01
  3.381470e-01   5.876888e+01   5.228705e-01
  3.384460e-01   5.813324e+01   5.340297e-01
  3.387450e-01   5.697329e+01   5.073772e-01
  3.390430e-01   5.659354e+01   5.241941e-01
  3.393420e-01   5.694506e+01   5.231367e-01
  3.396410e-01   5.815996e+01   5.293617e-01
  3.399400e-01   5.758545e+01   5.421744e-01
  3.402390e-01   5.778178e+01   5.171885e-01
  3.405380e-01   5.819168e+01   5.420984e-01
  3.408370e-01   5.768682e+01   5.319752e-01
  3.411360e-01   5.831166e+01   5.383557e-01
  3.414350e-01   5.694227e+01   5.391381e-01
  3.417340e-01   5.757861e+01   5.342586e-01
  3.420330e-01   5.733493e+01   5.492194e-01
  3.423320e-01   5.827686e+01   5.381951e-01
  3.426300e-01   5.730683e+01   5.483216e-01
  3.429290e-01   5.776977e+01   5.482523e-01
  3.432280e-01   5.718272e+01   5.432195e-01
  3.435270e-01   5.802007e+01   5.660562e-01
  3.438260e-01   5.809714e+01   5.438434e-01
  3.441250e-01   5.818450e+01   5.635715e-01
  3.444240e-01   5.849718e+01   5.570907e-01
  3.447230e-01   5.705005e+01   5.548524e-01
  3.450220e-01   5.727422e+01   5.674054e-01
  3.453210e-01   5.754221e+01   5.525247e-01
  3.456200e-01   5.733687e+01   5.728534e-01
  3.459190e-01   5.857753e+01   5.654718e-01
  3.462170e-01   5.852754e+01   5.761579e-01
  3.465160e-01   5.783207e+01   5.718664e-01
  3.468150e-01   5.679683e+01   5.658784e-01
  3.471140e-01   5.654867e+01   5.795369e-01
  3.474130e-01   5.695382e+01   5.658160e-01
  3.477120e-01   5.688127e+01   5.812387e-01
  3.480110e-01   5.791097e+01   5.801258e-01
  3.483100e-01   5.750939e+01   5.798980e-01
  3.486090e-01   5.792886e+01   5.969827e-01
  3.489080e-01   5.701236e+01   5.773866e-01
  3.492070e-01   5.695778e+01   5.929244e-01
  3.495060e-01   5.641206e+01   5.788365e-01
  3.498040e-01   5.727457e+01   5.955449e-01
  3.501030e-01   5.721446e+01   5.962104e-01
  3.504020e-01   5.806102e+01   5.996197e-01
  3.507010e-01   5.733652e+01   6.100320e-01
  3.510000e-01   5.708191e+01   5.897281e-01
  3.512990e-01   5.685623e+01   6.074716e-01
  3.515980e-01   5.821544e+01   6.064109e-01
  3.518970e-01   5.800211e+01   6.189026e-01
  3.521960e-01   5.724579e+01   6.236384e-01
  3.524950e-01   5.824804e+01   6.055688e-01
  3.527940e-01   5.752002e+01   6.285309e-01
  3.530930e-01   5.769705e+01   6.130011e-01
  3.533920e-01   5.706526e+01   6.249062e-01
  3.536900e-01   5.695792e+01   6.265926e-01
  3.539890e-01   5.728200e+01   6.249606e-01
  3.542880e-01   5.718377e+01   6.396139e-01
  3.545870e-01   5.760587e+01   6.167850e-01
  3.548860e-01   5.713546e+01   6.357417e-01
  3.551850e-01   5.755473e+01   6.264467e-01
  3.554840e-01   5.665444e+01   6.330599e-01
  3.557830e-01   5.891372e+01   6.479907e-01
  3.560820e-01   5.774553e+01   6.197028e-01
  3.563810e-01   5.668992e+01   6.344473e-01
  3.566800e-01   5.678337e+01   6.200003e-01
  3.569790e-01   5.767796e+01   6.448189e-01
  3.572770e-01   5.848560e+01   6.480821e-01
  3.575760e-01   5.747380e+01   6.160776e-01
  3.578750e-01   5.750844e+01   6.565215e-01
  3.581740e-01   5.776327e+01   6.287164e-01
  3.584730e-01   5.607691e+01   6.482988e-01
  3.587720e-01   5.699439e+01   6.422133e-01
  3.590710e-01   5.710846e+01   6.416276e-01
  3.593700e-01   5.729886e+01   6.673495e-01
  3.596690e-01   5.699649e+01   6.373597e-01
  3.599680e-01   5.679419e+01   6.657754e-01
  3.602670e-01   5.547644e+01   6.410142e-01
  3.605660e-01   5.708900e+01   6.661263e-01
  3.608640e-01   5.576213e+01   6.752229e-01
  3.611630e-01   5.804314e+01   6.531191e-01
  3.614620e-01   5.805320e+01   6.934723e-01
  3.617610e-01   5.759052e+01   6.649537e-01
  3.620600e-01   5.733488e+01   6.861657e-01
  3.623590e-01   5.705228e+01   6.815159e-01
  3.626580e-01   5.733722e+01   6.832156e-01
  3.629570e-01   5.719379e+01   7.007233e-01
  3.632560e-01   5.784983e+01   6.747283e-01
  3.635550e-01   5.733542e+01   7.130257e-01
  3.638540e-01   5.784196e+01   6.983626e-01
  3.641530e-01   5.755887e+01   7.013640e-01
  3.644510e-01   5.781521e+01   7.334264e-01
  3.647500e-01   5.763872e+01   6.879814e-01
  3.650490e-01   5.858727e+01   7.364953e-01
  3.653480e-01   5.611432e+01   7.037419e-01
  3.656470e-01   5.742965e+01   7.204078e-01
  3.659460e-01   5.768737e+01   7.436879e-01
  3.662450e-01   5.720617e+01   7.089011e-01
  3.665440e-01   5.714374e+01   7.576853e-01
  3.668430e-01   5.645466e+01   7.125637e-01
  3.671420e-01   5.846216e+01   7.563838e-01
  3.674410e-01   5.828314e+01   7.456282e-01
  3.677400e-01   5.733394e+01   7.529613e-01
  3.680390e-01   5.701365e+01   7.799850e-01
  3.683370e-01   5.852218e+01   7.397211e-01
  3.686360e-01   5.785109e+01   7.769623e-01
  3.689350e-01   5.811053e+01   7.620439e-01
  3.692340e-01   5.631332e+01   7.708369e-01
  3.695330e-01   5.724962e+01   8.046584e-01
  3.698320e-01   5.797968e+01   7.552153e-01
  3.701310e-01   5.779930e+01   8.109437e-01
  3.704300e-01   5.788970e+01   7.729627e-01
  3.707290e-01   5.838998e+01   8.175431e-01
  3.710280e-01   5.876512e+01   8.152391e-01
  3.713270e-01   5.706781e+01   7.916165e-01
  3.716260e-01   5.872306e+01   8.514165e-01
  3.719240e-01   5.761127e+01   7.885299e-01
  3.722230e-01   5.570473e+01   8.319701e-01
  3.725220e-01   5.669628e+01   8.105260e-01
  3.728210e-01   5.639516e+01   8.263082e-01
  3.731200e-01   5.792519e+01   8.871760e-01
  3.734190e-01   5.776986e+01   8.083062e-01
  3.737180e-01   5.625679e+01   8.711780e-01
  3.740170e-01   5.691255e+01   8.248195e-01
  3.743160e-01   5.700367e+01   8.832738e-01
  3.746150e-01   5.838834e+01   8.875289e-01
  3.749140e-01   5.645594e+01   8.516862e-01
  3.752130e-01   5.818134e+01   9.265532e-01
  3.755110e-01   5.742721e+01   8.560743e-01
  3.758100e-01   5.745832e+01   9.207780e-01
  3.761090e-01   5.653653e+01   8.860915e-01
  3.764080e-01   5.818420e+01   9.229776e-01
  3.767070e-01   5.754185e+01   9.596975e-01
  3.770060e-01   5.705275e+01   8.773194e-01
  3.773050e-01   5.705228e+01   9.638090e-01
  3.776040e-01   5.695895e+01   9.203703e-01
  3.779030e-01   5.642344e+01   9.463238e-01
  3.782020e-01   5.545792e+01   1.013363e+00
  3.785010e-01   5.681891e+01   9.016603e-01
  3.788000e-01   5.867859e+01   1.037301e+00
  3.790990e-01   5.758246e+01   9.480601e-01
  3.793970e-01   5.739901e+01   1.016111e+00
  3.796960e-01   5.534298e+01   9.930287e-01
  3.799950e-01   5.758870e+01   9.943878e-01
  3.802940e-01   5.517601e+01   1.082091e+00
  3.805930e-01   5.888923e+01   9.750087e-01
  3.808920e-01   5.794928e+01   1.115234e+00
  3.811910e-01   5.902700e+01   1.040376e+00
  3.814900e-01   5.767695e+01   1.082289e+00
  3.817890e-01   5.833230e+01   1.188477e+00
  3.820880e-01   5.634673e+01   9.926724e-01
  3.823870e-01   5.842759e+01   1.197146e+00
  3.826860e-01   5.482946e+01   1.017631e+00
  3.829840e-01   5.684018e+01   1.204468e+00
  3.832830e-01   5.628843e+01   1.145646e+00
  3.835820e-01   5.608379e+01   1.116330e+00
  3.838810e-01   5.868911e+01   1.276756e+00
  3.841800e-01   5.792066e+01   1.121348e+00
  3.844790e-01   5.550573e+01   1.250878e+00
  3.847780e-01   5.816280e+01   1.186749e+00
  3.850770e-01   5.772034e+01   1.285215e+00
  3.853760e-01   5.643357e+01   1.355621e+00
  3.856750e-01   5.840495e+01   1.189217e+00
  3.859740e-01   5.618934e+01   1.376627e+00
  3.862730e-01   5.891131e+01   1.279170e+00
  3.865710e-01   5.848278e+01   1.404441e+00
  3.868700e-01   5.561223e+01   1.394671e+00
  3.871690e-01   5.712595e+01   1.329950e+00
  3.874680e-01   5.473174e+01   1.499078e+00
  3.877670e-01   5.560511e+01   1.334181e+00
  3.880660e-01   5.691907e+01   1.563097e+00
  3.883650e-01   5.627606e+01   1.472812e+00
  3.886640e-01   5.674546e+01   1.543273e+00
  3.889630e-01   5.541894e+01   1.659666e+00
  3.892620e-01   5.581762e+01   1.497684e+00
  3.895610e-01   5.807805e+01   1.745574e+00
  3.898600e-01   5.517042e+01   1.655941e+00
  3.901580e-01   5.822645e+01   1.772595e+00
  3.904570e-01   5.443553e+01   1.916221e+00
  3.907560e-01   5.765834e+01   1.739255e+00
  3.910550e-01   5.470285e+01   1.956170e+00
  3.913540e-01   5.603194e+01   1.979791e+00
  3.916530e-01   5.617185e+01   1.982261e+00
  3.919520e-01   5.819610e+01   2.621020e+00
  3.922510e-01   5.757090e+01   2.006795e+00
  3.925500e-01   5.464688e+01   2.623134e+00
  3.928490e-01   5.613687e+01   2.427009e+00
  3.931480e-01   5.678743e+01   2.674016e+00
  3.934470e-01   0.000000e+00   0.000000e+00
  3.937460e-01   5.578011e+01   2.650193e+00
creator: radaver
creator-version: 3725
header-file: /nas_data/SAXS_data/20151104Workshop/header/JH1_0063.txt
image-file: /nas_data/Pilatus1M/20151104_Workshop/JH1_0063.tif
angular-axis-file: /nas_data/SAXS_data/20151104Workshop/q20151029.dat
beamstop-mask-file: /nas_data/SAXS_data/20151104Workshop/fit2d20151031.msk
detector-response-file: none
beam-center-x: 949.7700
beam-center-y: 918.8000
unit-time: 1.0000
channel-first: 10
channel-last: 1315
Exposure time [s]: 1.094104
Transmitted Beam: 0.483921
Incident Beam: 0.483921
Code: JH1
Concentration [mg/ml]: 1
Run Number: 0063
