# Supplementary material for: SAXS analysis of a soluble cytosolic NgBR construct including extracellular and transmembrane domains
Source: PLoS One. 2018 Jan 18;13(1):e0191371. doi: 10.1371/journal.pone.0191371 (PMC5773207; doi:10.1371/journal.pone.0191371)
Supplement: S1 File — (ZIP) [file pone.0191371.s001.zip › JH1_0064.dat]

Sample:   c= 1.0000 mg/ml  Code: JH1
  3.656810e-03   2.265107e+04   4.137562e+01
  3.955720e-03   2.203071e+04   2.802506e+01
  4.254640e-03   1.905198e+04   2.335438e+01
  4.553560e-03   1.542403e+04   2.026002e+01
  4.852480e-03   1.247544e+04   1.705908e+01
  5.151400e-03   1.049028e+04   1.545342e+01
  5.450320e-03   8.712253e+03   1.337647e+01
  5.749240e-03   7.425953e+03   1.196557e+01
  6.048150e-03   6.347792e+03   1.084380e+01
  6.347070e-03   5.501407e+03   9.591088e+00
  6.645990e-03   4.821120e+03   8.939059e+00
  6.944910e-03   4.232863e+03   8.063707e+00
  7.243830e-03   3.789199e+03   7.392789e+00
  7.542750e-03   3.346026e+03   6.920666e+00
  7.841670e-03   3.026334e+03   6.215811e+00
  8.140580e-03   2.719751e+03   5.973839e+00
  8.439500e-03   2.489020e+03   5.508312e+00
  8.738420e-03   2.282135e+03   5.224111e+00
  9.037340e-03   2.093032e+03   4.837431e+00
  9.336260e-03   1.933502e+03   4.569025e+00
  9.635180e-03   1.781590e+03   4.373385e+00
  9.934100e-03   1.637971e+03   4.057368e+00
  1.023300e-02   1.503766e+03   3.984134e+00
  1.053190e-02   1.392660e+03   3.888823e+00
  1.083090e-02   1.285427e+03   3.736108e+00
  1.112980e-02   1.191787e+03   3.566834e+00
  1.142870e-02   1.109447e+03   3.422134e+00
  1.172760e-02   1.018604e+03   3.269916e+00
  1.202650e-02   9.491935e+02   3.147809e+00
  1.232540e-02   8.793892e+02   3.013250e+00
  1.262440e-02   8.148795e+02   2.846690e+00
  1.292330e-02   7.607631e+02   2.708114e+00
  1.322220e-02   7.079350e+02   2.612395e+00
  1.352110e-02   6.547398e+02   2.487079e+00
  1.382000e-02   6.128373e+02   2.382472e+00
  1.411900e-02   5.699051e+02   2.286325e+00
  1.441790e-02   5.370982e+02   2.203555e+00
  1.471680e-02   5.020175e+02   2.120257e+00
  1.501570e-02   4.699203e+02   2.008959e+00
  1.531460e-02   4.424769e+02   1.940613e+00
  1.561350e-02   4.148541e+02   1.846095e+00
  1.591250e-02   3.906943e+02   1.807318e+00
  1.621140e-02   3.657824e+02   1.718596e+00
  1.651030e-02   3.490384e+02   1.661146e+00
  1.680920e-02   3.300014e+02   1.615211e+00
  1.710810e-02   3.124059e+02   1.574858e+00
  1.740710e-02   2.977576e+02   1.515370e+00
  1.770600e-02   2.810174e+02   1.457360e+00
  1.800490e-02   2.671520e+02   1.409719e+00
  1.830380e-02   2.535974e+02   1.384435e+00
  1.860270e-02   2.444250e+02   1.332774e+00
  1.890170e-02   2.342001e+02   1.304599e+00
  1.920060e-02   2.200272e+02   1.252522e+00
  1.949950e-02   2.129194e+02   1.246315e+00
  1.979840e-02   2.031007e+02   1.194400e+00
  2.009730e-02   1.958386e+02   1.159987e+00
  2.039620e-02   1.888308e+02   1.136978e+00
  2.069520e-02   1.820665e+02   1.110410e+00
  2.099410e-02   1.749445e+02   1.096362e+00
  2.129300e-02   1.701372e+02   1.052861e+00
  2.159190e-02   1.621251e+02   1.063189e+00
  2.189080e-02   1.559237e+02   1.048477e+00
  2.218980e-02   1.539591e+02   1.059798e+00
  2.248870e-02   1.488753e+02   1.060746e+00
  2.278760e-02   1.438963e+02   1.032583e+00
  2.308650e-02   1.412065e+02   1.054367e+00
  2.338540e-02   1.356892e+02   1.031417e+00
  2.368430e-02   1.327316e+02   1.001584e+00
  2.398330e-02   1.301917e+02   1.014526e+00
  2.428220e-02   1.254307e+02   9.736484e-01
  2.458110e-02   1.238654e+02   1.000086e+00
  2.488000e-02   1.184248e+02   9.517941e-01
  2.517890e-02   1.173788e+02   9.362779e-01
  2.547790e-02   1.145435e+02   9.379676e-01
  2.577680e-02   1.113126e+02   9.172175e-01
  2.607570e-02   1.099504e+02   9.189693e-01
  2.637460e-02   1.057046e+02   8.938141e-01
  2.667350e-02   1.063277e+02   8.740083e-01
  2.697250e-02   1.032731e+02   8.348047e-01
  2.727140e-02   1.034017e+02   8.043231e-01
  2.757030e-02   1.013033e+02   7.974415e-01
  2.786920e-02   1.008536e+02   7.865759e-01
  2.816810e-02   9.951219e+01   7.689442e-01
  2.846700e-02   9.726144e+01   7.508130e-01
  2.876600e-02   9.763026e+01   7.431718e-01
  2.906490e-02   9.538419e+01   7.367826e-01
  2.936380e-02   9.387368e+01   7.254829e-01
  2.966270e-02   9.160624e+01   7.114096e-01
  2.996160e-02   9.067249e+01   7.088116e-01
  3.026060e-02   9.044237e+01   6.967626e-01
  3.055950e-02   8.874095e+01   6.891994e-01
  3.085840e-02   8.763222e+01   6.819886e-01
  3.115730e-02   8.634729e+01   6.741357e-01
  3.145620e-02   8.764878e+01   6.726709e-01
  3.175510e-02   8.573739e+01   6.671211e-01
  3.205410e-02   8.562183e+01   6.630382e-01
  3.235300e-02   8.459843e+01   6.563937e-01
  3.265190e-02   8.312204e+01   6.387015e-01
  3.295080e-02   8.315168e+01   6.430044e-01
  3.324970e-02   8.263588e+01   6.401652e-01
  3.354870e-02   8.219450e+01   6.367841e-01
  3.384760e-02   8.148348e+01   6.267033e-01
  3.414650e-02   8.014832e+01   6.215476e-01
  3.444540e-02   7.917966e+01   6.092907e-01
  3.474430e-02   7.899520e+01   6.139358e-01
  3.504330e-02   7.949278e+01   6.082345e-01
  3.534220e-02   7.917121e+01   6.077519e-01
  3.564110e-02   7.940902e+01   6.079140e-01
  3.594000e-02   7.831906e+01   5.921718e-01
  3.623890e-02   7.793609e+01   6.007717e-01
  3.653780e-02   7.753849e+01   5.830292e-01
  3.683680e-02   7.664508e+01   5.872023e-01
  3.713570e-02   7.552476e+01   5.835901e-01
  3.743460e-02   7.599779e+01   5.758731e-01
  3.773350e-02   7.573126e+01   5.741997e-01
  3.803240e-02   7.591661e+01   5.886247e-01
  3.833140e-02   7.488528e+01   5.985079e-01
  3.863030e-02   7.501154e+01   6.083239e-01
  3.892920e-02   7.392007e+01   6.023113e-01
  3.922810e-02   7.441651e+01   6.066989e-01
  3.952700e-02   7.345017e+01   5.988405e-01
  3.982600e-02   7.336277e+01   6.071754e-01
  4.012490e-02   7.402055e+01   6.003860e-01
  4.042380e-02   7.263470e+01   6.025546e-01
  4.072270e-02   7.243968e+01   5.993714e-01
  4.102160e-02   7.269521e+01   5.996412e-01
  4.132050e-02   7.292568e+01   6.013786e-01
  4.161950e-02   7.310168e+01   5.958804e-01
  4.191840e-02   7.301139e+01   6.033175e-01
  4.221730e-02   7.315025e+01   5.960783e-01
  4.251620e-02   7.236827e+01   6.006545e-01
  4.281510e-02   7.143750e+01   5.875502e-01
  4.311410e-02   7.161099e+01   5.890169e-01
  4.341300e-02   7.171182e+01   5.924776e-01
  4.371190e-02   7.072371e+01   5.868632e-01
  4.401080e-02   7.196551e+01   5.919930e-01
  4.430970e-02   7.069215e+01   5.822476e-01
  4.460860e-02   7.012681e+01   5.806521e-01
  4.490760e-02   6.999261e+01   5.815780e-01
  4.520650e-02   7.091945e+01   5.809753e-01
  4.550540e-02   7.051625e+01   5.822621e-01
  4.580430e-02   7.011563e+01   5.784024e-01
  4.610320e-02   7.001911e+01   5.751068e-01
  4.640220e-02   6.990567e+01   5.789997e-01
  4.670110e-02   7.016177e+01   5.714227e-01
  4.700000e-02   6.953069e+01   5.709604e-01
  4.729890e-02   6.832803e+01   5.681195e-01
  4.759780e-02   6.908588e+01   5.705487e-01
  4.789680e-02   6.901227e+01   5.667224e-01
  4.819570e-02   6.889377e+01   5.655396e-01
  4.849460e-02   6.861964e+01   5.665050e-01
  4.879350e-02   6.821314e+01   5.586364e-01
  4.909240e-02   6.808679e+01   5.657032e-01
  4.939130e-02   6.739419e+01   5.532670e-01
  4.969030e-02   6.748114e+01   5.556309e-01
  4.998920e-02   6.755547e+01   5.552650e-01
  5.028810e-02   6.756788e+01   5.533149e-01
  5.058700e-02   6.850830e+01   5.612042e-01
  5.088590e-02   6.789651e+01   5.494137e-01
  5.118490e-02   6.819898e+01   5.579034e-01
  5.148380e-02   6.888888e+01   5.580289e-01
  5.178270e-02   6.761139e+01   5.456969e-01
  5.208160e-02   6.779605e+01   5.522653e-01
  5.238050e-02   6.804742e+01   5.474537e-01
  5.267940e-02   6.795302e+01   5.548896e-01
  5.297840e-02   6.634784e+01   5.412049e-01
  5.327730e-02   6.790727e+01   5.449874e-01
  5.357620e-02   6.760258e+01   5.456614e-01
  5.387510e-02   6.689776e+01   5.396736e-01
  5.417400e-02   6.753310e+01   5.472979e-01
  5.447300e-02   6.665661e+01   5.356234e-01
  5.477190e-02   6.645148e+01   5.360210e-01
  5.507080e-02   6.628717e+01   5.353580e-01
  5.536970e-02   6.708484e+01   5.367303e-01
  5.566860e-02   6.766399e+01   5.427554e-01
  5.596760e-02   6.739117e+01   5.355256e-01
  5.626650e-02   6.678425e+01   5.355264e-01
  5.656540e-02   6.700588e+01   5.345949e-01
  5.686430e-02   6.678946e+01   5.307441e-01
  5.716320e-02   6.638955e+01   5.256446e-01
  5.746210e-02   6.598291e+01   5.293049e-01
  5.776110e-02   6.621274e+01   5.320223e-01
  5.806000e-02   6.608594e+01   5.232899e-01
  5.835890e-02   6.591973e+01   5.232054e-01
  5.865780e-02   6.597543e+01   5.205740e-01
  5.895670e-02   6.677556e+01   5.336753e-01
  5.925570e-02   6.566730e+01   5.171134e-01
  5.955460e-02   6.713060e+01   5.297382e-01
  5.985350e-02   6.622498e+01   5.187459e-01
  6.015240e-02   6.642598e+01   5.212166e-01
  6.045130e-02   6.636514e+01   5.215426e-01
  6.075020e-02   6.550437e+01   5.131643e-01
  6.104920e-02   6.575607e+01   5.180214e-01
  6.134810e-02   6.679815e+01   5.226747e-01
  6.164700e-02   6.692375e+01   5.148742e-01
  6.194590e-02   6.591476e+01   5.192070e-01
  6.224480e-02   6.593592e+01   5.078760e-01
  6.254380e-02   6.575524e+01   5.157948e-01
  6.284270e-02   6.509720e+01   5.148638e-01
  6.314160e-02   6.536719e+01   5.035999e-01
  6.344050e-02   6.570809e+01   5.123291e-01
  6.373940e-02   6.591900e+01   5.046858e-01
  6.403840e-02   6.636671e+01   5.143470e-01
  6.433730e-02   6.483153e+01   5.030842e-01
  6.463620e-02   6.541337e+01   5.012114e-01
  6.493510e-02   6.594698e+01   5.143482e-01
  6.523400e-02   6.608919e+01   5.043066e-01
  6.553290e-02   6.586326e+01   5.060270e-01
  6.583190e-02   6.493999e+01   5.004127e-01
  6.613080e-02   6.513945e+01   4.966404e-01
  6.642970e-02   6.530659e+01   5.064962e-01
  6.672860e-02   6.497977e+01   4.945469e-01
  6.702750e-02   6.454928e+01   4.978900e-01
  6.732650e-02   6.479866e+01   4.953395e-01
  6.762540e-02   6.589297e+01   4.995046e-01
  6.792430e-02   6.519633e+01   4.988606e-01
  6.822320e-02   6.441953e+01   4.880548e-01
  6.852210e-02   6.488965e+01   4.971839e-01
  6.882110e-02   6.492061e+01   4.933399e-01
  6.912000e-02   6.503899e+01   4.933004e-01
  6.941890e-02   6.430847e+01   4.871574e-01
  6.971780e-02   6.477242e+01   4.884348e-01
  7.001670e-02   6.581409e+01   4.987061e-01
  7.031560e-02   6.517575e+01   4.894763e-01
  7.061460e-02   6.405420e+01   4.857193e-01
  7.091350e-02   6.420177e+01   4.848628e-01
  7.121240e-02   6.457379e+01   4.825393e-01
  7.151130e-02   6.533654e+01   4.915162e-01
  7.181020e-02   6.462714e+01   4.822787e-01
  7.210920e-02   6.535093e+01   4.882376e-01
  7.240810e-02   6.471799e+01   4.812445e-01
  7.270700e-02   6.500517e+01   4.883605e-01
  7.300590e-02   6.586879e+01   4.868895e-01
  7.330480e-02   6.422094e+01   4.753586e-01
  7.360370e-02   6.423484e+01   4.812712e-01
  7.390270e-02   6.503168e+01   4.787958e-01
  7.420160e-02   6.410760e+01   4.826400e-01
  7.450050e-02   6.501883e+01   4.769720e-01
  7.479940e-02   6.454816e+01   4.765682e-01
  7.509830e-02   6.500786e+01   4.823210e-01
  7.539730e-02   6.455117e+01   4.735031e-01
  7.569620e-02   6.431177e+01   4.734955e-01
  7.599510e-02   6.429502e+01   4.765210e-01
  7.629400e-02   6.443822e+01   4.709294e-01
  7.659290e-02   6.356899e+01   4.720614e-01
  7.689190e-02   6.486155e+01   4.724738e-01
  7.719080e-02   6.497278e+01   4.754841e-01
  7.748970e-02   6.485587e+01   4.715949e-01
  7.778860e-02   6.410312e+01   4.718569e-01
  7.808750e-02   6.414963e+01   4.685951e-01
  7.838640e-02   6.355127e+01   4.638903e-01
  7.868540e-02   6.491272e+01   4.700983e-01
  7.898430e-02   6.335288e+01   4.619256e-01
  7.928320e-02   6.348005e+01   4.678413e-01
  7.958210e-02   6.439812e+01   4.624350e-01
  7.988100e-02   6.473480e+01   4.690312e-01
  8.018000e-02   6.377808e+01   4.630606e-01
  8.047890e-02   6.388295e+01   4.630293e-01
  8.077780e-02   6.351970e+01   4.608931e-01
  8.107670e-02   6.436117e+01   4.614920e-01
  8.137560e-02   6.426554e+01   4.644138e-01
  8.167450e-02   6.467961e+01   4.630378e-01
  8.197350e-02   6.475617e+01   4.604928e-01
  8.227240e-02   6.402840e+01   4.623260e-01
  8.257130e-02   6.496581e+01   4.561279e-01
  8.287020e-02   6.438201e+01   4.631919e-01
  8.316910e-02   6.383786e+01   4.580105e-01
  8.346810e-02   6.408405e+01   4.545654e-01
  8.376700e-02   6.406636e+01   4.608375e-01
  8.406590e-02   6.523450e+01   4.555286e-01
  8.436480e-02   6.451759e+01   4.600426e-01
  8.466370e-02   6.502213e+01   4.559394e-01
  8.496270e-02   6.349497e+01   4.612117e-01
  8.526160e-02   6.388198e+01   4.772231e-01
  8.556050e-02   6.482425e+01   4.811839e-01
  8.585940e-02   6.481694e+01   4.871802e-01
  8.615830e-02   6.472174e+01   4.868223e-01
  8.645720e-02   6.395452e+01   4.886868e-01
  8.675620e-02   6.474364e+01   4.941399e-01
  8.705510e-02   6.445241e+01   4.920461e-01
  8.735400e-02   6.421169e+01   4.935858e-01
  8.765290e-02   6.414320e+01   4.938185e-01
  8.795180e-02   6.484482e+01   5.005569e-01
  8.825080e-02   6.408649e+01   4.931043e-01
  8.854970e-02   6.424205e+01   5.002753e-01
  8.884860e-02   6.395998e+01   4.971300e-01
  8.914750e-02   6.494713e+01   5.072138e-01
  8.944640e-02   6.340662e+01   4.975249e-01
  8.974530e-02   6.444559e+01   4.974899e-01
  9.004430e-02   6.959047e+01   5.148779e-01
  9.034320e-02   6.443702e+01   4.779411e-01
  9.064210e-02   6.488835e+01   4.787146e-01
  9.094100e-02   6.388650e+01   4.651121e-01
  9.123990e-02   6.381094e+01   4.635925e-01
  9.153890e-02   6.408885e+01   4.671055e-01
  9.183780e-02   6.384267e+01   4.628834e-01
  9.213670e-02   6.372886e+01   4.608364e-01
  9.243560e-02   6.553484e+01   4.660891e-01
  9.273450e-02   6.410848e+01   4.569977e-01
  9.303350e-02   6.445942e+01   4.642899e-01
  9.333240e-02   6.484310e+01   4.553112e-01
  9.363130e-02   6.335250e+01   4.535139e-01
  9.393020e-02   6.300489e+01   4.499546e-01
  9.422910e-02   6.420329e+01   4.553768e-01
  9.452800e-02   6.405700e+01   4.560285e-01
  9.482700e-02   6.328645e+01   4.431155e-01
  9.512590e-02   6.399098e+01   4.538481e-01
  9.542480e-02   6.411608e+01   4.493431e-01
  9.572370e-02   6.386415e+01   4.484594e-01
  9.602260e-02   6.441382e+01   4.526542e-01
  9.632160e-02   6.440795e+01   4.448385e-01
  9.662050e-02   6.445337e+01   4.475497e-01
  9.691940e-02   6.376346e+01   4.451480e-01
  9.721830e-02   6.403313e+01   4.435423e-01
  9.751720e-02   6.319648e+01   4.428004e-01
  9.781610e-02   6.388606e+01   4.408872e-01
  9.811510e-02   6.412415e+01   4.460385e-01
  9.841400e-02   6.450940e+01   4.402064e-01
  9.871290e-02   6.407443e+01   4.418926e-01
  9.901180e-02   6.360508e+01   4.413403e-01
  9.931070e-02   6.467530e+01   4.411229e-01
  9.960970e-02   6.435499e+01   4.432166e-01
  9.990860e-02   6.451661e+01   4.364314e-01
  1.002070e-01   6.374862e+01   4.379513e-01
  1.005060e-01   6.389093e+01   4.360166e-01
  1.008050e-01   6.363128e+01   4.375480e-01
  1.011040e-01   6.444094e+01   4.341451e-01
  1.014030e-01   6.448118e+01   4.363116e-01
  1.017020e-01   6.330935e+01   4.364398e-01
  1.020010e-01   6.412432e+01   4.344243e-01
  1.023000e-01   6.417207e+01   4.325693e-01
  1.025990e-01   6.433202e+01   4.321090e-01
  1.028980e-01   6.332948e+01   4.303848e-01
  1.031970e-01   6.387243e+01   4.345868e-01
  1.034960e-01   6.466098e+01   4.292740e-01
  1.037950e-01   6.420141e+01   4.316702e-01
  1.040930e-01   6.376825e+01   4.266222e-01
  1.043920e-01   6.416937e+01   4.318943e-01
  1.046910e-01   6.424494e+01   4.314852e-01
  1.049900e-01   6.372033e+01   4.239082e-01
  1.052890e-01   6.406141e+01   4.285740e-01
  1.055880e-01   6.399733e+01   4.267437e-01
  1.058870e-01   6.417897e+01   4.289670e-01
  1.061860e-01   6.452041e+01   4.259260e-01
  1.064850e-01   6.379647e+01   4.241614e-01
  1.067840e-01   6.344693e+01   4.252250e-01
  1.070830e-01   6.335899e+01   4.214484e-01
  1.073820e-01   6.376064e+01   4.212226e-01
  1.076800e-01   6.387249e+01   4.212818e-01
  1.079790e-01   6.391405e+01   4.232904e-01
  1.082780e-01   6.395919e+01   4.253373e-01
  1.085770e-01   6.496314e+01   4.196501e-01
  1.088760e-01   6.375992e+01   4.215308e-01
  1.091750e-01   6.403456e+01   4.208885e-01
  1.094740e-01   6.410312e+01   4.220417e-01
  1.097730e-01   6.400312e+01   4.192534e-01
  1.100720e-01   6.403450e+01   4.154495e-01
  1.103710e-01   6.377801e+01   4.209701e-01
  1.106700e-01   6.427714e+01   4.165331e-01
  1.109690e-01   6.467210e+01   4.235992e-01
  1.112670e-01   6.374425e+01   4.130365e-01
  1.115660e-01   6.419629e+01   4.156776e-01
  1.118650e-01   6.442853e+01   4.203390e-01
  1.121640e-01   6.369839e+01   4.120134e-01
  1.124630e-01   6.437069e+01   4.153553e-01
  1.127620e-01   6.463066e+01   4.161932e-01
  1.130610e-01   6.424205e+01   4.143527e-01
  1.133600e-01   6.467408e+01   4.205294e-01
  1.136590e-01   6.428369e+01   4.090273e-01
  1.139580e-01   6.326804e+01   4.103300e-01
  1.142570e-01   6.418890e+01   4.130146e-01
  1.145560e-01   6.410347e+01   4.133214e-01
  1.148550e-01   6.431890e+01   4.128523e-01
  1.151530e-01   6.423688e+01   4.071992e-01
  1.154520e-01   6.387685e+01   4.111430e-01
  1.157510e-01   6.494866e+01   4.100095e-01
  1.160500e-01   6.448757e+01   4.148505e-01
  1.163490e-01   6.457594e+01   4.088313e-01
  1.166480e-01   6.417119e+01   4.103685e-01
  1.169470e-01   6.382418e+01   4.070026e-01
  1.172460e-01   6.380481e+01   4.075010e-01
  1.175450e-01   6.367111e+01   4.037507e-01
  1.178440e-01   6.399626e+01   4.047803e-01
  1.181430e-01   6.422385e+01   4.085556e-01
  1.184420e-01   6.361479e+01   4.043949e-01
  1.187400e-01   6.467611e+01   4.063744e-01
  1.190390e-01   6.407675e+01   4.036696e-01
  1.193380e-01   6.338505e+01   4.014849e-01
  1.196370e-01   6.433973e+01   4.066925e-01
  1.199360e-01   6.436801e+01   4.026935e-01
  1.202350e-01   6.360029e+01   4.032530e-01
  1.205340e-01   6.491397e+01   4.049380e-01
  1.208330e-01   6.461091e+01   4.026481e-01
  1.211320e-01   6.462963e+01   4.059541e-01
  1.214310e-01   6.380545e+01   3.967206e-01
  1.217300e-01   6.427248e+01   4.037426e-01
  1.220290e-01   6.388179e+01   4.011697e-01
  1.223270e-01   6.469453e+01   4.010488e-01
  1.226260e-01   6.537027e+01   4.026085e-01
  1.229250e-01   6.419776e+01   3.974199e-01
  1.232240e-01   6.452522e+01   4.021141e-01
  1.235230e-01   6.488601e+01   4.024369e-01
  1.238220e-01   6.455614e+01   3.980097e-01
  1.241210e-01   6.462044e+01   3.997684e-01
  1.244200e-01   6.509450e+01   3.976057e-01
  1.247190e-01   6.444591e+01   4.002774e-01
  1.250180e-01   6.391945e+01   3.937477e-01
  1.253170e-01   6.399612e+01   3.947446e-01
  1.256160e-01   6.461698e+01   3.992355e-01
  1.259140e-01   6.453629e+01   3.961519e-01
  1.262130e-01   6.457033e+01   3.962563e-01
  1.265120e-01   6.354189e+01   3.903347e-01
  1.268110e-01   6.443942e+01   3.938322e-01
  1.271100e-01   6.413912e+01   3.964647e-01
  1.274090e-01   6.459632e+01   3.945628e-01
  1.277080e-01   6.450068e+01   3.930193e-01
  1.280070e-01   6.399218e+01   3.902325e-01
  1.283060e-01   6.484629e+01   3.943208e-01
  1.286050e-01   6.461411e+01   3.963906e-01
  1.289040e-01   6.445799e+01   3.889651e-01
  1.292030e-01   6.544072e+01   3.968802e-01
  1.295020e-01   6.423969e+01   3.895175e-01
  1.298000e-01   6.439377e+01   3.907176e-01
  1.300990e-01   6.465178e+01   3.890664e-01
  1.303980e-01   6.392478e+01   3.875938e-01
  1.306970e-01   6.536332e+01   3.948887e-01
  1.309960e-01   6.391416e+01   3.882867e-01
  1.312950e-01   6.478627e+01   3.906830e-01
  1.315940e-01   6.478585e+01   3.863700e-01
  1.318930e-01   6.454371e+01   3.885004e-01
  1.321920e-01   6.462041e+01   3.884909e-01
  1.324910e-01   6.519735e+01   3.911895e-01
  1.327900e-01   6.458327e+01   3.871846e-01
  1.330890e-01   6.396650e+01   3.848588e-01
  1.333870e-01   6.409403e+01   3.850064e-01
  1.336860e-01   6.440334e+01   3.852277e-01
  1.339850e-01   6.519822e+01   3.861874e-01
  1.342840e-01   6.443471e+01   3.867390e-01
  1.345830e-01   6.482732e+01   3.864936e-01
  1.348820e-01   6.446786e+01   3.854206e-01
  1.351810e-01   6.490932e+01   3.818790e-01
  1.354800e-01   6.429951e+01   3.844485e-01
  1.357790e-01   6.487111e+01   3.838259e-01
  1.360780e-01   6.448940e+01   3.843151e-01
  1.363770e-01   6.487949e+01   3.850093e-01
  1.366760e-01   6.435523e+01   3.855543e-01
  1.369740e-01   6.416033e+01   3.986036e-01
  1.372730e-01   6.407687e+01   4.004492e-01
  1.375720e-01   6.475307e+01   4.119389e-01
  1.378710e-01   6.448253e+01   4.127986e-01
  1.381700e-01   6.370372e+01   4.120306e-01
  1.384690e-01   6.377864e+01   4.194330e-01
  1.387680e-01   6.434122e+01   4.097751e-01
  1.390670e-01   6.451549e+01   3.986617e-01
  1.393660e-01   6.472791e+01   3.985388e-01
  1.396650e-01   6.406060e+01   3.936772e-01
  1.399640e-01   6.463842e+01   3.964652e-01
  1.402630e-01   6.356557e+01   3.850691e-01
  1.405620e-01   6.449016e+01   3.922422e-01
  1.408600e-01   6.463796e+01   3.914577e-01
  1.411590e-01   6.452082e+01   3.920880e-01
  1.414580e-01   6.425399e+01   3.917708e-01
  1.417570e-01   6.465580e+01   3.855121e-01
  1.420560e-01   6.466794e+01   3.900830e-01
  1.423550e-01   6.448113e+01   3.868783e-01
  1.426540e-01   6.471157e+01   3.840466e-01
  1.429530e-01   6.443258e+01   3.822967e-01
  1.432520e-01   6.450336e+01   3.795563e-01
  1.435510e-01   6.502593e+01   3.838225e-01
  1.438500e-01   6.483861e+01   3.791991e-01
  1.441490e-01   6.430164e+01   3.767423e-01
  1.444470e-01   6.475858e+01   3.805314e-01
  1.447460e-01   6.457742e+01   3.762330e-01
  1.450450e-01   6.504927e+01   3.813845e-01
  1.453440e-01   6.482709e+01   3.747919e-01
  1.456430e-01   6.509949e+01   3.792940e-01
  1.459420e-01   6.433894e+01   3.764121e-01
  1.462410e-01   6.444932e+01   3.749907e-01
  1.465400e-01   6.459138e+01   3.767110e-01
  1.468390e-01   6.460409e+01   3.720197e-01
  1.471380e-01   6.439007e+01   3.743862e-01
  1.474370e-01   6.532331e+01   3.777428e-01
  1.477360e-01   6.449615e+01   3.742635e-01
  1.480340e-01   6.449554e+01   3.706579e-01
  1.483330e-01   6.456959e+01   3.793030e-01
  1.486320e-01   6.489763e+01   3.898054e-01
  1.489310e-01   6.478763e+01   3.911752e-01
  1.492300e-01   6.513024e+01   3.917188e-01
  1.495290e-01   6.563052e+01   3.956950e-01
  1.498280e-01   6.459114e+01   3.970875e-01
  1.501270e-01   6.571820e+01   4.020985e-01
  1.504260e-01   6.468029e+01   3.935661e-01
  1.507250e-01   6.474525e+01   3.996316e-01
  1.510240e-01   6.487269e+01   3.989843e-01
  1.513230e-01   6.514647e+01   4.051213e-01
  1.516210e-01   6.576645e+01   4.027709e-01
  1.519200e-01   6.579852e+01   4.028690e-01
  1.522190e-01   6.557234e+01   4.091803e-01
  1.525180e-01   6.507212e+01   4.027477e-01
  1.528170e-01   6.538136e+01   4.091373e-01
  1.531160e-01   6.429747e+01   4.024728e-01
  1.534150e-01   6.586964e+01   4.015173e-01
  1.537140e-01   6.465352e+01   3.910146e-01
  1.540130e-01   6.447995e+01   3.840542e-01
  1.543120e-01   6.521770e+01   3.864791e-01
  1.546110e-01   6.482516e+01   3.827709e-01
  1.549100e-01   6.530332e+01   3.844099e-01
  1.552090e-01   6.471556e+01   3.847553e-01
  1.555070e-01   6.496558e+01   3.762724e-01
  1.558060e-01   6.523497e+01   3.823813e-01
  1.561050e-01   6.458699e+01   3.766982e-01
  1.564040e-01   6.588121e+01   3.820116e-01
  1.567030e-01   6.553311e+01   3.790068e-01
  1.570020e-01   6.484729e+01   3.750654e-01
  1.573010e-01   6.439232e+01   3.772282e-01
  1.576000e-01   6.472191e+01   3.723588e-01
  1.578990e-01   6.574194e+01   3.772110e-01
  1.581980e-01   6.499912e+01   3.733671e-01
  1.584970e-01   6.499184e+01   3.731344e-01
  1.587960e-01   6.494242e+01   3.764224e-01
  1.590940e-01   6.517724e+01   3.717743e-01
  1.593930e-01   6.448007e+01   3.685418e-01
  1.596920e-01   6.504062e+01   3.711762e-01
  1.599910e-01   6.503716e+01   3.728421e-01
  1.602900e-01   6.468939e+01   3.712145e-01
  1.605890e-01   6.539971e+01   3.676927e-01
  1.608880e-01   6.538369e+01   3.700852e-01
  1.611870e-01   6.504617e+01   3.681098e-01
  1.614860e-01   6.498740e+01   3.683499e-01
  1.617850e-01   6.477750e+01   3.645461e-01
  1.620840e-01   6.479391e+01   3.645923e-01
  1.623830e-01   6.594526e+01   3.694253e-01
  1.626810e-01   6.463466e+01   3.635524e-01
  1.629800e-01   6.502466e+01   3.607641e-01
  1.632790e-01   6.517671e+01   3.623390e-01
  1.635780e-01   6.498810e+01   3.629771e-01
  1.638770e-01   6.492390e+01   3.651561e-01
  1.641760e-01   6.437222e+01   3.618359e-01
  1.644750e-01   6.391600e+01   3.597777e-01
  1.647740e-01   6.498975e+01   3.623989e-01
  1.650730e-01   6.494856e+01   3.636478e-01
  1.653720e-01   6.493079e+01   3.632069e-01
  1.656710e-01   6.507133e+01   3.614683e-01
  1.659700e-01   6.504401e+01   3.629385e-01
  1.662680e-01   6.468024e+01   3.605721e-01
  1.665670e-01   6.469471e+01   3.615753e-01
  1.668660e-01   6.564577e+01   3.607673e-01
  1.671650e-01   6.459053e+01   3.607059e-01
  1.674640e-01   6.475754e+01   3.604043e-01
  1.677630e-01   6.469655e+01   3.583376e-01
  1.680620e-01   6.578981e+01   3.636517e-01
  1.683610e-01   6.450696e+01   3.544767e-01
  1.686600e-01   6.505868e+01   3.608584e-01
  1.689590e-01   6.467763e+01   3.562330e-01
  1.692580e-01   6.485946e+01   3.565483e-01
  1.695570e-01   6.505412e+01   3.616127e-01
  1.698560e-01   6.471441e+01   3.546807e-01
  1.701540e-01   6.540298e+01   3.593462e-01
  1.704530e-01   6.490812e+01   3.550286e-01
  1.707520e-01   6.504488e+01   3.555852e-01
  1.710510e-01   6.496740e+01   3.583348e-01
  1.713500e-01   6.475947e+01   3.542579e-01
  1.716490e-01   6.476952e+01   3.570425e-01
  1.719480e-01   6.436788e+01   3.503225e-01
  1.722470e-01   6.449514e+01   3.529915e-01
  1.725460e-01   6.408605e+01   3.535006e-01
  1.728450e-01   6.484237e+01   3.532189e-01
  1.731440e-01   6.460296e+01   3.531060e-01
  1.734430e-01   6.465140e+01   3.500351e-01
  1.737410e-01   6.549718e+01   3.559051e-01
  1.740400e-01   6.439613e+01   3.521808e-01
  1.743390e-01   6.475097e+01   3.506564e-01
  1.746380e-01   6.542632e+01   3.540854e-01
  1.749370e-01   6.430446e+01   3.487450e-01
  1.752360e-01   6.542632e+01   3.540854e-01
  1.755350e-01   6.435644e+01   3.502914e-01
  1.758340e-01   6.463739e+01   3.463684e-01
  1.761330e-01   6.453716e+01   3.516711e-01
  1.764320e-01   6.478057e+01   3.474350e-01
  1.767310e-01   6.490499e+01   3.521366e-01
  1.770300e-01   6.430378e+01   3.468389e-01
  1.773280e-01   6.481530e+01   3.496030e-01
  1.776270e-01   6.444616e+01   3.473947e-01
  1.779260e-01   6.474318e+01   3.466517e-01
  1.782250e-01   6.489450e+01   3.498165e-01
  1.785240e-01   6.455665e+01   3.456431e-01
  1.788230e-01   6.450183e+01   3.472007e-01
  1.791220e-01   6.442762e+01   3.475170e-01
  1.794210e-01   6.428068e+01   3.438945e-01
  1.797200e-01   6.438496e+01   3.456914e-01
  1.800190e-01   6.377517e+01   3.417088e-01
  1.803180e-01   6.448501e+01   3.471555e-01
  1.806170e-01   6.448283e+01   3.442672e-01
  1.809160e-01   6.425486e+01   3.429915e-01
  1.812140e-01   6.465232e+01   3.448872e-01
  1.815130e-01   6.428240e+01   3.433979e-01
  1.818120e-01   6.479114e+01   3.461008e-01
  1.821110e-01   6.426192e+01   3.407071e-01
  1.824100e-01   6.450228e+01   3.438179e-01
  1.827090e-01   6.398281e+01   3.417683e-01
  1.830080e-01   6.463675e+01   3.436764e-01
  1.833070e-01   6.480943e+01   3.416659e-01
  1.836060e-01   6.402155e+01   3.387763e-01
  1.839050e-01   6.453739e+01   3.440783e-01
  1.842040e-01   6.425107e+01   3.405156e-01
  1.845030e-01   6.467670e+01   3.408288e-01
  1.848010e-01   6.481923e+01   3.430021e-01
  1.851000e-01   6.441157e+01   3.372565e-01
  1.853990e-01   6.454211e+01   3.425974e-01
  1.856980e-01   6.391578e+01   3.384963e-01
  1.859970e-01   6.411573e+01   3.377460e-01
  1.862960e-01   6.415592e+01   3.392926e-01
  1.865950e-01   6.397567e+01   3.370597e-01
  1.868940e-01   6.459087e+01   3.425620e-01
  1.871930e-01   6.416368e+01   3.342720e-01
  1.874920e-01   6.421721e+01   3.375368e-01
  1.877910e-01   6.378120e+01   3.362312e-01
  1.880900e-01   6.375816e+01   3.361704e-01
  1.883880e-01   6.437279e+01   3.395433e-01
  1.886870e-01   6.399161e+01   3.324475e-01
  1.889860e-01   6.395809e+01   3.379677e-01
  1.892850e-01   6.414001e+01   3.359175e-01
  1.895840e-01   6.415465e+01   3.348663e-01
  1.898830e-01   6.462064e+01   3.365476e-01
  1.901820e-01   6.437326e+01   3.355916e-01
  1.904810e-01   6.399210e+01   3.344418e-01
  1.907800e-01   6.432382e+01   3.345347e-01
  1.910790e-01   6.429752e+01   3.338521e-01
  1.913780e-01   6.403094e+01   3.342342e-01
  1.916770e-01   6.383940e+01   3.335800e-01
  1.919750e-01   6.361339e+01   3.337596e-01
  1.922740e-01   6.397310e+01   3.310405e-01
  1.925730e-01   6.355371e+01   3.307041e-01
  1.928720e-01   6.424032e+01   3.332453e-01
  1.931710e-01   6.448148e+01   3.344828e-01
  1.934700e-01   6.361795e+01   3.307206e-01
  1.937690e-01   6.371197e+01   3.300651e-01
  1.940680e-01   6.384790e+01   3.322259e-01
  1.943670e-01   6.444193e+01   3.318004e-01
  1.946660e-01   6.429691e+01   3.320278e-01
  1.949650e-01   6.387973e+01   3.288665e-01
  1.952640e-01   6.383887e+01   3.302442e-01
  1.955630e-01   6.451050e+01   3.331841e-01
  1.958610e-01   6.345688e+01   3.273366e-01
  1.961600e-01   6.457739e+01   3.315499e-01
  1.964590e-01   6.370895e+01   3.278396e-01
  1.967580e-01   6.392058e+01   3.306050e-01
  1.970570e-01   6.336817e+01   3.269616e-01
  1.973560e-01   6.418863e+01   3.273227e-01
  1.976550e-01   6.332532e+01   3.278773e-01
  1.979540e-01   6.353412e+01   3.260820e-01
  1.982530e-01   6.335736e+01   3.273725e-01
  1.985520e-01   6.403489e+01   3.270749e-01
  1.988510e-01   6.365514e+01   3.262479e-01
  1.991500e-01   6.326596e+01   3.274295e-01
  1.994480e-01   6.373232e+01   3.252962e-01
  1.997470e-01   6.354504e+01   3.266892e-01
  2.000460e-01   6.368275e+01   3.231878e-01
  2.003450e-01   6.453977e+01   3.276384e-01
  2.006440e-01   6.319835e+01   3.269614e-01
  2.009430e-01   6.366799e+01   3.231503e-01
  2.012420e-01   6.370315e+01   3.265154e-01
  2.015410e-01   6.434201e+01   3.247154e-01
  2.018400e-01   6.357546e+01   3.234775e-01
  2.021390e-01   6.392741e+01   3.253651e-01
  2.024380e-01   6.325554e+01   3.187982e-01
  2.027370e-01   6.360891e+01   3.246959e-01
  2.030350e-01   6.351032e+01   3.213582e-01
  2.033340e-01   6.283312e+01   3.204687e-01
  2.036330e-01   6.399902e+01   3.209393e-01
  2.039320e-01   6.287671e+01   3.189288e-01
  2.042310e-01   6.340778e+01   3.233324e-01
  2.045300e-01   6.343182e+01   3.187005e-01
  2.048290e-01   6.360362e+01   3.202192e-01
  2.051280e-01   6.311640e+01   3.185829e-01
  2.054270e-01   6.346639e+01   3.189225e-01
  2.057260e-01   6.363624e+01   3.227896e-01
  2.060250e-01   6.331887e+01   3.180127e-01
  2.063240e-01   6.362846e+01   3.213804e-01
  2.066230e-01   6.350332e+01   3.196939e-01
  2.069210e-01   6.308241e+01   3.198611e-01
  2.072200e-01   6.303731e+01   3.190628e-01
  2.075190e-01   6.339433e+01   3.175318e-01
  2.078180e-01   6.303085e+01   3.190464e-01
  2.081170e-01   6.277299e+01   3.167728e-01
  2.084160e-01   6.313135e+01   3.197108e-01
  2.087150e-01   6.311280e+01   3.161613e-01
  2.090140e-01   6.212079e+01   3.151229e-01
  2.093130e-01   6.402483e+01   3.197806e-01
  2.096120e-01   6.263592e+01   3.157596e-01
  2.099110e-01   6.295664e+01   3.151103e-01
  2.102100e-01   6.315074e+01   3.171883e-01
  2.105080e-01   6.299313e+01   3.184071e-01
  2.108070e-01   6.258639e+01   3.144449e-01
  2.111060e-01   6.281315e+01   3.142268e-01
  2.114050e-01   6.330598e+01   3.158515e-01
  2.117040e-01   6.328918e+01   3.207982e-01
  2.120030e-01   6.282157e+01   3.255484e-01
  2.123020e-01   6.255282e+01   3.271969e-01
  2.126010e-01   6.271632e+01   3.249856e-01
  2.129000e-01   6.332308e+01   3.298032e-01
  2.131990e-01   6.315136e+01   3.322376e-01
  2.134980e-01   6.331500e+01   3.346863e-01
  2.137970e-01   6.277788e+01   3.307950e-01
  2.140950e-01   6.305231e+01   3.333676e-01
  2.143940e-01   6.337367e+01   3.354701e-01
  2.146930e-01   6.258742e+01   3.336964e-01
  2.149920e-01   6.299606e+01   3.350997e-01
  2.152910e-01   6.306046e+01   3.357463e-01
  2.155900e-01   6.277266e+01   3.378685e-01
  2.158890e-01   6.275084e+01   3.378098e-01
  2.161880e-01   6.305572e+01   3.371722e-01
  2.164870e-01   6.328823e+01   3.390900e-01
  2.167860e-01   6.192220e+01   3.291406e-01
  2.170850e-01   6.262988e+01   3.284413e-01
  2.173840e-01   6.323985e+01   3.269224e-01
  2.176820e-01   6.271606e+01   3.241194e-01
  2.179810e-01   6.277564e+01   3.252842e-01
  2.182800e-01   6.319799e+01   3.220952e-01
  2.185790e-01   6.256307e+01   3.220155e-01
  2.188780e-01   6.298348e+01   3.196102e-01
  2.191770e-01   6.340246e+01   3.227560e-01
  2.194760e-01   6.244507e+01   3.211488e-01
  2.197750e-01   6.179399e+01   3.163064e-01
  2.200740e-01   6.249165e+01   3.160621e-01
  2.203730e-01   6.269685e+01   3.183361e-01
  2.206720e-01   6.286190e+01   3.178047e-01
  2.209710e-01   6.302529e+01   3.204045e-01
  2.212700e-01   6.224329e+01   3.139759e-01
  2.215680e-01   6.222844e+01   3.167385e-01
  2.218670e-01   6.242947e+01   3.130054e-01
  2.221660e-01   6.280971e+01   3.174030e-01
  2.224650e-01   6.222314e+01   3.134001e-01
  2.227640e-01   6.194758e+01   3.124444e-01
  2.230630e-01   6.257608e+01   3.149461e-01
  2.233620e-01   6.213019e+01   3.130352e-01
  2.236610e-01   6.218382e+01   3.131703e-01
  2.239600e-01   6.190872e+01   3.088879e-01
  2.242590e-01   6.212622e+01   3.125039e-01
  2.245580e-01   6.177589e+01   3.107181e-01
  2.248570e-01   6.259765e+01   3.146048e-01
  2.251550e-01   6.204822e+01   3.096148e-01
  2.254540e-01   6.244388e+01   3.108546e-01
  2.257530e-01   6.159396e+01   3.110330e-01
  2.260520e-01   6.210892e+01   3.085075e-01
  2.263510e-01   6.248368e+01   3.104456e-01
  2.266500e-01   6.197961e+01   3.090647e-01
  2.269490e-01   6.188059e+01   3.074416e-01
  2.272480e-01   6.244107e+01   3.113581e-01
  2.275470e-01   6.193689e+01   3.059778e-01
  2.278460e-01   6.175264e+01   3.090028e-01
  2.281450e-01   6.252876e+01   3.081768e-01
  2.284440e-01   6.179586e+01   3.078538e-01
  2.287420e-01   6.144254e+01   3.078483e-01
  2.290410e-01   6.215103e+01   3.034864e-01
  2.293400e-01   6.172122e+01   3.071696e-01
  2.296390e-01   6.189535e+01   3.061202e-01
  2.299380e-01   6.187109e+01   3.065518e-01
  2.302370e-01   6.165367e+01   3.053996e-01
  2.305360e-01   6.224503e+01   3.049140e-01
  2.308350e-01   6.227269e+01   3.092904e-01
  2.311340e-01   6.183767e+01   3.024832e-01
  2.314330e-01   6.195937e+01   3.049375e-01
  2.317320e-01   6.135342e+01   3.045332e-01
  2.320310e-01   6.177951e+01   3.024594e-01
  2.323290e-01   6.164230e+01   3.068491e-01
  2.326280e-01   6.234963e+01   3.031399e-01
  2.329270e-01   6.149507e+01   3.015261e-01
  2.332260e-01   6.135481e+01   3.027257e-01
  2.335250e-01   6.163603e+01   3.027017e-01
  2.338240e-01   6.167530e+01   3.039963e-01
  2.341230e-01   6.206312e+01   3.004571e-01
  2.344220e-01   6.147983e+01   3.020803e-01
  2.347210e-01   6.181124e+01   3.027745e-01
  2.350200e-01   6.172865e+01   3.017443e-01
  2.353190e-01   6.123486e+01   3.008875e-01
  2.356180e-01   6.106883e+01   2.971271e-01
  2.359170e-01   6.165630e+01   3.028706e-01
  2.362150e-01   6.154951e+01   3.006030e-01
  2.365140e-01   6.151988e+01   2.982223e-01
  2.368130e-01   6.129993e+01   2.999929e-01
  2.371120e-01   6.129511e+01   2.985923e-01
  2.374110e-01   6.133460e+01   3.012503e-01
  2.377100e-01   6.153929e+01   2.981553e-01
  2.380090e-01   6.143117e+01   2.992693e-01
  2.383080e-01   6.125602e+01   2.969014e-01
  2.386070e-01   6.123838e+01   2.984541e-01
  2.389060e-01   6.187948e+01   2.996664e-01
  2.392050e-01   6.184144e+01   2.979765e-01
  2.395040e-01   6.128993e+01   2.986946e-01
  2.398020e-01   6.124703e+01   2.965410e-01
  2.401010e-01   6.100918e+01   2.976660e-01
  2.404000e-01   6.139216e+01   2.957706e-01
  2.406990e-01   6.148350e+01   2.976790e-01
  2.409980e-01   6.163400e+01   2.970253e-01
  2.412970e-01   6.104250e+01   2.951497e-01
  2.415960e-01   6.101444e+01   2.959774e-01
  2.418950e-01   6.136028e+01   2.951378e-01
  2.421940e-01   6.090255e+01   2.952575e-01
  2.424930e-01   6.102908e+01   2.964638e-01
  2.427920e-01   6.071578e+01   2.919433e-01
  2.430910e-01   6.134666e+01   2.954382e-01
  2.433890e-01   6.090403e+01   2.933780e-01
  2.436880e-01   6.111593e+01   2.964489e-01
  2.439870e-01   6.156085e+01   2.939680e-01
  2.442860e-01   6.112882e+01   2.923921e-01
  2.445850e-01   6.116794e+01   2.942331e-01
  2.448840e-01   6.150873e+01   2.946106e-01
  2.451830e-01   6.178074e+01   2.968171e-01
  2.454820e-01   6.098803e+01   2.914088e-01
  2.457810e-01   6.056979e+01   2.915921e-01
  2.460800e-01   6.079795e+01   2.924669e-01
  2.463790e-01   6.046031e+01   2.906813e-01
  2.466780e-01   6.103219e+01   2.924858e-01
  2.469770e-01   6.105530e+01   2.916769e-01
  2.472750e-01   6.120264e+01   2.927854e-01
  2.475740e-01   6.112865e+01   2.935893e-01
  2.478730e-01   6.109930e+01   2.888154e-01
  2.481720e-01   6.079892e+01   2.910639e-01
  2.484710e-01   6.114981e+01   2.900898e-01
  2.487700e-01   6.108871e+01   2.930563e-01
  2.490690e-01   6.115107e+01   2.921211e-01
  2.493680e-01   6.113987e+01   2.891202e-01
  2.496670e-01   6.070052e+01   2.920151e-01
  2.499660e-01   6.051127e+01   2.885713e-01
  2.502650e-01   6.140020e+01   2.919618e-01
  2.505640e-01   6.068075e+01   2.873059e-01
  2.508620e-01   6.046036e+01   2.881352e-01
  2.511610e-01   6.111758e+01   2.920411e-01
  2.514600e-01   6.045082e+01   2.872786e-01
  2.517590e-01   6.037176e+01   2.868835e-01
  2.520580e-01   6.073674e+01   2.882698e-01
  2.523570e-01   6.102117e+01   2.892583e-01
  2.526560e-01   6.089203e+01   2.897945e-01
  2.529550e-01   6.135124e+01   2.875464e-01
  2.532540e-01   6.085500e+01   2.862790e-01
  2.535530e-01   6.082889e+01   2.860138e-01
  2.538520e-01   6.045903e+01   2.864714e-01
  2.541510e-01   6.072497e+01   2.855662e-01
  2.544490e-01   6.094661e+01   2.869037e-01
  2.547480e-01   6.050506e+01   2.861695e-01
  2.550470e-01   6.014619e+01   2.835980e-01
  2.553460e-01   6.059720e+01   2.850631e-01
  2.556450e-01   6.072568e+01   2.830642e-01
  2.559440e-01   6.035267e+01   2.850950e-01
  2.562430e-01   6.042504e+01   2.865968e-01
  2.565420e-01   6.060999e+01   2.844881e-01
  2.568410e-01   6.096103e+01   2.845076e-01
  2.571400e-01   6.034326e+01   2.834611e-01
  2.574390e-01   6.043067e+01   2.857889e-01
  2.577380e-01   6.032757e+01   2.845292e-01
  2.580360e-01   6.076346e+01   2.835485e-01
  2.583350e-01   6.038095e+01   2.851618e-01
  2.586340e-01   6.092559e+01   2.833319e-01
  2.589330e-01   6.131646e+01   2.870556e-01
  2.592320e-01   6.066338e+01   2.827216e-01
  2.595310e-01   5.988724e+01   2.818918e-01
  2.598300e-01   6.049134e+01   2.852192e-01
  2.601290e-01   6.063262e+01   2.811831e-01
  2.604280e-01   6.037758e+01   2.840425e-01
  2.607270e-01   6.026791e+01   2.800464e-01
  2.610260e-01   6.074401e+01   2.837019e-01
  2.613250e-01   6.035798e+01   2.833958e-01
  2.616240e-01   6.007966e+01   2.818499e-01
  2.619220e-01   6.028183e+01   2.824225e-01
  2.622210e-01   6.011555e+01   2.792119e-01
  2.625200e-01   6.028978e+01   2.813596e-01
  2.628190e-01   6.024821e+01   2.809698e-01
  2.631180e-01   6.040487e+01   2.795952e-01
  2.634170e-01   6.070742e+01   2.839152e-01
  2.637160e-01   6.042298e+01   2.796372e-01
  2.640150e-01   6.022692e+01   2.818993e-01
  2.643140e-01   6.053409e+01   2.795115e-01
  2.646130e-01   6.015639e+01   2.790196e-01
  2.649120e-01   6.016560e+01   2.820514e-01
  2.652110e-01   6.036876e+01   2.793204e-01
  2.655090e-01   6.012393e+01   2.795192e-01
  2.658080e-01   5.975535e+01   2.770463e-01
  2.661070e-01   6.002378e+01   2.789030e-01
  2.664060e-01   6.030015e+01   2.792572e-01
  2.667050e-01   5.971146e+01   2.781764e-01
  2.670040e-01   5.972414e+01   2.780153e-01
  2.673030e-01   6.005537e+01   2.779299e-01
  2.676020e-01   6.040132e+01   2.788242e-01
  2.679010e-01   5.978140e+01   2.772952e-01
  2.682000e-01   5.999743e+01   2.766681e-01
  2.684990e-01   6.021117e+01   2.781955e-01
  2.687980e-01   6.014648e+01   2.776685e-01
  2.690960e-01   5.979494e+01   2.779897e-01
  2.693950e-01   6.025808e+01   2.761519e-01
  2.696940e-01   6.020804e+01   2.764077e-01
  2.699930e-01   5.994663e+01   2.768314e-01
  2.702920e-01   5.945266e+01   2.754091e-01
  2.705910e-01   5.994209e+01   2.770084e-01
  2.708900e-01   6.002571e+01   2.750667e-01
  2.711890e-01   6.004152e+01   2.769568e-01
  2.714880e-01   6.034897e+01   2.766381e-01
  2.717870e-01   6.008139e+01   2.764884e-01
  2.720860e-01   5.993137e+01   2.751259e-01
  2.723850e-01   6.010105e+01   2.748728e-01
  2.726840e-01   6.018684e+01   2.761736e-01
  2.729820e-01   6.015178e+01   2.759082e-01
  2.732810e-01   5.993134e+01   2.744844e-01
  2.735800e-01   5.969802e+01   2.738585e-01
  2.738790e-01   6.008218e+01   2.752879e-01
  2.741780e-01   5.978856e+01   2.750739e-01
  2.744770e-01   6.030906e+01   2.737139e-01
  2.747760e-01   6.023852e+01   2.749128e-01
  2.750750e-01   6.042845e+01   2.785076e-01
  2.753740e-01   5.986155e+01   2.816336e-01
  2.756730e-01   5.996362e+01   2.833679e-01
  2.759720e-01   6.019242e+01   2.826091e-01
  2.762710e-01   5.987196e+01   2.858998e-01
  2.765690e-01   5.959376e+01   2.845162e-01
  2.768680e-01   5.981944e+01   2.877564e-01
  2.771670e-01   6.037326e+01   2.866803e-01
  2.774660e-01   5.999210e+01   2.866010e-01
  2.777650e-01   5.993848e+01   2.899608e-01
  2.780640e-01   5.998796e+01   2.886907e-01
  2.783630e-01   5.954484e+01   2.880464e-01
  2.786620e-01   6.003727e+01   2.909566e-01
  2.789610e-01   5.949085e+01   2.897377e-01
  2.792600e-01   5.988748e+01   2.935661e-01
  2.795590e-01   6.011592e+01   2.883631e-01
  2.798580e-01   5.953406e+01   2.914802e-01
  2.801560e-01   6.009033e+01   2.923974e-01
  2.804550e-01   6.013101e+01   2.933814e-01
  2.807540e-01   6.010919e+01   2.946706e-01
  2.810530e-01   5.999534e+01   2.916177e-01
  2.813520e-01   5.970324e+01   2.948029e-01
  2.816510e-01   6.029396e+01   2.952360e-01
  2.819500e-01   5.989308e+01   2.943655e-01
  2.822490e-01   5.977878e+01   2.940845e-01
  2.825480e-01   6.014723e+01   2.945387e-01
  2.828470e-01   6.013540e+01   2.979410e-01
  2.831460e-01   5.964185e+01   2.952205e-01
  2.834450e-01   5.951042e+01   2.933114e-01
  2.837430e-01   6.010919e+01   2.964896e-01
  2.840420e-01   5.979484e+01   2.973286e-01
  2.843410e-01   5.971133e+01   3.036043e-01
  2.846400e-01   5.963499e+01   3.055394e-01
  2.849390e-01   6.021765e+01   3.149564e-01
  2.852380e-01   5.957710e+01   3.161846e-01
  2.855370e-01   5.952521e+01   3.191804e-01
  2.858360e-01   5.907460e+01   3.200055e-01
  2.861350e-01   5.911524e+01   3.229425e-01
  2.864340e-01   5.964373e+01   3.291819e-01
  2.867330e-01   5.926186e+01   3.271840e-01
  2.870320e-01   5.921654e+01   3.326719e-01
  2.873310e-01   5.912580e+01   3.293367e-01
  2.876290e-01   5.899583e+01   3.342070e-01
  2.879280e-01   5.930821e+01   3.381541e-01
  2.882270e-01   5.894134e+01   3.333852e-01
  2.885260e-01   5.874171e+01   3.368791e-01
  2.888250e-01   5.935018e+01   3.377571e-01
  2.891240e-01   5.909650e+01   3.421188e-01
  2.894230e-01   5.882166e+01   3.444047e-01
  2.897220e-01   5.916757e+01   3.372371e-01
  2.900210e-01   5.914473e+01   3.460887e-01
  2.903200e-01   5.872175e+01   3.428339e-01
  2.906190e-01   5.919732e+01   3.479247e-01
  2.909180e-01   5.927679e+01   3.491040e-01
  2.912160e-01   5.942480e+01   3.457971e-01
  2.915150e-01   5.915980e+01   3.564037e-01
  2.918140e-01   5.892202e+01   3.474910e-01
  2.921130e-01   5.892438e+01   3.507466e-01
  2.924120e-01   5.905447e+01   3.536830e-01
  2.927110e-01   5.901388e+01   3.525746e-01
  2.930100e-01   5.890628e+01   3.614359e-01
  2.933090e-01   5.913618e+01   3.563326e-01
  2.936080e-01   5.925359e+01   3.542788e-01
  2.939070e-01   5.861299e+01   3.580225e-01
  2.942060e-01   5.909592e+01   3.601201e-01
  2.945050e-01   5.863311e+01   3.662281e-01
  2.948030e-01   5.892072e+01   3.575157e-01
  2.951020e-01   5.893364e+01   3.630141e-01
  2.954010e-01   5.851494e+01   3.634468e-01
  2.957000e-01   5.965170e+01   3.687265e-01
  2.959990e-01   5.889877e+01   3.659509e-01
  2.962980e-01   5.946132e+01   3.683599e-01
  2.965970e-01   5.889708e+01   3.702023e-01
  2.968960e-01   5.894548e+01   3.701265e-01
  2.971950e-01   6.009903e+01   3.721320e-01
  2.974940e-01   5.860794e+01   3.661495e-01
  2.977930e-01   5.848277e+01   3.691253e-01
  2.980920e-01   5.884889e+01   3.705074e-01
  2.983900e-01   5.873010e+01   3.731397e-01
  2.986890e-01   5.874519e+01   3.690435e-01
  2.989880e-01   5.886250e+01   3.733259e-01
  2.992870e-01   5.876877e+01   3.739670e-01
  2.995860e-01   5.897800e+01   3.767736e-01
  2.998850e-01   5.869975e+01   3.737473e-01
  3.001840e-01   5.850374e+01   3.754949e-01
  3.004830e-01   5.846481e+01   3.802514e-01
  3.007820e-01   5.786692e+01   3.768253e-01
  3.010810e-01   5.889056e+01   3.774571e-01
  3.013800e-01   5.797538e+01   3.801521e-01
  3.016790e-01   5.837526e+01   3.804584e-01
  3.019780e-01   5.925274e+01   3.853353e-01
  3.022760e-01   5.906434e+01   3.865206e-01
  3.025750e-01   5.850606e+01   3.826460e-01
  3.028740e-01   5.911936e+01   3.901100e-01
  3.031730e-01   5.893572e+01   3.876595e-01
  3.034720e-01   5.872273e+01   3.885346e-01
  3.037710e-01   5.810126e+01   3.862105e-01
  3.040700e-01   5.855549e+01   3.895743e-01
  3.043690e-01   5.893189e+01   3.954626e-01
  3.046680e-01   5.892675e+01   3.940641e-01
  3.049670e-01   5.878328e+01   3.900639e-01
  3.052660e-01   5.836190e+01   3.954944e-01
  3.055650e-01   5.838468e+01   3.941763e-01
  3.058630e-01   5.908496e+01   4.019478e-01
  3.061620e-01   5.874756e+01   3.934645e-01
  3.064610e-01   5.844118e+01   3.974579e-01
  3.067600e-01   5.764004e+01   4.007906e-01
  3.070590e-01   5.868176e+01   3.982751e-01
  3.073580e-01   5.870740e+01   4.044844e-01
  3.076570e-01   5.938264e+01   3.995051e-01
  3.079560e-01   5.840716e+01   4.025592e-01
  3.082550e-01   5.841548e+01   4.025878e-01
  3.085540e-01   5.912773e+01   4.047377e-01
  3.088530e-01   5.922713e+01   4.102228e-01
  3.091520e-01   5.874189e+01   4.025306e-01
  3.094500e-01   5.798317e+01   4.086667e-01
  3.097490e-01   5.828821e+01   4.078792e-01
  3.100480e-01   5.785664e+01   4.033316e-01
  3.103470e-01   5.819930e+01   4.158154e-01
  3.106460e-01   5.837489e+01   4.042326e-01
  3.109450e-01   5.801895e+01   4.148446e-01
  3.112440e-01   5.861951e+01   4.099667e-01
  3.115430e-01   5.811156e+01   4.135557e-01
  3.118420e-01   5.855859e+01   4.197452e-01
  3.121410e-01   5.883897e+01   4.142049e-01
  3.124400e-01   5.793272e+01   4.184968e-01
  3.127390e-01   5.859714e+01   4.149569e-01
  3.130380e-01   5.839879e+01   4.232352e-01
  3.133360e-01   5.811567e+01   4.198294e-01
  3.136350e-01   5.856154e+01   4.207619e-01
  3.139340e-01   5.903121e+01   4.286637e-01
  3.142330e-01   5.844384e+01   4.200030e-01
  3.145320e-01   5.858948e+01   4.309798e-01
  3.148310e-01   5.854266e+01   4.258352e-01
  3.151300e-01   5.887719e+01   4.270501e-01
  3.154290e-01   5.929962e+01   4.335838e-01
  3.157280e-01   5.810752e+01   4.263516e-01
  3.160270e-01   5.786467e+01   4.337994e-01
  3.163260e-01   5.833275e+01   4.271771e-01
  3.166250e-01   5.822566e+01   4.351504e-01
  3.169230e-01   5.742324e+01   4.295616e-01
  3.172220e-01   5.857363e+01   4.387199e-01
  3.175210e-01   5.785852e+01   4.356549e-01
  3.178200e-01   5.892305e+01   4.366228e-01
  3.181190e-01   5.855685e+01   4.433073e-01
  3.184180e-01   5.805115e+01   4.367589e-01
  3.187170e-01   5.810041e+01   4.447473e-01
  3.190160e-01   5.845173e+01   4.448891e-01
  3.193150e-01   5.840276e+01   4.380795e-01
  3.196140e-01   5.814798e+01   4.485814e-01
  3.199130e-01   5.799200e+01   4.415563e-01
  3.202120e-01   5.845554e+01   4.505921e-01
  3.205100e-01   5.854945e+01   4.497156e-01
  3.208090e-01   5.754889e+01   4.426314e-01
  3.211080e-01   5.863685e+01   4.537999e-01
  3.214070e-01   5.853632e+01   4.456104e-01
  3.217060e-01   5.866477e+01   4.534867e-01
  3.220050e-01   5.762197e+01   4.465478e-01
  3.223040e-01   5.852219e+01   4.479760e-01
  3.226030e-01   5.791736e+01   4.569924e-01
  3.229020e-01   5.807516e+01   4.422665e-01
  3.232010e-01   5.828185e+01   4.553964e-01
  3.235000e-01   5.795773e+01   4.490823e-01
  3.237990e-01   5.883498e+01   4.558386e-01
  3.240970e-01   5.806031e+01   4.597547e-01
  3.243960e-01   5.763064e+01   4.486403e-01
  3.246950e-01   5.820674e+01   4.621184e-01
  3.249940e-01   5.864808e+01   4.559671e-01
  3.252930e-01   5.777903e+01   4.599710e-01
  3.255920e-01   5.808830e+01   4.639054e-01
  3.258910e-01   5.849733e+01   4.610378e-01
  3.261900e-01   5.760265e+01   4.647038e-01
  3.264890e-01   5.854800e+01   4.630218e-01
  3.267880e-01   5.764749e+01   4.630507e-01
  3.270870e-01   5.894691e+01   4.762774e-01
  3.273860e-01   5.822804e+01   4.676838e-01
  3.276850e-01   5.818111e+01   4.731736e-01
  3.279830e-01   5.785294e+01   4.647910e-01
  3.282820e-01   5.797491e+01   4.747578e-01
  3.285810e-01   5.737439e+01   4.703609e-01
  3.288800e-01   5.838977e+01   4.779308e-01
  3.291790e-01   5.775396e+01   4.714334e-01
  3.294780e-01   5.870462e+01   4.827285e-01
  3.297770e-01   5.721770e+01   4.790987e-01
  3.300760e-01   5.807475e+01   4.776297e-01
  3.303750e-01   5.830197e+01   4.862044e-01
  3.306740e-01   5.742969e+01   4.759603e-01
  3.309730e-01   5.798470e+01   4.869742e-01
  3.312720e-01   5.752715e+01   4.887660e-01
  3.315700e-01   5.787309e+01   4.813240e-01
  3.318690e-01   5.856520e+01   4.969939e-01
  3.321680e-01   5.785652e+01   4.827919e-01
  3.324670e-01   5.854398e+01   4.980167e-01
  3.327660e-01   5.701932e+01   4.887570e-01
  3.330650e-01   5.792281e+01   4.931611e-01
  3.333640e-01   5.828761e+01   5.025915e-01
  3.336630e-01   5.813537e+01   4.902667e-01
  3.339620e-01   5.778452e+01   5.033121e-01
  3.342610e-01   5.801916e+01   4.974553e-01
  3.345600e-01   5.685395e+01   4.975144e-01
  3.348590e-01   5.851050e+01   5.136652e-01
  3.351570e-01   5.877698e+01   4.990068e-01
  3.354560e-01   5.795601e+01   5.149255e-01
  3.357550e-01   5.745109e+01   4.961352e-01
  3.360540e-01   5.828294e+01   5.145106e-01
  3.363530e-01   5.680516e+01   5.141633e-01
  3.366520e-01   5.816593e+01   5.049704e-01
  3.369510e-01   5.890286e+01   5.301403e-01
  3.372500e-01   5.778563e+01   5.015743e-01
  3.375490e-01   5.775171e+01   5.223032e-01
  3.378480e-01   5.848945e+01   5.230200e-01
  3.381470e-01   5.842936e+01   5.214621e-01
  3.384460e-01   5.800924e+01   5.335664e-01
  3.387450e-01   5.681525e+01   5.067742e-01
  3.390430e-01   5.786447e+01   5.301532e-01
  3.393420e-01   5.718417e+01   5.243386e-01
  3.396410e-01   5.759515e+01   5.268903e-01
  3.399400e-01   5.877790e+01   5.478686e-01
  3.402390e-01   5.731861e+01   5.152144e-01
  3.405380e-01   5.719947e+01   5.375643e-01
  3.408370e-01   5.737124e+01   5.306241e-01
  3.411360e-01   5.840457e+01   5.388921e-01
  3.414350e-01   5.733781e+01   5.411154e-01
  3.417340e-01   5.864306e+01   5.392822e-01
  3.420330e-01   5.728942e+01   5.491111e-01
  3.423320e-01   5.761895e+01   5.352555e-01
  3.426300e-01   5.764464e+01   5.500453e-01
  3.429290e-01   5.803229e+01   5.496064e-01
  3.432280e-01   5.746886e+01   5.446857e-01
  3.435270e-01   5.775596e+01   5.648792e-01
  3.438260e-01   5.771293e+01   5.421505e-01
  3.441250e-01   5.798931e+01   5.627379e-01
  3.444240e-01   5.812249e+01   5.554147e-01
  3.447230e-01   5.795280e+01   5.593369e-01
  3.450220e-01   5.724088e+01   5.673535e-01
  3.453210e-01   5.768728e+01   5.533313e-01
  3.456200e-01   5.768043e+01   5.746819e-01
  3.459190e-01   5.818045e+01   5.636645e-01
  3.462170e-01   5.695084e+01   5.684577e-01
  3.465160e-01   5.754404e+01   5.705545e-01
  3.468150e-01   5.825214e+01   5.731968e-01
  3.471140e-01   5.658909e+01   5.798598e-01
  3.474130e-01   5.771887e+01   5.697174e-01
  3.477120e-01   5.732587e+01   5.836224e-01
  3.480110e-01   5.840503e+01   5.827116e-01
  3.483100e-01   5.737443e+01   5.793329e-01
  3.486090e-01   5.849978e+01   6.000371e-01
  3.489080e-01   5.843324e+01   5.846540e-01
  3.492070e-01   5.805495e+01   5.987274e-01
  3.495060e-01   5.706443e+01   5.822901e-01
  3.498040e-01   5.735941e+01   5.961049e-01
  3.501030e-01   5.817585e+01   6.013188e-01
  3.504020e-01   5.677708e+01   5.930712e-01
  3.507010e-01   5.664520e+01   6.064644e-01
  3.510000e-01   5.829935e+01   5.961029e-01
  3.512990e-01   5.738541e+01   6.104140e-01
  3.515980e-01   5.730345e+01   6.017624e-01
  3.518970e-01   5.784030e+01   6.181623e-01
  3.521960e-01   5.706477e+01   6.227760e-01
  3.524950e-01   5.723840e+01   6.004175e-01
  3.527940e-01   5.678035e+01   6.246013e-01
  3.530930e-01   5.729009e+01   6.109575e-01
  3.533920e-01   5.743721e+01   6.270647e-01
  3.536900e-01   5.734616e+01   6.288501e-01
  3.539890e-01   5.604979e+01   6.183257e-01
  3.542880e-01   5.697044e+01   6.385473e-01
  3.545870e-01   5.703431e+01   6.138401e-01
  3.548860e-01   5.798627e+01   6.405856e-01
  3.551850e-01   5.699793e+01   6.235337e-01
  3.554840e-01   5.671954e+01   6.335501e-01
  3.557830e-01   5.737578e+01   6.396046e-01
  3.560820e-01   5.756236e+01   6.188428e-01
  3.563810e-01   5.767862e+01   6.400838e-01
  3.566800e-01   5.723272e+01   6.225730e-01
  3.569790e-01   5.835007e+01   6.486946e-01
  3.572770e-01   5.753909e+01   6.429450e-01
  3.575760e-01   5.748355e+01   6.162529e-01
  3.578750e-01   5.955586e+01   6.682396e-01
  3.581740e-01   5.683477e+01   6.237675e-01
  3.584730e-01   5.874608e+01   6.636810e-01
  3.587720e-01   5.784246e+01   6.471029e-01
  3.590710e-01   5.728994e+01   6.427747e-01
  3.593700e-01   5.756280e+01   6.690184e-01
  3.596690e-01   5.825278e+01   6.444743e-01
  3.599680e-01   5.641089e+01   6.636575e-01
  3.602670e-01   5.761778e+01   6.533989e-01
  3.605660e-01   5.760946e+01   6.692894e-01
  3.608640e-01   5.707678e+01   6.832725e-01
  3.611630e-01   5.767668e+01   6.511841e-01
  3.614620e-01   5.741343e+01   6.897783e-01
  3.617610e-01   5.829712e+01   6.691542e-01
  3.620600e-01   5.702098e+01   6.844215e-01
  3.623590e-01   5.707508e+01   6.817883e-01
  3.626580e-01   5.727869e+01   6.830033e-01
  3.629570e-01   5.728535e+01   7.014241e-01
  3.632560e-01   5.650308e+01   6.669614e-01
  3.635550e-01   5.598337e+01   7.047092e-01
  3.638540e-01   5.656607e+01   6.907553e-01
  3.641530e-01   5.800935e+01   7.042439e-01
  3.644510e-01   5.761493e+01   7.323012e-01
  3.647500e-01   5.754674e+01   6.875696e-01
  3.650490e-01   5.657301e+01   7.238687e-01
  3.653480e-01   5.795558e+01   7.153375e-01
  3.656470e-01   5.727179e+01   7.195608e-01
  3.659460e-01   5.720209e+01   7.407012e-01
  3.662450e-01   5.714115e+01   7.086397e-01
  3.665440e-01   5.611129e+01   7.509593e-01
  3.668430e-01   5.623428e+01   7.113137e-01
  3.671420e-01   5.843657e+01   7.563694e-01
  3.674410e-01   5.688456e+01   7.367749e-01
  3.677400e-01   5.712932e+01   7.517667e-01
  3.680390e-01   5.605434e+01   7.735497e-01
  3.683370e-01   5.520626e+01   7.186024e-01
  3.686360e-01   5.597430e+01   7.644081e-01
  3.689350e-01   5.727399e+01   7.566901e-01
  3.692340e-01   5.633582e+01   7.711450e-01
  3.695330e-01   5.649182e+01   7.994748e-01
  3.698320e-01   5.695971e+01   7.486925e-01
  3.701310e-01   5.773134e+01   8.106287e-01
  3.704300e-01   5.645701e+01   7.634905e-01
  3.707290e-01   5.782929e+01   8.137710e-01
  3.710280e-01   5.799661e+01   8.100527e-01
  3.713270e-01   5.645347e+01   7.875014e-01
  3.716260e-01   5.648657e+01   8.352127e-01
  3.719240e-01   5.727799e+01   7.864029e-01
  3.722230e-01   5.735542e+01   8.443756e-01
  3.725220e-01   5.739126e+01   8.156415e-01
  3.728210e-01   5.831928e+01   8.404541e-01
  3.731200e-01   5.802990e+01   8.881549e-01
  3.734190e-01   5.789478e+01   8.093413e-01
  3.737180e-01   5.676514e+01   8.752801e-01
  3.740170e-01   5.694725e+01   8.252358e-01
  3.743160e-01   5.504114e+01   8.681093e-01
  3.746150e-01   5.839818e+01   8.877810e-01
  3.749140e-01   5.787954e+01   8.625298e-01
  3.752130e-01   5.960694e+01   9.380233e-01
  3.755110e-01   5.796083e+01   8.602143e-01
  3.758100e-01   5.677273e+01   9.154510e-01
  3.761090e-01   5.615622e+01   8.832826e-01
  3.764080e-01   5.683063e+01   9.123608e-01
  3.767070e-01   5.524304e+01   9.405199e-01
  3.770060e-01   5.677863e+01   8.753841e-01
  3.773050e-01   5.637468e+01   9.582598e-01
  3.776040e-01   5.672879e+01   9.186924e-01
  3.779030e-01   5.770035e+01   9.571631e-01
  3.782020e-01   5.774004e+01   1.034210e+00
  3.785010e-01   5.692750e+01   9.027018e-01
  3.788000e-01   5.791323e+01   1.030720e+00
  3.790990e-01   5.709016e+01   9.441873e-01
  3.793970e-01   5.639624e+01   1.007397e+00
  3.796960e-01   5.702284e+01   1.008188e+00
  3.799950e-01   5.666698e+01   9.865950e-01
  3.802940e-01   5.670539e+01   1.097204e+00
  3.805930e-01   5.749163e+01   9.635618e-01
  3.808920e-01   5.646945e+01   1.101123e+00
  3.811910e-01   5.828012e+01   1.033979e+00
  3.814900e-01   5.755779e+01   1.081386e+00
  3.817890e-01   5.675683e+01   1.172552e+00
  3.820880e-01   5.799629e+01   1.007299e+00
  3.823870e-01   5.548177e+01   1.166810e+00
  3.826860e-01   5.755332e+01   1.042811e+00
  3.829840e-01   5.614796e+01   1.197351e+00
  3.832830e-01   5.689410e+01   1.152023e+00
  3.835820e-01   5.886261e+01   1.143880e+00
  3.838810e-01   5.498919e+01   1.236102e+00
  3.841800e-01   5.772663e+01   1.119692e+00
  3.844790e-01   5.936326e+01   1.293873e+00
  3.847780e-01   5.787113e+01   1.184006e+00
  3.850770e-01   5.636925e+01   1.270338e+00
  3.853760e-01   5.665158e+01   1.358508e+00
  3.856750e-01   5.530339e+01   1.157441e+00
  3.859740e-01   5.536828e+01   1.366805e+00
  3.862730e-01   5.501698e+01   1.236415e+00
  3.865710e-01   5.702156e+01   1.387062e+00
  3.868700e-01   5.584439e+01   1.397858e+00
  3.871690e-01   5.838778e+01   1.344827e+00
  3.874680e-01   5.602695e+01   1.517015e+00
  3.877670e-01   5.732466e+01   1.354924e+00
  3.880660e-01   5.586825e+01   1.548911e+00
  3.883650e-01   5.583582e+01   1.467333e+00
  3.886640e-01   5.550849e+01   1.526665e+00
  3.889630e-01   5.633610e+01   1.673678e+00
  3.892620e-01   5.736759e+01   1.518639e+00
  3.895610e-01   5.516208e+01   1.701529e+00
  3.898600e-01   5.205992e+01   1.608904e+00
  3.901580e-01   5.835769e+01   1.774946e+00
  3.904570e-01   5.931592e+01   2.000676e+00
  3.907560e-01   5.778635e+01   1.741533e+00
  3.910550e-01   5.759390e+01   2.007597e+00
  3.913540e-01   5.892353e+01   2.030639e+00
  3.916530e-01   5.920345e+01   2.035457e+00
  3.919520e-01   6.058119e+01   2.674725e+00
  3.922510e-01   5.752392e+01   2.006377e+00
  3.925500e-01   5.126767e+01   2.541244e+00
  3.928490e-01   5.384995e+01   2.377533e+00
  3.931480e-01   5.844767e+01   2.713365e+00
  3.934470e-01   0.000000e+00   0.000000e+00
  3.937460e-01   5.958135e+01   2.739553e+00
creator: radaver
creator-version: 3725
header-file: /nas_data/SAXS_data/20151104Workshop/header/JH1_0064.txt
image-file: /nas_data/Pilatus1M/20151104_Workshop/JH1_0064.tif
angular-axis-file: /nas_data/SAXS_data/20151104Workshop/q20151029.dat
beamstop-mask-file: /nas_data/SAXS_data/20151104Workshop/fit2d20151031.msk
detector-response-file: none
beam-center-x: 949.7700
beam-center-y: 918.8000
unit-time: 1.0000
channel-first: 10
channel-last: 1315
Exposure time [s]: 1.094049
Transmitted Beam: 0.483752
Incident Beam: 0.483752
Code: JH1
Concentration [mg/ml]: 1
Run Number: 0064
