# Supplementary material for: SAXS analysis of a soluble cytosolic NgBR construct including extracellular and transmembrane domains
Source: PLoS One. 2018 Jan 18;13(1):e0191371. doi: 10.1371/journal.pone.0191371 (PMC5773207; doi:10.1371/journal.pone.0191371)
Supplement: S1 File — (ZIP) [file pone.0191371.s001.zip › JH1_0065.dat]

Sample:   c= 1.0000 mg/ml  Code: JH1
  3.656810e-03   2.263626e+04   4.135734e+01
  3.955720e-03   2.198900e+04   2.799530e+01
  4.254640e-03   1.908057e+04   2.336921e+01
  4.553560e-03   1.541508e+04   2.025182e+01
  4.852480e-03   1.245634e+04   1.704406e+01
  5.151400e-03   1.053261e+04   1.548279e+01
  5.450320e-03   8.715793e+03   1.337765e+01
  5.749240e-03   7.423050e+03   1.196185e+01
  6.048150e-03   6.338851e+03   1.083491e+01
  6.347070e-03   5.491599e+03   9.581434e+00
  6.645990e-03   4.807087e+03   8.925013e+00
  6.944910e-03   4.201603e+03   8.032954e+00
  7.243830e-03   3.769336e+03   7.372539e+00
  7.542750e-03   3.353356e+03   6.927447e+00
  7.841670e-03   3.006990e+03   6.195202e+00
  8.140580e-03   2.714127e+03   5.966974e+00
  8.439500e-03   2.483329e+03   5.501379e+00
  8.738420e-03   2.276123e+03   5.216625e+00
  9.037340e-03   2.095099e+03   4.839263e+00
  9.336260e-03   1.932982e+03   4.567885e+00
  9.635180e-03   1.789734e+03   4.382866e+00
  9.934100e-03   1.638961e+03   4.058128e+00
  1.023300e-02   1.509162e+03   3.990815e+00
  1.053190e-02   1.396813e+03   3.894169e+00
  1.083090e-02   1.287650e+03   3.738907e+00
  1.112980e-02   1.183221e+03   3.553583e+00
  1.142870e-02   1.111018e+03   3.424162e+00
  1.172760e-02   1.014014e+03   3.262166e+00
  1.202650e-02   9.489335e+02   3.147016e+00
  1.232540e-02   8.741908e+02   3.003986e+00
  1.262440e-02   8.148910e+02   2.846382e+00
  1.292330e-02   7.578028e+02   2.702529e+00
  1.322220e-02   7.047459e+02   2.606205e+00
  1.352110e-02   6.575740e+02   2.492170e+00
  1.382000e-02   6.147243e+02   2.385862e+00
  1.411900e-02   5.720391e+02   2.290338e+00
  1.441790e-02   5.352845e+02   2.199579e+00
  1.471680e-02   5.005412e+02   2.116893e+00
  1.501570e-02   4.658367e+02   1.999981e+00
  1.531460e-02   4.418391e+02   1.938991e+00
  1.561350e-02   4.174609e+02   1.851673e+00
  1.591250e-02   3.906296e+02   1.806960e+00
  1.621140e-02   3.693311e+02   1.726713e+00
  1.651030e-02   3.477647e+02   1.657922e+00
  1.680920e-02   3.295224e+02   1.613853e+00
  1.710810e-02   3.106673e+02   1.570289e+00
  1.740710e-02   2.987378e+02   1.517687e+00
  1.770600e-02   2.804238e+02   1.455653e+00
  1.800490e-02   2.672319e+02   1.409768e+00
  1.830380e-02   2.551863e+02   1.388606e+00
  1.860270e-02   2.417169e+02   1.325217e+00
  1.890170e-02   2.316396e+02   1.297299e+00
  1.920060e-02   2.214522e+02   1.256427e+00
  1.949950e-02   2.122359e+02   1.244170e+00
  1.979840e-02   2.060034e+02   1.202767e+00
  2.009730e-02   1.952921e+02   1.158234e+00
  2.039620e-02   1.872269e+02   1.132009e+00
  2.069520e-02   1.800476e+02   1.104109e+00
  2.099410e-02   1.758247e+02   1.098991e+00
  2.129300e-02   1.688344e+02   1.048701e+00
  2.159190e-02   1.634261e+02   1.067324e+00
  2.189080e-02   1.552465e+02   1.046077e+00
  2.218980e-02   1.517940e+02   1.052199e+00
  2.248870e-02   1.464760e+02   1.052043e+00
  2.278760e-02   1.425371e+02   1.027577e+00
  2.308650e-02   1.377581e+02   1.041294e+00
  2.338540e-02   1.355718e+02   1.030852e+00
  2.368430e-02   1.340234e+02   1.006331e+00
  2.398330e-02   1.286838e+02   1.008517e+00
  2.428220e-02   1.255001e+02   9.738057e-01
  2.458110e-02   1.215281e+02   9.904913e-01
  2.488000e-02   1.179234e+02   9.496679e-01
  2.517890e-02   1.166051e+02   9.330800e-01
  2.547790e-02   1.143405e+02   9.370286e-01
  2.577680e-02   1.110225e+02   9.159164e-01
  2.607570e-02   1.109003e+02   9.228246e-01
  2.637460e-02   1.078565e+02   9.027623e-01
  2.667350e-02   1.058148e+02   8.717977e-01
  2.697250e-02   1.051924e+02   8.424293e-01
  2.727140e-02   1.010948e+02   7.952088e-01
  2.757030e-02   1.003951e+02   7.937676e-01
  2.786920e-02   9.943820e+01   7.809470e-01
  2.816810e-02   9.973881e+01   7.697307e-01
  2.846700e-02   9.716375e+01   7.503495e-01
  2.876600e-02   9.533418e+01   7.342964e-01
  2.906490e-02   9.462257e+01   7.337509e-01
  2.936380e-02   9.241149e+01   7.197279e-01
  2.966270e-02   9.191107e+01   7.125103e-01
  2.996160e-02   9.124993e+01   7.109833e-01
  3.026060e-02   9.052354e+01   6.969951e-01
  3.055950e-02   8.892925e+01   6.898509e-01
  3.085840e-02   8.685858e+01   6.788935e-01
  3.115730e-02   8.687994e+01   6.761341e-01
  3.145620e-02   8.679766e+01   6.693199e-01
  3.175510e-02   8.608095e+01   6.683795e-01
  3.205410e-02   8.575101e+01   6.634619e-01
  3.235300e-02   8.462481e+01   6.564206e-01
  3.265190e-02   8.355434e+01   6.402866e-01
  3.295080e-02   8.457420e+01   6.484066e-01
  3.324970e-02   8.318707e+01   6.422228e-01
  3.354870e-02   8.164785e+01   6.345901e-01
  3.384760e-02   8.053468e+01   6.229723e-01
  3.414650e-02   8.153221e+01   6.268186e-01
  3.444540e-02   7.921770e+01   6.093669e-01
  3.474430e-02   7.987862e+01   6.172882e-01
  3.504330e-02   8.014451e+01   6.106525e-01
  3.534220e-02   7.829011e+01   6.042912e-01
  3.564110e-02   7.865096e+01   6.049358e-01
  3.594000e-02   7.777732e+01   5.900523e-01
  3.623890e-02   7.864508e+01   6.034287e-01
  3.653780e-02   7.732782e+01   5.821696e-01
  3.683680e-02   7.709522e+01   5.888564e-01
  3.713570e-02   7.573733e+01   5.843436e-01
  3.743460e-02   7.533901e+01   5.733057e-01
  3.773350e-02   7.612299e+01   5.756166e-01
  3.803240e-02   7.573489e+01   5.878522e-01
  3.833140e-02   7.463372e+01   5.974331e-01
  3.863030e-02   7.436297e+01   6.056187e-01
  3.892920e-02   7.333882e+01   5.998696e-01
  3.922810e-02   7.382576e+01   6.042165e-01
  3.952700e-02   7.313065e+01   5.974678e-01
  3.982600e-02   7.347653e+01   6.075761e-01
  4.012490e-02   7.392563e+01   5.999319e-01
  4.042380e-02   7.275293e+01   6.029755e-01
  4.072270e-02   7.319649e+01   6.024249e-01
  4.102160e-02   7.259937e+01   5.991769e-01
  4.132050e-02   7.308741e+01   6.019759e-01
  4.161950e-02   7.156976e+01   5.895359e-01
  4.191840e-02   7.247126e+01   6.010126e-01
  4.221730e-02   7.191940e+01   5.909742e-01
  4.251620e-02   7.146942e+01   5.968440e-01
  4.281510e-02   7.057077e+01   5.839079e-01
  4.311410e-02   7.182702e+01   5.898369e-01
  4.341300e-02   7.105424e+01   5.896871e-01
  4.371190e-02   7.169092e+01   5.907946e-01
  4.401080e-02   7.052731e+01   5.859804e-01
  4.430970e-02   6.999507e+01   5.793032e-01
  4.460860e-02   7.129314e+01   5.853935e-01
  4.490760e-02   7.062391e+01   5.841277e-01
  4.520650e-02   6.985632e+01   5.765380e-01
  4.550540e-02   7.058175e+01   5.824655e-01
  4.580430e-02   7.040481e+01   5.795273e-01
  4.610320e-02   6.936546e+01   5.723503e-01
  4.640220e-02   6.910809e+01   5.756210e-01
  4.670110e-02   6.894987e+01   5.664010e-01
  4.700000e-02   6.986626e+01   5.722707e-01
  4.729890e-02   6.985661e+01   5.743730e-01
  4.759780e-02   6.853767e+01   5.682151e-01
  4.789680e-02   6.858230e+01   5.648892e-01
  4.819570e-02   6.849734e+01   5.638453e-01
  4.849460e-02   6.777624e+01   5.629481e-01
  4.879350e-02   6.873718e+01   5.607137e-01
  4.909240e-02   6.822621e+01   5.662170e-01
  4.939130e-02   6.858205e+01   5.580574e-01
  4.969030e-02   6.819746e+01   5.585079e-01
  4.998920e-02   6.814224e+01   5.576071e-01
  5.028810e-02   6.864409e+01   5.576399e-01
  5.058700e-02   6.718723e+01   5.557030e-01
  5.088590e-02   6.764977e+01   5.483514e-01
  5.118490e-02   6.679162e+01   5.520534e-01
  5.148380e-02   6.841660e+01   5.560488e-01
  5.178270e-02   6.714229e+01   5.437381e-01
  5.208160e-02   6.764553e+01   5.515885e-01
  5.238050e-02   6.654784e+01   5.413257e-01
  5.267940e-02   6.762483e+01   5.534844e-01
  5.297840e-02   6.815983e+01   5.484823e-01
  5.327730e-02   6.673725e+01   5.402099e-01
  5.357620e-02   6.675920e+01   5.421847e-01
  5.387510e-02   6.699554e+01   5.400058e-01
  5.417400e-02   6.681694e+01   5.443256e-01
  5.447300e-02   6.664559e+01   5.355176e-01
  5.477190e-02   6.658317e+01   5.364902e-01
  5.507080e-02   6.692899e+01   5.378816e-01
  5.536970e-02   6.684617e+01   5.357130e-01
  5.566860e-02   6.660381e+01   5.384247e-01
  5.596760e-02   6.717145e+01   5.345904e-01
  5.626650e-02   6.639967e+01   5.339209e-01
  5.656540e-02   6.652994e+01   5.326317e-01
  5.686430e-02   6.705662e+01   5.317434e-01
  5.716320e-02   6.607054e+01   5.243199e-01
  5.746210e-02   6.645167e+01   5.311207e-01
  5.776110e-02   6.689415e+01   5.346914e-01
  5.806000e-02   6.654715e+01   5.250523e-01
  5.835890e-02   6.701309e+01   5.274659e-01
  5.865780e-02   6.646127e+01   5.224271e-01
  5.895670e-02   6.579650e+01   5.296876e-01
  5.925570e-02   6.669850e+01   5.210979e-01
  5.955460e-02   6.574436e+01   5.241798e-01
  5.985350e-02   6.655506e+01   5.199773e-01
  6.015240e-02   6.601818e+01   5.195545e-01
  6.045130e-02   6.543610e+01   5.178196e-01
  6.075020e-02   6.588320e+01   5.145869e-01
  6.104920e-02   6.569199e+01   5.177094e-01
  6.134810e-02   6.589961e+01   5.190877e-01
  6.164700e-02   6.511437e+01   5.078080e-01
  6.194590e-02   6.592005e+01   5.191682e-01
  6.224480e-02   6.639791e+01   5.095936e-01
  6.254380e-02   6.649250e+01   5.186187e-01
  6.284270e-02   6.669035e+01   5.210661e-01
  6.314160e-02   6.596891e+01   5.058543e-01
  6.344050e-02   6.564106e+01   5.120089e-01
  6.373940e-02   6.515441e+01   5.016927e-01
  6.403840e-02   6.601668e+01   5.129298e-01
  6.433730e-02   6.522253e+01   5.045410e-01
  6.463620e-02   6.540600e+01   5.011256e-01
  6.493510e-02   6.566712e+01   5.131966e-01
  6.523400e-02   6.621250e+01   5.047189e-01
  6.553290e-02   6.621349e+01   5.073123e-01
  6.583190e-02   6.485567e+01   5.000302e-01
  6.613080e-02   6.449984e+01   4.941392e-01
  6.642970e-02   6.592780e+01   5.088410e-01
  6.672860e-02   6.523577e+01   4.954631e-01
  6.702750e-02   6.560182e+01   5.018751e-01
  6.732650e-02   6.551818e+01   4.980248e-01
  6.762540e-02   6.462855e+01   4.946320e-01
  6.792430e-02   6.555151e+01   5.001601e-01
  6.822320e-02   6.467828e+01   4.889777e-01
  6.852210e-02   6.507277e+01   4.978278e-01
  6.882110e-02   6.575650e+01   4.964487e-01
  6.912000e-02   6.463127e+01   4.916952e-01
  6.941890e-02   6.557395e+01   4.918708e-01
  6.971780e-02   6.484223e+01   4.886417e-01
  7.001670e-02   6.528136e+01   4.966265e-01
  7.031560e-02   6.506889e+01   4.890187e-01
  7.061460e-02   6.570389e+01   4.918777e-01
  7.091350e-02   6.511322e+01   4.882363e-01
  7.121240e-02   6.441113e+01   4.818758e-01
  7.151130e-02   6.504795e+01   4.903731e-01
  7.181020e-02   6.417690e+01   4.805405e-01
  7.210920e-02   6.488005e+01   4.864195e-01
  7.240810e-02   6.473889e+01   4.812669e-01
  7.270700e-02   6.430797e+01   4.856787e-01
  7.300590e-02   6.438919e+01   4.813347e-01
  7.330480e-02   6.424487e+01   4.753925e-01
  7.360370e-02   6.478245e+01   4.832628e-01
  7.390270e-02   6.548194e+01   4.803952e-01
  7.420160e-02   6.471770e+01   4.848754e-01
  7.450050e-02   6.543766e+01   4.784508e-01
  7.479940e-02   6.459312e+01   4.766793e-01
  7.509830e-02   6.506089e+01   4.824622e-01
  7.539730e-02   6.465787e+01   4.738398e-01
  7.569620e-02   6.444685e+01   4.739380e-01
  7.599510e-02   6.520181e+01   4.798143e-01
  7.629400e-02   6.489136e+01   4.725280e-01
  7.659290e-02   6.451116e+01   4.754921e-01
  7.689190e-02   6.413437e+01   4.697638e-01
  7.719080e-02   6.427598e+01   4.728732e-01
  7.748970e-02   6.520779e+01   4.728183e-01
  7.778860e-02   6.384877e+01   4.708658e-01
  7.808750e-02   6.507940e+01   4.719245e-01
  7.838640e-02   6.421712e+01   4.662605e-01
  7.868540e-02   6.445532e+01   4.683852e-01
  7.898430e-02   6.441248e+01   4.657189e-01
  7.928320e-02   6.468575e+01   4.722091e-01
  7.958210e-02   6.467215e+01   4.633645e-01
  7.988100e-02   6.400304e+01   4.663191e-01
  8.018000e-02   6.419366e+01   4.645134e-01
  8.047890e-02   6.466011e+01   4.657837e-01
  8.077780e-02   6.296012e+01   4.588057e-01
  8.107670e-02   6.506758e+01   4.639643e-01
  8.137560e-02   6.462991e+01   4.656750e-01
  8.167450e-02   6.493981e+01   4.639149e-01
  8.197350e-02   6.462669e+01   4.599794e-01
  8.227240e-02   6.525857e+01   4.666925e-01
  8.257130e-02   6.467232e+01   4.550441e-01
  8.287020e-02   6.385746e+01   4.612481e-01
  8.316910e-02   6.438826e+01   4.599278e-01
  8.346810e-02   6.534587e+01   4.589660e-01
  8.376700e-02   6.478073e+01   4.633464e-01
  8.406590e-02   6.468522e+01   4.535546e-01
  8.436480e-02   6.419776e+01   4.588482e-01
  8.466370e-02   6.478024e+01   4.550382e-01
  8.496270e-02   6.484021e+01   4.660183e-01
  8.526160e-02   6.381026e+01   4.769003e-01
  8.556050e-02   6.368806e+01   4.768936e-01
  8.585940e-02   6.409914e+01   4.844194e-01
  8.615830e-02   6.370742e+01   4.829370e-01
  8.645720e-02   6.461180e+01   4.911351e-01
  8.675620e-02   6.398596e+01   4.911835e-01
  8.705510e-02   6.404325e+01   4.904254e-01
  8.735400e-02   6.378347e+01   4.918806e-01
  8.765290e-02   6.459976e+01   4.955159e-01
  8.795180e-02   6.448610e+01   4.991131e-01
  8.825080e-02   6.509593e+01   4.969155e-01
  8.854970e-02   6.413769e+01   4.998113e-01
  8.884860e-02   6.442816e+01   4.988888e-01
  8.914750e-02   6.383125e+01   5.027798e-01
  8.944640e-02   6.444975e+01   5.015431e-01
  8.974530e-02   6.454979e+01   4.978347e-01
  9.004430e-02   7.558054e+01   5.365182e-01
  9.034320e-02   6.322428e+01   4.733677e-01
  9.064210e-02   6.420962e+01   4.761496e-01
  9.094100e-02   6.382780e+01   4.648450e-01
  9.123990e-02   6.379963e+01   4.634981e-01
  9.153890e-02   6.433279e+01   4.679398e-01
  9.183780e-02   6.389175e+01   4.630080e-01
  9.213670e-02   6.427392e+01   4.627497e-01
  9.243560e-02   6.575176e+01   4.668061e-01
  9.273450e-02   6.405140e+01   4.567416e-01
  9.303350e-02   6.350510e+01   4.607871e-01
  9.333240e-02   6.392362e+01   4.520196e-01
  9.363130e-02   6.429219e+01   4.568124e-01
  9.393020e-02   6.474773e+01   4.560830e-01
  9.422910e-02   6.414332e+01   4.551118e-01
  9.452800e-02   6.351970e+01   4.540598e-01
  9.482700e-02   6.387677e+01   4.451261e-01
  9.512590e-02   6.377352e+01   4.530242e-01
  9.542480e-02   6.406041e+01   4.490964e-01
  9.572370e-02   6.359130e+01   4.474490e-01
  9.602260e-02   6.345767e+01   4.492304e-01
  9.632160e-02   6.338873e+01   4.412541e-01
  9.662050e-02   6.444476e+01   4.474684e-01
  9.691940e-02   6.368977e+01   4.448395e-01
  9.721830e-02   6.411670e+01   4.437806e-01
  9.751720e-02   6.353246e+01   4.439249e-01
  9.781610e-02   6.397175e+01   4.411321e-01
  9.811510e-02   6.424589e+01   4.464104e-01
  9.841400e-02   6.389091e+01   4.380408e-01
  9.871290e-02   6.425470e+01   4.424629e-01
  9.901180e-02   6.469265e+01   4.450463e-01
  9.931070e-02   6.404379e+01   4.389135e-01
  9.960970e-02   6.457823e+01   4.439336e-01
  9.990860e-02   6.425974e+01   4.355117e-01
  1.002070e-01   6.475368e+01   4.413394e-01
  1.005060e-01   6.453964e+01   4.381741e-01
  1.008050e-01   6.380014e+01   4.380778e-01
  1.011040e-01   6.473901e+01   4.350980e-01
  1.014030e-01   6.394982e+01   4.344602e-01
  1.017020e-01   6.477474e+01   4.414111e-01
  1.020010e-01   6.454212e+01   4.357871e-01
  1.023000e-01   6.413691e+01   4.324011e-01
  1.025990e-01   6.423308e+01   4.317270e-01
  1.028980e-01   6.366290e+01   4.314667e-01
  1.031970e-01   6.397008e+01   4.348689e-01
  1.034960e-01   6.423582e+01   4.278112e-01
  1.037950e-01   6.330452e+01   4.285951e-01
  1.040930e-01   6.368225e+01   4.262854e-01
  1.043920e-01   6.401512e+01   4.313253e-01
  1.046910e-01   6.364492e+01   4.294161e-01
  1.049900e-01   6.465301e+01   4.269503e-01
  1.052890e-01   6.384030e+01   4.277845e-01
  1.055880e-01   6.471945e+01   4.290952e-01
  1.058870e-01   6.397502e+01   4.282356e-01
  1.061860e-01   6.417387e+01   4.247318e-01
  1.064850e-01   6.449794e+01   4.264379e-01
  1.067840e-01   6.354631e+01   4.255090e-01
  1.070830e-01   6.375642e+01   4.227195e-01
  1.073820e-01   6.387395e+01   4.215483e-01
  1.076800e-01   6.437451e+01   4.228855e-01
  1.079790e-01   6.519702e+01   4.274686e-01
  1.082780e-01   6.412830e+01   4.258503e-01
  1.085770e-01   6.453082e+01   4.182034e-01
  1.088760e-01   6.385950e+01   4.218113e-01
  1.091750e-01   6.437386e+01   4.219536e-01
  1.094740e-01   6.369946e+01   4.206624e-01
  1.097730e-01   6.390328e+01   4.188781e-01
  1.100720e-01   6.381498e+01   4.146891e-01
  1.103710e-01   6.454397e+01   4.234417e-01
  1.106700e-01   6.440539e+01   4.169005e-01
  1.109690e-01   6.346445e+01   4.195773e-01
  1.112670e-01   6.413898e+01   4.142657e-01
  1.115660e-01   6.418960e+01   4.156082e-01
  1.118650e-01   6.444661e+01   4.203497e-01
  1.121640e-01   6.446707e+01   4.144443e-01
  1.124630e-01   6.408526e+01   4.143858e-01
  1.127620e-01   6.356276e+01   4.126930e-01
  1.130610e-01   6.424064e+01   4.143005e-01
  1.133600e-01   6.369966e+01   4.173014e-01
  1.136590e-01   6.423768e+01   4.088339e-01
  1.139580e-01   6.428315e+01   4.135611e-01
  1.142570e-01   6.365073e+01   4.112323e-01
  1.145560e-01   6.468821e+01   4.151545e-01
  1.148550e-01   6.431471e+01   4.127914e-01
  1.151530e-01   6.412405e+01   4.067946e-01
  1.154520e-01   6.423521e+01   4.122473e-01
  1.157510e-01   6.405131e+01   4.071204e-01
  1.160500e-01   6.478492e+01   4.157580e-01
  1.163490e-01   6.419622e+01   4.075807e-01
  1.166480e-01   6.442143e+01   4.111206e-01
  1.169470e-01   6.435961e+01   4.086592e-01
  1.172460e-01   6.359239e+01   4.067753e-01
  1.175450e-01   6.419144e+01   4.053505e-01
  1.178440e-01   6.378445e+01   4.040634e-01
  1.181430e-01   6.425846e+01   4.086187e-01
  1.184420e-01   6.427611e+01   4.064447e-01
  1.187400e-01   6.440086e+01   4.054621e-01
  1.190390e-01   6.442050e+01   4.047044e-01
  1.193380e-01   6.450440e+01   4.049679e-01
  1.196370e-01   6.399083e+01   4.055417e-01
  1.199360e-01   6.406104e+01   4.016860e-01
  1.202350e-01   6.447778e+01   4.059786e-01
  1.205340e-01   6.429799e+01   4.029658e-01
  1.208330e-01   6.442295e+01   4.020158e-01
  1.211320e-01   6.416609e+01   4.044492e-01
  1.214310e-01   6.340360e+01   3.954238e-01
  1.217300e-01   6.463805e+01   4.048427e-01
  1.220290e-01   6.417186e+01   4.020333e-01
  1.223270e-01   6.507486e+01   4.021797e-01
  1.226260e-01   6.514700e+01   4.018741e-01
  1.229250e-01   6.470937e+01   3.989544e-01
  1.232240e-01   6.509413e+01   4.038365e-01
  1.235230e-01   6.403762e+01   3.997514e-01
  1.238220e-01   6.431314e+01   3.972142e-01
  1.241210e-01   6.453387e+01   3.994547e-01
  1.244200e-01   6.475660e+01   3.965268e-01
  1.247190e-01   6.467468e+01   4.009412e-01
  1.250180e-01   6.444310e+01   3.953118e-01
  1.253170e-01   6.437820e+01   3.958757e-01
  1.256160e-01   6.407931e+01   3.975253e-01
  1.259140e-01   6.369971e+01   3.935306e-01
  1.262130e-01   6.407897e+01   3.947004e-01
  1.265120e-01   6.472351e+01   3.939020e-01
  1.268110e-01   6.512487e+01   3.958758e-01
  1.271100e-01   6.422238e+01   3.966763e-01
  1.274090e-01   6.419113e+01   3.932781e-01
  1.277080e-01   6.416263e+01   3.919430e-01
  1.280070e-01   6.446519e+01   3.916270e-01
  1.283060e-01   6.464680e+01   3.936685e-01
  1.286050e-01   6.497852e+01   3.974611e-01
  1.289040e-01   6.459570e+01   3.893356e-01
  1.292030e-01   6.518503e+01   3.960586e-01
  1.295020e-01   6.505609e+01   3.919397e-01
  1.298000e-01   6.446666e+01   3.908938e-01
  1.300990e-01   6.376848e+01   3.863550e-01
  1.303980e-01   6.518119e+01   3.913393e-01
  1.306970e-01   6.464229e+01   3.926595e-01
  1.309960e-01   6.482394e+01   3.909955e-01
  1.312950e-01   6.421079e+01   3.888993e-01
  1.315940e-01   6.512572e+01   3.873376e-01
  1.318930e-01   6.508763e+01   3.900891e-01
  1.321920e-01   6.449814e+01   3.880785e-01
  1.324910e-01   6.504625e+01   3.906911e-01
  1.327900e-01   6.440365e+01   3.866013e-01
  1.330890e-01   6.422728e+01   3.855982e-01
  1.333870e-01   6.455329e+01   3.863389e-01
  1.336860e-01   6.505891e+01   3.871389e-01
  1.339850e-01   6.503229e+01   3.856513e-01
  1.342840e-01   6.504416e+01   3.885190e-01
  1.345830e-01   6.429178e+01   3.848496e-01
  1.348820e-01   6.442079e+01   3.852356e-01
  1.351810e-01   6.478433e+01   3.814673e-01
  1.354800e-01   6.516720e+01   3.869893e-01
  1.357790e-01   6.487209e+01   3.837846e-01
  1.360780e-01   6.368461e+01   3.818656e-01
  1.363770e-01   6.485315e+01   3.848868e-01
  1.366760e-01   6.389242e+01   3.841212e-01
  1.369740e-01   6.425946e+01   3.988656e-01
  1.372730e-01   6.458006e+01   4.019722e-01
  1.375720e-01   6.464386e+01   4.115440e-01
  1.378710e-01   6.402384e+01   4.112805e-01
  1.381700e-01   6.455766e+01   4.147354e-01
  1.384690e-01   6.459681e+01   4.220662e-01
  1.387680e-01   6.472302e+01   4.109419e-01
  1.390670e-01   6.475926e+01   3.993683e-01
  1.393660e-01   6.454130e+01   3.979182e-01
  1.396650e-01   6.517784e+01   3.970496e-01
  1.399640e-01   6.512196e+01   3.978996e-01
  1.402630e-01   6.467038e+01   3.883564e-01
  1.405620e-01   6.444910e+01   3.920723e-01
  1.408600e-01   6.508291e+01   3.927576e-01
  1.411590e-01   6.481805e+01   3.929449e-01
  1.414580e-01   6.512284e+01   3.943653e-01
  1.417570e-01   6.462715e+01   3.853824e-01
  1.420560e-01   6.510475e+01   3.913532e-01
  1.423550e-01   6.489563e+01   3.880751e-01
  1.426540e-01   6.505216e+01   3.850117e-01
  1.429530e-01   6.422728e+01   3.816432e-01
  1.432520e-01   6.504229e+01   3.810948e-01
  1.435510e-01   6.456250e+01   3.824084e-01
  1.438500e-01   6.468180e+01   3.786967e-01
  1.441490e-01   6.463112e+01   3.776629e-01
  1.444470e-01   6.436364e+01   3.793257e-01
  1.447460e-01   6.452970e+01   3.760508e-01
  1.450450e-01   6.454472e+01   3.798589e-01
  1.453440e-01   6.473853e+01   3.744928e-01
  1.456430e-01   6.413890e+01   3.764419e-01
  1.459420e-01   6.423828e+01   3.760743e-01
  1.462410e-01   6.512162e+01   3.768981e-01
  1.465400e-01   6.407132e+01   3.751482e-01
  1.468390e-01   6.451856e+01   3.717306e-01
  1.471380e-01   6.460378e+01   3.749638e-01
  1.474370e-01   6.512047e+01   3.771126e-01
  1.477360e-01   6.478964e+01   3.750710e-01
  1.480340e-01   6.508554e+01   3.723066e-01
  1.483330e-01   6.478641e+01   3.798957e-01
  1.486320e-01   6.514019e+01   3.904883e-01
  1.489310e-01   6.557085e+01   3.934873e-01
  1.492300e-01   6.401529e+01   3.883068e-01
  1.495290e-01   6.432030e+01   3.916803e-01
  1.498280e-01   6.473004e+01   3.974685e-01
  1.501270e-01   6.427647e+01   3.976177e-01
  1.504260e-01   6.512032e+01   3.948572e-01
  1.507250e-01   6.493751e+01   4.001785e-01
  1.510240e-01   6.449714e+01   3.977820e-01
  1.513230e-01   6.534055e+01   4.056776e-01
  1.516210e-01   6.521618e+01   4.010362e-01
  1.519200e-01   6.481668e+01   3.998060e-01
  1.522190e-01   6.483738e+01   4.068339e-01
  1.525180e-01   6.533378e+01   4.035103e-01
  1.528170e-01   6.567349e+01   4.100031e-01
  1.531160e-01   6.520454e+01   4.052552e-01
  1.534150e-01   6.454783e+01   3.974225e-01
  1.537140e-01   6.561746e+01   3.938734e-01
  1.540130e-01   6.458633e+01   3.843267e-01
  1.543120e-01   6.502869e+01   3.858743e-01
  1.546110e-01   6.520343e+01   3.838419e-01
  1.549100e-01   6.562087e+01   3.852991e-01
  1.552090e-01   6.491565e+01   3.853053e-01
  1.555070e-01   6.484606e+01   3.758829e-01
  1.558060e-01   6.489729e+01   3.813465e-01
  1.561050e-01   6.480717e+01   3.772963e-01
  1.564040e-01   6.529028e+01   3.802507e-01
  1.567030e-01   6.465899e+01   3.764273e-01
  1.570020e-01   6.493648e+01   3.752801e-01
  1.573010e-01   6.554629e+01   3.805496e-01
  1.576000e-01   6.534742e+01   3.741108e-01
  1.578990e-01   6.546283e+01   3.763662e-01
  1.581980e-01   6.493057e+01   3.731272e-01
  1.584970e-01   6.519535e+01   3.736752e-01
  1.587960e-01   6.498420e+01   3.765002e-01
  1.590940e-01   6.562232e+01   3.729986e-01
  1.593930e-01   6.502754e+01   3.700605e-01
  1.596920e-01   6.504049e+01   3.711332e-01
  1.599910e-01   6.496879e+01   3.726032e-01
  1.602900e-01   6.453182e+01   3.707195e-01
  1.605890e-01   6.452903e+01   3.651949e-01
  1.608880e-01   6.493514e+01   3.687711e-01
  1.611870e-01   6.543734e+01   3.691726e-01
  1.614860e-01   6.481799e+01   3.678272e-01
  1.617850e-01   6.526102e+01   3.658621e-01
  1.620840e-01   6.515231e+01   3.655572e-01
  1.623830e-01   6.541698e+01   3.679003e-01
  1.626810e-01   6.514113e+01   3.649320e-01
  1.629800e-01   6.465751e+01   3.597028e-01
  1.632790e-01   6.487575e+01   3.614599e-01
  1.635780e-01   6.493668e+01   3.627917e-01
  1.638770e-01   6.523955e+01   3.660007e-01
  1.641760e-01   6.569540e+01   3.654937e-01
  1.644750e-01   6.447024e+01   3.612926e-01
  1.647740e-01   6.502936e+01   3.624676e-01
  1.650730e-01   6.511887e+01   3.640824e-01
  1.653720e-01   6.484477e+01   3.629245e-01
  1.656710e-01   6.433769e+01   3.593836e-01
  1.659700e-01   6.512017e+01   3.631092e-01
  1.662680e-01   6.491055e+01   3.611719e-01
  1.665670e-01   6.506169e+01   3.625577e-01
  1.668660e-01   6.537695e+01   3.599865e-01
  1.671650e-01   6.459985e+01   3.606904e-01
  1.674640e-01   6.517180e+01   3.615136e-01
  1.677630e-01   6.517576e+01   3.596209e-01
  1.680620e-01   6.483619e+01   3.609650e-01
  1.683610e-01   6.481346e+01   3.552770e-01
  1.686600e-01   6.492966e+01   3.604590e-01
  1.689590e-01   6.443521e+01   3.555239e-01
  1.692580e-01   6.483867e+01   3.564502e-01
  1.695570e-01   6.473169e+01   3.606740e-01
  1.698560e-01   6.457127e+01   3.542475e-01
  1.701540e-01   6.466154e+01   3.572624e-01
  1.704530e-01   6.467575e+01   3.543518e-01
  1.707520e-01   6.513293e+01   3.557849e-01
  1.710510e-01   6.472325e+01   3.576198e-01
  1.713500e-01   6.463027e+01   3.538637e-01
  1.716490e-01   6.465034e+01   3.566729e-01
  1.719480e-01   6.503931e+01   3.521044e-01
  1.722470e-01   6.488400e+01   3.540134e-01
  1.725460e-01   6.449630e+01   3.545895e-01
  1.728450e-01   6.446966e+01   3.521618e-01
  1.731440e-01   6.487368e+01   3.538044e-01
  1.734430e-01   6.448306e+01   3.495389e-01
  1.737410e-01   6.450570e+01   3.531605e-01
  1.740400e-01   6.449494e+01   3.524103e-01
  1.743390e-01   6.463736e+01   3.503084e-01
  1.746380e-01   6.464110e+01   3.519137e-01
  1.749370e-01   6.445419e+01   3.491107e-01
  1.752360e-01   6.366210e+01   3.492387e-01
  1.755350e-01   6.437977e+01   3.503146e-01
  1.758340e-01   6.456129e+01   3.461246e-01
  1.761330e-01   6.465834e+01   3.519607e-01
  1.764320e-01   6.477499e+01   3.473801e-01
  1.767310e-01   6.486905e+01   3.519986e-01
  1.770300e-01   6.399348e+01   3.459613e-01
  1.773280e-01   6.435924e+01   3.483308e-01
  1.776270e-01   6.428157e+01   3.469109e-01
  1.779260e-01   6.467077e+01   3.464180e-01
  1.782250e-01   6.399916e+01   3.473550e-01
  1.785240e-01   6.471572e+01   3.460289e-01
  1.788230e-01   6.447578e+01   3.470907e-01
  1.791220e-01   6.435659e+01   3.472854e-01
  1.794210e-01   6.404702e+01   3.432294e-01
  1.797200e-01   6.452974e+01   3.460401e-01
  1.800190e-01   6.459886e+01   3.438689e-01
  1.803180e-01   6.476914e+01   3.478794e-01
  1.806170e-01   6.461684e+01   3.445852e-01
  1.809160e-01   6.462266e+01   3.439322e-01
  1.812140e-01   6.470735e+01   3.449943e-01
  1.815130e-01   6.458491e+01   3.441654e-01
  1.818120e-01   6.481506e+01   3.461249e-01
  1.821110e-01   6.439704e+01   3.410259e-01
  1.824100e-01   6.469816e+01   3.442999e-01
  1.827090e-01   6.412872e+01   3.421184e-01
  1.830080e-01   6.416151e+01   3.423713e-01
  1.833070e-01   6.407601e+01   3.396881e-01
  1.836060e-01   6.453375e+01   3.400897e-01
  1.839050e-01   6.454823e+01   3.440677e-01
  1.842040e-01   6.428682e+01   3.405712e-01
  1.845030e-01   6.446251e+01   3.402248e-01
  1.848010e-01   6.425813e+01   3.414750e-01
  1.851000e-01   6.419903e+01   3.366609e-01
  1.853990e-01   6.445091e+01   3.423159e-01
  1.856980e-01   6.534564e+01   3.422223e-01
  1.859970e-01   6.460971e+01   3.390056e-01
  1.862960e-01   6.363706e+01   3.378790e-01
  1.865950e-01   6.422195e+01   3.376690e-01
  1.868940e-01   6.391123e+01   3.407157e-01
  1.871930e-01   6.323314e+01   3.318011e-01
  1.874920e-01   6.410666e+01   3.372074e-01
  1.877910e-01   6.382679e+01   3.363126e-01
  1.880900e-01   6.378071e+01   3.361912e-01
  1.883880e-01   6.448870e+01   3.398098e-01
  1.886870e-01   6.366782e+01   3.315672e-01
  1.889860e-01   6.394160e+01   3.378852e-01
  1.892850e-01   6.400918e+01   3.355361e-01
  1.895840e-01   6.422902e+01   3.350218e-01
  1.898830e-01   6.394690e+01   3.347501e-01
  1.901820e-01   6.349265e+01   3.332500e-01
  1.904810e-01   6.448940e+01   3.357002e-01
  1.907800e-01   6.409160e+01   3.338919e-01
  1.910790e-01   6.336941e+01   3.313957e-01
  1.913780e-01   6.333596e+01   3.323772e-01
  1.916770e-01   6.405998e+01   3.341174e-01
  1.919750e-01   6.418876e+01   3.352271e-01
  1.922740e-01   6.344289e+01   3.296279e-01
  1.925730e-01   6.467631e+01   3.335737e-01
  1.928720e-01   6.398359e+01   3.325405e-01
  1.931710e-01   6.423942e+01   3.338160e-01
  1.934700e-01   6.443354e+01   3.327955e-01
  1.937690e-01   6.403410e+01   3.308604e-01
  1.940680e-01   6.450381e+01   3.338896e-01
  1.943670e-01   6.427510e+01   3.313326e-01
  1.946660e-01   6.389472e+01   3.309497e-01
  1.949650e-01   6.360268e+01   3.281149e-01
  1.952640e-01   6.337840e+01   3.290132e-01
  1.955630e-01   6.385050e+01   3.314372e-01
  1.958610e-01   6.381537e+01   3.282222e-01
  1.961600e-01   6.371332e+01   3.292865e-01
  1.964590e-01   6.434871e+01   3.294437e-01
  1.967580e-01   6.368022e+01   3.299449e-01
  1.970570e-01   6.369767e+01   3.277729e-01
  1.973560e-01   6.334116e+01   3.251173e-01
  1.976550e-01   6.354838e+01   3.284165e-01
  1.979540e-01   6.377049e+01   3.266504e-01
  1.982530e-01   6.352206e+01   3.277600e-01
  1.985520e-01   6.390325e+01   3.267010e-01
  1.988510e-01   6.387120e+01   3.267636e-01
  1.991500e-01   6.318026e+01   3.271701e-01
  1.994480e-01   6.325786e+01   3.240458e-01
  1.997470e-01   6.383100e+01   3.273858e-01
  2.000460e-01   6.401082e+01   3.239819e-01
  2.003450e-01   6.306658e+01   3.238402e-01
  2.006440e-01   6.371316e+01   3.282527e-01
  2.009430e-01   6.356316e+01   3.228470e-01
  2.012420e-01   6.369185e+01   3.264489e-01
  2.015410e-01   6.358504e+01   3.227625e-01
  2.018400e-01   6.374514e+01   3.238716e-01
  2.021390e-01   6.325875e+01   3.236218e-01
  2.024380e-01   6.339199e+01   3.191052e-01
  2.027370e-01   6.441949e+01   3.267206e-01
  2.030350e-01   6.315758e+01   3.204276e-01
  2.033340e-01   6.277128e+01   3.202741e-01
  2.036330e-01   6.355952e+01   3.197986e-01
  2.039320e-01   6.308383e+01   3.194169e-01
  2.042310e-01   6.342452e+01   3.233379e-01
  2.045300e-01   6.361094e+01   3.191135e-01
  2.048290e-01   6.301036e+01   3.186856e-01
  2.051280e-01   6.287842e+01   3.179451e-01
  2.054270e-01   6.279808e+01   3.172025e-01
  2.057260e-01   6.297829e+01   3.210797e-01
  2.060250e-01   6.388875e+01   3.194038e-01
  2.063240e-01   6.297279e+01   3.196835e-01
  2.066230e-01   6.325862e+01   3.190407e-01
  2.069210e-01   6.350733e+01   3.208997e-01
  2.072200e-01   6.337317e+01   3.198748e-01
  2.075190e-01   6.305219e+01   3.166374e-01
  2.078180e-01   6.319557e+01   3.194263e-01
  2.081170e-01   6.242454e+01   3.158561e-01
  2.084160e-01   6.253572e+01   3.181625e-01
  2.087150e-01   6.246016e+01   3.144862e-01
  2.090140e-01   6.262431e+01   3.163611e-01
  2.093130e-01   6.348795e+01   3.184004e-01
  2.096120e-01   6.337267e+01   3.175747e-01
  2.099110e-01   6.298158e+01   3.151365e-01
  2.102100e-01   6.301039e+01   3.167992e-01
  2.105080e-01   6.250880e+01   3.171442e-01
  2.108070e-01   6.285156e+01   3.150741e-01
  2.111060e-01   6.263841e+01   3.137534e-01
  2.114050e-01   6.312284e+01   3.153581e-01
  2.117040e-01   6.317709e+01   3.204771e-01
  2.120030e-01   6.325577e+01   3.266340e-01
  2.123020e-01   6.316298e+01   3.287510e-01
  2.126010e-01   6.319016e+01   3.261734e-01
  2.129000e-01   6.328276e+01   3.296603e-01
  2.131990e-01   6.313859e+01   3.321658e-01
  2.134980e-01   6.287417e+01   3.334808e-01
  2.137970e-01   6.309804e+01   3.315993e-01
  2.140950e-01   6.262018e+01   3.321850e-01
  2.143940e-01   6.319399e+01   3.349557e-01
  2.146930e-01   6.317959e+01   3.352327e-01
  2.149920e-01   6.284614e+01   3.346622e-01
  2.152910e-01   6.284937e+01   3.351454e-01
  2.155900e-01   6.293277e+01   3.382602e-01
  2.158890e-01   6.278732e+01   3.378691e-01
  2.161880e-01   6.323229e+01   3.376052e-01
  2.164870e-01   6.281595e+01   3.377836e-01
  2.167860e-01   6.284723e+01   3.315519e-01
  2.170850e-01   6.301326e+01   3.294071e-01
  2.173840e-01   6.308000e+01   3.264715e-01
  2.176820e-01   6.244374e+01   3.233778e-01
  2.179810e-01   6.307296e+01   3.260161e-01
  2.182800e-01   6.234152e+01   3.198684e-01
  2.185790e-01   6.270445e+01   3.223421e-01
  2.188780e-01   6.240310e+01   3.180976e-01
  2.191770e-01   6.209677e+01   3.193786e-01
  2.194760e-01   6.240429e+01   3.210070e-01
  2.197750e-01   6.261989e+01   3.183765e-01
  2.200740e-01   6.259874e+01   3.162965e-01
  2.203730e-01   6.269859e+01   3.183039e-01
  2.206720e-01   6.177442e+01   3.150076e-01
  2.209710e-01   6.193112e+01   3.175746e-01
  2.212700e-01   6.238416e+01   3.142948e-01
  2.215680e-01   6.230278e+01   3.168912e-01
  2.218670e-01   6.240727e+01   3.129138e-01
  2.221660e-01   6.267179e+01   3.170178e-01
  2.224650e-01   6.235875e+01   3.137054e-01
  2.227640e-01   6.288652e+01   3.147672e-01
  2.230630e-01   6.205774e+01   3.136029e-01
  2.233620e-01   6.223575e+01   3.132650e-01
  2.236610e-01   6.208122e+01   3.128758e-01
  2.239600e-01   6.187445e+01   3.087669e-01
  2.242590e-01   6.219051e+01   3.126296e-01
  2.245580e-01   6.193043e+01   3.110708e-01
  2.248570e-01   6.230978e+01   3.138445e-01
  2.251550e-01   6.204786e+01   3.095783e-01
  2.254540e-01   6.227790e+01   3.104055e-01
  2.257530e-01   6.205559e+01   3.121605e-01
  2.260520e-01   6.191386e+01   3.079872e-01
  2.263510e-01   6.174763e+01   3.085762e-01
  2.266500e-01   6.191914e+01   3.088784e-01
  2.269490e-01   6.214735e+01   3.080681e-01
  2.272480e-01   6.221096e+01   3.107481e-01
  2.275470e-01   6.225210e+01   3.067201e-01
  2.278460e-01   6.195177e+01   3.094650e-01
  2.281450e-01   6.220309e+01   3.073379e-01
  2.284440e-01   6.199631e+01   3.083173e-01
  2.287420e-01   6.211618e+01   3.094957e-01
  2.290410e-01   6.241825e+01   3.041032e-01
  2.293400e-01   6.190113e+01   3.075816e-01
  2.296390e-01   6.195528e+01   3.062331e-01
  2.299380e-01   6.246731e+01   3.079899e-01
  2.302370e-01   6.189963e+01   3.059730e-01
  2.305360e-01   6.186486e+01   3.039464e-01
  2.308350e-01   6.225377e+01   3.092079e-01
  2.311340e-01   6.168588e+01   3.020770e-01
  2.314330e-01   6.171256e+01   3.042946e-01
  2.317320e-01   6.220676e+01   3.066084e-01
  2.320310e-01   6.187190e+01   3.026507e-01
  2.323290e-01   6.177321e+01   3.071394e-01
  2.326280e-01   6.223657e+01   3.028301e-01
  2.329270e-01   6.208991e+01   3.029461e-01
  2.332260e-01   6.167073e+01   3.034692e-01
  2.335250e-01   6.150593e+01   3.023473e-01
  2.338240e-01   6.127313e+01   3.029687e-01
  2.341230e-01   6.193106e+01   3.001027e-01
  2.344220e-01   6.138704e+01   3.018175e-01
  2.347210e-01   6.170658e+01   3.024832e-01
  2.350200e-01   6.124699e+01   3.005302e-01
  2.353190e-01   6.157701e+01   3.016923e-01
  2.356180e-01   6.156644e+01   2.983009e-01
  2.359170e-01   6.163171e+01   3.027754e-01
  2.362150e-01   6.129464e+01   2.999455e-01
  2.365140e-01   6.174421e+01   2.987312e-01
  2.368130e-01   6.191845e+01   3.014679e-01
  2.371120e-01   6.113269e+01   2.981621e-01
  2.374110e-01   6.178203e+01   3.023124e-01
  2.377100e-01   6.132006e+01   2.975896e-01
  2.380090e-01   6.162110e+01   2.996971e-01
  2.383080e-01   6.169513e+01   2.979294e-01
  2.386070e-01   6.151515e+01   2.990933e-01
  2.389060e-01   6.139227e+01   2.984500e-01
  2.392050e-01   6.176119e+01   2.977489e-01
  2.395040e-01   6.189727e+01   3.001364e-01
  2.398020e-01   6.132482e+01   2.966952e-01
  2.401010e-01   6.124925e+01   2.982167e-01
  2.404000e-01   6.096206e+01   2.946988e-01
  2.406990e-01   6.128493e+01   2.971637e-01
  2.409980e-01   6.149676e+01   2.966603e-01
  2.412970e-01   6.152498e+01   2.962798e-01
  2.415960e-01   6.153439e+01   2.972017e-01
  2.418950e-01   6.114038e+01   2.945746e-01
  2.421940e-01   6.130642e+01   2.962009e-01
  2.424930e-01   6.182710e+01   2.983615e-01
  2.427920e-01   6.100216e+01   2.925973e-01
  2.430910e-01   6.087594e+01   2.942687e-01
  2.433890e-01   6.106946e+01   2.937424e-01
  2.436880e-01   6.119533e+01   2.966072e-01
  2.439870e-01   6.143021e+01   2.936221e-01
  2.442860e-01   6.075542e+01   2.914641e-01
  2.445850e-01   6.054118e+01   2.926881e-01
  2.448840e-01   6.075534e+01   2.927671e-01
  2.451830e-01   6.118628e+01   2.953516e-01
  2.454820e-01   6.119674e+01   2.918734e-01
  2.457810e-01   6.121408e+01   2.931051e-01
  2.460800e-01   6.137473e+01   2.938171e-01
  2.463790e-01   6.156418e+01   2.932892e-01
  2.466780e-01   6.087101e+01   2.920657e-01
  2.469770e-01   6.075847e+01   2.909336e-01
  2.472750e-01   6.126559e+01   2.929022e-01
  2.475740e-01   6.092287e+01   2.930610e-01
  2.478730e-01   6.189601e+01   2.906589e-01
  2.481720e-01   6.098694e+01   2.914801e-01
  2.484710e-01   6.119904e+01   2.901732e-01
  2.487700e-01   6.127284e+01   2.934639e-01
  2.490690e-01   6.130443e+01   2.924535e-01
  2.493680e-01   6.122013e+01   2.892767e-01
  2.496670e-01   6.094779e+01   2.925756e-01
  2.499660e-01   6.078078e+01   2.891799e-01
  2.502650e-01   6.131114e+01   2.917164e-01
  2.505640e-01   6.086536e+01   2.877095e-01
  2.508620e-01   6.057962e+01   2.883861e-01
  2.511610e-01   6.086914e+01   2.914134e-01
  2.514600e-01   6.071809e+01   2.878799e-01
  2.517590e-01   6.096712e+01   2.882614e-01
  2.520580e-01   6.112493e+01   2.891563e-01
  2.523570e-01   6.027099e+01   2.874417e-01
  2.526560e-01   6.160744e+01   2.914584e-01
  2.529550e-01   6.073754e+01   2.860717e-01
  2.532540e-01   6.055692e+01   2.855442e-01
  2.535530e-01   6.104213e+01   2.864818e-01
  2.538520e-01   6.042749e+01   2.863637e-01
  2.541510e-01   6.079962e+01   2.857088e-01
  2.544490e-01   6.093530e+01   2.868441e-01
  2.547480e-01   6.067248e+01   2.865322e-01
  2.550470e-01   6.106952e+01   2.857337e-01
  2.553460e-01   6.029636e+01   2.843219e-01
  2.556450e-01   6.082648e+01   2.832664e-01
  2.559440e-01   6.042497e+01   2.852329e-01
  2.562430e-01   6.060141e+01   2.869817e-01
  2.565420e-01   6.027832e+01   2.836760e-01
  2.568410e-01   6.050761e+01   2.834150e-01
  2.571400e-01   6.115876e+01   2.853372e-01
  2.574390e-01   6.030327e+01   2.854547e-01
  2.577380e-01   6.068399e+01   2.853356e-01
  2.580360e-01   5.987773e+01   2.814420e-01
  2.583350e-01   6.061077e+01   2.856711e-01
  2.586340e-01   6.043076e+01   2.821465e-01
  2.589330e-01   6.084689e+01   2.859215e-01
  2.592320e-01   5.993808e+01   2.809941e-01
  2.595310e-01   6.049430e+01   2.832843e-01
  2.598300e-01   6.047609e+01   2.851504e-01
  2.601290e-01   6.030971e+01   2.804011e-01
  2.604280e-01   6.066696e+01   2.846897e-01
  2.607270e-01   6.025796e+01   2.799911e-01
  2.610260e-01   6.073666e+01   2.836521e-01
  2.613250e-01   6.024566e+01   2.830994e-01
  2.616240e-01   6.068583e+01   2.832356e-01
  2.619220e-01   6.054180e+01   2.829983e-01
  2.622210e-01   6.040901e+01   2.798604e-01
  2.625200e-01   6.067368e+01   2.822215e-01
  2.628190e-01   5.998546e+01   2.803242e-01
  2.631180e-01   6.015808e+01   2.789914e-01
  2.634170e-01   6.013060e+01   2.825307e-01
  2.637160e-01   6.030558e+01   2.793332e-01
  2.640150e-01   5.979886e+01   2.808634e-01
  2.643140e-01   6.056791e+01   2.795574e-01
  2.646130e-01   6.015808e+01   2.789914e-01
  2.649120e-01   6.014780e+01   2.819772e-01
  2.652110e-01   6.021146e+01   2.789242e-01
  2.655090e-01   6.069605e+01   2.808137e-01
  2.658080e-01   5.971593e+01   2.769230e-01
  2.661070e-01   6.041551e+01   2.797794e-01
  2.664060e-01   6.003028e+01   2.785995e-01
  2.667050e-01   6.018360e+01   2.792419e-01
  2.670040e-01   6.032499e+01   2.793782e-01
  2.673030e-01   6.024345e+01   2.783328e-01
  2.676020e-01   5.967197e+01   2.771038e-01
  2.679010e-01   6.044534e+01   2.787987e-01
  2.682000e-01   6.005252e+01   2.767632e-01
  2.684990e-01   6.054301e+01   2.789290e-01
  2.687980e-01   5.992888e+01   2.771339e-01
  2.690960e-01   6.020758e+01   2.789152e-01
  2.693950e-01   6.010885e+01   2.757780e-01
  2.696940e-01   6.030965e+01   2.766090e-01
  2.699930e-01   5.990856e+01   2.767117e-01
  2.702920e-01   5.975787e+01   2.760834e-01
  2.705910e-01   6.048504e+01   2.782282e-01
  2.708900e-01   6.019086e+01   2.754132e-01
  2.711890e-01   5.967519e+01   2.760788e-01
  2.714880e-01   6.014493e+01   2.761383e-01
  2.717870e-01   5.979535e+01   2.757978e-01
  2.720860e-01   5.980269e+01   2.747988e-01
  2.723850e-01   5.977679e+01   2.740988e-01
  2.726840e-01   5.971817e+01   2.750646e-01
  2.729820e-01   6.029990e+01   2.762159e-01
  2.732810e-01   6.004827e+01   2.747205e-01
  2.735800e-01   5.983250e+01   2.741353e-01
  2.738790e-01   5.953116e+01   2.739912e-01
  2.741780e-01   5.981657e+01   2.751067e-01
  2.744770e-01   6.019957e+01   2.734339e-01
  2.747760e-01   5.980196e+01   2.738833e-01
  2.750750e-01   6.033499e+01   2.782601e-01
  2.753740e-01   6.041211e+01   2.828932e-01
  2.756730e-01   5.959103e+01   2.824537e-01
  2.759720e-01   5.946621e+01   2.808668e-01
  2.762710e-01   5.980360e+01   2.857037e-01
  2.765690e-01   5.936956e+01   2.839479e-01
  2.768680e-01   6.018903e+01   2.886108e-01
  2.771670e-01   6.037843e+01   2.866596e-01
  2.774660e-01   5.972918e+01   2.859394e-01
  2.777650e-01   5.972276e+01   2.894053e-01
  2.780640e-01   6.012973e+01   2.889984e-01
  2.783630e-01   5.963006e+01   2.882193e-01
  2.786620e-01   5.982751e+01   2.904145e-01
  2.789610e-01   6.018538e+01   2.913906e-01
  2.792600e-01   5.944354e+01   2.924423e-01
  2.795590e-01   6.018092e+01   2.884857e-01
  2.798580e-01   5.985995e+01   2.922432e-01
  2.801560e-01   5.935532e+01   2.905702e-01
  2.804550e-01   5.982238e+01   2.925938e-01
  2.807540e-01   5.965777e+01   2.935283e-01
  2.810530e-01   6.013318e+01   2.919190e-01
  2.813520e-01   5.992528e+01   2.953167e-01
  2.816510e-01   5.974388e+01   2.938524e-01
  2.819500e-01   6.025538e+01   2.952206e-01
  2.822490e-01   5.987063e+01   2.942765e-01
  2.825480e-01   5.937634e+01   2.926115e-01
  2.828470e-01   5.958438e+01   2.965388e-01
  2.831460e-01   6.023006e+01   2.966386e-01
  2.834450e-01   5.988263e+01   2.941934e-01
  2.837430e-01   6.028545e+01   2.968898e-01
  2.840420e-01   6.014766e+01   2.981702e-01
  2.843410e-01   5.985811e+01   3.039422e-01
  2.846400e-01   6.002507e+01   3.065018e-01
  2.849390e-01   5.949892e+01   3.130352e-01
  2.852380e-01   5.984189e+01   3.168500e-01
  2.855370e-01   5.941742e+01   3.188546e-01
  2.858360e-01   5.928978e+01   3.205509e-01
  2.861350e-01   5.930802e+01   3.234315e-01
  2.864340e-01   5.945382e+01   3.286196e-01
  2.867330e-01   5.942522e+01   3.275970e-01
  2.870320e-01   5.927766e+01   3.328053e-01
  2.873310e-01   5.969359e+01   3.308762e-01
  2.876290e-01   5.853934e+01   3.328733e-01
  2.879280e-01   5.886665e+01   3.368542e-01
  2.882270e-01   5.918419e+01   3.340329e-01
  2.885260e-01   5.879195e+01   3.369844e-01
  2.888250e-01   5.926927e+01   3.374880e-01
  2.891240e-01   5.896015e+01   3.416846e-01
  2.894230e-01   5.930812e+01   3.457861e-01
  2.897220e-01   5.928080e+01   3.375208e-01
  2.900210e-01   5.902179e+01   3.456891e-01
  2.903200e-01   5.935460e+01   3.446367e-01
  2.906190e-01   5.863376e+01   3.462248e-01
  2.909180e-01   5.896510e+01   3.481449e-01
  2.912160e-01   5.851188e+01   3.430912e-01
  2.915150e-01   5.915907e+01   3.563606e-01
  2.918140e-01   5.896174e+01   3.475681e-01
  2.921130e-01   5.927194e+01   3.517391e-01
  2.924120e-01   5.854746e+01   3.521210e-01
  2.927110e-01   5.883394e+01   3.519962e-01
  2.930100e-01   5.914106e+01   3.621138e-01
  2.933090e-01   5.874477e+01   3.551106e-01
  2.936080e-01   5.965928e+01   3.554486e-01
  2.939070e-01   5.953092e+01   3.607736e-01
  2.942060e-01   5.876201e+01   3.590600e-01
  2.945050e-01   5.869281e+01   3.663724e-01
  2.948030e-01   5.862740e+01   3.565837e-01
  2.951020e-01   5.891785e+01   3.629237e-01
  2.954010e-01   5.873395e+01   3.640845e-01
  2.957000e-01   5.875613e+01   3.659061e-01
  2.959990e-01   5.862836e+01   3.650679e-01
  2.962980e-01   5.846662e+01   3.652239e-01
  2.965970e-01   5.861600e+01   3.692754e-01
  2.968960e-01   5.879019e+01   3.695962e-01
  2.971950e-01   5.898865e+01   3.686359e-01
  2.974940e-01   6.008557e+01   3.706938e-01
  2.977930e-01   5.907493e+01   3.709467e-01
  2.980920e-01   5.867677e+01   3.699226e-01
  2.983900e-01   5.900339e+01   3.739638e-01
  2.986890e-01   5.891016e+01   3.695188e-01
  2.989880e-01   5.932714e+01   3.747534e-01
  2.992870e-01   5.865295e+01   3.735554e-01
  2.995860e-01   5.839171e+01   3.748531e-01
  2.998850e-01   5.859109e+01   3.733583e-01
  3.001840e-01   5.848788e+01   3.754008e-01
  3.004830e-01   5.861951e+01   3.807104e-01
  3.007820e-01   5.863131e+01   3.792623e-01
  3.010810e-01   5.931723e+01   3.787784e-01
  3.013800e-01   5.913335e+01   3.838857e-01
  3.016790e-01   5.883782e+01   3.819188e-01
  3.019780e-01   5.908128e+01   3.847331e-01
  3.022760e-01   5.903811e+01   3.863903e-01
  3.025750e-01   5.885791e+01   3.837507e-01
  3.028740e-01   5.850869e+01   3.880453e-01
  3.031730e-01   5.914396e+01   3.882991e-01
  3.034720e-01   5.871180e+01   3.884538e-01
  3.037710e-01   5.893746e+01   3.889351e-01
  3.040700e-01   5.924685e+01   3.918223e-01
  3.043690e-01   5.824444e+01   3.931041e-01
  3.046680e-01   5.831514e+01   3.919687e-01
  3.049670e-01   5.871543e+01   3.897938e-01
  3.052660e-01   5.947387e+01   3.991984e-01
  3.055650e-01   5.842181e+01   3.942563e-01
  3.058630e-01   5.892649e+01   4.013623e-01
  3.061620e-01   5.901596e+01   3.943169e-01
  3.064610e-01   5.865745e+01   3.981469e-01
  3.067600e-01   5.789705e+01   4.016370e-01
  3.070590e-01   5.829802e+01   3.969252e-01
  3.073580e-01   5.832891e+01   4.031321e-01
  3.076570e-01   5.899279e+01   3.981458e-01
  3.079560e-01   5.868776e+01   4.034786e-01
  3.082550e-01   5.872382e+01   4.036026e-01
  3.085540e-01   5.825825e+01   4.017046e-01
  3.088530e-01   5.849767e+01   4.076418e-01
  3.091520e-01   5.813823e+01   4.004109e-01
  3.094500e-01   5.832403e+01   4.098191e-01
  3.097490e-01   5.818064e+01   4.074559e-01
  3.100480e-01   5.860795e+01   4.058952e-01
  3.103470e-01   5.805226e+01   4.152420e-01
  3.106460e-01   5.822433e+01   4.036646e-01
  3.109450e-01   5.823692e+01   4.155754e-01
  3.112440e-01   5.862036e+01   4.099226e-01
  3.115430e-01   5.862490e+01   4.153305e-01
  3.118420e-01   5.819619e+01   4.183962e-01
  3.121410e-01   5.791591e+01   4.108958e-01
  3.124400e-01   5.827605e+01   4.196868e-01
  3.127390e-01   5.761124e+01   4.114039e-01
  3.130380e-01   5.829030e+01   4.227933e-01
  3.133360e-01   5.866023e+01   4.217432e-01
  3.136350e-01   5.816120e+01   4.192731e-01
  3.139340e-01   5.857572e+01   4.269576e-01
  3.142330e-01   5.811355e+01   4.187664e-01
  3.145320e-01   5.791675e+01   4.284491e-01
  3.148310e-01   5.822261e+01   4.246208e-01
  3.151300e-01   5.841771e+01   4.253316e-01
  3.154290e-01   5.871864e+01   4.314050e-01
  3.157280e-01   5.771573e+01   4.248630e-01
  3.160270e-01   5.849839e+01   4.361182e-01
  3.163260e-01   5.870716e+01   4.284966e-01
  3.166250e-01   5.794241e+01   4.340407e-01
  3.169230e-01   5.772487e+01   4.306388e-01
  3.172220e-01   5.833348e+01   4.377693e-01
  3.175210e-01   5.840274e+01   4.376487e-01
  3.178200e-01   5.832080e+01   4.343358e-01
  3.181190e-01   5.826825e+01   4.421627e-01
  3.184180e-01   5.823164e+01   4.373870e-01
  3.187170e-01   5.767181e+01   4.430529e-01
  3.190160e-01   5.797788e+01   4.430312e-01
  3.193150e-01   5.832691e+01   4.377447e-01
  3.196140e-01   5.785783e+01   4.474093e-01
  3.199130e-01   5.734674e+01   4.390425e-01
  3.202120e-01   5.782052e+01   4.480865e-01
  3.205100e-01   5.825971e+01   4.485499e-01
  3.208090e-01   5.804621e+01   4.444887e-01
  3.211080e-01   5.797028e+01   4.511613e-01
  3.214070e-01   5.751899e+01   4.416704e-01
  3.217060e-01   5.835689e+01   4.522431e-01
  3.220050e-01   5.886808e+01   4.512985e-01
  3.223040e-01   5.845731e+01   4.476761e-01
  3.226030e-01   5.827897e+01   4.583641e-01
  3.229020e-01   5.798436e+01   4.418698e-01
  3.232010e-01   5.850680e+01   4.562220e-01
  3.235000e-01   5.816357e+01   4.498274e-01
  3.237990e-01   5.808702e+01   4.528798e-01
  3.240970e-01   5.738088e+01   4.570042e-01
  3.243960e-01   5.757549e+01   4.483741e-01
  3.246950e-01   5.861885e+01   4.636981e-01
  3.249940e-01   5.839004e+01   4.549106e-01
  3.252930e-01   5.739965e+01   4.584058e-01
  3.255920e-01   5.781196e+01   4.627475e-01
  3.258910e-01   5.811333e+01   4.594693e-01
  3.261900e-01   5.820035e+01   4.670548e-01
  3.264890e-01   5.791584e+01   4.604624e-01
  3.267880e-01   5.811393e+01   4.648668e-01
  3.270870e-01   5.765219e+01   4.709637e-01
  3.273860e-01   5.768888e+01   4.654600e-01
  3.276850e-01   5.894874e+01   4.762301e-01
  3.279830e-01   5.859750e+01   4.677185e-01
  3.282820e-01   5.798490e+01   4.747441e-01
  3.285810e-01   5.807441e+01   4.731672e-01
  3.288800e-01   5.776622e+01   4.753174e-01
  3.291790e-01   5.790997e+01   4.720154e-01
  3.294780e-01   5.791329e+01   4.794087e-01
  3.297770e-01   5.896123e+01   4.862875e-01
  3.300760e-01   5.843056e+01   4.790356e-01
  3.303750e-01   5.825613e+01   4.859574e-01
  3.306740e-01   5.677761e+01   4.731960e-01
  3.309730e-01   5.774240e+01   4.858998e-01
  3.312720e-01   5.755129e+01   4.888123e-01
  3.315700e-01   5.807590e+01   4.821112e-01
  3.318690e-01   5.765781e+01   4.930720e-01
  3.321680e-01   5.751696e+01   4.813177e-01
  3.324670e-01   5.748858e+01   4.934506e-01
  3.327660e-01   5.763449e+01   4.913300e-01
  3.330650e-01   5.772479e+01   4.922608e-01
  3.333640e-01   5.821355e+01   5.022143e-01
  3.336630e-01   5.817988e+01   4.903979e-01
  3.339620e-01   5.823144e+01   5.051966e-01
  3.342610e-01   5.767748e+01   4.959313e-01
  3.345600e-01   5.806396e+01   5.027230e-01
  3.348590e-01   5.748265e+01   5.090749e-01
  3.351570e-01   5.811967e+01   4.961516e-01
  3.354560e-01   5.845954e+01   5.170981e-01
  3.357550e-01   5.785766e+01   4.978304e-01
  3.360540e-01   5.756569e+01   5.112761e-01
  3.363530e-01   5.779245e+01   5.185526e-01
  3.366520e-01   5.699108e+01   4.997872e-01
  3.369510e-01   5.725787e+01   5.226251e-01
  3.372500e-01   5.740672e+01   4.998697e-01
  3.375490e-01   5.773843e+01   5.221831e-01
  3.378480e-01   5.789620e+01   5.203010e-01
  3.381470e-01   5.786690e+01   5.188865e-01
  3.384460e-01   5.769660e+01   5.320654e-01
  3.387450e-01   5.868670e+01   5.149938e-01
  3.390430e-01   5.758408e+01   5.288064e-01
  3.393420e-01   5.693550e+01   5.231372e-01
  3.396410e-01   5.874810e+01   5.320766e-01
  3.399400e-01   5.836615e+01   5.458835e-01
  3.402390e-01   5.803697e+01   5.183733e-01
  3.405380e-01   5.770151e+01   5.398562e-01
  3.408370e-01   5.784871e+01   5.327663e-01
  3.411360e-01   5.709367e+01   5.327488e-01
  3.414350e-01   5.776881e+01   5.430829e-01
  3.417340e-01   5.846100e+01   5.383825e-01
  3.420330e-01   5.794452e+01   5.521782e-01
  3.423320e-01   5.740686e+01   5.342080e-01
  3.426300e-01   5.750545e+01   5.493176e-01
  3.429290e-01   5.705102e+01   5.448772e-01
  3.432280e-01   5.776016e+01   5.460016e-01
  3.435270e-01   5.695282e+01   5.608734e-01
  3.438260e-01   5.734324e+01   5.403491e-01
  3.441250e-01   5.734266e+01   5.595272e-01
  3.444240e-01   5.694705e+01   5.497066e-01
  3.447230e-01   5.720545e+01   5.556547e-01
  3.450220e-01   5.816099e+01   5.718295e-01
  3.453210e-01   5.728666e+01   5.513432e-01
  3.456200e-01   5.764999e+01   5.744642e-01
  3.459190e-01   5.794322e+01   5.624495e-01
  3.462170e-01   5.716466e+01   5.694584e-01
  3.465160e-01   5.762130e+01   5.708718e-01
  3.468150e-01   5.770869e+01   5.704512e-01
  3.471140e-01   5.785326e+01   5.862335e-01
  3.474130e-01   5.864450e+01   5.742014e-01
  3.477120e-01   5.774039e+01   5.856614e-01
  3.480110e-01   5.754880e+01   5.783580e-01
  3.483100e-01   5.677640e+01   5.762394e-01
  3.486090e-01   5.719415e+01   5.932352e-01
  3.489080e-01   5.772384e+01   5.810274e-01
  3.492070e-01   5.661557e+01   5.911906e-01
  3.495060e-01   5.791266e+01   5.865344e-01
  3.498040e-01   5.736481e+01   5.960643e-01
  3.501030e-01   5.680162e+01   5.941059e-01
  3.504020e-01   5.759397e+01   5.972537e-01
  3.507010e-01   5.762538e+01   6.116186e-01
  3.510000e-01   5.695753e+01   5.891353e-01
  3.512990e-01   5.790452e+01   6.130982e-01
  3.515980e-01   5.811160e+01   6.059211e-01
  3.518970e-01   5.691551e+01   6.131300e-01
  3.521960e-01   5.754090e+01   6.252968e-01
  3.524950e-01   5.762194e+01   6.023565e-01
  3.527940e-01   5.739239e+01   6.278865e-01
  3.530930e-01   5.785015e+01   6.138659e-01
  3.533920e-01   5.691752e+01   6.241497e-01
  3.536900e-01   5.793278e+01   6.319856e-01
  3.539890e-01   5.746902e+01   6.260331e-01
  3.542880e-01   5.695019e+01   6.383604e-01
  3.545870e-01   5.842806e+01   6.212237e-01
  3.548860e-01   5.763333e+01   6.385597e-01
  3.551850e-01   5.613919e+01   6.187476e-01
  3.554840e-01   5.743523e+01   6.374613e-01
  3.557830e-01   5.714160e+01   6.382246e-01
  3.560820e-01   5.749592e+01   6.184144e-01
  3.563810e-01   5.757304e+01   6.394242e-01
  3.566800e-01   5.726018e+01   6.226508e-01
  3.569790e-01   5.723351e+01   6.423842e-01
  3.572770e-01   5.695125e+01   6.395788e-01
  3.575760e-01   5.572661e+01   6.066924e-01
  3.578750e-01   5.706842e+01   6.540606e-01
  3.581740e-01   5.726658e+01   6.260606e-01
  3.584730e-01   5.707592e+01   6.541035e-01
  3.587720e-01   5.795220e+01   6.476420e-01
  3.590710e-01   5.761564e+01   6.445251e-01
  3.593700e-01   5.797713e+01   6.713446e-01
  3.596690e-01   5.699903e+01   6.374280e-01
  3.599680e-01   5.727999e+01   6.686734e-01
  3.602670e-01   5.791567e+01   6.550105e-01
  3.605660e-01   5.675664e+01   6.642407e-01
  3.608640e-01   5.725992e+01   6.842892e-01
  3.611630e-01   5.821470e+01   6.541390e-01
  3.614620e-01   5.754108e+01   6.904653e-01
  3.617610e-01   5.736224e+01   6.636908e-01
  3.620600e-01   5.783740e+01   6.892246e-01
  3.623590e-01   5.783549e+01   6.862360e-01
  3.626580e-01   5.658970e+01   6.788050e-01
  3.629570e-01   5.690296e+01   6.989987e-01
  3.632560e-01   5.659242e+01   6.674117e-01
  3.635550e-01   5.712343e+01   7.117666e-01
  3.638540e-01   5.836620e+01   7.015797e-01
  3.641530e-01   5.738913e+01   7.003885e-01
  3.644510e-01   5.738766e+01   7.307714e-01
  3.647500e-01   5.765671e+01   6.881471e-01
  3.650490e-01   5.643963e+01   7.229317e-01
  3.653480e-01   5.791577e+01   7.150095e-01
  3.656470e-01   5.853305e+01   7.273572e-01
  3.659460e-01   5.801359e+01   7.458510e-01
  3.662450e-01   5.785727e+01   7.129844e-01
  3.665440e-01   5.738454e+01   7.593444e-01
  3.668430e-01   5.712989e+01   7.168732e-01
  3.671420e-01   5.656346e+01   7.440629e-01
  3.674410e-01   5.674745e+01   7.358019e-01
  3.677400e-01   5.656233e+01   7.479409e-01
  3.680390e-01   5.763165e+01   7.842675e-01
  3.683370e-01   5.773722e+01   7.348057e-01
  3.686360e-01   5.716165e+01   7.723842e-01
  3.689350e-01   5.812039e+01   7.621731e-01
  3.692340e-01   5.687164e+01   7.747144e-01
  3.695330e-01   5.779097e+01   8.085224e-01
  3.698320e-01   5.802887e+01   7.555996e-01
  3.701310e-01   5.620456e+01   7.997459e-01
  3.704300e-01   5.783758e+01   7.726802e-01
  3.707290e-01   5.719777e+01   8.092223e-01
  3.710280e-01   5.690867e+01   8.023268e-01
  3.713270e-01   5.681390e+01   7.899205e-01
  3.716260e-01   5.862190e+01   8.507550e-01
  3.719240e-01   5.778296e+01   7.897710e-01
  3.722230e-01   5.668355e+01   8.393190e-01
  3.725220e-01   5.605690e+01   8.060111e-01
  3.728210e-01   5.790627e+01   8.373765e-01
  3.731200e-01   5.756808e+01   8.845121e-01
  3.734190e-01   5.673900e+01   8.011298e-01
  3.737180e-01   5.676558e+01   8.751829e-01
  3.740170e-01   5.575052e+01   8.164248e-01
  3.743160e-01   5.705441e+01   8.837417e-01
  3.746150e-01   5.567263e+01   8.667167e-01
  3.749140e-01   5.704379e+01   8.561815e-01
  3.752130e-01   5.712863e+01   9.182104e-01
  3.755110e-01   5.714339e+01   8.540286e-01
  3.758100e-01   5.425080e+01   8.947843e-01
  3.761090e-01   5.689337e+01   8.889588e-01
  3.764080e-01   5.863338e+01   9.266120e-01
  3.767070e-01   5.798385e+01   9.634580e-01
  3.770060e-01   5.667113e+01   8.744545e-01
  3.773050e-01   5.878815e+01   9.784445e-01
  3.776040e-01   5.726610e+01   9.229267e-01
  3.779030e-01   5.751246e+01   9.554936e-01
  3.782020e-01   5.700449e+01   1.027483e+00
  3.785010e-01   5.798773e+01   9.109643e-01
  3.788000e-01   5.502051e+01   1.004532e+00
  3.790990e-01   5.565635e+01   9.321482e-01
  3.793970e-01   5.832628e+01   1.024372e+00
  3.796960e-01   5.848888e+01   1.020949e+00
  3.799950e-01   5.698024e+01   9.892045e-01
  3.802940e-01   5.664990e+01   1.096541e+00
  3.805930e-01   5.776903e+01   9.657726e-01
  3.808920e-01   5.591980e+01   1.095625e+00
  3.811910e-01   5.802830e+01   1.031624e+00
  3.814900e-01   5.557427e+01   1.062468e+00
  3.817890e-01   5.480631e+01   1.152095e+00
  3.820880e-01   5.527184e+01   9.832419e-01
  3.823870e-01   5.838843e+01   1.196846e+00
  3.826860e-01   5.735118e+01   1.040858e+00
  3.829840e-01   5.840700e+01   1.221060e+00
  3.832830e-01   5.618138e+01   1.144653e+00
  3.835820e-01   5.869351e+01   1.142105e+00
  3.838810e-01   5.681003e+01   1.256257e+00
  3.841800e-01   5.762650e+01   1.118592e+00
  3.844790e-01   5.706585e+01   1.268443e+00
  3.847780e-01   5.763986e+01   1.181502e+00
  3.850770e-01   5.627042e+01   1.269078e+00
  3.853760e-01   5.686654e+01   1.360927e+00
  3.856750e-01   5.652582e+01   1.170028e+00
  3.859740e-01   5.856016e+01   1.405489e+00
  3.862730e-01   5.317085e+01   1.215354e+00
  3.865710e-01   5.832403e+01   1.402652e+00
  3.868700e-01   5.705593e+01   1.412778e+00
  3.871690e-01   5.642338e+01   1.321858e+00
  3.874680e-01   5.699965e+01   1.529951e+00
  3.877670e-01   5.548648e+01   1.332870e+00
  3.880660e-01   5.594127e+01   1.549745e+00
  3.883650e-01   5.670968e+01   1.478600e+00
  3.886640e-01   5.688102e+01   1.545246e+00
  3.889630e-01   5.816247e+01   1.700395e+00
  3.892620e-01   5.783670e+01   1.524660e+00
  3.895610e-01   5.782554e+01   1.741923e+00
  3.898600e-01   6.199026e+01   1.755457e+00
  3.901580e-01   5.602346e+01   1.738886e+00
  3.904570e-01   5.619887e+01   1.947175e+00
  3.907560e-01   5.556919e+01   1.707600e+00
  3.910550e-01   5.541177e+01   1.968971e+00
  3.913540e-01   5.786052e+01   2.012007e+00
  3.916530e-01   5.506195e+01   1.962746e+00
  3.919520e-01   5.490015e+01   2.545934e+00
  3.922510e-01   5.653120e+01   1.988761e+00
  3.925500e-01   6.120482e+01   2.776307e+00
  3.928490e-01   5.814038e+01   2.470148e+00
  3.931480e-01   5.843423e+01   2.712741e+00
  3.934470e-01   0.000000e+00   0.000000e+00
  3.937460e-01   5.667113e+01   2.671503e+00
creator: radaver
creator-version: 3725
header-file: /nas_data/SAXS_data/20151104Workshop/header/JH1_0065.txt
image-file: /nas_data/Pilatus1M/20151104_Workshop/JH1_0065.tif
angular-axis-file: /nas_data/SAXS_data/20151104Workshop/q20151029.dat
beamstop-mask-file: /nas_data/SAXS_data/20151104Workshop/fit2d20151031.msk
detector-response-file: none
beam-center-x: 949.7700
beam-center-y: 918.8000
unit-time: 1.0000
channel-first: 10
channel-last: 1315
Exposure time [s]: 1.094036
Transmitted Beam: 0.483869
Incident Beam: 0.483869
Code: JH1
Concentration [mg/ml]: 1
Run Number: 0065
