# Supplementary material for: SAXS analysis of a soluble cytosolic NgBR construct including extracellular and transmembrane domains
Source: PLoS One. 2018 Jan 18;13(1):e0191371. doi: 10.1371/journal.pone.0191371 (PMC5773207; doi:10.1371/journal.pone.0191371)
Supplement: S1 File — (ZIP) [file pone.0191371.s001.zip › JH1_0066.dat]

Sample:   c= 1.0000 mg/ml  Code: JH1
  3.656810e-03   2.267794e+04   4.139241e+01
  3.955720e-03   2.197446e+04   2.798402e+01
  4.254640e-03   1.905366e+04   2.335103e+01
  4.553560e-03   1.542352e+04   2.025590e+01
  4.852480e-03   1.246878e+04   1.705134e+01
  5.151400e-03   1.050649e+04   1.546246e+01
  5.450320e-03   8.672652e+03   1.334354e+01
  5.749240e-03   7.436528e+03   1.197184e+01
  6.048150e-03   6.339082e+03   1.083433e+01
  6.347070e-03   5.468792e+03   9.560825e+00
  6.645990e-03   4.802648e+03   8.920246e+00
  6.944910e-03   4.227992e+03   8.057557e+00
  7.243830e-03   3.779706e+03   7.382140e+00
  7.542750e-03   3.342312e+03   6.915529e+00
  7.841670e-03   3.028927e+03   6.217309e+00
  8.140580e-03   2.734957e+03   5.989394e+00
  8.439500e-03   2.480472e+03   5.497816e+00
  8.738420e-03   2.279105e+03   5.219664e+00
  9.037340e-03   2.090683e+03   4.833811e+00
  9.336260e-03   1.927673e+03   4.561278e+00
  9.635180e-03   1.784153e+03   4.375710e+00
  9.934100e-03   1.650248e+03   4.071782e+00
  1.023300e-02   1.508141e+03   3.989178e+00
  1.053190e-02   1.395439e+03   3.891972e+00
  1.083090e-02   1.284273e+03   3.733730e+00
  1.112980e-02   1.183775e+03   3.554159e+00
  1.142870e-02   1.108842e+03   3.420560e+00
  1.172760e-02   1.020185e+03   3.271840e+00
  1.202650e-02   9.459266e+02   3.141799e+00
  1.232540e-02   8.828580e+02   3.018622e+00
  1.262440e-02   8.154989e+02   2.847238e+00
  1.292330e-02   7.617021e+02   2.709277e+00
  1.322220e-02   7.074965e+02   2.611097e+00
  1.352110e-02   6.539658e+02   2.485143e+00
  1.382000e-02   6.121726e+02   2.380733e+00
  1.411900e-02   5.722865e+02   2.290667e+00
  1.441790e-02   5.335172e+02   2.195786e+00
  1.471680e-02   5.041569e+02   2.124372e+00
  1.501570e-02   4.710664e+02   2.011030e+00
  1.531460e-02   4.426600e+02   1.940652e+00
  1.561350e-02   4.154461e+02   1.847066e+00
  1.591250e-02   3.891858e+02   1.803488e+00
  1.621140e-02   3.647010e+02   1.715732e+00
  1.651030e-02   3.458019e+02   1.653117e+00
  1.680920e-02   3.287240e+02   1.611780e+00
  1.710810e-02   3.126143e+02   1.575088e+00
  1.740710e-02   2.961120e+02   1.510894e+00
  1.770600e-02   2.808593e+02   1.456677e+00
  1.800490e-02   2.667694e+02   1.408445e+00
  1.830380e-02   2.544846e+02   1.386595e+00
  1.860270e-02   2.424520e+02   1.327135e+00
  1.890170e-02   2.309886e+02   1.295381e+00
  1.920060e-02   2.207502e+02   1.254344e+00
  1.949950e-02   2.105207e+02   1.239043e+00
  1.979840e-02   2.046255e+02   1.198651e+00
  2.009730e-02   1.960606e+02   1.160427e+00
  2.039620e-02   1.886985e+02   1.136367e+00
  2.069520e-02   1.815448e+02   1.108610e+00
  2.099410e-02   1.752499e+02   1.097113e+00
  2.129300e-02   1.678070e+02   1.045430e+00
  2.159190e-02   1.640298e+02   1.069216e+00
  2.189080e-02   1.564080e+02   1.049907e+00
  2.218980e-02   1.548714e+02   1.062734e+00
  2.248870e-02   1.458806e+02   1.049827e+00
  2.278760e-02   1.431758e+02   1.029802e+00
  2.308650e-02   1.393515e+02   1.047223e+00
  2.338540e-02   1.372058e+02   1.036971e+00
  2.368430e-02   1.325308e+02   1.000639e+00
  2.398330e-02   1.276220e+02   1.004275e+00
  2.428220e-02   1.256633e+02   9.743682e-01
  2.458110e-02   1.223661e+02   9.938287e-01
  2.488000e-02   1.189386e+02   9.536783e-01
  2.517890e-02   1.182456e+02   9.395527e-01
  2.547790e-02   1.152914e+02   9.408488e-01
  2.577680e-02   1.117393e+02   9.188019e-01
  2.607570e-02   1.080435e+02   9.107949e-01
  2.637460e-02   1.082338e+02   9.042745e-01
  2.667350e-02   1.064674e+02   8.744186e-01
  2.697250e-02   1.033694e+02   8.350372e-01
  2.727140e-02   1.025186e+02   8.007313e-01
  2.757030e-02   1.012717e+02   7.971676e-01
  2.786920e-02   1.000739e+02   7.833825e-01
  2.816810e-02   9.910668e+01   7.672322e-01
  2.846700e-02   9.738724e+01   7.511577e-01
  2.876600e-02   9.604989e+01   7.369943e-01
  2.906490e-02   9.428462e+01   7.323864e-01
  2.936380e-02   9.380490e+01   7.250813e-01
  2.966270e-02   9.253841e+01   7.148861e-01
  2.996160e-02   9.083240e+01   7.093035e-01
  3.026060e-02   9.021533e+01   6.957573e-01
  3.055950e-02   8.956382e+01   6.922578e-01
  3.085840e-02   8.832627e+01   6.845558e-01
  3.115730e-02   8.718305e+01   6.772636e-01
  3.145620e-02   8.740438e+01   6.716066e-01
  3.175510e-02   8.439249e+01   6.617441e-01
  3.205410e-02   8.509705e+01   6.608794e-01
  3.235300e-02   8.373692e+01   6.529207e-01
  3.265190e-02   8.330678e+01   6.392912e-01
  3.295080e-02   8.420907e+01   6.469587e-01
  3.324970e-02   8.166304e+01   6.362667e-01
  3.354870e-02   8.115769e+01   6.326367e-01
  3.384760e-02   8.150115e+01   6.266539e-01
  3.414650e-02   8.101932e+01   6.247988e-01
  3.444540e-02   8.073882e+01   6.151451e-01
  3.474430e-02   7.955705e+01   6.159999e-01
  3.504330e-02   7.834186e+01   6.037023e-01
  3.534220e-02   7.878713e+01   6.061624e-01
  3.564110e-02   7.929554e+01   6.073657e-01
  3.594000e-02   7.754676e+01   5.891346e-01
  3.623890e-02   7.820318e+01   6.016876e-01
  3.653780e-02   7.756643e+01   5.830250e-01
  3.683680e-02   7.632407e+01   5.858616e-01
  3.713570e-02   7.638903e+01   5.868098e-01
  3.743460e-02   7.614382e+01   5.763181e-01
  3.773350e-02   7.570290e+01   5.739847e-01
  3.803240e-02   7.582431e+01   5.881566e-01
  3.833140e-02   7.580879e+01   6.020744e-01
  3.863030e-02   7.460866e+01   6.065745e-01
  3.892920e-02   7.436335e+01   6.040015e-01
  3.922810e-02   7.416614e+01   6.055640e-01
  3.952700e-02   7.439877e+01   6.025822e-01
  3.982600e-02   7.446052e+01   6.115867e-01
  4.012490e-02   7.327725e+01   5.972520e-01
  4.042380e-02   7.366681e+01   6.067069e-01
  4.072270e-02   7.324539e+01   6.025826e-01
  4.102160e-02   7.348381e+01   6.027720e-01
  4.132050e-02   7.233819e+01   5.988392e-01
  4.161950e-02   7.268102e+01   5.940522e-01
  4.191840e-02   7.250065e+01   6.010910e-01
  4.221730e-02   7.175848e+01   5.902700e-01
  4.251620e-02   7.195246e+01   5.988142e-01
  4.281510e-02   7.130448e+01   5.868930e-01
  4.311410e-02   7.195708e+01   5.903280e-01
  4.341300e-02   7.052529e+01   5.874456e-01
  4.371190e-02   7.167082e+01   5.906691e-01
  4.401080e-02   7.151505e+01   5.900268e-01
  4.430970e-02   7.046913e+01   5.812196e-01
  4.460860e-02   7.050907e+01   5.821235e-01
  4.490760e-02   6.950267e+01   5.794304e-01
  4.520650e-02   7.027441e+01   5.782188e-01
  4.550540e-02   7.067247e+01   5.827976e-01
  4.580430e-02   6.938825e+01   5.752866e-01
  4.610320e-02   6.939793e+01   5.724429e-01
  4.640220e-02   7.014315e+01   5.798737e-01
  4.670110e-02   6.989824e+01   5.702417e-01
  4.700000e-02   6.889069e+01   5.682202e-01
  4.729890e-02   6.893990e+01   5.705507e-01
  4.759780e-02   6.839117e+01   5.675665e-01
  4.789680e-02   6.930277e+01   5.678076e-01
  4.819570e-02   6.836678e+01   5.632669e-01
  4.849460e-02   6.843031e+01   5.656170e-01
  4.879350e-02   6.916171e+01   5.624018e-01
  4.909240e-02   6.904327e+01   5.695561e-01
  4.939130e-02   6.886726e+01   5.591761e-01
  4.969030e-02   6.879584e+01   5.609123e-01
  4.998920e-02   6.706482e+01   5.531413e-01
  5.028810e-02   6.852999e+01   5.571360e-01
  5.058700e-02   6.750839e+01   5.569893e-01
  5.088590e-02   6.787553e+01   5.492259e-01
  5.118490e-02   6.785409e+01   5.563867e-01
  5.148380e-02   6.804522e+01   5.544975e-01
  5.178270e-02   6.688163e+01   5.426424e-01
  5.208160e-02   6.753682e+01   5.511053e-01
  5.238050e-02   6.755525e+01   5.453682e-01
  5.267940e-02   6.779170e+01   5.541268e-01
  5.297840e-02   6.777046e+01   5.468739e-01
  5.327730e-02   6.679755e+01   5.404149e-01
  5.357620e-02   6.787224e+01   5.466462e-01
  5.387510e-02   6.684224e+01   5.393486e-01
  5.417400e-02   6.729943e+01   5.462479e-01
  5.447300e-02   6.649828e+01   5.348867e-01
  5.477190e-02   6.744229e+01   5.399012e-01
  5.507080e-02   6.751577e+01   5.401953e-01
  5.536970e-02   6.593076e+01   5.319938e-01
  5.566860e-02   6.652455e+01   5.380653e-01
  5.596760e-02   6.553247e+01   5.279900e-01
  5.626650e-02   6.696958e+01   5.361686e-01
  5.656540e-02   6.621334e+01   5.313244e-01
  5.686430e-02   6.612784e+01   5.280099e-01
  5.716320e-02   6.656023e+01   5.262212e-01
  5.746210e-02   6.606856e+01   5.295492e-01
  5.776110e-02   6.632469e+01   5.323722e-01
  5.806000e-02   6.678191e+01   5.259396e-01
  5.835890e-02   6.602788e+01   5.235364e-01
  5.865780e-02   6.652967e+01   5.226581e-01
  5.895670e-02   6.560792e+01   5.288898e-01
  5.925570e-02   6.631029e+01   5.195416e-01
  5.955460e-02   6.584768e+01   5.245536e-01
  5.985350e-02   6.584680e+01   5.171657e-01
  6.015240e-02   6.715743e+01   5.239803e-01
  6.045130e-02   6.555774e+01   5.182633e-01
  6.075020e-02   6.651666e+01   5.170174e-01
  6.104920e-02   6.700015e+01   5.228008e-01
  6.134810e-02   6.631117e+01   5.206684e-01
  6.164700e-02   6.540985e+01   5.089221e-01
  6.194590e-02   6.543629e+01   5.172223e-01
  6.224480e-02   6.602072e+01   5.081074e-01
  6.254380e-02   6.548795e+01   5.146490e-01
  6.284270e-02   6.579332e+01   5.175125e-01
  6.314160e-02   6.567626e+01   5.046945e-01
  6.344050e-02   6.540795e+01   5.110620e-01
  6.373940e-02   6.498277e+01   5.009952e-01
  6.403840e-02   6.575211e+01   5.118640e-01
  6.433730e-02   6.577115e+01   5.066219e-01
  6.463620e-02   6.537735e+01   5.009796e-01
  6.493510e-02   6.514834e+01   5.111285e-01
  6.523400e-02   6.558359e+01   5.022799e-01
  6.553290e-02   6.515460e+01   5.032031e-01
  6.583190e-02   6.462273e+01   4.990953e-01
  6.613080e-02   6.474790e+01   4.950528e-01
  6.642970e-02   6.540387e+01   5.067784e-01
  6.672860e-02   6.564397e+01   4.969749e-01
  6.702750e-02   6.578044e+01   5.025216e-01
  6.732650e-02   6.516427e+01   4.966419e-01
  6.762540e-02   6.497880e+01   4.959347e-01
  6.792430e-02   6.526730e+01   4.990386e-01
  6.822320e-02   6.470219e+01   4.890328e-01
  6.852210e-02   6.522711e+01   4.983817e-01
  6.882110e-02   6.564955e+01   4.960090e-01
  6.912000e-02   6.559062e+01   4.952951e-01
  6.941890e-02   6.570097e+01   4.923113e-01
  6.971780e-02   6.497644e+01   4.891118e-01
  7.001670e-02   6.533614e+01   4.967989e-01
  7.031560e-02   6.546369e+01   4.904645e-01
  7.061460e-02   6.506849e+01   4.894582e-01
  7.091350e-02   6.514407e+01   4.883166e-01
  7.121240e-02   6.435136e+01   4.816173e-01
  7.151130e-02   6.534164e+01   4.914434e-01
  7.181020e-02   6.595565e+01   4.871192e-01
  7.210920e-02   6.494360e+01   4.866225e-01
  7.240810e-02   6.452563e+01   4.804388e-01
  7.270700e-02   6.571067e+01   4.909115e-01
  7.300590e-02   6.457776e+01   4.820041e-01
  7.330480e-02   6.530482e+01   4.792635e-01
  7.360370e-02   6.496413e+01   4.839049e-01
  7.390270e-02   6.519056e+01   4.792906e-01
  7.420160e-02   6.440324e+01   4.836610e-01
  7.450050e-02   6.431243e+01   4.742851e-01
  7.479940e-02   6.471392e+01   4.770903e-01
  7.509830e-02   6.547717e+01   4.839683e-01
  7.539730e-02   6.488461e+01   4.746356e-01
  7.569620e-02   6.480692e+01   4.752257e-01
  7.599510e-02   6.410149e+01   4.757141e-01
  7.629400e-02   6.355400e+01   4.675996e-01
  7.659290e-02   6.505199e+01   4.774466e-01
  7.689190e-02   6.431432e+01   4.703884e-01
  7.719080e-02   6.490671e+01   4.751533e-01
  7.748970e-02   6.422485e+01   4.692072e-01
  7.778860e-02   6.500613e+01   4.750799e-01
  7.808750e-02   6.486469e+01   4.711113e-01
  7.838640e-02   6.456663e+01   4.674938e-01
  7.868540e-02   6.450386e+01   4.685277e-01
  7.898430e-02   6.403618e+01   4.643230e-01
  7.928320e-02   6.370099e+01   4.685670e-01
  7.958210e-02   6.409517e+01   4.612596e-01
  7.988100e-02   6.473434e+01   4.689417e-01
  8.018000e-02   6.434234e+01   4.650174e-01
  8.047890e-02   6.371141e+01   4.623207e-01
  8.077780e-02   6.536128e+01   4.674390e-01
  8.107670e-02   6.383759e+01   4.595249e-01
  8.137560e-02   6.476483e+01   4.661271e-01
  8.167450e-02   6.419811e+01   4.612247e-01
  8.197350e-02   6.520329e+01   4.619934e-01
  8.227240e-02   6.420131e+01   4.628632e-01
  8.257130e-02   6.507914e+01   4.564401e-01
  8.287020e-02   6.444451e+01   4.633299e-01
  8.316910e-02   6.421471e+01   4.592744e-01
  8.346810e-02   6.497543e+01   4.576302e-01
  8.376700e-02   6.428758e+01   4.615460e-01
  8.406590e-02   6.389048e+01   4.507272e-01
  8.436480e-02   6.370645e+01   4.570559e-01
  8.466370e-02   6.424995e+01   4.531391e-01
  8.496270e-02   6.468014e+01   4.654090e-01
  8.526160e-02   6.490222e+01   4.809288e-01
  8.556050e-02   6.499635e+01   4.817320e-01
  8.585940e-02   6.460965e+01   4.863095e-01
  8.615830e-02   6.448154e+01   4.858271e-01
  8.645720e-02   6.390444e+01   4.884039e-01
  8.675620e-02   6.522835e+01   4.958933e-01
  8.705510e-02   6.465733e+01   4.927354e-01
  8.735400e-02   6.414214e+01   4.932260e-01
  8.765290e-02   6.570392e+01   4.996965e-01
  8.795180e-02   6.383947e+01   4.965684e-01
  8.825080e-02   6.431660e+01   4.938963e-01
  8.854970e-02   6.452175e+01   5.012693e-01
  8.884860e-02   6.473943e+01   5.000563e-01
  8.914750e-02   6.420611e+01   5.042175e-01
  8.944640e-02   6.335946e+01   4.972468e-01
  8.974530e-02   6.423335e+01   4.965770e-01
  9.004430e-02   7.682245e+01   5.408690e-01
  9.034320e-02   6.448376e+01   4.780249e-01
  9.064210e-02   6.454279e+01   4.773488e-01
  9.094100e-02   6.471895e+01   4.680449e-01
  9.123990e-02   6.458497e+01   4.663084e-01
  9.153890e-02   6.473868e+01   4.693797e-01
  9.183780e-02   6.442599e+01   4.649061e-01
  9.213670e-02   6.424797e+01   4.626228e-01
  9.243560e-02   6.432071e+01   4.616649e-01
  9.273450e-02   6.404214e+01   4.566756e-01
  9.303350e-02   6.377672e+01   4.617382e-01
  9.333240e-02   6.375778e+01   4.514002e-01
  9.363130e-02   6.393565e+01   4.555111e-01
  9.393020e-02   6.391283e+01   4.531002e-01
  9.422910e-02   6.399199e+01   4.545417e-01
  9.452800e-02   6.405897e+01   4.559502e-01
  9.482700e-02   6.442579e+01   4.470027e-01
  9.512590e-02   6.337497e+01   4.515738e-01
  9.542480e-02   6.385913e+01   4.483578e-01
  9.572370e-02   6.373636e+01   4.479266e-01
  9.602260e-02   6.383960e+01   4.505477e-01
  9.632160e-02   6.416885e+01   4.439290e-01
  9.662050e-02   6.420246e+01   4.465941e-01
  9.691940e-02   6.400675e+01   4.459129e-01
  9.721830e-02   6.327514e+01   4.408267e-01
  9.751720e-02   6.428932e+01   4.465290e-01
  9.781610e-02   6.445523e+01   4.427639e-01
  9.811510e-02   6.412185e+01   4.459470e-01
  9.841400e-02   6.420598e+01   4.390877e-01
  9.871290e-02   6.353560e+01   4.399483e-01
  9.901180e-02   6.418738e+01   4.432729e-01
  9.931070e-02   6.390219e+01   4.383964e-01
  9.960970e-02   6.379386e+01   4.411975e-01
  9.990860e-02   6.413241e+01   4.350485e-01
  1.002070e-01   6.352625e+01   4.371049e-01
  1.005060e-01   6.461062e+01   4.383833e-01
  1.008050e-01   6.408265e+01   4.390149e-01
  1.011040e-01   6.420630e+01   4.332728e-01
  1.014030e-01   6.343592e+01   4.326797e-01
  1.017020e-01   6.401348e+01   4.387779e-01
  1.020010e-01   6.381199e+01   4.332839e-01
  1.023000e-01   6.407808e+01   4.321715e-01
  1.025990e-01   6.418027e+01   4.315183e-01
  1.028980e-01   6.429109e+01   4.335588e-01
  1.031970e-01   6.486236e+01   4.378596e-01
  1.034960e-01   6.435758e+01   4.281855e-01
  1.037950e-01   6.452263e+01   4.326677e-01
  1.040930e-01   6.415237e+01   4.278251e-01
  1.043920e-01   6.410467e+01   4.315956e-01
  1.046910e-01   6.354592e+01   4.290510e-01
  1.049900e-01   6.411369e+01   4.251350e-01
  1.052890e-01   6.316613e+01   4.254890e-01
  1.055880e-01   6.467596e+01   4.289200e-01
  1.058870e-01   6.403456e+01   4.284039e-01
  1.061860e-01   6.448219e+01   4.257201e-01
  1.064850e-01   6.454218e+01   4.265533e-01
  1.067840e-01   6.374794e+01   4.261527e-01
  1.070830e-01   6.387331e+01   4.230763e-01
  1.073820e-01   6.409560e+01   4.222485e-01
  1.076800e-01   6.380135e+01   4.209683e-01
  1.079790e-01   6.468598e+01   4.257592e-01
  1.082780e-01   6.400310e+01   4.254036e-01
  1.085770e-01   6.456485e+01   4.182834e-01
  1.088760e-01   6.400349e+01   4.222560e-01
  1.091750e-01   6.386402e+01   4.202490e-01
  1.094740e-01   6.420688e+01   4.223040e-01
  1.097730e-01   6.393248e+01   4.189435e-01
  1.100720e-01   6.437427e+01   4.164722e-01
  1.103710e-01   6.457630e+01   4.235172e-01
  1.106700e-01   6.446083e+01   4.170497e-01
  1.109690e-01   6.416252e+01   4.218481e-01
  1.112670e-01   6.367758e+01   4.127431e-01
  1.115660e-01   6.413997e+01   4.154174e-01
  1.118650e-01   6.431120e+01   4.198775e-01
  1.121640e-01   6.393561e+01   4.127026e-01
  1.124630e-01   6.529499e+01   4.182484e-01
  1.127620e-01   6.414566e+01   4.145510e-01
  1.130610e-01   6.445843e+01   4.149722e-01
  1.133600e-01   6.379432e+01   4.175811e-01
  1.136590e-01   6.442092e+01   4.093870e-01
  1.139580e-01   6.395463e+01   4.124732e-01
  1.142570e-01   6.392312e+01   4.120815e-01
  1.145560e-01   6.420734e+01   4.135786e-01
  1.148550e-01   6.380739e+01   4.111304e-01
  1.151530e-01   6.452246e+01   4.080269e-01
  1.154520e-01   6.485552e+01   4.142030e-01
  1.157510e-01   6.449484e+01   4.084980e-01
  1.160500e-01   6.409794e+01   4.135179e-01
  1.163490e-01   6.449484e+01   4.084980e-01
  1.166480e-01   6.424422e+01   4.105251e-01
  1.169470e-01   6.478358e+01   4.099734e-01
  1.172460e-01   6.399425e+01   4.080290e-01
  1.175450e-01   6.452255e+01   4.063652e-01
  1.178440e-01   6.392367e+01   4.044749e-01
  1.181430e-01   6.457392e+01   4.095909e-01
  1.184420e-01   6.464971e+01   4.075947e-01
  1.187400e-01   6.381982e+01   4.035997e-01
  1.190390e-01   6.399683e+01   4.033423e-01
  1.193380e-01   6.437052e+01   4.045181e-01
  1.196370e-01   6.403554e+01   4.056540e-01
  1.199360e-01   6.459071e+01   4.033140e-01
  1.202350e-01   6.434323e+01   4.055254e-01
  1.205340e-01   6.450080e+01   4.035717e-01
  1.208330e-01   6.456916e+01   4.024426e-01
  1.211320e-01   6.423328e+01   4.046317e-01
  1.214310e-01   6.431909e+01   3.982396e-01
  1.217300e-01   6.385798e+01   4.023633e-01
  1.220290e-01   6.359344e+01   4.001883e-01
  1.223270e-01   6.433480e+01   3.998573e-01
  1.226260e-01   6.431466e+01   3.992697e-01
  1.229250e-01   6.440982e+01   3.980012e-01
  1.232240e-01   6.402010e+01   4.004621e-01
  1.235230e-01   6.425791e+01   4.004094e-01
  1.238220e-01   6.437989e+01   3.973916e-01
  1.241210e-01   6.416113e+01   3.982706e-01
  1.244200e-01   6.355522e+01   3.928029e-01
  1.247190e-01   6.467527e+01   4.009140e-01
  1.250180e-01   6.436104e+01   3.950315e-01
  1.253170e-01   6.451737e+01   3.962747e-01
  1.256160e-01   6.463470e+01   3.992155e-01
  1.259140e-01   6.448781e+01   3.959289e-01
  1.262130e-01   6.478195e+01   3.968308e-01
  1.265120e-01   6.505212e+01   3.948721e-01
  1.268110e-01   6.435754e+01   3.935082e-01
  1.271100e-01   6.560455e+01   4.008932e-01
  1.274090e-01   6.467332e+01   3.947239e-01
  1.277080e-01   6.424432e+01   3.921640e-01
  1.280070e-01   6.438451e+01   3.913536e-01
  1.283060e-01   6.499219e+01   3.946902e-01
  1.286050e-01   6.430307e+01   3.953614e-01
  1.289040e-01   6.427196e+01   3.883307e-01
  1.292030e-01   6.486763e+01   3.950646e-01
  1.295020e-01   6.440215e+01   3.899367e-01
  1.298000e-01   6.504033e+01   3.926007e-01
  1.300990e-01   6.484056e+01   3.895610e-01
  1.303980e-01   6.451634e+01   3.893102e-01
  1.306970e-01   6.428477e+01   3.915438e-01
  1.309960e-01   6.505273e+01   3.916565e-01
  1.312950e-01   6.516473e+01   3.917491e-01
  1.315940e-01   6.423181e+01   3.846423e-01
  1.318930e-01   6.474161e+01   3.890227e-01
  1.321920e-01   6.480867e+01   3.889835e-01
  1.324910e-01   6.466144e+01   3.895055e-01
  1.327900e-01   6.523662e+01   3.890652e-01
  1.330890e-01   6.433372e+01   3.858897e-01
  1.333870e-01   6.421799e+01   3.853064e-01
  1.336860e-01   6.459805e+01   3.857373e-01
  1.339850e-01   6.535216e+01   3.865706e-01
  1.342840e-01   6.432241e+01   3.863295e-01
  1.345830e-01   6.417423e+01   3.844699e-01
  1.348820e-01   6.503338e+01   3.870349e-01
  1.351810e-01   6.415511e+01   3.795828e-01
  1.354800e-01   6.508195e+01   3.867081e-01
  1.357790e-01   6.433150e+01   3.821546e-01
  1.360780e-01   6.416076e+01   3.832628e-01
  1.363770e-01   6.394164e+01   3.821449e-01
  1.366760e-01   6.477908e+01   3.867494e-01
  1.369740e-01   6.420809e+01   3.986773e-01
  1.372730e-01   6.439561e+01   4.013687e-01
  1.375720e-01   6.403724e+01   4.095789e-01
  1.378710e-01   6.440291e+01   4.124664e-01
  1.381700e-01   6.359195e+01   4.115919e-01
  1.384690e-01   6.453784e+01   4.218430e-01
  1.387680e-01   6.456757e+01   4.104184e-01
  1.390670e-01   6.495921e+01   3.999554e-01
  1.393660e-01   6.496123e+01   3.991817e-01
  1.396650e-01   6.418897e+01   3.939976e-01
  1.399640e-01   6.445621e+01   3.958319e-01
  1.402630e-01   6.473565e+01   3.885243e-01
  1.405620e-01   6.462818e+01   3.925882e-01
  1.408600e-01   6.431752e+01   3.904131e-01
  1.411590e-01   6.464195e+01   3.923824e-01
  1.414580e-01   6.422754e+01   3.916168e-01
  1.417570e-01   6.470282e+01   3.855801e-01
  1.420560e-01   6.477545e+01   3.903340e-01
  1.423550e-01   6.469830e+01   3.874567e-01
  1.426540e-01   6.490378e+01   3.845445e-01
  1.429530e-01   6.449235e+01   3.824023e-01
  1.432520e-01   6.488553e+01   3.806078e-01
  1.435510e-01   6.467320e+01   3.827084e-01
  1.438500e-01   6.445076e+01   3.779925e-01
  1.441490e-01   6.453573e+01   3.773567e-01
  1.444470e-01   6.467845e+01   3.802247e-01
  1.447460e-01   6.486438e+01   3.769974e-01
  1.450450e-01   6.434763e+01   3.792511e-01
  1.453440e-01   6.470968e+01   3.743823e-01
  1.456430e-01   6.507291e+01   3.791455e-01
  1.459420e-01   6.451077e+01   3.768438e-01
  1.462410e-01   6.440338e+01   3.747868e-01
  1.465400e-01   6.465065e+01   3.768132e-01
  1.468390e-01   6.486043e+01   3.726872e-01
  1.471380e-01   6.475329e+01   3.753703e-01
  1.474370e-01   6.479226e+01   3.761338e-01
  1.477360e-01   6.425056e+01   3.734803e-01
  1.480340e-01   6.466516e+01   3.710755e-01
  1.483330e-01   6.492628e+01   3.802780e-01
  1.486320e-01   6.465098e+01   3.889911e-01
  1.489310e-01   6.499238e+01   3.917195e-01
  1.492300e-01   6.554625e+01   3.928942e-01
  1.495290e-01   6.437062e+01   3.918052e-01
  1.498280e-01   6.508184e+01   3.985184e-01
  1.501270e-01   6.451311e+01   3.983202e-01
  1.504260e-01   6.513006e+01   3.948582e-01
  1.507250e-01   6.514018e+01   4.007735e-01
  1.510240e-01   6.497104e+01   3.992119e-01
  1.513230e-01   6.581211e+01   4.071094e-01
  1.516210e-01   6.520429e+01   4.009707e-01
  1.519200e-01   6.507114e+01   4.005611e-01
  1.522190e-01   6.492755e+01   4.070873e-01
  1.525180e-01   6.518978e+01   4.030362e-01
  1.528170e-01   6.561537e+01   4.097920e-01
  1.531160e-01   6.554768e+01   4.062907e-01
  1.534150e-01   6.541193e+01   4.000449e-01
  1.537140e-01   6.552760e+01   3.935751e-01
  1.540130e-01   6.473477e+01   3.847403e-01
  1.543120e-01   6.516810e+01   3.862597e-01
  1.546110e-01   6.596442e+01   3.860474e-01
  1.549100e-01   6.488528e+01   3.831058e-01
  1.552090e-01   6.502289e+01   3.855955e-01
  1.555070e-01   6.502404e+01   3.763711e-01
  1.558060e-01   6.479829e+01   3.810280e-01
  1.561050e-01   6.499985e+01   3.778295e-01
  1.564040e-01   6.451249e+01   3.779517e-01
  1.567030e-01   6.444806e+01   3.757857e-01
  1.570020e-01   6.476662e+01   3.747619e-01
  1.573010e-01   6.452947e+01   3.775591e-01
  1.576000e-01   6.539365e+01   3.742160e-01
  1.578990e-01   6.516129e+01   3.754712e-01
  1.581980e-01   6.492333e+01   3.730795e-01
  1.584970e-01   6.464200e+01   3.720592e-01
  1.587960e-01   6.461930e+01   3.754145e-01
  1.590940e-01   6.441937e+01   3.695373e-01
  1.593930e-01   6.487495e+01   3.695994e-01
  1.596920e-01   6.431539e+01   3.690319e-01
  1.599910e-01   6.479701e+01   3.720834e-01
  1.602900e-01   6.502077e+01   3.720944e-01
  1.605890e-01   6.478627e+01   3.658957e-01
  1.608880e-01   6.449649e+01   3.674969e-01
  1.611870e-01   6.495309e+01   3.677775e-01
  1.614860e-01   6.470010e+01   3.674659e-01
  1.617850e-01   6.465481e+01   3.641325e-01
  1.620840e-01   6.499113e+01   3.650784e-01
  1.623830e-01   6.495860e+01   3.665826e-01
  1.626810e-01   6.508470e+01   3.647475e-01
  1.629800e-01   6.491227e+01   3.603847e-01
  1.632790e-01   6.529527e+01   3.626005e-01
  1.635780e-01   6.527789e+01   3.637173e-01
  1.638770e-01   6.403733e+01   3.625865e-01
  1.641760e-01   6.488485e+01   3.632057e-01
  1.644750e-01   6.503180e+01   3.628365e-01
  1.647740e-01   6.521793e+01   3.629665e-01
  1.650730e-01   6.469832e+01   3.628787e-01
  1.653720e-01   6.479884e+01   3.627697e-01
  1.656710e-01   6.462746e+01   3.601659e-01
  1.659700e-01   6.530509e+01   3.635981e-01
  1.662680e-01   6.486700e+01   3.610247e-01
  1.665670e-01   6.469069e+01   3.614964e-01
  1.668660e-01   6.506229e+01   3.590931e-01
  1.671650e-01   6.481201e+01   3.612561e-01
  1.674640e-01   6.489169e+01   3.607098e-01
  1.677630e-01   6.420212e+01   3.568988e-01
  1.680620e-01   6.435061e+01   3.595848e-01
  1.683610e-01   6.493066e+01   3.555723e-01
  1.686600e-01   6.429002e+01   3.586532e-01
  1.689590e-01   6.422584e+01   3.549201e-01
  1.692580e-01   6.470586e+01   3.560592e-01
  1.695570e-01   6.456761e+01   3.601906e-01
  1.698560e-01   6.442591e+01   3.538230e-01
  1.701540e-01   6.450219e+01   3.567962e-01
  1.704530e-01   6.437134e+01   3.534913e-01
  1.707520e-01   6.483592e+01   3.549471e-01
  1.710510e-01   6.466252e+01   3.574261e-01
  1.713500e-01   6.384218e+01   3.516741e-01
  1.716490e-01   6.430849e+01   3.557029e-01
  1.719480e-01   6.440668e+01   3.503624e-01
  1.722470e-01   6.445554e+01   3.528171e-01
  1.725460e-01   6.453181e+01   3.546614e-01
  1.728450e-01   6.433532e+01   3.517693e-01
  1.731440e-01   6.485465e+01   3.537269e-01
  1.734430e-01   6.352273e+01   3.469013e-01
  1.737410e-01   6.459884e+01   3.533898e-01
  1.740400e-01   6.476671e+01   3.531265e-01
  1.743390e-01   6.452931e+01   3.499902e-01
  1.746380e-01   6.422565e+01   3.507557e-01
  1.749370e-01   6.446378e+01   3.491114e-01
  1.752360e-01   6.464325e+01   3.518941e-01
  1.755350e-01   6.458583e+01   3.508494e-01
  1.758340e-01   6.450186e+01   3.459403e-01
  1.761330e-01   6.465666e+01   3.519306e-01
  1.764320e-01   6.477680e+01   3.473599e-01
  1.767310e-01   6.417407e+01   3.500826e-01
  1.770300e-01   6.474722e+01   3.479676e-01
  1.773280e-01   6.468735e+01   3.491924e-01
  1.776270e-01   6.473277e+01   3.481011e-01
  1.779260e-01   6.422727e+01   3.452031e-01
  1.782250e-01   6.464965e+01   3.490906e-01
  1.785240e-01   6.455098e+01   3.455632e-01
  1.788230e-01   6.473922e+01   3.477740e-01
  1.791220e-01   6.500685e+01   3.490103e-01
  1.794210e-01   6.451409e+01   3.444538e-01
  1.797200e-01   6.441837e+01   3.457163e-01
  1.800190e-01   6.445592e+01   3.434634e-01
  1.803180e-01   6.438426e+01   3.468192e-01
  1.806170e-01   6.391667e+01   3.426884e-01
  1.809160e-01   6.404778e+01   3.423743e-01
  1.812140e-01   6.402856e+01   3.431552e-01
  1.815130e-01   6.416298e+01   3.430146e-01
  1.818120e-01   6.429376e+01   3.447052e-01
  1.821110e-01   6.416382e+01   3.403832e-01
  1.824100e-01   6.457889e+01   3.439576e-01
  1.827090e-01   6.446618e+01   3.429925e-01
  1.830080e-01   6.434951e+01   3.428477e-01
  1.833070e-01   6.402713e+01   3.395339e-01
  1.836060e-01   6.456564e+01   3.401491e-01
  1.839050e-01   6.493499e+01   3.450720e-01
  1.842040e-01   6.447055e+01   3.410329e-01
  1.845030e-01   6.417490e+01   3.394405e-01
  1.848010e-01   6.480585e+01   3.429025e-01
  1.851000e-01   6.424623e+01   3.367603e-01
  1.853990e-01   6.399803e+01   3.410864e-01
  1.856980e-01   6.451188e+01   3.400075e-01
  1.859970e-01   6.427312e+01   3.380970e-01
  1.862960e-01   6.398840e+01   3.387859e-01
  1.865950e-01   6.378663e+01   3.364983e-01
  1.868940e-01   6.434512e+01   3.418456e-01
  1.871930e-01   6.426325e+01   3.344686e-01
  1.874920e-01   6.414883e+01   3.372939e-01
  1.877910e-01   6.387249e+01   3.364087e-01
  1.880900e-01   6.479561e+01   3.388310e-01
  1.883880e-01   6.360213e+01   3.374415e-01
  1.886870e-01   6.404189e+01   3.325158e-01
  1.889860e-01   6.431796e+01   3.388537e-01
  1.892850e-01   6.424965e+01   3.361415e-01
  1.895840e-01   6.398561e+01   3.343622e-01
  1.898830e-01   6.361352e+01   3.338522e-01
  1.901820e-01   6.402737e+01   3.346261e-01
  1.904810e-01   6.364140e+01   3.334617e-01
  1.907800e-01   6.375189e+01   3.329818e-01
  1.910790e-01   6.392861e+01   3.328306e-01
  1.913780e-01   6.374013e+01   3.334119e-01
  1.916770e-01   6.382769e+01   3.334869e-01
  1.919750e-01   6.421099e+01   3.352609e-01
  1.922740e-01   6.350393e+01   3.297626e-01
  1.925730e-01   6.365033e+01   3.308934e-01
  1.928720e-01   6.404346e+01   3.326720e-01
  1.931710e-01   6.383642e+01   3.327432e-01
  1.934700e-01   6.325384e+01   3.297111e-01
  1.937690e-01   6.336847e+01   3.291125e-01
  1.940680e-01   6.348011e+01   3.312056e-01
  1.943670e-01   6.381838e+01   3.301294e-01
  1.946660e-01   6.409459e+01   3.314429e-01
  1.949650e-01   6.371364e+01   3.283772e-01
  1.952640e-01   6.380642e+01   3.300985e-01
  1.955630e-01   6.354712e+01   3.306250e-01
  1.958610e-01   6.357152e+01   3.275708e-01
  1.961600e-01   6.381301e+01   3.295202e-01
  1.964590e-01   6.350633e+01   3.272566e-01
  1.967580e-01   6.413936e+01   3.311083e-01
  1.970570e-01   6.361257e+01   3.275302e-01
  1.973560e-01   6.442822e+01   3.278716e-01
  1.976550e-01   6.352901e+01   3.283427e-01
  1.979540e-01   6.401222e+01   3.272453e-01
  1.982530e-01   6.405397e+01   3.291057e-01
  1.985520e-01   6.339468e+01   3.253749e-01
  1.988510e-01   6.337223e+01   3.254612e-01
  1.991500e-01   6.384363e+01   3.288594e-01
  1.994480e-01   6.344456e+01   3.245002e-01
  1.997470e-01   6.322408e+01   3.258021e-01
  2.000460e-01   6.309326e+01   3.216282e-01
  2.003450e-01   6.389876e+01   3.259462e-01
  2.006440e-01   6.326600e+01   3.270751e-01
  2.009430e-01   6.369006e+01   3.231458e-01
  2.012420e-01   6.368766e+01   3.264146e-01
  2.015410e-01   6.311061e+01   3.215329e-01
  2.018400e-01   6.305314e+01   3.220856e-01
  2.021390e-01   6.292019e+01   3.227313e-01
  2.024380e-01   6.370083e+01   3.198584e-01
  2.027370e-01   6.334982e+01   3.239733e-01
  2.030350e-01   6.371573e+01   3.218171e-01
  2.033340e-01   6.310859e+01   3.211103e-01
  2.036330e-01   6.355998e+01   3.197766e-01
  2.039320e-01   6.318629e+01   3.196531e-01
  2.042310e-01   6.304287e+01   3.223403e-01
  2.045300e-01   6.343047e+01   3.186375e-01
  2.048290e-01   6.290778e+01   3.184031e-01
  2.051280e-01   6.353482e+01   3.195773e-01
  2.054270e-01   6.276017e+01   3.170838e-01
  2.057260e-01   6.312139e+01   3.214210e-01
  2.060250e-01   6.310836e+01   3.174242e-01
  2.063240e-01   6.288742e+01   3.194437e-01
  2.066230e-01   6.324304e+01   3.189784e-01
  2.069210e-01   6.273778e+01   3.189264e-01
  2.072200e-01   6.289263e+01   3.186367e-01
  2.075190e-01   6.301764e+01   3.165277e-01
  2.078180e-01   6.324294e+01   3.195229e-01
  2.081170e-01   6.318572e+01   3.177530e-01
  2.084160e-01   6.353661e+01   3.206753e-01
  2.087150e-01   6.275036e+01   3.151932e-01
  2.090140e-01   6.319691e+01   3.177811e-01
  2.093130e-01   6.243141e+01   3.157171e-01
  2.096120e-01   6.306755e+01   3.167864e-01
  2.099110e-01   6.268238e+01   3.143643e-01
  2.102100e-01   6.342012e+01   3.178045e-01
  2.105080e-01   6.319799e+01   3.188647e-01
  2.108070e-01   6.285353e+01   3.150563e-01
  2.111060e-01   6.291220e+01   3.144156e-01
  2.114050e-01   6.312632e+01   3.153440e-01
  2.117040e-01   6.358894e+01   3.214968e-01
  2.120030e-01   6.273396e+01   3.252604e-01
  2.123020e-01   6.326848e+01   3.290016e-01
  2.126010e-01   6.272987e+01   3.249598e-01
  2.129000e-01   6.286667e+01   3.285510e-01
  2.131990e-01   6.333738e+01   3.326642e-01
  2.134980e-01   6.292521e+01   3.335920e-01
  2.137970e-01   6.296346e+01   3.312215e-01
  2.140950e-01   6.319608e+01   3.336849e-01
  2.143940e-01   6.266118e+01   3.335165e-01
  2.146930e-01   6.283966e+01   3.343055e-01
  2.149920e-01   6.240406e+01   3.334590e-01
  2.152910e-01   6.324412e+01   3.361720e-01
  2.155900e-01   6.288549e+01   3.381087e-01
  2.158890e-01   6.248556e+01   3.370319e-01
  2.161880e-01   6.277078e+01   3.363466e-01
  2.164870e-01   6.293763e+01   3.380862e-01
  2.167860e-01   6.267550e+01   3.310746e-01
  2.170850e-01   6.297661e+01   3.292875e-01
  2.173840e-01   6.316042e+01   3.266559e-01
  2.176820e-01   6.209146e+01   3.224410e-01
  2.179810e-01   6.232923e+01   3.240649e-01
  2.182800e-01   6.259342e+01   3.204908e-01
  2.185790e-01   6.246011e+01   3.216902e-01
  2.188780e-01   6.308149e+01   3.197989e-01
  2.191770e-01   6.260022e+01   3.206475e-01
  2.194760e-01   6.259339e+01   3.214698e-01
  2.197750e-01   6.241824e+01   3.178405e-01
  2.200740e-01   6.249541e+01   3.160125e-01
  2.203730e-01   6.312577e+01   3.193633e-01
  2.206720e-01   6.205780e+01   3.157064e-01
  2.209710e-01   6.272815e+01   3.195885e-01
  2.212700e-01   6.241789e+01   3.143571e-01
  2.215680e-01   6.277724e+01   3.180726e-01
  2.218670e-01   6.262101e+01   3.134265e-01
  2.221660e-01   6.263066e+01   3.168909e-01
  2.224650e-01   6.249964e+01   3.140368e-01
  2.227640e-01   6.275613e+01   3.144180e-01
  2.230630e-01   6.207887e+01   3.136337e-01
  2.233620e-01   6.197292e+01   3.125802e-01
  2.236610e-01   6.262563e+01   3.142220e-01
  2.239600e-01   6.280835e+01   3.110659e-01
  2.242590e-01   6.237480e+01   3.130698e-01
  2.245580e-01   6.268230e+01   3.129307e-01
  2.248570e-01   6.270856e+01   3.148244e-01
  2.251550e-01   6.257941e+01   3.108790e-01
  2.254540e-01   6.206935e+01   3.098630e-01
  2.257530e-01   6.298080e+01   3.144562e-01
  2.260520e-01   6.263100e+01   3.097434e-01
  2.263510e-01   6.244487e+01   3.102910e-01
  2.266500e-01   6.203960e+01   3.091563e-01
  2.269490e-01   6.204064e+01   3.077813e-01
  2.272480e-01   6.225628e+01   3.108388e-01
  2.275470e-01   6.199076e+01   3.060535e-01
  2.278460e-01   6.179753e+01   3.090572e-01
  2.281450e-01   6.203923e+01   3.069106e-01
  2.284440e-01   6.197815e+01   3.082498e-01
  2.287420e-01   6.199465e+01   3.091704e-01
  2.290410e-01   6.175297e+01   3.024564e-01
  2.293400e-01   6.129163e+01   3.060414e-01
  2.296390e-01   6.221723e+01   3.068576e-01
  2.299380e-01   6.200887e+01   3.068355e-01
  2.302370e-01   6.141282e+01   3.047454e-01
  2.305360e-01   6.201866e+01   3.043020e-01
  2.308350e-01   6.222174e+01   3.091060e-01
  2.311340e-01   6.186924e+01   3.025038e-01
  2.314330e-01   6.217020e+01   3.053987e-01
  2.317320e-01   6.236549e+01   3.069772e-01
  2.320310e-01   6.182003e+01   3.025019e-01
  2.323290e-01   6.159327e+01   3.066696e-01
  2.326280e-01   6.157343e+01   3.011907e-01
  2.329270e-01   6.153707e+01   3.015726e-01
  2.332260e-01   6.124076e+01   3.023876e-01
  2.335250e-01   6.211078e+01   3.038083e-01
  2.338240e-01   6.201468e+01   3.047745e-01
  2.341230e-01   6.179851e+01   2.997598e-01
  2.344220e-01   6.161259e+01   3.023496e-01
  2.347210e-01   6.165170e+01   3.023269e-01
  2.350200e-01   6.183529e+01   3.019483e-01
  2.353190e-01   6.190063e+01   3.024621e-01
  2.356180e-01   6.166014e+01   2.985062e-01
  2.359170e-01   6.136700e+01   3.021026e-01
  2.362150e-01   6.154701e+01   3.005406e-01
  2.365140e-01   6.112111e+01   2.971986e-01
  2.368130e-01   6.194619e+01   3.015136e-01
  2.371120e-01   6.146700e+01   2.989547e-01
  2.374110e-01   6.190769e+01   3.025978e-01
  2.377100e-01   6.144694e+01   2.978757e-01
  2.380090e-01   6.232631e+01   3.013853e-01
  2.383080e-01   6.178979e+01   2.981363e-01
  2.386070e-01   6.166474e+01   2.994352e-01
  2.389060e-01   6.124558e+01   2.980717e-01
  2.392050e-01   6.081936e+01   2.954486e-01
  2.395040e-01   6.165404e+01   2.995245e-01
  2.398020e-01   6.159726e+01   2.973320e-01
  2.401010e-01   6.133621e+01   2.984068e-01
  2.404000e-01   6.112845e+01   2.950794e-01
  2.406990e-01   6.142302e+01   2.974768e-01
  2.409980e-01   6.136910e+01   2.963308e-01
  2.412970e-01   6.105388e+01   2.951220e-01
  2.415960e-01   6.162166e+01   2.973909e-01
  2.418950e-01   6.122378e+01   2.947542e-01
  2.421940e-01   6.126179e+01   2.960716e-01
  2.424930e-01   6.119914e+01   2.968210e-01
  2.427920e-01   6.097931e+01   2.925214e-01
  2.430910e-01   6.070500e+01   2.938340e-01
  2.433890e-01   6.134741e+01   2.943888e-01
  2.436880e-01   6.153865e+01   2.974166e-01
  2.439870e-01   6.114770e+01   2.929250e-01
  2.442860e-01   6.101366e+01   2.920618e-01
  2.445850e-01   6.146054e+01   2.948808e-01
  2.448840e-01   6.111613e+01   2.936138e-01
  2.451830e-01   6.114608e+01   2.952332e-01
  2.454820e-01   6.141338e+01   2.923684e-01
  2.457810e-01   6.111963e+01   2.928578e-01
  2.460800e-01   6.133632e+01   2.937039e-01
  2.463790e-01   6.130521e+01   2.926505e-01
  2.466780e-01   6.133020e+01   2.931441e-01
  2.469770e-01   6.068004e+01   2.907247e-01
  2.472750e-01   6.086750e+01   2.919279e-01
  2.475740e-01   6.172595e+01   2.949649e-01
  2.478730e-01   6.081985e+01   2.881002e-01
  2.481720e-01   6.116059e+01   2.918736e-01
  2.484710e-01   6.107739e+01   2.898637e-01
  2.487700e-01   6.080163e+01   2.923122e-01
  2.490690e-01   6.092591e+01   2.915282e-01
  2.493680e-01   6.094750e+01   2.886110e-01
  2.496670e-01   6.119316e+01   2.931428e-01
  2.499660e-01   6.064956e+01   2.888467e-01
  2.502650e-01   6.067361e+01   2.901748e-01
  2.505640e-01   6.102654e+01   2.880694e-01
  2.508620e-01   6.090991e+01   2.891503e-01
  2.511610e-01   6.058414e+01   2.907094e-01
  2.514600e-01   6.094131e+01   2.883877e-01
  2.517590e-01   6.073754e+01   2.876974e-01
  2.520580e-01   6.106412e+01   2.889915e-01
  2.523570e-01   6.064195e+01   2.883041e-01
  2.526560e-01   6.053145e+01   2.888811e-01
  2.529550e-01   6.044181e+01   2.853538e-01
  2.532540e-01   6.103954e+01   2.866591e-01
  2.535530e-01   6.063942e+01   2.855146e-01
  2.538520e-01   6.061821e+01   2.867945e-01
  2.541510e-01   6.120026e+01   2.866279e-01
  2.544490e-01   6.061192e+01   2.860613e-01
  2.547480e-01   6.075977e+01   2.867175e-01
  2.550470e-01   6.111149e+01   2.858112e-01
  2.553460e-01   6.005038e+01   2.837209e-01
  2.556450e-01   6.086385e+01   2.833330e-01
  2.559440e-01   6.080260e+01   2.861022e-01
  2.562430e-01   6.091741e+01   2.877082e-01
  2.565420e-01   6.046449e+01   2.840932e-01
  2.568410e-01   6.032764e+01   2.829728e-01
  2.571400e-01   6.012900e+01   2.829044e-01
  2.574390e-01   6.067149e+01   2.863042e-01
  2.577380e-01   6.018290e+01   2.841346e-01
  2.580360e-01   6.019180e+01   2.821587e-01
  2.583350e-01   6.041758e+01   2.851949e-01
  2.586340e-01   6.046549e+01   2.822072e-01
  2.589330e-01   6.050763e+01   2.851027e-01
  2.592320e-01   6.076184e+01   2.828979e-01
  2.595310e-01   6.017917e+01   2.825251e-01
  2.598300e-01   6.011648e+01   2.842808e-01
  2.601290e-01   6.066206e+01   2.811987e-01
  2.604280e-01   6.008515e+01   2.833008e-01
  2.607270e-01   6.024664e+01   2.799445e-01
  2.610260e-01   6.063517e+01   2.833945e-01
  2.613250e-01   6.060540e+01   2.839229e-01
  2.616240e-01   6.037173e+01   2.824812e-01
  2.619220e-01   6.057537e+01   2.830563e-01
  2.622210e-01   6.057787e+01   2.802310e-01
  2.625200e-01   6.082898e+01   2.825620e-01
  2.628190e-01   6.044963e+01   2.813864e-01
  2.631180e-01   6.032015e+01   2.793468e-01
  2.634170e-01   5.928836e+01   2.805247e-01
  2.637160e-01   6.029040e+01   2.792779e-01
  2.640150e-01   6.080318e+01   2.831917e-01
  2.643140e-01   6.045981e+01   2.792877e-01
  2.646130e-01   6.044564e+01   2.796372e-01
  2.649120e-01   6.063344e+01   2.830928e-01
  2.652110e-01   6.074923e+01   2.801468e-01
  2.655090e-01   6.012870e+01   2.794780e-01
  2.658080e-01   6.044046e+01   2.785778e-01
  2.661070e-01   6.045083e+01   2.798409e-01
  2.664060e-01   6.001513e+01   2.785442e-01
  2.667050e-01   6.009717e+01   2.790212e-01
  2.670040e-01   5.964097e+01   2.777697e-01
  2.673030e-01   6.029132e+01   2.784232e-01
  2.676020e-01   5.997728e+01   2.777917e-01
  2.679010e-01   6.020003e+01   2.782123e-01
  2.682000e-01   5.973520e+01   2.760111e-01
  2.684990e-01   6.066788e+01   2.791963e-01
  2.687980e-01   6.025851e+01   2.778749e-01
  2.690960e-01   6.030223e+01   2.791142e-01
  2.693950e-01   6.068589e+01   2.770785e-01
  2.696940e-01   6.012715e+01   2.761702e-01
  2.699930e-01   6.019382e+01   2.773497e-01
  2.702920e-01   5.989335e+01   2.763762e-01
  2.705910e-01   5.987870e+01   2.768101e-01
  2.708900e-01   6.051354e+01   2.761305e-01
  2.711890e-01   6.017867e+01   2.772210e-01
  2.714880e-01   6.030483e+01   2.764851e-01
  2.717870e-01   5.992534e+01   2.760775e-01
  2.720860e-01   6.010210e+01   2.754660e-01
  2.723850e-01   5.956457e+01   2.735920e-01
  2.726840e-01   6.020484e+01   2.761632e-01
  2.729820e-01   6.038606e+01   2.763932e-01
  2.732810e-01   6.017531e+01   2.749911e-01
  2.735800e-01   5.982260e+01   2.740928e-01
  2.738790e-01   5.965369e+01   2.742532e-01
  2.741780e-01   5.947268e+01   2.742949e-01
  2.744770e-01   5.989532e+01   2.727223e-01
  2.747760e-01   5.982718e+01   2.739212e-01
  2.750750e-01   5.982328e+01   2.770576e-01
  2.753740e-01   6.039410e+01   2.828306e-01
  2.756730e-01   5.953021e+01   2.822891e-01
  2.759720e-01   6.034894e+01   2.829233e-01
  2.762710e-01   5.994917e+01   2.860306e-01
  2.765690e-01   5.984980e+01   2.850734e-01
  2.768680e-01   6.014158e+01   2.884762e-01
  2.771670e-01   5.986893e+01   2.854269e-01
  2.774660e-01   5.985604e+01   2.862222e-01
  2.777650e-01   6.006607e+01   2.902149e-01
  2.780640e-01   5.990022e+01   2.884255e-01
  2.783630e-01   5.979416e+01   2.885948e-01
  2.786620e-01   5.981745e+01   2.903691e-01
  2.789610e-01   5.983109e+01   2.905107e-01
  2.792600e-01   5.957304e+01   2.927396e-01
  2.795590e-01   5.903841e+01   2.857136e-01
  2.798580e-01   5.955172e+01   2.914688e-01
  2.801560e-01   5.953590e+01   2.909909e-01
  2.804550e-01   5.971071e+01   2.922995e-01
  2.807540e-01   5.969391e+01   2.935959e-01
  2.810530e-01   6.015849e+01   2.919593e-01
  2.813520e-01   5.941314e+01   2.940308e-01
  2.816510e-01   5.994623e+01   2.943283e-01
  2.819500e-01   5.966818e+01   2.937573e-01
  2.822490e-01   5.994875e+01   2.944472e-01
  2.825480e-01   6.007136e+01   2.942978e-01
  2.828470e-01   5.971594e+01   2.968445e-01
  2.831460e-01   5.971885e+01   2.953557e-01
  2.834450e-01   5.989710e+01   2.942077e-01
  2.837430e-01   5.945515e+01   2.948169e-01
  2.840420e-01   6.000152e+01   2.977862e-01
  2.843410e-01   6.045898e+01   3.054419e-01
  2.846400e-01   5.998353e+01   3.063735e-01
  2.849390e-01   5.981966e+01   3.138551e-01
  2.852380e-01   5.905995e+01   3.147504e-01
  2.855370e-01   5.958675e+01   3.192855e-01
  2.858360e-01   5.951687e+01   3.211410e-01
  2.861350e-01   5.912662e+01   3.229131e-01
  2.864340e-01   5.966316e+01   3.291739e-01
  2.867330e-01   5.922884e+01   3.270316e-01
  2.870320e-01   5.900754e+01   3.320222e-01
  2.873310e-01   5.917701e+01   3.294176e-01
  2.876290e-01   5.949797e+01   3.355635e-01
  2.879280e-01   5.914145e+01   3.376151e-01
  2.882270e-01   5.966384e+01   3.353595e-01
  2.885260e-01   5.917356e+01   3.380519e-01
  2.888250e-01   5.916463e+01   3.371656e-01
  2.891240e-01   5.907833e+01   3.420021e-01
  2.894230e-01   5.902137e+01   3.449243e-01
  2.897220e-01   5.878419e+01   3.360798e-01
  2.900210e-01   5.910031e+01   3.458939e-01
  2.903200e-01   5.871776e+01   3.427580e-01
  2.906190e-01   5.886036e+01   3.468681e-01
  2.909180e-01   5.869556e+01   3.473232e-01
  2.912160e-01   5.871664e+01   3.436661e-01
  2.915150e-01   5.900243e+01   3.558627e-01
  2.918140e-01   5.845746e+01   3.460536e-01
  2.921130e-01   5.923207e+01   3.515953e-01
  2.924120e-01   5.937327e+01   3.545700e-01
  2.927110e-01   5.855380e+01   3.511319e-01
  2.930100e-01   5.886871e+01   3.612529e-01
  2.933090e-01   5.945745e+01   3.572323e-01
  2.936080e-01   5.937539e+01   3.545763e-01
  2.939070e-01   5.932557e+01   3.601248e-01
  2.942060e-01   5.911328e+01   3.601056e-01
  2.945050e-01   5.961727e+01   3.692198e-01
  2.948030e-01   5.947982e+01   3.591407e-01
  2.951020e-01   5.862993e+01   3.620097e-01
  2.954010e-01   5.963035e+01   3.668258e-01
  2.957000e-01   5.964076e+01   3.686237e-01
  2.959990e-01   5.893581e+01   3.659974e-01
  2.962980e-01   5.829621e+01   3.646648e-01
  2.965970e-01   5.906111e+01   3.706480e-01
  2.968960e-01   5.909300e+01   3.705200e-01
  2.971950e-01   5.891563e+01   3.683810e-01
  2.974940e-01   5.877808e+01   3.666119e-01
  2.977930e-01   5.782973e+01   3.669898e-01
  2.980920e-01   5.889214e+01   3.705741e-01
  2.983900e-01   5.857777e+01   3.725857e-01
  2.986890e-01   5.840106e+01   3.678921e-01
  2.989880e-01   5.894697e+01   3.735237e-01
  2.992870e-01   5.845179e+01   3.728873e-01
  2.995860e-01   5.876343e+01   3.760171e-01
  2.998850e-01   5.892993e+01   3.744093e-01
  3.001840e-01   5.864084e+01   3.758642e-01
  3.004830e-01   5.871981e+01   3.810084e-01
  3.007820e-01   5.849037e+01   3.787789e-01
  3.010810e-01   5.911760e+01   3.781132e-01
  3.013800e-01   5.857911e+01   3.820548e-01
  3.016790e-01   5.826169e+01   3.800169e-01
  3.019780e-01   5.894749e+01   3.842695e-01
  3.022760e-01   5.833931e+01   3.840690e-01
  3.025750e-01   5.854419e+01   3.826990e-01
  3.028740e-01   5.865463e+01   3.885009e-01
  3.031730e-01   5.826622e+01   3.853791e-01
  3.034720e-01   5.811741e+01   3.864545e-01
  3.037710e-01   5.857993e+01   3.877255e-01
  3.040700e-01   5.856465e+01   3.895318e-01
  3.043690e-01   5.794422e+01   3.920613e-01
  3.046680e-01   5.882303e+01   3.936434e-01
  3.049670e-01   5.926322e+01   3.915796e-01
  3.052660e-01   5.868029e+01   3.964975e-01
  3.055650e-01   5.865279e+01   3.950063e-01
  3.058630e-01   5.884144e+01   4.010435e-01
  3.061620e-01   5.860702e+01   3.929200e-01
  3.064610e-01   5.843010e+01   3.973458e-01
  3.067600e-01   5.830098e+01   4.030064e-01
  3.070590e-01   5.876246e+01   3.984743e-01
  3.073580e-01   5.887206e+01   4.049754e-01
  3.076570e-01   5.887410e+01   3.977163e-01
  3.079560e-01   5.892612e+01   4.042679e-01
  3.082550e-01   5.983029e+01   4.073577e-01
  3.085540e-01   5.800335e+01   4.007959e-01
  3.088530e-01   5.856590e+01   4.078500e-01
  3.091520e-01   5.846346e+01   4.015003e-01
  3.094500e-01   5.835591e+01   4.099014e-01
  3.097490e-01   5.899678e+01   4.102741e-01
  3.100480e-01   5.873720e+01   4.063132e-01
  3.103470e-01   5.834678e+01   4.162640e-01
  3.106460e-01   5.832225e+01   4.039747e-01
  3.109450e-01   5.888082e+01   4.178363e-01
  3.112440e-01   5.777785e+01   4.069367e-01
  3.115430e-01   5.855464e+01   4.150516e-01
  3.118420e-01   5.919231e+01   4.219313e-01
  3.121410e-01   5.925998e+01   4.156063e-01
  3.124400e-01   5.834922e+01   4.199199e-01
  3.127390e-01   5.826383e+01   4.136975e-01
  3.130380e-01   5.841372e+01   4.232101e-01
  3.133360e-01   5.842437e+01   4.208641e-01
  3.136350e-01   5.867258e+01   4.210818e-01
  3.139340e-01   5.880996e+01   4.277795e-01
  3.142330e-01   5.798748e+01   4.182817e-01
  3.145320e-01   5.826331e+01   4.296980e-01
  3.148310e-01   5.822039e+01   4.245820e-01
  3.151300e-01   5.859195e+01   4.259346e-01
  3.154290e-01   5.784183e+01   4.281410e-01
  3.157280e-01   5.821084e+01   4.266506e-01
  3.160270e-01   5.907834e+01   4.382430e-01
  3.163260e-01   5.881750e+01   4.288681e-01
  3.166250e-01   5.875975e+01   4.370598e-01
  3.169230e-01   5.813733e+01   4.321433e-01
  3.172220e-01   5.863382e+01   4.388631e-01
  3.175210e-01   5.856154e+01   4.382116e-01
  3.178200e-01   5.802453e+01   4.331998e-01
  3.181190e-01   5.790422e+01   4.407474e-01
  3.184180e-01   5.818051e+01   4.371634e-01
  3.187170e-01   5.750352e+01   4.423740e-01
  3.190160e-01   5.833168e+01   4.443488e-01
  3.193150e-01   5.836775e+01   4.378662e-01
  3.196140e-01   5.850673e+01   4.498788e-01
  3.199130e-01   5.840382e+01   4.430384e-01
  3.202120e-01   5.833296e+01   4.500352e-01
  3.205100e-01   5.849645e+01   4.494279e-01
  3.208090e-01   5.840196e+01   4.458165e-01
  3.211080e-01   5.878340e+01   4.542816e-01
  3.214070e-01   5.874159e+01   4.463075e-01
  3.217060e-01   5.809265e+01   4.511855e-01
  3.220050e-01   5.813313e+01   4.484401e-01
  3.223040e-01   5.687546e+01   4.415456e-01
  3.226030e-01   5.782719e+01   4.565510e-01
  3.229020e-01   5.782111e+01   4.412154e-01
  3.232010e-01   5.910659e+01   4.585214e-01
  3.235000e-01   5.911867e+01   4.534729e-01
  3.237990e-01   5.740079e+01   4.501642e-01
  3.240970e-01   5.829331e+01   4.605901e-01
  3.243960e-01   5.856217e+01   4.521670e-01
  3.246950e-01   5.818495e+01   4.619454e-01
  3.249940e-01   5.877140e+01   4.563608e-01
  3.252930e-01   5.806487e+01   4.610211e-01
  3.255920e-01   5.840726e+01   4.650903e-01
  3.258910e-01   5.807951e+01   4.593024e-01
  3.261900e-01   5.837182e+01   4.677085e-01
  3.264890e-01   5.756705e+01   4.590405e-01
  3.267880e-01   5.769655e+01   4.631610e-01
  3.270870e-01   5.723610e+01   4.692272e-01
  3.273860e-01   5.749654e+01   4.646498e-01
  3.276850e-01   5.822088e+01   4.732466e-01
  3.279830e-01   5.762225e+01   4.637765e-01
  3.282820e-01   5.829909e+01   4.759942e-01
  3.285810e-01   5.790798e+01   4.724546e-01
  3.288800e-01   5.761709e+01   4.746691e-01
  3.291790e-01   5.747845e+01   4.702195e-01
  3.294780e-01   5.793666e+01   4.794708e-01
  3.297770e-01   5.825896e+01   4.833479e-01
  3.300760e-01   5.891296e+01   4.809742e-01
  3.303750e-01   5.840578e+01   4.865460e-01
  3.306740e-01   5.717948e+01   4.748334e-01
  3.309730e-01   5.851490e+01   4.891039e-01
  3.312720e-01   5.748901e+01   4.885124e-01
  3.315700e-01   5.785141e+01   4.811438e-01
  3.318690e-01   5.796146e+01   4.943329e-01
  3.321680e-01   5.751670e+01   4.812818e-01
  3.324670e-01   5.803928e+01   4.957725e-01
  3.327660e-01   5.756753e+01   4.910090e-01
  3.330650e-01   5.720018e+01   4.899834e-01
  3.333640e-01   5.769829e+01   4.999506e-01
  3.336630e-01   5.869222e+01   4.925168e-01
  3.339620e-01   5.728522e+01   5.010390e-01
  3.342610e-01   5.820635e+01   4.981639e-01
  3.345600e-01   5.810344e+01   5.028575e-01
  3.348590e-01   5.800175e+01   5.113314e-01
  3.351570e-01   5.718383e+01   4.921053e-01
  3.354560e-01   5.780168e+01   5.141432e-01
  3.357550e-01   5.836325e+01   4.999647e-01
  3.360540e-01   5.790698e+01   5.127524e-01
  3.363530e-01   5.736540e+01   5.165959e-01
  3.366520e-01   5.735972e+01   5.013647e-01
  3.369510e-01   5.816536e+01   5.267124e-01
  3.372500e-01   5.748546e+01   5.001762e-01
  3.375490e-01   5.802284e+01   5.234298e-01
  3.378480e-01   5.727538e+01   5.174665e-01
  3.381470e-01   5.769571e+01   5.180810e-01
  3.384460e-01   5.706031e+01   5.290852e-01
  3.387450e-01   5.812695e+01   5.124949e-01
  3.390430e-01   5.749321e+01   5.283508e-01
  3.393420e-01   5.793653e+01   5.276778e-01
  3.396410e-01   5.764586e+01   5.270234e-01
  3.399400e-01   5.793913e+01   5.438436e-01
  3.402390e-01   5.676941e+01   5.126441e-01
  3.405380e-01   5.752146e+01   5.389743e-01
  3.408370e-01   5.776185e+01   5.323277e-01
  3.411360e-01   5.767193e+01   5.354012e-01
  3.414350e-01   5.769920e+01   5.427164e-01
  3.417340e-01   5.749577e+01   5.338809e-01
  3.420330e-01   5.877267e+01   5.560699e-01
  3.423320e-01   5.806957e+01   5.372438e-01
  3.426300e-01   5.793785e+01   5.513392e-01
  3.429290e-01   5.717285e+01   5.454193e-01
  3.432280e-01   5.803564e+01   5.472626e-01
  3.435270e-01   5.807675e+01   5.663397e-01
  3.438260e-01   5.767095e+01   5.418518e-01
  3.441250e-01   5.715969e+01   5.585934e-01
  3.444240e-01   5.790973e+01   5.542934e-01
  3.447230e-01   5.773143e+01   5.581630e-01
  3.450220e-01   5.719696e+01   5.670296e-01
  3.453210e-01   5.734735e+01   5.515953e-01
  3.456200e-01   5.794500e+01   5.758905e-01
  3.459190e-01   5.855170e+01   5.653542e-01
  3.462170e-01   5.769523e+01   5.720536e-01
  3.465160e-01   5.709271e+01   5.682062e-01
  3.468150e-01   5.691101e+01   5.664540e-01
  3.471140e-01   5.744101e+01   5.840989e-01
  3.474130e-01   5.757359e+01   5.688934e-01
  3.477120e-01   5.827848e+01   5.883415e-01
  3.480110e-01   5.773808e+01   5.792664e-01
  3.483100e-01   5.676234e+01   5.761264e-01
  3.486090e-01   5.698285e+01   5.920956e-01
  3.489080e-01   5.759270e+01   5.803251e-01
  3.492070e-01   5.734807e+01   5.949598e-01
  3.495060e-01   5.786865e+01   5.862691e-01
  3.498040e-01   5.760422e+01   5.972637e-01
  3.501030e-01   5.720968e+01   5.961930e-01
  3.504020e-01   5.783954e+01   5.984824e-01
  3.507010e-01   5.699395e+01   6.082145e-01
  3.510000e-01   5.722347e+01   5.904663e-01
  3.512990e-01   5.723411e+01   6.094946e-01
  3.515980e-01   5.673242e+01   5.986444e-01
  3.518970e-01   5.878944e+01   6.230969e-01
  3.521960e-01   5.806932e+01   6.281160e-01
  3.524950e-01   5.756954e+01   6.020390e-01
  3.527940e-01   5.726047e+01   6.271191e-01
  3.530930e-01   5.697556e+01   6.091639e-01
  3.533920e-01   5.755257e+01   6.275766e-01
  3.536900e-01   5.850344e+01   6.350448e-01
  3.539890e-01   5.749481e+01   6.261283e-01
  3.542880e-01   5.641253e+01   6.352940e-01
  3.545870e-01   5.821489e+01   6.200446e-01
  3.548860e-01   5.754719e+01   6.380362e-01
  3.551850e-01   5.728343e+01   6.249763e-01
  3.554840e-01   5.847388e+01   6.431529e-01
  3.557830e-01   5.822384e+01   6.441936e-01
  3.560820e-01   5.777358e+01   6.198611e-01
  3.563810e-01   5.725939e+01   6.376339e-01
  3.566800e-01   5.794919e+01   6.263405e-01
  3.569790e-01   5.699455e+01   6.409954e-01
  3.572770e-01   5.863788e+01   6.489334e-01
  3.575760e-01   5.732994e+01   6.153138e-01
  3.578750e-01   5.704518e+01   6.538801e-01
  3.581740e-01   5.762100e+01   6.279496e-01
  3.584730e-01   5.580100e+01   6.467100e-01
  3.587720e-01   5.706819e+01   6.426369e-01
  3.590710e-01   5.710989e+01   6.416437e-01
  3.593700e-01   5.796875e+01   6.712476e-01
  3.596690e-01   5.771779e+01   6.413880e-01
  3.599680e-01   5.885609e+01   6.777615e-01
  3.602670e-01   5.789248e+01   6.548320e-01
  3.605660e-01   5.768116e+01   6.695804e-01
  3.608640e-01   5.743152e+01   6.852642e-01
  3.611630e-01   5.801520e+01   6.529700e-01
  3.614620e-01   5.633986e+01   6.831709e-01
  3.617610e-01   5.869758e+01   6.713229e-01
  3.620600e-01   5.816573e+01   6.911282e-01
  3.623590e-01   5.753404e+01   6.843958e-01
  3.626580e-01   5.750962e+01   6.842506e-01
  3.629570e-01   5.738410e+01   7.018969e-01
  3.632560e-01   5.752075e+01   6.728148e-01
  3.635550e-01   5.632597e+01   7.067299e-01
  3.638540e-01   5.678941e+01   6.919880e-01
  3.641530e-01   5.738938e+01   7.003394e-01
  3.644510e-01   5.723980e+01   7.297766e-01
  3.647500e-01   5.869951e+01   6.942921e-01
  3.650490e-01   5.776471e+01   7.313161e-01
  3.653480e-01   5.674237e+01   7.076781e-01
  3.656470e-01   5.726842e+01   7.194049e-01
  3.659460e-01   5.803397e+01   7.459280e-01
  3.662450e-01   5.802460e+01   7.139631e-01
  3.665440e-01   5.836081e+01   7.657211e-01
  3.668430e-01   5.722956e+01   7.174464e-01
  3.671420e-01   5.730883e+01   7.488952e-01
  3.674410e-01   5.763593e+01   7.414860e-01
  3.677400e-01   5.782981e+01   7.562199e-01
  3.680390e-01   5.782607e+01   7.855324e-01
  3.683370e-01   5.652268e+01   7.269835e-01
  3.686360e-01   5.745601e+01   7.743144e-01
  3.689350e-01   5.592342e+01   7.475751e-01
  3.692340e-01   5.815073e+01   7.833214e-01
  3.695330e-01   5.563373e+01   7.932311e-01
  3.698320e-01   5.684984e+01   7.478301e-01
  3.701310e-01   5.568442e+01   7.959792e-01
  3.704300e-01   5.644619e+01   7.632744e-01
  3.707290e-01   5.742989e+01   8.108040e-01
  3.710280e-01   5.738677e+01   8.056317e-01
  3.713270e-01   5.626761e+01   7.860568e-01
  3.716260e-01   5.897142e+01   8.532258e-01
  3.719240e-01   5.706227e+01   7.847736e-01
  3.722230e-01   5.753276e+01   8.455216e-01
  3.725220e-01   5.636166e+01   8.081407e-01
  3.728210e-01   5.771628e+01   8.359413e-01
  3.731200e-01   5.780434e+01   8.862612e-01
  3.734190e-01   5.755642e+01   8.068217e-01
  3.737180e-01   5.795809e+01   8.842639e-01
  3.740170e-01   5.657925e+01   8.224111e-01
  3.743160e-01   5.777156e+01   8.892142e-01
  3.746150e-01   5.886199e+01   8.911327e-01
  3.749140e-01   5.712549e+01   8.567324e-01
  3.752130e-01   5.657440e+01   9.136795e-01
  3.755110e-01   5.732655e+01   8.553344e-01
  3.758100e-01   5.689903e+01   9.162972e-01
  3.761090e-01   5.795451e+01   8.971459e-01
  3.764080e-01   5.603335e+01   9.057687e-01
  3.767070e-01   5.567053e+01   9.439752e-01
  3.770060e-01   5.628518e+01   8.714087e-01
  3.773050e-01   5.641870e+01   9.584543e-01
  3.776040e-01   5.804604e+01   9.291233e-01
  3.779030e-01   5.713909e+01   9.523182e-01
  3.782020e-01   5.669997e+01   1.024661e+00
  3.785010e-01   5.579010e+01   8.934710e-01
  3.788000e-01   5.534263e+01   1.007396e+00
  3.790990e-01   5.555465e+01   9.312288e-01
  3.793970e-01   5.792211e+01   1.020743e+00
  3.796960e-01   5.762513e+01   1.013309e+00
  3.799950e-01   6.054349e+01   1.019592e+00
  3.802940e-01   5.611116e+01   1.091236e+00
  3.805930e-01   5.751853e+01   9.636068e-01
  3.808920e-01   5.679171e+01   1.104053e+00
  3.811910e-01   5.732308e+01   1.025262e+00
  3.814900e-01   5.731283e+01   1.078881e+00
  3.817890e-01   5.649343e+01   1.169609e+00
  3.820880e-01   5.566609e+01   9.866710e-01
  3.823870e-01   5.766864e+01   1.189360e+00
  3.826860e-01   5.785285e+01   1.045325e+00
  3.829840e-01   5.819436e+01   1.218747e+00
  3.832830e-01   5.633648e+01   1.146149e+00
  3.835820e-01   5.570744e+01   1.112592e+00
  3.838810e-01   5.613519e+01   1.248683e+00
  3.841800e-01   5.642412e+01   1.106781e+00
  3.844790e-01   5.908732e+01   1.290621e+00
  3.847780e-01   5.593649e+01   1.163829e+00
  3.850770e-01   5.669155e+01   1.273726e+00
  3.853760e-01   5.754219e+01   1.368889e+00
  3.856750e-01   5.719566e+01   1.176856e+00
  3.859740e-01   5.443689e+01   1.355007e+00
  3.862730e-01   5.594076e+01   1.246518e+00
  3.865710e-01   5.747240e+01   1.392274e+00
  3.868700e-01   5.711764e+01   1.413439e+00
  3.871690e-01   5.536247e+01   1.309278e+00
  3.874680e-01   5.641657e+01   1.521995e+00
  3.877670e-01   5.768735e+01   1.358949e+00
  3.880660e-01   5.606196e+01   1.551303e+00
  3.883650e-01   5.966954e+01   1.516587e+00
  3.886640e-01   5.544573e+01   1.525516e+00
  3.889630e-01   5.631500e+01   1.673051e+00
  3.892620e-01   5.714517e+01   1.515409e+00
  3.895610e-01   5.870909e+01   1.755053e+00
  3.898600e-01   5.934697e+01   1.717498e+00
  3.901580e-01   5.795809e+01   1.768528e+00
  3.904570e-01   5.686530e+01   1.958545e+00
  3.907560e-01   5.655800e+01   1.722601e+00
  3.910550e-01   5.743243e+01   2.004406e+00
  3.913540e-01   5.568357e+01   1.973652e+00
  3.916530e-01   5.659298e+01   1.989703e+00
  3.919520e-01   5.300345e+01   2.501388e+00
  3.922510e-01   5.442440e+01   1.951209e+00
  3.925500e-01   5.653702e+01   2.668147e+00
  3.928490e-01   5.729252e+01   2.451894e+00
  3.931480e-01   5.779619e+01   2.697695e+00
  3.934470e-01   0.000000e+00   0.000000e+00
  3.937460e-01   5.880353e+01   2.721103e+00
creator: radaver
creator-version: 3725
header-file: /nas_data/SAXS_data/20151104Workshop/header/JH1_0066.txt
image-file: /nas_data/Pilatus1M/20151104_Workshop/JH1_0066.tif
angular-axis-file: /nas_data/SAXS_data/20151104Workshop/q20151029.dat
beamstop-mask-file: /nas_data/SAXS_data/20151104Workshop/fit2d20151031.msk
detector-response-file: none
beam-center-x: 949.7700
beam-center-y: 918.8000
unit-time: 1.0000
channel-first: 10
channel-last: 1315
Exposure time [s]: 1.094054
Transmitted Beam: 0.483931
Incident Beam: 0.483931
Code: JH1
Concentration [mg/ml]: 1
Run Number: 0066
