# Supplementary material for: SAXS analysis of a soluble cytosolic NgBR construct including extracellular and transmembrane domains
Source: PLoS One. 2018 Jan 18;13(1):e0191371. doi: 10.1371/journal.pone.0191371 (PMC5773207; doi:10.1371/journal.pone.0191371)
Supplement: S1 File — (ZIP) [file pone.0191371.s001.zip › JH1_0067.dat]

Sample:   c= 1.0000 mg/ml  Code: JH1
  3.656810e-03   2.264347e+04   4.136567e+01
  3.955720e-03   2.200897e+04   2.800919e+01
  4.254640e-03   1.906149e+04   2.335851e+01
  4.553560e-03   1.541369e+04   2.025176e+01
  4.852480e-03   1.243955e+04   1.703329e+01
  5.151400e-03   1.051429e+04   1.546998e+01
  5.450320e-03   8.718153e+03   1.338003e+01
  5.749240e-03   7.421731e+03   1.196130e+01
  6.048150e-03   6.333867e+03   1.083111e+01
  6.347070e-03   5.485610e+03   9.576613e+00
  6.645990e-03   4.810410e+03   8.928475e+00
  6.944910e-03   4.221020e+03   8.051834e+00
  7.243830e-03   3.768458e+03   7.371992e+00
  7.542750e-03   3.347729e+03   6.921924e+00
  7.841670e-03   3.018797e+03   6.207615e+00
  8.140580e-03   2.725023e+03   5.979192e+00
  8.439500e-03   2.486793e+03   5.505448e+00
  8.738420e-03   2.283155e+03   5.224898e+00
  9.037340e-03   2.097948e+03   4.842757e+00
  9.336260e-03   1.937572e+03   4.573498e+00
  9.635180e-03   1.779452e+03   4.370443e+00
  9.934100e-03   1.645571e+03   4.066475e+00
  1.023300e-02   1.510904e+03   3.993288e+00
  1.053190e-02   1.395096e+03   3.891940e+00
  1.083090e-02   1.297064e+03   3.752708e+00
  1.112980e-02   1.188316e+03   3.561377e+00
  1.142870e-02   1.102679e+03   3.411432e+00
  1.172760e-02   1.022969e+03   3.276677e+00
  1.202650e-02   9.485962e+02   3.146589e+00
  1.232540e-02   8.768973e+02   3.008759e+00
  1.262440e-02   8.180423e+02   2.852001e+00
  1.292330e-02   7.600453e+02   2.706639e+00
  1.322220e-02   7.046128e+02   2.606069e+00
  1.352110e-02   6.591221e+02   2.495207e+00
  1.382000e-02   6.133038e+02   2.383205e+00
  1.411900e-02   5.741234e+02   2.294604e+00
  1.441790e-02   5.317232e+02   2.192342e+00
  1.471680e-02   4.981930e+02   2.112011e+00
  1.501570e-02   4.660822e+02   2.000592e+00
  1.531460e-02   4.395107e+02   1.933957e+00
  1.561350e-02   4.147527e+02   1.845735e+00
  1.591250e-02   3.926187e+02   1.811632e+00
  1.621140e-02   3.674247e+02   1.722324e+00
  1.651030e-02   3.491142e+02   1.661206e+00
  1.680920e-02   3.288310e+02   1.612227e+00
  1.710810e-02   3.127018e+02   1.575489e+00
  1.740710e-02   2.963418e+02   1.511653e+00
  1.770600e-02   2.803115e+02   1.455423e+00
  1.800490e-02   2.688982e+02   1.414216e+00
  1.830380e-02   2.572936e+02   1.394386e+00
  1.860270e-02   2.454503e+02   1.335469e+00
  1.890170e-02   2.301842e+02   1.293271e+00
  1.920060e-02   2.215708e+02   1.256817e+00
  1.949950e-02   2.130562e+02   1.246625e+00
  1.979840e-02   2.038999e+02   1.196661e+00
  2.009730e-02   1.975070e+02   1.164833e+00
  2.039620e-02   1.902545e+02   1.141173e+00
  2.069520e-02   1.828459e+02   1.112703e+00
  2.099410e-02   1.736894e+02   1.092343e+00
  2.129300e-02   1.654090e+02   1.038052e+00
  2.159190e-02   1.618575e+02   1.062235e+00
  2.189080e-02   1.584106e+02   1.056728e+00
  2.218980e-02   1.532803e+02   1.057382e+00
  2.248870e-02   1.475161e+02   1.055816e+00
  2.278760e-02   1.443495e+02   1.034133e+00
  2.308650e-02   1.375965e+02   1.040727e+00
  2.338540e-02   1.343917e+02   1.026399e+00
  2.368430e-02   1.324932e+02   1.000611e+00
  2.398330e-02   1.289792e+02   1.009717e+00
  2.428220e-02   1.256618e+02   9.744743e-01
  2.458110e-02   1.204565e+02   9.861566e-01
  2.488000e-02   1.192948e+02   9.552145e-01
  2.517890e-02   1.173318e+02   9.360226e-01
  2.547790e-02   1.161549e+02   9.444738e-01
  2.577680e-02   1.126491e+02   9.226403e-01
  2.607570e-02   1.106486e+02   9.218156e-01
  2.637460e-02   1.081981e+02   9.042291e-01
  2.667350e-02   1.061829e+02   8.733497e-01
  2.697250e-02   1.046076e+02   8.401197e-01
  2.727140e-02   1.015663e+02   7.970947e-01
  2.757030e-02   1.008995e+02   7.957925e-01
  2.786920e-02   9.937301e+01   7.807240e-01
  2.816810e-02   9.870759e+01   7.657736e-01
  2.846700e-02   9.600136e+01   7.458793e-01
  2.876600e-02   9.477096e+01   7.321551e-01
  2.906490e-02   9.449401e+01   7.332832e-01
  2.936380e-02   9.269400e+01   7.208577e-01
  2.966270e-02   9.164817e+01   7.115206e-01
  2.996160e-02   9.137953e+01   7.115181e-01
  3.026060e-02   8.932898e+01   6.924103e-01
  3.055950e-02   8.907592e+01   6.904488e-01
  3.085840e-02   8.836774e+01   6.847949e-01
  3.115730e-02   8.771875e+01   6.794189e-01
  3.145620e-02   8.569523e+01   6.650839e-01
  3.175510e-02   8.634255e+01   6.694226e-01
  3.205410e-02   8.461345e+01   6.590744e-01
  3.235300e-02   8.472363e+01   6.568315e-01
  3.265190e-02   8.533774e+01   6.471111e-01
  3.295080e-02   8.339315e+01   6.438905e-01
  3.324970e-02   8.213298e+01   6.381679e-01
  3.354870e-02   8.290271e+01   6.394751e-01
  3.384760e-02   8.296564e+01   6.323314e-01
  3.414650e-02   8.076800e+01   6.239005e-01
  3.444540e-02   8.017603e+01   6.130677e-01
  3.474430e-02   7.912206e+01   6.143840e-01
  3.504330e-02   7.955568e+01   6.084309e-01
  3.534220e-02   7.989672e+01   6.104859e-01
  3.564110e-02   7.785261e+01   6.018832e-01
  3.594000e-02   7.747500e+01   5.889294e-01
  3.623890e-02   7.822573e+01   6.018433e-01
  3.653780e-02   7.736066e+01   5.823178e-01
  3.683680e-02   7.774497e+01   5.913576e-01
  3.713570e-02   7.617658e+01   5.860604e-01
  3.743460e-02   7.555044e+01   5.741339e-01
  3.773350e-02   7.606413e+01   5.754184e-01
  3.803240e-02   7.590101e+01   5.885214e-01
  3.833140e-02   7.466873e+01   5.975985e-01
  3.863030e-02   7.554816e+01   6.104516e-01
  3.892920e-02   7.492017e+01   6.063281e-01
  3.922810e-02   7.458868e+01   6.073561e-01
  3.952700e-02   7.430355e+01   6.022654e-01
  3.982600e-02   7.325162e+01   6.066712e-01
  4.012490e-02   7.343037e+01   5.979442e-01
  4.042380e-02   7.259416e+01   6.023426e-01
  4.072270e-02   7.285558e+01   6.010458e-01
  4.102160e-02   7.243242e+01   5.985128e-01
  4.132050e-02   7.255807e+01   5.998174e-01
  4.161950e-02   7.219745e+01   5.921405e-01
  4.191840e-02   7.261696e+01   6.016419e-01
  4.221730e-02   7.174093e+01   5.902655e-01
  4.251620e-02   7.201381e+01   5.991381e-01
  4.281510e-02   7.222435e+01   5.907342e-01
  4.311410e-02   7.202686e+01   5.906818e-01
  4.341300e-02   7.088895e+01   5.890257e-01
  4.371190e-02   7.125877e+01   5.890362e-01
  4.401080e-02   7.089846e+01   5.875451e-01
  4.430970e-02   7.045651e+01   5.812341e-01
  4.460860e-02   7.062137e+01   5.826536e-01
  4.490760e-02   6.994862e+01   5.813529e-01
  4.520650e-02   6.951961e+01   5.751711e-01
  4.550540e-02   6.936190e+01   5.774347e-01
  4.580430e-02   6.987645e+01   5.773730e-01
  4.610320e-02   6.977278e+01   5.740526e-01
  4.640220e-02   6.946876e+01   5.771455e-01
  4.670110e-02   6.942102e+01   5.683569e-01
  4.700000e-02   6.963778e+01   5.713584e-01
  4.729890e-02   6.879512e+01   5.700166e-01
  4.759780e-02   6.868481e+01   5.688488e-01
  4.789680e-02   6.892313e+01   5.663151e-01
  4.819570e-02   6.909728e+01   5.663331e-01
  4.849460e-02   6.834779e+01   5.653407e-01
  4.879350e-02   6.894427e+01   5.615814e-01
  4.909240e-02   6.843406e+01   5.671028e-01
  4.939130e-02   6.893300e+01   5.595071e-01
  4.969030e-02   6.814833e+01   5.583304e-01
  4.998920e-02   6.837160e+01   5.585684e-01
  5.028810e-02   6.816061e+01   5.556961e-01
  5.058700e-02   6.660914e+01   5.533306e-01
  5.088590e-02   6.839339e+01   5.513803e-01
  5.118490e-02   6.802479e+01   5.571500e-01
  5.148380e-02   6.812409e+01   5.548823e-01
  5.178270e-02   6.719641e+01   5.439802e-01
  5.208160e-02   6.812805e+01   5.535757e-01
  5.238050e-02   6.694100e+01   5.429453e-01
  5.267940e-02   6.783895e+01   5.543834e-01
  5.297840e-02   6.630288e+01   5.409822e-01
  5.327730e-02   6.746009e+01   5.431506e-01
  5.357620e-02   6.609108e+01   5.394876e-01
  5.387510e-02   6.730592e+01   5.412781e-01
  5.417400e-02   6.837475e+01   5.506577e-01
  5.447300e-02   6.666414e+01   5.356147e-01
  5.477190e-02   6.665797e+01   5.368142e-01
  5.507080e-02   6.681360e+01   5.374405e-01
  5.536970e-02   6.674019e+01   5.353108e-01
  5.566860e-02   6.618720e+01   5.367608e-01
  5.596760e-02   6.709629e+01   5.343138e-01
  5.626650e-02   6.762897e+01   5.388634e-01
  5.656540e-02   6.606647e+01   5.307956e-01
  5.686430e-02   6.648456e+01   5.294928e-01
  5.716320e-02   6.597626e+01   5.239678e-01
  5.746210e-02   6.565491e+01   5.279494e-01
  5.776110e-02   6.627578e+01   5.322369e-01
  5.806000e-02   6.605148e+01   5.231154e-01
  5.835890e-02   6.657033e+01   5.257428e-01
  5.865780e-02   6.590424e+01   5.202552e-01
  5.895670e-02   6.685114e+01   5.339385e-01
  5.925570e-02   6.586133e+01   5.178392e-01
  5.955460e-02   6.573738e+01   5.241742e-01
  5.985350e-02   6.598377e+01   5.177627e-01
  6.015240e-02   6.660034e+01   5.218623e-01
  6.045130e-02   6.560145e+01   5.184954e-01
  6.075020e-02   6.583652e+01   5.144263e-01
  6.104920e-02   6.640753e+01   5.205433e-01
  6.134810e-02   6.608101e+01   5.198236e-01
  6.164700e-02   6.647836e+01   5.131208e-01
  6.194590e-02   6.518140e+01   5.162731e-01
  6.224480e-02   6.561343e+01   5.065956e-01
  6.254380e-02   6.482738e+01   5.121055e-01
  6.284270e-02   6.546639e+01   5.162842e-01
  6.314160e-02   6.532278e+01   5.033922e-01
  6.344050e-02   6.599410e+01   5.134056e-01
  6.373940e-02   6.494744e+01   5.009164e-01
  6.403840e-02   6.596248e+01   5.127409e-01
  6.433730e-02   6.603603e+01   5.076992e-01
  6.463620e-02   6.440934e+01   4.973138e-01
  6.493510e-02   6.619812e+01   5.152892e-01
  6.523400e-02   6.625273e+01   5.048935e-01
  6.553290e-02   6.451648e+01   5.007902e-01
  6.583190e-02   6.586744e+01   5.039367e-01
  6.613080e-02   6.545936e+01   4.978222e-01
  6.642970e-02   6.571736e+01   5.080497e-01
  6.672860e-02   6.506441e+01   4.948329e-01
  6.702750e-02   6.547297e+01   5.014033e-01
  6.732650e-02   6.500883e+01   4.961061e-01
  6.762540e-02   6.555401e+01   4.981820e-01
  6.792430e-02   6.536623e+01   4.994739e-01
  6.822320e-02   6.539359e+01   4.916950e-01
  6.852210e-02   6.539441e+01   4.990777e-01
  6.882110e-02   6.454383e+01   4.918705e-01
  6.912000e-02   6.577399e+01   4.960439e-01
  6.941890e-02   6.511089e+01   4.901517e-01
  6.971780e-02   6.458993e+01   4.877108e-01
  7.001670e-02   6.541157e+01   4.971426e-01
  7.031560e-02   6.520304e+01   4.895432e-01
  7.061460e-02   6.440579e+01   4.870151e-01
  7.091350e-02   6.425102e+01   4.850135e-01
  7.121240e-02   6.465093e+01   4.827924e-01
  7.151130e-02   6.457654e+01   4.886136e-01
  7.181020e-02   6.452059e+01   4.818459e-01
  7.210920e-02   6.413788e+01   4.836499e-01
  7.240810e-02   6.487318e+01   4.817861e-01
  7.270700e-02   6.454452e+01   4.865917e-01
  7.300590e-02   6.465733e+01   4.823562e-01
  7.330480e-02   6.391257e+01   4.741815e-01
  7.360370e-02   6.475188e+01   4.831692e-01
  7.390270e-02   6.494821e+01   4.784536e-01
  7.420160e-02   6.434170e+01   4.834853e-01
  7.450050e-02   6.501288e+01   4.769155e-01
  7.479940e-02   6.456692e+01   4.766028e-01
  7.509830e-02   6.435794e+01   4.798691e-01
  7.539730e-02   6.406602e+01   4.716861e-01
  7.569620e-02   6.491240e+01   4.756668e-01
  7.599510e-02   6.513670e+01   4.795950e-01
  7.629400e-02   6.450456e+01   4.711375e-01
  7.659290e-02   6.402591e+01   4.737205e-01
  7.689190e-02   6.473512e+01   4.719788e-01
  7.719080e-02   6.512338e+01   4.760003e-01
  7.748970e-02   6.501787e+01   4.721492e-01
  7.778860e-02   6.521898e+01   4.759115e-01
  7.808750e-02   6.432854e+01   4.692140e-01
  7.838640e-02   6.520439e+01   4.698508e-01
  7.868540e-02   6.394337e+01   4.665411e-01
  7.898430e-02   6.501061e+01   4.678960e-01
  7.928320e-02   6.319503e+01   4.667559e-01
  7.958210e-02   6.481374e+01   4.638911e-01
  7.988100e-02   6.483752e+01   4.693691e-01
  8.018000e-02   6.484787e+01   4.668941e-01
  8.047890e-02   6.369581e+01   4.623171e-01
  8.077780e-02   6.500845e+01   4.662291e-01
  8.107670e-02   6.410367e+01   4.605344e-01
  8.137560e-02   6.432331e+01   4.645887e-01
  8.167450e-02   6.447134e+01   4.622582e-01
  8.197350e-02   6.503161e+01   4.614376e-01
  8.227240e-02   6.462323e+01   4.644348e-01
  8.257130e-02   6.461695e+01   4.548685e-01
  8.287020e-02   6.380956e+01   4.610946e-01
  8.316910e-02   6.519538e+01   4.628211e-01
  8.346810e-02   6.508059e+01   4.580529e-01
  8.376700e-02   6.397419e+01   4.604724e-01
  8.406590e-02   6.364750e+01   4.499209e-01
  8.436480e-02   6.491820e+01   4.614351e-01
  8.466370e-02   6.373404e+01   4.513679e-01
  8.496270e-02   6.490934e+01   4.662863e-01
  8.526160e-02   6.417568e+01   4.782841e-01
  8.556050e-02   6.395415e+01   4.779090e-01
  8.585940e-02   6.380801e+01   4.833385e-01
  8.615830e-02   6.507113e+01   4.880991e-01
  8.645720e-02   6.415057e+01   4.893997e-01
  8.675620e-02   6.496803e+01   4.949595e-01
  8.705510e-02   6.544585e+01   4.957877e-01
  8.735400e-02   6.469552e+01   4.954058e-01
  8.765290e-02   6.410347e+01   4.936296e-01
  8.795180e-02   6.516379e+01   5.017500e-01
  8.825080e-02   6.439204e+01   4.942425e-01
  8.854970e-02   6.450538e+01   5.012631e-01
  8.884860e-02   6.396227e+01   4.971028e-01
  8.914750e-02   6.379308e+01   5.026507e-01
  8.944640e-02   6.480649e+01   5.029505e-01
  8.974530e-02   6.469349e+01   4.984096e-01
  9.004430e-02   7.276076e+01   5.264370e-01
  9.034320e-02   6.454462e+01   4.783052e-01
  9.064210e-02   6.416208e+01   4.759935e-01
  9.094100e-02   6.387383e+01   4.650322e-01
  9.123990e-02   6.412831e+01   4.647101e-01
  9.153890e-02   6.395699e+01   4.665908e-01
  9.183780e-02   6.379648e+01   4.626822e-01
  9.213670e-02   6.437931e+01   4.631485e-01
  9.243560e-02   6.521045e+01   4.649003e-01
  9.273450e-02   6.361709e+01   4.552098e-01
  9.303350e-02   6.540635e+01   4.676537e-01
  9.333240e-02   6.393862e+01   4.520917e-01
  9.363130e-02   6.342769e+01   4.537500e-01
  9.393020e-02   6.362868e+01   4.521437e-01
  9.422910e-02   6.398727e+01   4.545771e-01
  9.452800e-02   6.456381e+01   4.577957e-01
  9.482700e-02   6.394111e+01   4.453691e-01
  9.512590e-02   6.404926e+01   4.540218e-01
  9.542480e-02   6.406268e+01   4.491233e-01
  9.572370e-02   6.467982e+01   4.512814e-01
  9.602260e-02   6.438219e+01   4.525101e-01
  9.632160e-02   6.405147e+01   4.435736e-01
  9.662050e-02   6.353047e+01   4.443016e-01
  9.691940e-02   6.539792e+01   4.507844e-01
  9.721830e-02   6.331422e+01   4.410134e-01
  9.751720e-02   6.355024e+01   4.440058e-01
  9.781610e-02   6.466166e+01   4.435231e-01
  9.811510e-02   6.429785e+01   4.466098e-01
  9.841400e-02   6.357194e+01   4.369644e-01
  9.871290e-02   6.415348e+01   4.421330e-01
  9.901180e-02   6.484203e+01   4.455787e-01
  9.931070e-02   6.358894e+01   4.373706e-01
  9.960970e-02   6.443414e+01   4.434568e-01
  9.990860e-02   6.431536e+01   4.357185e-01
  1.002070e-01   6.423271e+01   4.395790e-01
  1.005060e-01   6.388462e+01   4.359633e-01
  1.008050e-01   6.448540e+01   4.404428e-01
  1.011040e-01   6.452515e+01   4.343971e-01
  1.014030e-01   6.466368e+01   4.368968e-01
  1.017020e-01   6.350771e+01   4.370912e-01
  1.020010e-01   6.453286e+01   4.357743e-01
  1.023000e-01   6.364671e+01   4.307637e-01
  1.025990e-01   6.414855e+01   4.314610e-01
  1.028980e-01   6.432044e+01   4.337075e-01
  1.031970e-01   6.382767e+01   4.344029e-01
  1.034960e-01   6.418712e+01   4.276671e-01
  1.037950e-01   6.435459e+01   4.321534e-01
  1.040930e-01   6.446386e+01   4.289116e-01
  1.043920e-01   6.425596e+01   4.321542e-01
  1.046910e-01   6.367059e+01   4.295209e-01
  1.049900e-01   6.412274e+01   4.252137e-01
  1.052890e-01   6.460252e+01   4.303489e-01
  1.055880e-01   6.364091e+01   4.255228e-01
  1.058870e-01   6.412091e+01   4.287417e-01
  1.061860e-01   6.456163e+01   4.260311e-01
  1.064850e-01   6.388307e+01   4.244183e-01
  1.067840e-01   6.433814e+01   4.281699e-01
  1.070830e-01   6.412059e+01   4.239430e-01
  1.073820e-01   6.377641e+01   4.212441e-01
  1.076800e-01   6.390210e+01   4.213488e-01
  1.079790e-01   6.399446e+01   4.235258e-01
  1.082780e-01   6.436563e+01   4.266556e-01
  1.085770e-01   6.436552e+01   4.176850e-01
  1.088760e-01   6.326582e+01   4.198637e-01
  1.091750e-01   6.322034e+01   4.181737e-01
  1.094740e-01   6.455221e+01   4.234867e-01
  1.097730e-01   6.375217e+01   4.184002e-01
  1.100720e-01   6.399824e+01   4.153017e-01
  1.103710e-01   6.436606e+01   4.228757e-01
  1.106700e-01   6.346084e+01   4.138496e-01
  1.109690e-01   6.410510e+01   4.217076e-01
  1.112670e-01   6.443073e+01   4.152244e-01
  1.115660e-01   6.398512e+01   4.149632e-01
  1.118650e-01   6.392835e+01   4.186738e-01
  1.121640e-01   6.420073e+01   4.136048e-01
  1.124630e-01   6.407193e+01   4.143602e-01
  1.127620e-01   6.403977e+01   4.142562e-01
  1.130610e-01   6.533897e+01   4.178449e-01
  1.133600e-01   6.417803e+01   4.188831e-01
  1.136590e-01   6.521894e+01   4.119621e-01
  1.139580e-01   6.473295e+01   4.150230e-01
  1.142570e-01   6.402811e+01   4.124670e-01
  1.145560e-01   6.359321e+01   4.116432e-01
  1.148550e-01   6.506205e+01   4.152004e-01
  1.151530e-01   6.417335e+01   4.069682e-01
  1.154520e-01   6.432002e+01   4.125368e-01
  1.157510e-01   6.404379e+01   4.071137e-01
  1.160500e-01   6.398722e+01   4.132079e-01
  1.163490e-01   6.422495e+01   4.076891e-01
  1.166480e-01   6.372630e+01   4.089138e-01
  1.169470e-01   6.367996e+01   4.065129e-01
  1.172460e-01   6.480259e+01   4.106450e-01
  1.175450e-01   6.404840e+01   4.049157e-01
  1.178440e-01   6.416871e+01   4.052958e-01
  1.181430e-01   6.420932e+01   4.084797e-01
  1.184420e-01   6.443834e+01   4.069745e-01
  1.187400e-01   6.461055e+01   4.061388e-01
  1.190390e-01   6.487600e+01   4.061498e-01
  1.193380e-01   6.429119e+01   4.043151e-01
  1.196370e-01   6.437151e+01   4.067634e-01
  1.199360e-01   6.377930e+01   4.008186e-01
  1.202350e-01   6.446790e+01   4.059646e-01
  1.205340e-01   6.455094e+01   4.037747e-01
  1.208330e-01   6.322664e+01   3.982825e-01
  1.211320e-01   6.514034e+01   4.075253e-01
  1.214310e-01   6.461745e+01   3.992080e-01
  1.217300e-01   6.425807e+01   4.036680e-01
  1.220290e-01   6.434354e+01   4.025877e-01
  1.223270e-01   6.358392e+01   3.975626e-01
  1.226260e-01   6.473848e+01   4.006290e-01
  1.229250e-01   6.408266e+01   3.970345e-01
  1.232240e-01   6.413499e+01   4.008672e-01
  1.235230e-01   6.512864e+01   4.031593e-01
  1.238220e-01   6.447315e+01   3.977249e-01
  1.241210e-01   6.418078e+01   3.983772e-01
  1.244200e-01   6.466251e+01   3.962554e-01
  1.247190e-01   6.424762e+01   3.996321e-01
  1.250180e-01   6.460618e+01   3.958284e-01
  1.253170e-01   6.453459e+01   3.963730e-01
  1.256160e-01   6.416119e+01   3.977960e-01
  1.259140e-01   6.491107e+01   3.972716e-01
  1.262130e-01   6.454879e+01   3.961614e-01
  1.265120e-01   6.467864e+01   3.937821e-01
  1.268110e-01   6.391985e+01   3.922127e-01
  1.271100e-01   6.458310e+01   3.978056e-01
  1.274090e-01   6.481103e+01   3.951892e-01
  1.277080e-01   6.412975e+01   3.918591e-01
  1.280070e-01   6.472523e+01   3.924327e-01
  1.283060e-01   6.485365e+01   3.943145e-01
  1.286050e-01   6.561861e+01   3.994309e-01
  1.289040e-01   6.448147e+01   3.890077e-01
  1.292030e-01   6.514963e+01   3.959677e-01
  1.295020e-01   6.480655e+01   3.912039e-01
  1.298000e-01   6.403360e+01   3.895951e-01
  1.300990e-01   6.479455e+01   3.894674e-01
  1.303980e-01   6.491649e+01   3.905603e-01
  1.306970e-01   6.466923e+01   3.927579e-01
  1.309960e-01   6.454168e+01   3.901598e-01
  1.312950e-01   6.489935e+01   3.909954e-01
  1.315940e-01   6.392859e+01   3.837773e-01
  1.318930e-01   6.419530e+01   3.874223e-01
  1.321920e-01   6.469041e+01   3.886730e-01
  1.324910e-01   6.428669e+01   3.884197e-01
  1.327900e-01   6.421878e+01   3.860624e-01
  1.330890e-01   6.417946e+01   3.854709e-01
  1.333870e-01   6.541664e+01   3.889303e-01
  1.336860e-01   6.436634e+01   3.850890e-01
  1.339850e-01   6.451174e+01   3.841210e-01
  1.342840e-01   6.462030e+01   3.872674e-01
  1.345830e-01   6.405761e+01   3.841644e-01
  1.348820e-01   6.481560e+01   3.864306e-01
  1.351810e-01   6.462133e+01   3.810032e-01
  1.354800e-01   6.415227e+01   3.839801e-01
  1.357790e-01   6.446432e+01   3.825927e-01
  1.360780e-01   6.422584e+01   3.835011e-01
  1.363770e-01   6.504595e+01   3.854749e-01
  1.366760e-01   6.489554e+01   3.871413e-01
  1.369740e-01   6.450012e+01   3.996287e-01
  1.372730e-01   6.504844e+01   4.034443e-01
  1.375720e-01   6.384229e+01   4.090018e-01
  1.378710e-01   6.463697e+01   4.132626e-01
  1.381700e-01   6.452315e+01   4.146420e-01
  1.384690e-01   6.479809e+01   4.227411e-01
  1.387680e-01   6.402135e+01   4.087255e-01
  1.390670e-01   6.536081e+01   4.012358e-01
  1.393660e-01   6.451732e+01   3.978611e-01
  1.396650e-01   6.450121e+01   3.950000e-01
  1.399640e-01   6.487217e+01   3.971525e-01
  1.402630e-01   6.441463e+01   3.876041e-01
  1.405620e-01   6.468354e+01   3.928013e-01
  1.408600e-01   6.519746e+01   3.931197e-01
  1.411590e-01   6.436136e+01   3.915747e-01
  1.414580e-01   6.415389e+01   3.914370e-01
  1.417570e-01   6.511066e+01   3.868377e-01
  1.420560e-01   6.507967e+01   3.912943e-01
  1.423550e-01   6.463190e+01   3.873022e-01
  1.426540e-01   6.526277e+01   3.856507e-01
  1.429530e-01   6.448218e+01   3.824160e-01
  1.432520e-01   6.424611e+01   3.787711e-01
  1.435510e-01   6.564621e+01   3.856208e-01
  1.438500e-01   6.374489e+01   3.759599e-01
  1.441490e-01   6.473149e+01   3.779720e-01
  1.444470e-01   6.466197e+01   3.802198e-01
  1.447460e-01   6.467980e+01   3.765038e-01
  1.450450e-01   6.488554e+01   3.808766e-01
  1.453440e-01   6.489349e+01   3.749566e-01
  1.456430e-01   6.551869e+01   3.804856e-01
  1.459420e-01   6.475675e+01   3.776048e-01
  1.462410e-01   6.406473e+01   3.738430e-01
  1.465400e-01   6.445458e+01   3.762845e-01
  1.468390e-01   6.523086e+01   3.737928e-01
  1.471380e-01   6.463101e+01   3.750587e-01
  1.474370e-01   6.429823e+01   3.747401e-01
  1.477360e-01   6.504268e+01   3.758186e-01
  1.480340e-01   6.466081e+01   3.711055e-01
  1.483330e-01   6.512384e+01   3.808998e-01
  1.486320e-01   6.488351e+01   3.897347e-01
  1.489310e-01   6.473335e+01   3.909828e-01
  1.492300e-01   6.551887e+01   3.928572e-01
  1.495290e-01   6.532758e+01   3.947520e-01
  1.498280e-01   6.477213e+01   3.976146e-01
  1.501270e-01   6.557089e+01   4.016184e-01
  1.504260e-01   6.534611e+01   3.955579e-01
  1.507250e-01   6.450894e+01   3.988726e-01
  1.510240e-01   6.459337e+01   3.980955e-01
  1.513230e-01   6.580704e+01   4.071404e-01
  1.516210e-01   6.449167e+01   3.988192e-01
  1.519200e-01   6.452620e+01   3.989260e-01
  1.522190e-01   6.511348e+01   4.077165e-01
  1.525180e-01   6.465392e+01   4.014223e-01
  1.528170e-01   6.498788e+01   4.078746e-01
  1.531160e-01   6.580452e+01   4.071326e-01
  1.534150e-01   6.590656e+01   4.016006e-01
  1.537140e-01   6.427054e+01   3.898264e-01
  1.540130e-01   6.503322e+01   3.856704e-01
  1.543120e-01   6.413653e+01   3.832343e-01
  1.546110e-01   6.519313e+01   3.838278e-01
  1.549100e-01   6.453362e+01   3.821100e-01
  1.552090e-01   6.415952e+01   3.830709e-01
  1.555070e-01   6.483194e+01   3.758578e-01
  1.558060e-01   6.472350e+01   3.808517e-01
  1.561050e-01   6.512898e+01   3.782479e-01
  1.564040e-01   6.569889e+01   3.814549e-01
  1.567030e-01   6.522991e+01   3.781015e-01
  1.570020e-01   6.466000e+01   3.744962e-01
  1.573010e-01   6.513201e+01   3.793611e-01
  1.576000e-01   6.484745e+01   3.726926e-01
  1.578990e-01   6.494900e+01   3.749020e-01
  1.581980e-01   6.504972e+01   3.734852e-01
  1.584970e-01   6.480032e+01   3.725572e-01
  1.587960e-01   6.490680e+01   3.762918e-01
  1.590940e-01   6.552610e+01   3.727408e-01
  1.593930e-01   6.434433e+01   3.681269e-01
  1.596920e-01   6.560513e+01   3.727564e-01
  1.599910e-01   6.520723e+01   3.733021e-01
  1.602900e-01   6.503567e+01   3.721797e-01
  1.605890e-01   6.514837e+01   3.669588e-01
  1.608880e-01   6.448614e+01   3.675095e-01
  1.611870e-01   6.433685e+01   3.660707e-01
  1.614860e-01   6.413251e+01   3.658925e-01
  1.617850e-01   6.522961e+01   3.657895e-01
  1.620840e-01   6.517833e+01   3.656457e-01
  1.623830e-01   6.554252e+01   3.682687e-01
  1.626810e-01   6.476635e+01   3.638961e-01
  1.629800e-01   6.548550e+01   3.620139e-01
  1.632790e-01   6.455899e+01   3.605916e-01
  1.635780e-01   6.519352e+01   3.635239e-01
  1.638770e-01   6.455510e+01   3.640911e-01
  1.641760e-01   6.481228e+01   3.630442e-01
  1.644750e-01   6.473690e+01   3.620544e-01
  1.647740e-01   6.514599e+01   3.628079e-01
  1.650730e-01   6.520784e+01   3.643465e-01
  1.653720e-01   6.515496e+01   3.638069e-01
  1.656710e-01   6.501971e+01   3.612987e-01
  1.659700e-01   6.496166e+01   3.626823e-01
  1.662680e-01   6.482359e+01   3.609452e-01
  1.665670e-01   6.499243e+01   3.623800e-01
  1.668660e-01   6.535671e+01   3.599460e-01
  1.671650e-01   6.464358e+01   3.608278e-01
  1.674640e-01   6.484239e+01   3.606141e-01
  1.677630e-01   6.460579e+01   3.580601e-01
  1.680620e-01   6.434526e+01   3.596110e-01
  1.683610e-01   6.425998e+01   3.537717e-01
  1.686600e-01   6.507925e+01   3.608892e-01
  1.689590e-01   6.475454e+01   3.564188e-01
  1.692580e-01   6.492058e+01   3.566903e-01
  1.695570e-01   6.502054e+01   3.614931e-01
  1.698560e-01   6.480608e+01   3.549060e-01
  1.701540e-01   6.514868e+01   3.586208e-01
  1.704530e-01   6.500159e+01   3.552583e-01
  1.707520e-01   6.448538e+01   3.540268e-01
  1.710510e-01   6.477813e+01   3.577865e-01
  1.713500e-01   6.454467e+01   3.536442e-01
  1.716490e-01   6.489786e+01   3.573701e-01
  1.719480e-01   6.413739e+01   3.496693e-01
  1.722470e-01   6.478517e+01   3.537586e-01
  1.725460e-01   6.443547e+01   3.544372e-01
  1.728450e-01   6.432505e+01   3.517815e-01
  1.731440e-01   6.510880e+01   3.544599e-01
  1.734430e-01   6.432935e+01   3.491368e-01
  1.737410e-01   6.482441e+01   3.540468e-01
  1.740400e-01   6.483548e+01   3.533544e-01
  1.743390e-01   6.464283e+01   3.503380e-01
  1.746380e-01   6.514857e+01   3.533073e-01
  1.749370e-01   6.429890e+01   3.487046e-01
  1.752360e-01   6.440515e+01   3.512857e-01
  1.755350e-01   6.421555e+01   3.498823e-01
  1.758340e-01   6.519772e+01   3.478412e-01
  1.761330e-01   6.491673e+01   3.526781e-01
  1.764320e-01   6.492020e+01   3.477840e-01
  1.767310e-01   6.406843e+01   3.498344e-01
  1.770300e-01   6.444220e+01   3.471868e-01
  1.773280e-01   6.461168e+01   3.490280e-01
  1.776270e-01   6.465399e+01   3.479291e-01
  1.779260e-01   6.480986e+01   3.468050e-01
  1.782250e-01   6.445142e+01   3.485949e-01
  1.785240e-01   6.456947e+01   3.456523e-01
  1.788230e-01   6.464194e+01   3.475524e-01
  1.791220e-01   6.474999e+01   3.483600e-01
  1.794210e-01   6.525181e+01   3.464573e-01
  1.797200e-01   6.439787e+01   3.457009e-01
  1.800190e-01   6.436817e+01   3.432689e-01
  1.803180e-01   6.418412e+01   3.463195e-01
  1.806170e-01   6.474911e+01   3.449523e-01
  1.809160e-01   6.474528e+01   3.442729e-01
  1.812140e-01   6.465948e+01   3.448812e-01
  1.815130e-01   6.394658e+01   3.424749e-01
  1.818120e-01   6.485751e+01   3.462528e-01
  1.821110e-01   6.467882e+01   3.417857e-01
  1.824100e-01   6.408245e+01   3.426722e-01
  1.827090e-01   6.421081e+01   3.423517e-01
  1.830080e-01   6.415963e+01   3.423807e-01
  1.833070e-01   6.416787e+01   3.399459e-01
  1.836060e-01   6.423271e+01   3.393099e-01
  1.839050e-01   6.401811e+01   3.426664e-01
  1.842040e-01   6.452682e+01   3.412208e-01
  1.845030e-01   6.423271e+01   3.396322e-01
  1.848010e-01   6.434886e+01   3.417305e-01
  1.851000e-01   6.444635e+01   3.373230e-01
  1.853990e-01   6.415634e+01   3.415472e-01
  1.856980e-01   6.436535e+01   3.396600e-01
  1.859970e-01   6.412597e+01   3.377485e-01
  1.862960e-01   6.414659e+01   3.392433e-01
  1.865950e-01   6.462333e+01   3.387369e-01
  1.868940e-01   6.430355e+01   3.417744e-01
  1.871930e-01   6.437375e+01   3.347944e-01
  1.874920e-01   6.378391e+01   3.363717e-01
  1.877910e-01   6.419372e+01   3.372922e-01
  1.880900e-01   6.430360e+01   3.375808e-01
  1.883880e-01   6.461055e+01   3.401450e-01
  1.886870e-01   6.443130e+01   3.335634e-01
  1.889860e-01   6.356845e+01   3.369121e-01
  1.892850e-01   6.440685e+01   3.365910e-01
  1.895840e-01   6.401251e+01   3.344708e-01
  1.898830e-01   6.327760e+01   3.330077e-01
  1.901820e-01   6.474174e+01   3.365263e-01
  1.904810e-01   6.383425e+01   3.340048e-01
  1.907800e-01   6.442406e+01   3.347710e-01
  1.910790e-01   6.445976e+01   3.342487e-01
  1.913780e-01   6.389429e+01   3.338531e-01
  1.916770e-01   6.387543e+01   3.336499e-01
  1.919750e-01   6.338528e+01   3.331365e-01
  1.922740e-01   6.426868e+01   3.317803e-01
  1.925730e-01   6.397634e+01   3.317777e-01
  1.928720e-01   6.399245e+01   3.325776e-01
  1.931710e-01   6.389095e+01   3.329235e-01
  1.934700e-01   6.409175e+01   3.319257e-01
  1.937690e-01   6.371297e+01   3.300437e-01
  1.940680e-01   6.405468e+01   3.327392e-01
  1.943670e-01   6.407727e+01   3.308363e-01
  1.946660e-01   6.374755e+01   3.305823e-01
  1.949650e-01   6.441046e+01   3.302058e-01
  1.952640e-01   6.389791e+01   3.303729e-01
  1.955630e-01   6.325714e+01   3.299076e-01
  1.958610e-01   6.410440e+01   3.289785e-01
  1.961600e-01   6.362510e+01   3.290724e-01
  1.964590e-01   6.356980e+01   3.274576e-01
  1.967580e-01   6.422929e+01   3.313783e-01
  1.970570e-01   6.338426e+01   3.269794e-01
  1.973560e-01   6.372202e+01   3.261071e-01
  1.976550e-01   6.427005e+01   3.302900e-01
  1.979540e-01   6.366043e+01   3.263822e-01
  1.982530e-01   6.364075e+01   3.280800e-01
  1.985520e-01   6.357625e+01   3.258778e-01
  1.988510e-01   6.329313e+01   3.252952e-01
  1.991500e-01   6.367527e+01   3.284631e-01
  1.994480e-01   6.339104e+01   3.244005e-01
  1.997470e-01   6.293294e+01   3.250884e-01
  2.000460e-01   6.359150e+01   3.229326e-01
  2.003450e-01   6.357249e+01   3.251503e-01
  2.006440e-01   6.338536e+01   3.274210e-01
  2.009430e-01   6.347998e+01   3.226494e-01
  2.012420e-01   6.318855e+01   3.251703e-01
  2.015410e-01   6.330204e+01   3.220571e-01
  2.018400e-01   6.317127e+01   3.224241e-01
  2.021390e-01   6.336676e+01   3.239117e-01
  2.024380e-01   6.339092e+01   3.191160e-01
  2.027370e-01   6.371567e+01   3.249446e-01
  2.030350e-01   6.352223e+01   3.213649e-01
  2.033340e-01   6.323091e+01   3.214582e-01
  2.036330e-01   6.295983e+01   3.182998e-01
  2.039320e-01   6.269450e+01   3.184432e-01
  2.042310e-01   6.316282e+01   3.226838e-01
  2.045300e-01   6.384046e+01   3.197022e-01
  2.048290e-01   6.314304e+01   3.190345e-01
  2.051280e-01   6.329052e+01   3.189988e-01
  2.054270e-01   6.318796e+01   3.181991e-01
  2.057260e-01   6.317679e+01   3.215989e-01
  2.060250e-01   6.317233e+01   3.176214e-01
  2.063240e-01   6.338225e+01   3.207347e-01
  2.066230e-01   6.267662e+01   3.175831e-01
  2.069210e-01   6.282838e+01   3.191932e-01
  2.072200e-01   6.282792e+01   3.185093e-01
  2.075190e-01   6.294462e+01   3.163805e-01
  2.078180e-01   6.311534e+01   3.192370e-01
  2.081170e-01   6.366691e+01   3.189972e-01
  2.084160e-01   6.284374e+01   3.189585e-01
  2.087150e-01   6.322714e+01   3.164246e-01
  2.090140e-01   6.287255e+01   3.170009e-01
  2.093130e-01   6.285294e+01   3.168174e-01
  2.096120e-01   6.327140e+01   3.173343e-01
  2.099110e-01   6.302476e+01   3.152578e-01
  2.102100e-01   6.270351e+01   3.160401e-01
  2.105080e-01   6.249478e+01   3.171221e-01
  2.108070e-01   6.289005e+01   3.151839e-01
  2.111060e-01   6.272701e+01   3.139885e-01
  2.114050e-01   6.297534e+01   3.150028e-01
  2.117040e-01   6.298896e+01   3.200131e-01
  2.120030e-01   6.315485e+01   3.263871e-01
  2.123020e-01   6.241025e+01   3.268000e-01
  2.126010e-01   6.312478e+01   3.260185e-01
  2.129000e-01   6.274883e+01   3.282805e-01
  2.131990e-01   6.328724e+01   3.325706e-01
  2.134980e-01   6.311299e+01   3.341276e-01
  2.137970e-01   6.297615e+01   3.312929e-01
  2.140950e-01   6.288278e+01   3.328949e-01
  2.143940e-01   6.339642e+01   3.355059e-01
  2.146930e-01   6.304440e+01   3.348881e-01
  2.149920e-01   6.285324e+01   3.346953e-01
  2.152910e-01   6.244360e+01   3.340759e-01
  2.155900e-01   6.271626e+01   3.376921e-01
  2.158890e-01   6.263989e+01   3.374865e-01
  2.161880e-01   6.242824e+01   3.354660e-01
  2.164870e-01   6.258874e+01   3.371864e-01
  2.167860e-01   6.270911e+01   3.312013e-01
  2.170850e-01   6.250023e+01   3.280773e-01
  2.173840e-01   6.303971e+01   3.263810e-01
  2.176820e-01   6.265670e+01   3.239425e-01
  2.179810e-01   6.273281e+01   3.251496e-01
  2.182800e-01   6.314942e+01   3.219480e-01
  2.185790e-01   6.270644e+01   3.223609e-01
  2.188780e-01   6.249270e+01   3.183394e-01
  2.191770e-01   6.248808e+01   3.203969e-01
  2.194760e-01   6.258792e+01   3.214925e-01
  2.197750e-01   6.186757e+01   3.164716e-01
  2.200740e-01   6.241224e+01   3.158383e-01
  2.203730e-01   6.210433e+01   3.168052e-01
  2.206720e-01   6.265677e+01   3.172627e-01
  2.209710e-01   6.232071e+01   3.185854e-01
  2.212700e-01   6.262697e+01   3.149192e-01
  2.215680e-01   6.292542e+01   3.184842e-01
  2.218670e-01   6.294605e+01   3.142749e-01
  2.221660e-01   6.288557e+01   3.175715e-01
  2.224650e-01   6.258499e+01   3.142872e-01
  2.227640e-01   6.257198e+01   3.139923e-01
  2.230630e-01   6.250042e+01   3.147328e-01
  2.233620e-01   6.246651e+01   3.138585e-01
  2.236610e-01   6.228043e+01   3.133907e-01
  2.239600e-01   6.227109e+01   3.097681e-01
  2.242590e-01   6.223506e+01   3.127548e-01
  2.245580e-01   6.195598e+01   3.111481e-01
  2.248570e-01   6.196093e+01   3.129779e-01
  2.251550e-01   6.231880e+01   3.102666e-01
  2.254540e-01   6.243016e+01   3.107979e-01
  2.257530e-01   6.260577e+01   3.135545e-01
  2.260520e-01   6.218570e+01   3.086756e-01
  2.263510e-01   6.226794e+01   3.098867e-01
  2.266500e-01   6.265632e+01   3.107248e-01
  2.269490e-01   6.212206e+01   3.080185e-01
  2.272480e-01   6.205788e+01   3.103787e-01
  2.275470e-01   6.194300e+01   3.059707e-01
  2.278460e-01   6.270991e+01   3.113660e-01
  2.281450e-01   6.178465e+01   3.063154e-01
  2.284440e-01   6.276367e+01   3.102326e-01
  2.287420e-01   6.185772e+01   3.088642e-01
  2.290410e-01   6.213459e+01   3.034242e-01
  2.293400e-01   6.232670e+01   3.086501e-01
  2.296390e-01   6.221938e+01   3.068981e-01
  2.299380e-01   6.225695e+01   3.074839e-01
  2.302370e-01   6.183226e+01   3.058194e-01
  2.305360e-01   6.224046e+01   3.048806e-01
  2.308350e-01   6.196260e+01   3.084970e-01
  2.311340e-01   6.215563e+01   3.032379e-01
  2.314330e-01   6.141467e+01   3.035721e-01
  2.317320e-01   6.166189e+01   3.052756e-01
  2.320310e-01   6.170391e+01   3.022523e-01
  2.323290e-01   6.207166e+01   3.078935e-01
  2.326280e-01   6.165533e+01   3.014255e-01
  2.329270e-01   6.256377e+01   3.041128e-01
  2.332260e-01   6.193879e+01   3.041409e-01
  2.335250e-01   6.168950e+01   3.028109e-01
  2.338240e-01   6.161240e+01   3.038192e-01
  2.341230e-01   6.209773e+01   3.005190e-01
  2.344220e-01   6.191462e+01   3.031245e-01
  2.347210e-01   6.154127e+01   3.020906e-01
  2.350200e-01   6.164299e+01   3.015129e-01
  2.353190e-01   6.205673e+01   3.028780e-01
  2.356180e-01   6.121317e+01   2.974564e-01
  2.359170e-01   6.156106e+01   3.026146e-01
  2.362150e-01   6.145102e+01   3.003405e-01
  2.365140e-01   6.159043e+01   2.983716e-01
  2.368130e-01   6.152148e+01   3.005127e-01
  2.371120e-01   6.169633e+01   2.995461e-01
  2.374110e-01   6.146327e+01   3.015442e-01
  2.377100e-01   6.147980e+01   2.979895e-01
  2.380090e-01   6.127209e+01   2.988598e-01
  2.383080e-01   6.172913e+01   2.980241e-01
  2.386070e-01   6.116840e+01   2.982618e-01
  2.389060e-01   6.197496e+01   2.998757e-01
  2.392050e-01   6.114482e+01   2.962720e-01
  2.395040e-01   6.141783e+01   2.989844e-01
  2.398020e-01   6.152668e+01   2.971956e-01
  2.401010e-01   6.165231e+01   2.992090e-01
  2.404000e-01   6.100711e+01   2.948201e-01
  2.406990e-01   6.100191e+01   2.964893e-01
  2.409980e-01   6.175385e+01   2.972923e-01
  2.412970e-01   6.157157e+01   2.964045e-01
  2.415960e-01   6.108596e+01   2.961293e-01
  2.418950e-01   6.043302e+01   2.928780e-01
  2.421940e-01   6.111696e+01   2.957553e-01
  2.424930e-01   6.129092e+01   2.970775e-01
  2.427920e-01   6.120241e+01   2.930896e-01
  2.430910e-01   6.116134e+01   2.949702e-01
  2.433890e-01   6.113821e+01   2.939201e-01
  2.436880e-01   6.073324e+01   2.954978e-01
  2.439870e-01   6.133295e+01   2.934020e-01
  2.442860e-01   6.080950e+01   2.916062e-01
  2.445850e-01   6.099489e+01   2.937952e-01
  2.448840e-01   6.108217e+01   2.935659e-01
  2.451830e-01   6.079936e+01   2.944288e-01
  2.454820e-01   6.066871e+01   2.906238e-01
  2.457810e-01   6.153366e+01   2.938817e-01
  2.460800e-01   6.082990e+01   2.925225e-01
  2.463790e-01   6.063178e+01   2.910720e-01
  2.466780e-01   6.040246e+01   2.909518e-01
  2.469770e-01   6.149783e+01   2.927108e-01
  2.472750e-01   6.126097e+01   2.929035e-01
  2.475740e-01   6.064464e+01   2.924034e-01
  2.478730e-01   6.104401e+01   2.886637e-01
  2.481720e-01   6.147136e+01   2.926478e-01
  2.484710e-01   6.122485e+01   2.902467e-01
  2.487700e-01   6.107561e+01   2.930036e-01
  2.490690e-01   6.101661e+01   2.917785e-01
  2.493680e-01   6.143856e+01   2.898045e-01
  2.496670e-01   6.089817e+01   2.924689e-01
  2.499660e-01   6.134319e+01   2.905270e-01
  2.502650e-01   6.061811e+01   2.900753e-01
  2.505640e-01   6.046792e+01   2.867808e-01
  2.508620e-01   6.098016e+01   2.893502e-01
  2.511610e-01   6.097056e+01   2.916684e-01
  2.514600e-01   6.055396e+01   2.875027e-01
  2.517590e-01   6.054019e+01   2.872625e-01
  2.520580e-01   6.111505e+01   2.891452e-01
  2.523570e-01   6.029117e+01   2.875020e-01
  2.526560e-01   6.037295e+01   2.885357e-01
  2.529550e-01   6.081140e+01   2.862577e-01
  2.532540e-01   6.093772e+01   2.864527e-01
  2.535530e-01   6.015850e+01   2.844127e-01
  2.538520e-01   6.057103e+01   2.867157e-01
  2.541510e-01   6.043149e+01   2.848546e-01
  2.544490e-01   6.054884e+01   2.859451e-01
  2.547480e-01   6.042454e+01   2.859583e-01
  2.550470e-01   6.092227e+01   2.854011e-01
  2.553460e-01   6.094237e+01   2.858530e-01
  2.556450e-01   6.038307e+01   2.822440e-01
  2.559440e-01   6.051491e+01   2.854572e-01
  2.562430e-01   6.086070e+01   2.876072e-01
  2.565420e-01   6.101106e+01   2.854071e-01
  2.568410e-01   5.988477e+01   2.819645e-01
  2.571400e-01   6.063005e+01   2.841132e-01
  2.574390e-01   6.077999e+01   2.865929e-01
  2.577380e-01   5.985186e+01   2.833846e-01
  2.580360e-01   6.054163e+01   2.830099e-01
  2.583350e-01   6.034659e+01   2.850599e-01
  2.586340e-01   6.038713e+01   2.820566e-01
  2.589330e-01   6.046909e+01   2.850445e-01
  2.592320e-01   6.054653e+01   2.824286e-01
  2.595310e-01   6.015050e+01   2.824901e-01
  2.598300e-01   6.044759e+01   2.850953e-01
  2.601290e-01   6.060034e+01   2.810878e-01
  2.604280e-01   6.021917e+01   2.836490e-01
  2.607270e-01   6.077569e+01   2.812032e-01
  2.610260e-01   6.037482e+01   2.828179e-01
  2.613250e-01   6.048225e+01   2.836668e-01
  2.616240e-01   6.087737e+01   2.836942e-01
  2.619220e-01   6.047945e+01   2.828645e-01
  2.622210e-01   6.059305e+01   2.802982e-01
  2.625200e-01   6.034797e+01   2.814749e-01
  2.628190e-01   6.047790e+01   2.814844e-01
  2.631180e-01   5.989014e+01   2.783812e-01
  2.634170e-01   5.998567e+01   2.822019e-01
  2.637160e-01   6.009330e+01   2.788530e-01
  2.640150e-01   6.020893e+01   2.818367e-01
  2.643140e-01   6.046335e+01   2.793278e-01
  2.646130e-01   6.012176e+01   2.789190e-01
  2.649120e-01   6.017801e+01   2.820600e-01
  2.652110e-01   5.988316e+01   2.781745e-01
  2.655090e-01   6.068039e+01   2.807894e-01
  2.658080e-01   6.078181e+01   2.793953e-01
  2.661070e-01   6.007336e+01   2.789979e-01
  2.664060e-01   6.023708e+01   2.790908e-01
  2.667050e-01   5.986734e+01   2.785190e-01
  2.670040e-01   6.027057e+01   2.792640e-01
  2.673030e-01   5.969298e+01   2.770699e-01
  2.676020e-01   5.973493e+01   2.772616e-01
  2.679010e-01   6.046846e+01   2.788639e-01
  2.682000e-01   6.047217e+01   2.777403e-01
  2.684990e-01   6.022684e+01   2.782115e-01
  2.687980e-01   6.021079e+01   2.777967e-01
  2.690960e-01   6.052022e+01   2.796502e-01
  2.693950e-01   6.006964e+01   2.756997e-01
  2.696940e-01   6.016250e+01   2.762830e-01
  2.699930e-01   6.052334e+01   2.781396e-01
  2.702920e-01   6.037650e+01   2.775205e-01
  2.705910e-01   5.990266e+01   2.768972e-01
  2.708900e-01   6.010143e+01   2.752202e-01
  2.711890e-01   6.018990e+01   2.772786e-01
  2.714880e-01   5.993827e+01   2.756752e-01
  2.717870e-01   6.010574e+01   2.765244e-01
  2.720860e-01   6.008304e+01   2.754538e-01
  2.723850e-01   6.021926e+01   2.751230e-01
  2.726840e-01   5.972575e+01   2.750937e-01
  2.729820e-01   6.001523e+01   2.755748e-01
  2.732810e-01   6.056995e+01   2.759229e-01
  2.735800e-01   5.998453e+01   2.744950e-01
  2.738790e-01   5.976194e+01   2.745334e-01
  2.741780e-01   6.008862e+01   2.757432e-01
  2.744770e-01   5.962709e+01   2.721422e-01
  2.747760e-01   5.990863e+01   2.741390e-01
  2.750750e-01   5.977282e+01   2.769725e-01
  2.753740e-01   6.022247e+01   2.824608e-01
  2.756730e-01   6.018921e+01   2.838798e-01
  2.759720e-01   5.978965e+01   2.816415e-01
  2.762710e-01   6.023045e+01   2.867337e-01
  2.765690e-01   5.973585e+01   2.848345e-01
  2.768680e-01   6.008201e+01   2.883663e-01
  2.771670e-01   5.955191e+01   2.847028e-01
  2.774660e-01   6.016683e+01   2.869972e-01
  2.777650e-01   5.977269e+01   2.895385e-01
  2.780640e-01   5.994868e+01   2.885752e-01
  2.783630e-01   6.020075e+01   2.896075e-01
  2.786620e-01   5.953368e+01   2.897128e-01
  2.789610e-01   6.001552e+01   2.909914e-01
  2.792600e-01   6.037230e+01   2.947306e-01
  2.795590e-01   5.981951e+01   2.876304e-01
  2.798580e-01   5.974230e+01   2.919683e-01
  2.801560e-01   5.988101e+01   2.918665e-01
  2.804550e-01   5.962421e+01   2.921212e-01
  2.807540e-01   6.032866e+01   2.951866e-01
  2.810530e-01   5.989592e+01   2.913548e-01
  2.813520e-01   5.952718e+01   2.943466e-01
  2.816510e-01   6.015800e+01   2.948815e-01
  2.819500e-01   5.982506e+01   2.941770e-01
  2.822490e-01   6.000299e+01   2.946141e-01
  2.825480e-01   6.009666e+01   2.943935e-01
  2.828470e-01   5.969421e+01   2.968245e-01
  2.831460e-01   5.933365e+01   2.944353e-01
  2.834450e-01   6.000189e+01   2.944987e-01
  2.837430e-01   5.943222e+01   2.947938e-01
  2.840420e-01   6.026214e+01   2.984664e-01
  2.843410e-01   5.948811e+01   3.030142e-01
  2.846400e-01   5.932267e+01   3.047161e-01
  2.849390e-01   5.935242e+01   3.126628e-01
  2.852380e-01   5.964562e+01   3.163434e-01
  2.855370e-01   5.937966e+01   3.187667e-01
  2.858360e-01   5.951492e+01   3.211725e-01
  2.861350e-01   5.946297e+01   3.238674e-01
  2.864340e-01   5.940799e+01   3.285068e-01
  2.867330e-01   5.940135e+01   3.275450e-01
  2.870320e-01   5.912571e+01   3.323925e-01
  2.873310e-01   5.943085e+01   3.301612e-01
  2.876290e-01   5.906297e+01   3.343729e-01
  2.879280e-01   5.955213e+01   3.388241e-01
  2.882270e-01   5.929289e+01   3.343537e-01
  2.885260e-01   5.854580e+01   3.362924e-01
  2.888250e-01   5.878998e+01   3.361348e-01
  2.891240e-01   5.897702e+01   3.417479e-01
  2.894230e-01   5.964178e+01   3.467721e-01
  2.897220e-01   5.842674e+01   3.350948e-01
  2.900210e-01   5.978813e+01   3.479408e-01
  2.903200e-01   5.944968e+01   3.449272e-01
  2.906190e-01   5.904151e+01   3.474413e-01
  2.909180e-01   5.908932e+01   3.485262e-01
  2.912160e-01   5.867577e+01   3.435859e-01
  2.915150e-01   5.898589e+01   3.558536e-01
  2.918140e-01   5.893394e+01   3.475009e-01
  2.921130e-01   5.828957e+01   3.488267e-01
  2.924120e-01   5.941653e+01   3.547398e-01
  2.927110e-01   5.835661e+01   3.505803e-01
  2.930100e-01   5.952302e+01   3.632966e-01
  2.933090e-01   5.928430e+01   3.567526e-01
  2.936080e-01   5.866890e+01   3.525009e-01
  2.939070e-01   5.869194e+01   3.582375e-01
  2.942060e-01   5.873626e+01   3.589965e-01
  2.945050e-01   5.877096e+01   3.666317e-01
  2.948030e-01   5.940669e+01   3.589610e-01
  2.951020e-01   5.876410e+01   3.624652e-01
  2.954010e-01   5.877051e+01   3.642132e-01
  2.957000e-01   5.892746e+01   3.664547e-01
  2.959990e-01   5.870152e+01   3.653111e-01
  2.962980e-01   5.860619e+01   3.656750e-01
  2.965970e-01   5.919562e+01   3.711124e-01
  2.968960e-01   5.906472e+01   3.704738e-01
  2.971950e-01   5.903281e+01   3.687894e-01
  2.974940e-01   5.903627e+01   3.674583e-01
  2.977930e-01   5.870023e+01   3.697840e-01
  2.980920e-01   5.901759e+01   3.710111e-01
  2.983900e-01   5.938290e+01   3.751805e-01
  2.986890e-01   5.866247e+01   3.687568e-01
  2.989880e-01   5.898888e+01   3.736993e-01
  2.992870e-01   5.866267e+01   3.736021e-01
  2.995860e-01   5.971548e+01   3.790943e-01
  2.998850e-01   5.868646e+01   3.736779e-01
  3.001840e-01   5.870729e+01   3.761202e-01
  3.004830e-01   5.883959e+01   3.814405e-01
  3.007820e-01   5.828787e+01   3.781659e-01
  3.010810e-01   5.870300e+01   3.768281e-01
  3.013800e-01   5.856013e+01   3.820367e-01
  3.016790e-01   5.900643e+01   3.824818e-01
  3.019780e-01   5.783349e+01   3.806648e-01
  3.022760e-01   5.879273e+01   3.856028e-01
  3.025750e-01   5.879532e+01   3.835629e-01
  3.028740e-01   5.883537e+01   3.891436e-01
  3.031730e-01   5.864415e+01   3.866713e-01
  3.034720e-01   5.819242e+01   3.867481e-01
  3.037710e-01   5.811592e+01   3.862312e-01
  3.040700e-01   5.856512e+01   3.895780e-01
  3.043690e-01   5.866329e+01   3.945317e-01
  3.046680e-01   5.933186e+01   3.953876e-01
  3.049670e-01   5.844607e+01   3.889152e-01
  3.052660e-01   5.840165e+01   3.956004e-01
  3.055650e-01   5.857842e+01   3.948011e-01
  3.058630e-01   5.871002e+01   4.006413e-01
  3.061620e-01   5.867578e+01   3.931955e-01
  3.064610e-01   5.847863e+01   3.975563e-01
  3.067600e-01   5.855397e+01   4.039262e-01
  3.070590e-01   5.872187e+01   3.983823e-01
  3.073580e-01   5.819452e+01   4.026845e-01
  3.076570e-01   5.872367e+01   3.972534e-01
  3.079560e-01   5.832931e+01   4.022616e-01
  3.082550e-01   5.834873e+01   4.023285e-01
  3.085540e-01   5.850695e+01   4.025781e-01
  3.088530e-01   5.882364e+01   4.087933e-01
  3.091520e-01   5.902294e+01   4.034631e-01
  3.094500e-01   5.804674e+01   4.088610e-01
  3.097490e-01   5.817130e+01   4.074404e-01
  3.100480e-01   5.781731e+01   4.031651e-01
  3.103470e-01   5.858591e+01   4.171639e-01
  3.106460e-01   5.840838e+01   4.043192e-01
  3.109450e-01   5.901888e+01   4.183737e-01
  3.112440e-01   5.904100e+01   4.114081e-01
  3.115430e-01   5.868577e+01   4.155636e-01
  3.118420e-01   5.759645e+01   4.162524e-01
  3.121410e-01   5.920943e+01   4.154766e-01
  3.124400e-01   5.852884e+01   4.206139e-01
  3.127390e-01   5.852105e+01   4.146572e-01
  3.130380e-01   5.872153e+01   4.243722e-01
  3.133360e-01   5.809812e+01   4.197355e-01
  3.136350e-01   5.837469e+01   4.200596e-01
  3.139340e-01   5.776524e+01   4.240115e-01
  3.142330e-01   5.819693e+01   4.190845e-01
  3.145320e-01   5.804210e+01   4.289307e-01
  3.148310e-01   5.848769e+01   4.256043e-01
  3.151300e-01   5.832045e+01   4.249953e-01
  3.154290e-01   5.753493e+01   4.270526e-01
  3.157280e-01   5.803964e+01   4.260716e-01
  3.160270e-01   5.833100e+01   4.355122e-01
  3.163260e-01   5.885913e+01   4.290690e-01
  3.166250e-01   5.828873e+01   4.353543e-01
  3.169230e-01   5.813780e+01   4.321946e-01
  3.172220e-01   5.892324e+01   4.399953e-01
  3.175210e-01   5.906038e+01   4.401245e-01
  3.178200e-01   5.792137e+01   4.328642e-01
  3.181190e-01   5.859867e+01   4.434334e-01
  3.184180e-01   5.812157e+01   4.369919e-01
  3.187170e-01   5.848683e+01   4.461914e-01
  3.190160e-01   5.850756e+01   4.450692e-01
  3.193150e-01   5.790143e+01   4.361636e-01
  3.196140e-01   5.821219e+01   4.487963e-01
  3.199130e-01   5.828275e+01   4.426297e-01
  3.202120e-01   5.828382e+01   4.498971e-01
  3.205100e-01   5.830609e+01   4.487474e-01
  3.208090e-01   5.832003e+01   4.455547e-01
  3.211080e-01   5.823503e+01   4.522095e-01
  3.214070e-01   5.819203e+01   4.442657e-01
  3.217060e-01   5.840038e+01   4.524308e-01
  3.220050e-01   5.804611e+01   4.481557e-01
  3.223040e-01   5.819825e+01   4.467019e-01
  3.226030e-01   5.792697e+01   4.569971e-01
  3.229020e-01   5.903994e+01   4.458925e-01
  3.232010e-01   5.899917e+01   4.581570e-01
  3.235000e-01   5.869733e+01   4.519058e-01
  3.237990e-01   5.802484e+01   4.526565e-01
  3.240970e-01   5.786622e+01   4.589523e-01
  3.243960e-01   5.845337e+01   4.517985e-01
  3.246950e-01   5.857979e+01   4.635632e-01
  3.249940e-01   5.806889e+01   4.536771e-01
  3.252930e-01   5.783653e+01   4.601664e-01
  3.255920e-01   5.850214e+01   4.655212e-01
  3.258910e-01   5.850699e+01   4.610424e-01
  3.261900e-01   5.863259e+01   4.688057e-01
  3.264890e-01   5.818069e+01   4.615335e-01
  3.267880e-01   5.810397e+01   4.648467e-01
  3.270870e-01   5.796104e+01   4.722435e-01
  3.273860e-01   5.810690e+01   4.671631e-01
  3.276850e-01   5.801105e+01   4.724472e-01
  3.279830e-01   5.848671e+01   4.672959e-01
  3.282820e-01   5.783043e+01   4.741314e-01
  3.285810e-01   5.856126e+01   4.751665e-01
  3.288800e-01   5.810749e+01   4.767395e-01
  3.291790e-01   5.753010e+01   4.704847e-01
  3.294780e-01   5.814044e+01   4.803683e-01
  3.297770e-01   5.752225e+01   4.803371e-01
  3.300760e-01   5.716688e+01   4.738472e-01
  3.303750e-01   5.771782e+01   4.837274e-01
  3.306740e-01   5.792618e+01   4.779785e-01
  3.309730e-01   5.765323e+01   4.855450e-01
  3.312720e-01   5.793815e+01   4.904732e-01
  3.315700e-01   5.731232e+01   4.789516e-01
  3.318690e-01   5.809703e+01   4.949674e-01
  3.321680e-01   5.813008e+01   4.838967e-01
  3.324670e-01   5.689195e+01   4.909041e-01
  3.327660e-01   5.737547e+01   4.902454e-01
  3.330650e-01   5.797737e+01   4.933574e-01
  3.333640e-01   5.795416e+01   5.011154e-01
  3.336630e-01   5.718439e+01   4.862049e-01
  3.339620e-01   5.777613e+01   5.032389e-01
  3.342610e-01   5.812587e+01   4.978764e-01
  3.345600e-01   5.751605e+01   5.003666e-01
  3.348590e-01   5.751005e+01   5.092177e-01
  3.351570e-01   5.785773e+01   4.950532e-01
  3.354560e-01   5.666220e+01   5.091085e-01
  3.357550e-01   5.753698e+01   4.964699e-01
  3.360540e-01   5.780217e+01   5.123469e-01
  3.363530e-01   5.746696e+01   5.171122e-01
  3.366520e-01   5.745176e+01   5.018243e-01
  3.369510e-01   5.886090e+01   5.299129e-01
  3.372500e-01   5.830394e+01   5.037821e-01
  3.375490e-01   5.738909e+01   5.206230e-01
  3.378480e-01   5.790109e+01   5.203450e-01
  3.381470e-01   5.718312e+01   5.158335e-01
  3.384460e-01   5.756899e+01   5.314992e-01
  3.387450e-01   5.761148e+01   5.102759e-01
  3.390430e-01   5.789491e+01   5.302541e-01
  3.393420e-01   5.810844e+01   5.285207e-01
  3.396410e-01   5.774582e+01   5.275406e-01
  3.399400e-01   5.739586e+01   5.413499e-01
  3.402390e-01   5.677316e+01   5.127198e-01
  3.405380e-01   5.764577e+01   5.396182e-01
  3.408370e-01   5.701450e+01   5.289334e-01
  3.411360e-01   5.828174e+01   5.382860e-01
  3.414350e-01   5.754904e+01   5.420718e-01
  3.417340e-01   5.693376e+01   5.313261e-01
  3.420330e-01   5.814413e+01   5.531518e-01
  3.423320e-01   5.638260e+01   5.294432e-01
  3.426300e-01   5.804034e+01   5.518898e-01
  3.429290e-01   5.854430e+01   5.519855e-01
  3.432280e-01   5.788893e+01   5.466330e-01
  3.435270e-01   5.802377e+01   5.661462e-01
  3.438260e-01   5.749576e+01   5.410901e-01
  3.441250e-01   5.777340e+01   5.616485e-01
  3.444240e-01   5.786463e+01   5.541409e-01
  3.447230e-01   5.652478e+01   5.523624e-01
  3.450220e-01   5.754180e+01   5.688015e-01
  3.453210e-01   5.800791e+01   5.548266e-01
  3.456200e-01   5.750602e+01   5.737707e-01
  3.459190e-01   5.806279e+01   5.630534e-01
  3.462170e-01   5.707305e+01   5.690260e-01
  3.465160e-01   5.722458e+01   5.689272e-01
  3.468150e-01   5.723986e+01   5.681533e-01
  3.471140e-01   5.867799e+01   5.904223e-01
  3.474130e-01   5.817153e+01   5.719055e-01
  3.477120e-01   5.728783e+01   5.833864e-01
  3.480110e-01   5.755367e+01   5.784069e-01
  3.483100e-01   5.781646e+01   5.815180e-01
  3.486090e-01   5.762975e+01   5.955152e-01
  3.489080e-01   5.699176e+01   5.773557e-01
  3.492070e-01   5.737356e+01   5.951602e-01
  3.495060e-01   5.771557e+01   5.855603e-01
  3.498040e-01   5.724578e+01   5.954708e-01
  3.501030e-01   5.807417e+01   6.007495e-01
  3.504020e-01   5.767317e+01   5.976895e-01
  3.507010e-01   5.603320e+01   6.031355e-01
  3.510000e-01   5.771193e+01   5.930491e-01
  3.512990e-01   5.768219e+01   6.119459e-01
  3.515980e-01   5.827447e+01   6.067953e-01
  3.518970e-01   5.807630e+01   6.193771e-01
  3.521960e-01   5.726035e+01   6.237970e-01
  3.524950e-01   5.748198e+01   6.016499e-01
  3.527940e-01   5.800179e+01   6.312378e-01
  3.530930e-01   5.809607e+01   6.151954e-01
  3.533920e-01   5.688811e+01   6.240148e-01
  3.536900e-01   5.773084e+01   6.309098e-01
  3.539890e-01   5.675776e+01   6.221734e-01
  3.542880e-01   5.777080e+01   6.429702e-01
  3.545870e-01   5.618050e+01   6.091839e-01
  3.548860e-01   5.775849e+01   6.392798e-01
  3.551850e-01   5.728292e+01   6.250451e-01
  3.554840e-01   5.792123e+01   6.401797e-01
  3.557830e-01   5.722486e+01   6.387164e-01
  3.560820e-01   5.733448e+01   6.175717e-01
  3.563810e-01   5.759921e+01   6.395965e-01
  3.566800e-01   5.803018e+01   6.268499e-01
  3.569790e-01   5.672639e+01   6.395590e-01
  3.572770e-01   5.589294e+01   6.336352e-01
  3.575760e-01   5.734969e+01   6.154903e-01
  3.578750e-01   5.789790e+01   6.588246e-01
  3.581740e-01   5.840768e+01   6.322941e-01
  3.584730e-01   5.810781e+01   6.600178e-01
  3.587720e-01   5.766757e+01   6.460769e-01
  3.590710e-01   5.771426e+01   6.451038e-01
  3.593700e-01   5.739117e+01   6.679717e-01
  3.596690e-01   5.818015e+01   6.440256e-01
  3.599680e-01   5.683986e+01   6.661277e-01
  3.602670e-01   5.674260e+01   6.483704e-01
  3.605660e-01   5.711906e+01   6.663863e-01
  3.608640e-01   5.672499e+01   6.811141e-01
  3.611630e-01   5.835929e+01   6.549786e-01
  3.614620e-01   5.721451e+01   6.885323e-01
  3.617610e-01   5.698311e+01   6.615218e-01
  3.620600e-01   5.789158e+01   6.895765e-01
  3.623590e-01   5.670849e+01   6.795458e-01
  3.626580e-01   5.707493e+01   6.817378e-01
  3.629570e-01   5.775791e+01   7.042601e-01
  3.632560e-01   5.701440e+01   6.699237e-01
  3.635550e-01   5.724357e+01   7.125448e-01
  3.638540e-01   5.783980e+01   6.984383e-01
  3.641530e-01   5.743673e+01   7.007085e-01
  3.644510e-01   5.804396e+01   7.349692e-01
  3.647500e-01   5.766980e+01   6.882544e-01
  3.650490e-01   5.699079e+01   7.264837e-01
  3.653480e-01   5.685248e+01   7.084456e-01
  3.656470e-01   5.630531e+01   7.134117e-01
  3.659460e-01   5.697320e+01   7.391641e-01
  3.662450e-01   5.751068e+01   7.108757e-01
  3.665440e-01   5.593230e+01   7.497061e-01
  3.668430e-01   5.724268e+01   7.176108e-01
  3.671420e-01   5.733175e+01   7.491307e-01
  3.674410e-01   5.606527e+01   7.313967e-01
  3.677400e-01   5.718036e+01   7.520478e-01
  3.680390e-01   5.676131e+01   7.783559e-01
  3.683370e-01   5.684426e+01   7.291322e-01
  3.686360e-01   5.773011e+01   7.762481e-01
  3.689350e-01   5.825525e+01   7.630892e-01
  3.692340e-01   5.875509e+01   7.874716e-01
  3.695330e-01   5.678905e+01   8.015169e-01
  3.698320e-01   5.824041e+01   7.570076e-01
  3.701310e-01   5.750671e+01   8.089914e-01
  3.704300e-01   5.510675e+01   7.542503e-01
  3.707290e-01   5.737435e+01   8.105048e-01
  3.710280e-01   5.830493e+01   8.121440e-01
  3.713270e-01   5.797200e+01   7.979645e-01
  3.716260e-01   5.534237e+01   8.266503e-01
  3.719240e-01   5.751796e+01   7.879912e-01
  3.722230e-01   5.629062e+01   8.364402e-01
  3.725220e-01   5.761472e+01   8.171685e-01
  3.728210e-01   5.768107e+01   8.357820e-01
  3.731200e-01   5.682542e+01   8.788254e-01
  3.734190e-01   5.810130e+01   8.107246e-01
  3.737180e-01   5.748558e+01   8.807529e-01
  3.740170e-01   5.693897e+01   8.251158e-01
  3.743160e-01   5.950972e+01   9.025953e-01
  3.746150e-01   5.625760e+01   8.712950e-01
  3.749140e-01   5.566064e+01   8.457735e-01
  3.752130e-01   5.571656e+01   9.068299e-01
  3.755110e-01   5.625468e+01   8.473974e-01
  3.758100e-01   5.555421e+01   9.055077e-01
  3.761090e-01   5.653701e+01   8.862079e-01
  3.764080e-01   5.588509e+01   9.046733e-01
  3.767070e-01   5.616359e+01   9.482549e-01
  3.770060e-01   5.741810e+01   8.802359e-01
  3.773050e-01   5.771824e+01   9.695410e-01
  3.776040e-01   5.682468e+01   9.194017e-01
  3.779030e-01   5.694580e+01   9.508151e-01
  3.782020e-01   5.613879e+01   1.019695e+00
  3.785010e-01   5.806419e+01   9.116033e-01
  3.788000e-01   5.654753e+01   1.018420e+00
  3.790990e-01   5.431833e+01   9.209142e-01
  3.793970e-01   5.721569e+01   1.014616e+00
  3.796960e-01   5.687197e+01   1.006781e+00
  3.799950e-01   5.772357e+01   9.956780e-01
  3.802940e-01   5.669715e+01   1.097045e+00
  3.805930e-01   5.630454e+01   9.534928e-01
  3.808920e-01   5.787814e+01   1.114691e+00
  3.811910e-01   5.634577e+01   1.016601e+00
  3.814900e-01   5.578211e+01   1.064497e+00
  3.817890e-01   5.558600e+01   1.160310e+00
  3.820880e-01   5.728816e+01   1.001058e+00
  3.823870e-01   5.684766e+01   1.180999e+00
  3.826860e-01   5.531570e+01   1.022264e+00
  3.829840e-01   5.828429e+01   1.219828e+00
  3.832830e-01   5.863509e+01   1.169432e+00
  3.835820e-01   5.696486e+01   1.125208e+00
  3.838810e-01   5.695374e+01   1.257898e+00
  3.841800e-01   5.500387e+01   1.092888e+00
  3.844790e-01   5.571722e+01   1.253418e+00
  3.847780e-01   5.536801e+01   1.158033e+00
  3.850770e-01   5.564545e+01   1.262064e+00
  3.853760e-01   5.735994e+01   1.366876e+00
  3.856750e-01   5.657904e+01   1.170629e+00
  3.859740e-01   5.458431e+01   1.356996e+00
  3.862730e-01   5.603693e+01   1.247732e+00
  3.865710e-01   5.515781e+01   1.364106e+00
  3.868700e-01   5.727067e+01   1.415494e+00
  3.871690e-01   5.661398e+01   1.324145e+00
  3.874680e-01   5.614202e+01   1.518461e+00
  3.877670e-01   5.673996e+01   1.347898e+00
  3.880660e-01   5.624656e+01   1.554033e+00
  3.883650e-01   5.470961e+01   1.452354e+00
  3.886640e-01   5.797737e+01   1.560133e+00
  3.889630e-01   5.528388e+01   1.657853e+00
  3.892620e-01   5.691709e+01   1.512555e+00
  3.895610e-01   5.604619e+01   1.714985e+00
  3.898600e-01   5.811768e+01   1.699812e+00
  3.901580e-01   6.088613e+01   1.812858e+00
  3.904570e-01   5.863259e+01   1.988974e+00
  3.907560e-01   5.672840e+01   1.725392e+00
  3.910550e-01   5.478672e+01   1.957918e+00
  3.913540e-01   5.618613e+01   1.982765e+00
  3.916530e-01   5.583628e+01   1.976583e+00
  3.919520e-01   5.891934e+01   2.637592e+00
  3.922510e-01   5.786541e+01   2.012178e+00
  3.925500e-01   5.806133e+01   2.704186e+00
  3.928490e-01   5.783043e+01   2.463659e+00
  3.931480e-01   5.667592e+01   2.671728e+00
  3.934470e-01   0.000000e+00   0.000000e+00
  3.937460e-01   5.554240e+01   2.644876e+00
creator: radaver
creator-version: 3725
header-file: /nas_data/SAXS_data/20151104Workshop/header/JH1_0067.txt
image-file: /nas_data/Pilatus1M/20151104_Workshop/JH1_0067.tif
angular-axis-file: /nas_data/SAXS_data/20151104Workshop/q20151029.dat
beamstop-mask-file: /nas_data/SAXS_data/20151104Workshop/fit2d20151031.msk
detector-response-file: none
beam-center-x: 949.7700
beam-center-y: 918.8000
unit-time: 1.0000
channel-first: 10
channel-last: 1315
Exposure time [s]: 1.094052
Transmitted Beam: 0.483821
Incident Beam: 0.483821
Code: JH1
Concentration [mg/ml]: 1
Run Number: 0067
