# Supplementary material for: SAXS analysis of a soluble cytosolic NgBR construct including extracellular and transmembrane domains
Source: PLoS One. 2018 Jan 18;13(1):e0191371. doi: 10.1371/journal.pone.0191371 (PMC5773207; doi:10.1371/journal.pone.0191371)
Supplement: S1 File — (ZIP) [file pone.0191371.s001.zip › JH1_0068.dat]

Sample:   c= 1.0000 mg/ml  Code: JH1
  3.656810e-03   2.260416e+04   4.132125e+01
  3.955720e-03   2.196061e+04   2.797265e+01
  4.254640e-03   1.905210e+04   2.334795e+01
  4.553560e-03   1.539898e+04   2.023793e+01
  4.852480e-03   1.246726e+04   1.704874e+01
  5.151400e-03   1.051452e+04   1.546696e+01
  5.450320e-03   8.700300e+03   1.336357e+01
  5.749240e-03   7.417213e+03   1.195519e+01
  6.048150e-03   6.328503e+03   1.082430e+01
  6.347070e-03   5.473861e+03   9.564383e+00
  6.645990e-03   4.805482e+03   8.922065e+00
  6.944910e-03   4.215675e+03   8.045079e+00
  7.243830e-03   3.773611e+03   7.375513e+00
  7.542750e-03   3.342360e+03   6.914949e+00
  7.841670e-03   3.020120e+03   6.207697e+00
  8.140580e-03   2.725764e+03   5.978774e+00
  8.439500e-03   2.484856e+03   5.502171e+00
  8.738420e-03   2.271829e+03   5.210850e+00
  9.037340e-03   2.093565e+03   4.836700e+00
  9.336260e-03   1.927613e+03   4.560791e+00
  9.635180e-03   1.772583e+03   4.361102e+00
  9.934100e-03   1.647536e+03   4.068065e+00
  1.023300e-02   1.503910e+03   3.983215e+00
  1.053190e-02   1.397746e+03   3.894832e+00
  1.083090e-02   1.286502e+03   3.736629e+00
  1.112980e-02   1.185010e+03   3.555689e+00
  1.142870e-02   1.107754e+03   3.418569e+00
  1.172760e-02   1.025370e+03   3.279845e+00
  1.202650e-02   9.527549e+02   3.152830e+00
  1.232540e-02   8.751124e+02   3.005078e+00
  1.262440e-02   8.168709e+02   2.849372e+00
  1.292330e-02   7.606575e+02   2.707172e+00
  1.322220e-02   7.059126e+02   2.607935e+00
  1.352110e-02   6.606071e+02   2.497502e+00
  1.382000e-02   6.104596e+02   2.377183e+00
  1.411900e-02   5.697712e+02   2.285419e+00
  1.441790e-02   5.325616e+02   2.193618e+00
  1.471680e-02   5.007356e+02   2.116958e+00
  1.501570e-02   4.636071e+02   1.994863e+00
  1.531460e-02   4.382666e+02   1.930821e+00
  1.561350e-02   4.155345e+02   1.847094e+00
  1.591250e-02   3.899587e+02   1.805113e+00
  1.621140e-02   3.665310e+02   1.719874e+00
  1.651030e-02   3.486150e+02   1.659676e+00
  1.680920e-02   3.320775e+02   1.619832e+00
  1.710810e-02   3.098596e+02   1.567990e+00
  1.740710e-02   2.969830e+02   1.512976e+00
  1.770600e-02   2.814879e+02   1.458173e+00
  1.800490e-02   2.692709e+02   1.414904e+00
  1.830380e-02   2.545061e+02   1.386527e+00
  1.860270e-02   2.450588e+02   1.334129e+00
  1.890170e-02   2.332925e+02   1.301706e+00
  1.920060e-02   2.235391e+02   1.262127e+00
  1.949950e-02   2.136539e+02   1.248116e+00
  1.979840e-02   2.026577e+02   1.192764e+00
  2.009730e-02   1.961759e+02   1.160662e+00
  2.039620e-02   1.875488e+02   1.132797e+00
  2.069520e-02   1.819855e+02   1.109853e+00
  2.099410e-02   1.762068e+02   1.100004e+00
  2.129300e-02   1.701141e+02   1.052496e+00
  2.159190e-02   1.624877e+02   1.064082e+00
  2.189080e-02   1.577465e+02   1.054294e+00
  2.218980e-02   1.521090e+02   1.053117e+00
  2.248870e-02   1.463526e+02   1.051428e+00
  2.278760e-02   1.440753e+02   1.032937e+00
  2.308650e-02   1.386572e+02   1.044516e+00
  2.338540e-02   1.336155e+02   1.023220e+00
  2.368430e-02   1.296816e+02   9.897339e-01
  2.398330e-02   1.295029e+02   1.011557e+00
  2.428220e-02   1.250587e+02   9.719329e-01
  2.458110e-02   1.209557e+02   9.879946e-01
  2.488000e-02   1.186188e+02   9.523082e-01
  2.517890e-02   1.161117e+02   9.309515e-01
  2.547790e-02   1.132975e+02   9.325926e-01
  2.577680e-02   1.116509e+02   9.183548e-01
  2.607570e-02   1.115703e+02   9.254566e-01
  2.637460e-02   1.091658e+02   9.080768e-01
  2.667350e-02   1.048396e+02   8.676292e-01
  2.697250e-02   1.052727e+02   8.426129e-01
  2.727140e-02   1.030440e+02   8.027071e-01
  2.757030e-02   9.946515e+01   7.899535e-01
  2.786920e-02   1.009201e+02   7.866160e-01
  2.816810e-02   9.752680e+01   7.610229e-01
  2.846700e-02   9.601979e+01   7.457974e-01
  2.876600e-02   9.515602e+01   7.334900e-01
  2.906490e-02   9.493861e+01   7.348551e-01
  2.936380e-02   9.338994e+01   7.234098e-01
  2.966270e-02   9.257676e+01   7.149690e-01
  2.996160e-02   9.122010e+01   7.107509e-01
  3.026060e-02   8.990918e+01   6.945124e-01
  3.055950e-02   8.867015e+01   6.887326e-01
  3.085840e-02   8.891488e+01   6.867703e-01
  3.115730e-02   8.713559e+01   6.770175e-01
  3.145620e-02   8.639780e+01   6.676673e-01
  3.175510e-02   8.525905e+01   6.650723e-01
  3.205410e-02   8.479417e+01   6.596421e-01
  3.235300e-02   8.365548e+01   6.525436e-01
  3.265190e-02   8.446388e+01   6.436569e-01
  3.295080e-02   8.390548e+01   6.457325e-01
  3.324970e-02   8.257501e+01   6.397512e-01
  3.354870e-02   8.159651e+01   6.342868e-01
  3.384760e-02   8.203547e+01   6.286474e-01
  3.414650e-02   8.016150e+01   6.214257e-01
  3.444540e-02   7.966977e+01   6.110033e-01
  3.474430e-02   7.940902e+01   6.153704e-01
  3.504330e-02   8.021599e+01   6.108249e-01
  3.534220e-02   7.981722e+01   6.100565e-01
  3.564110e-02   7.689498e+01   5.980469e-01
  3.594000e-02   7.683901e+01   5.863865e-01
  3.623890e-02   7.785567e+01   6.002945e-01
  3.653780e-02   7.775383e+01   5.836756e-01
  3.683680e-02   7.658443e+01   5.868065e-01
  3.713570e-02   7.606862e+01   5.855245e-01
  3.743460e-02   7.615610e+01   5.763120e-01
  3.773350e-02   7.534535e+01   5.725754e-01
  3.803240e-02   7.602943e+01   5.888979e-01
  3.833140e-02   7.492008e+01   5.984803e-01
  3.863030e-02   7.463943e+01   6.066442e-01
  3.892920e-02   7.455580e+01   6.047274e-01
  3.922810e-02   7.479033e+01   6.080515e-01
  3.952700e-02   7.447304e+01   6.028279e-01
  3.982600e-02   7.410542e+01   6.100710e-01
  4.012490e-02   7.343910e+01   5.978567e-01
  4.042380e-02   7.312882e+01   6.044323e-01
  4.072270e-02   7.339560e+01   6.031451e-01
  4.102160e-02   7.296123e+01   6.005701e-01
  4.132050e-02   7.214657e+01   5.979910e-01
  4.161950e-02   7.250756e+01   5.932888e-01
  4.191840e-02   7.265684e+01   6.016833e-01
  4.221730e-02   7.125994e+01   5.881624e-01
  4.251620e-02   7.176993e+01   5.979997e-01
  4.281510e-02   7.205940e+01   5.899378e-01
  4.311410e-02   7.212312e+01   5.909548e-01
  4.341300e-02   6.994003e+01   5.849498e-01
  4.371190e-02   6.983747e+01   5.830123e-01
  4.401080e-02   6.974013e+01   5.826058e-01
  4.430970e-02   7.049462e+01   5.812717e-01
  4.460860e-02   7.002531e+01   5.800702e-01
  4.490760e-02   7.027241e+01   5.825770e-01
  4.520650e-02   7.092754e+01   5.808466e-01
  4.550540e-02   7.020790e+01   5.808260e-01
  4.580430e-02   6.930883e+01   5.749049e-01
  4.610320e-02   6.921059e+01   5.716176e-01
  4.640220e-02   7.004888e+01   5.794311e-01
  4.670110e-02   6.926222e+01   5.675897e-01
  4.700000e-02   7.012458e+01   5.732340e-01
  4.729890e-02   7.001317e+01   5.749223e-01
  4.759780e-02   6.912748e+01   5.705615e-01
  4.789680e-02   6.860174e+01   5.648770e-01
  4.819570e-02   6.936580e+01   5.673157e-01
  4.849460e-02   6.839446e+01   5.654173e-01
  4.879350e-02   6.798312e+01   5.575385e-01
  4.909240e-02   6.799721e+01   5.651736e-01
  4.939130e-02   6.847338e+01   5.575240e-01
  4.969030e-02   6.852267e+01   5.597465e-01
  4.998920e-02   6.780979e+01   5.561543e-01
  5.028810e-02   6.871675e+01   5.578438e-01
  5.058700e-02   6.765690e+01   5.575508e-01
  5.088590e-02   6.824972e+01   5.506876e-01
  5.118490e-02   6.747224e+01   5.547684e-01
  5.148380e-02   6.665490e+01   5.487534e-01
  5.178270e-02   6.781585e+01   5.463693e-01
  5.208160e-02   6.707938e+01   5.491856e-01
  5.238050e-02   6.715996e+01   5.437207e-01
  5.267940e-02   6.682380e+01   5.501066e-01
  5.297840e-02   6.695949e+01   5.435425e-01
  5.327730e-02   6.727496e+01   5.422932e-01
  5.357620e-02   6.744169e+01   5.448599e-01
  5.387510e-02   6.760457e+01   5.423660e-01
  5.417400e-02   6.639614e+01   5.425202e-01
  5.447300e-02   6.726905e+01   5.379287e-01
  5.477190e-02   6.679908e+01   5.372715e-01
  5.507080e-02   6.717071e+01   5.387640e-01
  5.536970e-02   6.698741e+01   5.361910e-01
  5.566860e-02   6.647761e+01   5.378264e-01
  5.596760e-02   6.617126e+01   5.305087e-01
  5.626650e-02   6.740372e+01   5.378546e-01
  5.656540e-02   6.624390e+01   5.313986e-01
  5.686430e-02   6.588394e+01   5.269872e-01
  5.716320e-02   6.623197e+01   5.248742e-01
  5.746210e-02   6.772002e+01   5.360778e-01
  5.776110e-02   6.604770e+01   5.312110e-01
  5.806000e-02   6.584208e+01   5.221781e-01
  5.835890e-02   6.486619e+01   5.188631e-01
  5.865780e-02   6.510123e+01   5.169696e-01
  5.895670e-02   6.686627e+01   5.338890e-01
  5.925570e-02   6.589121e+01   5.178501e-01
  5.955460e-02   6.598190e+01   5.250401e-01
  5.985350e-02   6.593226e+01   5.174541e-01
  6.015240e-02   6.623776e+01   5.203327e-01
  6.045130e-02   6.495591e+01   5.158319e-01
  6.075020e-02   6.637194e+01   5.164076e-01
  6.104920e-02   6.576025e+01   5.178936e-01
  6.134810e-02   6.614375e+01   5.199633e-01
  6.164700e-02   6.623722e+01   5.120840e-01
  6.194590e-02   6.560012e+01   5.178221e-01
  6.224480e-02   6.498824e+01   5.040726e-01
  6.254380e-02   6.694793e+01   5.203067e-01
  6.284270e-02   6.642843e+01   5.199569e-01
  6.314160e-02   6.656002e+01   5.080326e-01
  6.344050e-02   6.518842e+01   5.101571e-01
  6.373940e-02   6.565832e+01   5.035467e-01
  6.403840e-02   6.603893e+01   5.129324e-01
  6.433730e-02   6.644585e+01   5.091674e-01
  6.463620e-02   6.464384e+01   4.981158e-01
  6.493510e-02   6.523268e+01   5.114127e-01
  6.523400e-02   6.599855e+01   5.038204e-01
  6.553290e-02   6.564397e+01   5.050433e-01
  6.583190e-02   6.620261e+01   5.051133e-01
  6.613080e-02   6.488748e+01   4.955409e-01
  6.642970e-02   6.509356e+01   5.055287e-01
  6.672860e-02   6.554172e+01   4.965424e-01
  6.702750e-02   6.587976e+01   5.028550e-01
  6.732650e-02   6.586764e+01   4.992695e-01
  6.762540e-02   6.427440e+01   4.931943e-01
  6.792430e-02   6.475183e+01   4.970187e-01
  6.822320e-02   6.482713e+01   4.894601e-01
  6.852210e-02   6.516572e+01   4.981017e-01
  6.882110e-02   6.554017e+01   4.955504e-01
  6.912000e-02   6.520471e+01   4.937909e-01
  6.941890e-02   6.514312e+01   4.901721e-01
  6.971780e-02   6.531430e+01   4.903371e-01
  7.001670e-02   6.516938e+01   4.961193e-01
  7.031560e-02   6.441937e+01   4.864923e-01
  7.061460e-02   6.500509e+01   4.891750e-01
  7.091350e-02   6.605079e+01   4.916584e-01
  7.121240e-02   6.459910e+01   4.824995e-01
  7.151130e-02   6.487887e+01   4.896553e-01
  7.181020e-02   6.381061e+01   4.790889e-01
  7.210920e-02   6.410056e+01   4.834097e-01
  7.240810e-02   6.540443e+01   4.836553e-01
  7.270700e-02   6.453996e+01   4.864745e-01
  7.300590e-02   6.478540e+01   4.827344e-01
  7.330480e-02   6.412540e+01   4.748727e-01
  7.360370e-02   6.471803e+01   4.829435e-01
  7.390270e-02   6.558032e+01   4.806774e-01
  7.420160e-02   6.448954e+01   4.839409e-01
  7.450050e-02   6.512951e+01   4.772449e-01
  7.479940e-02   6.415705e+01   4.749899e-01
  7.509830e-02   6.389870e+01   4.780555e-01
  7.539730e-02   6.397717e+01   4.712619e-01
  7.569620e-02   6.452683e+01   4.741544e-01
  7.599510e-02   6.501460e+01   4.790467e-01
  7.629400e-02   6.459153e+01   4.713580e-01
  7.659290e-02   6.537998e+01   4.786051e-01
  7.689190e-02   6.498366e+01   4.727867e-01
  7.719080e-02   6.452971e+01   4.737282e-01
  7.748970e-02   6.459013e+01   4.704967e-01
  7.778860e-02   6.481724e+01   4.743459e-01
  7.808750e-02   6.390865e+01   4.675839e-01
  7.838640e-02   6.343129e+01   4.633231e-01
  7.868540e-02   6.337265e+01   4.643589e-01
  7.898430e-02   6.361720e+01   4.627593e-01
  7.928320e-02   6.383067e+01   4.690009e-01
  7.958210e-02   6.442201e+01   4.623920e-01
  7.988100e-02   6.482104e+01   4.692128e-01
  8.018000e-02   6.460614e+01   4.659272e-01
  8.047890e-02   6.414926e+01   4.638643e-01
  8.077780e-02   6.491820e+01   4.658095e-01
  8.107670e-02   6.485119e+01   4.631165e-01
  8.137560e-02   6.463897e+01   4.656315e-01
  8.167450e-02   6.469330e+01   4.629579e-01
  8.197350e-02   6.527977e+01   4.622221e-01
  8.227240e-02   6.458997e+01   4.642198e-01
  8.257130e-02   6.450715e+01   4.543884e-01
  8.287020e-02   6.445607e+01   4.633292e-01
  8.316910e-02   6.455769e+01   4.604573e-01
  8.346810e-02   6.390014e+01   4.537863e-01
  8.376700e-02   6.397106e+01   4.603664e-01
  8.406590e-02   6.459414e+01   4.531611e-01
  8.436480e-02   6.424562e+01   4.589441e-01
  8.466370e-02   6.446191e+01   4.538446e-01
  8.496270e-02   6.475205e+01   4.656252e-01
  8.526160e-02   6.439156e+01   4.789893e-01
  8.556050e-02   6.452042e+01   4.799213e-01
  8.585940e-02   6.433803e+01   4.852419e-01
  8.615830e-02   6.316692e+01   4.808054e-01
  8.645720e-02   6.399729e+01   4.887140e-01
  8.675620e-02   6.429675e+01   4.922944e-01
  8.705510e-02   6.410492e+01   4.905813e-01
  8.735400e-02   6.405839e+01   4.928590e-01
  8.765290e-02   6.410369e+01   4.935289e-01
  8.795180e-02   6.303616e+01   4.933893e-01
  8.825080e-02   6.466891e+01   4.952020e-01
  8.854970e-02   6.406222e+01   4.994355e-01
  8.884860e-02   6.442640e+01   4.988004e-01
  8.914750e-02   6.434089e+01   5.047004e-01
  8.944640e-02   6.397998e+01   4.996302e-01
  8.974530e-02   6.451334e+01   4.976128e-01
  9.004430e-02   6.897683e+01   5.124601e-01
  9.034320e-02   6.420274e+01   4.769386e-01
  9.064210e-02   6.370506e+01   4.741976e-01
  9.094100e-02   6.413183e+01   4.658746e-01
  9.123990e-02   6.395382e+01   4.639820e-01
  9.153890e-02   6.443766e+01   4.682445e-01
  9.183780e-02   6.353544e+01   4.616397e-01
  9.213670e-02   6.424625e+01   4.625745e-01
  9.243560e-02   6.566070e+01   4.664065e-01
  9.273450e-02   6.440489e+01   4.579254e-01
  9.303350e-02   6.389544e+01   4.621256e-01
  9.333240e-02   6.391231e+01   4.519057e-01
  9.363130e-02   6.405703e+01   4.559017e-01
  9.393020e-02   6.451460e+01   4.551868e-01
  9.422910e-02   6.446453e+01   4.561753e-01
  9.452800e-02   6.446261e+01   4.573427e-01
  9.482700e-02   6.355510e+01   4.439314e-01
  9.512590e-02   6.404865e+01   4.539262e-01
  9.542480e-02   6.459026e+01   4.508761e-01
  9.572370e-02   6.398911e+01   4.487730e-01
  9.602260e-02   6.492159e+01   4.543083e-01
  9.632160e-02   6.430147e+01   4.443469e-01
  9.662050e-02   6.401682e+01   4.459073e-01
  9.691940e-02   6.409447e+01   4.461776e-01
  9.721830e-02   6.390843e+01   4.429868e-01
  9.751720e-02   6.376906e+01   4.446780e-01
  9.781610e-02   6.414546e+01   4.416584e-01
  9.811510e-02   6.348068e+01   4.436714e-01
  9.841400e-02   6.362685e+01   4.370631e-01
  9.871290e-02   6.410881e+01   4.418881e-01
  9.901180e-02   6.448786e+01   4.442687e-01
  9.931070e-02   6.339438e+01   4.366112e-01
  9.960970e-02   6.372121e+01   4.409060e-01
  9.990860e-02   6.347157e+01   4.327618e-01
  1.002070e-01   6.428446e+01   4.396656e-01
  1.005060e-01   6.435498e+01   4.374753e-01
  1.008050e-01   6.445587e+01   4.402514e-01
  1.011040e-01   6.415366e+01   4.330557e-01
  1.014030e-01   6.436857e+01   4.358090e-01
  1.017020e-01   6.420929e+01   4.394085e-01
  1.020010e-01   6.424746e+01   4.347202e-01
  1.023000e-01   6.392652e+01   4.316208e-01
  1.025990e-01   6.471102e+01   4.332593e-01
  1.028980e-01   6.398119e+01   4.324732e-01
  1.031970e-01   6.356499e+01   4.334189e-01
  1.034960e-01   6.347142e+01   4.251886e-01
  1.037950e-01   6.400903e+01   4.309029e-01
  1.040930e-01   6.431753e+01   4.283364e-01
  1.043920e-01   6.363395e+01   4.299689e-01
  1.046910e-01   6.471894e+01   4.329534e-01
  1.049900e-01   6.343400e+01   4.228370e-01
  1.052890e-01   6.449571e+01   4.299045e-01
  1.055880e-01   6.383940e+01   4.260982e-01
  1.058870e-01   6.402002e+01   4.283162e-01
  1.061860e-01   6.346440e+01   4.223084e-01
  1.064850e-01   6.458115e+01   4.266432e-01
  1.067840e-01   6.407811e+01   4.272159e-01
  1.070830e-01   6.414464e+01   4.239353e-01
  1.073820e-01   6.352767e+01   4.203353e-01
  1.076800e-01   6.399522e+01   4.215690e-01
  1.079790e-01   6.515890e+01   4.272738e-01
  1.082780e-01   6.389814e+01   4.250159e-01
  1.085770e-01   6.444741e+01   4.178647e-01
  1.088760e-01   6.395561e+01   4.220596e-01
  1.091750e-01   6.407633e+01   4.209086e-01
  1.094740e-01   6.440623e+01   4.229206e-01
  1.097730e-01   6.408002e+01   4.193884e-01
  1.100720e-01   6.437869e+01   4.164486e-01
  1.103710e-01   6.418129e+01   4.221814e-01
  1.106700e-01   6.399856e+01   4.155137e-01
  1.109690e-01   6.451686e+01   4.229727e-01
  1.112670e-01   6.410731e+01   4.140957e-01
  1.115660e-01   6.393728e+01   4.147227e-01
  1.118650e-01   6.446118e+01   4.203285e-01
  1.121640e-01   6.374017e+01   4.120338e-01
  1.124630e-01   6.407771e+01   4.142936e-01
  1.127620e-01   6.399467e+01   4.140251e-01
  1.130610e-01   6.460159e+01   4.153950e-01
  1.133600e-01   6.371436e+01   4.172813e-01
  1.136590e-01   6.447160e+01   4.095107e-01
  1.139580e-01   6.382062e+01   4.120032e-01
  1.142570e-01   6.428596e+01   4.132117e-01
  1.145560e-01   6.432880e+01   4.139319e-01
  1.148550e-01   6.530808e+01   4.158991e-01
  1.151530e-01   6.391734e+01   4.060721e-01
  1.154520e-01   6.357945e+01   4.100706e-01
  1.157510e-01   6.433563e+01   4.079563e-01
  1.160500e-01   6.394222e+01   4.129776e-01
  1.163490e-01   6.403555e+01   4.070038e-01
  1.166480e-01   6.425349e+01   4.105173e-01
  1.169470e-01   6.401433e+01   4.074949e-01
  1.172460e-01   6.406322e+01   4.082116e-01
  1.175450e-01   6.431375e+01   4.056701e-01
  1.178440e-01   6.420628e+01   4.053311e-01
  1.181430e-01   6.373872e+01   4.068963e-01
  1.184420e-01   6.441182e+01   4.068070e-01
  1.187400e-01   6.528830e+01   4.081794e-01
  1.190390e-01   6.522293e+01   4.071506e-01
  1.193380e-01   6.471715e+01   4.055688e-01
  1.196370e-01   6.422170e+01   4.062062e-01
  1.199360e-01   6.382104e+01   4.008673e-01
  1.202350e-01   6.399930e+01   4.044033e-01
  1.205340e-01   6.485006e+01   4.046259e-01
  1.208330e-01   6.475049e+01   4.029706e-01
  1.211320e-01   6.435154e+01   4.049670e-01
  1.214310e-01   6.481768e+01   3.997437e-01
  1.217300e-01   6.434063e+01   4.038442e-01
  1.220290e-01   6.427175e+01   4.022803e-01
  1.223270e-01   6.458894e+01   4.006098e-01
  1.226260e-01   6.426576e+01   3.990815e-01
  1.229250e-01   6.423579e+01   3.974269e-01
  1.232240e-01   6.424886e+01   4.011403e-01
  1.235230e-01   6.463286e+01   4.015393e-01
  1.238220e-01   6.441965e+01   3.974780e-01
  1.241210e-01   6.517521e+01   4.013690e-01
  1.244200e-01   6.462377e+01   3.960551e-01
  1.247190e-01   6.396526e+01   3.986709e-01
  1.250180e-01   6.531412e+01   3.979093e-01
  1.253170e-01   6.340078e+01   3.927948e-01
  1.256160e-01   6.394743e+01   3.970511e-01
  1.259140e-01   6.530725e+01   3.984002e-01
  1.262130e-01   6.421357e+01   3.950501e-01
  1.265120e-01   6.498753e+01   3.946401e-01
  1.268110e-01   6.468019e+01   3.944574e-01
  1.271100e-01   6.418914e+01   3.965088e-01
  1.274090e-01   6.427613e+01   3.934741e-01
  1.277080e-01   6.445281e+01   3.927640e-01
  1.280070e-01   6.407547e+01   3.903777e-01
  1.283060e-01   6.519363e+01   3.952654e-01
  1.286050e-01   6.484305e+01   3.969817e-01
  1.289040e-01   6.455816e+01   3.891589e-01
  1.292030e-01   6.538504e+01   3.966009e-01
  1.295020e-01   6.494513e+01   3.915413e-01
  1.298000e-01   6.458776e+01   3.911968e-01
  1.300990e-01   6.416182e+01   3.874814e-01
  1.303980e-01   6.500017e+01   3.907316e-01
  1.306970e-01   6.480237e+01   3.930811e-01
  1.309960e-01   6.429115e+01   3.893217e-01
  1.312950e-01   6.377538e+01   3.875151e-01
  1.315940e-01   6.492711e+01   3.866833e-01
  1.318930e-01   6.436053e+01   3.878408e-01
  1.321920e-01   6.391917e+01   3.862697e-01
  1.324910e-01   6.413356e+01   3.878770e-01
  1.327900e-01   6.473754e+01   3.875388e-01
  1.330890e-01   6.512041e+01   3.882065e-01
  1.333870e-01   6.470092e+01   3.867172e-01
  1.336860e-01   6.434216e+01   3.849375e-01
  1.339850e-01   6.474354e+01   3.847313e-01
  1.342840e-01   6.499274e+01   3.883019e-01
  1.345830e-01   6.455403e+01   3.855707e-01
  1.348820e-01   6.377563e+01   3.832390e-01
  1.351810e-01   6.401093e+01   3.791215e-01
  1.354800e-01   6.498738e+01   3.863918e-01
  1.357790e-01   6.442872e+01   3.824084e-01
  1.360780e-01   6.574906e+01   3.879423e-01
  1.363770e-01   6.469723e+01   3.843611e-01
  1.366760e-01   6.388770e+01   3.840443e-01
  1.369740e-01   6.444388e+01   3.993722e-01
  1.372730e-01   6.442389e+01   4.014203e-01
  1.375720e-01   6.456249e+01   4.112177e-01
  1.378710e-01   6.369390e+01   4.101523e-01
  1.381700e-01   6.439805e+01   4.141547e-01
  1.384690e-01   6.437169e+01   4.212612e-01
  1.387680e-01   6.458710e+01   4.104430e-01
  1.390670e-01   6.443033e+01   3.982876e-01
  1.393660e-01   6.433626e+01   3.972207e-01
  1.396650e-01   6.419903e+01   3.939926e-01
  1.399640e-01   6.508609e+01   3.977250e-01
  1.402630e-01   6.446507e+01   3.876761e-01
  1.405620e-01   6.514572e+01   3.941211e-01
  1.408600e-01   6.479390e+01   3.918205e-01
  1.411590e-01   6.456349e+01   3.921084e-01
  1.414580e-01   6.490579e+01   3.936432e-01
  1.417570e-01   6.466116e+01   3.854208e-01
  1.420560e-01   6.504584e+01   3.911121e-01
  1.423550e-01   6.415756e+01   3.857989e-01
  1.426540e-01   6.421539e+01   3.824649e-01
  1.429530e-01   6.493173e+01   3.836677e-01
  1.432520e-01   6.499870e+01   3.809048e-01
  1.435510e-01   6.442818e+01   3.819480e-01
  1.438500e-01   6.448777e+01   3.780665e-01
  1.441490e-01   6.458132e+01   3.774556e-01
  1.444470e-01   6.454150e+01   3.797873e-01
  1.447460e-01   6.371994e+01   3.736228e-01
  1.450450e-01   6.492142e+01   3.809035e-01
  1.453440e-01   6.539521e+01   3.763258e-01
  1.456430e-01   6.479379e+01   3.782970e-01
  1.459420e-01   6.477633e+01   3.775842e-01
  1.462410e-01   6.496296e+01   3.763772e-01
  1.465400e-01   6.524930e+01   3.785193e-01
  1.468390e-01   6.473298e+01   3.722870e-01
  1.471380e-01   6.478282e+01   3.754217e-01
  1.474370e-01   6.467347e+01   3.757546e-01
  1.477360e-01   6.472723e+01   3.748290e-01
  1.480340e-01   6.508556e+01   3.722458e-01
  1.483330e-01   6.539323e+01   3.816082e-01
  1.486320e-01   6.498786e+01   3.899677e-01
  1.489310e-01   6.552582e+01   3.932878e-01
  1.492300e-01   6.498802e+01   3.911819e-01
  1.495290e-01   6.488344e+01   3.933269e-01
  1.498280e-01   6.465765e+01   3.971813e-01
  1.501270e-01   6.559801e+01   4.016188e-01
  1.504260e-01   6.512057e+01   3.947934e-01
  1.507250e-01   6.485959e+01   3.998729e-01
  1.510240e-01   6.531971e+01   4.002451e-01
  1.513230e-01   6.499942e+01   4.045511e-01
  1.516210e-01   6.554247e+01   4.019725e-01
  1.519200e-01   6.476344e+01   3.995764e-01
  1.522190e-01   6.462735e+01   4.061081e-01
  1.525180e-01   6.461984e+01   4.012339e-01
  1.528170e-01   6.479993e+01   4.072006e-01
  1.531160e-01   6.448073e+01   4.029338e-01
  1.534150e-01   6.534863e+01   3.998148e-01
  1.537140e-01   6.462462e+01   3.908183e-01
  1.540130e-01   6.538597e+01   3.866354e-01
  1.543120e-01   6.465264e+01   3.846940e-01
  1.546110e-01   6.461514e+01   3.820439e-01
  1.549100e-01   6.507021e+01   3.836164e-01
  1.552090e-01   6.493330e+01   3.852947e-01
  1.555070e-01   6.433915e+01   3.743496e-01
  1.558060e-01   6.525018e+01   3.823194e-01
  1.561050e-01   6.421507e+01   3.755074e-01
  1.564040e-01   6.453615e+01   3.779865e-01
  1.567030e-01   6.477149e+01   3.766931e-01
  1.570020e-01   6.509521e+01   3.756771e-01
  1.573010e-01   6.499478e+01   3.788833e-01
  1.576000e-01   6.521258e+01   3.736635e-01
  1.578990e-01   6.501313e+01   3.750099e-01
  1.581980e-01   6.451066e+01   3.718580e-01
  1.584970e-01   6.556586e+01   3.746743e-01
  1.587960e-01   6.537728e+01   3.775755e-01
  1.590940e-01   6.515155e+01   3.715975e-01
  1.593930e-01   6.472628e+01   3.691420e-01
  1.596920e-01   6.500865e+01   3.709817e-01
  1.599910e-01   6.465275e+01   3.716351e-01
  1.602900e-01   6.451712e+01   3.706167e-01
  1.605890e-01   6.516909e+01   3.669417e-01
  1.608880e-01   6.484064e+01   3.684425e-01
  1.611870e-01   6.525564e+01   3.685994e-01
  1.614860e-01   6.437113e+01   3.664971e-01
  1.617850e-01   6.440927e+01   3.634073e-01
  1.620840e-01   6.495058e+01   3.649312e-01
  1.623830e-01   6.494262e+01   3.665041e-01
  1.626810e-01   6.469678e+01   3.636258e-01
  1.629800e-01   6.512249e+01   3.609348e-01
  1.632790e-01   6.486461e+01   3.613697e-01
  1.635780e-01   6.498637e+01   3.628712e-01
  1.638770e-01   6.527365e+01   3.660365e-01
  1.641760e-01   6.463519e+01   3.624733e-01
  1.644750e-01   6.449977e+01   3.613163e-01
  1.647740e-01   6.451934e+01   3.609844e-01
  1.650730e-01   6.469263e+01   3.628296e-01
  1.653720e-01   6.498602e+01   3.632602e-01
  1.656710e-01   6.496085e+01   3.610608e-01
  1.659700e-01   6.474670e+01   3.620073e-01
  1.662680e-01   6.491745e+01   3.611321e-01
  1.665670e-01   6.556756e+01   3.639050e-01
  1.668660e-01   6.500881e+01   3.589128e-01
  1.671650e-01   6.494514e+01   3.615940e-01
  1.674640e-01   6.512042e+01   3.613121e-01
  1.677630e-01   6.467442e+01   3.581765e-01
  1.680620e-01   6.438709e+01   3.596539e-01
  1.683610e-01   6.542499e+01   3.568907e-01
  1.686600e-01   6.498445e+01   3.605521e-01
  1.689590e-01   6.491223e+01   3.567791e-01
  1.692580e-01   6.457064e+01   3.556545e-01
  1.695570e-01   6.515250e+01   3.617853e-01
  1.698560e-01   6.452296e+01   3.540571e-01
  1.701540e-01   6.426548e+01   3.561084e-01
  1.704530e-01   6.512429e+01   3.555203e-01
  1.707520e-01   6.442971e+01   3.538012e-01
  1.710510e-01   6.454011e+01   3.570551e-01
  1.713500e-01   6.451230e+01   3.534828e-01
  1.716490e-01   6.478461e+01   3.569847e-01
  1.719480e-01   6.452451e+01   3.506508e-01
  1.722470e-01   6.439744e+01   3.526259e-01
  1.725460e-01   6.497997e+01   3.558584e-01
  1.728450e-01   6.478127e+01   3.529541e-01
  1.731440e-01   6.436252e+01   3.523502e-01
  1.734430e-01   6.484270e+01   3.504550e-01
  1.737410e-01   6.441697e+01   3.528598e-01
  1.740400e-01   6.455086e+01   3.525054e-01
  1.743390e-01   6.415314e+01   3.489368e-01
  1.746380e-01   6.452996e+01   3.515536e-01
  1.749370e-01   6.528754e+01   3.513029e-01
  1.752360e-01   6.450697e+01   3.514910e-01
  1.755350e-01   6.422343e+01   3.498318e-01
  1.758340e-01   6.484070e+01   3.468161e-01
  1.761330e-01   6.458550e+01   3.517048e-01
  1.764320e-01   6.489907e+01   3.476559e-01
  1.767310e-01   6.429221e+01   3.503727e-01
  1.770300e-01   6.459892e+01   3.475372e-01
  1.773280e-01   6.475660e+01   3.493474e-01
  1.776270e-01   6.487069e+01   3.484400e-01
  1.779260e-01   6.505032e+01   3.473763e-01
  1.782250e-01   6.390285e+01   3.470368e-01
  1.785240e-01   6.443008e+01   3.452079e-01
  1.788230e-01   6.455184e+01   3.472386e-01
  1.791220e-01   6.425499e+01   3.469545e-01
  1.794210e-01   6.368591e+01   3.422045e-01
  1.797200e-01   6.382971e+01   3.441017e-01
  1.800190e-01   6.489065e+01   3.445883e-01
  1.803180e-01   6.439680e+01   3.468214e-01
  1.806170e-01   6.468022e+01   3.446978e-01
  1.809160e-01   6.397572e+01   3.421504e-01
  1.812140e-01   6.401321e+01   3.430828e-01
  1.815130e-01   6.431079e+01   3.433781e-01
  1.818120e-01   6.444095e+01   3.450681e-01
  1.821110e-01   6.420448e+01   3.404600e-01
  1.824100e-01   6.459459e+01   3.439680e-01
  1.827090e-01   6.433947e+01   3.426241e-01
  1.830080e-01   6.401817e+01   3.419327e-01
  1.833070e-01   6.438630e+01   3.404539e-01
  1.836060e-01   6.420091e+01   3.391561e-01
  1.839050e-01   6.459130e+01   3.441262e-01
  1.842040e-01   6.394115e+01   3.395988e-01
  1.845030e-01   6.456709e+01   3.404451e-01
  1.848010e-01   6.418814e+01   3.412332e-01
  1.851000e-01   6.431923e+01   3.369208e-01
  1.853990e-01   6.436622e+01   3.420350e-01
  1.856980e-01   6.446070e+01   3.398416e-01
  1.859970e-01   6.396978e+01   3.372675e-01
  1.862960e-01   6.450577e+01   3.401218e-01
  1.865950e-01   6.439974e+01   3.380808e-01
  1.868940e-01   6.417541e+01   3.413634e-01
  1.871930e-01   6.415581e+01   3.341584e-01
  1.874920e-01   6.440310e+01   3.379309e-01
  1.877910e-01   6.395827e+01   3.366038e-01
  1.880900e-01   6.409291e+01   3.369579e-01
  1.883880e-01   6.399507e+01   3.384514e-01
  1.886870e-01   6.426670e+01   3.330686e-01
  1.889860e-01   6.429017e+01   3.387496e-01
  1.892850e-01   6.429596e+01   3.362320e-01
  1.895840e-01   6.432507e+01   3.352174e-01
  1.898830e-01   6.400132e+01   3.348377e-01
  1.901820e-01   6.427273e+01   3.352361e-01
  1.904810e-01   6.422200e+01   3.349488e-01
  1.907800e-01   6.335597e+01   3.319160e-01
  1.910790e-01   6.364842e+01   3.320702e-01
  1.913780e-01   6.394647e+01   3.339207e-01
  1.916770e-01   6.388748e+01   3.336127e-01
  1.919750e-01   6.418703e+01   3.351677e-01
  1.922740e-01   6.342558e+01   3.295291e-01
  1.925730e-01   6.349597e+01   3.304618e-01
  1.928720e-01   6.431686e+01   3.333509e-01
  1.931710e-01   6.364791e+01   3.322213e-01
  1.934700e-01   6.430766e+01   3.324159e-01
  1.937690e-01   6.403368e+01   3.308052e-01
  1.940680e-01   6.398859e+01   3.324991e-01
  1.943670e-01   6.353868e+01   3.293751e-01
  1.946660e-01   6.396980e+01   3.310900e-01
  1.949650e-01   6.457517e+01   3.305598e-01
  1.952640e-01   6.413286e+01   3.309116e-01
  1.955630e-01   6.361981e+01   3.307839e-01
  1.958610e-01   6.358356e+01   3.275719e-01
  1.961600e-01   6.384731e+01   3.295787e-01
  1.964590e-01   6.377802e+01   3.279260e-01
  1.967580e-01   6.406615e+01   3.308891e-01
  1.970570e-01   6.349644e+01   3.272013e-01
  1.973560e-01   6.349896e+01   3.254688e-01
  1.976550e-01   6.340205e+01   3.279845e-01
  1.979540e-01   6.382325e+01   3.267321e-01
  1.982530e-01   6.408794e+01   3.291629e-01
  1.985520e-01   6.375880e+01   3.262782e-01
  1.988510e-01   6.341081e+01   3.255305e-01
  1.991500e-01   6.361520e+01   3.282406e-01
  1.994480e-01   6.335666e+01   3.242458e-01
  1.997470e-01   6.323437e+01   3.257989e-01
  2.000460e-01   6.327191e+01   3.220539e-01
  2.003450e-01   6.350145e+01   3.249017e-01
  2.006440e-01   6.305666e+01   3.265038e-01
  2.009430e-01   6.385548e+01   3.235357e-01
  2.012420e-01   6.365096e+01   3.262908e-01
  2.015410e-01   6.316298e+01   3.216370e-01
  2.018400e-01   6.282287e+01   3.214676e-01
  2.021390e-01   6.286403e+01   3.225578e-01
  2.024380e-01   6.333594e+01   3.189119e-01
  2.027370e-01   6.314777e+01   3.234267e-01
  2.030350e-01   6.352535e+01   3.213067e-01
  2.033340e-01   6.336172e+01   3.217243e-01
  2.036330e-01   6.350818e+01   3.196172e-01
  2.039320e-01   6.289506e+01   3.188865e-01
  2.042310e-01   6.339225e+01   3.232028e-01
  2.045300e-01   6.355174e+01   3.189128e-01
  2.048290e-01   6.282541e+01   3.181656e-01
  2.051280e-01   6.280805e+01   3.177152e-01
  2.054270e-01   6.363607e+01   3.192597e-01
  2.057260e-01   6.352553e+01   3.224190e-01
  2.060250e-01   6.326447e+01   3.177875e-01
  2.063240e-01   6.294409e+01   3.195584e-01
  2.066230e-01   6.289533e+01   3.180713e-01
  2.069210e-01   6.251562e+01   3.183322e-01
  2.072200e-01   6.335730e+01   3.197825e-01
  2.075190e-01   6.293780e+01   3.162983e-01
  2.078180e-01   6.261000e+01   3.178910e-01
  2.081170e-01   6.256230e+01   3.161527e-01
  2.084160e-01   6.272079e+01   3.185808e-01
  2.087150e-01   6.349239e+01   3.170224e-01
  2.090140e-01   6.329722e+01   3.180042e-01
  2.093130e-01   6.274567e+01   3.164818e-01
  2.096120e-01   6.306559e+01   3.167526e-01
  2.099110e-01   6.270563e+01   3.143939e-01
  2.102100e-01   6.325411e+01   3.173594e-01
  2.105080e-01   6.318969e+01   3.188147e-01
  2.108070e-01   6.279628e+01   3.148841e-01
  2.111060e-01   6.264307e+01   3.137138e-01
  2.114050e-01   6.291479e+01   3.147865e-01
  2.117040e-01   6.311581e+01   3.202693e-01
  2.120030e-01   6.313393e+01   3.262659e-01
  2.123020e-01   6.227510e+01   3.263788e-01
  2.126010e-01   6.317287e+01   3.260755e-01
  2.129000e-01   6.256164e+01   3.277231e-01
  2.131990e-01   6.267249e+01   3.308834e-01
  2.134980e-01   6.314891e+01   3.341539e-01
  2.137970e-01   6.262795e+01   3.303078e-01
  2.140950e-01   6.250635e+01   3.318287e-01
  2.143940e-01   6.258409e+01   3.332809e-01
  2.146930e-01   6.286910e+01   3.343533e-01
  2.149920e-01   6.322110e+01   3.356042e-01
  2.152910e-01   6.227498e+01   3.335559e-01
  2.155900e-01   6.246145e+01   3.369361e-01
  2.158890e-01   6.250325e+01   3.370488e-01
  2.161880e-01   6.284943e+01   3.365266e-01
  2.164870e-01   6.226520e+01   3.362446e-01
  2.167860e-01   6.236158e+01   3.302144e-01
  2.170850e-01   6.236606e+01   3.276575e-01
  2.173840e-01   6.271649e+01   3.254762e-01
  2.176820e-01   6.210525e+01   3.224474e-01
  2.179810e-01   6.271374e+01   3.250333e-01
  2.182800e-01   6.278710e+01   3.209570e-01
  2.185790e-01   6.240234e+01   3.215121e-01
  2.188780e-01   6.244430e+01   3.181506e-01
  2.191770e-01   6.278750e+01   3.210975e-01
  2.194760e-01   6.254566e+01   3.213179e-01
  2.197750e-01   6.212530e+01   3.170649e-01
  2.200740e-01   6.230348e+01   3.154981e-01
  2.203730e-01   6.253110e+01   3.178265e-01
  2.206720e-01   6.176065e+01   3.149210e-01
  2.209710e-01   6.198088e+01   3.176502e-01
  2.212700e-01   6.229095e+01   3.140086e-01
  2.215680e-01   6.202783e+01   3.161395e-01
  2.218670e-01   6.196339e+01   3.117480e-01
  2.221660e-01   6.241244e+01   3.163095e-01
  2.224650e-01   6.193134e+01   3.125773e-01
  2.227640e-01   6.219974e+01   3.129925e-01
  2.230630e-01   6.215944e+01   3.138085e-01
  2.233620e-01   6.230683e+01   3.133926e-01
  2.236610e-01   6.225481e+01   3.132617e-01
  2.239600e-01   6.196975e+01   3.089541e-01
  2.242590e-01   6.169415e+01   3.113286e-01
  2.245580e-01   6.183521e+01   3.107807e-01
  2.248570e-01   6.202235e+01   3.130686e-01
  2.251550e-01   6.217735e+01   3.098505e-01
  2.254540e-01   6.255449e+01   3.110432e-01
  2.257530e-01   6.230059e+01   3.127250e-01
  2.260520e-01   6.246642e+01   3.093080e-01
  2.263510e-01   6.212979e+01   3.094790e-01
  2.266500e-01   6.173871e+01   3.083776e-01
  2.269490e-01   6.233618e+01   3.084854e-01
  2.272480e-01   6.172201e+01   3.094739e-01
  2.275470e-01   6.167127e+01   3.052360e-01
  2.278460e-01   6.152201e+01   3.083393e-01
  2.281450e-01   6.206587e+01   3.069485e-01
  2.284440e-01   6.214006e+01   3.086241e-01
  2.287420e-01   6.181839e+01   3.087025e-01
  2.290410e-01   6.165877e+01   3.021980e-01
  2.293400e-01   6.249356e+01   3.089995e-01
  2.296390e-01   6.136003e+01   3.047087e-01
  2.299380e-01   6.172431e+01   3.061028e-01
  2.302370e-01   6.209863e+01   3.064143e-01
  2.305360e-01   6.188494e+01   3.039461e-01
  2.308350e-01   6.221960e+01   3.090725e-01
  2.311340e-01   6.231047e+01   3.035529e-01
  2.314330e-01   6.177488e+01   3.043984e-01
  2.317320e-01   6.150055e+01   3.048132e-01
  2.320310e-01   6.159268e+01   3.019177e-01
  2.323290e-01   6.176370e+01   3.070656e-01
  2.326280e-01   6.179494e+01   3.017045e-01
  2.329270e-01   6.196175e+01   3.025838e-01
  2.332260e-01   6.147143e+01   3.029289e-01
  2.335250e-01   6.159280e+01   3.025112e-01
  2.338240e-01   6.185811e+01   3.043618e-01
  2.341230e-01   6.147033e+01   2.989355e-01
  2.344220e-01   6.170520e+01   3.025492e-01
  2.347210e-01   6.119874e+01   3.011867e-01
  2.350200e-01   6.167070e+01   3.015186e-01
  2.353190e-01   6.119486e+01   3.007055e-01
  2.356180e-01   6.150441e+01   2.981018e-01
  2.359170e-01   6.137960e+01   3.021061e-01
  2.362150e-01   6.122472e+01   2.997253e-01
  2.365140e-01   6.117210e+01   2.972954e-01
  2.368130e-01   6.156807e+01   3.005646e-01
  2.371120e-01   6.137147e+01   2.986950e-01
  2.374110e-01   6.134482e+01   3.011916e-01
  2.377100e-01   6.139242e+01   2.977164e-01
  2.380090e-01   6.149314e+01   2.993368e-01
  2.383080e-01   6.109967e+01   2.964397e-01
  2.386070e-01   6.157209e+01   2.991828e-01
  2.389060e-01   6.123151e+01   2.980103e-01
  2.392050e-01   6.111105e+01   2.961292e-01
  2.395040e-01   6.123689e+01   2.984823e-01
  2.398020e-01   6.154872e+01   2.971877e-01
  2.401010e-01   6.189547e+01   2.997368e-01
  2.404000e-01   6.139929e+01   2.957054e-01
  2.406990e-01   6.163941e+01   2.979732e-01
  2.409980e-01   6.159540e+01   2.968496e-01
  2.412970e-01   6.137793e+01   2.958772e-01
  2.415960e-01   6.152289e+01   2.971254e-01
  2.418950e-01   6.094021e+01   2.940439e-01
  2.421940e-01   6.121771e+01   2.959381e-01
  2.424930e-01   6.058921e+01   2.953113e-01
  2.427920e-01   6.115899e+01   2.929253e-01
  2.430910e-01   6.121154e+01   2.950305e-01
  2.433890e-01   6.128396e+01   2.942097e-01
  2.436880e-01   6.101005e+01   2.961095e-01
  2.439870e-01   6.072968e+01   2.918954e-01
  2.442860e-01   6.119124e+01   2.924598e-01
  2.445850e-01   6.140406e+01   2.947184e-01
  2.448840e-01   6.109652e+01   2.935400e-01
  2.451830e-01   6.085843e+01   2.945112e-01
  2.454820e-01   6.078013e+01   2.908307e-01
  2.457810e-01   6.122914e+01   2.930933e-01
  2.460800e-01   6.143341e+01   2.939095e-01
  2.463790e-01   6.096999e+01   2.918227e-01
  2.466780e-01   6.137785e+01   2.932312e-01
  2.469770e-01   6.079571e+01   2.909752e-01
  2.472750e-01   6.130996e+01   2.929603e-01
  2.475740e-01   6.071693e+01   2.925175e-01
  2.478730e-01   6.085515e+01   2.881575e-01
  2.481720e-01   6.089598e+01   2.912150e-01
  2.484710e-01   6.083793e+01   2.892686e-01
  2.487700e-01   6.169682e+01   2.944293e-01
  2.490690e-01   6.077254e+01   2.911345e-01
  2.493680e-01   6.098968e+01   2.886845e-01
  2.496670e-01   6.074394e+01   2.920382e-01
  2.499660e-01   6.106350e+01   2.898043e-01
  2.502650e-01   6.097474e+01   2.908675e-01
  2.505640e-01   6.089713e+01   2.877376e-01
  2.508620e-01   6.088233e+01   2.890585e-01
  2.511610e-01   6.040573e+01   2.902546e-01
  2.514600e-01   6.035849e+01   2.869792e-01
  2.517590e-01   6.113249e+01   2.886049e-01
  2.520580e-01   6.064003e+01   2.879600e-01
  2.523570e-01   6.071037e+01   2.884404e-01
  2.526560e-01   6.057280e+01   2.889534e-01
  2.529550e-01   6.070018e+01   2.859369e-01
  2.532540e-01   6.109974e+01   2.867743e-01
  2.535530e-01   6.088777e+01   2.860725e-01
  2.538520e-01   6.049320e+01   2.864725e-01
  2.541510e-01   6.056634e+01   2.851136e-01
  2.544490e-01   6.076555e+01   2.863975e-01
  2.547480e-01   6.029146e+01   2.855844e-01
  2.550470e-01   6.110302e+01   2.857653e-01
  2.553460e-01   5.984777e+01   2.832160e-01
  2.556450e-01   6.072747e+01   2.829896e-01
  2.559440e-01   6.056539e+01   2.855175e-01
  2.562430e-01   6.058975e+01   2.869072e-01
  2.565420e-01   6.028931e+01   2.836555e-01
  2.568410e-01   6.061125e+01   2.836113e-01
  2.571400e-01   6.051728e+01   2.837905e-01
  2.574390e-01   6.079011e+01   2.865578e-01
  2.577380e-01   6.011828e+01   2.839561e-01
  2.580360e-01   6.110123e+01   2.842564e-01
  2.583350e-01   6.063538e+01   2.856824e-01
  2.586340e-01   6.039784e+01   2.820236e-01
  2.589330e-01   6.063762e+01   2.853828e-01
  2.592320e-01   6.029775e+01   2.817898e-01
  2.595310e-01   6.025837e+01   2.826852e-01
  2.598300e-01   6.072917e+01   2.856997e-01
  2.601290e-01   6.038513e+01   2.805305e-01
  2.604280e-01   6.003947e+01   2.831673e-01
  2.607270e-01   6.023436e+01   2.798905e-01
  2.610260e-01   6.068635e+01   2.834882e-01
  2.613250e-01   6.055844e+01   2.837870e-01
  2.616240e-01   6.086025e+01   2.835960e-01
  2.619220e-01   6.039109e+01   2.825997e-01
  2.622210e-01   6.007301e+01   2.790354e-01
  2.625200e-01   6.062498e+01   2.820621e-01
  2.628190e-01   6.047921e+01   2.814296e-01
  2.631180e-01   6.053162e+01   2.798105e-01
  2.634170e-01   6.035114e+01   2.830021e-01
  2.637160e-01   5.982799e+01   2.781795e-01
  2.640150e-01   6.025933e+01   2.818967e-01
  2.643140e-01   6.009536e+01   2.784192e-01
  2.646130e-01   6.059630e+01   2.799600e-01
  2.649120e-01   6.028408e+01   2.822504e-01
  2.652110e-01   6.043719e+01   2.794009e-01
  2.655090e-01   6.048399e+01   2.802769e-01
  2.658080e-01   6.024715e+01   2.781065e-01
  2.661070e-01   6.043203e+01   2.797719e-01
  2.664060e-01   5.995637e+01   2.783824e-01
  2.667050e-01   5.993856e+01   2.786273e-01
  2.670040e-01   6.093388e+01   2.807387e-01
  2.673030e-01   6.020191e+01   2.781913e-01
  2.676020e-01   5.984413e+01   2.774579e-01
  2.679010e-01   5.984453e+01   2.773644e-01
  2.682000e-01   5.976002e+01   2.760432e-01
  2.684990e-01   6.017251e+01   2.780288e-01
  2.687980e-01   6.023727e+01   2.778006e-01
  2.690960e-01   6.000577e+01   2.784019e-01
  2.693950e-01   6.015117e+01   2.758300e-01
  2.696940e-01   6.017579e+01   2.762567e-01
  2.699930e-01   6.009341e+01   2.770930e-01
  2.702920e-01   6.010684e+01   2.768431e-01
  2.705910e-01   6.015565e+01   2.774242e-01
  2.708900e-01   5.979073e+01   2.744514e-01
  2.711890e-01   5.972336e+01   2.761451e-01
  2.714880e-01   5.981095e+01   2.753256e-01
  2.717870e-01   6.068250e+01   2.777908e-01
  2.720860e-01   5.979197e+01   2.747293e-01
  2.723850e-01   5.974469e+01   2.739804e-01
  2.726840e-01   5.997475e+01   2.756098e-01
  2.729820e-01   5.994880e+01   2.753656e-01
  2.732810e-01   6.002613e+01   2.746249e-01
  2.735800e-01   5.974765e+01   2.738961e-01
  2.738790e-01   6.036137e+01   2.758500e-01
  2.741780e-01   6.020809e+01   2.759604e-01
  2.744770e-01   5.978259e+01   2.724407e-01
  2.747760e-01   5.949902e+01   2.731440e-01
  2.750750e-01   6.050257e+01   2.786008e-01
  2.753740e-01   6.001229e+01   2.819095e-01
  2.756730e-01   5.986064e+01   2.830456e-01
  2.759720e-01   5.992949e+01   2.819127e-01
  2.762710e-01   6.003375e+01   2.862062e-01
  2.765690e-01   5.952528e+01   2.842736e-01
  2.768680e-01   5.971834e+01   2.874332e-01
  2.771670e-01   5.961312e+01   2.847905e-01
  2.774660e-01   5.981365e+01   2.860948e-01
  2.777650e-01   5.988409e+01   2.897485e-01
  2.780640e-01   5.980043e+01   2.881589e-01
  2.783630e-01   5.984453e+01   2.886900e-01
  2.786620e-01   5.952046e+01   2.896210e-01
  2.789610e-01   5.989493e+01   2.906391e-01
  2.792600e-01   5.962978e+01   2.928522e-01
  2.795590e-01   5.982255e+01   2.875785e-01
  2.798580e-01   5.980187e+01   2.920537e-01
  2.801560e-01   5.940560e+01   2.906457e-01
  2.804550e-01   5.929353e+01   2.912500e-01
  2.807540e-01   5.977254e+01   2.937624e-01
  2.810530e-01   5.988544e+01   2.912694e-01
  2.813520e-01   5.977184e+01   2.948902e-01
  2.816510e-01   5.963622e+01   2.935395e-01
  2.819500e-01   5.957199e+01   2.934937e-01
  2.822490e-01   5.979033e+01   2.940310e-01
  2.825480e-01   5.977786e+01   2.935512e-01
  2.828470e-01   6.000897e+01   2.975448e-01
  2.831460e-01   5.979559e+01   2.955185e-01
  2.834450e-01   5.961455e+01   2.934862e-01
  2.837430e-01   5.962262e+01   2.952049e-01
  2.840420e-01   5.966846e+01   2.969315e-01
  2.843410e-01   5.918129e+01   3.021696e-01
  2.846400e-01   5.972383e+01   3.056817e-01
  2.849390e-01   5.917324e+01   3.121262e-01
  2.852380e-01   5.949865e+01   3.158884e-01
  2.855370e-01   5.971444e+01   3.195983e-01
  2.858360e-01   5.916645e+01   3.201650e-01
  2.861350e-01   5.966420e+01   3.243482e-01
  2.864340e-01   5.956149e+01   3.288633e-01
  2.867330e-01   5.932997e+01   3.272808e-01
  2.870320e-01   5.934608e+01   3.329429e-01
  2.873310e-01   5.934406e+01   3.298521e-01
  2.876290e-01   5.939251e+01   3.352354e-01
  2.879280e-01   5.939852e+01   3.383172e-01
  2.882270e-01   5.953046e+01   3.349539e-01
  2.885260e-01   5.870901e+01   3.366916e-01
  2.888250e-01   5.897711e+01   3.366001e-01
  2.891240e-01   5.936448e+01   3.427981e-01
  2.894230e-01   5.925044e+01   3.455615e-01
  2.897220e-01   6.002602e+01   3.395802e-01
  2.900210e-01   5.933039e+01   3.465350e-01
  2.903200e-01   5.917116e+01   3.440475e-01
  2.906190e-01   5.882306e+01   3.467266e-01
  2.909180e-01   5.876706e+01   3.475030e-01
  2.912160e-01   5.974768e+01   3.466387e-01
  2.915150e-01   5.901742e+01   3.558755e-01
  2.918140e-01   5.877247e+01   3.469531e-01
  2.921130e-01   5.894166e+01   3.507003e-01
  2.924120e-01   5.905970e+01   3.536002e-01
  2.927110e-01   5.929260e+01   3.533079e-01
  2.930100e-01   5.915055e+01   3.620836e-01
  2.933090e-01   5.896806e+01   3.557266e-01
  2.936080e-01   5.916344e+01   3.539106e-01
  2.939070e-01   5.896504e+01   3.589961e-01
  2.942060e-01   5.901039e+01   3.597592e-01
  2.945050e-01   5.925204e+01   3.680535e-01
  2.948030e-01   5.839142e+01   3.558072e-01
  2.951020e-01   5.948188e+01   3.645972e-01
  2.954010e-01   5.881628e+01   3.642800e-01
  2.957000e-01   5.890549e+01   3.663110e-01
  2.959990e-01   5.900233e+01   3.661705e-01
  2.962980e-01   5.889681e+01   3.665051e-01
  2.965970e-01   5.924569e+01   3.711929e-01
  2.968960e-01   5.926108e+01   3.710127e-01
  2.971950e-01   5.822552e+01   3.661837e-01
  2.974940e-01   5.930462e+01   3.682168e-01
  2.977930e-01   5.905096e+01   3.708108e-01
  2.980920e-01   5.882079e+01   3.703158e-01
  2.983900e-01   5.911679e+01   3.742618e-01
  2.986890e-01   5.812163e+01   3.669775e-01
  2.989880e-01   5.838720e+01   3.717121e-01
  2.992870e-01   5.970404e+01   3.768260e-01
  2.995860e-01   5.872385e+01   3.758562e-01
  2.998850e-01   5.917604e+01   3.751561e-01
  3.001840e-01   5.895291e+01   3.768286e-01
  3.004830e-01   5.927266e+01   3.827629e-01
  3.007820e-01   5.954164e+01   3.821328e-01
  3.010810e-01   5.890613e+01   3.774019e-01
  3.013800e-01   5.855348e+01   3.819364e-01
  3.016790e-01   5.853359e+01   3.808679e-01
  3.019780e-01   5.879398e+01   3.837338e-01
  3.022760e-01   5.912246e+01   3.866030e-01
  3.025750e-01   5.813082e+01   3.813108e-01
  3.028740e-01   5.871083e+01   3.886515e-01
  3.031730e-01   5.886977e+01   3.873347e-01
  3.034720e-01   5.840999e+01   3.873907e-01
  3.037710e-01   5.853332e+01   3.875359e-01
  3.040700e-01   5.823276e+01   3.883911e-01
  3.043690e-01   5.908209e+01   3.958560e-01
  3.046680e-01   5.899930e+01   3.941969e-01
  3.049670e-01   5.830044e+01   3.883504e-01
  3.052660e-01   5.857316e+01   3.960993e-01
  3.055650e-01   5.839208e+01   3.940915e-01
  3.058630e-01   5.832786e+01   3.992531e-01
  3.061620e-01   5.875963e+01   3.933954e-01
  3.064610e-01   5.777377e+01   3.950718e-01
  3.067600e-01   5.825692e+01   4.028174e-01
  3.070590e-01   5.818711e+01   3.964826e-01
  3.073580e-01   5.917607e+01   4.059827e-01
  3.076570e-01   5.869951e+01   3.970899e-01
  3.079560e-01   5.939788e+01   4.058460e-01
  3.082550e-01   5.793096e+01   4.008031e-01
  3.085540e-01   5.831951e+01   4.018501e-01
  3.088530e-01   5.822865e+01   4.066370e-01
  3.091520e-01   5.852999e+01   4.016921e-01
  3.094500e-01   5.927797e+01   4.130894e-01
  3.097490e-01   5.878064e+01   4.094845e-01
  3.100480e-01   5.872649e+01   4.062391e-01
  3.103470e-01   5.895374e+01   4.183853e-01
  3.106460e-01   5.826405e+01   4.037363e-01
  3.109450e-01   5.817638e+01   4.152914e-01
  3.112440e-01   5.866138e+01   4.099989e-01
  3.115430e-01   5.846749e+01   4.147047e-01
  3.118420e-01   5.816815e+01   4.182270e-01
  3.121410e-01   5.809223e+01   4.114536e-01
  3.124400e-01   5.858937e+01   4.207447e-01
  3.127390e-01   5.826495e+01   4.136638e-01
  3.130380e-01   5.834789e+01   4.229329e-01
  3.133360e-01   5.840462e+01   4.207546e-01
  3.136350e-01   5.818751e+01   4.192993e-01
  3.139340e-01   5.852858e+01   4.267160e-01
  3.142330e-01   5.772049e+01   4.172796e-01
  3.145320e-01   5.767286e+01   4.274762e-01
  3.148310e-01   5.852554e+01   4.256544e-01
  3.151300e-01   5.863080e+01   4.260370e-01
  3.154290e-01   5.793584e+01   4.284497e-01
  3.157280e-01   5.779378e+01   4.250807e-01
  3.160270e-01   5.822249e+01   4.350174e-01
  3.163260e-01   5.764996e+01   4.245515e-01
  3.166250e-01   5.875229e+01   4.369922e-01
  3.169230e-01   5.881401e+01   4.346113e-01
  3.172220e-01   5.814692e+01   4.369973e-01
  3.175210e-01   5.781319e+01   4.353630e-01
  3.178200e-01   5.846988e+01   4.348195e-01
  3.181190e-01   5.810497e+01   4.414706e-01
  3.184180e-01   5.761816e+01   4.350058e-01
  3.187170e-01   5.833687e+01   4.455273e-01
  3.190160e-01   5.835150e+01   4.443838e-01
  3.193150e-01   5.875121e+01   4.392622e-01
  3.196140e-01   5.826779e+01   4.489182e-01
  3.199130e-01   5.813444e+01   4.419752e-01
  3.202120e-01   5.823901e+01   4.496316e-01
  3.205100e-01   5.731890e+01   4.448407e-01
  3.208090e-01   5.822458e+01   4.450984e-01
  3.211080e-01   5.798292e+01   4.511367e-01
  3.214070e-01   5.798501e+01   4.433835e-01
  3.217060e-01   5.830628e+01   4.519731e-01
  3.220050e-01   5.758989e+01   4.462992e-01
  3.223040e-01   5.836966e+01   4.472672e-01
  3.226030e-01   5.805811e+01   4.574199e-01
  3.229020e-01   5.783413e+01   4.412248e-01
  3.232010e-01   5.743855e+01   4.519639e-01
  3.235000e-01   5.773418e+01   4.480907e-01
  3.237990e-01   5.891165e+01   4.560086e-01
  3.240970e-01   5.810803e+01   4.598156e-01
  3.243960e-01   5.793366e+01   4.496930e-01
  3.246950e-01   5.787366e+01   4.606660e-01
  3.249940e-01   5.749584e+01   4.513401e-01
  3.252930e-01   5.801036e+01   4.607626e-01
  3.255920e-01   5.856324e+01   4.656684e-01
  3.258910e-01   5.764765e+01   4.575499e-01
  3.261900e-01   5.777666e+01   4.652756e-01
  3.264890e-01   5.791155e+01   4.603700e-01
  3.267880e-01   5.799085e+01   4.642984e-01
  3.270870e-01   5.787181e+01   4.717828e-01
  3.273860e-01   5.771883e+01   4.655047e-01
  3.276850e-01   5.832564e+01   4.736290e-01
  3.279830e-01   5.773863e+01   4.642023e-01
  3.282820e-01   5.748413e+01   4.726124e-01
  3.285810e-01   5.800918e+01   4.728241e-01
  3.288800e-01   5.852147e+01   4.783363e-01
  3.291790e-01   5.872563e+01   4.752503e-01
  3.294780e-01   5.789039e+01   4.792356e-01
  3.297770e-01   5.881366e+01   4.855992e-01
  3.300760e-01   5.760270e+01   4.755522e-01
  3.303750e-01   5.816010e+01   4.854773e-01
  3.306740e-01   5.722425e+01   4.749759e-01
  3.309730e-01   5.795651e+01   4.867203e-01
  3.312720e-01   5.755738e+01   4.887583e-01
  3.315700e-01   5.781686e+01   4.809562e-01
  3.318690e-01   5.778650e+01   4.935413e-01
  3.321680e-01   5.849673e+01   4.853205e-01
  3.324670e-01   5.806257e+01   4.958268e-01
  3.327660e-01   5.793807e+01   4.925417e-01
  3.330650e-01   5.769333e+01   4.920462e-01
  3.333640e-01   5.711604e+01   4.973763e-01
  3.336630e-01   5.854102e+01   4.918372e-01
  3.339620e-01   5.810287e+01   5.045561e-01
  3.342610e-01   5.836625e+01   4.988022e-01
  3.345600e-01   5.850621e+01   5.045514e-01
  3.348590e-01   5.828412e+01   5.125278e-01
  3.351570e-01   5.732583e+01   4.926710e-01
  3.354560e-01   5.668004e+01   5.090839e-01
  3.357550e-01   5.795009e+01   4.981465e-01
  3.360540e-01   5.721550e+01   5.096353e-01
  3.363530e-01   5.821543e+01   5.203617e-01
  3.366520e-01   5.740622e+01   5.015222e-01
  3.369510e-01   5.783525e+01   5.251677e-01
  3.372500e-01   5.764467e+01   5.008227e-01
  3.375490e-01   5.790368e+01   5.228443e-01
  3.378480e-01   5.770899e+01   5.193742e-01
  3.381470e-01   5.808520e+01   5.197793e-01
  3.384460e-01   5.731477e+01   5.302153e-01
  3.387450e-01   5.774138e+01   5.107457e-01
  3.390430e-01   5.791478e+01   5.302360e-01
  3.393420e-01   5.837765e+01   5.296346e-01
  3.396410e-01   5.768352e+01   5.271475e-01
  3.399400e-01   5.734162e+01   5.409828e-01
  3.402390e-01   5.724968e+01   5.147611e-01
  3.405380e-01   5.803105e+01   5.413071e-01
  3.408370e-01   5.704991e+01   5.289887e-01
  3.411360e-01   5.755209e+01   5.347959e-01
  3.414350e-01   5.709153e+01   5.398017e-01
  3.417340e-01   5.804042e+01   5.363547e-01
  3.420330e-01   5.787823e+01   5.517721e-01
  3.423320e-01   5.867023e+01   5.399660e-01
  3.426300e-01   5.641655e+01   5.440030e-01
  3.429290e-01   5.725086e+01   5.457415e-01
  3.432280e-01   5.813857e+01   5.476977e-01
  3.435270e-01   5.792811e+01   5.655629e-01
  3.438260e-01   5.682057e+01   5.377930e-01
  3.441250e-01   5.766231e+01   5.609928e-01
  3.444240e-01   5.674808e+01   5.486557e-01
  3.447230e-01   5.793133e+01   5.590775e-01
  3.450220e-01   5.715843e+01   5.667869e-01
  3.453210e-01   5.775064e+01   5.534810e-01
  3.456200e-01   5.785432e+01   5.753873e-01
  3.459190e-01   5.833362e+01   5.642489e-01
  3.462170e-01   5.775276e+01   5.722866e-01
  3.465160e-01   5.734238e+01   5.693954e-01
  3.468150e-01   5.775183e+01   5.705711e-01
  3.471140e-01   5.770964e+01   5.854097e-01
  3.474130e-01   5.779352e+01   5.699270e-01
  3.477120e-01   5.663479e+01   5.799324e-01
  3.480110e-01   5.732662e+01   5.771461e-01
  3.483100e-01   5.793299e+01   5.819839e-01
  3.486090e-01   5.680638e+01   5.911241e-01
  3.489080e-01   5.753542e+01   5.799836e-01
  3.492070e-01   5.859039e+01   6.013147e-01
  3.495060e-01   5.710986e+01   5.823597e-01
  3.498040e-01   5.645447e+01   5.912192e-01
  3.501030e-01   5.798195e+01   6.001488e-01
  3.504020e-01   5.737082e+01   5.959982e-01
  3.507010e-01   5.730154e+01   6.097980e-01
  3.510000e-01   5.743234e+01   5.914890e-01
  3.512990e-01   5.798942e+01   6.134472e-01
  3.515980e-01   5.746734e+01   6.024545e-01
  3.518970e-01   5.691672e+01   6.130363e-01
  3.521960e-01   5.651674e+01   6.196058e-01
  3.524950e-01   5.749610e+01   6.016000e-01
  3.527940e-01   5.645346e+01   6.226274e-01
  3.530930e-01   5.776612e+01   6.133197e-01
  3.533920e-01   5.722050e+01   6.257064e-01
  3.536900e-01   5.703856e+01   6.269866e-01
  3.539890e-01   5.822060e+01   6.300105e-01
  3.542880e-01   5.721770e+01   6.397533e-01
  3.545870e-01   5.698274e+01   6.133918e-01
  3.548860e-01   5.827933e+01   6.420235e-01
  3.551850e-01   5.708892e+01   6.238574e-01
  3.554840e-01   5.749426e+01   6.376846e-01
  3.557830e-01   5.707304e+01   6.377374e-01
  3.560820e-01   5.804897e+01   6.212800e-01
  3.563810e-01   5.817186e+01   6.426358e-01
  3.566800e-01   5.727531e+01   6.226312e-01
  3.569790e-01   5.727967e+01   6.425382e-01
  3.572770e-01   5.794506e+01   6.450296e-01
  3.575760e-01   5.681767e+01   6.125027e-01
  3.578750e-01   5.768674e+01   6.574868e-01
  3.581740e-01   5.750102e+01   6.272383e-01
  3.584730e-01   5.695235e+01   6.532883e-01
  3.587720e-01   5.709396e+01   6.427234e-01
  3.590710e-01   5.675351e+01   6.395802e-01
  3.593700e-01   5.704894e+01   6.658401e-01
  3.596690e-01   5.685926e+01   6.365418e-01
  3.599680e-01   5.752658e+01   6.700017e-01
  3.602670e-01   5.800042e+01   6.553824e-01
  3.605660e-01   5.709556e+01   6.661121e-01
  3.608640e-01   5.807505e+01   6.890300e-01
  3.611630e-01   5.803401e+01   6.530163e-01
  3.614620e-01   5.608939e+01   6.815885e-01
  3.617610e-01   5.709784e+01   6.620512e-01
  3.620600e-01   5.740797e+01   6.865489e-01
  3.623590e-01   5.658748e+01   6.786807e-01
  3.626580e-01   5.718982e+01   6.822832e-01
  3.629570e-01   5.647234e+01   6.962350e-01
  3.632560e-01   5.737650e+01   6.719094e-01
  3.635550e-01   5.705156e+01   7.112025e-01
  3.638540e-01   5.766426e+01   6.972341e-01
  3.641530e-01   5.733619e+01   6.999509e-01
  3.644510e-01   5.628050e+01   7.235695e-01
  3.647500e-01   5.785134e+01   6.891950e-01
  3.650490e-01   5.735613e+01   7.286587e-01
  3.653480e-01   5.677614e+01   7.078241e-01
  3.656470e-01   5.854102e+01   7.272878e-01
  3.659460e-01   5.622124e+01   7.341189e-01
  3.662450e-01   5.858494e+01   7.173367e-01
  3.665440e-01   5.745618e+01   7.596941e-01
  3.668430e-01   5.776767e+01   7.207457e-01
  3.671420e-01   5.702441e+01   7.469664e-01
  3.674410e-01   5.786386e+01   7.428830e-01
  3.677400e-01   5.779950e+01   7.559527e-01
  3.680390e-01   5.655658e+01   7.767911e-01
  3.683370e-01   5.613843e+01   7.244422e-01
  3.686360e-01   5.745596e+01   7.742435e-01
  3.689350e-01   5.773170e+01   7.594961e-01
  3.692340e-01   5.676865e+01   7.738861e-01
  3.695330e-01   5.586105e+01   7.947776e-01
  3.698320e-01   5.721323e+01   7.501479e-01
  3.701310e-01   5.769920e+01   8.101774e-01
  3.704300e-01   5.629143e+01   7.621578e-01
  3.707290e-01   5.589723e+01   7.998388e-01
  3.710280e-01   5.564620e+01   7.932477e-01
  3.713270e-01   5.768465e+01   7.958206e-01
  3.716260e-01   5.607250e+01   8.319142e-01
  3.719240e-01   5.741876e+01   7.871494e-01
  3.722230e-01   5.752227e+01   8.453674e-01
  3.725220e-01   5.851785e+01   8.233788e-01
  3.728210e-01   5.825050e+01   8.397245e-01
  3.731200e-01   5.779381e+01   8.860996e-01
  3.734190e-01   5.776078e+01   8.081790e-01
  3.737180e-01   5.735401e+01   8.795635e-01
  3.740170e-01   5.685579e+01   8.243433e-01
  3.743160e-01   5.839050e+01   8.938833e-01
  3.746150e-01   5.813636e+01   8.855421e-01
  3.749140e-01   5.601028e+01   8.482513e-01
  3.752130e-01   5.749354e+01   9.209877e-01
  3.755110e-01   5.586151e+01   8.442572e-01
  3.758100e-01   5.913115e+01   9.340121e-01
  3.761090e-01   5.854102e+01   9.015919e-01
  3.764080e-01   5.821897e+01   9.231806e-01
  3.767070e-01   5.788488e+01   9.624781e-01
  3.770060e-01   5.676051e+01   8.750008e-01
  3.773050e-01   5.738518e+01   9.665408e-01
  3.776040e-01   5.834772e+01   9.314496e-01
  3.779030e-01   5.923926e+01   9.695733e-01
  3.782020e-01   5.783749e+01   1.034794e+00
  3.785010e-01   5.761112e+01   9.078529e-01
  3.788000e-01   5.833935e+01   1.034217e+00
  3.790990e-01   5.826010e+01   9.535473e-01
  3.793970e-01   5.690439e+01   1.011644e+00
  3.796960e-01   5.870136e+01   1.022635e+00
  3.799950e-01   5.847235e+01   1.001909e+00
  3.802940e-01   5.682235e+01   1.098029e+00
  3.805930e-01   5.734664e+01   9.620781e-01
  3.808920e-01   5.639509e+01   1.100091e+00
  3.811910e-01   5.630425e+01   1.016018e+00
  3.814900e-01   5.519060e+01   1.058621e+00
  3.817890e-01   6.151891e+01   1.220412e+00
  3.820880e-01   5.815634e+01   1.008407e+00
  3.823870e-01   5.709405e+01   1.183312e+00
  3.826860e-01   5.621826e+01   1.030358e+00
  3.829840e-01   5.744370e+01   1.210750e+00
  3.832830e-01   5.756184e+01   1.158442e+00
  3.835820e-01   5.603053e+01   1.115712e+00
  3.838810e-01   6.020727e+01   1.293062e+00
  3.841800e-01   5.747743e+01   1.116962e+00
  3.844790e-01   5.887925e+01   1.288229e+00
  3.847780e-01   5.614418e+01   1.165881e+00
  3.850770e-01   5.464973e+01   1.250464e+00
  3.853760e-01   5.912708e+01   1.387486e+00
  3.856750e-01   5.633786e+01   1.167891e+00
  3.859740e-01   5.823753e+01   1.401383e+00
  3.862730e-01   5.656929e+01   1.253387e+00
  3.865710e-01   6.029455e+01   1.425917e+00
  3.868700e-01   5.651272e+01   1.405806e+00
  3.871690e-01   5.600249e+01   1.316704e+00
  3.874680e-01   6.010102e+01   1.570765e+00
  3.877670e-01   5.431608e+01   1.318522e+00
  3.880660e-01   5.579423e+01   1.547453e+00
  3.883650e-01   5.746192e+01   1.488132e+00
  3.886640e-01   5.786958e+01   1.558362e+00
  3.889630e-01   5.605626e+01   1.669051e+00
  3.892620e-01   5.930443e+01   1.543633e+00
  3.895610e-01   5.444944e+01   1.690031e+00
  3.898600e-01   5.570839e+01   1.663864e+00
  3.901580e-01   5.535768e+01   1.728241e+00
  3.904570e-01   5.806892e+01   1.978983e+00
  3.907560e-01   5.691488e+01   1.727870e+00
  3.910550e-01   5.609307e+01   1.980715e+00
  3.913540e-01   5.441447e+01   1.950853e+00
  3.916530e-01   5.658266e+01   1.989340e+00
  3.919520e-01   5.653458e+01   2.583131e+00
  3.922510e-01   5.728207e+01   2.001598e+00
  3.925500e-01   5.564544e+01   2.646784e+00
  3.928490e-01   5.633786e+01   2.431158e+00
  3.931480e-01   5.904460e+01   2.726426e+00
  3.934470e-01   0.000000e+00   0.000000e+00
  3.937460e-01   5.816334e+01   2.706003e+00
creator: radaver
creator-version: 3725
header-file: /nas_data/SAXS_data/20151104Workshop/header/JH1_0068.txt
image-file: /nas_data/Pilatus1M/20151104_Workshop/JH1_0068.tif
angular-axis-file: /nas_data/SAXS_data/20151104Workshop/q20151029.dat
beamstop-mask-file: /nas_data/SAXS_data/20151104Workshop/fit2d20151031.msk
detector-response-file: none
beam-center-x: 949.7700
beam-center-y: 918.8000
unit-time: 1.0000
channel-first: 10
channel-last: 1315
Exposure time [s]: 1.094249
Transmitted Beam: 0.483933
Incident Beam: 0.483933
Code: JH1
Concentration [mg/ml]: 1
Run Number: 0068
