# Supplementary material for: SAXS analysis of a soluble cytosolic NgBR construct including extracellular and transmembrane domains
Source: PLoS One. 2018 Jan 18;13(1):e0191371. doi: 10.1371/journal.pone.0191371 (PMC5773207; doi:10.1371/journal.pone.0191371)
Supplement: S1 File — (ZIP) [file pone.0191371.s001.zip › JH1_0069.dat]

Sample:   c= 1.0000 mg/ml  Code: JH1
  3.656810e-03   2.262191e+04   4.133381e+01
  3.955720e-03   2.196200e+04   2.797105e+01
  4.254640e-03   1.905270e+04   2.334625e+01
  4.553560e-03   1.540276e+04   2.023862e+01
  4.852480e-03   1.246997e+04   1.704908e+01
  5.151400e-03   1.052446e+04   1.547290e+01
  5.450320e-03   8.736479e+03   1.339014e+01
  5.749240e-03   7.443161e+03   1.197503e+01
  6.048150e-03   6.346466e+03   1.083869e+01
  6.347070e-03   5.467511e+03   9.557987e+00
  6.645990e-03   4.823512e+03   8.937994e+00
  6.944910e-03   4.213516e+03   8.042306e+00
  7.243830e-03   3.764756e+03   7.366202e+00
  7.542750e-03   3.353240e+03   6.925580e+00
  7.841670e-03   3.032393e+03   6.219747e+00
  8.140580e-03   2.723773e+03   5.976061e+00
  8.439500e-03   2.482175e+03   5.498714e+00
  8.738420e-03   2.278190e+03   5.217678e+00
  9.037340e-03   2.096836e+03   4.840049e+00
  9.336260e-03   1.933281e+03   4.567087e+00
  9.635180e-03   1.785807e+03   4.376952e+00
  9.934100e-03   1.649343e+03   4.069934e+00
  1.023300e-02   1.506734e+03   3.986600e+00
  1.053190e-02   1.391465e+03   3.885727e+00
  1.083090e-02   1.290018e+03   3.741400e+00
  1.112980e-02   1.188235e+03   3.560208e+00
  1.142870e-02   1.108338e+03   3.419168e+00
  1.172760e-02   1.022377e+03   3.274765e+00
  1.202650e-02   9.446060e+02   3.139040e+00
  1.232540e-02   8.844081e+02   3.020728e+00
  1.262440e-02   8.156132e+02   2.846926e+00
  1.292330e-02   7.577773e+02   2.701803e+00
  1.322220e-02   7.044293e+02   2.604963e+00
  1.352110e-02   6.595743e+02   2.495328e+00
  1.382000e-02   6.117119e+02   2.379410e+00
  1.411900e-02   5.739872e+02   2.293656e+00
  1.441790e-02   5.347799e+02   2.197988e+00
  1.471680e-02   4.996536e+02   2.114483e+00
  1.501570e-02   4.704165e+02   2.009281e+00
  1.531460e-02   4.445931e+02   1.944535e+00
  1.561350e-02   4.138766e+02   1.843242e+00
  1.591250e-02   3.898479e+02   1.804697e+00
  1.621140e-02   3.704198e+02   1.728821e+00
  1.651030e-02   3.460726e+02   1.653467e+00
  1.680920e-02   3.276026e+02   1.608739e+00
  1.710810e-02   3.121608e+02   1.573662e+00
  1.740710e-02   2.976779e+02   1.514611e+00
  1.770600e-02   2.821404e+02   1.459733e+00
  1.800490e-02   2.667032e+02   1.408018e+00
  1.830380e-02   2.547783e+02   1.387145e+00
  1.860270e-02   2.422051e+02   1.326221e+00
  1.890170e-02   2.314284e+02   1.296381e+00
  1.920060e-02   2.228226e+02   1.259991e+00
  1.949950e-02   2.145857e+02   1.250723e+00
  1.979840e-02   2.051766e+02   1.200048e+00
  2.009730e-02   1.955027e+02   1.158566e+00
  2.039620e-02   1.908540e+02   1.142633e+00
  2.069520e-02   1.820277e+02   1.109884e+00
  2.099410e-02   1.754958e+02   1.097685e+00
  2.129300e-02   1.692050e+02   1.049587e+00
  2.159190e-02   1.622081e+02   1.063072e+00
  2.189080e-02   1.562673e+02   1.049246e+00
  2.218980e-02   1.530589e+02   1.056307e+00
  2.248870e-02   1.481014e+02   1.057598e+00
  2.278760e-02   1.413473e+02   1.023021e+00
  2.308650e-02   1.395374e+02   1.047733e+00
  2.338540e-02   1.356836e+02   1.031017e+00
  2.368430e-02   1.314938e+02   9.965372e-01
  2.398330e-02   1.282555e+02   1.006584e+00
  2.428220e-02   1.252254e+02   9.724942e-01
  2.458110e-02   1.236293e+02   9.987655e-01
  2.488000e-02   1.187583e+02   9.527837e-01
  2.517890e-02   1.164792e+02   9.323410e-01
  2.547790e-02   1.152193e+02   9.403853e-01
  2.577680e-02   1.123033e+02   9.209523e-01
  2.607570e-02   1.096164e+02   9.172359e-01
  2.637460e-02   1.095694e+02   9.096732e-01
  2.667350e-02   1.053308e+02   8.695821e-01
  2.697250e-02   1.038042e+02   8.366414e-01
  2.727140e-02   1.026756e+02   8.012000e-01
  2.757030e-02   9.968590e+01   7.907595e-01
  2.786920e-02   1.001973e+02   7.837245e-01
  2.816810e-02   9.793108e+01   7.625311e-01
  2.846700e-02   9.681361e+01   7.488076e-01
  2.876600e-02   9.542181e+01   7.344486e-01
  2.906490e-02   9.423367e+01   7.320569e-01
  2.936380e-02   9.260023e+01   7.202809e-01
  2.966270e-02   9.206901e+01   7.129425e-01
  2.996160e-02   9.133129e+01   7.111209e-01
  3.026060e-02   8.997371e+01   6.947000e-01
  3.055950e-02   8.994882e+01   6.936194e-01
  3.085840e-02   8.791796e+01   6.828489e-01
  3.115730e-02   8.709912e+01   6.768158e-01
  3.145620e-02   8.596979e+01   6.659525e-01
  3.175510e-02   8.536844e+01   6.654398e-01
  3.205410e-02   8.584119e+01   6.636434e-01
  3.235300e-02   8.416485e+01   6.544692e-01
  3.265190e-02   8.456171e+01   6.439725e-01
  3.295080e-02   8.361238e+01   6.445466e-01
  3.324970e-02   8.182695e+01   6.367904e-01
  3.354870e-02   8.116796e+01   6.325630e-01
  3.384760e-02   8.049409e+01   6.226583e-01
  3.414650e-02   8.010877e+01   6.211662e-01
  3.444540e-02   8.118299e+01   6.167240e-01
  3.474430e-02   7.907073e+01   6.140039e-01
  3.504330e-02   8.039245e+01   6.114422e-01
  3.534220e-02   7.834389e+01   6.043463e-01
  3.564110e-02   7.828579e+01   6.033777e-01
  3.594000e-02   7.860610e+01   5.930383e-01
  3.623890e-02   7.709682e+01   5.973089e-01
  3.653780e-02   7.675002e+01   5.798444e-01
  3.683680e-02   7.738004e+01   5.897944e-01
  3.713570e-02   7.673558e+01   5.880337e-01
  3.743460e-02   7.637807e+01   5.771002e-01
  3.773350e-02   7.487956e+01   5.707522e-01
  3.803240e-02   7.555534e+01   5.870070e-01
  3.833140e-02   7.521272e+01   5.995949e-01
  3.863030e-02   7.406915e+01   6.042687e-01
  3.892920e-02   7.593046e+01   6.102229e-01
  3.922810e-02   7.454972e+01   6.070188e-01
  3.952700e-02   7.357191e+01   5.991166e-01
  3.982600e-02   7.535269e+01   6.151291e-01
  4.012490e-02   7.420468e+01   6.009116e-01
  4.042380e-02   7.308090e+01   6.041807e-01
  4.072270e-02   7.255997e+01   5.996487e-01
  4.102160e-02   7.306199e+01   6.009314e-01
  4.132050e-02   7.195538e+01   5.971453e-01
  4.161950e-02   7.294611e+01   5.950276e-01
  4.191840e-02   7.279840e+01   6.022158e-01
  4.221730e-02   7.167930e+01   5.898382e-01
  4.251620e-02   7.134373e+01   5.961686e-01
  4.281510e-02   7.262610e+01   5.922006e-01
  4.311410e-02   7.129217e+01   5.874886e-01
  4.341300e-02   7.097441e+01   5.892072e-01
  4.371190e-02   7.027766e+01   5.847949e-01
  4.401080e-02   7.119737e+01   5.886091e-01
  4.430970e-02   7.102843e+01   5.834167e-01
  4.460860e-02   7.064707e+01   5.825881e-01
  4.490760e-02   7.073319e+01   5.844321e-01
  4.520650e-02   7.056779e+01   5.793204e-01
  4.550540e-02   6.998408e+01   5.798480e-01
  4.580430e-02   6.924411e+01   5.745855e-01
  4.610320e-02   7.006685e+01   5.750918e-01
  4.640220e-02   6.954289e+01   5.772834e-01
  4.670110e-02   6.925460e+01   5.675082e-01
  4.700000e-02   6.969519e+01   5.714256e-01
  4.729890e-02   6.933522e+01   5.720813e-01
  4.759780e-02   6.913877e+01   5.705576e-01
  4.789680e-02   6.837102e+01   5.638763e-01
  4.819570e-02   6.903806e+01   5.659237e-01
  4.849460e-02   6.817204e+01   5.644471e-01
  4.879350e-02   6.936086e+01   5.631097e-01
  4.909240e-02   6.915935e+01   5.699323e-01
  4.939130e-02   6.749906e+01   5.534941e-01
  4.969030e-02   6.846024e+01   5.594419e-01
  4.998920e-02   6.893336e+01   5.606933e-01
  5.028810e-02   6.754547e+01   5.530201e-01
  5.058700e-02   6.911036e+01   5.634579e-01
  5.088590e-02   6.734468e+01   5.469757e-01
  5.118490e-02   6.733716e+01   5.541637e-01
  5.148380e-02   6.877961e+01   5.573815e-01
  5.178270e-02   6.785225e+01   5.464675e-01
  5.208160e-02   6.804301e+01   5.530672e-01
  5.238050e-02   6.784785e+01   5.464497e-01
  5.267940e-02   6.661727e+01   5.492072e-01
  5.297840e-02   6.773286e+01   5.466240e-01
  5.327730e-02   6.731112e+01   5.423909e-01
  5.357620e-02   6.799748e+01   5.470520e-01
  5.387510e-02   6.772745e+01   5.428106e-01
  5.417400e-02   6.784255e+01   5.483491e-01
  5.447300e-02   6.679694e+01   5.359902e-01
  5.477190e-02   6.708536e+01   5.383739e-01
  5.507080e-02   6.609163e+01   5.343716e-01
  5.536970e-02   6.744756e+01   5.379818e-01
  5.566860e-02   6.691827e+01   5.395582e-01
  5.596760e-02   6.681016e+01   5.330164e-01
  5.626650e-02   6.588560e+01   5.317160e-01
  5.656540e-02   6.668394e+01   5.331134e-01
  5.686430e-02   6.696382e+01   5.312414e-01
  5.716320e-02   6.637411e+01   5.253905e-01
  5.746210e-02   6.561627e+01   5.276387e-01
  5.776110e-02   6.660841e+01   5.334138e-01
  5.806000e-02   6.642252e+01   5.244282e-01
  5.835890e-02   6.517007e+01   5.200310e-01
  5.865780e-02   6.657143e+01   5.227281e-01
  5.895670e-02   6.458702e+01   5.246644e-01
  5.925570e-02   6.580629e+01   5.174704e-01
  5.955460e-02   6.573629e+01   5.240156e-01
  5.985350e-02   6.568101e+01   5.164215e-01
  6.015240e-02   6.683904e+01   5.226428e-01
  6.045130e-02   6.528844e+01   5.171047e-01
  6.075020e-02   6.597855e+01   5.148293e-01
  6.104920e-02   6.510021e+01   5.152423e-01
  6.134810e-02   6.527381e+01   5.164869e-01
  6.164700e-02   6.563175e+01   5.096930e-01
  6.194590e-02   6.574788e+01   5.183591e-01
  6.224480e-02   6.548099e+01   5.059352e-01
  6.254380e-02   6.554527e+01   5.147817e-01
  6.284270e-02   6.655501e+01   5.204059e-01
  6.314160e-02   6.490052e+01   5.016149e-01
  6.344050e-02   6.541637e+01   5.110031e-01
  6.373940e-02   6.558877e+01   5.032354e-01
  6.403840e-02   6.623037e+01   5.136299e-01
  6.433730e-02   6.626634e+01   5.084341e-01
  6.463620e-02   6.592565e+01   5.029855e-01
  6.493510e-02   6.543359e+01   5.121542e-01
  6.523400e-02   6.490246e+01   4.995750e-01
  6.553290e-02   6.616458e+01   5.069971e-01
  6.583190e-02   6.508886e+01   5.008021e-01
  6.613080e-02   6.505760e+01   4.961461e-01
  6.642970e-02   6.504278e+01   5.052867e-01
  6.672860e-02   6.560157e+01   4.967251e-01
  6.702750e-02   6.510825e+01   4.998576e-01
  6.732650e-02   6.465652e+01   4.946144e-01
  6.762540e-02   6.545489e+01   4.976587e-01
  6.792430e-02   6.511797e+01   4.983778e-01
  6.822320e-02   6.498561e+01   4.900146e-01
  6.852210e-02   6.488771e+01   4.969941e-01
  6.882110e-02   6.536372e+01   4.948390e-01
  6.912000e-02   6.567173e+01   4.955122e-01
  6.941890e-02   6.515739e+01   4.901824e-01
  6.971780e-02   6.516655e+01   4.897388e-01
  7.001670e-02   6.499546e+01   4.954129e-01
  7.031560e-02   6.448877e+01   4.867112e-01
  7.061460e-02   6.483899e+01   4.885064e-01
  7.091350e-02   6.427541e+01   4.849628e-01
  7.121240e-02   6.449397e+01   4.820641e-01
  7.151130e-02   6.551398e+01   4.920026e-01
  7.181020e-02   6.406903e+01   4.800155e-01
  7.210920e-02   6.598093e+01   4.904053e-01
  7.240810e-02   6.472057e+01   4.810775e-01
  7.270700e-02   6.464218e+01   4.868164e-01
  7.300590e-02   6.478111e+01   4.826756e-01
  7.330480e-02   6.511961e+01   4.784974e-01
  7.360370e-02   6.409762e+01   4.805805e-01
  7.390270e-02   6.523406e+01   4.793642e-01
  7.420160e-02   6.453621e+01   4.840730e-01
  7.450050e-02   6.453756e+01   4.750291e-01
  7.479940e-02   6.458518e+01   4.765299e-01
  7.509830e-02   6.449886e+01   4.802528e-01
  7.539730e-02   6.424350e+01   4.722000e-01
  7.569620e-02   6.406602e+01   4.724165e-01
  7.599510e-02   6.459370e+01   4.774512e-01
  7.629400e-02   6.421554e+01   4.699425e-01
  7.659290e-02   6.482193e+01   4.765159e-01
  7.689190e-02   6.489993e+01   4.724401e-01
  7.719080e-02   6.466780e+01   4.741928e-01
  7.748970e-02   6.552787e+01   4.738578e-01
  7.778860e-02   6.471205e+01   4.739188e-01
  7.808750e-02   6.395206e+01   4.677013e-01
  7.838640e-02   6.449944e+01   4.671665e-01
  7.868540e-02   6.536858e+01   4.715729e-01
  7.898430e-02   6.453146e+01   4.660314e-01
  7.928320e-02   6.417079e+01   4.702072e-01
  7.958210e-02   6.458314e+01   4.629289e-01
  7.988100e-02   6.316597e+01   4.631429e-01
  8.018000e-02   6.419491e+01   4.644008e-01
  8.047890e-02   6.403058e+01   4.633939e-01
  8.077780e-02   6.434194e+01   4.636964e-01
  8.107670e-02   6.463138e+01   4.622900e-01
  8.137560e-02   6.471136e+01   4.658509e-01
  8.167450e-02   6.408891e+01   4.607495e-01
  8.197350e-02   6.422109e+01   4.584181e-01
  8.227240e-02   6.460855e+01   4.642454e-01
  8.257130e-02   6.446052e+01   4.541839e-01
  8.287020e-02   6.430480e+01   4.627442e-01
  8.316910e-02   6.434924e+01   4.596726e-01
  8.346810e-02   6.450422e+01   4.558858e-01
  8.376700e-02   6.519857e+01   4.647212e-01
  8.406590e-02   6.419809e+01   4.517297e-01
  8.436480e-02   6.457187e+01   4.600672e-01
  8.466370e-02   6.376362e+01   4.513397e-01
  8.496270e-02   6.440581e+01   4.643375e-01
  8.526160e-02   6.467583e+01   4.800030e-01
  8.556050e-02   6.496228e+01   4.815192e-01
  8.585940e-02   6.502552e+01   4.877844e-01
  8.615830e-02   6.503284e+01   4.878118e-01
  8.645720e-02   6.387774e+01   4.882141e-01
  8.675620e-02   6.459815e+01   4.934033e-01
  8.705510e-02   6.380077e+01   4.893728e-01
  8.735400e-02   6.493043e+01   4.961583e-01
  8.765290e-02   6.426329e+01   4.940992e-01
  8.795180e-02   6.498644e+01   5.009193e-01
  8.825080e-02   6.487735e+01   4.959555e-01
  8.854970e-02   6.447909e+01   5.010135e-01
  8.884860e-02   6.511771e+01   5.014250e-01
  8.914750e-02   6.408803e+01   5.036631e-01
  8.944640e-02   6.433924e+01   5.009866e-01
  8.974530e-02   6.437911e+01   4.970508e-01
  9.004430e-02   7.111535e+01   5.202974e-01
  9.034320e-02   6.505925e+01   4.800669e-01
  9.064210e-02   6.481603e+01   4.782722e-01
  9.094100e-02   6.445207e+01   4.669949e-01
  9.123990e-02   6.465599e+01   4.664808e-01
  9.153890e-02   6.476303e+01   4.693836e-01
  9.183780e-02   6.378241e+01   4.624951e-01
  9.213670e-02   6.446130e+01   4.633070e-01
  9.243560e-02   6.587100e+01   4.671115e-01
  9.273450e-02   6.475157e+01   4.591155e-01
  9.303350e-02   6.440544e+01   4.639251e-01
  9.333240e-02   6.446326e+01   4.538091e-01
  9.363130e-02   6.499296e+01   4.591795e-01
  9.393020e-02   6.400225e+01   4.533355e-01
  9.422910e-02   6.436919e+01   4.557975e-01
  9.452800e-02   6.392564e+01   4.553936e-01
  9.482700e-02   6.386627e+01   4.449774e-01
  9.512590e-02   6.467095e+01   4.560856e-01
  9.542480e-02   6.359701e+01   4.473563e-01
  9.572370e-02   6.492182e+01   4.519918e-01
  9.602260e-02   6.374673e+01   4.501389e-01
  9.632160e-02   6.366993e+01   4.421203e-01
  9.662050e-02   6.330366e+01   4.433773e-01
  9.691940e-02   6.466693e+01   4.481260e-01
  9.721830e-02   6.372212e+01   4.423015e-01
  9.751720e-02   6.382597e+01   4.448370e-01
  9.781610e-02   6.356859e+01   4.396290e-01
  9.811510e-02   6.420111e+01   4.461423e-01
  9.841400e-02   6.391875e+01   4.380257e-01
  9.871290e-02   6.405787e+01   4.416734e-01
  9.901180e-02   6.434179e+01   4.437259e-01
  9.931070e-02   6.379204e+01   4.379396e-01
  9.960970e-02   6.357571e+01   4.403633e-01
  9.990860e-02   6.400905e+01   4.345518e-01
  1.002070e-01   6.368380e+01   4.375679e-01
  1.005060e-01   6.417409e+01   4.368213e-01
  1.008050e-01   6.360263e+01   4.372890e-01
  1.011040e-01   6.393478e+01   4.322780e-01
  1.014030e-01   6.425096e+01   4.353722e-01
  1.017020e-01   6.446249e+01   4.402350e-01
  1.020010e-01   6.400669e+01   4.338664e-01
  1.023000e-01   6.393267e+01   4.316033e-01
  1.025990e-01   6.420361e+01   4.315191e-01
  1.028980e-01   6.500158e+01   4.358696e-01
  1.031970e-01   6.408558e+01   4.351516e-01
  1.034960e-01   6.434299e+01   4.280600e-01
  1.037950e-01   6.450524e+01   4.325316e-01
  1.040930e-01   6.372716e+01   4.263283e-01
  1.043920e-01   6.423557e+01   4.319584e-01
  1.046910e-01   6.471037e+01   4.328864e-01
  1.049900e-01   6.436399e+01   4.258875e-01
  1.052890e-01   6.414047e+01   4.286810e-01
  1.055880e-01   6.403567e+01   4.267149e-01
  1.058870e-01   6.393705e+01   4.280006e-01
  1.061860e-01   6.428763e+01   4.250009e-01
  1.064850e-01   6.378347e+01   4.239626e-01
  1.067840e-01   6.414365e+01   4.273964e-01
  1.070830e-01   6.363184e+01   4.221999e-01
  1.073820e-01   6.458698e+01   4.237878e-01
  1.076800e-01   6.353963e+01   4.200285e-01
  1.079790e-01   6.350578e+01   4.217815e-01
  1.082780e-01   6.393770e+01   4.251098e-01
  1.085770e-01   6.385630e+01   4.159071e-01
  1.088760e-01   6.470452e+01   4.244859e-01
  1.091750e-01   6.374984e+01   4.197977e-01
  1.094740e-01   6.382562e+01   4.209727e-01
  1.097730e-01   6.398085e+01   4.190266e-01
  1.100720e-01   6.494906e+01   4.182522e-01
  1.103710e-01   6.352297e+01   4.199734e-01
  1.106700e-01   6.363118e+01   4.142827e-01
  1.109690e-01   6.419768e+01   4.218878e-01
  1.112670e-01   6.375632e+01   4.129240e-01
  1.115660e-01   6.372154e+01   4.139858e-01
  1.118650e-01   6.482244e+01   4.214673e-01
  1.121640e-01   6.458371e+01   4.147145e-01
  1.124630e-01   6.426186e+01   4.148517e-01
  1.127620e-01   6.400744e+01   4.140297e-01
  1.130610e-01   6.469163e+01   4.156475e-01
  1.133600e-01   6.424136e+01   4.189664e-01
  1.136590e-01   6.435875e+01   4.091159e-01
  1.139580e-01   6.475070e+01   4.149577e-01
  1.142570e-01   6.470211e+01   4.145102e-01
  1.145560e-01   6.450382e+01   4.144579e-01
  1.148550e-01   6.389303e+01   4.113323e-01
  1.151530e-01   6.426971e+01   4.071538e-01
  1.154520e-01   6.362637e+01   4.101855e-01
  1.157510e-01   6.427250e+01   4.077200e-01
  1.160500e-01   6.551763e+01   4.179971e-01
  1.163490e-01   6.395178e+01   4.067015e-01
  1.166480e-01   6.469840e+01   4.118996e-01
  1.169470e-01   6.470842e+01   4.096619e-01
  1.172460e-01   6.395565e+01   4.078326e-01
  1.175450e-01   6.417444e+01   4.051946e-01
  1.178440e-01   6.440981e+01   4.059370e-01
  1.181430e-01   6.393780e+01   4.074952e-01
  1.184420e-01   6.384812e+01   4.049871e-01
  1.187400e-01   6.497821e+01   4.071729e-01
  1.190390e-01   6.476159e+01   4.056721e-01
  1.193380e-01   6.377053e+01   4.025561e-01
  1.196370e-01   6.446977e+01   4.069539e-01
  1.199360e-01   6.444665e+01   4.027916e-01
  1.202350e-01   6.413870e+01   4.048076e-01
  1.205340e-01   6.452810e+01   4.035845e-01
  1.208330e-01   6.436290e+01   4.017271e-01
  1.211320e-01   6.431976e+01   4.048312e-01
  1.214310e-01   6.424667e+01   3.979438e-01
  1.217300e-01   6.531255e+01   4.068469e-01
  1.220290e-01   6.424022e+01   4.021460e-01
  1.223270e-01   6.446570e+01   4.001920e-01
  1.226260e-01   6.497046e+01   4.012281e-01
  1.229250e-01   6.476527e+01   3.990261e-01
  1.232240e-01   6.466818e+01   4.024116e-01
  1.235230e-01   6.465882e+01   4.015844e-01
  1.238220e-01   6.467306e+01   3.982238e-01
  1.241210e-01   6.380938e+01   3.971060e-01
  1.244200e-01   6.453952e+01   3.957618e-01
  1.247190e-01   6.441601e+01   4.000377e-01
  1.250180e-01   6.411492e+01   3.942046e-01
  1.253170e-01   6.465963e+01   3.966401e-01
  1.256160e-01   6.433787e+01   3.982262e-01
  1.259140e-01   6.422650e+01   3.950549e-01
  1.262130e-01   6.473193e+01   3.966063e-01
  1.265120e-01   6.500717e+01   3.946648e-01
  1.268110e-01   6.424301e+01   3.930872e-01
  1.271100e-01   6.505936e+01   3.991522e-01
  1.274090e-01   6.495351e+01   3.955070e-01
  1.277080e-01   6.509947e+01   3.946945e-01
  1.280070e-01   6.438752e+01   3.912924e-01
  1.283060e-01   6.451358e+01   3.931636e-01
  1.286050e-01   6.421435e+01   3.950175e-01
  1.289040e-01   6.433094e+01   3.884390e-01
  1.292030e-01   6.465671e+01   3.943509e-01
  1.295020e-01   6.429875e+01   3.895535e-01
  1.298000e-01   6.514961e+01   3.928598e-01
  1.300990e-01   6.537174e+01   3.910831e-01
  1.303980e-01   6.472094e+01   3.898569e-01
  1.306970e-01   6.410670e+01   3.909309e-01
  1.309960e-01   6.476063e+01   3.907060e-01
  1.312950e-01   6.482584e+01   3.906589e-01
  1.315940e-01   6.519651e+01   3.874504e-01
  1.318930e-01   6.420659e+01   3.873423e-01
  1.321920e-01   6.411322e+01   3.868213e-01
  1.324910e-01   6.487743e+01   3.900854e-01
  1.327900e-01   6.488380e+01   3.879420e-01
  1.330890e-01   6.517597e+01   3.883377e-01
  1.333870e-01   6.438210e+01   3.857291e-01
  1.336860e-01   6.412353e+01   3.842489e-01
  1.339850e-01   6.400747e+01   3.825041e-01
  1.342840e-01   6.488380e+01   3.879420e-01
  1.345830e-01   6.477285e+01   3.861894e-01
  1.348820e-01   6.458864e+01   3.856399e-01
  1.351810e-01   6.473821e+01   3.812354e-01
  1.354800e-01   6.496898e+01   3.863029e-01
  1.357790e-01   6.492790e+01   3.838529e-01
  1.360780e-01   6.455879e+01   3.843807e-01
  1.363770e-01   6.510585e+01   3.855388e-01
  1.366760e-01   6.429416e+01   3.852299e-01
  1.369740e-01   6.509070e+01   4.013359e-01
  1.372730e-01   6.406237e+01   4.002569e-01
  1.375720e-01   6.406659e+01   4.095991e-01
  1.378710e-01   6.395989e+01   4.109714e-01
  1.381700e-01   6.435469e+01   4.139785e-01
  1.384690e-01   6.398267e+01   4.199492e-01
  1.387680e-01   6.454175e+01   4.102626e-01
  1.390670e-01   6.461831e+01   3.988329e-01
  1.393660e-01   6.506784e+01   3.994373e-01
  1.396650e-01   6.469775e+01   3.954849e-01
  1.399640e-01   6.451566e+01   3.959432e-01
  1.402630e-01   6.463779e+01   3.881607e-01
  1.405620e-01   6.455727e+01   3.923023e-01
  1.408600e-01   6.535334e+01   3.934736e-01
  1.411590e-01   6.439967e+01   3.915760e-01
  1.414580e-01   6.451953e+01   3.924354e-01
  1.417570e-01   6.489318e+01   3.860775e-01
  1.420560e-01   6.473805e+01   3.901511e-01
  1.423550e-01   6.437351e+01   3.864134e-01
  1.426540e-01   6.448188e+01   3.832237e-01
  1.429530e-01   6.504489e+01   3.839679e-01
  1.432520e-01   6.459663e+01   3.796912e-01
  1.435510e-01   6.508235e+01   3.838481e-01
  1.438500e-01   6.439878e+01   3.777721e-01
  1.441490e-01   6.480148e+01   3.780649e-01
  1.444470e-01   6.470212e+01   3.802259e-01
  1.447460e-01   6.440299e+01   3.755867e-01
  1.450450e-01   6.466414e+01   3.801143e-01
  1.453440e-01   6.489211e+01   3.748423e-01
  1.456430e-01   6.433403e+01   3.769191e-01
  1.459420e-01   6.473405e+01   3.774275e-01
  1.462410e-01   6.445654e+01   3.748740e-01
  1.465400e-01   6.463839e+01   3.767097e-01
  1.468390e-01   6.373466e+01   3.693723e-01
  1.471380e-01   6.432542e+01   3.740609e-01
  1.474370e-01   6.494578e+01   3.765115e-01
  1.477360e-01   6.541023e+01   3.767680e-01
  1.480340e-01   6.411402e+01   3.694244e-01
  1.483330e-01   6.442201e+01   3.787303e-01
  1.486320e-01   6.526178e+01   3.907541e-01
  1.489310e-01   6.449228e+01   3.901393e-01
  1.492300e-01   6.503536e+01   3.912897e-01
  1.495290e-01   6.404949e+01   3.907564e-01
  1.498280e-01   6.500966e+01   3.982257e-01
  1.501270e-01   6.503078e+01   3.998432e-01
  1.504260e-01   6.439113e+01   3.925413e-01
  1.507250e-01   6.496394e+01   4.001590e-01
  1.510240e-01   6.472946e+01   3.983974e-01
  1.513230e-01   6.485448e+01   4.040640e-01
  1.516210e-01   6.530163e+01   4.011977e-01
  1.519200e-01   6.501078e+01   4.003033e-01
  1.522190e-01   6.514150e+01   4.076842e-01
  1.525180e-01   6.529089e+01   4.032761e-01
  1.528170e-01   6.470658e+01   4.068711e-01
  1.531160e-01   6.601754e+01   4.076710e-01
  1.534150e-01   6.516341e+01   3.992124e-01
  1.537140e-01   6.570018e+01   3.940222e-01
  1.540130e-01   6.460635e+01   3.842894e-01
  1.543120e-01   6.464118e+01   3.846259e-01
  1.546110e-01   6.515928e+01   3.836152e-01
  1.549100e-01   6.533002e+01   3.843474e-01
  1.552090e-01   6.475950e+01   3.847446e-01
  1.555070e-01   6.533603e+01   3.772052e-01
  1.558060e-01   6.481307e+01   3.810030e-01
  1.561050e-01   6.507528e+01   3.779807e-01
  1.564040e-01   6.508693e+01   3.795624e-01
  1.567030e-01   6.507324e+01   3.775360e-01
  1.570020e-01   6.489075e+01   3.750534e-01
  1.573010e-01   6.491039e+01   3.786037e-01
  1.576000e-01   6.456953e+01   3.717837e-01
  1.578990e-01   6.496917e+01   3.748499e-01
  1.581980e-01   6.477355e+01   3.725819e-01
  1.584970e-01   6.491204e+01   3.727685e-01
  1.587960e-01   6.529157e+01   3.772945e-01
  1.590940e-01   6.498532e+01   3.710903e-01
  1.593930e-01   6.514000e+01   3.702870e-01
  1.596920e-01   6.428804e+01   3.688871e-01
  1.599910e-01   6.490614e+01   3.723296e-01
  1.602900e-01   6.458657e+01   3.707833e-01
  1.605890e-01   6.457707e+01   3.652388e-01
  1.608880e-01   6.537130e+01   3.699143e-01
  1.611870e-01   6.572911e+01   3.699015e-01
  1.614860e-01   6.472691e+01   3.674760e-01
  1.617850e-01   6.424411e+01   3.629089e-01
  1.620840e-01   6.517688e+01   3.655340e-01
  1.623830e-01   6.497868e+01   3.665733e-01
  1.626810e-01   6.442581e+01   3.628313e-01
  1.629800e-01   6.493494e+01   3.603828e-01
  1.632790e-01   6.482494e+01   3.612272e-01
  1.635780e-01   6.504171e+01   3.629935e-01
  1.638770e-01   6.486189e+01   3.648478e-01
  1.641760e-01   6.483308e+01   3.629955e-01
  1.644750e-01   6.517841e+01   3.631800e-01
  1.647740e-01   6.473407e+01   3.615526e-01
  1.650730e-01   6.496805e+01   3.635689e-01
  1.653720e-01   6.489127e+01   3.629631e-01
  1.656710e-01   6.503160e+01   3.612254e-01
  1.659700e-01   6.498212e+01   3.626327e-01
  1.662680e-01   6.480150e+01   3.607775e-01
  1.665670e-01   6.494812e+01   3.621499e-01
  1.668660e-01   6.468625e+01   3.579896e-01
  1.671650e-01   6.488935e+01   3.614066e-01
  1.674640e-01   6.465991e+01   3.600004e-01
  1.677630e-01   6.440910e+01   3.574094e-01
  1.680620e-01   6.481958e+01   3.608278e-01
  1.683610e-01   6.473992e+01   3.549859e-01
  1.686600e-01   6.486494e+01   3.601885e-01
  1.689590e-01   6.476741e+01   3.563493e-01
  1.692580e-01   6.468064e+01   3.559258e-01
  1.695570e-01   6.516104e+01   3.617770e-01
  1.698560e-01   6.483398e+01   3.548780e-01
  1.701540e-01   6.466446e+01   3.571805e-01
  1.704530e-01   6.504872e+01   3.552825e-01
  1.707520e-01   6.445520e+01   3.538398e-01
  1.710510e-01   6.475975e+01   3.576304e-01
  1.713500e-01   6.481459e+01   3.542786e-01
  1.716490e-01   6.571324e+01   3.595023e-01
  1.719480e-01   6.505417e+01   3.520558e-01
  1.722470e-01   6.384162e+01   3.510697e-01
  1.725460e-01   6.440340e+01   3.542447e-01
  1.728450e-01   6.496398e+01   3.534202e-01
  1.731440e-01   6.528070e+01   3.548231e-01
  1.734430e-01   6.417976e+01   3.486280e-01
  1.737410e-01   6.456595e+01   3.532363e-01
  1.740400e-01   6.480502e+01   3.531674e-01
  1.743390e-01   6.486096e+01   3.508253e-01
  1.746380e-01   6.413172e+01   3.504361e-01
  1.749370e-01   6.427051e+01   3.485250e-01
  1.752360e-01   6.461810e+01   3.517624e-01
  1.755350e-01   6.509037e+01   3.521538e-01
  1.758340e-01   6.473277e+01   3.464966e-01
  1.761330e-01   6.499916e+01   3.527981e-01
  1.764320e-01   6.447421e+01   3.464853e-01
  1.767310e-01   6.457482e+01   3.511109e-01
  1.770300e-01   6.454448e+01   3.473599e-01
  1.773280e-01   6.424202e+01   3.479257e-01
  1.776270e-01   6.483113e+01   3.483029e-01
  1.779260e-01   6.481809e+01   3.467249e-01
  1.782250e-01   6.481296e+01   3.494684e-01
  1.785240e-01   6.497344e+01   3.466298e-01
  1.788230e-01   6.503717e+01   3.485107e-01
  1.791220e-01   6.428294e+01   3.469992e-01
  1.794210e-01   6.454237e+01   3.444674e-01
  1.797200e-01   6.449166e+01   3.458507e-01
  1.800190e-01   6.461387e+01   3.438222e-01
  1.803180e-01   6.476638e+01   3.477844e-01
  1.806170e-01   6.447224e+01   3.441127e-01
  1.809160e-01   6.483891e+01   3.444204e-01
  1.812140e-01   6.426293e+01   3.437208e-01
  1.815130e-01   6.461469e+01   3.441580e-01
  1.818120e-01   6.522947e+01   3.471421e-01
  1.821110e-01   6.429960e+01   3.406819e-01
  1.824100e-01   6.493842e+01   3.448517e-01
  1.827090e-01   6.465461e+01   3.434317e-01
  1.830080e-01   6.437203e+01   3.428461e-01
  1.833070e-01   6.492746e+01   3.418514e-01
  1.836060e-01   6.386351e+01   3.382337e-01
  1.839050e-01   6.452670e+01   3.439236e-01
  1.842040e-01   6.423999e+01   3.403613e-01
  1.845030e-01   6.445515e+01   3.401197e-01
  1.848010e-01   6.441981e+01   3.418182e-01
  1.851000e-01   6.432901e+01   3.369166e-01
  1.853990e-01   6.394958e+01   3.408960e-01
  1.856980e-01   6.427373e+01   3.393183e-01
  1.859970e-01   6.447403e+01   3.385642e-01
  1.862960e-01   6.441007e+01   3.398393e-01
  1.865950e-01   6.443269e+01   3.381374e-01
  1.868940e-01   6.410595e+01   3.411484e-01
  1.871930e-01   6.448900e+01   3.349953e-01
  1.874920e-01   6.401230e+01   3.368742e-01
  1.877910e-01   6.439682e+01   3.377260e-01
  1.880900e-01   6.436494e+01   3.376424e-01
  1.883880e-01   6.402131e+01   3.384908e-01
  1.886870e-01   6.431399e+01   3.331616e-01
  1.889860e-01   6.377732e+01   3.373658e-01
  1.892850e-01   6.422655e+01   3.360207e-01
  1.895840e-01   6.435560e+01   3.352673e-01
  1.898830e-01   6.411434e+01   3.351036e-01
  1.901820e-01   6.396414e+01   3.344007e-01
  1.904810e-01   6.341068e+01   3.327968e-01
  1.907800e-01   6.400540e+01   3.335832e-01
  1.910790e-01   6.415333e+01   3.333552e-01
  1.913780e-01   6.460635e+01   3.356095e-01
  1.916770e-01   6.394409e+01   3.337309e-01
  1.919750e-01   6.408292e+01   3.348661e-01
  1.922740e-01   6.420518e+01   3.315188e-01
  1.925730e-01   6.398168e+01   3.316939e-01
  1.928720e-01   6.428473e+01   3.332381e-01
  1.931710e-01   6.437522e+01   3.340844e-01
  1.934700e-01   6.418116e+01   3.320594e-01
  1.937690e-01   6.403087e+01   3.307687e-01
  1.940680e-01   6.428646e+01   3.332426e-01
  1.943670e-01   6.420003e+01   3.310556e-01
  1.946660e-01   6.400473e+01   3.311510e-01
  1.949650e-01   6.364675e+01   3.281458e-01
  1.952640e-01   6.359912e+01   3.295026e-01
  1.955630e-01   6.426025e+01   3.324152e-01
  1.958610e-01   6.355880e+01   3.274791e-01
  1.961600e-01   6.383770e+01   3.295247e-01
  1.964590e-01   6.362848e+01   3.275123e-01
  1.967580e-01   6.381216e+01   3.302033e-01
  1.970570e-01   6.343462e+01   3.270130e-01
  1.973560e-01   6.406147e+01   3.268783e-01
  1.976550e-01   6.392179e+01   3.292969e-01
  1.979540e-01   6.378351e+01   3.266014e-01
  1.982530e-01   6.360668e+01   3.278956e-01
  1.985520e-01   6.418322e+01   3.273334e-01
  1.988510e-01   6.370033e+01   3.262439e-01
  1.991500e-01   6.390196e+01   3.289504e-01
  1.994480e-01   6.325252e+01   3.239505e-01
  1.997470e-01   6.376694e+01   3.271390e-01
  2.000460e-01   6.358193e+01   3.228133e-01
  2.003450e-01   6.301984e+01   3.236386e-01
  2.006440e-01   6.397517e+01   3.288440e-01
  2.009430e-01   6.345410e+01   3.224886e-01
  2.012420e-01   6.323999e+01   3.252069e-01
  2.015410e-01   6.420309e+01   3.242456e-01
  2.018400e-01   6.293838e+01   3.217345e-01
  2.021390e-01   6.304981e+01   3.230055e-01
  2.024380e-01   6.354949e+01   3.194208e-01
  2.027370e-01   6.297262e+01   3.229493e-01
  2.030350e-01   6.362783e+01   3.215373e-01
  2.033340e-01   6.358406e+01   3.222597e-01
  2.036330e-01   6.361755e+01   3.198639e-01
  2.039320e-01   6.338988e+01   3.201101e-01
  2.042310e-01   6.389176e+01   3.244449e-01
  2.045300e-01   6.324286e+01   3.181087e-01
  2.048290e-01   6.297700e+01   3.185209e-01
  2.051280e-01   6.260570e+01   3.171749e-01
  2.054270e-01   6.364882e+01   3.192634e-01
  2.057260e-01   6.359772e+01   3.225735e-01
  2.060250e-01   6.294044e+01   3.169446e-01
  2.063240e-01   6.281128e+01   3.191929e-01
  2.066230e-01   6.328303e+01   3.190218e-01
  2.069210e-01   6.276547e+01   3.189395e-01
  2.072200e-01   6.305237e+01   3.189838e-01
  2.075190e-01   6.299976e+01   3.164259e-01
  2.078180e-01   6.299266e+01   3.188327e-01
  2.081170e-01   6.299209e+01   3.172087e-01
  2.084160e-01   6.264334e+01   3.183559e-01
  2.087150e-01   6.316145e+01   3.161671e-01
  2.090140e-01   6.290104e+01   3.169794e-01
  2.093130e-01   6.261485e+01   3.161238e-01
  2.096120e-01   6.358410e+01   3.180239e-01
  2.099110e-01   6.299555e+01   3.150920e-01
  2.102100e-01   6.303754e+01   3.167876e-01
  2.105080e-01   6.303375e+01   3.183929e-01
  2.108070e-01   6.247574e+01   3.140515e-01
  2.111060e-01   6.253144e+01   3.134064e-01
  2.114050e-01   6.245012e+01   3.135941e-01
  2.117040e-01   6.312738e+01   3.202703e-01
  2.120030e-01   6.271984e+01   3.251654e-01
  2.123020e-01   6.277200e+01   3.276493e-01
  2.126010e-01   6.300181e+01   3.256049e-01
  2.129000e-01   6.295907e+01   3.287333e-01
  2.131990e-01   6.297228e+01   3.316444e-01
  2.134980e-01   6.289906e+01   3.334627e-01
  2.137970e-01   6.294605e+01   3.311162e-01
  2.140950e-01   6.208314e+01   3.306742e-01
  2.143940e-01   6.265108e+01   3.334297e-01
  2.146930e-01   6.310330e+01   3.349459e-01
  2.149920e-01   6.282694e+01   3.345267e-01
  2.152910e-01   6.256583e+01   3.343043e-01
  2.155900e-01   6.275022e+01   3.376842e-01
  2.158890e-01   6.340987e+01   3.394544e-01
  2.161880e-01   6.264733e+01   3.359553e-01
  2.164870e-01   6.274980e+01   3.375206e-01
  2.167860e-01   6.300611e+01   3.318870e-01
  2.170850e-01   6.300732e+01   3.293086e-01
  2.173840e-01   6.281346e+01   3.256989e-01
  2.176820e-01   6.265498e+01   3.238427e-01
  2.179810e-01   6.257631e+01   3.246482e-01
  2.182800e-01   6.241345e+01   3.199722e-01
  2.185790e-01   6.239626e+01   3.214679e-01
  2.188780e-01   6.225982e+01   3.176522e-01
  2.191770e-01   6.239055e+01   3.200526e-01
  2.194760e-01   6.243390e+01   3.210022e-01
  2.197750e-01   6.264496e+01   3.183600e-01
  2.200740e-01   6.259115e+01   3.161976e-01
  2.203730e-01   6.264115e+01   3.180779e-01
  2.206720e-01   6.177058e+01   3.149184e-01
  2.209710e-01   6.232635e+01   3.185061e-01
  2.212700e-01   6.214064e+01   3.136018e-01
  2.215680e-01   6.238737e+01   3.170264e-01
  2.218670e-01   6.226605e+01   3.124807e-01
  2.221660e-01   6.165288e+01   3.143510e-01
  2.224650e-01   6.238411e+01   3.136901e-01
  2.227640e-01   6.226588e+01   3.131312e-01
  2.230630e-01   6.170967e+01   3.126434e-01
  2.233620e-01   6.229894e+01   3.133450e-01
  2.236610e-01   6.233834e+01   3.134441e-01
  2.239600e-01   6.172777e+01   3.083230e-01
  2.242590e-01   6.215288e+01   3.124563e-01
  2.245580e-01   6.259573e+01   3.126584e-01
  2.248570e-01   6.214250e+01   3.133439e-01
  2.251550e-01   6.156888e+01   3.083033e-01
  2.254540e-01   6.257279e+01   3.110611e-01
  2.257530e-01   6.265995e+01   3.135978e-01
  2.260520e-01   6.217819e+01   3.085662e-01
  2.263510e-01   6.236539e+01   3.100378e-01
  2.266500e-01   6.224984e+01   3.096241e-01
  2.269490e-01   6.199545e+01   3.076138e-01
  2.272480e-01   6.218736e+01   3.106108e-01
  2.275470e-01   6.248959e+01   3.072272e-01
  2.278460e-01   6.220485e+01   3.100183e-01
  2.281450e-01   6.204273e+01   3.068641e-01
  2.284440e-01   6.164170e+01   3.073568e-01
  2.287420e-01   6.213574e+01   3.094664e-01
  2.290410e-01   6.189070e+01   3.027390e-01
  2.293400e-01   6.181647e+01   3.072937e-01
  2.296390e-01   6.181513e+01   3.058095e-01
  2.299380e-01   6.231137e+01   3.075277e-01
  2.302370e-01   6.143610e+01   3.047484e-01
  2.305360e-01   6.218742e+01   3.046610e-01
  2.308350e-01   6.197679e+01   3.084415e-01
  2.311340e-01   6.166218e+01   3.019429e-01
  2.314330e-01   6.174894e+01   3.043076e-01
  2.317320e-01   6.229776e+01   3.067553e-01
  2.320310e-01   6.158621e+01   3.018751e-01
  2.323290e-01   6.212824e+01   3.079431e-01
  2.326280e-01   6.195483e+01   3.020678e-01
  2.329270e-01   6.187100e+01   3.023354e-01
  2.332260e-01   6.183965e+01   3.038079e-01
  2.335250e-01   6.117783e+01   3.014637e-01
  2.338240e-01   6.201036e+01   3.047091e-01
  2.341230e-01   6.167019e+01   2.993946e-01
  2.344220e-01   6.209324e+01   3.034721e-01
  2.347210e-01   6.195707e+01   3.030202e-01
  2.350200e-01   6.188233e+01   3.020088e-01
  2.353190e-01   6.148392e+01   3.013882e-01
  2.356180e-01   6.186766e+01   2.989544e-01
  2.359170e-01   6.139846e+01   3.021257e-01
  2.362150e-01   6.184764e+01   3.012195e-01
  2.365140e-01   6.151807e+01   2.981085e-01
  2.368130e-01   6.188578e+01   3.013124e-01
  2.371120e-01   6.207281e+01   3.003703e-01
  2.374110e-01   6.082681e+01   2.998906e-01
  2.377100e-01   6.124441e+01   2.973310e-01
  2.380090e-01   6.147204e+01   2.992590e-01
  2.383080e-01   6.117943e+01   2.966069e-01
  2.386070e-01   6.155391e+01   2.991122e-01
  2.389060e-01   6.095094e+01   2.973004e-01
  2.392050e-01   6.112031e+01   2.961254e-01
  2.395040e-01   6.187771e+01   3.000134e-01
  2.398020e-01   6.120496e+01   2.963304e-01
  2.401010e-01   6.153330e+01   2.988321e-01
  2.404000e-01   6.180703e+01   2.966593e-01
  2.406990e-01   6.149024e+01   2.975860e-01
  2.409980e-01   6.121545e+01   2.959064e-01
  2.412970e-01   6.152677e+01   2.962094e-01
  2.415960e-01   6.154212e+01   2.971455e-01
  2.418950e-01   6.107127e+01   2.943339e-01
  2.421940e-01   6.168175e+01   2.970313e-01
  2.424930e-01   6.105194e+01   2.964105e-01
  2.427920e-01   6.137540e+01   2.934171e-01
  2.430910e-01   6.098744e+01   2.944638e-01
  2.433890e-01   6.147505e+01   2.946419e-01
  2.436880e-01   6.131823e+01   2.968301e-01
  2.439870e-01   6.109345e+01   2.927424e-01
  2.442860e-01   6.139562e+01   2.929219e-01
  2.445850e-01   6.071574e+01   2.930359e-01
  2.448840e-01   6.156653e+01   2.946408e-01
  2.451830e-01   6.104002e+01   2.949241e-01
  2.454820e-01   6.116033e+01   2.917130e-01
  2.457810e-01   6.114816e+01   2.928734e-01
  2.460800e-01   6.099796e+01   2.928400e-01
  2.463790e-01   6.122871e+01   2.924153e-01
  2.466780e-01   6.176477e+01   2.941279e-01
  2.469770e-01   6.155354e+01   2.927571e-01
  2.472750e-01   6.094079e+01   2.920511e-01
  2.475740e-01   6.122892e+01   2.937222e-01
  2.478730e-01   6.113359e+01   2.887904e-01
  2.481720e-01   6.169556e+01   2.930947e-01
  2.484710e-01   6.099768e+01   2.896224e-01
  2.487700e-01   6.101860e+01   2.927806e-01
  2.490690e-01   6.125680e+01   2.922662e-01
  2.493680e-01   6.111413e+01   2.889533e-01
  2.496670e-01   6.087075e+01   2.923170e-01
  2.499660e-01   6.114757e+01   2.899781e-01
  2.502650e-01   6.092648e+01   2.907266e-01
  2.505640e-01   6.139744e+01   2.888916e-01
  2.508620e-01   6.048048e+01   2.880774e-01
  2.511610e-01   6.094026e+01   2.915101e-01
  2.514600e-01   6.058517e+01   2.874921e-01
  2.517590e-01   6.097317e+01   2.882031e-01
  2.520580e-01   6.144413e+01   2.898372e-01
  2.523570e-01   6.035845e+01   2.875777e-01
  2.526560e-01   6.130490e+01   2.906686e-01
  2.529550e-01   6.093722e+01   2.864693e-01
  2.532540e-01   6.067443e+01   2.857491e-01
  2.535530e-01   6.009890e+01   2.841881e-01
  2.538520e-01   6.124613e+01   2.882243e-01
  2.541510e-01   5.984037e+01   2.833746e-01
  2.544490e-01   6.109084e+01   2.871376e-01
  2.547480e-01   6.105847e+01   2.873698e-01
  2.550470e-01   6.085969e+01   2.851705e-01
  2.553460e-01   6.104452e+01   2.860083e-01
  2.556450e-01   5.981750e+01   2.808364e-01
  2.559440e-01   6.070673e+01   2.858251e-01
  2.562430e-01   6.084797e+01   2.874925e-01
  2.565420e-01   6.083371e+01   2.849081e-01
  2.568410e-01   6.023829e+01   2.827123e-01
  2.571400e-01   6.045865e+01   2.836278e-01
  2.574390e-01   6.070235e+01   2.863255e-01
  2.577380e-01   6.026452e+01   2.842761e-01
  2.580360e-01   6.010538e+01   2.819054e-01
  2.583350e-01   6.067039e+01   2.857396e-01
  2.586340e-01   6.039899e+01   2.820013e-01
  2.589330e-01   6.015956e+01   2.842304e-01
  2.592320e-01   6.068865e+01   2.826767e-01
  2.595310e-01   6.046912e+01   2.831540e-01
  2.598300e-01   6.017819e+01   2.843755e-01
  2.601290e-01   6.045913e+01   2.806775e-01
  2.604280e-01   6.057363e+01   2.843989e-01
  2.607270e-01   6.062809e+01   2.807789e-01
  2.610260e-01   6.059616e+01   2.832524e-01
  2.613250e-01   6.053707e+01   2.837118e-01
  2.616240e-01   6.033153e+01   2.823364e-01
  2.619220e-01   6.019793e+01   2.821224e-01
  2.622210e-01   6.052629e+01   2.800613e-01
  2.625200e-01   6.024292e+01   2.811470e-01
  2.628190e-01   6.004557e+01   2.803940e-01
  2.631180e-01   6.061142e+01   2.799701e-01
  2.634170e-01   6.009897e+01   2.823852e-01
  2.637160e-01   5.946435e+01   2.773082e-01
  2.640150e-01   6.013130e+01   2.815721e-01
  2.643140e-01   5.983838e+01   2.777987e-01
  2.646130e-01   6.008250e+01   2.787458e-01
  2.649120e-01   6.016770e+01   2.819528e-01
  2.652110e-01   6.038903e+01   2.792648e-01
  2.655090e-01   5.990581e+01   2.789094e-01
  2.658080e-01   6.045724e+01   2.785664e-01
  2.661070e-01   5.993959e+01   2.786050e-01
  2.664060e-01   6.039547e+01   2.793752e-01
  2.667050e-01   6.043169e+01   2.797463e-01
  2.670040e-01   6.075885e+01   2.803104e-01
  2.673030e-01   6.033391e+01   2.784714e-01
  2.676020e-01   6.056922e+01   2.791090e-01
  2.679010e-01   6.050614e+01   2.788686e-01
  2.682000e-01   6.020328e+01   2.770406e-01
  2.684990e-01   6.008607e+01   2.778044e-01
  2.687980e-01   5.983335e+01   2.768431e-01
  2.690960e-01   6.005842e+01   2.784993e-01
  2.693950e-01   6.007729e+01   2.756361e-01
  2.696940e-01   5.972386e+01   2.751930e-01
  2.699930e-01   5.989753e+01   2.766165e-01
  2.702920e-01   5.959899e+01   2.756467e-01
  2.705910e-01   5.982903e+01   2.766455e-01
  2.708900e-01   5.973101e+01   2.742900e-01
  2.711890e-01   6.025150e+01   2.773388e-01
  2.714880e-01   5.992074e+01   2.755537e-01
  2.717870e-01   6.028142e+01   2.768467e-01
  2.720860e-01   6.014739e+01   2.755202e-01
  2.723850e-01   6.061722e+01   2.759493e-01
  2.726840e-01   6.005150e+01   2.757617e-01
  2.729820e-01   5.994197e+01   2.753255e-01
  2.732810e-01   6.000796e+01   2.745590e-01
  2.735800e-01   5.991784e+01   2.742616e-01
  2.738790e-01   5.953267e+01   2.739256e-01
  2.741780e-01   6.028469e+01   2.761115e-01
  2.744770e-01   5.967765e+01   2.721774e-01
  2.747760e-01   5.950854e+01   2.731417e-01
  2.750750e-01   5.979921e+01   2.769521e-01
  2.753740e-01   5.976069e+01   2.812930e-01
  2.756730e-01   5.962256e+01   2.824572e-01
  2.759720e-01   5.998782e+01   2.820248e-01
  2.762710e-01   6.001902e+01   2.861457e-01
  2.765690e-01   6.031965e+01   2.861387e-01
  2.768680e-01   5.987928e+01   2.877947e-01
  2.771670e-01   6.002697e+01   2.857520e-01
  2.774660e-01   5.971002e+01   2.858215e-01
  2.777650e-01   5.973891e+01   2.893715e-01
  2.780640e-01   5.997032e+01   2.885423e-01
  2.783630e-01   5.986456e+01   2.887127e-01
  2.786620e-01   5.991713e+01   2.905587e-01
  2.789610e-01   5.982087e+01   2.904336e-01
  2.792600e-01   5.986942e+01   2.934141e-01
  2.795590e-01   5.976772e+01   2.874212e-01
  2.798580e-01   5.980981e+01   2.920472e-01
  2.801560e-01   5.998652e+01   2.920375e-01
  2.804550e-01   5.936885e+01   2.914091e-01
  2.807540e-01   6.013726e+01   2.946312e-01
  2.810530e-01   6.006322e+01   2.916756e-01
  2.813520e-01   5.986017e+01   2.950818e-01
  2.816510e-01   5.924284e+01   2.925438e-01
  2.819500e-01   5.912339e+01   2.923606e-01
  2.822490e-01   6.022068e+01   2.950612e-01
  2.825480e-01   5.998635e+01   2.940366e-01
  2.828470e-01   6.005734e+01   2.976384e-01
  2.831460e-01   5.947104e+01   2.946893e-01
  2.834450e-01   5.997236e+01   2.943395e-01
  2.837430e-01   6.020099e+01   2.966070e-01
  2.840420e-01   5.973619e+01   2.970737e-01
  2.843410e-01   5.943150e+01   3.027809e-01
  2.846400e-01   5.987593e+01   3.060436e-01
  2.849390e-01   5.925988e+01   3.123270e-01
  2.852380e-01   5.970106e+01   3.163972e-01
  2.855370e-01   5.933788e+01   3.185608e-01
  2.858360e-01   5.914558e+01   3.200801e-01
  2.861350e-01   5.960603e+01   3.241613e-01
  2.864340e-01   5.900993e+01   3.273081e-01
  2.867330e-01   5.874726e+01   3.256408e-01
  2.870320e-01   5.939159e+01   3.330410e-01
  2.873310e-01   5.941054e+01   3.300076e-01
  2.876290e-01   5.978118e+01   3.363007e-01
  2.879280e-01   5.954020e+01   3.386904e-01
  2.882270e-01   5.986098e+01   3.358527e-01
  2.885260e-01   5.940905e+01   3.386630e-01
  2.888250e-01   5.985596e+01   3.390688e-01
  2.891240e-01   5.885523e+01   3.412944e-01
  2.894230e-01   5.909486e+01   3.450769e-01
  2.897220e-01   5.933736e+01   3.375967e-01
  2.900210e-01   5.914989e+01   3.459768e-01
  2.903200e-01   5.878866e+01   3.429033e-01
  2.906190e-01   5.884737e+01   3.467675e-01
  2.909180e-01   5.909358e+01   3.484362e-01
  2.912160e-01   5.864325e+01   3.433895e-01
  2.915150e-01   5.894045e+01   3.556118e-01
  2.918140e-01   5.857365e+01   3.463351e-01
  2.921130e-01   5.899381e+01   3.508244e-01
  2.924120e-01   5.867882e+01   3.524269e-01
  2.927110e-01   5.936208e+01   3.534835e-01
  2.930100e-01   5.887414e+01   3.612046e-01
  2.933090e-01   5.906275e+01   3.559806e-01
  2.936080e-01   5.964826e+01   3.553263e-01
  2.939070e-01   5.898082e+01   3.590123e-01
  2.942060e-01   5.839469e+01   3.578458e-01
  2.945050e-01   5.985871e+01   3.699001e-01
  2.948030e-01   5.864554e+01   3.565490e-01
  2.951020e-01   5.940431e+01   3.643271e-01
  2.954010e-01   5.898181e+01   3.647599e-01
  2.957000e-01   5.843499e+01   3.648128e-01
  2.959990e-01   5.848067e+01   3.645159e-01
  2.962980e-01   5.890006e+01   3.664827e-01
  2.965970e-01   5.940959e+01   3.716731e-01
  2.968960e-01   5.889526e+01   3.698331e-01
  2.971950e-01   5.898425e+01   3.685292e-01
  2.974940e-01   5.908382e+01   3.674981e-01
  2.977930e-01   5.869595e+01   3.696617e-01
  2.980920e-01   5.902482e+01   3.709246e-01
  2.983900e-01   5.945929e+01   3.753112e-01
  2.986890e-01   5.891753e+01   3.694488e-01
  2.989880e-01   5.862766e+01   3.724437e-01
  2.992870e-01   5.853303e+01   3.730792e-01
  2.995860e-01   5.872547e+01   3.758281e-01
  2.998850e-01   5.885643e+01   3.741085e-01
  3.001840e-01   5.931093e+01   3.779377e-01
  3.004830e-01   5.868634e+01   3.808313e-01
  3.007820e-01   5.948205e+01   3.819077e-01
  3.010810e-01   5.868779e+01   3.766684e-01
  3.013800e-01   5.924304e+01   3.841447e-01
  3.016790e-01   5.817137e+01   3.796540e-01
  3.019780e-01   5.914916e+01   3.848571e-01
  3.022760e-01   5.937738e+01   3.874013e-01
  3.025750e-01   5.891827e+01   3.838507e-01
  3.028740e-01   5.871843e+01   3.886423e-01
  3.031730e-01   5.857397e+01   3.863261e-01
  3.034720e-01   5.917543e+01   3.898862e-01
  3.037710e-01   5.820742e+01   3.864213e-01
  3.040700e-01   5.835971e+01   3.887798e-01
  3.043690e-01   5.854921e+01   3.940319e-01
  3.046680e-01   5.881768e+01   3.935548e-01
  3.049670e-01   5.809613e+01   3.876350e-01
  3.052660e-01   5.881989e+01   3.968975e-01
  3.055650e-01   5.856256e+01   3.946314e-01
  3.058630e-01   5.852519e+01   3.998925e-01
  3.061620e-01   5.838319e+01   3.920985e-01
  3.064610e-01   5.831186e+01   3.968722e-01
  3.067600e-01   5.806838e+01   4.021294e-01
  3.070590e-01   5.843071e+01   3.972764e-01
  3.073580e-01   5.912659e+01   4.057770e-01
  3.076570e-01   5.893351e+01   3.978454e-01
  3.079560e-01   5.849461e+01   4.027126e-01
  3.082550e-01   5.805932e+01   4.012114e-01
  3.085540e-01   5.786068e+01   4.002307e-01
  3.088530e-01   5.896789e+01   4.091738e-01
  3.091520e-01   5.801246e+01   3.998768e-01
  3.094500e-01   5.808453e+01   4.088737e-01
  3.097490e-01   5.850498e+01   4.084870e-01
  3.100480e-01   5.849132e+01   4.053889e-01
  3.103470e-01   5.870283e+01   4.174571e-01
  3.106460e-01   5.919638e+01   4.069176e-01
  3.109450e-01   5.876481e+01   4.173494e-01
  3.112440e-01   5.903204e+01   4.112558e-01
  3.115430e-01   5.788364e+01   4.125924e-01
  3.118420e-01   5.827209e+01   4.185635e-01
  3.121410e-01   5.857436e+01   4.131208e-01
  3.124400e-01   5.822856e+01   4.194101e-01
  3.127390e-01   5.792576e+01   4.124214e-01
  3.130380e-01   5.803411e+01   4.217568e-01
  3.133360e-01   5.796089e+01   4.191161e-01
  3.136350e-01   5.847325e+01   4.202904e-01
  3.139340e-01   5.839690e+01   4.261980e-01
  3.142330e-01   5.867241e+01   4.206691e-01
  3.145320e-01   5.831840e+01   4.298238e-01
  3.148310e-01   5.930136e+01   4.284284e-01
  3.151300e-01   5.809732e+01   4.240567e-01
  3.154290e-01   5.898683e+01   4.322801e-01
  3.157280e-01   5.709583e+01   4.224687e-01
  3.160270e-01   5.758498e+01   4.325909e-01
  3.163260e-01   5.853690e+01   4.277670e-01
  3.166250e-01   5.726326e+01   4.313808e-01
  3.169230e-01   5.831551e+01   4.327272e-01
  3.172220e-01   5.861931e+01   4.387299e-01
  3.175210e-01   5.795701e+01   4.358656e-01
  3.178200e-01   5.920312e+01   4.374986e-01
  3.181190e-01   5.838645e+01   4.424994e-01
  3.184180e-01   5.748646e+01   4.344699e-01
  3.187170e-01   5.757810e+01   4.425813e-01
  3.190160e-01   5.851373e+01   4.449617e-01
  3.193150e-01   5.822199e+01   4.372405e-01
  3.196140e-01   5.800849e+01   4.478786e-01
  3.199130e-01   5.873223e+01   4.442024e-01
  3.202120e-01   5.800310e+01   4.486803e-01
  3.205100e-01   5.816477e+01   4.480713e-01
  3.208090e-01   5.814963e+01   4.447724e-01
  3.211080e-01   5.820427e+01   4.519570e-01
  3.214070e-01   5.785609e+01   4.428512e-01
  3.217060e-01   5.855867e+01   4.529102e-01
  3.220050e-01   5.749324e+01   4.458850e-01
  3.223040e-01   5.806463e+01   4.460575e-01
  3.226030e-01   5.828924e+01   4.582889e-01
  3.229020e-01   5.744357e+01   4.396936e-01
  3.232010e-01   5.813597e+01   4.546592e-01
  3.235000e-01   5.748403e+01   4.470793e-01
  3.237990e-01   5.864358e+01   4.549296e-01
  3.240970e-01   5.823962e+01   4.602952e-01
  3.243960e-01   5.719747e+01   4.467871e-01
  3.246950e-01   5.779375e+01   4.603071e-01
  3.249940e-01   5.766631e+01   4.519686e-01
  3.252930e-01   5.719509e+01   4.574729e-01
  3.255920e-01   5.812342e+01   4.638754e-01
  3.258910e-01   5.761202e+01   4.573679e-01
  3.261900e-01   5.821972e+01   4.670148e-01
  3.264890e-01   5.825988e+01   4.617116e-01
  3.267880e-01   5.876109e+01   4.673302e-01
  3.270870e-01   5.798076e+01   4.721848e-01
  3.273860e-01   5.814402e+01   4.671748e-01
  3.276850e-01   5.728474e+01   4.693422e-01
  3.279830e-01   5.864632e+01   4.677954e-01
  3.282820e-01   5.806057e+01   4.749341e-01
  3.285810e-01   5.761358e+01   4.711674e-01
  3.288800e-01   5.813583e+01   4.767154e-01
  3.291790e-01   5.783848e+01   4.716051e-01
  3.294780e-01   5.920497e+01   4.846034e-01
  3.297770e-01   5.826207e+01   4.832739e-01
  3.300760e-01   5.726669e+01   4.741212e-01
  3.303750e-01   5.855901e+01   4.870962e-01
  3.306740e-01   5.741908e+01   4.757417e-01
  3.309730e-01   5.807702e+01   4.871829e-01
  3.312720e-01   5.866344e+01   4.933883e-01
  3.315700e-01   5.767861e+01   4.803383e-01
  3.318690e-01   5.832836e+01   4.958059e-01
  3.321680e-01   5.894933e+01   4.871513e-01
  3.324670e-01   5.808191e+01   4.958655e-01
  3.327660e-01   5.729984e+01   4.897780e-01
  3.330650e-01   5.803555e+01   4.934596e-01
  3.333640e-01   5.814524e+01   5.017931e-01
  3.336630e-01   5.796464e+01   4.893666e-01
  3.339620e-01   5.814077e+01   5.046759e-01
  3.342610e-01   5.874801e+01   5.003865e-01
  3.345600e-01   5.737344e+01   4.995988e-01
  3.348590e-01   5.821522e+01   5.121794e-01
  3.351570e-01   5.889472e+01   4.993230e-01
  3.354560e-01   5.813292e+01   5.155216e-01
  3.357550e-01   5.792698e+01   4.980030e-01
  3.360540e-01   5.715090e+01   5.093024e-01
  3.363530e-01   5.780983e+01   5.184999e-01
  3.366520e-01   5.852189e+01   5.063273e-01
  3.369510e-01   5.739589e+01   5.231228e-01
  3.372500e-01   5.712111e+01   4.984990e-01
  3.375490e-01   5.706738e+01   5.190089e-01
  3.378480e-01   5.874096e+01   5.239510e-01
  3.381470e-01   5.786564e+01   5.187501e-01
  3.384460e-01   5.856498e+01   5.359194e-01
  3.387450e-01   5.774922e+01   5.107351e-01
  3.390430e-01   5.760360e+01   5.287627e-01
  3.393420e-01   5.823278e+01   5.289302e-01
  3.396410e-01   5.845359e+01   5.306075e-01
  3.399400e-01   5.792850e+01   5.436960e-01
  3.402390e-01   5.748943e+01   5.157922e-01
  3.405380e-01   5.809144e+01   5.415407e-01
  3.408370e-01   5.851103e+01   5.356725e-01
  3.411360e-01   5.762636e+01   5.350934e-01
  3.414350e-01   5.801525e+01   5.441029e-01
  3.417340e-01   5.725210e+01   5.326526e-01
  3.420330e-01   5.849909e+01   5.546745e-01
  3.423320e-01   5.793441e+01   5.365218e-01
  3.426300e-01   5.774395e+01   5.503169e-01
  3.429290e-01   5.774525e+01   5.480443e-01
  3.432280e-01   5.671995e+01   5.409264e-01
  3.435270e-01   5.808899e+01   5.662976e-01
  3.438260e-01   5.780799e+01   5.423976e-01
  3.441250e-01   5.736288e+01   5.594847e-01
  3.444240e-01   5.794725e+01   5.543732e-01
  3.447230e-01   5.706334e+01   5.548242e-01
  3.450220e-01   5.725507e+01   5.672156e-01
  3.453210e-01   5.867915e+01   5.578632e-01
  3.456200e-01   5.724904e+01   5.723187e-01
  3.459190e-01   5.777760e+01   5.615036e-01
  3.462170e-01   5.612660e+01   5.641221e-01
  3.465160e-01   5.849108e+01   5.750193e-01
  3.468150e-01   5.745980e+01   5.690763e-01
  3.471140e-01   5.739661e+01   5.837682e-01
  3.474130e-01   5.714830e+01   5.666865e-01
  3.477120e-01   5.730755e+01   5.833151e-01
  3.480110e-01   5.665999e+01   5.737298e-01
  3.483100e-01   5.871771e+01   5.858603e-01
  3.486090e-01   5.846915e+01   5.996599e-01
  3.489080e-01   5.736740e+01   5.790848e-01
  3.492070e-01   5.855533e+01   6.010815e-01
  3.495060e-01   5.776473e+01   5.856372e-01
  3.498040e-01   5.716256e+01   5.948627e-01
  3.501030e-01   5.634445e+01   5.915611e-01
  3.504020e-01   5.717494e+01   5.949271e-01
  3.507010e-01   5.744062e+01   6.104835e-01
  3.510000e-01   5.801295e+01   5.944187e-01
  3.512990e-01   5.686965e+01   6.074417e-01
  3.515980e-01   5.769080e+01   6.035712e-01
  3.518970e-01   5.736875e+01   6.154114e-01
  3.521960e-01   5.764094e+01   6.256824e-01
  3.524950e-01   5.711459e+01   5.995477e-01
  3.527940e-01   5.760377e+01   6.288831e-01
  3.530930e-01   5.687044e+01   6.084923e-01
  3.533920e-01   5.690252e+01   6.239101e-01
  3.536900e-01   5.776577e+01   6.309150e-01
  3.539890e-01   5.752867e+01   6.262001e-01
  3.542880e-01   5.830894e+01   6.457679e-01
  3.545870e-01   5.767903e+01   6.170734e-01
  3.548860e-01   5.758307e+01   6.381204e-01
  3.551850e-01   5.698337e+01   6.232252e-01
  3.554840e-01   5.689007e+01   6.342689e-01
  3.557830e-01   5.626495e+01   6.331504e-01
  3.560820e-01   5.724755e+01   6.169218e-01
  3.563810e-01   5.586888e+01   6.297309e-01
  3.566800e-01   5.694710e+01   6.207897e-01
  3.569790e-01   5.709657e+01   6.414535e-01
  3.572770e-01   5.735329e+01   6.416706e-01
  3.575760e-01   5.751399e+01   6.161899e-01
  3.578750e-01   5.644027e+01   6.502870e-01
  3.581740e-01   5.659468e+01   6.222202e-01
  3.584730e-01   5.644776e+01   6.503302e-01
  3.587720e-01   5.542725e+01   6.332165e-01
  3.590710e-01   5.671463e+01   6.393045e-01
  3.593700e-01   5.818878e+01   6.723994e-01
  3.596690e-01   5.972763e+01   6.523423e-01
  3.599680e-01   5.687663e+01   6.661470e-01
  3.602670e-01   5.639822e+01   6.462097e-01
  3.605660e-01   5.688343e+01   6.648147e-01
  3.608640e-01   5.620119e+01   6.777626e-01
  3.611630e-01   5.753151e+01   6.501254e-01
  3.614620e-01   5.677506e+01   6.856812e-01
  3.617610e-01   5.703400e+01   6.616224e-01
  3.620600e-01   5.751273e+01   6.871141e-01
  3.623590e-01   5.669953e+01   6.792921e-01
  3.626580e-01   5.752150e+01   6.841982e-01
  3.629570e-01   5.674555e+01   6.978553e-01
  3.632560e-01   5.712245e+01   6.703608e-01
  3.635550e-01   5.665143e+01   7.086413e-01
  3.638540e-01   5.724945e+01   6.946603e-01
  3.641530e-01   5.711245e+01   6.985220e-01
  3.644510e-01   5.719132e+01   7.293364e-01
  3.647500e-01   5.768512e+01   6.881432e-01
  3.650490e-01   5.583735e+01   7.188829e-01
  3.653480e-01   5.861888e+01   7.191553e-01
  3.656470e-01   5.610956e+01   7.119609e-01
  3.659460e-01   5.755306e+01   7.426975e-01
  3.662450e-01   5.663378e+01   7.052277e-01
  3.665440e-01   5.800841e+01   7.632686e-01
  3.668430e-01   5.744275e+01   7.186523e-01
  3.671420e-01   5.818825e+01   7.544836e-01
  3.674410e-01   5.791082e+01   7.431186e-01
  3.677400e-01   5.669199e+01   7.486089e-01
  3.680390e-01   5.881866e+01   7.921032e-01
  3.683370e-01   5.810069e+01   7.369292e-01
  3.686360e-01   5.645480e+01   7.674003e-01
  3.689350e-01   5.788131e+01   7.604122e-01
  3.692340e-01   5.612571e+01   7.694232e-01
  3.695330e-01   5.789752e+01   8.090634e-01
  3.698320e-01   5.756694e+01   7.523965e-01
  3.701310e-01   5.719989e+01   8.065929e-01
  3.704300e-01   5.729256e+01   7.688372e-01
  3.707290e-01   5.680277e+01   8.062201e-01
  3.710280e-01   5.772793e+01   8.078776e-01
  3.713270e-01   5.687309e+01   7.901326e-01
  3.716260e-01   5.704980e+01   8.390584e-01
  3.719240e-01   5.711728e+01   7.850107e-01
  3.722230e-01   5.680405e+01   8.399988e-01
  3.725220e-01   5.697848e+01   8.124048e-01
  3.728210e-01   5.595269e+01   8.229226e-01
  3.731200e-01   5.656107e+01   8.765208e-01
  3.734190e-01   5.689129e+01   8.020021e-01
  3.737180e-01   5.695275e+01   8.764036e-01
  3.740170e-01   5.747906e+01   8.287759e-01
  3.743160e-01   5.661520e+01   8.801117e-01
  3.746150e-01   5.671000e+01   8.745338e-01
  3.749140e-01   5.652697e+01   8.520793e-01
  3.752130e-01   5.578703e+01   9.071361e-01
  3.755110e-01   5.793106e+01   8.596778e-01
  3.758100e-01   5.478398e+01   8.989440e-01
  3.761090e-01   5.508767e+01   8.745177e-01
  3.764080e-01   5.730120e+01   9.157941e-01
  3.767070e-01   5.742660e+01   9.585756e-01
  3.770060e-01   5.599522e+01   8.690050e-01
  3.773050e-01   5.662629e+01   9.600434e-01
  3.776040e-01   5.644930e+01   9.160902e-01
  3.779030e-01   5.822919e+01   9.611866e-01
  3.782020e-01   5.566150e+01   1.015052e+00
  3.785010e-01   5.838761e+01   9.138696e-01
  3.788000e-01   5.629428e+01   1.015838e+00
  3.790990e-01   5.603401e+01   9.350697e-01
  3.793970e-01   5.791927e+01   1.020535e+00
  3.796960e-01   5.783598e+01   1.014979e+00
  3.799950e-01   5.760377e+01   9.943515e-01
  3.802940e-01   5.564549e+01   1.086503e+00
  3.805930e-01   5.730420e+01   9.616369e-01
  3.808920e-01   5.765097e+01   1.112174e+00
  3.811910e-01   5.708251e+01   1.022925e+00
  3.814900e-01   5.461237e+01   1.052967e+00
  3.817890e-01   5.867589e+01   1.191773e+00
  3.820880e-01   5.767402e+01   1.004128e+00
  3.823870e-01   5.683873e+01   1.180559e+00
  3.826860e-01   5.749220e+01   1.041874e+00
  3.829840e-01   5.541786e+01   1.189104e+00
  3.832830e-01   5.918332e+01   1.174540e+00
  3.835820e-01   5.770878e+01   1.132198e+00
  3.838810e-01   5.764214e+01   1.265105e+00
  3.841800e-01   5.620852e+01   1.104466e+00
  3.844790e-01   5.602260e+01   1.256478e+00
  3.847780e-01   5.528702e+01   1.156845e+00
  3.850770e-01   5.767243e+01   1.284467e+00
  3.853760e-01   5.745640e+01   1.367622e+00
  3.856750e-01   5.824018e+01   1.187339e+00
  3.859740e-01   5.590082e+01   1.372859e+00
  3.862730e-01   5.839182e+01   1.273305e+00
  3.865710e-01   5.778890e+01   1.395851e+00
  3.868700e-01   5.587335e+01   1.397707e+00
  3.871690e-01   5.689018e+01   1.326981e+00
  3.874680e-01   5.836647e+01   1.547796e+00
  3.877670e-01   5.859465e+01   1.369348e+00
  3.880660e-01   5.758661e+01   1.571974e+00
  3.883650e-01   6.038020e+01   1.525317e+00
  3.886640e-01   5.643278e+01   1.538758e+00
  3.889630e-01   5.912689e+01   1.714003e+00
  3.892620e-01   5.708446e+01   1.514331e+00
  3.895610e-01   5.784884e+01   1.741835e+00
  3.898600e-01   5.718912e+01   1.685682e+00
  3.901580e-01   6.198315e+01   1.828579e+00
  3.904570e-01   5.623798e+01   1.947362e+00
  3.907560e-01   5.276150e+01   1.663482e+00
  3.910550e-01   5.664257e+01   1.990217e+00
  3.913540e-01   5.496427e+01   1.960510e+00
  3.916530e-01   5.643278e+01   1.986528e+00
  3.919520e-01   5.829464e+01   2.622800e+00
  3.922510e-01   5.936980e+01   2.037566e+00
  3.925500e-01   5.437686e+01   2.616208e+00
  3.928490e-01   5.989427e+01   2.506497e+00
  3.931480e-01   5.941176e+01   2.734648e+00
  3.934470e-01   0.000000e+00   0.000000e+00
  3.937460e-01   5.500622e+01   2.631305e+00
creator: radaver
creator-version: 3725
header-file: /nas_data/SAXS_data/20151104Workshop/header/JH1_0069.txt
image-file: /nas_data/Pilatus1M/20151104_Workshop/JH1_0069.tif
angular-axis-file: /nas_data/SAXS_data/20151104Workshop/q20151029.dat
beamstop-mask-file: /nas_data/SAXS_data/20151104Workshop/fit2d20151031.msk
detector-response-file: none
beam-center-x: 949.7700
beam-center-y: 918.8000
unit-time: 1.0000
channel-first: 10
channel-last: 1315
Exposure time [s]: 1.094045
Transmitted Beam: 0.484109
Incident Beam: 0.484109
Code: JH1
Concentration [mg/ml]: 1
Run Number: 0069
