# Supplementary material for: SAXS analysis of a soluble cytosolic NgBR construct including extracellular and transmembrane domains
Source: PLoS One. 2018 Jan 18;13(1):e0191371. doi: 10.1371/journal.pone.0191371 (PMC5773207; doi:10.1371/journal.pone.0191371)
Supplement: S1 File — (ZIP) [file pone.0191371.s001.zip › JH1_0070.dat]

Sample:   c= 1.0000 mg/ml  Code: JH1
  3.656810e-03   2.260691e+04   4.131635e+01
  3.955720e-03   2.193933e+04   2.795407e+01
  4.254640e-03   1.901579e+04   2.332150e+01
  4.553560e-03   1.539488e+04   2.023160e+01
  4.852480e-03   1.245961e+04   1.704045e+01
  5.151400e-03   1.052366e+04   1.547090e+01
  5.450320e-03   8.720484e+03   1.337666e+01
  5.749240e-03   7.424623e+03   1.195902e+01
  6.048150e-03   6.348216e+03   1.083920e+01
  6.347070e-03   5.493312e+03   9.579640e+00
  6.645990e-03   4.815116e+03   8.929399e+00
  6.944910e-03   4.225103e+03   8.052624e+00
  7.243830e-03   3.769345e+03   7.370018e+00
  7.542750e-03   3.344678e+03   6.916103e+00
  7.841670e-03   3.023091e+03   6.209634e+00
  8.140580e-03   2.710954e+03   5.961439e+00
  8.439500e-03   2.488993e+03   5.505760e+00
  8.738420e-03   2.274717e+03   5.213224e+00
  9.037340e-03   2.088803e+03   4.830328e+00
  9.336260e-03   1.934849e+03   4.568523e+00
  9.635180e-03   1.792271e+03   4.384467e+00
  9.934100e-03   1.647045e+03   4.066727e+00
  1.023300e-02   1.501219e+03   3.978934e+00
  1.053190e-02   1.396972e+03   3.893055e+00
  1.083090e-02   1.286301e+03   3.735665e+00
  1.112980e-02   1.187773e+03   3.559192e+00
  1.142870e-02   1.111490e+03   3.423714e+00
  1.172760e-02   1.024729e+03   3.278231e+00
  1.202650e-02   9.467077e+02   3.142244e+00
  1.232540e-02   8.827204e+02   3.017570e+00
  1.262440e-02   8.181274e+02   2.851051e+00
  1.292330e-02   7.608177e+02   2.706971e+00
  1.322220e-02   7.025481e+02   2.601245e+00
  1.352110e-02   6.576703e+02   2.491497e+00
  1.382000e-02   6.136456e+02   2.382950e+00
  1.411900e-02   5.734519e+02   2.292378e+00
  1.441790e-02   5.341586e+02   2.196510e+00
  1.471680e-02   4.982922e+02   2.111408e+00
  1.501570e-02   4.671217e+02   2.002050e+00
  1.531460e-02   4.381006e+02   1.930109e+00
  1.561350e-02   4.136534e+02   1.842577e+00
  1.591250e-02   3.886493e+02   1.801756e+00
  1.621140e-02   3.715382e+02   1.731271e+00
  1.651030e-02   3.472892e+02   1.656220e+00
  1.680920e-02   3.299441e+02   1.614331e+00
  1.710810e-02   3.134048e+02   1.576651e+00
  1.740710e-02   2.975774e+02   1.514217e+00
  1.770600e-02   2.812358e+02   1.457258e+00
  1.800490e-02   2.677546e+02   1.410662e+00
  1.830380e-02   2.531311e+02   1.382528e+00
  1.860270e-02   2.454863e+02   1.335052e+00
  1.890170e-02   2.339202e+02   1.303222e+00
  1.920060e-02   2.187786e+02   1.248391e+00
  1.949950e-02   2.155451e+02   1.253402e+00
  1.979840e-02   2.045708e+02   1.198166e+00
  2.009730e-02   1.956455e+02   1.158884e+00
  2.039620e-02   1.895402e+02   1.138590e+00
  2.069520e-02   1.824546e+02   1.111083e+00
  2.099410e-02   1.744273e+02   1.094239e+00
  2.129300e-02   1.707495e+02   1.054270e+00
  2.159190e-02   1.627219e+02   1.064657e+00
  2.189080e-02   1.564642e+02   1.049812e+00
  2.218980e-02   1.526884e+02   1.054932e+00
  2.248870e-02   1.477649e+02   1.056299e+00
  2.278760e-02   1.437497e+02   1.031584e+00
  2.308650e-02   1.393311e+02   1.046862e+00
  2.338540e-02   1.373352e+02   1.037179e+00
  2.368430e-02   1.321570e+02   9.989561e-01
  2.398330e-02   1.309255e+02   1.016915e+00
  2.428220e-02   1.261540e+02   9.760044e-01
  2.458110e-02   1.219207e+02   9.917496e-01
  2.488000e-02   1.196156e+02   9.561294e-01
  2.517890e-02   1.163535e+02   9.317530e-01
  2.547790e-02   1.138400e+02   9.346548e-01
  2.577680e-02   1.128341e+02   9.230420e-01
  2.607570e-02   1.114075e+02   9.246148e-01
  2.637460e-02   1.071180e+02   8.993578e-01
  2.667350e-02   1.076013e+02   8.788244e-01
  2.697250e-02   1.052079e+02   8.422023e-01
  2.727140e-02   1.028257e+02   8.017123e-01
  2.757030e-02   1.017436e+02   7.988066e-01
  2.786920e-02   1.003874e+02   7.843963e-01
  2.816810e-02   9.820412e+01   7.635238e-01
  2.846700e-02   9.753718e+01   7.515322e-01
  2.876600e-02   9.452273e+01   7.309138e-01
  2.906490e-02   9.481353e+01   7.342389e-01
  2.936380e-02   9.349083e+01   7.236704e-01
  2.966270e-02   9.341561e+01   7.180719e-01
  2.996160e-02   9.207308e+01   7.139379e-01
  3.026060e-02   8.897591e+01   6.907743e-01
  3.055950e-02   9.013031e+01   6.942555e-01
  3.085840e-02   8.855948e+01   6.852733e-01
  3.115730e-02   8.769848e+01   6.790787e-01
  3.145620e-02   8.603666e+01   6.661507e-01
  3.175510e-02   8.516619e+01   6.645906e-01
  3.205410e-02   8.435333e+01   6.578070e-01
  3.235300e-02   8.386967e+01   6.532611e-01
  3.265190e-02   8.335483e+01   6.393023e-01
  3.295080e-02   8.372134e+01   6.449077e-01
  3.324970e-02   8.293181e+01   6.410167e-01
  3.354870e-02   8.161156e+01   6.342314e-01
  3.384760e-02   8.025791e+01   6.216876e-01
  3.414650e-02   8.129810e+01   6.257033e-01
  3.444540e-02   8.051710e+01   6.141335e-01
  3.474430e-02   7.997160e+01   6.174355e-01
  3.504330e-02   7.899222e+01   6.060388e-01
  3.534220e-02   7.896820e+01   6.066942e-01
  3.564110e-02   7.850866e+01   6.041810e-01
  3.594000e-02   7.768370e+01   5.894948e-01
  3.623890e-02   7.692085e+01   5.965725e-01
  3.653780e-02   7.651267e+01   5.788944e-01
  3.683680e-02   7.728504e+01   5.893786e-01
  3.713570e-02   7.626657e+01   5.861805e-01
  3.743460e-02   7.513473e+01   5.723316e-01
  3.773350e-02   7.686675e+01   5.782234e-01
  3.803240e-02   7.539567e+01   5.863330e-01
  3.833140e-02   7.576296e+01   6.017293e-01
  3.863030e-02   7.561810e+01   6.104987e-01
  3.892920e-02   7.462218e+01   6.048879e-01
  3.922810e-02   7.511927e+01   6.092777e-01
  3.952700e-02   7.474872e+01   6.038341e-01
  3.982600e-02   7.451559e+01   6.116471e-01
  4.012490e-02   7.343704e+01   5.977409e-01
  4.042380e-02   7.341717e+01   6.055140e-01
  4.072270e-02   7.133285e+01   5.945024e-01
  4.102160e-02   7.217400e+01   5.972140e-01
  4.132050e-02   7.307691e+01   6.017261e-01
  4.161950e-02   7.219035e+01   5.918832e-01
  4.191840e-02   7.226713e+01   5.999597e-01
  4.221730e-02   7.177301e+01   5.901699e-01
  4.251620e-02   7.185870e+01   5.982619e-01
  4.281510e-02   7.142036e+01   5.872107e-01
  4.311410e-02   7.147764e+01   5.881987e-01
  4.341300e-02   7.036973e+01   5.866385e-01
  4.371190e-02   7.185095e+01   5.912507e-01
  4.401080e-02   7.080491e+01   5.869311e-01
  4.430970e-02   7.062741e+01   5.817144e-01
  4.460860e-02   7.156126e+01   5.862920e-01
  4.490760e-02   7.084101e+01   5.848241e-01
  4.520650e-02   6.946128e+01   5.747083e-01
  4.550540e-02   7.066783e+01   5.826206e-01
  4.580430e-02   6.989888e+01   5.772432e-01
  4.610320e-02   6.991251e+01   5.744057e-01
  4.640220e-02   7.025849e+01   5.801931e-01
  4.670110e-02   6.960931e+01   5.689079e-01
  4.700000e-02   6.995418e+01   5.724342e-01
  4.729890e-02   6.988892e+01   5.743088e-01
  4.759780e-02   6.890022e+01   5.695205e-01
  4.789680e-02   6.891187e+01   5.660506e-01
  4.819570e-02   6.837614e+01   5.631529e-01
  4.849460e-02   6.808953e+01   5.640541e-01
  4.879350e-02   6.860775e+01   5.599933e-01
  4.909240e-02   6.829680e+01   5.663155e-01
  4.939130e-02   6.820828e+01   5.563437e-01
  4.969030e-02   6.682514e+01   5.526704e-01
  4.998920e-02   6.860619e+01   5.593102e-01
  5.028810e-02   6.861511e+01   5.573309e-01
  5.058700e-02   6.868440e+01   5.616677e-01
  5.088590e-02   6.863384e+01   5.521359e-01
  5.118490e-02   6.722002e+01   5.536310e-01
  5.148380e-02   6.779612e+01   5.533317e-01
  5.178270e-02   6.787949e+01   5.465274e-01
  5.208160e-02   6.796319e+01   5.526924e-01
  5.238050e-02   6.825792e+01   5.480487e-01
  5.267940e-02   6.674547e+01   5.496854e-01
  5.297840e-02   6.790577e+01   5.472714e-01
  5.327730e-02   6.752172e+01   5.431892e-01
  5.357620e-02   6.716664e+01   5.436501e-01
  5.387510e-02   6.696263e+01   5.396879e-01
  5.417400e-02   6.652295e+01   5.429405e-01
  5.447300e-02   6.753729e+01   5.389033e-01
  5.477190e-02   6.782047e+01   5.412663e-01
  5.507080e-02   6.678372e+01   5.371133e-01
  5.536970e-02   6.725938e+01   5.371819e-01
  5.566860e-02   6.682779e+01   5.391443e-01
  5.596760e-02   6.675123e+01   5.327328e-01
  5.626650e-02   6.683464e+01   5.354831e-01
  5.656540e-02   6.656527e+01   5.325903e-01
  5.686430e-02   6.617630e+01   5.280603e-01
  5.716320e-02   6.701483e+01   5.278722e-01
  5.746210e-02   6.642305e+01   5.308242e-01
  5.776110e-02   6.556272e+01   5.291620e-01
  5.806000e-02   6.605026e+01   5.229090e-01
  5.835890e-02   6.646095e+01   5.251083e-01
  5.865780e-02   6.697789e+01   5.242737e-01
  5.895670e-02   6.587920e+01   5.298386e-01
  5.925570e-02   6.666495e+01   5.207881e-01
  5.955460e-02   6.592061e+01   5.247019e-01
  5.985350e-02   6.616433e+01   5.182708e-01
  6.015240e-02   6.595655e+01   5.191337e-01
  6.045130e-02   6.598087e+01   5.197923e-01
  6.075020e-02   6.496643e+01   5.108188e-01
  6.104920e-02   6.613212e+01   5.192625e-01
  6.134810e-02   6.585848e+01   5.187477e-01
  6.164700e-02   6.604326e+01   5.112418e-01
  6.194590e-02   6.582988e+01   5.186350e-01
  6.224480e-02   6.562540e+01   5.064467e-01
  6.254380e-02   6.586884e+01   5.160038e-01
  6.284270e-02   6.640050e+01   5.197541e-01
  6.314160e-02   6.680745e+01   5.088845e-01
  6.344050e-02   6.530070e+01   5.105045e-01
  6.373940e-02   6.583547e+01   5.041350e-01
  6.403840e-02   6.610680e+01   5.131037e-01
  6.433730e-02   6.497888e+01   5.034249e-01
  6.463620e-02   6.501198e+01   4.994424e-01
  6.493510e-02   6.609501e+01   5.146893e-01
  6.523400e-02   6.517130e+01   5.005630e-01
  6.553290e-02   6.622244e+01   5.071726e-01
  6.583190e-02   6.516561e+01   5.010516e-01
  6.613080e-02   6.576075e+01   4.987747e-01
  6.642970e-02   6.454036e+01   5.032855e-01
  6.672860e-02   6.619881e+01   4.989356e-01
  6.702750e-02   6.533428e+01   5.006789e-01
  6.732650e-02   6.582884e+01   4.990328e-01
  6.762540e-02   6.476581e+01   4.949871e-01
  6.792430e-02   6.510611e+01   4.982870e-01
  6.822320e-02   6.556855e+01   4.921626e-01
  6.852210e-02   6.481500e+01   4.966703e-01
  6.882110e-02   6.564022e+01   4.958394e-01
  6.912000e-02   6.591770e+01   4.963941e-01
  6.941890e-02   6.575388e+01   4.923761e-01
  6.971780e-02   6.567722e+01   4.916092e-01
  7.001670e-02   6.408505e+01   4.918862e-01
  7.031560e-02   6.517483e+01   4.892487e-01
  7.061460e-02   6.515469e+01   4.896496e-01
  7.091350e-02   6.513075e+01   4.881344e-01
  7.121240e-02   6.477404e+01   4.830656e-01
  7.151130e-02   6.395048e+01   4.860520e-01
  7.181020e-02   6.504618e+01   4.836181e-01
  7.210920e-02   6.400100e+01   4.829473e-01
  7.240810e-02   6.433338e+01   4.795926e-01
  7.270700e-02   6.567142e+01   4.906320e-01
  7.300590e-02   6.502101e+01   4.835245e-01
  7.330480e-02   6.599010e+01   4.816411e-01
  7.360370e-02   6.473081e+01   4.829044e-01
  7.390270e-02   6.488408e+01   4.780331e-01
  7.420160e-02   6.425219e+01   4.829627e-01
  7.450050e-02   6.496978e+01   4.765737e-01
  7.479940e-02   6.492495e+01   4.777382e-01
  7.509830e-02   6.436913e+01   4.797259e-01
  7.539730e-02   6.430467e+01   4.723817e-01
  7.569620e-02   6.467779e+01   4.746235e-01
  7.599510e-02   6.536526e+01   4.802506e-01
  7.629400e-02   6.468868e+01   4.716276e-01
  7.659290e-02   6.431981e+01   4.746235e-01
  7.689190e-02   6.427606e+01   4.701211e-01
  7.719080e-02   6.504887e+01   4.755446e-01
  7.748970e-02   6.512195e+01   4.723448e-01
  7.778860e-02   6.454064e+01   4.732476e-01
  7.808750e-02   6.402248e+01   4.679161e-01
  7.838640e-02   6.479893e+01   4.682072e-01
  7.868540e-02   6.421723e+01   4.673590e-01
  7.898430e-02   6.414957e+01   4.646080e-01
  7.928320e-02   6.406265e+01   4.697680e-01
  7.958210e-02   6.421971e+01   4.615825e-01
  7.988100e-02   6.437335e+01   4.675057e-01
  8.018000e-02   6.430750e+01   4.647656e-01
  8.047890e-02   6.456211e+01   4.652709e-01
  8.077780e-02   6.446053e+01   4.640812e-01
  8.107670e-02   6.504940e+01   4.637403e-01
  8.137560e-02   6.449505e+01   4.650292e-01
  8.167450e-02   6.440842e+01   4.618545e-01
  8.197350e-02   6.415377e+01   4.581361e-01
  8.227240e-02   6.492697e+01   4.653456e-01
  8.257130e-02   6.467595e+01   4.549008e-01
  8.287020e-02   6.410664e+01   4.619886e-01
  8.316910e-02   6.538152e+01   4.633027e-01
  8.346810e-02   6.448925e+01   4.557914e-01
  8.376700e-02   6.448128e+01   4.621157e-01
  8.406590e-02   6.438343e+01   4.523401e-01
  8.436480e-02   6.431431e+01   4.591069e-01
  8.466370e-02   6.428223e+01   4.531302e-01
  8.496270e-02   6.393553e+01   4.625971e-01
  8.526160e-02   6.482077e+01   4.804967e-01
  8.556050e-02   6.412612e+01   4.783667e-01
  8.585940e-02   6.344056e+01   4.817591e-01
  8.615830e-02   6.396737e+01   4.837552e-01
  8.645720e-02   6.547404e+01   4.942317e-01
  8.675620e-02   6.469566e+01   4.937305e-01
  8.705510e-02   6.468236e+01   4.926973e-01
  8.735400e-02   6.416426e+01   4.931775e-01
  8.765290e-02   6.382238e+01   4.923564e-01
  8.795180e-02   6.410987e+01   4.974842e-01
  8.825080e-02   6.416805e+01   4.931920e-01
  8.854970e-02   6.390687e+01   4.987400e-01
  8.884860e-02   6.434921e+01   4.984120e-01
  8.914750e-02   6.434548e+01   5.046277e-01
  8.944640e-02   6.483847e+01   5.028807e-01
  8.974530e-02   6.388010e+01   4.950756e-01
  9.004430e-02   7.358006e+01   5.291886e-01
  9.034320e-02   6.440635e+01   4.776085e-01
  9.064210e-02   6.370334e+01   4.741060e-01
  9.094100e-02   6.426441e+01   4.662721e-01
  9.123990e-02   6.395440e+01   4.639007e-01
  9.153890e-02   6.469002e+01   4.690762e-01
  9.183780e-02   6.342208e+01   4.611448e-01
  9.213670e-02   6.426312e+01   4.625521e-01
  9.243560e-02   6.515689e+01   4.645303e-01
  9.273450e-02   6.394888e+01   4.562194e-01
  9.303350e-02   6.467102e+01   4.648383e-01
  9.333240e-02   6.386700e+01   4.516643e-01
  9.363130e-02   6.357343e+01   4.540959e-01
  9.393020e-02   6.450105e+01   4.550572e-01
  9.422910e-02   6.413481e+01   4.549255e-01
  9.452800e-02   6.394968e+01   4.554377e-01
  9.482700e-02   6.375545e+01   4.445507e-01
  9.512590e-02   6.360114e+01   4.522563e-01
  9.542480e-02   6.381511e+01   4.480819e-01
  9.572370e-02   6.413288e+01   4.491961e-01
  9.602260e-02   6.407199e+01   4.512447e-01
  9.632160e-02   6.430293e+01   4.442722e-01
  9.662050e-02   6.427015e+01   4.467084e-01
  9.691940e-02   6.424221e+01   4.466113e-01
  9.721830e-02   6.429065e+01   4.442297e-01
  9.751720e-02   6.418322e+01   4.460396e-01
  9.781610e-02   6.411938e+01   4.414893e-01
  9.811510e-02   6.369656e+01   4.443453e-01
  9.841400e-02   6.419822e+01   4.389423e-01
  9.871290e-02   6.465211e+01   4.436769e-01
  9.901180e-02   6.397211e+01   4.424091e-01
  9.931070e-02   6.399985e+01   4.386124e-01
  9.960970e-02   6.462237e+01   4.439330e-01
  9.990860e-02   6.368768e+01   4.334201e-01
  1.002070e-01   6.359405e+01   4.372197e-01
  1.005060e-01   6.445374e+01   4.377322e-01
  1.008050e-01   6.409304e+01   4.389316e-01
  1.011040e-01   6.354033e+01   4.309032e-01
  1.014030e-01   6.441918e+01   4.359020e-01
  1.017020e-01   6.409604e+01   4.389419e-01
  1.020010e-01   6.383625e+01   4.332489e-01
  1.023000e-01   6.432014e+01   4.328698e-01
  1.025990e-01   6.461238e+01   4.328512e-01
  1.028980e-01   6.456310e+01   4.343574e-01
  1.031970e-01   6.450523e+01   4.365342e-01
  1.034960e-01   6.379314e+01   4.261883e-01
  1.037950e-01   6.375405e+01   4.299666e-01
  1.040930e-01   6.395794e+01   4.270606e-01
  1.043920e-01   6.405253e+01   4.313033e-01
  1.046910e-01   6.376919e+01   4.296877e-01
  1.049900e-01   6.466501e+01   4.268434e-01
  1.052890e-01   6.397697e+01   4.280952e-01
  1.055880e-01   6.523512e+01   4.306535e-01
  1.058870e-01   6.452123e+01   4.299123e-01
  1.061860e-01   6.509900e+01   4.276355e-01
  1.064850e-01   6.411278e+01   4.250169e-01
  1.067840e-01   6.469003e+01   4.291738e-01
  1.070830e-01   6.457533e+01   4.252797e-01
  1.073820e-01   6.381345e+01   4.212040e-01
  1.076800e-01   6.471623e+01   4.238610e-01
  1.079790e-01   6.395635e+01   4.232366e-01
  1.082780e-01   6.450820e+01   4.269633e-01
  1.085770e-01   6.396925e+01   4.162369e-01
  1.088760e-01   6.352056e+01   4.205461e-01
  1.091750e-01   6.386537e+01   4.201396e-01
  1.094740e-01   6.431092e+01   4.225316e-01
  1.097730e-01   6.415578e+01   4.195608e-01
  1.100720e-01   6.429093e+01   4.160899e-01
  1.103710e-01   6.402498e+01   4.215912e-01
  1.106700e-01   6.483853e+01   4.181565e-01
  1.109690e-01   6.377850e+01   4.204699e-01
  1.112670e-01   6.437841e+01   4.148958e-01
  1.115660e-01   6.399498e+01   4.148353e-01
  1.118650e-01   6.435857e+01   4.199183e-01
  1.121640e-01   6.418055e+01   4.133804e-01
  1.124630e-01   6.425284e+01   4.147848e-01
  1.127620e-01   6.344151e+01   4.121577e-01
  1.130610e-01   6.354240e+01   4.119015e-01
  1.133600e-01   6.374065e+01   4.172924e-01
  1.136590e-01   6.446664e+01   4.094213e-01
  1.139580e-01   6.492502e+01   4.154781e-01
  1.142570e-01   6.370531e+01   4.112674e-01
  1.145560e-01   6.501659e+01   4.160641e-01
  1.148550e-01   6.397141e+01   4.115470e-01
  1.151530e-01   6.495946e+01   4.092955e-01
  1.154520e-01   6.463797e+01   4.133958e-01
  1.157510e-01   6.527707e+01   4.108565e-01
  1.160500e-01   6.446318e+01   4.145821e-01
  1.163490e-01   6.447026e+01   4.083096e-01
  1.166480e-01   6.383189e+01   4.090947e-01
  1.169470e-01   6.404578e+01   4.075218e-01
  1.172460e-01   6.442243e+01   4.092810e-01
  1.175450e-01   6.377651e+01   4.038996e-01
  1.178440e-01   6.447993e+01   4.061209e-01
  1.181430e-01   6.436238e+01   4.088087e-01
  1.184420e-01   6.447344e+01   4.069284e-01
  1.187400e-01   6.469342e+01   4.062426e-01
  1.190390e-01   6.374367e+01   4.024347e-01
  1.193380e-01   6.404856e+01   4.033960e-01
  1.196370e-01   6.456847e+01   4.072282e-01
  1.199360e-01   6.446009e+01   4.027969e-01
  1.202350e-01   6.345520e+01   4.026082e-01
  1.205340e-01   6.451382e+01   4.035031e-01
  1.208330e-01   6.428600e+01   4.014505e-01
  1.211320e-01   6.411188e+01   4.041396e-01
  1.214310e-01   6.486586e+01   3.998204e-01
  1.217300e-01   6.460637e+01   4.046046e-01
  1.220290e-01   6.440471e+01   4.026238e-01
  1.223270e-01   6.444899e+01   4.001037e-01
  1.226260e-01   6.444334e+01   3.995607e-01
  1.229250e-01   6.382435e+01   3.960809e-01
  1.232240e-01   6.401047e+01   4.003235e-01
  1.235230e-01   6.415329e+01   3.999750e-01
  1.238220e-01   6.432541e+01   3.971158e-01
  1.241210e-01   6.433888e+01   3.987139e-01
  1.244200e-01   6.509554e+01   3.974268e-01
  1.247190e-01   6.355976e+01   3.973339e-01
  1.250180e-01   6.503621e+01   3.969906e-01
  1.253170e-01   6.425863e+01   3.953722e-01
  1.256160e-01   6.426454e+01   3.979629e-01
  1.259140e-01   6.450148e+01   3.958636e-01
  1.262130e-01   6.436543e+01   3.954459e-01
  1.265120e-01   6.435330e+01   3.926391e-01
  1.268110e-01   6.453912e+01   3.939562e-01
  1.271100e-01   6.422974e+01   3.965630e-01
  1.274090e-01   6.469127e+01   3.946718e-01
  1.277080e-01   6.486749e+01   3.939547e-01
  1.280070e-01   6.426167e+01   3.908742e-01
  1.283060e-01   6.497137e+01   3.945202e-01
  1.286050e-01   6.490236e+01   3.970919e-01
  1.289040e-01   6.487734e+01   3.900496e-01
  1.292030e-01   6.444293e+01   3.936625e-01
  1.295020e-01   6.426581e+01   3.894182e-01
  1.298000e-01   6.440586e+01   3.905753e-01
  1.300990e-01   6.489434e+01   3.896170e-01
  1.303980e-01   6.437575e+01   3.887804e-01
  1.306970e-01   6.426426e+01   3.913753e-01
  1.309960e-01   6.450845e+01   3.899090e-01
  1.312950e-01   6.490348e+01   3.908572e-01
  1.315940e-01   6.438350e+01   3.849919e-01
  1.318930e-01   6.473926e+01   3.889103e-01
  1.321920e-01   6.481557e+01   3.888989e-01
  1.324910e-01   6.455138e+01   3.890685e-01
  1.327900e-01   6.448470e+01   3.867118e-01
  1.330890e-01   6.459038e+01   3.865539e-01
  1.333870e-01   6.531540e+01   3.884794e-01
  1.336860e-01   6.442724e+01   3.851227e-01
  1.339850e-01   6.429292e+01   3.833212e-01
  1.342840e-01   6.456355e+01   3.869481e-01
  1.345830e-01   6.484623e+01   3.863729e-01
  1.348820e-01   6.477026e+01   3.861466e-01
  1.351810e-01   6.478254e+01   3.813311e-01
  1.354800e-01   6.432790e+01   3.843572e-01
  1.357790e-01   6.428532e+01   3.819139e-01
  1.360780e-01   6.435941e+01   3.837517e-01
  1.363770e-01   6.515562e+01   3.856510e-01
  1.366760e-01   6.423168e+01   3.850076e-01
  1.369740e-01   6.406941e+01   3.981387e-01
  1.372730e-01   6.450076e+01   4.015875e-01
  1.375720e-01   6.525931e+01   4.133566e-01
  1.378710e-01   6.452644e+01   4.127500e-01
  1.381700e-01   6.390099e+01   4.124791e-01
  1.384690e-01   6.468202e+01   4.221996e-01
  1.387680e-01   6.449871e+01   4.100884e-01
  1.390670e-01   6.448348e+01   3.983803e-01
  1.393660e-01   6.395767e+01   3.959791e-01
  1.396650e-01   6.466422e+01   3.953464e-01
  1.399640e-01   6.528379e+01   3.982570e-01
  1.402630e-01   6.429974e+01   3.871091e-01
  1.405620e-01   6.452644e+01   3.921729e-01
  1.408600e-01   6.441534e+01   3.906041e-01
  1.411590e-01   6.433795e+01   3.913527e-01
  1.414580e-01   6.505191e+01   3.940153e-01
  1.417570e-01   6.489743e+01   3.860550e-01
  1.420560e-01   6.468395e+01   3.899526e-01
  1.423550e-01   6.443136e+01   3.865518e-01
  1.426540e-01   6.569068e+01   3.867639e-01
  1.429530e-01   6.469991e+01   3.829134e-01
  1.432520e-01   6.448445e+01   3.793269e-01
  1.435510e-01   6.490753e+01   3.832973e-01
  1.438500e-01   6.487893e+01   3.791433e-01
  1.441490e-01   6.506093e+01   3.787865e-01
  1.444470e-01   6.582075e+01   3.834638e-01
  1.447460e-01   6.454018e+01   3.759523e-01
  1.450450e-01   6.454513e+01   3.797298e-01
  1.453440e-01   6.432826e+01   3.731762e-01
  1.456430e-01   6.458726e+01   3.776258e-01
  1.459420e-01   6.466505e+01   3.771920e-01
  1.462410e-01   6.443826e+01   3.747867e-01
  1.465400e-01   6.478905e+01   3.771142e-01
  1.468390e-01   6.499011e+01   3.729586e-01
  1.471380e-01   6.463993e+01   3.749401e-01
  1.474370e-01   6.472226e+01   3.758288e-01
  1.477360e-01   6.427652e+01   3.734546e-01
  1.480340e-01   6.513454e+01   3.723189e-01
  1.483330e-01   6.542093e+01   3.816205e-01
  1.486320e-01   6.415515e+01   3.873917e-01
  1.489310e-01   6.533710e+01   3.926505e-01
  1.492300e-01   6.474342e+01   3.903749e-01
  1.495290e-01   6.502221e+01   3.936766e-01
  1.498280e-01   6.405395e+01   3.952517e-01
  1.501270e-01   6.479034e+01   3.990670e-01
  1.504260e-01   6.487946e+01   3.939911e-01
  1.507250e-01   6.556082e+01   4.019565e-01
  1.510240e-01   6.530360e+01   4.001239e-01
  1.513230e-01   6.487791e+01   4.041002e-01
  1.516210e-01   6.553618e+01   4.018810e-01
  1.519200e-01   6.482150e+01   3.996837e-01
  1.522190e-01   6.506076e+01   4.073943e-01
  1.525180e-01   6.566253e+01   4.043854e-01
  1.528170e-01   6.619118e+01   4.114747e-01
  1.531160e-01   6.532593e+01   4.054931e-01
  1.534150e-01   6.499015e+01   3.986451e-01
  1.537140e-01   6.481404e+01   3.913203e-01
  1.540130e-01   6.517508e+01   3.859420e-01
  1.543120e-01   6.582384e+01   3.880931e-01
  1.546110e-01   6.523773e+01   3.838111e-01
  1.549100e-01   6.492249e+01   3.831119e-01
  1.552090e-01   6.528935e+01   3.862802e-01
  1.555070e-01   6.468618e+01   3.752904e-01
  1.558060e-01   6.480575e+01   3.809467e-01
  1.561050e-01   6.506563e+01   3.779182e-01
  1.564040e-01   6.536057e+01   3.803248e-01
  1.567030e-01   6.478107e+01   3.766533e-01
  1.570020e-01   6.448014e+01   3.738309e-01
  1.573010e-01   6.519884e+01   3.794095e-01
  1.576000e-01   6.521484e+01   3.736029e-01
  1.578990e-01   6.508925e+01   3.751619e-01
  1.581980e-01   6.471461e+01   3.723784e-01
  1.584970e-01   6.572851e+01   3.750713e-01
  1.587960e-01   6.541701e+01   3.776223e-01
  1.590940e-01   6.425313e+01   3.689603e-01
  1.593930e-01   6.490085e+01   3.695730e-01
  1.596920e-01   6.478425e+01   3.702743e-01
  1.599910e-01   6.454411e+01   3.712560e-01
  1.602900e-01   6.487702e+01   3.715822e-01
  1.605890e-01   6.485239e+01   3.659832e-01
  1.608880e-01   6.491571e+01   3.685895e-01
  1.611870e-01   6.510940e+01   3.681200e-01
  1.614860e-01   6.468175e+01   3.673143e-01
  1.617850e-01   6.463824e+01   3.639873e-01
  1.620840e-01   6.410328e+01   3.624779e-01
  1.623830e-01   6.439411e+01   3.648875e-01
  1.626810e-01   6.492279e+01   3.641949e-01
  1.629800e-01   6.421921e+01   3.583585e-01
  1.632790e-01   6.595021e+01   3.643157e-01
  1.635780e-01   6.512506e+01   3.631929e-01
  1.638770e-01   6.478647e+01   3.646024e-01
  1.641760e-01   6.495132e+01   3.632933e-01
  1.644750e-01   6.487114e+01   3.622899e-01
  1.647740e-01   6.501705e+01   3.623090e-01
  1.650730e-01   6.491553e+01   3.633888e-01
  1.653720e-01   6.495658e+01   3.631127e-01
  1.656710e-01   6.460049e+01   3.599933e-01
  1.659700e-01   6.442601e+01   3.610448e-01
  1.662680e-01   6.462101e+01   3.602419e-01
  1.665670e-01   6.460922e+01   3.611709e-01
  1.668660e-01   6.487651e+01   3.584830e-01
  1.671650e-01   6.474471e+01   3.609707e-01
  1.674640e-01   6.523330e+01   3.615601e-01
  1.677630e-01   6.516675e+01   3.594726e-01
  1.680620e-01   6.512508e+01   3.616442e-01
  1.683610e-01   6.481765e+01   3.551666e-01
  1.686600e-01   6.465315e+01   3.595673e-01
  1.689590e-01   6.477130e+01   3.563276e-01
  1.692580e-01   6.460032e+01   3.556723e-01
  1.695570e-01   6.465515e+01   3.603371e-01
  1.698560e-01   6.483965e+01   3.548612e-01
  1.701540e-01   6.508665e+01   3.583119e-01
  1.704530e-01   6.506403e+01   3.552919e-01
  1.707520e-01   6.511738e+01   3.556203e-01
  1.710510e-01   6.543315e+01   3.594523e-01
  1.713500e-01   6.446009e+01   3.532762e-01
  1.716490e-01   6.439362e+01   3.558419e-01
  1.719480e-01   6.428989e+01   3.499498e-01
  1.722470e-01   6.452679e+01   3.529164e-01
  1.725460e-01   6.455531e+01   3.546299e-01
  1.728450e-01   6.446003e+01   3.520147e-01
  1.731440e-01   6.544814e+01   3.552455e-01
  1.734430e-01   6.453918e+01   3.495710e-01
  1.737410e-01   6.458704e+01   3.532618e-01
  1.740400e-01   6.477590e+01   3.530559e-01
  1.743390e-01   6.442986e+01   3.496257e-01
  1.746380e-01   6.461399e+01   3.517192e-01
  1.749370e-01   6.481057e+01   3.499544e-01
  1.752360e-01   6.475567e+01   3.521046e-01
  1.755350e-01   6.432227e+01   3.500380e-01
  1.758340e-01   6.488787e+01   3.468799e-01
  1.761330e-01   6.416024e+01   3.504821e-01
  1.764320e-01   6.461513e+01   3.468322e-01
  1.767310e-01   6.438363e+01   3.505588e-01
  1.770300e-01   6.437573e+01   3.468739e-01
  1.773280e-01   6.453740e+01   3.486929e-01
  1.776270e-01   6.395310e+01   3.459047e-01
  1.779260e-01   6.428892e+01   3.452752e-01
  1.782250e-01   6.475783e+01   3.492879e-01
  1.785240e-01   6.444946e+01   3.451978e-01
  1.788230e-01   6.437927e+01   3.467119e-01
  1.791220e-01   6.433116e+01   3.470977e-01
  1.794210e-01   6.380457e+01   3.424616e-01
  1.797200e-01   6.444097e+01   3.456833e-01
  1.800190e-01   6.401310e+01   3.421889e-01
  1.803180e-01   6.488715e+01   3.480768e-01
  1.806170e-01   6.370394e+01   3.420250e-01
  1.809160e-01   6.461674e+01   3.437985e-01
  1.812140e-01   6.446445e+01   3.442280e-01
  1.815130e-01   6.443797e+01   3.436557e-01
  1.818120e-01   6.391354e+01   3.435914e-01
  1.821110e-01   6.463259e+01   3.415319e-01
  1.824100e-01   6.453843e+01   3.437567e-01
  1.827090e-01   6.458630e+01   3.432190e-01
  1.830080e-01   6.454652e+01   3.432792e-01
  1.833070e-01   6.469249e+01   3.412011e-01
  1.836060e-01   6.426023e+01   3.392518e-01
  1.839050e-01   6.456993e+01   3.440074e-01
  1.842040e-01   6.422829e+01   3.402994e-01
  1.845030e-01   6.487407e+01   3.411921e-01
  1.848010e-01   6.422130e+01   3.412601e-01
  1.851000e-01   6.399268e+01   3.360041e-01
  1.853990e-01   6.404513e+01   3.411195e-01
  1.856980e-01   6.465247e+01   3.402856e-01
  1.859970e-01   6.444451e+01   3.384558e-01
  1.862960e-01   6.346075e+01   3.372948e-01
  1.865950e-01   6.401467e+01   3.370080e-01
  1.868940e-01   6.448090e+01   3.421135e-01
  1.871930e-01   6.440418e+01   3.347445e-01
  1.874920e-01   6.397583e+01   3.367475e-01
  1.877910e-01   6.391582e+01   3.364316e-01
  1.880900e-01   6.453208e+01   3.380497e-01
  1.883880e-01   6.487390e+01   3.407062e-01
  1.886870e-01   6.429193e+01   3.330741e-01
  1.889860e-01   6.492725e+01   3.403627e-01
  1.892850e-01   6.388617e+01   3.350986e-01
  1.895840e-01   6.404177e+01   3.344183e-01
  1.898830e-01   6.439686e+01   3.358105e-01
  1.901820e-01   6.425313e+01   3.351248e-01
  1.904810e-01   6.449231e+01   3.355926e-01
  1.907800e-01   6.374692e+01   3.328787e-01
  1.910790e-01   6.452093e+01   3.342784e-01
  1.913780e-01   6.438193e+01   3.349955e-01
  1.916770e-01   6.327940e+01   3.319616e-01
  1.919750e-01   6.347466e+01   3.332428e-01
  1.922740e-01   6.335145e+01   3.292773e-01
  1.925730e-01   6.387719e+01   3.313928e-01
  1.928720e-01   6.408995e+01   3.327026e-01
  1.931710e-01   6.379145e+01   3.325359e-01
  1.934700e-01   6.355111e+01   3.303954e-01
  1.937690e-01   6.306253e+01   3.282282e-01
  1.940680e-01   6.401396e+01   3.325053e-01
  1.943670e-01   6.347830e+01   3.291595e-01
  1.946660e-01   6.403761e+01   3.312059e-01
  1.949650e-01   6.441496e+01   3.300901e-01
  1.952640e-01   6.323935e+01   3.285394e-01
  1.955630e-01   6.382045e+01   3.312456e-01
  1.958610e-01   6.385931e+01   3.282225e-01
  1.961600e-01   6.319343e+01   3.278278e-01
  1.964590e-01   6.377027e+01   3.278471e-01
  1.967580e-01   6.442580e+01   3.317570e-01
  1.970570e-01   6.395062e+01   3.283104e-01
  1.973560e-01   6.404814e+01   3.268145e-01
  1.976550e-01   6.320118e+01   3.274058e-01
  1.979540e-01   6.372842e+01   3.264306e-01
  1.982530e-01   6.297824e+01   3.262421e-01
  1.985520e-01   6.354229e+01   3.256652e-01
  1.988510e-01   6.328111e+01   3.251390e-01
  1.991500e-01   6.374980e+01   3.285287e-01
  1.994480e-01   6.325427e+01   3.239255e-01
  1.997470e-01   6.417818e+01   3.281623e-01
  2.000460e-01   6.369489e+01   3.230705e-01
  2.003450e-01   6.394226e+01   3.259689e-01
  2.006440e-01   6.306443e+01   3.264652e-01
  2.009430e-01   6.302796e+01   3.213747e-01
  2.012420e-01   6.338732e+01   3.255559e-01
  2.015410e-01   6.355943e+01   3.225868e-01
  2.018400e-01   6.389874e+01   3.241503e-01
  2.021390e-01   6.360085e+01   3.243844e-01
  2.024380e-01   6.352829e+01   3.193384e-01
  2.027370e-01   6.246438e+01   3.216141e-01
  2.030350e-01   6.407600e+01   3.226383e-01
  2.033340e-01   6.360350e+01   3.222796e-01
  2.036330e-01   6.306569e+01   3.184445e-01
  2.039320e-01   6.292742e+01   3.189112e-01
  2.042310e-01   6.380270e+01   3.241892e-01
  2.045300e-01   6.321535e+01   3.180106e-01
  2.048290e-01   6.375799e+01   3.204607e-01
  2.051280e-01   6.335743e+01   3.190444e-01
  2.054270e-01   6.300318e+01   3.176111e-01
  2.057260e-01   6.338984e+01   3.220166e-01
  2.060250e-01   6.314600e+01   3.174328e-01
  2.063240e-01   6.285823e+01   3.192830e-01
  2.066230e-01   6.325060e+01   3.189110e-01
  2.069210e-01   6.328229e+01   3.202207e-01
  2.072200e-01   6.311027e+01   3.191011e-01
  2.075190e-01   6.346816e+01   3.175711e-01
  2.078180e-01   6.315545e+01   3.192153e-01
  2.081170e-01   6.331760e+01   3.179983e-01
  2.084160e-01   6.343750e+01   3.203383e-01
  2.087150e-01   6.315469e+01   3.161214e-01
  2.090140e-01   6.279216e+01   3.166761e-01
  2.093130e-01   6.305664e+01   3.172081e-01
  2.096120e-01   6.292843e+01   3.163511e-01
  2.099110e-01   6.313377e+01   3.154087e-01
  2.102100e-01   6.294170e+01   3.165178e-01
  2.105080e-01   6.306086e+01   3.184324e-01
  2.108070e-01   6.241070e+01   3.138594e-01
  2.111060e-01   6.289069e+01   3.142767e-01
  2.114050e-01   6.306695e+01   3.151103e-01
  2.117040e-01   6.273086e+01   3.192338e-01
  2.120030e-01   6.270336e+01   3.250930e-01
  2.123020e-01   6.334707e+01   3.291168e-01
  2.126010e-01   6.293818e+01   3.254108e-01
  2.129000e-01   6.222855e+01   3.267908e-01
  2.131990e-01   6.306210e+01   3.318506e-01
  2.134980e-01   6.252172e+01   3.324307e-01
  2.137970e-01   6.332119e+01   3.320712e-01
  2.140950e-01   6.286426e+01   3.327176e-01
  2.143940e-01   6.288273e+01   3.340152e-01
  2.146930e-01   6.267053e+01   3.337649e-01
  2.149920e-01   6.300427e+01   3.349680e-01
  2.152910e-01   6.260980e+01   3.343913e-01
  2.155900e-01   6.244264e+01   3.368249e-01
  2.158890e-01   6.284054e+01   3.378963e-01
  2.161880e-01   6.275840e+01   3.362224e-01
  2.164870e-01   6.296708e+01   3.380737e-01
  2.167860e-01   6.265205e+01   3.309231e-01
  2.170850e-01   6.299929e+01   3.292576e-01
  2.173840e-01   6.284424e+01   3.257490e-01
  2.176820e-01   6.278415e+01   3.241468e-01
  2.179810e-01   6.223990e+01   3.237449e-01
  2.182800e-01   6.235452e+01   3.197920e-01
  2.185790e-01   6.268958e+01   3.221933e-01
  2.188780e-01   6.266168e+01   3.186466e-01
  2.191770e-01   6.266482e+01   3.207261e-01
  2.194760e-01   6.285652e+01   3.220575e-01
  2.197750e-01   6.228415e+01   3.174129e-01
  2.200740e-01   6.251587e+01   3.159786e-01
  2.203730e-01   6.287036e+01   3.186302e-01
  2.206720e-01   6.282520e+01   3.175664e-01
  2.209710e-01   6.248750e+01   3.188885e-01
  2.212700e-01   6.241890e+01   3.142745e-01
  2.215680e-01   6.295264e+01   3.184303e-01
  2.218670e-01   6.192388e+01   3.115926e-01
  2.221660e-01   6.178268e+01   3.146531e-01
  2.224650e-01   6.195010e+01   3.125685e-01
  2.227640e-01   6.213173e+01   3.127652e-01
  2.230630e-01   6.280383e+01   3.153743e-01
  2.233620e-01   6.285329e+01   3.147073e-01
  2.236610e-01   6.254444e+01   3.139332e-01
  2.239600e-01   6.202602e+01   3.090388e-01
  2.242590e-01   6.243054e+01   3.131249e-01
  2.245580e-01   6.239384e+01   3.121253e-01
  2.248570e-01   6.283257e+01   3.150502e-01
  2.251550e-01   6.177993e+01   3.088032e-01
  2.254540e-01   6.191669e+01   3.093979e-01
  2.257530e-01   6.232843e+01   3.127386e-01
  2.260520e-01   6.192497e+01   3.079092e-01
  2.263510e-01   6.198111e+01   3.090530e-01
  2.266500e-01   6.268195e+01   3.106686e-01
  2.269490e-01   6.209098e+01   3.078227e-01
  2.272480e-01   6.235752e+01   3.110072e-01
  2.275470e-01   6.176691e+01   3.054177e-01
  2.278460e-01   6.164975e+01   3.086038e-01
  2.281450e-01   6.191914e+01   3.065304e-01
  2.284440e-01   6.184193e+01   3.078275e-01
  2.287420e-01   6.221688e+01   3.096402e-01
  2.290410e-01   6.192237e+01   3.027889e-01
  2.293400e-01   6.246500e+01   3.088733e-01
  2.296390e-01   6.173732e+01   3.055891e-01
  2.299380e-01   6.189031e+01   3.064590e-01
  2.302370e-01   6.192820e+01   3.059386e-01
  2.305360e-01   6.178959e+01   3.036573e-01
  2.308350e-01   6.178440e+01   3.079344e-01
  2.311340e-01   6.188747e+01   3.024665e-01
  2.314330e-01   6.126089e+01   3.030750e-01
  2.317320e-01   6.219882e+01   3.064837e-01
  2.320310e-01   6.195965e+01   3.027613e-01
  2.323290e-01   6.197653e+01   3.075389e-01
  2.326280e-01   6.143701e+01   3.007754e-01
  2.329270e-01   6.226298e+01   3.032640e-01
  2.332260e-01   6.245515e+01   3.052883e-01
  2.335250e-01   6.168801e+01   3.026906e-01
  2.338240e-01   6.218619e+01   3.051130e-01
  2.341230e-01   6.193653e+01   3.000130e-01
  2.344220e-01   6.195737e+01   3.031123e-01
  2.347210e-01   6.128641e+01   3.013482e-01
  2.350200e-01   6.122119e+01   3.003638e-01
  2.353190e-01   6.151852e+01   3.014455e-01
  2.356180e-01   6.083237e+01   2.964155e-01
  2.359170e-01   6.127134e+01   3.017853e-01
  2.362150e-01   6.155769e+01   3.004852e-01
  2.365140e-01   6.113568e+01   2.971535e-01
  2.368130e-01   6.149755e+01   3.003384e-01
  2.371120e-01   6.120410e+01   2.982339e-01
  2.374110e-01   6.142182e+01   3.013264e-01
  2.377100e-01   6.146995e+01   2.978508e-01
  2.380090e-01   6.186724e+01   3.001920e-01
  2.383080e-01   6.173332e+01   2.979194e-01
  2.386070e-01   6.155288e+01   2.990824e-01
  2.389060e-01   6.161403e+01   2.988860e-01
  2.392050e-01   6.073049e+01   2.951527e-01
  2.395040e-01   6.148540e+01   2.990336e-01
  2.398020e-01   6.116369e+01   2.962035e-01
  2.401010e-01   6.090252e+01   2.972694e-01
  2.404000e-01   6.132598e+01   2.954757e-01
  2.406990e-01   6.097650e+01   2.963133e-01
  2.409980e-01   6.087824e+01   2.950634e-01
  2.412970e-01   6.132737e+01   2.957021e-01
  2.415960e-01   6.140611e+01   2.967899e-01
  2.418950e-01   6.098639e+01   2.941025e-01
  2.421940e-01   6.106987e+01   2.955274e-01
  2.424930e-01   6.169836e+01   2.979485e-01
  2.427920e-01   6.140630e+01   2.934643e-01
  2.430910e-01   6.132602e+01   2.952532e-01
  2.433890e-01   6.113064e+01   2.937887e-01
  2.436880e-01   6.101399e+01   2.960659e-01
  2.439870e-01   6.059987e+01   2.915309e-01
  2.442860e-01   6.150461e+01   2.931551e-01
  2.445850e-01   6.059156e+01   2.927094e-01
  2.448840e-01   6.053603e+01   2.921379e-01
  2.451830e-01   6.076676e+01   2.942364e-01
  2.454820e-01   6.066092e+01   2.904931e-01
  2.457810e-01   6.162649e+01   2.939899e-01
  2.460800e-01   6.109508e+01   2.930464e-01
  2.463790e-01   6.134881e+01   2.926753e-01
  2.466780e-01   6.149304e+01   2.934535e-01
  2.469770e-01   6.133490e+01   2.922101e-01
  2.472750e-01   6.154682e+01   2.934730e-01
  2.475740e-01   6.137133e+01   2.940368e-01
  2.478730e-01   6.108563e+01   2.886508e-01
  2.481720e-01   6.114000e+01   2.917455e-01
  2.484710e-01   6.060847e+01   2.886707e-01
  2.487700e-01   6.060016e+01   2.917484e-01
  2.490690e-01   6.146314e+01   2.927314e-01
  2.493680e-01   6.082981e+01   2.882541e-01
  2.496670e-01   6.068563e+01   2.918455e-01
  2.499660e-01   6.085870e+01   2.892660e-01
  2.502650e-01   6.058666e+01   2.898883e-01
  2.505640e-01   6.078963e+01   2.874319e-01
  2.508620e-01   6.074248e+01   2.886744e-01
  2.511610e-01   6.034499e+01   2.900565e-01
  2.514600e-01   6.037227e+01   2.869604e-01
  2.517590e-01   6.079318e+01   2.877512e-01
  2.520580e-01   6.087933e+01   2.884758e-01
  2.523570e-01   6.115708e+01   2.894476e-01
  2.526560e-01   6.104708e+01   2.900304e-01
  2.529550e-01   6.101633e+01   2.866291e-01
  2.532540e-01   6.016420e+01   2.845192e-01
  2.535530e-01   6.064286e+01   2.854453e-01
  2.538520e-01   6.034671e+01   2.860740e-01
  2.541510e-01   6.040237e+01   2.846762e-01
  2.544490e-01   6.030923e+01   2.852688e-01
  2.547480e-01   6.057541e+01   2.862047e-01
  2.550470e-01   6.063752e+01   2.846236e-01
  2.553460e-01   6.102135e+01   2.859280e-01
  2.556450e-01   6.041960e+01   2.822206e-01
  2.559440e-01   6.081946e+01   2.860643e-01
  2.562430e-01   6.086541e+01   2.875075e-01
  2.565420e-01   6.073459e+01   2.846499e-01
  2.568410e-01   6.011058e+01   2.823867e-01
  2.571400e-01   6.045030e+01   2.835824e-01
  2.574390e-01   6.078447e+01   2.864930e-01
  2.577380e-01   6.006719e+01   2.837845e-01
  2.580360e-01   6.053861e+01   2.828938e-01
  2.583350e-01   6.037813e+01   2.850246e-01
  2.586340e-01   6.031690e+01   2.817839e-01
  2.589330e-01   6.023319e+01   2.843784e-01
  2.592320e-01   6.057755e+01   2.823921e-01
  2.595310e-01   6.056946e+01   2.833630e-01
  2.598300e-01   6.080812e+01   2.858340e-01
  2.601290e-01   6.044682e+01   2.806233e-01
  2.604280e-01   6.062267e+01   2.844881e-01
  2.607270e-01   6.071716e+01   2.809595e-01
  2.610260e-01   6.040509e+01   2.827797e-01
  2.613250e-01   6.073211e+01   2.841426e-01
  2.616240e-01   6.018052e+01   2.819572e-01
  2.619220e-01   6.061131e+01   2.830636e-01
  2.622210e-01   6.034295e+01   2.796113e-01
  2.625200e-01   6.005747e+01   2.806884e-01
  2.628190e-01   6.035537e+01   2.810908e-01
  2.631180e-01   6.023965e+01   2.790847e-01
  2.634170e-01   6.043692e+01   2.831522e-01
  2.637160e-01   5.987503e+01   2.782388e-01
  2.640150e-01   6.059361e+01   2.826267e-01
  2.643140e-01   6.030845e+01   2.788623e-01
  2.646130e-01   6.037282e+01   2.793930e-01
  2.649120e-01   6.011975e+01   2.818148e-01
  2.652110e-01   5.990287e+01   2.781131e-01
  2.655090e-01   6.045837e+01   2.801672e-01
  2.658080e-01   6.019984e+01   2.779474e-01
  2.661070e-01   6.035076e+01   2.795335e-01
  2.664060e-01   5.999297e+01   2.784174e-01
  2.667050e-01   6.027696e+01   2.793626e-01
  2.670040e-01   6.006122e+01   2.786711e-01
  2.673030e-01   6.087549e+01   2.796930e-01
  2.676020e-01   5.997180e+01   2.777038e-01
  2.679010e-01   6.004021e+01   2.777675e-01
  2.682000e-01   6.045235e+01   2.775878e-01
  2.684990e-01   5.989406e+01   2.773349e-01
  2.687980e-01   6.060112e+01   2.785883e-01
  2.690960e-01   6.037804e+01   2.792139e-01
  2.693950e-01   6.036980e+01   2.762811e-01
  2.696940e-01   6.002613e+01   2.758634e-01
  2.699930e-01   6.021487e+01   2.773230e-01
  2.702920e-01   5.986601e+01   2.762383e-01
  2.705910e-01   5.991278e+01   2.768139e-01
  2.708900e-01   6.027802e+01   2.755180e-01
  2.711890e-01   5.999802e+01   2.767296e-01
  2.714880e-01   6.024303e+01   2.762686e-01
  2.717870e-01   6.066452e+01   2.776997e-01
  2.720860e-01   6.052887e+01   2.763674e-01
  2.723850e-01   5.969433e+01   2.738157e-01
  2.726840e-01   5.989370e+01   2.753741e-01
  2.729820e-01   5.951507e+01   2.743183e-01
  2.732810e-01   6.026078e+01   2.751118e-01
  2.735800e-01   6.014792e+01   2.747626e-01
  2.738790e-01   5.992509e+01   2.748019e-01
  2.741780e-01   5.971358e+01   2.747755e-01
  2.744770e-01   5.951537e+01   2.717823e-01
  2.747760e-01   5.994771e+01   2.741227e-01
  2.750750e-01   5.955876e+01   2.763696e-01
  2.753740e-01   5.987821e+01   2.815438e-01
  2.756730e-01   5.972408e+01   2.826718e-01
  2.759720e-01   5.978732e+01   2.815275e-01
  2.762710e-01   5.989079e+01   2.858138e-01
  2.765690e-01   5.933969e+01   2.837791e-01
  2.768680e-01   6.000806e+01   2.880778e-01
  2.771670e-01   6.004324e+01   2.857647e-01
  2.774660e-01   6.000693e+01   2.865052e-01
  2.777650e-01   6.023956e+01   2.905550e-01
  2.780640e-01   6.085052e+01   2.906257e-01
  2.783630e-01   5.914228e+01   2.869396e-01
  2.786620e-01   5.964982e+01   2.898835e-01
  2.789610e-01   5.993263e+01   2.906783e-01
  2.792600e-01   5.957097e+01   2.926552e-01
  2.795590e-01   6.029165e+01   2.886520e-01
  2.798580e-01   6.015537e+01   2.928630e-01
  2.801560e-01   5.958042e+01   2.910208e-01
  2.804550e-01   6.038199e+01   2.938583e-01
  2.807540e-01   5.958221e+01   2.932417e-01
  2.810530e-01   5.949573e+01   2.902680e-01
  2.813520e-01   6.025503e+01   2.960265e-01
  2.816510e-01   5.997010e+01   2.943072e-01
  2.819500e-01   5.956793e+01   2.934310e-01
  2.822490e-01   5.947109e+01   2.931924e-01
  2.825480e-01   6.021608e+01   2.945723e-01
  2.828470e-01   5.996234e+01   2.973758e-01
  2.831460e-01   5.976681e+01   2.953943e-01
  2.834450e-01   5.973323e+01   2.937254e-01
  2.837430e-01   5.953400e+01   2.949324e-01
  2.840420e-01   5.957760e+01   2.966520e-01
  2.843410e-01   5.977694e+01   3.036319e-01
  2.846400e-01   5.940990e+01   3.048225e-01
  2.849390e-01   6.016415e+01   3.146723e-01
  2.852380e-01   5.913024e+01   3.148523e-01
  2.855370e-01   5.961946e+01   3.192867e-01
  2.858360e-01   5.942749e+01   3.208128e-01
  2.861350e-01   5.938719e+01   3.235362e-01
  2.864340e-01   5.948564e+01   3.285948e-01
  2.867330e-01   5.951800e+01   3.277401e-01
  2.870320e-01   5.924260e+01   3.325927e-01
  2.873310e-01   5.947486e+01   3.301561e-01
  2.876290e-01   5.971543e+01   3.360851e-01
  2.879280e-01   5.916144e+01   3.375807e-01
  2.882270e-01   5.975965e+01   3.355378e-01
  2.885260e-01   5.999274e+01   3.402916e-01
  2.888250e-01   5.929967e+01   3.374587e-01
  2.891240e-01   5.866642e+01   3.407155e-01
  2.894230e-01   5.859453e+01   3.435817e-01
  2.897220e-01   5.904234e+01   3.367257e-01
  2.900210e-01   5.901772e+01   3.455586e-01
  2.903200e-01   5.958984e+01   3.452005e-01
  2.906190e-01   5.902461e+01   3.472577e-01
  2.909180e-01   5.909925e+01   3.484212e-01
  2.912160e-01   5.868082e+01   3.434682e-01
  2.915150e-01   5.903054e+01   3.558511e-01
  2.918140e-01   5.876568e+01   3.468708e-01
  2.921130e-01   5.918331e+01   3.513554e-01
  2.924120e-01   5.916758e+01   3.538594e-01
  2.927110e-01   5.988792e+01   3.550133e-01
  2.930100e-01   5.881689e+01   3.609961e-01
  2.933090e-01   5.900051e+01   3.557606e-01
  2.936080e-01   5.902790e+01   3.534415e-01
  2.939070e-01   5.887176e+01   3.586476e-01
  2.942060e-01   5.960747e+01   3.615098e-01
  2.945050e-01   5.931303e+01   3.681767e-01
  2.948030e-01   5.884943e+01   3.571357e-01
  2.951020e-01   5.915222e+01   3.635201e-01
  2.954010e-01   5.851097e+01   3.632680e-01
  2.957000e-01   5.848583e+01   3.649382e-01
  2.959990e-01   5.909472e+01   3.663913e-01
  2.962980e-01   5.870238e+01   3.658339e-01
  2.965970e-01   5.888731e+01   3.700020e-01
  2.968960e-01   5.914924e+01   3.705959e-01
  2.971950e-01   5.850848e+01   3.670065e-01
  2.974940e-01   5.836687e+01   3.652283e-01
  2.977930e-01   5.874578e+01   3.697849e-01
  2.980920e-01   5.867847e+01   3.698011e-01
  2.983900e-01   5.849394e+01   3.722182e-01
  2.986890e-01   5.921255e+01   3.703389e-01
  2.989880e-01   5.898601e+01   3.735462e-01
  2.992870e-01   5.856279e+01   3.731401e-01
  2.995860e-01   5.912599e+01   3.770732e-01
  2.998850e-01   5.940680e+01   3.758193e-01
  3.001840e-01   5.899193e+01   3.768856e-01
  3.004830e-01   5.818148e+01   3.791552e-01
  3.007820e-01   5.934864e+01   3.814444e-01
  3.010810e-01   5.909767e+01   3.779470e-01
  3.013800e-01   5.863455e+01   3.821321e-01
  3.016790e-01   5.844072e+01   3.804973e-01
  3.019780e-01   5.853752e+01   3.828272e-01
  3.022760e-01   5.888895e+01   3.857695e-01
  3.025750e-01   5.833247e+01   3.819029e-01
  3.028740e-01   5.888777e+01   3.891668e-01
  3.031730e-01   5.844356e+01   3.858607e-01
  3.034720e-01   5.858677e+01   3.879068e-01
  3.037710e-01   5.875339e+01   3.881940e-01
  3.040700e-01   5.944703e+01   3.923490e-01
  3.043690e-01   5.901314e+01   3.955539e-01
  3.046680e-01   5.921243e+01   3.948373e-01
  3.049670e-01   5.845017e+01   3.887789e-01
  3.052660e-01   5.877972e+01   3.967258e-01
  3.055650e-01   5.873004e+01   3.951593e-01
  3.058630e-01   5.873854e+01   4.005842e-01
  3.061620e-01   5.938619e+01   3.954162e-01
  3.064610e-01   5.936799e+01   4.004136e-01
  3.067600e-01   5.875387e+01   4.044592e-01
  3.070590e-01   5.850919e+01   3.975070e-01
  3.073580e-01   5.848380e+01   4.035285e-01
  3.076570e-01   5.946520e+01   3.995996e-01
  3.079560e-01   5.886927e+01   4.039634e-01
  3.082550e-01   5.850613e+01   4.027156e-01
  3.085540e-01   5.811033e+01   4.010567e-01
  3.088530e-01   5.836102e+01   4.070258e-01
  3.091520e-01   5.836842e+01   4.010652e-01
  3.094500e-01   5.856891e+01   4.105376e-01
  3.097490e-01   5.925855e+01   4.110719e-01
  3.100480e-01   5.877562e+01   4.063360e-01
  3.103470e-01   5.909581e+01   4.188139e-01
  3.106460e-01   5.802498e+01   4.028347e-01
  3.109450e-01   5.841034e+01   4.160509e-01
  3.112440e-01   5.840541e+01   4.090299e-01
  3.115430e-01   5.824359e+01   4.138356e-01
  3.118420e-01   5.848993e+01   4.193069e-01
  3.121410e-01   5.816750e+01   4.116461e-01
  3.124400e-01   5.821795e+01   4.193337e-01
  3.127390e-01   5.859339e+01   4.147535e-01
  3.130380e-01   5.824112e+01   4.224699e-01
  3.133360e-01   5.756552e+01   4.176461e-01
  3.136350e-01   5.812130e+01   4.189854e-01
  3.139340e-01   5.805350e+01   4.249043e-01
  3.142330e-01   5.840238e+01   4.196618e-01
  3.145320e-01   5.832045e+01   4.297922e-01
  3.148310e-01   5.856641e+01   4.257265e-01
  3.151300e-01   5.869329e+01   4.261874e-01
  3.154290e-01   5.853583e+01   4.305851e-01
  3.157280e-01   5.765426e+01   4.244910e-01
  3.160270e-01   5.803587e+01   4.342416e-01
  3.163260e-01   5.838872e+01   4.271863e-01
  3.166250e-01   5.865970e+01   4.365693e-01
  3.169230e-01   5.806090e+01   4.317422e-01
  3.172220e-01   5.865788e+01   4.388343e-01
  3.175210e-01   5.798906e+01   4.359464e-01
  3.178200e-01   5.829695e+01   4.340980e-01
  3.181190e-01   5.770521e+01   4.398703e-01
  3.184180e-01   5.742674e+01   4.342046e-01
  3.187170e-01   5.907781e+01   4.482672e-01
  3.190160e-01   5.746448e+01   4.409140e-01
  3.193150e-01   5.851999e+01   4.383182e-01
  3.196140e-01   5.788383e+01   4.473563e-01
  3.199130e-01   5.826807e+01   4.424034e-01
  3.202120e-01   5.717359e+01   4.454198e-01
  3.205100e-01   5.879953e+01   4.504686e-01
  3.208090e-01   5.815605e+01   4.447564e-01
  3.211080e-01   5.860771e+01   4.534794e-01
  3.214070e-01   5.717112e+01   4.401818e-01
  3.217060e-01   5.780202e+01   4.499336e-01
  3.220050e-01   5.805324e+01   4.480105e-01
  3.223040e-01   5.782451e+01   4.450937e-01
  3.226030e-01   5.853800e+01   4.592240e-01
  3.229020e-01   5.828444e+01   4.428597e-01
  3.232010e-01   5.894304e+01   4.577626e-01
  3.235000e-01   5.832531e+01   4.502979e-01
  3.237990e-01   5.857292e+01   4.546140e-01
  3.240970e-01   5.837814e+01   4.608003e-01
  3.243960e-01   5.755693e+01   4.481480e-01
  3.246950e-01   5.870327e+01   4.638727e-01
  3.249940e-01   5.768414e+01   4.519974e-01
  3.252930e-01   5.806635e+01   4.609021e-01
  3.255920e-01   5.817576e+01   4.640419e-01
  3.258910e-01   5.692630e+01   4.545965e-01
  3.261900e-01   5.882338e+01   4.693869e-01
  3.264890e-01   5.797123e+01   4.605244e-01
  3.267880e-01   5.832676e+01   4.655575e-01
  3.270870e-01   5.840465e+01   4.738646e-01
  3.273860e-01   5.814469e+01   4.671349e-01
  3.276850e-01   5.806247e+01   4.724744e-01
  3.279830e-01   5.727020e+01   4.622324e-01
  3.282820e-01   5.848115e+01   4.766077e-01
  3.285810e-01   5.740661e+01   4.702775e-01
  3.288800e-01   5.775004e+01   4.750878e-01
  3.291790e-01   5.775490e+01   4.712213e-01
  3.294780e-01   5.767923e+01   4.782748e-01
  3.297770e-01   5.826348e+01   4.832357e-01
  3.300760e-01   5.863381e+01   4.797034e-01
  3.303750e-01   5.709811e+01   4.809381e-01
  3.306740e-01   5.860275e+01   4.805765e-01
  3.309730e-01   5.846279e+01   4.887537e-01
  3.312720e-01   5.775660e+01   4.895154e-01
  3.315700e-01   5.740014e+01   4.791338e-01
  3.318690e-01   5.784158e+01   4.936878e-01
  3.321680e-01   5.821409e+01   4.840597e-01
  3.324670e-01   5.855808e+01   4.978486e-01
  3.327660e-01   5.825629e+01   4.938038e-01
  3.330650e-01   5.742091e+01   4.907949e-01
  3.333640e-01   5.846804e+01   5.031382e-01
  3.336630e-01   5.739230e+01   4.869003e-01
  3.339620e-01   5.781921e+01   5.032325e-01
  3.342610e-01   5.785523e+01   4.965246e-01
  3.345600e-01   5.798934e+01   5.022275e-01
  3.348590e-01   5.784419e+01   5.104981e-01
  3.351570e-01   5.835069e+01   4.969662e-01
  3.354560e-01   5.740014e+01   5.122155e-01
  3.357550e-01   5.799776e+01   4.982618e-01
  3.360540e-01   5.786654e+01   5.124345e-01
  3.363530e-01   5.806433e+01   5.195926e-01
  3.366520e-01   5.799440e+01   5.039944e-01
  3.369510e-01   5.746648e+01   5.233967e-01
  3.372500e-01   5.779360e+01   5.013792e-01
  3.375490e-01   5.820851e+01   5.241246e-01
  3.378480e-01   5.785181e+01   5.199230e-01
  3.381470e-01   5.716231e+01   5.155409e-01
  3.384460e-01   5.786786e+01   5.326717e-01
  3.387450e-01   5.795999e+01   5.116197e-01
  3.390430e-01   5.791339e+01   5.301344e-01
  3.393420e-01   5.810690e+01   5.283100e-01
  3.396410e-01   5.773985e+01   5.273101e-01
  3.399400e-01   5.853530e+01   5.464864e-01
  3.402390e-01   5.877447e+01   5.214775e-01
  3.405380e-01   5.750041e+01   5.387297e-01
  3.408370e-01   5.653909e+01   5.265205e-01
  3.411360e-01   5.744199e+01   5.341881e-01
  3.414350e-01   5.795877e+01   5.437885e-01
  3.417340e-01   5.792543e+01   5.357269e-01
  3.420330e-01   5.776805e+01   5.511476e-01
  3.423320e-01   5.703960e+01   5.323138e-01
  3.426300e-01   5.693639e+01   5.464054e-01
  3.429290e-01   5.743831e+01   5.465360e-01
  3.432280e-01   5.760191e+01   5.450661e-01
  3.435270e-01   5.817777e+01   5.666785e-01
  3.438260e-01   5.721740e+01   5.395707e-01
  3.441250e-01   5.841087e+01   5.645210e-01
  3.444240e-01   5.720494e+01   5.507608e-01
  3.447230e-01   5.665922e+01   5.528057e-01
  3.450220e-01   5.744128e+01   5.680855e-01
  3.453210e-01   5.780944e+01   5.536632e-01
  3.456200e-01   5.765049e+01   5.742696e-01
  3.459190e-01   5.767978e+01   5.609770e-01
  3.462170e-01   5.786240e+01   5.727266e-01
  3.465160e-01   5.766655e+01   5.709000e-01
  3.468150e-01   5.723520e+01   5.679113e-01
  3.471140e-01   5.795011e+01   5.865227e-01
  3.474130e-01   5.785142e+01   5.701100e-01
  3.477120e-01   5.684596e+01   5.809082e-01
  3.480110e-01   5.597009e+01   5.701742e-01
  3.483100e-01   5.712318e+01   5.777982e-01
  3.486090e-01   5.739473e+01   5.940706e-01
  3.489080e-01   5.760826e+01   5.802463e-01
  3.492070e-01   5.712578e+01   5.936447e-01
  3.495060e-01   5.723182e+01   5.828764e-01
  3.498040e-01   5.752351e+01   5.966835e-01
  3.501030e-01   5.760717e+01   5.980986e-01
  3.504020e-01   5.804960e+01   5.994059e-01
  3.507010e-01   5.766370e+01   6.116120e-01
  3.510000e-01   5.741779e+01   5.913079e-01
  3.512990e-01   5.868866e+01   6.170237e-01
  3.515980e-01   5.589988e+01   5.940748e-01
  3.518970e-01   5.735170e+01   6.152639e-01
  3.521960e-01   5.807861e+01   6.279962e-01
  3.524950e-01   5.796625e+01   6.039462e-01
  3.527940e-01   5.685191e+01   6.247086e-01
  3.530930e-01   5.809688e+01   6.149626e-01
  3.533920e-01   5.739829e+01   6.265651e-01
  3.536900e-01   5.643934e+01   6.235725e-01
  3.539890e-01   5.689803e+01   6.227017e-01
  3.542880e-01   5.723289e+01   6.397233e-01
  3.545870e-01   5.813056e+01   6.194276e-01
  3.548860e-01   5.802508e+01   6.405065e-01
  3.551850e-01   5.656410e+01   6.208717e-01
  3.554840e-01   5.750895e+01   6.376515e-01
  3.557830e-01   5.662513e+01   6.351158e-01
  3.560820e-01   5.840035e+01   6.230456e-01
  3.563810e-01   5.777483e+01   6.403240e-01
  3.566800e-01   5.752537e+01   6.238769e-01
  3.569790e-01   5.755451e+01   6.439621e-01
  3.572770e-01   5.770891e+01   6.435982e-01
  3.575760e-01   5.774113e+01   6.173492e-01
  3.578750e-01   5.845257e+01   6.617178e-01
  3.581740e-01   5.680324e+01   6.233089e-01
  3.584730e-01   5.851250e+01   6.620569e-01
  3.587720e-01   5.751464e+01   6.449711e-01
  3.590710e-01   5.748245e+01   6.435589e-01
  3.593700e-01   5.818595e+01   6.723218e-01
  3.596690e-01   5.758681e+01   6.404863e-01
  3.599680e-01   5.678046e+01   6.655230e-01
  3.602670e-01   5.737254e+01   6.517083e-01
  3.605660e-01   5.704398e+01   6.656916e-01
  3.608640e-01   5.801332e+01   6.885400e-01
  3.611630e-01   5.749165e+01   6.498410e-01
  3.614620e-01   5.774999e+01   6.914803e-01
  3.617610e-01   5.828978e+01   6.688056e-01
  3.620600e-01   5.742838e+01   6.865476e-01
  3.623590e-01   5.674617e+01   6.795095e-01
  3.626580e-01   5.709605e+01   6.816011e-01
  3.629570e-01   5.678670e+01   6.980447e-01
  3.632560e-01   5.632549e+01   6.656074e-01
  3.635550e-01   5.775780e+01   7.154624e-01
  3.638540e-01   5.792164e+01   6.986629e-01
  3.641530e-01   5.679454e+01   6.965118e-01
  3.644510e-01   5.700422e+01   7.280761e-01
  3.647500e-01   5.814244e+01   6.908027e-01
  3.650490e-01   5.764090e+01   7.303341e-01
  3.653480e-01   5.713506e+01   7.099303e-01
  3.656470e-01   5.813160e+01   7.246099e-01
  3.659460e-01   5.668974e+01   7.370389e-01
  3.662450e-01   5.732589e+01   7.094592e-01
  3.665440e-01   5.673266e+01   7.547601e-01
  3.668430e-01   5.727948e+01   7.175648e-01
  3.671420e-01   5.715065e+01   7.476584e-01
  3.674410e-01   5.675619e+01   7.356061e-01
  3.677400e-01   5.674097e+01   7.488640e-01
  3.680390e-01   5.677090e+01   7.781217e-01
  3.683370e-01   5.751070e+01   7.331113e-01
  3.686360e-01   5.705986e+01   7.714315e-01
  3.689350e-01   5.671215e+01   7.526247e-01
  3.692340e-01   5.784504e+01   7.810482e-01
  3.695330e-01   5.691485e+01   8.020950e-01
  3.698320e-01   5.797923e+01   7.550173e-01
  3.701310e-01   5.844039e+01   8.152180e-01
  3.704300e-01   5.713771e+01   7.677276e-01
  3.707290e-01   5.641487e+01   8.033894e-01
  3.710280e-01   5.736700e+01   8.052748e-01
  3.713270e-01   5.776270e+01   7.962158e-01
  3.716260e-01   5.654588e+01   8.352684e-01
  3.719240e-01   5.641651e+01   7.801091e-01
  3.722230e-01   5.647080e+01   8.374549e-01
  3.725220e-01   5.746610e+01   8.157993e-01
  3.728210e-01   5.753982e+01   8.344364e-01
  3.731200e-01   5.659151e+01   8.766768e-01
  3.734190e-01   5.638357e+01   7.983426e-01
  3.737180e-01   5.741431e+01   8.798677e-01
  3.740170e-01   5.837662e+01   8.351456e-01
  3.743160e-01   5.622187e+01   8.769693e-01
  3.746150e-01   5.885709e+01   8.908542e-01
  3.749140e-01   5.688909e+01   8.547263e-01
  3.752130e-01   5.679448e+01   9.152070e-01
  3.755110e-01   5.605827e+01   8.455909e-01
  3.758100e-01   5.763511e+01   9.219553e-01
  3.761090e-01   5.717359e+01   8.908397e-01
  3.764080e-01   5.622251e+01   9.070506e-01
  3.767070e-01   5.650427e+01   9.507600e-01
  3.770060e-01   5.700980e+01   8.767626e-01
  3.773050e-01   5.853626e+01   9.760112e-01
  3.776040e-01   5.895105e+01   9.360848e-01
  3.779030e-01   5.793305e+01   9.586520e-01
  3.782020e-01   5.894566e+01   1.044473e+00
  3.785010e-01   5.862010e+01   9.156038e-01
  3.788000e-01   5.654061e+01   1.017965e+00
  3.790990e-01   5.689747e+01   9.421609e-01
  3.793970e-01   5.756713e+01   1.017335e+00
  3.796960e-01   5.624045e+01   1.000790e+00
  3.799950e-01   5.877741e+01   1.004339e+00
  3.802940e-01   5.917752e+01   1.120352e+00
  3.805930e-01   5.622889e+01   9.524849e-01
  3.808920e-01   5.714709e+01   1.107202e+00
  3.811910e-01   5.712709e+01   1.023231e+00
  3.814900e-01   5.701792e+01   1.075810e+00
  3.817890e-01   5.750352e+01   1.179699e+00
  3.820880e-01   5.502417e+01   9.807000e-01
  3.823870e-01   5.915741e+01   1.204288e+00
  3.826860e-01   5.602817e+01   1.028429e+00
  3.829840e-01   5.783122e+01   1.214609e+00
  3.832830e-01   5.530384e+01   1.135289e+00
  3.835820e-01   5.669888e+01   1.122145e+00
  3.838810e-01   5.660449e+01   1.253552e+00
  3.841800e-01   5.602470e+01   1.102558e+00
  3.844790e-01   5.581517e+01   1.254036e+00
  3.847780e-01   5.701948e+01   1.174723e+00
  3.850770e-01   5.786214e+01   1.286461e+00
  3.853760e-01   5.708791e+01   1.363105e+00
  3.856750e-01   5.733410e+01   1.177960e+00
  3.859740e-01   5.363209e+01   1.344589e+00
  3.862730e-01   5.757612e+01   1.264265e+00
  3.865710e-01   5.737386e+01   1.390703e+00
  3.868700e-01   5.715662e+01   1.413539e+00
  3.871690e-01   5.607521e+01   1.317322e+00
  3.874680e-01   5.716574e+01   1.531653e+00
  3.877670e-01   5.519245e+01   1.328878e+00
  3.880660e-01   5.830548e+01   1.581611e+00
  3.883650e-01   5.366580e+01   1.437878e+00
  3.886640e-01   5.810049e+01   1.561187e+00
  3.889630e-01   5.519160e+01   1.655831e+00
  3.892620e-01   5.594945e+01   1.499064e+00
  3.895610e-01   5.605544e+01   1.714466e+00
  3.898600e-01   5.678128e+01   1.679508e+00
  3.901580e-01   5.415122e+01   1.708997e+00
  3.904570e-01   5.757612e+01   1.970214e+00
  3.907560e-01   5.553107e+01   1.706428e+00
  3.910550e-01   5.796066e+01   2.013057e+00
  3.913540e-01   5.775091e+01   2.009411e+00
  3.916530e-01   5.712166e+01   1.998434e+00
  3.919520e-01   5.557040e+01   2.560549e+00
  3.922510e-01   5.614284e+01   1.981238e+00
  3.925500e-01   5.638055e+01   2.663731e+00
  3.928490e-01   5.883461e+01   2.483999e+00
  3.931480e-01   5.474451e+01   2.624798e+00
  3.934470e-01   0.000000e+00   0.000000e+00
  3.937460e-01   5.650640e+01   2.666702e+00
creator: radaver
creator-version: 3725
header-file: /nas_data/SAXS_data/20151104Workshop/header/JH1_0070.txt
image-file: /nas_data/Pilatus1M/20151104_Workshop/JH1_0070.tif
angular-axis-file: /nas_data/SAXS_data/20151104Workshop/q20151029.dat
beamstop-mask-file: /nas_data/SAXS_data/20151104Workshop/fit2d20151031.msk
detector-response-file: none
beam-center-x: 949.7700
beam-center-y: 918.8000
unit-time: 1.0000
channel-first: 10
channel-last: 1315
Exposure time [s]: 1.094068
Transmitted Beam: 0.484187
Incident Beam: 0.484187
Code: JH1
Concentration [mg/ml]: 1
Run Number: 0070
