# Supplementary material for: SAXS analysis of a soluble cytosolic NgBR construct including extracellular and transmembrane domains
Source: PLoS One. 2018 Jan 18;13(1):e0191371. doi: 10.1371/journal.pone.0191371 (PMC5773207; doi:10.1371/journal.pone.0191371)
Supplement: S1 File — (ZIP) [file pone.0191371.s001.zip › JH1_0071.dat]

Sample:   c= 1.0000 mg/ml  Code: JH1
  3.656810e-03   2.263161e+04   4.134560e+01
  3.955720e-03   2.193896e+04   2.795836e+01
  4.254640e-03   1.905726e+04   2.335070e+01
  4.553560e-03   1.540391e+04   2.024081e+01
  4.852480e-03   1.245502e+04   1.704007e+01
  5.151400e-03   1.052472e+04   1.547419e+01
  5.450320e-03   8.697652e+03   1.336130e+01
  5.749240e-03   7.425216e+03   1.196143e+01
  6.048150e-03   6.350069e+03   1.084253e+01
  6.347070e-03   5.490596e+03   9.578822e+00
  6.645990e-03   4.808095e+03   8.924332e+00
  6.944910e-03   4.215203e+03   8.044486e+00
  7.243830e-03   3.767553e+03   7.369459e+00
  7.542750e-03   3.340912e+03   6.913328e+00
  7.841670e-03   3.017384e+03   6.204775e+00
  8.140580e-03   2.725051e+03   5.977887e+00
  8.439500e-03   2.488996e+03   5.506654e+00
  8.738420e-03   2.275764e+03   5.215269e+00
  9.037340e-03   2.105223e+03   4.850062e+00
  9.336260e-03   1.941065e+03   4.576597e+00
  9.635180e-03   1.790942e+03   4.383551e+00
  9.934100e-03   1.641340e+03   4.060336e+00
  1.023300e-02   1.505956e+03   3.985853e+00
  1.053190e-02   1.390056e+03   3.884035e+00
  1.083090e-02   1.293110e+03   3.746145e+00
  1.112980e-02   1.190036e+03   3.563157e+00
  1.142870e-02   1.111016e+03   3.423539e+00
  1.172760e-02   1.025208e+03   3.279528e+00
  1.202650e-02   9.497686e+02   3.147830e+00
  1.232540e-02   8.860091e+02   3.023675e+00
  1.262440e-02   8.185514e+02   2.852251e+00
  1.292330e-02   7.657465e+02   2.716165e+00
  1.322220e-02   7.072846e+02   2.610422e+00
  1.352110e-02   6.590258e+02   2.494467e+00
  1.382000e-02   6.139925e+02   2.384010e+00
  1.411900e-02   5.738944e+02   2.293633e+00
  1.441790e-02   5.362833e+02   2.201231e+00
  1.471680e-02   5.011206e+02   2.117734e+00
  1.501570e-02   4.678652e+02   2.003967e+00
  1.531460e-02   4.434993e+02   1.942279e+00
  1.561350e-02   4.157989e+02   1.847649e+00
  1.591250e-02   3.922427e+02   1.810359e+00
  1.621140e-02   3.695765e+02   1.726974e+00
  1.651030e-02   3.518184e+02   1.667255e+00
  1.680920e-02   3.284233e+02   1.610867e+00
  1.710810e-02   3.137523e+02   1.577780e+00
  1.740710e-02   2.996932e+02   1.519837e+00
  1.770600e-02   2.828904e+02   1.461776e+00
  1.800490e-02   2.681684e+02   1.411980e+00
  1.830380e-02   2.575940e+02   1.394889e+00
  1.860270e-02   2.427623e+02   1.327839e+00
  1.890170e-02   2.309238e+02   1.295058e+00
  1.920060e-02   2.221060e+02   1.258053e+00
  1.949950e-02   2.121882e+02   1.243805e+00
  1.979840e-02   2.029453e+02   1.193589e+00
  2.009730e-02   1.966085e+02   1.161920e+00
  2.039620e-02   1.887669e+02   1.136449e+00
  2.069520e-02   1.806863e+02   1.105865e+00
  2.099410e-02   1.762211e+02   1.100029e+00
  2.129300e-02   1.699713e+02   1.052036e+00
  2.159190e-02   1.642728e+02   1.069892e+00
  2.189080e-02   1.560005e+02   1.048425e+00
  2.218980e-02   1.544804e+02   1.061276e+00
  2.248870e-02   1.482433e+02   1.058179e+00
  2.278760e-02   1.430705e+02   1.029311e+00
  2.308650e-02   1.394470e+02   1.047468e+00
  2.338540e-02   1.351700e+02   1.029137e+00
  2.368430e-02   1.319959e+02   9.985086e-01
  2.398330e-02   1.272229e+02   1.002594e+00
  2.428220e-02   1.251827e+02   9.723974e-01
  2.458110e-02   1.230496e+02   9.964920e-01
  2.488000e-02   1.206788e+02   9.605247e-01
  2.517890e-02   1.168391e+02   9.338462e-01
  2.547790e-02   1.142454e+02   9.364689e-01
  2.577680e-02   1.125836e+02   9.221662e-01
  2.607570e-02   1.097087e+02   9.176871e-01
  2.637460e-02   1.087087e+02   9.061577e-01
  2.667350e-02   1.072484e+02   8.775243e-01
  2.697250e-02   1.056466e+02   8.440932e-01
  2.727140e-02   1.036218e+02   8.049404e-01
  2.757030e-02   1.007352e+02   7.949667e-01
  2.786920e-02   9.931634e+01   7.803269e-01
  2.816810e-02   9.836657e+01   7.642788e-01
  2.846700e-02   9.671148e+01   7.484656e-01
  2.876600e-02   9.528833e+01   7.339868e-01
  2.906490e-02   9.645958e+01   7.407050e-01
  2.936380e-02   9.375085e+01   7.247935e-01
  2.966270e-02   9.157961e+01   7.110955e-01
  2.996160e-02   9.133316e+01   7.111786e-01
  3.026060e-02   8.995428e+01   6.946742e-01
  3.055950e-02   8.881679e+01   6.892897e-01
  3.085840e-02   8.918756e+01   6.878104e-01
  3.115730e-02   8.732187e+01   6.777287e-01
  3.145620e-02   8.637926e+01   6.675838e-01
  3.175510e-02   8.612239e+01   6.684193e-01
  3.205410e-02   8.461156e+01   6.589198e-01
  3.235300e-02   8.459415e+01   6.561828e-01
  3.265190e-02   8.380855e+01   6.411437e-01
  3.295080e-02   8.316705e+01   6.428734e-01
  3.324970e-02   8.385081e+01   6.446630e-01
  3.354870e-02   8.148515e+01   6.338426e-01
  3.384760e-02   8.079936e+01   6.238821e-01
  3.414650e-02   8.077045e+01   6.237705e-01
  3.444540e-02   8.082901e+01   6.154216e-01
  3.474430e-02   7.952065e+01   6.157919e-01
  3.504330e-02   7.939455e+01   6.076786e-01
  3.534220e-02   7.897046e+01   6.068012e-01
  3.564110e-02   7.810619e+01   6.027279e-01
  3.594000e-02   7.768649e+01   5.896009e-01
  3.623890e-02   7.771869e+01   5.997555e-01
  3.653780e-02   7.615627e+01   5.776381e-01
  3.683680e-02   7.772372e+01   5.911446e-01
  3.713570e-02   7.647154e+01   5.870627e-01
  3.743460e-02   7.668982e+01   5.783177e-01
  3.773350e-02   7.577778e+01   5.742060e-01
  3.803240e-02   7.580324e+01   5.880108e-01
  3.833140e-02   7.626556e+01   6.038197e-01
  3.863030e-02   7.440999e+01   6.057004e-01
  3.892920e-02   7.438149e+01   6.040094e-01
  3.922810e-02   7.540066e+01   6.105166e-01
  3.952700e-02   7.342620e+01   5.985654e-01
  3.982600e-02   7.327413e+01   6.066288e-01
  4.012490e-02   7.306175e+01   5.963082e-01
  4.042380e-02   7.325611e+01   6.049474e-01
  4.072270e-02   7.348717e+01   6.035106e-01
  4.102160e-02   7.200953e+01   5.966298e-01
  4.132050e-02   7.219357e+01   5.981752e-01
  4.161950e-02   7.198072e+01   5.911190e-01
  4.191840e-02   7.175742e+01   5.979370e-01
  4.221730e-02   7.118460e+01   5.878410e-01
  4.251620e-02   7.207630e+01   5.992641e-01
  4.281510e-02   7.229833e+01   5.909046e-01
  4.311410e-02   7.225130e+01   5.914692e-01
  4.341300e-02   7.214879e+01   5.941040e-01
  4.371190e-02   7.163088e+01   5.904402e-01
  4.401080e-02   7.120746e+01   5.886925e-01
  4.430970e-02   7.006078e+01   5.794700e-01
  4.460860e-02   7.003244e+01   5.800894e-01
  4.490760e-02   7.093640e+01   5.853125e-01
  4.520650e-02   7.004030e+01   5.771921e-01
  4.550540e-02   7.019580e+01   5.807656e-01
  4.580430e-02   6.964971e+01   5.763067e-01
  4.610320e-02   6.966135e+01   5.734658e-01
  4.640220e-02   7.001285e+01   5.792718e-01
  4.670110e-02   6.850629e+01   5.644738e-01
  4.700000e-02   6.948015e+01   5.705838e-01
  4.729890e-02   6.895321e+01   5.705436e-01
  4.759780e-02   6.847988e+01   5.678726e-01
  4.789680e-02   6.794816e+01   5.621697e-01
  4.819570e-02   6.895969e+01   5.656425e-01
  4.849460e-02   6.754134e+01   5.618699e-01
  4.879350e-02   6.980963e+01   5.649685e-01
  4.909240e-02   6.843166e+01   5.669661e-01
  4.939130e-02   6.846188e+01   5.574672e-01
  4.969030e-02   6.848824e+01   5.595960e-01
  4.998920e-02   6.809474e+01   5.573118e-01
  5.028810e-02   6.845167e+01   5.567569e-01
  5.058700e-02   6.791179e+01   5.585902e-01
  5.088590e-02   6.722093e+01   5.465116e-01
  5.118490e-02   6.724635e+01   5.538291e-01
  5.148380e-02   6.886164e+01   5.577533e-01
  5.178270e-02   6.763297e+01   5.456224e-01
  5.208160e-02   6.776940e+01   5.519933e-01
  5.238050e-02   6.739528e+01   5.446628e-01
  5.267940e-02   6.755504e+01   5.530985e-01
  5.297840e-02   6.767187e+01   5.464165e-01
  5.327730e-02   6.670870e+01   5.399965e-01
  5.357620e-02   6.698592e+01   5.430061e-01
  5.387510e-02   6.781102e+01   5.431839e-01
  5.417400e-02   6.713406e+01   5.455170e-01
  5.447300e-02   6.575254e+01   5.318212e-01
  5.477190e-02   6.694363e+01   5.378430e-01
  5.507080e-02   6.678807e+01   5.372177e-01
  5.536970e-02   6.728546e+01   5.373730e-01
  5.566860e-02   6.642739e+01   5.376137e-01
  5.596760e-02   6.758093e+01   5.361202e-01
  5.626650e-02   6.671466e+01   5.350888e-01
  5.656540e-02   6.603695e+01   5.305584e-01
  5.686430e-02   6.692273e+01   5.311160e-01
  5.716320e-02   6.586775e+01   5.234198e-01
  5.746210e-02   6.579532e+01   5.283955e-01
  5.776110e-02   6.676311e+01   5.340707e-01
  5.806000e-02   6.635739e+01   5.242082e-01
  5.835890e-02   6.563999e+01   5.219395e-01
  5.865780e-02   6.645772e+01   5.223185e-01
  5.895670e-02   6.596448e+01   5.302673e-01
  5.925570e-02   6.582376e+01   5.175758e-01
  5.955460e-02   6.645583e+01   5.269130e-01
  5.985350e-02   6.647003e+01   5.195509e-01
  6.015240e-02   6.639891e+01   5.209561e-01
  6.045130e-02   6.555985e+01   5.182152e-01
  6.075020e-02   6.598790e+01   5.149023e-01
  6.104920e-02   6.607605e+01   5.191264e-01
  6.134810e-02   6.555283e+01   5.176263e-01
  6.164700e-02   6.582712e+01   5.104872e-01
  6.194590e-02   6.627629e+01   5.204748e-01
  6.224480e-02   6.591252e+01   5.076355e-01
  6.254380e-02   6.624602e+01   5.175628e-01
  6.284270e-02   6.548190e+01   5.162300e-01
  6.314160e-02   6.576277e+01   5.049719e-01
  6.344050e-02   6.560929e+01   5.117923e-01
  6.373940e-02   6.606919e+01   5.051108e-01
  6.403840e-02   6.581747e+01   5.120626e-01
  6.433730e-02   6.569050e+01   5.062560e-01
  6.463620e-02   6.451873e+01   4.976247e-01
  6.493510e-02   6.610038e+01   5.147936e-01
  6.523400e-02   6.559239e+01   5.022588e-01
  6.553290e-02   6.587866e+01   5.059363e-01
  6.583190e-02   6.584572e+01   5.037410e-01
  6.613080e-02   6.551715e+01   4.979306e-01
  6.642970e-02   6.553881e+01   5.072457e-01
  6.672860e-02   6.528360e+01   4.955549e-01
  6.702750e-02   6.512132e+01   4.999432e-01
  6.732650e-02   6.457487e+01   4.943370e-01
  6.762540e-02   6.504033e+01   4.961154e-01
  6.792430e-02   6.526072e+01   4.989591e-01
  6.822320e-02   6.476940e+01   4.892334e-01
  6.852210e-02   6.498828e+01   4.974143e-01
  6.882110e-02   6.430892e+01   4.908648e-01
  6.912000e-02   6.530336e+01   4.941556e-01
  6.941890e-02   6.441423e+01   4.874135e-01
  6.971780e-02   6.661874e+01   4.952006e-01
  7.001670e-02   6.501222e+01   4.955119e-01
  7.031560e-02   6.474406e+01   4.877082e-01
  7.061460e-02   6.530463e+01   4.902921e-01
  7.091350e-02   6.495056e+01   4.875377e-01
  7.121240e-02   6.479502e+01   4.832221e-01
  7.151130e-02   6.471767e+01   4.890380e-01
  7.181020e-02   6.466800e+01   4.822882e-01
  7.210920e-02   6.502059e+01   4.868579e-01
  7.240810e-02   6.494433e+01   4.819425e-01
  7.270700e-02   6.583936e+01   4.913385e-01
  7.300590e-02   6.488381e+01   4.830923e-01
  7.330480e-02   6.497763e+01   4.780094e-01
  7.360370e-02   6.513377e+01   4.844836e-01
  7.390270e-02   6.592678e+01   4.819368e-01
  7.420160e-02   6.511550e+01   4.862752e-01
  7.450050e-02   6.478100e+01   4.759579e-01
  7.479940e-02   6.460489e+01   4.766363e-01
  7.509830e-02   6.476193e+01   4.812653e-01
  7.539730e-02   6.533216e+01   4.762178e-01
  7.569620e-02   6.465345e+01   4.746110e-01
  7.599510e-02   6.382634e+01   4.746404e-01
  7.629400e-02   6.405954e+01   4.694046e-01
  7.659290e-02   6.408839e+01   4.738457e-01
  7.689190e-02   6.431407e+01   4.703362e-01
  7.719080e-02   6.476391e+01   4.745787e-01
  7.748970e-02   6.458442e+01   4.704676e-01
  7.778860e-02   6.482189e+01   4.743545e-01
  7.808750e-02   6.430321e+01   4.690168e-01
  7.838640e-02   6.480638e+01   4.683100e-01
  7.868540e-02   6.501038e+01   4.703125e-01
  7.898430e-02   6.388760e+01   4.637335e-01
  7.928320e-02   6.396279e+01   4.694778e-01
  7.958210e-02   6.438322e+01   4.622446e-01
  7.988100e-02   6.492063e+01   4.695648e-01
  8.018000e-02   6.461393e+01   4.659470e-01
  8.047890e-02   6.453606e+01   4.652524e-01
  8.077780e-02   6.450481e+01   4.643158e-01
  8.107670e-02   6.431314e+01   4.611831e-01
  8.137560e-02   6.412686e+01   4.637751e-01
  8.167450e-02   6.503554e+01   4.641727e-01
  8.197350e-02   6.463600e+01   4.599292e-01
  8.227240e-02   6.500472e+01   4.656996e-01
  8.257130e-02   6.484733e+01   4.555768e-01
  8.287020e-02   6.514319e+01   4.657840e-01
  8.316910e-02   6.450943e+01   4.602770e-01
  8.346810e-02   6.391399e+01   4.538274e-01
  8.376700e-02   6.480033e+01   4.633325e-01
  8.406590e-02   6.371443e+01   4.500568e-01
  8.436480e-02   6.458430e+01   4.601441e-01
  8.466370e-02   6.414010e+01   4.527023e-01
  8.496270e-02   6.394955e+01   4.627227e-01
  8.526160e-02   6.412919e+01   4.780040e-01
  8.556050e-02   6.438606e+01   4.794129e-01
  8.585940e-02   6.313174e+01   4.806630e-01
  8.615830e-02   6.385269e+01   4.833997e-01
  8.645720e-02   6.373005e+01   4.876840e-01
  8.675620e-02   6.417762e+01   4.918295e-01
  8.705510e-02   6.442175e+01   4.917834e-01
  8.735400e-02   6.400304e+01   4.926372e-01
  8.765290e-02   6.356189e+01   4.914302e-01
  8.795180e-02   6.404182e+01   4.973006e-01
  8.825080e-02   6.378690e+01   4.918047e-01
  8.854970e-02   6.468291e+01   5.018403e-01
  8.884860e-02   6.468671e+01   4.997982e-01
  8.914750e-02   6.508682e+01   5.076086e-01
  8.944640e-02   6.437958e+01   5.011791e-01
  8.974530e-02   6.337497e+01   4.931942e-01
  9.004430e-02   6.381187e+01   4.928917e-01
  9.034320e-02   6.472481e+01   4.788653e-01
  9.064210e-02   6.487111e+01   4.785093e-01
  9.094100e-02   6.411602e+01   4.658089e-01
  9.123990e-02   6.402561e+01   4.642341e-01
  9.153890e-02   6.483346e+01   4.696720e-01
  9.183780e-02   6.401282e+01   4.633625e-01
  9.213670e-02   6.402749e+01   4.617781e-01
  9.243560e-02   6.584058e+01   4.670367e-01
  9.273450e-02   6.472493e+01   4.590536e-01
  9.303350e-02   6.380962e+01   4.618070e-01
  9.333240e-02   6.367680e+01   4.510643e-01
  9.363130e-02   6.443437e+01   4.572344e-01
  9.393020e-02   6.330158e+01   4.508792e-01
  9.422910e-02   6.379083e+01   4.537773e-01
  9.452800e-02   6.448953e+01   4.574301e-01
  9.482700e-02   6.382882e+01   4.448784e-01
  9.512590e-02   6.413002e+01   4.542064e-01
  9.542480e-02   6.442746e+01   4.502995e-01
  9.572370e-02   6.352420e+01   4.471318e-01
  9.602260e-02   6.371125e+01   4.500455e-01
  9.632160e-02   6.488259e+01   4.463424e-01
  9.662050e-02   6.307969e+01   4.426236e-01
  9.691940e-02   6.549293e+01   4.510109e-01
  9.721830e-02   6.340261e+01   4.412225e-01
  9.751720e-02   6.452958e+01   4.473139e-01
  9.781610e-02   6.452938e+01   4.429702e-01
  9.811510e-02   6.381641e+01   4.448352e-01
  9.841400e-02   6.416198e+01   4.388895e-01
  9.871290e-02   6.403345e+01   4.416205e-01
  9.901180e-02   6.362863e+01   4.412912e-01
  9.931070e-02   6.465805e+01   4.409335e-01
  9.960970e-02   6.314543e+01   4.389017e-01
  9.990860e-02   6.360800e+01   4.332190e-01
  1.002070e-01   6.421303e+01   4.394135e-01
  1.005060e-01   6.410885e+01   4.366302e-01
  1.008050e-01   6.417694e+01   4.392900e-01
  1.011040e-01   6.435016e+01   4.337107e-01
  1.014030e-01   6.469970e+01   4.369208e-01
  1.017020e-01   6.413184e+01   4.391356e-01
  1.020010e-01   6.383928e+01   4.333293e-01
  1.023000e-01   6.363867e+01   4.306403e-01
  1.025990e-01   6.461010e+01   4.329137e-01
  1.028980e-01   6.439986e+01   4.338782e-01
  1.031970e-01   6.444633e+01   4.364056e-01
  1.034960e-01   6.386222e+01   4.264880e-01
  1.037950e-01   6.390523e+01   4.305458e-01
  1.040930e-01   6.382462e+01   4.266844e-01
  1.043920e-01   6.436089e+01   4.324102e-01
  1.046910e-01   6.484697e+01   4.333738e-01
  1.049900e-01   6.394189e+01   4.245188e-01
  1.052890e-01   6.358506e+01   4.268511e-01
  1.055880e-01   6.395659e+01   4.264815e-01
  1.058870e-01   6.472552e+01   4.306621e-01
  1.061860e-01   6.451030e+01   4.257665e-01
  1.064850e-01   6.386016e+01   4.242474e-01
  1.067840e-01   6.431224e+01   4.279881e-01
  1.070830e-01   6.345875e+01   4.216552e-01
  1.073820e-01   6.467123e+01   4.240941e-01
  1.076800e-01   6.453725e+01   4.233430e-01
  1.079790e-01   6.428526e+01   4.243922e-01
  1.082780e-01   6.498705e+01   4.286144e-01
  1.085770e-01   6.381929e+01   4.158160e-01
  1.088760e-01   6.363861e+01   4.210049e-01
  1.091750e-01   6.390264e+01   4.203303e-01
  1.094740e-01   6.378190e+01   4.208583e-01
  1.097730e-01   6.437967e+01   4.203604e-01
  1.100720e-01   6.439257e+01   4.164861e-01
  1.103710e-01   6.452614e+01   4.233065e-01
  1.106700e-01   6.384522e+01   4.150083e-01
  1.109690e-01   6.422342e+01   4.220022e-01
  1.112670e-01   6.326250e+01   4.113509e-01
  1.115660e-01   6.435733e+01   4.160754e-01
  1.118650e-01   6.409438e+01   4.191235e-01
  1.121640e-01   6.436914e+01   4.140543e-01
  1.124630e-01   6.401115e+01   4.140711e-01
  1.127620e-01   6.424151e+01   4.148154e-01
  1.130610e-01   6.440433e+01   4.147529e-01
  1.133600e-01   6.454560e+01   4.199871e-01
  1.136590e-01   6.460717e+01   4.099337e-01
  1.139580e-01   6.446997e+01   4.140866e-01
  1.142570e-01   6.352675e+01   4.107571e-01
  1.145560e-01   6.320789e+01   4.103025e-01
  1.148550e-01   6.372199e+01   4.108105e-01
  1.151530e-01   6.427624e+01   4.072033e-01
  1.154520e-01   6.374646e+01   4.106015e-01
  1.157510e-01   6.439026e+01   4.081222e-01
  1.160500e-01   6.451607e+01   4.148193e-01
  1.163490e-01   6.389101e+01   4.065370e-01
  1.166480e-01   6.405976e+01   4.098906e-01
  1.169470e-01   6.557358e+01   4.124206e-01
  1.172460e-01   6.378264e+01   4.073095e-01
  1.175450e-01   6.502280e+01   4.078930e-01
  1.178440e-01   6.445476e+01   4.061074e-01
  1.181430e-01   6.404037e+01   4.078508e-01
  1.184420e-01   6.387772e+01   4.051097e-01
  1.187400e-01   6.366557e+01   4.030678e-01
  1.190390e-01   6.468435e+01   4.054589e-01
  1.193380e-01   6.399306e+01   4.032865e-01
  1.196370e-01   6.505698e+01   4.088320e-01
  1.199360e-01   6.468239e+01   4.035562e-01
  1.202350e-01   6.486327e+01   4.071166e-01
  1.205340e-01   6.463065e+01   4.039337e-01
  1.208330e-01   6.482844e+01   4.032059e-01
  1.211320e-01   6.429320e+01   4.047763e-01
  1.214310e-01   6.446285e+01   3.986410e-01
  1.217300e-01   6.468053e+01   4.049023e-01
  1.220290e-01   6.555355e+01   4.062647e-01
  1.223270e-01   6.446490e+01   4.002179e-01
  1.226260e-01   6.403797e+01   3.983666e-01
  1.229250e-01   6.417696e+01   3.972378e-01
  1.232240e-01   6.469989e+01   4.025388e-01
  1.235230e-01   6.440357e+01   4.008193e-01
  1.238220e-01   6.466751e+01   3.982349e-01
  1.241210e-01   6.455745e+01   3.994552e-01
  1.244200e-01   6.470643e+01   3.963013e-01
  1.247190e-01   6.462143e+01   4.007035e-01
  1.250180e-01   6.494092e+01   3.967639e-01
  1.253170e-01   6.491457e+01   3.974494e-01
  1.256160e-01   6.479073e+01   3.996535e-01
  1.259140e-01   6.452238e+01   3.959919e-01
  1.262130e-01   6.362073e+01   3.932153e-01
  1.265120e-01   6.475757e+01   3.939343e-01
  1.268110e-01   6.511811e+01   3.957835e-01
  1.271100e-01   6.410849e+01   3.962527e-01
  1.274090e-01   6.438465e+01   3.937991e-01
  1.277080e-01   6.415853e+01   3.918594e-01
  1.280070e-01   6.470107e+01   3.922718e-01
  1.283060e-01   6.464255e+01   3.935843e-01
  1.286050e-01   6.428664e+01   3.952678e-01
  1.289040e-01   6.449254e+01   3.889541e-01
  1.292030e-01   6.471398e+01   3.945534e-01
  1.295020e-01   6.511750e+01   3.920536e-01
  1.298000e-01   6.478449e+01   3.917852e-01
  1.300990e-01   6.435376e+01   3.880537e-01
  1.303980e-01   6.558034e+01   3.924645e-01
  1.306970e-01   6.412533e+01   3.910154e-01
  1.309960e-01   6.485939e+01   3.910315e-01
  1.312950e-01   6.415221e+01   3.886514e-01
  1.315940e-01   6.509982e+01   3.871904e-01
  1.318930e-01   6.499394e+01   3.897376e-01
  1.321920e-01   6.474320e+01   3.887447e-01
  1.324910e-01   6.407968e+01   3.877072e-01
  1.327900e-01   6.428752e+01   3.861826e-01
  1.330890e-01   6.429889e+01   3.857432e-01
  1.333870e-01   6.514009e+01   3.880206e-01
  1.336860e-01   6.446423e+01   3.852956e-01
  1.339850e-01   6.368048e+01   3.815529e-01
  1.342840e-01   6.433856e+01   3.863359e-01
  1.345830e-01   6.428921e+01   3.847722e-01
  1.348820e-01   6.407044e+01   3.841170e-01
  1.351810e-01   6.505051e+01   3.821809e-01
  1.354800e-01   6.455549e+01   3.850989e-01
  1.357790e-01   6.427664e+01   3.819500e-01
  1.360780e-01   6.428412e+01   3.835893e-01
  1.363770e-01   6.493240e+01   3.850522e-01
  1.366760e-01   6.522898e+01   3.880478e-01
  1.369740e-01   6.415451e+01   3.984675e-01
  1.372730e-01   6.419400e+01   4.006963e-01
  1.375720e-01   6.349686e+01   4.078027e-01
  1.378710e-01   6.440209e+01   4.124189e-01
  1.381700e-01   6.396696e+01   4.127588e-01
  1.384690e-01   6.425363e+01   4.208673e-01
  1.387680e-01   6.475695e+01   4.109751e-01
  1.390670e-01   6.431972e+01   3.979385e-01
  1.393660e-01   6.431191e+01   3.971385e-01
  1.396650e-01   6.420401e+01   3.940008e-01
  1.399640e-01   6.480915e+01   3.968709e-01
  1.402630e-01   6.451407e+01   3.878165e-01
  1.405620e-01   6.461410e+01   3.925027e-01
  1.408600e-01   6.505933e+01   3.926153e-01
  1.411590e-01   6.392302e+01   3.901518e-01
  1.414580e-01   6.485813e+01   3.934917e-01
  1.417570e-01   6.447968e+01   3.848727e-01
  1.420560e-01   6.428396e+01   3.888080e-01
  1.423550e-01   6.444295e+01   3.866492e-01
  1.426540e-01   6.451152e+01   3.833390e-01
  1.429530e-01   6.479794e+01   3.832655e-01
  1.432520e-01   6.447409e+01   3.793578e-01
  1.435510e-01   6.500327e+01   3.836420e-01
  1.438500e-01   6.515483e+01   3.800101e-01
  1.441490e-01   6.414003e+01   3.761571e-01
  1.444470e-01   6.517165e+01   3.816301e-01
  1.447460e-01   6.457204e+01   3.761060e-01
  1.450450e-01   6.547110e+01   3.825058e-01
  1.453440e-01   6.469775e+01   3.743070e-01
  1.456430e-01   6.451984e+01   3.774898e-01
  1.459420e-01   6.487968e+01   3.778786e-01
  1.462410e-01   6.455289e+01   3.751807e-01
  1.465400e-01   6.425012e+01   3.756033e-01
  1.468390e-01   6.512891e+01   3.734171e-01
  1.471380e-01   6.486319e+01   3.756478e-01
  1.474370e-01   6.422365e+01   3.744390e-01
  1.477360e-01   6.484865e+01   3.751738e-01
  1.480340e-01   6.486610e+01   3.716111e-01
  1.483330e-01   6.505243e+01   3.806058e-01
  1.486320e-01   6.455266e+01   3.886529e-01
  1.489310e-01   6.513638e+01   3.921105e-01
  1.492300e-01   6.455013e+01   3.898549e-01
  1.495290e-01   6.461172e+01   3.924955e-01
  1.498280e-01   6.492617e+01   3.979981e-01
  1.501270e-01   6.500311e+01   3.997865e-01
  1.504260e-01   6.515177e+01   3.948810e-01
  1.507250e-01   6.512107e+01   4.006711e-01
  1.510240e-01   6.584957e+01   4.018581e-01
  1.513230e-01   6.523127e+01   4.052648e-01
  1.516210e-01   6.556727e+01   4.020414e-01
  1.519200e-01   6.519995e+01   4.009137e-01
  1.522190e-01   6.502059e+01   4.073345e-01
  1.525180e-01   6.468481e+01   4.014285e-01
  1.528170e-01   6.447012e+01   4.061558e-01
  1.531160e-01   6.469498e+01   4.035955e-01
  1.534150e-01   6.454645e+01   3.973463e-01
  1.537140e-01   6.543770e+01   3.932622e-01
  1.540130e-01   6.464523e+01   3.844323e-01
  1.543120e-01   6.458854e+01   3.844965e-01
  1.546110e-01   6.495393e+01   3.830374e-01
  1.549100e-01   6.568755e+01   3.854250e-01
  1.552090e-01   6.487385e+01   3.851114e-01
  1.555070e-01   6.493147e+01   3.760622e-01
  1.558060e-01   6.504850e+01   3.817214e-01
  1.561050e-01   6.567297e+01   3.797394e-01
  1.564040e-01   6.493234e+01   3.791383e-01
  1.567030e-01   6.500360e+01   3.773607e-01
  1.570020e-01   6.475035e+01   3.746740e-01
  1.573010e-01   6.495493e+01   3.787604e-01
  1.576000e-01   6.494907e+01   3.729012e-01
  1.578990e-01   6.433595e+01   3.730451e-01
  1.581980e-01   6.490919e+01   3.729982e-01
  1.584970e-01   6.522740e+01   3.736994e-01
  1.587960e-01   6.575656e+01   3.786624e-01
  1.590940e-01   6.508566e+01   3.714030e-01
  1.593930e-01   6.577869e+01   3.721243e-01
  1.596920e-01   6.537470e+01   3.720181e-01
  1.599910e-01   6.471455e+01   3.718060e-01
  1.602900e-01   6.510454e+01   3.722935e-01
  1.605890e-01   6.460275e+01   3.653373e-01
  1.608880e-01   6.538056e+01   3.699667e-01
  1.611870e-01   6.412281e+01   3.653795e-01
  1.614860e-01   6.441475e+01   3.666148e-01
  1.617850e-01   6.474119e+01   3.643360e-01
  1.620840e-01   6.500979e+01   3.650910e-01
  1.623830e-01   6.443566e+01   3.650643e-01
  1.626810e-01   6.497447e+01   3.643989e-01
  1.629800e-01   6.549225e+01   3.619516e-01
  1.632790e-01   6.514013e+01   3.621300e-01
  1.635780e-01   6.562230e+01   3.646359e-01
  1.638770e-01   6.516666e+01   3.657299e-01
  1.641760e-01   6.500895e+01   3.635133e-01
  1.644750e-01   6.439223e+01   3.610086e-01
  1.647740e-01   6.485635e+01   3.619195e-01
  1.650730e-01   6.443395e+01   3.620970e-01
  1.653720e-01   6.496747e+01   3.632019e-01
  1.656710e-01   6.457927e+01   3.599924e-01
  1.659700e-01   6.454403e+01   3.614339e-01
  1.662680e-01   6.421003e+01   3.591527e-01
  1.665670e-01   6.522392e+01   3.629437e-01
  1.668660e-01   6.480836e+01   3.583527e-01
  1.671650e-01   6.497908e+01   3.616821e-01
  1.674640e-01   6.426214e+01   3.589168e-01
  1.677630e-01   6.452336e+01   3.577516e-01
  1.680620e-01   6.436472e+01   3.595850e-01
  1.683610e-01   6.526304e+01   3.564424e-01
  1.686600e-01   6.532222e+01   3.614815e-01
  1.689590e-01   6.436676e+01   3.552706e-01
  1.692580e-01   6.511684e+01   3.571493e-01
  1.695570e-01   6.490109e+01   3.610802e-01
  1.698560e-01   6.462170e+01   3.543216e-01
  1.701540e-01   6.462430e+01   3.570948e-01
  1.704530e-01   6.449124e+01   3.537818e-01
  1.707520e-01   6.509379e+01   3.556135e-01
  1.710510e-01   6.560842e+01   3.599917e-01
  1.713500e-01   6.471531e+01   3.540323e-01
  1.716490e-01   6.437711e+01   3.558539e-01
  1.719480e-01   6.472040e+01   3.511764e-01
  1.722470e-01   6.438937e+01   3.525975e-01
  1.725460e-01   6.417283e+01   3.536350e-01
  1.728450e-01   6.459052e+01   3.524279e-01
  1.731440e-01   6.437953e+01   3.523905e-01
  1.734430e-01   6.486502e+01   3.505091e-01
  1.737410e-01   6.507570e+01   3.546531e-01
  1.740400e-01   6.486426e+01   3.533538e-01
  1.743390e-01   6.510169e+01   3.515007e-01
  1.746380e-01   6.513286e+01   3.531858e-01
  1.749370e-01   6.486748e+01   3.501647e-01
  1.752360e-01   6.464066e+01   3.518488e-01
  1.755350e-01   6.430119e+01   3.500373e-01
  1.758340e-01   6.471969e+01   3.464862e-01
  1.761330e-01   6.440510e+01   3.512071e-01
  1.764320e-01   6.443307e+01   3.463993e-01
  1.767310e-01   6.472908e+01   3.515549e-01
  1.770300e-01   6.499300e+01   3.485894e-01
  1.773280e-01   6.458469e+01   3.488772e-01
  1.776270e-01   6.461387e+01   3.477434e-01
  1.779260e-01   6.436353e+01   3.455315e-01
  1.782250e-01   6.565702e+01   3.517615e-01
  1.785240e-01   6.432423e+01   3.449181e-01
  1.788230e-01   6.409381e+01   3.459984e-01
  1.791220e-01   6.508449e+01   3.491806e-01
  1.794210e-01   6.499649e+01   3.457016e-01
  1.797200e-01   6.524835e+01   3.478984e-01
  1.800190e-01   6.484627e+01   3.444643e-01
  1.803180e-01   6.457757e+01   3.473017e-01
  1.806170e-01   6.491857e+01   3.453262e-01
  1.809160e-01   6.428086e+01   3.429593e-01
  1.812140e-01   6.429594e+01   3.438335e-01
  1.815130e-01   6.410684e+01   3.428271e-01
  1.818120e-01   6.411716e+01   3.441940e-01
  1.821110e-01   6.477087e+01   3.419524e-01
  1.824100e-01   6.435603e+01   3.433262e-01
  1.827090e-01   6.456343e+01   3.432138e-01
  1.830080e-01   6.436837e+01   3.428606e-01
  1.833070e-01   6.388718e+01   3.391257e-01
  1.836060e-01   6.421476e+01   3.391866e-01
  1.839050e-01   6.497035e+01   3.451283e-01
  1.842040e-01   6.418597e+01   3.402423e-01
  1.845030e-01   6.466891e+01   3.407074e-01
  1.848010e-01   6.415684e+01   3.411440e-01
  1.851000e-01   6.426578e+01   3.367748e-01
  1.853990e-01   6.438939e+01   3.420905e-01
  1.856980e-01   6.386181e+01   3.382532e-01
  1.859970e-01   6.427869e+01   3.380748e-01
  1.862960e-01   6.406592e+01   3.389542e-01
  1.865950e-01   6.416496e+01   3.374580e-01
  1.868940e-01   6.444368e+01   3.420701e-01
  1.871930e-01   6.391336e+01   3.335205e-01
  1.874920e-01   6.392563e+01   3.366699e-01
  1.877910e-01   6.400029e+01   3.367084e-01
  1.880900e-01   6.439532e+01   3.377460e-01
  1.883880e-01   6.347372e+01   3.370640e-01
  1.886870e-01   6.412633e+01   3.326987e-01
  1.889860e-01   6.418437e+01   3.384647e-01
  1.892850e-01   6.423214e+01   3.360591e-01
  1.895840e-01   6.421973e+01   3.349369e-01
  1.898830e-01   6.366798e+01   3.339587e-01
  1.901820e-01   6.424072e+01   3.351467e-01
  1.904810e-01   6.373410e+01   3.336681e-01
  1.907800e-01   6.374844e+01   3.329365e-01
  1.910790e-01   6.416589e+01   3.334114e-01
  1.913780e-01   6.342809e+01   3.325586e-01
  1.916770e-01   6.411691e+01   3.342052e-01
  1.919750e-01   6.405175e+01   3.348084e-01
  1.922740e-01   6.387359e+01   3.306850e-01
  1.925730e-01   6.362271e+01   3.307855e-01
  1.928720e-01   6.403642e+01   3.326175e-01
  1.931710e-01   6.366299e+01   3.322547e-01
  1.934700e-01   6.437583e+01   3.325862e-01
  1.937690e-01   6.405191e+01   3.308465e-01
  1.940680e-01   6.402778e+01   3.325950e-01
  1.943670e-01   6.355862e+01   3.294210e-01
  1.946660e-01   6.360768e+01   3.301457e-01
  1.949650e-01   6.393328e+01   3.289069e-01
  1.952640e-01   6.437474e+01   3.315292e-01
  1.955630e-01   6.369838e+01   3.309822e-01
  1.958610e-01   6.410782e+01   3.289138e-01
  1.961600e-01   6.383144e+01   3.295319e-01
  1.964590e-01   6.372349e+01   3.277799e-01
  1.967580e-01   6.334100e+01   3.290053e-01
  1.970570e-01   6.440970e+01   3.295401e-01
  1.973560e-01   6.365518e+01   3.258632e-01
  1.976550e-01   6.395121e+01   3.293961e-01
  1.979540e-01   6.341622e+01   3.256828e-01
  1.982530e-01   6.360555e+01   3.279159e-01
  1.985520e-01   6.317551e+01   3.247766e-01
  1.988510e-01   6.391992e+01   3.268289e-01
  1.991500e-01   6.352318e+01   3.279973e-01
  1.994480e-01   6.335275e+01   3.242300e-01
  1.997470e-01   6.381459e+01   3.272844e-01
  2.000460e-01   6.373520e+01   3.232251e-01
  2.003450e-01   6.334793e+01   3.245030e-01
  2.006440e-01   6.389633e+01   3.286646e-01
  2.009430e-01   6.296641e+01   3.212698e-01
  2.012420e-01   6.336269e+01   3.255453e-01
  2.015410e-01   6.369138e+01   3.229738e-01
  2.018400e-01   6.392273e+01   3.242637e-01
  2.021390e-01   6.388128e+01   3.251514e-01
  2.024380e-01   6.401774e+01   3.206182e-01
  2.027370e-01   6.333768e+01   3.239070e-01
  2.030350e-01   6.342396e+01   3.210445e-01
  2.033340e-01   6.350323e+01   3.220776e-01
  2.036330e-01   6.302660e+01   3.183974e-01
  2.039320e-01   6.273116e+01   3.184651e-01
  2.042310e-01   6.360751e+01   3.237453e-01
  2.045300e-01   6.309660e+01   3.177632e-01
  2.048290e-01   6.310354e+01   3.188634e-01
  2.051280e-01   6.382312e+01   3.202666e-01
  2.054270e-01   6.323020e+01   3.182343e-01
  2.057260e-01   6.289492e+01   3.208090e-01
  2.060250e-01   6.300523e+01   3.171302e-01
  2.063240e-01   6.335068e+01   3.205832e-01
  2.066230e-01   6.377937e+01   3.202932e-01
  2.069210e-01   6.323309e+01   3.201480e-01
  2.072200e-01   6.326951e+01   3.195552e-01
  2.075190e-01   6.309452e+01   3.166862e-01
  2.078180e-01   6.265782e+01   3.180067e-01
  2.081170e-01   6.288440e+01   3.169599e-01
  2.084160e-01   6.295158e+01   3.191608e-01
  2.087150e-01   6.271770e+01   3.150768e-01
  2.090140e-01   6.364485e+01   3.188706e-01
  2.093130e-01   6.342025e+01   3.181729e-01
  2.096120e-01   6.318745e+01   3.170528e-01
  2.099110e-01   6.343007e+01   3.161992e-01
  2.102100e-01   6.270415e+01   3.159711e-01
  2.105080e-01   6.295744e+01   3.182226e-01
  2.108070e-01   6.328983e+01   3.161135e-01
  2.111060e-01   6.294563e+01   3.144649e-01
  2.114050e-01   6.248260e+01   3.136979e-01
  2.117040e-01   6.256429e+01   3.188613e-01
  2.120030e-01   6.269501e+01   3.251240e-01
  2.123020e-01   6.306826e+01   3.284449e-01
  2.126010e-01   6.268928e+01   3.248193e-01
  2.129000e-01   6.261607e+01   3.278598e-01
  2.131990e-01   6.235408e+01   3.300359e-01
  2.134980e-01   6.322270e+01   3.343432e-01
  2.137970e-01   6.306647e+01   3.314562e-01
  2.140950e-01   6.266091e+01   3.322328e-01
  2.143940e-01   6.255347e+01   3.331935e-01
  2.146930e-01   6.308558e+01   3.349225e-01
  2.149920e-01   6.194155e+01   3.321848e-01
  2.152910e-01   6.265152e+01   3.345568e-01
  2.155900e-01   6.255738e+01   3.371888e-01
  2.158890e-01   6.292996e+01   3.381914e-01
  2.161880e-01   6.241115e+01   3.353452e-01
  2.164870e-01   6.244639e+01   3.367275e-01
  2.167860e-01   6.320038e+01   3.324219e-01
  2.170850e-01   6.233115e+01   3.275600e-01
  2.173840e-01   6.251327e+01   3.249427e-01
  2.176820e-01   6.228385e+01   3.229050e-01
  2.179810e-01   6.270815e+01   3.250130e-01
  2.182800e-01   6.287346e+01   3.211720e-01
  2.185790e-01   6.195289e+01   3.203465e-01
  2.188780e-01   6.253934e+01   3.183870e-01
  2.191770e-01   6.264899e+01   3.207375e-01
  2.194760e-01   6.214894e+01   3.202915e-01
  2.197750e-01   6.290789e+01   3.190500e-01
  2.200740e-01   6.223098e+01   3.153089e-01
  2.203730e-01   6.193443e+01   3.163009e-01
  2.206720e-01   6.216311e+01   3.159398e-01
  2.209710e-01   6.269984e+01   3.194816e-01
  2.212700e-01   6.249452e+01   3.145157e-01
  2.215680e-01   6.267979e+01   3.177910e-01
  2.218670e-01   6.242544e+01   3.129026e-01
  2.221660e-01   6.260740e+01   3.167975e-01
  2.224650e-01   6.264221e+01   3.143606e-01
  2.227640e-01   6.221328e+01   3.130211e-01
  2.230630e-01   6.252952e+01   3.147357e-01
  2.233620e-01   6.180652e+01   3.121263e-01
  2.236610e-01   6.245752e+01   3.137658e-01
  2.239600e-01   6.243271e+01   3.101005e-01
  2.242590e-01   6.217583e+01   3.125361e-01
  2.245580e-01   6.178929e+01   3.106598e-01
  2.248570e-01   6.260009e+01   3.145177e-01
  2.251550e-01   6.230176e+01   3.101548e-01
  2.254540e-01   6.267291e+01   3.113320e-01
  2.257530e-01   6.261390e+01   3.135048e-01
  2.260520e-01   6.239836e+01   3.091339e-01
  2.263510e-01   6.237269e+01   3.100779e-01
  2.266500e-01   6.231719e+01   3.098135e-01
  2.269490e-01   6.246984e+01   3.088104e-01
  2.272480e-01   6.188740e+01   3.098828e-01
  2.275470e-01   6.242442e+01   3.070887e-01
  2.278460e-01   6.232956e+01   3.103509e-01
  2.281450e-01   6.182687e+01   3.063515e-01
  2.284440e-01   6.227120e+01   3.089441e-01
  2.287420e-01   6.150790e+01   3.079208e-01
  2.290410e-01   6.210830e+01   3.032923e-01
  2.293400e-01   6.202537e+01   3.078343e-01
  2.296390e-01   6.178758e+01   3.057630e-01
  2.299380e-01   6.260710e+01   3.082785e-01
  2.302370e-01   6.179859e+01   3.056678e-01
  2.305360e-01   6.223654e+01   3.048029e-01
  2.308350e-01   6.201475e+01   3.085578e-01
  2.311340e-01   6.196223e+01   3.026981e-01
  2.314330e-01   6.177120e+01   3.043839e-01
  2.317320e-01   6.235644e+01   3.069215e-01
  2.320310e-01   6.157570e+01   3.018707e-01
  2.323290e-01   6.195539e+01   3.075362e-01
  2.326280e-01   6.165429e+01   3.013556e-01
  2.329270e-01   6.203935e+01   3.027679e-01
  2.332260e-01   6.164689e+01   3.033555e-01
  2.335250e-01   6.170948e+01   3.027923e-01
  2.338240e-01   6.190534e+01   3.044725e-01
  2.341230e-01   6.175743e+01   2.996275e-01
  2.344220e-01   6.190624e+01   3.030363e-01
  2.347210e-01   6.148116e+01   3.018755e-01
  2.350200e-01   6.176728e+01   3.017493e-01
  2.353190e-01   6.126657e+01   3.008763e-01
  2.356180e-01   6.122916e+01   2.974288e-01
  2.359170e-01   6.198259e+01   3.035810e-01
  2.362150e-01   6.133553e+01   2.999911e-01
  2.365140e-01   6.163226e+01   2.984062e-01
  2.368130e-01   6.167300e+01   3.008153e-01
  2.371120e-01   6.214993e+01   3.005781e-01
  2.374110e-01   6.182323e+01   3.023584e-01
  2.377100e-01   6.142056e+01   2.977794e-01
  2.380090e-01   6.171826e+01   2.998789e-01
  2.383080e-01   6.104860e+01   2.963105e-01
  2.386070e-01   6.105384e+01   2.979158e-01
  2.389060e-01   6.133522e+01   2.982573e-01
  2.392050e-01   6.162402e+01   2.973642e-01
  2.395040e-01   6.168863e+01   2.995759e-01
  2.398020e-01   6.139157e+01   2.968028e-01
  2.401010e-01   6.164363e+01   2.991211e-01
  2.404000e-01   6.091149e+01   2.945232e-01
  2.406990e-01   6.200309e+01   2.988456e-01
  2.409980e-01   6.062758e+01   2.945030e-01
  2.412970e-01   6.076960e+01   2.944020e-01
  2.415960e-01   6.147623e+01   2.970074e-01
  2.418950e-01   6.137644e+01   2.950893e-01
  2.421940e-01   6.078208e+01   2.948780e-01
  2.424930e-01   6.121028e+01   2.968157e-01
  2.427920e-01   6.126906e+01   2.931836e-01
  2.430910e-01   6.170990e+01   2.962238e-01
  2.433890e-01   6.128462e+01   2.942061e-01
  2.436880e-01   6.147351e+01   2.972268e-01
  2.439870e-01   6.118068e+01   2.929721e-01
  2.442860e-01   6.150356e+01   2.932001e-01
  2.445850e-01   6.110767e+01   2.940010e-01
  2.448840e-01   6.146949e+01   2.944294e-01
  2.451830e-01   6.087053e+01   2.945352e-01
  2.454820e-01   6.141809e+01   2.923478e-01
  2.457810e-01   6.128730e+01   2.932272e-01
  2.460800e-01   6.110081e+01   2.931076e-01
  2.463790e-01   6.111728e+01   2.921698e-01
  2.466780e-01   6.097363e+01   2.922589e-01
  2.469770e-01   6.067797e+01   2.906881e-01
  2.472750e-01   6.122240e+01   2.927459e-01
  2.475740e-01   6.125310e+01   2.938010e-01
  2.478730e-01   6.117500e+01   2.889087e-01
  2.481720e-01   6.106093e+01   2.916040e-01
  2.484710e-01   6.083578e+01   2.892583e-01
  2.487700e-01   6.076872e+01   2.922012e-01
  2.490690e-01   6.043427e+01   2.903180e-01
  2.493680e-01   6.109820e+01   2.889361e-01
  2.496670e-01   6.118405e+01   2.930890e-01
  2.499660e-01   6.123463e+01   2.902050e-01
  2.502650e-01   6.053830e+01   2.898195e-01
  2.505640e-01   6.109346e+01   2.881959e-01
  2.508620e-01   6.107642e+01   2.895137e-01
  2.511610e-01   6.122922e+01   2.922212e-01
  2.514600e-01   6.084345e+01   2.881247e-01
  2.517590e-01   6.063031e+01   2.874120e-01
  2.520580e-01   6.076915e+01   2.882613e-01
  2.523570e-01   6.091652e+01   2.889246e-01
  2.526560e-01   6.066851e+01   2.891765e-01
  2.529550e-01   6.033571e+01   2.850722e-01
  2.532540e-01   6.077590e+01   2.860082e-01
  2.535530e-01   6.035204e+01   2.848062e-01
  2.538520e-01   6.066199e+01   2.868668e-01
  2.541510e-01   6.075746e+01   2.855580e-01
  2.544490e-01   6.088758e+01   2.866798e-01
  2.547480e-01   6.067349e+01   2.864827e-01
  2.550470e-01   6.048076e+01   2.843015e-01
  2.553460e-01   6.059215e+01   2.849668e-01
  2.556450e-01   6.040093e+01   2.822227e-01
  2.559440e-01   6.056055e+01   2.855010e-01
  2.562430e-01   6.054685e+01   2.868006e-01
  2.565420e-01   6.039928e+01   2.839091e-01
  2.568410e-01   6.110674e+01   2.847631e-01
  2.571400e-01   6.064022e+01   2.840736e-01
  2.574390e-01   6.022199e+01   2.852105e-01
  2.577380e-01   6.088195e+01   2.857489e-01
  2.580360e-01   6.027126e+01   2.823141e-01
  2.583350e-01   6.028059e+01   2.848404e-01
  2.586340e-01   6.078416e+01   2.829191e-01
  2.589330e-01   6.102094e+01   2.862783e-01
  2.592320e-01   6.004278e+01   2.811884e-01
  2.595310e-01   6.067130e+01   2.836470e-01
  2.598300e-01   6.032381e+01   2.847396e-01
  2.601290e-01   6.036735e+01   2.804843e-01
  2.604280e-01   6.055818e+01   2.843828e-01
  2.607270e-01   6.002284e+01   2.793937e-01
  2.610260e-01   5.987510e+01   2.815820e-01
  2.613250e-01   6.040203e+01   2.834153e-01
  2.616240e-01   6.050659e+01   2.827658e-01
  2.619220e-01   6.008480e+01   2.818771e-01
  2.622210e-01   6.041434e+01   2.798220e-01
  2.625200e-01   6.101388e+01   2.829603e-01
  2.628190e-01   6.021385e+01   2.808065e-01
  2.631180e-01   6.055017e+01   2.798484e-01
  2.634170e-01   6.039412e+01   2.830978e-01
  2.637160e-01   6.012465e+01   2.788634e-01
  2.640150e-01   6.000928e+01   2.813062e-01
  2.643140e-01   6.074977e+01   2.799261e-01
  2.646130e-01   6.030960e+01   2.792919e-01
  2.649120e-01   6.040484e+01   2.825279e-01
  2.652110e-01   6.020127e+01   2.788501e-01
  2.655090e-01   5.999223e+01   2.791302e-01
  2.658080e-01   6.031690e+01   2.782626e-01
  2.661070e-01   5.991700e+01   2.785723e-01
  2.664060e-01   6.023342e+01   2.790200e-01
  2.667050e-01   6.013589e+01   2.790806e-01
  2.670040e-01   5.997720e+01   2.785212e-01
  2.673030e-01   6.036688e+01   2.785673e-01
  2.676020e-01   6.024593e+01   2.783828e-01
  2.679010e-01   5.997610e+01   2.776642e-01
  2.682000e-01   6.042730e+01   2.775752e-01
  2.684990e-01   5.999568e+01   2.776150e-01
  2.687980e-01   6.032481e+01   2.779975e-01
  2.690960e-01   6.020772e+01   2.788650e-01
  2.693950e-01   6.031853e+01   2.762085e-01
  2.696940e-01   5.974501e+01   2.752612e-01
  2.699930e-01   5.968244e+01   2.761389e-01
  2.702920e-01   6.000398e+01   2.766012e-01
  2.705910e-01   5.984774e+01   2.767084e-01
  2.708900e-01   6.011740e+01   2.751952e-01
  2.711890e-01   6.049497e+01   2.779183e-01
  2.714880e-01   6.015735e+01   2.761168e-01
  2.717870e-01   5.970756e+01   2.755453e-01
  2.720860e-01   6.008901e+01   2.754060e-01
  2.723850e-01   5.990590e+01   2.743449e-01
  2.726840e-01   5.965094e+01   2.748599e-01
  2.729820e-01   6.013513e+01   2.757883e-01
  2.732810e-01   6.011572e+01   2.748249e-01
  2.735800e-01   5.981836e+01   2.740532e-01
  2.738790e-01   5.976423e+01   2.744773e-01
  2.741780e-01   5.948502e+01   2.742935e-01
  2.744770e-01   5.967742e+01   2.721962e-01
  2.747760e-01   5.993703e+01   2.741427e-01
  2.750750e-01   6.016688e+01   2.778219e-01
  2.753740e-01   5.973075e+01   2.812424e-01
  2.756730e-01   6.055979e+01   2.846887e-01
  2.759720e-01   5.966878e+01   2.812938e-01
  2.762710e-01   5.984879e+01   2.857599e-01
  2.765690e-01   5.975260e+01   2.848108e-01
  2.768680e-01   6.037750e+01   2.890100e-01
  2.771670e-01   6.008446e+01   2.859091e-01
  2.774660e-01   5.996890e+01   2.864607e-01
  2.777650e-01   5.972916e+01   2.893683e-01
  2.780640e-01   5.988995e+01   2.883694e-01
  2.783630e-01   6.019892e+01   2.895384e-01
  2.786620e-01   5.963955e+01   2.899054e-01
  2.789610e-01   5.973768e+01   2.902522e-01
  2.792600e-01   5.998434e+01   2.937164e-01
  2.795590e-01   5.957436e+01   2.869763e-01
  2.798580e-01   5.958867e+01   2.915274e-01
  2.801560e-01   5.930396e+01   2.903918e-01
  2.804550e-01   5.978068e+01   2.924389e-01
  2.807540e-01   5.977619e+01   2.937662e-01
  2.810530e-01   6.006890e+01   2.917100e-01
  2.813520e-01   5.966061e+01   2.946104e-01
  2.816510e-01   5.947229e+01   2.931306e-01
  2.819500e-01   5.999064e+01   2.945179e-01
  2.822490e-01   6.026536e+01   2.951915e-01
  2.825480e-01   5.955808e+01   2.930059e-01
  2.828470e-01   6.003193e+01   2.975965e-01
  2.831460e-01   6.008848e+01   2.962361e-01
  2.834450e-01   6.028427e+01   2.951249e-01
  2.837430e-01   5.930773e+01   2.944191e-01
  2.840420e-01   5.951563e+01   2.965457e-01
  2.843410e-01   5.989813e+01   3.039888e-01
  2.846400e-01   6.011127e+01   3.066662e-01
  2.849390e-01   5.931108e+01   3.124840e-01
  2.852380e-01   5.963070e+01   3.162331e-01
  2.855370e-01   5.922826e+01   3.182890e-01
  2.858360e-01   5.993356e+01   3.222281e-01
  2.861350e-01   5.969911e+01   3.244373e-01
  2.864340e-01   5.986443e+01   3.296927e-01
  2.867330e-01   5.902999e+01   3.264466e-01
  2.870320e-01   5.947845e+01   3.333081e-01
  2.873310e-01   5.963346e+01   3.306496e-01
  2.876290e-01   5.902144e+01   3.341806e-01
  2.879280e-01   5.936558e+01   3.382174e-01
  2.882270e-01   5.897994e+01   3.333956e-01
  2.885260e-01   5.916840e+01   3.380003e-01
  2.888250e-01   5.926701e+01   3.374204e-01
  2.891240e-01   5.886951e+01   3.413600e-01
  2.894230e-01   5.893798e+01   3.446430e-01
  2.897220e-01   5.925548e+01   3.373876e-01
  2.900210e-01   5.839322e+01   3.437811e-01
  2.903200e-01   5.936910e+01   3.446163e-01
  2.906190e-01   5.938503e+01   3.483727e-01
  2.909180e-01   5.888004e+01   3.478307e-01
  2.912160e-01   5.926292e+01   3.452235e-01
  2.915150e-01   5.921704e+01   3.564705e-01
  2.918140e-01   5.921277e+01   3.482442e-01
  2.921130e-01   5.854729e+01   3.495190e-01
  2.924120e-01   5.904914e+01   3.535623e-01
  2.927110e-01   5.911156e+01   3.527618e-01
  2.930100e-01   5.921051e+01   3.622607e-01
  2.933090e-01   5.917197e+01   3.563349e-01
  2.936080e-01   5.882051e+01   3.528772e-01
  2.939070e-01   5.860452e+01   3.578906e-01
  2.942060e-01   5.895346e+01   3.595793e-01
  2.945050e-01   5.951742e+01   3.688702e-01
  2.948030e-01   5.890534e+01   3.573632e-01
  2.951020e-01   5.833782e+01   3.610675e-01
  2.954010e-01   5.860663e+01   3.636238e-01
  2.957000e-01   5.855261e+01   3.652056e-01
  2.959990e-01   5.850941e+01   3.646313e-01
  2.962980e-01   5.898139e+01   3.667617e-01
  2.965970e-01   5.882267e+01   3.698588e-01
  2.968960e-01   5.873638e+01   3.693600e-01
  2.971950e-01   5.867021e+01   3.675729e-01
  2.974940e-01   5.889330e+01   3.669311e-01
  2.977930e-01   5.855059e+01   3.692299e-01
  2.980920e-01   5.875343e+01   3.700971e-01
  2.983900e-01   5.896306e+01   3.737683e-01
  2.986890e-01   5.905332e+01   3.699005e-01
  2.989880e-01   5.864070e+01   3.725115e-01
  2.992870e-01   5.882196e+01   3.740254e-01
  2.995860e-01   5.948673e+01   3.782830e-01
  2.998850e-01   5.833917e+01   3.724873e-01
  3.001840e-01   5.844260e+01   3.751875e-01
  3.004830e-01   5.860074e+01   3.805804e-01
  3.007820e-01   5.910791e+01   3.807317e-01
  3.010810e-01   5.857763e+01   3.763414e-01
  3.013800e-01   5.848414e+01   3.817034e-01
  3.016790e-01   5.838035e+01   3.803623e-01
  3.019780e-01   5.853394e+01   3.828775e-01
  3.022760e-01   5.791202e+01   3.826182e-01
  3.025750e-01   5.827633e+01   3.817809e-01
  3.028740e-01   5.867273e+01   3.885185e-01
  3.031730e-01   5.862559e+01   3.865237e-01
  3.034720e-01   5.963342e+01   3.914198e-01
  3.037710e-01   5.860566e+01   3.877684e-01
  3.040700e-01   5.846124e+01   3.891453e-01
  3.043690e-01   5.933991e+01   3.967117e-01
  3.046680e-01   5.902355e+01   3.942709e-01
  3.049670e-01   5.884419e+01   3.901503e-01
  3.052660e-01   5.829520e+01   3.951513e-01
  3.055650e-01   5.840330e+01   3.941224e-01
  3.058630e-01   5.858267e+01   4.001172e-01
  3.061620e-01   5.909992e+01   3.945259e-01
  3.064610e-01   5.822557e+01   3.966066e-01
  3.067600e-01   5.912941e+01   4.058154e-01
  3.070590e-01   5.834714e+01   3.970204e-01
  3.073580e-01   5.824929e+01   4.027839e-01
  3.076570e-01   5.892575e+01   3.978474e-01
  3.079560e-01   5.830602e+01   4.020914e-01
  3.082550e-01   5.818124e+01   4.016609e-01
  3.085540e-01   5.841712e+01   4.021791e-01
  3.088530e-01   5.891094e+01   4.090051e-01
  3.091520e-01   5.880084e+01   4.026133e-01
  3.094500e-01   5.870591e+01   4.110840e-01
  3.097490e-01   5.875574e+01   4.093905e-01
  3.100480e-01   5.814835e+01   4.042273e-01
  3.103470e-01   5.878538e+01   4.177801e-01
  3.106460e-01   5.910126e+01   4.066194e-01
  3.109450e-01   5.899251e+01   4.181868e-01
  3.112440e-01   5.789994e+01   4.073221e-01
  3.115430e-01   5.811245e+01   4.134364e-01
  3.118420e-01   5.842468e+01   4.191408e-01
  3.121410e-01   5.849815e+01   4.128813e-01
  3.124400e-01   5.863865e+01   4.209142e-01
  3.127390e-01   5.852720e+01   4.145863e-01
  3.130380e-01   5.868609e+01   4.241494e-01
  3.133360e-01   5.834496e+01   4.205322e-01
  3.136350e-01   5.827609e+01   4.196109e-01
  3.139340e-01   5.832118e+01   4.259518e-01
  3.142330e-01   5.817696e+01   4.189189e-01
  3.145320e-01   5.845340e+01   4.303515e-01
  3.148310e-01   5.882375e+01   4.267299e-01
  3.151300e-01   5.865658e+01   4.261231e-01
  3.154290e-01   5.857063e+01   4.307829e-01
  3.157280e-01   5.915485e+01   4.300494e-01
  3.160270e-01   5.849995e+01   4.360450e-01
  3.163260e-01   5.800120e+01   4.258353e-01
  3.166250e-01   5.899722e+01   4.378943e-01
  3.169230e-01   5.859354e+01   4.337883e-01
  3.172220e-01   5.872614e+01   4.391606e-01
  3.175210e-01   5.828979e+01   4.371461e-01
  3.178200e-01   5.777585e+01   4.322235e-01
  3.181190e-01   5.804254e+01   4.412255e-01
  3.184180e-01   5.775077e+01   4.354984e-01
  3.187170e-01   5.840965e+01   4.457973e-01
  3.190160e-01   5.768276e+01   4.418222e-01
  3.193150e-01   5.868673e+01   4.390133e-01
  3.196140e-01   5.758785e+01   4.462834e-01
  3.199130e-01   5.812566e+01   4.419340e-01
  3.202120e-01   5.789330e+01   4.482872e-01
  3.205100e-01   5.822825e+01   4.483476e-01
  3.208090e-01   5.811364e+01   4.446662e-01
  3.211080e-01   5.888292e+01   4.546165e-01
  3.214070e-01   5.775242e+01   4.424855e-01
  3.217060e-01   5.740734e+01   4.484674e-01
  3.220050e-01   5.756364e+01   4.461896e-01
  3.223040e-01   5.890908e+01   4.493212e-01
  3.226030e-01   5.838399e+01   4.586938e-01
  3.229020e-01   5.835718e+01   4.432077e-01
  3.232010e-01   5.753965e+01   4.523535e-01
  3.235000e-01   5.833029e+01   4.503900e-01
  3.237990e-01   5.869072e+01   4.551446e-01
  3.240970e-01   5.801865e+01   4.594537e-01
  3.243960e-01   5.806773e+01   4.502051e-01
  3.246950e-01   5.743527e+01   4.589098e-01
  3.249940e-01   5.908455e+01   4.575251e-01
  3.252930e-01   5.909521e+01   4.650428e-01
  3.255920e-01   5.787617e+01   4.629205e-01
  3.258910e-01   5.812133e+01   4.594177e-01
  3.261900e-01   5.763224e+01   4.646855e-01
  3.264890e-01   5.834499e+01   4.620815e-01
  3.267880e-01   5.796278e+01   4.641778e-01
  3.270870e-01   5.894277e+01   4.761197e-01
  3.273860e-01   5.845260e+01   4.684460e-01
  3.276850e-01   5.861971e+01   4.748131e-01
  3.279830e-01   5.843445e+01   4.669828e-01
  3.282820e-01   5.862831e+01   4.772843e-01
  3.285810e-01   5.865456e+01   4.754386e-01
  3.288800e-01   5.752244e+01   4.742275e-01
  3.291790e-01   5.778130e+01   4.714054e-01
  3.294780e-01   5.763444e+01   4.781665e-01
  3.297770e-01   5.762885e+01   4.806745e-01
  3.300760e-01   5.764384e+01   4.757136e-01
  3.303750e-01   5.864836e+01   4.875022e-01
  3.306740e-01   5.772289e+01   4.770324e-01
  3.309730e-01   5.843268e+01   4.887069e-01
  3.312720e-01   5.770475e+01   4.893749e-01
  3.315700e-01   5.722670e+01   4.784868e-01
  3.318690e-01   5.741352e+01   4.919372e-01
  3.321680e-01   5.932811e+01   4.887485e-01
  3.324670e-01   5.800123e+01   4.955561e-01
  3.327660e-01   5.827935e+01   4.939815e-01
  3.330650e-01   5.838788e+01   4.949903e-01
  3.333640e-01   5.719198e+01   4.976980e-01
  3.336630e-01   5.787782e+01   4.890346e-01
  3.339620e-01   5.841189e+01   5.058871e-01
  3.342610e-01   5.773757e+01   4.960997e-01
  3.345600e-01   5.751210e+01   5.002376e-01
  3.348590e-01   5.603767e+01   5.025446e-01
  3.351570e-01   5.786575e+01   4.949769e-01
  3.354560e-01   5.713068e+01   5.110946e-01
  3.357550e-01   5.854323e+01   5.006805e-01
  3.360540e-01   5.754938e+01   5.111110e-01
  3.363530e-01   5.810174e+01   5.198442e-01
  3.366520e-01   5.812710e+01   5.046524e-01
  3.369510e-01   5.671259e+01   5.200364e-01
  3.372500e-01   5.857376e+01   5.048336e-01
  3.375490e-01   5.742010e+01   5.206472e-01
  3.378480e-01   5.763216e+01   5.190192e-01
  3.381470e-01   5.744128e+01   5.168811e-01
  3.384460e-01   5.805337e+01   5.336112e-01
  3.387450e-01   5.803298e+01   5.120247e-01
  3.390430e-01   5.796128e+01   5.304394e-01
  3.393420e-01   5.779418e+01   5.269718e-01
  3.396410e-01   5.718531e+01   5.248568e-01
  3.399400e-01   5.818169e+01   5.449215e-01
  3.402390e-01   5.736335e+01   5.152628e-01
  3.405380e-01   5.871062e+01   5.444577e-01
  3.408370e-01   5.798470e+01   5.332956e-01
  3.411360e-01   5.794263e+01   5.365978e-01
  3.414350e-01   5.803369e+01   5.442279e-01
  3.417340e-01   5.774098e+01   5.349599e-01
  3.420330e-01   5.712400e+01   5.481554e-01
  3.423320e-01   5.734630e+01   5.338294e-01
  3.426300e-01   5.728529e+01   5.481658e-01
  3.429290e-01   5.746732e+01   5.467626e-01
  3.432280e-01   5.752770e+01   5.448031e-01
  3.435270e-01   5.825735e+01   5.671578e-01
  3.438260e-01   5.894614e+01   5.477499e-01
  3.441250e-01   5.805867e+01   5.629076e-01
  3.444240e-01   5.726060e+01   5.511179e-01
  3.447230e-01   5.724947e+01   5.557677e-01
  3.450220e-01   5.736997e+01   5.678247e-01
  3.453210e-01   5.696355e+01   5.496866e-01
  3.456200e-01   5.621570e+01   5.671703e-01
  3.459190e-01   5.754019e+01   5.603885e-01
  3.462170e-01   5.790950e+01   5.730525e-01
  3.465160e-01   5.822799e+01   5.737653e-01
  3.468150e-01   5.739466e+01   5.687939e-01
  3.471140e-01   5.681093e+01   5.808232e-01
  3.474130e-01   5.807810e+01   5.713183e-01
  3.477120e-01   5.730380e+01   5.833373e-01
  3.480110e-01   5.809155e+01   5.809736e-01
  3.483100e-01   5.797186e+01   5.821688e-01
  3.486090e-01   5.854510e+01   6.000918e-01
  3.489080e-01   5.773800e+01   5.809934e-01
  3.492070e-01   5.700852e+01   5.931312e-01
  3.495060e-01   5.753539e+01   5.845149e-01
  3.498040e-01   5.769693e+01   5.976790e-01
  3.501030e-01   5.648909e+01   5.923619e-01
  3.504020e-01   5.676823e+01   5.928494e-01
  3.507010e-01   5.801981e+01   6.135971e-01
  3.510000e-01   5.691253e+01   5.887958e-01
  3.512990e-01   5.728653e+01   6.097073e-01
  3.515980e-01   5.730110e+01   6.015718e-01
  3.518970e-01   5.775323e+01   6.175139e-01
  3.521960e-01   5.689513e+01   6.216655e-01
  3.524950e-01   5.801650e+01   6.043058e-01
  3.527940e-01   5.664373e+01   6.236647e-01
  3.530930e-01   5.820035e+01   6.156096e-01
  3.533920e-01   5.743057e+01   6.268428e-01
  3.536900e-01   5.800828e+01   6.322827e-01
  3.539890e-01   5.821854e+01   6.299881e-01
  3.542880e-01   5.758762e+01   6.418066e-01
  3.545870e-01   5.818241e+01   6.198041e-01
  3.548860e-01   5.678497e+01   6.337277e-01
  3.551850e-01   5.754364e+01   6.263259e-01
  3.554840e-01   5.831263e+01   6.421955e-01
  3.557830e-01   5.705677e+01   6.376352e-01
  3.560820e-01   5.704289e+01   6.158617e-01
  3.563810e-01   5.735340e+01   6.380877e-01
  3.566800e-01   5.713791e+01   6.218730e-01
  3.569790e-01   5.741458e+01   6.432830e-01
  3.572770e-01   5.760554e+01   6.431257e-01
  3.575760e-01   5.738349e+01   6.155340e-01
  3.578750e-01   5.578885e+01   6.465692e-01
  3.581740e-01   5.710900e+01   6.250854e-01
  3.584730e-01   5.825420e+01   6.607010e-01
  3.587720e-01   5.774309e+01   6.463554e-01
  3.590710e-01   5.729206e+01   6.425962e-01
  3.593700e-01   5.721788e+01   6.668134e-01
  3.596690e-01   5.723491e+01   6.386298e-01
  3.599680e-01   5.750894e+01   6.698871e-01
  3.602670e-01   5.785025e+01   6.545219e-01
  3.605660e-01   5.645632e+01   6.623610e-01
  3.608640e-01   5.826918e+01   6.901684e-01
  3.611630e-01   5.833321e+01   6.546859e-01
  3.614620e-01   5.694047e+01   6.867279e-01
  3.617610e-01   5.715723e+01   6.623837e-01
  3.620600e-01   5.682301e+01   6.830300e-01
  3.623590e-01   5.798546e+01   6.870007e-01
  3.626580e-01   5.735873e+01   6.832779e-01
  3.629570e-01   5.660768e+01   6.970564e-01
  3.632560e-01   5.714629e+01   6.705482e-01
  3.635550e-01   5.673925e+01   7.092406e-01
  3.638540e-01   5.678548e+01   6.918887e-01
  3.641530e-01   5.675313e+01   6.963705e-01
  3.644510e-01   5.910638e+01   7.414994e-01
  3.647500e-01   5.883452e+01   6.950144e-01
  3.650490e-01   5.713194e+01   7.272203e-01
  3.653480e-01   5.793009e+01   7.149683e-01
  3.656470e-01   5.828596e+01   7.256888e-01
  3.659460e-01   5.727365e+01   7.409450e-01
  3.662450e-01   5.726541e+01   7.091997e-01
  3.665440e-01   5.797646e+01   7.631124e-01
  3.668430e-01   5.754981e+01   7.193726e-01
  3.671420e-01   5.731592e+01   7.488599e-01
  3.674410e-01   5.644078e+01   7.336780e-01
  3.677400e-01   5.726357e+01   7.524266e-01
  3.680390e-01   5.724804e+01   7.815113e-01
  3.683370e-01   5.647298e+01   7.265847e-01
  3.686360e-01   5.644194e+01   7.673673e-01
  3.689350e-01   5.681045e+01   7.533986e-01
  3.692340e-01   5.670334e+01   7.734272e-01
  3.695330e-01   5.765696e+01   8.074381e-01
  3.698320e-01   5.773246e+01   7.535308e-01
  3.701310e-01   5.646858e+01   8.014769e-01
  3.704300e-01   5.645454e+01   7.632477e-01
  3.707290e-01   5.848172e+01   8.181063e-01
  3.710280e-01   5.745343e+01   8.060117e-01
  3.713270e-01   5.826448e+01   7.997962e-01
  3.716260e-01   5.739112e+01   8.416243e-01
  3.719240e-01   5.719012e+01   7.855668e-01
  3.722230e-01   5.735873e+01   8.441499e-01
  3.725220e-01   5.674327e+01   8.107837e-01
  3.728210e-01   5.628745e+01   8.254392e-01
  3.731200e-01   5.694947e+01   8.795875e-01
  3.734190e-01   5.814318e+01   8.108355e-01
  3.737180e-01   5.895708e+01   8.917551e-01
  3.740170e-01   5.614863e+01   8.191862e-01
  3.743160e-01   5.696532e+01   8.828915e-01
  3.746150e-01   5.719012e+01   8.782903e-01
  3.749140e-01   5.608537e+01   8.488046e-01
  3.752130e-01   5.628178e+01   9.112143e-01
  3.755110e-01   5.828376e+01   8.623519e-01
  3.758100e-01   5.591296e+01   9.082237e-01
  3.761090e-01   5.728930e+01   8.918851e-01
  3.764080e-01   5.710438e+01   9.142848e-01
  3.767070e-01   5.745074e+01   9.588451e-01
  3.770060e-01   5.659664e+01   8.737213e-01
  3.773050e-01   5.723663e+01   9.652719e-01
  3.776040e-01   5.746838e+01   9.243879e-01
  3.779030e-01   5.834853e+01   9.622392e-01
  3.782020e-01   5.722451e+01   1.029278e+00
  3.785010e-01   5.695101e+01   9.026209e-01
  3.788000e-01   5.720060e+01   1.024055e+00
  3.790990e-01   5.582346e+01   9.333775e-01
  3.793970e-01   5.672253e+01   1.010008e+00
  3.796960e-01   5.796888e+01   1.016216e+00
  3.799950e-01   5.556908e+01   9.767016e-01
  3.802940e-01   5.512294e+01   1.081466e+00
  3.805930e-01   5.907156e+01   9.764228e-01
  3.808920e-01   5.697247e+01   1.105689e+00
  3.811910e-01   5.734727e+01   1.025367e+00
  3.814900e-01   5.634602e+01   1.069626e+00
  3.817890e-01   5.606956e+01   1.165086e+00
  3.820880e-01   5.668556e+01   9.955566e-01
  3.823870e-01   5.662607e+01   1.178432e+00
  3.826860e-01   5.697161e+01   1.037220e+00
  3.829840e-01   5.537468e+01   1.188725e+00
  3.832830e-01   5.721011e+01   1.154876e+00
  3.835820e-01   5.740594e+01   1.129303e+00
  3.838810e-01   5.620628e+01   1.249337e+00
  3.841800e-01   5.658548e+01   1.108242e+00
  3.844790e-01   5.650967e+01   1.262018e+00
  3.847780e-01   5.616640e+01   1.166091e+00
  3.850770e-01   5.828144e+01   1.291323e+00
  3.853760e-01   5.661804e+01   1.357704e+00
  3.856750e-01   5.510118e+01   1.154981e+00
  3.859740e-01   5.793198e+01   1.397677e+00
  3.862730e-01   5.606743e+01   1.247793e+00
  3.865710e-01   5.611106e+01   1.375536e+00
  3.868700e-01   5.651072e+01   1.405757e+00
  3.871690e-01   5.637198e+01   1.321017e+00
  3.874680e-01   5.693795e+01   1.528846e+00
  3.877670e-01   5.613850e+01   1.340436e+00
  3.880660e-01   5.901104e+01   1.591409e+00
  3.883650e-01   5.557154e+01   1.463423e+00
  3.886640e-01   5.853895e+01   1.567320e+00
  3.889630e-01   5.719722e+01   1.685921e+00
  3.892620e-01   5.777557e+01   1.523578e+00
  3.895610e-01   5.743741e+01   1.735752e+00
  3.898600e-01   5.610397e+01   1.669731e+00
  3.901580e-01   5.530177e+01   1.727337e+00
  3.904570e-01   5.496456e+01   1.925325e+00
  3.907560e-01   6.131902e+01   1.793445e+00
  3.910550e-01   5.672053e+01   1.991727e+00
  3.913540e-01   5.560151e+01   1.971982e+00
  3.916530e-01   5.511194e+01   1.963281e+00
  3.919520e-01   5.747675e+01   2.604520e+00
  3.922510e-01   5.350334e+01   1.934417e+00
  3.925500e-01   5.576936e+01   2.649682e+00
  3.928490e-01   5.549660e+01   2.412896e+00
  3.931480e-01   5.866484e+01   2.717596e+00
  3.934470e-01   0.000000e+00   0.000000e+00
  3.937460e-01   5.589525e+01   2.652671e+00
creator: radaver
creator-version: 3725
header-file: /nas_data/SAXS_data/20151104Workshop/header/JH1_0071.txt
image-file: /nas_data/Pilatus1M/20151104_Workshop/JH1_0071.tif
angular-axis-file: /nas_data/SAXS_data/20151104Workshop/q20151029.dat
beamstop-mask-file: /nas_data/SAXS_data/20151104Workshop/fit2d20151031.msk
detector-response-file: none
beam-center-x: 949.7700
beam-center-y: 918.8000
unit-time: 1.0000
channel-first: 10
channel-last: 1315
Exposure time [s]: 1.094073
Transmitted Beam: 0.484028
Incident Beam: 0.484028
Code: JH1
Concentration [mg/ml]: 1
Run Number: 0071
