# Supplementary material for: SAXS analysis of a soluble cytosolic NgBR construct including extracellular and transmembrane domains
Source: PLoS One. 2018 Jan 18;13(1):e0191371. doi: 10.1371/journal.pone.0191371 (PMC5773207; doi:10.1371/journal.pone.0191371)
Supplement: S1 File — (ZIP) [file pone.0191371.s001.zip › JH1_0072.dat]

Sample:   c= 1.0000 mg/ml  Code: JH1
  3.656810e-03   2.259344e+04   4.131816e+01
  3.955720e-03   2.199059e+04   2.799628e+01
  4.254640e-03   1.903559e+04   2.334162e+01
  4.553560e-03   1.540568e+04   2.024562e+01
  4.852480e-03   1.245857e+04   1.704556e+01
  5.151400e-03   1.049551e+04   1.545548e+01
  5.450320e-03   8.693639e+03   1.336062e+01
  5.749240e-03   7.409116e+03   1.195061e+01
  6.048150e-03   6.338781e+03   1.083484e+01
  6.347070e-03   5.505178e+03   9.593261e+00
  6.645990e-03   4.793140e+03   8.912046e+00
  6.944910e-03   4.219348e+03   8.049889e+00
  7.243830e-03   3.766790e+03   7.370040e+00
  7.542750e-03   3.342501e+03   6.916217e+00
  7.841670e-03   3.017845e+03   6.206367e+00
  8.140580e-03   2.738744e+03   5.993966e+00
  8.439500e-03   2.483689e+03   5.501771e+00
  8.738420e-03   2.277887e+03   5.218640e+00
  9.037340e-03   2.093831e+03   4.837793e+00
  9.336260e-03   1.937425e+03   4.573126e+00
  9.635180e-03   1.784235e+03   4.376122e+00
  9.934100e-03   1.648865e+03   4.070365e+00
  1.023300e-02   1.500578e+03   3.979446e+00
  1.053190e-02   1.399741e+03   3.898244e+00
  1.083090e-02   1.297788e+03   3.753591e+00
  1.112980e-02   1.193848e+03   3.569502e+00
  1.142870e-02   1.106847e+03   3.417724e+00
  1.172760e-02   1.025577e+03   3.280709e+00
  1.202650e-02   9.513943e+02   3.151090e+00
  1.232540e-02   8.829837e+02   3.019052e+00
  1.262440e-02   8.089536e+02   2.835991e+00
  1.292330e-02   7.586974e+02   2.704121e+00
  1.322220e-02   7.061225e+02   2.608746e+00
  1.352110e-02   6.575536e+02   2.492128e+00
  1.382000e-02   6.123338e+02   2.381216e+00
  1.411900e-02   5.739635e+02   2.294184e+00
  1.441790e-02   5.364131e+02   2.201894e+00
  1.471680e-02   4.991524e+02   2.113952e+00
  1.501570e-02   4.661275e+02   2.000603e+00
  1.531460e-02   4.424592e+02   1.940349e+00
  1.561350e-02   4.130823e+02   1.841934e+00
  1.591250e-02   3.871014e+02   1.798779e+00
  1.621140e-02   3.668519e+02   1.720906e+00
  1.651030e-02   3.506409e+02   1.664762e+00
  1.680920e-02   3.282887e+02   1.610827e+00
  1.710810e-02   3.118730e+02   1.573331e+00
  1.740710e-02   2.974032e+02   1.514292e+00
  1.770600e-02   2.821989e+02   1.460251e+00
  1.800490e-02   2.680568e+02   1.411940e+00
  1.830380e-02   2.549439e+02   1.387945e+00
  1.860270e-02   2.440631e+02   1.331632e+00
  1.890170e-02   2.331285e+02   1.301460e+00
  1.920060e-02   2.234192e+02   1.261993e+00
  1.949950e-02   2.123740e+02   1.244574e+00
  1.979840e-02   2.042824e+02   1.197731e+00
  2.009730e-02   1.947971e+02   1.156764e+00
  2.039620e-02   1.898957e+02   1.140047e+00
  2.069520e-02   1.822274e+02   1.110771e+00
  2.099410e-02   1.763327e+02   1.100575e+00
  2.129300e-02   1.692834e+02   1.050094e+00
  2.159190e-02   1.645759e+02   1.071071e+00
  2.189080e-02   1.585731e+02   1.057224e+00
  2.218980e-02   1.501453e+02   1.046468e+00
  2.248870e-02   1.480171e+02   1.057562e+00
  2.278760e-02   1.429665e+02   1.029122e+00
  2.308650e-02   1.380175e+02   1.042272e+00
  2.338540e-02   1.352187e+02   1.029508e+00
  2.368430e-02   1.312425e+02   9.958341e-01
  2.398330e-02   1.268102e+02   1.001147e+00
  2.428220e-02   1.248727e+02   9.713672e-01
  2.458110e-02   1.210596e+02   9.885792e-01
  2.488000e-02   1.201104e+02   9.584327e-01
  2.517890e-02   1.163809e+02   9.321812e-01
  2.547790e-02   1.138565e+02   9.350420e-01
  2.577680e-02   1.123899e+02   9.215385e-01
  2.607570e-02   1.111151e+02   9.237166e-01
  2.637460e-02   1.072744e+02   9.003220e-01
  2.667350e-02   1.056709e+02   8.712037e-01
  2.697250e-02   1.043219e+02   8.389352e-01
  2.727140e-02   1.027772e+02   8.017974e-01
  2.757030e-02   1.009158e+02   7.958223e-01
  2.786920e-02   1.007075e+02   7.859148e-01
  2.816810e-02   9.916830e+01   7.675253e-01
  2.846700e-02   9.628275e+01   7.469392e-01
  2.876600e-02   9.568462e+01   7.356439e-01
  2.906490e-02   9.467356e+01   7.339477e-01
  2.936380e-02   9.302788e+01   7.221234e-01
  2.966270e-02   9.204894e+01   7.130437e-01
  2.996160e-02   9.081762e+01   7.092963e-01
  3.026060e-02   9.031403e+01   6.961873e-01
  3.055950e-02   8.737180e+01   6.837827e-01
  3.085840e-02   8.798331e+01   6.832741e-01
  3.115730e-02   8.815839e+01   6.810898e-01
  3.145620e-02   8.793811e+01   6.737020e-01
  3.175510e-02   8.573304e+01   6.670267e-01
  3.205410e-02   8.407224e+01   6.569347e-01
  3.235300e-02   8.460425e+01   6.563401e-01
  3.265190e-02   8.381910e+01   6.412995e-01
  3.295080e-02   8.276948e+01   6.414504e-01
  3.324970e-02   8.347940e+01   6.433495e-01
  3.354870e-02   8.158355e+01   6.343394e-01
  3.384760e-02   8.206693e+01   6.288700e-01
  3.414650e-02   8.084773e+01   6.241812e-01
  3.444540e-02   7.955970e+01   6.106802e-01
  3.474430e-02   7.983073e+01   6.171024e-01
  3.504330e-02   8.044676e+01   6.118022e-01
  3.534220e-02   7.940003e+01   6.085589e-01
  3.564110e-02   7.861821e+01   6.048092e-01
  3.594000e-02   7.919615e+01   5.954093e-01
  3.623890e-02   7.827913e+01   6.020225e-01
  3.653780e-02   7.746789e+01   5.826960e-01
  3.683680e-02   7.732443e+01   5.897304e-01
  3.713570e-02   7.680565e+01   5.884497e-01
  3.743460e-02   7.525594e+01   5.729889e-01
  3.773350e-02   7.581378e+01   5.744457e-01
  3.803240e-02   7.439779e+01   5.826391e-01
  3.833140e-02   7.425574e+01   5.959177e-01
  3.863030e-02   7.495467e+01   6.080226e-01
  3.892920e-02   7.544357e+01   6.084159e-01
  3.922810e-02   7.441406e+01   6.066185e-01
  3.952700e-02   7.506832e+01   6.053307e-01
  3.982600e-02   7.287347e+01   6.050770e-01
  4.012490e-02   7.380375e+01   5.994364e-01
  4.042380e-02   7.270779e+01   6.027877e-01
  4.072270e-02   7.379625e+01   6.048873e-01
  4.102160e-02   7.337064e+01   6.023505e-01
  4.132050e-02   7.260630e+01   5.999906e-01
  4.161950e-02   7.172984e+01   5.901942e-01
  4.191840e-02   7.208730e+01   5.994177e-01
  4.221730e-02   7.258452e+01   5.936999e-01
  4.251620e-02   7.184806e+01   5.984222e-01
  4.281510e-02   7.167214e+01   5.884460e-01
  4.311410e-02   7.199154e+01   5.905113e-01
  4.341300e-02   7.106386e+01   5.897264e-01
  4.371190e-02   7.048820e+01   5.858172e-01
  4.401080e-02   7.152522e+01   5.901108e-01
  4.430970e-02   7.130381e+01   5.846932e-01
  4.460860e-02   6.972599e+01   5.789231e-01
  4.490760e-02   7.075903e+01   5.846855e-01
  4.520650e-02   7.115993e+01   5.818919e-01
  4.550540e-02   7.127856e+01   5.853329e-01
  4.580430e-02   7.047143e+01   5.798007e-01
  4.610320e-02   6.999812e+01   5.749539e-01
  4.640220e-02   6.945793e+01   5.770754e-01
  4.670110e-02   6.950805e+01   5.686883e-01
  4.700000e-02   6.924268e+01   5.697105e-01
  4.729890e-02   7.047511e+01   5.769095e-01
  4.759780e-02   6.851396e+01   5.681162e-01
  4.789680e-02   6.844256e+01   5.643128e-01
  4.819570e-02   6.941617e+01   5.676138e-01
  4.849460e-02   6.958562e+01   5.704123e-01
  4.879350e-02   6.748377e+01   5.555772e-01
  4.909240e-02   6.912358e+01   5.699278e-01
  4.939130e-02   6.841388e+01   5.573721e-01
  4.969030e-02   6.688916e+01   5.531242e-01
  4.998920e-02   6.748046e+01   5.548922e-01
  5.028810e-02   6.735287e+01   5.523697e-01
  5.058700e-02   6.757775e+01   5.573150e-01
  5.088590e-02   6.868969e+01   5.525494e-01
  5.118490e-02   6.836566e+01   5.585199e-01
  5.148380e-02   6.802779e+01   5.544659e-01
  5.178270e-02   6.671061e+01   5.419867e-01
  5.208160e-02   6.769036e+01   5.517706e-01
  5.238050e-02   6.823857e+01   5.481584e-01
  5.267940e-02   6.735740e+01   5.523882e-01
  5.297840e-02   6.717985e+01   5.445245e-01
  5.327730e-02   6.713064e+01   5.417992e-01
  5.357620e-02   6.728305e+01   5.443071e-01
  5.387510e-02   6.675600e+01   5.390389e-01
  5.417400e-02   6.687000e+01   5.445411e-01
  5.447300e-02   6.747162e+01   5.388254e-01
  5.477190e-02   6.646198e+01   5.360011e-01
  5.507080e-02   6.630204e+01   5.353558e-01
  5.536970e-02   6.672151e+01   5.352127e-01
  5.566860e-02   6.683870e+01   5.393726e-01
  5.596760e-02   6.738403e+01   5.354350e-01
  5.626650e-02   6.582851e+01   5.316190e-01
  5.656540e-02   6.617160e+01   5.311947e-01
  5.686430e-02   6.727994e+01   5.326275e-01
  5.716320e-02   6.597885e+01   5.239553e-01
  5.746210e-02   6.617984e+01   5.300327e-01
  5.776110e-02   6.644952e+01   5.329109e-01
  5.806000e-02   6.631086e+01   5.241188e-01
  5.835890e-02   6.644000e+01   5.252051e-01
  5.865780e-02   6.598475e+01   5.205503e-01
  5.895670e-02   6.591148e+01   5.301496e-01
  5.925570e-02   6.583932e+01   5.177302e-01
  5.955460e-02   6.693530e+01   5.289056e-01
  5.985350e-02   6.569773e+01   5.166168e-01
  6.015240e-02   6.504489e+01   5.157098e-01
  6.045130e-02   6.562854e+01   5.185799e-01
  6.075020e-02   6.552936e+01   5.132026e-01
  6.104920e-02   6.548784e+01   5.169037e-01
  6.134810e-02   6.564595e+01   5.180871e-01
  6.164700e-02   6.688049e+01   5.146480e-01
  6.194590e-02   6.566230e+01   5.181516e-01
  6.224480e-02   6.577590e+01   5.072005e-01
  6.254380e-02   6.654089e+01   5.188068e-01
  6.284270e-02   6.443476e+01   5.121780e-01
  6.314160e-02   6.598040e+01   5.058978e-01
  6.344050e-02   6.504984e+01   5.096973e-01
  6.373940e-02   6.589210e+01   5.045243e-01
  6.403840e-02   6.612812e+01   5.133620e-01
  6.433730e-02   6.574538e+01   5.065586e-01
  6.463620e-02   6.589731e+01   5.030036e-01
  6.493510e-02   6.498515e+01   5.105243e-01
  6.523400e-02   6.507739e+01   5.003733e-01
  6.553290e-02   6.524161e+01   5.035748e-01
  6.583190e-02   6.561113e+01   5.029335e-01
  6.613080e-02   6.420820e+01   4.930203e-01
  6.642970e-02   6.487906e+01   5.047770e-01
  6.672860e-02   6.567965e+01   4.971453e-01
  6.702750e-02   6.572069e+01   5.023291e-01
  6.732650e-02   6.546125e+01   4.978078e-01
  6.762540e-02   6.493883e+01   4.958174e-01
  6.792430e-02   6.495221e+01   4.978679e-01
  6.822320e-02   6.504041e+01   4.903441e-01
  6.852210e-02   6.543824e+01   4.992232e-01
  6.882110e-02   6.462817e+01   4.921704e-01
  6.912000e-02   6.574210e+01   4.959020e-01
  6.941890e-02   6.483590e+01   4.890943e-01
  6.971780e-02   6.542757e+01   4.908418e-01
  7.001670e-02   6.558345e+01   4.977737e-01
  7.031560e-02   6.537010e+01   4.901487e-01
  7.061460e-02   6.510720e+01   4.896386e-01
  7.091350e-02   6.552675e+01   4.897836e-01
  7.121240e-02   6.403606e+01   4.804702e-01
  7.151130e-02   6.474467e+01   4.892281e-01
  7.181020e-02   6.527419e+01   4.846307e-01
  7.210920e-02   6.475956e+01   4.859671e-01
  7.240810e-02   6.566179e+01   4.846846e-01
  7.270700e-02   6.418311e+01   4.852065e-01
  7.300590e-02   6.487840e+01   4.831591e-01
  7.330480e-02   6.509601e+01   4.785307e-01
  7.360370e-02   6.511036e+01   4.844837e-01
  7.390270e-02   6.456899e+01   4.770341e-01
  7.420160e-02   6.510989e+01   4.863418e-01
  7.450050e-02   6.507020e+01   4.771050e-01
  7.479940e-02   6.495179e+01   4.780003e-01
  7.509830e-02   6.525035e+01   4.831637e-01
  7.539730e-02   6.389030e+01   4.710183e-01
  7.569620e-02   6.495207e+01   4.757915e-01
  7.599510e-02   6.374693e+01   4.744304e-01
  7.629400e-02   6.440261e+01   4.707446e-01
  7.659290e-02   6.527503e+01   4.782984e-01
  7.689190e-02   6.476046e+01   4.720506e-01
  7.719080e-02   6.465851e+01   4.742777e-01
  7.748970e-02   6.444997e+01   4.700622e-01
  7.778860e-02   6.473411e+01   4.741185e-01
  7.808750e-02   6.440508e+01   4.694727e-01
  7.838640e-02   6.450811e+01   4.673152e-01
  7.868540e-02   6.428839e+01   4.677778e-01
  7.898430e-02   6.434835e+01   4.654865e-01
  7.928320e-02   6.379968e+01   4.689632e-01
  7.958210e-02   6.376566e+01   4.601051e-01
  7.988100e-02   6.451932e+01   4.681955e-01
  8.018000e-02   6.464393e+01   4.661391e-01
  8.047890e-02   6.462976e+01   4.656739e-01
  8.077780e-02   6.410008e+01   4.629402e-01
  8.107670e-02   6.468367e+01   4.625930e-01
  8.137560e-02   6.443180e+01   4.649602e-01
  8.167450e-02   6.423044e+01   4.613737e-01
  8.197350e-02   6.463636e+01   4.600133e-01
  8.227240e-02   6.456755e+01   4.642146e-01
  8.257130e-02   6.403182e+01   4.527847e-01
  8.287020e-02   6.405055e+01   4.619444e-01
  8.316910e-02   6.482176e+01   4.614730e-01
  8.346810e-02   6.418845e+01   4.548827e-01
  8.376700e-02   6.433649e+01   4.617544e-01
  8.406590e-02   6.400133e+01   4.511501e-01
  8.436480e-02   6.458788e+01   4.602397e-01
  8.466370e-02   6.474174e+01   4.549024e-01
  8.496270e-02   6.470943e+01   4.655476e-01
  8.526160e-02   6.402040e+01   4.776844e-01
  8.556050e-02   6.529484e+01   4.828713e-01
  8.585940e-02   6.387934e+01   4.835876e-01
  8.615830e-02   6.435892e+01   4.853995e-01
  8.645720e-02   6.389860e+01   4.884164e-01
  8.675620e-02   6.463812e+01   4.936797e-01
  8.705510e-02   6.409193e+01   4.906112e-01
  8.735400e-02   6.431058e+01   4.939083e-01
  8.765290e-02   6.469844e+01   4.958936e-01
  8.795180e-02   6.367471e+01   4.959625e-01
  8.825080e-02   6.398815e+01   4.926686e-01
  8.854970e-02   6.366237e+01   4.979552e-01
  8.884860e-02   6.514654e+01   5.016618e-01
  8.914750e-02   6.423505e+01   5.043670e-01
  8.944640e-02   6.487502e+01   5.031945e-01
  8.974530e-02   6.409659e+01   4.960834e-01
  9.004430e-02   7.493673e+01   5.342276e-01
  9.034320e-02   6.400739e+01   4.762898e-01
  9.064210e-02   6.420947e+01   4.761485e-01
  9.094100e-02   6.383104e+01   4.648562e-01
  9.123990e-02   6.515313e+01   4.683882e-01
  9.153890e-02   6.432583e+01   4.679140e-01
  9.183780e-02   6.355942e+01   4.618017e-01
  9.213670e-02   6.478351e+01   4.645800e-01
  9.243560e-02   6.472756e+01   4.631557e-01
  9.273450e-02   6.372230e+01   4.555662e-01
  9.303350e-02   6.369887e+01   4.614891e-01
  9.333240e-02   6.341526e+01   4.502181e-01
  9.363130e-02   6.422064e+01   4.565576e-01
  9.393020e-02   6.449699e+01   4.551985e-01
  9.422910e-02   6.378474e+01   4.538374e-01
  9.452800e-02   6.503857e+01   4.594559e-01
  9.482700e-02   6.389523e+01   4.451900e-01
  9.512590e-02   6.462939e+01   4.560535e-01
  9.542480e-02   6.337392e+01   4.466830e-01
  9.572370e-02   6.361634e+01   4.475366e-01
  9.602260e-02   6.398861e+01   4.511053e-01
  9.632160e-02   6.447900e+01   4.450321e-01
  9.662050e-02   6.435451e+01   4.471544e-01
  9.691940e-02   6.374866e+01   4.450446e-01
  9.721830e-02   6.411655e+01   4.437796e-01
  9.751720e-02   6.448148e+01   4.472277e-01
  9.781610e-02   6.433664e+01   4.423878e-01
  9.811510e-02   6.397898e+01   4.454816e-01
  9.841400e-02   6.475269e+01   4.409846e-01
  9.871290e-02   6.366956e+01   4.404432e-01
  9.901180e-02   6.451186e+01   4.444235e-01
  9.931070e-02   6.359244e+01   4.373637e-01
  9.960970e-02   6.383345e+01   4.413658e-01
  9.990860e-02   6.458723e+01   4.366195e-01
  1.002070e-01   6.489190e+01   4.418097e-01
  1.005060e-01   6.422415e+01   4.371013e-01
  1.008050e-01   6.475654e+01   4.413486e-01
  1.011040e-01   6.396103e+01   4.324752e-01
  1.014030e-01   6.348037e+01   4.328621e-01
  1.017020e-01   6.484377e+01   4.416458e-01
  1.020010e-01   6.505983e+01   4.375309e-01
  1.023000e-01   6.398225e+01   4.318790e-01
  1.025990e-01   6.413717e+01   4.314040e-01
  1.028980e-01   6.420958e+01   4.333147e-01
  1.031970e-01   6.346442e+01   4.331462e-01
  1.034960e-01   6.475993e+01   4.295525e-01
  1.037950e-01   6.426485e+01   4.318332e-01
  1.040930e-01   6.412155e+01   4.277527e-01
  1.043920e-01   6.383479e+01   4.307168e-01
  1.046910e-01   6.434592e+01   4.317740e-01
  1.049900e-01   6.369989e+01   4.237910e-01
  1.052890e-01   6.362229e+01   4.270530e-01
  1.055880e-01   6.397393e+01   4.266161e-01
  1.058870e-01   6.452811e+01   4.300823e-01
  1.061860e-01   6.406409e+01   4.243679e-01
  1.064850e-01   6.438784e+01   4.260733e-01
  1.067840e-01   6.457473e+01   4.289378e-01
  1.070830e-01   6.407858e+01   4.237857e-01
  1.073820e-01   6.288338e+01   4.182663e-01
  1.076800e-01   6.356597e+01   4.202209e-01
  1.079790e-01   6.344237e+01   4.216766e-01
  1.082780e-01   6.439680e+01   4.267404e-01
  1.085770e-01   6.419461e+01   4.171120e-01
  1.088760e-01   6.416583e+01   4.228213e-01
  1.091750e-01   6.364355e+01   4.195528e-01
  1.094740e-01   6.406601e+01   4.218705e-01
  1.097730e-01   6.435343e+01   4.203504e-01
  1.100720e-01   6.389567e+01   4.149507e-01
  1.103710e-01   6.500497e+01   4.249508e-01
  1.106700e-01   6.307212e+01   4.125623e-01
  1.109690e-01   6.479855e+01   4.239639e-01
  1.112670e-01   6.328796e+01   4.115077e-01
  1.115660e-01   6.442626e+01   4.163731e-01
  1.118650e-01   6.388167e+01   4.185028e-01
  1.121640e-01   6.476000e+01   4.153843e-01
  1.124630e-01   6.401009e+01   4.141422e-01
  1.127620e-01   6.400473e+01   4.141248e-01
  1.130610e-01   6.403742e+01   4.136443e-01
  1.133600e-01   6.463719e+01   4.203606e-01
  1.136590e-01   6.389147e+01   4.077303e-01
  1.139580e-01   6.381207e+01   4.120425e-01
  1.142570e-01   6.426698e+01   4.132177e-01
  1.145560e-01   6.414720e+01   4.134143e-01
  1.148550e-01   6.301105e+01   4.085859e-01
  1.151530e-01   6.418842e+01   4.069983e-01
  1.154520e-01   6.354454e+01   4.100245e-01
  1.157510e-01   6.422972e+01   4.076865e-01
  1.160500e-01   6.411507e+01   4.136026e-01
  1.163490e-01   6.377169e+01   4.062303e-01
  1.166480e-01   6.343741e+01   4.079682e-01
  1.169470e-01   6.420378e+01   4.081637e-01
  1.172460e-01   6.443529e+01   4.094618e-01
  1.175450e-01   6.452405e+01   4.063988e-01
  1.178440e-01   6.473650e+01   4.070673e-01
  1.181430e-01   6.442720e+01   4.091544e-01
  1.184420e-01   6.447129e+01   4.070608e-01
  1.187400e-01   6.458451e+01   4.060394e-01
  1.190390e-01   6.432374e+01   4.043999e-01
  1.193380e-01   6.462121e+01   4.053339e-01
  1.196370e-01   6.415003e+01   4.060453e-01
  1.199360e-01   6.453945e+01   4.031826e-01
  1.202350e-01   6.405842e+01   4.046557e-01
  1.205340e-01   6.431804e+01   4.030282e-01
  1.208330e-01   6.523812e+01   4.045508e-01
  1.211320e-01   6.404868e+01   4.040785e-01
  1.214310e-01   6.472281e+01   3.995159e-01
  1.217300e-01   6.405217e+01   4.030033e-01
  1.220290e-01   6.442611e+01   4.028284e-01
  1.223270e-01   6.436881e+01   3.999915e-01
  1.226260e-01   6.434612e+01   3.993958e-01
  1.229250e-01   6.348677e+01   3.951671e-01
  1.232240e-01   6.410687e+01   4.007619e-01
  1.235230e-01   6.519785e+01   4.033560e-01
  1.238220e-01   6.444302e+01   3.976146e-01
  1.241210e-01   6.421229e+01   3.984577e-01
  1.244200e-01   6.484871e+01   3.968082e-01
  1.247190e-01   6.503245e+01   4.020481e-01
  1.250180e-01   6.461997e+01   3.958535e-01
  1.253170e-01   6.504749e+01   3.979277e-01
  1.256160e-01   6.383995e+01   3.967817e-01
  1.259140e-01   6.493460e+01   3.973264e-01
  1.262130e-01   6.455777e+01   3.961718e-01
  1.265120e-01   6.454357e+01   3.933536e-01
  1.268110e-01   6.443889e+01   3.937848e-01
  1.271100e-01   6.523657e+01   3.997958e-01
  1.274090e-01   6.444157e+01   3.940441e-01
  1.277080e-01   6.459344e+01   3.932561e-01
  1.280070e-01   6.456734e+01   3.919368e-01
  1.283060e-01   6.459631e+01   3.935143e-01
  1.286050e-01   6.452130e+01   3.960599e-01
  1.289040e-01   6.372260e+01   3.866950e-01
  1.292030e-01   6.488889e+01   3.951574e-01
  1.295020e-01   6.428380e+01   3.896059e-01
  1.298000e-01   6.455895e+01   3.911730e-01
  1.300990e-01   6.440035e+01   3.882640e-01
  1.303980e-01   6.415899e+01   3.882581e-01
  1.306970e-01   6.439409e+01   3.919045e-01
  1.309960e-01   6.424128e+01   3.892339e-01
  1.312950e-01   6.427424e+01   3.890909e-01
  1.315940e-01   6.410964e+01   3.843037e-01
  1.318930e-01   6.532127e+01   3.907882e-01
  1.321920e-01   6.438124e+01   3.877262e-01
  1.324910e-01   6.537932e+01   3.916896e-01
  1.327900e-01   6.408093e+01   3.856310e-01
  1.330890e-01   6.455817e+01   3.865897e-01
  1.333870e-01   6.476817e+01   3.869810e-01
  1.336860e-01   6.431928e+01   3.849315e-01
  1.339850e-01   6.471654e+01   3.847135e-01
  1.342840e-01   6.429443e+01   3.862729e-01
  1.345830e-01   6.468787e+01   3.860329e-01
  1.348820e-01   6.388848e+01   3.836402e-01
  1.351810e-01   6.516378e+01   3.825824e-01
  1.354800e-01   6.407545e+01   3.837335e-01
  1.357790e-01   6.475842e+01   3.834478e-01
  1.360780e-01   6.423171e+01   3.835019e-01
  1.363770e-01   6.477534e+01   3.846554e-01
  1.366760e-01   6.461048e+01   3.862732e-01
  1.369740e-01   6.477676e+01   4.004674e-01
  1.372730e-01   6.522043e+01   4.039598e-01
  1.375720e-01   6.415639e+01   4.099889e-01
  1.378710e-01   6.445434e+01   4.126605e-01
  1.381700e-01   6.403263e+01   4.130450e-01
  1.384690e-01   6.466285e+01   4.222814e-01
  1.387680e-01   6.451153e+01   4.102694e-01
  1.390670e-01   6.531572e+01   4.010800e-01
  1.393660e-01   6.501709e+01   3.993817e-01
  1.396650e-01   6.419085e+01   3.940314e-01
  1.399640e-01   6.367525e+01   3.934546e-01
  1.402630e-01   6.500840e+01   3.893696e-01
  1.405620e-01   6.467792e+01   3.927672e-01
  1.408600e-01   6.483389e+01   3.920051e-01
  1.411590e-01   6.437959e+01   3.916132e-01
  1.414580e-01   6.498179e+01   3.939375e-01
  1.417570e-01   6.427539e+01   3.843317e-01
  1.420560e-01   6.471879e+01   3.901910e-01
  1.423550e-01   6.498367e+01   3.883378e-01
  1.426540e-01   6.462134e+01   3.837342e-01
  1.429530e-01   6.491652e+01   3.836851e-01
  1.432520e-01   6.387210e+01   3.776506e-01
  1.435510e-01   6.508557e+01   3.839539e-01
  1.438500e-01   6.468608e+01   3.787088e-01
  1.441490e-01   6.464201e+01   3.776942e-01
  1.444470e-01   6.452446e+01   3.797988e-01
  1.447460e-01   6.510371e+01   3.777192e-01
  1.450450e-01   6.492015e+01   3.809616e-01
  1.453440e-01   6.558108e+01   3.769214e-01
  1.456430e-01   6.483471e+01   3.784779e-01
  1.459420e-01   6.466526e+01   3.773216e-01
  1.462410e-01   6.444744e+01   3.749417e-01
  1.465400e-01   6.504425e+01   3.779854e-01
  1.468390e-01   6.487180e+01   3.727464e-01
  1.471380e-01   6.456663e+01   3.748556e-01
  1.474370e-01   6.510285e+01   3.770611e-01
  1.477360e-01   6.511519e+01   3.760117e-01
  1.480340e-01   6.452103e+01   3.706881e-01
  1.483330e-01   6.436970e+01   3.786715e-01
  1.486320e-01   6.451271e+01   3.886026e-01
  1.489310e-01   6.539833e+01   3.929689e-01
  1.492300e-01   6.512218e+01   3.916491e-01
  1.495290e-01   6.559143e+01   3.955312e-01
  1.498280e-01   6.477871e+01   3.976175e-01
  1.501270e-01   6.473628e+01   3.990369e-01
  1.504260e-01   6.582407e+01   3.969846e-01
  1.507250e-01   6.482146e+01   3.998203e-01
  1.510240e-01   6.486498e+01   3.989143e-01
  1.513230e-01   6.522202e+01   4.053090e-01
  1.516210e-01   6.490284e+01   4.000712e-01
  1.519200e-01   6.495216e+01   4.002232e-01
  1.522190e-01   6.468407e+01   4.063522e-01
  1.525180e-01   6.493240e+01   4.022684e-01
  1.528170e-01   6.492848e+01   4.076704e-01
  1.531160e-01   6.531269e+01   4.055907e-01
  1.534150e-01   6.515207e+01   3.992779e-01
  1.537140e-01   6.462432e+01   3.908809e-01
  1.540130e-01   6.472111e+01   3.847271e-01
  1.543120e-01   6.499648e+01   3.857783e-01
  1.546110e-01   6.441694e+01   3.815195e-01
  1.549100e-01   6.451897e+01   3.820500e-01
  1.552090e-01   6.536375e+01   3.866324e-01
  1.555070e-01   6.448641e+01   3.748386e-01
  1.558060e-01   6.500694e+01   3.816681e-01
  1.561050e-01   6.403603e+01   3.750445e-01
  1.564040e-01   6.549387e+01   3.808427e-01
  1.567030e-01   6.535134e+01   3.784369e-01
  1.570020e-01   6.491464e+01   3.752166e-01
  1.573010e-01   6.510205e+01   3.792574e-01
  1.576000e-01   6.429566e+01   3.710875e-01
  1.578990e-01   6.567907e+01   3.769868e-01
  1.581980e-01   6.481035e+01   3.727812e-01
  1.584970e-01   6.496818e+01   3.730232e-01
  1.587960e-01   6.518255e+01   3.770739e-01
  1.590940e-01   6.433313e+01   3.693161e-01
  1.593930e-01   6.526536e+01   3.707362e-01
  1.596920e-01   6.465280e+01   3.700250e-01
  1.599910e-01   6.501351e+01   3.727310e-01
  1.602900e-01   6.459343e+01   3.708960e-01
  1.605890e-01   6.475416e+01   3.658310e-01
  1.608880e-01   6.530149e+01   3.698095e-01
  1.611870e-01   6.450205e+01   3.665244e-01
  1.614860e-01   6.530628e+01   3.692096e-01
  1.617850e-01   6.457376e+01   3.639301e-01
  1.620840e-01   6.561365e+01   3.668488e-01
  1.623830e-01   6.504854e+01   3.668624e-01
  1.626810e-01   6.412286e+01   3.620681e-01
  1.629800e-01   6.523368e+01   3.613015e-01
  1.632790e-01   6.448289e+01   3.603634e-01
  1.635780e-01   6.448657e+01   3.615318e-01
  1.638770e-01   6.483080e+01   3.648519e-01
  1.641760e-01   6.401769e+01   3.607962e-01
  1.644750e-01   6.509369e+01   3.630349e-01
  1.647740e-01   6.553632e+01   3.638773e-01
  1.650730e-01   6.514315e+01   3.641499e-01
  1.653720e-01   6.455619e+01   3.621156e-01
  1.656710e-01   6.536737e+01   3.622476e-01
  1.659700e-01   6.522935e+01   3.634130e-01
  1.662680e-01   6.453058e+01   3.601129e-01
  1.665670e-01   6.462110e+01   3.613276e-01
  1.668660e-01   6.488522e+01   3.586297e-01
  1.671650e-01   6.446477e+01   3.603127e-01
  1.674640e-01   6.473849e+01   3.603094e-01
  1.677630e-01   6.489781e+01   3.588528e-01
  1.680620e-01   6.500686e+01   3.614394e-01
  1.683610e-01   6.473541e+01   3.550626e-01
  1.686600e-01   6.517565e+01   3.611407e-01
  1.689590e-01   6.518832e+01   3.575951e-01
  1.692580e-01   6.492866e+01   3.566970e-01
  1.695570e-01   6.491040e+01   3.611711e-01
  1.698560e-01   6.500062e+01   3.554229e-01
  1.701540e-01   6.396657e+01   3.553369e-01
  1.704530e-01   6.487752e+01   3.549037e-01
  1.707520e-01   6.461582e+01   3.543693e-01
  1.710510e-01   6.452155e+01   3.570617e-01
  1.713500e-01   6.511449e+01   3.551864e-01
  1.716490e-01   6.483516e+01   3.571819e-01
  1.719480e-01   6.494004e+01   3.518352e-01
  1.722470e-01   6.453038e+01   3.530470e-01
  1.725460e-01   6.510634e+01   3.562620e-01
  1.728450e-01   6.491195e+01   3.533673e-01
  1.731440e-01   6.461690e+01   3.531031e-01
  1.734430e-01   6.448860e+01   3.495535e-01
  1.737410e-01   6.474337e+01   3.538101e-01
  1.740400e-01   6.403457e+01   3.511499e-01
  1.743390e-01   6.488971e+01   3.509912e-01
  1.746380e-01   6.454899e+01   3.516625e-01
  1.749370e-01   6.423280e+01   3.485102e-01
  1.752360e-01   6.441488e+01   3.512970e-01
  1.755350e-01   6.491336e+01   3.517629e-01
  1.758340e-01   6.419744e+01   3.451475e-01
  1.761330e-01   6.439956e+01   3.512552e-01
  1.764320e-01   6.439293e+01   3.463538e-01
  1.767310e-01   6.410298e+01   3.499135e-01
  1.770300e-01   6.479384e+01   3.481176e-01
  1.773280e-01   6.474181e+01   3.493641e-01
  1.776270e-01   6.469143e+01   3.480147e-01
  1.779260e-01   6.445537e+01   3.458402e-01
  1.782250e-01   6.470033e+01   3.492522e-01
  1.785240e-01   6.457866e+01   3.456618e-01
  1.788230e-01   6.448124e+01   3.471050e-01
  1.791220e-01   6.477247e+01   3.484053e-01
  1.794210e-01   6.529580e+01   3.465590e-01
  1.797200e-01   6.413806e+01   3.449879e-01
  1.800190e-01   6.483484e+01   3.444960e-01
  1.803180e-01   6.461577e+01   3.474669e-01
  1.806170e-01   6.486293e+01   3.452403e-01
  1.809160e-01   6.427472e+01   3.430047e-01
  1.812140e-01   6.413700e+01   3.434701e-01
  1.815130e-01   6.400521e+01   3.426170e-01
  1.818120e-01   6.440827e+01   3.450366e-01
  1.821110e-01   6.362213e+01   3.389675e-01
  1.824100e-01   6.402192e+01   3.424954e-01
  1.827090e-01   6.479293e+01   3.438851e-01
  1.830080e-01   6.520270e+01   3.451376e-01
  1.833070e-01   6.435498e+01   3.404263e-01
  1.836060e-01   6.430599e+01   3.394886e-01
  1.839050e-01   6.401805e+01   3.426513e-01
  1.842040e-01   6.433538e+01   3.406994e-01
  1.845030e-01   6.320899e+01   3.369003e-01
  1.848010e-01   6.403296e+01   3.408758e-01
  1.851000e-01   6.407177e+01   3.363266e-01
  1.853990e-01   6.327079e+01   3.391671e-01
  1.856980e-01   6.405149e+01   3.388161e-01
  1.859970e-01   6.414886e+01   3.377941e-01
  1.862960e-01   6.439217e+01   3.398773e-01
  1.865950e-01   6.466033e+01   3.388191e-01
  1.868940e-01   6.451593e+01   3.423234e-01
  1.871930e-01   6.355857e+01   3.326534e-01
  1.874920e-01   6.390608e+01   3.366790e-01
  1.877910e-01   6.413852e+01   3.371325e-01
  1.880900e-01   6.432459e+01   3.376212e-01
  1.883880e-01   6.425041e+01   3.391810e-01
  1.886870e-01   6.421849e+01   3.329977e-01
  1.889860e-01   6.433783e+01   3.389301e-01
  1.892850e-01   6.419195e+01   3.360144e-01
  1.895840e-01   6.456614e+01   3.358995e-01
  1.898830e-01   6.433052e+01   3.357523e-01
  1.901820e-01   6.351524e+01   3.333089e-01
  1.904810e-01   6.430052e+01   3.352079e-01
  1.907800e-01   6.367399e+01   3.328020e-01
  1.910790e-01   6.344725e+01   3.315988e-01
  1.913780e-01   6.486204e+01   3.363573e-01
  1.916770e-01   6.363114e+01   3.329968e-01
  1.919750e-01   6.377194e+01   3.341365e-01
  1.922740e-01   6.397708e+01   3.310124e-01
  1.925730e-01   6.395358e+01   3.317043e-01
  1.928720e-01   6.403183e+01   3.326654e-01
  1.931710e-01   6.386285e+01   3.328358e-01
  1.934700e-01   6.401399e+01   3.317099e-01
  1.937690e-01   6.393993e+01   3.306167e-01
  1.940680e-01   6.390912e+01   3.323465e-01
  1.943670e-01   6.380696e+01   3.301234e-01
  1.946660e-01   6.397514e+01   3.311575e-01
  1.949650e-01   6.306426e+01   3.267227e-01
  1.952640e-01   6.341413e+01   3.291056e-01
  1.955630e-01   6.404648e+01   3.319451e-01
  1.958610e-01   6.329527e+01   3.268815e-01
  1.961600e-01   6.367063e+01   3.291758e-01
  1.964590e-01   6.402979e+01   3.286259e-01
  1.967580e-01   6.378265e+01   3.302098e-01
  1.970570e-01   6.370090e+01   3.277808e-01
  1.973560e-01   6.356296e+01   3.256857e-01
  1.976550e-01   6.387750e+01   3.292654e-01
  1.979540e-01   6.346583e+01   3.258688e-01
  1.982530e-01   6.326147e+01   3.270867e-01
  1.985520e-01   6.439248e+01   3.279488e-01
  1.988510e-01   6.383428e+01   3.266687e-01
  1.991500e-01   6.338003e+01   3.276865e-01
  1.994480e-01   6.386028e+01   3.255848e-01
  1.997470e-01   6.377544e+01   3.272429e-01
  2.000460e-01   6.318258e+01   3.218787e-01
  2.003450e-01   6.360355e+01   3.252155e-01
  2.006440e-01   6.377390e+01   3.284087e-01
  2.009430e-01   6.292186e+01   3.212139e-01
  2.012420e-01   6.403137e+01   3.273175e-01
  2.015410e-01   6.369302e+01   3.230361e-01
  2.018400e-01   6.335172e+01   3.228703e-01
  2.021390e-01   6.344072e+01   3.240866e-01
  2.024380e-01   6.343682e+01   3.192176e-01
  2.027370e-01   6.249220e+01   3.217957e-01
  2.030350e-01   6.300137e+01   3.200308e-01
  2.033340e-01   6.332510e+01   3.216835e-01
  2.036330e-01   6.336628e+01   3.193117e-01
  2.039320e-01   6.338289e+01   3.201728e-01
  2.042310e-01   6.350844e+01   3.235513e-01
  2.045300e-01   6.286638e+01   3.172401e-01
  2.048290e-01   6.341962e+01   3.197185e-01
  2.051280e-01   6.275449e+01   3.176313e-01
  2.054270e-01   6.404447e+01   3.203345e-01
  2.057260e-01   6.383917e+01   3.232664e-01
  2.060250e-01   6.345108e+01   3.183075e-01
  2.063240e-01   6.336051e+01   3.206658e-01
  2.066230e-01   6.318124e+01   3.188452e-01
  2.069210e-01   6.331099e+01   3.204029e-01
  2.072200e-01   6.304689e+01   3.190500e-01
  2.075190e-01   6.295664e+01   3.163970e-01
  2.078180e-01   6.343599e+01   3.200330e-01
  2.081170e-01   6.317394e+01   3.177460e-01
  2.084160e-01   6.275572e+01   3.187213e-01
  2.087150e-01   6.295722e+01   3.157347e-01
  2.090140e-01   6.301732e+01   3.173518e-01
  2.093130e-01   6.308061e+01   3.173769e-01
  2.096120e-01   6.290465e+01   3.163995e-01
  2.099110e-01   6.276699e+01   3.145988e-01
  2.102100e-01   6.336862e+01   3.176981e-01
  2.105080e-01   6.332445e+01   3.192063e-01
  2.108070e-01   6.238548e+01   3.139034e-01
  2.111060e-01   6.249997e+01   3.134061e-01
  2.114050e-01   6.314633e+01   3.154164e-01
  2.117040e-01   6.351183e+01   3.213247e-01
  2.120030e-01   6.250676e+01   3.246940e-01
  2.123020e-01   6.353414e+01   3.297151e-01
  2.126010e-01   6.298461e+01   3.256421e-01
  2.129000e-01   6.353162e+01   3.303075e-01
  2.131990e-01   6.281341e+01   3.313089e-01
  2.134980e-01   6.317649e+01   3.342812e-01
  2.137970e-01   6.362591e+01   3.329831e-01
  2.140950e-01   6.259008e+01   3.321048e-01
  2.143940e-01   6.277129e+01   3.338332e-01
  2.146930e-01   6.298912e+01   3.347267e-01
  2.149920e-01   6.316143e+01   3.355002e-01
  2.152910e-01   6.306726e+01   3.357255e-01
  2.155900e-01   6.265990e+01   3.375257e-01
  2.158890e-01   6.275808e+01   3.377901e-01
  2.161880e-01   6.319249e+01   3.374985e-01
  2.164870e-01   6.273043e+01   3.375532e-01
  2.167860e-01   6.330885e+01   3.327669e-01
  2.170850e-01   6.289086e+01   3.290866e-01
  2.173840e-01   6.262534e+01   3.252924e-01
  2.176820e-01   6.310342e+01   3.250811e-01
  2.179810e-01   6.262794e+01   3.248636e-01
  2.182800e-01   6.267618e+01   3.207254e-01
  2.185790e-01   6.253694e+01   3.219109e-01
  2.188780e-01   6.270293e+01   3.188605e-01
  2.191770e-01   6.255000e+01   3.205417e-01
  2.194760e-01   6.251643e+01   3.212949e-01
  2.197750e-01   6.229763e+01   3.175559e-01
  2.200740e-01   6.234768e+01   3.156612e-01
  2.203730e-01   6.300225e+01   3.190734e-01
  2.206720e-01   6.223208e+01   3.161719e-01
  2.209710e-01   6.248629e+01   3.189945e-01
  2.212700e-01   6.233334e+01   3.141664e-01
  2.215680e-01   6.248960e+01   3.173656e-01
  2.218670e-01   6.240399e+01   3.129052e-01
  2.221660e-01   6.235573e+01   3.162171e-01
  2.224650e-01   6.148274e+01   3.114938e-01
  2.227640e-01   6.255552e+01   3.139374e-01
  2.230630e-01   6.247597e+01   3.146576e-01
  2.233620e-01   6.208738e+01   3.128910e-01
  2.236610e-01   6.191708e+01   3.124616e-01
  2.239600e-01   6.218247e+01   3.095341e-01
  2.242590e-01   6.181633e+01   3.116874e-01
  2.245580e-01   6.264590e+01   3.128621e-01
  2.248570e-01   6.218950e+01   3.135410e-01
  2.251550e-01   6.261149e+01   3.109808e-01
  2.254540e-01   6.184766e+01   3.093311e-01
  2.257530e-01   6.156866e+01   3.109330e-01
  2.260520e-01   6.148167e+01   3.069100e-01
  2.263510e-01   6.223169e+01   3.097830e-01
  2.266500e-01   6.237353e+01   3.100093e-01
  2.269490e-01   6.218386e+01   3.081582e-01
  2.272480e-01   6.263767e+01   3.118116e-01
  2.275470e-01   6.248922e+01   3.073034e-01
  2.278460e-01   6.235819e+01   3.104781e-01
  2.281450e-01   6.227280e+01   3.075097e-01
  2.284440e-01   6.207130e+01   3.085033e-01
  2.287420e-01   6.154856e+01   3.080780e-01
  2.290410e-01   6.221957e+01   3.036185e-01
  2.293400e-01   6.189335e+01   3.075619e-01
  2.296390e-01   6.129822e+01   3.046046e-01
  2.299380e-01   6.205869e+01   3.069806e-01
  2.302370e-01   6.209308e+01   3.064504e-01
  2.305360e-01   6.167507e+01   3.034795e-01
  2.308350e-01   6.199100e+01   3.085543e-01
  2.311340e-01   6.233070e+01   3.036514e-01
  2.314330e-01   6.169141e+01   3.042421e-01
  2.317320e-01   6.213106e+01   3.064214e-01
  2.320310e-01   6.227740e+01   3.036405e-01
  2.323290e-01   6.131188e+01   3.059900e-01
  2.326280e-01   6.143631e+01   3.008766e-01
  2.329270e-01   6.170398e+01   3.020028e-01
  2.332260e-01   6.202450e+01   3.043380e-01
  2.335250e-01   6.124718e+01   3.017103e-01
  2.338240e-01   6.184224e+01   3.043721e-01
  2.341230e-01   6.166479e+01   2.994566e-01
  2.344220e-01   6.179646e+01   3.028220e-01
  2.347210e-01   6.160710e+01   3.022390e-01
  2.350200e-01   6.186473e+01   3.020416e-01
  2.353190e-01   6.216368e+01   3.031257e-01
  2.356180e-01   6.138274e+01   2.978552e-01
  2.359170e-01   6.189335e+01   3.034170e-01
  2.362150e-01   6.174805e+01   3.010524e-01
  2.365140e-01   6.151426e+01   2.981741e-01
  2.368130e-01   6.129010e+01   2.999340e-01
  2.371120e-01   6.174186e+01   2.996437e-01
  2.374110e-01   6.112213e+01   3.006932e-01
  2.377100e-01   6.164054e+01   2.983659e-01
  2.380090e-01   6.111081e+01   2.984532e-01
  2.383080e-01   6.164320e+01   2.978036e-01
  2.386070e-01   6.164152e+01   2.994001e-01
  2.389060e-01   6.125430e+01   2.981141e-01
  2.392050e-01   6.156152e+01   2.972669e-01
  2.395040e-01   6.203102e+01   3.004602e-01
  2.398020e-01   6.108783e+01   2.961210e-01
  2.401010e-01   6.143932e+01   2.986788e-01
  2.404000e-01   6.190216e+01   2.969620e-01
  2.406990e-01   6.164790e+01   2.980421e-01
  2.409980e-01   6.199463e+01   2.978584e-01
  2.412970e-01   6.139786e+01   2.959732e-01
  2.415960e-01   6.170076e+01   2.976029e-01
  2.418950e-01   6.102244e+01   2.942900e-01
  2.421940e-01   6.110164e+01   2.957054e-01
  2.424930e-01   6.160955e+01   2.978358e-01
  2.427920e-01   6.106938e+01   2.927582e-01
  2.430910e-01   6.088860e+01   2.942990e-01
  2.433890e-01   6.079663e+01   2.930852e-01
  2.436880e-01   6.058132e+01   2.951151e-01
  2.439870e-01   6.084904e+01   2.922296e-01
  2.442860e-01   6.115098e+01   2.924111e-01
  2.445850e-01   6.116506e+01   2.941920e-01
  2.448840e-01   6.119254e+01   2.938182e-01
  2.451830e-01   6.135010e+01   2.957464e-01
  2.454820e-01   6.123697e+01   2.919690e-01
  2.457810e-01   6.156059e+01   2.939332e-01
  2.460800e-01   6.087385e+01   2.926154e-01
  2.463790e-01   6.089338e+01   2.916866e-01
  2.466780e-01   6.077418e+01   2.918330e-01
  2.469770e-01   6.104948e+01   2.916292e-01
  2.472750e-01   6.066051e+01   2.914519e-01
  2.475740e-01   6.070281e+01   2.925309e-01
  2.478730e-01   6.117519e+01   2.889611e-01
  2.481720e-01   6.123616e+01   2.920747e-01
  2.484710e-01   6.052336e+01   2.885666e-01
  2.487700e-01   6.113496e+01   2.931332e-01
  2.490690e-01   6.135172e+01   2.925660e-01
  2.493680e-01   6.121725e+01   2.892695e-01
  2.496670e-01   6.096310e+01   2.926120e-01
  2.499660e-01   6.082742e+01   2.892905e-01
  2.502650e-01   6.066697e+01   2.901796e-01
  2.505640e-01   6.065170e+01   2.872038e-01
  2.508620e-01   6.062890e+01   2.885031e-01
  2.511610e-01   6.085366e+01   2.913760e-01
  2.514600e-01   6.051458e+01   2.873967e-01
  2.517590e-01   6.129681e+01   2.890394e-01
  2.520580e-01   6.087173e+01   2.885565e-01
  2.523570e-01   6.048196e+01   2.879441e-01
  2.526560e-01   6.062418e+01   2.891229e-01
  2.529550e-01   6.048409e+01   2.854739e-01
  2.532540e-01   6.076547e+01   2.860351e-01
  2.535530e-01   6.090082e+01   2.861496e-01
  2.538520e-01   6.051420e+01   2.865687e-01
  2.541510e-01   6.049740e+01   2.849975e-01
  2.544490e-01   6.109989e+01   2.872309e-01
  2.547480e-01   6.059115e+01   2.863398e-01
  2.550470e-01   6.042767e+01   2.842279e-01
  2.553460e-01   6.052950e+01   2.848707e-01
  2.556450e-01   6.044115e+01   2.823675e-01
  2.559440e-01   6.079105e+01   2.860953e-01
  2.562430e-01   6.084046e+01   2.875469e-01
  2.565420e-01   6.084022e+01   2.849948e-01
  2.568410e-01   6.101325e+01   2.845964e-01
  2.571400e-01   6.007099e+01   2.827880e-01
  2.574390e-01   6.046663e+01   2.858407e-01
  2.577380e-01   6.077642e+01   2.855525e-01
  2.580360e-01   6.070570e+01   2.833808e-01
  2.583350e-01   6.064564e+01   2.857530e-01
  2.586340e-01   6.054786e+01   2.824195e-01
  2.589330e-01   6.006346e+01   2.840745e-01
  2.592320e-01   6.052810e+01   2.823734e-01
  2.595310e-01   6.007099e+01   2.822911e-01
  2.598300e-01   6.068838e+01   2.856501e-01
  2.601290e-01   6.064461e+01   2.811782e-01
  2.604280e-01   6.024733e+01   2.837031e-01
  2.607270e-01   6.023830e+01   2.799451e-01
  2.610260e-01   6.033381e+01   2.827095e-01
  2.613250e-01   6.052489e+01   2.837544e-01
  2.616240e-01   5.978413e+01   2.811232e-01
  2.619220e-01   6.017655e+01   2.821430e-01
  2.622210e-01   6.014308e+01   2.792434e-01
  2.625200e-01   6.038605e+01   2.815514e-01
  2.628190e-01   6.049491e+01   2.815118e-01
  2.631180e-01   5.965334e+01   2.778182e-01
  2.634170e-01   6.030967e+01   2.829507e-01
  2.637160e-01   6.024851e+01   2.792007e-01
  2.640150e-01   6.049787e+01   2.824999e-01
  2.643140e-01   6.041938e+01   2.792141e-01
  2.646130e-01   6.031062e+01   2.793446e-01
  2.649120e-01   6.023755e+01   2.821872e-01
  2.652110e-01   6.009761e+01   2.786601e-01
  2.655090e-01   6.026588e+01   2.798165e-01
  2.658080e-01   6.029753e+01   2.782680e-01
  2.661070e-01   6.019123e+01   2.792593e-01
  2.664060e-01   6.062879e+01   2.799846e-01
  2.667050e-01   6.043222e+01   2.798178e-01
  2.670040e-01   6.023816e+01   2.791767e-01
  2.673030e-01   6.089657e+01   2.798371e-01
  2.676020e-01   6.044263e+01   2.788871e-01
  2.679010e-01   6.023431e+01   2.783113e-01
  2.682000e-01   5.971819e+01   2.759914e-01
  2.684990e-01   6.030899e+01   2.783891e-01
  2.687980e-01   5.991849e+01   2.771095e-01
  2.690960e-01   6.015576e+01   2.787948e-01
  2.693950e-01   6.006189e+01   2.756699e-01
  2.696940e-01   5.966757e+01   2.751323e-01
  2.699930e-01   6.008736e+01   2.771240e-01
  2.702920e-01   5.987763e+01   2.763596e-01
  2.705910e-01   5.989617e+01   2.768702e-01
  2.708900e-01   5.986181e+01   2.746590e-01
  2.711890e-01   5.984365e+01   2.764679e-01
  2.714880e-01   5.942721e+01   2.744854e-01
  2.717870e-01   5.991733e+01   2.760786e-01
  2.720860e-01   6.029627e+01   2.759302e-01
  2.723850e-01   6.002551e+01   2.746681e-01
  2.726840e-01   5.984726e+01   2.753614e-01
  2.729820e-01   6.027446e+01   2.761573e-01
  2.732810e-01   5.988348e+01   2.743430e-01
  2.735800e-01   5.993410e+01   2.743676e-01
  2.738790e-01   6.036331e+01   2.758992e-01
  2.741780e-01   6.012263e+01   2.758093e-01
  2.744770e-01   5.965793e+01   2.722007e-01
  2.747760e-01   6.030858e+01   2.750406e-01
  2.750750e-01   6.067364e+01   2.790397e-01
  2.753740e-01   5.943036e+01   2.805849e-01
  2.756730e-01   6.005278e+01   2.835456e-01
  2.759720e-01   6.050478e+01   2.833085e-01
  2.762710e-01   6.012558e+01   2.864715e-01
  2.765690e-01   5.996967e+01   2.853790e-01
  2.768680e-01   6.001175e+01   2.881852e-01
  2.771670e-01   6.012379e+01   2.860541e-01
  2.774660e-01   5.971809e+01   2.859125e-01
  2.777650e-01   5.954592e+01   2.889761e-01
  2.780640e-01   6.004348e+01   2.887907e-01
  2.783630e-01   5.983889e+01   2.887232e-01
  2.786620e-01   5.933679e+01   2.892207e-01
  2.789610e-01   5.997081e+01   2.908704e-01
  2.792600e-01   6.004047e+01   2.939067e-01
  2.795590e-01   6.015865e+01   2.884320e-01
  2.798580e-01   5.966862e+01   2.917755e-01
  2.801560e-01   5.959274e+01   2.911504e-01
  2.804550e-01   6.029021e+01   2.937354e-01
  2.807540e-01   5.987138e+01   2.940530e-01
  2.810530e-01   5.980569e+01   2.911226e-01
  2.813520e-01   5.995716e+01   2.953949e-01
  2.816510e-01   6.072801e+01   2.962624e-01
  2.819500e-01   5.999922e+01   2.945920e-01
  2.822490e-01   5.983722e+01   2.941941e-01
  2.825480e-01   5.926806e+01   2.923442e-01
  2.828470e-01   5.987792e+01   2.972680e-01
  2.831460e-01   5.998009e+01   2.960221e-01
  2.834450e-01   5.972207e+01   2.937984e-01
  2.837430e-01   5.992563e+01   2.960021e-01
  2.840420e-01   5.986964e+01   2.974799e-01
  2.843410e-01   5.949066e+01   3.030076e-01
  2.846400e-01   5.969470e+01   3.056568e-01
  2.849390e-01   5.976064e+01   3.137225e-01
  2.852380e-01   5.973103e+01   3.165560e-01
  2.855370e-01   5.935226e+01   3.186793e-01
  2.858360e-01   5.991008e+01   3.222230e-01
  2.861350e-01   5.935550e+01   3.235605e-01
  2.864340e-01   5.895055e+01   3.272254e-01
  2.867330e-01   5.888330e+01   3.260994e-01
  2.870320e-01   5.958769e+01   3.336741e-01
  2.873310e-01   5.922578e+01   3.295767e-01
  2.876290e-01   5.884017e+01   3.337271e-01
  2.879280e-01   5.926167e+01   3.379821e-01
  2.882270e-01   5.920290e+01   3.340854e-01
  2.885260e-01   5.848470e+01   3.361023e-01
  2.888250e-01   5.891747e+01   3.364845e-01
  2.891240e-01   5.923327e+01   3.424747e-01
  2.894230e-01   5.990070e+01   3.475089e-01
  2.897220e-01   5.944593e+01   3.379902e-01
  2.900210e-01   5.935978e+01   3.466771e-01
  2.903200e-01   5.929843e+01   3.444732e-01
  2.906190e-01   5.928988e+01   3.481562e-01
  2.909180e-01   5.898758e+01   3.482109e-01
  2.912160e-01   5.868878e+01   3.436090e-01
  2.915150e-01   5.841191e+01   3.541026e-01
  2.918140e-01   5.926893e+01   3.484720e-01
  2.921130e-01   5.911526e+01   3.512734e-01
  2.924120e-01   5.927159e+01   3.542914e-01
  2.927110e-01   5.891383e+01   3.522347e-01
  2.930100e-01   5.933604e+01   3.627098e-01
  2.933090e-01   5.961832e+01   3.577407e-01
  2.936080e-01   5.921230e+01   3.541142e-01
  2.939070e-01   5.936243e+01   3.602623e-01
  2.942060e-01   5.890010e+01   3.594812e-01
  2.945050e-01   5.879101e+01   3.666783e-01
  2.948030e-01   5.838002e+01   3.558302e-01
  2.951020e-01   5.905632e+01   3.633496e-01
  2.954010e-01   5.903398e+01   3.650128e-01
  2.957000e-01   5.893601e+01   3.664653e-01
  2.959990e-01   5.840090e+01   3.643586e-01
  2.962980e-01   5.872429e+01   3.660273e-01
  2.965970e-01   5.893690e+01   3.702844e-01
  2.968960e-01   5.917809e+01   3.708130e-01
  2.971950e-01   5.837804e+01   3.667225e-01
  2.974940e-01   5.924383e+01   3.680877e-01
  2.977930e-01   5.826421e+01   3.683921e-01
  2.980920e-01   5.903345e+01   3.710448e-01
  2.983900e-01   5.877335e+01   3.732337e-01
  2.986890e-01   5.909777e+01   3.701063e-01
  2.989880e-01   5.956136e+01   3.754920e-01
  2.992870e-01   5.859334e+01   3.733650e-01
  2.995860e-01   5.910869e+01   3.771470e-01
  2.998850e-01   5.880270e+01   3.740315e-01
  3.001840e-01   5.901542e+01   3.770896e-01
  3.004830e-01   5.901745e+01   3.820000e-01
  3.007820e-01   5.893784e+01   3.802520e-01
  3.010810e-01   5.896638e+01   3.776561e-01
  3.013800e-01   5.952448e+01   3.851528e-01
  3.016790e-01   5.859474e+01   3.811287e-01
  3.019780e-01   5.850491e+01   3.828514e-01
  3.022760e-01   5.869153e+01   3.852540e-01
  3.025750e-01   5.873517e+01   3.833500e-01
  3.028740e-01   5.789346e+01   3.859993e-01
  3.031730e-01   5.871809e+01   3.868981e-01
  3.034720e-01   5.848293e+01   3.876954e-01
  3.037710e-01   5.906052e+01   3.893404e-01
  3.040700e-01   5.850561e+01   3.893631e-01
  3.043690e-01   5.833186e+01   3.933985e-01
  3.046680e-01   5.909223e+01   3.945712e-01
  3.049670e-01   5.916814e+01   3.912932e-01
  3.052660e-01   5.843945e+01   3.957112e-01
  3.055650e-01   5.935023e+01   3.973762e-01
  3.058630e-01   5.845888e+01   3.997661e-01
  3.061620e-01   5.837824e+01   3.921802e-01
  3.064610e-01   5.827627e+01   3.968506e-01
  3.067600e-01   5.869098e+01   4.043809e-01
  3.070590e-01   5.890054e+01   3.989706e-01
  3.073580e-01   5.880800e+01   4.047838e-01
  3.076570e-01   5.885830e+01   3.976912e-01
  3.079560e-01   5.869595e+01   4.035063e-01
  3.082550e-01   5.838250e+01   4.024274e-01
  3.085540e-01   5.894227e+01   4.040555e-01
  3.088530e-01   5.793224e+01   4.056665e-01
  3.091520e-01   5.836975e+01   4.012069e-01
  3.094500e-01   5.792363e+01   4.084094e-01
  3.097490e-01   5.901945e+01   4.103821e-01
  3.100480e-01   5.844478e+01   4.053293e-01
  3.103470e-01   5.815311e+01   4.156021e-01
  3.106460e-01   5.876432e+01   4.055317e-01
  3.109450e-01   5.741534e+01   4.126331e-01
  3.112440e-01   5.887535e+01   4.108127e-01
  3.115430e-01   5.857474e+01   4.151523e-01
  3.118420e-01   5.832240e+01   4.188492e-01
  3.121410e-01   5.889819e+01   4.143652e-01
  3.124400e-01   5.817013e+01   4.193048e-01
  3.127390e-01   5.860116e+01   4.149229e-01
  3.130380e-01   5.773204e+01   4.207633e-01
  3.133360e-01   5.875409e+01   4.220800e-01
  3.136350e-01   5.788602e+01   4.182796e-01
  3.139340e-01   5.760151e+01   4.233917e-01
  3.142330e-01   5.898551e+01   4.218959e-01
  3.145320e-01   5.742534e+01   4.266271e-01
  3.148310e-01   5.827513e+01   4.248117e-01
  3.151300e-01   5.929706e+01   4.285204e-01
  3.154290e-01   5.918759e+01   4.331238e-01
  3.157280e-01   5.814719e+01   4.264476e-01
  3.160270e-01   5.859579e+01   4.364806e-01
  3.163260e-01   5.851937e+01   4.278102e-01
  3.166250e-01   5.844298e+01   4.359111e-01
  3.169230e-01   5.772795e+01   4.306498e-01
  3.172220e-01   5.841219e+01   4.380641e-01
  3.175210e-01   5.790411e+01   4.357760e-01
  3.178200e-01   5.871853e+01   4.358138e-01
  3.181190e-01   5.840233e+01   4.426706e-01
  3.184180e-01   5.781427e+01   4.358162e-01
  3.187170e-01   5.744703e+01   4.421881e-01
  3.190160e-01   5.826212e+01   4.441154e-01
  3.193150e-01   5.804424e+01   4.366821e-01
  3.196140e-01   5.743560e+01   4.457733e-01
  3.199130e-01   5.802559e+01   4.416329e-01
  3.202120e-01   5.828917e+01   4.498982e-01
  3.205100e-01   5.803856e+01   4.476973e-01
  3.208090e-01   5.853620e+01   4.463603e-01
  3.211080e-01   5.837745e+01   4.527424e-01
  3.214070e-01   5.773252e+01   4.424890e-01
  3.217060e-01   5.811493e+01   4.513041e-01
  3.220050e-01   5.766741e+01   4.466720e-01
  3.223040e-01   5.857717e+01   4.481343e-01
  3.226030e-01   5.833652e+01   4.585898e-01
  3.229020e-01   5.795729e+01   4.417661e-01
  3.232010e-01   5.761018e+01   4.527121e-01
  3.235000e-01   5.770422e+01   4.480471e-01
  3.237990e-01   5.762434e+01   4.510720e-01
  3.240970e-01   5.825793e+01   4.604830e-01
  3.243960e-01   5.893015e+01   4.536177e-01
  3.246950e-01   5.787411e+01   4.607426e-01
  3.249940e-01   5.814182e+01   4.539421e-01
  3.252930e-01   5.819028e+01   4.615515e-01
  3.255920e-01   5.868596e+01   4.662317e-01
  3.258910e-01   5.806961e+01   4.592959e-01
  3.261900e-01   5.838387e+01   4.677900e-01
  3.264890e-01   5.836600e+01   4.622479e-01
  3.267880e-01   5.831832e+01   4.656831e-01
  3.270870e-01   5.751741e+01   4.704123e-01
  3.273860e-01   5.765495e+01   4.653225e-01
  3.276850e-01   5.890244e+01   4.760425e-01
  3.279830e-01   5.788057e+01   4.648480e-01
  3.282820e-01   5.840844e+01   4.764743e-01
  3.285810e-01   5.883375e+01   4.762500e-01
  3.288800e-01   5.744538e+01   4.739950e-01
  3.291790e-01   5.868314e+01   4.751555e-01
  3.294780e-01   5.789728e+01   4.793419e-01
  3.297770e-01   5.825522e+01   4.833667e-01
  3.300760e-01   5.749573e+01   4.751875e-01
  3.303750e-01   5.814250e+01   4.854826e-01
  3.306740e-01   5.782256e+01   4.775300e-01
  3.309730e-01   5.860909e+01   4.895323e-01
  3.312720e-01   5.798294e+01   4.906414e-01
  3.315700e-01   5.871211e+01   4.847442e-01
  3.318690e-01   5.756491e+01   4.926741e-01
  3.321680e-01   5.813308e+01   4.838882e-01
  3.324670e-01   5.725126e+01   4.924304e-01
  3.327660e-01   5.710660e+01   4.890741e-01
  3.330650e-01   5.853064e+01   4.956843e-01
  3.333640e-01   5.719091e+01   4.977830e-01
  3.336630e-01   5.782012e+01   4.888788e-01
  3.339620e-01   5.694274e+01   4.995746e-01
  3.342610e-01   5.831697e+01   4.986725e-01
  3.345600e-01   5.775044e+01   5.013634e-01
  3.348590e-01   5.827600e+01   5.125753e-01
  3.351570e-01   5.786964e+01   4.950827e-01
  3.354560e-01   5.866523e+01   5.180064e-01
  3.357550e-01   5.734779e+01   4.956314e-01
  3.360540e-01   5.791521e+01   5.128253e-01
  3.363530e-01   5.751315e+01   5.172975e-01
  3.366520e-01   5.747745e+01   5.019147e-01
  3.369510e-01   5.732930e+01   5.229504e-01
  3.372500e-01   5.788537e+01   5.019487e-01
  3.375490e-01   5.787053e+01   5.227795e-01
  3.378480e-01   5.750797e+01   5.185530e-01
  3.381470e-01   5.748989e+01   5.171928e-01
  3.384460e-01   5.698992e+01   5.287964e-01
  3.387450e-01   5.745734e+01   5.095707e-01
  3.390430e-01   5.719546e+01   5.270184e-01
  3.393420e-01   5.881959e+01   5.317219e-01
  3.396410e-01   5.657462e+01   5.221407e-01
  3.399400e-01   5.745724e+01   5.416158e-01
  3.402390e-01   5.696268e+01   5.135526e-01
  3.405380e-01   5.757005e+01   5.392403e-01
  3.408370e-01   5.862872e+01   5.363455e-01
  3.411360e-01   5.755089e+01   5.348771e-01
  3.414350e-01   5.806990e+01   5.444957e-01
  3.417340e-01   5.720151e+01   5.325508e-01
  3.420330e-01   5.726033e+01   5.489079e-01
  3.423320e-01   5.723273e+01   5.333966e-01
  3.426300e-01   5.696485e+01   5.467289e-01
  3.429290e-01   5.778984e+01   5.483934e-01
  3.432280e-01   5.657809e+01   5.403851e-01
  3.435270e-01   5.811263e+01   5.665549e-01
  3.438260e-01   5.719035e+01   5.396277e-01
  3.441250e-01   5.666008e+01   5.561863e-01
  3.444240e-01   5.799756e+01   5.547530e-01
  3.447230e-01   5.800411e+01   5.595194e-01
  3.450220e-01   5.745809e+01   5.683629e-01
  3.453210e-01   5.810900e+01   5.552857e-01
  3.456200e-01   5.718046e+01   5.721194e-01
  3.459190e-01   5.835256e+01   5.644321e-01
  3.462170e-01   5.770344e+01   5.721350e-01
  3.465160e-01   5.807929e+01   5.731354e-01
  3.468150e-01   5.709391e+01   5.674039e-01
  3.471140e-01   5.809074e+01   5.874348e-01
  3.474130e-01   5.750307e+01   5.685854e-01
  3.477120e-01   5.776996e+01   5.858107e-01
  3.480110e-01   5.775792e+01   5.794072e-01
  3.483100e-01   5.755995e+01   5.802014e-01
  3.486090e-01   5.726786e+01   5.936166e-01
  3.489080e-01   5.639612e+01   5.743057e-01
  3.492070e-01   5.775133e+01   5.970904e-01
  3.495060e-01   5.711652e+01   5.824882e-01
  3.498040e-01   5.821938e+01   6.004871e-01
  3.501030e-01   5.822448e+01   6.015002e-01
  3.504020e-01   5.668338e+01   5.925128e-01
  3.507010e-01   5.758630e+01   6.114105e-01
  3.510000e-01   5.754239e+01   5.921516e-01
  3.512990e-01   5.747594e+01   6.108244e-01
  3.515980e-01   5.694898e+01   5.998286e-01
  3.518970e-01   5.774761e+01   6.175950e-01
  3.521960e-01   5.631086e+01   6.185766e-01
  3.524950e-01   5.818852e+01   6.053100e-01
  3.527940e-01   5.813414e+01   6.319301e-01
  3.530930e-01   5.648209e+01   6.065634e-01
  3.533920e-01   5.713641e+01   6.253479e-01
  3.536900e-01   5.693987e+01   6.265457e-01
  3.539890e-01   5.725748e+01   6.248792e-01
  3.542880e-01   5.731498e+01   6.404009e-01
  3.545870e-01   5.655211e+01   6.111688e-01
  3.548860e-01   5.785253e+01   6.397721e-01
  3.551850e-01   5.798036e+01   6.288113e-01
  3.554840e-01   5.708135e+01   6.354937e-01
  3.557830e-01   5.657833e+01   6.350704e-01
  3.560820e-01   5.761551e+01   6.190566e-01
  3.563810e-01   5.787117e+01   6.410769e-01
  3.566800e-01   5.621059e+01   6.169170e-01
  3.569790e-01   5.759388e+01   6.444027e-01
  3.572770e-01   5.702294e+01   6.399805e-01
  3.575760e-01   5.737773e+01   6.156140e-01
  3.578750e-01   5.688838e+01   6.530273e-01
  3.581740e-01   5.795773e+01   6.298265e-01
  3.584730e-01   5.735315e+01   6.556894e-01
  3.587720e-01   5.749609e+01   6.450876e-01
  3.590710e-01   5.657006e+01   6.386493e-01
  3.593700e-01   5.809360e+01   6.720178e-01
  3.596690e-01   5.830341e+01   6.446794e-01
  3.599680e-01   5.654610e+01   6.643752e-01
  3.602670e-01   5.657469e+01   6.473823e-01
  3.605660e-01   5.698195e+01   6.655571e-01
  3.608640e-01   5.779951e+01   6.875050e-01
  3.611630e-01   5.629613e+01   6.432688e-01
  3.614620e-01   5.804634e+01   6.934894e-01
  3.617610e-01   5.644063e+01   6.583368e-01
  3.620600e-01   5.668742e+01   6.823375e-01
  3.623590e-01   5.761551e+01   6.849289e-01
  3.626580e-01   5.706183e+01   6.816299e-01
  3.629570e-01   5.740085e+01   7.020493e-01
  3.632560e-01   5.788313e+01   6.749788e-01
  3.635550e-01   5.708782e+01   7.115440e-01
  3.638540e-01   5.744685e+01   6.960315e-01
  3.641530e-01   5.666245e+01   6.959392e-01
  3.644510e-01   5.756433e+01   7.318945e-01
  3.647500e-01   5.646567e+01   6.810016e-01
  3.650490e-01   5.789331e+01   7.321818e-01
  3.653480e-01   5.672396e+01   7.076136e-01
  3.656470e-01   5.799061e+01   7.239782e-01
  3.659460e-01   5.770661e+01   7.438741e-01
  3.662450e-01   5.827008e+01   7.155227e-01
  3.665440e-01   5.672124e+01   7.549422e-01
  3.668430e-01   5.668899e+01   7.141008e-01
  3.671420e-01   5.763019e+01   7.510454e-01
  3.674410e-01   5.731021e+01   7.394405e-01
  3.677400e-01   5.741276e+01   7.535418e-01
  3.680390e-01   5.831456e+01   7.888995e-01
  3.683370e-01   5.697960e+01   7.299680e-01
  3.686360e-01   5.612829e+01   7.653700e-01
  3.689350e-01   5.650108e+01   7.514797e-01
  3.692340e-01   5.679763e+01   7.742093e-01
  3.695330e-01   5.919348e+01   8.182735e-01
  3.698320e-01   5.737938e+01   7.513584e-01
  3.701310e-01   5.785449e+01   8.113986e-01
  3.704300e-01   5.788906e+01   7.730232e-01
  3.707290e-01   5.662520e+01   8.051609e-01
  3.710280e-01   5.664837e+01   8.004888e-01
  3.713270e-01   5.708834e+01   7.918251e-01
  3.716260e-01   5.768342e+01   8.439167e-01
  3.719240e-01   5.718913e+01   7.857014e-01
  3.722230e-01   5.674556e+01   8.397770e-01
  3.725220e-01   5.679848e+01   8.113240e-01
  3.728210e-01   5.709482e+01   8.314877e-01
  3.731200e-01   5.680690e+01   8.786440e-01
  3.734190e-01   5.732707e+01   8.052698e-01
  3.737180e-01   5.632018e+01   8.717416e-01
  3.740170e-01   5.829700e+01   8.348613e-01
  3.743160e-01   5.645198e+01   8.790627e-01
  3.746150e-01   5.599634e+01   8.692318e-01
  3.749140e-01   5.593851e+01   8.478452e-01
  3.752130e-01   5.811729e+01   9.261205e-01
  3.755110e-01   5.958113e+01   8.720538e-01
  3.758100e-01   5.606591e+01   9.096289e-01
  3.761090e-01   5.789331e+01   8.967359e-01
  3.764080e-01   5.574844e+01   9.035274e-01
  3.767070e-01   5.609468e+01   9.476318e-01
  3.770060e-01   5.808777e+01   8.853156e-01
  3.773050e-01   5.606846e+01   9.555427e-01
  3.776040e-01   5.716185e+01   9.220852e-01
  3.779030e-01   5.863940e+01   9.648084e-01
  3.782020e-01   5.857855e+01   1.041571e+00
  3.785010e-01   5.502525e+01   8.873886e-01
  3.788000e-01   5.593739e+01   1.012867e+00
  3.790990e-01   5.870054e+01   9.573002e-01
  3.793970e-01   5.704880e+01   1.013091e+00
  3.796960e-01   5.667100e+01   1.004957e+00
  3.799950e-01   5.673969e+01   9.871131e-01
  3.802940e-01   5.618282e+01   1.092010e+00
  3.805930e-01   5.667100e+01   9.565491e-01
  3.808920e-01   5.540448e+01   1.090563e+00
  3.811910e-01   5.742294e+01   1.026228e+00
  3.814900e-01   5.784910e+01   1.083993e+00
  3.817890e-01   5.647725e+01   1.169524e+00
  3.820880e-01   5.432720e+01   9.748023e-01
  3.823870e-01   5.789764e+01   1.191804e+00
  3.826860e-01   5.619874e+01   1.030346e+00
  3.829840e-01   5.582859e+01   1.193802e+00
  3.832830e-01   5.723071e+01   1.155292e+00
  3.835820e-01   5.738216e+01   1.129273e+00
  3.838810e-01   5.853225e+01   1.275155e+00
  3.841800e-01   5.680127e+01   1.110553e+00
  3.844790e-01   5.771419e+01   1.275627e+00
  3.847780e-01   5.701005e+01   1.175028e+00
  3.850770e-01   5.632754e+01   1.269721e+00
  3.853760e-01   5.614988e+01   1.352322e+00
  3.856750e-01   5.502415e+01   1.154381e+00
  3.859740e-01   5.660353e+01   1.381807e+00
  3.862730e-01   5.869893e+01   1.276969e+00
  3.865710e-01   5.731192e+01   1.390427e+00
  3.868700e-01   5.887487e+01   1.435119e+00
  3.871690e-01   5.803358e+01   1.340586e+00
  3.874680e-01   5.576755e+01   1.513323e+00
  3.877670e-01   5.628679e+01   1.342447e+00
  3.880660e-01   5.594114e+01   1.549741e+00
  3.883650e-01   5.489762e+01   1.454784e+00
  3.886640e-01   5.578945e+01   1.530346e+00
  3.889630e-01   5.527908e+01   1.657709e+00
  3.892620e-01   5.900214e+01   1.539943e+00
  3.895610e-01   5.420476e+01   1.686504e+00
  3.898600e-01   5.677042e+01   1.679922e+00
  3.901580e-01   5.780442e+01   1.766307e+00
  3.904570e-01   5.748058e+01   1.969252e+00
  3.907560e-01   5.598884e+01   1.714033e+00
  3.910550e-01   5.464203e+01   1.955246e+00
  3.913540e-01   5.681092e+01   1.993673e+00
  3.916530e-01   5.555157e+01   1.971451e+00
  3.919520e-01   5.596261e+01   2.570448e+00
  3.922510e-01   5.632117e+01   1.985061e+00
  3.925500e-01   5.868596e+01   2.718575e+00
  3.928490e-01   5.383745e+01   2.376981e+00
  3.931480e-01   5.805629e+01   2.703951e+00
  3.934470e-01   0.000000e+00   0.000000e+00
  3.937460e-01   5.364854e+01   2.599280e+00
creator: radaver
creator-version: 3725
header-file: /nas_data/SAXS_data/20151104Workshop/header/JH1_0072.txt
image-file: /nas_data/Pilatus1M/20151104_Workshop/JH1_0072.tif
angular-axis-file: /nas_data/SAXS_data/20151104Workshop/q20151029.dat
beamstop-mask-file: /nas_data/SAXS_data/20151104Workshop/fit2d20151031.msk
detector-response-file: none
beam-center-x: 949.7700
beam-center-y: 918.8000
unit-time: 1.0000
channel-first: 10
channel-last: 1315
Exposure time [s]: 1.094233
Transmitted Beam: 0.483783
Incident Beam: 0.483783
Code: JH1
Concentration [mg/ml]: 1
Run Number: 0072
