# Supplementary material for: SAXS analysis of a soluble cytosolic NgBR construct including extracellular and transmembrane domains
Source: PLoS One. 2018 Jan 18;13(1):e0191371. doi: 10.1371/journal.pone.0191371 (PMC5773207; doi:10.1371/journal.pone.0191371)
Supplement: S1 File — (ZIP) [file pone.0191371.s001.zip › JH1_0073.dat]

Sample:   c= 1.0000 mg/ml  Code: JH1
  3.656810e-03   2.252977e+04   4.126622e+01
  3.955720e-03   2.199537e+04   2.800361e+01
  4.254640e-03   1.906172e+04   2.336121e+01
  4.553560e-03   1.539145e+04   2.023936e+01
  4.852480e-03   1.249736e+04   1.707469e+01
  5.151400e-03   1.053750e+04   1.548874e+01
  5.450320e-03   8.697781e+03   1.336585e+01
  5.749240e-03   7.419118e+03   1.196050e+01
  6.048150e-03   6.351338e+03   1.084723e+01
  6.347070e-03   5.488687e+03   9.580349e+00
  6.645990e-03   4.823798e+03   8.941872e+00
  6.944910e-03   4.223436e+03   8.055022e+00
  7.243830e-03   3.769401e+03   7.373723e+00
  7.542750e-03   3.345114e+03   6.919980e+00
  7.841670e-03   3.015604e+03   6.205011e+00
  8.140580e-03   2.730489e+03   5.985843e+00
  8.439500e-03   2.487107e+03   5.506400e+00
  8.738420e-03   2.277329e+03   5.218800e+00
  9.037340e-03   2.104055e+03   4.850332e+00
  9.336260e-03   1.931486e+03   4.566811e+00
  9.635180e-03   1.788604e+03   4.382148e+00
  9.934100e-03   1.643329e+03   4.064149e+00
  1.023300e-02   1.503582e+03   3.984037e+00
  1.053190e-02   1.404383e+03   3.905301e+00
  1.083090e-02   1.292940e+03   3.747148e+00
  1.112980e-02   1.189751e+03   3.563918e+00
  1.142870e-02   1.111968e+03   3.426147e+00
  1.172760e-02   1.024201e+03   3.279010e+00
  1.202650e-02   9.493891e+02   3.148249e+00
  1.232540e-02   8.820357e+02   3.017893e+00
  1.262440e-02   8.176251e+02   2.851587e+00
  1.292330e-02   7.622463e+02   2.710853e+00
  1.322220e-02   7.054133e+02   2.607835e+00
  1.352110e-02   6.560922e+02   2.489739e+00
  1.382000e-02   6.121602e+02   2.381243e+00
  1.411900e-02   5.726075e+02   2.291824e+00
  1.441790e-02   5.396967e+02   2.208961e+00
  1.471680e-02   5.004427e+02   2.117007e+00
  1.501570e-02   4.673010e+02   2.003426e+00
  1.531460e-02   4.415308e+02   1.938609e+00
  1.561350e-02   4.174399e+02   1.851908e+00
  1.591250e-02   3.900460e+02   1.805885e+00
  1.621140e-02   3.705335e+02   1.729785e+00
  1.651030e-02   3.492936e+02   1.661815e+00
  1.680920e-02   3.312988e+02   1.618443e+00
  1.710810e-02   3.126752e+02   1.575595e+00
  1.740710e-02   2.975175e+02   1.514815e+00
  1.770600e-02   2.831168e+02   1.462848e+00
  1.800490e-02   2.672462e+02   1.410020e+00
  1.830380e-02   2.551052e+02   1.388596e+00
  1.860270e-02   2.435855e+02   1.330532e+00
  1.890170e-02   2.332072e+02   1.301879e+00
  1.920060e-02   2.225464e+02   1.259719e+00
  1.949950e-02   2.134021e+02   1.247774e+00
  1.979840e-02   2.040219e+02   1.197150e+00
  2.009730e-02   1.964578e+02   1.161862e+00
  2.039620e-02   1.876878e+02   1.133574e+00
  2.069520e-02   1.829673e+02   1.113194e+00
  2.099410e-02   1.747788e+02   1.095883e+00
  2.129300e-02   1.689509e+02   1.049222e+00
  2.159190e-02   1.619558e+02   1.062674e+00
  2.189080e-02   1.584031e+02   1.056819e+00
  2.218980e-02   1.506364e+02   1.048338e+00
  2.248870e-02   1.487125e+02   1.060205e+00
  2.278760e-02   1.436994e+02   1.031915e+00
  2.308650e-02   1.391463e+02   1.046686e+00
  2.338540e-02   1.360991e+02   1.033012e+00
  2.368430e-02   1.317286e+02   9.978296e-01
  2.398330e-02   1.281299e+02   1.006497e+00
  2.428220e-02   1.248051e+02   9.712532e-01
  2.458110e-02   1.216377e+02   9.910887e-01
  2.488000e-02   1.184488e+02   9.519261e-01
  2.517890e-02   1.177460e+02   9.377760e-01
  2.547790e-02   1.137531e+02   9.347606e-01
  2.577680e-02   1.146163e+02   9.307638e-01
  2.607570e-02   1.095130e+02   9.171737e-01
  2.637460e-02   1.089701e+02   9.075490e-01
  2.667350e-02   1.079378e+02   8.806335e-01
  2.697250e-02   1.058385e+02   8.451410e-01
  2.727140e-02   1.020015e+02   7.988884e-01
  2.757030e-02   1.014552e+02   7.980686e-01
  2.786920e-02   9.884266e+01   7.787233e-01
  2.816810e-02   9.718429e+01   7.599251e-01
  2.846700e-02   9.642817e+01   7.476175e-01
  2.876600e-02   9.622311e+01   7.378240e-01
  2.906490e-02   9.462858e+01   7.338857e-01
  2.936380e-02   9.255734e+01   7.204051e-01
  2.966270e-02   9.178431e+01   7.121270e-01
  2.996160e-02   9.123335e+01   7.110267e-01
  3.026060e-02   8.989077e+01   6.946604e-01
  3.055950e-02   8.971107e+01   6.929820e-01
  3.085840e-02   8.753256e+01   6.816260e-01
  3.115730e-02   8.723796e+01   6.776288e-01
  3.145620e-02   8.688601e+01   6.697623e-01
  3.175510e-02   8.676641e+01   6.711374e-01
  3.205410e-02   8.551008e+01   6.626299e-01
  3.235300e-02   8.416668e+01   6.547409e-01
  3.265190e-02   8.237236e+01   6.358383e-01
  3.295080e-02   8.182020e+01   6.378591e-01
  3.324970e-02   8.227499e+01   6.387895e-01
  3.354870e-02   8.187990e+01   6.355878e-01
  3.384760e-02   7.980718e+01   6.202464e-01
  3.414650e-02   8.084358e+01   6.242608e-01
  3.444540e-02   7.992168e+01   6.121616e-01
  3.474430e-02   7.858114e+01   6.123474e-01
  3.504330e-02   7.866092e+01   6.050661e-01
  3.534220e-02   7.729679e+01   6.005367e-01
  3.564110e-02   7.853991e+01   6.046005e-01
  3.594000e-02   7.655167e+01   5.854738e-01
  3.623890e-02   7.755282e+01   5.993149e-01
  3.653780e-02   7.675507e+01   5.800978e-01
  3.683680e-02   7.712316e+01   5.890526e-01
  3.713570e-02   7.692389e+01   5.889927e-01
  3.743460e-02   7.630890e+01   5.770720e-01
  3.773350e-02   7.661201e+01   5.775504e-01
  3.803240e-02   7.491353e+01   5.847447e-01
  3.833140e-02   7.630205e+01   6.041654e-01
  3.863030e-02   7.596437e+01   6.121980e-01
  3.892920e-02   7.422494e+01   6.035745e-01
  3.922810e-02   7.428846e+01   6.061991e-01
  3.952700e-02   7.342143e+01   5.987455e-01
  3.982600e-02   7.385066e+01   6.092136e-01
  4.012490e-02   7.311045e+01   5.967057e-01
  4.042380e-02   7.395981e+01   6.080486e-01
  4.072270e-02   7.150768e+01   5.955252e-01
  4.102160e-02   7.337828e+01   6.024741e-01
  4.132050e-02   7.190941e+01   5.971957e-01
  4.161950e-02   7.206271e+01   5.916526e-01
  4.191840e-02   7.200967e+01   5.991866e-01
  4.221730e-02   7.215986e+01   5.920513e-01
  4.251620e-02   7.103744e+01   5.951280e-01
  4.281510e-02   7.150079e+01   5.878322e-01
  4.311410e-02   7.096220e+01   5.863643e-01
  4.341300e-02   7.228990e+01   5.948829e-01
  4.371190e-02   7.157149e+01   5.903920e-01
  4.401080e-02   7.077279e+01   5.870885e-01
  4.430970e-02   7.108106e+01   5.838687e-01
  4.460860e-02   7.081477e+01   5.835149e-01
  4.490760e-02   7.053907e+01   5.838655e-01
  4.520650e-02   6.966338e+01   5.758287e-01
  4.550540e-02   7.024741e+01   5.811727e-01
  4.580430e-02   7.013037e+01   5.784846e-01
  4.610320e-02   6.987313e+01   5.745283e-01
  4.640220e-02   6.958472e+01   5.776904e-01
  4.670110e-02   6.950607e+01   5.687674e-01
  4.700000e-02   6.948427e+01   5.707909e-01
  4.729890e-02   7.058645e+01   5.774535e-01
  4.759780e-02   6.894963e+01   5.700069e-01
  4.789680e-02   6.872416e+01   5.655591e-01
  4.819570e-02   6.832781e+01   5.632327e-01
  4.849460e-02   6.845634e+01   5.658515e-01
  4.879350e-02   6.791622e+01   5.574399e-01
  4.909240e-02   6.920586e+01   5.703543e-01
  4.939130e-02   6.840759e+01   5.574319e-01
  4.969030e-02   6.848356e+01   5.597634e-01
  4.998920e-02   6.883391e+01   5.605151e-01
  5.028810e-02   6.751851e+01   5.531332e-01
  5.058700e-02   6.873406e+01   5.621489e-01
  5.088590e-02   6.833726e+01   5.512145e-01
  5.118490e-02   6.688952e+01   5.525419e-01
  5.148380e-02   6.840576e+01   5.560893e-01
  5.178270e-02   6.724200e+01   5.442243e-01
  5.208160e-02   6.716671e+01   5.497164e-01
  5.238050e-02   6.637427e+01   5.407015e-01
  5.267940e-02   6.732366e+01   5.523345e-01
  5.297840e-02   6.709005e+01   5.442438e-01
  5.327730e-02   6.771547e+01   5.442374e-01
  5.357620e-02   6.796436e+01   5.471398e-01
  5.387510e-02   6.709864e+01   5.405032e-01
  5.417400e-02   6.676629e+01   5.442020e-01
  5.447300e-02   6.721251e+01   5.378722e-01
  5.477190e-02   6.661639e+01   5.367056e-01
  5.507080e-02   6.712230e+01   5.387397e-01
  5.536970e-02   6.754074e+01   5.385709e-01
  5.566860e-02   6.734681e+01   5.415019e-01
  5.596760e-02   6.653647e+01   5.321385e-01
  5.626650e-02   6.534622e+01   5.297491e-01
  5.656540e-02   6.730943e+01   5.358243e-01
  5.686430e-02   6.733852e+01   5.329409e-01
  5.716320e-02   6.658593e+01   5.264409e-01
  5.746210e-02   6.729566e+01   5.345642e-01
  5.776110e-02   6.587136e+01   5.306687e-01
  5.806000e-02   6.619858e+01   5.237550e-01
  5.835890e-02   6.614888e+01   5.241334e-01
  5.865780e-02   6.589816e+01   5.202883e-01
  5.895670e-02   6.648619e+01   5.325375e-01
  5.925570e-02   6.633597e+01   5.197588e-01
  5.955460e-02   6.616150e+01   5.259201e-01
  5.985350e-02   6.596168e+01   5.177328e-01
  6.015240e-02   6.570696e+01   5.184072e-01
  6.045130e-02   6.516907e+01   5.168406e-01
  6.075020e-02   6.553737e+01   5.133126e-01
  6.104920e-02   6.591603e+01   5.186703e-01
  6.134810e-02   6.576831e+01   5.186492e-01
  6.164700e-02   6.503513e+01   5.075761e-01
  6.194590e-02   6.532249e+01   5.168883e-01
  6.224480e-02   6.608556e+01   5.084708e-01
  6.254380e-02   6.594220e+01   5.165467e-01
  6.284270e-02   6.565994e+01   5.171036e-01
  6.314160e-02   6.588421e+01   5.056063e-01
  6.344050e-02   6.548524e+01   5.114786e-01
  6.373940e-02   6.655762e+01   5.071434e-01
  6.403840e-02   6.471323e+01   5.079181e-01
  6.433730e-02   6.546490e+01   5.055544e-01
  6.463620e-02   6.556416e+01   5.018073e-01
  6.493510e-02   6.539020e+01   5.121913e-01
  6.523400e-02   6.532823e+01   5.014135e-01
  6.553290e-02   6.521105e+01   5.035340e-01
  6.583190e-02   6.585105e+01   5.039293e-01
  6.613080e-02   6.512913e+01   4.966194e-01
  6.642970e-02   6.561393e+01   5.077054e-01
  6.672860e-02   6.593315e+01   4.981801e-01
  6.702750e-02   6.516089e+01   5.002617e-01
  6.732650e-02   6.562899e+01   4.985215e-01
  6.762540e-02   6.518593e+01   4.968359e-01
  6.792430e-02   6.533476e+01   4.994084e-01
  6.822320e-02   6.542643e+01   4.918724e-01
  6.852210e-02   6.551925e+01   4.996086e-01
  6.882110e-02   6.519911e+01   4.944153e-01
  6.912000e-02   6.354709e+01   4.876278e-01
  6.941890e-02   6.556068e+01   4.918957e-01
  6.971780e-02   6.492456e+01   4.890262e-01
  7.001670e-02   6.542592e+01   4.972517e-01
  7.031560e-02   6.462179e+01   4.874098e-01
  7.061460e-02   6.472934e+01   4.882904e-01
  7.091350e-02   6.445188e+01   4.858243e-01
  7.121240e-02   6.473003e+01   4.831406e-01
  7.151130e-02   6.483107e+01   4.896294e-01
  7.181020e-02   6.457434e+01   4.820995e-01
  7.210920e-02   6.427234e+01   4.842097e-01
  7.240810e-02   6.447585e+01   4.803612e-01
  7.270700e-02   6.509805e+01   4.887274e-01
  7.300590e-02   6.425760e+01   4.809157e-01
  7.330480e-02   6.484149e+01   4.776675e-01
  7.360370e-02   6.559550e+01   4.863598e-01
  7.390270e-02   6.465575e+01   4.774276e-01
  7.420160e-02   6.494814e+01   4.858117e-01
  7.450050e-02   6.500265e+01   4.769304e-01
  7.479940e-02   6.449664e+01   4.763956e-01
  7.509830e-02   6.450448e+01   4.804678e-01
  7.539730e-02   6.525414e+01   4.760920e-01
  7.569620e-02   6.389120e+01   4.719622e-01
  7.599510e-02   6.401370e+01   4.754949e-01
  7.629400e-02   6.560292e+01   4.751839e-01
  7.659290e-02   6.513727e+01   4.778666e-01
  7.689190e-02   6.517612e+01   4.736357e-01
  7.719080e-02   6.431989e+01   4.731066e-01
  7.748970e-02   6.496698e+01   4.720162e-01
  7.778860e-02   6.435101e+01   4.727859e-01
  7.808750e-02   6.476029e+01   4.708376e-01
  7.838640e-02   6.417569e+01   4.661809e-01
  7.868540e-02   6.462813e+01   4.690840e-01
  7.898430e-02   6.401103e+01   4.643359e-01
  7.928320e-02   6.496058e+01   4.732831e-01
  7.958210e-02   6.561835e+01   4.668129e-01
  7.988100e-02   6.406328e+01   4.666094e-01
  8.018000e-02   6.398455e+01   4.638267e-01
  8.047890e-02   6.367959e+01   4.623089e-01
  8.077780e-02   6.427691e+01   4.636493e-01
  8.107670e-02   6.455126e+01   4.621901e-01
  8.137560e-02   6.472005e+01   4.660704e-01
  8.167450e-02   6.458163e+01   4.627041e-01
  8.197350e-02   6.430248e+01   4.588939e-01
  8.227240e-02   6.510815e+01   4.662252e-01
  8.257130e-02   6.482330e+01   4.556442e-01
  8.287020e-02   6.359027e+01   4.603521e-01
  8.316910e-02   6.409564e+01   4.589513e-01
  8.346810e-02   6.470792e+01   4.567896e-01
  8.376700e-02   6.396834e+01   4.605019e-01
  8.406590e-02   6.456810e+01   4.532127e-01
  8.436480e-02   6.397124e+01   4.581075e-01
  8.466370e-02   6.389830e+01   4.519987e-01
  8.496270e-02   6.345612e+01   4.610877e-01
  8.526160e-02   6.432168e+01   4.788804e-01
  8.556050e-02   6.487906e+01   4.814052e-01
  8.585940e-02   6.429075e+01   4.852167e-01
  8.615830e-02   6.489499e+01   4.874915e-01
  8.645720e-02   6.450821e+01   4.908158e-01
  8.675620e-02   6.514447e+01   4.956855e-01
  8.705510e-02   6.392373e+01   4.900421e-01
  8.735400e-02   6.456174e+01   4.949476e-01
  8.765290e-02   6.455097e+01   4.954040e-01
  8.795180e-02   6.486508e+01   5.006536e-01
  8.825080e-02   6.497533e+01   4.965305e-01
  8.854970e-02   6.494811e+01   5.030356e-01
  8.884860e-02   6.404587e+01   4.974821e-01
  8.914750e-02   6.436961e+01   5.049723e-01
  8.944640e-02   6.522675e+01   5.046340e-01
  8.974530e-02   6.490356e+01   4.992729e-01
  9.004430e-02   7.460157e+01   5.331132e-01
  9.034320e-02   6.407663e+01   4.766203e-01
  9.064210e-02   6.468830e+01   4.779938e-01
  9.094100e-02   6.503922e+01   4.693068e-01
  9.123990e-02   6.434785e+01   4.655560e-01
  9.153890e-02   6.472687e+01   4.694422e-01
  9.183780e-02   6.299490e+01   4.598168e-01
  9.213670e-02   6.440677e+01   4.632981e-01
  9.243560e-02   6.509216e+01   4.645294e-01
  9.273450e-02   6.446835e+01   4.582955e-01
  9.303350e-02   6.398928e+01   4.626107e-01
  9.333240e-02   6.396864e+01   4.522475e-01
  9.363130e-02   6.460720e+01   4.579998e-01
  9.393020e-02   6.376476e+01   4.526766e-01
  9.422910e-02   6.418543e+01   4.553304e-01
  9.452800e-02   6.344486e+01   4.538612e-01
  9.482700e-02   6.408546e+01   4.459205e-01
  9.512590e-02   6.387017e+01   4.534363e-01
  9.542480e-02   6.402635e+01   4.490452e-01
  9.572370e-02   6.403580e+01   4.490783e-01
  9.602260e-02   6.402094e+01   4.512884e-01
  9.632160e-02   6.408396e+01   4.437347e-01
  9.662050e-02   6.317147e+01   4.430931e-01
  9.691940e-02   6.428099e+01   4.469674e-01
  9.721830e-02   6.442809e+01   4.449246e-01
  9.751720e-02   6.372553e+01   4.446665e-01
  9.781610e-02   6.423768e+01   4.421152e-01
  9.811510e-02   6.452296e+01   4.474400e-01
  9.841400e-02   6.394940e+01   4.383078e-01
  9.871290e-02   6.441139e+01   4.430694e-01
  9.901180e-02   6.335560e+01   4.404902e-01
  9.931070e-02   6.481249e+01   4.416069e-01
  9.960970e-02   6.449102e+01   4.437012e-01
  9.990860e-02   6.366516e+01   4.335580e-01
  1.002070e-01   6.385564e+01   4.383350e-01
  1.005060e-01   6.441642e+01   4.378222e-01
  1.008050e-01   6.393087e+01   4.385931e-01
  1.011040e-01   6.470312e+01   4.350435e-01
  1.014030e-01   6.433833e+01   4.358442e-01
  1.017020e-01   6.409034e+01   4.391398e-01
  1.020010e-01   6.431745e+01   4.350941e-01
  1.023000e-01   6.448009e+01   4.336223e-01
  1.025990e-01   6.413941e+01   4.314776e-01
  1.028980e-01   6.444279e+01   4.341674e-01
  1.031970e-01   6.417288e+01   4.356238e-01
  1.034960e-01   6.404160e+01   4.272289e-01
  1.037950e-01   6.443838e+01   4.324821e-01
  1.040930e-01   6.403558e+01   4.275314e-01
  1.043920e-01   6.379911e+01   4.306624e-01
  1.046910e-01   6.395409e+01   4.305233e-01
  1.049900e-01   6.399580e+01   4.248393e-01
  1.052890e-01   6.342960e+01   4.264711e-01
  1.055880e-01   6.373741e+01   4.258920e-01
  1.058870e-01   6.432996e+01   4.294872e-01
  1.061860e-01   6.345103e+01   4.223972e-01
  1.064850e-01   6.382376e+01   4.242678e-01
  1.067840e-01   6.402450e+01   4.271719e-01
  1.070830e-01   6.404775e+01   4.237486e-01
  1.073820e-01   6.420228e+01   4.226946e-01
  1.076800e-01   6.457471e+01   4.236070e-01
  1.079790e-01   6.464772e+01   4.257287e-01
  1.082780e-01   6.336140e+01   4.233606e-01
  1.085770e-01   6.405974e+01   4.167374e-01
  1.088760e-01   6.378416e+01   4.216265e-01
  1.091750e-01   6.423851e+01   4.215739e-01
  1.094740e-01   6.414121e+01   4.221827e-01
  1.097730e-01   6.391997e+01   4.189965e-01
  1.100720e-01   6.387751e+01   4.149553e-01
  1.103710e-01   6.408008e+01   4.219815e-01
  1.106700e-01   6.370422e+01   4.146879e-01
  1.109690e-01   6.440774e+01   4.227482e-01
  1.112670e-01   6.422272e+01   4.145990e-01
  1.115660e-01   6.380805e+01   4.144341e-01
  1.118650e-01   6.401918e+01   4.190171e-01
  1.121640e-01   6.385502e+01   4.125349e-01
  1.124630e-01   6.520635e+01   4.180582e-01
  1.127620e-01   6.351240e+01   4.125922e-01
  1.130610e-01   6.446062e+01   4.150724e-01
  1.133600e-01   6.292599e+01   4.148225e-01
  1.136590e-01   6.369242e+01   4.071570e-01
  1.139580e-01   6.458481e+01   4.145933e-01
  1.142570e-01   6.376577e+01   4.116663e-01
  1.145560e-01   6.398029e+01   4.129394e-01
  1.148550e-01   6.451713e+01   4.135034e-01
  1.151530e-01   6.435523e+01   4.075892e-01
  1.154520e-01   6.396892e+01   4.114544e-01
  1.157510e-01   6.509325e+01   4.104808e-01
  1.160500e-01   6.442563e+01   4.146666e-01
  1.163490e-01   6.417174e+01   4.075649e-01
  1.166480e-01   6.404472e+01   4.099791e-01
  1.169470e-01   6.408069e+01   4.078347e-01
  1.172460e-01   6.420776e+01   4.088008e-01
  1.175450e-01   6.469745e+01   4.070068e-01
  1.178440e-01   6.500470e+01   4.079721e-01
  1.181430e-01   6.449893e+01   4.094448e-01
  1.184420e-01   6.375834e+01   4.048658e-01
  1.187400e-01   6.396847e+01   4.041601e-01
  1.190390e-01   6.392890e+01   4.032186e-01
  1.193380e-01   6.448841e+01   4.049792e-01
  1.196370e-01   6.444991e+01   4.070557e-01
  1.199360e-01   6.440553e+01   4.028258e-01
  1.202350e-01   6.457154e+01   4.063354e-01
  1.205340e-01   6.459037e+01   4.039424e-01
  1.208330e-01   6.430201e+01   4.016993e-01
  1.211320e-01   6.501183e+01   4.071678e-01
  1.214310e-01   6.379784e+01   3.967116e-01
  1.217300e-01   6.431783e+01   4.039000e-01
  1.220290e-01   6.500769e+01   4.047045e-01
  1.223270e-01   6.451036e+01   4.004924e-01
  1.226260e-01   6.377316e+01   3.976746e-01
  1.229250e-01   6.470691e+01   3.990075e-01
  1.232240e-01   6.449742e+01   4.020424e-01
  1.235230e-01   6.480096e+01   4.021880e-01
  1.238220e-01   6.441368e+01   3.975850e-01
  1.241210e-01   6.464748e+01   3.998669e-01
  1.244200e-01   6.381205e+01   3.936841e-01
  1.247190e-01   6.401060e+01   3.989381e-01
  1.250180e-01   6.426379e+01   3.948214e-01
  1.253170e-01   6.459502e+01   3.966021e-01
  1.256160e-01   6.461190e+01   3.992346e-01
  1.259140e-01   6.419574e+01   3.951199e-01
  1.262130e-01   6.502259e+01   3.976564e-01
  1.265120e-01   6.454895e+01   3.934303e-01
  1.268110e-01   6.393388e+01   3.922988e-01
  1.271100e-01   6.458012e+01   3.978401e-01
  1.274090e-01   6.487587e+01   3.954303e-01
  1.277080e-01   6.454378e+01   3.931651e-01
  1.280070e-01   6.457047e+01   3.920063e-01
  1.283060e-01   6.432354e+01   3.927428e-01
  1.286050e-01   6.447784e+01   3.959871e-01
  1.289040e-01   6.438530e+01   3.887601e-01
  1.292030e-01   6.460547e+01   3.943539e-01
  1.295020e-01   6.449954e+01   3.903189e-01
  1.298000e-01   6.455739e+01   3.912282e-01
  1.300990e-01   6.477833e+01   3.894614e-01
  1.303980e-01   6.484847e+01   3.903985e-01
  1.306970e-01   6.416330e+01   3.912615e-01
  1.309960e-01   6.468559e+01   3.906374e-01
  1.312950e-01   6.429393e+01   3.892101e-01
  1.315940e-01   6.413619e+01   3.844421e-01
  1.318930e-01   6.439414e+01   3.880644e-01
  1.321920e-01   6.481205e+01   3.890809e-01
  1.324910e-01   6.427732e+01   3.884340e-01
  1.327900e-01   6.425377e+01   3.862099e-01
  1.330890e-01   6.481647e+01   3.874217e-01
  1.333870e-01   6.488053e+01   3.873758e-01
  1.336860e-01   6.488052e+01   3.866665e-01
  1.339850e-01   6.394255e+01   3.824646e-01
  1.342840e-01   6.449287e+01   3.869278e-01
  1.345830e-01   6.465699e+01   3.859998e-01
  1.348820e-01   6.518931e+01   3.875855e-01
  1.351810e-01   6.472314e+01   3.813450e-01
  1.354800e-01   6.464450e+01   3.854927e-01
  1.357790e-01   6.390386e+01   3.809677e-01
  1.360780e-01   6.455143e+01   3.845141e-01
  1.363770e-01   6.477690e+01   3.847190e-01
  1.366760e-01   6.402504e+01   3.845781e-01
  1.369740e-01   6.478917e+01   4.005671e-01
  1.372730e-01   6.426433e+01   4.010493e-01
  1.375720e-01   6.518506e+01   4.133260e-01
  1.378710e-01   6.431288e+01   4.122705e-01
  1.381700e-01   6.435874e+01   4.141589e-01
  1.384690e-01   6.443991e+01   4.216173e-01
  1.387680e-01   6.406933e+01   4.089235e-01
  1.390670e-01   6.420739e+01   3.977234e-01
  1.393660e-01   6.365047e+01   3.952226e-01
  1.396650e-01   6.491458e+01   3.963072e-01
  1.399640e-01   6.493748e+01   3.973960e-01
  1.402630e-01   6.456641e+01   3.881031e-01
  1.405620e-01   6.439234e+01   3.919592e-01
  1.408600e-01   6.430134e+01   3.904516e-01
  1.411590e-01   6.524284e+01   3.942904e-01
  1.414580e-01   6.467442e+01   3.930650e-01
  1.417570e-01   6.452036e+01   3.851224e-01
  1.420560e-01   6.460214e+01   3.898989e-01
  1.423550e-01   6.434198e+01   3.864749e-01
  1.426540e-01   6.507878e+01   3.851490e-01
  1.429530e-01   6.475267e+01   3.832593e-01
  1.432520e-01   6.480744e+01   3.804640e-01
  1.435510e-01   6.462292e+01   3.826455e-01
  1.438500e-01   6.476800e+01   3.790066e-01
  1.441490e-01   6.489139e+01   3.784800e-01
  1.444470e-01   6.479468e+01   3.806516e-01
  1.447460e-01   6.425996e+01   3.753210e-01
  1.450450e-01   6.496687e+01   3.811570e-01
  1.453440e-01   6.545165e+01   3.766070e-01
  1.456430e-01   6.455843e+01   3.777285e-01
  1.459420e-01   6.445162e+01   3.767555e-01
  1.462410e-01   6.488395e+01   3.762669e-01
  1.465400e-01   6.465988e+01   3.769247e-01
  1.468390e-01   6.520018e+01   3.737459e-01
  1.471380e-01   6.478016e+01   3.755325e-01
  1.474370e-01   6.458104e+01   3.756045e-01
  1.477360e-01   6.450093e+01   3.742912e-01
  1.480340e-01   6.484330e+01   3.716696e-01
  1.483330e-01   6.483954e+01   3.801092e-01
  1.486320e-01   6.445052e+01   3.884747e-01
  1.489310e-01   6.483495e+01   3.913325e-01
  1.492300e-01   6.477693e+01   3.906693e-01
  1.495290e-01   6.441382e+01   3.920245e-01
  1.498280e-01   6.504757e+01   3.985028e-01
  1.501270e-01   6.516209e+01   4.004084e-01
  1.504260e-01   6.503474e+01   3.946577e-01
  1.507250e-01   6.513981e+01   4.008623e-01
  1.510240e-01   6.535358e+01   4.004752e-01
  1.513230e-01   6.543096e+01   4.060199e-01
  1.516210e-01   6.543583e+01   4.017721e-01
  1.519200e-01   6.489066e+01   4.000949e-01
  1.522190e-01   6.546739e+01   4.088679e-01
  1.525180e-01   6.509938e+01   4.028470e-01
  1.528170e-01   6.568322e+01   4.100958e-01
  1.531160e-01   6.512611e+01   4.050729e-01
  1.534150e-01   6.602872e+01   4.020167e-01
  1.537140e-01   6.407416e+01   3.892731e-01
  1.540130e-01   6.502232e+01   3.856804e-01
  1.543120e-01   6.514466e+01   3.862769e-01
  1.546110e-01   6.476894e+01   3.826190e-01
  1.549100e-01   6.487140e+01   3.831508e-01
  1.552090e-01   6.426511e+01   3.834281e-01
  1.555070e-01   6.451706e+01   3.749851e-01
  1.558060e-01   6.519497e+01   3.822782e-01
  1.561050e-01   6.499386e+01   3.778968e-01
  1.564040e-01   6.501550e+01   3.795074e-01
  1.567030e-01   6.474880e+01   3.767459e-01
  1.570020e-01   6.543351e+01   3.767709e-01
  1.573010e-01   6.467335e+01   3.780645e-01
  1.576000e-01   6.446962e+01   3.716461e-01
  1.578990e-01   6.493945e+01   3.749156e-01
  1.581980e-01   6.490742e+01   3.731174e-01
  1.584970e-01   6.484668e+01   3.727313e-01
  1.587960e-01   6.489486e+01   3.762985e-01
  1.590940e-01   6.524357e+01   3.719772e-01
  1.593930e-01   6.502835e+01   3.701191e-01
  1.596920e-01   6.460482e+01   3.699443e-01
  1.599910e-01   6.455034e+01   3.714578e-01
  1.602900e-01   6.565496e+01   3.739885e-01
  1.605890e-01   6.478847e+01   3.659840e-01
  1.608880e-01   6.448353e+01   3.675424e-01
  1.611870e-01   6.562808e+01   3.697665e-01
  1.614860e-01   6.411526e+01   3.658834e-01
  1.617850e-01   6.456482e+01   3.639607e-01
  1.620840e-01   6.541627e+01   3.663527e-01
  1.623830e-01   6.489461e+01   3.664842e-01
  1.626810e-01   6.457401e+01   3.633952e-01
  1.629800e-01   6.514157e+01   3.611016e-01
  1.632790e-01   6.461748e+01   3.607945e-01
  1.635780e-01   6.484897e+01   3.626017e-01
  1.638770e-01   6.524707e+01   3.660774e-01
  1.641760e-01   6.440546e+01   3.619427e-01
  1.644750e-01   6.513389e+01   3.632026e-01
  1.647740e-01   6.440848e+01   3.607880e-01
  1.650730e-01   6.559478e+01   3.654660e-01
  1.653720e-01   6.405175e+01   3.607533e-01
  1.656710e-01   6.509221e+01   3.615397e-01
  1.659700e-01   6.445946e+01   3.613174e-01
  1.662680e-01   6.531223e+01   3.623428e-01
  1.665670e-01   6.554427e+01   3.639552e-01
  1.668660e-01   6.480199e+01   3.584545e-01
  1.671650e-01   6.490555e+01   3.615978e-01
  1.674640e-01   6.451962e+01   3.597549e-01
  1.677630e-01   6.482242e+01   3.586993e-01
  1.680620e-01   6.482977e+01   3.610020e-01
  1.683610e-01   6.496564e+01   3.557479e-01
  1.686600e-01   6.485533e+01   3.603074e-01
  1.689590e-01   6.451171e+01   3.557889e-01
  1.692580e-01   6.458200e+01   3.557980e-01
  1.695570e-01   6.448803e+01   3.600493e-01
  1.698560e-01   6.482613e+01   3.549999e-01
  1.701540e-01   6.474636e+01   3.575510e-01
  1.704530e-01   6.420020e+01   3.531003e-01
  1.707520e-01   6.490389e+01   3.552128e-01
  1.710510e-01   6.455120e+01   3.571984e-01
  1.713500e-01   6.462860e+01   3.539129e-01
  1.716490e-01   6.509516e+01   3.579522e-01
  1.719480e-01   6.454998e+01   3.508307e-01
  1.722470e-01   6.468153e+01   3.535143e-01
  1.725460e-01   6.425266e+01   3.539729e-01
  1.728450e-01   6.466822e+01   3.527573e-01
  1.731440e-01   6.462704e+01   3.531849e-01
  1.734430e-01   6.427524e+01   3.490282e-01
  1.737410e-01   6.420812e+01   3.523985e-01
  1.740400e-01   6.438357e+01   3.521594e-01
  1.743390e-01   6.419363e+01   3.491570e-01
  1.746380e-01   6.458218e+01   3.518068e-01
  1.749370e-01   6.507339e+01   3.508369e-01
  1.752360e-01   6.455919e+01   3.517441e-01
  1.755350e-01   6.490846e+01   3.518035e-01
  1.758340e-01   6.414472e+01   3.450586e-01
  1.761330e-01   6.501338e+01   3.529793e-01
  1.764320e-01   6.434930e+01   3.462894e-01
  1.767310e-01   6.543331e+01   3.535799e-01
  1.770300e-01   6.415513e+01   3.464506e-01
  1.773280e-01   6.487856e+01   3.497865e-01
  1.776270e-01   6.455956e+01   3.477131e-01
  1.779260e-01   6.464589e+01   3.464040e-01
  1.782250e-01   6.484650e+01   3.497001e-01
  1.785240e-01   6.465397e+01   3.459163e-01
  1.788230e-01   6.440941e+01   3.469648e-01
  1.791220e-01   6.445114e+01   3.475933e-01
  1.794210e-01   6.460191e+01   3.447655e-01
  1.797200e-01   6.456050e+01   3.461751e-01
  1.800190e-01   6.445920e+01   3.435492e-01
  1.803180e-01   6.426176e+01   3.465669e-01
  1.806170e-01   6.434055e+01   3.439000e-01
  1.809160e-01   6.436765e+01   3.433051e-01
  1.812140e-01   6.433144e+01   3.440430e-01
  1.815130e-01   6.446696e+01   3.439032e-01
  1.818120e-01   6.453524e+01   3.454294e-01
  1.821110e-01   6.368137e+01   3.391772e-01
  1.824100e-01   6.364748e+01   3.415447e-01
  1.827090e-01   6.461925e+01   3.434766e-01
  1.830080e-01   6.429615e+01   3.427824e-01
  1.833070e-01   6.397480e+01   3.394713e-01
  1.836060e-01   6.442071e+01   3.398433e-01
  1.839050e-01   6.450915e+01   3.440158e-01
  1.842040e-01   6.476298e+01   3.418821e-01
  1.845030e-01   6.408694e+01   3.392839e-01
  1.848010e-01   6.423047e+01   3.414534e-01
  1.851000e-01   6.450111e+01   3.375033e-01
  1.853990e-01   6.446505e+01   3.424055e-01
  1.856980e-01   6.434003e+01   3.396305e-01
  1.859970e-01   6.344256e+01   3.359808e-01
  1.862960e-01   6.412119e+01   3.392133e-01
  1.865950e-01   6.405145e+01   3.372718e-01
  1.868940e-01   6.463563e+01   3.426933e-01
  1.871930e-01   6.375220e+01   3.332108e-01
  1.874920e-01   6.370033e+01   3.361881e-01
  1.877910e-01   6.429821e+01   3.376037e-01
  1.880900e-01   6.392064e+01   3.366110e-01
  1.883880e-01   6.456741e+01   3.400688e-01
  1.886870e-01   6.402399e+01   3.325439e-01
  1.889860e-01   6.485941e+01   3.403533e-01
  1.892850e-01   6.370843e+01   3.347978e-01
  1.895840e-01   6.403355e+01   3.345625e-01
  1.898830e-01   6.434847e+01   3.358505e-01
  1.901820e-01   6.395462e+01   3.345110e-01
  1.904810e-01   6.399684e+01   3.344666e-01
  1.907800e-01   6.398407e+01   3.336624e-01
  1.910790e-01   6.408905e+01   3.333228e-01
  1.913780e-01   6.376699e+01   3.335570e-01
  1.916770e-01   6.392606e+01   3.338187e-01
  1.919750e-01   6.412772e+01   3.351186e-01
  1.922740e-01   6.373286e+01   3.304306e-01
  1.925730e-01   6.374429e+01   3.312118e-01
  1.928720e-01   6.354663e+01   3.314534e-01
  1.931710e-01   6.366032e+01   3.323585e-01
  1.934700e-01   6.391324e+01   3.314995e-01
  1.937690e-01   6.433744e+01   3.316936e-01
  1.940680e-01   6.386128e+01   3.322730e-01
  1.943670e-01   6.410842e+01   3.309530e-01
  1.946660e-01   6.418336e+01   3.317468e-01
  1.949650e-01   6.367281e+01   3.283456e-01
  1.952640e-01   6.382993e+01   3.302334e-01
  1.955630e-01   6.395941e+01   3.317702e-01
  1.958610e-01   6.383815e+01   3.283306e-01
  1.961600e-01   6.337520e+01   3.284615e-01
  1.964590e-01   6.435141e+01   3.295007e-01
  1.967580e-01   6.370643e+01   3.300630e-01
  1.970570e-01   6.350277e+01   3.273208e-01
  1.973560e-01   6.346225e+01   3.254774e-01
  1.976550e-01   6.329096e+01   3.278005e-01
  1.979540e-01   6.329112e+01   3.254698e-01
  1.982530e-01   6.321150e+01   3.270075e-01
  1.985520e-01   6.385752e+01   3.266337e-01
  1.988510e-01   6.334381e+01   3.254612e-01
  1.991500e-01   6.389261e+01   3.290593e-01
  1.994480e-01   6.361417e+01   3.250065e-01
  1.997470e-01   6.351112e+01   3.266141e-01
  2.000460e-01   6.321014e+01   3.219982e-01
  2.003450e-01   6.351159e+01   3.250301e-01
  2.006440e-01   6.356675e+01   3.279252e-01
  2.009430e-01   6.353164e+01   3.228160e-01
  2.012420e-01   6.387859e+01   3.269769e-01
  2.015410e-01   6.347490e+01   3.225319e-01
  2.018400e-01   6.323781e+01   3.226293e-01
  2.021390e-01   6.288052e+01   3.227019e-01
  2.024380e-01   6.356873e+01   3.195983e-01
  2.027370e-01   6.338654e+01   3.241398e-01
  2.030350e-01   6.313613e+01   3.204219e-01
  2.033340e-01   6.351613e+01   3.222177e-01
  2.036330e-01   6.270969e+01   3.177017e-01
  2.039320e-01   6.380514e+01   3.212867e-01
  2.042310e-01   6.335312e+01   3.232049e-01
  2.045300e-01   6.292888e+01   3.174463e-01
  2.048290e-01   6.321171e+01   3.192429e-01
  2.051280e-01   6.351026e+01   3.195872e-01
  2.054270e-01   6.281077e+01   3.172827e-01
  2.057260e-01   6.351651e+01   3.224978e-01
  2.060250e-01   6.354878e+01   3.186013e-01
  2.063240e-01   6.353252e+01   3.211500e-01
  2.066230e-01   6.366576e+01   3.201144e-01
  2.069210e-01   6.312601e+01   3.199835e-01
  2.072200e-01   6.299191e+01   3.189597e-01
  2.075190e-01   6.301888e+01   3.166018e-01
  2.078180e-01   6.348773e+01   3.202125e-01
  2.081170e-01   6.288795e+01   3.170745e-01
  2.084160e-01   6.303564e+01   3.194802e-01
  2.087150e-01   6.249024e+01   3.146098e-01
  2.090140e-01   6.261618e+01   3.163886e-01
  2.093130e-01   6.321495e+01   3.177634e-01
  2.096120e-01   6.252116e+01   3.154819e-01
  2.099110e-01   6.293764e+01   3.150744e-01
  2.102100e-01   6.301999e+01   3.168715e-01
  2.105080e-01   6.262116e+01   3.174774e-01
  2.108070e-01   6.280748e+01   3.150115e-01
  2.111060e-01   6.280209e+01   3.142108e-01
  2.114050e-01   6.305693e+01   3.152413e-01
  2.117040e-01   6.274097e+01   3.194176e-01
  2.120030e-01   6.336105e+01   3.269554e-01
  2.123020e-01   6.292716e+01   3.281866e-01
  2.126010e-01   6.262497e+01   3.247608e-01
  2.129000e-01   6.295843e+01   3.288645e-01
  2.131990e-01   6.300571e+01   3.318665e-01
  2.134980e-01   6.248281e+01   3.324918e-01
  2.137970e-01   6.274069e+01   3.307092e-01
  2.140950e-01   6.255638e+01   3.320662e-01
  2.143940e-01   6.205883e+01   3.319841e-01
  2.146930e-01   6.266679e+01   3.339203e-01
  2.149920e-01   6.240533e+01   3.335371e-01
  2.152910e-01   6.346021e+01   3.368213e-01
  2.155900e-01   6.212804e+01   3.361417e-01
  2.158890e-01   6.239902e+01   3.368740e-01
  2.161880e-01   6.268355e+01   3.361882e-01
  2.164870e-01   6.319298e+01   3.388473e-01
  2.167860e-01   6.232920e+01   3.302328e-01
  2.170850e-01   6.346306e+01   3.306309e-01
  2.173840e-01   6.303833e+01   3.264132e-01
  2.176820e-01   6.280447e+01   3.243598e-01
  2.179810e-01   6.307191e+01   3.260630e-01
  2.182800e-01   6.236869e+01   3.199867e-01
  2.185790e-01   6.248483e+01   3.218260e-01
  2.188780e-01   6.178626e+01   3.165697e-01
  2.191770e-01   6.193819e+01   3.190191e-01
  2.194760e-01   6.243813e+01   3.211428e-01
  2.197750e-01   6.233938e+01   3.177109e-01
  2.200740e-01   6.199430e+01   3.148136e-01
  2.203730e-01   6.201936e+01   3.166232e-01
  2.206720e-01   6.246164e+01   3.168030e-01
  2.209710e-01   6.238814e+01   3.187927e-01
  2.212700e-01   6.325527e+01   3.165297e-01
  2.215680e-01   6.271190e+01   3.179783e-01
  2.218670e-01   6.256593e+01   3.133589e-01
  2.221660e-01   6.264272e+01   3.169925e-01
  2.224650e-01   6.233825e+01   3.137015e-01
  2.227640e-01   6.228785e+01   3.133130e-01
  2.230630e-01   6.235561e+01   3.144025e-01
  2.233620e-01   6.259537e+01   3.142165e-01
  2.236610e-01   6.198968e+01   3.126926e-01
  2.239600e-01   6.219536e+01   3.096136e-01
  2.242590e-01   6.215283e+01   3.125824e-01
  2.245580e-01   6.226029e+01   3.119455e-01
  2.248570e-01   6.239198e+01   3.140991e-01
  2.251550e-01   6.210380e+01   3.097649e-01
  2.254540e-01   6.269612e+01   3.114934e-01
  2.257530e-01   6.180429e+01   3.115751e-01
  2.260520e-01   6.252271e+01   3.095449e-01
  2.263510e-01   6.261943e+01   3.107941e-01
  2.266500e-01   6.213679e+01   3.094678e-01
  2.269490e-01   6.177213e+01   3.071834e-01
  2.272480e-01   6.170817e+01   3.095369e-01
  2.275470e-01   6.200346e+01   3.061535e-01
  2.278460e-01   6.223813e+01   3.102266e-01
  2.281450e-01   6.218099e+01   3.073300e-01
  2.284440e-01   6.216394e+01   3.087808e-01
  2.287420e-01   6.206720e+01   3.094207e-01
  2.290410e-01   6.203263e+01   3.032085e-01
  2.293400e-01   6.210188e+01   3.081268e-01
  2.296390e-01   6.149869e+01   3.051490e-01
  2.299380e-01   6.184226e+01   3.064918e-01
  2.302370e-01   6.157200e+01   3.052086e-01
  2.305360e-01   6.211222e+01   3.045998e-01
  2.308350e-01   6.222508e+01   3.091836e-01
  2.311340e-01   6.166320e+01   3.020674e-01
  2.314330e-01   6.241723e+01   3.060735e-01
  2.317320e-01   6.202009e+01   3.061946e-01
  2.320310e-01   6.212766e+01   3.033217e-01
  2.323290e-01   6.137496e+01   3.061943e-01
  2.326280e-01   6.121930e+01   3.003907e-01
  2.329270e-01   6.184709e+01   3.023991e-01
  2.332260e-01   6.145944e+01   3.029949e-01
  2.335250e-01   6.207323e+01   3.037846e-01
  2.338240e-01   6.122732e+01   3.029015e-01
  2.341230e-01   6.112364e+01   2.981854e-01
  2.344220e-01   6.174563e+01   3.027438e-01
  2.347210e-01   6.148062e+01   3.019748e-01
  2.350200e-01   6.124201e+01   3.005637e-01
  2.353190e-01   6.184413e+01   3.023919e-01
  2.356180e-01   6.157359e+01   2.983635e-01
  2.359170e-01   6.118325e+01   3.017177e-01
  2.362150e-01   6.142780e+01   3.003167e-01
  2.365140e-01   6.136251e+01   2.978517e-01
  2.368130e-01   6.150415e+01   3.005033e-01
  2.371120e-01   6.182915e+01   2.999013e-01
  2.374110e-01   6.158034e+01   3.018644e-01
  2.377100e-01   6.150774e+01   2.980899e-01
  2.380090e-01   6.143134e+01   2.992808e-01
  2.383080e-01   6.193120e+01   2.985443e-01
  2.386070e-01   6.164004e+01   2.994423e-01
  2.389060e-01   6.081009e+01   2.970767e-01
  2.392050e-01   6.100747e+01   2.959715e-01
  2.395040e-01   6.123769e+01   2.985784e-01
  2.398020e-01   6.110080e+01   2.961978e-01
  2.401010e-01   6.163388e+01   2.991971e-01
  2.404000e-01   6.145941e+01   2.959435e-01
  2.406990e-01   6.122285e+01   2.970583e-01
  2.409980e-01   6.149112e+01   2.966918e-01
  2.412970e-01   6.170639e+01   2.967614e-01
  2.415960e-01   6.160192e+01   2.974100e-01
  2.418950e-01   6.155791e+01   2.956237e-01
  2.421940e-01   6.104019e+01   2.956019e-01
  2.424930e-01   6.079452e+01   2.959045e-01
  2.427920e-01   6.143906e+01   2.936879e-01
  2.430910e-01   6.080054e+01   2.941311e-01
  2.433890e-01   6.093963e+01   2.934746e-01
  2.436880e-01   6.094070e+01   2.960345e-01
  2.439870e-01   6.142923e+01   2.936644e-01
  2.442860e-01   6.115433e+01   2.924639e-01
  2.445850e-01   6.138903e+01   2.947753e-01
  2.448840e-01   6.115484e+01   2.937727e-01
  2.451830e-01   6.061733e+01   2.940199e-01
  2.454820e-01   6.149385e+01   2.926255e-01
  2.457810e-01   6.128744e+01   2.933253e-01
  2.460800e-01   6.168324e+01   2.945994e-01
  2.463790e-01   6.134251e+01   2.928052e-01
  2.466780e-01   6.102549e+01   2.924806e-01
  2.469770e-01   6.059579e+01   2.905880e-01
  2.472750e-01   6.128282e+01   2.929879e-01
  2.475740e-01   6.096114e+01   2.931976e-01
  2.478730e-01   6.134958e+01   2.894170e-01
  2.481720e-01   6.116992e+01   2.919614e-01
  2.484710e-01   6.089147e+01   2.894871e-01
  2.487700e-01   6.084157e+01   2.924737e-01
  2.490690e-01   6.138866e+01   2.926989e-01
  2.493680e-01   6.112525e+01   2.890964e-01
  2.496670e-01   6.087079e+01   2.924352e-01
  2.499660e-01   6.097955e+01   2.896964e-01
  2.502650e-01   6.084384e+01   2.906468e-01
  2.505640e-01   6.080360e+01   2.876073e-01
  2.508620e-01   6.116520e+01   2.898206e-01
  2.511610e-01   6.088067e+01   2.914853e-01
  2.514600e-01   6.064917e+01   2.877602e-01
  2.517590e-01   6.045259e+01   2.870861e-01
  2.520580e-01   6.116952e+01   2.893057e-01
  2.523570e-01   6.089405e+01   2.889676e-01
  2.526560e-01   6.064551e+01   2.892180e-01
  2.529550e-01   6.080453e+01   2.862729e-01
  2.532540e-01   6.077735e+01   2.861069e-01
  2.535530e-01   6.038554e+01   2.849802e-01
  2.538520e-01   6.077302e+01   2.872249e-01
  2.541510e-01   6.051324e+01   2.850785e-01
  2.544490e-01   6.068639e+01   2.863012e-01
  2.547480e-01   6.096164e+01   2.872579e-01
  2.550470e-01   6.068021e+01   2.848648e-01
  2.553460e-01   6.103621e+01   2.861044e-01
  2.556450e-01   6.074997e+01   2.831313e-01
  2.559440e-01   6.067904e+01   2.858754e-01
  2.562430e-01   6.084550e+01   2.876028e-01
  2.565420e-01   6.043153e+01   2.840795e-01
  2.568410e-01   6.049945e+01   2.834390e-01
  2.571400e-01   6.008673e+01   2.828684e-01
  2.574390e-01   6.024726e+01   2.853654e-01
  2.577380e-01   6.069707e+01   2.854098e-01
  2.580360e-01   6.054036e+01   2.830380e-01
  2.583350e-01   6.082449e+01   2.862179e-01
  2.586340e-01   6.028178e+01   2.818414e-01
  2.589330e-01   6.108043e+01   2.865132e-01
  2.592320e-01   6.059672e+01   2.825767e-01
  2.595310e-01   6.083648e+01   2.841276e-01
  2.598300e-01   6.072581e+01   2.857820e-01
  2.601290e-01   6.029936e+01   2.804197e-01
  2.604280e-01   6.014017e+01   2.834941e-01
  2.607270e-01   6.026587e+01   2.800520e-01
  2.610260e-01   6.031917e+01   2.827185e-01
  2.613250e-01   6.060465e+01   2.839848e-01
  2.616240e-01   6.058130e+01   2.830346e-01
  2.619220e-01   6.026645e+01   2.823970e-01
  2.622210e-01   6.029380e+01   2.796358e-01
  2.625200e-01   6.037435e+01   2.815673e-01
  2.628190e-01   6.037716e+01   2.812808e-01
  2.631180e-01   6.032133e+01   2.794122e-01
  2.634170e-01   6.039455e+01   2.831931e-01
  2.637160e-01   6.026050e+01   2.792713e-01
  2.640150e-01   6.088720e+01   2.834509e-01
  2.643140e-01   6.075412e+01   2.800294e-01
  2.646130e-01   6.041581e+01   2.796309e-01
  2.649120e-01   6.025072e+01   2.822613e-01
  2.652110e-01   6.036935e+01   2.793321e-01
  2.655090e-01   5.976710e+01   2.786989e-01
  2.658080e-01   6.033142e+01   2.783888e-01
  2.661070e-01   6.075400e+01   2.806047e-01
  2.664060e-01   5.994765e+01   2.784500e-01
  2.667050e-01   6.016172e+01   2.792336e-01
  2.670040e-01   6.001459e+01   2.787009e-01
  2.673030e-01   6.020131e+01   2.782777e-01
  2.676020e-01   6.029252e+01   2.785833e-01
  2.679010e-01   6.061551e+01   2.792334e-01
  2.682000e-01   6.050586e+01   2.778481e-01
  2.684990e-01   5.980043e+01   2.772553e-01
  2.687980e-01   6.013940e+01   2.776624e-01
  2.690960e-01   5.957189e+01   2.774810e-01
  2.693950e-01   6.011573e+01   2.758357e-01
  2.696940e-01   5.985717e+01   2.756113e-01
  2.699930e-01   6.048165e+01   2.780743e-01
  2.702920e-01   6.015243e+01   2.770355e-01
  2.705910e-01   6.041893e+01   2.781184e-01
  2.708900e-01   6.003394e+01   2.750958e-01
  2.711890e-01   6.017373e+01   2.772718e-01
  2.714880e-01   5.966862e+01   2.750845e-01
  2.717870e-01   6.017619e+01   2.767167e-01
  2.720860e-01   5.939141e+01   2.738939e-01
  2.723850e-01   5.952340e+01   2.735588e-01
  2.726840e-01   6.026354e+01   2.763598e-01
  2.729820e-01   6.029672e+01   2.762506e-01
  2.732810e-01   6.016585e+01   2.750311e-01
  2.735800e-01   5.995372e+01   2.744546e-01
  2.738790e-01   5.985453e+01   2.747761e-01
  2.741780e-01   6.002461e+01   2.756266e-01
  2.744770e-01   5.987498e+01   2.727372e-01
  2.747760e-01   6.028063e+01   2.750190e-01
  2.750750e-01   5.968837e+01   2.768071e-01
  2.753740e-01   6.009920e+01   2.822025e-01
  2.756730e-01   6.008055e+01   2.836546e-01
  2.759720e-01   5.994475e+01   2.820375e-01
  2.762710e-01   5.947362e+01   2.849577e-01
  2.765690e-01   6.013884e+01   2.858250e-01
  2.768680e-01   5.985848e+01   2.878610e-01
  2.771670e-01   6.042538e+01   2.868146e-01
  2.774660e-01   6.036762e+01   2.875073e-01
  2.777650e-01   6.018000e+01   2.905552e-01
  2.780640e-01   6.000768e+01   2.887489e-01
  2.783630e-01   5.943498e+01   2.877912e-01
  2.786620e-01   6.008402e+01   2.910807e-01
  2.789610e-01   6.012184e+01   2.912810e-01
  2.792600e-01   5.965158e+01   2.929982e-01
  2.795590e-01   5.962514e+01   2.871942e-01
  2.798580e-01   5.968690e+01   2.918649e-01
  2.801560e-01   5.983724e+01   2.917918e-01
  2.804550e-01   6.025142e+01   2.936858e-01
  2.807540e-01   5.966002e+01   2.935784e-01
  2.810530e-01   5.969076e+01   2.908873e-01
  2.813520e-01   6.030453e+01   2.962947e-01
  2.816510e-01   6.044156e+01   2.956081e-01
  2.819500e-01   5.945767e+01   2.933045e-01
  2.822490e-01   5.972244e+01   2.939568e-01
  2.825480e-01   5.943334e+01   2.927964e-01
  2.828470e-01   5.962907e+01   2.966951e-01
  2.831460e-01   5.949574e+01   2.948696e-01
  2.834450e-01   5.974904e+01   2.939097e-01
  2.837430e-01   5.982845e+01   2.958073e-01
  2.840420e-01   5.984215e+01   2.974572e-01
  2.843410e-01   5.961695e+01   3.033755e-01
  2.846400e-01   5.958931e+01   3.054336e-01
  2.849390e-01   5.985968e+01   3.140305e-01
  2.852380e-01   5.953285e+01   3.160789e-01
  2.855370e-01   5.920442e+01   3.183309e-01
  2.858360e-01   5.916566e+01   3.202638e-01
  2.861350e-01   5.938075e+01   3.236789e-01
  2.864340e-01   5.957183e+01   3.289956e-01
  2.867330e-01   5.911089e+01   3.267791e-01
  2.870320e-01   5.933307e+01   3.330114e-01
  2.873310e-01   5.932464e+01   3.299022e-01
  2.876290e-01   5.974241e+01   3.363275e-01
  2.879280e-01   5.870523e+01   3.364431e-01
  2.882270e-01   5.909280e+01   3.338257e-01
  2.885260e-01   5.892382e+01   3.374134e-01
  2.888250e-01   5.937957e+01   3.378532e-01
  2.891240e-01   5.947326e+01   3.432203e-01
  2.894230e-01   5.884215e+01   3.444774e-01
  2.897220e-01   5.892398e+01   3.365547e-01
  2.900210e-01   5.922607e+01   3.463394e-01
  2.903200e-01   5.874812e+01   3.429235e-01
  2.906190e-01   5.959231e+01   3.490964e-01
  2.909180e-01   5.984662e+01   3.507909e-01
  2.912160e-01   5.909716e+01   3.448552e-01
  2.915150e-01   5.877982e+01   3.552704e-01
  2.918140e-01   5.935062e+01   3.487655e-01
  2.921130e-01   5.890578e+01   3.507042e-01
  2.924120e-01   5.843392e+01   3.518329e-01
  2.927110e-01   5.880127e+01   3.519520e-01
  2.930100e-01   5.964032e+01   3.636943e-01
  2.933090e-01   5.907829e+01   3.561713e-01
  2.936080e-01   5.911816e+01   3.538868e-01
  2.939070e-01   5.937187e+01   3.603461e-01
  2.942060e-01   5.930660e+01   3.607749e-01
  2.945050e-01   5.911786e+01   3.677525e-01
  2.948030e-01   5.866041e+01   3.567383e-01
  2.951020e-01   5.892235e+01   3.629928e-01
  2.954010e-01   5.886469e+01   3.645449e-01
  2.957000e-01   5.837510e+01   3.647732e-01
  2.959990e-01   5.833239e+01   3.642006e-01
  2.962980e-01   5.892029e+01   3.666938e-01
  2.965970e-01   5.839180e+01   3.686245e-01
  2.968960e-01   5.967037e+01   3.724092e-01
  2.971950e-01   5.882685e+01   3.681859e-01
  2.974940e-01   5.861915e+01   3.661981e-01
  2.977930e-01   5.912319e+01   3.711546e-01
  2.980920e-01   5.865495e+01   3.699101e-01
  2.983900e-01   5.853292e+01   3.725266e-01
  2.986890e-01   5.887243e+01   3.694566e-01
  2.989880e-01   5.893316e+01   3.735638e-01
  2.992870e-01   5.853513e+01   3.732367e-01
  2.995860e-01   5.906662e+01   3.770705e-01
  2.998850e-01   5.854227e+01   3.732595e-01
  3.001840e-01   5.887202e+01   3.766888e-01
  3.004830e-01   5.830096e+01   3.797323e-01
  3.007820e-01   5.798164e+01   3.772126e-01
  3.010810e-01   5.923607e+01   3.785767e-01
  3.013800e-01   5.906658e+01   3.837272e-01
  3.016790e-01   5.896482e+01   3.823889e-01
  3.019780e-01   5.965811e+01   3.866655e-01
  3.022760e-01   5.854256e+01   3.848237e-01
  3.025750e-01   5.862052e+01   3.830343e-01
  3.028740e-01   5.859599e+01   3.883938e-01
  3.031730e-01   5.868762e+01   3.868570e-01
  3.034720e-01   5.854455e+01   3.879590e-01
  3.037710e-01   5.854203e+01   3.876870e-01
  3.040700e-01   5.900566e+01   3.910834e-01
  3.043690e-01   5.947235e+01   3.972866e-01
  3.046680e-01   5.855952e+01   3.928489e-01
  3.049670e-01   5.880317e+01   3.901443e-01
  3.052660e-01   5.839035e+01   3.956055e-01
  3.055650e-01   5.852740e+01   3.946724e-01
  3.058630e-01   5.844944e+01   3.997951e-01
  3.061620e-01   5.838558e+01   3.922650e-01
  3.064610e-01   5.965389e+01   4.015754e-01
  3.067600e-01   5.865601e+01   4.043223e-01
  3.070590e-01   5.817247e+01   3.965578e-01
  3.073580e-01   5.800384e+01   4.020683e-01
  3.076570e-01   5.907792e+01   3.984935e-01
  3.079560e-01   5.847530e+01   4.028088e-01
  3.082550e-01   5.827275e+01   4.021106e-01
  3.085540e-01   5.866109e+01   4.031523e-01
  3.088530e-01   5.855240e+01   4.078945e-01
  3.091520e-01   5.861659e+01   4.021160e-01
  3.094500e-01   5.867015e+01   4.110957e-01
  3.097490e-01   5.874638e+01   4.094943e-01
  3.100480e-01   5.849080e+01   4.055510e-01
  3.103470e-01   5.843239e+01   4.166626e-01
  3.106460e-01   5.898389e+01   4.063508e-01
  3.109450e-01   5.898734e+01   4.183078e-01
  3.112440e-01   5.907116e+01   4.115583e-01
  3.115430e-01   5.801874e+01   4.132406e-01
  3.118420e-01   5.883373e+01   4.207457e-01
  3.121410e-01   5.904163e+01   4.149330e-01
  3.124400e-01   5.862937e+01   4.210211e-01
  3.127390e-01   5.827528e+01   4.138310e-01
  3.130380e-01   5.844607e+01   4.234222e-01
  3.133360e-01   5.801685e+01   4.194878e-01
  3.136350e-01   5.865960e+01   4.211297e-01
  3.139340e-01   5.780905e+01   4.242188e-01
  3.142330e-01   5.852967e+01   4.203269e-01
  3.145320e-01   5.832750e+01   4.300311e-01
  3.148310e-01   5.879791e+01   4.267783e-01
  3.151300e-01   5.845096e+01   4.255173e-01
  3.154290e-01   5.863821e+01   4.311750e-01
  3.157280e-01   5.799607e+01   4.259583e-01
  3.160270e-01   5.795027e+01   4.341362e-01
  3.163260e-01   5.782400e+01   4.253260e-01
  3.166250e-01   5.796978e+01   4.342093e-01
  3.169230e-01   5.823733e+01   4.326118e-01
  3.172220e-01   5.804559e+01   4.367541e-01
  3.175210e-01   5.848611e+01   4.380276e-01
  3.178200e-01   5.765581e+01   4.319181e-01
  3.181190e-01   5.813158e+01   4.417110e-01
  3.184180e-01   5.809160e+01   4.369272e-01
  3.187170e-01   5.929977e+01   4.493309e-01
  3.190160e-01   5.853056e+01   4.452055e-01
  3.193150e-01   5.778926e+01   4.357887e-01
  3.196140e-01   5.842569e+01   4.496679e-01
  3.199130e-01   5.740117e+01   4.393175e-01
  3.202120e-01   5.816114e+01   4.494727e-01
  3.205100e-01   5.849506e+01   4.495233e-01
  3.208090e-01   5.819664e+01   4.451320e-01
  3.211080e-01   5.791064e+01   4.509977e-01
  3.214070e-01   5.856101e+01   4.457209e-01
  3.217060e-01   5.808366e+01   4.512518e-01
  3.220050e-01   5.785812e+01   4.474785e-01
  3.223040e-01   5.819388e+01   4.467341e-01
  3.226030e-01   5.832554e+01   4.586169e-01
  3.229020e-01   5.816367e+01   4.426197e-01
  3.232010e-01   5.880216e+01   4.574416e-01
  3.235000e-01   5.945840e+01   4.548760e-01
  3.237990e-01   5.771617e+01   4.515004e-01
  3.240970e-01   5.805368e+01   4.597455e-01
  3.243960e-01   5.820773e+01   4.508977e-01
  3.246950e-01   5.771939e+01   4.601968e-01
  3.249940e-01   5.761012e+01   4.519310e-01
  3.252930e-01   5.846079e+01   4.626939e-01
  3.255920e-01   5.807037e+01   4.638510e-01
  3.258910e-01   5.691002e+01   4.547566e-01
  3.261900e-01   5.829678e+01   4.675126e-01
  3.264890e-01   5.790416e+01   4.604859e-01
  3.267880e-01   5.751041e+01   4.625170e-01
  3.270870e-01   5.828933e+01   4.736310e-01
  3.273860e-01   5.761250e+01   4.652225e-01
  3.276850e-01   5.767357e+01   4.711227e-01
  3.279830e-01   5.764063e+01   4.639545e-01
  3.282820e-01   5.826304e+01   4.759537e-01
  3.285810e-01   5.684261e+01   4.681934e-01
  3.288800e-01   5.733779e+01   4.736235e-01
  3.291790e-01   5.756197e+01   4.706666e-01
  3.294780e-01   5.828818e+01   4.810310e-01
  3.297770e-01   5.741853e+01   4.799565e-01
  3.300760e-01   5.810262e+01   4.777620e-01
  3.303750e-01   5.793323e+01   4.846824e-01
  3.306740e-01   5.810458e+01   4.787665e-01
  3.309730e-01   5.804626e+01   4.872507e-01
  3.312720e-01   5.768092e+01   4.894369e-01
  3.315700e-01   5.824569e+01   4.828889e-01
  3.318690e-01   5.768800e+01   4.932761e-01
  3.321680e-01   5.780843e+01   4.826091e-01
  3.324670e-01   5.727727e+01   4.926177e-01
  3.327660e-01   5.812966e+01   4.935111e-01
  3.330650e-01   5.761637e+01   4.918730e-01
  3.333640e-01   5.749014e+01   4.991600e-01
  3.336630e-01   5.735820e+01   4.869966e-01
  3.339620e-01   5.776688e+01   5.032539e-01
  3.342610e-01   5.818981e+01   4.982048e-01
  3.345600e-01   5.732403e+01   4.995855e-01
  3.348590e-01   5.733326e+01   5.084902e-01
  3.351570e-01   5.757809e+01   4.939096e-01
  3.354560e-01   5.799690e+01   5.151263e-01
  3.357550e-01   5.817948e+01   4.992889e-01
  3.360540e-01   5.784211e+01   5.125801e-01
  3.363530e-01   5.775883e+01   5.184806e-01
  3.366520e-01   5.709609e+01   5.003235e-01
  3.369510e-01   5.790038e+01   5.256291e-01
  3.372500e-01   5.731097e+01   4.995286e-01
  3.375490e-01   5.793550e+01   5.231530e-01
  3.378480e-01   5.880248e+01   5.244371e-01
  3.381470e-01   5.733064e+01   5.165551e-01
  3.384460e-01   5.769942e+01   5.321593e-01
  3.387450e-01   5.751111e+01   5.098871e-01
  3.390430e-01   5.764531e+01   5.291679e-01
  3.393420e-01   5.714513e+01   5.241791e-01
  3.396410e-01   5.677513e+01   5.231453e-01
  3.399400e-01   5.860351e+01   5.470755e-01
  3.402390e-01   5.735528e+01   5.153982e-01
  3.405380e-01   5.793126e+01   5.410121e-01
  3.408370e-01   5.788102e+01   5.329961e-01
  3.411360e-01   5.723038e+01   5.334673e-01
  3.414350e-01   5.778638e+01   5.432481e-01
  3.417340e-01   5.716944e+01   5.324831e-01
  3.420330e-01   5.780423e+01   5.515932e-01
  3.423320e-01   5.795639e+01   5.368404e-01
  3.426300e-01   5.700854e+01   5.470223e-01
  3.429290e-01   5.752645e+01   5.472261e-01
  3.432280e-01   5.852634e+01   5.496946e-01
  3.435270e-01   5.804203e+01   5.662974e-01
  3.438260e-01   5.823672e+01   5.446253e-01
  3.441250e-01   5.785162e+01   5.620902e-01
  3.444240e-01   5.770217e+01   5.534232e-01
  3.447230e-01   5.788691e+01   5.590395e-01
  3.450220e-01   5.609223e+01   5.616529e-01
  3.453210e-01   5.777117e+01   5.537540e-01
  3.456200e-01   5.752437e+01   5.739252e-01
  3.459190e-01   5.773147e+01   5.615062e-01
  3.462170e-01   5.667701e+01   5.671105e-01
  3.465160e-01   5.715228e+01   5.686301e-01
  3.468150e-01   5.693655e+01   5.667082e-01
  3.471140e-01   5.713402e+01   5.826666e-01
  3.474130e-01   5.789749e+01   5.706194e-01
  3.477120e-01   5.703300e+01   5.821513e-01
  3.480110e-01   5.685116e+01   5.749291e-01
  3.483100e-01   5.848437e+01   5.849314e-01
  3.486090e-01   5.717461e+01   5.932240e-01
  3.489080e-01   5.633150e+01   5.740645e-01
  3.492070e-01   5.685509e+01   5.925299e-01
  3.495060e-01   5.703300e+01   5.821513e-01
  3.498040e-01   5.792125e+01   5.990394e-01
  3.501030e-01   5.690591e+01   5.947415e-01
  3.504020e-01   5.742562e+01   5.964709e-01
  3.507010e-01   5.745459e+01   6.108045e-01
  3.510000e-01   5.709676e+01   5.899445e-01
  3.512990e-01   5.710394e+01   6.089377e-01
  3.515980e-01   5.730770e+01   6.018069e-01
  3.518970e-01   5.643068e+01   6.106058e-01
  3.521960e-01   5.798662e+01   6.278094e-01
  3.524950e-01   5.762057e+01   6.024409e-01
  3.527940e-01   5.715561e+01   6.266851e-01
  3.530930e-01   5.692945e+01   6.090540e-01
  3.533920e-01   5.596264e+01   6.189860e-01
  3.536900e-01   5.656422e+01   6.245712e-01
  3.539890e-01   5.618355e+01   6.190861e-01
  3.542880e-01   5.756159e+01   6.418754e-01
  3.545870e-01   5.733585e+01   6.154835e-01
  3.548860e-01   5.646897e+01   6.321725e-01
  3.551850e-01   5.653828e+01   6.210374e-01
  3.554840e-01   5.610095e+01   6.301092e-01
  3.557830e-01   5.733011e+01   6.393737e-01
  3.560820e-01   5.841828e+01   6.234499e-01
  3.563810e-01   5.793152e+01   6.415093e-01
  3.566800e-01   5.746723e+01   6.238704e-01
  3.569790e-01   5.669557e+01   6.394554e-01
  3.572770e-01   5.744995e+01   6.424706e-01
  3.575760e-01   5.657604e+01   6.113917e-01
  3.578750e-01   5.806808e+01   6.598645e-01
  3.581740e-01   5.723607e+01   6.259890e-01
  3.584730e-01   5.755068e+01   6.569182e-01
  3.587720e-01   5.686936e+01   6.416604e-01
  3.590710e-01   5.751777e+01   6.440754e-01
  3.593700e-01   5.763705e+01   6.694745e-01
  3.596690e-01   5.767238e+01   6.412795e-01
  3.599680e-01   5.705535e+01   6.674624e-01
  3.602670e-01   5.771097e+01   6.539513e-01
  3.605660e-01   5.688276e+01   6.650794e-01
  3.608640e-01   5.733459e+01   6.848393e-01
  3.611630e-01   5.609280e+01   6.422044e-01
  3.614620e-01   5.674637e+01   6.857849e-01
  3.617610e-01   5.767925e+01   6.656234e-01
  3.620600e-01   5.879158e+01   6.949922e-01
  3.623590e-01   5.683497e+01   6.803778e-01
  3.626580e-01   5.774719e+01   6.858162e-01
  3.629570e-01   5.778777e+01   7.045194e-01
  3.632560e-01   5.786937e+01   6.750020e-01
  3.635550e-01   5.748679e+01   7.141353e-01
  3.638540e-01   5.755724e+01   6.968067e-01
  3.641530e-01   5.756904e+01   7.015921e-01
  3.644510e-01   5.788915e+01   7.340690e-01
  3.647500e-01   5.735383e+01   6.864416e-01
  3.650490e-01   5.711445e+01   7.273513e-01
  3.653480e-01   5.805700e+01   7.159896e-01
  3.656470e-01   5.677877e+01   7.164834e-01
  3.659460e-01   5.725428e+01   7.410665e-01
  3.662450e-01   5.751451e+01   7.109774e-01
  3.665440e-01   5.717081e+01   7.580443e-01
  3.668430e-01   5.729123e+01   7.179939e-01
  3.671420e-01   5.648275e+01   7.436449e-01
  3.674410e-01   5.762362e+01   7.415731e-01
  3.677400e-01   5.573861e+01   7.425876e-01
  3.680390e-01   5.837513e+01   7.894300e-01
  3.683370e-01   5.691287e+01   7.296521e-01
  3.686360e-01   5.687628e+01   7.705709e-01
  3.689350e-01   5.827803e+01   7.633221e-01
  3.692340e-01   5.695227e+01   7.753813e-01
  3.695330e-01   5.887216e+01   8.161746e-01
  3.698320e-01   5.745601e+01   7.519751e-01
  3.701310e-01   5.846414e+01   8.157875e-01
  3.704300e-01   5.702911e+01   7.673775e-01
  3.707290e-01   5.697466e+01   8.077654e-01
  3.710280e-01   5.643943e+01   7.991336e-01
  3.713270e-01   5.697400e+01   7.911529e-01
  3.716260e-01   5.712062e+01   8.399183e-01
  3.719240e-01   5.810287e+01   7.920746e-01
  3.722230e-01   5.641486e+01   8.374546e-01
  3.725220e-01   5.768533e+01   8.177588e-01
  3.728210e-01   5.659146e+01   8.279411e-01
  3.731200e-01   5.799341e+01   8.879086e-01
  3.734190e-01   5.677888e+01   8.015331e-01
  3.737180e-01   5.774114e+01   8.828054e-01
  3.740170e-01   5.658072e+01   8.226063e-01
  3.743160e-01   5.822196e+01   8.928740e-01
  3.746150e-01   5.864546e+01   8.896916e-01
  3.749140e-01   5.749819e+01   8.597155e-01
  3.752130e-01   5.936039e+01   9.361161e-01
  3.755110e-01   5.703308e+01   8.533337e-01
  3.758100e-01   5.686551e+01   9.162327e-01
  3.761090e-01   5.678562e+01   8.882517e-01
  3.764080e-01   5.720104e+01   9.153632e-01
  3.767070e-01   5.830574e+01   9.662755e-01
  3.770060e-01   5.747120e+01   8.807394e-01
  3.773050e-01   5.629740e+01   9.576383e-01
  3.776040e-01   5.795306e+01   9.285871e-01
  3.779030e-01   5.519572e+01   9.361933e-01
  3.782020e-01   5.718855e+01   1.029297e+00
  3.785010e-01   5.608712e+01   8.960472e-01
  3.788000e-01   5.626641e+01   1.015997e+00
  3.790990e-01   5.899962e+01   9.598829e-01
  3.793970e-01   5.692231e+01   1.012122e+00
  3.796960e-01   5.634965e+01   1.002257e+00
  3.799950e-01   5.608712e+01   9.815706e-01
  3.802940e-01   5.707053e+01   1.100772e+00
  3.805930e-01   5.691447e+01   9.587485e-01
  3.808920e-01   5.537851e+01   1.090475e+00
  3.811910e-01   5.716535e+01   1.024081e+00
  3.814900e-01   5.591626e+01   1.065894e+00
  3.817890e-01   5.843262e+01   1.189780e+00
  3.820880e-01   5.493872e+01   9.804235e-01
  3.823870e-01   5.575582e+01   1.169731e+00
  3.826860e-01   5.710407e+01   1.038771e+00
  3.829840e-01   5.791405e+01   1.216081e+00
  3.832830e-01   5.496205e+01   1.132336e+00
  3.835820e-01   5.468759e+01   1.102608e+00
  3.838810e-01   5.666057e+01   1.254794e+00
  3.841800e-01   5.723135e+01   1.114920e+00
  3.844790e-01   5.902922e+01   1.290275e+00
  3.847780e-01   5.627652e+01   1.167623e+00
  3.850770e-01   5.643068e+01   1.271077e+00
  3.853760e-01   5.743769e+01   1.367952e+00
  3.856750e-01   5.596158e+01   1.164351e+00
  3.859740e-01   5.692456e+01   1.385933e+00
  3.862730e-01   5.760538e+01   1.265212e+00
  3.865710e-01   5.702579e+01   1.387164e+00
  3.868700e-01   5.647840e+01   1.405823e+00
  3.871690e-01   5.634761e+01   1.321171e+00
  3.874680e-01   5.582571e+01   1.514344e+00
  3.877670e-01   5.768121e+01   1.359182e+00
  3.880660e-01   5.690309e+01   1.563248e+00
  3.883650e-01   5.877079e+01   1.505459e+00
  3.886640e-01   5.773814e+01   1.557082e+00
  3.889630e-01   5.718562e+01   1.686312e+00
  3.892620e-01   5.813572e+01   1.528829e+00
  3.895610e-01   5.779063e+01   1.741662e+00
  3.898600e-01   5.738453e+01   1.689242e+00
  3.901580e-01   5.776814e+01   1.766023e+00
  3.904570e-01   5.641841e+01   1.951272e+00
  3.907560e-01   5.679334e+01   1.726568e+00
  3.910550e-01   5.248922e+01   1.916635e+00
  3.913540e-01   5.752819e+01   2.006526e+00
  3.916530e-01   5.647840e+01   1.988134e+00
  3.919520e-01   5.621596e+01   2.576654e+00
  3.922510e-01   5.612847e+01   1.981965e+00
  3.925500e-01   5.933382e+01   2.733958e+00
  3.928490e-01   5.521866e+01   2.407648e+00
  3.931480e-01   5.857797e+01   2.716488e+00
  3.934470e-01   0.000000e+00   0.000000e+00
  3.937460e-01   5.353901e+01   2.597023e+00
creator: radaver
creator-version: 3725
header-file: /nas_data/SAXS_data/20151104Workshop/header/JH1_0073.txt
image-file: /nas_data/Pilatus1M/20151104_Workshop/JH1_0073.tif
angular-axis-file: /nas_data/SAXS_data/20151104Workshop/q20151029.dat
beamstop-mask-file: /nas_data/SAXS_data/20151104Workshop/fit2d20151031.msk
detector-response-file: none
beam-center-x: 949.7700
beam-center-y: 918.8000
unit-time: 1.0000
channel-first: 10
channel-last: 1315
Exposure time [s]: 1.093977
Transmitted Beam: 0.483748
Incident Beam: 0.483748
Code: JH1
Concentration [mg/ml]: 1
Run Number: 0073
