# Supplementary material for: SAXS analysis of a soluble cytosolic NgBR construct including extracellular and transmembrane domains
Source: PLoS One. 2018 Jan 18;13(1):e0191371. doi: 10.1371/journal.pone.0191371 (PMC5773207; doi:10.1371/journal.pone.0191371)
Supplement: S1 File — (ZIP) [file pone.0191371.s001.zip › JH1_0074.dat]

Sample:   c= 1.0000 mg/ml  Code: JH1
  3.656810e-03   2.253946e+04   4.128369e+01
  3.955720e-03   2.197964e+04   2.799943e+01
  4.254640e-03   1.907247e+04   2.337267e+01
  4.553560e-03   1.540276e+04   2.025102e+01
  4.852480e-03   1.248168e+04   1.706753e+01
  5.151400e-03   1.051078e+04   1.547231e+01
  5.450320e-03   8.675804e+03   1.335174e+01
  5.749240e-03   7.433552e+03   1.197463e+01
  6.048150e-03   6.353225e+03   1.085110e+01
  6.347070e-03   5.495626e+03   9.588400e+00
  6.645990e-03   4.803157e+03   8.924579e+00
  6.944910e-03   4.209843e+03   8.043724e+00
  7.243830e-03   3.773324e+03   7.379097e+00
  7.542750e-03   3.340952e+03   6.917114e+00
  7.841670e-03   3.007536e+03   6.197997e+00
  8.140580e-03   2.736642e+03   5.993832e+00
  8.439500e-03   2.487546e+03   5.508033e+00
  8.738420e-03   2.278673e+03   5.221428e+00
  9.037340e-03   2.103388e+03   4.850574e+00
  9.336260e-03   1.941980e+03   4.580155e+00
  9.635180e-03   1.787491e+03   4.381697e+00
  9.934100e-03   1.648056e+03   4.070839e+00
  1.023300e-02   1.509447e+03   3.992631e+00
  1.053190e-02   1.399960e+03   3.899959e+00
  1.083090e-02   1.298379e+03   3.755803e+00
  1.112980e-02   1.192062e+03   3.568122e+00
  1.142870e-02   1.111703e+03   3.426452e+00
  1.172760e-02   1.022076e+03   3.276288e+00
  1.202650e-02   9.521451e+02   3.153473e+00
  1.232540e-02   8.806163e+02   3.016092e+00
  1.262440e-02   8.174983e+02   2.851960e+00
  1.292330e-02   7.632295e+02   2.713166e+00
  1.322220e-02   7.066622e+02   2.610686e+00
  1.352110e-02   6.622353e+02   2.501889e+00
  1.382000e-02   6.137775e+02   2.384884e+00
  1.411900e-02   5.727910e+02   2.292669e+00
  1.441790e-02   5.349107e+02   2.199603e+00
  1.471680e-02   4.992178e+02   2.114855e+00
  1.501570e-02   4.710446e+02   2.011854e+00
  1.531460e-02   4.435541e+02   1.943451e+00
  1.561350e-02   4.150413e+02   1.846964e+00
  1.591250e-02   3.891044e+02   1.804079e+00
  1.621140e-02   3.714797e+02   1.732353e+00
  1.651030e-02   3.497476e+02   1.663241e+00
  1.680920e-02   3.302979e+02   1.616333e+00
  1.710810e-02   3.142273e+02   1.579830e+00
  1.740710e-02   2.973560e+02   1.514719e+00
  1.770600e-02   2.829777e+02   1.462793e+00
  1.800490e-02   2.682209e+02   1.412883e+00
  1.830380e-02   2.568221e+02   1.393551e+00
  1.860270e-02   2.442978e+02   1.332754e+00
  1.890170e-02   2.340533e+02   1.304510e+00
  1.920060e-02   2.234524e+02   1.262543e+00
  1.949950e-02   2.131115e+02   1.247184e+00
  1.979840e-02   2.030458e+02   1.194532e+00
  2.009730e-02   1.965191e+02   1.162285e+00
  2.039620e-02   1.883961e+02   1.135947e+00
  2.069520e-02   1.808618e+02   1.107001e+00
  2.099410e-02   1.768108e+02   1.102465e+00
  2.129300e-02   1.696666e+02   1.051662e+00
  2.159190e-02   1.639904e+02   1.069551e+00
  2.189080e-02   1.572982e+02   1.053346e+00
  2.218980e-02   1.533559e+02   1.057979e+00
  2.248870e-02   1.485930e+02   1.060000e+00
  2.278760e-02   1.434405e+02   1.031199e+00
  2.308650e-02   1.398265e+02   1.049460e+00
  2.338540e-02   1.362107e+02   1.033651e+00
  2.368430e-02   1.319877e+02   9.990185e-01
  2.398330e-02   1.275189e+02   1.004304e+00
  2.428220e-02   1.251898e+02   9.729517e-01
  2.458110e-02   1.215995e+02   9.911396e-01
  2.488000e-02   1.192100e+02   9.551787e-01
  2.517890e-02   1.144252e+02   9.246500e-01
  2.547790e-02   1.148149e+02   9.393086e-01
  2.577680e-02   1.134996e+02   9.264115e-01
  2.607570e-02   1.096585e+02   9.179742e-01
  2.637460e-02   1.077528e+02   9.026534e-01
  2.667350e-02   1.064518e+02   8.747327e-01
  2.697250e-02   1.048767e+02   8.414672e-01
  2.727140e-02   1.017623e+02   7.981175e-01
  2.757030e-02   1.023893e+02   8.019012e-01
  2.786920e-02   1.001543e+02   7.840366e-01
  2.816810e-02   9.863962e+01   7.657534e-01
  2.846700e-02   9.690327e+01   7.496132e-01
  2.876600e-02   9.554441e+01   7.353705e-01
  2.906490e-02   9.417834e+01   7.322903e-01
  2.936380e-02   9.295493e+01   7.221012e-01
  2.966270e-02   9.214868e+01   7.136879e-01
  2.996160e-02   9.017372e+01   7.070329e-01
  3.026060e-02   8.978323e+01   6.943894e-01
  3.055950e-02   8.943250e+01   6.920494e-01
  3.085840e-02   8.807350e+01   6.838714e-01
  3.115730e-02   8.739017e+01   6.783610e-01
  3.145620e-02   8.606483e+01   6.667286e-01
  3.175510e-02   8.478753e+01   6.635782e-01
  3.205410e-02   8.427689e+01   6.579716e-01
  3.235300e-02   8.441576e+01   6.558456e-01
  3.265190e-02   8.362931e+01   6.408047e-01
  3.295080e-02   8.287909e+01   6.421071e-01
  3.324970e-02   8.226959e+01   6.389016e-01
  3.354870e-02   8.256061e+01   6.383573e-01
  3.384760e-02   8.162475e+01   6.274003e-01
  3.414650e-02   7.999476e+01   6.211043e-01
  3.444540e-02   8.036309e+01   6.139777e-01
  3.474430e-02   7.924879e+01   6.150714e-01
  3.504330e-02   7.896376e+01   6.063560e-01
  3.534220e-02   7.874331e+01   6.062561e-01
  3.564110e-02   7.806512e+01   6.028958e-01
  3.594000e-02   7.771244e+01   5.900188e-01
  3.623890e-02   7.745541e+01   5.990631e-01
  3.653780e-02   7.772568e+01   5.838757e-01
  3.683680e-02   7.674572e+01   5.877319e-01
  3.713570e-02   7.721312e+01   5.902219e-01
  3.743460e-02   7.480830e+01   5.714888e-01
  3.773350e-02   7.549837e+01   5.734568e-01
  3.803240e-02   7.536027e+01   5.866078e-01
  3.833140e-02   7.563034e+01   6.016255e-01
  3.863030e-02   7.438204e+01   6.059146e-01
  3.892920e-02   7.512988e+01   6.073692e-01
  3.922810e-02   7.432437e+01   6.064720e-01
  3.952700e-02   7.418475e+01   6.019752e-01
  3.982600e-02   7.441940e+01   6.116823e-01
  4.012490e-02   7.203981e+01   5.924439e-01
  4.042380e-02   7.259034e+01   6.025184e-01
  4.072270e-02   7.219242e+01   5.984944e-01
  4.102160e-02   7.256264e+01   5.992412e-01
  4.132050e-02   7.364123e+01   6.044701e-01
  4.161950e-02   7.168453e+01   5.902211e-01
  4.191840e-02   7.201973e+01   5.993534e-01
  4.221730e-02   7.302093e+01   5.956974e-01
  4.251620e-02   7.180027e+01   5.984395e-01
  4.281510e-02   7.202857e+01   5.901207e-01
  4.311410e-02   7.041011e+01   5.842006e-01
  4.341300e-02   7.126708e+01   5.907825e-01
  4.371190e-02   7.156721e+01   5.904974e-01
  4.401080e-02   7.070971e+01   5.869491e-01
  4.430970e-02   7.042938e+01   5.813071e-01
  4.460860e-02   7.071441e+01   5.832228e-01
  4.490760e-02   7.029289e+01   5.829672e-01
  4.520650e-02   7.046381e+01   5.792481e-01
  4.550540e-02   6.949743e+01   5.781825e-01
  4.580430e-02   6.928601e+01   5.751114e-01
  4.610320e-02   6.931150e+01   5.723339e-01
  4.640220e-02   6.904756e+01   5.755762e-01
  4.670110e-02   7.014965e+01   5.715136e-01
  4.700000e-02   6.846717e+01   5.667160e-01
  4.729890e-02   6.910355e+01   5.714747e-01
  4.759780e-02   6.905851e+01   5.705756e-01
  4.789680e-02   6.800782e+01   5.627211e-01
  4.819570e-02   6.966145e+01   5.688213e-01
  4.849460e-02   6.827430e+01   5.652164e-01
  4.879350e-02   6.880047e+01   5.611739e-01
  4.909240e-02   6.871273e+01   5.684370e-01
  4.939130e-02   6.764086e+01   5.544146e-01
  4.969030e-02   6.772482e+01   5.567698e-01
  4.998920e-02   6.822333e+01   5.581399e-01
  5.028810e-02   6.748318e+01   5.531037e-01
  5.058700e-02   6.891909e+01   5.630224e-01
  5.088590e-02   6.733825e+01   5.472846e-01
  5.118490e-02   6.657950e+01   5.513748e-01
  5.148380e-02   6.780564e+01   5.537600e-01
  5.178270e-02   6.804557e+01   5.475806e-01
  5.208160e-02   6.815790e+01   5.538731e-01
  5.238050e-02   6.690869e+01   5.429870e-01
  5.267940e-02   6.804985e+01   5.554211e-01
  5.297840e-02   6.722844e+01   5.449183e-01
  5.327730e-02   6.696040e+01   5.413074e-01
  5.357620e-02   6.762695e+01   5.458937e-01
  5.387510e-02   6.686962e+01   5.396925e-01
  5.417400e-02   6.542735e+01   5.388299e-01
  5.447300e-02   6.622427e+01   5.340146e-01
  5.477190e-02   6.700752e+01   5.383911e-01
  5.507080e-02   6.690803e+01   5.379912e-01
  5.536970e-02   6.642606e+01   5.342195e-01
  5.566860e-02   6.696109e+01   5.400614e-01
  5.596760e-02   6.595110e+01   5.299029e-01
  5.626650e-02   6.583746e+01   5.318473e-01
  5.656540e-02   6.653097e+01   5.328278e-01
  5.686430e-02   6.695727e+01   5.315409e-01
  5.716320e-02   6.643880e+01   5.259685e-01
  5.746210e-02   6.688616e+01   5.330463e-01
  5.776110e-02   6.671998e+01   5.341874e-01
  5.806000e-02   6.700969e+01   5.270638e-01
  5.835890e-02   6.643404e+01   5.253714e-01
  5.865780e-02   6.590508e+01   5.204240e-01
  5.895670e-02   6.661205e+01   5.331523e-01
  5.925570e-02   6.693399e+01   5.222052e-01
  5.955460e-02   6.605942e+01   5.256237e-01
  5.985350e-02   6.552978e+01   5.161426e-01
  6.015240e-02   6.670819e+01   5.224508e-01
  6.045130e-02   6.562680e+01   5.187605e-01
  6.075020e-02   6.591461e+01   5.148950e-01
  6.104920e-02   6.593942e+01   5.188704e-01
  6.134810e-02   6.535381e+01   5.171199e-01
  6.164700e-02   6.602924e+01   5.115472e-01
  6.194590e-02   6.557477e+01   5.179934e-01
  6.224480e-02   6.645752e+01   5.100060e-01
  6.254380e-02   6.553655e+01   5.150627e-01
  6.284270e-02   6.593583e+01   5.182968e-01
  6.314160e-02   6.533718e+01   5.036079e-01
  6.344050e-02   6.465326e+01   5.083250e-01
  6.373940e-02   6.515113e+01   5.018609e-01
  6.403840e-02   6.515497e+01   5.097549e-01
  6.433730e-02   6.544532e+01   5.055841e-01
  6.463620e-02   6.539168e+01   5.012513e-01
  6.493510e-02   6.536929e+01   5.122161e-01
  6.523400e-02   6.572507e+01   5.030389e-01
  6.553290e-02   6.528491e+01   5.039240e-01
  6.583190e-02   6.484070e+01   5.001527e-01
  6.613080e-02   6.561846e+01   4.985854e-01
  6.642970e-02   6.495350e+01   5.052491e-01
  6.672860e-02   6.561795e+01   4.970914e-01
  6.702750e-02   6.486145e+01   4.992149e-01
  6.732650e-02   6.470546e+01   4.951046e-01
  6.762540e-02   6.527750e+01   4.972884e-01
  6.792430e-02   6.607233e+01   5.023241e-01
  6.822320e-02   6.541300e+01   4.919244e-01
  6.852210e-02   6.534074e+01   4.990315e-01
  6.882110e-02   6.479494e+01   4.929832e-01
  6.912000e-02   6.548269e+01   4.951016e-01
  6.941890e-02   6.481633e+01   4.891973e-01
  6.971780e-02   6.436571e+01   4.870184e-01
  7.001670e-02   6.388794e+01   4.914748e-01
  7.031560e-02   6.534383e+01   4.902273e-01
  7.061460e-02   6.535697e+01   4.907542e-01
  7.091350e-02   6.372405e+01   4.831741e-01
  7.121240e-02   6.538113e+01   4.856656e-01
  7.151130e-02   6.488769e+01   4.899452e-01
  7.181020e-02   6.461926e+01   4.823676e-01
  7.210920e-02   6.448160e+01   4.850984e-01
  7.240810e-02   6.593842e+01   4.858801e-01
  7.270700e-02   6.444978e+01   4.863892e-01
  7.300590e-02   6.530700e+01   4.849277e-01
  7.330480e-02   6.505509e+01   4.785533e-01
  7.360370e-02   6.380820e+01   4.797880e-01
  7.390270e-02   6.450283e+01   4.769620e-01
  7.420160e-02   6.485888e+01   4.855789e-01
  7.450050e-02   6.457115e+01   4.754438e-01
  7.479940e-02   6.470306e+01   4.772567e-01
  7.509830e-02   6.465668e+01   4.811345e-01
  7.539730e-02   6.563578e+01   4.775817e-01
  7.569620e-02   6.478629e+01   4.753557e-01
  7.599510e-02   6.443966e+01   4.771737e-01
  7.629400e-02   6.434245e+01   4.706948e-01
  7.659290e-02   6.505920e+01   4.776797e-01
  7.689190e-02   6.446985e+01   4.711606e-01
  7.719080e-02   6.431884e+01   4.732014e-01
  7.748970e-02   6.535430e+01   4.735197e-01
  7.778860e-02   6.419366e+01   4.723059e-01
  7.808750e-02   6.521536e+01   4.725875e-01
  7.838640e-02   6.451412e+01   4.675059e-01
  7.868540e-02   6.319725e+01   4.639588e-01
  7.898430e-02   6.430054e+01   4.654818e-01
  7.928320e-02   6.501180e+01   4.735683e-01
  7.958210e-02   6.439983e+01   4.625546e-01
  7.988100e-02   6.373978e+01   4.655268e-01
  8.018000e-02   6.487232e+01   4.671306e-01
  8.047890e-02   6.446833e+01   4.652601e-01
  8.077780e-02   6.514016e+01   4.668496e-01
  8.107670e-02   6.379353e+01   4.595651e-01
  8.137560e-02   6.381693e+01   4.629036e-01
  8.167450e-02   6.430343e+01   4.618027e-01
  8.197350e-02   6.470277e+01   4.604159e-01
  8.227240e-02   6.421012e+01   4.630953e-01
  8.257130e-02   6.449146e+01   4.545712e-01
  8.287020e-02   6.376014e+01   4.610626e-01
  8.316910e-02   6.379030e+01   4.579522e-01
  8.346810e-02   6.401551e+01   4.544338e-01
  8.376700e-02   6.420725e+01   4.614572e-01
  8.406590e-02   6.390760e+01   4.509826e-01
  8.436480e-02   6.531724e+01   4.629984e-01
  8.466370e-02   6.385456e+01   4.519382e-01
  8.496270e-02   6.429705e+01   4.642295e-01
  8.526160e-02   6.378137e+01   4.769642e-01
  8.556050e-02   6.519555e+01   4.826785e-01
  8.585940e-02   6.513818e+01   4.885058e-01
  8.615830e-02   6.409040e+01   4.845610e-01
  8.645720e-02   6.520384e+01   4.935579e-01
  8.675620e-02   6.440565e+01   4.929693e-01
  8.705510e-02   6.380380e+01   4.896842e-01
  8.735400e-02   6.457726e+01   4.951103e-01
  8.765290e-02   6.453603e+01   4.954499e-01
  8.795180e-02   6.401457e+01   4.974641e-01
  8.825080e-02   6.532887e+01   4.979832e-01
  8.854970e-02   6.448016e+01   5.013246e-01
  8.884860e-02   6.483413e+01   5.006385e-01
  8.914750e-02   6.376234e+01   5.026894e-01
  8.944640e-02   6.489851e+01   5.034675e-01
  8.974530e-02   6.423516e+01   4.967989e-01
  9.004430e-02   6.979233e+01   5.157507e-01
  9.034320e-02   6.503967e+01   4.802887e-01
  9.064210e-02   6.366936e+01   4.743131e-01
  9.094100e-02   6.466657e+01   4.680579e-01
  9.123990e-02   6.498796e+01   4.679633e-01
  9.153890e-02   6.392275e+01   4.666143e-01
  9.183780e-02   6.403854e+01   4.637066e-01
  9.213670e-02   6.496039e+01   4.653820e-01
  9.243560e-02   6.475116e+01   4.634076e-01
  9.273450e-02   6.413669e+01   4.572104e-01
  9.303350e-02   6.379847e+01   4.620167e-01
  9.333240e-02   6.344833e+01   4.504983e-01
  9.363130e-02   6.492320e+01   4.592142e-01
  9.393020e-02   6.437968e+01   4.549488e-01
  9.422910e-02   6.473891e+01   4.573846e-01
  9.452800e-02   6.360772e+01   4.545380e-01
  9.482700e-02   6.385763e+01   4.452199e-01
  9.512590e-02   6.468902e+01   4.564288e-01
  9.542480e-02   6.399317e+01   4.490224e-01
  9.572370e-02   6.420112e+01   4.497513e-01
  9.602260e-02   6.470322e+01   4.537812e-01
  9.632160e-02   6.327459e+01   4.410156e-01
  9.662050e-02   6.380720e+01   4.454099e-01
  9.691940e-02   6.332527e+01   4.437246e-01
  9.721830e-02   6.397850e+01   4.434618e-01
  9.751720e-02   6.434498e+01   4.469156e-01
  9.781610e-02   6.429185e+01   4.423937e-01
  9.811510e-02   6.439775e+01   4.470988e-01
  9.841400e-02   6.429462e+01   4.395809e-01
  9.871290e-02   6.429797e+01   4.427714e-01
  9.901180e-02   6.421537e+01   4.435614e-01
  9.931070e-02   6.422843e+01   4.397042e-01
  9.960970e-02   6.389489e+01   4.417378e-01
  9.990860e-02   6.450102e+01   4.364858e-01
  1.002070e-01   6.433379e+01   4.400647e-01
  1.005060e-01   6.416641e+01   4.370628e-01
  1.008050e-01   6.402976e+01   4.390236e-01
  1.011040e-01   6.454573e+01   4.346046e-01
  1.014030e-01   6.425586e+01   4.356555e-01
  1.017020e-01   6.432476e+01   4.400338e-01
  1.020010e-01   6.415580e+01   4.346376e-01
  1.023000e-01   6.418023e+01   4.327030e-01
  1.025990e-01   6.423874e+01   4.319016e-01
  1.028980e-01   6.437015e+01   4.340131e-01
  1.031970e-01   6.404579e+01   4.352829e-01
  1.034960e-01   6.418234e+01   4.277872e-01
  1.037950e-01   6.412258e+01   4.315109e-01
  1.040930e-01   6.411081e+01   4.278716e-01
  1.043920e-01   6.331384e+01   4.291108e-01
  1.046910e-01   6.397495e+01   4.306832e-01
  1.049900e-01   6.449930e+01   4.265961e-01
  1.052890e-01   6.390927e+01   4.281698e-01
  1.055880e-01   6.463515e+01   4.289702e-01
  1.058870e-01   6.425637e+01   4.293309e-01
  1.061860e-01   6.343809e+01   4.224421e-01
  1.064850e-01   6.491406e+01   4.279655e-01
  1.067840e-01   6.404548e+01   4.273309e-01
  1.070830e-01   6.398750e+01   4.236375e-01
  1.073820e-01   6.412881e+01   4.225407e-01
  1.076800e-01   6.383156e+01   4.212502e-01
  1.079790e-01   6.380239e+01   4.230243e-01
  1.082780e-01   6.403587e+01   4.256966e-01
  1.085770e-01   6.426816e+01   4.175018e-01
  1.088760e-01   6.369921e+01   4.214334e-01
  1.091750e-01   6.369788e+01   4.198836e-01
  1.094740e-01   6.436810e+01   4.230169e-01
  1.097730e-01   6.468573e+01   4.215866e-01
  1.100720e-01   6.390144e+01   4.151195e-01
  1.103710e-01   6.372036e+01   4.208831e-01
  1.106700e-01   6.441401e+01   4.170786e-01
  1.109690e-01   6.384609e+01   4.209887e-01
  1.112670e-01   6.380500e+01   4.133346e-01
  1.115660e-01   6.410393e+01   4.154804e-01
  1.118650e-01   6.416932e+01   4.195956e-01
  1.121640e-01   6.415093e+01   4.135758e-01
  1.124630e-01   6.426018e+01   4.151004e-01
  1.127620e-01   6.510750e+01   4.178282e-01
  1.130610e-01   6.444471e+01   4.151076e-01
  1.133600e-01   6.450886e+01   4.200949e-01
  1.136590e-01   6.432826e+01   4.092695e-01
  1.139580e-01   6.382894e+01   4.122460e-01
  1.142570e-01   6.372853e+01   4.116318e-01
  1.145560e-01   6.402029e+01   4.131545e-01
  1.148550e-01   6.452811e+01   4.136247e-01
  1.151530e-01   6.424518e+01   4.073254e-01
  1.154520e-01   6.416503e+01   4.121705e-01
  1.157510e-01   6.421920e+01   4.078006e-01
  1.160500e-01   6.401726e+01   4.134364e-01
  1.163490e-01   6.535085e+01   4.113779e-01
  1.166480e-01   6.441536e+01   4.112494e-01
  1.169470e-01   6.389446e+01   4.073266e-01
  1.172460e-01   6.416943e+01   4.087639e-01
  1.175450e-01   6.375103e+01   4.041031e-01
  1.178440e-01   6.391241e+01   4.046143e-01
  1.181430e-01   6.449721e+01   4.095246e-01
  1.184420e-01   6.446905e+01   4.072009e-01
  1.187400e-01   6.506806e+01   4.077039e-01
  1.190390e-01   6.456617e+01   4.053078e-01
  1.193380e-01   6.499870e+01   4.066631e-01
  1.196370e-01   6.406525e+01   4.059237e-01
  1.199360e-01   6.486087e+01   4.043315e-01
  1.202350e-01   6.412522e+01   4.050130e-01
  1.205340e-01   6.387680e+01   4.017886e-01
  1.208330e-01   6.445183e+01   4.022508e-01
  1.211320e-01   6.471493e+01   4.063216e-01
  1.214310e-01   6.407122e+01   3.976435e-01
  1.217300e-01   6.401476e+01   4.030313e-01
  1.220290e-01   6.464158e+01   4.036474e-01
  1.223270e-01   6.443775e+01   4.003503e-01
  1.226260e-01   6.422397e+01   3.991608e-01
  1.229250e-01   6.473880e+01   3.991889e-01
  1.232240e-01   6.370696e+01   3.996544e-01
  1.235230e-01   6.458574e+01   4.016032e-01
  1.238220e-01   6.472777e+01   3.986362e-01
  1.241210e-01   6.419688e+01   3.985539e-01
  1.244200e-01   6.499524e+01   3.973999e-01
  1.247190e-01   6.432582e+01   4.000025e-01
  1.250180e-01   6.448956e+01   3.955968e-01
  1.253170e-01   6.487529e+01   3.975444e-01
  1.256160e-01   6.416006e+01   3.979191e-01
  1.259140e-01   6.452174e+01   3.962044e-01
  1.262130e-01   6.422736e+01   3.952995e-01
  1.265120e-01   6.401209e+01   3.918724e-01
  1.268110e-01   6.499362e+01   3.956192e-01
  1.271100e-01   6.413383e+01   3.965456e-01
  1.274090e-01   6.363702e+01   3.917181e-01
  1.277080e-01   6.406993e+01   3.918009e-01
  1.280070e-01   6.480689e+01   3.928051e-01
  1.283060e-01   6.453507e+01   3.934700e-01
  1.286050e-01   6.504726e+01   3.978147e-01
  1.289040e-01   6.472916e+01   3.898781e-01
  1.292030e-01   6.431934e+01   3.935616e-01
  1.295020e-01   6.437283e+01   3.900166e-01
  1.298000e-01   6.473610e+01   3.918510e-01
  1.300990e-01   6.438134e+01   3.883471e-01
  1.303980e-01   6.415367e+01   3.883824e-01
  1.306970e-01   6.547656e+01   3.953276e-01
  1.309960e-01   6.417210e+01   3.891649e-01
  1.312950e-01   6.517164e+01   3.919394e-01
  1.315940e-01   6.460325e+01   3.859198e-01
  1.318930e-01   6.407004e+01   3.871672e-01
  1.321920e-01   6.500731e+01   3.897478e-01
  1.324910e-01   6.488415e+01   3.903446e-01
  1.327900e-01   6.507712e+01   3.887575e-01
  1.330890e-01   6.406508e+01   3.852498e-01
  1.333870e-01   6.488675e+01   3.874751e-01
  1.336860e-01   6.445801e+01   3.854857e-01
  1.339850e-01   6.472673e+01   3.848829e-01
  1.342840e-01   6.412960e+01   3.859169e-01
  1.345830e-01   6.525336e+01   3.878567e-01
  1.348820e-01   6.414448e+01   3.845471e-01
  1.351810e-01   6.390719e+01   3.790126e-01
  1.354800e-01   6.472433e+01   3.858111e-01
  1.357790e-01   6.514153e+01   3.847194e-01
  1.360780e-01   6.452105e+01   3.845037e-01
  1.363770e-01   6.492276e+01   3.852322e-01
  1.366760e-01   6.499462e+01   3.875599e-01
  1.369740e-01   6.454859e+01   3.999060e-01
  1.372730e-01   6.387046e+01   3.999018e-01
  1.375720e-01   6.387243e+01   4.092285e-01
  1.378710e-01   6.416783e+01   4.118911e-01
  1.381700e-01   6.423892e+01   4.138594e-01
  1.384690e-01   6.464614e+01   4.223795e-01
  1.387680e-01   6.487151e+01   4.115613e-01
  1.390670e-01   6.533585e+01   4.012868e-01
  1.393660e-01   6.552567e+01   4.010857e-01
  1.396650e-01   6.468264e+01   3.956810e-01
  1.399640e-01   6.446335e+01   3.960251e-01
  1.402630e-01   6.428058e+01   3.873238e-01
  1.405620e-01   6.464355e+01   3.928048e-01
  1.408600e-01   6.440641e+01   3.908519e-01
  1.411590e-01   6.455249e+01   3.922805e-01
  1.414580e-01   6.439786e+01   3.923054e-01
  1.417570e-01   6.510839e+01   3.869540e-01
  1.420560e-01   6.473029e+01   3.903667e-01
  1.423550e-01   6.460568e+01   3.873468e-01
  1.426540e-01   6.379927e+01   3.814235e-01
  1.429530e-01   6.439613e+01   3.822823e-01
  1.432520e-01   6.476964e+01   3.804323e-01
  1.435510e-01   6.538878e+01   3.849864e-01
  1.438500e-01   6.464856e+01   3.787358e-01
  1.441490e-01   6.406158e+01   3.761306e-01
  1.444470e-01   6.529149e+01   3.821877e-01
  1.447460e-01   6.418148e+01   3.751699e-01
  1.450450e-01   6.488880e+01   3.810073e-01
  1.453440e-01   6.435379e+01   3.735129e-01
  1.456430e-01   6.469809e+01   3.782156e-01
  1.459420e-01   6.444984e+01   3.768288e-01
  1.462410e-01   6.434344e+01   3.747744e-01
  1.465400e-01   6.499237e+01   3.779713e-01
  1.468390e-01   6.498516e+01   3.732068e-01
  1.471380e-01   6.437377e+01   3.744306e-01
  1.474370e-01   6.443968e+01   3.752714e-01
  1.477360e-01   6.445828e+01   3.742454e-01
  1.480340e-01   6.456982e+01   3.709623e-01
  1.483330e-01   6.547737e+01   3.820538e-01
  1.486320e-01   6.565566e+01   3.921716e-01
  1.489310e-01   6.439410e+01   3.900810e-01
  1.492300e-01   6.476622e+01   3.907184e-01
  1.495290e-01   6.466742e+01   3.928773e-01
  1.498280e-01   6.485243e+01   3.979875e-01
  1.501270e-01   6.486187e+01   3.995682e-01
  1.504260e-01   6.488215e+01   3.942765e-01
  1.507250e-01   6.456726e+01   3.991798e-01
  1.510240e-01   6.453873e+01   3.980537e-01
  1.513230e-01   6.569768e+01   4.069314e-01
  1.516210e-01   6.512253e+01   4.008926e-01
  1.519200e-01   6.506824e+01   4.007255e-01
  1.522190e-01   6.512937e+01   4.078959e-01
  1.525180e-01   6.515893e+01   4.031152e-01
  1.528170e-01   6.535710e+01   4.091617e-01
  1.531160e-01   6.583883e+01   4.073683e-01
  1.534150e-01   6.468986e+01   3.980029e-01
  1.537140e-01   6.504962e+01   3.923067e-01
  1.540130e-01   6.536297e+01   3.867699e-01
  1.543120e-01   6.518785e+01   3.864854e-01
  1.546110e-01   6.454719e+01   3.820431e-01
  1.549100e-01   6.518369e+01   3.841519e-01
  1.552090e-01   6.553919e+01   3.872909e-01
  1.555070e-01   6.486229e+01   3.760654e-01
  1.558060e-01   6.494857e+01   3.816346e-01
  1.561050e-01   6.488686e+01   3.776643e-01
  1.564040e-01   6.533513e+01   3.805184e-01
  1.567030e-01   6.473851e+01   3.767945e-01
  1.570020e-01   6.504841e+01   3.757388e-01
  1.573010e-01   6.522873e+01   3.797635e-01
  1.576000e-01   6.483299e+01   3.727696e-01
  1.578990e-01   6.518089e+01   3.756902e-01
  1.581980e-01   6.473492e+01   3.726989e-01
  1.584970e-01   6.417285e+01   3.708670e-01
  1.587960e-01   6.459665e+01   3.755112e-01
  1.590940e-01   6.448787e+01   3.698937e-01
  1.593930e-01   6.576356e+01   3.722830e-01
  1.596920e-01   6.488817e+01   3.708320e-01
  1.599910e-01   6.450667e+01   3.714095e-01
  1.602900e-01   6.507279e+01   3.724043e-01
  1.605890e-01   6.464173e+01   3.656455e-01
  1.608880e-01   6.515800e+01   3.695366e-01
  1.611870e-01   6.498014e+01   3.680133e-01
  1.614860e-01   6.428403e+01   3.664410e-01
  1.617850e-01   6.486061e+01   3.648695e-01
  1.620840e-01   6.452399e+01   3.639214e-01
  1.623830e-01   6.437297e+01   3.650843e-01
  1.626810e-01   6.454364e+01   3.633855e-01
  1.629800e-01   6.454793e+01   3.595274e-01
  1.632790e-01   6.489230e+01   3.616362e-01
  1.635780e-01   6.464679e+01   3.621115e-01
  1.638770e-01   6.444618e+01   3.638995e-01
  1.641760e-01   6.564509e+01   3.654854e-01
  1.644750e-01   6.521574e+01   3.635065e-01
  1.647740e-01   6.509848e+01   3.627909e-01
  1.650730e-01   6.524934e+01   3.645783e-01
  1.653720e-01   6.514357e+01   3.638908e-01
  1.656710e-01   6.455282e+01   3.601137e-01
  1.659700e-01   6.472744e+01   3.621431e-01
  1.662680e-01   6.418711e+01   3.592831e-01
  1.665670e-01   6.507018e+01   3.627121e-01
  1.668660e-01   6.438070e+01   3.573619e-01
  1.671650e-01   6.511197e+01   3.622478e-01
  1.674640e-01   6.505623e+01   3.613232e-01
  1.677630e-01   6.485738e+01   3.588707e-01
  1.680620e-01   6.378691e+01   3.581613e-01
  1.683610e-01   6.436908e+01   3.541845e-01
  1.686600e-01   6.510864e+01   3.610856e-01
  1.689590e-01   6.547888e+01   3.585207e-01
  1.692580e-01   6.510897e+01   3.573211e-01
  1.695570e-01   6.415493e+01   3.591930e-01
  1.698560e-01   6.432804e+01   3.537071e-01
  1.701540e-01   6.434667e+01   3.565200e-01
  1.704530e-01   6.453975e+01   3.541066e-01
  1.707520e-01   6.485704e+01   3.551585e-01
  1.710510e-01   6.446539e+01   3.570353e-01
  1.713500e-01   6.491923e+01   3.547817e-01
  1.716490e-01   6.478360e+01   3.571690e-01
  1.719480e-01   6.475810e+01   3.514690e-01
  1.722470e-01   6.449587e+01   3.530802e-01
  1.725460e-01   6.413507e+01   3.537225e-01
  1.728450e-01   6.497815e+01   3.536753e-01
  1.731440e-01   6.446668e+01   3.528199e-01
  1.734430e-01   6.522542e+01   3.516719e-01
  1.737410e-01   6.468572e+01   3.537804e-01
  1.740400e-01   6.388625e+01   3.508698e-01
  1.743390e-01   6.468966e+01   3.505764e-01
  1.746380e-01   6.506540e+01   3.531941e-01
  1.749370e-01   6.478072e+01   3.501200e-01
  1.752360e-01   6.528972e+01   3.538024e-01
  1.755350e-01   6.437087e+01   3.504166e-01
  1.758340e-01   6.419930e+01   3.452773e-01
  1.761330e-01   6.519386e+01   3.535425e-01
  1.764320e-01   6.366955e+01   3.445274e-01
  1.767310e-01   6.501522e+01   3.525219e-01
  1.770300e-01   6.447947e+01   3.473976e-01
  1.773280e-01   6.545084e+01   3.513990e-01
  1.776270e-01   6.412370e+01   3.466095e-01
  1.779260e-01   6.408046e+01   3.449576e-01
  1.782250e-01   6.489617e+01   3.499069e-01
  1.785240e-01   6.511602e+01   3.472225e-01
  1.788230e-01   6.474291e+01   3.479344e-01
  1.791220e-01   6.444424e+01   3.476471e-01
  1.794210e-01   6.448526e+01   3.445258e-01
  1.797200e-01   6.396718e+01   3.446526e-01
  1.800190e-01   6.501179e+01   3.450905e-01
  1.803180e-01   6.462137e+01   3.476076e-01
  1.806170e-01   6.479951e+01   3.451963e-01
  1.809160e-01   6.472054e+01   3.443166e-01
  1.812140e-01   6.444109e+01   3.444078e-01
  1.815130e-01   6.421669e+01   3.433066e-01
  1.818120e-01   6.401092e+01   3.440950e-01
  1.821110e-01   6.464226e+01   3.417978e-01
  1.824100e-01   6.421858e+01   3.431451e-01
  1.827090e-01   6.444162e+01   3.430756e-01
  1.830080e-01   6.386040e+01   3.416901e-01
  1.833070e-01   6.462499e+01   3.412631e-01
  1.836060e-01   6.444397e+01   3.399755e-01
  1.839050e-01   6.502240e+01   3.454536e-01
  1.842040e-01   6.347734e+01   3.385422e-01
  1.845030e-01   6.472642e+01   3.410434e-01
  1.848010e-01   6.435530e+01   3.418563e-01
  1.851000e-01   6.392730e+01   3.360687e-01
  1.853990e-01   6.463929e+01   3.429393e-01
  1.856980e-01   6.407271e+01   3.389948e-01
  1.859970e-01   6.402794e+01   3.375976e-01
  1.862960e-01   6.422332e+01   3.395541e-01
  1.865950e-01   6.463070e+01   3.388640e-01
  1.868940e-01   6.408091e+01   3.412907e-01
  1.871930e-01   6.421957e+01   3.344996e-01
  1.874920e-01   6.360972e+01   3.360189e-01
  1.877910e-01   6.415831e+01   3.373065e-01
  1.880900e-01   6.451299e+01   3.382375e-01
  1.883880e-01   6.377724e+01   3.380519e-01
  1.886870e-01   6.371372e+01   3.318063e-01
  1.889860e-01   6.375542e+01   3.375146e-01
  1.892850e-01   6.427358e+01   3.363496e-01
  1.895840e-01   6.375945e+01   3.339152e-01
  1.898830e-01   6.387727e+01   3.346883e-01
  1.901820e-01   6.439611e+01   3.357335e-01
  1.904810e-01   6.392383e+01   3.343454e-01
  1.907800e-01   6.378619e+01   3.332155e-01
  1.910790e-01   6.378451e+01   3.325992e-01
  1.913780e-01   6.345144e+01   3.328000e-01
  1.916770e-01   6.432939e+01   3.349399e-01
  1.919750e-01   6.376200e+01   3.342312e-01
  1.922740e-01   6.388625e+01   3.308969e-01
  1.925730e-01   6.426842e+01   3.326400e-01
  1.928720e-01   6.358349e+01   3.316186e-01
  1.931710e-01   6.350284e+01   3.320163e-01
  1.934700e-01   6.378851e+01   3.312449e-01
  1.937690e-01   6.396564e+01   3.308027e-01
  1.940680e-01   6.465408e+01   3.343988e-01
  1.943670e-01   6.430093e+01   3.315186e-01
  1.946660e-01   6.445199e+01   3.325096e-01
  1.949650e-01   6.414654e+01   3.296335e-01
  1.952640e-01   6.363946e+01   3.298090e-01
  1.955630e-01   6.354876e+01   3.307723e-01
  1.958610e-01   6.374988e+01   3.281719e-01
  1.961600e-01   6.354467e+01   3.289689e-01
  1.964590e-01   6.385837e+01   3.283044e-01
  1.967580e-01   6.418976e+01   3.313817e-01
  1.970570e-01   6.458077e+01   3.301562e-01
  1.973560e-01   6.383939e+01   3.265111e-01
  1.976550e-01   6.405448e+01   3.298405e-01
  1.979540e-01   6.327396e+01   3.254935e-01
  1.982530e-01   6.393341e+01   3.289381e-01
  1.985520e-01   6.409808e+01   3.273166e-01
  1.988510e-01   6.383026e+01   3.267765e-01
  1.991500e-01   6.335297e+01   3.277350e-01
  1.994480e-01   6.374533e+01   3.254092e-01
  1.997470e-01   6.390390e+01   3.276908e-01
  2.000460e-01   6.431297e+01   3.248627e-01
  2.003450e-01   6.318860e+01   3.242702e-01
  2.006440e-01   6.362201e+01   3.281360e-01
  2.009430e-01   6.372550e+01   3.233755e-01
  2.012420e-01   6.360885e+01   3.263537e-01
  2.015410e-01   6.403913e+01   3.240297e-01
  2.018400e-01   6.304515e+01   3.222046e-01
  2.021390e-01   6.366720e+01   3.247819e-01
  2.024380e-01   6.393762e+01   3.205910e-01
  2.027370e-01   6.336486e+01   3.241519e-01
  2.030350e-01   6.301765e+01   3.201879e-01
  2.033340e-01   6.357531e+01   3.224350e-01
  2.036330e-01   6.328169e+01   3.192139e-01
  2.039320e-01   6.302087e+01   3.193725e-01
  2.042310e-01   6.310074e+01   3.226278e-01
  2.045300e-01   6.287501e+01   3.173765e-01
  2.048290e-01   6.334451e+01   3.196447e-01
  2.051280e-01   6.276287e+01   3.177673e-01
  2.054270e-01   6.375729e+01   3.197311e-01
  2.057260e-01   6.297291e+01   3.211817e-01
  2.060250e-01   6.300959e+01   3.173129e-01
  2.063240e-01   6.358011e+01   3.213372e-01
  2.066230e-01   6.365043e+01   3.201426e-01
  2.069210e-01   6.299006e+01   3.197053e-01
  2.072200e-01   6.348188e+01   3.202645e-01
  2.075190e-01   6.329656e+01   3.173647e-01
  2.078180e-01   6.328314e+01   3.197628e-01
  2.081170e-01   6.309968e+01   3.176740e-01
  2.084160e-01   6.345716e+01   3.206134e-01
  2.087150e-01   6.296948e+01   3.158796e-01
  2.090140e-01   6.320364e+01   3.179355e-01
  2.093130e-01   6.325568e+01   3.179319e-01
  2.096120e-01   6.278770e+01   3.162196e-01
  2.099110e-01   6.259305e+01   3.142762e-01
  2.102100e-01   6.336026e+01   3.177920e-01
  2.105080e-01   6.288235e+01   3.182051e-01
  2.108070e-01   6.283049e+01   3.151349e-01
  2.111060e-01   6.310978e+01   3.150452e-01
  2.114050e-01   6.313367e+01   3.154988e-01
  2.117040e-01   6.333164e+01   3.209845e-01
  2.120030e-01   6.253509e+01   3.248850e-01
  2.123020e-01   6.270167e+01   3.276663e-01
  2.126010e-01   6.260727e+01   3.247826e-01
  2.129000e-01   6.302764e+01   3.291137e-01
  2.131990e-01   6.293054e+01   3.317376e-01
  2.134980e-01   6.314430e+01   3.343168e-01
  2.137970e-01   6.294821e+01   3.313247e-01
  2.140950e-01   6.240082e+01   3.317222e-01
  2.143940e-01   6.345630e+01   3.357711e-01
  2.146930e-01   6.269291e+01   3.340594e-01
  2.149920e-01   6.336940e+01   3.361736e-01
  2.152910e-01   6.303955e+01   3.357731e-01
  2.155900e-01   6.260516e+01   3.375002e-01
  2.158890e-01   6.267429e+01   3.376865e-01
  2.161880e-01   6.269164e+01   3.362799e-01
  2.164870e-01   6.266856e+01   3.375087e-01
  2.167860e-01   6.266849e+01   3.311994e-01
  2.170850e-01   6.246245e+01   3.280824e-01
  2.173840e-01   6.298006e+01   3.263303e-01
  2.176820e-01   6.273177e+01   3.242396e-01
  2.179810e-01   6.201893e+01   3.233971e-01
  2.182800e-01   6.221073e+01   3.196479e-01
  2.185790e-01   6.238982e+01   3.216483e-01
  2.188780e-01   6.287323e+01   3.194087e-01
  2.191770e-01   6.273332e+01   3.211271e-01
  2.194760e-01   6.244598e+01   3.212299e-01
  2.197750e-01   6.230219e+01   3.176823e-01
  2.200740e-01   6.210810e+01   3.151680e-01
  2.203730e-01   6.254166e+01   3.180199e-01
  2.206720e-01   6.244105e+01   3.168168e-01
  2.209710e-01   6.253963e+01   3.192460e-01
  2.212700e-01   6.173985e+01   3.127803e-01
  2.215680e-01   6.206059e+01   3.163887e-01
  2.218670e-01   6.190273e+01   3.117586e-01
  2.221660e-01   6.224678e+01   3.160549e-01
  2.224650e-01   6.246531e+01   3.140864e-01
  2.227640e-01   6.158855e+01   3.116142e-01
  2.230630e-01   6.262265e+01   3.151406e-01
  2.233620e-01   6.237687e+01   3.137330e-01
  2.236610e-01   6.239738e+01   3.137846e-01
  2.239600e-01   6.273166e+01   3.110104e-01
  2.242590e-01   6.156537e+01   3.111665e-01
  2.245580e-01   6.231438e+01   3.121460e-01
  2.248570e-01   6.257301e+01   3.146200e-01
  2.251550e-01   6.238009e+01   3.105179e-01
  2.254540e-01   6.224229e+01   3.104286e-01
  2.257530e-01   6.157234e+01   3.110547e-01
  2.260520e-01   6.221760e+01   3.088530e-01
  2.263510e-01   6.176437e+01   3.087292e-01
  2.266500e-01   6.221203e+01   3.097196e-01
  2.269490e-01   6.181622e+01   3.073570e-01
  2.272480e-01   6.253075e+01   3.116580e-01
  2.275470e-01   6.200510e+01   3.062214e-01
  2.278460e-01   6.243887e+01   3.107912e-01
  2.281450e-01   6.272358e+01   3.087323e-01
  2.284440e-01   6.139042e+01   3.069176e-01
  2.287420e-01   6.204986e+01   3.094419e-01
  2.290410e-01   6.170560e+01   3.024712e-01
  2.293400e-01   6.220118e+01   3.084373e-01
  2.296390e-01   6.207569e+01   3.066410e-01
  2.299380e-01   6.206254e+01   3.071011e-01
  2.302370e-01   6.242253e+01   3.073734e-01
  2.305360e-01   6.240261e+01   3.053746e-01
  2.308350e-01   6.173153e+01   3.080192e-01
  2.311340e-01   6.199829e+01   3.029502e-01
  2.314330e-01   6.209039e+01   3.053347e-01
  2.317320e-01   6.192495e+01   3.060234e-01
  2.320310e-01   6.152539e+01   3.019108e-01
  2.323290e-01   6.145250e+01   3.064515e-01
  2.326280e-01   6.189805e+01   3.021143e-01
  2.329270e-01   6.195718e+01   3.027312e-01
  2.332260e-01   6.182279e+01   3.039526e-01
  2.335250e-01   6.192062e+01   3.034741e-01
  2.338240e-01   6.176404e+01   3.042896e-01
  2.341230e-01   6.152748e+01   2.992311e-01
  2.344220e-01   6.187531e+01   3.031247e-01
  2.347210e-01   6.205377e+01   3.034423e-01
  2.350200e-01   6.205262e+01   3.026093e-01
  2.353190e-01   6.122350e+01   3.009334e-01
  2.356180e-01   6.123332e+01   2.976000e-01
  2.359170e-01   6.141863e+01   3.023605e-01
  2.362150e-01   6.156063e+01   3.007039e-01
  2.365140e-01   6.137217e+01   2.979372e-01
  2.368130e-01   6.171633e+01   3.010839e-01
  2.371120e-01   6.151730e+01   2.992064e-01
  2.374110e-01   6.154383e+01   3.018378e-01
  2.377100e-01   6.155939e+01   2.982772e-01
  2.380090e-01   6.159406e+01   2.997393e-01
  2.383080e-01   6.189655e+01   2.985229e-01
  2.386070e-01   6.177779e+01   2.998392e-01
  2.389060e-01   6.143363e+01   2.986582e-01
  2.392050e-01   6.207865e+01   2.986208e-01
  2.395040e-01   6.162003e+01   2.995714e-01
  2.398020e-01   6.132163e+01   2.967944e-01
  2.401010e-01   6.121930e+01   2.982513e-01
  2.404000e-01   6.170173e+01   2.965881e-01
  2.406990e-01   6.077973e+01   2.960430e-01
  2.409980e-01   6.120168e+01   2.960544e-01
  2.412970e-01   6.124951e+01   2.957223e-01
  2.415960e-01   6.127423e+01   2.966797e-01
  2.418950e-01   6.104527e+01   2.944515e-01
  2.421940e-01   6.105990e+01   2.957113e-01
  2.424930e-01   6.121897e+01   2.969976e-01
  2.427920e-01   6.129052e+01   2.933938e-01
  2.430910e-01   6.112339e+01   2.949725e-01
  2.433890e-01   6.103431e+01   2.937637e-01
  2.436880e-01   6.144518e+01   2.973192e-01
  2.439870e-01   6.111074e+01   2.929632e-01
  2.442860e-01   6.094614e+01   2.920265e-01
  2.445850e-01   6.108893e+01   2.941152e-01
  2.448840e-01   6.134551e+01   2.942916e-01
  2.451830e-01   6.133597e+01   2.958193e-01
  2.454820e-01   6.102215e+01   2.915618e-01
  2.457810e-01   6.087339e+01   2.923937e-01
  2.460800e-01   6.126978e+01   2.936716e-01
  2.463790e-01   6.096818e+01   2.919712e-01
  2.466780e-01   6.108459e+01   2.926831e-01
  2.469770e-01   6.108109e+01   2.918101e-01
  2.472750e-01   6.192635e+01   2.945836e-01
  2.475740e-01   6.090190e+01   2.931162e-01
  2.478730e-01   6.101182e+01   2.886794e-01
  2.481720e-01   6.059455e+01   2.906456e-01
  2.484710e-01   6.148273e+01   2.909498e-01
  2.487700e-01   6.076143e+01   2.923420e-01
  2.490690e-01   6.131931e+01   2.925945e-01
  2.493680e-01   6.055434e+01   2.878031e-01
  2.496670e-01   6.138106e+01   2.937195e-01
  2.499660e-01   6.075989e+01   2.892344e-01
  2.502650e-01   5.997053e+01   2.886135e-01
  2.505640e-01   6.102629e+01   2.881935e-01
  2.508620e-01   6.051477e+01   2.883356e-01
  2.511610e-01   6.076922e+01   2.912791e-01
  2.514600e-01   6.081514e+01   2.882137e-01
  2.517590e-01   6.091424e+01   2.882402e-01
  2.520580e-01   6.103759e+01   2.890538e-01
  2.523570e-01   6.041596e+01   2.878910e-01
  2.526560e-01   6.059627e+01   2.891608e-01
  2.529550e-01   6.120472e+01   2.872733e-01
  2.532540e-01   6.043215e+01   2.853527e-01
  2.535530e-01   6.021292e+01   2.846318e-01
  2.538520e-01   6.092872e+01   2.876525e-01
  2.541510e-01   6.104230e+01   2.863817e-01
  2.544490e-01   6.134813e+01   2.879178e-01
  2.547480e-01   6.072705e+01   2.867644e-01
  2.550470e-01   6.075768e+01   2.851060e-01
  2.553460e-01   6.088321e+01   2.858052e-01
  2.556450e-01   6.076341e+01   2.832216e-01
  2.559440e-01   6.010473e+01   2.845786e-01
  2.562430e-01   6.100278e+01   2.880343e-01
  2.565420e-01   6.044202e+01   2.841633e-01
  2.568410e-01   6.094977e+01   2.845512e-01
  2.571400e-01   6.051410e+01   2.839317e-01
  2.574390e-01   6.105260e+01   2.873262e-01
  2.577380e-01   6.009134e+01   2.840413e-01
  2.580360e-01   6.048352e+01   2.829640e-01
  2.583350e-01   6.052782e+01   2.855785e-01
  2.586340e-01   6.061802e+01   2.826852e-01
  2.589330e-01   6.056270e+01   2.853558e-01
  2.592320e-01   6.010653e+01   2.814901e-01
  2.595310e-01   5.999363e+01   2.822113e-01
  2.598300e-01   6.052642e+01   2.853718e-01
  2.601290e-01   6.053584e+01   2.810275e-01
  2.604280e-01   5.987379e+01   2.829244e-01
  2.607270e-01   6.062818e+01   2.809511e-01
  2.610260e-01   6.007122e+01   2.821956e-01
  2.613250e-01   6.045151e+01   2.836849e-01
  2.616240e-01   6.049014e+01   2.828805e-01
  2.619220e-01   6.051794e+01   2.830445e-01
  2.622210e-01   6.007241e+01   2.791801e-01
  2.625200e-01   6.068458e+01   2.823486e-01
  2.628190e-01   6.043903e+01   2.814835e-01
  2.631180e-01   6.032317e+01   2.794747e-01
  2.634170e-01   6.002251e+01   2.823784e-01
  2.637160e-01   6.028691e+01   2.793907e-01
  2.640150e-01   6.021160e+01   2.819326e-01
  2.643140e-01   6.031330e+01   2.790698e-01
  2.646130e-01   5.970943e+01   2.780493e-01
  2.649120e-01   5.995305e+01   2.816218e-01
  2.652110e-01   6.013591e+01   2.788496e-01
  2.655090e-01   5.968410e+01   2.785633e-01
  2.658080e-01   6.010597e+01   2.779260e-01
  2.661070e-01   6.016864e+01   2.793078e-01
  2.664060e-01   6.026894e+01   2.792534e-01
  2.667050e-01   6.031126e+01   2.796387e-01
  2.670040e-01   5.989329e+01   2.784771e-01
  2.673030e-01   6.056099e+01   2.791659e-01
  2.676020e-01   5.978195e+01   2.774590e-01
  2.679010e-01   5.986866e+01   2.775656e-01
  2.682000e-01   6.043407e+01   2.777411e-01
  2.684990e-01   6.053522e+01   2.790116e-01
  2.687980e-01   6.014523e+01   2.777337e-01
  2.690960e-01   6.035443e+01   2.793558e-01
  2.693950e-01   5.993947e+01   2.754884e-01
  2.696940e-01   5.949617e+01   2.748362e-01
  2.699930e-01   6.026384e+01   2.776310e-01
  2.702920e-01   6.029749e+01   2.774271e-01
  2.705910e-01   5.971152e+01   2.765430e-01
  2.708900e-01   6.020399e+01   2.755425e-01
  2.711890e-01   6.013106e+01   2.772312e-01
  2.714880e-01   6.002970e+01   2.759731e-01
  2.717870e-01   6.005233e+01   2.764894e-01
  2.720860e-01   5.986981e+01   2.750521e-01
  2.723850e-01   6.027394e+01   2.753354e-01
  2.726840e-01   6.064112e+01   2.772819e-01
  2.729820e-01   6.035224e+01   2.764354e-01
  2.732810e-01   5.977964e+01   2.742041e-01
  2.735800e-01   6.008554e+01   2.748134e-01
  2.738790e-01   5.967378e+01   2.744180e-01
  2.741780e-01   5.970142e+01   2.749408e-01
  2.744770e-01   6.009631e+01   2.732978e-01
  2.747760e-01   5.969319e+01   2.737327e-01
  2.750750e-01   5.976462e+01   2.770416e-01
  2.753740e-01   5.943623e+01   2.807002e-01
  2.756730e-01   6.047671e+01   2.846475e-01
  2.759720e-01   6.004142e+01   2.823237e-01
  2.762710e-01   5.965412e+01   2.854493e-01
  2.765690e-01   5.999538e+01   2.855434e-01
  2.768680e-01   5.986681e+01   2.879410e-01
  2.771670e-01   6.043013e+01   2.868857e-01
  2.774660e-01   5.978731e+01   2.861816e-01
  2.777650e-01   6.024859e+01   2.907813e-01
  2.780640e-01   6.004242e+01   2.888926e-01
  2.783630e-01   6.018887e+01   2.896710e-01
  2.786620e-01   5.980716e+01   2.904698e-01
  2.789610e-01   5.971771e+01   2.903609e-01
  2.792600e-01   5.945616e+01   2.925788e-01
  2.795590e-01   5.965968e+01   2.873372e-01
  2.798580e-01   5.919064e+01   2.907096e-01
  2.801560e-01   6.012979e+01   2.925652e-01
  2.804550e-01   5.998295e+01   2.930918e-01
  2.807540e-01   5.970367e+01   2.937470e-01
  2.810530e-01   5.966600e+01   2.908876e-01
  2.813520e-01   5.985925e+01   2.952603e-01
  2.816510e-01   5.969728e+01   2.938436e-01
  2.819500e-01   6.011789e+01   2.949898e-01
  2.822490e-01   5.975602e+01   2.941007e-01
  2.825480e-01   6.012336e+01   2.945525e-01
  2.828470e-01   6.002461e+01   2.977395e-01
  2.831460e-01   6.020915e+01   2.966940e-01
  2.834450e-01   5.917514e+01   2.925558e-01
  2.837430e-01   5.953442e+01   2.951410e-01
  2.840420e-01   6.014665e+01   2.982752e-01
  2.843410e-01   5.967886e+01   3.035962e-01
  2.846400e-01   5.948102e+01   3.052196e-01
  2.849390e-01   5.961598e+01   3.134559e-01
  2.852380e-01   5.971883e+01   3.166381e-01
  2.855370e-01   6.016573e+01   3.209718e-01
  2.858360e-01   5.940537e+01   3.209788e-01
  2.861350e-01   5.910543e+01   3.229950e-01
  2.864340e-01   5.906044e+01   3.276487e-01
  2.867330e-01   5.954216e+01   3.280373e-01
  2.870320e-01   5.884172e+01   3.316988e-01
  2.873310e-01   5.918419e+01   3.295801e-01
  2.876290e-01   5.953432e+01   3.358112e-01
  2.879280e-01   5.957266e+01   3.389903e-01
  2.882270e-01   5.908913e+01   3.338849e-01
  2.885260e-01   5.918419e+01   3.382285e-01
  2.888250e-01   5.926585e+01   3.375999e-01
  2.891240e-01   5.940491e+01   3.430945e-01
  2.894230e-01   5.930649e+01   3.459060e-01
  2.897220e-01   5.925624e+01   3.375725e-01
  2.900210e-01   5.920820e+01   3.463594e-01
  2.903200e-01   5.939940e+01   3.448910e-01
  2.906190e-01   5.964988e+01   3.493378e-01
  2.909180e-01   5.904464e+01   3.485052e-01
  2.912160e-01   5.936539e+01   3.457090e-01
  2.915150e-01   5.935854e+01   3.570895e-01
  2.918140e-01   5.947582e+01   3.492059e-01
  2.921130e-01   5.928752e+01   3.519121e-01
  2.924120e-01   5.926572e+01   3.544020e-01
  2.927110e-01   5.892272e+01   3.523887e-01
  2.930100e-01   5.916374e+01   3.623137e-01
  2.933090e-01   5.934780e+01   3.570572e-01
  2.936080e-01   5.942890e+01   3.548896e-01
  2.939070e-01   5.936598e+01   3.604033e-01
  2.942060e-01   5.860678e+01   3.587147e-01
  2.945050e-01   5.856805e+01   3.661147e-01
  2.948030e-01   5.900173e+01   3.578492e-01
  2.951020e-01   5.886189e+01   3.628821e-01
  2.954010e-01   5.907894e+01   3.652838e-01
  2.957000e-01   5.902881e+01   3.668863e-01
  2.959990e-01   5.882532e+01   3.658124e-01
  2.962980e-01   5.923708e+01   3.677549e-01
  2.965970e-01   5.904472e+01   3.707570e-01
  2.968960e-01   5.902092e+01   3.704542e-01
  2.971950e-01   5.861391e+01   3.675955e-01
  2.974940e-01   5.873055e+01   3.666222e-01
  2.977930e-01   5.846719e+01   3.691667e-01
  2.980920e-01   5.884510e+01   3.705864e-01
  2.983900e-01   5.931158e+01   3.750744e-01
  2.986890e-01   5.827069e+01   3.676403e-01
  2.989880e-01   5.936281e+01   3.750011e-01
  2.992870e-01   5.829525e+01   3.725488e-01
  2.995860e-01   5.861924e+01   3.757181e-01
  2.998850e-01   5.844049e+01   3.730126e-01
  3.001840e-01   5.924377e+01   3.779550e-01
  3.004830e-01   5.810009e+01   3.791565e-01
  3.007820e-01   5.841089e+01   3.786852e-01
  3.010810e-01   5.849346e+01   3.762746e-01
  3.013800e-01   5.864229e+01   3.824262e-01
  3.016790e-01   5.913825e+01   3.830307e-01
  3.019780e-01   5.896592e+01   3.844959e-01
  3.022760e-01   5.852393e+01   3.848427e-01
  3.025750e-01   5.866498e+01   3.832594e-01
  3.028740e-01   5.810789e+01   3.868533e-01
  3.031730e-01   5.836003e+01   3.858562e-01
  3.034720e-01   5.900361e+01   3.895583e-01
  3.037710e-01   5.856643e+01   3.878486e-01
  3.040700e-01   5.857905e+01   3.897483e-01
  3.043690e-01   5.802624e+01   3.925084e-01
  3.046680e-01   5.888713e+01   3.940283e-01
  3.049670e-01   5.919281e+01   3.915163e-01
  3.052660e-01   5.842005e+01   3.957885e-01
  3.055650e-01   5.892988e+01   3.961096e-01
  3.058630e-01   5.865983e+01   4.005975e-01
  3.061620e-01   5.894777e+01   3.942311e-01
  3.064610e-01   5.958950e+01   4.014423e-01
  3.067600e-01   5.797225e+01   4.020426e-01
  3.070590e-01   5.844553e+01   3.975702e-01
  3.073580e-01   5.787188e+01   4.016944e-01
  3.076570e-01   5.927196e+01   3.992305e-01
  3.079560e-01   5.749202e+01   3.994910e-01
  3.082550e-01   5.818044e+01   4.018757e-01
  3.085540e-01   5.861624e+01   4.030822e-01
  3.088530e-01   5.898615e+01   4.094878e-01
  3.091520e-01   5.878728e+01   4.027849e-01
  3.094500e-01   5.814131e+01   4.093241e-01
  3.097490e-01   5.853385e+01   4.088381e-01
  3.100480e-01   5.853487e+01   4.057883e-01
  3.103470e-01   5.821301e+01   4.159664e-01
  3.106460e-01   5.809828e+01   4.033727e-01
  3.109450e-01   5.807414e+01   4.151437e-01
  3.112440e-01   5.872286e+01   4.104287e-01
  3.115430e-01   5.902640e+01   4.169005e-01
  3.118420e-01   5.768428e+01   4.167021e-01
  3.121410e-01   5.845652e+01   4.129579e-01
  3.124400e-01   5.855399e+01   4.208381e-01
  3.127390e-01   5.842893e+01   4.144625e-01
  3.130380e-01   5.841212e+01   4.233874e-01
  3.133360e-01   5.784380e+01   4.189490e-01
  3.136350e-01   5.853282e+01   4.207620e-01
  3.139340e-01   5.769923e+01   4.239039e-01
  3.142330e-01   5.849065e+01   4.202743e-01
  3.145320e-01   5.842793e+01   4.304909e-01
  3.148310e-01   5.767888e+01   4.227857e-01
  3.151300e-01   5.776255e+01   4.230922e-01
  3.154290e-01   5.790776e+01   4.285703e-01
  3.157280e-01   5.723153e+01   4.232296e-01
  3.160270e-01   5.850477e+01   4.362992e-01
  3.163260e-01   5.805780e+01   4.262738e-01
  3.166250e-01   5.879110e+01   4.373655e-01
  3.169230e-01   5.793367e+01   4.315724e-01
  3.172220e-01   5.733993e+01   4.341816e-01
  3.175210e-01   5.811337e+01   4.367205e-01
  3.178200e-01   5.754389e+01   4.315886e-01
  3.181190e-01   5.838077e+01   4.427489e-01
  3.184180e-01   5.880951e+01   4.397103e-01
  3.187170e-01   5.836396e+01   4.458643e-01
  3.190160e-01   5.751151e+01   4.414048e-01
  3.193150e-01   5.836567e+01   4.380479e-01
  3.196140e-01   5.856776e+01   4.503081e-01
  3.199130e-01   5.802719e+01   4.417987e-01
  3.202120e-01   5.809851e+01   4.493242e-01
  3.205100e-01   5.809782e+01   4.480877e-01
  3.208090e-01   5.874204e+01   4.473061e-01
  3.211080e-01   5.790315e+01   4.510625e-01
  3.214070e-01   5.805936e+01   4.439002e-01
  3.217060e-01   5.836740e+01   4.524469e-01
  3.220050e-01   5.827693e+01   4.491887e-01
  3.223040e-01   5.807746e+01   4.463801e-01
  3.226030e-01   5.812618e+01   4.579278e-01
  3.229020e-01   5.738592e+01   4.397421e-01
  3.232010e-01   5.824282e+01   4.553556e-01
  3.235000e-01   5.849446e+01   4.512677e-01
  3.237990e-01   5.872959e+01   4.555420e-01
  3.240970e-01   5.731662e+01   4.569129e-01
  3.243960e-01   5.781967e+01   4.494858e-01
  3.246950e-01   5.748650e+01   4.593631e-01
  3.249940e-01   5.771925e+01   4.524531e-01
  3.252930e-01   5.823603e+01   4.618998e-01
  3.255920e-01   5.688990e+01   4.592079e-01
  3.258910e-01   5.810070e+01   4.595850e-01
  3.261900e-01   5.804352e+01   4.665932e-01
  3.264890e-01   5.788433e+01   4.605030e-01
  3.267880e-01   5.814839e+01   4.651722e-01
  3.270870e-01   5.763986e+01   4.710831e-01
  3.273860e-01   5.846333e+01   4.687428e-01
  3.276850e-01   5.732415e+01   4.697912e-01
  3.279830e-01   5.827362e+01   4.665923e-01
  3.282820e-01   5.748604e+01   4.728679e-01
  3.285810e-01   5.766876e+01   4.716817e-01
  3.288800e-01   5.821491e+01   4.773318e-01
  3.291790e-01   5.804412e+01   4.727322e-01
  3.294780e-01   5.823304e+01   4.809036e-01
  3.297770e-01   5.802041e+01   4.825660e-01
  3.300760e-01   5.815042e+01   4.780581e-01
  3.303750e-01   5.901616e+01   4.892934e-01
  3.306740e-01   5.738685e+01   4.758995e-01
  3.309730e-01   5.817275e+01   4.878829e-01
  3.312720e-01   5.842373e+01   4.926809e-01
  3.315700e-01   5.809374e+01   4.823591e-01
  3.318690e-01   5.791880e+01   4.943648e-01
  3.321680e-01   5.815498e+01   4.841543e-01
  3.324670e-01   5.786487e+01   4.952413e-01
  3.327660e-01   5.767185e+01   4.916663e-01
  3.330650e-01   5.824111e+01   4.946356e-01
  3.333640e-01   5.771789e+01   5.002519e-01
  3.336630e-01   5.844106e+01   4.916746e-01
  3.339620e-01   5.794009e+01   5.041128e-01
  3.342610e-01   5.864506e+01   5.002541e-01
  3.345600e-01   5.813632e+01   5.032174e-01
  3.348590e-01   5.853020e+01   5.138777e-01
  3.351570e-01   5.794541e+01   4.955858e-01
  3.354560e-01   5.765032e+01   5.136918e-01
  3.357550e-01   5.729068e+01   4.955637e-01
  3.360540e-01   5.760720e+01   5.116447e-01
  3.363530e-01   5.816936e+01   5.204283e-01
  3.366520e-01   5.750148e+01   5.022011e-01
  3.369510e-01   5.839234e+01   5.279674e-01
  3.372500e-01   5.728694e+01   4.995279e-01
  3.375490e-01   5.851732e+01   5.258828e-01
  3.378480e-01   5.826080e+01   5.221248e-01
  3.381470e-01   5.729400e+01   5.164977e-01
  3.384460e-01   5.809173e+01   5.340766e-01
  3.387450e-01   5.727277e+01   5.089355e-01
  3.390430e-01   5.770335e+01   5.295446e-01
  3.393420e-01   5.735655e+01   5.252572e-01
  3.396410e-01   5.734855e+01   5.258901e-01
  3.399400e-01   5.714116e+01   5.403193e-01
  3.402390e-01   5.708265e+01   5.142790e-01
  3.405380e-01   5.751060e+01   5.391566e-01
  3.408370e-01   5.833724e+01   5.352040e-01
  3.411360e-01   5.662244e+01   5.307369e-01
  3.414350e-01   5.781046e+01   5.434745e-01
  3.417340e-01   5.802683e+01   5.365729e-01
  3.420330e-01   5.832330e+01   5.541797e-01
  3.423320e-01   5.748307e+01   5.347551e-01
  3.426300e-01   5.760467e+01   5.499895e-01
  3.429290e-01   5.676406e+01   5.437011e-01
  3.432280e-01   5.689793e+01   5.421063e-01
  3.435270e-01   5.813808e+01   5.668838e-01
  3.438260e-01   5.826609e+01   5.448761e-01
  3.441250e-01   5.718732e+01   5.589701e-01
  3.444240e-01   5.751912e+01   5.526599e-01
  3.447230e-01   5.711707e+01   5.554254e-01
  3.450220e-01   5.730836e+01   5.678271e-01
  3.453210e-01   5.765718e+01   5.533227e-01
  3.456200e-01   5.752543e+01   5.740501e-01
  3.459190e-01   5.736215e+01   5.598239e-01
  3.462170e-01   5.790981e+01   5.733644e-01
  3.465160e-01   5.715912e+01   5.687826e-01
  3.468150e-01   5.786880e+01   5.714479e-01
  3.471140e-01   5.804359e+01   5.874087e-01
  3.474130e-01   5.820292e+01   5.722418e-01
  3.477120e-01   5.718756e+01   5.830610e-01
  3.480110e-01   5.752631e+01   5.784534e-01
  3.483100e-01   5.669443e+01   5.760308e-01
  3.486090e-01   5.797430e+01   5.974828e-01
  3.489080e-01   5.777131e+01   5.814758e-01
  3.492070e-01   5.742861e+01   5.956350e-01
  3.495060e-01   5.715189e+01   5.828792e-01
  3.498040e-01   5.839165e+01   6.015923e-01
  3.501030e-01   5.781264e+01   5.995859e-01
  3.504020e-01   5.807555e+01   5.999617e-01
  3.507010e-01   5.684841e+01   6.077003e-01
  3.510000e-01   5.734618e+01   5.913549e-01
  3.512990e-01   5.799174e+01   6.137809e-01
  3.515980e-01   5.776150e+01   6.043109e-01
  3.518970e-01   5.684418e+01   6.129666e-01
  3.521960e-01   5.775918e+01   6.267075e-01
  3.524950e-01   5.748705e+01   6.018679e-01
  3.527940e-01   5.812807e+01   6.321256e-01
  3.530930e-01   5.781363e+01   6.138933e-01
  3.533920e-01   5.648596e+01   6.220030e-01
  3.536900e-01   5.751230e+01   6.299149e-01
  3.539890e-01   5.826798e+01   6.305970e-01
  3.542880e-01   5.858806e+01   6.477082e-01
  3.545870e-01   5.755143e+01   6.167680e-01
  3.548860e-01   5.864487e+01   6.443713e-01
  3.551850e-01   5.729890e+01   6.253311e-01
  3.554840e-01   5.708015e+01   6.357169e-01
  3.557830e-01   5.813870e+01   6.440010e-01
  3.560820e-01   5.717793e+01   6.169242e-01
  3.563810e-01   5.763586e+01   6.400035e-01
  3.566800e-01   5.738277e+01   6.235416e-01
  3.569790e-01   5.689958e+01   6.407383e-01
  3.572770e-01   5.702825e+01   6.402417e-01
  3.575760e-01   5.688384e+01   6.131804e-01
  3.578750e-01   5.745464e+01   6.565066e-01
  3.581740e-01   5.711609e+01   6.254628e-01
  3.584730e-01   5.763468e+01   6.575344e-01
  3.587720e-01   5.675544e+01   6.411510e-01
  3.590710e-01   5.727478e+01   6.428473e-01
  3.593700e-01   5.688313e+01   6.652202e-01
  3.596690e-01   5.674765e+01   6.362500e-01
  3.599680e-01   5.832117e+01   6.749665e-01
  3.602670e-01   5.645252e+01   6.469167e-01
  3.605660e-01   5.754438e+01   6.690755e-01
  3.608640e-01   5.740759e+01   6.854179e-01
  3.611630e-01   5.731515e+01   6.492993e-01
  3.614620e-01   5.817124e+01   6.944861e-01
  3.617610e-01   5.828732e+01   6.692622e-01
  3.620600e-01   5.750102e+01   6.874651e-01
  3.623590e-01   5.704606e+01   6.817822e-01
  3.626580e-01   5.730681e+01   6.833385e-01
  3.629570e-01   5.796652e+01   7.057552e-01
  3.632560e-01   5.679075e+01   6.688211e-01
  3.635550e-01   5.708474e+01   7.117820e-01
  3.638540e-01   5.732805e+01   6.955629e-01
  3.641530e-01   5.785820e+01   7.034984e-01
  3.644510e-01   5.763390e+01   7.326015e-01
  3.647500e-01   5.722979e+01   6.858418e-01
  3.650490e-01   5.766645e+01   7.310100e-01
  3.653480e-01   5.688866e+01   7.088964e-01
  3.656470e-01   5.638637e+01   7.141521e-01
  3.659460e-01   5.767158e+01   7.439172e-01
  3.662450e-01   5.869031e+01   7.183577e-01
  3.665440e-01   5.774768e+01   7.620179e-01
  3.668430e-01   5.682001e+01   7.151840e-01
  3.671420e-01   5.718214e+01   7.483906e-01
  3.674410e-01   5.764764e+01   7.418822e-01
  3.677400e-01   5.694952e+01   7.507670e-01
  3.680390e-01   5.744892e+01   7.833054e-01
  3.683370e-01   5.690851e+01   7.297762e-01
  3.686360e-01   5.726553e+01   7.733643e-01
  3.689350e-01   5.629190e+01   7.503585e-01
  3.692340e-01   5.822219e+01   7.841417e-01
  3.695330e-01   5.599884e+01   7.961742e-01
  3.698320e-01   5.731258e+01   7.511924e-01
  3.701310e-01   5.637035e+01   8.012132e-01
  3.704300e-01   5.703222e+01   7.675583e-01
  3.707290e-01   5.704424e+01   8.084268e-01
  3.710280e-01   5.728929e+01   8.052955e-01
  3.713270e-01   5.753629e+01   7.952130e-01
  3.716260e-01   5.730505e+01   8.414485e-01
  3.719240e-01   5.757617e+01   7.886406e-01
  3.722230e-01   5.657518e+01   8.388184e-01
  3.725220e-01   5.625968e+01   8.077587e-01
  3.728210e-01   5.742694e+01   8.342042e-01
  3.731200e-01   5.679358e+01   8.788587e-01
  3.734190e-01   5.853447e+01   8.140000e-01
  3.737180e-01   5.730611e+01   8.796568e-01
  3.740170e-01   5.825541e+01   8.348653e-01
  3.743160e-01   5.589007e+01   8.749930e-01
  3.746150e-01   5.642842e+01   8.728945e-01
  3.749140e-01   5.663483e+01   8.534143e-01
  3.752130e-01   5.866146e+01   9.307826e-01
  3.755110e-01   5.646930e+01   8.492824e-01
  3.758100e-01   5.737658e+01   9.205325e-01
  3.761090e-01   5.725408e+01   8.920939e-01
  3.764080e-01   5.807483e+01   9.225203e-01
  3.767070e-01   5.833004e+01   9.666782e-01
  3.770060e-01   5.605034e+01   8.699653e-01
  3.773050e-01   5.759200e+01   9.687883e-01
  3.776040e-01   5.693526e+01   9.205886e-01
  3.779030e-01   5.793518e+01   9.593443e-01
  3.782020e-01   5.591505e+01   1.017984e+00
  3.785010e-01   5.795793e+01   9.110585e-01
  3.788000e-01   5.722588e+01   1.024836e+00
  3.790990e-01   5.630578e+01   9.379088e-01
  3.793970e-01   5.826031e+01   1.024162e+00
  3.796960e-01   5.646231e+01   1.003467e+00
  3.799950e-01   5.753689e+01   9.943829e-01
  3.802940e-01   5.692439e+01   1.099591e+00
  3.805930e-01   5.873164e+01   9.741368e-01
  3.808920e-01   5.750681e+01   1.111463e+00
  3.811910e-01   5.709741e+01   1.023685e+00
  3.814900e-01   5.778931e+01   1.083825e+00
  3.817890e-01   5.770566e+01   1.182602e+00
  3.820880e-01   5.706206e+01   9.993984e-01
  3.823870e-01   5.698204e+01   1.182770e+00
  3.826860e-01   5.603144e+01   1.029183e+00
  3.829840e-01   5.584342e+01   1.194392e+00
  3.832830e-01   5.666531e+01   1.149987e+00
  3.835820e-01   5.586686e+01   1.114665e+00
  3.838810e-01   5.721238e+01   1.261152e+00
  3.841800e-01   5.755941e+01   1.118344e+00
  3.844790e-01   5.772772e+01   1.276238e+00
  3.847780e-01   5.610609e+01   1.166096e+00
  3.850770e-01   5.476430e+01   1.252430e+00
  3.853760e-01   5.710310e+01   1.364246e+00
  3.856750e-01   5.709976e+01   1.176377e+00
  3.859740e-01   5.661071e+01   1.382395e+00
  3.862730e-01   5.673978e+01   1.255932e+00
  3.865710e-01   5.617187e+01   1.377026e+00
  3.868700e-01   5.800726e+01   1.425020e+00
  3.871690e-01   5.624713e+01   1.320268e+00
  3.874680e-01   5.839691e+01   1.549148e+00
  3.877670e-01   5.610321e+01   1.340740e+00
  3.880660e-01   5.748533e+01   1.571553e+00
  3.883650e-01   5.601755e+01   1.470079e+00
  3.886640e-01   5.910649e+01   1.575753e+00
  3.889630e-01   5.845314e+01   1.705253e+00
  3.892620e-01   5.538468e+01   1.492529e+00
  3.895610e-01   5.587181e+01   1.712860e+00
  3.898600e-01   5.586628e+01   1.667093e+00
  3.901580e-01   5.854837e+01   1.778280e+00
  3.904570e-01   5.806227e+01   1.979907e+00
  3.907560e-01   5.975763e+01   1.771423e+00
  3.910550e-01   5.755216e+01   2.007362e+00
  3.913540e-01   5.685201e+01   1.995115e+00
  3.916530e-01   5.671198e+01   1.992656e+00
  3.919520e-01   5.127709e+01   2.461379e+00
  3.922510e-01   5.615187e+01   1.982791e+00
  3.925500e-01   5.633390e+01   2.664502e+00
  3.928490e-01   5.923252e+01   2.494139e+00
  3.931480e-01   5.330927e+01   2.591985e+00
  3.934470e-01   0.000000e+00   0.000000e+00
  3.937460e-01   5.822430e+01   2.708840e+00
creator: radaver
creator-version: 3725
header-file: /nas_data/SAXS_data/20151104Workshop/header/JH1_0074.txt
image-file: /nas_data/Pilatus1M/20151104_Workshop/JH1_0074.tif
angular-axis-file: /nas_data/SAXS_data/20151104Workshop/q20151029.dat
beamstop-mask-file: /nas_data/SAXS_data/20151104Workshop/fit2d20151031.msk
detector-response-file: none
beam-center-x: 949.7700
beam-center-y: 918.8000
unit-time: 1.0000
channel-first: 10
channel-last: 1315
Exposure time [s]: 1.094012
Transmitted Beam: 0.483531
Incident Beam: 0.483531
Code: JH1
Concentration [mg/ml]: 1
Run Number: 0074
