# Supplementary material for: SAXS analysis of a soluble cytosolic NgBR construct including extracellular and transmembrane domains
Source: PLoS One. 2018 Jan 18;13(1):e0191371. doi: 10.1371/journal.pone.0191371 (PMC5773207; doi:10.1371/journal.pone.0191371)
Supplement: S1 File — (ZIP) [file pone.0191371.s001.zip › JH1_0075.dat]

Sample:   c= 1.0000 mg/ml  Code: JH1
  3.656810e-03   2.257511e+04   4.131753e+01
  3.955720e-03   2.199141e+04   2.800774e+01
  4.254640e-03   1.909329e+04   2.338610e+01
  4.553560e-03   1.539738e+04   2.024807e+01
  4.852480e-03   1.246868e+04   1.705914e+01
  5.151400e-03   1.051777e+04   1.547791e+01
  5.450320e-03   8.702284e+03   1.337249e+01
  5.749240e-03   7.422643e+03   1.196619e+01
  6.048150e-03   6.336563e+03   1.083718e+01
  6.347070e-03   5.496549e+03   9.589485e+00
  6.645990e-03   4.822143e+03   8.942462e+00
  6.944910e-03   4.222246e+03   8.055800e+00
  7.243830e-03   3.772419e+03   7.378426e+00
  7.542750e-03   3.365337e+03   6.942514e+00
  7.841670e-03   3.027179e+03   6.218386e+00
  8.140580e-03   2.727887e+03   5.984411e+00
  8.439500e-03   2.485154e+03   5.505545e+00
  8.738420e-03   2.280589e+03   5.223775e+00
  9.037340e-03   2.100893e+03   4.847838e+00
  9.336260e-03   1.945432e+03   4.584357e+00
  9.635180e-03   1.794105e+03   4.389924e+00
  9.934100e-03   1.652637e+03   4.076612e+00
  1.023300e-02   1.513749e+03   3.998434e+00
  1.053190e-02   1.394751e+03   3.892809e+00
  1.083090e-02   1.288556e+03   3.741679e+00
  1.112980e-02   1.187251e+03   3.561017e+00
  1.142870e-02   1.110099e+03   3.424079e+00
  1.172760e-02   1.018019e+03   3.269874e+00
  1.202650e-02   9.484092e+02   3.147372e+00
  1.232540e-02   8.821656e+02   3.018832e+00
  1.262440e-02   8.168594e+02   2.850929e+00
  1.292330e-02   7.628111e+02   2.712501e+00
  1.322220e-02   7.053531e+02   2.608343e+00
  1.352110e-02   6.596556e+02   2.497084e+00
  1.382000e-02   6.140543e+02   2.385491e+00
  1.411900e-02   5.781932e+02   2.303522e+00
  1.441790e-02   5.388857e+02   2.207825e+00
  1.471680e-02   5.029294e+02   2.122764e+00
  1.501570e-02   4.733837e+02   2.016902e+00
  1.531460e-02   4.410764e+02   1.938072e+00
  1.561350e-02   4.172191e+02   1.851858e+00
  1.591250e-02   3.931508e+02   1.813488e+00
  1.621140e-02   3.712347e+02   1.731832e+00
  1.651030e-02   3.495940e+02   1.662924e+00
  1.680920e-02   3.308471e+02   1.617723e+00
  1.710810e-02   3.130303e+02   1.576864e+00
  1.740710e-02   2.940244e+02   1.506254e+00
  1.770600e-02   2.818901e+02   1.460022e+00
  1.800490e-02   2.670680e+02   1.409885e+00
  1.830380e-02   2.583722e+02   1.397791e+00
  1.860270e-02   2.439194e+02   1.331760e+00
  1.890170e-02   2.314638e+02   1.297312e+00
  1.920060e-02   2.203835e+02   1.253880e+00
  1.949950e-02   2.136203e+02   1.248708e+00
  1.979840e-02   2.069159e+02   1.205897e+00
  2.009730e-02   1.981186e+02   1.167040e+00
  2.039620e-02   1.900990e+02   1.141103e+00
  2.069520e-02   1.822343e+02   1.111226e+00
  2.099410e-02   1.743531e+02   1.094808e+00
  2.129300e-02   1.706478e+02   1.054729e+00
  2.159190e-02   1.637279e+02   1.068726e+00
  2.189080e-02   1.586900e+02   1.058027e+00
  2.218980e-02   1.504014e+02   1.047769e+00
  2.248870e-02   1.473539e+02   1.055602e+00
  2.278760e-02   1.430708e+02   1.029900e+00
  2.308650e-02   1.391258e+02   1.046858e+00
  2.338540e-02   1.364148e+02   1.034455e+00
  2.368430e-02   1.319651e+02   9.989623e-01
  2.398330e-02   1.302870e+02   1.015175e+00
  2.428220e-02   1.249854e+02   9.721854e-01
  2.458110e-02   1.222368e+02   9.937624e-01
  2.488000e-02   1.219417e+02   9.660890e-01
  2.517890e-02   1.171742e+02   9.357187e-01
  2.547790e-02   1.143989e+02   9.376329e-01
  2.577680e-02   1.129466e+02   9.241790e-01
  2.607570e-02   1.099262e+02   9.191208e-01
  2.637460e-02   1.068819e+02   8.990244e-01
  2.667350e-02   1.061633e+02   8.735721e-01
  2.697250e-02   1.026749e+02   8.326120e-01
  2.727140e-02   1.020938e+02   7.994396e-01
  2.757030e-02   1.016667e+02   7.990899e-01
  2.786920e-02   1.004487e+02   7.852107e-01
  2.816810e-02   9.955496e+01   7.693206e-01
  2.846700e-02   9.805135e+01   7.540627e-01
  2.876600e-02   9.485378e+01   7.327293e-01
  2.906490e-02   9.449132e+01   7.335275e-01
  2.936380e-02   9.452549e+01   7.281972e-01
  2.966270e-02   9.238070e+01   7.146066e-01
  2.996160e-02   9.071675e+01   7.091793e-01
  3.026060e-02   8.972940e+01   6.942014e-01
  3.055950e-02   8.779892e+01   6.857198e-01
  3.085840e-02   8.908762e+01   6.878174e-01
  3.115730e-02   8.810092e+01   6.811338e-01
  3.145620e-02   8.670518e+01   6.692239e-01
  3.175510e-02   8.603897e+01   6.684769e-01
  3.205410e-02   8.530412e+01   6.619887e-01
  3.235300e-02   8.357990e+01   6.526096e-01
  3.265190e-02   8.399265e+01   6.422140e-01
  3.295080e-02   8.254563e+01   6.408328e-01
  3.324970e-02   8.311296e+01   6.421868e-01
  3.354870e-02   8.189906e+01   6.358132e-01
  3.384760e-02   8.156682e+01   6.271959e-01
  3.414650e-02   8.101703e+01   6.250785e-01
  3.444540e-02   7.998780e+01   6.125603e-01
  3.474430e-02   7.896220e+01   6.139761e-01
  3.504330e-02   7.971805e+01   6.092630e-01
  3.534220e-02   7.808972e+01   6.037524e-01
  3.564110e-02   7.798586e+01   6.026073e-01
  3.594000e-02   7.880111e+01   5.941545e-01
  3.623890e-02   7.803450e+01   6.013159e-01
  3.653780e-02   7.773461e+01   5.839263e-01
  3.683680e-02   7.697976e+01   5.886445e-01
  3.713570e-02   7.722214e+01   5.902736e-01
  3.743460e-02   7.704373e+01   5.799815e-01
  3.773350e-02   7.618667e+01   5.760817e-01
  3.803240e-02   7.584415e+01   5.885052e-01
  3.833140e-02   7.474454e+01   5.981094e-01
  3.863030e-02   7.503794e+01   6.085980e-01
  3.892920e-02   7.407361e+01   6.031021e-01
  3.922810e-02   7.462565e+01   6.077176e-01
  3.952700e-02   7.489741e+01   6.048774e-01
  3.982600e-02   7.462989e+01   6.125647e-01
  4.012490e-02   7.303799e+01   5.965516e-01
  4.042380e-02   7.329977e+01   6.054731e-01
  4.072270e-02   7.405241e+01   6.061730e-01
  4.102160e-02   7.358636e+01   6.034711e-01
  4.132050e-02   7.348178e+01   6.038330e-01
  4.161950e-02   7.241284e+01   5.932291e-01
  4.191840e-02   7.260256e+01   6.017912e-01
  4.221730e-02   7.199489e+01   5.915146e-01
  4.251620e-02   7.178949e+01   5.984120e-01
  4.281510e-02   7.062094e+01   5.843430e-01
  4.311410e-02   7.130615e+01   5.879233e-01
  4.341300e-02   7.165326e+01   5.923983e-01
  4.371190e-02   7.158601e+01   5.905921e-01
  4.401080e-02   7.007555e+01   5.843282e-01
  4.430970e-02   7.118681e+01   5.844416e-01
  4.460860e-02   7.126212e+01   5.854941e-01
  4.490760e-02   6.944602e+01   5.794617e-01
  4.520650e-02   7.020125e+01   5.781847e-01
  4.550540e-02   7.030003e+01   5.815284e-01
  4.580430e-02   7.050742e+01   5.801754e-01
  4.610320e-02   7.032224e+01   5.765086e-01
  4.640220e-02   7.006882e+01   5.798341e-01
  4.670110e-02   6.976261e+01   5.699514e-01
  4.700000e-02   6.938593e+01   5.705223e-01
  4.729890e-02   6.900361e+01   5.710779e-01
  4.759780e-02   6.832708e+01   5.675625e-01
  4.789680e-02   6.916658e+01   5.675114e-01
  4.819570e-02   6.803048e+01   5.621394e-01
  4.849460e-02   6.816130e+01   5.647649e-01
  4.879350e-02   6.840624e+01   5.595802e-01
  4.909240e-02   6.866031e+01   5.682367e-01
  4.939130e-02   6.860824e+01   5.583814e-01
  4.969030e-02   6.911118e+01   5.624561e-01
  4.998920e-02   6.825471e+01   5.582846e-01
  5.028810e-02   6.763219e+01   5.537302e-01
  5.058700e-02   6.865172e+01   5.619456e-01
  5.088590e-02   6.686622e+01   5.453790e-01
  5.118490e-02   6.747385e+01   5.550819e-01
  5.148380e-02   6.747040e+01   5.524054e-01
  5.178270e-02   6.736208e+01   5.448395e-01
  5.208160e-02   6.720312e+01   5.499960e-01
  5.238050e-02   6.784242e+01   5.467786e-01
  5.267940e-02   6.647159e+01   5.489585e-01
  5.297840e-02   6.807160e+01   5.483408e-01
  5.327730e-02   6.738442e+01   5.430344e-01
  5.357620e-02   6.725191e+01   5.443938e-01
  5.387510e-02   6.695628e+01   5.400578e-01
  5.417400e-02   6.739268e+01   5.468787e-01
  5.447300e-02   6.699037e+01   5.371102e-01
  5.477190e-02   6.763439e+01   5.409194e-01
  5.507080e-02   6.683839e+01   5.377269e-01
  5.536970e-02   6.637408e+01   5.340260e-01
  5.566860e-02   6.706954e+01   5.405144e-01
  5.596760e-02   6.720677e+01   5.349393e-01
  5.626650e-02   6.704435e+01   5.367156e-01
  5.656540e-02   6.671409e+01   5.335761e-01
  5.686430e-02   6.719750e+01   5.325091e-01
  5.716320e-02   6.696735e+01   5.280720e-01
  5.746210e-02   6.613386e+01   5.300555e-01
  5.776110e-02   6.641592e+01   5.329843e-01
  5.806000e-02   6.545890e+01   5.209444e-01
  5.835890e-02   6.609721e+01   5.240531e-01
  5.865780e-02   6.639388e+01   5.223656e-01
  5.895670e-02   6.699147e+01   5.346842e-01
  5.925570e-02   6.570336e+01   5.173974e-01
  5.955460e-02   6.694161e+01   5.291373e-01
  5.985350e-02   6.562305e+01   5.165248e-01
  6.015240e-02   6.477247e+01   5.148298e-01
  6.045130e-02   6.610633e+01   5.206676e-01
  6.075020e-02   6.633678e+01   5.165564e-01
  6.104920e-02   6.725805e+01   5.240481e-01
  6.134810e-02   6.611055e+01   5.201204e-01
  6.164700e-02   6.527213e+01   5.086209e-01
  6.194590e-02   6.635608e+01   5.210853e-01
  6.224480e-02   6.516192e+01   5.050250e-01
  6.254380e-02   6.607069e+01   5.171725e-01
  6.284270e-02   6.444031e+01   5.124002e-01
  6.314160e-02   6.589999e+01   5.057870e-01
  6.344050e-02   6.492482e+01   5.094063e-01
  6.373940e-02   6.572324e+01   5.040743e-01
  6.403840e-02   6.600033e+01   5.130661e-01
  6.433730e-02   6.569912e+01   5.065783e-01
  6.463620e-02   6.600646e+01   5.036167e-01
  6.493510e-02   6.538515e+01   5.122932e-01
  6.523400e-02   6.632571e+01   5.053470e-01
  6.553290e-02   6.558435e+01   5.050931e-01
  6.583190e-02   6.504897e+01   5.009699e-01
  6.613080e-02   6.547453e+01   4.980528e-01
  6.642970e-02   6.545252e+01   5.072010e-01
  6.672860e-02   6.548621e+01   4.966066e-01
  6.702750e-02   6.534171e+01   5.010743e-01
  6.732650e-02   6.595568e+01   4.998795e-01
  6.762540e-02   6.530025e+01   4.973895e-01
  6.792430e-02   6.494951e+01   4.980522e-01
  6.822320e-02   6.420704e+01   4.873830e-01
  6.852210e-02   6.449459e+01   4.958043e-01
  6.882110e-02   6.444238e+01   4.916545e-01
  6.912000e-02   6.559882e+01   4.955549e-01
  6.941890e-02   6.529274e+01   4.910062e-01
  6.971780e-02   6.596884e+01   4.930605e-01
  7.001670e-02   6.505622e+01   4.959626e-01
  7.031560e-02   6.553154e+01   4.909453e-01
  7.061460e-02   6.454635e+01   4.877156e-01
  7.091350e-02   6.489651e+01   4.876130e-01
  7.121240e-02   6.450463e+01   4.824133e-01
  7.151130e-02   6.546121e+01   4.921200e-01
  7.181020e-02   6.475986e+01   4.829062e-01
  7.210920e-02   6.495252e+01   4.868807e-01
  7.240810e-02   6.469625e+01   4.812958e-01
  7.270700e-02   6.504455e+01   4.886426e-01
  7.300590e-02   6.507675e+01   4.840862e-01
  7.330480e-02   6.466459e+01   4.771287e-01
  7.360370e-02   6.535969e+01   4.856001e-01
  7.390270e-02   6.362483e+01   4.737185e-01
  7.420160e-02   6.408828e+01   4.826998e-01
  7.450050e-02   6.467994e+01   4.758580e-01
  7.479940e-02   6.458362e+01   4.768299e-01
  7.509830e-02   6.546606e+01   4.841508e-01
  7.539730e-02   6.479861e+01   4.745401e-01
  7.569620e-02   6.413781e+01   4.729845e-01
  7.599510e-02   6.364481e+01   4.742355e-01
  7.629400e-02   6.451494e+01   4.713391e-01
  7.659290e-02   6.445972e+01   4.754877e-01
  7.689190e-02   6.451149e+01   4.713265e-01
  7.719080e-02   6.446882e+01   4.737666e-01
  7.748970e-02   6.466161e+01   4.710174e-01
  7.778860e-02   6.444067e+01   4.732276e-01
  7.808750e-02   6.452735e+01   4.701017e-01
  7.838640e-02   6.429766e+01   4.667346e-01
  7.868540e-02   6.537758e+01   4.719080e-01
  7.898430e-02   6.395045e+01   4.642264e-01
  7.928320e-02   6.522259e+01   4.743492e-01
  7.958210e-02   6.483884e+01   4.641421e-01
  7.988100e-02   6.432154e+01   4.676601e-01
  8.018000e-02   6.503421e+01   4.677268e-01
  8.047890e-02   6.458290e+01   4.656869e-01
  8.077780e-02   6.422045e+01   4.635557e-01
  8.107670e-02   6.385023e+01   4.597827e-01
  8.137560e-02   6.439150e+01   4.649964e-01
  8.167450e-02   6.407502e+01   4.609952e-01
  8.197350e-02   6.424785e+01   4.588079e-01
  8.227240e-02   6.415041e+01   4.628934e-01
  8.257130e-02   6.480924e+01   4.557030e-01
  8.287020e-02   6.443071e+01   4.634943e-01
  8.316910e-02   6.420829e+01   4.594636e-01
  8.346810e-02   6.462898e+01   4.566194e-01
  8.376700e-02   6.481464e+01   4.636482e-01
  8.406590e-02   6.356123e+01   4.497720e-01
  8.436480e-02   6.491079e+01   4.615690e-01
  8.466370e-02   6.412699e+01   4.529144e-01
  8.496270e-02   6.514549e+01   4.672960e-01
  8.526160e-02   6.418459e+01   4.784835e-01
  8.556050e-02   6.356616e+01   4.766226e-01
  8.585940e-02   6.436526e+01   4.856131e-01
  8.615830e-02   6.413078e+01   4.847278e-01
  8.645720e-02   6.459865e+01   4.912764e-01
  8.675620e-02   6.443582e+01   4.930992e-01
  8.705510e-02   6.476593e+01   4.933769e-01
  8.735400e-02   6.447853e+01   4.947461e-01
  8.765290e-02   6.379044e+01   4.925940e-01
  8.795180e-02   6.436625e+01   4.988433e-01
  8.825080e-02   6.422419e+01   4.937693e-01
  8.854970e-02   6.395380e+01   4.992888e-01
  8.884860e-02   6.394098e+01   4.971926e-01
  8.914750e-02   6.351241e+01   5.017179e-01
  8.944640e-02   6.429686e+01   5.011430e-01
  8.974530e-02   6.391230e+01   4.955633e-01
  9.004430e-02   7.352025e+01   5.293612e-01
  9.034320e-02   6.342607e+01   4.743073e-01
  9.064210e-02   6.386036e+01   4.750379e-01
  9.094100e-02   6.302716e+01   4.621003e-01
  9.123990e-02   6.339779e+01   4.622161e-01
  9.153890e-02   6.413767e+01   4.674117e-01
  9.183780e-02   6.426054e+01   4.645233e-01
  9.213670e-02   6.382721e+01   4.613185e-01
  9.243560e-02   6.575326e+01   4.669933e-01
  9.273450e-02   6.470107e+01   4.592310e-01
  9.303350e-02   6.545848e+01   4.680025e-01
  9.333240e-02   6.457482e+01   4.544932e-01
  9.363130e-02   6.501145e+01   4.595396e-01
  9.393020e-02   6.413587e+01   4.540998e-01
  9.422910e-02   6.457464e+01   4.568173e-01
  9.452800e-02   6.438128e+01   4.573069e-01
  9.482700e-02   6.424629e+01   4.465857e-01
  9.512590e-02   6.359134e+01   4.525530e-01
  9.542480e-02   6.535177e+01   4.537771e-01
  9.572370e-02   6.465544e+01   4.513530e-01
  9.602260e-02   6.518121e+01   4.554676e-01
  9.632160e-02   6.389001e+01   4.431680e-01
  9.662050e-02   6.314862e+01   4.431182e-01
  9.691940e-02   6.415918e+01   4.466497e-01
  9.721830e-02   6.456322e+01   4.454967e-01
  9.751720e-02   6.469331e+01   4.481367e-01
  9.781610e-02   6.400639e+01   4.414234e-01
  9.811510e-02   6.428665e+01   4.467260e-01
  9.841400e-02   6.393770e+01   4.383719e-01
  9.871290e-02   6.406999e+01   4.419986e-01
  9.901180e-02   6.383305e+01   4.422519e-01
  9.931070e-02   6.342841e+01   4.369699e-01
  9.960970e-02   6.474767e+01   4.446888e-01
  9.990860e-02   6.457273e+01   4.367411e-01
  1.002070e-01   6.501487e+01   4.424009e-01
  1.005060e-01   6.439047e+01   4.378379e-01
  1.008050e-01   6.461750e+01   4.410469e-01
  1.011040e-01   6.394664e+01   4.325956e-01
  1.014030e-01   6.390219e+01   4.344675e-01
  1.017020e-01   6.369332e+01   4.378815e-01
  1.020010e-01   6.423905e+01   4.349322e-01
  1.023000e-01   6.409062e+01   4.324134e-01
  1.025990e-01   6.427443e+01   4.320342e-01
  1.028980e-01   6.415442e+01   4.332978e-01
  1.031970e-01   6.428917e+01   4.361219e-01
  1.034960e-01   6.400359e+01   4.272036e-01
  1.037950e-01   6.394918e+01   4.309397e-01
  1.040930e-01   6.406030e+01   4.277155e-01
  1.043920e-01   6.374508e+01   4.305823e-01
  1.046910e-01   6.384530e+01   4.302592e-01
  1.049900e-01   6.440995e+01   4.263130e-01
  1.052890e-01   6.424865e+01   4.293177e-01
  1.055880e-01   6.412359e+01   4.272817e-01
  1.058870e-01   6.409660e+01   4.288094e-01
  1.061860e-01   6.411979e+01   4.247182e-01
  1.064850e-01   6.453975e+01   4.267423e-01
  1.067840e-01   6.433436e+01   4.283060e-01
  1.070830e-01   6.422124e+01   4.244229e-01
  1.073820e-01   6.419659e+01   4.227762e-01
  1.076800e-01   6.356839e+01   4.203931e-01
  1.079790e-01   6.403331e+01   4.238015e-01
  1.082780e-01   6.429997e+01   4.265860e-01
  1.085770e-01   6.479268e+01   4.192143e-01
  1.088760e-01   6.392879e+01   4.222045e-01
  1.091750e-01   6.413063e+01   4.213198e-01
  1.094740e-01   6.375744e+01   4.210178e-01
  1.097730e-01   6.412620e+01   4.197716e-01
  1.100720e-01   6.477626e+01   4.179635e-01
  1.103710e-01   6.426343e+01   4.226851e-01
  1.106700e-01   6.380471e+01   4.151134e-01
  1.109690e-01   6.410522e+01   4.218544e-01
  1.112670e-01   6.464687e+01   4.160647e-01
  1.115660e-01   6.446046e+01   4.166464e-01
  1.118650e-01   6.448861e+01   4.206505e-01
  1.121640e-01   6.405335e+01   4.132732e-01
  1.124630e-01   6.408158e+01   4.145353e-01
  1.127620e-01   6.412180e+01   4.146654e-01
  1.130610e-01   6.312217e+01   4.108381e-01
  1.133600e-01   6.425271e+01   4.192723e-01
  1.136590e-01   6.435545e+01   4.093679e-01
  1.139580e-01   6.449035e+01   4.143885e-01
  1.142570e-01   6.455120e+01   4.142923e-01
  1.145560e-01   6.410668e+01   4.134452e-01
  1.148550e-01   6.351636e+01   4.103812e-01
  1.151530e-01   6.455368e+01   4.083141e-01
  1.154520e-01   6.426939e+01   4.125176e-01
  1.157510e-01   6.353408e+01   4.056312e-01
  1.160500e-01   6.398628e+01   4.133484e-01
  1.163490e-01   6.417892e+01   4.076845e-01
  1.166480e-01   6.388610e+01   4.095684e-01
  1.169470e-01   6.443314e+01   4.090519e-01
  1.172460e-01   6.480855e+01   4.108065e-01
  1.175450e-01   6.422866e+01   4.056259e-01
  1.178440e-01   6.373426e+01   4.040618e-01
  1.181430e-01   6.469080e+01   4.101508e-01
  1.184420e-01   6.425676e+01   4.065418e-01
  1.187400e-01   6.437186e+01   4.055287e-01
  1.190390e-01   6.488291e+01   4.063125e-01
  1.193380e-01   6.480403e+01   4.060655e-01
  1.196370e-01   6.488435e+01   4.085223e-01
  1.199360e-01   6.492767e+01   4.045514e-01
  1.202350e-01   6.474037e+01   4.069629e-01
  1.205340e-01   6.453008e+01   4.038497e-01
  1.208330e-01   6.447818e+01   4.023448e-01
  1.211320e-01   6.460390e+01   4.059848e-01
  1.214310e-01   6.457103e+01   3.992031e-01
  1.217300e-01   6.427480e+01   4.038608e-01
  1.220290e-01   6.522511e+01   4.054770e-01
  1.223270e-01   6.509075e+01   4.023855e-01
  1.226260e-01   6.496208e+01   4.014597e-01
  1.229250e-01   6.433887e+01   3.979656e-01
  1.232240e-01   6.372573e+01   3.997249e-01
  1.235230e-01   6.424237e+01   4.005459e-01
  1.238220e-01   6.486904e+01   3.990826e-01
  1.241210e-01   6.442580e+01   3.992755e-01
  1.244200e-01   6.435023e+01   3.954347e-01
  1.247190e-01   6.533204e+01   4.031306e-01
  1.250180e-01   6.395456e+01   3.939640e-01
  1.253170e-01   6.436504e+01   3.959895e-01
  1.256160e-01   6.472651e+01   3.996835e-01
  1.259140e-01   6.473719e+01   3.968769e-01
  1.262130e-01   6.468609e+01   3.967203e-01
  1.265120e-01   6.420056e+01   3.924603e-01
  1.268110e-01   6.389441e+01   3.922709e-01
  1.271100e-01   6.485846e+01   3.987912e-01
  1.274090e-01   6.416400e+01   3.933482e-01
  1.277080e-01   6.457924e+01   3.933666e-01
  1.280070e-01   6.485353e+01   3.929579e-01
  1.283060e-01   6.515541e+01   3.953681e-01
  1.286050e-01   6.405349e+01   3.947756e-01
  1.289040e-01   6.490202e+01   3.904097e-01
  1.292030e-01   6.394981e+01   3.924409e-01
  1.295020e-01   6.475469e+01   3.911831e-01
  1.298000e-01   6.450979e+01   3.911768e-01
  1.300990e-01   6.463107e+01   3.891109e-01
  1.303980e-01   6.465826e+01   3.899181e-01
  1.306970e-01   6.498389e+01   3.938490e-01
  1.309960e-01   6.413336e+01   3.890588e-01
  1.312950e-01   6.443527e+01   3.897302e-01
  1.315940e-01   6.447791e+01   3.855565e-01
  1.318930e-01   6.466807e+01   3.889813e-01
  1.321920e-01   6.487790e+01   3.893710e-01
  1.324910e-01   6.449809e+01   3.891929e-01
  1.327900e-01   6.423553e+01   3.862468e-01
  1.330890e-01   6.499554e+01   3.880486e-01
  1.333870e-01   6.481186e+01   3.872627e-01
  1.336860e-01   6.450097e+01   3.856254e-01
  1.339850e-01   6.506924e+01   3.859111e-01
  1.342840e-01   6.479757e+01   3.879329e-01
  1.345830e-01   6.462546e+01   3.859974e-01
  1.348820e-01   6.439261e+01   3.853014e-01
  1.351810e-01   6.445942e+01   3.806577e-01
  1.354800e-01   6.422444e+01   3.843295e-01
  1.357790e-01   6.502490e+01   3.843861e-01
  1.360780e-01   6.430712e+01   3.838769e-01
  1.363770e-01   6.484426e+01   3.850104e-01
  1.366760e-01   6.408320e+01   3.848442e-01
  1.369740e-01   6.478031e+01   4.006348e-01
  1.372730e-01   6.459784e+01   4.021842e-01
  1.375720e-01   6.452905e+01   4.113386e-01
  1.378710e-01   6.498330e+01   4.145122e-01
  1.381700e-01   6.440266e+01   4.143986e-01
  1.384690e-01   6.466096e+01   4.224402e-01
  1.387680e-01   6.445751e+01   4.102579e-01
  1.390670e-01   6.450163e+01   3.987284e-01
  1.393660e-01   6.385013e+01   3.959360e-01
  1.396650e-01   6.465011e+01   3.955930e-01
  1.399640e-01   6.456200e+01   3.963396e-01
  1.402630e-01   6.489117e+01   3.891704e-01
  1.405620e-01   6.461629e+01   3.927334e-01
  1.408600e-01   6.452640e+01   3.912272e-01
  1.411590e-01   6.456580e+01   3.923324e-01
  1.414580e-01   6.479119e+01   3.935131e-01
  1.417570e-01   6.483851e+01   3.861625e-01
  1.420560e-01   6.451276e+01   3.897216e-01
  1.423550e-01   6.483009e+01   3.880302e-01
  1.426540e-01   6.479272e+01   3.843929e-01
  1.429530e-01   6.498996e+01   3.840521e-01
  1.432520e-01   6.414325e+01   3.785993e-01
  1.435510e-01   6.479643e+01   3.832498e-01
  1.438500e-01   6.493635e+01   3.795890e-01
  1.441490e-01   6.435905e+01   3.770139e-01
  1.444470e-01   6.495299e+01   3.812069e-01
  1.447460e-01   6.461069e+01   3.764333e-01
  1.450450e-01   6.491720e+01   3.811018e-01
  1.453440e-01   6.466324e+01   3.744208e-01
  1.456430e-01   6.467091e+01   3.781472e-01
  1.459420e-01   6.429276e+01   3.763803e-01
  1.462410e-01   6.434064e+01   3.747772e-01
  1.465400e-01   6.533690e+01   3.789828e-01
  1.468390e-01   6.457741e+01   3.720450e-01
  1.471380e-01   6.495252e+01   3.761210e-01
  1.474370e-01   6.440628e+01   3.751851e-01
  1.477360e-01   6.543772e+01   3.770890e-01
  1.480340e-01   6.478033e+01   3.715774e-01
  1.483330e-01   6.527163e+01   3.814642e-01
  1.486320e-01   6.479271e+01   3.895972e-01
  1.489310e-01   6.498864e+01   3.918891e-01
  1.492300e-01   6.449184e+01   3.899013e-01
  1.495290e-01   6.552096e+01   3.954732e-01
  1.498280e-01   6.452403e+01   3.969901e-01
  1.501270e-01   6.532351e+01   4.009993e-01
  1.504260e-01   6.506804e+01   3.948524e-01
  1.507250e-01   6.502515e+01   4.006044e-01
  1.510240e-01   6.527906e+01   4.003419e-01
  1.513230e-01   6.578974e+01   4.072283e-01
  1.516210e-01   6.590623e+01   4.033094e-01
  1.519200e-01   6.533859e+01   4.015688e-01
  1.522190e-01   6.554449e+01   4.092057e-01
  1.525180e-01   6.515026e+01   4.031001e-01
  1.528170e-01   6.489726e+01   4.077317e-01
  1.531160e-01   6.559565e+01   4.066271e-01
  1.534150e-01   6.510749e+01   3.992972e-01
  1.537140e-01   6.485939e+01   3.917441e-01
  1.540130e-01   6.564601e+01   3.876177e-01
  1.543120e-01   6.461190e+01   3.847855e-01
  1.546110e-01   6.497836e+01   3.833281e-01
  1.549100e-01   6.481619e+01   3.830787e-01
  1.552090e-01   6.590921e+01   3.883940e-01
  1.555070e-01   6.476577e+01   3.757965e-01
  1.558060e-01   6.505327e+01   3.819533e-01
  1.561050e-01   6.562927e+01   3.798298e-01
  1.564040e-01   6.487574e+01   3.791893e-01
  1.567030e-01   6.552744e+01   3.790945e-01
  1.570020e-01   6.449438e+01   3.741462e-01
  1.573010e-01   6.496057e+01   3.789931e-01
  1.576000e-01   6.457313e+01   3.720327e-01
  1.578990e-01   6.496814e+01   3.750875e-01
  1.581980e-01   6.527087e+01   3.742495e-01
  1.584970e-01   6.424947e+01   3.710991e-01
  1.587960e-01   6.502393e+01   3.767620e-01
  1.590940e-01   6.447678e+01   3.698727e-01
  1.593930e-01   6.486535e+01   3.697427e-01
  1.596920e-01   6.514629e+01   3.715796e-01
  1.599910e-01   6.432438e+01   3.708951e-01
  1.602900e-01   6.519595e+01   3.727674e-01
  1.605890e-01   6.530739e+01   3.675340e-01
  1.608880e-01   6.469861e+01   3.682423e-01
  1.611870e-01   6.471922e+01   3.672844e-01
  1.614860e-01   6.527377e+01   3.692619e-01
  1.617850e-01   6.564441e+01   3.670781e-01
  1.620840e-01   6.478845e+01   3.646771e-01
  1.623830e-01   6.449268e+01   3.654343e-01
  1.626810e-01   6.434690e+01   3.628418e-01
  1.629800e-01   6.436145e+01   3.590181e-01
  1.632790e-01   6.478725e+01   3.613540e-01
  1.635780e-01   6.472765e+01   3.623485e-01
  1.638770e-01   6.506847e+01   3.656629e-01
  1.641760e-01   6.441368e+01   3.620518e-01
  1.644750e-01   6.487711e+01   3.625721e-01
  1.647740e-01   6.500119e+01   3.625303e-01
  1.650730e-01   6.511054e+01   3.642010e-01
  1.653720e-01   6.517990e+01   3.640029e-01
  1.656710e-01   6.461686e+01   3.603028e-01
  1.659700e-01   6.494398e+01   3.627589e-01
  1.662680e-01   6.482236e+01   3.610671e-01
  1.665670e-01   6.517507e+01   3.630149e-01
  1.668660e-01   6.488634e+01   3.587729e-01
  1.671650e-01   6.434586e+01   3.601209e-01
  1.674640e-01   6.523262e+01   3.618232e-01
  1.677630e-01   6.485322e+01   3.588697e-01
  1.680620e-01   6.474192e+01   3.608430e-01
  1.683610e-01   6.410193e+01   3.534591e-01
  1.686600e-01   6.478401e+01   3.601947e-01
  1.689590e-01   6.479757e+01   3.566610e-01
  1.692580e-01   6.494411e+01   3.568789e-01
  1.695570e-01   6.457097e+01   3.603663e-01
  1.698560e-01   6.469745e+01   3.547316e-01
  1.701540e-01   6.471391e+01   3.575463e-01
  1.704530e-01   6.479222e+01   3.548089e-01
  1.707520e-01   6.480831e+01   3.550354e-01
  1.710510e-01   6.535113e+01   3.594902e-01
  1.713500e-01   6.447511e+01   3.535763e-01
  1.716490e-01   6.463771e+01   3.567770e-01
  1.719480e-01   6.473708e+01   3.514222e-01
  1.722470e-01   6.489977e+01   3.541943e-01
  1.725460e-01   6.481776e+01   3.556105e-01
  1.728450e-01   6.433701e+01   3.519364e-01
  1.731440e-01   6.532204e+01   3.551632e-01
  1.734430e-01   6.510218e+01   3.513498e-01
  1.737410e-01   6.465660e+01   3.537110e-01
  1.740400e-01   6.455484e+01   3.527113e-01
  1.743390e-01   6.497274e+01   3.513529e-01
  1.746380e-01   6.429651e+01   3.511112e-01
  1.749370e-01   6.467095e+01   3.498335e-01
  1.752360e-01   6.391879e+01   3.500784e-01
  1.755350e-01   6.438416e+01   3.504630e-01
  1.758340e-01   6.479360e+01   3.468819e-01
  1.761330e-01   6.461670e+01   3.519844e-01
  1.764320e-01   6.494666e+01   3.479757e-01
  1.767310e-01   6.522354e+01   3.530966e-01
  1.770300e-01   6.415380e+01   3.465293e-01
  1.773280e-01   6.429431e+01   3.482907e-01
  1.776270e-01   6.450217e+01   3.476410e-01
  1.779260e-01   6.434233e+01   3.456718e-01
  1.782250e-01   6.484901e+01   3.497899e-01
  1.785240e-01   6.432362e+01   3.451134e-01
  1.788230e-01   6.487945e+01   3.483112e-01
  1.791220e-01   6.415918e+01   3.468875e-01
  1.794210e-01   6.482221e+01   3.454349e-01
  1.797200e-01   6.424205e+01   3.454023e-01
  1.800190e-01   6.424070e+01   3.430479e-01
  1.803180e-01   6.411278e+01   3.462471e-01
  1.806170e-01   6.469663e+01   3.449322e-01
  1.809160e-01   6.386516e+01   3.420437e-01
  1.812140e-01   6.443380e+01   3.443984e-01
  1.815130e-01   6.478025e+01   3.448198e-01
  1.818120e-01   6.433838e+01   3.449841e-01
  1.821110e-01   6.431348e+01   3.409374e-01
  1.824100e-01   6.441486e+01   3.436791e-01
  1.827090e-01   6.446364e+01   3.431442e-01
  1.830080e-01   6.436692e+01   3.430525e-01
  1.833070e-01   6.462876e+01   3.412830e-01
  1.836060e-01   6.480108e+01   3.409261e-01
  1.839050e-01   6.486835e+01   3.450542e-01
  1.842040e-01   6.429178e+01   3.407170e-01
  1.845030e-01   6.433484e+01   3.400202e-01
  1.848010e-01   6.387235e+01   3.405811e-01
  1.851000e-01   6.442575e+01   3.373862e-01
  1.853990e-01   6.434102e+01   3.421572e-01
  1.856980e-01   6.393833e+01   3.386490e-01
  1.859970e-01   6.482206e+01   3.396946e-01
  1.862960e-01   6.424681e+01   3.396261e-01
  1.865950e-01   6.435729e+01   3.381563e-01
  1.868940e-01   6.424461e+01   3.417363e-01
  1.871930e-01   6.362219e+01   3.329499e-01
  1.874920e-01   6.380870e+01   3.365539e-01
  1.877910e-01   6.298803e+01   3.342257e-01
  1.880900e-01   6.415142e+01   3.372982e-01
  1.883880e-01   6.433647e+01   3.395407e-01
  1.886870e-01   6.390234e+01   3.323068e-01
  1.889860e-01   6.442386e+01   3.392892e-01
  1.892850e-01   6.425621e+01   3.363139e-01
  1.895840e-01   6.416016e+01   3.349726e-01
  1.898830e-01   6.406864e+01   3.351991e-01
  1.901820e-01   6.356664e+01   3.335740e-01
  1.904810e-01   6.435603e+01   3.354836e-01
  1.907800e-01   6.434348e+01   3.346777e-01
  1.910790e-01   6.418888e+01   3.336615e-01
  1.913780e-01   6.361225e+01   3.332312e-01
  1.916770e-01   6.386923e+01   3.337495e-01
  1.919750e-01   6.421075e+01   3.354151e-01
  1.922740e-01   6.371686e+01   3.304676e-01
  1.925730e-01   6.426528e+01   3.326416e-01
  1.928720e-01   6.415799e+01   3.331231e-01
  1.931710e-01   6.428254e+01   3.340581e-01
  1.934700e-01   6.412423e+01   3.321251e-01
  1.937690e-01   6.404466e+01   3.310166e-01
  1.940680e-01   6.377746e+01   3.321337e-01
  1.943670e-01   6.411153e+01   3.310396e-01
  1.946660e-01   6.335095e+01   3.296668e-01
  1.949650e-01   6.369968e+01   3.284929e-01
  1.952640e-01   6.411324e+01   3.310440e-01
  1.955630e-01   6.448911e+01   3.332203e-01
  1.958610e-01   6.353228e+01   3.276209e-01
  1.961600e-01   6.375446e+01   3.295211e-01
  1.964590e-01   6.373381e+01   3.279936e-01
  1.967580e-01   6.349889e+01   3.296032e-01
  1.970570e-01   6.414230e+01   3.290430e-01
  1.973560e-01   6.341725e+01   3.254393e-01
  1.976550e-01   6.414484e+01   3.300827e-01
  1.979540e-01   6.369126e+01   3.265746e-01
  1.982530e-01   6.356649e+01   3.280024e-01
  1.985520e-01   6.376083e+01   3.264639e-01
  1.988510e-01   6.397117e+01   3.271466e-01
  1.991500e-01   6.367034e+01   3.285645e-01
  1.994480e-01   6.370752e+01   3.253222e-01
  1.997470e-01   6.312790e+01   3.257046e-01
  2.000460e-01   6.350767e+01   3.228318e-01
  2.003450e-01   6.399276e+01   3.263365e-01
  2.006440e-01   6.356310e+01   3.279936e-01
  2.009430e-01   6.318602e+01   3.220132e-01
  2.012420e-01   6.396420e+01   3.272736e-01
  2.015410e-01   6.343128e+01   3.224976e-01
  2.018400e-01   6.346547e+01   3.232863e-01
  2.021390e-01   6.382832e+01   3.252021e-01
  2.024380e-01   6.340763e+01   3.192689e-01
  2.027370e-01   6.263723e+01   3.222948e-01
  2.030350e-01   6.323446e+01   3.207475e-01
  2.033340e-01   6.305570e+01   3.211240e-01
  2.036330e-01   6.350760e+01   3.197925e-01
  2.039320e-01   6.317993e+01   3.197847e-01
  2.042310e-01   6.295101e+01   3.222541e-01
  2.045300e-01   6.343942e+01   3.188072e-01
  2.048290e-01   6.386600e+01   3.209671e-01
  2.051280e-01   6.291938e+01   3.181726e-01
  2.054270e-01   6.337778e+01   3.187873e-01
  2.057260e-01   6.342873e+01   3.223514e-01
  2.060250e-01   6.361573e+01   3.188448e-01
  2.063240e-01   6.409543e+01   3.226462e-01
  2.066230e-01   6.300357e+01   3.185210e-01
  2.069210e-01   6.318684e+01   3.202136e-01
  2.072200e-01   6.319635e+01   3.195527e-01
  2.075190e-01   6.374105e+01   3.184864e-01
  2.078180e-01   6.330623e+01   3.198304e-01
  2.081170e-01   6.323771e+01   3.180305e-01
  2.084160e-01   6.362286e+01   3.210411e-01
  2.087150e-01   6.313003e+01   3.162913e-01
  2.090140e-01   6.295622e+01   3.173219e-01
  2.093130e-01   6.336644e+01   3.182195e-01
  2.096120e-01   6.275473e+01   3.161458e-01
  2.099110e-01   6.318848e+01   3.157766e-01
  2.102100e-01   6.325557e+01   3.175386e-01
  2.105080e-01   6.327733e+01   3.192122e-01
  2.108070e-01   6.338108e+01   3.165218e-01
  2.111060e-01   6.296562e+01   3.146944e-01
  2.114050e-01   6.294341e+01   3.150323e-01
  2.117040e-01   6.297252e+01   3.200825e-01
  2.120030e-01   6.347218e+01   3.273197e-01
  2.123020e-01   6.266252e+01   3.275736e-01
  2.126010e-01   6.315347e+01   3.262058e-01
  2.129000e-01   6.293335e+01   3.288770e-01
  2.131990e-01   6.303565e+01   3.320242e-01
  2.134980e-01   6.280635e+01   3.334307e-01
  2.137970e-01   6.341754e+01   3.325673e-01
  2.140950e-01   6.295821e+01   3.332102e-01
  2.143940e-01   6.334452e+01   3.354850e-01
  2.146930e-01   6.298673e+01   3.348511e-01
  2.149920e-01   6.315373e+01   3.356109e-01
  2.152910e-01   6.322745e+01   3.362829e-01
  2.155900e-01   6.273072e+01   3.378484e-01
  2.158890e-01   6.301639e+01   3.386168e-01
  2.161880e-01   6.274761e+01   3.364398e-01
  2.164870e-01   6.225776e+01   3.364105e-01
  2.167860e-01   6.206124e+01   3.296005e-01
  2.170850e-01   6.251435e+01   3.282283e-01
  2.173840e-01   6.291103e+01   3.261609e-01
  2.176820e-01   6.231140e+01   3.231608e-01
  2.179810e-01   6.224853e+01   3.240046e-01
  2.182800e-01   6.236219e+01   3.200460e-01
  2.185790e-01   6.242994e+01   3.217611e-01
  2.188780e-01   6.274708e+01   3.190974e-01
  2.191770e-01   6.283561e+01   3.213982e-01
  2.194760e-01   6.255704e+01   3.215248e-01
  2.197750e-01   6.257150e+01   3.183775e-01
  2.200740e-01   6.264593e+01   3.165389e-01
  2.203730e-01   6.207470e+01   3.168397e-01
  2.206720e-01   6.214086e+01   3.160636e-01
  2.209710e-01   6.264758e+01   3.195307e-01
  2.212700e-01   6.253737e+01   3.148031e-01
  2.215680e-01   6.208034e+01   3.164483e-01
  2.218670e-01   6.219055e+01   3.124917e-01
  2.221660e-01   6.250398e+01   3.167165e-01
  2.224650e-01   6.274060e+01   3.147870e-01
  2.227640e-01   6.199737e+01   3.126558e-01
  2.230630e-01   6.202363e+01   3.136389e-01
  2.233620e-01   6.257935e+01   3.142509e-01
  2.236610e-01   6.279396e+01   3.147893e-01
  2.239600e-01   6.191959e+01   3.089999e-01
  2.242590e-01   6.255826e+01   3.136748e-01
  2.245580e-01   6.256352e+01   3.127785e-01
  2.248570e-01   6.254186e+01   3.145509e-01
  2.251550e-01   6.266198e+01   3.112277e-01
  2.254540e-01   6.223354e+01   3.104158e-01
  2.257530e-01   6.247954e+01   3.133470e-01
  2.260520e-01   6.229329e+01   3.090499e-01
  2.263510e-01   6.196088e+01   3.092290e-01
  2.266500e-01   6.180394e+01   3.087112e-01
  2.269490e-01   6.224163e+01   3.084218e-01
  2.272480e-01   6.232158e+01   3.111454e-01
  2.275470e-01   6.245639e+01   3.073427e-01
  2.278460e-01   6.146942e+01   3.083780e-01
  2.281450e-01   6.178806e+01   3.064302e-01
  2.284440e-01   6.204003e+01   3.085461e-01
  2.287420e-01   6.209052e+01   3.095523e-01
  2.290410e-01   6.211696e+01   3.034866e-01
  2.293400e-01   6.211304e+01   3.082277e-01
  2.296390e-01   6.260496e+01   3.079545e-01
  2.299380e-01   6.206313e+01   3.071115e-01
  2.302370e-01   6.172840e+01   3.056685e-01
  2.305360e-01   6.241821e+01   3.054217e-01
  2.308350e-01   6.191189e+01   3.084778e-01
  2.311340e-01   6.225803e+01   3.035930e-01
  2.314330e-01   6.222916e+01   3.056846e-01
  2.317320e-01   6.156710e+01   3.051468e-01
  2.320310e-01   6.197494e+01   3.030206e-01
  2.323290e-01   6.161045e+01   3.068540e-01
  2.326280e-01   6.225705e+01   3.029980e-01
  2.329270e-01   6.202292e+01   3.029006e-01
  2.332260e-01   6.163660e+01   3.035034e-01
  2.335250e-01   6.160444e+01   3.027072e-01
  2.338240e-01   6.194456e+01   3.047428e-01
  2.341230e-01   6.177121e+01   2.998320e-01
  2.344220e-01   6.180170e+01   3.029532e-01
  2.347210e-01   6.185113e+01   3.029553e-01
  2.350200e-01   6.187472e+01   3.021840e-01
  2.353190e-01   6.162500e+01   3.019274e-01
  2.356180e-01   6.178365e+01   2.989431e-01
  2.359170e-01   6.148176e+01   3.025246e-01
  2.362150e-01   6.170083e+01   3.010549e-01
  2.365140e-01   6.184440e+01   2.990900e-01
  2.368130e-01   6.125722e+01   2.999707e-01
  2.371120e-01   6.159220e+01   2.993972e-01
  2.374110e-01   6.119508e+01   3.009901e-01
  2.377100e-01   6.206307e+01   2.995037e-01
  2.380090e-01   6.166767e+01   2.999271e-01
  2.383080e-01   6.077708e+01   2.958197e-01
  2.386070e-01   6.154417e+01   2.992805e-01
  2.389060e-01   6.141688e+01   2.986262e-01
  2.392050e-01   6.170302e+01   2.977246e-01
  2.395040e-01   6.157848e+01   2.994792e-01
  2.398020e-01   6.131659e+01   2.967909e-01
  2.401010e-01   6.095259e+01   2.976096e-01
  2.404000e-01   6.113789e+01   2.952385e-01
  2.406990e-01   6.135144e+01   2.974408e-01
  2.409980e-01   6.159625e+01   2.970159e-01
  2.412970e-01   6.091183e+01   2.949146e-01
  2.415960e-01   6.142433e+01   2.970515e-01
  2.418950e-01   6.168658e+01   2.960028e-01
  2.421940e-01   6.200586e+01   2.980018e-01
  2.424930e-01   6.131044e+01   2.972280e-01
  2.427920e-01   6.092470e+01   2.925254e-01
  2.430910e-01   6.135473e+01   2.955388e-01
  2.433890e-01   6.085547e+01   2.933415e-01
  2.436880e-01   6.158976e+01   2.976775e-01
  2.439870e-01   6.099071e+01   2.926839e-01
  2.442860e-01   6.127855e+01   2.928303e-01
  2.445850e-01   6.088150e+01   2.936240e-01
  2.448840e-01   6.070951e+01   2.927706e-01
  2.451830e-01   6.144942e+01   2.961014e-01
  2.454820e-01   6.100621e+01   2.915322e-01
  2.457810e-01   6.114521e+01   2.930543e-01
  2.460800e-01   6.156896e+01   2.943963e-01
  2.463790e-01   6.163453e+01   2.935710e-01
  2.466780e-01   6.097034e+01   2.924178e-01
  2.469770e-01   6.143878e+01   2.926718e-01
  2.472750e-01   6.138761e+01   2.933080e-01
  2.475740e-01   6.108886e+01   2.935743e-01
  2.478730e-01   6.118750e+01   2.891031e-01
  2.481720e-01   6.141787e+01   2.926220e-01
  2.484710e-01   6.098237e+01   2.897719e-01
  2.487700e-01   6.141062e+01   2.939081e-01
  2.490690e-01   6.142063e+01   2.928446e-01
  2.493680e-01   6.067415e+01   2.880960e-01
  2.496670e-01   6.107401e+01   2.929925e-01
  2.499660e-01   6.100577e+01   2.898276e-01
  2.502650e-01   6.065467e+01   2.902636e-01
  2.505640e-01   6.136331e+01   2.889966e-01
  2.508620e-01   6.117915e+01   2.899225e-01
  2.511610e-01   6.055914e+01   2.907837e-01
  2.514600e-01   6.143884e+01   2.896963e-01
  2.517590e-01   6.053587e+01   2.873520e-01
  2.520580e-01   6.092890e+01   2.888047e-01
  2.523570e-01   6.066232e+01   2.884857e-01
  2.526560e-01   6.130772e+01   2.908618e-01
  2.529550e-01   6.064464e+01   2.859642e-01
  2.532540e-01   6.050844e+01   2.855411e-01
  2.535530e-01   6.056090e+01   2.854614e-01
  2.538520e-01   6.066608e+01   2.870403e-01
  2.541510e-01   6.073683e+01   2.856725e-01
  2.544490e-01   6.100171e+01   2.871122e-01
  2.547480e-01   6.058569e+01   2.864388e-01
  2.550470e-01   6.079200e+01   2.851948e-01
  2.553460e-01   6.050168e+01   2.849166e-01
  2.556450e-01   6.048311e+01   2.825758e-01
  2.559440e-01   6.051383e+01   2.855538e-01
  2.562430e-01   6.061600e+01   2.871281e-01
  2.565420e-01   6.068069e+01   2.847321e-01
  2.568410e-01   6.099452e+01   2.846639e-01
  2.571400e-01   6.044435e+01   2.837763e-01
  2.574390e-01   6.069645e+01   2.864953e-01
  2.577380e-01   6.080245e+01   2.857253e-01
  2.580360e-01   6.055986e+01   2.831508e-01
  2.583350e-01   6.081567e+01   2.862651e-01
  2.586340e-01   6.053191e+01   2.824926e-01
  2.589330e-01   6.081902e+01   2.859674e-01
  2.592320e-01   6.046204e+01   2.823295e-01
  2.595310e-01   6.070076e+01   2.838779e-01
  2.598300e-01   6.053130e+01   2.853917e-01
  2.601290e-01   6.031235e+01   2.805165e-01
  2.604280e-01   6.035459e+01   2.840664e-01
  2.607270e-01   6.050282e+01   2.806687e-01
  2.610260e-01   6.039291e+01   2.829584e-01
  2.613250e-01   6.083581e+01   2.845935e-01
  2.616240e-01   5.994596e+01   2.816134e-01
  2.619220e-01   6.044865e+01   2.828907e-01
  2.622210e-01   6.030947e+01   2.797386e-01
  2.625200e-01   6.067630e+01   2.823375e-01
  2.628190e-01   6.117543e+01   2.832014e-01
  2.631180e-01   6.024122e+01   2.792929e-01
  2.634170e-01   6.076601e+01   2.841302e-01
  2.637160e-01   6.071515e+01   2.803894e-01
  2.640150e-01   5.999728e+01   2.814387e-01
  2.643140e-01   6.026000e+01   2.789546e-01
  2.646130e-01   6.021533e+01   2.792329e-01
  2.649120e-01   6.028861e+01   2.824171e-01
  2.652110e-01   5.984459e+01   2.781815e-01
  2.655090e-01   6.056262e+01   2.806142e-01
  2.658080e-01   6.004907e+01   2.778026e-01
  2.661070e-01   5.991023e+01   2.787155e-01
  2.664060e-01   6.078746e+01   2.804603e-01
  2.667050e-01   5.988170e+01   2.786492e-01
  2.670040e-01   6.012598e+01   2.790256e-01
  2.673030e-01   5.946162e+01   2.766285e-01
  2.676020e-01   5.983051e+01   2.775798e-01
  2.679010e-01   6.022734e+01   2.784040e-01
  2.682000e-01   6.023974e+01   2.773023e-01
  2.684990e-01   6.045259e+01   2.788292e-01
  2.687980e-01   6.022056e+01   2.779157e-01
  2.690960e-01   6.001787e+01   2.785839e-01
  2.693950e-01   6.049885e+01   2.767790e-01
  2.696940e-01   6.004178e+01   2.761016e-01
  2.699930e-01   5.940268e+01   2.756483e-01
  2.702920e-01   6.000613e+01   2.767641e-01
  2.705910e-01   6.014921e+01   2.775628e-01
  2.708900e-01   6.020120e+01   2.755442e-01
  2.711890e-01   5.990321e+01   2.767136e-01
  2.714880e-01   6.000021e+01   2.759134e-01
  2.717870e-01   5.999345e+01   2.763619e-01
  2.720860e-01   6.004896e+01   2.754713e-01
  2.723850e-01   6.081329e+01   2.765726e-01
  2.726840e-01   6.022244e+01   2.763311e-01
  2.729820e-01   5.993157e+01   2.754783e-01
  2.732810e-01   5.990011e+01   2.744883e-01
  2.735800e-01   6.035427e+01   2.754353e-01
  2.738790e-01   6.038778e+01   2.760629e-01
  2.741780e-01   6.029625e+01   2.763152e-01
  2.744770e-01   6.015699e+01   2.734437e-01
  2.747760e-01   6.016616e+01   2.748230e-01
  2.750750e-01   5.959986e+01   2.766675e-01
  2.753740e-01   5.943970e+01   2.807165e-01
  2.756730e-01   5.981970e+01   2.831053e-01
  2.759720e-01   5.994536e+01   2.821060e-01
  2.762710e-01   5.971088e+01   2.855934e-01
  2.765690e-01   5.983307e+01   2.851652e-01
  2.768680e-01   6.005727e+01   2.884071e-01
  2.771670e-01   5.978533e+01   2.853593e-01
  2.774660e-01   6.025932e+01   2.873175e-01
  2.777650e-01   5.976509e+01   2.896206e-01
  2.780640e-01   6.023359e+01   2.893606e-01
  2.783630e-01   5.971418e+01   2.885349e-01
  2.786620e-01   5.968932e+01   2.901920e-01
  2.789610e-01   6.037630e+01   2.919661e-01
  2.792600e-01   5.959641e+01   2.929322e-01
  2.795590e-01   5.961057e+01   2.872273e-01
  2.798580e-01   5.981807e+01   2.922548e-01
  2.801560e-01   5.980303e+01   2.917777e-01
  2.804550e-01   5.998072e+01   2.930950e-01
  2.807540e-01   5.937328e+01   2.929416e-01
  2.810530e-01   6.012048e+01   2.920019e-01
  2.813520e-01   5.995159e+01   2.954966e-01
  2.816510e-01   5.978032e+01   2.940565e-01
  2.819500e-01   5.961620e+01   2.937650e-01
  2.822490e-01   5.917759e+01   2.926823e-01
  2.825480e-01   6.031592e+01   2.950325e-01
  2.828470e-01   6.033680e+01   2.985215e-01
  2.831460e-01   5.952840e+01   2.950206e-01
  2.834450e-01   6.014193e+01   2.949445e-01
  2.837430e-01   5.978810e+01   2.957778e-01
  2.840420e-01   5.947118e+01   2.966042e-01
  2.843410e-01   5.943367e+01   3.029808e-01
  2.846400e-01   6.000450e+01   3.065686e-01
  2.849390e-01   5.951068e+01   3.131881e-01
  2.852380e-01   5.919680e+01   3.152604e-01
  2.855370e-01   5.991923e+01   3.203229e-01
  2.858360e-01   5.937762e+01   3.209132e-01
  2.861350e-01   5.924480e+01   3.233850e-01
  2.864340e-01   5.923476e+01   3.281415e-01
  2.867330e-01   5.957817e+01   3.281461e-01
  2.870320e-01   5.922288e+01   3.327811e-01
  2.873310e-01   5.943726e+01   3.302937e-01
  2.876290e-01   5.952264e+01   3.357881e-01
  2.879280e-01   5.914402e+01   3.377784e-01
  2.882270e-01   5.902277e+01   3.337071e-01
  2.885260e-01   5.924951e+01   3.384250e-01
  2.888250e-01   5.906545e+01   3.370385e-01
  2.891240e-01   5.949359e+01   3.433605e-01
  2.894230e-01   5.965698e+01   3.469368e-01
  2.897220e-01   5.910776e+01   3.371592e-01
  2.900210e-01   5.924813e+01   3.464862e-01
  2.903200e-01   5.940486e+01   3.449169e-01
  2.906190e-01   5.882677e+01   3.469293e-01
  2.909180e-01   5.939986e+01   3.495622e-01
  2.912160e-01   5.890176e+01   3.443664e-01
  2.915150e-01   5.912569e+01   3.563988e-01
  2.918140e-01   5.952440e+01   3.493587e-01
  2.921130e-01   5.921996e+01   3.517218e-01
  2.924120e-01   5.873509e+01   3.528222e-01
  2.927110e-01   5.910530e+01   3.529445e-01
  2.930100e-01   5.919603e+01   3.624232e-01
  2.933090e-01   5.937275e+01   3.571426e-01
  2.936080e-01   5.858037e+01   3.523572e-01
  2.939070e-01   5.911563e+01   3.596531e-01
  2.942060e-01   5.824351e+01   3.576117e-01
  2.945050e-01   5.935194e+01   3.685674e-01
  2.948030e-01   5.902688e+01   3.579359e-01
  2.951020e-01   5.906892e+01   3.635303e-01
  2.954010e-01   5.946862e+01   3.664972e-01
  2.957000e-01   5.878596e+01   3.661415e-01
  2.959990e-01   5.853755e+01   3.649272e-01
  2.962980e-01   5.853274e+01   3.655727e-01
  2.965970e-01   5.888985e+01   3.702812e-01
  2.968960e-01   5.875230e+01   3.696210e-01
  2.971950e-01   5.910610e+01   3.691464e-01
  2.974940e-01   5.911162e+01   3.678204e-01
  2.977930e-01   5.806266e+01   3.678981e-01
  2.980920e-01   5.878785e+01   3.704169e-01
  2.983900e-01   5.852753e+01   3.725979e-01
  2.986890e-01   5.895839e+01   3.698141e-01
  2.989880e-01   5.820780e+01   3.713459e-01
  2.992870e-01   5.872009e+01   3.739147e-01
  2.995860e-01   5.893333e+01   3.767343e-01
  2.998850e-01   5.915343e+01   3.752919e-01
  3.001840e-01   5.872155e+01   3.762965e-01
  3.004830e-01   5.857364e+01   3.807096e-01
  3.007820e-01   5.877521e+01   3.798754e-01
  3.010810e-01   5.831533e+01   3.757122e-01
  3.013800e-01   5.911958e+01   3.839906e-01
  3.016790e-01   5.842469e+01   3.807239e-01
  3.019780e-01   5.837262e+01   3.825678e-01
  3.022760e-01   5.887154e+01   3.859952e-01
  3.025750e-01   5.843303e+01   3.825121e-01
  3.028740e-01   5.852338e+01   3.882453e-01
  3.031730e-01   5.857519e+01   3.865781e-01
  3.034720e-01   5.872927e+01   3.886629e-01
  3.037710e-01   5.857241e+01   3.878798e-01
  3.040700e-01   5.853579e+01   3.896157e-01
  3.043690e-01   5.926164e+01   3.966763e-01
  3.046680e-01   5.868754e+01   3.933715e-01
  3.049670e-01   5.865242e+01   3.897364e-01
  3.052660e-01   5.823038e+01   3.951570e-01
  3.055650e-01   5.867237e+01   3.952548e-01
  3.058630e-01   5.848269e+01   4.000038e-01
  3.061620e-01   5.860580e+01   3.930974e-01
  3.064610e-01   5.837321e+01   3.973358e-01
  3.067600e-01   5.898781e+01   4.055606e-01
  3.070590e-01   5.916565e+01   4.000237e-01
  3.073580e-01   5.839947e+01   4.035330e-01
  3.076570e-01   5.876447e+01   3.975294e-01
  3.079560e-01   5.841425e+01   4.026942e-01
  3.082550e-01   5.863079e+01   4.034398e-01
  3.085540e-01   5.842840e+01   4.024475e-01
  3.088530e-01   5.888441e+01   4.091465e-01
  3.091520e-01   5.787444e+01   3.996571e-01
  3.094500e-01   5.817352e+01   4.094494e-01
  3.097490e-01   5.837734e+01   4.083031e-01
  3.100480e-01   5.896871e+01   4.073012e-01
  3.103470e-01   5.723251e+01   4.124604e-01
  3.106460e-01   5.814648e+01   4.035518e-01
  3.109450e-01   5.849599e+01   4.166610e-01
  3.112440e-01   5.871482e+01   4.104125e-01
  3.115430e-01   5.772828e+01   4.123028e-01
  3.118420e-01   5.850345e+01   4.196627e-01
  3.121410e-01   5.829947e+01   4.124148e-01
  3.124400e-01   5.876007e+01   4.215903e-01
  3.127390e-01   5.822947e+01   4.137666e-01
  3.130380e-01   5.811476e+01   4.223207e-01
  3.133360e-01   5.883339e+01   4.225298e-01
  3.136350e-01   5.884779e+01   4.219049e-01
  3.139340e-01   5.778046e+01   4.242146e-01
  3.142330e-01   5.746425e+01   4.165826e-01
  3.145320e-01   5.778743e+01   4.281373e-01
  3.148310e-01   5.827109e+01   4.249630e-01
  3.151300e-01   5.934651e+01   4.288665e-01
  3.154290e-01   5.872634e+01   4.316014e-01
  3.157280e-01   5.804554e+01   4.262412e-01
  3.160270e-01   5.829668e+01   4.355353e-01
  3.163260e-01   5.886872e+01   4.292530e-01
  3.166250e-01   5.771098e+01   4.333419e-01
  3.169230e-01   5.873441e+01   4.345574e-01
  3.172220e-01   5.789234e+01   4.362808e-01
  3.175210e-01   5.810036e+01   4.366843e-01
  3.178200e-01   5.897484e+01   4.369346e-01
  3.181190e-01   5.820285e+01   4.420867e-01
  3.184180e-01   5.819811e+01   4.374314e-01
  3.187170e-01   5.792795e+01   4.442087e-01
  3.190160e-01   5.862274e+01   4.456618e-01
  3.193150e-01   5.807646e+01   4.369740e-01
  3.196140e-01   5.842229e+01   4.497617e-01
  3.199130e-01   5.751590e+01   4.398608e-01
  3.202120e-01   5.773005e+01   4.479102e-01
  3.205100e-01   5.697450e+01   4.437477e-01
  3.208090e-01   5.778488e+01   4.436598e-01
  3.211080e-01   5.932265e+01   4.565713e-01
  3.214070e-01   5.850738e+01   4.456226e-01
  3.217060e-01   5.798148e+01   4.509618e-01
  3.220050e-01   5.759130e+01   4.465515e-01
  3.223040e-01   5.813918e+01   4.466302e-01
  3.226030e-01   5.807545e+01   4.577413e-01
  3.229020e-01   5.771615e+01   4.410184e-01
  3.232010e-01   5.854528e+01   4.565498e-01
  3.235000e-01   5.864062e+01   4.518443e-01
  3.237990e-01   5.817823e+01   4.534118e-01
  3.240970e-01   5.834718e+01   4.610157e-01
  3.243960e-01   5.810959e+01   4.506244e-01
  3.246950e-01   5.842960e+01   4.631294e-01
  3.249940e-01   5.768006e+01   4.523126e-01
  3.252930e-01   5.828706e+01   4.621156e-01
  3.255920e-01   5.895796e+01   4.674935e-01
  3.258910e-01   5.869669e+01   4.619496e-01
  3.261900e-01   5.822320e+01   4.673285e-01
  3.264890e-01   5.818447e+01   4.617088e-01
  3.267880e-01   5.764938e+01   4.631855e-01
  3.270870e-01   5.800130e+01   4.725716e-01
  3.273860e-01   5.810593e+01   4.673214e-01
  3.276850e-01   5.795510e+01   4.723833e-01
  3.279830e-01   5.791087e+01   4.651513e-01
  3.282820e-01   5.866804e+01   4.777186e-01
  3.285810e-01   5.882572e+01   4.764036e-01
  3.288800e-01   5.808914e+01   4.768298e-01
  3.291790e-01   5.759702e+01   4.709217e-01
  3.294780e-01   5.744211e+01   4.776405e-01
  3.297770e-01   5.672734e+01   4.771723e-01
  3.300760e-01   5.809879e+01   4.778598e-01
  3.303750e-01   5.793236e+01   4.847939e-01
  3.306740e-01   5.812430e+01   4.789615e-01
  3.309730e-01   5.837256e+01   4.887343e-01
  3.312720e-01   5.766263e+01   4.894755e-01
  3.315700e-01   5.735614e+01   4.793011e-01
  3.318690e-01   5.752129e+01   4.926798e-01
  3.321680e-01   5.735218e+01   4.808150e-01
  3.324670e-01   5.793607e+01   4.955604e-01
  3.327660e-01   5.813213e+01   4.936388e-01
  3.330650e-01   5.816889e+01   4.943432e-01
  3.333640e-01   5.676299e+01   4.961110e-01
  3.336630e-01   5.742268e+01   4.873861e-01
  3.339620e-01   5.800488e+01   5.044093e-01
  3.342610e-01   5.826440e+01   4.986425e-01
  3.345600e-01   5.755165e+01   5.006953e-01
  3.348590e-01   5.755903e+01   5.096115e-01
  3.351570e-01   5.723667e+01   4.925601e-01
  3.354560e-01   5.791002e+01   5.148626e-01
  3.357550e-01   5.751265e+01   4.965373e-01
  3.360540e-01   5.834677e+01   5.149336e-01
  3.363530e-01   5.764658e+01   5.180996e-01
  3.366520e-01   5.824174e+01   5.054381e-01
  3.369510e-01   5.675826e+01   5.205428e-01
  3.372500e-01   5.793933e+01   5.023789e-01
  3.375490e-01   5.738643e+01   5.207917e-01
  3.378480e-01   5.824080e+01   5.220504e-01
  3.381470e-01   5.790734e+01   5.192700e-01
  3.384460e-01   5.803129e+01   5.338143e-01
  3.387450e-01   5.742989e+01   5.096480e-01
  3.390430e-01   5.748802e+01   5.285710e-01
  3.393420e-01   5.780727e+01   5.273323e-01
  3.396410e-01   5.791615e+01   5.285016e-01
  3.399400e-01   5.809996e+01   5.448495e-01
  3.402390e-01   5.763275e+01   5.167661e-01
  3.405380e-01   5.733198e+01   5.383344e-01
  3.408370e-01   5.701974e+01   5.291414e-01
  3.411360e-01   5.775010e+01   5.360114e-01
  3.414350e-01   5.826347e+01   5.456156e-01
  3.417340e-01   5.776723e+01   5.353869e-01
  3.420330e-01   5.832670e+01   5.542120e-01
  3.423320e-01   5.805855e+01   5.374410e-01
  3.426300e-01   5.816994e+01   5.526975e-01
  3.429290e-01   5.765795e+01   5.479813e-01
  3.432280e-01   5.767088e+01   5.457921e-01
  3.435270e-01   5.754447e+01   5.639988e-01
  3.438260e-01   5.723506e+01   5.400495e-01
  3.441250e-01   5.780807e+01   5.620121e-01
  3.444240e-01   5.792076e+01   5.546022e-01
  3.447230e-01   5.786580e+01   5.590703e-01
  3.450220e-01   5.817256e+01   5.721092e-01
  3.453210e-01   5.740034e+01   5.521050e-01
  3.456200e-01   5.704757e+01   5.716774e-01
  3.459190e-01   5.802663e+01   5.630735e-01
  3.462170e-01   5.806647e+01   5.741562e-01
  3.465160e-01   5.770017e+01   5.714849e-01
  3.468150e-01   5.826721e+01   5.734283e-01
  3.471140e-01   5.807670e+01   5.875933e-01
  3.474130e-01   5.786310e+01   5.705854e-01
  3.477120e-01   5.813615e+01   5.878940e-01
  3.480110e-01   5.733771e+01   5.775212e-01
  3.483100e-01   5.693771e+01   5.772822e-01
  3.486090e-01   5.744194e+01   5.947505e-01
  3.489080e-01   5.790345e+01   5.821574e-01
  3.492070e-01   5.783972e+01   5.977806e-01
  3.495060e-01   5.746436e+01   5.844875e-01
  3.498040e-01   5.647356e+01   5.916463e-01
  3.501030e-01   5.738070e+01   5.973593e-01
  3.504020e-01   5.662232e+01   5.924250e-01
  3.507010e-01   5.751438e+01   6.112673e-01
  3.510000e-01   5.752029e+01   5.922692e-01
  3.512990e-01   5.717655e+01   6.094695e-01
  3.515980e-01   5.804940e+01   6.058327e-01
  3.518970e-01   5.711190e+01   6.144263e-01
  3.521960e-01   5.705531e+01   6.228954e-01
  3.524950e-01   5.810167e+01   6.050944e-01
  3.527940e-01   5.685966e+01   6.252090e-01
  3.530930e-01   5.694998e+01   6.093085e-01
  3.533920e-01   5.718792e+01   6.258742e-01
  3.536900e-01   5.741216e+01   6.293846e-01
  3.539890e-01   5.782094e+01   6.281916e-01
  3.542880e-01   5.728818e+01   6.405013e-01
  3.545870e-01   5.695987e+01   6.136079e-01
  3.548860e-01   5.735963e+01   6.372898e-01
  3.551850e-01   5.676307e+01   6.224185e-01
  3.554840e-01   5.756496e+01   6.384295e-01
  3.557830e-01   5.783533e+01   6.423373e-01
  3.560820e-01   5.728112e+01   6.174987e-01
  3.563810e-01   5.736915e+01   6.385397e-01
  3.566800e-01   5.796208e+01   6.266995e-01
  3.569790e-01   5.638337e+01   6.378438e-01
  3.572770e-01   5.856267e+01   6.488167e-01
  3.575760e-01   5.656326e+01   6.114679e-01
  3.578750e-01   5.706789e+01   6.543123e-01
  3.581740e-01   5.707833e+01   6.252742e-01
  3.584730e-01   5.636270e+01   6.502571e-01
  3.587720e-01   5.718611e+01   6.435977e-01
  3.590710e-01   5.773271e+01   6.454309e-01
  3.593700e-01   5.887810e+01   6.768045e-01
  3.596690e-01   5.690791e+01   6.371664e-01
  3.599680e-01   5.627782e+01   6.630563e-01
  3.602670e-01   5.746408e+01   6.527060e-01
  3.605660e-01   5.844243e+01   6.742958e-01
  3.608640e-01   5.777922e+01   6.876529e-01
  3.611630e-01   5.764216e+01   6.511680e-01
  3.614620e-01   5.759422e+01   6.910532e-01
  3.617610e-01   5.780656e+01   6.665159e-01
  3.620600e-01   5.711805e+01   6.851920e-01
  3.623590e-01   5.797835e+01   6.873507e-01
  3.626580e-01   5.561521e+01   6.731972e-01
  3.629570e-01   5.750587e+01   7.029658e-01
  3.632560e-01   5.808591e+01   6.764244e-01
  3.635550e-01   5.591649e+01   7.044815e-01
  3.638540e-01   5.689253e+01   6.929359e-01
  3.641530e-01   5.810965e+01   7.050460e-01
  3.644510e-01   5.737651e+01   7.309851e-01
  3.647500e-01   5.778384e+01   6.891738e-01
  3.650490e-01   5.640021e+01   7.229608e-01
  3.653480e-01   5.841145e+01   7.183425e-01
  3.656470e-01   5.879576e+01   7.292716e-01
  3.659460e-01   5.722391e+01   7.410459e-01
  3.662450e-01   5.689995e+01   7.073367e-01
  3.665440e-01   5.780133e+01   7.623940e-01
  3.668430e-01   5.711140e+01   7.170364e-01
  3.671420e-01   5.751852e+01   7.506105e-01
  3.674410e-01   5.709722e+01   7.383535e-01
  3.677400e-01   5.954611e+01   7.677140e-01
  3.680390e-01   5.709980e+01   7.809445e-01
  3.683370e-01   5.805363e+01   7.371035e-01
  3.686360e-01   5.793734e+01   7.779102e-01
  3.689350e-01   5.711540e+01   7.558492e-01
  3.692340e-01   5.591262e+01   7.684540e-01
  3.695330e-01   5.772281e+01   8.083603e-01
  3.698320e-01   5.700084e+01   7.491685e-01
  3.701310e-01   5.742139e+01   8.086717e-01
  3.704300e-01   5.799630e+01   7.740411e-01
  3.707290e-01   5.844540e+01   8.183190e-01
  3.710280e-01   5.816431e+01   8.114458e-01
  3.713270e-01   5.703404e+01   7.917577e-01
  3.716260e-01   5.746903e+01   8.426761e-01
  3.719240e-01   5.680172e+01   7.833416e-01
  3.722230e-01   5.574516e+01   8.326668e-01
  3.725220e-01   5.832745e+01   8.224929e-01
  3.728210e-01   5.586699e+01   8.228199e-01
  3.731200e-01   5.819778e+01   8.896830e-01
  3.734190e-01   5.683982e+01   8.021537e-01
  3.737180e-01   5.729595e+01   8.796044e-01
  3.740170e-01   5.660761e+01   8.229971e-01
  3.743160e-01   5.713997e+01   8.847487e-01
  3.746150e-01   5.782259e+01   8.836377e-01
  3.749140e-01   5.735832e+01   8.588732e-01
  3.752130e-01   5.678914e+01   9.158348e-01
  3.755110e-01   5.598719e+01   8.456740e-01
  3.758100e-01   5.711407e+01   9.184511e-01
  3.761090e-01   5.635387e+01   8.850787e-01
  3.764080e-01   5.725753e+01   9.160326e-01
  3.767070e-01   5.570595e+01   9.447117e-01
  3.770060e-01   5.701237e+01   8.774250e-01
  3.773050e-01   5.665010e+01   9.608616e-01
  3.776040e-01   5.747448e+01   9.249646e-01
  3.779030e-01   5.771615e+01   9.575571e-01
  3.782020e-01   5.593685e+01   1.018212e+00
  3.785010e-01   5.715928e+01   9.047860e-01
  3.788000e-01   5.697226e+01   1.022592e+00
  3.790990e-01   5.773086e+01   9.497314e-01
  3.793970e-01   5.754352e+01   1.017872e+00
  3.796960e-01   5.669746e+01   1.005584e+00
  3.799950e-01   5.803865e+01   9.987385e-01
  3.802940e-01   5.650288e+01   1.095544e+00
  3.805930e-01   5.679609e+01   9.579784e-01
  3.808920e-01   5.628563e+01   1.099631e+00
  3.811910e-01   5.618301e+01   1.015485e+00
  3.814900e-01   5.846351e+01   1.090160e+00
  3.817890e-01   5.785445e+01   1.184160e+00
  3.820880e-01   5.580505e+01   9.883581e-01
  3.823870e-01   5.507031e+01   1.162794e+00
  3.826860e-01   5.703668e+01   1.038405e+00
  3.829840e-01   5.720070e+01   1.208855e+00
  3.832830e-01   5.606178e+01   1.143880e+00
  3.835820e-01   5.667081e+01   1.122690e+00
  3.838810e-01   5.824438e+01   1.272512e+00
  3.841800e-01   6.003998e+01   1.142221e+00
  3.844790e-01   5.606631e+01   1.257775e+00
  3.847780e-01   5.564885e+01   1.161369e+00
  3.850770e-01   5.674394e+01   1.274903e+00
  3.853760e-01   5.420548e+01   1.329221e+00
  3.856750e-01   5.562462e+01   1.161116e+00
  3.859740e-01   5.749175e+01   1.393151e+00
  3.862730e-01   5.774395e+01   1.267034e+00
  3.865710e-01   5.691785e+01   1.386180e+00
  3.868700e-01   5.612013e+01   1.401690e+00
  3.871690e-01   5.693224e+01   1.328323e+00
  3.874680e-01   5.577004e+01   1.513948e+00
  3.877670e-01   5.617057e+01   1.341584e+00
  3.880660e-01   5.611377e+01   1.552737e+00
  3.883650e-01   5.926170e+01   1.512093e+00
  3.886640e-01   5.486680e+01   1.518232e+00
  3.889630e-01   5.636704e+01   1.674597e+00
  3.892620e-01   5.562926e+01   1.495864e+00
  3.895610e-01   5.592758e+01   1.713765e+00
  3.898600e-01   5.477503e+01   1.650779e+00
  3.901580e-01   5.833573e+01   1.775100e+00
  3.904570e-01   5.624267e+01   1.948693e+00
  3.907560e-01   5.818569e+01   1.748020e+00
  3.910550e-01   5.986614e+01   2.047379e+00
  3.913540e-01   5.846577e+01   2.023291e+00
  3.916530e-01   6.168663e+01   2.078276e+00
  3.919520e-01   6.026000e+01   2.668358e+00
  3.922510e-01   5.783560e+01   2.012358e+00
  3.925500e-01   5.583306e+01   2.652709e+00
  3.928490e-01   5.324936e+01   2.364887e+00
  3.931480e-01   5.923597e+01   2.732352e+00
  3.934470e-01   0.000000e+00   0.000000e+00
  3.937460e-01   5.381651e+01   2.604364e+00
creator: radaver
creator-version: 3725
header-file: /nas_data/SAXS_data/20151104Workshop/header/JH1_0075.txt
image-file: /nas_data/Pilatus1M/20151104_Workshop/JH1_0075.tif
angular-axis-file: /nas_data/SAXS_data/20151104Workshop/q20151029.dat
beamstop-mask-file: /nas_data/SAXS_data/20151104Workshop/fit2d20151031.msk
detector-response-file: none
beam-center-x: 949.7700
beam-center-y: 918.8000
unit-time: 1.0000
channel-first: 10
channel-last: 1315
Exposure time [s]: 1.093964
Transmitted Beam: 0.483524
Incident Beam: 0.483524
Code: JH1
Concentration [mg/ml]: 1
Run Number: 0075
