# Supplementary material for: SAXS analysis of a soluble cytosolic NgBR construct including extracellular and transmembrane domains
Source: PLoS One. 2018 Jan 18;13(1):e0191371. doi: 10.1371/journal.pone.0191371 (PMC5773207; doi:10.1371/journal.pone.0191371)
Supplement: S1 File — (ZIP) [file pone.0191371.s001.zip › JH1_0076.dat]

Sample:   c= 1.0000 mg/ml  Code: JH1
  3.656810e-03   2.264375e+04   4.136791e+01
  3.955720e-03   2.193864e+04   2.796575e+01
  4.254640e-03   1.907788e+04   2.336967e+01
  4.553560e-03   1.542151e+04   2.025787e+01
  4.852480e-03   1.248445e+04   1.706482e+01
  5.151400e-03   1.052903e+04   1.548155e+01
  5.450320e-03   8.716873e+03   1.337969e+01
  5.749240e-03   7.423040e+03   1.196292e+01
  6.048150e-03   6.337531e+03   1.083476e+01
  6.347070e-03   5.481003e+03   9.573049e+00
  6.645990e-03   4.796833e+03   8.916293e+00
  6.944910e-03   4.231424e+03   8.062137e+00
  7.243830e-03   3.767637e+03   7.371542e+00
  7.542750e-03   3.347706e+03   6.922233e+00
  7.841670e-03   3.015780e+03   6.204809e+00
  8.140580e-03   2.738496e+03   5.994243e+00
  8.439500e-03   2.495771e+03   5.515641e+00
  8.738420e-03   2.281460e+03   5.223209e+00
  9.037340e-03   2.100542e+03   4.845981e+00
  9.336260e-03   1.936980e+03   4.573019e+00
  9.635180e-03   1.790916e+03   4.384709e+00
  9.934100e-03   1.654191e+03   4.077307e+00
  1.023300e-02   1.508769e+03   3.990656e+00
  1.053190e-02   1.400051e+03   3.899032e+00
  1.083090e-02   1.297493e+03   3.753507e+00
  1.112980e-02   1.188099e+03   3.561222e+00
  1.142870e-02   1.108886e+03   3.421183e+00
  1.172760e-02   1.023991e+03   3.278470e+00
  1.202650e-02   9.482592e+02   3.146181e+00
  1.232540e-02   8.814311e+02   3.016672e+00
  1.262440e-02   8.182699e+02   2.852535e+00
  1.292330e-02   7.668755e+02   2.718904e+00
  1.322220e-02   7.084301e+02   2.613244e+00
  1.352110e-02   6.638614e+02   2.504282e+00
  1.382000e-02   6.128162e+02   2.382372e+00
  1.411900e-02   5.766456e+02   2.299749e+00
  1.441790e-02   5.376140e+02   2.204558e+00
  1.471680e-02   5.042133e+02   2.124836e+00
  1.501570e-02   4.706012e+02   2.010364e+00
  1.531460e-02   4.447018e+02   1.945438e+00
  1.561350e-02   4.168790e+02   1.850549e+00
  1.591250e-02   3.913939e+02   1.808891e+00
  1.621140e-02   3.677990e+02   1.723284e+00
  1.651030e-02   3.488789e+02   1.660725e+00
  1.680920e-02   3.317638e+02   1.619478e+00
  1.710810e-02   3.119935e+02   1.573779e+00
  1.740710e-02   2.970874e+02   1.513626e+00
  1.770600e-02   2.788722e+02   1.451751e+00
  1.800490e-02   2.688645e+02   1.414195e+00
  1.830380e-02   2.546126e+02   1.387169e+00
  1.860270e-02   2.426470e+02   1.327884e+00
  1.890170e-02   2.312817e+02   1.296413e+00
  1.920060e-02   2.233031e+02   1.261781e+00
  1.949950e-02   2.131788e+02   1.247043e+00
  1.979840e-02   2.061459e+02   1.203291e+00
  2.009730e-02   1.973954e+02   1.164559e+00
  2.039620e-02   1.886092e+02   1.136283e+00
  2.069520e-02   1.809131e+02   1.106859e+00
  2.099410e-02   1.768664e+02   1.102341e+00
  2.129300e-02   1.689104e+02   1.049032e+00
  2.159190e-02   1.645642e+02   1.071131e+00
  2.189080e-02   1.571850e+02   1.052683e+00
  2.218980e-02   1.528719e+02   1.056023e+00
  2.248870e-02   1.477040e+02   1.056539e+00
  2.278760e-02   1.434075e+02   1.030802e+00
  2.308650e-02   1.386095e+02   1.044601e+00
  2.338540e-02   1.352042e+02   1.029547e+00
  2.368430e-02   1.323547e+02   1.000136e+00
  2.398330e-02   1.281852e+02   1.006652e+00
  2.428220e-02   1.255908e+02   9.742453e-01
  2.458110e-02   1.228015e+02   9.957571e-01
  2.488000e-02   1.202012e+02   9.588824e-01
  2.517890e-02   1.169622e+02   9.345919e-01
  2.547790e-02   1.140693e+02   9.360010e-01
  2.577680e-02   1.117076e+02   9.188208e-01
  2.607570e-02   1.099987e+02   9.191485e-01
  2.637460e-02   1.089264e+02   9.073109e-01
  2.667350e-02   1.062362e+02   8.736106e-01
  2.697250e-02   1.051574e+02   8.423651e-01
  2.727140e-02   1.029524e+02   8.025538e-01
  2.757030e-02   1.011853e+02   7.969571e-01
  2.786920e-02   9.980580e+01   7.824597e-01
  2.816810e-02   9.814667e+01   7.636312e-01
  2.846700e-02   9.665387e+01   7.484457e-01
  2.876600e-02   9.455943e+01   7.313725e-01
  2.906490e-02   9.522012e+01   7.361304e-01
  2.936380e-02   9.315700e+01   7.226904e-01
  2.966270e-02   9.307674e+01   7.170790e-01
  2.996160e-02   8.892822e+01   7.019434e-01
  3.026060e-02   9.103905e+01   6.990400e-01
  3.055950e-02   8.996224e+01   6.939086e-01
  3.085840e-02   8.732006e+01   6.807560e-01
  3.115730e-02   8.801135e+01   6.805838e-01
  3.145620e-02   8.680816e+01   6.694208e-01
  3.175510e-02   8.561894e+01   6.666436e-01
  3.205410e-02   8.538655e+01   6.621102e-01
  3.235300e-02   8.438544e+01   6.555507e-01
  3.265190e-02   8.344182e+01   6.399131e-01
  3.295080e-02   8.359008e+01   6.446812e-01
  3.324970e-02   8.292437e+01   6.412658e-01
  3.354870e-02   8.193884e+01   6.357772e-01
  3.384760e-02   8.119025e+01   6.255591e-01
  3.414650e-02   8.002385e+01   6.210494e-01
  3.444540e-02   8.061035e+01   6.147554e-01
  3.474430e-02   7.994551e+01   6.176023e-01
  3.504330e-02   7.981460e+01   6.094494e-01
  3.534220e-02   7.955449e+01   6.092062e-01
  3.564110e-02   7.828821e+01   6.035936e-01
  3.594000e-02   7.699441e+01   5.871280e-01
  3.623890e-02   7.753861e+01   5.992229e-01
  3.653780e-02   7.728040e+01   5.820436e-01
  3.683680e-02   7.728457e+01   5.896322e-01
  3.713570e-02   7.598999e+01   5.853702e-01
  3.743460e-02   7.598094e+01   5.757949e-01
  3.773350e-02   7.649806e+01   5.770850e-01
  3.803240e-02   7.428817e+01   5.822629e-01
  3.833140e-02   7.494853e+01   5.987458e-01
  3.863030e-02   7.524955e+01   6.092731e-01
  3.892920e-02   7.424521e+01   6.036196e-01
  3.922810e-02   7.440293e+01   6.066285e-01
  3.952700e-02   7.441319e+01   6.027385e-01
  3.982600e-02   7.345461e+01   6.075403e-01
  4.012490e-02   7.365167e+01   5.988732e-01
  4.042380e-02   7.469042e+01   6.110068e-01
  4.072270e-02   7.306588e+01   6.019415e-01
  4.102160e-02   7.302794e+01   6.009970e-01
  4.132050e-02   7.312539e+01   6.021866e-01
  4.161950e-02   7.279207e+01   5.946024e-01
  4.191840e-02   7.318225e+01   6.040081e-01
  4.221730e-02   7.201980e+01   5.914399e-01
  4.251620e-02   7.218522e+01   5.998795e-01
  4.281510e-02   7.237141e+01   5.913636e-01
  4.311410e-02   7.082747e+01   5.857712e-01
  4.341300e-02   7.113069e+01   5.900575e-01
  4.371190e-02   7.014561e+01   5.844453e-01
  4.401080e-02   7.036473e+01   5.853574e-01
  4.430970e-02   7.136959e+01   5.850163e-01
  4.460860e-02   7.148388e+01   5.862290e-01
  4.490760e-02   6.976203e+01   5.806048e-01
  4.520650e-02   6.977850e+01   5.762687e-01
  4.550540e-02   7.055121e+01   5.823921e-01
  4.580430e-02   6.974955e+01   5.768761e-01
  4.610320e-02   6.986921e+01   5.744767e-01
  4.640220e-02   6.896711e+01   5.750854e-01
  4.670110e-02   6.978600e+01   5.698763e-01
  4.700000e-02   6.907248e+01   5.690619e-01
  4.729890e-02   6.862695e+01   5.693467e-01
  4.759780e-02   6.822022e+01   5.669488e-01
  4.789680e-02   6.895766e+01   5.664841e-01
  4.819570e-02   6.762768e+01   5.603050e-01
  4.849460e-02   6.789135e+01   5.634768e-01
  4.879350e-02   6.741833e+01   5.553585e-01
  4.909240e-02   6.790952e+01   5.649523e-01
  4.939130e-02   6.853538e+01   5.579178e-01
  4.969030e-02   6.830583e+01   5.590020e-01
  4.998920e-02   6.745628e+01   5.548435e-01
  5.028810e-02   6.836197e+01   5.565430e-01
  5.058700e-02   6.699708e+01   5.549662e-01
  5.088590e-02   6.809764e+01   5.502132e-01
  5.118490e-02   6.755212e+01   5.552375e-01
  5.148380e-02   6.748426e+01   5.522968e-01
  5.178270e-02   6.791633e+01   5.469126e-01
  5.208160e-02   6.839550e+01   5.546877e-01
  5.238050e-02   6.681969e+01   5.424792e-01
  5.267940e-02   6.735611e+01   5.524334e-01
  5.297840e-02   6.761591e+01   5.463388e-01
  5.327730e-02   6.686300e+01   5.407674e-01
  5.357620e-02   6.726451e+01   5.442818e-01
  5.387510e-02   6.684220e+01   5.394361e-01
  5.417400e-02   6.693544e+01   5.448572e-01
  5.447300e-02   6.729027e+01   5.381500e-01
  5.477190e-02   6.578668e+01   5.333198e-01
  5.507080e-02   6.773659e+01   5.411659e-01
  5.536970e-02   6.651900e+01   5.344486e-01
  5.566860e-02   6.692056e+01   5.397522e-01
  5.596760e-02   6.671123e+01   5.328040e-01
  5.626650e-02   6.645030e+01   5.341726e-01
  5.656540e-02   6.529657e+01   5.277191e-01
  5.686430e-02   6.606498e+01   5.278446e-01
  5.716320e-02   6.571624e+01   5.229593e-01
  5.746210e-02   6.668020e+01   5.320812e-01
  5.776110e-02   6.647449e+01   5.330597e-01
  5.806000e-02   6.584649e+01   5.223281e-01
  5.835890e-02   6.600782e+01   5.235419e-01
  5.865780e-02   6.572572e+01   5.195750e-01
  5.895670e-02   6.496817e+01   5.263904e-01
  5.925570e-02   6.612417e+01   5.188963e-01
  5.955460e-02   6.588998e+01   5.248074e-01
  5.985350e-02   6.648987e+01   5.197694e-01
  6.015240e-02   6.649630e+01   5.214795e-01
  6.045130e-02   6.651759e+01   5.221283e-01
  6.075020e-02   6.545289e+01   5.129499e-01
  6.104920e-02   6.656896e+01   5.212005e-01
  6.134810e-02   6.567430e+01   5.182463e-01
  6.164700e-02   6.680161e+01   5.143914e-01
  6.194590e-02   6.566612e+01   5.182140e-01
  6.224480e-02   6.614389e+01   5.086637e-01
  6.254380e-02   6.489428e+01   5.123942e-01
  6.284270e-02   6.537086e+01   5.159321e-01
  6.314160e-02   6.575192e+01   5.050672e-01
  6.344050e-02   6.645978e+01   5.152386e-01
  6.373940e-02   6.639871e+01   5.065063e-01
  6.403840e-02   6.545062e+01   5.107721e-01
  6.433730e-02   6.627268e+01   5.086324e-01
  6.463620e-02   6.513747e+01   5.001409e-01
  6.493510e-02   6.517754e+01   5.113261e-01
  6.523400e-02   6.597432e+01   5.038557e-01
  6.553290e-02   6.530407e+01   5.038618e-01
  6.583190e-02   6.466687e+01   4.993469e-01
  6.613080e-02   6.553757e+01   4.981434e-01
  6.642970e-02   6.557439e+01   5.075211e-01
  6.672860e-02   6.485987e+01   4.940782e-01
  6.702750e-02   6.510291e+01   5.000082e-01
  6.732650e-02   6.487875e+01   4.956333e-01
  6.762540e-02   6.480681e+01   4.953584e-01
  6.792430e-02   6.548318e+01   4.999445e-01
  6.822320e-02   6.537397e+01   4.916448e-01
  6.852210e-02   6.478358e+01   4.967651e-01
  6.882110e-02   6.524353e+01   4.945531e-01
  6.912000e-02   6.471401e+01   4.920542e-01
  6.941890e-02   6.467431e+01   4.885290e-01
  6.971780e-02   6.524432e+01   4.901987e-01
  7.001670e-02   6.493038e+01   4.953343e-01
  7.031560e-02   6.540778e+01   4.903347e-01
  7.061460e-02   6.595882e+01   4.928755e-01
  7.091350e-02   6.425351e+01   4.850461e-01
  7.121240e-02   6.424247e+01   4.812879e-01
  7.151130e-02   6.480827e+01   4.895130e-01
  7.181020e-02   6.359827e+01   4.784125e-01
  7.210920e-02   6.509966e+01   4.872860e-01
  7.240810e-02   6.443567e+01   4.801818e-01
  7.270700e-02   6.401140e+01   4.846013e-01
  7.300590e-02   6.464193e+01   4.823219e-01
  7.330480e-02   6.450626e+01   4.764017e-01
  7.360370e-02   6.433261e+01   4.816254e-01
  7.390270e-02   6.543735e+01   4.802749e-01
  7.420160e-02   6.522715e+01   4.868240e-01
  7.450050e-02   6.551594e+01   4.787801e-01
  7.479940e-02   6.572363e+01   4.808760e-01
  7.509830e-02   6.495454e+01   4.821112e-01
  7.539730e-02   6.382556e+01   4.708226e-01
  7.569620e-02   6.502320e+01   4.760954e-01
  7.599510e-02   6.496283e+01   4.789774e-01
  7.629400e-02   6.466217e+01   4.717354e-01
  7.659290e-02   6.482776e+01   4.767005e-01
  7.689190e-02   6.445912e+01   4.709941e-01
  7.719080e-02   6.397790e+01   4.718180e-01
  7.748970e-02   6.425944e+01   4.694098e-01
  7.778860e-02   6.416593e+01   4.720764e-01
  7.808750e-02   6.507745e+01   4.719600e-01
  7.838640e-02   6.423209e+01   4.663569e-01
  7.868540e-02   6.420482e+01   4.675163e-01
  7.898430e-02   6.336658e+01   4.619641e-01
  7.928320e-02   6.442849e+01   4.713116e-01
  7.958210e-02   6.419238e+01   4.616843e-01
  7.988100e-02   6.396361e+01   4.662175e-01
  8.018000e-02   6.487090e+01   4.669993e-01
  8.047890e-02   6.447713e+01   4.651662e-01
  8.077780e-02   6.413854e+01   4.631213e-01
  8.107670e-02   6.419916e+01   4.608993e-01
  8.137560e-02   6.422544e+01   4.642574e-01
  8.167450e-02   6.399358e+01   4.605643e-01
  8.197350e-02   6.400638e+01   4.578078e-01
  8.227240e-02   6.450591e+01   4.640353e-01
  8.257130e-02   6.535328e+01   4.574748e-01
  8.287020e-02   6.465206e+01   4.641508e-01
  8.316910e-02   6.389056e+01   4.581882e-01
  8.346810e-02   6.467735e+01   4.566535e-01
  8.376700e-02   6.451730e+01   4.624450e-01
  8.406590e-02   6.448060e+01   4.528775e-01
  8.436480e-02   6.396661e+01   4.580627e-01
  8.466370e-02   6.501571e+01   4.559056e-01
  8.496270e-02   6.436951e+01   4.643656e-01
  8.526160e-02   6.525485e+01   4.823118e-01
  8.556050e-02   6.464960e+01   4.805234e-01
  8.585940e-02   6.459038e+01   4.863160e-01
  8.615830e-02   6.375920e+01   4.831768e-01
  8.645720e-02   6.413805e+01   4.893753e-01
  8.675620e-02   6.423509e+01   4.921832e-01
  8.705510e-02   6.440414e+01   4.918496e-01
  8.735400e-02   6.419334e+01   4.935030e-01
  8.765290e-02   6.430349e+01   4.944229e-01
  8.795180e-02   6.458274e+01   4.995319e-01
  8.825080e-02   6.456135e+01   4.949155e-01
  8.854970e-02   6.458557e+01   5.015987e-01
  8.884860e-02   6.494593e+01   5.009346e-01
  8.914750e-02   6.438542e+01   5.050031e-01
  8.944640e-02   6.384850e+01   4.992432e-01
  8.974530e-02   6.407758e+01   4.960551e-01
  9.004430e-02   7.270678e+01   5.262669e-01
  9.034320e-02   6.378513e+01   4.755055e-01
  9.064210e-02   6.381508e+01   4.747273e-01
  9.094100e-02   6.399507e+01   4.654957e-01
  9.123990e-02   6.487876e+01   4.674437e-01
  9.153890e-02   6.508994e+01   4.707279e-01
  9.183780e-02   6.369185e+01   4.623248e-01
  9.213670e-02   6.397895e+01   4.617283e-01
  9.243560e-02   6.589953e+01   4.673725e-01
  9.273450e-02   6.410530e+01   4.569750e-01
  9.303350e-02   6.425224e+01   4.635316e-01
  9.333240e-02   6.387442e+01   4.518863e-01
  9.363130e-02   6.402136e+01   4.558904e-01
  9.393020e-02   6.326204e+01   4.508607e-01
  9.422910e-02   6.405477e+01   4.548386e-01
  9.452800e-02   6.363504e+01   4.545128e-01
  9.482700e-02   6.400928e+01   4.456278e-01
  9.512590e-02   6.386871e+01   4.534031e-01
  9.542480e-02   6.437112e+01   4.502248e-01
  9.572370e-02   6.360592e+01   4.475408e-01
  9.602260e-02   6.444879e+01   4.527658e-01
  9.632160e-02   6.387635e+01   4.429880e-01
  9.662050e-02   6.439424e+01   4.473333e-01
  9.691940e-02   6.431655e+01   4.470633e-01
  9.721830e-02   6.407297e+01   4.436692e-01
  9.751720e-02   6.372076e+01   4.446223e-01
  9.781610e-02   6.429363e+01   4.422803e-01
  9.811510e-02   6.370525e+01   4.445682e-01
  9.841400e-02   6.389043e+01   4.380786e-01
  9.871290e-02   6.312352e+01   4.385905e-01
  9.901180e-02   6.251178e+01   4.375199e-01
  9.931070e-02   6.358601e+01   4.373815e-01
  9.960970e-02   6.368640e+01   4.408973e-01
  9.990860e-02   6.394070e+01   4.344684e-01
  1.002070e-01   6.398614e+01   4.387555e-01
  1.005060e-01   6.445607e+01   4.379298e-01
  1.008050e-01   6.422984e+01   4.395903e-01
  1.011040e-01   6.464540e+01   4.348225e-01
  1.014030e-01   6.484110e+01   4.375167e-01
  1.017020e-01   6.455175e+01   4.406905e-01
  1.020010e-01   6.372090e+01   4.330449e-01
  1.023000e-01   6.422137e+01   4.327248e-01
  1.025990e-01   6.451748e+01   4.327207e-01
  1.028980e-01   6.372411e+01   4.317130e-01
  1.031970e-01   6.390179e+01   4.346759e-01
  1.034960e-01   6.384275e+01   4.265388e-01
  1.037950e-01   6.334496e+01   4.287706e-01
  1.040930e-01   6.327420e+01   4.249558e-01
  1.043920e-01   6.430863e+01   4.323519e-01
  1.046910e-01   6.380129e+01   4.299821e-01
  1.049900e-01   6.389765e+01   4.244871e-01
  1.052890e-01   6.430194e+01   4.293671e-01
  1.055880e-01   6.390595e+01   4.264283e-01
  1.058870e-01   6.371420e+01   4.274003e-01
  1.061860e-01   6.459312e+01   4.261554e-01
  1.064850e-01   6.466186e+01   4.270180e-01
  1.067840e-01   6.407073e+01   4.272996e-01
  1.070830e-01   6.422485e+01   4.243078e-01
  1.073820e-01   6.390774e+01   4.216978e-01
  1.076800e-01   6.432500e+01   4.227610e-01
  1.079790e-01   6.402862e+01   4.236592e-01
  1.082780e-01   6.384854e+01   4.249587e-01
  1.085770e-01   6.371840e+01   4.156000e-01
  1.088760e-01   6.389889e+01   4.219794e-01
  1.091750e-01   6.412821e+01   4.211858e-01
  1.094740e-01   6.396101e+01   4.215632e-01
  1.097730e-01   6.400269e+01   4.192416e-01
  1.100720e-01   6.413914e+01   4.157785e-01
  1.103710e-01   6.437779e+01   4.229344e-01
  1.106700e-01   6.443050e+01   4.170193e-01
  1.109690e-01   6.421112e+01   4.220764e-01
  1.112670e-01   6.351630e+01   4.122871e-01
  1.115660e-01   6.413121e+01   4.154566e-01
  1.118650e-01   6.474343e+01   4.213546e-01
  1.121640e-01   6.446538e+01   4.144762e-01
  1.124630e-01   6.464354e+01   4.162243e-01
  1.127620e-01   6.405663e+01   4.143305e-01
  1.130610e-01   6.356542e+01   4.121547e-01
  1.133600e-01   6.405567e+01   4.185036e-01
  1.136590e-01   6.427530e+01   4.089905e-01
  1.139580e-01   6.461408e+01   4.146616e-01
  1.142570e-01   6.451789e+01   4.140614e-01
  1.145560e-01   6.413493e+01   4.134126e-01
  1.148550e-01   6.475824e+01   4.142497e-01
  1.151530e-01   6.523776e+01   4.103491e-01
  1.154520e-01   6.347412e+01   4.098347e-01
  1.157510e-01   6.439157e+01   4.082372e-01
  1.160500e-01   6.497540e+01   4.164063e-01
  1.163490e-01   6.486521e+01   4.097358e-01
  1.166480e-01   6.501561e+01   4.130494e-01
  1.169470e-01   6.484616e+01   4.102380e-01
  1.172460e-01   6.415038e+01   4.085929e-01
  1.175450e-01   6.415438e+01   4.052700e-01
  1.178440e-01   6.447952e+01   4.062956e-01
  1.181430e-01   6.396338e+01   4.077162e-01
  1.184420e-01   6.518998e+01   4.093608e-01
  1.187400e-01   6.411120e+01   4.045857e-01
  1.190390e-01   6.426938e+01   4.042659e-01
  1.193380e-01   6.472964e+01   4.057109e-01
  1.196370e-01   6.476840e+01   4.080350e-01
  1.199360e-01   6.371740e+01   4.006433e-01
  1.202350e-01   6.449964e+01   4.060840e-01
  1.205340e-01   6.425149e+01   4.028564e-01
  1.208330e-01   6.355136e+01   3.993231e-01
  1.211320e-01   6.448874e+01   4.055014e-01
  1.214310e-01   6.463351e+01   3.992767e-01
  1.217300e-01   6.459138e+01   4.047330e-01
  1.220290e-01   6.422123e+01   4.022242e-01
  1.223270e-01   6.452227e+01   4.005046e-01
  1.226260e-01   6.461327e+01   4.002606e-01
  1.229250e-01   6.466939e+01   3.988671e-01
  1.232240e-01   6.422884e+01   4.011796e-01
  1.235230e-01   6.422638e+01   4.003762e-01
  1.238220e-01   6.460692e+01   3.981563e-01
  1.241210e-01   6.436004e+01   3.989523e-01
  1.244200e-01   6.465657e+01   3.962561e-01
  1.247190e-01   6.455459e+01   4.006049e-01
  1.250180e-01   6.484279e+01   3.965716e-01
  1.253170e-01   6.451399e+01   3.963287e-01
  1.256160e-01   6.417967e+01   3.978724e-01
  1.259140e-01   6.457929e+01   3.962740e-01
  1.262130e-01   6.397138e+01   3.944045e-01
  1.265120e-01   6.484548e+01   3.943086e-01
  1.268110e-01   6.428941e+01   3.933638e-01
  1.271100e-01   6.449372e+01   3.975493e-01
  1.274090e-01   6.481724e+01   3.952271e-01
  1.277080e-01   6.454298e+01   3.931384e-01
  1.280070e-01   6.402232e+01   3.903147e-01
  1.283060e-01   6.451700e+01   3.933086e-01
  1.286050e-01   6.497322e+01   3.974808e-01
  1.289040e-01   6.443602e+01   3.888892e-01
  1.292030e-01   6.419313e+01   3.930691e-01
  1.295020e-01   6.415857e+01   3.892618e-01
  1.298000e-01   6.445222e+01   3.908852e-01
  1.300990e-01   6.463219e+01   3.889978e-01
  1.303980e-01   6.387932e+01   3.874464e-01
  1.306970e-01   6.442494e+01   3.920341e-01
  1.309960e-01   6.491347e+01   3.913007e-01
  1.312950e-01   6.460166e+01   3.901163e-01
  1.315940e-01   6.490706e+01   3.867217e-01
  1.318930e-01   6.421548e+01   3.875017e-01
  1.321920e-01   6.512166e+01   3.899850e-01
  1.324910e-01   6.450408e+01   3.890945e-01
  1.327900e-01   6.478897e+01   3.877911e-01
  1.330890e-01   6.506315e+01   3.881342e-01
  1.333870e-01   6.414636e+01   3.851540e-01
  1.336860e-01   6.503148e+01   3.870921e-01
  1.339850e-01   6.507376e+01   3.858090e-01
  1.342840e-01   6.532282e+01   3.893855e-01
  1.345830e-01   6.380108e+01   3.834128e-01
  1.348820e-01   6.475729e+01   3.862752e-01
  1.351810e-01   6.459382e+01   3.809403e-01
  1.354800e-01   6.502036e+01   3.865879e-01
  1.357790e-01   6.426384e+01   3.820156e-01
  1.360780e-01   6.488469e+01   3.854816e-01
  1.363770e-01   6.490369e+01   3.850715e-01
  1.366760e-01   6.420653e+01   3.850990e-01
  1.369740e-01   6.394914e+01   3.979372e-01
  1.372730e-01   6.418881e+01   4.007889e-01
  1.375720e-01   6.428603e+01   4.104404e-01
  1.378710e-01   6.408296e+01   4.115075e-01
  1.381700e-01   6.416958e+01   4.135242e-01
  1.384690e-01   6.401269e+01   4.201915e-01
  1.387680e-01   6.512353e+01   4.122486e-01
  1.390670e-01   6.461329e+01   3.989539e-01
  1.393660e-01   6.445479e+01   3.976873e-01
  1.396650e-01   6.454126e+01   3.951415e-01
  1.399640e-01   6.458659e+01   3.962964e-01
  1.402630e-01   6.441147e+01   3.876132e-01
  1.405620e-01   6.434860e+01   3.918018e-01
  1.408600e-01   6.446881e+01   3.909355e-01
  1.411590e-01   6.448189e+01   3.919600e-01
  1.414580e-01   6.430336e+01   3.919115e-01
  1.417570e-01   6.457675e+01   3.852668e-01
  1.420560e-01   6.488591e+01   3.907301e-01
  1.423550e-01   6.423422e+01   3.861273e-01
  1.426540e-01   6.429812e+01   3.828083e-01
  1.429530e-01   6.462218e+01   3.828492e-01
  1.432520e-01   6.494012e+01   3.808297e-01
  1.435510e-01   6.424566e+01   3.815033e-01
  1.438500e-01   6.538979e+01   3.807980e-01
  1.441490e-01   6.397400e+01   3.757719e-01
  1.444470e-01   6.483363e+01   3.807424e-01
  1.447460e-01   6.441640e+01   3.757544e-01
  1.450450e-01   6.488505e+01   3.808934e-01
  1.453440e-01   6.460287e+01   3.741340e-01
  1.456430e-01   6.417920e+01   3.765941e-01
  1.459420e-01   6.468368e+01   3.774098e-01
  1.462410e-01   6.508974e+01   3.768398e-01
  1.465400e-01   6.461674e+01   3.767756e-01
  1.468390e-01   6.464159e+01   3.721184e-01
  1.471380e-01   6.477433e+01   3.754923e-01
  1.474370e-01   6.503830e+01   3.769086e-01
  1.477360e-01   6.491209e+01   3.754591e-01
  1.480340e-01   6.453707e+01   3.707680e-01
  1.483330e-01   6.508552e+01   3.808060e-01
  1.486320e-01   6.517536e+01   3.906289e-01
  1.489310e-01   6.521189e+01   3.924442e-01
  1.492300e-01   6.616829e+01   3.948183e-01
  1.495290e-01   6.492830e+01   3.935627e-01
  1.498280e-01   6.531049e+01   3.992827e-01
  1.501270e-01   6.480469e+01   3.992842e-01
  1.504260e-01   6.518236e+01   3.950809e-01
  1.507250e-01   6.541048e+01   4.016694e-01
  1.510240e-01   6.548536e+01   4.008540e-01
  1.513230e-01   6.572014e+01   4.068910e-01
  1.516210e-01   6.472477e+01   3.995585e-01
  1.519200e-01   6.511696e+01   4.007672e-01
  1.522190e-01   6.536994e+01   4.085382e-01
  1.525180e-01   6.489691e+01   4.021952e-01
  1.528170e-01   6.488146e+01   4.075600e-01
  1.531160e-01   6.540020e+01   4.058994e-01
  1.534150e-01   6.481400e+01   3.982770e-01
  1.537140e-01   6.547086e+01   3.934686e-01
  1.540130e-01   6.560672e+01   3.873857e-01
  1.543120e-01   6.477934e+01   3.851685e-01
  1.546110e-01   6.496207e+01   3.831654e-01
  1.549100e-01   6.613729e+01   3.868472e-01
  1.552090e-01   6.433722e+01   3.836194e-01
  1.555070e-01   6.509747e+01   3.766448e-01
  1.558060e-01   6.495382e+01   3.815470e-01
  1.561050e-01   6.527363e+01   3.786859e-01
  1.564040e-01   6.566531e+01   3.813756e-01
  1.567030e-01   6.469915e+01   3.765782e-01
  1.570020e-01   6.566186e+01   3.774044e-01
  1.573010e-01   6.523327e+01   3.796741e-01
  1.576000e-01   6.550702e+01   3.746011e-01
  1.578990e-01   6.477559e+01   3.744191e-01
  1.581980e-01   6.494229e+01   3.731946e-01
  1.584970e-01   6.462017e+01   3.720568e-01
  1.587960e-01   6.470139e+01   3.757140e-01
  1.590940e-01   6.438306e+01   3.694932e-01
  1.593930e-01   6.476755e+01   3.693533e-01
  1.596920e-01   6.494209e+01   3.708858e-01
  1.599910e-01   6.584612e+01   3.751444e-01
  1.602900e-01   6.507811e+01   3.723189e-01
  1.605890e-01   6.500784e+01   3.665804e-01
  1.608880e-01   6.545167e+01   3.702683e-01
  1.611870e-01   6.488463e+01   3.676434e-01
  1.614860e-01   6.496956e+01   3.682902e-01
  1.617850e-01   6.509432e+01   3.654275e-01
  1.620840e-01   6.536305e+01   3.661810e-01
  1.623830e-01   6.488659e+01   3.664389e-01
  1.626810e-01   6.488297e+01   3.642410e-01
  1.629800e-01   6.489935e+01   3.604073e-01
  1.632790e-01   6.481293e+01   3.613174e-01
  1.635780e-01   6.532343e+01   3.639033e-01
  1.638770e-01   6.464344e+01   3.643576e-01
  1.641760e-01   6.492425e+01   3.633750e-01
  1.644750e-01   6.503066e+01   3.628923e-01
  1.647740e-01   6.488954e+01   3.621104e-01
  1.650730e-01   6.475396e+01   3.630937e-01
  1.653720e-01   6.473254e+01   3.626430e-01
  1.656710e-01   6.446173e+01   3.597623e-01
  1.659700e-01   6.440289e+01   3.611365e-01
  1.662680e-01   6.445996e+01   3.599487e-01
  1.665670e-01   6.477436e+01   3.617889e-01
  1.668660e-01   6.481381e+01   3.584650e-01
  1.671650e-01   6.501033e+01   3.618672e-01
  1.674640e-01   6.476637e+01   3.604199e-01
  1.677630e-01   6.534629e+01   3.601235e-01
  1.680620e-01   6.488809e+01   3.611420e-01
  1.683610e-01   6.485437e+01   3.554211e-01
  1.686600e-01   6.512151e+01   3.610237e-01
  1.689590e-01   6.492948e+01   3.569170e-01
  1.692580e-01   6.453677e+01   3.556514e-01
  1.695570e-01   6.477553e+01   3.608287e-01
  1.698560e-01   6.494252e+01   3.552965e-01
  1.701540e-01   6.471269e+01   3.574359e-01
  1.704530e-01   6.548550e+01   3.565953e-01
  1.707520e-01   6.466650e+01   3.545406e-01
  1.710510e-01   6.448393e+01   3.569902e-01
  1.713500e-01   6.463612e+01   3.539116e-01
  1.716490e-01   6.503398e+01   3.577618e-01
  1.719480e-01   6.481654e+01   3.515326e-01
  1.722470e-01   6.482036e+01   3.538716e-01
  1.725460e-01   6.448649e+01   3.545945e-01
  1.728450e-01   6.515662e+01   3.540650e-01
  1.731440e-01   6.517101e+01   3.546462e-01
  1.734430e-01   6.416117e+01   3.486968e-01
  1.737410e-01   6.505302e+01   3.546875e-01
  1.740400e-01   6.461443e+01   3.527684e-01
  1.743390e-01   6.487119e+01   3.509731e-01
  1.746380e-01   6.447072e+01   3.514813e-01
  1.749370e-01   6.450932e+01   3.492914e-01
  1.752360e-01   6.531002e+01   3.537618e-01
  1.755350e-01   6.575456e+01   3.540671e-01
  1.758340e-01   6.546566e+01   3.485719e-01
  1.761330e-01   6.462402e+01   3.518990e-01
  1.764320e-01   6.457239e+01   3.468678e-01
  1.767310e-01   6.477950e+01   3.517873e-01
  1.770300e-01   6.465041e+01   3.477638e-01
  1.773280e-01   6.477061e+01   3.494738e-01
  1.776270e-01   6.527812e+01   3.496211e-01
  1.779260e-01   6.459707e+01   3.462517e-01
  1.782250e-01   6.434823e+01   3.483324e-01
  1.785240e-01   6.437395e+01   3.451451e-01
  1.788230e-01   6.553209e+01   3.499539e-01
  1.791220e-01   6.443005e+01   3.475149e-01
  1.794210e-01   6.459209e+01   3.447180e-01
  1.797200e-01   6.453768e+01   3.460925e-01
  1.800190e-01   6.476796e+01   3.443497e-01
  1.803180e-01   6.417719e+01   3.463173e-01
  1.806170e-01   6.429033e+01   3.437445e-01
  1.809160e-01   6.425351e+01   3.429794e-01
  1.812140e-01   6.517527e+01   3.462706e-01
  1.815130e-01   6.453603e+01   3.440662e-01
  1.818120e-01   6.425735e+01   3.446636e-01
  1.821110e-01   6.381619e+01   3.395151e-01
  1.824100e-01   6.524678e+01   3.457878e-01
  1.827090e-01   6.432649e+01   3.426764e-01
  1.830080e-01   6.475049e+01   3.439701e-01
  1.833070e-01   6.426768e+01   3.402264e-01
  1.836060e-01   6.419763e+01   3.392335e-01
  1.839050e-01   6.457088e+01   3.441591e-01
  1.842040e-01   6.459978e+01   3.414300e-01
  1.845030e-01   6.370905e+01   3.382612e-01
  1.848010e-01   6.403740e+01   3.409188e-01
  1.851000e-01   6.435540e+01   3.371010e-01
  1.853990e-01   6.450072e+01   3.424790e-01
  1.856980e-01   6.410442e+01   3.389871e-01
  1.859970e-01   6.397734e+01   3.373730e-01
  1.862960e-01   6.477356e+01   3.409135e-01
  1.865950e-01   6.461532e+01   3.387321e-01
  1.868940e-01   6.448412e+01   3.422703e-01
  1.871930e-01   6.403338e+01   3.339241e-01
  1.874920e-01   6.369777e+01   3.361606e-01
  1.877910e-01   6.353345e+01   3.355692e-01
  1.880900e-01   6.411480e+01   3.371010e-01
  1.883880e-01   6.433736e+01   3.394414e-01
  1.886870e-01   6.354459e+01   3.312761e-01
  1.889860e-01   6.412100e+01   3.383894e-01
  1.892850e-01   6.428284e+01   3.362830e-01
  1.895840e-01   6.429305e+01   3.352190e-01
  1.898830e-01   6.428443e+01   3.356626e-01
  1.901820e-01   6.345162e+01   3.331724e-01
  1.904810e-01   6.412875e+01   3.347904e-01
  1.907800e-01   6.419711e+01   3.341968e-01
  1.910790e-01   6.363912e+01   3.321301e-01
  1.913780e-01   6.391263e+01   3.339170e-01
  1.916770e-01   6.406631e+01   3.341640e-01
  1.919750e-01   6.384488e+01   3.343580e-01
  1.922740e-01   6.375067e+01   3.304564e-01
  1.925730e-01   6.390848e+01   3.316176e-01
  1.928720e-01   6.415243e+01   3.330090e-01
  1.931710e-01   6.324820e+01   3.312605e-01
  1.934700e-01   6.389159e+01   3.314229e-01
  1.937690e-01   6.435342e+01   3.317143e-01
  1.940680e-01   6.433221e+01   3.334753e-01
  1.943670e-01   6.391600e+01   3.304355e-01
  1.946660e-01   6.414800e+01   3.316349e-01
  1.949650e-01   6.342623e+01   3.276890e-01
  1.952640e-01   6.402020e+01   3.307047e-01
  1.955630e-01   6.391536e+01   3.316354e-01
  1.958610e-01   6.312111e+01   3.264613e-01
  1.961600e-01   6.323971e+01   3.280899e-01
  1.964590e-01   6.396558e+01   3.284911e-01
  1.967580e-01   6.408669e+01   3.310261e-01
  1.970570e-01   6.419838e+01   3.290883e-01
  1.973560e-01   6.384163e+01   3.264286e-01
  1.976550e-01   6.365490e+01   3.287213e-01
  1.979540e-01   6.325485e+01   3.253564e-01
  1.982530e-01   6.355551e+01   3.278759e-01
  1.985520e-01   6.393650e+01   3.268155e-01
  1.988510e-01   6.409340e+01   3.273610e-01
  1.991500e-01   6.414228e+01   3.296812e-01
  1.994480e-01   6.384040e+01   3.255638e-01
  1.997470e-01   6.333364e+01   3.261373e-01
  2.000460e-01   6.333354e+01   3.222924e-01
  2.003450e-01   6.326923e+01   3.243893e-01
  2.006440e-01   6.390395e+01   3.287734e-01
  2.009430e-01   6.332206e+01   3.222632e-01
  2.012420e-01   6.352093e+01   3.260400e-01
  2.015410e-01   6.300659e+01   3.213200e-01
  2.018400e-01   6.361181e+01   3.235619e-01
  2.021390e-01   6.351193e+01   3.242980e-01
  2.024380e-01   6.414086e+01   3.210134e-01
  2.027370e-01   6.321462e+01   3.236800e-01
  2.030350e-01   6.345515e+01   3.212106e-01
  2.033340e-01   6.380084e+01   3.229191e-01
  2.036330e-01   6.297552e+01   3.183547e-01
  2.039320e-01   6.356755e+01   3.206681e-01
  2.042310e-01   6.312601e+01   3.226052e-01
  2.045300e-01   6.344949e+01   3.187370e-01
  2.048290e-01   6.379070e+01   3.206818e-01
  2.051280e-01   6.310202e+01   3.185387e-01
  2.054270e-01   6.365554e+01   3.193895e-01
  2.057260e-01   6.297655e+01   3.211042e-01
  2.060250e-01   6.306659e+01   3.173706e-01
  2.063240e-01   6.303284e+01   3.198648e-01
  2.066230e-01   6.289184e+01   3.181431e-01
  2.069210e-01   6.261384e+01   3.186630e-01
  2.072200e-01   6.329902e+01   3.197165e-01
  2.075190e-01   6.250852e+01   3.152977e-01
  2.078180e-01   6.301319e+01   3.189938e-01
  2.081170e-01   6.290575e+01   3.170997e-01
  2.084160e-01   6.283357e+01   3.189480e-01
  2.087150e-01   6.265356e+01   3.150011e-01
  2.090140e-01   6.266438e+01   3.164908e-01
  2.093130e-01   6.347704e+01   3.184017e-01
  2.096120e-01   6.309282e+01   3.169013e-01
  2.099110e-01   6.300556e+01   3.152249e-01
  2.102100e-01   6.314124e+01   3.171565e-01
  2.105080e-01   6.319922e+01   3.189197e-01
  2.108070e-01   6.291504e+01   3.152616e-01
  2.111060e-01   6.236520e+01   3.130966e-01
  2.114050e-01   6.283168e+01   3.146583e-01
  2.117040e-01   6.328442e+01   3.207782e-01
  2.120030e-01   6.361132e+01   3.275802e-01
  2.123020e-01   6.281327e+01   3.278692e-01
  2.126010e-01   6.286645e+01   3.253663e-01
  2.129000e-01   6.332853e+01   3.298092e-01
  2.131990e-01   6.341739e+01   3.329284e-01
  2.134980e-01   6.309958e+01   3.341081e-01
  2.137970e-01   6.329766e+01   3.321534e-01
  2.140950e-01   6.249753e+01   3.318895e-01
  2.143940e-01   6.275790e+01   3.338281e-01
  2.146930e-01   6.321590e+01   3.353593e-01
  2.149920e-01   6.305176e+01   3.352395e-01
  2.152910e-01   6.279815e+01   3.350390e-01
  2.155900e-01   6.268954e+01   3.376364e-01
  2.158890e-01   6.314051e+01   3.388486e-01
  2.161880e-01   6.369621e+01   3.388719e-01
  2.164870e-01   6.307435e+01   3.385082e-01
  2.167860e-01   6.284632e+01   3.315794e-01
  2.170850e-01   6.269050e+01   3.285920e-01
  2.173840e-01   6.230893e+01   3.244993e-01
  2.176820e-01   6.275818e+01   3.242202e-01
  2.179810e-01   6.201914e+01   3.233103e-01
  2.182800e-01   6.313905e+01   3.219370e-01
  2.185790e-01   6.280360e+01   3.226260e-01
  2.188780e-01   6.251491e+01   3.184112e-01
  2.191770e-01   6.230513e+01   3.199429e-01
  2.194760e-01   6.284825e+01   3.221759e-01
  2.197750e-01   6.238348e+01   3.178036e-01
  2.200740e-01   6.227755e+01   3.155125e-01
  2.203730e-01   6.212645e+01   3.168768e-01
  2.206720e-01   6.230450e+01   3.163847e-01
  2.209710e-01   6.241301e+01   3.188365e-01
  2.212700e-01   6.266465e+01   3.150290e-01
  2.215680e-01   6.211412e+01   3.164396e-01
  2.218670e-01   6.259900e+01   3.134223e-01
  2.221660e-01   6.243770e+01   3.164538e-01
  2.224650e-01   6.207168e+01   3.130107e-01
  2.227640e-01   6.213518e+01   3.129094e-01
  2.230630e-01   6.242240e+01   3.145514e-01
  2.233620e-01   6.316643e+01   3.156271e-01
  2.236610e-01   6.225486e+01   3.133413e-01
  2.239600e-01   6.222003e+01   3.096559e-01
  2.242590e-01   6.288863e+01   3.144078e-01
  2.245580e-01   6.225728e+01   3.119187e-01
  2.248570e-01   6.221826e+01   3.136422e-01
  2.251550e-01   6.193391e+01   3.093218e-01
  2.254540e-01   6.212821e+01   3.100602e-01
  2.257530e-01   6.213589e+01   3.123906e-01
  2.260520e-01   6.240005e+01   3.092220e-01
  2.263510e-01   6.205644e+01   3.093747e-01
  2.266500e-01   6.221387e+01   3.096406e-01
  2.269490e-01   6.187447e+01   3.074188e-01
  2.272480e-01   6.200483e+01   3.102608e-01
  2.275470e-01   6.217869e+01   3.065669e-01
  2.278460e-01   6.230619e+01   3.103770e-01
  2.281450e-01   6.231759e+01   3.076484e-01
  2.284440e-01   6.215932e+01   3.087502e-01
  2.287420e-01   6.231710e+01   3.100238e-01
  2.290410e-01   6.204718e+01   3.032253e-01
  2.293400e-01   6.186033e+01   3.075079e-01
  2.296390e-01   6.202096e+01   3.064230e-01
  2.299380e-01   6.203206e+01   3.069427e-01
  2.302370e-01   6.152960e+01   3.050846e-01
  2.305360e-01   6.221954e+01   3.048440e-01
  2.308350e-01   6.222814e+01   3.091721e-01
  2.311340e-01   6.172216e+01   3.021931e-01
  2.314330e-01   6.214239e+01   3.053800e-01
  2.317320e-01   6.182651e+01   3.056974e-01
  2.320310e-01   6.224732e+01   3.035949e-01
  2.323290e-01   6.205775e+01   3.078737e-01
  2.326280e-01   6.228611e+01   3.029780e-01
  2.329270e-01   6.165464e+01   3.019096e-01
  2.332260e-01   6.138613e+01   3.027954e-01
  2.335250e-01   6.173258e+01   3.029311e-01
  2.338240e-01   6.167974e+01   3.039997e-01
  2.341230e-01   6.159752e+01   2.993205e-01
  2.344220e-01   6.165488e+01   3.025025e-01
  2.347210e-01   6.164653e+01   3.023633e-01
  2.350200e-01   6.113415e+01   3.002803e-01
  2.353190e-01   6.131905e+01   3.010868e-01
  2.356180e-01   6.134914e+01   2.978008e-01
  2.359170e-01   6.127090e+01   3.019150e-01
  2.362150e-01   6.153765e+01   3.005666e-01
  2.365140e-01   6.173800e+01   2.987432e-01
  2.368130e-01   6.158316e+01   3.006777e-01
  2.371120e-01   6.160624e+01   2.993417e-01
  2.374110e-01   6.107856e+01   3.006134e-01
  2.377100e-01   6.183958e+01   2.988745e-01
  2.380090e-01   6.122256e+01   2.987533e-01
  2.383080e-01   6.194082e+01   2.985490e-01
  2.386070e-01   6.137062e+01   2.987687e-01
  2.389060e-01   6.187642e+01   2.996516e-01
  2.392050e-01   6.160867e+01   2.974078e-01
  2.395040e-01   6.195356e+01   3.002999e-01
  2.398020e-01   6.100711e+01   2.959523e-01
  2.401010e-01   6.150573e+01   2.988674e-01
  2.404000e-01   6.175674e+01   2.966401e-01
  2.406990e-01   6.139687e+01   2.974618e-01
  2.409980e-01   6.143056e+01   2.965273e-01
  2.412970e-01   6.144333e+01   2.961098e-01
  2.415960e-01   6.082047e+01   2.954993e-01
  2.418950e-01   6.117980e+01   2.946962e-01
  2.421940e-01   6.113141e+01   2.958045e-01
  2.424930e-01   6.148544e+01   2.975628e-01
  2.427920e-01   6.112686e+01   2.929227e-01
  2.430910e-01   6.119423e+01   2.950636e-01
  2.433890e-01   6.119918e+01   2.940807e-01
  2.436880e-01   6.084977e+01   2.957953e-01
  2.439870e-01   6.184977e+01   2.946497e-01
  2.442860e-01   6.127264e+01   2.927285e-01
  2.445850e-01   6.132200e+01   2.945961e-01
  2.448840e-01   6.078606e+01   2.928675e-01
  2.451830e-01   6.095776e+01   2.948262e-01
  2.454820e-01   6.118133e+01   2.918630e-01
  2.457810e-01   6.117178e+01   2.930303e-01
  2.460800e-01   6.159683e+01   2.943748e-01
  2.463790e-01   6.091149e+01   2.917566e-01
  2.466780e-01   6.066334e+01   2.915934e-01
  2.469770e-01   6.154831e+01   2.928449e-01
  2.472750e-01   6.122062e+01   2.928211e-01
  2.475740e-01   6.095219e+01   2.931580e-01
  2.478730e-01   6.110037e+01   2.888107e-01
  2.481720e-01   6.084049e+01   2.911562e-01
  2.484710e-01   6.044772e+01   2.884126e-01
  2.487700e-01   6.142307e+01   2.938499e-01
  2.490690e-01   6.102664e+01   2.918165e-01
  2.493680e-01   6.097825e+01   2.887307e-01
  2.496670e-01   6.134931e+01   2.935642e-01
  2.499660e-01   6.083716e+01   2.893401e-01
  2.502650e-01   6.037126e+01   2.894980e-01
  2.505640e-01   6.088314e+01   2.877775e-01
  2.508620e-01   6.094069e+01   2.892704e-01
  2.511610e-01   6.108385e+01   2.919533e-01
  2.514600e-01   6.036864e+01   2.870762e-01
  2.517590e-01   6.097948e+01   2.883166e-01
  2.520580e-01   6.049294e+01   2.876835e-01
  2.523570e-01   6.042994e+01   2.878465e-01
  2.526560e-01   6.057457e+01   2.890310e-01
  2.529550e-01   6.060161e+01   2.857772e-01
  2.532540e-01   6.141624e+01   2.875890e-01
  2.535530e-01   6.094960e+01   2.862904e-01
  2.538520e-01   6.074379e+01   2.871381e-01
  2.541510e-01   6.096636e+01   2.861261e-01
  2.544490e-01   6.082610e+01   2.866128e-01
  2.547480e-01   6.061169e+01   2.864145e-01
  2.550470e-01   6.092008e+01   2.854096e-01
  2.553460e-01   6.060359e+01   2.850711e-01
  2.556450e-01   6.080051e+01   2.832315e-01
  2.559440e-01   6.083448e+01   2.862237e-01
  2.562430e-01   6.038127e+01   2.864859e-01
  2.565420e-01   6.039602e+01   2.839785e-01
  2.568410e-01   6.078275e+01   2.840843e-01
  2.571400e-01   6.089550e+01   2.847481e-01
  2.574390e-01   6.062364e+01   2.862377e-01
  2.577380e-01   6.092440e+01   2.859261e-01
  2.580360e-01   6.092848e+01   2.839262e-01
  2.583350e-01   6.073617e+01   2.859923e-01
  2.586340e-01   6.070254e+01   2.828058e-01
  2.589330e-01   6.031229e+01   2.846884e-01
  2.592320e-01   6.075919e+01   2.829377e-01
  2.595310e-01   6.049195e+01   2.833044e-01
  2.598300e-01   6.040228e+01   2.850020e-01
  2.601290e-01   6.042099e+01   2.806850e-01
  2.604280e-01   6.048282e+01   2.842829e-01
  2.607270e-01   6.004372e+01   2.795181e-01
  2.610260e-01   6.003215e+01   2.820276e-01
  2.613250e-01   6.065437e+01   2.840837e-01
  2.616240e-01   6.041648e+01   2.826318e-01
  2.619220e-01   6.089673e+01   2.838523e-01
  2.622210e-01   6.052365e+01   2.801510e-01
  2.625200e-01   6.044960e+01   2.817253e-01
  2.628190e-01   6.016399e+01   2.807664e-01
  2.631180e-01   6.000070e+01   2.786514e-01
  2.634170e-01   6.050658e+01   2.834382e-01
  2.637160e-01   6.018188e+01   2.790718e-01
  2.640150e-01   6.033476e+01   2.821446e-01
  2.643140e-01   6.041365e+01   2.792264e-01
  2.646130e-01   6.014564e+01   2.789877e-01
  2.649120e-01   6.048919e+01   2.828019e-01
  2.652110e-01   6.028047e+01   2.791092e-01
  2.655090e-01   5.983508e+01   2.788401e-01
  2.658080e-01   6.044341e+01   2.786298e-01
  2.661070e-01   5.973442e+01   2.782230e-01
  2.664060e-01   6.030622e+01   2.792643e-01
  2.667050e-01   6.047695e+01   2.799469e-01
  2.670040e-01   6.084834e+01   2.806127e-01
  2.673030e-01   6.001638e+01   2.778328e-01
  2.676020e-01   6.005469e+01   2.780161e-01
  2.679010e-01   6.080351e+01   2.796488e-01
  2.682000e-01   6.042311e+01   2.776409e-01
  2.684990e-01   6.017863e+01   2.781134e-01
  2.687980e-01   5.999481e+01   2.773113e-01
  2.690960e-01   6.001038e+01   2.784832e-01
  2.693950e-01   5.993113e+01   2.753948e-01
  2.696940e-01   6.005533e+01   2.760501e-01
  2.699930e-01   6.034506e+01   2.777430e-01
  2.702920e-01   5.987071e+01   2.763689e-01
  2.705910e-01   6.003512e+01   2.772165e-01
  2.708900e-01   6.013366e+01   2.753071e-01
  2.711890e-01   6.020972e+01   2.773376e-01
  2.714880e-01   5.998966e+01   2.758065e-01
  2.717870e-01   6.003007e+01   2.763635e-01
  2.720860e-01   6.009638e+01   2.754976e-01
  2.723850e-01   6.060090e+01   2.760066e-01
  2.726840e-01   6.009136e+01   2.759476e-01
  2.729820e-01   6.024497e+01   2.761150e-01
  2.732810e-01   6.000002e+01   2.746349e-01
  2.735800e-01   5.957572e+01   2.735711e-01
  2.738790e-01   5.977019e+01   2.745655e-01
  2.741780e-01   6.040696e+01   2.764859e-01
  2.744770e-01   6.000422e+01   2.730145e-01
  2.747760e-01   5.995075e+01   2.742485e-01
  2.750750e-01   6.004039e+01   2.776050e-01
  2.753740e-01   6.002685e+01   2.820152e-01
  2.756730e-01   6.010125e+01   2.836859e-01
  2.759720e-01   6.001563e+01   2.821868e-01
  2.762710e-01   6.004373e+01   2.863026e-01
  2.765690e-01   5.980541e+01   2.850140e-01
  2.768680e-01   6.016113e+01   2.885700e-01
  2.771670e-01   5.987886e+01   2.854970e-01
  2.774660e-01   5.952911e+01   2.854859e-01
  2.777650e-01   5.967883e+01   2.893249e-01
  2.780640e-01   6.020449e+01   2.892041e-01
  2.783630e-01   6.007972e+01   2.893301e-01
  2.786620e-01   5.949427e+01   2.896307e-01
  2.789610e-01   5.969250e+01   2.902212e-01
  2.792600e-01   5.984998e+01   2.934669e-01
  2.795590e-01   6.007006e+01   2.882459e-01
  2.798580e-01   5.993068e+01   2.924422e-01
  2.801560e-01   5.989102e+01   2.919048e-01
  2.804550e-01   5.976590e+01   2.924821e-01
  2.807540e-01   5.991265e+01   2.941812e-01
  2.810530e-01   6.008308e+01   2.918237e-01
  2.813520e-01   5.953289e+01   2.943748e-01
  2.816510e-01   5.999463e+01   2.944950e-01
  2.819500e-01   6.017222e+01   2.950434e-01
  2.822490e-01   5.975846e+01   2.940273e-01
  2.825480e-01   5.955292e+01   2.930727e-01
  2.828470e-01   6.008371e+01   2.978056e-01
  2.831460e-01   5.998667e+01   2.960653e-01
  2.834450e-01   5.981249e+01   2.940476e-01
  2.837430e-01   5.955490e+01   2.951121e-01
  2.840420e-01   5.974457e+01   2.971962e-01
  2.843410e-01   5.964508e+01   3.034283e-01
  2.846400e-01   5.941915e+01   3.049784e-01
  2.849390e-01   5.991817e+01   3.141644e-01
  2.852380e-01   6.001209e+01   3.173289e-01
  2.855370e-01   5.968313e+01   3.195956e-01
  2.858360e-01   5.938888e+01   3.208476e-01
  2.861350e-01   5.949337e+01   3.239657e-01
  2.864340e-01   5.864158e+01   3.263966e-01
  2.867330e-01   5.940343e+01   3.275664e-01
  2.870320e-01   5.928088e+01   3.328444e-01
  2.873310e-01   5.955027e+01   3.305086e-01
  2.876290e-01   5.928635e+01   3.350206e-01
  2.879280e-01   5.920888e+01   3.378624e-01
  2.882270e-01   5.944754e+01   3.348055e-01
  2.885260e-01   5.928552e+01   3.384265e-01
  2.888250e-01   5.929534e+01   3.375927e-01
  2.891240e-01   5.864995e+01   3.408153e-01
  2.894230e-01   5.944988e+01   3.462304e-01
  2.897220e-01   5.911083e+01   3.370670e-01
  2.900210e-01   5.908914e+01   3.459175e-01
  2.903200e-01   5.960548e+01   3.453954e-01
  2.906190e-01   5.905534e+01   3.474986e-01
  2.909180e-01   6.004481e+01   3.513496e-01
  2.912160e-01   5.872365e+01   3.437425e-01
  2.915150e-01   5.842258e+01   3.541673e-01
  2.918140e-01   5.859327e+01   3.465117e-01
  2.921130e-01   5.949976e+01   3.524462e-01
  2.924120e-01   5.890116e+01   3.532149e-01
  2.927110e-01   5.938798e+01   3.536817e-01
  2.930100e-01   5.876809e+01   3.610027e-01
  2.933090e-01   5.903019e+01   3.560043e-01
  2.936080e-01   5.886091e+01   3.530942e-01
  2.939070e-01   5.870850e+01   3.583052e-01
  2.942060e-01   5.934755e+01   3.608771e-01
  2.945050e-01   5.913114e+01   3.677711e-01
  2.948030e-01   5.898071e+01   3.576888e-01
  2.951020e-01   5.887482e+01   3.628239e-01
  2.954010e-01   5.906960e+01   3.651563e-01
  2.957000e-01   5.868013e+01   3.657023e-01
  2.959990e-01   5.891405e+01   3.659893e-01
  2.962980e-01   5.883999e+01   3.664212e-01
  2.965970e-01   5.857306e+01   3.691734e-01
  2.968960e-01   5.884496e+01   3.698016e-01
  2.971950e-01   5.901312e+01   3.687456e-01
  2.974940e-01   5.833742e+01   3.652944e-01
  2.977930e-01   5.899007e+01   3.707136e-01
  2.980920e-01   5.859872e+01   3.697098e-01
  2.983900e-01   5.859681e+01   3.727068e-01
  2.986890e-01   5.868896e+01   3.688577e-01
  2.989880e-01   5.931180e+01   3.747387e-01
  2.992870e-01   5.831374e+01   3.725072e-01
  2.995860e-01   5.837818e+01   3.748434e-01
  2.998850e-01   5.855883e+01   3.732892e-01
  3.001840e-01   5.880449e+01   3.764495e-01
  3.004830e-01   5.886502e+01   3.815412e-01
  3.007820e-01   5.884800e+01   3.799968e-01
  3.010810e-01   5.904973e+01   3.779574e-01
  3.013800e-01   5.873275e+01   3.826177e-01
  3.016790e-01   5.887819e+01   3.820843e-01
  3.019780e-01   5.826001e+01   3.820842e-01
  3.022760e-01   5.844426e+01   3.844768e-01
  3.025750e-01   5.853069e+01   3.827170e-01
  3.028740e-01   5.875091e+01   3.888828e-01
  3.031730e-01   5.829025e+01   3.855213e-01
  3.034720e-01   5.958354e+01   3.913623e-01
  3.037710e-01   5.852452e+01   3.876051e-01
  3.040700e-01   5.909167e+01   3.913441e-01
  3.043690e-01   5.826026e+01   3.931929e-01
  3.046680e-01   5.907931e+01   3.945641e-01
  3.049670e-01   5.895378e+01   3.906195e-01
  3.052660e-01   5.864577e+01   3.964453e-01
  3.055650e-01   5.887675e+01   3.958241e-01
  3.058630e-01   5.870197e+01   4.006331e-01
  3.061620e-01   5.898971e+01   3.942648e-01
  3.064610e-01   5.874912e+01   3.984938e-01
  3.067600e-01   5.893857e+01   4.052700e-01
  3.070590e-01   5.833827e+01   3.970980e-01
  3.073580e-01   5.845369e+01   4.035995e-01
  3.076570e-01   5.893087e+01   3.979726e-01
  3.079560e-01   5.823502e+01   4.019556e-01
  3.082550e-01   5.878991e+01   4.038660e-01
  3.085540e-01   5.892533e+01   4.040344e-01
  3.088530e-01   5.848549e+01   4.076362e-01
  3.091520e-01   5.876656e+01   4.026051e-01
  3.094500e-01   5.877234e+01   4.114282e-01
  3.097490e-01   5.853648e+01   4.087368e-01
  3.100480e-01   5.869725e+01   4.062410e-01
  3.103470e-01   5.818454e+01   4.157523e-01
  3.106460e-01   5.843917e+01   4.044451e-01
  3.109450e-01   5.884064e+01   4.177615e-01
  3.112440e-01   5.850192e+01   4.095452e-01
  3.115430e-01   5.838827e+01   4.145288e-01
  3.118420e-01   5.842030e+01   4.192389e-01
  3.121410e-01   5.868153e+01   4.136401e-01
  3.124400e-01   5.894558e+01   4.221289e-01
  3.127390e-01   5.859130e+01   4.149259e-01
  3.130380e-01   5.872409e+01   4.244018e-01
  3.133360e-01   5.804304e+01   4.195566e-01
  3.136350e-01   5.778172e+01   4.179407e-01
  3.139340e-01   5.828436e+01   4.259329e-01
  3.142330e-01   5.882426e+01   4.213573e-01
  3.145320e-01   5.832980e+01   4.300130e-01
  3.148310e-01   5.865126e+01   4.262194e-01
  3.151300e-01   5.819595e+01   4.245618e-01
  3.154290e-01   5.889408e+01   4.320879e-01
  3.157280e-01   5.805772e+01   4.261583e-01
  3.160270e-01   5.806343e+01   4.345330e-01
  3.163260e-01   5.820161e+01   4.266861e-01
  3.166250e-01   5.883414e+01   4.374074e-01
  3.169230e-01   5.883100e+01   4.347844e-01
  3.172220e-01   5.845244e+01   4.382550e-01
  3.175210e-01   5.820663e+01   4.369527e-01
  3.178200e-01   5.881661e+01   4.362174e-01
  3.181190e-01   5.947347e+01   4.467524e-01
  3.184180e-01   5.774926e+01   4.356109e-01
  3.187170e-01   5.775710e+01   4.434204e-01
  3.190160e-01   5.788676e+01   4.427229e-01
  3.193150e-01   5.884674e+01   4.397307e-01
  3.196140e-01   5.747724e+01   4.459756e-01
  3.199130e-01   5.829505e+01   4.426976e-01
  3.202120e-01   5.803239e+01   4.489472e-01
  3.205100e-01   5.834621e+01   4.489233e-01
  3.208090e-01   5.814519e+01   4.449077e-01
  3.211080e-01   5.755580e+01   4.495861e-01
  3.214070e-01   5.753276e+01   4.417631e-01
  3.217060e-01   5.803091e+01   4.510189e-01
  3.220050e-01   5.866762e+01   4.505701e-01
  3.223040e-01   5.797065e+01   4.458490e-01
  3.226030e-01   5.801545e+01   4.573679e-01
  3.229020e-01   5.869534e+01   4.446106e-01
  3.232010e-01   5.807615e+01   4.545808e-01
  3.235000e-01   5.825409e+01   4.502179e-01
  3.237990e-01   5.823170e+01   4.534844e-01
  3.240970e-01   5.822489e+01   4.603945e-01
  3.243960e-01   5.945081e+01   4.556588e-01
  3.246950e-01   5.809380e+01   4.616584e-01
  3.249940e-01   5.838285e+01   4.549237e-01
  3.252930e-01   5.834737e+01   4.622163e-01
  3.255920e-01   5.753342e+01   4.616730e-01
  3.258910e-01   5.921384e+01   4.638413e-01
  3.261900e-01   5.804215e+01   4.664617e-01
  3.264890e-01   5.753816e+01   4.589999e-01
  3.267880e-01   5.781944e+01   4.637293e-01
  3.270870e-01   5.847453e+01   4.743535e-01
  3.273860e-01   5.761665e+01   4.652105e-01
  3.276850e-01   5.813205e+01   4.729623e-01
  3.279830e-01   5.782020e+01   4.646479e-01
  3.282820e-01   5.803813e+01   4.750048e-01
  3.285810e-01   5.874810e+01   4.759467e-01
  3.288800e-01   5.774144e+01   4.752583e-01
  3.291790e-01   5.759333e+01   4.707657e-01
  3.294780e-01   5.818174e+01   4.805619e-01
  3.297770e-01   5.833004e+01   4.837212e-01
  3.300760e-01   5.799724e+01   4.772991e-01
  3.303750e-01   5.755306e+01   4.830596e-01
  3.306740e-01   5.862201e+01   4.808638e-01
  3.309730e-01   5.792458e+01   4.867096e-01
  3.312720e-01   5.718380e+01   4.872931e-01
  3.315700e-01   5.723375e+01   4.786462e-01
  3.318690e-01   5.770617e+01   4.933232e-01
  3.321680e-01   5.838139e+01   4.849648e-01
  3.324670e-01   5.794800e+01   4.954630e-01
  3.327660e-01   5.764489e+01   4.914186e-01
  3.330650e-01   5.792834e+01   4.931724e-01
  3.333640e-01   5.773004e+01   5.001694e-01
  3.336630e-01   5.800846e+01   4.897191e-01
  3.339620e-01   5.744412e+01   5.018150e-01
  3.342610e-01   5.809732e+01   4.977779e-01
  3.345600e-01   5.825293e+01   5.035858e-01
  3.348590e-01   5.845349e+01   5.134021e-01
  3.351570e-01   5.818523e+01   4.964762e-01
  3.354560e-01   5.868510e+01   5.181415e-01
  3.357550e-01   5.734970e+01   4.956850e-01
  3.360540e-01   5.723545e+01   5.098534e-01
  3.363530e-01   5.736078e+01   5.166590e-01
  3.366520e-01   5.893019e+01   5.082645e-01
  3.369510e-01   5.786937e+01   5.254559e-01
  3.372500e-01   5.777841e+01   5.015305e-01
  3.375490e-01   5.799447e+01   5.233868e-01
  3.378480e-01   5.802356e+01   5.209199e-01
  3.381470e-01   5.822171e+01   5.205218e-01
  3.384460e-01   5.759905e+01   5.316634e-01
  3.387450e-01   5.886453e+01   5.158200e-01
  3.390430e-01   5.866787e+01   5.338077e-01
  3.393420e-01   5.729191e+01   5.248194e-01
  3.396410e-01   5.873460e+01   5.320635e-01
  3.399400e-01   5.694178e+01   5.392301e-01
  3.402390e-01   5.693142e+01   5.134585e-01
  3.405380e-01   5.765130e+01   5.396699e-01
  3.408370e-01   5.858545e+01   5.361965e-01
  3.411360e-01   5.797408e+01   5.368891e-01
  3.414350e-01   5.802945e+01   5.443558e-01
  3.417340e-01   5.840212e+01   5.381599e-01
  3.420330e-01   5.748657e+01   5.500415e-01
  3.423320e-01   5.822269e+01   5.380390e-01
  3.426300e-01   5.786746e+01   5.510937e-01
  3.429290e-01   5.821680e+01   5.504658e-01
  3.432280e-01   5.830745e+01   5.486318e-01
  3.435270e-01   5.704044e+01   5.613553e-01
  3.438260e-01   5.756238e+01   5.414295e-01
  3.441250e-01   5.842329e+01   5.648257e-01
  3.444240e-01   5.700509e+01   5.500362e-01
  3.447230e-01   5.775560e+01   5.583705e-01
  3.450220e-01   5.713120e+01   5.667957e-01
  3.453210e-01   5.908553e+01   5.599833e-01
  3.456200e-01   5.829018e+01   5.776971e-01
  3.459190e-01   5.778440e+01   5.617288e-01
  3.462170e-01   5.771966e+01   5.722677e-01
  3.465160e-01   5.756381e+01   5.706384e-01
  3.468150e-01   5.793342e+01   5.716124e-01
  3.471140e-01   5.764386e+01   5.852244e-01
  3.474130e-01   5.746859e+01   5.684668e-01
  3.477120e-01   5.687742e+01   5.813208e-01
  3.480110e-01   5.675693e+01   5.744169e-01
  3.483100e-01   5.669890e+01   5.758979e-01
  3.486090e-01   5.801684e+01   5.975405e-01
  3.489080e-01   5.717271e+01   5.782992e-01
  3.492070e-01   5.826818e+01   5.998111e-01
  3.495060e-01   5.732897e+01   5.836238e-01
  3.498040e-01   5.695392e+01   5.939793e-01
  3.501030e-01   5.652597e+01   5.927161e-01
  3.504020e-01   5.753002e+01   5.969759e-01
  3.507010e-01   5.804482e+01   6.138959e-01
  3.510000e-01   5.731521e+01   5.910355e-01
  3.512990e-01   5.822662e+01   6.148565e-01
  3.515980e-01   5.699098e+01   6.001046e-01
  3.518970e-01   5.870946e+01   6.227740e-01
  3.521960e-01   5.734059e+01   6.242638e-01
  3.524950e-01   5.808579e+01   6.048306e-01
  3.527940e-01   5.819972e+01   6.323443e-01
  3.530930e-01   5.856421e+01   6.176986e-01
  3.533920e-01   5.625008e+01   6.205353e-01
  3.536900e-01   5.657792e+01   6.246082e-01
  3.539890e-01   5.813419e+01   6.297025e-01
  3.542880e-01   5.669566e+01   6.369897e-01
  3.545870e-01   5.639728e+01   6.103874e-01
  3.548860e-01   5.788433e+01   6.400064e-01
  3.551850e-01   5.709060e+01   6.240249e-01
  3.554840e-01   5.707762e+01   6.355311e-01
  3.557830e-01   5.733016e+01   6.393344e-01
  3.560820e-01   5.678114e+01   6.146139e-01
  3.563810e-01   5.672397e+01   6.347489e-01
  3.566800e-01   5.720279e+01   6.223948e-01
  3.569790e-01   5.686885e+01   6.403922e-01
  3.572770e-01   5.775894e+01   6.441562e-01
  3.575760e-01   5.681347e+01   6.126355e-01
  3.578750e-01   5.731114e+01   6.555091e-01
  3.581740e-01   5.662659e+01   6.226086e-01
  3.584730e-01   5.732614e+01   6.555949e-01
  3.587720e-01   5.718084e+01   6.433754e-01
  3.590710e-01   5.783517e+01   6.458101e-01
  3.593700e-01   5.633924e+01   6.618534e-01
  3.596690e-01   5.710913e+01   6.381008e-01
  3.599680e-01   5.744647e+01   6.697049e-01
  3.602670e-01   5.705923e+01   6.502080e-01
  3.605660e-01   5.739667e+01   6.680357e-01
  3.608640e-01   5.733568e+01   6.848035e-01
  3.611630e-01   5.651226e+01   6.445613e-01
  3.614620e-01   5.786636e+01   6.924766e-01
  3.617610e-01   5.705001e+01   6.619418e-01
  3.620600e-01   5.636919e+01   6.804817e-01
  3.623590e-01   5.770748e+01   6.855380e-01
  3.626580e-01   5.801695e+01   6.873737e-01
  3.629570e-01   5.767757e+01   7.038038e-01
  3.632560e-01   5.739774e+01   6.722042e-01
  3.635550e-01   5.754177e+01   7.144326e-01
  3.638540e-01   5.871412e+01   7.037311e-01
  3.641530e-01   5.738239e+01   7.004105e-01
  3.644510e-01   5.741663e+01   7.310217e-01
  3.647500e-01   5.815178e+01   6.911575e-01
  3.650490e-01   5.705182e+01   7.269075e-01
  3.653480e-01   5.761721e+01   7.132285e-01
  3.656470e-01   5.735936e+01   7.200928e-01
  3.659460e-01   5.737188e+01   7.417814e-01
  3.662450e-01   5.806104e+01   7.143033e-01
  3.665440e-01   5.908327e+01   7.705713e-01
  3.668430e-01   5.790495e+01   7.217847e-01
  3.671420e-01   5.722956e+01   7.484987e-01
  3.674410e-01   5.690082e+01   7.368620e-01
  3.677400e-01   5.806624e+01   7.578873e-01
  3.680390e-01   5.717238e+01   7.812067e-01
  3.683370e-01   5.771022e+01   7.347002e-01
  3.686360e-01   5.708845e+01   7.719592e-01
  3.689350e-01   5.766103e+01   7.592237e-01
  3.692340e-01   5.828574e+01   7.843576e-01
  3.695330e-01   5.769958e+01   8.079557e-01
  3.698320e-01   5.743907e+01   7.518177e-01
  3.701310e-01   5.678379e+01   8.039288e-01
  3.704300e-01   5.593799e+01   7.599541e-01
  3.707290e-01   5.762031e+01   8.122792e-01
  3.710280e-01   5.605910e+01   7.963872e-01
  3.713270e-01   5.667037e+01   7.889932e-01
  3.716260e-01   5.706417e+01   8.394513e-01
  3.719240e-01   5.768542e+01   7.891753e-01
  3.722230e-01   5.772548e+01   8.470742e-01
  3.725220e-01   5.828095e+01   8.219189e-01
  3.728210e-01   5.686302e+01   8.298740e-01
  3.731200e-01   5.636872e+01   8.753287e-01
  3.734190e-01   5.729229e+01   8.050990e-01
  3.737180e-01   5.763954e+01   8.819738e-01
  3.740170e-01   5.767387e+01   8.304634e-01
  3.743160e-01   5.754389e+01   8.876046e-01
  3.746150e-01   5.564219e+01   8.665579e-01
  3.749140e-01   5.692556e+01   8.553708e-01
  3.752130e-01   5.699133e+01   9.171891e-01
  3.755110e-01   5.619624e+01   8.469977e-01
  3.758100e-01   5.508719e+01   9.017368e-01
  3.761090e-01   5.658410e+01   8.866194e-01
  3.764080e-01   5.780912e+01   9.201588e-01
  3.767070e-01   5.679343e+01   9.536028e-01
  3.770060e-01   5.691077e+01   8.763805e-01
  3.773050e-01   5.840785e+01   9.753626e-01
  3.776040e-01   5.681524e+01   9.193694e-01
  3.779030e-01   5.774512e+01   9.575107e-01
  3.782020e-01   5.825583e+01   1.038793e+00
  3.785010e-01   5.715369e+01   9.044710e-01
  3.788000e-01   5.675472e+01   1.020333e+00
  3.790990e-01   5.619729e+01   9.367517e-01
  3.793970e-01   5.925450e+01   1.032584e+00
  3.796960e-01   5.618227e+01   1.000705e+00
  3.799950e-01   5.721381e+01   9.913193e-01
  3.802940e-01   5.744559e+01   1.104315e+00
  3.805930e-01   5.650372e+01   9.552236e-01
  3.808920e-01   5.646665e+01   1.101068e+00
  3.811910e-01   5.765355e+01   1.028381e+00
  3.814900e-01   5.787999e+01   1.084382e+00
  3.817890e-01   5.566399e+01   1.161179e+00
  3.820880e-01   5.683880e+01   9.971719e-01
  3.823870e-01   5.768738e+01   1.189747e+00
  3.826860e-01   5.585002e+01   1.027238e+00
  3.829840e-01   5.828988e+01   1.219945e+00
  3.832830e-01   5.647142e+01   1.147708e+00
  3.835820e-01   5.543658e+01   1.110065e+00
  3.838810e-01   5.529210e+01   1.239472e+00
  3.841800e-01   5.550863e+01   1.097944e+00
  3.844790e-01   5.668135e+01   1.264277e+00
  3.847780e-01   5.702047e+01   1.175243e+00
  3.850770e-01   5.699625e+01   1.277352e+00
  3.853760e-01   5.736544e+01   1.367007e+00
  3.856750e-01   5.680246e+01   1.172994e+00
  3.859740e-01   5.921177e+01   1.413414e+00
  3.862730e-01   5.890415e+01   1.279316e+00
  3.865710e-01   5.853699e+01   1.405338e+00
  3.868700e-01   5.787096e+01   1.422961e+00
  3.871690e-01   5.503976e+01   1.305668e+00
  3.874680e-01   5.713316e+01   1.531880e+00
  3.877670e-01   6.013987e+01   1.387761e+00
  3.880660e-01   5.543608e+01   1.542870e+00
  3.883650e-01   5.818514e+01   1.497847e+00
  3.886640e-01   5.659738e+01   1.541528e+00
  3.889630e-01   5.633331e+01   1.673595e+00
  3.892620e-01   5.623916e+01   1.503592e+00
  3.895610e-01   5.799342e+01   1.744607e+00
  3.898600e-01   5.494113e+01   1.652785e+00
  3.901580e-01   5.284861e+01   1.689049e+00
  3.904570e-01   5.884064e+01   1.992595e+00
  3.907560e-01   6.014521e+01   1.776678e+00
  3.910550e-01   5.724117e+01   2.001390e+00
  3.913540e-01   5.507188e+01   1.963101e+00
  3.916530e-01   5.591160e+01   1.978010e+00
  3.919520e-01   5.833456e+01   2.624596e+00
  3.922510e-01   5.598158e+01   1.979248e+00
  3.925500e-01   5.642943e+01   2.666040e+00
  3.928490e-01   5.584163e+01   2.421042e+00
  3.931480e-01   5.642943e+01   2.666040e+00
  3.934470e-01   0.000000e+00   0.000000e+00
  3.937460e-01   6.260140e+01   2.808057e+00
creator: radaver
creator-version: 3725
header-file: /nas_data/SAXS_data/20151104Workshop/header/JH1_0076.txt
image-file: /nas_data/Pilatus1M/20151104_Workshop/JH1_0076.tif
angular-axis-file: /nas_data/SAXS_data/20151104Workshop/q20151029.dat
beamstop-mask-file: /nas_data/SAXS_data/20151104Workshop/fit2d20151031.msk
detector-response-file: none
beam-center-x: 949.7700
beam-center-y: 918.8000
unit-time: 1.0000
channel-first: 10
channel-last: 1315
Exposure time [s]: 1.093911
Transmitted Beam: 0.483837
Incident Beam: 0.483837
Code: JH1
Concentration [mg/ml]: 1
Run Number: 0076
