# Supplementary material for: SAXS analysis of a soluble cytosolic NgBR construct including extracellular and transmembrane domains
Source: PLoS One. 2018 Jan 18;13(1):e0191371. doi: 10.1371/journal.pone.0191371 (PMC5773207; doi:10.1371/journal.pone.0191371)
Supplement: S1 File — (ZIP) [file pone.0191371.s001.zip › JH1_0077.dat]

Sample:   c= 1.0000 mg/ml  Code: JH1
  3.656810e-03   2.263242e+04   4.136186e+01
  3.955720e-03   2.196812e+04   2.798743e+01
  4.254640e-03   1.906183e+04   2.336226e+01
  4.553560e-03   1.537584e+04   2.022995e+01
  4.852480e-03   1.244797e+04   1.704163e+01
  5.151400e-03   1.050371e+04   1.546453e+01
  5.450320e-03   8.715766e+03   1.338023e+01
  5.749240e-03   7.426027e+03   1.196657e+01
  6.048150e-03   6.325137e+03   1.082529e+01
  6.347070e-03   5.503330e+03   9.593523e+00
  6.645990e-03   4.804328e+03   8.924182e+00
  6.944910e-03   4.216954e+03   8.049176e+00
  7.243830e-03   3.757355e+03   7.362240e+00
  7.542750e-03   3.352181e+03   6.927576e+00
  7.841670e-03   3.026200e+03   6.216164e+00
  8.140580e-03   2.738068e+03   5.994396e+00
  8.439500e-03   2.480696e+03   5.499529e+00
  8.738420e-03   2.282281e+03   5.224690e+00
  9.037340e-03   2.108816e+03   4.856021e+00
  9.336260e-03   1.931626e+03   4.567169e+00
  9.635180e-03   1.783106e+03   4.375592e+00
  9.934100e-03   1.652444e+03   4.075576e+00
  1.023300e-02   1.511151e+03   3.994220e+00
  1.053190e-02   1.397084e+03   3.895302e+00
  1.083090e-02   1.294037e+03   3.748895e+00
  1.112980e-02   1.194591e+03   3.571310e+00
  1.142870e-02   1.109865e+03   3.423050e+00
  1.172760e-02   1.024623e+03   3.279823e+00
  1.202650e-02   9.462740e+02   3.143212e+00
  1.232540e-02   8.813766e+02   3.016892e+00
  1.262440e-02   8.175148e+02   2.851514e+00
  1.292330e-02   7.596203e+02   2.706293e+00
  1.322220e-02   7.050966e+02   2.607359e+00
  1.352110e-02   6.606827e+02   2.498538e+00
  1.382000e-02   6.157317e+02   2.388280e+00
  1.411900e-02   5.696007e+02   2.285895e+00
  1.441790e-02   5.395883e+02   2.208832e+00
  1.471680e-02   4.997324e+02   2.115593e+00
  1.501570e-02   4.620661e+02   1.992257e+00
  1.531460e-02   4.426830e+02   1.941219e+00
  1.561350e-02   4.154866e+02   1.847648e+00
  1.591250e-02   3.917846e+02   1.809981e+00
  1.621140e-02   3.671243e+02   1.721881e+00
  1.651030e-02   3.516476e+02   1.667475e+00
  1.680920e-02   3.327261e+02   1.621993e+00
  1.710810e-02   3.130191e+02   1.576527e+00
  1.740710e-02   2.965320e+02   1.512367e+00
  1.770600e-02   2.814322e+02   1.458550e+00
  1.800490e-02   2.668148e+02   1.408940e+00
  1.830380e-02   2.559581e+02   1.390974e+00
  1.860270e-02   2.408876e+02   1.323199e+00
  1.890170e-02   2.319403e+02   1.298392e+00
  1.920060e-02   2.207751e+02   1.254749e+00
  1.949950e-02   2.150180e+02   1.252541e+00
  1.979840e-02   2.040882e+02   1.197395e+00
  2.009730e-02   1.979655e+02   1.166361e+00
  2.039620e-02   1.889291e+02   1.137364e+00
  2.069520e-02   1.808761e+02   1.106861e+00
  2.099410e-02   1.771437e+02   1.103319e+00
  2.129300e-02   1.697601e+02   1.051776e+00
  2.159190e-02   1.633362e+02   1.067237e+00
  2.189080e-02   1.570837e+02   1.052453e+00
  2.218980e-02   1.518967e+02   1.052759e+00
  2.248870e-02   1.487401e+02   1.060348e+00
  2.278760e-02   1.427110e+02   1.028403e+00
  2.308650e-02   1.384257e+02   1.044016e+00
  2.338540e-02   1.353970e+02   1.030387e+00
  2.368430e-02   1.343627e+02   1.007799e+00
  2.398330e-02   1.278007e+02   1.005246e+00
  2.428220e-02   1.254052e+02   9.736263e-01
  2.458110e-02   1.220598e+02   9.928484e-01
  2.488000e-02   1.190403e+02   9.543397e-01
  2.517890e-02   1.179501e+02   9.386278e-01
  2.547790e-02   1.141544e+02   9.364474e-01
  2.577680e-02   1.118971e+02   9.196953e-01
  2.607570e-02   1.116347e+02   9.260548e-01
  2.637460e-02   1.086769e+02   9.063652e-01
  2.667350e-02   1.071205e+02   8.773301e-01
  2.697250e-02   1.044436e+02   8.395883e-01
  2.727140e-02   1.037935e+02   8.059091e-01
  2.757030e-02   1.024871e+02   8.021506e-01
  2.786920e-02   9.834170e+01   7.767800e-01
  2.816810e-02   9.786397e+01   7.626099e-01
  2.846700e-02   9.774056e+01   7.527195e-01
  2.876600e-02   9.569934e+01   7.358441e-01
  2.906490e-02   9.510328e+01   7.357551e-01
  2.936380e-02   9.375393e+01   7.250774e-01
  2.966270e-02   9.204067e+01   7.131508e-01
  2.996160e-02   9.135739e+01   7.115398e-01
  3.026060e-02   8.943662e+01   6.929325e-01
  3.055950e-02   9.037172e+01   6.955582e-01
  3.085840e-02   8.946684e+01   6.891450e-01
  3.115730e-02   8.795066e+01   6.804197e-01
  3.145620e-02   8.681586e+01   6.695200e-01
  3.175510e-02   8.592746e+01   6.679129e-01
  3.205410e-02   8.507563e+01   6.609722e-01
  3.235300e-02   8.427562e+01   6.551920e-01
  3.265190e-02   8.420033e+01   6.428817e-01
  3.295080e-02   8.270731e+01   6.413346e-01
  3.324970e-02   8.304079e+01   6.417824e-01
  3.354870e-02   8.131935e+01   6.334351e-01
  3.384760e-02   8.184346e+01   6.281357e-01
  3.414650e-02   8.121675e+01   6.257262e-01
  3.444540e-02   8.065522e+01   6.149903e-01
  3.474430e-02   7.929401e+01   6.151445e-01
  3.504330e-02   7.919815e+01   6.071543e-01
  3.534220e-02   7.930971e+01   6.083314e-01
  3.564110e-02   7.863029e+01   6.049737e-01
  3.594000e-02   7.811201e+01   5.914353e-01
  3.623890e-02   7.776777e+01   6.001700e-01
  3.653780e-02   7.656421e+01   5.794004e-01
  3.683680e-02   7.678768e+01   5.877947e-01
  3.713570e-02   7.626736e+01   5.864985e-01
  3.743460e-02   7.614074e+01   5.764600e-01
  3.773350e-02   7.613947e+01   5.757907e-01
  3.803240e-02   7.486505e+01   5.845800e-01
  3.833140e-02   7.531334e+01   6.002635e-01
  3.863030e-02   7.493952e+01   6.080799e-01
  3.892920e-02   7.508034e+01   6.070680e-01
  3.922810e-02   7.385936e+01   6.044712e-01
  3.952700e-02   7.495602e+01   6.049958e-01
  3.982600e-02   7.406293e+01   6.101141e-01
  4.012490e-02   7.328706e+01   5.974511e-01
  4.042380e-02   7.410601e+01   6.086749e-01
  4.072270e-02   7.331913e+01   6.030464e-01
  4.102160e-02   7.315193e+01   6.015695e-01
  4.132050e-02   7.241641e+01   5.993225e-01
  4.161950e-02   7.178700e+01   5.905445e-01
  4.191840e-02   7.237473e+01   6.007287e-01
  4.221730e-02   7.350674e+01   5.975762e-01
  4.251620e-02   7.195589e+01   5.989880e-01
  4.281510e-02   7.047250e+01   5.836144e-01
  4.311410e-02   7.039638e+01   5.840465e-01
  4.341300e-02   7.140004e+01   5.912350e-01
  4.371190e-02   7.139242e+01   5.896777e-01
  4.401080e-02   7.042318e+01   5.856613e-01
  4.430970e-02   7.145156e+01   5.854129e-01
  4.460860e-02   7.132081e+01   5.856207e-01
  4.490760e-02   7.006651e+01   5.819309e-01
  4.520650e-02   6.923606e+01   5.740840e-01
  4.550540e-02   6.981573e+01   5.794086e-01
  4.580430e-02   6.960655e+01   5.763443e-01
  4.610320e-02   6.994986e+01   5.748678e-01
  4.640220e-02   6.971527e+01   5.782563e-01
  4.670110e-02   6.910696e+01   5.671559e-01
  4.700000e-02   6.979490e+01   5.720894e-01
  4.729890e-02   7.029474e+01   5.762832e-01
  4.759780e-02   6.845117e+01   5.679666e-01
  4.789680e-02   6.935831e+01   5.681863e-01
  4.819570e-02   6.854249e+01   5.641405e-01
  4.849460e-02   6.832176e+01   5.653187e-01
  4.879350e-02   6.937243e+01   5.634080e-01
  4.909240e-02   6.835611e+01   5.668657e-01
  4.939130e-02   6.825888e+01   5.568490e-01
  4.969030e-02   6.909331e+01   5.622734e-01
  4.998920e-02   6.765288e+01   5.557091e-01
  5.028810e-02   6.806347e+01   5.553842e-01
  5.058700e-02   6.724089e+01   5.560327e-01
  5.088590e-02   6.735143e+01   5.472471e-01
  5.118490e-02   6.684493e+01   5.523809e-01
  5.148380e-02   6.829396e+01   5.556580e-01
  5.178270e-02   6.703180e+01   5.433959e-01
  5.208160e-02   6.716785e+01   5.497442e-01
  5.238050e-02   6.738861e+01   5.448402e-01
  5.267940e-02   6.711178e+01   5.514878e-01
  5.297840e-02   6.633625e+01   5.412004e-01
  5.327730e-02   6.677627e+01   5.404727e-01
  5.357620e-02   6.652521e+01   5.413387e-01
  5.387510e-02   6.674287e+01   5.390910e-01
  5.417400e-02   6.695821e+01   5.450065e-01
  5.447300e-02   6.688238e+01   5.365722e-01
  5.477190e-02   6.732686e+01   5.395827e-01
  5.507080e-02   6.689442e+01   5.378470e-01
  5.536970e-02   6.644262e+01   5.341972e-01
  5.566860e-02   6.584588e+01   5.354562e-01
  5.596760e-02   6.694640e+01   5.337977e-01
  5.626650e-02   6.589716e+01   5.319999e-01
  5.656540e-02   6.659842e+01   5.330091e-01
  5.686430e-02   6.643725e+01   5.293847e-01
  5.716320e-02   6.667893e+01   5.268306e-01
  5.746210e-02   6.592964e+01   5.291331e-01
  5.776110e-02   6.615908e+01   5.318487e-01
  5.806000e-02   6.593476e+01   5.227323e-01
  5.835890e-02   6.695188e+01   5.273273e-01
  5.865780e-02   6.678285e+01   5.237911e-01
  5.895670e-02   6.661122e+01   5.330603e-01
  5.925570e-02   6.608903e+01   5.188123e-01
  5.955460e-02   6.606672e+01   5.255653e-01
  5.985350e-02   6.554456e+01   5.161149e-01
  6.015240e-02   6.607244e+01   5.198688e-01
  6.045130e-02   6.586322e+01   5.196077e-01
  6.075020e-02   6.619826e+01   5.159159e-01
  6.104920e-02   6.615014e+01   5.196123e-01
  6.134810e-02   6.641194e+01   5.212027e-01
  6.164700e-02   6.535358e+01   5.088386e-01
  6.194590e-02   6.583519e+01   5.189346e-01
  6.224480e-02   6.539467e+01   5.058272e-01
  6.254380e-02   6.608532e+01   5.171287e-01
  6.284270e-02   6.550255e+01   5.165051e-01
  6.314160e-02   6.607989e+01   5.063779e-01
  6.344050e-02   6.550273e+01   5.115684e-01
  6.373940e-02   6.564344e+01   5.036697e-01
  6.403840e-02   6.525290e+01   5.100530e-01
  6.433730e-02   6.593504e+01   5.073878e-01
  6.463620e-02   6.610356e+01   5.038885e-01
  6.493510e-02   6.577686e+01   5.137250e-01
  6.523400e-02   6.563778e+01   5.026211e-01
  6.553290e-02   6.516598e+01   5.033811e-01
  6.583190e-02   6.477285e+01   4.998078e-01
  6.613080e-02   6.571403e+01   4.988653e-01
  6.642970e-02   6.556443e+01   5.075352e-01
  6.672860e-02   6.483193e+01   4.940230e-01
  6.702750e-02   6.483219e+01   4.990193e-01
  6.732650e-02   6.473695e+01   4.951427e-01
  6.762540e-02   6.460440e+01   4.946356e-01
  6.792430e-02   6.559986e+01   5.004416e-01
  6.822320e-02   6.557245e+01   4.924417e-01
  6.852210e-02   6.501421e+01   4.977002e-01
  6.882110e-02   6.482213e+01   4.930046e-01
  6.912000e-02   6.440563e+01   4.909314e-01
  6.941890e-02   6.548498e+01   4.916323e-01
  6.971780e-02   6.448796e+01   4.873996e-01
  7.001670e-02   6.499677e+01   4.956390e-01
  7.031560e-02   6.471178e+01   4.877695e-01
  7.061460e-02   6.467584e+01   4.881091e-01
  7.091350e-02   6.443166e+01   4.857685e-01
  7.121240e-02   6.478956e+01   4.833831e-01
  7.151130e-02   6.450368e+01   4.884120e-01
  7.181020e-02   6.516649e+01   4.843252e-01
  7.210920e-02   6.447839e+01   4.850056e-01
  7.240810e-02   6.510403e+01   4.827158e-01
  7.270700e-02   6.428523e+01   4.856871e-01
  7.300590e-02   6.536087e+01   4.850470e-01
  7.330480e-02   6.491028e+01   4.779408e-01
  7.360370e-02   6.493382e+01   4.839209e-01
  7.390270e-02   6.546857e+01   4.804394e-01
  7.420160e-02   6.419769e+01   4.830172e-01
  7.450050e-02   6.410522e+01   4.736465e-01
  7.479940e-02   6.464986e+01   4.769812e-01
  7.509830e-02   6.472107e+01   4.812940e-01
  7.539730e-02   6.492960e+01   4.749266e-01
  7.569620e-02   6.519709e+01   4.767811e-01
  7.599510e-02   6.421688e+01   4.762689e-01
  7.629400e-02   6.426941e+01   4.703494e-01
  7.659290e-02   6.477110e+01   4.765416e-01
  7.689190e-02   6.483738e+01   4.724231e-01
  7.719080e-02   6.451670e+01   4.738498e-01
  7.748970e-02   6.494843e+01   4.719686e-01
  7.778860e-02   6.523530e+01   4.760433e-01
  7.808750e-02   6.510465e+01   4.721076e-01
  7.838640e-02   6.421834e+01   4.663554e-01
  7.868540e-02   6.518858e+01   4.711333e-01
  7.898430e-02   6.474738e+01   4.670187e-01
  7.928320e-02   6.459360e+01   4.719642e-01
  7.958210e-02   6.344847e+01   4.590489e-01
  7.988100e-02   6.388852e+01   4.659921e-01
  8.018000e-02   6.402691e+01   4.639997e-01
  8.047890e-02   6.541023e+01   4.685686e-01
  8.077780e-02   6.413848e+01   4.631692e-01
  8.107670e-02   6.493398e+01   4.635777e-01
  8.137560e-02   6.442003e+01   4.650084e-01
  8.167450e-02   6.435830e+01   4.619228e-01
  8.197350e-02   6.488431e+01   4.609847e-01
  8.227240e-02   6.423217e+01   4.630977e-01
  8.257130e-02   6.411127e+01   4.531539e-01
  8.287020e-02   6.472881e+01   4.644745e-01
  8.316910e-02   6.477805e+01   4.614074e-01
  8.346810e-02   6.428768e+01   4.553230e-01
  8.376700e-02   6.532307e+01   4.653722e-01
  8.406590e-02   6.399451e+01   4.512141e-01
  8.436480e-02   6.409800e+01   4.585805e-01
  8.466370e-02   6.419145e+01   4.530534e-01
  8.496270e-02   6.375295e+01   4.621843e-01
  8.526160e-02   6.435917e+01   4.790401e-01
  8.556050e-02   6.376279e+01   4.772659e-01
  8.585940e-02   6.387864e+01   4.836793e-01
  8.615830e-02   6.361862e+01   4.826939e-01
  8.645720e-02   6.391234e+01   4.885642e-01
  8.675620e-02   6.436159e+01   4.927187e-01
  8.705510e-02   6.430480e+01   4.915212e-01
  8.735400e-02   6.443055e+01   4.944653e-01
  8.765290e-02   6.375790e+01   4.923720e-01
  8.795180e-02   6.482029e+01   5.005018e-01
  8.825080e-02   6.406626e+01   4.930654e-01
  8.854970e-02   6.408466e+01   4.997016e-01
  8.884860e-02   6.418651e+01   4.980489e-01
  8.914750e-02   6.447802e+01   5.054186e-01
  8.944640e-02   6.494330e+01   5.035575e-01
  8.974530e-02   6.450955e+01   4.977761e-01
  9.004430e-02   7.055779e+01   5.184850e-01
  9.034320e-02   6.407493e+01   4.766340e-01
  9.064210e-02   6.437583e+01   4.768580e-01
  9.094100e-02   6.422511e+01   4.663800e-01
  9.123990e-02   6.438021e+01   4.656926e-01
  9.153890e-02   6.342819e+01   4.647284e-01
  9.183780e-02   6.371515e+01   4.624574e-01
  9.213670e-02   6.376893e+01   4.610177e-01
  9.243560e-02   6.564467e+01   4.665163e-01
  9.273450e-02   6.392964e+01   4.563958e-01
  9.303350e-02   6.398128e+01   4.626012e-01
  9.333240e-02   6.468388e+01   4.547878e-01
  9.363130e-02   6.373593e+01   4.549202e-01
  9.393020e-02   6.480821e+01   4.563845e-01
  9.422910e-02   6.430712e+01   4.557809e-01
  9.452800e-02   6.426844e+01   4.568167e-01
  9.482700e-02   6.364710e+01   4.444114e-01
  9.512590e-02   6.402041e+01   4.539884e-01
  9.542480e-02   6.378606e+01   4.482206e-01
  9.572370e-02   6.363173e+01   4.476780e-01
  9.602260e-02   6.359683e+01   4.498099e-01
  9.632160e-02   6.367144e+01   4.423228e-01
  9.662050e-02   6.417761e+01   4.466265e-01
  9.691940e-02   6.431126e+01   4.470913e-01
  9.721830e-02   6.421840e+01   4.442186e-01
  9.751720e-02   6.464940e+01   4.478970e-01
  9.781610e-02   6.386877e+01   4.408624e-01
  9.811510e-02   6.357573e+01   4.441622e-01
  9.841400e-02   6.390369e+01   4.381696e-01
  9.871290e-02   6.385291e+01   4.411630e-01
  9.901180e-02   6.456461e+01   4.446919e-01
  9.931070e-02   6.487210e+01   4.418285e-01
  9.960970e-02   6.444759e+01   4.435704e-01
  9.990860e-02   6.351696e+01   4.330713e-01
  1.002070e-01   6.382189e+01   4.382375e-01
  1.005060e-01   6.455873e+01   4.383239e-01
  1.008050e-01   6.400244e+01   4.388570e-01
  1.011040e-01   6.379877e+01   4.320107e-01
  1.014030e-01   6.415476e+01   4.352402e-01
  1.017020e-01   6.281381e+01   4.347627e-01
  1.020010e-01   6.386071e+01   4.335647e-01
  1.023000e-01   6.404514e+01   4.321755e-01
  1.025990e-01   6.434509e+01   4.321871e-01
  1.028980e-01   6.423173e+01   4.334740e-01
  1.031970e-01   6.400970e+01   4.350879e-01
  1.034960e-01   6.429211e+01   4.280817e-01
  1.037950e-01   6.469344e+01   4.333554e-01
  1.040930e-01   6.404667e+01   4.275863e-01
  1.043920e-01   6.464179e+01   4.335154e-01
  1.046910e-01   6.340297e+01   4.286823e-01
  1.049900e-01   6.422400e+01   4.256139e-01
  1.052890e-01   6.380485e+01   4.277487e-01
  1.055880e-01   6.481003e+01   4.294787e-01
  1.058870e-01   6.482286e+01   4.311476e-01
  1.061860e-01   6.428595e+01   4.251850e-01
  1.064850e-01   6.400399e+01   4.248843e-01
  1.067840e-01   6.381325e+01   4.264845e-01
  1.070830e-01   6.436436e+01   4.248125e-01
  1.073820e-01   6.410469e+01   4.223909e-01
  1.076800e-01   6.416327e+01   4.222730e-01
  1.079790e-01   6.433632e+01   4.247200e-01
  1.082780e-01   6.375713e+01   4.246985e-01
  1.085770e-01   6.475650e+01   4.190153e-01
  1.088760e-01   6.428286e+01   4.232893e-01
  1.091750e-01   6.478067e+01   4.233669e-01
  1.094740e-01   6.433002e+01   4.228214e-01
  1.097730e-01   6.431263e+01   4.202991e-01
  1.100720e-01   6.382087e+01   4.147887e-01
  1.103710e-01   6.457735e+01   4.236334e-01
  1.106700e-01   6.371227e+01   4.147315e-01
  1.109690e-01   6.428550e+01   4.223646e-01
  1.112670e-01   6.409963e+01   4.142189e-01
  1.115660e-01   6.321310e+01   4.125148e-01
  1.118650e-01   6.421380e+01   4.196712e-01
  1.121640e-01   6.419356e+01   4.136444e-01
  1.124630e-01   6.420663e+01   4.148585e-01
  1.127620e-01   6.448809e+01   4.157667e-01
  1.130610e-01   6.452484e+01   4.152965e-01
  1.133600e-01   6.450107e+01   4.199997e-01
  1.136590e-01   6.497583e+01   4.112559e-01
  1.139580e-01   6.387425e+01   4.123237e-01
  1.142570e-01   6.371796e+01   4.115292e-01
  1.145560e-01   6.550494e+01   4.178481e-01
  1.148550e-01   6.380428e+01   4.112299e-01
  1.151530e-01   6.421606e+01   4.071654e-01
  1.154520e-01   6.406693e+01   4.117868e-01
  1.157510e-01   6.440753e+01   4.083301e-01
  1.160500e-01   6.409472e+01   4.136176e-01
  1.163490e-01   6.371893e+01   4.061415e-01
  1.166480e-01   6.427058e+01   4.107186e-01
  1.169470e-01   6.424442e+01   4.083726e-01
  1.172460e-01   6.406218e+01   4.083543e-01
  1.175450e-01   6.458765e+01   4.066784e-01
  1.178440e-01   6.378616e+01   4.041472e-01
  1.181430e-01   6.450435e+01   4.094792e-01
  1.184420e-01   6.442190e+01   4.069843e-01
  1.187400e-01   6.410409e+01   4.046053e-01
  1.190390e-01   6.458539e+01   4.053006e-01
  1.193380e-01   6.442261e+01   4.047896e-01
  1.196370e-01   6.439104e+01   4.068868e-01
  1.199360e-01   6.454953e+01   4.032928e-01
  1.202350e-01   6.389164e+01   4.042075e-01
  1.205340e-01   6.345638e+01   4.003975e-01
  1.208330e-01   6.437769e+01   4.019525e-01
  1.211320e-01   6.420885e+01   4.046624e-01
  1.214310e-01   6.429414e+01   3.982684e-01
  1.217300e-01   6.474938e+01   4.052698e-01
  1.220290e-01   6.512150e+01   4.050756e-01
  1.223270e-01   6.412042e+01   3.992969e-01
  1.226260e-01   6.513013e+01   4.019000e-01
  1.229250e-01   6.487228e+01   3.995338e-01
  1.232240e-01   6.422213e+01   4.012003e-01
  1.235230e-01   6.454178e+01   4.013997e-01
  1.238220e-01   6.426693e+01   3.971485e-01
  1.241210e-01   6.435609e+01   3.989814e-01
  1.244200e-01   6.444652e+01   3.956530e-01
  1.247190e-01   6.432929e+01   3.999467e-01
  1.250180e-01   6.425463e+01   3.948099e-01
  1.253170e-01   6.553316e+01   3.994885e-01
  1.256160e-01   6.414859e+01   3.978173e-01
  1.259140e-01   6.426923e+01   3.953626e-01
  1.262130e-01   6.483105e+01   3.970869e-01
  1.265120e-01   6.469827e+01   3.939016e-01
  1.268110e-01   6.459886e+01   3.943503e-01
  1.271100e-01   6.472281e+01   3.982961e-01
  1.274090e-01   6.498738e+01   3.957866e-01
  1.277080e-01   6.428813e+01   3.924022e-01
  1.280070e-01   6.444023e+01   3.916272e-01
  1.283060e-01   6.411311e+01   3.921163e-01
  1.286050e-01   6.514723e+01   3.980540e-01
  1.289040e-01   6.426864e+01   3.884241e-01
  1.292030e-01   6.424980e+01   3.932834e-01
  1.295020e-01   6.466795e+01   3.908446e-01
  1.298000e-01   6.446086e+01   3.909520e-01
  1.300990e-01   6.478377e+01   3.894941e-01
  1.303980e-01   6.430156e+01   3.887651e-01
  1.306970e-01   6.538559e+01   3.949872e-01
  1.309960e-01   6.512513e+01   3.919788e-01
  1.312950e-01   6.502979e+01   3.914475e-01
  1.315940e-01   6.489519e+01   3.867264e-01
  1.318930e-01   6.424285e+01   3.876245e-01
  1.321920e-01   6.421483e+01   3.873004e-01
  1.324910e-01   6.478744e+01   3.899887e-01
  1.327900e-01   6.429399e+01   3.863470e-01
  1.330890e-01   6.464359e+01   3.869209e-01
  1.333870e-01   6.437017e+01   3.858654e-01
  1.336860e-01   6.499659e+01   3.870285e-01
  1.339850e-01   6.404172e+01   3.827772e-01
  1.342840e-01   6.399683e+01   3.854531e-01
  1.345830e-01   6.458867e+01   3.858121e-01
  1.348820e-01   6.491362e+01   3.867814e-01
  1.351810e-01   6.485891e+01   3.817608e-01
  1.354800e-01   6.493041e+01   3.863605e-01
  1.357790e-01   6.491771e+01   3.839940e-01
  1.360780e-01   6.532651e+01   3.868319e-01
  1.363770e-01   6.402141e+01   3.824850e-01
  1.366760e-01   6.487366e+01   3.871347e-01
  1.369740e-01   6.416552e+01   3.986512e-01
  1.372730e-01   6.401442e+01   4.002856e-01
  1.375720e-01   6.444354e+01   4.109856e-01
  1.378710e-01   6.454029e+01   4.130161e-01
  1.381700e-01   6.408695e+01   4.133008e-01
  1.384690e-01   6.435152e+01   4.213458e-01
  1.387680e-01   6.465939e+01   4.108195e-01
  1.390670e-01   6.478193e+01   3.995157e-01
  1.393660e-01   6.403132e+01   3.964199e-01
  1.396650e-01   6.510393e+01   3.969014e-01
  1.399640e-01   6.497698e+01   3.975336e-01
  1.402630e-01   6.438519e+01   3.875743e-01
  1.405620e-01   6.418778e+01   3.913525e-01
  1.408600e-01   6.479519e+01   3.919645e-01
  1.411590e-01   6.443570e+01   3.918603e-01
  1.414580e-01   6.478975e+01   3.934318e-01
  1.417570e-01   6.439014e+01   3.847497e-01
  1.420560e-01   6.459344e+01   3.898890e-01
  1.423550e-01   6.454008e+01   3.870857e-01
  1.426540e-01   6.550141e+01   3.864138e-01
  1.429530e-01   6.453351e+01   3.826262e-01
  1.432520e-01   6.479054e+01   3.804304e-01
  1.435510e-01   6.496143e+01   3.836625e-01
  1.438500e-01   6.503295e+01   3.797970e-01
  1.441490e-01   6.470257e+01   3.779448e-01
  1.444470e-01   6.494773e+01   3.811169e-01
  1.447460e-01   6.482001e+01   3.769689e-01
  1.450450e-01   6.482920e+01   3.807689e-01
  1.453440e-01   6.504755e+01   3.754584e-01
  1.456430e-01   6.445997e+01   3.774562e-01
  1.459420e-01   6.502529e+01   3.784444e-01
  1.462410e-01   6.490249e+01   3.763365e-01
  1.465400e-01   6.495098e+01   3.777880e-01
  1.468390e-01   6.452431e+01   3.718193e-01
  1.471380e-01   6.446121e+01   3.746225e-01
  1.474370e-01   6.451874e+01   3.754390e-01
  1.477360e-01   6.493860e+01   3.755748e-01
  1.480340e-01   6.436725e+01   3.703183e-01
  1.483330e-01   6.462882e+01   3.795070e-01
  1.486320e-01   6.449106e+01   3.886132e-01
  1.489310e-01   6.429945e+01   3.897294e-01
  1.492300e-01   6.580502e+01   3.937739e-01
  1.495290e-01   6.512073e+01   3.941864e-01
  1.498280e-01   6.492607e+01   3.981472e-01
  1.501270e-01   6.415624e+01   3.973227e-01
  1.504260e-01   6.449651e+01   3.930376e-01
  1.507250e-01   6.502193e+01   4.005162e-01
  1.510240e-01   6.471115e+01   3.985187e-01
  1.513230e-01   6.515173e+01   4.051697e-01
  1.516210e-01   6.461486e+01   3.992605e-01
  1.519200e-01   6.536978e+01   4.015861e-01
  1.522190e-01   6.491618e+01   4.071600e-01
  1.525180e-01   6.524695e+01   4.033203e-01
  1.528170e-01   6.519197e+01   4.085765e-01
  1.531160e-01   6.476622e+01   4.039691e-01
  1.534150e-01   6.456308e+01   3.975466e-01
  1.537140e-01   6.508001e+01   3.923331e-01
  1.540130e-01   6.493627e+01   3.854413e-01
  1.543120e-01   6.465994e+01   3.848533e-01
  1.546110e-01   6.482637e+01   3.828047e-01
  1.549100e-01   6.517106e+01   3.840508e-01
  1.552090e-01   6.494085e+01   3.854548e-01
  1.555070e-01   6.492572e+01   3.761867e-01
  1.558060e-01   6.507267e+01   3.819356e-01
  1.561050e-01   6.478837e+01   3.773148e-01
  1.564040e-01   6.497444e+01   3.794035e-01
  1.567030e-01   6.513351e+01   3.778794e-01
  1.570020e-01   6.548240e+01   3.769274e-01
  1.573010e-01   6.470752e+01   3.781803e-01
  1.576000e-01   6.494640e+01   3.730335e-01
  1.578990e-01   6.461803e+01   3.740023e-01
  1.581980e-01   6.472411e+01   3.726058e-01
  1.584970e-01   6.446646e+01   3.716526e-01
  1.587960e-01   6.394233e+01   3.735423e-01
  1.590940e-01   6.536782e+01   3.723469e-01
  1.593930e-01   6.452187e+01   3.686904e-01
  1.596920e-01   6.465261e+01   3.700967e-01
  1.599910e-01   6.519709e+01   3.733297e-01
  1.602900e-01   6.521733e+01   3.727557e-01
  1.605890e-01   6.515367e+01   3.670294e-01
  1.608880e-01   6.473617e+01   3.682772e-01
  1.611870e-01   6.525855e+01   3.687395e-01
  1.614860e-01   6.500811e+01   3.684377e-01
  1.617850e-01   6.502576e+01   3.652729e-01
  1.620840e-01   6.472618e+01   3.644305e-01
  1.623830e-01   6.499528e+01   3.667837e-01
  1.626810e-01   6.525026e+01   3.653084e-01
  1.629800e-01   6.522912e+01   3.613594e-01
  1.632790e-01   6.460679e+01   3.607798e-01
  1.635780e-01   6.488483e+01   3.627172e-01
  1.638770e-01   6.439804e+01   3.637031e-01
  1.641760e-01   6.518590e+01   3.641443e-01
  1.644750e-01   6.463097e+01   3.618129e-01
  1.647740e-01   6.512130e+01   3.627941e-01
  1.650730e-01   6.469817e+01   3.629749e-01
  1.653720e-01   6.453465e+01   3.621259e-01
  1.656710e-01   6.469402e+01   3.604473e-01
  1.659700e-01   6.522848e+01   3.634815e-01
  1.662680e-01   6.465227e+01   3.605226e-01
  1.665670e-01   6.505662e+01   3.626139e-01
  1.668660e-01   6.493236e+01   3.588300e-01
  1.671650e-01   6.444158e+01   3.603182e-01
  1.674640e-01   6.430637e+01   3.591750e-01
  1.677630e-01   6.484375e+01   3.587733e-01
  1.680620e-01   6.462815e+01   3.604553e-01
  1.683610e-01   6.457561e+01   3.546933e-01
  1.686600e-01   6.538927e+01   3.618027e-01
  1.689590e-01   6.434836e+01   3.553531e-01
  1.692580e-01   6.513436e+01   3.573313e-01
  1.695570e-01   6.494177e+01   3.613289e-01
  1.698560e-01   6.520486e+01   3.560504e-01
  1.701540e-01   6.477747e+01   3.576519e-01
  1.704530e-01   6.450663e+01   3.539568e-01
  1.707520e-01   6.442329e+01   3.539100e-01
  1.710510e-01   6.486895e+01   3.580915e-01
  1.713500e-01   6.493446e+01   3.547643e-01
  1.716490e-01   6.471283e+01   3.569145e-01
  1.719480e-01   6.432848e+01   3.502429e-01
  1.722470e-01   6.440872e+01   3.527828e-01
  1.725460e-01   6.418590e+01   3.538038e-01
  1.728450e-01   6.424835e+01   3.516251e-01
  1.731440e-01   6.461703e+01   3.531724e-01
  1.734430e-01   6.443227e+01   3.494690e-01
  1.737410e-01   6.511682e+01   3.548982e-01
  1.740400e-01   6.488020e+01   3.535299e-01
  1.743390e-01   6.493784e+01   3.511898e-01
  1.746380e-01   6.484443e+01   3.525352e-01
  1.749370e-01   6.423329e+01   3.485795e-01
  1.752360e-01   6.488852e+01   3.526550e-01
  1.755350e-01   6.493298e+01   3.518847e-01
  1.758340e-01   6.455479e+01   3.461744e-01
  1.761330e-01   6.424262e+01   3.508954e-01
  1.764320e-01   6.477217e+01   3.474400e-01
  1.767310e-01   6.490187e+01   3.521559e-01
  1.770300e-01   6.431021e+01   3.468836e-01
  1.773280e-01   6.476142e+01   3.494853e-01
  1.776270e-01   6.438705e+01   3.472628e-01
  1.779260e-01   6.448053e+01   3.459752e-01
  1.782250e-01   6.431821e+01   3.482873e-01
  1.785240e-01   6.446321e+01   3.454201e-01
  1.788230e-01   6.530270e+01   3.493772e-01
  1.791220e-01   6.475089e+01   3.484153e-01
  1.794210e-01   6.447485e+01   3.444407e-01
  1.797200e-01   6.469402e+01   3.465475e-01
  1.800190e-01   6.468436e+01   3.441631e-01
  1.803180e-01   6.443539e+01   3.470493e-01
  1.806170e-01   6.483862e+01   3.452430e-01
  1.809160e-01   6.371384e+01   3.415715e-01
  1.812140e-01   6.496800e+01   3.457555e-01
  1.815130e-01   6.480262e+01   3.448119e-01
  1.818120e-01   6.458134e+01   3.455673e-01
  1.821110e-01   6.441842e+01   3.411487e-01
  1.824100e-01   6.476360e+01   3.445408e-01
  1.827090e-01   6.426681e+01   3.425530e-01
  1.830080e-01   6.448431e+01   3.432980e-01
  1.833070e-01   6.503045e+01   3.422750e-01
  1.836060e-01   6.411952e+01   3.390622e-01
  1.839050e-01   6.433477e+01   3.435649e-01
  1.842040e-01   6.402117e+01   3.399328e-01
  1.845030e-01   6.390371e+01   3.388127e-01
  1.848010e-01   6.454447e+01   3.423014e-01
  1.851000e-01   6.454538e+01   3.376333e-01
  1.853990e-01   6.446864e+01   3.424294e-01
  1.856980e-01   6.489229e+01   3.410993e-01
  1.859970e-01   6.435541e+01   3.384035e-01
  1.862960e-01   6.494314e+01   3.413949e-01
  1.865950e-01   6.434101e+01   3.380475e-01
  1.868940e-01   6.400871e+01   3.410417e-01
  1.871930e-01   6.371227e+01   3.331204e-01
  1.874920e-01   6.414396e+01   3.373709e-01
  1.877910e-01   6.356437e+01   3.356857e-01
  1.880900e-01   6.458548e+01   3.383712e-01
  1.883880e-01   6.424683e+01   3.392377e-01
  1.886870e-01   6.391363e+01   3.322712e-01
  1.889860e-01   6.467017e+01   3.398707e-01
  1.892850e-01   6.412903e+01   3.359153e-01
  1.895840e-01   6.461932e+01   3.361034e-01
  1.898830e-01   6.394717e+01   3.348157e-01
  1.901820e-01   6.442893e+01   3.357632e-01
  1.904810e-01   6.375572e+01   3.338499e-01
  1.907800e-01   6.408515e+01   3.339399e-01
  1.910790e-01   6.404762e+01   3.332290e-01
  1.913780e-01   6.359785e+01   3.331283e-01
  1.916770e-01   6.414760e+01   3.344107e-01
  1.919750e-01   6.385638e+01   3.344229e-01
  1.922740e-01   6.388556e+01   3.308401e-01
  1.925730e-01   6.383914e+01   3.314720e-01
  1.928720e-01   6.392716e+01   3.324583e-01
  1.931710e-01   6.425741e+01   3.339275e-01
  1.934700e-01   6.404414e+01   3.318527e-01
  1.937690e-01   6.421458e+01   3.313906e-01
  1.940680e-01   6.431790e+01   3.334728e-01
  1.943670e-01   6.377549e+01   3.301064e-01
  1.946660e-01   6.442197e+01   3.323768e-01
  1.949650e-01   6.353253e+01   3.279975e-01
  1.952640e-01   6.418727e+01   3.311704e-01
  1.955630e-01   6.375308e+01   3.312485e-01
  1.958610e-01   6.395160e+01   3.286360e-01
  1.961600e-01   6.403769e+01   3.301877e-01
  1.964590e-01   6.330226e+01   3.268174e-01
  1.967580e-01   6.404185e+01   3.309446e-01
  1.970570e-01   6.410541e+01   3.288841e-01
  1.973560e-01   6.369963e+01   3.260992e-01
  1.976550e-01   6.330137e+01   3.278412e-01
  1.979540e-01   6.370988e+01   3.265585e-01
  1.982530e-01   6.403227e+01   3.291375e-01
  1.985520e-01   6.344517e+01   3.255911e-01
  1.988510e-01   6.358326e+01   3.260894e-01
  1.991500e-01   6.333698e+01   3.276391e-01
  1.994480e-01   6.332392e+01   3.242779e-01
  1.997470e-01   6.322921e+01   3.259021e-01
  2.000460e-01   6.367641e+01   3.231972e-01
  2.003450e-01   6.342543e+01   3.248232e-01
  2.006440e-01   6.371759e+01   3.283278e-01
  2.009430e-01   6.404059e+01   3.241201e-01
  2.012420e-01   6.324622e+01   3.253680e-01
  2.015410e-01   6.356218e+01   3.227671e-01
  2.018400e-01   6.309990e+01   3.222908e-01
  2.021390e-01   6.337108e+01   3.239719e-01
  2.024380e-01   6.320769e+01   3.187028e-01
  2.027370e-01   6.271055e+01   3.224203e-01
  2.030350e-01   6.311053e+01   3.203704e-01
  2.033340e-01   6.348224e+01   3.221453e-01
  2.036330e-01   6.359545e+01   3.199510e-01
  2.039320e-01   6.317626e+01   3.197129e-01
  2.042310e-01   6.280767e+01   3.218241e-01
  2.045300e-01   6.320322e+01   3.181509e-01
  2.048290e-01   6.352177e+01   3.200384e-01
  2.051280e-01   6.349951e+01   3.195735e-01
  2.054270e-01   6.328087e+01   3.184813e-01
  2.057260e-01   6.351693e+01   3.225124e-01
  2.060250e-01   6.268032e+01   3.164301e-01
  2.063240e-01   6.286247e+01   3.194654e-01
  2.066230e-01   6.366467e+01   3.201251e-01
  2.069210e-01   6.296262e+01   3.195825e-01
  2.072200e-01   6.295682e+01   3.188842e-01
  2.075190e-01   6.346480e+01   3.177333e-01
  2.078180e-01   6.275008e+01   3.183602e-01
  2.081170e-01   6.290922e+01   3.171414e-01
  2.084160e-01   6.282718e+01   3.189649e-01
  2.087150e-01   6.289150e+01   3.156315e-01
  2.090140e-01   6.299076e+01   3.173469e-01
  2.093130e-01   6.284166e+01   3.168371e-01
  2.096120e-01   6.297856e+01   3.166471e-01
  2.099110e-01   6.269685e+01   3.144843e-01
  2.102100e-01   6.275759e+01   3.162244e-01
  2.105080e-01   6.318337e+01   3.189128e-01
  2.108070e-01   6.315563e+01   3.158966e-01
  2.111060e-01   6.303061e+01   3.147952e-01
  2.114050e-01   6.262249e+01   3.141667e-01
  2.117040e-01   6.257710e+01   3.190136e-01
  2.120030e-01   6.240461e+01   3.244919e-01
  2.123020e-01   6.274415e+01   3.277228e-01
  2.126010e-01   6.305299e+01   3.258824e-01
  2.129000e-01   6.242943e+01   3.274937e-01
  2.131990e-01   6.261067e+01   3.308384e-01
  2.134980e-01   6.242259e+01   3.323455e-01
  2.137970e-01   6.247226e+01   3.300149e-01
  2.140950e-01   6.316982e+01   3.337044e-01
  2.143940e-01   6.350446e+01   3.358427e-01
  2.146930e-01   6.262579e+01   3.338250e-01
  2.149920e-01   6.329306e+01   3.359152e-01
  2.152910e-01   6.210856e+01   3.332290e-01
  2.155900e-01   6.362834e+01   3.401904e-01
  2.158890e-01   6.263162e+01   3.375154e-01
  2.161880e-01   6.276816e+01   3.364291e-01
  2.164870e-01   6.249871e+01   3.369950e-01
  2.167860e-01   6.282613e+01   3.315605e-01
  2.170850e-01   6.264150e+01   3.284977e-01
  2.173840e-01   6.254499e+01   3.251471e-01
  2.176820e-01   6.275613e+01   3.242486e-01
  2.179810e-01   6.300640e+01   3.259073e-01
  2.182800e-01   6.211780e+01   3.193559e-01
  2.185790e-01   6.260777e+01   3.221560e-01
  2.188780e-01   6.243056e+01   3.182293e-01
  2.191770e-01   6.285870e+01   3.213944e-01
  2.194760e-01   6.285139e+01   3.222174e-01
  2.197750e-01   6.253732e+01   3.182283e-01
  2.200740e-01   6.220095e+01   3.153511e-01
  2.203730e-01   6.233980e+01   3.174534e-01
  2.206720e-01   6.288630e+01   3.178915e-01
  2.209710e-01   6.256607e+01   3.192604e-01
  2.212700e-01   6.199335e+01   3.133696e-01
  2.215680e-01   6.288647e+01   3.184339e-01
  2.218670e-01   6.210816e+01   3.122235e-01
  2.221660e-01   6.296722e+01   3.178258e-01
  2.224650e-01   6.210036e+01   3.131155e-01
  2.227640e-01   6.255630e+01   3.140006e-01
  2.230630e-01   6.255743e+01   3.149241e-01
  2.233620e-01   6.205956e+01   3.128819e-01
  2.236610e-01   6.212424e+01   3.130449e-01
  2.239600e-01   6.261214e+01   3.106623e-01
  2.242590e-01   6.184833e+01   3.118289e-01
  2.245580e-01   6.222957e+01   3.118816e-01
  2.248570e-01   6.204615e+01   3.132406e-01
  2.251550e-01   6.258339e+01   3.109717e-01
  2.254540e-01   6.261626e+01   3.113080e-01
  2.257530e-01   6.188017e+01   3.117795e-01
  2.260520e-01   6.205743e+01   3.084039e-01
  2.263510e-01   6.288694e+01   3.114704e-01
  2.266500e-01   6.259519e+01   3.106203e-01
  2.269490e-01   6.216078e+01   3.081612e-01
  2.272480e-01   6.189504e+01   3.100182e-01
  2.275470e-01   6.218101e+01   3.066044e-01
  2.278460e-01   6.230212e+01   3.103990e-01
  2.281450e-01   6.140236e+01   3.054125e-01
  2.284440e-01   6.169058e+01   3.076158e-01
  2.287420e-01   6.167903e+01   3.084646e-01
  2.290410e-01   6.174437e+01   3.025158e-01
  2.293400e-01   6.178602e+01   3.073551e-01
  2.296390e-01   6.216104e+01   3.068007e-01
  2.299380e-01   6.153756e+01   3.057486e-01
  2.302370e-01   6.226560e+01   3.069357e-01
  2.305360e-01   6.175741e+01   3.037413e-01
  2.308350e-01   6.182469e+01   3.082002e-01
  2.311340e-01   6.190664e+01   3.026758e-01
  2.314330e-01   6.150235e+01   3.038348e-01
  2.317320e-01   6.210089e+01   3.064068e-01
  2.320310e-01   6.188851e+01   3.027500e-01
  2.323290e-01   6.171163e+01   3.070458e-01
  2.326280e-01   6.170647e+01   3.015962e-01
  2.329270e-01   6.186855e+01   3.024643e-01
  2.332260e-01   6.211594e+01   3.046217e-01
  2.335250e-01   6.147182e+01   3.023220e-01
  2.338240e-01   6.177197e+01   3.042585e-01
  2.341230e-01   6.252682e+01   3.016013e-01
  2.344220e-01   6.178199e+01   3.028456e-01
  2.347210e-01   6.159110e+01   3.022587e-01
  2.350200e-01   6.179152e+01   3.019218e-01
  2.353190e-01   6.173547e+01   3.021388e-01
  2.356180e-01   6.116669e+01   2.973885e-01
  2.359170e-01   6.163926e+01   3.028527e-01
  2.362150e-01   6.114370e+01   2.996340e-01
  2.365140e-01   6.181878e+01   2.989696e-01
  2.368130e-01   6.153575e+01   3.005931e-01
  2.371120e-01   6.187508e+01   3.000253e-01
  2.374110e-01   6.138869e+01   3.014070e-01
  2.377100e-01   6.153746e+01   2.981745e-01
  2.380090e-01   6.123382e+01   2.988118e-01
  2.383080e-01   6.100663e+01   2.963198e-01
  2.386070e-01   6.162340e+01   2.994145e-01
  2.389060e-01   6.161204e+01   2.990418e-01
  2.392050e-01   6.143765e+01   2.970256e-01
  2.395040e-01   6.138552e+01   2.989511e-01
  2.398020e-01   6.119928e+01   2.964488e-01
  2.401010e-01   6.201818e+01   3.001411e-01
  2.404000e-01   6.096149e+01   2.947546e-01
  2.406990e-01   6.186512e+01   2.986250e-01
  2.409980e-01   6.158219e+01   2.969239e-01
  2.412970e-01   6.164735e+01   2.966318e-01
  2.415960e-01   6.144483e+01   2.970430e-01
  2.418950e-01   6.140548e+01   2.952698e-01
  2.421940e-01   6.095369e+01   2.954048e-01
  2.424930e-01   6.102144e+01   2.964687e-01
  2.427920e-01   6.124486e+01   2.932357e-01
  2.430910e-01   6.121832e+01   2.951523e-01
  2.433890e-01   6.093344e+01   2.934720e-01
  2.436880e-01   6.109252e+01   2.964155e-01
  2.439870e-01   6.082787e+01   2.922357e-01
  2.442860e-01   6.131054e+01   2.928495e-01
  2.445850e-01   6.114364e+01   2.941979e-01
  2.448840e-01   6.090876e+01   2.931934e-01
  2.451830e-01   6.092050e+01   2.947667e-01
  2.454820e-01   6.087930e+01   2.911719e-01
  2.457810e-01   6.097248e+01   2.925829e-01
  2.460800e-01   6.111009e+01   2.932399e-01
  2.463790e-01   6.140077e+01   2.929565e-01
  2.466780e-01   6.133764e+01   2.932399e-01
  2.469770e-01   6.122244e+01   2.920990e-01
  2.472750e-01   6.086490e+01   2.919995e-01
  2.475740e-01   6.083369e+01   2.929033e-01
  2.478730e-01   6.075940e+01   2.880337e-01
  2.481720e-01   6.138271e+01   2.924810e-01
  2.484710e-01   6.093513e+01   2.896031e-01
  2.487700e-01   6.106040e+01   2.930116e-01
  2.490690e-01   6.121657e+01   2.923006e-01
  2.493680e-01   6.067367e+01   2.880386e-01
  2.496670e-01   6.086748e+01   2.924395e-01
  2.499660e-01   6.078923e+01   2.892561e-01
  2.502650e-01   6.070593e+01   2.903294e-01
  2.505640e-01   6.041688e+01   2.867032e-01
  2.508620e-01   6.033944e+01   2.878697e-01
  2.511610e-01   6.098907e+01   2.917570e-01
  2.514600e-01   6.067748e+01   2.878394e-01
  2.517590e-01   6.093215e+01   2.882347e-01
  2.520580e-01   6.111444e+01   2.891876e-01
  2.523570e-01   6.054397e+01   2.881479e-01
  2.526560e-01   6.036645e+01   2.885640e-01
  2.529550e-01   6.117627e+01   2.871587e-01
  2.532540e-01   6.089964e+01   2.864066e-01
  2.535530e-01   6.049687e+01   2.852547e-01
  2.538520e-01   6.084871e+01   2.874158e-01
  2.541510e-01   6.052370e+01   2.851151e-01
  2.544490e-01   6.079010e+01   2.865577e-01
  2.547480e-01   6.061480e+01   2.864516e-01
  2.550470e-01   6.071473e+01   2.849578e-01
  2.553460e-01   6.081199e+01   2.855904e-01
  2.556450e-01   6.040800e+01   2.823451e-01
  2.559440e-01   6.067874e+01   2.858867e-01
  2.562430e-01   6.073233e+01   2.873473e-01
  2.565420e-01   6.000656e+01   2.830908e-01
  2.568410e-01   6.092950e+01   2.844565e-01
  2.571400e-01   6.074700e+01   2.844303e-01
  2.574390e-01   6.060108e+01   2.862142e-01
  2.577380e-01   6.078270e+01   2.856230e-01
  2.580360e-01   6.063808e+01   2.832782e-01
  2.583350e-01   6.057503e+01   2.856423e-01
  2.586340e-01   6.039491e+01   2.821176e-01
  2.589330e-01   6.039739e+01   2.849187e-01
  2.592320e-01   6.047925e+01   2.823145e-01
  2.595310e-01   6.052176e+01   2.834036e-01
  2.598300e-01   6.037985e+01   2.849787e-01
  2.601290e-01   6.031877e+01   2.804766e-01
  2.604280e-01   6.040316e+01   2.841252e-01
  2.607270e-01   5.990781e+01   2.792306e-01
  2.610260e-01   6.015726e+01   2.823507e-01
  2.613250e-01   5.996961e+01   2.825049e-01
  2.616240e-01   6.026901e+01   2.823160e-01
  2.619220e-01   6.018814e+01   2.822253e-01
  2.622210e-01   6.019250e+01   2.794126e-01
  2.625200e-01   6.041750e+01   2.816797e-01
  2.628190e-01   6.043204e+01   2.814204e-01
  2.631180e-01   5.992256e+01   2.784988e-01
  2.634170e-01   6.030799e+01   2.830020e-01
  2.637160e-01   6.021767e+01   2.791837e-01
  2.640150e-01   6.003189e+01   2.814648e-01
  2.643140e-01   6.080828e+01   2.801660e-01
  2.646130e-01   6.048819e+01   2.798101e-01
  2.649120e-01   6.005080e+01   2.818044e-01
  2.652110e-01   6.013271e+01   2.787958e-01
  2.655090e-01   6.042067e+01   2.802303e-01
  2.658080e-01   6.063068e+01   2.790901e-01
  2.661070e-01   6.054395e+01   2.801310e-01
  2.664060e-01   6.074947e+01   2.803178e-01
  2.667050e-01   6.006308e+01   2.790163e-01
  2.670040e-01   6.056586e+01   2.799897e-01
  2.673030e-01   6.068106e+01   2.793960e-01
  2.676020e-01   5.995645e+01   2.778174e-01
  2.679010e-01   6.025654e+01   2.784170e-01
  2.682000e-01   6.009496e+01   2.769147e-01
  2.684990e-01   6.057293e+01   2.790520e-01
  2.687980e-01   6.005984e+01   2.774903e-01
  2.690960e-01   6.012108e+01   2.787688e-01
  2.693950e-01   5.920817e+01   2.737572e-01
  2.696940e-01   6.006526e+01   2.761016e-01
  2.699930e-01   6.013511e+01   2.772882e-01
  2.702920e-01   6.002733e+01   2.767589e-01
  2.705910e-01   6.043169e+01   2.781594e-01
  2.708900e-01   6.000873e+01   2.750496e-01
  2.711890e-01   6.013662e+01   2.771979e-01
  2.714880e-01   6.013656e+01   2.761727e-01
  2.717870e-01   6.057192e+01   2.776368e-01
  2.720860e-01   6.004569e+01   2.754100e-01
  2.723850e-01   5.965791e+01   2.738792e-01
  2.726840e-01   6.018115e+01   2.761824e-01
  2.729820e-01   6.006382e+01   2.757282e-01
  2.732810e-01   5.981759e+01   2.742455e-01
  2.735800e-01   5.972002e+01   2.739306e-01
  2.738790e-01   5.982171e+01   2.747123e-01
  2.741780e-01   6.022457e+01   2.760969e-01
  2.744770e-01   6.000798e+01   2.730514e-01
  2.747760e-01   5.981513e+01   2.739666e-01
  2.750750e-01   6.007468e+01   2.777131e-01
  2.753740e-01   5.938068e+01   2.805223e-01
  2.756730e-01   5.997176e+01   2.834095e-01
  2.759720e-01   5.981443e+01   2.817426e-01
  2.762710e-01   6.054503e+01   2.875251e-01
  2.765690e-01   5.929342e+01   2.838208e-01
  2.768680e-01   5.986350e+01   2.878852e-01
  2.771670e-01   6.017585e+01   2.862338e-01
  2.774660e-01   6.020426e+01   2.871300e-01
  2.777650e-01   6.008825e+01   2.903458e-01
  2.780640e-01   6.015029e+01   2.891039e-01
  2.783630e-01   6.003645e+01   2.892559e-01
  2.786620e-01   5.973509e+01   2.902464e-01
  2.789610e-01   5.990248e+01   2.907614e-01
  2.792600e-01   5.984226e+01   2.934784e-01
  2.795590e-01   5.988055e+01   2.878207e-01
  2.798580e-01   5.988461e+01   2.923601e-01
  2.801560e-01   5.970138e+01   2.914726e-01
  2.804550e-01   6.003171e+01   2.931622e-01
  2.807540e-01   5.996265e+01   2.943345e-01
  2.810530e-01   5.924778e+01   2.898181e-01
  2.813520e-01   5.958747e+01   2.945403e-01
  2.816510e-01   6.023409e+01   2.951127e-01
  2.819500e-01   5.949305e+01   2.934040e-01
  2.822490e-01   5.964643e+01   2.937820e-01
  2.825480e-01   6.003268e+01   2.942814e-01
  2.828470e-01   5.970051e+01   2.968852e-01
  2.831460e-01   5.965858e+01   2.952853e-01
  2.834450e-01   6.004468e+01   2.946484e-01
  2.837430e-01   5.960969e+01   2.952784e-01
  2.840420e-01   5.943166e+01   2.964477e-01
  2.843410e-01   5.990141e+01   3.041112e-01
  2.846400e-01   5.936260e+01   3.048649e-01
  2.849390e-01   5.939515e+01   3.128227e-01
  2.852380e-01   5.982819e+01   3.168752e-01
  2.855370e-01   5.907074e+01   3.179847e-01
  2.858360e-01   5.990226e+01   3.222648e-01
  2.861350e-01   5.966276e+01   3.244602e-01
  2.864340e-01   5.930973e+01   3.282848e-01
  2.867330e-01   5.939408e+01   3.275747e-01
  2.870320e-01   5.954740e+01   3.336264e-01
  2.873310e-01   5.922321e+01   3.296339e-01
  2.876290e-01   5.939333e+01   3.353576e-01
  2.879280e-01   5.873716e+01   3.365487e-01
  2.882270e-01   5.951457e+01   3.350290e-01
  2.885260e-01   5.952391e+01   3.391414e-01
  2.888250e-01   5.914809e+01   3.372082e-01
  2.891240e-01   5.966842e+01   3.437974e-01
  2.894230e-01   5.914155e+01   3.453672e-01
  2.897220e-01   5.886165e+01   3.363907e-01
  2.900210e-01   5.864366e+01   3.446468e-01
  2.903200e-01   5.950776e+01   3.451480e-01
  2.906190e-01   5.898784e+01   3.473360e-01
  2.909180e-01   5.894892e+01   3.481647e-01
  2.912160e-01   5.911219e+01   3.449136e-01
  2.915150e-01   5.873966e+01   3.551640e-01
  2.918140e-01   5.957902e+01   3.494506e-01
  2.921130e-01   5.944112e+01   3.523090e-01
  2.924120e-01   5.941761e+01   3.547968e-01
  2.927110e-01   5.852179e+01   3.511294e-01
  2.930100e-01   5.932150e+01   3.627361e-01
  2.933090e-01   5.959220e+01   3.577321e-01
  2.936080e-01   5.889856e+01   3.532437e-01
  2.939070e-01   5.914501e+01   3.596721e-01
  2.942060e-01   5.892309e+01   3.596216e-01
  2.945050e-01   5.880253e+01   3.667858e-01
  2.948030e-01   5.869571e+01   3.568607e-01
  2.951020e-01   5.883784e+01   3.627476e-01
  2.954010e-01   5.910670e+01   3.653088e-01
  2.957000e-01   5.900005e+01   3.667360e-01
  2.959990e-01   5.873753e+01   3.654785e-01
  2.962980e-01   5.913978e+01   3.673916e-01
  2.965970e-01   5.942770e+01   3.718956e-01
  2.968960e-01   5.864100e+01   3.691985e-01
  2.971950e-01   5.895854e+01   3.686133e-01
  2.974940e-01   5.902445e+01   3.674773e-01
  2.977930e-01   5.892543e+01   3.705489e-01
  2.980920e-01   5.843358e+01   3.692268e-01
  2.983900e-01   5.820826e+01   3.715076e-01
  2.986890e-01   5.850405e+01   3.683144e-01
  2.989880e-01   5.878418e+01   3.731070e-01
  2.992870e-01   5.810926e+01   3.718921e-01
  2.995860e-01   5.856845e+01   3.754928e-01
  2.998850e-01   5.858527e+01   3.734122e-01
  3.001840e-01   5.812009e+01   3.742912e-01
  3.004830e-01   5.919632e+01   3.826531e-01
  3.007820e-01   5.902220e+01   3.805983e-01
  3.010810e-01   5.848852e+01   3.761962e-01
  3.013800e-01   5.895935e+01   3.833949e-01
  3.016790e-01   5.890033e+01   3.821958e-01
  3.019780e-01   5.904907e+01   3.847028e-01
  3.022760e-01   5.804657e+01   3.832062e-01
  3.025750e-01   5.945394e+01   3.857637e-01
  3.028740e-01   5.836405e+01   3.876406e-01
  3.031730e-01   5.803713e+01   3.847232e-01
  3.034720e-01   5.808152e+01   3.864380e-01
  3.037710e-01   5.883709e+01   3.886791e-01
  3.040700e-01   5.840921e+01   3.891181e-01
  3.043690e-01   5.809718e+01   3.926830e-01
  3.046680e-01   5.869095e+01   3.933060e-01
  3.049670e-01   5.943717e+01   3.922583e-01
  3.052660e-01   5.898497e+01   3.976314e-01
  3.055650e-01   5.871331e+01   3.953153e-01
  3.058630e-01   5.826018e+01   3.991641e-01
  3.061620e-01   5.853808e+01   3.927934e-01
  3.064610e-01   5.827198e+01   3.969135e-01
  3.067600e-01   5.856895e+01   4.040391e-01
  3.070590e-01   5.902897e+01   3.994833e-01
  3.073580e-01   5.854666e+01   4.039622e-01
  3.076570e-01   5.838128e+01   3.961537e-01
  3.079560e-01   5.876327e+01   4.038164e-01
  3.082550e-01   5.817219e+01   4.017804e-01
  3.085540e-01   5.796220e+01   4.007604e-01
  3.088530e-01   5.871361e+01   4.084728e-01
  3.091520e-01   5.809183e+01   4.003288e-01
  3.094500e-01   5.856849e+01   4.107567e-01
  3.097490e-01   5.888834e+01   4.100060e-01
  3.100480e-01   5.750583e+01   4.021387e-01
  3.103470e-01   5.821147e+01   4.158917e-01
  3.106460e-01   5.836732e+01   4.042384e-01
  3.109450e-01   5.825656e+01   4.157261e-01
  3.112440e-01   5.851980e+01   4.096503e-01
  3.115430e-01   5.914217e+01   4.172397e-01
  3.118420e-01   5.843243e+01   4.193259e-01
  3.121410e-01   5.843124e+01   4.127999e-01
  3.124400e-01   5.729482e+01   4.162193e-01
  3.127390e-01   5.838598e+01   4.142413e-01
  3.130380e-01   5.880377e+01   4.247338e-01
  3.133360e-01   5.848582e+01   4.211975e-01
  3.136350e-01   5.825936e+01   4.197082e-01
  3.139340e-01   5.900319e+01   4.285958e-01
  3.142330e-01   5.838969e+01   4.198416e-01
  3.145320e-01   5.818020e+01   4.295058e-01
  3.148310e-01   5.798188e+01   4.238242e-01
  3.151300e-01   5.826380e+01   4.248533e-01
  3.154290e-01   5.865265e+01   4.312462e-01
  3.157280e-01   5.816989e+01   4.266141e-01
  3.160270e-01   5.856988e+01   4.364693e-01
  3.163260e-01   5.827627e+01   4.270040e-01
  3.166250e-01   5.845929e+01   4.360570e-01
  3.169230e-01   5.883036e+01   4.348271e-01
  3.172220e-01   5.860261e+01   4.388631e-01
  3.175210e-01   5.764457e+01   4.348831e-01
  3.178200e-01   5.872851e+01   4.359359e-01
  3.181190e-01   5.863324e+01   4.436314e-01
  3.184180e-01   5.789929e+01   4.362217e-01
  3.187170e-01   5.856246e+01   4.465476e-01
  3.190160e-01   5.784121e+01   4.425946e-01
  3.193150e-01   5.802746e+01   4.367043e-01
  3.196140e-01   5.829216e+01   4.491726e-01
  3.199130e-01   5.887544e+01   4.449421e-01
  3.202120e-01   5.824940e+01   4.498325e-01
  3.205100e-01   5.855525e+01   4.497735e-01
  3.208090e-01   5.835135e+01   4.457420e-01
  3.211080e-01   5.742023e+01   4.491029e-01
  3.214070e-01   5.795862e+01   4.434411e-01
  3.217060e-01   5.855134e+01   4.530838e-01
  3.220050e-01   5.831292e+01   4.492526e-01
  3.223040e-01   5.879553e+01   4.490564e-01
  3.226030e-01   5.790488e+01   4.569793e-01
  3.229020e-01   5.832351e+01   4.432461e-01
  3.232010e-01   5.821988e+01   4.551903e-01
  3.235000e-01   5.765715e+01   4.479517e-01
  3.237990e-01   5.794355e+01   4.524079e-01
  3.240970e-01   5.864843e+01   4.621139e-01
  3.243960e-01   5.759085e+01   4.485209e-01
  3.246950e-01   5.783065e+01   4.606594e-01
  3.249940e-01   5.759014e+01   4.518716e-01
  3.252930e-01   5.846570e+01   4.627328e-01
  3.255920e-01   5.805301e+01   4.638012e-01
  3.258910e-01   5.724188e+01   4.560997e-01
  3.261900e-01   5.815919e+01   4.669802e-01
  3.264890e-01   5.897842e+01   4.647574e-01
  3.267880e-01   5.873913e+01   4.674514e-01
  3.270870e-01   5.826729e+01   4.735613e-01
  3.273860e-01   5.780895e+01   4.660345e-01
  3.276850e-01   5.758220e+01   4.707691e-01
  3.279830e-01   5.749235e+01   4.633768e-01
  3.282820e-01   5.836514e+01   4.763906e-01
  3.285810e-01   5.839777e+01   4.745748e-01
  3.288800e-01   5.787472e+01   4.758559e-01
  3.291790e-01   5.838275e+01   4.740303e-01
  3.294780e-01   5.791988e+01   4.795290e-01
  3.297770e-01   5.840234e+01   4.840712e-01
  3.300760e-01   5.828430e+01   4.785285e-01
  3.303750e-01   5.829902e+01   4.862305e-01
  3.306740e-01   5.747428e+01   4.761826e-01
  3.309730e-01   5.747030e+01   4.848476e-01
  3.312720e-01   5.726213e+01   4.876774e-01
  3.315700e-01   5.762599e+01   4.803334e-01
  3.318690e-01   5.743553e+01   4.922162e-01
  3.321680e-01   5.699129e+01   4.792062e-01
  3.324670e-01   5.737106e+01   4.930416e-01
  3.327660e-01   5.785380e+01   4.923594e-01
  3.330650e-01   5.836032e+01   4.950592e-01
  3.333640e-01   5.768135e+01   5.000104e-01
  3.336630e-01   5.777240e+01   4.887724e-01
  3.339620e-01   5.734643e+01   5.014401e-01
  3.342610e-01   5.808805e+01   4.977899e-01
  3.345600e-01   5.787314e+01   5.019936e-01
  3.348590e-01   5.787479e+01   5.109075e-01
  3.351570e-01   5.743886e+01   4.933328e-01
  3.354560e-01   5.843189e+01   5.170761e-01
  3.357550e-01   5.827436e+01   4.997169e-01
  3.360540e-01   5.760621e+01   5.115552e-01
  3.363530e-01   5.804296e+01   5.197761e-01
  3.366520e-01   5.778051e+01   5.033344e-01
  3.369510e-01   5.778117e+01   5.251098e-01
  3.372500e-01   5.797764e+01   5.024467e-01
  3.375490e-01   5.784588e+01   5.227701e-01
  3.378480e-01   5.765672e+01   5.193245e-01
  3.381470e-01   5.849911e+01   5.218145e-01
  3.384460e-01   5.859271e+01   5.362854e-01
  3.387450e-01   5.758375e+01   5.102305e-01
  3.390430e-01   5.716435e+01   5.269779e-01
  3.393420e-01   5.827033e+01   5.293367e-01
  3.396410e-01   5.727162e+01   5.254498e-01
  3.399400e-01   5.905789e+01   5.492153e-01
  3.402390e-01   5.765653e+01   5.167717e-01
  3.405380e-01   5.839088e+01   5.431769e-01
  3.408370e-01   5.857798e+01   5.362180e-01
  3.411360e-01   5.738438e+01   5.342070e-01
  3.414350e-01   5.784741e+01   5.435577e-01
  3.417340e-01   5.706512e+01   5.320194e-01
  3.420330e-01   5.654573e+01   5.455785e-01
  3.423320e-01   5.634003e+01   5.293236e-01
  3.426300e-01   5.672462e+01   5.456813e-01
  3.429290e-01   5.778638e+01   5.484840e-01
  3.432280e-01   5.689449e+01   5.419998e-01
  3.435270e-01   5.801375e+01   5.661832e-01
  3.438260e-01   5.830783e+01   5.449806e-01
  3.441250e-01   5.734853e+01   5.596644e-01
  3.444240e-01   5.804144e+01   5.550711e-01
  3.447230e-01   5.796197e+01   5.594253e-01
  3.450220e-01   5.811607e+01   5.717195e-01
  3.453210e-01   5.686830e+01   5.494329e-01
  3.456200e-01   5.776972e+01   5.751720e-01
  3.459190e-01   5.719560e+01   5.589176e-01
  3.462170e-01   5.804377e+01   5.739317e-01
  3.465160e-01   5.821512e+01   5.739172e-01
  3.468150e-01   5.786647e+01   5.713413e-01
  3.471140e-01   5.737059e+01   5.838962e-01
  3.474130e-01   5.798109e+01   5.710552e-01
  3.477120e-01   5.783411e+01   5.862502e-01
  3.480110e-01   5.728040e+01   5.771197e-01
  3.483100e-01   5.736010e+01   5.793063e-01
  3.486090e-01   5.794886e+01   5.972523e-01
  3.489080e-01   5.786911e+01   5.818710e-01
  3.492070e-01   5.713160e+01   5.939939e-01
  3.495060e-01   5.763801e+01   5.852554e-01
  3.498040e-01   5.686661e+01   5.935855e-01
  3.501030e-01   5.770639e+01   5.989350e-01
  3.504020e-01   5.750479e+01   5.969070e-01
  3.507010e-01   5.809584e+01   6.142293e-01
  3.510000e-01   5.665045e+01   5.876590e-01
  3.512990e-01   5.764125e+01   6.118215e-01
  3.515980e-01   5.815943e+01   6.062881e-01
  3.518970e-01   5.753889e+01   6.165982e-01
  3.521960e-01   5.676110e+01   6.211658e-01
  3.524950e-01   5.775769e+01   6.031826e-01
  3.527940e-01   5.757272e+01   6.289941e-01
  3.530930e-01   5.719489e+01   6.104979e-01
  3.533920e-01   5.748052e+01   6.273507e-01
  3.536900e-01   5.755524e+01   6.300452e-01
  3.539890e-01   5.742310e+01   6.259044e-01
  3.542880e-01   5.686492e+01   6.380060e-01
  3.545870e-01   5.545089e+01   6.053072e-01
  3.548860e-01   5.701870e+01   6.352689e-01
  3.551850e-01   5.763459e+01   6.270559e-01
  3.554840e-01   5.712487e+01   6.358600e-01
  3.557830e-01   5.660041e+01   6.353184e-01
  3.560820e-01   5.794410e+01   6.209405e-01
  3.563810e-01   5.761669e+01   6.397907e-01
  3.566800e-01   5.746528e+01   6.238860e-01
  3.569790e-01   5.755866e+01   6.443313e-01
  3.572770e-01   5.850385e+01   6.483640e-01
  3.575760e-01   5.896613e+01   6.241987e-01
  3.578750e-01   5.604070e+01   6.482702e-01
  3.581740e-01   5.754215e+01   6.276869e-01
  3.584730e-01   5.663313e+01   6.516877e-01
  3.587720e-01   5.717099e+01   6.433868e-01
  3.590710e-01   5.816454e+01   6.477137e-01
  3.593700e-01   5.749413e+01   6.686721e-01
  3.596690e-01   5.795534e+01   6.428777e-01
  3.599680e-01   5.851261e+01   6.759609e-01
  3.602670e-01   5.710813e+01   6.505541e-01
  3.605660e-01   5.699642e+01   6.657715e-01
  3.608640e-01   5.833747e+01   6.908318e-01
  3.611630e-01   5.768580e+01   6.512871e-01
  3.614620e-01   5.689204e+01   6.866934e-01
  3.617610e-01   5.748437e+01   6.645258e-01
  3.620600e-01   5.735865e+01   6.864993e-01
  3.623590e-01   5.645690e+01   6.781395e-01
  3.626580e-01   5.732847e+01   6.833540e-01
  3.629570e-01   5.634953e+01   6.957262e-01
  3.632560e-01   5.627580e+01   6.656712e-01
  3.635550e-01   5.723432e+01   7.125954e-01
  3.638540e-01   5.691247e+01   6.929218e-01
  3.641530e-01   5.762518e+01   7.019635e-01
  3.644510e-01   5.649763e+01   7.252231e-01
  3.647500e-01   5.798309e+01   6.902260e-01
  3.650490e-01   5.612804e+01   7.210733e-01
  3.653480e-01   5.739958e+01   7.119541e-01
  3.656470e-01   5.704576e+01   7.181962e-01
  3.659460e-01   5.776751e+01   7.444118e-01
  3.662450e-01   5.826646e+01   7.156401e-01
  3.665440e-01   5.536626e+01   7.460161e-01
  3.668430e-01   5.787198e+01   7.216541e-01
  3.671420e-01   5.768207e+01   7.515300e-01
  3.674410e-01   5.592003e+01   7.305596e-01
  3.677400e-01   5.704931e+01   7.512994e-01
  3.680390e-01   5.828394e+01   7.888463e-01
  3.683370e-01   5.654344e+01   7.273107e-01
  3.686360e-01   5.707943e+01   7.719783e-01
  3.689350e-01   5.778299e+01   7.601051e-01
  3.692340e-01   5.839286e+01   7.851595e-01
  3.695330e-01   5.687418e+01   8.022392e-01
  3.698320e-01   5.721478e+01   7.504263e-01
  3.701310e-01   5.824137e+01   8.142660e-01
  3.704300e-01   5.768448e+01   7.718066e-01
  3.707290e-01   5.631517e+01   8.031104e-01
  3.710280e-01   5.823210e+01   8.117598e-01
  3.713270e-01   5.656128e+01   7.883152e-01
  3.716260e-01   5.694015e+01   8.386256e-01
  3.719240e-01   5.681191e+01   7.832587e-01
  3.722230e-01   5.567364e+01   8.319698e-01
  3.725220e-01   5.698296e+01   8.127992e-01
  3.728210e-01   5.536059e+01   8.189221e-01
  3.731200e-01   5.670672e+01   8.780402e-01
  3.734190e-01   5.661391e+01   8.004015e-01
  3.737180e-01   5.576173e+01   8.675783e-01
  3.740170e-01   5.615489e+01   8.195394e-01
  3.743160e-01   5.796666e+01   8.909517e-01
  3.746150e-01   5.647715e+01   8.731260e-01
  3.749140e-01   5.844148e+01   8.667752e-01
  3.752130e-01   5.586635e+01   9.081858e-01
  3.755110e-01   5.735709e+01   8.557901e-01
  3.758100e-01   5.647166e+01   9.130927e-01
  3.761090e-01   5.684597e+01   8.887609e-01
  3.764080e-01   5.767463e+01   9.191832e-01
  3.767070e-01   5.654899e+01   9.516472e-01
  3.770060e-01   5.823193e+01   8.865866e-01
  3.773050e-01   5.822449e+01   9.739314e-01
  3.776040e-01   5.693120e+01   9.204027e-01
  3.779030e-01   5.639139e+01   9.463188e-01
  3.782020e-01   5.715630e+01   1.029050e+00
  3.785010e-01   5.634953e+01   8.981786e-01
  3.788000e-01   5.704172e+01   1.023016e+00
  3.790990e-01   5.747402e+01   9.474311e-01
  3.793970e-01   5.536128e+01   9.981894e-01
  3.796960e-01   5.614045e+01   1.000437e+00
  3.799950e-01   5.741467e+01   9.931610e-01
  3.802940e-01   5.807329e+01   1.110447e+00
  3.805930e-01   5.751687e+01   9.638495e-01
  3.808920e-01   5.757358e+01   1.111923e+00
  3.811910e-01   5.777561e+01   1.029576e+00
  3.814900e-01   5.685568e+01   1.074855e+00
  3.817890e-01   5.795297e+01   1.184937e+00
  3.820880e-01   5.718306e+01   1.000291e+00
  3.823870e-01   5.588322e+01   1.171116e+00
  3.826860e-01   5.867738e+01   1.053028e+00
  3.829840e-01   5.871058e+01   1.224466e+00
  3.832830e-01   5.494333e+01   1.132191e+00
  3.835820e-01   5.731563e+01   1.128838e+00
  3.838810e-01   5.699882e+01   1.258586e+00
  3.841800e-01   5.647591e+01   1.107584e+00
  3.844790e-01   5.804699e+01   1.279549e+00
  3.847780e-01   5.642661e+01   1.169228e+00
  3.850770e-01   5.898375e+01   1.299567e+00
  3.853760e-01   5.737735e+01   1.367290e+00
  3.856750e-01   5.824370e+01   1.187905e+00
  3.859740e-01   5.554576e+01   1.369103e+00
  3.862730e-01   5.708219e+01   1.259506e+00
  3.865710e-01   5.453338e+01   1.356569e+00
  3.868700e-01   5.735804e+01   1.416788e+00
  3.871690e-01   5.734370e+01   1.332854e+00
  3.874680e-01   5.841856e+01   1.549177e+00
  3.877670e-01   5.547598e+01   1.333003e+00
  3.880660e-01   5.682197e+01   1.562199e+00
  3.883650e-01   5.892999e+01   1.507560e+00
  3.886640e-01   5.623118e+01   1.536692e+00
  3.889630e-01   5.465416e+01   1.648634e+00
  3.892620e-01   5.765811e+01   1.522600e+00
  3.895610e-01   5.559075e+01   1.708262e+00
  3.898600e-01   5.475362e+01   1.650134e+00
  3.901580e-01   5.771900e+01   1.765346e+00
  3.904570e-01   5.689560e+01   1.959588e+00
  3.907560e-01   5.454088e+01   1.692055e+00
  3.910550e-01   5.613319e+01   1.982132e+00
  3.913540e-01   5.697309e+01   1.996906e+00
  3.916530e-01   5.788298e+01   2.012788e+00
  3.919520e-01   5.196869e+01   2.477510e+00
  3.922510e-01   5.641315e+01   1.987069e+00
  3.925500e-01   5.757501e+01   2.693246e+00
  3.928490e-01   5.973775e+01   2.504337e+00
  3.931480e-01   5.417343e+01   2.612475e+00
  3.934470e-01   0.000000e+00   0.000000e+00
  3.937460e-01   5.681910e+01   2.675507e+00
creator: radaver
creator-version: 3725
header-file: /nas_data/SAXS_data/20151104Workshop/header/JH1_0077.txt
image-file: /nas_data/Pilatus1M/20151104_Workshop/JH1_0077.tif
angular-axis-file: /nas_data/SAXS_data/20151104Workshop/q20151029.dat
beamstop-mask-file: /nas_data/SAXS_data/20151104Workshop/fit2d20151031.msk
detector-response-file: none
beam-center-x: 949.7700
beam-center-y: 918.8000
unit-time: 1.0000
channel-first: 10
channel-last: 1315
Exposure time [s]: 1.094057
Transmitted Beam: 0.483672
Incident Beam: 0.483672
Code: JH1
Concentration [mg/ml]: 1
Run Number: 0077
