# Supplementary material for: SAXS analysis of a soluble cytosolic NgBR construct including extracellular and transmembrane domains
Source: PLoS One. 2018 Jan 18;13(1):e0191371. doi: 10.1371/journal.pone.0191371 (PMC5773207; doi:10.1371/journal.pone.0191371)
Supplement: S1 File — (ZIP) [file pone.0191371.s001.zip › JH1_0078.dat]

Sample:   c= 1.0000 mg/ml  Code: JH1
  3.656810e-03   2.257790e+04   4.131476e+01
  3.955720e-03   2.197689e+04   2.799488e+01
  4.254640e-03   1.905996e+04   2.336267e+01
  4.553560e-03   1.541161e+04   2.025482e+01
  4.852480e-03   1.246047e+04   1.705133e+01
  5.151400e-03   1.049295e+04   1.545764e+01
  5.450320e-03   8.713002e+03   1.337899e+01
  5.749240e-03   7.438201e+03   1.197717e+01
  6.048150e-03   6.339764e+03   1.083852e+01
  6.347070e-03   5.502055e+03   9.593049e+00
  6.645990e-03   4.811350e+03   8.931296e+00
  6.944910e-03   4.220926e+03   8.053502e+00
  7.243830e-03   3.756181e+03   7.361580e+00
  7.542750e-03   3.348289e+03   6.924014e+00
  7.841670e-03   3.033179e+03   6.223742e+00
  8.140580e-03   2.726685e+03   5.982320e+00
  8.439500e-03   2.498646e+03   5.519757e+00
  8.738420e-03   2.290396e+03   5.234319e+00
  9.037340e-03   2.105820e+03   4.852893e+00
  9.336260e-03   1.940869e+03   4.578387e+00
  9.635180e-03   1.792138e+03   4.386952e+00
  9.934100e-03   1.647828e+03   4.070150e+00
  1.023300e-02   1.516875e+03   4.002043e+00
  1.053190e-02   1.398095e+03   3.896971e+00
  1.083090e-02   1.291330e+03   3.745221e+00
  1.112980e-02   1.188803e+03   3.562884e+00
  1.142870e-02   1.111354e+03   3.425572e+00
  1.172760e-02   1.025578e+03   3.281570e+00
  1.202650e-02   9.574685e+02   3.161960e+00
  1.232540e-02   8.776106e+02   3.010640e+00
  1.262440e-02   8.172057e+02   2.851165e+00
  1.292330e-02   7.591138e+02   2.705571e+00
  1.322220e-02   7.103108e+02   2.617156e+00
  1.352110e-02   6.592302e+02   2.495956e+00
  1.382000e-02   6.151744e+02   2.387358e+00
  1.411900e-02   5.773742e+02   2.301593e+00
  1.441790e-02   5.390180e+02   2.207811e+00
  1.471680e-02   5.034983e+02   2.123690e+00
  1.501570e-02   4.697650e+02   2.008919e+00
  1.531460e-02   4.414734e+02   1.938694e+00
  1.561350e-02   4.173497e+02   1.851909e+00
  1.591250e-02   3.892442e+02   1.804223e+00
  1.621140e-02   3.691035e+02   1.726631e+00
  1.651030e-02   3.498281e+02   1.663266e+00
  1.680920e-02   3.300421e+02   1.615545e+00
  1.710810e-02   3.153875e+02   1.582586e+00
  1.740710e-02   2.941646e+02   1.506418e+00
  1.770600e-02   2.835865e+02   1.464219e+00
  1.800490e-02   2.682417e+02   1.412797e+00
  1.830380e-02   2.548959e+02   1.388177e+00
  1.860270e-02   2.434494e+02   1.330305e+00
  1.890170e-02   2.347262e+02   1.306254e+00
  1.920060e-02   2.238999e+02   1.263681e+00
  1.949950e-02   2.139593e+02   1.249537e+00
  1.979840e-02   2.048882e+02   1.199819e+00
  2.009730e-02   1.988990e+02   1.169186e+00
  2.039620e-02   1.891734e+02   1.138175e+00
  2.069520e-02   1.821466e+02   1.110815e+00
  2.099410e-02   1.761363e+02   1.100250e+00
  2.129300e-02   1.696653e+02   1.051553e+00
  2.159190e-02   1.630510e+02   1.066376e+00
  2.189080e-02   1.598197e+02   1.061650e+00
  2.218980e-02   1.525299e+02   1.055021e+00
  2.248870e-02   1.455922e+02   1.049138e+00
  2.278760e-02   1.416331e+02   1.024580e+00
  2.308650e-02   1.393182e+02   1.047446e+00
  2.338540e-02   1.342229e+02   1.025979e+00
  2.368430e-02   1.327098e+02   1.001647e+00
  2.398330e-02   1.278256e+02   1.005410e+00
  2.428220e-02   1.257016e+02   9.748410e-01
  2.458110e-02   1.212037e+02   9.894264e-01
  2.488000e-02   1.192474e+02   9.552331e-01
  2.517890e-02   1.173607e+02   9.363419e-01
  2.547790e-02   1.145615e+02   9.381778e-01
  2.577680e-02   1.124110e+02   9.218659e-01
  2.607570e-02   1.089682e+02   9.149889e-01
  2.637460e-02   1.083890e+02   9.052239e-01
  2.667350e-02   1.065814e+02   8.751779e-01
  2.697250e-02   1.038432e+02   8.372275e-01
  2.727140e-02   1.029749e+02   8.027784e-01
  2.757030e-02   1.005479e+02   7.945783e-01
  2.786920e-02   9.973548e+01   7.823173e-01
  2.816810e-02   9.810284e+01   7.635908e-01
  2.846700e-02   9.701147e+01   7.499567e-01
  2.876600e-02   9.493683e+01   7.329554e-01
  2.906490e-02   9.475159e+01   7.344422e-01
  2.936380e-02   9.355889e+01   7.243709e-01
  2.966270e-02   9.268845e+01   7.157036e-01
  2.996160e-02   9.067117e+01   7.089096e-01
  3.026060e-02   8.996934e+01   6.950393e-01
  3.055950e-02   8.863829e+01   6.889009e-01
  3.085840e-02   8.784886e+01   6.829305e-01
  3.115730e-02   8.742010e+01   6.784094e-01
  3.145620e-02   8.651757e+01   6.684132e-01
  3.175510e-02   8.629716e+01   6.693927e-01
  3.205410e-02   8.593437e+01   6.643439e-01
  3.235300e-02   8.521401e+01   6.588734e-01
  3.265190e-02   8.324933e+01   6.392834e-01
  3.295080e-02   8.238009e+01   6.401073e-01
  3.324970e-02   8.247143e+01   6.396210e-01
  3.354870e-02   8.122160e+01   6.330964e-01
  3.384760e-02   8.145416e+01   6.266817e-01
  3.414650e-02   8.089487e+01   6.245265e-01
  3.444540e-02   8.084886e+01   6.157690e-01
  3.474430e-02   7.891319e+01   6.137064e-01
  3.504330e-02   7.996283e+01   6.101189e-01
  3.534220e-02   7.954893e+01   6.092886e-01
  3.564110e-02   7.801694e+01   6.026496e-01
  3.594000e-02   7.707886e+01   5.875500e-01
  3.623890e-02   7.733803e+01   5.985493e-01
  3.653780e-02   7.730672e+01   5.822419e-01
  3.683680e-02   7.631189e+01   5.860098e-01
  3.713570e-02   7.562344e+01   5.840562e-01
  3.743460e-02   7.509891e+01   5.725406e-01
  3.773350e-02   7.682896e+01   5.784303e-01
  3.803240e-02   7.592502e+01   5.887429e-01
  3.833140e-02   7.527073e+01   6.001336e-01
  3.863030e-02   7.405629e+01   6.045261e-01
  3.892920e-02   7.490869e+01   6.064139e-01
  3.922810e-02   7.491810e+01   6.088287e-01
  3.952700e-02   7.476087e+01   6.042479e-01
  3.982600e-02   7.279601e+01   6.049135e-01
  4.012490e-02   7.213259e+01   5.927661e-01
  4.042380e-02   7.332585e+01   6.055027e-01
  4.072270e-02   7.360172e+01   6.042476e-01
  4.102160e-02   7.349811e+01   6.030313e-01
  4.132050e-02   7.286754e+01   6.012264e-01
  4.161950e-02   7.138356e+01   5.889219e-01
  4.191840e-02   7.210509e+01   5.996485e-01
  4.221730e-02   7.200547e+01   5.914818e-01
  4.251620e-02   7.203527e+01   5.993582e-01
  4.281510e-02   7.173383e+01   5.888532e-01
  4.311410e-02   7.119568e+01   5.873919e-01
  4.341300e-02   7.170332e+01   5.925287e-01
  4.371190e-02   7.045690e+01   5.858404e-01
  4.401080e-02   7.109503e+01   5.884874e-01
  4.430970e-02   7.028100e+01   5.806364e-01
  4.460860e-02   7.030593e+01   5.814778e-01
  4.490760e-02   7.104743e+01   5.860292e-01
  4.520650e-02   7.120670e+01   5.822354e-01
  4.550540e-02   7.059930e+01   5.826897e-01
  4.580430e-02   7.023150e+01   5.789643e-01
  4.610320e-02   7.023794e+01   5.760887e-01
  4.640220e-02   6.935038e+01   5.767794e-01
  4.670110e-02   7.021478e+01   5.717217e-01
  4.700000e-02   6.943838e+01   5.706643e-01
  4.729890e-02   6.939688e+01   5.726291e-01
  4.759780e-02   6.855454e+01   5.684331e-01
  4.789680e-02   6.879494e+01   5.659117e-01
  4.819570e-02   6.948037e+01   5.680248e-01
  4.849460e-02   6.883142e+01   5.674611e-01
  4.879350e-02   6.892860e+01   5.616401e-01
  4.909240e-02   6.915506e+01   5.702068e-01
  4.939130e-02   6.811803e+01   5.563112e-01
  4.969030e-02   6.800876e+01   5.578801e-01
  4.998920e-02   6.762079e+01   5.556143e-01
  5.028810e-02   6.769633e+01   5.539212e-01
  5.058700e-02   6.782006e+01   5.584594e-01
  5.088590e-02   6.839211e+01   5.514955e-01
  5.118490e-02   6.730578e+01   5.543186e-01
  5.148380e-02   6.797297e+01   5.543875e-01
  5.178270e-02   6.668826e+01   5.420377e-01
  5.208160e-02   6.797779e+01   5.530856e-01
  5.238050e-02   6.812009e+01   5.478257e-01
  5.267940e-02   6.706632e+01   5.513376e-01
  5.297840e-02   6.633182e+01   5.412184e-01
  5.327730e-02   6.712641e+01   5.419238e-01
  5.357620e-02   6.627413e+01   5.403520e-01
  5.387510e-02   6.679094e+01   5.393210e-01
  5.417400e-02   6.693163e+01   5.449345e-01
  5.447300e-02   6.611633e+01   5.335259e-01
  5.477190e-02   6.654435e+01   5.364735e-01
  5.507080e-02   6.727094e+01   5.393945e-01
  5.536970e-02   6.647723e+01   5.343718e-01
  5.566860e-02   6.738320e+01   5.417069e-01
  5.596760e-02   6.707450e+01   5.343437e-01
  5.626650e-02   6.639991e+01   5.340610e-01
  5.656540e-02   6.630436e+01   5.318665e-01
  5.686430e-02   6.644609e+01   5.294551e-01
  5.716320e-02   6.527237e+01   5.212790e-01
  5.746210e-02   6.624421e+01   5.304292e-01
  5.776110e-02   6.656555e+01   5.335155e-01
  5.806000e-02   6.663157e+01   5.255221e-01
  5.835890e-02   6.600123e+01   5.236050e-01
  5.865780e-02   6.509482e+01   5.171634e-01
  5.895670e-02   6.644515e+01   5.324309e-01
  5.925570e-02   6.625260e+01   5.194885e-01
  5.955460e-02   6.592915e+01   5.250528e-01
  5.985350e-02   6.537037e+01   5.154629e-01
  6.015240e-02   6.606486e+01   5.198735e-01
  6.045130e-02   6.577359e+01   5.192885e-01
  6.075020e-02   6.565615e+01   5.138333e-01
  6.104920e-02   6.566092e+01   5.177217e-01
  6.134810e-02   6.586031e+01   5.190681e-01
  6.164700e-02   6.541774e+01   5.091222e-01
  6.194590e-02   6.520576e+01   5.164823e-01
  6.224480e-02   6.517641e+01   5.050159e-01
  6.254380e-02   6.560036e+01   5.152620e-01
  6.284270e-02   6.515688e+01   5.151748e-01
  6.314160e-02   6.512620e+01   5.027439e-01
  6.344050e-02   6.597096e+01   5.134277e-01
  6.373940e-02   6.603095e+01   5.051877e-01
  6.403840e-02   6.657742e+01   5.152378e-01
  6.433730e-02   6.614296e+01   5.082210e-01
  6.463620e-02   6.569747e+01   5.023718e-01
  6.493510e-02   6.601434e+01   5.146857e-01
  6.523400e-02   6.529237e+01   5.013302e-01
  6.553290e-02   6.458742e+01   5.011748e-01
  6.583190e-02   6.470818e+01   4.995914e-01
  6.613080e-02   6.629849e+01   5.011122e-01
  6.642970e-02   6.507413e+01   5.056675e-01
  6.672860e-02   6.521329e+01   4.955068e-01
  6.702750e-02   6.512125e+01   5.001638e-01
  6.732650e-02   6.534022e+01   4.974775e-01
  6.762540e-02   6.558642e+01   4.984139e-01
  6.792430e-02   6.531458e+01   4.993855e-01
  6.822320e-02   6.476007e+01   4.894143e-01
  6.852210e-02   6.451987e+01   4.958374e-01
  6.882110e-02   6.497326e+01   4.936117e-01
  6.912000e-02   6.548459e+01   4.950594e-01
  6.941890e-02   6.536449e+01   4.912125e-01
  6.971780e-02   6.564603e+01   4.917892e-01
  7.001670e-02   6.473703e+01   4.946805e-01
  7.031560e-02   6.416147e+01   4.857234e-01
  7.061460e-02   6.561655e+01   4.916788e-01
  7.091350e-02   6.426075e+01   4.851561e-01
  7.121240e-02   6.449159e+01   4.823023e-01
  7.151130e-02   6.438281e+01   4.879866e-01
  7.181020e-02   6.531916e+01   4.849245e-01
  7.210920e-02   6.508900e+01   4.873291e-01
  7.240810e-02   6.501246e+01   4.824083e-01
  7.270700e-02   6.530301e+01   4.895493e-01
  7.300590e-02   6.395475e+01   4.798331e-01
  7.330480e-02   6.508081e+01   4.786001e-01
  7.360370e-02   6.456012e+01   4.825585e-01
  7.390270e-02   6.422901e+01   4.759011e-01
  7.420160e-02   6.483866e+01   4.854548e-01
  7.450050e-02   6.488026e+01   4.765328e-01
  7.479940e-02   6.498579e+01   4.782505e-01
  7.509830e-02   6.478695e+01   4.815709e-01
  7.539730e-02   6.541769e+01   4.767400e-01
  7.569620e-02   6.465131e+01   4.748128e-01
  7.599510e-02   6.491784e+01   4.788931e-01
  7.629400e-02   6.428141e+01   4.704245e-01
  7.659290e-02   6.492699e+01   4.771464e-01
  7.689190e-02   6.461879e+01   4.716574e-01
  7.719080e-02   6.545115e+01   4.773008e-01
  7.748970e-02   6.455231e+01   4.705584e-01
  7.778860e-02   6.388900e+01   4.711368e-01
  7.808750e-02   6.498663e+01   4.717109e-01
  7.838640e-02   6.464011e+01   4.679154e-01
  7.868540e-02   6.557185e+01   4.725477e-01
  7.898430e-02   6.351620e+01   4.625879e-01
  7.928320e-02   6.444009e+01   4.714344e-01
  7.958210e-02   6.442351e+01   4.625935e-01
  7.988100e-02   6.415537e+01   4.669953e-01
  8.018000e-02   6.464413e+01   4.662618e-01
  8.047890e-02   6.403918e+01   4.636627e-01
  8.077780e-02   6.493982e+01   4.660846e-01
  8.107670e-02   6.400257e+01   4.602715e-01
  8.137560e-02   6.464010e+01   4.658330e-01
  8.167450e-02   6.460560e+01   4.628402e-01
  8.197350e-02   6.382182e+01   4.572252e-01
  8.227240e-02   6.385002e+01   4.617488e-01
  8.257130e-02   6.392759e+01   4.525344e-01
  8.287020e-02   6.464075e+01   4.641893e-01
  8.316910e-02   6.391233e+01   4.583443e-01
  8.346810e-02   6.416077e+01   4.549036e-01
  8.376700e-02   6.379653e+01   4.599330e-01
  8.406590e-02   6.357029e+01   4.497460e-01
  8.436480e-02   6.391950e+01   4.579719e-01
  8.466370e-02   6.463811e+01   4.546572e-01
  8.496270e-02   6.381840e+01   4.624522e-01
  8.526160e-02   6.406461e+01   4.779744e-01
  8.556050e-02   6.412498e+01   4.786513e-01
  8.585940e-02   6.471860e+01   4.868814e-01
  8.615830e-02   6.403732e+01   4.843119e-01
  8.645720e-02   6.403290e+01   4.890573e-01
  8.675620e-02   6.409476e+01   4.917290e-01
  8.705510e-02   6.420439e+01   4.911700e-01
  8.735400e-02   6.432527e+01   4.940940e-01
  8.765290e-02   6.418849e+01   4.940647e-01
  8.795180e-02   6.436511e+01   4.987745e-01
  8.825080e-02   6.383189e+01   4.921955e-01
  8.854970e-02   6.471669e+01   5.021931e-01
  8.884860e-02   6.400179e+01   4.973648e-01
  8.914750e-02   6.430830e+01   5.047865e-01
  8.944640e-02   6.461220e+01   5.023056e-01
  8.974530e-02   6.433374e+01   4.971303e-01
  9.004430e-02   6.317094e+01   4.906268e-01
  9.034320e-02   6.398061e+01   4.763148e-01
  9.064210e-02   6.364958e+01   4.741921e-01
  9.094100e-02   6.432172e+01   4.667616e-01
  9.123990e-02   6.307148e+01   4.609656e-01
  9.153890e-02   6.404961e+01   4.670304e-01
  9.183780e-02   6.446217e+01   4.651914e-01
  9.213670e-02   6.420408e+01   4.626187e-01
  9.243560e-02   6.479791e+01   4.635286e-01
  9.273450e-02   6.364160e+01   4.553968e-01
  9.303350e-02   6.404331e+01   4.628562e-01
  9.333240e-02   6.456456e+01   4.543984e-01
  9.363130e-02   6.364373e+01   4.546213e-01
  9.393020e-02   6.476861e+01   4.562754e-01
  9.422910e-02   6.379874e+01   4.540060e-01
  9.452800e-02   6.452379e+01   4.577537e-01
  9.482700e-02   6.363385e+01   4.443947e-01
  9.512590e-02   6.396131e+01   4.538089e-01
  9.542480e-02   6.423555e+01   4.498270e-01
  9.572370e-02   6.381659e+01   4.483577e-01
  9.602260e-02   6.347483e+01   4.494082e-01
  9.632160e-02   6.369835e+01   4.424457e-01
  9.662050e-02   6.388772e+01   4.456463e-01
  9.691940e-02   6.386596e+01   4.455704e-01
  9.721830e-02   6.317898e+01   4.406382e-01
  9.751720e-02   6.400006e+01   4.456716e-01
  9.781610e-02   6.340552e+01   4.392899e-01
  9.811510e-02   6.439730e+01   4.470526e-01
  9.841400e-02   6.387313e+01   4.380939e-01
  9.871290e-02   6.370594e+01   4.406843e-01
  9.901180e-02   6.409533e+01   4.431024e-01
  9.931070e-02   6.458578e+01   4.408817e-01
  9.960970e-02   6.391572e+01   4.417657e-01
  9.990860e-02   6.409537e+01   4.350676e-01
  1.002070e-01   6.402600e+01   4.389669e-01
  1.005060e-01   6.386489e+01   4.359911e-01
  1.008050e-01   6.351738e+01   4.372199e-01
  1.011040e-01   6.396818e+01   4.326126e-01
  1.014030e-01   6.430209e+01   4.357687e-01
  1.017020e-01   6.427881e+01   4.398327e-01
  1.020010e-01   6.446094e+01   4.356264e-01
  1.023000e-01   6.396033e+01   4.319180e-01
  1.025990e-01   6.400236e+01   4.310632e-01
  1.028980e-01   6.333329e+01   4.304604e-01
  1.031970e-01   6.430512e+01   4.361198e-01
  1.034960e-01   6.438618e+01   4.284232e-01
  1.037950e-01   6.409236e+01   4.313662e-01
  1.040930e-01   6.401236e+01   4.275002e-01
  1.043920e-01   6.411827e+01   4.317851e-01
  1.046910e-01   6.440279e+01   4.320778e-01
  1.049900e-01   6.427485e+01   4.258107e-01
  1.052890e-01   6.349786e+01   4.267468e-01
  1.055880e-01   6.363454e+01   4.255943e-01
  1.058870e-01   6.413456e+01   4.288810e-01
  1.061860e-01   6.414262e+01   4.247390e-01
  1.064850e-01   6.476570e+01   4.274335e-01
  1.067840e-01   6.337133e+01   4.250334e-01
  1.070830e-01   6.412054e+01   4.240354e-01
  1.073820e-01   6.464209e+01   4.241859e-01
  1.076800e-01   6.403006e+01   4.218625e-01
  1.079790e-01   6.352044e+01   4.220464e-01
  1.082780e-01   6.368639e+01   4.244910e-01
  1.085770e-01   6.405738e+01   4.167750e-01
  1.088760e-01   6.438898e+01   4.236667e-01
  1.091750e-01   6.444339e+01   4.222914e-01
  1.094740e-01   6.399948e+01   4.217618e-01
  1.097730e-01   6.494478e+01   4.223878e-01
  1.100720e-01   6.375656e+01   4.146072e-01
  1.103710e-01   6.383827e+01   4.212302e-01
  1.106700e-01   6.365054e+01   4.145582e-01
  1.109690e-01   6.439674e+01   4.227580e-01
  1.112670e-01   6.495947e+01   4.170156e-01
  1.115660e-01   6.458383e+01   4.169911e-01
  1.118650e-01   6.406599e+01   4.192157e-01
  1.121640e-01   6.411680e+01   4.134245e-01
  1.124630e-01   6.450739e+01   4.158566e-01
  1.127620e-01   6.463071e+01   4.162539e-01
  1.130610e-01   6.372074e+01   4.127282e-01
  1.133600e-01   6.478591e+01   4.209540e-01
  1.136590e-01   6.402905e+01   4.082758e-01
  1.139580e-01   6.354999e+01   4.113031e-01
  1.142570e-01   6.484025e+01   4.151652e-01
  1.145560e-01   6.415678e+01   4.135534e-01
  1.148550e-01   6.324019e+01   4.094353e-01
  1.151530e-01   6.384763e+01   4.060227e-01
  1.154520e-01   6.417340e+01   4.121562e-01
  1.157510e-01   6.366785e+01   4.060057e-01
  1.160500e-01   6.454906e+01   4.151086e-01
  1.163490e-01   6.410540e+01   4.073984e-01
  1.166480e-01   6.400875e+01   4.099084e-01
  1.169470e-01   6.413354e+01   4.080471e-01
  1.172460e-01   6.475278e+01   4.105767e-01
  1.175450e-01   6.354879e+01   4.034214e-01
  1.178440e-01   6.390989e+01   4.045659e-01
  1.181430e-01   6.419836e+01   4.085340e-01
  1.184420e-01   6.388274e+01   4.053046e-01
  1.187400e-01   6.455191e+01   4.060431e-01
  1.190390e-01   6.391480e+01   4.032178e-01
  1.193380e-01   6.425312e+01   4.042836e-01
  1.196370e-01   6.487533e+01   4.084412e-01
  1.199360e-01   6.471435e+01   4.038342e-01
  1.202350e-01   6.480295e+01   4.071070e-01
  1.205340e-01   6.507942e+01   4.055127e-01
  1.208330e-01   6.449920e+01   4.023584e-01
  1.211320e-01   6.456172e+01   4.057999e-01
  1.214310e-01   6.449762e+01   3.989247e-01
  1.217300e-01   6.423031e+01   4.036689e-01
  1.220290e-01   6.463623e+01   4.035904e-01
  1.223270e-01   6.458653e+01   4.007722e-01
  1.226260e-01   6.399783e+01   3.984177e-01
  1.229250e-01   6.466189e+01   3.989119e-01
  1.232240e-01   6.466683e+01   4.026137e-01
  1.235230e-01   6.480254e+01   4.022365e-01
  1.238220e-01   6.377229e+01   3.956435e-01
  1.241210e-01   6.361755e+01   3.967119e-01
  1.244200e-01   6.432391e+01   3.953028e-01
  1.247190e-01   6.454674e+01   4.006487e-01
  1.250180e-01   6.461983e+01   3.959566e-01
  1.253170e-01   6.428998e+01   3.957074e-01
  1.256160e-01   6.483565e+01   3.999687e-01
  1.259140e-01   6.485184e+01   3.971770e-01
  1.262130e-01   6.468886e+01   3.966776e-01
  1.265120e-01   6.468768e+01   3.938956e-01
  1.268110e-01   6.491564e+01   3.953423e-01
  1.271100e-01   6.431713e+01   3.970723e-01
  1.274090e-01   6.400280e+01   3.928031e-01
  1.277080e-01   6.521894e+01   3.952590e-01
  1.280070e-01   6.424885e+01   3.910712e-01
  1.283060e-01   6.494672e+01   3.946835e-01
  1.286050e-01   6.516076e+01   3.981218e-01
  1.289040e-01   6.521867e+01   3.913105e-01
  1.292030e-01   6.457375e+01   3.942998e-01
  1.295020e-01   6.470963e+01   3.909965e-01
  1.298000e-01   6.464966e+01   3.915502e-01
  1.300990e-01   6.441298e+01   3.884037e-01
  1.303980e-01   6.470740e+01   3.900160e-01
  1.306970e-01   6.457814e+01   3.925668e-01
  1.309960e-01   6.443064e+01   3.899091e-01
  1.312950e-01   6.431967e+01   3.893302e-01
  1.315940e-01   6.411554e+01   3.844219e-01
  1.318930e-01   6.557534e+01   3.916499e-01
  1.321920e-01   6.462988e+01   3.885759e-01
  1.324910e-01   6.521163e+01   3.912893e-01
  1.327900e-01   6.476228e+01   3.877772e-01
  1.330890e-01   6.358673e+01   3.837705e-01
  1.333870e-01   6.459387e+01   3.865610e-01
  1.336860e-01   6.480240e+01   3.864756e-01
  1.339850e-01   6.418753e+01   3.832381e-01
  1.342840e-01   6.419574e+01   3.860773e-01
  1.345830e-01   6.426766e+01   3.848777e-01
  1.348820e-01   6.444053e+01   3.853950e-01
  1.351810e-01   6.431244e+01   3.801744e-01
  1.354800e-01   6.485397e+01   3.861587e-01
  1.357790e-01   6.500813e+01   3.842869e-01
  1.360780e-01   6.500989e+01   3.859190e-01
  1.363770e-01   6.486638e+01   3.850264e-01
  1.366760e-01   6.352369e+01   3.831110e-01
  1.369740e-01   6.439451e+01   3.993885e-01
  1.372730e-01   6.478645e+01   4.027189e-01
  1.375720e-01   6.422405e+01   4.103124e-01
  1.378710e-01   6.367127e+01   4.102534e-01
  1.381700e-01   6.429540e+01   4.139999e-01
  1.384690e-01   6.461668e+01   4.222411e-01
  1.387680e-01   6.358723e+01   4.074264e-01
  1.390670e-01   6.376791e+01   3.964029e-01
  1.393660e-01   6.396620e+01   3.962446e-01
  1.396650e-01   6.470603e+01   3.957130e-01
  1.399640e-01   6.451859e+01   3.961552e-01
  1.402630e-01   6.497942e+01   3.893847e-01
  1.405620e-01   6.453757e+01   3.924435e-01
  1.408600e-01   6.413032e+01   3.899743e-01
  1.411590e-01   6.468976e+01   3.926581e-01
  1.414580e-01   6.513049e+01   3.944913e-01
  1.417570e-01   6.448838e+01   3.850687e-01
  1.420560e-01   6.446081e+01   3.895144e-01
  1.423550e-01   6.503394e+01   3.885897e-01
  1.426540e-01   6.506783e+01   3.851584e-01
  1.429530e-01   6.409285e+01   3.813429e-01
  1.432520e-01   6.428979e+01   3.789826e-01
  1.435510e-01   6.520803e+01   3.844155e-01
  1.438500e-01   6.420751e+01   3.774040e-01
  1.441490e-01   6.428945e+01   3.767614e-01
  1.444470e-01   6.416904e+01   3.788505e-01
  1.447460e-01   6.428706e+01   3.754409e-01
  1.450450e-01   6.461191e+01   3.801556e-01
  1.453440e-01   6.467473e+01   3.744058e-01
  1.456430e-01   6.548761e+01   3.804783e-01
  1.459420e-01   6.517272e+01   3.788983e-01
  1.462410e-01   6.404250e+01   3.738597e-01
  1.465400e-01   6.503873e+01   3.780683e-01
  1.468390e-01   6.475575e+01   3.725103e-01
  1.471380e-01   6.456777e+01   3.749570e-01
  1.474370e-01   6.528988e+01   3.777012e-01
  1.477360e-01   6.524704e+01   3.764907e-01
  1.480340e-01   6.454415e+01   3.708515e-01
  1.483330e-01   6.486698e+01   3.802309e-01
  1.486320e-01   6.503128e+01   3.902634e-01
  1.489310e-01   6.510417e+01   3.921867e-01
  1.492300e-01   6.481220e+01   3.908181e-01
  1.495290e-01   6.494326e+01   3.936750e-01
  1.498280e-01   6.482483e+01   3.978631e-01
  1.501270e-01   6.458560e+01   3.986765e-01
  1.504260e-01   6.511114e+01   3.949322e-01
  1.507250e-01   6.509226e+01   4.007594e-01
  1.510240e-01   6.512967e+01   3.998320e-01
  1.513230e-01   6.527380e+01   4.055760e-01
  1.516210e-01   6.486526e+01   4.000600e-01
  1.519200e-01   6.524771e+01   4.012376e-01
  1.522190e-01   6.450850e+01   4.059065e-01
  1.525180e-01   6.450261e+01   4.010398e-01
  1.528170e-01   6.509820e+01   4.083097e-01
  1.531160e-01   6.564425e+01   4.067252e-01
  1.534150e-01   6.445416e+01   3.972375e-01
  1.537140e-01   6.555703e+01   3.937945e-01
  1.540130e-01   6.484881e+01   3.852072e-01
  1.543120e-01   6.456773e+01   3.846044e-01
  1.546110e-01   6.486212e+01   3.829357e-01
  1.549100e-01   6.489227e+01   3.832540e-01
  1.552090e-01   6.501584e+01   3.857030e-01
  1.555070e-01   6.499757e+01   3.764198e-01
  1.558060e-01   6.421367e+01   3.794315e-01
  1.561050e-01   6.465194e+01   3.769424e-01
  1.564040e-01   6.481247e+01   3.789555e-01
  1.567030e-01   6.548203e+01   3.789142e-01
  1.570020e-01   6.477720e+01   3.749173e-01
  1.573010e-01   6.569540e+01   3.810815e-01
  1.576000e-01   6.527648e+01   3.740051e-01
  1.578990e-01   6.434735e+01   3.732430e-01
  1.581980e-01   6.492151e+01   3.731984e-01
  1.584970e-01   6.495504e+01   3.730831e-01
  1.587960e-01   6.458812e+01   3.754489e-01
  1.590940e-01   6.513046e+01   3.716949e-01
  1.593930e-01   6.457681e+01   3.688718e-01
  1.596920e-01   6.510617e+01   3.714173e-01
  1.599910e-01   6.454297e+01   3.714769e-01
  1.602900e-01   6.475296e+01   3.714509e-01
  1.605890e-01   6.479219e+01   3.660342e-01
  1.608880e-01   6.476364e+01   3.683798e-01
  1.611870e-01   6.526307e+01   3.687767e-01
  1.614860e-01   6.521098e+01   3.690367e-01
  1.617850e-01   6.532786e+01   3.661448e-01
  1.620840e-01   6.464655e+01   3.642305e-01
  1.623830e-01   6.545521e+01   3.681037e-01
  1.626810e-01   6.480485e+01   3.640837e-01
  1.629800e-01   6.505760e+01   3.609080e-01
  1.632790e-01   6.509292e+01   3.621587e-01
  1.635780e-01   6.443515e+01   3.614822e-01
  1.638770e-01   6.422377e+01   3.632348e-01
  1.641760e-01   6.444589e+01   3.620955e-01
  1.644750e-01   6.543973e+01   3.640939e-01
  1.647740e-01   6.509357e+01   3.627410e-01
  1.650730e-01   6.441757e+01   3.622110e-01
  1.653720e-01   6.500456e+01   3.634661e-01
  1.656710e-01   6.467049e+01   3.604057e-01
  1.659700e-01   6.471452e+01   3.620708e-01
  1.662680e-01   6.488405e+01   3.611923e-01
  1.665670e-01   6.541700e+01   3.636411e-01
  1.668660e-01   6.480019e+01   3.584884e-01
  1.671650e-01   6.427485e+01   3.598757e-01
  1.674640e-01   6.450152e+01   3.597435e-01
  1.677630e-01   6.507076e+01   3.594247e-01
  1.680620e-01   6.489210e+01   3.612147e-01
  1.683610e-01   6.441663e+01   3.542799e-01
  1.686600e-01   6.439289e+01   3.590595e-01
  1.689590e-01   6.461206e+01   3.561042e-01
  1.692580e-01   6.503519e+01   3.570830e-01
  1.695570e-01   6.546111e+01   3.627949e-01
  1.698560e-01   6.477020e+01   3.548852e-01
  1.701540e-01   6.428445e+01   3.563120e-01
  1.704530e-01   6.485126e+01   3.549247e-01
  1.707520e-01   6.523298e+01   3.561508e-01
  1.710510e-01   6.483211e+01   3.580136e-01
  1.713500e-01   6.451663e+01   3.536445e-01
  1.716490e-01   6.472735e+01   3.569782e-01
  1.719480e-01   6.463646e+01   3.511037e-01
  1.722470e-01   6.455063e+01   3.531948e-01
  1.725460e-01   6.472887e+01   3.553207e-01
  1.728450e-01   6.503831e+01   3.538037e-01
  1.731440e-01   6.521445e+01   3.548248e-01
  1.734430e-01   6.420009e+01   3.488620e-01
  1.737410e-01   6.468247e+01   3.537362e-01
  1.740400e-01   6.482910e+01   3.534142e-01
  1.743390e-01   6.453618e+01   3.501253e-01
  1.746380e-01   6.428183e+01   3.510259e-01
  1.749370e-01   6.415102e+01   3.483794e-01
  1.752360e-01   6.556421e+01   3.545099e-01
  1.755350e-01   6.495878e+01   3.519780e-01
  1.758340e-01   6.466363e+01   3.464891e-01
  1.761330e-01   6.483197e+01   3.525247e-01
  1.764320e-01   6.476028e+01   3.474312e-01
  1.767310e-01   6.458754e+01   3.513255e-01
  1.770300e-01   6.521325e+01   3.493338e-01
  1.773280e-01   6.479267e+01   3.495928e-01
  1.776270e-01   6.486953e+01   3.485846e-01
  1.779260e-01   6.460236e+01   3.463249e-01
  1.782250e-01   6.442863e+01   3.486093e-01
  1.785240e-01   6.484016e+01   3.464516e-01
  1.788230e-01   6.489076e+01   3.482966e-01
  1.791220e-01   6.429637e+01   3.472133e-01
  1.794210e-01   6.472083e+01   3.451201e-01
  1.797200e-01   6.454667e+01   3.461756e-01
  1.800190e-01   6.449517e+01   3.436823e-01
  1.803180e-01   6.452434e+01   3.473119e-01
  1.806170e-01   6.451998e+01   3.444165e-01
  1.809160e-01   6.488160e+01   3.447104e-01
  1.812140e-01   6.457545e+01   3.447323e-01
  1.815130e-01   6.468096e+01   3.445110e-01
  1.818120e-01   6.439945e+01   3.451033e-01
  1.821110e-01   6.451010e+01   3.414141e-01
  1.824100e-01   6.450090e+01   3.438642e-01
  1.827090e-01   6.404709e+01   3.419897e-01
  1.830080e-01   6.395915e+01   3.419200e-01
  1.833070e-01   6.447335e+01   3.408284e-01
  1.836060e-01   6.483995e+01   3.409844e-01
  1.839050e-01   6.466261e+01   3.444621e-01
  1.842040e-01   6.422284e+01   3.404904e-01
  1.845030e-01   6.383855e+01   3.386625e-01
  1.848010e-01   6.434608e+01   3.417977e-01
  1.851000e-01   6.470764e+01   3.380799e-01
  1.853990e-01   6.483922e+01   3.434350e-01
  1.856980e-01   6.394694e+01   3.386281e-01
  1.859970e-01   6.420914e+01   3.380412e-01
  1.862960e-01   6.471486e+01   3.408170e-01
  1.865950e-01   6.416660e+01   3.376114e-01
  1.868940e-01   6.429710e+01   3.418318e-01
  1.871930e-01   6.461959e+01   3.355063e-01
  1.874920e-01   6.437965e+01   3.380126e-01
  1.877910e-01   6.446996e+01   3.380909e-01
  1.880900e-01   6.436890e+01   3.378259e-01
  1.883880e-01   6.389887e+01   3.383403e-01
  1.886870e-01   6.397396e+01   3.324500e-01
  1.889860e-01   6.436079e+01   3.390793e-01
  1.892850e-01   6.418156e+01   3.360752e-01
  1.895840e-01   6.399849e+01   3.345072e-01
  1.898830e-01   6.404685e+01   3.350989e-01
  1.901820e-01   6.417500e+01   3.351232e-01
  1.904810e-01   6.365930e+01   3.336196e-01
  1.907800e-01   6.389005e+01   3.334534e-01
  1.910790e-01   6.362265e+01   3.321437e-01
  1.913780e-01   6.430787e+01   3.350050e-01
  1.916770e-01   6.391029e+01   3.338137e-01
  1.919750e-01   6.414164e+01   3.351913e-01
  1.922740e-01   6.396431e+01   3.310660e-01
  1.925730e-01   6.380287e+01   3.313999e-01
  1.928720e-01   6.460313e+01   3.342336e-01
  1.931710e-01   6.434406e+01   3.341748e-01
  1.934700e-01   6.347998e+01   3.304098e-01
  1.937690e-01   6.445574e+01   3.320344e-01
  1.940680e-01   6.433338e+01   3.335351e-01
  1.943670e-01   6.431372e+01   3.315184e-01
  1.946660e-01   6.388172e+01   3.310022e-01
  1.949650e-01   6.327340e+01   3.273497e-01
  1.952640e-01   6.361821e+01   3.297210e-01
  1.955630e-01   6.382009e+01   3.314446e-01
  1.958610e-01   6.305309e+01   3.263410e-01
  1.961600e-01   6.412794e+01   3.304423e-01
  1.964590e-01   6.369712e+01   3.278569e-01
  1.967580e-01   6.340554e+01   3.293183e-01
  1.970570e-01   6.382874e+01   3.281955e-01
  1.973560e-01   6.389176e+01   3.266124e-01
  1.976550e-01   6.411471e+01   3.299626e-01
  1.979540e-01   6.285788e+01   3.243892e-01
  1.982530e-01   6.333181e+01   3.273541e-01
  1.985520e-01   6.336169e+01   3.253985e-01
  1.988510e-01   6.367534e+01   3.263472e-01
  1.991500e-01   6.430482e+01   3.301549e-01
  1.994480e-01   6.349345e+01   3.247332e-01
  1.997470e-01   6.392307e+01   3.277072e-01
  2.000460e-01   6.361434e+01   3.230611e-01
  2.003450e-01   6.384148e+01   3.259085e-01
  2.006440e-01   6.325398e+01   3.271529e-01
  2.009430e-01   6.385387e+01   3.236688e-01
  2.012420e-01   6.353086e+01   3.261210e-01
  2.015410e-01   6.301986e+01   3.214086e-01
  2.018400e-01   6.290250e+01   3.218077e-01
  2.021390e-01   6.328344e+01   3.237693e-01
  2.024380e-01   6.379467e+01   3.202005e-01
  2.027370e-01   6.379653e+01   3.252217e-01
  2.030350e-01   6.321327e+01   3.206524e-01
  2.033340e-01   6.369996e+01   3.227187e-01
  2.036330e-01   6.309679e+01   3.187154e-01
  2.039320e-01   6.374455e+01   3.211690e-01
  2.042310e-01   6.348396e+01   3.235736e-01
  2.045300e-01   6.323405e+01   3.182496e-01
  2.048290e-01   6.352538e+01   3.200687e-01
  2.051280e-01   6.340662e+01   3.193609e-01
  2.054270e-01   6.303921e+01   3.178937e-01
  2.057260e-01   6.286043e+01   3.208627e-01
  2.060250e-01   6.379903e+01   3.192626e-01
  2.063240e-01   6.305107e+01   3.199655e-01
  2.066230e-01   6.376651e+01   3.204024e-01
  2.069210e-01   6.280714e+01   3.192089e-01
  2.072200e-01   6.282466e+01   3.185705e-01
  2.075190e-01   6.312801e+01   3.169102e-01
  2.078180e-01   6.291027e+01   3.187875e-01
  2.081170e-01   6.314624e+01   3.177594e-01
  2.084160e-01   6.293433e+01   3.192580e-01
  2.087150e-01   6.310107e+01   3.161779e-01
  2.090140e-01   6.311746e+01   3.176870e-01
  2.093130e-01   6.280848e+01   3.167745e-01
  2.096120e-01   6.294872e+01   3.165932e-01
  2.099110e-01   6.267364e+01   3.144470e-01
  2.102100e-01   6.314682e+01   3.172246e-01
  2.105080e-01   6.319822e+01   3.189714e-01
  2.108070e-01   6.271523e+01   3.148142e-01
  2.111060e-01   6.343052e+01   3.158132e-01
  2.114050e-01   6.351199e+01   3.164111e-01
  2.117040e-01   6.306037e+01   3.202644e-01
  2.120030e-01   6.338661e+01   3.270568e-01
  2.123020e-01   6.270799e+01   3.276501e-01
  2.126010e-01   6.268068e+01   3.249405e-01
  2.129000e-01   6.337759e+01   3.299932e-01
  2.131990e-01   6.297043e+01   3.318096e-01
  2.134980e-01   6.268042e+01   3.330533e-01
  2.137970e-01   6.281534e+01   3.309418e-01
  2.140950e-01   6.340389e+01   3.343444e-01
  2.143940e-01   6.277218e+01   3.339229e-01
  2.146930e-01   6.223369e+01   3.328005e-01
  2.149920e-01   6.306611e+01   3.353347e-01
  2.152910e-01   6.251735e+01   3.343461e-01
  2.155900e-01   6.238346e+01   3.368685e-01
  2.158890e-01   6.272727e+01   3.377955e-01
  2.161880e-01   6.293521e+01   3.368989e-01
  2.164870e-01   6.281234e+01   3.378619e-01
  2.167860e-01   6.248798e+01   3.306890e-01
  2.170850e-01   6.278078e+01   3.288845e-01
  2.173840e-01   6.248399e+01   3.250101e-01
  2.176820e-01   6.257514e+01   3.238022e-01
  2.179810e-01   6.278717e+01   3.253614e-01
  2.182800e-01   6.267287e+01   3.208009e-01
  2.185790e-01   6.286147e+01   3.228295e-01
  2.188780e-01   6.292881e+01   3.195179e-01
  2.191770e-01   6.163115e+01   3.182619e-01
  2.194760e-01   6.268463e+01   3.218111e-01
  2.197750e-01   6.250191e+01   3.181593e-01
  2.200740e-01   6.271451e+01   3.166713e-01
  2.203730e-01   6.199725e+01   3.166011e-01
  2.206720e-01   6.239323e+01   3.166639e-01
  2.209710e-01   6.195525e+01   3.177192e-01
  2.212700e-01   6.180356e+01   3.129104e-01
  2.215680e-01   6.280292e+01   3.182435e-01
  2.218670e-01   6.282283e+01   3.140356e-01
  2.221660e-01   6.216857e+01   3.158248e-01
  2.224650e-01   6.249389e+01   3.141269e-01
  2.227640e-01   6.214374e+01   3.129843e-01
  2.230630e-01   6.289397e+01   3.157910e-01
  2.233620e-01   6.232024e+01   3.135592e-01
  2.236610e-01   6.248116e+01   3.139638e-01
  2.239600e-01   6.234452e+01   3.100183e-01
  2.242590e-01   6.211285e+01   3.125158e-01
  2.245580e-01   6.205651e+01   3.114684e-01
  2.248570e-01   6.209395e+01   3.133820e-01
  2.251550e-01   6.249436e+01   3.107711e-01
  2.254540e-01   6.121133e+01   3.078162e-01
  2.257530e-01   6.204237e+01   3.122086e-01
  2.260520e-01   6.240445e+01   3.092856e-01
  2.263510e-01   6.227044e+01   3.099605e-01
  2.266500e-01   6.199611e+01   3.091508e-01
  2.269490e-01   6.245171e+01   3.089020e-01
  2.272480e-01   6.241732e+01   3.113441e-01
  2.275470e-01   6.176441e+01   3.055959e-01
  2.278460e-01   6.251921e+01   3.109600e-01
  2.281450e-01   6.199242e+01   3.068969e-01
  2.284440e-01   6.184146e+01   3.080122e-01
  2.287420e-01   6.258056e+01   3.107314e-01
  2.290410e-01   6.155839e+01   3.020800e-01
  2.293400e-01   6.231874e+01   3.086978e-01
  2.296390e-01   6.152718e+01   3.052528e-01
  2.299380e-01   6.192557e+01   3.067314e-01
  2.302370e-01   6.183353e+01   3.058893e-01
  2.305360e-01   6.175516e+01   3.037560e-01
  2.308350e-01   6.183292e+01   3.082412e-01
  2.311340e-01   6.193115e+01   3.027559e-01
  2.314330e-01   6.162463e+01   3.041569e-01
  2.317320e-01   6.162530e+01   3.052516e-01
  2.320310e-01   6.193525e+01   3.028845e-01
  2.323290e-01   6.156858e+01   3.067101e-01
  2.326280e-01   6.145962e+01   3.010124e-01
  2.329270e-01   6.150558e+01   3.015958e-01
  2.332260e-01   6.185975e+01   3.040131e-01
  2.335250e-01   6.162126e+01   3.027094e-01
  2.338240e-01   6.152689e+01   3.036745e-01
  2.341230e-01   6.157485e+01   2.993164e-01
  2.344220e-01   6.146655e+01   3.020916e-01
  2.347210e-01   6.157555e+01   3.022407e-01
  2.350200e-01   6.182629e+01   3.020268e-01
  2.353190e-01   6.161649e+01   3.018676e-01
  2.356180e-01   6.174891e+01   2.988204e-01
  2.359170e-01   6.115040e+01   3.016694e-01
  2.362150e-01   6.115036e+01   2.996703e-01
  2.365140e-01   6.155369e+01   2.983477e-01
  2.368130e-01   6.125169e+01   2.999185e-01
  2.371120e-01   6.179601e+01   2.998535e-01
  2.374110e-01   6.109641e+01   3.007086e-01
  2.377100e-01   6.108759e+01   2.971023e-01
  2.380090e-01   6.149863e+01   2.994771e-01
  2.383080e-01   6.066496e+01   2.955085e-01
  2.386070e-01   6.144099e+01   2.989909e-01
  2.389060e-01   6.145475e+01   2.986797e-01
  2.392050e-01   6.152338e+01   2.972525e-01
  2.395040e-01   6.147086e+01   2.991787e-01
  2.398020e-01   6.101784e+01   2.960288e-01
  2.401010e-01   6.136107e+01   2.985666e-01
  2.404000e-01   6.154260e+01   2.961758e-01
  2.406990e-01   6.153024e+01   2.978354e-01
  2.409980e-01   6.184238e+01   2.975703e-01
  2.412970e-01   6.164841e+01   2.966541e-01
  2.415960e-01   6.119736e+01   2.964639e-01
  2.418950e-01   6.114811e+01   2.946700e-01
  2.421940e-01   6.116512e+01   2.959364e-01
  2.424930e-01   6.132055e+01   2.972142e-01
  2.427920e-01   6.111399e+01   2.929417e-01
  2.430910e-01   6.090340e+01   2.944118e-01
  2.433890e-01   6.132323e+01   2.944288e-01
  2.436880e-01   6.084605e+01   2.958366e-01
  2.439870e-01   6.108591e+01   2.928744e-01
  2.442860e-01   6.093537e+01   2.919715e-01
  2.445850e-01   6.083889e+01   2.934833e-01
  2.448840e-01   6.098179e+01   2.933886e-01
  2.451830e-01   6.081449e+01   2.945297e-01
  2.454820e-01   6.132195e+01   2.922480e-01
  2.457810e-01   6.141870e+01   2.936711e-01
  2.460800e-01   6.121814e+01   2.935185e-01
  2.463790e-01   6.126355e+01   2.926484e-01
  2.466780e-01   6.139767e+01   2.934029e-01
  2.469770e-01   6.049046e+01   2.903669e-01
  2.472750e-01   6.084638e+01   2.919744e-01
  2.475740e-01   6.134250e+01   2.941452e-01
  2.478730e-01   6.082894e+01   2.882176e-01
  2.481720e-01   6.096715e+01   2.915087e-01
  2.484710e-01   6.142916e+01   2.907940e-01
  2.487700e-01   6.080837e+01   2.924256e-01
  2.490690e-01   6.057283e+01   2.907790e-01
  2.493680e-01   6.082671e+01   2.884208e-01
  2.496670e-01   6.111586e+01   2.930551e-01
  2.499660e-01   6.057982e+01   2.887767e-01
  2.502650e-01   6.090009e+01   2.908127e-01
  2.505640e-01   6.099097e+01   2.880813e-01
  2.508620e-01   6.079662e+01   2.889774e-01
  2.511610e-01   6.098322e+01   2.917624e-01
  2.514600e-01   6.061863e+01   2.877189e-01
  2.517590e-01   6.011661e+01   2.863183e-01
  2.520580e-01   6.048481e+01   2.877132e-01
  2.523570e-01   6.052460e+01   2.881209e-01
  2.526560e-01   6.104633e+01   2.902037e-01
  2.529550e-01   6.107656e+01   2.869437e-01
  2.532540e-01   6.124857e+01   2.872451e-01
  2.535530e-01   6.058563e+01   2.854829e-01
  2.538520e-01   6.061512e+01   2.868827e-01
  2.541510e-01   6.096967e+01   2.861826e-01
  2.544490e-01   6.048746e+01   2.858625e-01
  2.547480e-01   6.075690e+01   2.868062e-01
  2.550470e-01   6.075357e+01   2.850679e-01
  2.553460e-01   6.087373e+01   2.857544e-01
  2.556450e-01   6.049390e+01   2.825646e-01
  2.559440e-01   6.088080e+01   2.863814e-01
  2.562430e-01   6.059492e+01   2.870411e-01
  2.565420e-01   6.058623e+01   2.844737e-01
  2.568410e-01   6.034789e+01   2.831144e-01
  2.571400e-01   6.094022e+01   2.849012e-01
  2.574390e-01   6.056723e+01   2.861533e-01
  2.577380e-01   6.027801e+01   2.844537e-01
  2.580360e-01   6.072424e+01   2.834982e-01
  2.583350e-01   6.027325e+01   2.849488e-01
  2.586340e-01   6.018284e+01   2.816405e-01
  2.589330e-01   6.058152e+01   2.853717e-01
  2.592320e-01   6.049125e+01   2.823613e-01
  2.595310e-01   6.081916e+01   2.841179e-01
  2.598300e-01   6.012691e+01   2.844001e-01
  2.601290e-01   6.021331e+01   2.802499e-01
  2.604280e-01   6.061704e+01   2.846467e-01
  2.607270e-01   6.045337e+01   2.805178e-01
  2.610260e-01   6.016261e+01   2.823820e-01
  2.613250e-01   6.036225e+01   2.834471e-01
  2.616240e-01   6.050319e+01   2.828827e-01
  2.619220e-01   6.025703e+01   2.824055e-01
  2.622210e-01   6.056113e+01   2.802855e-01
  2.625200e-01   6.060154e+01   2.821271e-01
  2.628190e-01   6.059867e+01   2.818268e-01
  2.631180e-01   6.104383e+01   2.811110e-01
  2.634170e-01   6.048867e+01   2.834445e-01
  2.637160e-01   6.018814e+01   2.791338e-01
  2.640150e-01   6.045827e+01   2.824813e-01
  2.643140e-01   6.000820e+01   2.783352e-01
  2.646130e-01   5.998878e+01   2.786712e-01
  2.649120e-01   6.009318e+01   2.819226e-01
  2.652110e-01   5.974254e+01   2.779083e-01
  2.655090e-01   5.990356e+01   2.790471e-01
  2.658080e-01   6.079421e+01   2.794848e-01
  2.661070e-01   6.017996e+01   2.793062e-01
  2.664060e-01   6.032159e+01   2.793474e-01
  2.667050e-01   6.037570e+01   2.797601e-01
  2.670040e-01   6.032277e+01   2.794458e-01
  2.673030e-01   6.013718e+01   2.781596e-01
  2.676020e-01   5.974298e+01   2.773408e-01
  2.679010e-01   6.002267e+01   2.778947e-01
  2.682000e-01   5.955675e+01   2.756902e-01
  2.684990e-01   6.014127e+01   2.780744e-01
  2.687980e-01   6.012296e+01   2.776546e-01
  2.690960e-01   6.001272e+01   2.785361e-01
  2.693950e-01   6.007941e+01   2.757823e-01
  2.696940e-01   6.029158e+01   2.766396e-01
  2.699930e-01   5.956383e+01   2.759863e-01
  2.702920e-01   5.986686e+01   2.764071e-01
  2.705910e-01   6.066638e+01   2.787175e-01
  2.708900e-01   5.966367e+01   2.742759e-01
  2.711890e-01   6.066984e+01   2.784426e-01
  2.714880e-01   6.014456e+01   2.762094e-01
  2.717870e-01   5.997161e+01   2.762759e-01
  2.720860e-01   6.020781e+01   2.757999e-01
  2.723850e-01   6.006950e+01   2.748406e-01
  2.726840e-01   6.002943e+01   2.758524e-01
  2.729820e-01   5.989458e+01   2.753577e-01
  2.732810e-01   6.026819e+01   2.752948e-01
  2.735800e-01   6.024948e+01   2.751605e-01
  2.738790e-01   6.022963e+01   2.756656e-01
  2.741780e-01   6.017435e+01   2.760001e-01
  2.744770e-01   6.017129e+01   2.734409e-01
  2.747760e-01   5.960095e+01   2.734938e-01
  2.750750e-01   5.990035e+01   2.773283e-01
  2.753740e-01   5.966028e+01   2.812007e-01
  2.756730e-01   6.009895e+01   2.837288e-01
  2.759720e-01   5.979053e+01   2.817051e-01
  2.762710e-01   5.974737e+01   2.856438e-01
  2.765690e-01   6.003232e+01   2.856028e-01
  2.768680e-01   6.029516e+01   2.889405e-01
  2.771670e-01   5.998233e+01   2.857922e-01
  2.774660e-01   5.969046e+01   2.859212e-01
  2.777650e-01   5.972722e+01   2.894915e-01
  2.780640e-01   6.069472e+01   2.904286e-01
  2.783630e-01   5.991342e+01   2.889786e-01
  2.786620e-01   5.942709e+01   2.895165e-01
  2.789610e-01   5.958439e+01   2.900076e-01
  2.792600e-01   6.030797e+01   2.946378e-01
  2.795590e-01   5.959381e+01   2.871499e-01
  2.798580e-01   5.979550e+01   2.921620e-01
  2.801560e-01   5.985734e+01   2.918724e-01
  2.804550e-01   6.002538e+01   2.931662e-01
  2.807540e-01   5.974088e+01   2.938092e-01
  2.810530e-01   5.988520e+01   2.913923e-01
  2.813520e-01   5.996233e+01   2.954849e-01
  2.816510e-01   5.955955e+01   2.934752e-01
  2.819500e-01   5.937216e+01   2.931253e-01
  2.822490e-01   6.023613e+01   2.952503e-01
  2.825480e-01   5.981559e+01   2.937683e-01
  2.828470e-01   5.952093e+01   2.964581e-01
  2.831460e-01   5.979077e+01   2.956319e-01
  2.834450e-01   5.995289e+01   2.944426e-01
  2.837430e-01   5.974050e+01   2.956219e-01
  2.840420e-01   5.945731e+01   2.965314e-01
  2.843410e-01   5.984143e+01   3.039791e-01
  2.846400e-01   5.992638e+01   3.063295e-01
  2.849390e-01   5.960408e+01   3.133933e-01
  2.852380e-01   5.910096e+01   3.149644e-01
  2.855370e-01   5.970518e+01   3.197090e-01
  2.858360e-01   5.954957e+01   3.213361e-01
  2.861350e-01   5.952775e+01   3.241145e-01
  2.864340e-01   5.940303e+01   3.285648e-01
  2.867330e-01   5.946161e+01   3.277826e-01
  2.870320e-01   5.982266e+01   3.344188e-01
  2.873310e-01   5.910815e+01   3.293355e-01
  2.876290e-01   5.892210e+01   3.340468e-01
  2.879280e-01   5.971505e+01   3.393613e-01
  2.882270e-01   5.896039e+01   3.334876e-01
  2.885260e-01   5.875495e+01   3.369661e-01
  2.888250e-01   5.913673e+01   3.371983e-01
  2.891240e-01   5.898097e+01   3.418340e-01
  2.894230e-01   5.882467e+01   3.444636e-01
  2.897220e-01   5.949436e+01   3.382163e-01
  2.900210e-01   5.966838e+01   3.476680e-01
  2.903200e-01   5.916930e+01   3.441879e-01
  2.906190e-01   5.924319e+01   3.481101e-01
  2.909180e-01   5.891563e+01   3.480895e-01
  2.912160e-01   5.892481e+01   3.443894e-01
  2.915150e-01   5.912333e+01   3.563457e-01
  2.918140e-01   5.893097e+01   3.475680e-01
  2.921130e-01   5.871390e+01   3.501705e-01
  2.924120e-01   5.867968e+01   3.526102e-01
  2.927110e-01   5.933869e+01   3.535950e-01
  2.930100e-01   5.883470e+01   3.612688e-01
  2.933090e-01   5.854343e+01   3.545938e-01
  2.936080e-01   5.925812e+01   3.543439e-01
  2.939070e-01   5.939788e+01   3.604641e-01
  2.942060e-01   5.889800e+01   3.595689e-01
  2.945050e-01   5.940298e+01   3.686783e-01
  2.948030e-01   5.862106e+01   3.566574e-01
  2.951020e-01   5.951892e+01   3.648653e-01
  2.954010e-01   5.896553e+01   3.648966e-01
  2.957000e-01   5.848809e+01   3.651656e-01
  2.959990e-01   5.868848e+01   3.653502e-01
  2.962980e-01   5.864775e+01   3.658844e-01
  2.965970e-01   5.876525e+01   3.698416e-01
  2.968960e-01   5.973911e+01   3.726641e-01
  2.971950e-01   5.913003e+01   3.691735e-01
  2.974940e-01   5.900942e+01   3.674549e-01
  2.977930e-01   5.887733e+01   3.704223e-01
  2.980920e-01   5.842268e+01   3.692170e-01
  2.983900e-01   5.864285e+01   3.729167e-01
  2.986890e-01   5.936756e+01   3.710473e-01
  2.989880e-01   5.898148e+01   3.737574e-01
  2.992870e-01   5.845976e+01   3.730368e-01
  2.995860e-01   5.899036e+01   3.768679e-01
  2.998850e-01   5.895964e+01   3.746283e-01
  3.001840e-01   5.875220e+01   3.763462e-01
  3.004830e-01   5.859563e+01   3.807320e-01
  3.007820e-01   5.880669e+01   3.799281e-01
  3.010810e-01   5.842612e+01   3.760204e-01
  3.013800e-01   5.846102e+01   3.817966e-01
  3.016790e-01   5.898010e+01   3.824800e-01
  3.019780e-01   5.867340e+01   3.835027e-01
  3.022760e-01   5.859068e+01   3.850237e-01
  3.025750e-01   5.841044e+01   3.823888e-01
  3.028740e-01   5.870913e+01   3.888107e-01
  3.031730e-01   5.841979e+01   3.860151e-01
  3.034720e-01   5.876811e+01   3.887413e-01
  3.037710e-01   5.905805e+01   3.894342e-01
  3.040700e-01   5.842216e+01   3.891871e-01
  3.043690e-01   5.874995e+01   3.949092e-01
  3.046680e-01   5.815574e+01   3.915346e-01
  3.049670e-01   5.884959e+01   3.903406e-01
  3.052660e-01   5.806255e+01   3.945363e-01
  3.055650e-01   5.880098e+01   3.956367e-01
  3.058630e-01   5.869462e+01   4.006762e-01
  3.061620e-01   5.880947e+01   3.937291e-01
  3.064610e-01   5.780926e+01   3.953607e-01
  3.067600e-01   5.890569e+01   4.052259e-01
  3.070590e-01   5.880159e+01   3.987396e-01
  3.073580e-01   5.849590e+01   4.038139e-01
  3.076570e-01   5.942950e+01   3.997208e-01
  3.079560e-01   5.832980e+01   4.023510e-01
  3.082550e-01   5.785521e+01   4.007109e-01
  3.085540e-01   5.862117e+01   4.030589e-01
  3.088530e-01   5.871289e+01   4.084975e-01
  3.091520e-01   5.911216e+01   4.038560e-01
  3.094500e-01   5.873762e+01   4.113767e-01
  3.097490e-01   5.833944e+01   4.081178e-01
  3.100480e-01   5.796630e+01   4.037724e-01
  3.103470e-01   5.829351e+01   4.162124e-01
  3.106460e-01   5.832468e+01   4.041176e-01
  3.109450e-01   5.852837e+01   4.167225e-01
  3.112440e-01   5.882873e+01   4.107575e-01
  3.115430e-01   5.757502e+01   4.117020e-01
  3.118420e-01   5.801886e+01   4.178671e-01
  3.121410e-01   5.793151e+01   4.110582e-01
  3.124400e-01   5.843343e+01   4.203627e-01
  3.127390e-01   5.862008e+01   4.150985e-01
  3.130380e-01   5.810284e+01   4.222229e-01
  3.133360e-01   5.880001e+01   4.223555e-01
  3.136350e-01   5.853323e+01   4.207215e-01
  3.139340e-01   5.804890e+01   4.251440e-01
  3.142330e-01   5.843670e+01   4.200385e-01
  3.145320e-01   5.866045e+01   4.313035e-01
  3.148310e-01   5.824986e+01   4.248308e-01
  3.151300e-01   5.833352e+01   4.251357e-01
  3.154290e-01   5.960229e+01   4.347522e-01
  3.157280e-01   5.778961e+01   4.252456e-01
  3.160270e-01   5.892900e+01   4.378344e-01
  3.163260e-01   5.781778e+01   4.253492e-01
  3.166250e-01   5.777091e+01   4.335109e-01
  3.169230e-01   5.762639e+01   4.303834e-01
  3.172220e-01   5.785768e+01   4.360939e-01
  3.175210e-01   5.776708e+01   4.353739e-01
  3.178200e-01   5.812465e+01   4.337177e-01
  3.181190e-01   5.859404e+01   4.435126e-01
  3.184180e-01   5.871559e+01   4.393152e-01
  3.187170e-01   5.850214e+01   4.463472e-01
  3.190160e-01   5.861439e+01   4.455726e-01
  3.193150e-01   5.857754e+01   4.387984e-01
  3.196140e-01   5.809914e+01   4.484582e-01
  3.199130e-01   5.892362e+01   4.451537e-01
  3.202120e-01   5.805911e+01   4.491270e-01
  3.205100e-01   5.807931e+01   4.479716e-01
  3.208090e-01   5.802197e+01   4.445117e-01
  3.211080e-01   5.801454e+01   4.514511e-01
  3.214070e-01   5.778310e+01   4.427986e-01
  3.217060e-01   5.798756e+01   4.509272e-01
  3.220050e-01   5.835876e+01   4.494591e-01
  3.223040e-01   5.771256e+01   4.449311e-01
  3.226030e-01   5.886120e+01   4.607680e-01
  3.229020e-01   5.931165e+01   4.470149e-01
  3.232010e-01   5.773288e+01   4.533126e-01
  3.235000e-01   5.826002e+01   4.503175e-01
  3.237990e-01   5.717758e+01   4.494376e-01
  3.240970e-01   5.827386e+01   4.606665e-01
  3.243960e-01   5.825530e+01   4.511308e-01
  3.246950e-01   5.762549e+01   4.598722e-01
  3.249940e-01   5.879281e+01   4.565958e-01
  3.252930e-01   5.691677e+01   4.565924e-01
  3.255920e-01   5.801626e+01   4.636852e-01
  3.258910e-01   5.802731e+01   4.592488e-01
  3.261900e-01   5.765692e+01   4.649903e-01
  3.264890e-01   5.793137e+01   4.606441e-01
  3.267880e-01   5.861301e+01   4.669803e-01
  3.270870e-01   5.886399e+01   4.760116e-01
  3.273860e-01   5.797070e+01   4.667171e-01
  3.276850e-01   5.737429e+01   4.699497e-01
  3.279830e-01   5.728336e+01   4.625646e-01
  3.282820e-01   5.798790e+01   4.748801e-01
  3.285810e-01   5.744896e+01   4.707350e-01
  3.288800e-01   5.746371e+01   4.741947e-01
  3.291790e-01   5.782852e+01   4.718063e-01
  3.294780e-01   5.847951e+01   4.818721e-01
  3.297770e-01   5.786437e+01   4.818686e-01
  3.300760e-01   5.742759e+01   4.750302e-01
  3.303750e-01   5.804720e+01   4.852115e-01
  3.306740e-01   5.849204e+01   4.804122e-01
  3.309730e-01   5.710976e+01   4.833565e-01
  3.312720e-01   5.771006e+01   4.896136e-01
  3.315700e-01   5.790195e+01   4.815141e-01
  3.318690e-01   5.820677e+01   4.955428e-01
  3.321680e-01   5.728097e+01   4.804544e-01
  3.324670e-01   5.774314e+01   4.946707e-01
  3.327660e-01   5.817999e+01   4.937783e-01
  3.330650e-01   5.746927e+01   4.912980e-01
  3.333640e-01   5.792311e+01   5.010904e-01
  3.336630e-01   5.821433e+01   4.906709e-01
  3.339620e-01   5.665242e+01   4.984299e-01
  3.342610e-01   5.771607e+01   4.962265e-01
  3.345600e-01   5.793309e+01   5.022870e-01
  3.348590e-01   5.734570e+01   5.086006e-01
  3.351570e-01   5.741684e+01   4.932711e-01
  3.354560e-01   5.827492e+01   5.164155e-01
  3.357550e-01   5.700924e+01   4.942956e-01
  3.360540e-01   5.798188e+01   5.132547e-01
  3.363530e-01   5.760843e+01   5.178613e-01
  3.366520e-01   5.772680e+01   5.031338e-01
  3.369510e-01   5.774113e+01   5.249627e-01
  3.372500e-01   5.765874e+01   5.010962e-01
  3.375490e-01   5.782995e+01   5.227329e-01
  3.378480e-01   5.700475e+01   5.164143e-01
  3.381470e-01   5.765033e+01   5.180496e-01
  3.384460e-01   5.744194e+01   5.310283e-01
  3.387450e-01   5.736533e+01   5.092958e-01
  3.390430e-01   5.795906e+01   5.306636e-01
  3.393420e-01   5.764327e+01   5.265159e-01
  3.396410e-01   5.761674e+01   5.270657e-01
  3.399400e-01   5.768654e+01   5.428375e-01
  3.402390e-01   5.780781e+01   5.174836e-01
  3.405380e-01   5.772653e+01   5.401139e-01
  3.408370e-01   5.700994e+01   5.290276e-01
  3.411360e-01   5.701898e+01   5.325389e-01
  3.414350e-01   5.816671e+01   5.450920e-01
  3.417340e-01   5.779697e+01   5.354556e-01
  3.420330e-01   5.743245e+01   5.498762e-01
  3.423320e-01   5.775509e+01   5.359654e-01
  3.426300e-01   5.718367e+01   5.479213e-01
  3.429290e-01   5.842928e+01   5.515633e-01
  3.432280e-01   5.729452e+01   5.439380e-01
  3.435270e-01   5.813752e+01   5.668245e-01
  3.438260e-01   5.701142e+01   5.389239e-01
  3.441250e-01   5.786963e+01   5.622387e-01
  3.444240e-01   5.715193e+01   5.508380e-01
  3.447230e-01   5.757547e+01   5.575941e-01
  3.450220e-01   5.826443e+01   5.724869e-01
  3.453210e-01   5.791112e+01   5.544845e-01
  3.456200e-01   5.691257e+01   5.709270e-01
  3.459190e-01   5.705026e+01   5.582442e-01
  3.462170e-01   5.744418e+01   5.709977e-01
  3.465160e-01   5.779846e+01   5.718977e-01
  3.468150e-01   5.803778e+01   5.722245e-01
  3.471140e-01   5.708104e+01   5.824596e-01
  3.474130e-01   5.709442e+01   5.667097e-01
  3.477120e-01   5.766945e+01   5.854540e-01
  3.480110e-01   5.783467e+01   5.799438e-01
  3.483100e-01   5.755497e+01   5.803281e-01
  3.486090e-01   5.763644e+01   5.956797e-01
  3.489080e-01   5.817523e+01   5.834467e-01
  3.492070e-01   5.692919e+01   5.929803e-01
  3.495060e-01   5.780615e+01   5.861474e-01
  3.498040e-01   5.767975e+01   5.978541e-01
  3.501030e-01   5.794410e+01   6.002073e-01
  3.504020e-01   5.702289e+01   5.944402e-01
  3.507010e-01   5.792820e+01   6.133833e-01
  3.510000e-01   5.743838e+01   5.917710e-01
  3.512990e-01   5.805810e+01   6.140707e-01
  3.515980e-01   5.704832e+01   6.005087e-01
  3.518970e-01   5.750689e+01   6.164678e-01
  3.521960e-01   5.823715e+01   6.292324e-01
  3.524950e-01   5.635416e+01   5.958484e-01
  3.527940e-01   5.784155e+01   6.305028e-01
  3.530930e-01   5.741105e+01   6.116911e-01
  3.533920e-01   5.687871e+01   6.240994e-01
  3.536900e-01   5.894248e+01   6.376353e-01
  3.539890e-01   5.735569e+01   6.255785e-01
  3.542880e-01   5.715885e+01   6.396954e-01
  3.545870e-01   5.809505e+01   6.196122e-01
  3.548860e-01   5.713246e+01   6.359446e-01
  3.551850e-01   5.682348e+01   6.226693e-01
  3.554840e-01   5.689887e+01   6.346432e-01
  3.557830e-01   5.666500e+01   6.357230e-01
  3.560820e-01   5.864392e+01   6.247205e-01
  3.563810e-01   5.766699e+01   6.401124e-01
  3.566800e-01   5.663969e+01   6.194293e-01
  3.569790e-01   5.586386e+01   6.348166e-01
  3.572770e-01   5.705998e+01   6.403558e-01
  3.575760e-01   5.752011e+01   6.165386e-01
  3.578750e-01   5.706067e+01   6.541865e-01
  3.581740e-01   5.710469e+01   6.253379e-01
  3.584730e-01   5.799068e+01   6.594961e-01
  3.587720e-01   5.594031e+01   6.364666e-01
  3.590710e-01   5.680165e+01   6.401228e-01
  3.593700e-01   5.794512e+01   6.713341e-01
  3.596690e-01   5.650096e+01   6.348022e-01
  3.599680e-01   5.901242e+01   6.788870e-01
  3.602670e-01   5.816821e+01   6.566080e-01
  3.605660e-01   5.659177e+01   6.634481e-01
  3.608640e-01   5.759249e+01   6.864523e-01
  3.611630e-01   5.688452e+01   6.467909e-01
  3.614620e-01   5.781146e+01   6.922660e-01
  3.617610e-01   5.812202e+01   6.682458e-01
  3.620600e-01   5.804833e+01   6.906601e-01
  3.623590e-01   5.702653e+01   6.815974e-01
  3.626580e-01   5.755606e+01   6.847546e-01
  3.629570e-01   5.724189e+01   7.012600e-01
  3.632560e-01   5.774805e+01   6.743672e-01
  3.635550e-01   5.671841e+01   7.094236e-01
  3.638540e-01   5.805911e+01   6.999139e-01
  3.641530e-01   5.637568e+01   6.943576e-01
  3.644510e-01   5.691480e+01   7.279441e-01
  3.647500e-01   5.651988e+01   6.815067e-01
  3.650490e-01   5.888716e+01   7.386329e-01
  3.653480e-01   5.740721e+01   7.120488e-01
  3.656470e-01   5.601338e+01   7.117151e-01
  3.659460e-01   5.808220e+01   7.464863e-01
  3.662450e-01   5.837970e+01   7.163828e-01
  3.665440e-01   5.621810e+01   7.517832e-01
  3.668430e-01   5.639466e+01   7.124309e-01
  3.671420e-01   5.663211e+01   7.447082e-01
  3.674410e-01   5.745476e+01   7.405661e-01
  3.677400e-01   5.743292e+01   7.538713e-01
  3.680390e-01   5.705304e+01   7.805239e-01
  3.683370e-01   5.704685e+01   7.305898e-01
  3.686360e-01   5.741072e+01   7.742668e-01
  3.689350e-01   5.752067e+01   7.584283e-01
  3.692340e-01   5.707022e+01   7.762680e-01
  3.695330e-01   5.689306e+01   8.024257e-01
  3.698320e-01   5.863006e+01   7.597015e-01
  3.701310e-01   5.802140e+01   8.127809e-01
  3.704300e-01   5.670066e+01   7.652476e-01
  3.707290e-01   5.884269e+01   8.209897e-01
  3.710280e-01   5.735708e+01   8.056913e-01
  3.713270e-01   5.814015e+01   7.992954e-01
  3.716260e-01   5.704655e+01   8.394646e-01
  3.719240e-01   5.742427e+01   7.875210e-01
  3.722230e-01   5.901345e+01   8.566179e-01
  3.725220e-01   5.621366e+01   8.073476e-01
  3.728210e-01   5.821510e+01   8.398253e-01
  3.731200e-01   5.770686e+01   8.858083e-01
  3.734190e-01   5.800217e+01   8.102095e-01
  3.737180e-01   5.664666e+01   8.744935e-01
  3.740170e-01   5.688009e+01   8.248691e-01
  3.743160e-01   5.515303e+01   8.691177e-01
  3.746150e-01   5.645766e+01   8.730334e-01
  3.749140e-01   5.753639e+01   8.600943e-01
  3.752130e-01   5.960952e+01   9.381802e-01
  3.755110e-01   5.716040e+01   8.543783e-01
  3.758100e-01   5.782286e+01   9.240133e-01
  3.761090e-01   5.563058e+01   8.792670e-01
  3.764080e-01   5.785812e+01   9.207055e-01
  3.767070e-01   5.631625e+01   9.497500e-01
  3.770060e-01   5.560715e+01   8.664325e-01
  3.773050e-01   5.645626e+01   9.590925e-01
  3.776040e-01   5.622443e+01   9.147325e-01
  3.779030e-01   5.724067e+01   9.534816e-01
  3.782020e-01   5.794215e+01   1.036169e+00
  3.785010e-01   5.639998e+01   8.986404e-01
  3.788000e-01   5.615017e+01   1.015057e+00
  3.790990e-01   5.730984e+01   9.461399e-01
  3.793970e-01   5.671866e+01   1.010420e+00
  3.796960e-01   5.671849e+01   1.005641e+00
  3.799950e-01   5.704430e+01   9.900183e-01
  3.802940e-01   5.638212e+01   1.094231e+00
  3.805930e-01   5.733067e+01   9.623521e-01
  3.808920e-01   5.790340e+01   1.115178e+00
  3.811910e-01   5.737960e+01   1.026109e+00
  3.814900e-01   5.629420e+01   1.069606e+00
  3.817890e-01   5.694297e+01   1.174644e+00
  3.820880e-01   5.664816e+01   9.956678e-01
  3.823870e-01   5.579247e+01   1.170242e+00
  3.826860e-01   5.690856e+01   1.037104e+00
  3.829840e-01   5.611322e+01   1.197154e+00
  3.832830e-01   5.495064e+01   1.132341e+00
  3.835820e-01   5.676737e+01   1.123501e+00
  3.838810e-01   5.909098e+01   1.281562e+00
  3.841800e-01   5.880793e+01   1.130295e+00
  3.844790e-01   5.593901e+01   1.256184e+00
  3.847780e-01   5.791221e+01   1.184599e+00
  3.850770e-01   5.747385e+01   1.282911e+00
  3.853760e-01   5.855810e+01   1.381379e+00
  3.856750e-01   5.602219e+01   1.165108e+00
  3.859740e-01   5.781442e+01   1.396875e+00
  3.862730e-01   5.736773e+01   1.262737e+00
  3.865710e-01   5.703816e+01   1.387465e+00
  3.868700e-01   5.649066e+01   1.406128e+00
  3.871690e-01   5.558524e+01   1.312346e+00
  3.874680e-01   5.711154e+01   1.531851e+00
  3.877670e-01   5.465047e+01   1.323136e+00
  3.880660e-01   5.678657e+01   1.561816e+00
  3.883650e-01   5.812782e+01   1.497364e+00
  3.886640e-01   5.728867e+01   1.551178e+00
  3.889630e-01   5.620329e+01   1.671947e+00
  3.892620e-01   5.830919e+01   1.531274e+00
  3.895610e-01   5.507314e+01   1.700404e+00
  3.898600e-01   5.456195e+01   1.647353e+00
  3.901580e-01   5.686266e+01   1.752318e+00
  3.904570e-01   5.940069e+01   2.002397e+00
  3.907560e-01   5.533565e+01   1.704452e+00
  3.910550e-01   5.831068e+01   2.020345e+00
  3.913540e-01   5.733067e+01   2.003296e+00
  3.916530e-01   5.803068e+01   2.015489e+00
  3.919520e-01   5.481064e+01   2.544520e+00
  3.922510e-01   5.418063e+01   1.947483e+00
  3.925500e-01   5.367663e+01   2.600641e+00
  3.928490e-01   5.796068e+01   2.466970e+00
  3.931480e-01   6.035470e+01   2.757677e+00
  3.934470e-01   0.000000e+00   0.000000e+00
  3.937460e-01   5.140860e+01   2.545105e+00
creator: radaver
creator-version: 3725
header-file: /nas_data/SAXS_data/20151104Workshop/header/JH1_0078.txt
image-file: /nas_data/Pilatus1M/20151104_Workshop/JH1_0078.tif
angular-axis-file: /nas_data/SAXS_data/20151104Workshop/q20151029.dat
beamstop-mask-file: /nas_data/SAXS_data/20151104Workshop/fit2d20151031.msk
detector-response-file: none
beam-center-x: 949.7700
beam-center-y: 918.8000
unit-time: 1.0000
channel-first: 10
channel-last: 1315
Exposure time [s]: 1.094054
Transmitted Beam: 0.483609
Incident Beam: 0.483609
Code: JH1
Concentration [mg/ml]: 1
Run Number: 0078
