# Supplementary material for: SAXS analysis of a soluble cytosolic NgBR construct including extracellular and transmembrane domains
Source: PLoS One. 2018 Jan 18;13(1):e0191371. doi: 10.1371/journal.pone.0191371 (PMC5773207; doi:10.1371/journal.pone.0191371)
Supplement: S1 File — (ZIP) [file pone.0191371.s001.zip › JH1_0079.dat]

Sample:   c= 1.0000 mg/ml  Code: JH1
  3.656810e-03   2.257831e+04   4.131779e+01
  3.955720e-03   2.204431e+04   2.803959e+01
  4.254640e-03   1.904666e+04   2.335602e+01
  4.553560e-03   1.539153e+04   2.024291e+01
  4.852480e-03   1.247561e+04   1.706278e+01
  5.151400e-03   1.052627e+04   1.548316e+01
  5.450320e-03   8.693926e+03   1.336520e+01
  5.749240e-03   7.428974e+03   1.197051e+01
  6.048150e-03   6.344268e+03   1.084307e+01
  6.347070e-03   5.515108e+03   9.605040e+00
  6.645990e-03   4.822714e+03   8.942413e+00
  6.944910e-03   4.220040e+03   8.053175e+00
  7.243830e-03   3.764139e+03   7.369848e+00
  7.542750e-03   3.339655e+03   6.915526e+00
  7.841670e-03   3.022368e+03   6.213041e+00
  8.140580e-03   2.730160e+03   5.986517e+00
  8.439500e-03   2.479406e+03   5.498818e+00
  8.738420e-03   2.274707e+03   5.216697e+00
  9.037340e-03   2.109648e+03   4.857614e+00
  9.336260e-03   1.937209e+03   4.574362e+00
  9.635180e-03   1.786999e+03   4.380939e+00
  9.934100e-03   1.648402e+03   4.071121e+00
  1.023300e-02   1.509530e+03   3.992600e+00
  1.053190e-02   1.405217e+03   3.907135e+00
  1.083090e-02   1.296179e+03   3.752487e+00
  1.112980e-02   1.193420e+03   3.570026e+00
  1.142870e-02   1.102891e+03   3.412723e+00
  1.172760e-02   1.022203e+03   3.276376e+00
  1.202650e-02   9.466992e+02   3.144330e+00
  1.232540e-02   8.804402e+02   3.015684e+00
  1.262440e-02   8.165648e+02   2.850230e+00
  1.292330e-02   7.598770e+02   2.707104e+00
  1.322220e-02   7.091485e+02   2.615182e+00
  1.352110e-02   6.597121e+02   2.497029e+00
  1.382000e-02   6.114175e+02   2.380210e+00
  1.411900e-02   5.791645e+02   2.305307e+00
  1.441790e-02   5.402541e+02   2.210484e+00
  1.471680e-02   5.025777e+02   2.121885e+00
  1.501570e-02   4.718360e+02   2.013472e+00
  1.531460e-02   4.400827e+02   1.935762e+00
  1.561350e-02   4.125710e+02   1.841394e+00
  1.591250e-02   3.929661e+02   1.812945e+00
  1.621140e-02   3.734970e+02   1.736989e+00
  1.651030e-02   3.520164e+02   1.668568e+00
  1.680920e-02   3.290248e+02   1.613157e+00
  1.710810e-02   3.148086e+02   1.581234e+00
  1.740710e-02   2.961467e+02   1.511582e+00
  1.770600e-02   2.807951e+02   1.457089e+00
  1.800490e-02   2.676437e+02   1.411312e+00
  1.830380e-02   2.544978e+02   1.387182e+00
  1.860270e-02   2.445858e+02   1.333492e+00
  1.890170e-02   2.313903e+02   1.297022e+00
  1.920060e-02   2.214749e+02   1.256900e+00
  1.949950e-02   2.153881e+02   1.253783e+00
  1.979840e-02   2.032843e+02   1.195191e+00
  2.009730e-02   1.964433e+02   1.162020e+00
  2.039620e-02   1.871911e+02   1.132268e+00
  2.069520e-02   1.824072e+02   1.111681e+00
  2.099410e-02   1.745712e+02   1.095422e+00
  2.129300e-02   1.686964e+02   1.048613e+00
  2.159190e-02   1.635812e+02   1.068178e+00
  2.189080e-02   1.560315e+02   1.049060e+00
  2.218980e-02   1.519073e+02   1.052933e+00
  2.248870e-02   1.484917e+02   1.059601e+00
  2.278760e-02   1.436083e+02   1.031766e+00
  2.308650e-02   1.389266e+02   1.046041e+00
  2.338540e-02   1.367972e+02   1.035837e+00
  2.368430e-02   1.326210e+02   1.001377e+00
  2.398330e-02   1.319389e+02   1.021525e+00
  2.428220e-02   1.251583e+02   9.727945e-01
  2.458110e-02   1.224310e+02   9.944872e-01
  2.488000e-02   1.210841e+02   9.626236e-01
  2.517890e-02   1.173384e+02   9.363134e-01
  2.547790e-02   1.149527e+02   9.398390e-01
  2.577680e-02   1.131588e+02   9.249870e-01
  2.607570e-02   1.114411e+02   9.253725e-01
  2.637460e-02   1.086751e+02   9.064764e-01
  2.667350e-02   1.062717e+02   8.739617e-01
  2.697250e-02   1.059426e+02   8.457027e-01
  2.727140e-02   1.023560e+02   8.004138e-01
  2.757030e-02   1.022376e+02   8.012785e-01
  2.786920e-02   1.017368e+02   7.901782e-01
  2.816810e-02   9.870395e+01   7.659759e-01
  2.846700e-02   9.771396e+01   7.527156e-01
  2.876600e-02   9.616018e+01   7.377102e-01
  2.906490e-02   9.447911e+01   7.334326e-01
  2.936380e-02   9.269592e+01   7.210689e-01
  2.966270e-02   9.224716e+01   7.140438e-01
  2.996160e-02   9.049992e+01   7.082854e-01
  3.026060e-02   9.152751e+01   7.010773e-01
  3.055950e-02   8.838195e+01   6.879484e-01
  3.085840e-02   8.850265e+01   6.855112e-01
  3.115730e-02   8.825275e+01   6.816765e-01
  3.145620e-02   8.654936e+01   6.685791e-01
  3.175510e-02   8.589283e+01   6.678657e-01
  3.205410e-02   8.609953e+01   6.650249e-01
  3.235300e-02   8.498552e+01   6.580318e-01
  3.265190e-02   8.409962e+01   6.425813e-01
  3.295080e-02   8.305727e+01   6.427742e-01
  3.324970e-02   8.141537e+01   6.355535e-01
  3.354870e-02   8.233265e+01   6.374528e-01
  3.384760e-02   8.062560e+01   6.235264e-01
  3.414650e-02   8.012893e+01   6.216029e-01
  3.444540e-02   8.030579e+01   6.137370e-01
  3.474430e-02   8.050812e+01   6.199171e-01
  3.504330e-02   7.949823e+01   6.083830e-01
  3.534220e-02   7.989055e+01   6.106348e-01
  3.564110e-02   7.880917e+01   6.057407e-01
  3.594000e-02   7.804288e+01   5.912509e-01
  3.623890e-02   7.752404e+01   5.993072e-01
  3.653780e-02   7.742194e+01   5.827131e-01
  3.683680e-02   7.740187e+01   5.902180e-01
  3.713570e-02   7.709486e+01   5.897488e-01
  3.743460e-02   7.636148e+01   5.773705e-01
  3.773350e-02   7.635540e+01   5.766820e-01
  3.803240e-02   7.578868e+01   5.882520e-01
  3.833140e-02   7.478273e+01   5.982235e-01
  3.863030e-02   7.461860e+01   6.068558e-01
  3.892920e-02   7.450100e+01   6.048004e-01
  3.922810e-02   7.461600e+01   6.076391e-01
  3.952700e-02   7.286069e+01   5.965578e-01
  3.982600e-02   7.372035e+01   6.087811e-01
  4.012490e-02   7.411497e+01   6.008949e-01
  4.042380e-02   7.356033e+01   6.065091e-01
  4.072270e-02   7.326391e+01   6.028981e-01
  4.102160e-02   7.266140e+01   5.996276e-01
  4.132050e-02   7.246513e+01   5.996025e-01
  4.161950e-02   7.268046e+01   5.942859e-01
  4.191840e-02   7.243856e+01   6.010723e-01
  4.221730e-02   7.192727e+01   5.911986e-01
  4.251620e-02   7.141113e+01   5.967944e-01
  4.281510e-02   7.112426e+01   5.863837e-01
  4.311410e-02   7.224691e+01   5.917506e-01
  4.341300e-02   7.111022e+01   5.901110e-01
  4.371190e-02   7.140136e+01   5.897919e-01
  4.401080e-02   6.996905e+01   5.838463e-01
  4.430970e-02   7.059709e+01   5.819782e-01
  4.460860e-02   7.042080e+01   5.819901e-01
  4.490760e-02   7.029757e+01   5.829659e-01
  4.520650e-02   6.991601e+01   5.769716e-01
  4.550540e-02   6.988210e+01   5.797598e-01
  4.580430e-02   6.936701e+01   5.754271e-01
  4.610320e-02   6.898523e+01   5.709650e-01
  4.640220e-02   6.934491e+01   5.767938e-01
  4.670110e-02   6.968840e+01   5.696113e-01
  4.700000e-02   6.943325e+01   5.706799e-01
  4.729890e-02   6.918844e+01   5.718053e-01
  4.759780e-02   6.927988e+01   5.714691e-01
  4.789680e-02   6.898072e+01   5.667118e-01
  4.819570e-02   6.904810e+01   5.662915e-01
  4.849460e-02   6.859698e+01   5.665304e-01
  4.879350e-02   6.861251e+01   5.603870e-01
  4.909240e-02   6.809657e+01   5.658626e-01
  4.939130e-02   6.839489e+01   5.574765e-01
  4.969030e-02   6.837909e+01   5.594329e-01
  4.998920e-02   6.791714e+01   5.568663e-01
  5.028810e-02   6.851192e+01   5.572838e-01
  5.058700e-02   6.768162e+01   5.579250e-01
  5.088590e-02   6.776490e+01   5.489962e-01
  5.118490e-02   6.790801e+01   5.568288e-01
  5.148380e-02   6.814000e+01   5.551039e-01
  5.178270e-02   6.786449e+01   5.468322e-01
  5.208160e-02   6.759949e+01   5.515799e-01
  5.238050e-02   6.748996e+01   5.453211e-01
  5.267940e-02   6.720641e+01   5.519487e-01
  5.297840e-02   6.785523e+01   5.474332e-01
  5.327730e-02   6.801455e+01   5.455322e-01
  5.357620e-02   6.649416e+01   5.412831e-01
  5.387510e-02   6.720460e+01   5.410234e-01
  5.417400e-02   6.612379e+01   5.416708e-01
  5.447300e-02   6.662862e+01   5.356234e-01
  5.477190e-02   6.669566e+01   5.371177e-01
  5.507080e-02   6.691626e+01   5.380052e-01
  5.536970e-02   6.619795e+01   5.332825e-01
  5.566860e-02   6.694762e+01   5.399880e-01
  5.596760e-02   6.761530e+01   5.365280e-01
  5.626650e-02   6.639987e+01   5.340952e-01
  5.656540e-02   6.662865e+01   5.331999e-01
  5.686430e-02   6.681751e+01   5.309670e-01
  5.716320e-02   6.638412e+01   5.257334e-01
  5.746210e-02   6.528849e+01   5.266229e-01
  5.776110e-02   6.540233e+01   5.288675e-01
  5.806000e-02   6.692617e+01   5.267165e-01
  5.835890e-02   6.524116e+01   5.206148e-01
  5.865780e-02   6.608943e+01   5.211329e-01
  5.895670e-02   6.562165e+01   5.291552e-01
  5.925570e-02   6.638335e+01   5.200343e-01
  5.955460e-02   6.596273e+01   5.252203e-01
  5.985350e-02   6.599668e+01   5.179597e-01
  6.015240e-02   6.613065e+01   5.201658e-01
  6.045130e-02   6.607728e+01   5.205195e-01
  6.075020e-02   6.571286e+01   5.140882e-01
  6.104920e-02   6.577552e+01   5.182067e-01
  6.134810e-02   6.562330e+01   5.181666e-01
  6.164700e-02   6.548165e+01   5.094036e-01
  6.194590e-02   6.559875e+01   5.180697e-01
  6.224480e-02   6.655847e+01   5.103751e-01
  6.254380e-02   6.614310e+01   5.174224e-01
  6.284270e-02   6.633039e+01   5.198268e-01
  6.314160e-02   6.564694e+01   5.047823e-01
  6.344050e-02   6.517219e+01   5.103428e-01
  6.373940e-02   6.571088e+01   5.039943e-01
  6.403840e-02   6.543748e+01   5.108407e-01
  6.433730e-02   6.513214e+01   5.043551e-01
  6.463620e-02   6.524489e+01   5.006706e-01
  6.493510e-02   6.577000e+01   5.137654e-01
  6.523400e-02   6.507364e+01   5.005220e-01
  6.553290e-02   6.603094e+01   5.067771e-01
  6.583190e-02   6.548805e+01   5.026253e-01
  6.613080e-02   6.530696e+01   4.973829e-01
  6.642970e-02   6.517289e+01   5.060837e-01
  6.672860e-02   6.544008e+01   4.963996e-01
  6.702750e-02   6.600561e+01   5.035809e-01
  6.732650e-02   6.520090e+01   4.969788e-01
  6.762540e-02   6.551910e+01   4.981901e-01
  6.792430e-02   6.543373e+01   4.998729e-01
  6.822320e-02   6.531218e+01   4.915277e-01
  6.852210e-02   6.563337e+01   5.001300e-01
  6.882110e-02   6.517665e+01   4.944156e-01
  6.912000e-02   6.472568e+01   4.922141e-01
  6.941890e-02   6.602638e+01   4.937250e-01
  6.971780e-02   6.452327e+01   4.875968e-01
  7.001670e-02   6.494574e+01   4.955092e-01
  7.031560e-02   6.549365e+01   4.907716e-01
  7.061460e-02   6.502071e+01   4.894728e-01
  7.091350e-02   6.530940e+01   4.891301e-01
  7.121240e-02   6.543060e+01   4.858321e-01
  7.151130e-02   6.487568e+01   4.898825e-01
  7.181020e-02   6.518715e+01   4.844654e-01
  7.210920e-02   6.487113e+01   4.865441e-01
  7.240810e-02   6.484183e+01   4.818058e-01
  7.270700e-02   6.479389e+01   4.876686e-01
  7.300590e-02   6.462547e+01   4.823737e-01
  7.330480e-02   6.544472e+01   4.799672e-01
  7.360370e-02   6.493999e+01   4.840073e-01
  7.390270e-02   6.387757e+01   4.746278e-01
  7.420160e-02   6.509056e+01   4.864282e-01
  7.450050e-02   6.457707e+01   4.754487e-01
  7.479940e-02   6.564536e+01   4.807024e-01
  7.509830e-02   6.451963e+01   4.806073e-01
  7.539730e-02   6.472769e+01   4.742496e-01
  7.569620e-02   6.462824e+01   4.747587e-01
  7.599510e-02   6.433969e+01   4.767865e-01
  7.629400e-02   6.469941e+01   4.719819e-01
  7.659290e-02   6.481261e+01   4.767566e-01
  7.689190e-02   6.542935e+01   4.746369e-01
  7.719080e-02   6.421681e+01   4.728091e-01
  7.748970e-02   6.411465e+01   4.689907e-01
  7.778860e-02   6.473811e+01   4.742878e-01
  7.808750e-02   6.407383e+01   4.684165e-01
  7.838640e-02   6.447228e+01   4.673377e-01
  7.868540e-02   6.475606e+01   4.696292e-01
  7.898430e-02   6.422185e+01   4.651804e-01
  7.928320e-02   6.439320e+01   4.712931e-01
  7.958210e-02   6.465771e+01   4.634634e-01
  7.988100e-02   6.417723e+01   4.671050e-01
  8.018000e-02   6.419166e+01   4.646571e-01
  8.047890e-02   6.485323e+01   4.666303e-01
  8.077780e-02   6.497494e+01   4.662406e-01
  8.107670e-02   6.438158e+01   4.616620e-01
  8.137560e-02   6.468871e+01   4.660381e-01
  8.167450e-02   6.529706e+01   4.653404e-01
  8.197350e-02   6.423299e+01   4.587251e-01
  8.227240e-02   6.390834e+01   4.619893e-01
  8.257130e-02   6.416330e+01   4.533971e-01
  8.287020e-02   6.398565e+01   4.618608e-01
  8.316910e-02   6.359839e+01   4.572466e-01
  8.346810e-02   6.470772e+01   4.568679e-01
  8.376700e-02   6.429555e+01   4.617580e-01
  8.406590e-02   6.388715e+01   4.508945e-01
  8.436480e-02   6.465298e+01   4.606217e-01
  8.466370e-02   6.442574e+01   4.539389e-01
  8.496270e-02   6.439638e+01   4.645715e-01
  8.526160e-02   6.455791e+01   4.798419e-01
  8.556050e-02   6.451558e+01   4.801377e-01
  8.585940e-02   6.506030e+01   4.881964e-01
  8.615830e-02   6.358765e+01   4.826396e-01
  8.645720e-02   6.423540e+01   4.898615e-01
  8.675620e-02   6.481611e+01   4.945201e-01
  8.705510e-02   6.547158e+01   4.960253e-01
  8.735400e-02   6.465239e+01   4.953806e-01
  8.765290e-02   6.442116e+01   4.949912e-01
  8.795180e-02   6.513878e+01   5.017955e-01
  8.825080e-02   6.443603e+01   4.945510e-01
  8.854970e-02   6.453795e+01   5.015314e-01
  8.884860e-02   6.458987e+01   4.996768e-01
  8.914750e-02   6.371026e+01   5.024663e-01
  8.944640e-02   6.417138e+01   5.006214e-01
  8.974530e-02   6.493369e+01   4.994751e-01
  9.004430e-02   6.843828e+01   5.107050e-01
  9.034320e-02   6.401722e+01   4.764817e-01
  9.064210e-02   6.404643e+01   4.756987e-01
  9.094100e-02   6.426225e+01   4.665758e-01
  9.123990e-02   6.360187e+01   4.629295e-01
  9.153890e-02   6.338349e+01   4.646254e-01
  9.183780e-02   6.404071e+01   4.636981e-01
  9.213670e-02   6.422235e+01   4.627143e-01
  9.243560e-02   6.586414e+01   4.673567e-01
  9.273450e-02   6.456886e+01   4.587319e-01
  9.303350e-02   6.479094e+01   4.655800e-01
  9.333240e-02   6.431380e+01   4.535443e-01
  9.363130e-02   6.365517e+01   4.546914e-01
  9.393020e-02   6.407292e+01   4.538476e-01
  9.422910e-02   6.301854e+01   4.512504e-01
  9.452800e-02   6.402543e+01   4.560119e-01
  9.482700e-02   6.447388e+01   4.473471e-01
  9.512590e-02   6.357668e+01   4.524715e-01
  9.542480e-02   6.340265e+01   4.469300e-01
  9.572370e-02   6.433518e+01   4.502047e-01
  9.602260e-02   6.401444e+01   4.513435e-01
  9.632160e-02   6.418911e+01   4.441754e-01
  9.662050e-02   6.311870e+01   4.429846e-01
  9.691940e-02   6.404828e+01   4.462347e-01
  9.721830e-02   6.408153e+01   4.438030e-01
  9.751720e-02   6.400209e+01   4.457074e-01
  9.781610e-02   6.429642e+01   4.423937e-01
  9.811510e-02   6.426592e+01   4.466251e-01
  9.841400e-02   6.379120e+01   4.378410e-01
  9.871290e-02   6.423549e+01   4.425405e-01
  9.901180e-02   6.509927e+01   4.465878e-01
  9.931070e-02   6.335700e+01   4.366957e-01
  9.960970e-02   6.387204e+01   4.416431e-01
  9.990860e-02   6.456438e+01   4.366846e-01
  1.002070e-01   6.387773e+01   4.384866e-01
  1.005060e-01   6.373320e+01   4.355694e-01
  1.008050e-01   6.360683e+01   4.375558e-01
  1.011040e-01   6.405542e+01   4.329354e-01
  1.014030e-01   6.369013e+01   4.337180e-01
  1.017020e-01   6.460012e+01   4.409590e-01
  1.020010e-01   6.453107e+01   4.358914e-01
  1.023000e-01   6.422235e+01   4.328296e-01
  1.025990e-01   6.408319e+01   4.313631e-01
  1.028980e-01   6.428365e+01   4.337060e-01
  1.031970e-01   6.407378e+01   4.353626e-01
  1.034960e-01   6.351634e+01   4.255468e-01
  1.037950e-01   6.377831e+01   4.303357e-01
  1.040930e-01   6.369223e+01   4.264574e-01
  1.043920e-01   6.470815e+01   4.337946e-01
  1.046910e-01   6.368049e+01   4.296757e-01
  1.049900e-01   6.362013e+01   4.236637e-01
  1.052890e-01   6.437802e+01   4.297219e-01
  1.055880e-01   6.432026e+01   4.279088e-01
  1.058870e-01   6.511520e+01   4.321752e-01
  1.061860e-01   6.459813e+01   4.262719e-01
  1.064850e-01   6.483328e+01   4.276840e-01
  1.067840e-01   6.435170e+01   4.283361e-01
  1.070830e-01   6.410916e+01   4.240250e-01
  1.073820e-01   6.405188e+01   4.222721e-01
  1.076800e-01   6.401884e+01   4.218527e-01
  1.079790e-01   6.427744e+01   4.245812e-01
  1.082780e-01   6.531886e+01   4.299247e-01
  1.085770e-01   6.440462e+01   4.179300e-01
  1.088760e-01   6.438333e+01   4.236754e-01
  1.091750e-01   6.410573e+01   4.212108e-01
  1.094740e-01   6.454978e+01   4.235984e-01
  1.097730e-01   6.449157e+01   4.209385e-01
  1.100720e-01   6.463305e+01   4.174743e-01
  1.103710e-01   6.398548e+01   4.217428e-01
  1.106700e-01   6.422312e+01   4.164454e-01
  1.109690e-01   6.378327e+01   4.207666e-01
  1.112670e-01   6.390757e+01   4.136521e-01
  1.115660e-01   6.383819e+01   4.146037e-01
  1.118650e-01   6.417300e+01   4.195927e-01
  1.121640e-01   6.453830e+01   4.148079e-01
  1.124630e-01   6.370865e+01   4.133006e-01
  1.127620e-01   6.405989e+01   4.144383e-01
  1.130610e-01   6.493476e+01   4.166681e-01
  1.133600e-01   6.410215e+01   4.187537e-01
  1.136590e-01   6.447992e+01   4.097371e-01
  1.139580e-01   6.435954e+01   4.139412e-01
  1.142570e-01   6.385428e+01   4.120231e-01
  1.145560e-01   6.445832e+01   4.145508e-01
  1.148550e-01   6.388196e+01   4.115340e-01
  1.151530e-01   6.407277e+01   4.067641e-01
  1.154520e-01   6.501825e+01   4.148871e-01
  1.157510e-01   6.417063e+01   4.076318e-01
  1.160500e-01   6.415689e+01   4.138723e-01
  1.163490e-01   6.431563e+01   4.080921e-01
  1.166480e-01   6.401174e+01   4.099444e-01
  1.169470e-01   6.424565e+01   4.084299e-01
  1.172460e-01   6.450075e+01   4.098033e-01
  1.175450e-01   6.418450e+01   4.054602e-01
  1.178440e-01   6.439197e+01   4.061150e-01
  1.181430e-01   6.465644e+01   4.100153e-01
  1.184420e-01   6.418673e+01   4.062939e-01
  1.187400e-01   6.427924e+01   4.052107e-01
  1.190390e-01   6.417235e+01   4.040554e-01
  1.193380e-01   6.392302e+01   4.032697e-01
  1.196370e-01   6.516143e+01   4.093672e-01
  1.199360e-01   6.466220e+01   4.036974e-01
  1.202350e-01   6.467572e+01   4.067334e-01
  1.205340e-01   6.499430e+01   4.052735e-01
  1.208330e-01   6.453009e+01   4.024807e-01
  1.211320e-01   6.367210e+01   4.030202e-01
  1.214310e-01   6.488101e+01   4.001343e-01
  1.217300e-01   6.448976e+01   4.045094e-01
  1.220290e-01   6.479326e+01   4.041063e-01
  1.223270e-01   6.468438e+01   4.011015e-01
  1.226260e-01   6.488175e+01   4.011854e-01
  1.229250e-01   6.471205e+01   3.990923e-01
  1.232240e-01   6.337904e+01   3.986103e-01
  1.235230e-01   6.410172e+01   4.000813e-01
  1.238220e-01   6.382469e+01   3.958315e-01
  1.241210e-01   6.441252e+01   3.992086e-01
  1.244200e-01   6.463104e+01   3.962709e-01
  1.247190e-01   6.457992e+01   4.007775e-01
  1.250180e-01   6.480529e+01   3.965499e-01
  1.253170e-01   6.492185e+01   3.976729e-01
  1.256160e-01   6.380263e+01   3.967951e-01
  1.259140e-01   6.456096e+01   3.963108e-01
  1.262130e-01   6.541486e+01   3.989230e-01
  1.265120e-01   6.459766e+01   3.936468e-01
  1.268110e-01   6.457002e+01   3.943138e-01
  1.271100e-01   6.470052e+01   3.982796e-01
  1.274090e-01   6.499716e+01   3.958681e-01
  1.277080e-01   6.437204e+01   3.927096e-01
  1.280070e-01   6.391668e+01   3.900841e-01
  1.283060e-01   6.496948e+01   3.947780e-01
  1.286050e-01   6.389924e+01   3.942745e-01
  1.289040e-01   6.435121e+01   3.887244e-01
  1.292030e-01   6.467356e+01   3.946299e-01
  1.295020e-01   6.398785e+01   3.888348e-01
  1.298000e-01   6.413621e+01   3.900173e-01
  1.300990e-01   6.393407e+01   3.869820e-01
  1.303980e-01   6.471102e+01   3.900520e-01
  1.306970e-01   6.412582e+01   3.912148e-01
  1.309960e-01   6.458525e+01   3.904018e-01
  1.312950e-01   6.477812e+01   3.907405e-01
  1.315940e-01   6.477847e+01   3.864291e-01
  1.318930e-01   6.370990e+01   3.860639e-01
  1.321920e-01   6.473166e+01   3.889068e-01
  1.324910e-01   6.458133e+01   3.894188e-01
  1.327900e-01   6.374885e+01   3.847560e-01
  1.330890e-01   6.454237e+01   3.866685e-01
  1.333870e-01   6.469474e+01   3.868876e-01
  1.336860e-01   6.489604e+01   3.867796e-01
  1.339850e-01   6.466264e+01   3.846786e-01
  1.342840e-01   6.477758e+01   3.878480e-01
  1.345830e-01   6.444883e+01   3.854446e-01
  1.348820e-01   6.466552e+01   3.860920e-01
  1.351810e-01   6.458594e+01   3.810065e-01
  1.354800e-01   6.462316e+01   3.854957e-01
  1.357790e-01   6.511646e+01   3.846317e-01
  1.360780e-01   6.417966e+01   3.834715e-01
  1.363770e-01   6.520844e+01   3.860651e-01
  1.366760e-01   6.450935e+01   3.860967e-01
  1.369740e-01   6.456136e+01   3.999313e-01
  1.372730e-01   6.462454e+01   4.022413e-01
  1.375720e-01   6.473831e+01   4.119784e-01
  1.378710e-01   6.447788e+01   4.128704e-01
  1.381700e-01   6.430102e+01   4.140447e-01
  1.384690e-01   6.444839e+01   4.217180e-01
  1.387680e-01   6.406538e+01   4.089816e-01
  1.390670e-01   6.475206e+01   3.994758e-01
  1.393660e-01   6.434021e+01   3.974269e-01
  1.396650e-01   6.505562e+01   3.968061e-01
  1.399640e-01   6.489911e+01   3.973473e-01
  1.402630e-01   6.481743e+01   3.889240e-01
  1.405620e-01   6.488240e+01   3.935159e-01
  1.408600e-01   6.485247e+01   3.921891e-01
  1.411590e-01   6.500081e+01   3.936264e-01
  1.414580e-01   6.436222e+01   3.921829e-01
  1.417570e-01   6.477723e+01   3.859550e-01
  1.420560e-01   6.516825e+01   3.916712e-01
  1.423550e-01   6.392998e+01   3.853022e-01
  1.426540e-01   6.511041e+01   3.853092e-01
  1.429530e-01   6.428264e+01   3.819317e-01
  1.432520e-01   6.496167e+01   3.809823e-01
  1.435510e-01   6.459993e+01   3.826435e-01
  1.438500e-01   6.453304e+01   3.783839e-01
  1.441490e-01   6.497346e+01   3.787848e-01
  1.444470e-01   6.434732e+01   3.794008e-01
  1.447460e-01   6.492250e+01   3.773161e-01
  1.450450e-01   6.544792e+01   3.826317e-01
  1.453440e-01   6.459852e+01   3.742092e-01
  1.456430e-01   6.494775e+01   3.789312e-01
  1.459420e-01   6.450035e+01   3.769630e-01
  1.462410e-01   6.455496e+01   3.753767e-01
  1.465400e-01   6.446025e+01   3.764074e-01
  1.468390e-01   6.496769e+01   3.731434e-01
  1.471380e-01   6.479603e+01   3.756434e-01
  1.474370e-01   6.405268e+01   3.741295e-01
  1.477360e-01   6.466663e+01   3.748365e-01
  1.480340e-01   6.447787e+01   3.706849e-01
  1.483330e-01   6.510270e+01   3.809456e-01
  1.486320e-01   6.436037e+01   3.882701e-01
  1.489310e-01   6.497078e+01   3.918099e-01
  1.492300e-01   6.520708e+01   3.920321e-01
  1.495290e-01   6.446951e+01   3.922618e-01
  1.498280e-01   6.480631e+01   3.978318e-01
  1.501270e-01   6.523631e+01   4.007056e-01
  1.504260e-01   6.508838e+01   3.948886e-01
  1.507250e-01   6.451579e+01   3.990065e-01
  1.510240e-01   6.531235e+01   4.004181e-01
  1.513230e-01   6.493944e+01   4.045619e-01
  1.516210e-01   6.507103e+01   4.007198e-01
  1.519200e-01   6.515246e+01   4.009705e-01
  1.522190e-01   6.440185e+01   4.055970e-01
  1.525180e-01   6.503710e+01   4.027239e-01
  1.528170e-01   6.467371e+01   4.070025e-01
  1.531160e-01   6.552668e+01   4.063870e-01
  1.534150e-01   6.444287e+01   3.972283e-01
  1.537140e-01   6.553709e+01   3.937600e-01
  1.540130e-01   6.472214e+01   3.848556e-01
  1.543120e-01   6.464020e+01   3.848449e-01
  1.546110e-01   6.520059e+01   3.839583e-01
  1.549100e-01   6.407434e+01   3.808555e-01
  1.552090e-01   6.550250e+01   3.871688e-01
  1.555070e-01   6.472251e+01   3.756467e-01
  1.558060e-01   6.461210e+01   3.806313e-01
  1.561050e-01   6.449761e+01   3.765165e-01
  1.564040e-01   6.522191e+01   3.801751e-01
  1.567030e-01   6.497075e+01   3.774563e-01
  1.570020e-01   6.405200e+01   3.728367e-01
  1.573010e-01   6.459180e+01   3.778914e-01
  1.576000e-01   6.451120e+01   3.718302e-01
  1.578990e-01   6.502686e+01   3.752327e-01
  1.581980e-01   6.527960e+01   3.742503e-01
  1.584970e-01   6.493554e+01   3.730511e-01
  1.587960e-01   6.545426e+01   3.779822e-01
  1.590940e-01   6.542100e+01   3.725471e-01
  1.593930e-01   6.500869e+01   3.701271e-01
  1.596920e-01   6.495138e+01   3.709994e-01
  1.599910e-01   6.547075e+01   3.741613e-01
  1.602900e-01   6.539423e+01   3.733097e-01
  1.605890e-01   6.482535e+01   3.661514e-01
  1.608880e-01   6.463995e+01   3.680515e-01
  1.611870e-01   6.511933e+01   3.683941e-01
  1.614860e-01   6.452384e+01   3.671108e-01
  1.617850e-01   6.452557e+01   3.639129e-01
  1.620840e-01   6.485806e+01   3.648493e-01
  1.623830e-01   6.490463e+01   3.665758e-01
  1.626810e-01   6.515278e+01   3.650832e-01
  1.629800e-01   6.444123e+01   3.592173e-01
  1.632790e-01   6.438993e+01   3.602209e-01
  1.635780e-01   6.489167e+01   3.627838e-01
  1.638770e-01   6.469433e+01   3.645865e-01
  1.641760e-01   6.447250e+01   3.621936e-01
  1.644750e-01   6.461952e+01   3.618282e-01
  1.647740e-01   6.497459e+01   3.624327e-01
  1.650730e-01   6.494324e+01   3.637093e-01
  1.653720e-01   6.502310e+01   3.635413e-01
  1.656710e-01   6.552451e+01   3.628010e-01
  1.659700e-01   6.507537e+01   3.631022e-01
  1.662680e-01   6.515383e+01   3.619657e-01
  1.665670e-01   6.468953e+01   3.616368e-01
  1.668660e-01   6.461217e+01   3.579910e-01
  1.671650e-01   6.458743e+01   3.607729e-01
  1.674640e-01   6.509175e+01   3.614090e-01
  1.677630e-01   6.504737e+01   3.593832e-01
  1.680620e-01   6.518600e+01   3.620551e-01
  1.683610e-01   6.433138e+01   3.540682e-01
  1.686600e-01   6.468352e+01   3.598920e-01
  1.689590e-01   6.455168e+01   3.559607e-01
  1.692580e-01   6.546318e+01   3.582791e-01
  1.695570e-01   6.435951e+01   3.597525e-01
  1.698560e-01   6.497107e+01   3.554580e-01
  1.701540e-01   6.496824e+01   3.582251e-01
  1.704530e-01   6.462648e+01   3.543319e-01
  1.707520e-01   6.424958e+01   3.534788e-01
  1.710510e-01   6.485034e+01   3.580870e-01
  1.713500e-01   6.460442e+01   3.539079e-01
  1.716490e-01   6.472387e+01   3.569916e-01
  1.719480e-01   6.475733e+01   3.514544e-01
  1.722470e-01   6.443524e+01   3.529017e-01
  1.725460e-01   6.509418e+01   3.563449e-01
  1.728450e-01   6.469058e+01   3.528793e-01
  1.731440e-01   6.389831e+01   3.512487e-01
  1.734430e-01   6.443966e+01   3.495348e-01
  1.737410e-01   6.451087e+01   3.532894e-01
  1.740400e-01   6.441932e+01   3.523181e-01
  1.743390e-01   6.451979e+01   3.501034e-01
  1.746380e-01   6.472146e+01   3.522468e-01
  1.749370e-01   6.397006e+01   3.479101e-01
  1.752360e-01   6.400830e+01   3.503007e-01
  1.755350e-01   6.433006e+01   3.502931e-01
  1.758340e-01   6.496534e+01   3.473188e-01
  1.761330e-01   6.504545e+01   3.531274e-01
  1.764320e-01   6.480031e+01   3.475609e-01
  1.767310e-01   6.472200e+01   3.517136e-01
  1.770300e-01   6.431394e+01   3.469391e-01
  1.773280e-01   6.481799e+01   3.496836e-01
  1.776270e-01   6.434209e+01   3.471869e-01
  1.779260e-01   6.395336e+01   3.446031e-01
  1.782250e-01   6.452936e+01   3.489042e-01
  1.785240e-01   6.467818e+01   3.460409e-01
  1.788230e-01   6.477758e+01   3.480152e-01
  1.791220e-01   6.456719e+01   3.479662e-01
  1.794210e-01   6.445676e+01   3.444375e-01
  1.797200e-01   6.422074e+01   3.453227e-01
  1.800190e-01   6.555301e+01   3.465117e-01
  1.803180e-01   6.454387e+01   3.473868e-01
  1.806170e-01   6.484824e+01   3.453138e-01
  1.809160e-01   6.458590e+01   3.439461e-01
  1.812140e-01   6.458928e+01   3.447914e-01
  1.815130e-01   6.468745e+01   3.445504e-01
  1.818120e-01   6.400453e+01   3.440656e-01
  1.821110e-01   6.421119e+01   3.406441e-01
  1.824100e-01   6.473838e+01   3.445188e-01
  1.827090e-01   6.399324e+01   3.418679e-01
  1.830080e-01   6.461271e+01   3.436846e-01
  1.833070e-01   6.385817e+01   3.392203e-01
  1.836060e-01   6.438739e+01   3.398142e-01
  1.839050e-01   6.461404e+01   3.443549e-01
  1.842040e-01   6.426361e+01   3.406204e-01
  1.845030e-01   6.457448e+01   3.406309e-01
  1.848010e-01   6.426539e+01   3.416053e-01
  1.851000e-01   6.422839e+01   3.368473e-01
  1.853990e-01   6.393609e+01   3.410567e-01
  1.856980e-01   6.434435e+01   3.397006e-01
  1.859970e-01   6.366919e+01   3.366385e-01
  1.862960e-01   6.345942e+01   3.375167e-01
  1.865950e-01   6.434186e+01   3.380939e-01
  1.868940e-01   6.425993e+01   3.417550e-01
  1.871930e-01   6.444672e+01   3.350788e-01
  1.874920e-01   6.404006e+01   3.371417e-01
  1.877910e-01   6.442861e+01   3.380043e-01
  1.880900e-01   6.481695e+01   3.390214e-01
  1.883880e-01   6.410956e+01   3.389195e-01
  1.886870e-01   6.427248e+01   3.332462e-01
  1.889860e-01   6.410644e+01   3.384304e-01
  1.892850e-01   6.377974e+01   3.350430e-01
  1.895840e-01   6.461700e+01   3.361413e-01
  1.898830e-01   6.381487e+01   3.345130e-01
  1.901820e-01   6.408000e+01   3.348966e-01
  1.904810e-01   6.424279e+01   3.351666e-01
  1.907800e-01   6.444308e+01   3.349150e-01
  1.910790e-01   6.400543e+01   3.331628e-01
  1.913780e-01   6.414684e+01   3.346068e-01
  1.916770e-01   6.408767e+01   3.342982e-01
  1.919750e-01   6.407281e+01   3.350330e-01
  1.922740e-01   6.476772e+01   3.331601e-01
  1.925730e-01   6.331528e+01   3.301524e-01
  1.928720e-01   6.328152e+01   3.308185e-01
  1.931710e-01   6.348966e+01   3.319701e-01
  1.934700e-01   6.432406e+01   3.326207e-01
  1.937690e-01   6.349923e+01   3.295828e-01
  1.940680e-01   6.422233e+01   3.332685e-01
  1.943670e-01   6.413400e+01   3.310762e-01
  1.946660e-01   6.383848e+01   3.309115e-01
  1.949650e-01   6.381001e+01   3.287560e-01
  1.952640e-01   6.393233e+01   3.305553e-01
  1.955630e-01   6.333078e+01   3.301928e-01
  1.958610e-01   6.325885e+01   3.268940e-01
  1.961600e-01   6.388075e+01   3.298260e-01
  1.964590e-01   6.341672e+01   3.271555e-01
  1.967580e-01   6.362069e+01   3.298978e-01
  1.970570e-01   6.365637e+01   3.277731e-01
  1.973560e-01   6.347752e+01   3.255728e-01
  1.976550e-01   6.333663e+01   3.279754e-01
  1.979540e-01   6.366963e+01   3.264980e-01
  1.982530e-01   6.393057e+01   3.289191e-01
  1.985520e-01   6.336484e+01   3.254275e-01
  1.988510e-01   6.383744e+01   3.267833e-01
  1.991500e-01   6.391809e+01   3.291818e-01
  1.994480e-01   6.374413e+01   3.253946e-01
  1.997470e-01   6.351292e+01   3.266752e-01
  2.000460e-01   6.338296e+01   3.224938e-01
  2.003450e-01   6.365668e+01   3.254575e-01
  2.006440e-01   6.352781e+01   3.278814e-01
  2.009430e-01   6.318278e+01   3.219842e-01
  2.012420e-01   6.398105e+01   3.272955e-01
  2.015410e-01   6.351324e+01   3.226851e-01
  2.018400e-01   6.320369e+01   3.225980e-01
  2.021390e-01   6.331809e+01   3.238788e-01
  2.024380e-01   6.321459e+01   3.187619e-01
  2.027370e-01   6.333052e+01   3.240526e-01
  2.030350e-01   6.385095e+01   3.222864e-01
  2.033340e-01   6.285459e+01   3.205907e-01
  2.036330e-01   6.332550e+01   3.193130e-01
  2.039320e-01   6.319442e+01   3.198006e-01
  2.042310e-01   6.293297e+01   3.221871e-01
  2.045300e-01   6.325501e+01   3.183229e-01
  2.048290e-01   6.384807e+01   3.209013e-01
  2.051280e-01   6.338583e+01   3.193291e-01
  2.054270e-01   6.295594e+01   3.177041e-01
  2.057260e-01   6.299301e+01   3.212215e-01
  2.060250e-01   6.393667e+01   3.196274e-01
  2.063240e-01   6.293090e+01   3.196810e-01
  2.066230e-01   6.241418e+01   3.170071e-01
  2.069210e-01   6.331172e+01   3.205092e-01
  2.072200e-01   6.314617e+01   3.194052e-01
  2.075190e-01   6.355301e+01   3.179957e-01
  2.078180e-01   6.324472e+01   3.196543e-01
  2.081170e-01   6.325352e+01   3.180497e-01
  2.084160e-01   6.310117e+01   3.197015e-01
  2.087150e-01   6.327081e+01   3.166233e-01
  2.090140e-01   6.260265e+01   3.164091e-01
  2.093130e-01   6.341577e+01   3.183227e-01
  2.096120e-01   6.299664e+01   3.167340e-01
  2.099110e-01   6.299096e+01   3.152623e-01
  2.102100e-01   6.271505e+01   3.161586e-01
  2.105080e-01   6.291975e+01   3.182884e-01
  2.108070e-01   6.281971e+01   3.150966e-01
  2.111060e-01   6.269170e+01   3.139888e-01
  2.114050e-01   6.305982e+01   3.153030e-01
  2.117040e-01   6.255770e+01   3.190059e-01
  2.120030e-01   6.252559e+01   3.248488e-01
  2.123020e-01   6.298316e+01   3.283894e-01
  2.126010e-01   6.298694e+01   3.257544e-01
  2.129000e-01   6.279118e+01   3.284841e-01
  2.131990e-01   6.281417e+01   3.314190e-01
  2.134980e-01   6.309911e+01   3.341853e-01
  2.137970e-01   6.291933e+01   3.312370e-01
  2.140950e-01   6.282487e+01   3.328356e-01
  2.143940e-01   6.297746e+01   3.344900e-01
  2.146930e-01   6.324913e+01   3.355262e-01
  2.149920e-01   6.294584e+01   3.350364e-01
  2.152910e-01   6.266847e+01   3.347715e-01
  2.155900e-01   6.267530e+01   3.376773e-01
  2.158890e-01   6.318653e+01   3.390517e-01
  2.161880e-01   6.269981e+01   3.362899e-01
  2.164870e-01   6.288586e+01   3.380813e-01
  2.167860e-01   6.295984e+01   3.319566e-01
  2.170850e-01   6.278886e+01   3.289269e-01
  2.173840e-01   6.258841e+01   3.253025e-01
  2.176820e-01   6.217431e+01   3.227843e-01
  2.179810e-01   6.203308e+01   3.234225e-01
  2.182800e-01   6.262838e+01   3.207077e-01
  2.185790e-01   6.220631e+01   3.211635e-01
  2.188780e-01   6.259942e+01   3.187011e-01
  2.191770e-01   6.240013e+01   3.202618e-01
  2.194760e-01   6.241511e+01   3.211391e-01
  2.197750e-01   6.233016e+01   3.177423e-01
  2.200740e-01   6.252588e+01   3.162151e-01
  2.203730e-01   6.256795e+01   3.180754e-01
  2.206720e-01   6.215533e+01   3.160799e-01
  2.209710e-01   6.211151e+01   3.181401e-01
  2.212700e-01   6.258791e+01   3.149099e-01
  2.215680e-01   6.188522e+01   3.159301e-01
  2.218670e-01   6.244470e+01   3.131093e-01
  2.221660e-01   6.224236e+01   3.160325e-01
  2.224650e-01   6.215452e+01   3.132930e-01
  2.227640e-01   6.224002e+01   3.132468e-01
  2.230630e-01   6.195059e+01   3.134339e-01
  2.233620e-01   6.220362e+01   3.132859e-01
  2.236610e-01   6.267382e+01   3.144677e-01
  2.239600e-01   6.197172e+01   3.091099e-01
  2.242590e-01   6.238190e+01   3.132120e-01
  2.245580e-01   6.245068e+01   3.124761e-01
  2.248570e-01   6.210827e+01   3.134384e-01
  2.251550e-01   6.237721e+01   3.104997e-01
  2.254540e-01   6.254131e+01   3.111624e-01
  2.257530e-01   6.236619e+01   3.130424e-01
  2.260520e-01   6.232357e+01   3.091050e-01
  2.263510e-01   6.201459e+01   3.093430e-01
  2.266500e-01   6.176203e+01   3.085865e-01
  2.269490e-01   6.235736e+01   3.086885e-01
  2.272480e-01   6.189260e+01   3.100527e-01
  2.275470e-01   6.230163e+01   3.069418e-01
  2.278460e-01   6.283508e+01   3.117647e-01
  2.281450e-01   6.160381e+01   3.059532e-01
  2.284440e-01   6.213173e+01   3.087541e-01
  2.287420e-01   6.181245e+01   3.088384e-01
  2.290410e-01   6.238172e+01   3.041130e-01
  2.293400e-01   6.187713e+01   3.076219e-01
  2.296390e-01   6.163659e+01   3.055437e-01
  2.299380e-01   6.208701e+01   3.071507e-01
  2.302370e-01   6.182030e+01   3.058762e-01
  2.305360e-01   6.189610e+01   3.041220e-01
  2.308350e-01   6.189928e+01   3.084264e-01
  2.311340e-01   6.238616e+01   3.038856e-01
  2.314330e-01   6.204244e+01   3.052059e-01
  2.317320e-01   6.157426e+01   3.051448e-01
  2.320310e-01   6.197434e+01   3.029996e-01
  2.323290e-01   6.180266e+01   3.073124e-01
  2.326280e-01   6.157960e+01   3.013254e-01
  2.329270e-01   6.135080e+01   3.012354e-01
  2.332260e-01   6.168242e+01   3.035966e-01
  2.335250e-01   6.145519e+01   3.023207e-01
  2.338240e-01   6.181962e+01   3.044157e-01
  2.341230e-01   6.192620e+01   3.001885e-01
  2.344220e-01   6.208920e+01   3.036374e-01
  2.347210e-01   6.177340e+01   3.027453e-01
  2.350200e-01   6.200985e+01   3.024943e-01
  2.353190e-01   6.122655e+01   3.009303e-01
  2.356180e-01   6.188124e+01   2.991597e-01
  2.359170e-01   6.171642e+01   3.030818e-01
  2.362150e-01   6.136680e+01   3.002195e-01
  2.365140e-01   6.140976e+01   2.980179e-01
  2.368130e-01   6.261816e+01   3.032650e-01
  2.371120e-01   6.180688e+01   2.998991e-01
  2.374110e-01   6.098289e+01   3.004484e-01
  2.377100e-01   6.229638e+01   3.000468e-01
  2.380090e-01   6.152114e+01   2.995512e-01
  2.383080e-01   6.110898e+01   2.966071e-01
  2.386070e-01   6.110403e+01   2.981891e-01
  2.389060e-01   6.109245e+01   2.978171e-01
  2.392050e-01   6.160312e+01   2.974643e-01
  2.395040e-01   6.186469e+01   3.001549e-01
  2.398020e-01   6.127131e+01   2.966621e-01
  2.401010e-01   6.114231e+01   2.980531e-01
  2.404000e-01   6.184418e+01   2.969197e-01
  2.406990e-01   6.121518e+01   2.970911e-01
  2.409980e-01   6.088803e+01   2.952843e-01
  2.412970e-01   6.120091e+01   2.955945e-01
  2.415960e-01   6.116646e+01   2.964081e-01
  2.418950e-01   6.096851e+01   2.942559e-01
  2.421940e-01   6.115581e+01   2.959329e-01
  2.424930e-01   6.128523e+01   2.971477e-01
  2.427920e-01   6.135498e+01   2.935376e-01
  2.430910e-01   6.093686e+01   2.945116e-01
  2.433890e-01   6.133536e+01   2.944769e-01
  2.436880e-01   6.146815e+01   2.973643e-01
  2.439870e-01   6.153614e+01   2.939707e-01
  2.442860e-01   6.141613e+01   2.931399e-01
  2.445850e-01   6.095716e+01   2.937874e-01
  2.448840e-01   6.111529e+01   2.937285e-01
  2.451830e-01   6.133019e+01   2.957949e-01
  2.454820e-01   6.134517e+01   2.923221e-01
  2.457810e-01   6.172994e+01   2.944332e-01
  2.460800e-01   6.109371e+01   2.932389e-01
  2.463790e-01   6.076532e+01   2.914748e-01
  2.466780e-01   6.113354e+01   2.927900e-01
  2.469770e-01   6.115343e+01   2.919725e-01
  2.472750e-01   6.129140e+01   2.930591e-01
  2.475740e-01   6.071843e+01   2.926640e-01
  2.478730e-01   6.094740e+01   2.885167e-01
  2.481720e-01   6.058468e+01   2.906116e-01
  2.484710e-01   6.096347e+01   2.897083e-01
  2.487700e-01   6.109748e+01   2.931389e-01
  2.490690e-01   6.122701e+01   2.923638e-01
  2.493680e-01   6.069776e+01   2.881335e-01
  2.496670e-01   6.112514e+01   2.930962e-01
  2.499660e-01   6.109426e+01   2.900189e-01
  2.502650e-01   6.139404e+01   2.920085e-01
  2.505640e-01   6.070351e+01   2.874201e-01
  2.508620e-01   6.053520e+01   2.883740e-01
  2.511610e-01   6.078446e+01   2.913053e-01
  2.514600e-01   6.066605e+01   2.878500e-01
  2.517590e-01   6.095492e+01   2.883262e-01
  2.520580e-01   6.068286e+01   2.882024e-01
  2.523570e-01   6.078753e+01   2.887647e-01
  2.526560e-01   6.061405e+01   2.891930e-01
  2.529550e-01   6.051276e+01   2.856346e-01
  2.532540e-01   6.036589e+01   2.851861e-01
  2.535530e-01   6.075084e+01   2.858903e-01
  2.538520e-01   6.074107e+01   2.871990e-01
  2.541510e-01   6.027354e+01   2.845625e-01
  2.544490e-01   6.073846e+01   2.864735e-01
  2.547480e-01   6.048443e+01   2.861808e-01
  2.550470e-01   6.113330e+01   2.859758e-01
  2.553460e-01   6.042544e+01   2.847186e-01
  2.556450e-01   6.089506e+01   2.835182e-01
  2.559440e-01   6.073774e+01   2.860631e-01
  2.562430e-01   6.076999e+01   2.874740e-01
  2.565420e-01   6.027342e+01   2.837567e-01
  2.568410e-01   6.016570e+01   2.827050e-01
  2.571400e-01   6.057508e+01   2.840646e-01
  2.574390e-01   6.002607e+01   2.848904e-01
  2.577380e-01   6.086977e+01   2.858649e-01
  2.580360e-01   6.082339e+01   2.837479e-01
  2.583350e-01   6.046289e+01   2.854151e-01
  2.586340e-01   6.080222e+01   2.831043e-01
  2.589330e-01   6.058529e+01   2.853989e-01
  2.592320e-01   6.042917e+01   2.822345e-01
  2.595310e-01   6.039159e+01   2.831357e-01
  2.598300e-01   6.062438e+01   2.855925e-01
  2.601290e-01   6.036978e+01   2.806319e-01
  2.604280e-01   6.008878e+01   2.834219e-01
  2.607270e-01   6.036872e+01   2.803394e-01
  2.610260e-01   6.040763e+01   2.829746e-01
  2.613250e-01   6.057901e+01   2.839738e-01
  2.616240e-01   6.041971e+01   2.827057e-01
  2.619220e-01   6.038524e+01   2.827240e-01
  2.622210e-01   6.076094e+01   2.807656e-01
  2.625200e-01   6.047930e+01   2.818606e-01
  2.628190e-01   6.064580e+01   2.819545e-01
  2.631180e-01   6.067493e+01   2.802784e-01
  2.634170e-01   5.991464e+01   2.821145e-01
  2.637160e-01   5.967283e+01   2.779542e-01
  2.640150e-01   6.023109e+01   2.819683e-01
  2.643140e-01   5.997977e+01   2.782872e-01
  2.646130e-01   6.014151e+01   2.790436e-01
  2.649120e-01   5.996996e+01   2.816516e-01
  2.652110e-01   5.999976e+01   2.785239e-01
  2.655090e-01   5.981377e+01   2.788559e-01
  2.658080e-01   6.028417e+01   2.783279e-01
  2.661070e-01   6.025253e+01   2.794926e-01
  2.664060e-01   5.963975e+01   2.777821e-01
  2.667050e-01   6.022271e+01   2.794234e-01
  2.670040e-01   6.020236e+01   2.791848e-01
  2.673030e-01   5.930466e+01   2.762453e-01
  2.676020e-01   6.009190e+01   2.781675e-01
  2.679010e-01   6.026717e+01   2.784780e-01
  2.682000e-01   5.974055e+01   2.761331e-01
  2.684990e-01   6.012844e+01   2.780627e-01
  2.687980e-01   6.015122e+01   2.777377e-01
  2.690960e-01   5.999976e+01   2.785239e-01
  2.693950e-01   5.978202e+01   2.751166e-01
  2.696940e-01   6.009495e+01   2.762060e-01
  2.699930e-01   6.008563e+01   2.772104e-01
  2.702920e-01   5.970609e+01   2.760535e-01
  2.705910e-01   6.000056e+01   2.772017e-01
  2.708900e-01   6.011649e+01   2.753324e-01
  2.711890e-01   6.043353e+01   2.779178e-01
  2.714880e-01   5.988208e+01   2.756238e-01
  2.717870e-01   6.041848e+01   2.773212e-01
  2.720860e-01   5.988704e+01   2.750819e-01
  2.723850e-01   5.987727e+01   2.744182e-01
  2.726840e-01   6.018422e+01   2.762256e-01
  2.729820e-01   5.965414e+01   2.748222e-01
  2.732810e-01   5.953015e+01   2.736216e-01
  2.735800e-01   5.967910e+01   2.738726e-01
  2.738790e-01   6.058692e+01   2.764999e-01
  2.741780e-01   5.983899e+01   2.752476e-01
  2.744770e-01   6.025236e+01   2.736427e-01
  2.747760e-01   5.974669e+01   2.738456e-01
  2.750750e-01   5.971672e+01   2.769207e-01
  2.753740e-01   6.014384e+01   2.823561e-01
  2.756730e-01   6.034381e+01   2.843245e-01
  2.759720e-01   5.961239e+01   2.813032e-01
  2.762710e-01   5.995856e+01   2.861666e-01
  2.765690e-01   6.005092e+01   2.856654e-01
  2.768680e-01   5.982932e+01   2.878406e-01
  2.771670e-01   5.951067e+01   2.846847e-01
  2.774660e-01   6.016660e+01   2.870778e-01
  2.777650e-01   5.984577e+01   2.897973e-01
  2.780640e-01   5.913334e+01   2.866871e-01
  2.783630e-01   5.944160e+01   2.878570e-01
  2.786620e-01   6.029805e+01   2.916491e-01
  2.789610e-01   5.987158e+01   2.907244e-01
  2.792600e-01   5.935836e+01   2.923277e-01
  2.795590e-01   5.985195e+01   2.877897e-01
  2.798580e-01   5.965757e+01   2.918436e-01
  2.801560e-01   5.995614e+01   2.921320e-01
  2.804550e-01   5.916531e+01   2.910771e-01
  2.807540e-01   5.985262e+01   2.941028e-01
  2.810530e-01   5.980357e+01   2.912124e-01
  2.813520e-01   6.018995e+01   2.960643e-01
  2.816510e-01   6.074159e+01   2.963921e-01
  2.819500e-01   5.988494e+01   2.944073e-01
  2.822490e-01   5.996020e+01   2.945923e-01
  2.825480e-01   5.991853e+01   2.940399e-01
  2.828470e-01   5.960686e+01   2.966911e-01
  2.831460e-01   5.934527e+01   2.945474e-01
  2.834450e-01   6.067651e+01   2.962333e-01
  2.837430e-01   5.921125e+01   2.943284e-01
  2.840420e-01   5.976670e+01   2.973210e-01
  2.843410e-01   5.959741e+01   3.033782e-01
  2.846400e-01   6.028803e+01   3.072722e-01
  2.849390e-01   5.986390e+01   3.140958e-01
  2.852380e-01   5.935198e+01   3.156529e-01
  2.855370e-01   6.006900e+01   3.207023e-01
  2.858360e-01   5.907686e+01   3.200788e-01
  2.861350e-01   5.922125e+01   3.232998e-01
  2.864340e-01   5.971966e+01   3.294605e-01
  2.867330e-01   5.928494e+01   3.273164e-01
  2.870320e-01   5.870854e+01   3.313115e-01
  2.873310e-01   5.887901e+01   3.287177e-01
  2.876290e-01   5.961154e+01   3.360170e-01
  2.879280e-01   5.889334e+01   3.370400e-01
  2.882270e-01   5.939621e+01   3.347395e-01
  2.885260e-01   5.939647e+01   3.388225e-01
  2.888250e-01   5.935972e+01   3.378551e-01
  2.891240e-01   5.931153e+01   3.428126e-01
  2.894230e-01   5.914695e+01   3.454282e-01
  2.897220e-01   5.917511e+01   3.373294e-01
  2.900210e-01   5.941673e+01   3.469564e-01
  2.903200e-01   5.911084e+01   3.440400e-01
  2.906190e-01   5.955563e+01   3.490493e-01
  2.909180e-01   5.910422e+01   3.486686e-01
  2.912160e-01   5.859621e+01   3.434499e-01
  2.915150e-01   5.896769e+01   3.558993e-01
  2.918140e-01   5.882785e+01   3.472861e-01
  2.921130e-01   5.969688e+01   3.531124e-01
  2.924120e-01   5.903901e+01   3.537109e-01
  2.927110e-01   5.929786e+01   3.534961e-01
  2.930100e-01   5.923053e+01   3.625053e-01
  2.933090e-01   5.936507e+01   3.570965e-01
  2.936080e-01   5.902629e+01   3.536728e-01
  2.939070e-01   5.874043e+01   3.584867e-01
  2.942060e-01   5.937321e+01   3.610398e-01
  2.945050e-01   5.848838e+01   3.658526e-01
  2.948030e-01   5.839857e+01   3.560028e-01
  2.951020e-01   5.919774e+01   3.639030e-01
  2.954010e-01   5.899344e+01   3.650064e-01
  2.957000e-01   5.938945e+01   3.679923e-01
  2.959990e-01   5.893033e+01   3.661258e-01
  2.962980e-01   5.878999e+01   3.663515e-01
  2.965970e-01   5.914296e+01   3.710521e-01
  2.968960e-01   5.880051e+01   3.697487e-01
  2.971950e-01   5.839306e+01   3.668893e-01
  2.974940e-01   5.860967e+01   3.662318e-01
  2.977930e-01   5.876138e+01   3.700811e-01
  2.980920e-01   5.878959e+01   3.703984e-01
  2.983900e-01   5.847252e+01   3.723987e-01
  2.986890e-01   5.838253e+01   3.679798e-01
  2.989880e-01   5.906961e+01   3.740606e-01
  2.992870e-01   5.898628e+01   3.747371e-01
  2.995860e-01   5.922912e+01   3.776541e-01
  2.998850e-01   5.871250e+01   3.738664e-01
  3.001840e-01   5.845115e+01   3.754049e-01
  3.004830e-01   5.877637e+01   3.813433e-01
  3.007820e-01   5.929296e+01   3.815202e-01
  3.010810e-01   5.895401e+01   3.777396e-01
  3.013800e-01   5.869798e+01   3.825942e-01
  3.016790e-01   5.879172e+01   3.818932e-01
  3.019780e-01   5.897678e+01   3.845176e-01
  3.022760e-01   5.875259e+01   3.855801e-01
  3.025750e-01   5.888114e+01   3.839512e-01
  3.028740e-01   5.869609e+01   3.887926e-01
  3.031730e-01   5.863649e+01   3.867553e-01
  3.034720e-01   5.838734e+01   3.875048e-01
  3.037710e-01   5.863675e+01   3.880676e-01
  3.040700e-01   5.860082e+01   3.898069e-01
  3.043690e-01   5.833274e+01   3.935298e-01
  3.046680e-01   5.935750e+01   3.955848e-01
  3.049670e-01   5.837554e+01   3.887903e-01
  3.052660e-01   5.777509e+01   3.935837e-01
  3.055650e-01   5.849439e+01   3.946293e-01
  3.058630e-01   5.833561e+01   3.994747e-01
  3.061620e-01   5.863777e+01   3.931792e-01
  3.064610e-01   5.891192e+01   3.991392e-01
  3.067600e-01   5.878223e+01   4.048271e-01
  3.070590e-01   5.837918e+01   3.973304e-01
  3.073580e-01   5.804620e+01   4.022846e-01
  3.076570e-01   5.948017e+01   3.999170e-01
  3.079560e-01   5.872036e+01   4.037218e-01
  3.082550e-01   5.908120e+01   4.049603e-01
  3.085540e-01   5.890588e+01   4.040625e-01
  3.088530e-01   5.848453e+01   4.077285e-01
  3.091520e-01   5.867549e+01   4.023875e-01
  3.094500e-01   5.822651e+01   4.096093e-01
  3.097490e-01   5.803286e+01   4.070703e-01
  3.100480e-01   5.782468e+01   4.033048e-01
  3.103470e-01   5.813160e+01   4.156607e-01
  3.106460e-01   5.910230e+01   4.068288e-01
  3.109450e-01   5.904334e+01   4.185787e-01
  3.112440e-01   5.827984e+01   4.088630e-01
  3.115430e-01   5.756771e+01   4.117023e-01
  3.118420e-01   5.927547e+01   4.223953e-01
  3.121410e-01   5.835319e+01   4.125781e-01
  3.124400e-01   5.868896e+01   4.213079e-01
  3.127390e-01   5.814256e+01   4.134310e-01
  3.130380e-01   5.844480e+01   4.234908e-01
  3.133360e-01   5.814917e+01   4.200385e-01
  3.136350e-01   5.862242e+01   4.210690e-01
  3.139340e-01   5.902175e+01   4.287193e-01
  3.142330e-01   5.789768e+01   4.181237e-01
  3.145320e-01   5.819861e+01   4.296300e-01
  3.148310e-01   5.815820e+01   4.245237e-01
  3.151300e-01   5.804044e+01   4.240937e-01
  3.154290e-01   5.841745e+01   4.304369e-01
  3.157280e-01   5.838541e+01   4.274596e-01
  3.160270e-01   5.727406e+01   4.316705e-01
  3.163260e-01   5.844175e+01   4.276658e-01
  3.166250e-01   5.813623e+01   4.349074e-01
  3.169230e-01   5.807422e+01   4.320803e-01
  3.172220e-01   5.871657e+01   4.393472e-01
  3.175210e-01   5.814863e+01   4.368375e-01
  3.178200e-01   5.846876e+01   4.350277e-01
  3.181190e-01   5.814161e+01   4.418254e-01
  3.184180e-01   5.813799e+01   4.371772e-01
  3.187170e-01   5.844156e+01   4.461447e-01
  3.190160e-01   5.764971e+01   4.419192e-01
  3.193150e-01   5.777308e+01   4.358030e-01
  3.196140e-01   5.763232e+01   4.466817e-01
  3.199130e-01   5.794235e+01   4.414599e-01
  3.202120e-01   5.832720e+01   4.501917e-01
  3.205100e-01   5.831140e+01   4.488947e-01
  3.208090e-01   5.831554e+01   4.456635e-01
  3.211080e-01   5.756877e+01   4.497423e-01
  3.214070e-01   5.838103e+01   4.451124e-01
  3.217060e-01   5.828260e+01   4.521020e-01
  3.220050e-01   5.866054e+01   4.506487e-01
  3.223040e-01   5.825860e+01   4.470598e-01
  3.226030e-01   5.795251e+01   4.572270e-01
  3.229020e-01   5.811302e+01   4.425035e-01
  3.232010e-01   5.753740e+01   4.525736e-01
  3.235000e-01   5.795769e+01   4.491765e-01
  3.237990e-01   5.846750e+01   4.545082e-01
  3.240970e-01   5.744367e+01   4.574028e-01
  3.243960e-01   5.793436e+01   4.499154e-01
  3.246950e-01   5.809171e+01   4.617584e-01
  3.249940e-01   5.841736e+01   4.551649e-01
  3.252930e-01   5.691311e+01   4.566071e-01
  3.255920e-01   5.820535e+01   4.644701e-01
  3.258910e-01   5.819836e+01   4.599547e-01
  3.261900e-01   5.747682e+01   4.642934e-01
  3.264890e-01   5.854328e+01   4.631003e-01
  3.267880e-01   5.830799e+01   4.657936e-01
  3.270870e-01   5.762807e+01   4.710182e-01
  3.273860e-01   5.863956e+01   4.694321e-01
  3.276850e-01   5.789371e+01   4.721025e-01
  3.279830e-01   5.840771e+01   4.671122e-01
  3.282820e-01   5.728360e+01   4.720178e-01
  3.285810e-01   5.824718e+01   4.740245e-01
  3.288800e-01   5.808163e+01   4.767681e-01
  3.291790e-01   5.801690e+01   4.726046e-01
  3.294780e-01   5.776031e+01   4.789307e-01
  3.297770e-01   5.801630e+01   4.825318e-01
  3.300760e-01   5.748214e+01   4.752863e-01
  3.303750e-01   5.799788e+01   4.850366e-01
  3.306740e-01   5.802996e+01   4.785417e-01
  3.309730e-01   5.832410e+01   4.884998e-01
  3.312720e-01   5.865223e+01   4.936259e-01
  3.315700e-01   5.790139e+01   4.815428e-01
  3.318690e-01   5.829865e+01   4.959657e-01
  3.321680e-01   5.798157e+01   4.834148e-01
  3.324670e-01   5.741151e+01   4.932799e-01
  3.327660e-01   5.903831e+01   4.974393e-01
  3.330650e-01   5.736325e+01   4.908762e-01
  3.333640e-01   5.776148e+01   5.004230e-01
  3.336630e-01   5.790334e+01   4.893900e-01
  3.339620e-01   5.773862e+01   5.032177e-01
  3.342610e-01   5.835501e+01   4.989978e-01
  3.345600e-01   5.794491e+01   5.023705e-01
  3.348590e-01   5.824183e+01   5.125921e-01
  3.351570e-01   5.738608e+01   4.931707e-01
  3.354560e-01   5.812223e+01   5.157717e-01
  3.357550e-01   5.793385e+01   4.983200e-01
  3.360540e-01   5.843919e+01   5.153079e-01
  3.363530e-01   5.741099e+01   5.170064e-01
  3.366520e-01   5.838332e+01   5.060194e-01
  3.369510e-01   5.668887e+01   5.201908e-01
  3.372500e-01   5.770971e+01   5.013500e-01
  3.375490e-01   5.809731e+01   5.239736e-01
  3.378480e-01   5.784493e+01   5.202395e-01
  3.381470e-01   5.794175e+01   5.193907e-01
  3.384460e-01   5.776847e+01   5.325697e-01
  3.387450e-01   5.750386e+01   5.099431e-01
  3.390430e-01   5.746601e+01   5.284357e-01
  3.393420e-01   5.748234e+01   5.258142e-01
  3.396410e-01   5.762416e+01   5.271336e-01
  3.399400e-01   5.782679e+01   5.435320e-01
  3.402390e-01   5.787548e+01   5.178197e-01
  3.405380e-01   5.769353e+01   5.399942e-01
  3.408370e-01   5.801396e+01   5.337001e-01
  3.411360e-01   5.850869e+01   5.394855e-01
  3.414350e-01   5.843474e+01   5.463816e-01
  3.417340e-01   5.733805e+01   5.333599e-01
  3.420330e-01   5.770311e+01   5.512058e-01
  3.423320e-01   5.759340e+01   5.352491e-01
  3.426300e-01   5.830944e+01   5.533241e-01
  3.429290e-01   5.734846e+01   5.464733e-01
  3.432280e-01   5.761178e+01   5.454770e-01
  3.435270e-01   5.683508e+01   5.604754e-01
  3.438260e-01   5.721237e+01   5.399076e-01
  3.441250e-01   5.781153e+01   5.619925e-01
  3.444240e-01   5.754159e+01   5.527482e-01
  3.447230e-01   5.804195e+01   5.598844e-01
  3.450220e-01   5.832819e+01   5.728369e-01
  3.453210e-01   5.678761e+01   5.491148e-01
  3.456200e-01   5.715475e+01   5.721773e-01
  3.459190e-01   5.720511e+01   5.590373e-01
  3.462170e-01   5.704855e+01   5.690646e-01
  3.465160e-01   5.703055e+01   5.681224e-01
  3.468150e-01   5.791547e+01   5.716580e-01
  3.471140e-01   5.564989e+01   5.751485e-01
  3.474130e-01   5.756871e+01   5.690953e-01
  3.477120e-01   5.806325e+01   5.874873e-01
  3.480110e-01   5.713254e+01   5.764498e-01
  3.483100e-01   5.836414e+01   5.844309e-01
  3.486090e-01   5.723132e+01   5.936208e-01
  3.489080e-01   5.719369e+01   5.785411e-01
  3.492070e-01   5.738747e+01   5.954005e-01
  3.495060e-01   5.699328e+01   5.820492e-01
  3.498040e-01   5.784212e+01   5.987335e-01
  3.501030e-01   5.758470e+01   5.983815e-01
  3.504020e-01   5.683191e+01   5.934821e-01
  3.507010e-01   5.844233e+01   6.161389e-01
  3.510000e-01   5.771407e+01   5.932277e-01
  3.512990e-01   5.777327e+01   6.126019e-01
  3.515980e-01   5.702406e+01   6.004196e-01
  3.518970e-01   5.730280e+01   6.154125e-01
  3.521960e-01   5.768709e+01   6.262941e-01
  3.524950e-01   5.776021e+01   6.032747e-01
  3.527940e-01   5.791773e+01   6.309585e-01
  3.530930e-01   5.759443e+01   6.127067e-01
  3.533920e-01   5.784486e+01   6.294181e-01
  3.536900e-01   5.752202e+01   6.299458e-01
  3.539890e-01   5.653736e+01   6.211397e-01
  3.542880e-01   5.715905e+01   6.397377e-01
  3.545870e-01   5.672779e+01   6.123170e-01
  3.548860e-01   5.836460e+01   6.428069e-01
  3.551850e-01   5.739037e+01   6.258078e-01
  3.554840e-01   5.670796e+01   6.336184e-01
  3.557830e-01   5.772086e+01   6.416598e-01
  3.560820e-01   5.735358e+01   6.178492e-01
  3.563810e-01   5.753229e+01   6.394055e-01
  3.566800e-01   5.711447e+01   6.220601e-01
  3.569790e-01   5.678732e+01   6.400832e-01
  3.572770e-01   5.759919e+01   6.434158e-01
  3.575760e-01   5.777206e+01   6.179272e-01
  3.578750e-01   5.665545e+01   6.519015e-01
  3.581740e-01   5.760515e+01   6.281126e-01
  3.584730e-01   5.873325e+01   6.637478e-01
  3.587720e-01   5.692523e+01   6.420865e-01
  3.590710e-01   5.815091e+01   6.477225e-01
  3.593700e-01   5.731471e+01   6.677153e-01
  3.596690e-01   5.764239e+01   6.412235e-01
  3.599680e-01   5.684856e+01   6.663669e-01
  3.602670e-01   5.739735e+01   6.522848e-01
  3.605660e-01   5.585229e+01   6.591416e-01
  3.608640e-01   5.782084e+01   6.878561e-01
  3.611630e-01   5.725224e+01   6.489199e-01
  3.614620e-01   5.823344e+01   6.948326e-01
  3.617610e-01   5.840613e+01   6.699201e-01
  3.620600e-01   5.724217e+01   6.858916e-01
  3.623590e-01   5.720497e+01   6.827069e-01
  3.626580e-01   5.728645e+01   6.831929e-01
  3.629570e-01   5.786790e+01   7.051295e-01
  3.632560e-01   5.793663e+01   6.755110e-01
  3.635550e-01   5.724043e+01   7.127267e-01
  3.638540e-01   5.641261e+01   6.899625e-01
  3.641530e-01   5.728103e+01   6.999559e-01
  3.644510e-01   5.864478e+01   7.389721e-01
  3.647500e-01   5.718464e+01   6.855469e-01
  3.650490e-01   5.686548e+01   7.258898e-01
  3.653480e-01   5.699945e+01   7.095612e-01
  3.656470e-01   5.710591e+01   7.186688e-01
  3.659460e-01   5.662160e+01   7.370880e-01
  3.662450e-01   5.798279e+01   7.139893e-01
  3.665440e-01   5.881943e+01   7.690293e-01
  3.668430e-01   5.669896e+01   7.143964e-01
  3.671420e-01   5.827502e+01   7.554817e-01
  3.674410e-01   5.608742e+01   7.317480e-01
  3.677400e-01   5.532243e+01   7.399380e-01
  3.680390e-01   5.714582e+01   7.812085e-01
  3.683370e-01   5.824263e+01   7.382547e-01
  3.686360e-01   5.782541e+01   7.771082e-01
  3.689350e-01   5.793813e+01   7.612245e-01
  3.692340e-01   5.557803e+01   7.661017e-01
  3.695330e-01   5.635707e+01   7.986884e-01
  3.698320e-01   5.785984e+01   7.547435e-01
  3.701310e-01   5.711790e+01   8.064797e-01
  3.704300e-01   5.561305e+01   7.579215e-01
  3.707290e-01   5.737242e+01   8.107202e-01
  3.710280e-01   5.824734e+01   8.119723e-01
  3.713270e-01   5.551006e+01   7.810575e-01
  3.716260e-01   5.702918e+01   8.393909e-01
  3.719240e-01   5.738846e+01   7.873261e-01
  3.722230e-01   5.752873e+01   8.458279e-01
  3.725220e-01   5.823873e+01   8.218140e-01
  3.728210e-01   5.628386e+01   8.258307e-01
  3.731200e-01   5.776869e+01   8.863398e-01
  3.734190e-01   5.624388e+01   7.978859e-01
  3.737180e-01   5.988091e+01   8.991695e-01
  3.740170e-01   5.626530e+01   8.204520e-01
  3.743160e-01   5.646140e+01   8.794227e-01
  3.746150e-01   5.684298e+01   8.760639e-01
  3.749140e-01   5.772382e+01   8.615495e-01
  3.752130e-01   5.759402e+01   9.222425e-01
  3.755110e-01   5.723162e+01   8.549654e-01
  3.758100e-01   5.713622e+01   9.185698e-01
  3.761090e-01   5.563774e+01   8.793802e-01
  3.764080e-01   5.670796e+01   9.115669e-01
  3.767070e-01   5.601914e+01   9.473023e-01
  3.770060e-01   5.754508e+01   8.814577e-01
  3.773050e-01   5.722941e+01   9.656996e-01
  3.776040e-01   5.883637e+01   9.357988e-01
  3.779030e-01   5.575489e+01   9.410861e-01
  3.782020e-01   5.565164e+01   1.015548e+00
  3.785010e-01   5.647884e+01   8.993263e-01
  3.788000e-01   5.621245e+01   1.015685e+00
  3.790990e-01   5.528636e+01   9.293465e-01
  3.793970e-01   5.627590e+01   1.006533e+00
  3.796960e-01   5.761743e+01   1.013644e+00
  3.799950e-01   5.681107e+01   9.880559e-01
  3.802940e-01   5.539115e+01   1.084642e+00
  3.805930e-01   5.612634e+01   9.522518e-01
  3.808920e-01   5.578431e+01   1.094652e+00
  3.811910e-01   5.667126e+01   1.019822e+00
  3.814900e-01   5.569169e+01   1.063935e+00
  3.817890e-01   5.731382e+01   1.178538e+00
  3.820880e-01   5.760059e+01   1.004068e+00
  3.823870e-01   5.771447e+01   1.190305e+00
  3.826860e-01   5.580063e+01   1.027025e+00
  3.829840e-01   5.767864e+01   1.213816e+00
  3.832830e-01   5.789813e+01   1.162388e+00
  3.835820e-01   5.659677e+01   1.121883e+00
  3.838810e-01   5.907079e+01   1.281425e+00
  3.841800e-01   5.735978e+01   1.116363e+00
  3.844790e-01   5.890857e+01   1.289179e+00
  3.847780e-01   5.598094e+01   1.164754e+00
  3.850770e-01   5.808270e+01   1.289772e+00
  3.853760e-01   5.706646e+01   1.363760e+00
  3.856750e-01   5.801661e+01   1.185742e+00
  3.859740e-01   5.684298e+01   1.385179e+00
  3.862730e-01   5.770869e+01   1.266565e+00
  3.865710e-01   5.772060e+01   1.395831e+00
  3.868700e-01   5.656794e+01   1.407180e+00
  3.871690e-01   5.686290e+01   1.327428e+00
  3.874680e-01   5.588611e+01   1.515425e+00
  3.877670e-01   5.757300e+01   1.358141e+00
  3.880660e-01   5.421625e+01   1.526159e+00
  3.883650e-01   5.825103e+01   1.499047e+00
  3.886640e-01   5.796814e+01   1.560450e+00
  3.889630e-01   5.631001e+01   1.673641e+00
  3.892620e-01   5.562206e+01   1.495671e+00
  3.895610e-01   5.996342e+01   1.774407e+00
  3.898600e-01   5.755361e+01   1.692021e+00
  3.901580e-01   5.665395e+01   1.749212e+00
  3.904570e-01   5.934083e+01   2.001517e+00
  3.907560e-01   5.618289e+01   1.717561e+00
  3.910550e-01   5.418761e+01   1.947733e+00
  3.913540e-01   5.698800e+01   1.997428e+00
  3.916530e-01   5.810816e+01   2.016964e+00
  3.919520e-01   6.214247e+01   2.709541e+00
  3.922510e-01   5.656794e+01   1.990053e+00
  3.925500e-01   5.607787e+01   2.658346e+00
  3.928490e-01   4.998702e+01   2.291151e+00
  3.931480e-01   5.519575e+01   2.637355e+00
  3.934470e-01   0.000000e+00   0.000000e+00
  3.937460e-01   5.796814e+01   2.702778e+00
creator: radaver
creator-version: 3725
header-file: /nas_data/SAXS_data/20151104Workshop/header/JH1_0079.txt
image-file: /nas_data/Pilatus1M/20151104_Workshop/JH1_0079.tif
angular-axis-file: /nas_data/SAXS_data/20151104Workshop/q20151029.dat
beamstop-mask-file: /nas_data/SAXS_data/20151104Workshop/fit2d20151031.msk
detector-response-file: none
beam-center-x: 949.7700
beam-center-y: 918.8000
unit-time: 1.0000
channel-first: 10
channel-last: 1315
Exposure time [s]: 1.094067
Transmitted Beam: 0.483541
Incident Beam: 0.483541
Code: JH1
Concentration [mg/ml]: 1
Run Number: 0079
