# Supplementary material for: SAXS analysis of a soluble cytosolic NgBR construct including extracellular and transmembrane domains
Source: PLoS One. 2018 Jan 18;13(1):e0191371. doi: 10.1371/journal.pone.0191371 (PMC5773207; doi:10.1371/journal.pone.0191371)
Supplement: S1 File — (ZIP) [file pone.0191371.s001.zip › JH1_0080.dat]

Sample:   c= 1.0000 mg/ml  Code: JH1
  3.656810e-03   2.262023e+04   4.136327e+01
  3.955720e-03   2.198989e+04   2.800980e+01
  4.254640e-03   1.901797e+04   2.334246e+01
  4.553560e-03   1.540795e+04   2.025721e+01
  4.852480e-03   1.247231e+04   1.706347e+01
  5.151400e-03   1.050522e+04   1.547034e+01
  5.450320e-03   8.710085e+03   1.337993e+01
  5.749240e-03   7.445936e+03   1.198624e+01
  6.048150e-03   6.349279e+03   1.084922e+01
  6.347070e-03   5.493035e+03   9.587456e+00
  6.645990e-03   4.796266e+03   8.919399e+00
  6.944910e-03   4.228033e+03   8.062190e+00
  7.243830e-03   3.763520e+03   7.370516e+00
  7.542750e-03   3.344749e+03   6.921994e+00
  7.841670e-03   3.019005e+03   6.210656e+00
  8.140580e-03   2.733494e+03   5.991206e+00
  8.439500e-03   2.487558e+03   5.508803e+00
  8.738420e-03   2.281298e+03   5.225151e+00
  9.037340e-03   2.095664e+03   4.842324e+00
  9.336260e-03   1.945139e+03   4.584508e+00
  9.635180e-03   1.791656e+03   4.387402e+00
  9.934100e-03   1.656787e+03   4.082167e+00
  1.023300e-02   1.517320e+03   4.003579e+00
  1.053190e-02   1.390249e+03   3.886942e+00
  1.083090e-02   1.291976e+03   3.747045e+00
  1.112980e-02   1.194740e+03   3.572617e+00
  1.142870e-02   1.113836e+03   3.430208e+00
  1.172760e-02   1.029857e+03   3.289188e+00
  1.202650e-02   9.514560e+02   3.152764e+00
  1.232540e-02   8.822014e+02   3.019220e+00
  1.262440e-02   8.195938e+02   2.856005e+00
  1.292330e-02   7.670859e+02   2.720385e+00
  1.322220e-02   7.094418e+02   2.616175e+00
  1.352110e-02   6.616703e+02   2.501164e+00
  1.382000e-02   6.197950e+02   2.396875e+00
  1.411900e-02   5.762804e+02   2.299957e+00
  1.441790e-02   5.337638e+02   2.197545e+00
  1.471680e-02   5.020524e+02   2.121142e+00
  1.501570e-02   4.709419e+02   2.011911e+00
  1.531460e-02   4.392212e+02   1.934201e+00
  1.561350e-02   4.187152e+02   1.855376e+00
  1.591250e-02   3.909684e+02   1.808644e+00
  1.621140e-02   3.723736e+02   1.734674e+00
  1.651030e-02   3.491949e+02   1.662155e+00
  1.680920e-02   3.312668e+02   1.618924e+00
  1.710810e-02   3.135985e+02   1.578465e+00
  1.740710e-02   2.959404e+02   1.511317e+00
  1.770600e-02   2.808846e+02   1.457573e+00
  1.800490e-02   2.692847e+02   1.415877e+00
  1.830380e-02   2.563254e+02   1.392394e+00
  1.860270e-02   2.437903e+02   1.331552e+00
  1.890170e-02   2.341757e+02   1.305031e+00
  1.920060e-02   2.237849e+02   1.263656e+00
  1.949950e-02   2.146886e+02   1.251962e+00
  1.979840e-02   2.037975e+02   1.196905e+00
  2.009730e-02   1.978382e+02   1.166340e+00
  2.039620e-02   1.885575e+02   1.136590e+00
  2.069520e-02   1.805997e+02   1.106351e+00
  2.099410e-02   1.760136e+02   1.100128e+00
  2.129300e-02   1.680179e+02   1.046683e+00
  2.159190e-02   1.646774e+02   1.071936e+00
  2.189080e-02   1.602624e+02   1.063371e+00
  2.218980e-02   1.550115e+02   1.063821e+00
  2.248870e-02   1.500255e+02   1.065244e+00
  2.278760e-02   1.432723e+02   1.030736e+00
  2.308650e-02   1.381631e+02   1.043342e+00
  2.338540e-02   1.355185e+02   1.031163e+00
  2.368430e-02   1.322962e+02   1.000323e+00
  2.398330e-02   1.284954e+02   1.008280e+00
  2.428220e-02   1.238325e+02   9.677958e-01
  2.458110e-02   1.236612e+02   9.996438e-01
  2.488000e-02   1.192810e+02   9.555943e-01
  2.517890e-02   1.165195e+02   9.332014e-01
  2.547790e-02   1.141777e+02   9.368271e-01
  2.577680e-02   1.106112e+02   9.146732e-01
  2.607570e-02   1.102805e+02   9.207003e-01
  2.637460e-02   1.082513e+02   9.048634e-01
  2.667350e-02   1.053954e+02   8.705010e-01
  2.697250e-02   1.056281e+02   8.445922e-01
  2.727140e-02   1.024227e+02   8.008128e-01
  2.757030e-02   1.014500e+02   7.983240e-01
  2.786920e-02   9.868999e+01   7.783907e-01
  2.816810e-02   9.849427e+01   7.652941e-01
  2.846700e-02   9.619904e+01   7.469869e-01
  2.876600e-02   9.613680e+01   7.377480e-01
  2.906490e-02   9.485349e+01   7.350114e-01
  2.936380e-02   9.269990e+01   7.212090e-01
  2.966270e-02   9.184225e+01   7.125981e-01
  2.996160e-02   9.072528e+01   7.092893e-01
  3.026060e-02   8.878723e+01   6.906219e-01
  3.055950e-02   9.066768e+01   6.969078e-01
  3.085840e-02   8.761965e+01   6.822007e-01
  3.115730e-02   8.799356e+01   6.807923e-01
  3.145620e-02   8.693060e+01   6.701657e-01
  3.175510e-02   8.624459e+01   6.693475e-01
  3.205410e-02   8.637593e+01   6.662065e-01
  3.235300e-02   8.384772e+01   6.537250e-01
  3.265190e-02   8.423183e+01   6.431973e-01
  3.295080e-02   8.247889e+01   6.406429e-01
  3.324970e-02   8.272397e+01   6.407515e-01
  3.354870e-02   8.137862e+01   6.338583e-01
  3.384760e-02   8.116479e+01   6.257160e-01
  3.414650e-02   8.089948e+01   6.246925e-01
  3.444540e-02   8.067607e+01   6.152566e-01
  3.474430e-02   7.980059e+01   6.172938e-01
  3.504330e-02   7.921366e+01   6.073981e-01
  3.534220e-02   7.907308e+01   6.076077e-01
  3.564110e-02   7.862216e+01   6.051261e-01
  3.594000e-02   7.852690e+01   5.931840e-01
  3.623890e-02   7.766670e+01   5.999621e-01
  3.653780e-02   7.580346e+01   5.766899e-01
  3.683680e-02   7.709095e+01   5.891332e-01
  3.713570e-02   7.676047e+01   5.885701e-01
  3.743460e-02   7.607345e+01   5.763802e-01
  3.773350e-02   7.502242e+01   5.717249e-01
  3.803240e-02   7.645432e+01   5.909317e-01
  3.833140e-02   7.506708e+01   5.994634e-01
  3.863030e-02   7.529609e+01   6.097099e-01
  3.892920e-02   7.467410e+01   6.056072e-01
  3.922810e-02   7.570605e+01   6.121672e-01
  3.952700e-02   7.441034e+01   6.029726e-01
  3.982600e-02   7.271488e+01   6.047197e-01
  4.012490e-02   7.247872e+01   5.943275e-01
  4.042380e-02   7.317055e+01   6.050046e-01
  4.072270e-02   7.312545e+01   6.024323e-01
  4.102160e-02   7.209746e+01   5.973993e-01
  4.132050e-02   7.296167e+01   6.017572e-01
  4.161950e-02   7.285141e+01   5.950872e-01
  4.191840e-02   7.164037e+01   5.978548e-01
  4.221730e-02   7.110632e+01   5.879166e-01
  4.251620e-02   7.239375e+01   6.009901e-01
  4.281510e-02   7.201450e+01   5.901440e-01
  4.311410e-02   7.239794e+01   5.924712e-01
  4.341300e-02   7.211454e+01   5.943663e-01
  4.371190e-02   7.168921e+01   5.910816e-01
  4.401080e-02   7.203036e+01   5.924863e-01
  4.430970e-02   7.120221e+01   5.845680e-01
  4.460860e-02   7.083487e+01   5.837995e-01
  4.490760e-02   7.037990e+01   5.834080e-01
  4.520650e-02   6.987349e+01   5.768958e-01
  4.550540e-02   7.035372e+01   5.818134e-01
  4.580430e-02   6.946739e+01   5.759428e-01
  4.610320e-02   6.972290e+01   5.741087e-01
  4.640220e-02   7.004558e+01   5.798006e-01
  4.670110e-02   6.986153e+01   5.704170e-01
  4.700000e-02   6.940563e+01   5.706650e-01
  4.729890e-02   6.831417e+01   5.682793e-01
  4.759780e-02   6.791746e+01   5.659199e-01
  4.789680e-02   6.739309e+01   5.602490e-01
  4.819570e-02   6.836112e+01   5.635648e-01
  4.849460e-02   6.853644e+01   5.663782e-01
  4.879350e-02   6.902998e+01   5.621863e-01
  4.909240e-02   6.843526e+01   5.673661e-01
  4.939130e-02   6.915490e+01   5.606621e-01
  4.969030e-02   6.856297e+01   5.602814e-01
  4.998920e-02   6.764830e+01   5.558591e-01
  5.028810e-02   6.848572e+01   5.572735e-01
  5.058700e-02   6.807767e+01   5.596518e-01
  5.088590e-02   6.851800e+01   5.521337e-01
  5.118490e-02   6.728747e+01   5.543747e-01
  5.148380e-02   6.757546e+01   5.528952e-01
  5.178270e-02   6.748244e+01   5.453850e-01
  5.208160e-02   6.758684e+01   5.516236e-01
  5.238050e-02   6.767197e+01   5.461503e-01
  5.267940e-02   6.814109e+01   5.558696e-01
  5.297840e-02   6.732643e+01   5.453902e-01
  5.327730e-02   6.760910e+01   5.439978e-01
  5.357620e-02   6.689621e+01   5.430109e-01
  5.387510e-02   6.699255e+01   5.402625e-01
  5.417400e-02   6.775792e+01   5.484180e-01
  5.447300e-02   6.783617e+01   5.405487e-01
  5.477190e-02   6.637254e+01   5.359076e-01
  5.507080e-02   6.669707e+01   5.372162e-01
  5.536970e-02   6.745423e+01   5.384119e-01
  5.566860e-02   6.700126e+01   5.402976e-01
  5.596760e-02   6.737888e+01   5.356818e-01
  5.626650e-02   6.664199e+01   5.351605e-01
  5.656540e-02   6.692486e+01   5.344761e-01
  5.686430e-02   6.632988e+01   5.291174e-01
  5.716320e-02   6.665280e+01   5.268873e-01
  5.746210e-02   6.567649e+01   5.282766e-01
  5.776110e-02   6.684954e+01   5.347792e-01
  5.806000e-02   6.589603e+01   5.227375e-01
  5.835890e-02   6.611982e+01   5.241994e-01
  5.865780e-02   6.614516e+01   5.214426e-01
  5.895670e-02   6.620777e+01   5.316050e-01
  5.925570e-02   6.657338e+01   5.208681e-01
  5.955460e-02   6.580146e+01   5.246685e-01
  5.985350e-02   6.621062e+01   5.188882e-01
  6.015240e-02   6.606346e+01   5.199913e-01
  6.045130e-02   6.520593e+01   5.171655e-01
  6.075020e-02   6.645976e+01   5.170909e-01
  6.104920e-02   6.547153e+01   5.170972e-01
  6.134810e-02   6.574831e+01   5.187495e-01
  6.164700e-02   6.546860e+01   5.094409e-01
  6.194590e-02   6.566236e+01   5.184104e-01
  6.224480e-02   6.568104e+01   5.070875e-01
  6.254380e-02   6.529946e+01   5.142008e-01
  6.284270e-02   6.586836e+01   5.181027e-01
  6.314160e-02   6.535900e+01   5.037611e-01
  6.344050e-02   6.561448e+01   5.121601e-01
  6.373940e-02   6.519223e+01   5.020881e-01
  6.403840e-02   6.628987e+01   5.142459e-01
  6.433730e-02   6.608839e+01   5.081318e-01
  6.463620e-02   6.590159e+01   5.032709e-01
  6.493510e-02   6.553980e+01   5.129541e-01
  6.523400e-02   6.632850e+01   5.054123e-01
  6.553290e-02   6.622884e+01   5.076237e-01
  6.583190e-02   6.549911e+01   5.027546e-01
  6.613080e-02   6.513628e+01   4.968183e-01
  6.642970e-02   6.575758e+01   5.084366e-01
  6.672860e-02   6.618215e+01   4.992925e-01
  6.702750e-02   6.590543e+01   5.032856e-01
  6.732650e-02   6.560237e+01   4.985927e-01
  6.762540e-02   6.503775e+01   4.964425e-01
  6.792430e-02   6.596823e+01   5.019972e-01
  6.822320e-02   6.479819e+01   4.896744e-01
  6.852210e-02   6.531675e+01   4.990084e-01
  6.882110e-02   6.572443e+01   4.965747e-01
  6.912000e-02   6.460951e+01   4.918571e-01
  6.941890e-02   6.449806e+01   4.880617e-01
  6.971780e-02   6.474093e+01   4.885030e-01
  7.001670e-02   6.475262e+01   4.948574e-01
  7.031560e-02   6.443839e+01   4.868859e-01
  7.061460e-02   6.541915e+01   4.910551e-01
  7.091350e-02   6.541626e+01   4.896147e-01
  7.121240e-02   6.463045e+01   4.829358e-01
  7.151130e-02   6.509423e+01   4.907917e-01
  7.181020e-02   6.390585e+01   4.797634e-01
  7.210920e-02   6.472929e+01   4.860959e-01
  7.240810e-02   6.468160e+01   4.812933e-01
  7.270700e-02   6.461434e+01   4.870766e-01
  7.300590e-02   6.552664e+01   4.858092e-01
  7.330480e-02   6.412926e+01   4.752011e-01
  7.360370e-02   6.487944e+01   4.838651e-01
  7.390270e-02   6.475691e+01   4.779661e-01
  7.420160e-02   6.469851e+01   4.850449e-01
  7.450050e-02   6.568141e+01   4.795797e-01
  7.479940e-02   6.485464e+01   4.778810e-01
  7.509830e-02   6.490364e+01   4.821187e-01
  7.539730e-02   6.437813e+01   4.730490e-01
  7.569620e-02   6.418657e+01   4.732154e-01
  7.599510e-02   6.437606e+01   4.770037e-01
  7.629400e-02   6.488365e+01   4.727352e-01
  7.659290e-02   6.442104e+01   4.753964e-01
  7.689190e-02   6.451167e+01   4.713781e-01
  7.719080e-02   6.413453e+01   4.725878e-01
  7.748970e-02   6.396865e+01   4.685373e-01
  7.778860e-02   6.369685e+01   4.705394e-01
  7.808750e-02   6.449334e+01   4.700287e-01
  7.838640e-02   6.485038e+01   4.687870e-01
  7.868540e-02   6.497946e+01   4.705199e-01
  7.898430e-02   6.509007e+01   4.683951e-01
  7.928320e-02   6.400484e+01   4.699510e-01
  7.958210e-02   6.423142e+01   4.620128e-01
  7.988100e-02   6.414840e+01   4.670807e-01
  8.018000e-02   6.500117e+01   4.676585e-01
  8.047890e-02   6.486221e+01   4.667433e-01
  8.077780e-02   6.365870e+01   4.615737e-01
  8.107670e-02   6.455285e+01   4.623556e-01
  8.137560e-02   6.498648e+01   4.671902e-01
  8.167450e-02   6.377372e+01   4.599598e-01
  8.197350e-02   6.435678e+01   4.592463e-01
  8.227240e-02   6.454514e+01   4.643655e-01
  8.257130e-02   6.428162e+01   4.538934e-01
  8.287020e-02   6.480815e+01   4.649002e-01
  8.316910e-02   6.487002e+01   4.618751e-01
  8.346810e-02   6.413312e+01   4.549135e-01
  8.376700e-02   6.475235e+01   4.634755e-01
  8.406590e-02   6.399837e+01   4.513648e-01
  8.436480e-02   6.437331e+01   4.597038e-01
  8.466370e-02   6.432323e+01   4.536560e-01
  8.496270e-02   6.483437e+01   4.662293e-01
  8.526160e-02   6.481570e+01   4.808821e-01
  8.556050e-02   6.420902e+01   4.790784e-01
  8.585940e-02   6.428391e+01   4.853586e-01
  8.615830e-02   6.485924e+01   4.875257e-01
  8.645720e-02   6.429871e+01   4.901876e-01
  8.675620e-02   6.506119e+01   4.955398e-01
  8.705510e-02   6.406944e+01   4.907699e-01
  8.735400e-02   6.412417e+01   4.934380e-01
  8.765290e-02   6.372434e+01   4.923919e-01
  8.795180e-02   6.450778e+01   4.994454e-01
  8.825080e-02   6.459500e+01   4.952463e-01
  8.854970e-02   6.474350e+01   5.024162e-01
  8.884860e-02   6.430284e+01   4.986514e-01
  8.914750e-02   6.497308e+01   5.075092e-01
  8.944640e-02   6.452174e+01   5.020729e-01
  8.974530e-02   6.446803e+01   4.977670e-01
  9.004430e-02   6.983056e+01   5.159628e-01
  9.034320e-02   6.380520e+01   4.757742e-01
  9.064210e-02   6.369392e+01   4.744697e-01
  9.094100e-02   6.446745e+01   4.674009e-01
  9.123990e-02   6.501929e+01   4.681404e-01
  9.153890e-02   6.524181e+01   4.714688e-01
  9.183780e-02   6.377400e+01   4.628114e-01
  9.213670e-02   6.384769e+01   4.614424e-01
  9.243560e-02   6.480543e+01   4.636654e-01
  9.273450e-02   6.386741e+01   4.563122e-01
  9.303350e-02   6.518147e+01   4.670617e-01
  9.333240e-02   6.409287e+01   4.528429e-01
  9.363130e-02   6.385262e+01   4.554747e-01
  9.393020e-02   6.461282e+01   4.558344e-01
  9.422910e-02   6.479871e+01   4.576587e-01
  9.452800e-02   6.431723e+01   4.571288e-01
  9.482700e-02   6.458310e+01   4.478032e-01
  9.512590e-02   6.382414e+01   4.534296e-01
  9.542480e-02   6.405487e+01   4.493005e-01
  9.572370e-02   6.440784e+01   4.505367e-01
  9.602260e-02   6.423712e+01   4.522059e-01
  9.632160e-02   6.411905e+01   4.440097e-01
  9.662050e-02   6.435655e+01   4.473846e-01
  9.691940e-02   6.428813e+01   4.471467e-01
  9.721830e-02   6.384233e+01   4.430505e-01
  9.751720e-02   6.407389e+01   4.460344e-01
  9.781610e-02   6.391671e+01   4.411617e-01
  9.811510e-02   6.407699e+01   4.460452e-01
  9.841400e-02   6.420706e+01   4.393418e-01
  9.871290e-02   6.427599e+01   4.427565e-01
  9.901180e-02   6.367830e+01   4.417632e-01
  9.931070e-02   6.456825e+01   4.409264e-01
  9.960970e-02   6.423014e+01   4.429559e-01
  9.990860e-02   6.400464e+01   4.348627e-01
  1.002070e-01   6.417080e+01   4.395672e-01
  1.005060e-01   6.373736e+01   4.356589e-01
  1.008050e-01   6.333373e+01   4.366909e-01
  1.011040e-01   6.433807e+01   4.339645e-01
  1.014030e-01   6.356441e+01   4.333646e-01
  1.017020e-01   6.409853e+01   4.393197e-01
  1.020010e-01   6.378758e+01   4.334480e-01
  1.023000e-01   6.448091e+01   4.337750e-01
  1.025990e-01   6.372193e+01   4.302198e-01
  1.028980e-01   6.357409e+01   4.313802e-01
  1.031970e-01   6.469368e+01   4.375392e-01
  1.034960e-01   6.388054e+01   4.268389e-01
  1.037950e-01   6.361155e+01   4.298470e-01
  1.040930e-01   6.427695e+01   4.284845e-01
  1.043920e-01   6.407305e+01   4.317352e-01
  1.046910e-01   6.395481e+01   4.306746e-01
  1.049900e-01   6.361671e+01   4.237255e-01
  1.052890e-01   6.443184e+01   4.299758e-01
  1.055880e-01   6.351379e+01   4.252912e-01
  1.058870e-01   6.358824e+01   4.271517e-01
  1.061860e-01   6.339643e+01   4.223614e-01
  1.064850e-01   6.463837e+01   4.271144e-01
  1.067840e-01   6.463919e+01   4.293660e-01
  1.070830e-01   6.359827e+01   4.224051e-01
  1.073820e-01   6.419934e+01   4.228310e-01
  1.076800e-01   6.453872e+01   4.236353e-01
  1.079790e-01   6.426038e+01   4.245982e-01
  1.082780e-01   6.413838e+01   4.260957e-01
  1.085770e-01   6.369710e+01   4.156999e-01
  1.088760e-01   6.411553e+01   4.228664e-01
  1.091750e-01   6.463454e+01   4.230176e-01
  1.094740e-01   6.439134e+01   4.231513e-01
  1.097730e-01   6.474747e+01   4.218457e-01
  1.100720e-01   6.329318e+01   4.131958e-01
  1.103710e-01   6.384909e+01   4.213659e-01
  1.106700e-01   6.453165e+01   4.175167e-01
  1.109690e-01   6.395526e+01   4.214063e-01
  1.112670e-01   6.386538e+01   4.135869e-01
  1.115660e-01   6.431817e+01   4.162313e-01
  1.118650e-01   6.321816e+01   4.165314e-01
  1.121640e-01   6.444326e+01   4.145740e-01
  1.124630e-01   6.436097e+01   4.154829e-01
  1.127620e-01   6.338199e+01   4.123109e-01
  1.130610e-01   6.455334e+01   4.155144e-01
  1.133600e-01   6.452657e+01   4.202103e-01
  1.136590e-01   6.471318e+01   4.105485e-01
  1.139580e-01   6.447234e+01   4.143754e-01
  1.142570e-01   6.466889e+01   4.147146e-01
  1.145560e-01   6.426457e+01   4.139988e-01
  1.148550e-01   6.407111e+01   4.122141e-01
  1.151530e-01   6.441523e+01   4.079202e-01
  1.154520e-01   6.373243e+01   4.108351e-01
  1.157510e-01   6.423425e+01   4.079043e-01
  1.160500e-01   6.373838e+01   4.125915e-01
  1.163490e-01   6.416690e+01   4.076904e-01
  1.166480e-01   6.417305e+01   4.105315e-01
  1.169470e-01   6.380812e+01   4.071071e-01
  1.172460e-01   6.472359e+01   4.105816e-01
  1.175450e-01   6.436554e+01   4.061018e-01
  1.178440e-01   6.414519e+01   4.054061e-01
  1.181430e-01   6.473340e+01   4.103302e-01
  1.184420e-01   6.417804e+01   4.063366e-01
  1.187400e-01   6.494795e+01   4.073834e-01
  1.190390e-01   6.394766e+01   4.034172e-01
  1.193380e-01   6.471625e+01   4.058342e-01
  1.196370e-01   6.486237e+01   4.084973e-01
  1.199360e-01   6.444755e+01   4.030965e-01
  1.202350e-01   6.440126e+01   4.059396e-01
  1.205340e-01   6.446567e+01   4.036917e-01
  1.208330e-01   6.434146e+01   4.019614e-01
  1.211320e-01   6.458215e+01   4.059603e-01
  1.214310e-01   6.412091e+01   3.978523e-01
  1.217300e-01   6.466942e+01   4.051425e-01
  1.220290e-01   6.410467e+01   4.020227e-01
  1.223270e-01   6.377372e+01   3.983369e-01
  1.226260e-01   6.436072e+01   3.996404e-01
  1.229250e-01   6.385544e+01   3.965106e-01
  1.232240e-01   6.480535e+01   4.031403e-01
  1.235230e-01   6.394902e+01   3.996736e-01
  1.238220e-01   6.433544e+01   3.974808e-01
  1.241210e-01   6.495949e+01   4.009692e-01
  1.244200e-01   6.463150e+01   3.963408e-01
  1.247190e-01   6.456990e+01   4.008157e-01
  1.250180e-01   6.438833e+01   3.953405e-01
  1.253170e-01   6.413041e+01   3.953098e-01
  1.256160e-01   6.423446e+01   3.982044e-01
  1.259140e-01   6.431314e+01   3.956178e-01
  1.262130e-01   6.491911e+01   3.974772e-01
  1.265120e-01   6.416645e+01   3.923985e-01
  1.268110e-01   6.532943e+01   3.966944e-01
  1.271100e-01   6.431821e+01   3.971698e-01
  1.274090e-01   6.488215e+01   3.955861e-01
  1.277080e-01   6.437272e+01   3.927795e-01
  1.280070e-01   6.476516e+01   3.927325e-01
  1.283060e-01   6.400808e+01   3.919139e-01
  1.286050e-01   6.504566e+01   3.978644e-01
  1.289040e-01   6.440399e+01   3.889510e-01
  1.292030e-01   6.388656e+01   3.922892e-01
  1.295020e-01   6.457015e+01   3.906675e-01
  1.298000e-01   6.435292e+01   3.907432e-01
  1.300990e-01   6.488405e+01   3.899138e-01
  1.303980e-01   6.420186e+01   3.885816e-01
  1.306970e-01   6.562825e+01   3.958396e-01
  1.309960e-01   6.434789e+01   3.897511e-01
  1.312950e-01   6.445628e+01   3.898359e-01
  1.315940e-01   6.460946e+01   3.859913e-01
  1.318930e-01   6.397062e+01   3.869199e-01
  1.321920e-01   6.522618e+01   3.904569e-01
  1.324910e-01   6.511103e+01   3.910801e-01
  1.327900e-01   6.522740e+01   3.892595e-01
  1.330890e-01   6.443491e+01   3.864132e-01
  1.333870e-01   6.408988e+01   3.851413e-01
  1.336860e-01   6.506375e+01   3.873460e-01
  1.339850e-01   6.449956e+01   3.842596e-01
  1.342840e-01   6.493935e+01   3.883991e-01
  1.345830e-01   6.412059e+01   3.845283e-01
  1.348820e-01   6.459563e+01   3.859500e-01
  1.351810e-01   6.487133e+01   3.819133e-01
  1.354800e-01   6.443846e+01   3.850110e-01
  1.357790e-01   6.401623e+01   3.814344e-01
  1.360780e-01   6.457315e+01   3.847118e-01
  1.363770e-01   6.494288e+01   3.853448e-01
  1.366760e-01   6.437908e+01   3.857733e-01
  1.369740e-01   6.428876e+01   3.991551e-01
  1.372730e-01   6.453668e+01   4.020372e-01
  1.375720e-01   6.509638e+01   4.131876e-01
  1.378710e-01   6.410347e+01   4.117410e-01
  1.381700e-01   6.428323e+01   4.140589e-01
  1.384690e-01   6.462801e+01   4.223782e-01
  1.387680e-01   6.485015e+01   4.115500e-01
  1.390670e-01   6.361327e+01   3.960159e-01
  1.393660e-01   6.449506e+01   3.979736e-01
  1.396650e-01   6.425250e+01   3.944173e-01
  1.399640e-01   6.447619e+01   3.961189e-01
  1.402630e-01   6.435427e+01   3.875989e-01
  1.405620e-01   6.417902e+01   3.914447e-01
  1.408600e-01   6.436241e+01   3.907720e-01
  1.411590e-01   6.445100e+01   3.920258e-01
  1.414580e-01   6.463069e+01   3.930679e-01
  1.417570e-01   6.487783e+01   3.863213e-01
  1.420560e-01   6.438307e+01   3.893718e-01
  1.423550e-01   6.464898e+01   3.875298e-01
  1.426540e-01   6.439844e+01   3.832630e-01
  1.429530e-01   6.488371e+01   3.837795e-01
  1.432520e-01   6.470250e+01   3.802873e-01
  1.435510e-01   6.452250e+01   3.824802e-01
  1.438500e-01   6.489047e+01   3.794959e-01
  1.441490e-01   6.488546e+01   3.785936e-01
  1.444470e-01   6.561824e+01   3.831955e-01
  1.447460e-01   6.462467e+01   3.765147e-01
  1.450450e-01   6.483501e+01   3.809017e-01
  1.453440e-01   6.451242e+01   3.740243e-01
  1.456430e-01   6.416739e+01   3.767129e-01
  1.459420e-01   6.468132e+01   3.775567e-01
  1.462410e-01   6.438076e+01   3.749346e-01
  1.465400e-01   6.490249e+01   3.777617e-01
  1.468390e-01   6.442845e+01   3.716558e-01
  1.471380e-01   6.399061e+01   3.733659e-01
  1.474370e-01   6.475905e+01   3.762518e-01
  1.477360e-01   6.431297e+01   3.738747e-01
  1.480340e-01   6.459822e+01   3.710948e-01
  1.483330e-01   6.439827e+01   3.789445e-01
  1.486320e-01   6.473643e+01   3.894700e-01
  1.489310e-01   6.450869e+01   3.904816e-01
  1.492300e-01   6.524377e+01   3.922101e-01
  1.495290e-01   6.478545e+01   3.932897e-01
  1.498280e-01   6.511943e+01   3.988607e-01
  1.501270e-01   6.551492e+01   4.016298e-01
  1.504260e-01   6.497666e+01   3.946178e-01
  1.507250e-01   6.555267e+01   4.022696e-01
  1.510240e-01   6.468661e+01   3.985642e-01
  1.513230e-01   6.446520e+01   4.031517e-01
  1.516210e-01   6.443194e+01   3.988161e-01
  1.519200e-01   6.543912e+01   4.019211e-01
  1.522190e-01   6.532869e+01   4.085757e-01
  1.525180e-01   6.492986e+01   4.024612e-01
  1.528170e-01   6.586956e+01   4.108191e-01
  1.531160e-01   6.506525e+01   4.050236e-01
  1.534150e-01   6.476886e+01   3.983006e-01
  1.537140e-01   6.527101e+01   3.930277e-01
  1.540130e-01   6.457510e+01   3.844846e-01
  1.543120e-01   6.498801e+01   3.859456e-01
  1.546110e-01   6.502860e+01   3.835178e-01
  1.549100e-01   6.429576e+01   3.815789e-01
  1.552090e-01   6.435076e+01   3.838161e-01
  1.555070e-01   6.498479e+01   3.764721e-01
  1.558060e-01   6.522884e+01   3.825097e-01
  1.561050e-01   6.498824e+01   3.780111e-01
  1.564040e-01   6.500726e+01   3.796145e-01
  1.567030e-01   6.472119e+01   3.767958e-01
  1.570020e-01   6.470589e+01   3.747997e-01
  1.573010e-01   6.517588e+01   3.796617e-01
  1.576000e-01   6.509305e+01   3.735678e-01
  1.578990e-01   6.539156e+01   3.763485e-01
  1.581980e-01   6.503816e+01   3.736221e-01
  1.584970e-01   6.464284e+01   3.722737e-01
  1.587960e-01   6.527381e+01   3.775261e-01
  1.590940e-01   6.579166e+01   3.736655e-01
  1.593930e-01   6.511337e+01   3.704890e-01
  1.596920e-01   6.496535e+01   3.711034e-01
  1.599910e-01   6.473402e+01   3.721145e-01
  1.602900e-01   6.482419e+01   3.717433e-01
  1.605890e-01   6.522221e+01   3.673340e-01
  1.608880e-01   6.471051e+01   3.683160e-01
  1.611870e-01   6.513350e+01   3.684979e-01
  1.614860e-01   6.513745e+01   3.689160e-01
  1.617850e-01   6.475113e+01   3.646114e-01
  1.620840e-01   6.528905e+01   3.661228e-01
  1.623830e-01   6.494570e+01   3.667552e-01
  1.626810e-01   6.480080e+01   3.641587e-01
  1.629800e-01   6.485410e+01   3.604285e-01
  1.632790e-01   6.575881e+01   3.640927e-01
  1.635780e-01   6.513322e+01   3.635212e-01
  1.638770e-01   6.502705e+01   3.655860e-01
  1.641760e-01   6.478788e+01   3.631411e-01
  1.644750e-01   6.506138e+01   3.631259e-01
  1.647740e-01   6.445505e+01   3.610431e-01
  1.650730e-01   6.554234e+01   3.654462e-01
  1.653720e-01   6.478328e+01   3.629330e-01
  1.656710e-01   6.495436e+01   3.612815e-01
  1.659700e-01   6.467226e+01   3.620384e-01
  1.662680e-01   6.500938e+01   3.616267e-01
  1.665670e-01   6.542376e+01   3.637461e-01
  1.668660e-01   6.508094e+01   3.593494e-01
  1.671650e-01   6.514396e+01   3.623866e-01
  1.674640e-01   6.429124e+01   3.592418e-01
  1.677630e-01   6.473616e+01   3.585844e-01
  1.680620e-01   6.484845e+01   3.611789e-01
  1.683610e-01   6.460899e+01   3.548927e-01
  1.686600e-01   6.519864e+01   3.613846e-01
  1.689590e-01   6.507274e+01   3.574562e-01
  1.692580e-01   6.515431e+01   3.574946e-01
  1.695570e-01   6.549619e+01   3.629782e-01
  1.698560e-01   6.506550e+01   3.557777e-01
  1.701540e-01   6.570004e+01   3.602992e-01
  1.704530e-01   6.458857e+01   3.542892e-01
  1.707520e-01   6.433987e+01   3.537882e-01
  1.710510e-01   6.537911e+01   3.596060e-01
  1.713500e-01   6.406820e+01   3.524970e-01
  1.716490e-01   6.472457e+01   3.570552e-01
  1.719480e-01   6.442862e+01   3.506219e-01
  1.722470e-01   6.443818e+01   3.529707e-01
  1.725460e-01   6.510497e+01   3.564361e-01
  1.728450e-01   6.469176e+01   3.529435e-01
  1.731440e-01   6.491124e+01   3.540830e-01
  1.734430e-01   6.442969e+01   3.495682e-01
  1.737410e-01   6.472671e+01   3.539410e-01
  1.740400e-01   6.475577e+01   3.532980e-01
  1.743390e-01   6.453449e+01   3.502038e-01
  1.746380e-01   6.407645e+01   3.505477e-01
  1.749370e-01   6.403571e+01   3.481487e-01
  1.752360e-01   6.526163e+01   3.537748e-01
  1.755350e-01   6.526436e+01   3.528886e-01
  1.758340e-01   6.462187e+01   3.464594e-01
  1.761330e-01   6.485889e+01   3.526816e-01
  1.764320e-01   6.491968e+01   3.479410e-01
  1.767310e-01   6.408092e+01   3.500279e-01
  1.770300e-01   6.430060e+01   3.469631e-01
  1.773280e-01   6.526500e+01   3.509480e-01
  1.776270e-01   6.465105e+01   3.480797e-01
  1.779260e-01   6.446212e+01   3.460309e-01
  1.782250e-01   6.437804e+01   3.485551e-01
  1.785240e-01   6.436532e+01   3.452626e-01
  1.788230e-01   6.455682e+01   3.474817e-01
  1.791220e-01   6.447508e+01   3.477780e-01
  1.794210e-01   6.396534e+01   3.431813e-01
  1.797200e-01   6.427266e+01   3.455220e-01
  1.800190e-01   6.441033e+01   3.435377e-01
  1.803180e-01   6.410233e+01   3.462564e-01
  1.806170e-01   6.441264e+01   3.442115e-01
  1.809160e-01   6.483909e+01   3.446792e-01
  1.812140e-01   6.426730e+01   3.439903e-01
  1.815130e-01   6.427288e+01   3.435039e-01
  1.818120e-01   6.464278e+01   3.458366e-01
  1.821110e-01   6.437801e+01   3.411453e-01
  1.824100e-01   6.392259e+01   3.424004e-01
  1.827090e-01   6.410854e+01   3.422348e-01
  1.830080e-01   6.444302e+01   3.432923e-01
  1.833070e-01   6.514927e+01   3.426916e-01
  1.836060e-01   6.462493e+01   3.404992e-01
  1.839050e-01   6.425635e+01   3.434598e-01
  1.842040e-01   6.420635e+01   3.405274e-01
  1.845030e-01   6.478553e+01   3.412460e-01
  1.848010e-01   6.473626e+01   3.429137e-01
  1.851000e-01   6.472067e+01   3.381941e-01
  1.853990e-01   6.417658e+01   3.417566e-01
  1.856980e-01   6.412977e+01   3.391923e-01
  1.859970e-01   6.367695e+01   3.367172e-01
  1.862960e-01   6.402906e+01   3.390867e-01
  1.865950e-01   6.417927e+01   3.377248e-01
  1.868940e-01   6.510033e+01   3.440419e-01
  1.871930e-01   6.397754e+01   3.339145e-01
  1.874920e-01   6.473156e+01   3.390156e-01
  1.877910e-01   6.403403e+01   3.370259e-01
  1.880900e-01   6.475066e+01   3.389065e-01
  1.883880e-01   6.421237e+01   3.392498e-01
  1.886870e-01   6.419617e+01   3.331059e-01
  1.889860e-01   6.441634e+01   3.393061e-01
  1.892850e-01   6.380002e+01   3.351542e-01
  1.895840e-01   6.393789e+01   3.344281e-01
  1.898830e-01   6.377553e+01   3.344676e-01
  1.901820e-01   6.413716e+01   3.351038e-01
  1.904810e-01   6.406034e+01   3.347482e-01
  1.907800e-01   6.442182e+01   3.349176e-01
  1.910790e-01   6.408480e+01   3.334269e-01
  1.913780e-01   6.389489e+01   3.340068e-01
  1.916770e-01   6.450056e+01   3.354313e-01
  1.919750e-01   6.410898e+01   3.351854e-01
  1.922740e-01   6.429124e+01   3.319897e-01
  1.925730e-01   6.433773e+01   3.328650e-01
  1.928720e-01   6.426875e+01   3.334466e-01
  1.931710e-01   6.373733e+01   3.326744e-01
  1.934700e-01   6.407960e+01   3.320454e-01
  1.937690e-01   6.348182e+01   3.295945e-01
  1.940680e-01   6.446251e+01   3.339488e-01
  1.943670e-01   6.367233e+01   3.299394e-01
  1.946660e-01   6.359801e+01   3.303447e-01
  1.949650e-01   6.423024e+01   3.298938e-01
  1.952640e-01   6.363813e+01   3.298508e-01
  1.955630e-01   6.343016e+01   3.305089e-01
  1.958610e-01   6.436728e+01   3.298025e-01
  1.961600e-01   6.367796e+01   3.293590e-01
  1.964590e-01   6.448370e+01   3.299532e-01
  1.967580e-01   6.397808e+01   3.308803e-01
  1.970570e-01   6.379149e+01   3.281775e-01
  1.973560e-01   6.427119e+01   3.276585e-01
  1.976550e-01   6.363375e+01   3.288006e-01
  1.979540e-01   6.411035e+01   3.276827e-01
  1.982530e-01   6.349729e+01   3.278592e-01
  1.985520e-01   6.376459e+01   3.265088e-01
  1.988510e-01   6.336251e+01   3.256217e-01
  1.991500e-01   6.377568e+01   3.288717e-01
  1.994480e-01   6.339230e+01   3.245515e-01
  1.997470e-01   6.334662e+01   3.263036e-01
  2.000460e-01   6.332608e+01   3.224048e-01
  2.003450e-01   6.385513e+01   3.260207e-01
  2.006440e-01   6.354130e+01   3.279729e-01
  2.009430e-01   6.401876e+01   3.241633e-01
  2.012420e-01   6.366986e+01   3.265551e-01
  2.015410e-01   6.391732e+01   3.237659e-01
  2.018400e-01   6.315800e+01   3.225371e-01
  2.021390e-01   6.342947e+01   3.242195e-01
  2.024380e-01   6.295987e+01   3.181740e-01
  2.027370e-01   6.357799e+01   3.247412e-01
  2.030350e-01   6.295685e+01   3.200773e-01
  2.033340e-01   6.314294e+01   3.213808e-01
  2.036330e-01   6.328618e+01   3.192691e-01
  2.039320e-01   6.343320e+01   3.204596e-01
  2.042310e-01   6.316262e+01   3.228302e-01
  2.045300e-01   6.349801e+01   3.189888e-01
  2.048290e-01   6.334416e+01   3.196877e-01
  2.051280e-01   6.259343e+01   3.173817e-01
  2.054270e-01   6.277722e+01   3.173077e-01
  2.057260e-01   6.268707e+01   3.204959e-01
  2.060250e-01   6.321551e+01   3.178746e-01
  2.063240e-01   6.332791e+01   3.207432e-01
  2.066230e-01   6.339571e+01   3.195452e-01
  2.069210e-01   6.329952e+01   3.205337e-01
  2.072200e-01   6.301769e+01   3.191352e-01
  2.075190e-01   6.283962e+01   3.162605e-01
  2.078180e-01   6.304032e+01   3.191925e-01
  2.081170e-01   6.358414e+01   3.189349e-01
  2.084160e-01   6.312298e+01   3.198120e-01
  2.087150e-01   6.334498e+01   3.168636e-01
  2.090140e-01   6.306902e+01   3.176404e-01
  2.093130e-01   6.300292e+01   3.173397e-01
  2.096120e-01   6.299770e+01   3.167914e-01
  2.099110e-01   6.311375e+01   3.156240e-01
  2.102100e-01   6.296951e+01   3.168540e-01
  2.105080e-01   6.306069e+01   3.186998e-01
  2.108070e-01   6.310704e+01   3.158710e-01
  2.111060e-01   6.353298e+01   3.161432e-01
  2.114050e-01   6.355474e+01   3.165926e-01
  2.117040e-01   6.281853e+01   3.197255e-01
  2.120030e-01   6.303006e+01   3.262130e-01
  2.123020e-01   6.267779e+01   3.276489e-01
  2.126010e-01   6.334409e+01   3.267330e-01
  2.129000e-01   6.253612e+01   3.278729e-01
  2.131990e-01   6.277290e+01   3.313673e-01
  2.134980e-01   6.326079e+01   3.346710e-01
  2.137970e-01   6.324286e+01   3.321449e-01
  2.140950e-01   6.325582e+01   3.340329e-01
  2.143940e-01   6.317339e+01   3.350678e-01
  2.146930e-01   6.274930e+01   3.342555e-01
  2.149920e-01   6.317096e+01   3.356929e-01
  2.152910e-01   6.274380e+01   3.350305e-01
  2.155900e-01   6.275157e+01   3.379410e-01
  2.158890e-01   6.293720e+01   3.384405e-01
  2.161880e-01   6.241836e+01   3.355923e-01
  2.164870e-01   6.344032e+01   3.396272e-01
  2.167860e-01   6.266119e+01   3.312256e-01
  2.170850e-01   6.268990e+01   3.287244e-01
  2.173840e-01   6.319017e+01   3.269191e-01
  2.176820e-01   6.298536e+01   3.249389e-01
  2.179810e-01   6.243911e+01   3.245353e-01
  2.182800e-01   6.233625e+01   3.200141e-01
  2.185790e-01   6.261263e+01   3.222664e-01
  2.188780e-01   6.257074e+01   3.186832e-01
  2.191770e-01   6.222274e+01   3.198616e-01
  2.194760e-01   6.222676e+01   3.207096e-01
  2.197750e-01   6.268387e+01   3.186977e-01
  2.200740e-01   6.263548e+01   3.165468e-01
  2.203730e-01   6.206063e+01   3.168380e-01
  2.206720e-01   6.220576e+01   3.162628e-01
  2.209710e-01   6.263505e+01   3.195333e-01
  2.212700e-01   6.232107e+01   3.142922e-01
  2.215680e-01   6.227770e+01   3.169851e-01
  2.218670e-01   6.219458e+01   3.125356e-01
  2.221660e-01   6.194605e+01   3.153338e-01
  2.224650e-01   6.251564e+01   3.142561e-01
  2.227640e-01   6.264161e+01   3.143101e-01
  2.230630e-01   6.261130e+01   3.151553e-01
  2.233620e-01   6.243820e+01   3.139303e-01
  2.236610e-01   6.223616e+01   3.134220e-01
  2.239600e-01   6.320697e+01   3.122293e-01
  2.242590e-01   6.243807e+01   3.134072e-01
  2.245580e-01   6.196082e+01   3.113020e-01
  2.248570e-01   6.250475e+01   3.144916e-01
  2.251550e-01   6.210655e+01   3.098788e-01
  2.254540e-01   6.205342e+01   3.099998e-01
  2.257530e-01   6.231858e+01   3.129770e-01
  2.260520e-01   6.220708e+01   3.088693e-01
  2.263510e-01   6.248522e+01   3.105682e-01
  2.266500e-01   6.193607e+01   3.090744e-01
  2.269490e-01   6.238197e+01   3.088027e-01
  2.272480e-01   6.212996e+01   3.107003e-01
  2.275470e-01   6.190111e+01   3.060065e-01
  2.278460e-01   6.193765e+01   3.095838e-01
  2.281450e-01   6.186375e+01   3.066510e-01
  2.284440e-01   6.225297e+01   3.091086e-01
  2.287420e-01   6.236018e+01   3.102573e-01
  2.290410e-01   6.293719e+01   3.055167e-01
  2.293400e-01   6.205610e+01   3.081197e-01
  2.296390e-01   6.152001e+01   3.053074e-01
  2.299380e-01   6.202639e+01   3.070538e-01
  2.302370e-01   6.208844e+01   3.065918e-01
  2.305360e-01   6.167086e+01   3.036205e-01
  2.308350e-01   6.212821e+01   3.090497e-01
  2.311340e-01   6.184800e+01   3.026243e-01
  2.314330e-01   6.199480e+01   3.051414e-01
  2.317320e-01   6.182699e+01   3.058232e-01
  2.320310e-01   6.196019e+01   3.030173e-01
  2.323290e-01   6.185001e+01   3.074833e-01
  2.326280e-01   6.201830e+01   3.024491e-01
  2.329270e-01   6.158062e+01   3.018513e-01
  2.332260e-01   6.171570e+01   3.037309e-01
  2.335250e-01   6.161777e+01   3.027726e-01
  2.338240e-01   6.160856e+01   3.039481e-01
  2.341230e-01   6.114553e+01   2.983419e-01
  2.344220e-01   6.161157e+01   3.025195e-01
  2.347210e-01   6.144595e+01   3.019940e-01
  2.350200e-01   6.110723e+01   3.003365e-01
  2.353190e-01   6.172414e+01   3.022028e-01
  2.356180e-01   6.157566e+01   2.984717e-01
  2.359170e-01   6.181666e+01   3.033803e-01
  2.362150e-01   6.167010e+01   3.010125e-01
  2.365140e-01   6.180570e+01   2.990287e-01
  2.368130e-01   6.108240e+01   2.995748e-01
  2.371120e-01   6.120521e+01   2.984874e-01
  2.374110e-01   6.164513e+01   3.021276e-01
  2.377100e-01   6.155027e+01   2.982961e-01
  2.380090e-01   6.182254e+01   3.003360e-01
  2.383080e-01   6.159527e+01   2.978364e-01
  2.386070e-01   6.138280e+01   2.989202e-01
  2.389060e-01   6.147955e+01   2.988108e-01
  2.392050e-01   6.195489e+01   2.983639e-01
  2.395040e-01   6.091876e+01   2.979028e-01
  2.398020e-01   6.101230e+01   2.960855e-01
  2.401010e-01   6.146431e+01   2.988885e-01
  2.404000e-01   6.125521e+01   2.955536e-01
  2.406990e-01   6.164164e+01   2.981757e-01
  2.409980e-01   6.133453e+01   2.964162e-01
  2.412970e-01   6.143629e+01   2.962136e-01
  2.415960e-01   6.117611e+01   2.964827e-01
  2.418950e-01   6.070545e+01   2.936711e-01
  2.421940e-01   6.090047e+01   2.953655e-01
  2.424930e-01   6.124732e+01   2.971071e-01
  2.427920e-01   6.076508e+01   2.921736e-01
  2.430910e-01   6.093656e+01   2.945618e-01
  2.433890e-01   6.110199e+01   2.939669e-01
  2.436880e-01   6.175418e+01   2.981068e-01
  2.439870e-01   6.127785e+01   2.934037e-01
  2.442860e-01   6.150734e+01   2.934082e-01
  2.445850e-01   6.089325e+01   2.936841e-01
  2.448840e-01   6.109546e+01   2.937315e-01
  2.451830e-01   6.057362e+01   2.940155e-01
  2.454820e-01   6.089678e+01   2.913021e-01
  2.457810e-01   6.157848e+01   2.941226e-01
  2.460800e-01   6.125140e+01   2.936679e-01
  2.463790e-01   6.103528e+01   2.921720e-01
  2.466780e-01   6.071560e+01   2.918379e-01
  2.469770e-01   6.099886e+01   2.916537e-01
  2.472750e-01   6.038465e+01   2.909335e-01
  2.475740e-01   6.086924e+01   2.930778e-01
  2.478730e-01   6.095207e+01   2.885776e-01
  2.481720e-01   6.112437e+01   2.919536e-01
  2.484710e-01   6.067466e+01   2.890712e-01
  2.487700e-01   6.083159e+01   2.925509e-01
  2.490690e-01   6.088926e+01   2.916067e-01
  2.493680e-01   6.092261e+01   2.887165e-01
  2.496670e-01   6.073575e+01   2.922116e-01
  2.499660e-01   6.103136e+01   2.899197e-01
  2.502650e-01   6.087063e+01   2.908113e-01
  2.505640e-01   6.081843e+01   2.877418e-01
  2.508620e-01   6.063170e+01   2.886537e-01
  2.511610e-01   6.148837e+01   2.930378e-01
  2.514600e-01   6.084413e+01   2.883220e-01
  2.517590e-01   6.052168e+01   2.873494e-01
  2.520580e-01   6.057101e+01   2.879864e-01
  2.523570e-01   6.075914e+01   2.887471e-01
  2.526560e-01   6.078130e+01   2.896417e-01
  2.529550e-01   6.055121e+01   2.857747e-01
  2.532540e-01   6.061183e+01   2.858158e-01
  2.535530e-01   6.056323e+01   2.854978e-01
  2.538520e-01   6.111118e+01   2.881225e-01
  2.541510e-01   6.069486e+01   2.856047e-01
  2.544490e-01   6.084325e+01   2.867700e-01
  2.547480e-01   6.065027e+01   2.866224e-01
  2.550470e-01   6.050137e+01   2.845430e-01
  2.553460e-01   6.053624e+01   2.850287e-01
  2.556450e-01   6.041564e+01   2.824487e-01
  2.559440e-01   6.067383e+01   2.859620e-01
  2.562430e-01   6.007272e+01   2.858694e-01
  2.565420e-01   5.997754e+01   2.831082e-01
  2.568410e-01   6.074593e+01   2.841140e-01
  2.571400e-01   6.074127e+01   2.845032e-01
  2.574390e-01   6.008198e+01   2.850723e-01
  2.577380e-01   6.046239e+01   2.849560e-01
  2.580360e-01   6.072789e+01   2.835740e-01
  2.583350e-01   6.037597e+01   2.852592e-01
  2.586340e-01   6.027600e+01   2.819253e-01
  2.589330e-01   6.048923e+01   2.852218e-01
  2.592320e-01   6.149442e+01   2.847605e-01
  2.595310e-01   6.066742e+01   2.838306e-01
  2.598300e-01   6.031560e+01   2.849135e-01
  2.601290e-01   6.072603e+01   2.815073e-01
  2.604280e-01   6.055888e+01   2.845775e-01
  2.607270e-01   6.038177e+01   2.804181e-01
  2.610260e-01   6.064863e+01   2.835876e-01
  2.613250e-01   6.050940e+01   2.838597e-01
  2.616240e-01   6.060070e+01   2.831778e-01
  2.619220e-01   6.053323e+01   2.831192e-01
  2.622210e-01   6.044191e+01   2.800759e-01
  2.625200e-01   6.010204e+01   2.810287e-01
  2.628190e-01   6.002028e+01   2.805452e-01
  2.631180e-01   6.055602e+01   2.800520e-01
  2.634170e-01   6.046023e+01   2.834451e-01
  2.637160e-01   6.012085e+01   2.790439e-01
  2.640150e-01   5.976597e+01   2.809260e-01
  2.643140e-01   6.068118e+01   2.799580e-01
  2.646130e-01   6.035398e+01   2.795844e-01
  2.649120e-01   5.985968e+01   2.814411e-01
  2.652110e-01   6.022744e+01   2.791001e-01
  2.655090e-01   5.996189e+01   2.792492e-01
  2.658080e-01   5.951445e+01   2.765931e-01
  2.661070e-01   6.013329e+01   2.792641e-01
  2.664060e-01   6.040197e+01   2.795998e-01
  2.667050e-01   6.027206e+01   2.795862e-01
  2.670040e-01   6.056379e+01   2.800700e-01
  2.673030e-01   6.025196e+01   2.784910e-01
  2.676020e-01   5.976359e+01   2.774545e-01
  2.679010e-01   6.004729e+01   2.780176e-01
  2.682000e-01   6.004848e+01   2.768917e-01
  2.684990e-01   6.004117e+01   2.779088e-01
  2.687980e-01   6.050042e+01   2.785909e-01
  2.690960e-01   5.999205e+01   2.785541e-01
  2.693950e-01   6.005725e+01   2.757968e-01
  2.696940e-01   6.007254e+01   2.762022e-01
  2.699930e-01   6.007825e+01   2.772412e-01
  2.702920e-01   6.031405e+01   2.775033e-01
  2.705910e-01   6.035567e+01   2.780688e-01
  2.708900e-01   6.032270e+01   2.758519e-01
  2.711890e-01   5.992384e+01   2.767911e-01
  2.714880e-01   6.007157e+01   2.761072e-01
  2.717870e-01   6.003317e+01   2.764833e-01
  2.720860e-01   6.012009e+01   2.756643e-01
  2.723850e-01   6.020620e+01   2.752184e-01
  2.726840e-01   5.959501e+01   2.749176e-01
  2.729820e-01   5.997239e+01   2.756019e-01
  2.732810e-01   6.017600e+01   2.751494e-01
  2.735800e-01   6.019508e+01   2.751015e-01
  2.738790e-01   6.000700e+01   2.752210e-01
  2.741780e-01   5.937713e+01   2.742307e-01
  2.744770e-01   6.004444e+01   2.732173e-01
  2.747760e-01   5.960412e+01   2.735660e-01
  2.750750e-01   6.003410e+01   2.777036e-01
  2.753740e-01   6.004529e+01   2.821734e-01
  2.756730e-01   5.982593e+01   2.831507e-01
  2.759720e-01   5.971001e+01   2.815821e-01
  2.762710e-01   5.992600e+01   2.861383e-01
  2.765690e-01   6.039793e+01   2.865391e-01
  2.768680e-01   5.975303e+01   2.877068e-01
  2.771670e-01   5.934733e+01   2.843428e-01
  2.774660e-01   5.995994e+01   2.866338e-01
  2.777650e-01   5.998297e+01   2.901794e-01
  2.780640e-01   6.015763e+01   2.892094e-01
  2.783630e-01   5.984005e+01   2.888701e-01
  2.786620e-01   6.045436e+01   2.920773e-01
  2.789610e-01   5.957312e+01   2.900490e-01
  2.792600e-01   6.031066e+01   2.947142e-01
  2.795590e-01   6.021316e+01   2.887067e-01
  2.798580e-01   6.027089e+01   2.933906e-01
  2.801560e-01   6.006942e+01   2.924584e-01
  2.804550e-01   6.028879e+01   2.938785e-01
  2.807540e-01   6.005691e+01   2.946552e-01
  2.810530e-01   5.963132e+01   2.908430e-01
  2.813520e-01   5.941972e+01   2.942147e-01
  2.816510e-01   6.024175e+01   2.952211e-01
  2.819500e-01   5.991143e+01   2.945233e-01
  2.822490e-01   6.018942e+01   2.952058e-01
  2.825480e-01   5.993202e+01   2.941238e-01
  2.828470e-01   5.960826e+01   2.967459e-01
  2.831460e-01   5.998731e+01   2.961876e-01
  2.834450e-01   6.008116e+01   2.948274e-01
  2.837430e-01   6.050501e+01   2.975780e-01
  2.840420e-01   5.954766e+01   2.968270e-01
  2.843410e-01   5.956394e+01   3.033454e-01
  2.846400e-01   5.980755e+01   3.060982e-01
  2.849390e-01   6.000329e+01   3.145156e-01
  2.852380e-01   5.963951e+01   3.164712e-01
  2.855370e-01   5.914088e+01   3.182701e-01
  2.858360e-01   5.997335e+01   3.225539e-01
  2.861350e-01   5.927527e+01   3.235031e-01
  2.864340e-01   5.921485e+01   3.281218e-01
  2.867330e-01   5.879564e+01   3.260192e-01
  2.870320e-01   5.941151e+01   3.333467e-01
  2.873310e-01   5.931610e+01   3.299925e-01
  2.876290e-01   5.977615e+01   3.365388e-01
  2.879280e-01   5.993055e+01   3.400537e-01
  2.882270e-01   5.962999e+01   3.354555e-01
  2.885260e-01   6.011691e+01   3.409301e-01
  2.888250e-01   5.912439e+01   3.372431e-01
  2.891240e-01   5.996432e+01   3.447535e-01
  2.894230e-01   5.926628e+01   3.458362e-01
  2.897220e-01   5.881084e+01   3.363476e-01
  2.900210e-01   5.924473e+01   3.465138e-01
  2.903200e-01   5.939568e+01   3.449275e-01
  2.906190e-01   5.867373e+01   3.465152e-01
  2.909180e-01   5.885099e+01   3.479810e-01
  2.912160e-01   5.910984e+01   3.450115e-01
  2.915150e-01   5.913418e+01   3.564630e-01
  2.918140e-01   5.832930e+01   3.458712e-01
  2.921130e-01   5.873340e+01   3.503117e-01
  2.924120e-01   5.950458e+01   3.551642e-01
  2.927110e-01   5.944905e+01   3.540077e-01
  2.930100e-01   5.947072e+01   3.633024e-01
  2.933090e-01   5.934262e+01   3.570906e-01
  2.936080e-01   5.882835e+01   3.531403e-01
  2.939070e-01   5.892050e+01   3.590978e-01
  2.942060e-01   5.962433e+01   3.618650e-01
  2.945050e-01   5.906259e+01   3.677076e-01
  2.948030e-01   5.934793e+01   3.589468e-01
  2.951020e-01   5.918464e+01   3.639256e-01
  2.954010e-01   5.917423e+01   3.656285e-01
  2.957000e-01   5.859111e+01   3.655738e-01
  2.959990e-01   5.908268e+01   3.666621e-01
  2.962980e-01   5.889938e+01   3.667555e-01
  2.965970e-01   5.840890e+01   3.688059e-01
  2.968960e-01   5.874175e+01   3.696278e-01
  2.971950e-01   5.880065e+01   3.682312e-01
  2.974940e-01   5.889319e+01   3.671799e-01
  2.977930e-01   5.919671e+01   3.715137e-01
  2.980920e-01   5.865817e+01   3.700481e-01
  2.983900e-01   5.874422e+01   3.733274e-01
  2.986890e-01   5.919156e+01   3.705847e-01
  2.989880e-01   5.934120e+01   3.749843e-01
  2.992870e-01   5.910431e+01   3.751766e-01
  2.995860e-01   5.893885e+01   3.767927e-01
  2.998850e-01   5.837557e+01   3.728565e-01
  3.001840e-01   5.887173e+01   3.768181e-01
  3.004830e-01   5.901201e+01   3.821730e-01
  3.007820e-01   5.872899e+01   3.797671e-01
  3.010810e-01   5.835942e+01   3.758949e-01
  3.013800e-01   5.836902e+01   3.815865e-01
  3.016790e-01   5.947709e+01   3.841791e-01
  3.019780e-01   5.868368e+01   3.836272e-01
  3.022760e-01   5.876024e+01   3.856718e-01
  3.025750e-01   5.900668e+01   3.844267e-01
  3.028740e-01   5.912341e+01   3.902727e-01
  3.031730e-01   5.877414e+01   3.872759e-01
  3.034720e-01   5.813482e+01   3.867327e-01
  3.037710e-01   5.886769e+01   3.888983e-01
  3.040700e-01   5.871705e+01   3.902607e-01
  3.043690e-01   5.940459e+01   3.971974e-01
  3.046680e-01   5.966020e+01   3.966607e-01
  3.049670e-01   5.892932e+01   3.906976e-01
  3.052660e-01   5.825371e+01   3.952789e-01
  3.055650e-01   5.873300e+01   3.955017e-01
  3.058630e-01   5.845429e+01   3.999499e-01
  3.061620e-01   5.859211e+01   3.930940e-01
  3.064610e-01   5.855085e+01   3.979829e-01
  3.067600e-01   5.901172e+01   4.056867e-01
  3.070590e-01   5.858872e+01   3.981116e-01
  3.073580e-01   5.962530e+01   4.077903e-01
  3.076570e-01   5.932858e+01   3.994761e-01
  3.079560e-01   5.811868e+01   4.017175e-01
  3.082550e-01   5.832693e+01   4.024366e-01
  3.085540e-01   5.815823e+01   4.015594e-01
  3.088530e-01   5.868104e+01   4.084835e-01
  3.091520e-01   5.848322e+01   4.017971e-01
  3.094500e-01   5.894708e+01   4.122073e-01
  3.097490e-01   5.851565e+01   4.088307e-01
  3.100480e-01   5.893082e+01   4.072143e-01
  3.103470e-01   5.768194e+01   4.141215e-01
  3.106460e-01   5.843919e+01   4.046100e-01
  3.109450e-01   5.815243e+01   4.154805e-01
  3.112440e-01   5.853814e+01   4.098389e-01
  3.115430e-01   5.856546e+01   4.153266e-01
  3.118420e-01   5.854923e+01   4.198723e-01
  3.121410e-01   5.869727e+01   4.138642e-01
  3.124400e-01   5.883934e+01   4.219202e-01
  3.127390e-01   5.749804e+01   4.112041e-01
  3.130380e-01   5.870443e+01   4.245037e-01
  3.133360e-01   5.865187e+01   4.219231e-01
  3.136350e-01   5.803456e+01   4.190249e-01
  3.139340e-01   5.893311e+01   4.284713e-01
  3.142330e-01   5.857921e+01   4.206501e-01
  3.145320e-01   5.829804e+01   4.300711e-01
  3.148310e-01   5.785901e+01   4.235035e-01
  3.151300e-01   5.863398e+01   4.263303e-01
  3.154290e-01   5.845985e+01   4.306675e-01
  3.157280e-01   5.829915e+01   4.272175e-01
  3.160270e-01   5.826047e+01   4.354471e-01
  3.163260e-01   5.843064e+01   4.276990e-01
  3.166250e-01   5.814656e+01   4.350212e-01
  3.169230e-01   5.828403e+01   4.329349e-01
  3.172220e-01   5.802983e+01   4.368458e-01
  3.175210e-01   5.831974e+01   4.375553e-01
  3.178200e-01   5.784139e+01   4.327622e-01
  3.181190e-01   5.902152e+01   4.452331e-01
  3.184180e-01   5.885526e+01   4.399417e-01
  3.187170e-01   5.842768e+01   4.461689e-01
  3.190160e-01   5.775435e+01   4.423965e-01
  3.193150e-01   5.883881e+01   4.398802e-01
  3.196140e-01   5.831372e+01   4.493921e-01
  3.199130e-01   5.797920e+01   4.416766e-01
  3.202120e-01   5.837169e+01   4.504412e-01
  3.205100e-01   5.819328e+01   4.485173e-01
  3.208090e-01   5.781441e+01   4.438212e-01
  3.211080e-01   5.815102e+01   4.520890e-01
  3.214070e-01   5.806173e+01   4.439702e-01
  3.217060e-01   5.808523e+01   4.514139e-01
  3.220050e-01   5.793969e+01   4.479486e-01
  3.223040e-01   5.749285e+01   4.441887e-01
  3.226030e-01   5.885304e+01   4.608454e-01
  3.229020e-01   5.833535e+01   4.434257e-01
  3.232010e-01   5.828374e+01   4.555781e-01
  3.235000e-01   5.845829e+01   4.511901e-01
  3.237990e-01   5.876693e+01   4.557493e-01
  3.240970e-01   5.884801e+01   4.630402e-01
  3.243960e-01   5.758739e+01   4.486436e-01
  3.246950e-01   5.796859e+01   4.613486e-01
  3.249940e-01   5.734841e+01   4.510592e-01
  3.252930e-01   5.831432e+01   4.622737e-01
  3.255920e-01   5.840714e+01   4.653549e-01
  3.258910e-01   5.776757e+01   4.583284e-01
  3.261900e-01   5.717778e+01   4.631640e-01
  3.264890e-01   5.804314e+01   4.611976e-01
  3.267880e-01   5.754646e+01   4.628219e-01
  3.270870e-01   5.757867e+01   4.708976e-01
  3.273860e-01   5.881020e+01   4.701958e-01
  3.276850e-01   5.839896e+01   4.742401e-01
  3.279830e-01   5.800561e+01   4.655820e-01
  3.282820e-01   5.892196e+01   4.788030e-01
  3.285810e-01   5.830976e+01   4.743610e-01
  3.288800e-01   5.816826e+01   4.772060e-01
  3.291790e-01   5.814479e+01   4.732069e-01
  3.294780e-01   5.714865e+01   4.764704e-01
  3.297770e-01   5.912032e+01   4.871855e-01
  3.300760e-01   5.769857e+01   4.762625e-01
  3.303750e-01   5.767302e+01   4.837598e-01
  3.306740e-01   5.806581e+01   4.787722e-01
  3.309730e-01   5.806594e+01   4.875017e-01
  3.312720e-01   5.803666e+01   4.911136e-01
  3.315700e-01   5.744467e+01   4.797227e-01
  3.318690e-01   5.863536e+01   4.974818e-01
  3.321680e-01   5.819111e+01   4.843712e-01
  3.324670e-01   5.724057e+01   4.926301e-01
  3.327660e-01   5.825791e+01   4.942260e-01
  3.330650e-01   5.807642e+01   4.940036e-01
  3.333640e-01   5.769471e+01   5.002201e-01
  3.336630e-01   5.761716e+01   4.882635e-01
  3.339620e-01   5.771470e+01   5.032004e-01
  3.342610e-01   5.755137e+01   4.956355e-01
  3.345600e-01   5.776452e+01   5.016746e-01
  3.348590e-01   5.833868e+01   5.131067e-01
  3.351570e-01   5.723633e+01   4.926119e-01
  3.354560e-01   5.756543e+01   5.133839e-01
  3.357550e-01   5.907727e+01   5.033005e-01
  3.360540e-01   5.845484e+01   5.154660e-01
  3.363530e-01   5.751467e+01   5.175624e-01
  3.366520e-01   5.825434e+01   5.055474e-01
  3.369510e-01   5.824125e+01   5.273564e-01
  3.372500e-01   5.791265e+01   5.023175e-01
  3.375490e-01   5.828284e+01   5.249003e-01
  3.378480e-01   5.748580e+01   5.187117e-01
  3.381470e-01   5.818534e+01   5.205713e-01
  3.384460e-01   5.703207e+01   5.292558e-01
  3.387450e-01   5.807111e+01   5.125407e-01
  3.390430e-01   5.713588e+01   5.270067e-01
  3.393420e-01   5.746372e+01   5.258199e-01
  3.396410e-01   5.730641e+01   5.257690e-01
  3.399400e-01   5.754014e+01   5.422768e-01
  3.402390e-01   5.744592e+01   5.159837e-01
  3.405380e-01   5.770336e+01   5.401336e-01
  3.408370e-01   5.816171e+01   5.344716e-01
  3.411360e-01   5.779742e+01   5.362890e-01
  3.414350e-01   5.666623e+01   5.381431e-01
  3.417340e-01   5.749187e+01   5.341671e-01
  3.420330e-01   5.749130e+01   5.502883e-01
  3.423320e-01   5.694651e+01   5.323266e-01
  3.426300e-01   5.808797e+01   5.523677e-01
  3.429290e-01   5.800901e+01   5.497065e-01
  3.432280e-01   5.813800e+01   5.480573e-01
  3.435270e-01   5.806558e+01   5.666081e-01
  3.438260e-01   5.664601e+01   5.373214e-01
  3.441250e-01   5.796267e+01   5.628239e-01
  3.444240e-01   5.743931e+01   5.523521e-01
  3.447230e-01   5.778107e+01   5.587213e-01
  3.450220e-01   5.695830e+01   5.661680e-01
  3.453210e-01   5.811388e+01   5.555861e-01
  3.456200e-01   5.820592e+01   5.775147e-01
  3.459190e-01   5.773314e+01   5.617084e-01
  3.462170e-01   5.719887e+01   5.699123e-01
  3.465160e-01   5.661433e+01   5.661433e-01
  3.468150e-01   5.640582e+01   5.642558e-01
  3.471140e-01   5.781573e+01   5.863351e-01
  3.474130e-01   5.793190e+01   5.709863e-01
  3.477120e-01   5.676324e+01   5.809737e-01
  3.480110e-01   5.727447e+01   5.772651e-01
  3.483100e-01   5.750032e+01   5.801901e-01
  3.486090e-01   5.617938e+01   5.882416e-01
  3.489080e-01   5.809160e+01   5.831655e-01
  3.492070e-01   5.708597e+01   5.939370e-01
  3.495060e-01   5.844009e+01   5.894925e-01
  3.498040e-01   5.860608e+01   6.027786e-01
  3.501030e-01   5.688306e+01   5.948276e-01
  3.504020e-01   5.727314e+01   5.958844e-01
  3.507010e-01   5.768277e+01   6.122277e-01
  3.510000e-01   5.728264e+01   5.911083e-01
  3.512990e-01   5.648713e+01   6.058494e-01
  3.515980e-01   5.774575e+01   6.043115e-01
  3.518970e-01   5.783831e+01   6.183882e-01
  3.521960e-01   5.761861e+01   6.260304e-01
  3.524950e-01   5.732005e+01   6.010756e-01
  3.527940e-01   5.652816e+01   6.234512e-01
  3.530930e-01   5.649283e+01   6.069237e-01
  3.533920e-01   5.701531e+01   6.249966e-01
  3.536900e-01   5.707262e+01   6.275886e-01
  3.539890e-01   5.702110e+01   6.238991e-01
  3.542880e-01   5.708569e+01   6.394375e-01
  3.545870e-01   5.691930e+01   6.134557e-01
  3.548860e-01   5.733662e+01   6.372309e-01
  3.551850e-01   5.794949e+01   6.289576e-01
  3.554840e-01   5.763407e+01   6.388817e-01
  3.557830e-01   5.797628e+01   6.431891e-01
  3.560820e-01   5.867175e+01   6.250169e-01
  3.563810e-01   5.741000e+01   6.388360e-01
  3.566800e-01   5.783907e+01   6.261018e-01
  3.569790e-01   5.767302e+01   6.451670e-01
  3.572770e-01   5.633931e+01   6.364500e-01
  3.575760e-01   5.790443e+01   6.187416e-01
  3.578750e-01   5.652496e+01   6.512628e-01
  3.581740e-01   5.791281e+01   6.298965e-01
  3.584730e-01   5.829582e+01   6.613858e-01
  3.587720e-01   5.740134e+01   6.448774e-01
  3.590710e-01   5.744929e+01   6.439143e-01
  3.593700e-01   5.638517e+01   6.623930e-01
  3.596690e-01   5.664193e+01   6.357444e-01
  3.599680e-01   5.696197e+01   6.671466e-01
  3.602670e-01   5.659408e+01   6.478163e-01
  3.605660e-01   5.753684e+01   6.691235e-01
  3.608640e-01   5.751340e+01   6.861435e-01
  3.611630e-01   5.807401e+01   6.536734e-01
  3.614620e-01   5.763985e+01   6.914017e-01
  3.617610e-01   5.685823e+01   6.610976e-01
  3.620600e-01   5.749215e+01   6.875065e-01
  3.623590e-01   5.711879e+01   6.823103e-01
  3.626580e-01   5.767302e+01   6.856126e-01
  3.629570e-01   5.764724e+01   7.039055e-01
  3.632560e-01   5.627059e+01   6.658425e-01
  3.635550e-01   5.762419e+01   7.152355e-01
  3.638540e-01   5.719185e+01   6.948315e-01
  3.641530e-01   5.715537e+01   6.993085e-01
  3.644510e-01   5.636428e+01   7.245868e-01
  3.647500e-01   5.800188e+01   6.905475e-01
  3.650490e-01   5.657925e+01   7.241857e-01
  3.653480e-01   5.745212e+01   7.124962e-01
  3.656470e-01   5.677280e+01   7.166935e-01
  3.659460e-01   5.631482e+01   7.352155e-01
  3.662450e-01   5.777416e+01   7.128268e-01
  3.665440e-01   5.806529e+01   7.642154e-01
  3.668430e-01   5.765501e+01   7.205188e-01
  3.671420e-01   5.686473e+01   7.464131e-01
  3.674410e-01   5.678486e+01   7.364107e-01
  3.677400e-01   5.841058e+01   7.604409e-01
  3.680390e-01   5.623614e+01   7.750996e-01
  3.683370e-01   5.666203e+01   7.282942e-01
  3.686360e-01   5.785584e+01   7.774469e-01
  3.689350e-01   5.865850e+01   7.660745e-01
  3.692340e-01   5.635783e+01   7.715908e-01
  3.695330e-01   5.688608e+01   8.025668e-01
  3.698320e-01   5.887454e+01   7.614644e-01
  3.701310e-01   5.659087e+01   8.028891e-01
  3.704300e-01   5.694455e+01   7.670735e-01
  3.707290e-01   5.688800e+01   8.074298e-01
  3.710280e-01   5.817689e+01   8.116213e-01
  3.713270e-01   5.773898e+01   7.967219e-01
  3.716260e-01   5.791402e+01   8.460238e-01
  3.719240e-01   5.658709e+01   7.819448e-01
  3.722230e-01   5.768546e+01   8.471256e-01
  3.725220e-01   5.581110e+01   8.046424e-01
  3.728210e-01   5.642453e+01   8.270049e-01
  3.731200e-01   5.698603e+01   8.804673e-01
  3.734190e-01   5.575379e+01   7.945393e-01
  3.737180e-01   5.671405e+01   8.752211e-01
  3.740170e-01   5.650017e+01   8.223047e-01
  3.743160e-01   5.601504e+01   8.760910e-01
  3.746150e-01   5.634938e+01   8.724026e-01
  3.749140e-01   5.562131e+01   8.458598e-01
  3.752130e-01   5.894348e+01   9.331454e-01
  3.755110e-01   5.865681e+01   8.656948e-01
  3.758100e-01   5.647642e+01   9.134085e-01
  3.761090e-01   5.636606e+01   8.852701e-01
  3.764080e-01   5.523242e+01   8.997847e-01
  3.767070e-01   5.746470e+01   9.596127e-01
  3.770060e-01   5.942887e+01   8.959240e-01
  3.773050e-01   5.674386e+01   9.617604e-01
  3.776040e-01   5.771024e+01   9.269601e-01
  3.779030e-01   5.604429e+01   9.436884e-01
  3.782020e-01   5.746910e+01   1.032175e+00
  3.785010e-01   5.754409e+01   9.079247e-01
  3.788000e-01   5.637875e+01   1.017362e+00
  3.790990e-01   5.838407e+01   9.551925e-01
  3.793970e-01   5.768202e+01   1.019206e+00
  3.796960e-01   5.740544e+01   1.011952e+00
  3.799950e-01   5.736360e+01   9.930206e-01
  3.802940e-01   5.929836e+01   1.122439e+00
  3.805930e-01   5.779423e+01   9.664642e-01
  3.808920e-01   5.808129e+01   1.117154e+00
  3.811910e-01   5.755369e+01   1.027908e+00
  3.814900e-01   5.823216e+01   1.088119e+00
  3.817890e-01   5.730938e+01   1.178696e+00
  3.820880e-01   5.607975e+01   9.908948e-01
  3.823870e-01   5.660477e+01   1.179010e+00
  3.826860e-01   5.880757e+01   1.054516e+00
  3.829840e-01   5.613984e+01   1.197722e+00
  3.832830e-01   5.726449e+01   1.156210e+00
  3.835820e-01   5.697227e+01   1.125793e+00
  3.838810e-01   5.450295e+01   1.231096e+00
  3.841800e-01   5.787950e+01   1.121603e+00
  3.844790e-01   5.636067e+01   1.261209e+00
  3.847780e-01   5.638817e+01   1.169185e+00
  3.850770e-01   5.391983e+01   1.242907e+00
  3.853760e-01   5.418460e+01   1.329108e+00
  3.856750e-01   5.629120e+01   1.168179e+00
  3.859740e-01   5.632236e+01   1.379059e+00
  3.862730e-01   5.514253e+01   1.238298e+00
  3.865710e-01   5.679509e+01   1.384834e+00
  3.868700e-01   5.690265e+01   1.411581e+00
  3.871690e-01   5.440266e+01   1.298618e+00
  3.874680e-01   5.742638e+01   1.536432e+00
  3.877670e-01   5.669551e+01   1.347984e+00
  3.880660e-01   5.827468e+01   1.582523e+00
  3.883650e-01   5.734500e+01   1.487600e+00
  3.886640e-01   5.811423e+01   1.562685e+00
  3.889630e-01   5.399070e+01   1.639095e+00
  3.892620e-01   5.676779e+01   1.511258e+00
  3.895610e-01   5.756797e+01   1.738904e+00
  3.898600e-01   5.782230e+01   1.696260e+00
  3.901580e-01   5.289170e+01   1.690426e+00
  3.904570e-01   5.902368e+01   1.996506e+00
  3.907560e-01   5.583463e+01   1.712525e+00
  3.910550e-01   5.847841e+01   2.023729e+00
  3.913540e-01   6.043936e+01   2.057380e+00
  3.916530e-01   5.511678e+01   1.964701e+00
  3.919520e-01   5.341845e+01   2.512593e+00
  3.922510e-01   5.875855e+01   2.028570e+00
  3.925500e-01   5.571907e+01   2.650286e+00
  3.928490e-01   5.987909e+01   2.508059e+00
  3.931480e-01   5.773605e+01   2.697828e+00
  3.934470e-01   0.000000e+00   0.000000e+00
  3.937460e-01   5.899666e+01   2.727122e+00
creator: radaver
creator-version: 3725
header-file: /nas_data/SAXS_data/20151104Workshop/header/JH1_0080.txt
image-file: /nas_data/Pilatus1M/20151104_Workshop/JH1_0080.tif
angular-axis-file: /nas_data/SAXS_data/20151104Workshop/q20151029.dat
beamstop-mask-file: /nas_data/SAXS_data/20151104Workshop/fit2d20151031.msk
detector-response-file: none
beam-center-x: 949.7700
beam-center-y: 918.8000
unit-time: 1.0000
channel-first: 10
channel-last: 1315
Exposure time [s]: 1.093965
Transmitted Beam: 0.483419
Incident Beam: 0.483419
Code: JH1
Concentration [mg/ml]: 1
Run Number: 0080
