# Supplementary material for: SAXS analysis of a soluble cytosolic NgBR construct including extracellular and transmembrane domains
Source: PLoS One. 2018 Jan 18;13(1):e0191371. doi: 10.1371/journal.pone.0191371 (PMC5773207; doi:10.1371/journal.pone.0191371)
Supplement: S1 File — (ZIP) [file pone.0191371.s001.zip › JH1_0081.dat]

Sample:   c= 1.0000 mg/ml  Code: JH1
  3.656810e-03   2.263088e+04   4.137770e+01
  3.955720e-03   2.195558e+04   2.799111e+01
  4.254640e-03   1.912333e+04   2.340968e+01
  4.553560e-03   1.539514e+04   2.025108e+01
  4.852480e-03   1.251941e+04   1.709760e+01
  5.151400e-03   1.051669e+04   1.548054e+01
  5.450320e-03   8.734201e+03   1.339995e+01
  5.749240e-03   7.429347e+03   1.197424e+01
  6.048150e-03   6.347658e+03   1.084907e+01
  6.347070e-03   5.491133e+03   9.586883e+00
  6.645990e-03   4.799443e+03   8.923364e+00
  6.944910e-03   4.219934e+03   8.055378e+00
  7.243830e-03   3.766799e+03   7.374561e+00
  7.542750e-03   3.352427e+03   6.930720e+00
  7.841670e-03   3.024903e+03   6.217425e+00
  8.140580e-03   2.734428e+03   5.992909e+00
  8.439500e-03   2.491539e+03   5.513833e+00
  8.738420e-03   2.294707e+03   5.241079e+00
  9.037340e-03   2.106189e+03   4.855019e+00
  9.336260e-03   1.946142e+03   4.586210e+00
  9.635180e-03   1.793126e+03   4.389699e+00
  9.934100e-03   1.649265e+03   4.073352e+00
  1.023300e-02   1.515793e+03   4.002019e+00
  1.053190e-02   1.399108e+03   3.899749e+00
  1.083090e-02   1.295116e+03   3.752022e+00
  1.112980e-02   1.197212e+03   3.576717e+00
  1.142870e-02   1.109999e+03   3.424683e+00
  1.172760e-02   1.028599e+03   3.287550e+00
  1.202650e-02   9.500415e+02   3.150777e+00
  1.232540e-02   8.818226e+02   3.018914e+00
  1.262440e-02   8.223677e+02   2.861158e+00
  1.292330e-02   7.681379e+02   2.722558e+00
  1.322220e-02   7.085894e+02   2.614899e+00
  1.352110e-02   6.559949e+02   2.490697e+00
  1.382000e-02   6.142799e+02   2.386458e+00
  1.411900e-02   5.677531e+02   2.283136e+00
  1.441790e-02   5.408801e+02   2.212397e+00
  1.471680e-02   5.022020e+02   2.121698e+00
  1.501570e-02   4.673433e+02   2.004437e+00
  1.531460e-02   4.434443e+02   1.943697e+00
  1.561350e-02   4.137774e+02   1.844612e+00
  1.591250e-02   3.952330e+02   1.818687e+00
  1.621140e-02   3.693381e+02   1.727785e+00
  1.651030e-02   3.493057e+02   1.662607e+00
  1.680920e-02   3.317613e+02   1.620315e+00
  1.710810e-02   3.162523e+02   1.585309e+00
  1.740710e-02   2.948803e+02   1.508779e+00
  1.770600e-02   2.840047e+02   1.465812e+00
  1.800490e-02   2.722572e+02   1.423831e+00
  1.830380e-02   2.553470e+02   1.389892e+00
  1.860270e-02   2.462389e+02   1.338373e+00
  1.890170e-02   2.329558e+02   1.301774e+00
  1.920060e-02   2.242210e+02   1.265030e+00
  1.949950e-02   2.130504e+02   1.247317e+00
  1.979840e-02   2.055803e+02   1.202265e+00
  2.009730e-02   1.959092e+02   1.160771e+00
  2.039620e-02   1.907725e+02   1.143376e+00
  2.069520e-02   1.828235e+02   1.113267e+00
  2.099410e-02   1.749737e+02   1.096998e+00
  2.129300e-02   1.700321e+02   1.053058e+00
  2.159190e-02   1.628583e+02   1.066119e+00
  2.189080e-02   1.594872e+02   1.060916e+00
  2.218980e-02   1.535716e+02   1.058988e+00
  2.248870e-02   1.471846e+02   1.055229e+00
  2.278760e-02   1.441355e+02   1.033954e+00
  2.308650e-02   1.399518e+02   1.050193e+00
  2.338540e-02   1.380213e+02   1.040759e+00
  2.368430e-02   1.326061e+02   1.001607e+00
  2.398330e-02   1.316346e+02   1.020638e+00
  2.428220e-02   1.246700e+02   9.711732e-01
  2.458110e-02   1.200844e+02   9.851922e-01
  2.488000e-02   1.208854e+02   9.621087e-01
  2.517890e-02   1.156563e+02   9.298437e-01
  2.547790e-02   1.156874e+02   9.431073e-01
  2.577680e-02   1.145703e+02   9.310040e-01
  2.607570e-02   1.106207e+02   9.222239e-01
  2.637460e-02   1.088508e+02   9.074683e-01
  2.667350e-02   1.074760e+02   8.791510e-01
  2.697250e-02   1.043956e+02   8.397456e-01
  2.727140e-02   1.034542e+02   8.049265e-01
  2.757030e-02   1.026606e+02   8.031640e-01
  2.786920e-02   9.965803e+01   7.822876e-01
  2.816810e-02   9.778503e+01   7.626201e-01
  2.846700e-02   9.611641e+01   7.467507e-01
  2.876600e-02   9.495243e+01   7.332726e-01
  2.906490e-02   9.293237e+01   7.276124e-01
  2.936380e-02   9.459542e+01   7.286278e-01
  2.966270e-02   9.212852e+01   7.137886e-01
  2.996160e-02   9.169429e+01   7.131479e-01
  3.026060e-02   8.948974e+01   6.934273e-01
  3.055950e-02   8.917193e+01   6.912138e-01
  3.085840e-02   8.901020e+01   6.876707e-01
  3.115730e-02   8.708100e+01   6.773297e-01
  3.145620e-02   8.698130e+01   6.704371e-01
  3.175510e-02   8.580170e+01   6.677023e-01
  3.205410e-02   8.503353e+01   6.610843e-01
  3.235300e-02   8.348947e+01   6.524009e-01
  3.265190e-02   8.403477e+01   6.425172e-01
  3.295080e-02   8.330887e+01   6.439312e-01
  3.324970e-02   8.189385e+01   6.376007e-01
  3.354870e-02   8.216250e+01   6.369760e-01
  3.384760e-02   8.230738e+01   6.301762e-01
  3.414650e-02   8.045463e+01   6.230432e-01
  3.444540e-02   8.098064e+01   6.164867e-01
  3.474430e-02   7.999539e+01   6.181168e-01
  3.504330e-02   7.913378e+01   6.071606e-01
  3.534220e-02   7.900228e+01   6.074044e-01
  3.564110e-02   7.877042e+01   6.057650e-01
  3.594000e-02   7.738389e+01   5.889178e-01
  3.623890e-02   7.820350e+01   6.021000e-01
  3.653780e-02   7.666758e+01   5.800332e-01
  3.683680e-02   7.678420e+01   5.880265e-01
  3.713570e-02   7.561778e+01   5.842391e-01
  3.743460e-02   7.571941e+01   5.751026e-01
  3.773350e-02   7.634245e+01   5.767981e-01
  3.803240e-02   7.520618e+01   5.861547e-01
  3.833140e-02   7.527562e+01   6.003635e-01
  3.863030e-02   7.598475e+01   6.125612e-01
  3.892920e-02   7.510368e+01   6.074155e-01
  3.922810e-02   7.455473e+01   6.075633e-01
  3.952700e-02   7.436367e+01   6.028518e-01
  3.982600e-02   7.309353e+01   6.063609e-01
  4.012490e-02   7.255852e+01   5.947220e-01
  4.042380e-02   7.463817e+01   6.111112e-01
  4.072270e-02   7.355405e+01   6.042636e-01
  4.102160e-02   7.265843e+01   5.997869e-01
  4.132050e-02   7.183148e+01   5.971461e-01
  4.161950e-02   7.270261e+01   5.945465e-01
  4.191840e-02   7.282935e+01   6.028638e-01
  4.221730e-02   7.122940e+01   5.884919e-01
  4.251620e-02   7.183626e+01   5.987395e-01
  4.281510e-02   7.171157e+01   5.889682e-01
  4.311410e-02   7.190999e+01   5.905381e-01
  4.341300e-02   7.208679e+01   5.943193e-01
  4.371190e-02   7.126187e+01   5.893841e-01
  4.401080e-02   7.085728e+01   5.877085e-01
  4.430970e-02   6.986464e+01   5.791169e-01
  4.460860e-02   6.910396e+01   5.766879e-01
  4.490760e-02   6.979603e+01   5.810488e-01
  4.520650e-02   7.045626e+01   5.793622e-01
  4.550540e-02   7.048036e+01   5.824027e-01
  4.580430e-02   7.031418e+01   5.795081e-01
  4.610320e-02   7.041013e+01   5.769965e-01
  4.640220e-02   7.092552e+01   5.834972e-01
  4.670110e-02   6.971431e+01   5.698802e-01
  4.700000e-02   6.816359e+01   5.655999e-01
  4.729890e-02   6.893015e+01   5.709003e-01
  4.759780e-02   6.820170e+01   5.671671e-01
  4.789680e-02   6.920188e+01   5.677819e-01
  4.819570e-02   6.816750e+01   5.628298e-01
  4.849460e-02   6.967555e+01   5.711302e-01
  4.879350e-02   6.795569e+01   5.578578e-01
  4.909240e-02   6.806027e+01   5.658736e-01
  4.939130e-02   6.762930e+01   5.545062e-01
  4.969030e-02   6.819383e+01   5.588344e-01
  4.998920e-02   6.912554e+01   5.619592e-01
  5.028810e-02   6.773472e+01   5.542725e-01
  5.058700e-02   6.900886e+01   5.635302e-01
  5.088590e-02   6.820866e+01   5.509484e-01
  5.118490e-02   6.859103e+01   5.597823e-01
  5.148380e-02   6.759078e+01   5.530205e-01
  5.178270e-02   6.748450e+01   5.454551e-01
  5.208160e-02   6.817406e+01   5.540776e-01
  5.238050e-02   6.692019e+01   5.431697e-01
  5.267940e-02   6.604748e+01   5.473256e-01
  5.297840e-02   6.757589e+01   5.464616e-01
  5.327730e-02   6.687138e+01   5.410830e-01
  5.357620e-02   6.754182e+01   5.456867e-01
  5.387510e-02   6.684649e+01   5.397344e-01
  5.417400e-02   6.709843e+01   5.458044e-01
  5.447300e-02   6.610237e+01   5.336566e-01
  5.477190e-02   6.738736e+01   5.400502e-01
  5.507080e-02   6.676845e+01   5.375645e-01
  5.536970e-02   6.737495e+01   5.381564e-01
  5.566860e-02   6.725178e+01   5.413681e-01
  5.596760e-02   6.728766e+01   5.353797e-01
  5.626650e-02   6.633471e+01   5.339858e-01
  5.656540e-02   6.654725e+01   5.330265e-01
  5.686430e-02   6.663200e+01   5.303811e-01
  5.716320e-02   6.661792e+01   5.268091e-01
  5.746210e-02   6.611215e+01   5.300859e-01
  5.776110e-02   6.615008e+01   5.320344e-01
  5.806000e-02   6.639210e+01   5.247608e-01
  5.835890e-02   6.575653e+01   5.228166e-01
  5.865780e-02   6.545706e+01   5.187821e-01
  5.895670e-02   6.572325e+01   5.297162e-01
  5.925570e-02   6.597704e+01   5.185887e-01
  5.955460e-02   6.636035e+01   5.269516e-01
  5.985350e-02   6.708792e+01   5.223737e-01
  6.015240e-02   6.515323e+01   5.164552e-01
  6.045130e-02   6.643101e+01   5.220602e-01
  6.075020e-02   6.530782e+01   5.126480e-01
  6.104920e-02   6.572738e+01   5.181653e-01
  6.134810e-02   6.528014e+01   5.169579e-01
  6.164700e-02   6.638748e+01   5.130616e-01
  6.194590e-02   6.582871e+01   5.191255e-01
  6.224480e-02   6.541790e+01   5.061280e-01
  6.254380e-02   6.561395e+01   5.154960e-01
  6.284270e-02   6.630721e+01   5.198847e-01
  6.314160e-02   6.539323e+01   5.039501e-01
  6.344050e-02   6.592925e+01   5.134452e-01
  6.373940e-02   6.644469e+01   5.069456e-01
  6.403840e-02   6.557070e+01   5.115067e-01
  6.433730e-02   6.609555e+01   5.082169e-01
  6.463620e-02   6.537449e+01   5.013110e-01
  6.493510e-02   6.463509e+01   5.094591e-01
  6.523400e-02   6.438285e+01   4.980007e-01
  6.553290e-02   6.510360e+01   5.033499e-01
  6.583190e-02   6.631681e+01   5.059405e-01
  6.613080e-02   6.524200e+01   4.972777e-01
  6.642970e-02   6.456533e+01   5.038634e-01
  6.672860e-02   6.540972e+01   4.964265e-01
  6.702750e-02   6.504005e+01   5.000271e-01
  6.732650e-02   6.521547e+01   4.971766e-01
  6.762540e-02   6.519273e+01   4.970899e-01
  6.792430e-02   6.508527e+01   4.986828e-01
  6.822320e-02   6.528294e+01   4.915583e-01
  6.852210e-02   6.564043e+01   5.003000e-01
  6.882110e-02   6.484244e+01   4.932874e-01
  6.912000e-02   6.365039e+01   4.882480e-01
  6.941890e-02   6.570585e+01   4.926661e-01
  6.971780e-02   6.489570e+01   4.891420e-01
  7.001670e-02   6.480512e+01   4.951141e-01
  7.031560e-02   6.579239e+01   4.920304e-01
  7.061460e-02   6.436480e+01   4.871370e-01
  7.091350e-02   6.482263e+01   4.874433e-01
  7.121240e-02   6.489776e+01   4.839883e-01
  7.151130e-02   6.312140e+01   4.833520e-01
  7.181020e-02   6.472731e+01   4.828917e-01
  7.210920e-02   6.523688e+01   4.880534e-01
  7.240810e-02   6.571715e+01   4.851858e-01
  7.270700e-02   6.423236e+01   4.856898e-01
  7.300590e-02   6.528931e+01   4.849836e-01
  7.330480e-02   6.480946e+01   4.777687e-01
  7.360370e-02   6.581816e+01   4.874082e-01
  7.390270e-02   6.507505e+01   4.791930e-01
  7.420160e-02   6.484048e+01   4.856317e-01
  7.450050e-02   6.551767e+01   4.790358e-01
  7.479940e-02   6.460870e+01   4.770282e-01
  7.509830e-02   6.448491e+01   4.806155e-01
  7.539730e-02   6.435100e+01   4.730030e-01
  7.569620e-02   6.479784e+01   4.755172e-01
  7.599510e-02   6.413258e+01   4.761547e-01
  7.629400e-02   6.406121e+01   4.697827e-01
  7.659290e-02   6.496199e+01   4.774423e-01
  7.689190e-02   6.408877e+01   4.698837e-01
  7.719080e-02   6.511738e+01   4.762491e-01
  7.748970e-02   6.511589e+01   4.727737e-01
  7.778860e-02   6.479950e+01   4.746484e-01
  7.808750e-02   6.440174e+01   4.697480e-01
  7.838640e-02   6.450240e+01   4.675806e-01
  7.868540e-02   6.485447e+01   4.701204e-01
  7.898430e-02   6.459912e+01   4.666782e-01
  7.928320e-02   6.380536e+01   4.692712e-01
  7.958210e-02   6.507697e+01   4.650966e-01
  7.988100e-02   6.400646e+01   4.666165e-01
  8.018000e-02   6.483754e+01   4.671224e-01
  8.047890e-02   6.421510e+01   4.644618e-01
  8.077780e-02   6.470081e+01   4.653892e-01
  8.107670e-02   6.397788e+01   4.603440e-01
  8.137560e-02   6.470894e+01   4.662443e-01
  8.167450e-02   6.456462e+01   4.628556e-01
  8.197350e-02   6.422714e+01   4.588355e-01
  8.227240e-02   6.537846e+01   4.674065e-01
  8.257130e-02   6.474498e+01   4.555779e-01
  8.287020e-02   6.480283e+01   4.649338e-01
  8.316910e-02   6.425647e+01   4.597377e-01
  8.346810e-02   6.369580e+01   4.534112e-01
  8.376700e-02   6.470730e+01   4.633667e-01
  8.406590e-02   6.407337e+01   4.516803e-01
  8.436480e-02   6.430581e+01   4.595148e-01
  8.466370e-02   6.425460e+01   4.534653e-01
  8.496270e-02   6.384974e+01   4.627279e-01
  8.526160e-02   6.502309e+01   4.817054e-01
  8.556050e-02   6.458468e+01   4.805323e-01
  8.585940e-02   6.393194e+01   4.840829e-01
  8.615830e-02   6.461737e+01   4.866709e-01
  8.645720e-02   6.434692e+01   4.904269e-01
  8.675620e-02   6.342997e+01   4.893437e-01
  8.705510e-02   6.400876e+01   4.905930e-01
  8.735400e-02   6.446532e+01   4.948049e-01
  8.765290e-02   6.332779e+01   4.909131e-01
  8.795180e-02   6.408148e+01   4.978488e-01
  8.825080e-02   6.410072e+01   4.934037e-01
  8.854970e-02   6.430971e+01   5.007870e-01
  8.884860e-02   6.449533e+01   4.994538e-01
  8.914750e-02   6.453578e+01   5.058558e-01
  8.944640e-02   6.461452e+01   5.024907e-01
  8.974530e-02   6.530146e+01   5.010309e-01
  9.004430e-02   7.612673e+01   5.387824e-01
  9.034320e-02   6.471743e+01   4.792175e-01
  9.064210e-02   6.426338e+01   4.766401e-01
  9.094100e-02   6.397363e+01   4.656601e-01
  9.123990e-02   6.371919e+01   4.634889e-01
  9.153890e-02   6.455458e+01   4.690322e-01
  9.183780e-02   6.484667e+01   4.667403e-01
  9.213670e-02   6.496628e+01   4.655197e-01
  9.243560e-02   6.438544e+01   4.622129e-01
  9.273450e-02   6.382645e+01   4.562175e-01
  9.303350e-02   6.465730e+01   4.652326e-01
  9.333240e-02   6.402098e+01   4.526401e-01
  9.363130e-02   6.375010e+01   4.551605e-01
  9.393020e-02   6.359816e+01   4.522924e-01
  9.422910e-02   6.421528e+01   4.556453e-01
  9.452800e-02   6.390609e+01   4.557170e-01
  9.482700e-02   6.376232e+01   4.449990e-01
  9.512590e-02   6.388694e+01   4.537040e-01
  9.542480e-02   6.334437e+01   4.468523e-01
  9.572370e-02   6.451386e+01   4.509584e-01
  9.602260e-02   6.518780e+01   4.555915e-01
  9.632160e-02   6.378300e+01   4.428948e-01
  9.662050e-02   6.463866e+01   4.484149e-01
  9.691940e-02   6.405383e+01   4.463817e-01
  9.721830e-02   6.418279e+01   4.442806e-01
  9.751720e-02   6.455115e+01   4.477432e-01
  9.781610e-02   6.411089e+01   4.418814e-01
  9.811510e-02   6.484930e+01   4.487760e-01
  9.841400e-02   6.336765e+01   4.365099e-01
  9.871290e-02   6.386043e+01   4.413729e-01
  9.901180e-02   6.482079e+01   4.457591e-01
  9.931070e-02   6.460095e+01   4.410880e-01
  9.960970e-02   6.439136e+01   4.435618e-01
  9.990860e-02   6.427921e+01   4.358438e-01
  1.002070e-01   6.354987e+01   4.374850e-01
  1.005060e-01   6.368032e+01   4.355133e-01
  1.008050e-01   6.401668e+01   4.390888e-01
  1.011040e-01   6.392812e+01   4.326287e-01
  1.014030e-01   6.428216e+01   4.358539e-01
  1.017020e-01   6.404680e+01   4.391921e-01
  1.020010e-01   6.452676e+01   4.360016e-01
  1.023000e-01   6.381546e+01   4.315798e-01
  1.025990e-01   6.407048e+01   4.314437e-01
  1.028980e-01   6.413307e+01   4.333216e-01
  1.031970e-01   6.456923e+01   4.371677e-01
  1.034960e-01   6.372671e+01   4.263729e-01
  1.037950e-01   6.501179e+01   4.346015e-01
  1.040930e-01   6.361726e+01   4.263283e-01
  1.043920e-01   6.374131e+01   4.306649e-01
  1.046910e-01   6.365602e+01   4.297161e-01
  1.049900e-01   6.407997e+01   4.253137e-01
  1.052890e-01   6.329556e+01   4.262158e-01
  1.055880e-01   6.380733e+01   4.263212e-01
  1.058870e-01   6.401306e+01   4.286247e-01
  1.061860e-01   6.456756e+01   4.262930e-01
  1.064850e-01   6.439614e+01   4.263617e-01
  1.067840e-01   6.439424e+01   4.286002e-01
  1.070830e-01   6.488949e+01   4.267199e-01
  1.073820e-01   6.456764e+01   4.240902e-01
  1.076800e-01   6.338517e+01   4.198798e-01
  1.079790e-01   6.410096e+01   4.241192e-01
  1.082780e-01   6.404815e+01   4.258442e-01
  1.085770e-01   6.428138e+01   4.176494e-01
  1.088760e-01   6.400453e+01   4.225481e-01
  1.091750e-01   6.381289e+01   4.203679e-01
  1.094740e-01   6.383019e+01   4.213512e-01
  1.097730e-01   6.461645e+01   4.214664e-01
  1.100720e-01   6.363399e+01   4.143537e-01
  1.103710e-01   6.378290e+01   4.211951e-01
  1.106700e-01   6.487321e+01   4.186676e-01
  1.109690e-01   6.401697e+01   4.216573e-01
  1.112670e-01   6.394683e+01   4.138975e-01
  1.115660e-01   6.376696e+01   4.144908e-01
  1.118650e-01   6.463247e+01   4.212126e-01
  1.121640e-01   6.439117e+01   4.144534e-01
  1.124630e-01   6.461969e+01   4.163643e-01
  1.127620e-01   6.433263e+01   4.154385e-01
  1.130610e-01   6.493447e+01   4.167864e-01
  1.133600e-01   6.485597e+01   4.213292e-01
  1.136590e-01   6.402705e+01   4.084126e-01
  1.139580e-01   6.489719e+01   4.157856e-01
  1.142570e-01   6.415950e+01   4.131249e-01
  1.145560e-01   6.373493e+01   4.123360e-01
  1.148550e-01   6.548359e+01   4.167802e-01
  1.151530e-01   6.450734e+01   4.082580e-01
  1.154520e-01   6.480646e+01   4.143293e-01
  1.157510e-01   6.456490e+01   4.089992e-01
  1.160500e-01   6.418025e+01   4.140661e-01
  1.163490e-01   6.418404e+01   4.077911e-01
  1.166480e-01   6.486270e+01   4.127784e-01
  1.169470e-01   6.357317e+01   4.064030e-01
  1.172460e-01   6.409218e+01   4.086202e-01
  1.175450e-01   6.463641e+01   4.070016e-01
  1.178440e-01   6.414691e+01   4.054575e-01
  1.181430e-01   6.380370e+01   4.074191e-01
  1.184420e-01   6.419258e+01   4.064287e-01
  1.187400e-01   6.466363e+01   4.065368e-01
  1.190390e-01   6.442545e+01   4.049673e-01
  1.193380e-01   6.478437e+01   4.060938e-01
  1.196370e-01   6.433926e+01   4.068928e-01
  1.199360e-01   6.412928e+01   4.021455e-01
  1.202350e-01   6.481255e+01   4.072799e-01
  1.205340e-01   6.388860e+01   4.019264e-01
  1.208330e-01   6.366280e+01   3.998812e-01
  1.211320e-01   6.424710e+01   4.049518e-01
  1.214310e-01   6.441198e+01   3.987995e-01
  1.217300e-01   6.469677e+01   4.052741e-01
  1.220290e-01   6.362492e+01   4.005610e-01
  1.223270e-01   6.443770e+01   4.004505e-01
  1.226260e-01   6.489406e+01   4.013383e-01
  1.229250e-01   6.530073e+01   4.010182e-01
  1.232240e-01   6.487271e+01   4.033954e-01
  1.235230e-01   6.421086e+01   4.005364e-01
  1.238220e-01   6.403807e+01   3.966061e-01
  1.241210e-01   6.446177e+01   3.994754e-01
  1.244200e-01   6.500351e+01   3.975248e-01
  1.247190e-01   6.434562e+01   4.001643e-01
  1.250180e-01   6.399261e+01   3.941684e-01
  1.253170e-01   6.439599e+01   3.961724e-01
  1.256160e-01   6.430087e+01   3.984554e-01
  1.259140e-01   6.417193e+01   3.952280e-01
  1.262130e-01   6.447620e+01   3.961638e-01
  1.265120e-01   6.416660e+01   3.924434e-01
  1.268110e-01   6.439977e+01   3.939063e-01
  1.271100e-01   6.505401e+01   3.994804e-01
  1.274090e-01   6.448915e+01   3.944309e-01
  1.277080e-01   6.436574e+01   3.928027e-01
  1.280070e-01   6.513238e+01   3.938890e-01
  1.283060e-01   6.440181e+01   3.931620e-01
  1.286050e-01   6.435936e+01   3.958047e-01
  1.289040e-01   6.503180e+01   3.908864e-01
  1.292030e-01   6.492742e+01   3.955168e-01
  1.295020e-01   6.483302e+01   3.915063e-01
  1.298000e-01   6.456447e+01   3.914293e-01
  1.300990e-01   6.482142e+01   3.897697e-01
  1.303980e-01   6.447048e+01   3.894378e-01
  1.306970e-01   6.550462e+01   3.955114e-01
  1.309960e-01   6.538489e+01   3.929236e-01
  1.312950e-01   6.462418e+01   3.903876e-01
  1.315940e-01   6.444189e+01   3.855341e-01
  1.318930e-01   6.505251e+01   3.902222e-01
  1.321920e-01   6.493002e+01   3.896136e-01
  1.324910e-01   6.527145e+01   3.916060e-01
  1.327900e-01   6.565577e+01   3.905799e-01
  1.330890e-01   6.472997e+01   3.873408e-01
  1.333870e-01   6.448406e+01   3.863677e-01
  1.336860e-01   6.517998e+01   3.877357e-01
  1.339850e-01   6.486222e+01   3.853821e-01
  1.342840e-01   6.481001e+01   3.880561e-01
  1.345830e-01   6.457798e+01   3.859410e-01
  1.348820e-01   6.514538e+01   3.876328e-01
  1.351810e-01   6.474435e+01   3.815826e-01
  1.354800e-01   6.435413e+01   3.848025e-01
  1.357790e-01   6.424216e+01   3.821501e-01
  1.360780e-01   6.494772e+01   3.858696e-01
  1.363770e-01   6.396504e+01   3.824760e-01
  1.366760e-01   6.464338e+01   3.866082e-01
  1.369740e-01   6.449668e+01   3.998453e-01
  1.372730e-01   6.410540e+01   4.007370e-01
  1.375720e-01   6.513999e+01   4.133728e-01
  1.378710e-01   6.412593e+01   4.118598e-01
  1.381700e-01   6.433248e+01   4.142645e-01
  1.384690e-01   6.434170e+01   4.214894e-01
  1.387680e-01   6.471333e+01   4.111623e-01
  1.390670e-01   6.462144e+01   3.991869e-01
  1.393660e-01   6.369173e+01   3.955322e-01
  1.396650e-01   6.471992e+01   3.958942e-01
  1.399640e-01   6.473179e+01   3.969483e-01
  1.402630e-01   6.383881e+01   3.860873e-01
  1.405620e-01   6.453028e+01   3.925589e-01
  1.408600e-01   6.440548e+01   3.909470e-01
  1.411590e-01   6.546017e+01   3.951278e-01
  1.414580e-01   6.480554e+01   3.936439e-01
  1.417570e-01   6.504440e+01   3.868608e-01
  1.420560e-01   6.474390e+01   3.905056e-01
  1.423550e-01   6.514925e+01   3.890703e-01
  1.426540e-01   6.475754e+01   3.843736e-01
  1.429530e-01   6.463503e+01   3.830867e-01
  1.432520e-01   6.534314e+01   3.822086e-01
  1.435510e-01   6.458248e+01   3.827013e-01
  1.438500e-01   6.406606e+01   3.771202e-01
  1.441490e-01   6.487807e+01   3.786149e-01
  1.444470e-01   6.452068e+01   3.800203e-01
  1.447460e-01   6.473586e+01   3.768812e-01
  1.450450e-01   6.502653e+01   3.815071e-01
  1.453440e-01   6.452054e+01   3.740902e-01
  1.456430e-01   6.429032e+01   3.771164e-01
  1.459420e-01   6.453065e+01   3.771595e-01
  1.462410e-01   6.399568e+01   3.738540e-01
  1.465400e-01   6.469507e+01   3.772003e-01
  1.468390e-01   6.515927e+01   3.738001e-01
  1.471380e-01   6.448666e+01   3.748528e-01
  1.474370e-01   6.475842e+01   3.762926e-01
  1.477360e-01   6.442972e+01   3.742563e-01
  1.480340e-01   6.454462e+01   3.709829e-01
  1.483330e-01   6.465151e+01   3.797319e-01
  1.486320e-01   6.530421e+01   3.912186e-01
  1.489310e-01   6.494414e+01   3.918417e-01
  1.492300e-01   6.455343e+01   3.901738e-01
  1.495290e-01   6.550700e+01   3.955186e-01
  1.498280e-01   6.553983e+01   4.001914e-01
  1.501270e-01   6.412357e+01   3.973872e-01
  1.504260e-01   6.515679e+01   3.952091e-01
  1.507250e-01   6.496753e+01   4.005156e-01
  1.510240e-01   6.456126e+01   3.982229e-01
  1.513230e-01   6.518844e+01   4.054528e-01
  1.516210e-01   6.536259e+01   4.017315e-01
  1.519200e-01   6.505889e+01   4.007971e-01
  1.522190e-01   6.469174e+01   4.066251e-01
  1.525180e-01   6.485475e+01   4.022740e-01
  1.528170e-01   6.501827e+01   4.082020e-01
  1.531160e-01   6.478495e+01   4.041960e-01
  1.534150e-01   6.502119e+01   3.991209e-01
  1.537140e-01   6.570479e+01   3.943763e-01
  1.540130e-01   6.493549e+01   3.855997e-01
  1.543120e-01   6.483768e+01   3.855426e-01
  1.546110e-01   6.539175e+01   3.846307e-01
  1.549100e-01   6.431713e+01   3.816856e-01
  1.552090e-01   6.538429e+01   3.869299e-01
  1.555070e-01   6.512386e+01   3.769174e-01
  1.558060e-01   6.505517e+01   3.820434e-01
  1.561050e-01   6.462690e+01   3.770015e-01
  1.564040e-01   6.456966e+01   3.783776e-01
  1.567030e-01   6.489822e+01   3.773535e-01
  1.570020e-01   6.463587e+01   3.746393e-01
  1.573010e-01   6.537425e+01   3.802822e-01
  1.576000e-01   6.440230e+01   3.716225e-01
  1.578990e-01   6.466761e+01   3.743018e-01
  1.581980e-01   6.484895e+01   3.731205e-01
  1.584970e-01   6.488479e+01   3.730120e-01
  1.587960e-01   6.493262e+01   3.765808e-01
  1.590940e-01   6.495111e+01   3.713129e-01
  1.593930e-01   6.541067e+01   3.713759e-01
  1.596920e-01   6.479137e+01   3.706481e-01
  1.599910e-01   6.514022e+01   3.733225e-01
  1.602900e-01   6.493483e+01   3.721026e-01
  1.605890e-01   6.515008e+01   3.671724e-01
  1.608880e-01   6.519277e+01   3.697278e-01
  1.611870e-01   6.475623e+01   3.674707e-01
  1.614860e-01   6.477394e+01   3.679269e-01
  1.617850e-01   6.540242e+01   3.664821e-01
  1.620840e-01   6.557287e+01   3.669593e-01
  1.623830e-01   6.450882e+01   3.655610e-01
  1.626810e-01   6.538862e+01   3.658481e-01
  1.629800e-01   6.458430e+01   3.597188e-01
  1.632790e-01   6.493894e+01   3.618569e-01
  1.635780e-01   6.514595e+01   3.635979e-01
  1.638770e-01   6.414340e+01   3.631347e-01
  1.641760e-01   6.447071e+01   3.622922e-01
  1.644750e-01   6.488152e+01   3.626647e-01
  1.647740e-01   6.428760e+01   3.606147e-01
  1.650730e-01   6.437306e+01   3.622128e-01
  1.653720e-01   6.483254e+01   3.631121e-01
  1.656710e-01   6.500526e+01   3.614640e-01
  1.659700e-01   6.469705e+01   3.621488e-01
  1.662680e-01   6.484504e+01   3.612103e-01
  1.665670e-01   6.541836e+01   3.637723e-01
  1.668660e-01   6.483967e+01   3.587233e-01
  1.671650e-01   6.539867e+01   3.631355e-01
  1.674640e-01   6.511897e+01   3.615879e-01
  1.677630e-01   6.555545e+01   3.608873e-01
  1.680620e-01   6.549897e+01   3.630270e-01
  1.683610e-01   6.479912e+01   3.554547e-01
  1.686600e-01   6.538371e+01   3.619382e-01
  1.689590e-01   6.465147e+01   3.563376e-01
  1.692580e-01   6.417435e+01   3.548362e-01
  1.695570e-01   6.470822e+01   3.608290e-01
  1.698560e-01   6.455098e+01   3.544083e-01
  1.701540e-01   6.488882e+01   3.581085e-01
  1.704530e-01   6.498615e+01   3.554182e-01
  1.707520e-01   6.428246e+01   3.536704e-01
  1.710510e-01   6.481228e+01   3.580843e-01
  1.713500e-01   6.441638e+01   3.534935e-01
  1.716490e-01   6.482790e+01   3.573806e-01
  1.719480e-01   6.508067e+01   3.524316e-01
  1.722470e-01   6.513545e+01   3.549155e-01
  1.725460e-01   6.463567e+01   3.551893e-01
  1.728450e-01   6.487206e+01   3.534750e-01
  1.731440e-01   6.451445e+01   3.530391e-01
  1.734430e-01   6.416543e+01   3.488901e-01
  1.737410e-01   6.402898e+01   3.520681e-01
  1.740400e-01   6.449860e+01   3.526357e-01
  1.743390e-01   6.502623e+01   3.515753e-01
  1.746380e-01   6.525148e+01   3.537874e-01
  1.749370e-01   6.485485e+01   3.504081e-01
  1.752360e-01   6.460505e+01   3.520306e-01
  1.755350e-01   6.520663e+01   3.527725e-01
  1.758340e-01   6.437641e+01   3.458399e-01
  1.761330e-01   6.478152e+01   3.525111e-01
  1.764320e-01   6.426291e+01   3.462158e-01
  1.767310e-01   6.453338e+01   3.513013e-01
  1.770300e-01   6.491066e+01   3.486446e-01
  1.773280e-01   6.428693e+01   3.483478e-01
  1.776270e-01   6.409024e+01   3.466059e-01
  1.779260e-01   6.487990e+01   3.471897e-01
  1.782250e-01   6.416424e+01   3.480153e-01
  1.785240e-01   6.495602e+01   3.468826e-01
  1.788230e-01   6.454714e+01   3.474950e-01
  1.791220e-01   6.466982e+01   3.483423e-01
  1.794210e-01   6.416584e+01   3.437576e-01
  1.797200e-01   6.397324e+01   3.447553e-01
  1.800190e-01   6.425999e+01   3.431754e-01
  1.803180e-01   6.462197e+01   3.476964e-01
  1.806170e-01   6.430581e+01   3.439649e-01
  1.809160e-01   6.468518e+01   3.443088e-01
  1.812140e-01   6.425792e+01   3.440042e-01
  1.815130e-01   6.397344e+01   3.427417e-01
  1.818120e-01   6.419662e+01   3.446801e-01
  1.821110e-01   6.441972e+01   3.412944e-01
  1.824100e-01   6.504694e+01   3.454377e-01
  1.827090e-01   6.479737e+01   3.441075e-01
  1.830080e-01   6.491674e+01   3.445908e-01
  1.833070e-01   6.496030e+01   3.422330e-01
  1.836060e-01   6.380516e+01   3.383711e-01
  1.839050e-01   6.410015e+01   3.430809e-01
  1.842040e-01   6.483690e+01   3.422342e-01
  1.845030e-01   6.357048e+01   3.380691e-01
  1.848010e-01   6.382252e+01   3.405236e-01
  1.851000e-01   6.400885e+01   3.363673e-01
  1.853990e-01   6.441321e+01   3.424249e-01
  1.856980e-01   6.430042e+01   3.396818e-01
  1.859970e-01   6.452664e+01   3.389947e-01
  1.862960e-01   6.406692e+01   3.392254e-01
  1.865950e-01   6.415116e+01   3.376891e-01
  1.868940e-01   6.420397e+01   3.417039e-01
  1.871930e-01   6.380029e+01   3.334894e-01
  1.874920e-01   6.378014e+01   3.365531e-01
  1.877910e-01   6.401128e+01   3.370042e-01
  1.880900e-01   6.480792e+01   3.390948e-01
  1.883880e-01   6.428788e+01   3.394876e-01
  1.886870e-01   6.410353e+01   3.329032e-01
  1.889860e-01   6.424503e+01   3.388930e-01
  1.892850e-01   6.445726e+01   3.369143e-01
  1.895840e-01   6.396113e+01   3.345268e-01
  1.898830e-01   6.406720e+01   3.352696e-01
  1.901820e-01   6.433558e+01   3.356598e-01
  1.904810e-01   6.403636e+01   3.347234e-01
  1.907800e-01   6.392614e+01   3.336645e-01
  1.910790e-01   6.418608e+01   3.337281e-01
  1.913780e-01   6.397748e+01   3.342604e-01
  1.916770e-01   6.420461e+01   3.346988e-01
  1.919750e-01   6.380799e+01   3.344356e-01
  1.922740e-01   6.401430e+01   3.313114e-01
  1.925730e-01   6.434198e+01   3.329137e-01
  1.928720e-01   6.439060e+01   3.338003e-01
  1.931710e-01   6.444822e+01   3.345624e-01
  1.934700e-01   6.380673e+01   3.313752e-01
  1.937690e-01   6.376664e+01   3.303705e-01
  1.940680e-01   6.377111e+01   3.321908e-01
  1.943670e-01   6.380646e+01   3.303242e-01
  1.946660e-01   6.432812e+01   3.322732e-01
  1.949650e-01   6.375162e+01   3.286996e-01
  1.952640e-01   6.399457e+01   3.308108e-01
  1.955630e-01   6.393029e+01   3.318469e-01
  1.958610e-01   6.296378e+01   3.262241e-01
  1.961600e-01   6.358335e+01   3.291515e-01
  1.964590e-01   6.453209e+01   3.301144e-01
  1.967580e-01   6.379232e+01   3.304370e-01
  1.970570e-01   6.327908e+01   3.268938e-01
  1.973560e-01   6.450463e+01   3.282902e-01
  1.976550e-01   6.362438e+01   3.288136e-01
  1.979540e-01   6.346316e+01   3.260615e-01
  1.982530e-01   6.378768e+01   3.286453e-01
  1.985520e-01   6.364693e+01   3.262444e-01
  1.988510e-01   6.357270e+01   3.261983e-01
  1.991500e-01   6.314216e+01   3.272713e-01
  1.994480e-01   6.371081e+01   3.254026e-01
  1.997470e-01   6.359298e+01   3.269746e-01
  2.000460e-01   6.359984e+01   3.231375e-01
  2.003450e-01   6.396117e+01   3.263282e-01
  2.006440e-01   6.350998e+01   3.279292e-01
  2.009430e-01   6.367864e+01   3.233377e-01
  2.012420e-01   6.371110e+01   3.266978e-01
  2.015410e-01   6.329698e+01   3.222274e-01
  2.018400e-01   6.315090e+01   3.225555e-01
  2.021390e-01   6.361789e+01   3.247375e-01
  2.024380e-01   6.312371e+01   3.186238e-01
  2.027370e-01   6.340659e+01   3.243399e-01
  2.030350e-01   6.339594e+01   3.212279e-01
  2.033340e-01   6.353193e+01   3.224057e-01
  2.036330e-01   6.322158e+01   3.191422e-01
  2.039320e-01   6.324030e+01   3.200083e-01
  2.042310e-01   6.296734e+01   3.223673e-01
  2.045300e-01   6.280876e+01   3.172888e-01
  2.048290e-01   6.306965e+01   3.190304e-01
  2.051280e-01   6.375852e+01   3.203582e-01
  2.054270e-01   6.317645e+01   3.183511e-01
  2.057260e-01   6.325688e+01   3.219857e-01
  2.060250e-01   6.336893e+01   3.182962e-01
  2.063240e-01   6.325777e+01   3.206019e-01
  2.066230e-01   6.316359e+01   3.189958e-01
  2.069210e-01   6.344050e+01   3.209268e-01
  2.072200e-01   6.329709e+01   3.198781e-01
  2.075190e-01   6.326302e+01   3.173601e-01
  2.078180e-01   6.313382e+01   3.194653e-01
  2.081170e-01   6.309931e+01   3.177527e-01
  2.084160e-01   6.330584e+01   3.203112e-01
  2.087150e-01   6.296775e+01   3.159545e-01
  2.090140e-01   6.274088e+01   3.168489e-01
  2.093130e-01   6.260471e+01   3.163711e-01
  2.096120e-01   6.368598e+01   3.185534e-01
  2.099110e-01   6.269706e+01   3.146160e-01
  2.102100e-01   6.306830e+01   3.171384e-01
  2.105080e-01   6.375806e+01   3.204934e-01
  2.108070e-01   6.288413e+01   3.153484e-01
  2.111060e-01   6.293529e+01   3.146882e-01
  2.114050e-01   6.278831e+01   3.147136e-01
  2.117040e-01   6.265698e+01   3.193503e-01
  2.120030e-01   6.328752e+01   3.269156e-01
  2.123020e-01   6.299009e+01   3.285014e-01
  2.126010e-01   6.298928e+01   3.258536e-01
  2.129000e-01   6.232849e+01   3.273653e-01
  2.131990e-01   6.255618e+01   3.308323e-01
  2.134980e-01   6.289969e+01   3.337523e-01
  2.137970e-01   6.349274e+01   3.328381e-01
  2.140950e-01   6.268793e+01   3.325678e-01
  2.143940e-01   6.222070e+01   3.325694e-01
  2.146930e-01   6.282942e+01   3.345068e-01
  2.149920e-01   6.376338e+01   3.373016e-01
  2.152910e-01   6.303358e+01   3.358413e-01
  2.155900e-01   6.293690e+01   3.384781e-01
  2.158890e-01   6.285316e+01   3.382528e-01
  2.161880e-01   6.270682e+01   3.364050e-01
  2.164870e-01   6.292731e+01   3.382895e-01
  2.167860e-01   6.267364e+01   3.312960e-01
  2.170850e-01   6.256791e+01   3.284416e-01
  2.173840e-01   6.208796e+01   3.240921e-01
  2.176820e-01   6.270118e+01   3.242418e-01
  2.179810e-01   6.263211e+01   3.250733e-01
  2.182800e-01   6.221399e+01   3.197363e-01
  2.185790e-01   6.181221e+01   3.202362e-01
  2.188780e-01   6.270344e+01   3.190571e-01
  2.191770e-01   6.258221e+01   3.208205e-01
  2.194760e-01   6.216316e+01   3.205820e-01
  2.197750e-01   6.262677e+01   3.185886e-01
  2.200740e-01   6.246086e+01   3.161410e-01
  2.203730e-01   6.195821e+01   3.166123e-01
  2.206720e-01   6.298379e+01   3.182705e-01
  2.209710e-01   6.259707e+01   3.194726e-01
  2.212700e-01   6.251909e+01   3.148268e-01
  2.215680e-01   6.252581e+01   3.176519e-01
  2.218670e-01   6.195105e+01   3.119584e-01
  2.221660e-01   6.258947e+01   3.170032e-01
  2.224650e-01   6.205894e+01   3.131416e-01
  2.227640e-01   6.234190e+01   3.135928e-01
  2.230630e-01   6.275560e+01   3.155540e-01
  2.233620e-01   6.216975e+01   3.132902e-01
  2.236610e-01   6.240657e+01   3.138863e-01
  2.239600e-01   6.219077e+01   3.097443e-01
  2.242590e-01   6.203839e+01   3.124379e-01
  2.245580e-01   6.240507e+01   3.124514e-01
  2.248570e-01   6.136828e+01   3.116547e-01
  2.251550e-01   6.203248e+01   3.097291e-01
  2.254540e-01   6.195130e+01   3.097798e-01
  2.257530e-01   6.235472e+01   3.131032e-01
  2.260520e-01   6.234543e+01   3.092477e-01
  2.263510e-01   6.169189e+01   3.086254e-01
  2.266500e-01   6.200564e+01   3.092830e-01
  2.269490e-01   6.230743e+01   3.086531e-01
  2.272480e-01   6.148355e+01   3.091148e-01
  2.275470e-01   6.198626e+01   3.062516e-01
  2.278460e-01   6.230457e+01   3.105346e-01
  2.281450e-01   6.208910e+01   3.072438e-01
  2.284440e-01   6.230546e+01   3.092740e-01
  2.287420e-01   6.178761e+01   3.088647e-01
  2.290410e-01   6.205547e+01   3.034035e-01
  2.293400e-01   6.247720e+01   3.091984e-01
  2.296390e-01   6.234172e+01   3.073744e-01
  2.299380e-01   6.220465e+01   3.075296e-01
  2.302370e-01   6.198137e+01   3.063621e-01
  2.305360e-01   6.184780e+01   3.040903e-01
  2.308350e-01   6.085833e+01   3.059096e-01
  2.311340e-01   6.154654e+01   3.019201e-01
  2.314330e-01   6.226874e+01   3.058495e-01
  2.317320e-01   6.258090e+01   3.077170e-01
  2.320310e-01   6.159922e+01   3.021676e-01
  2.323290e-01   6.165761e+01   3.070394e-01
  2.326280e-01   6.257379e+01   3.038350e-01
  2.329270e-01   6.143771e+01   3.015350e-01
  2.332260e-01   6.156672e+01   3.033985e-01
  2.335250e-01   6.167191e+01   3.029400e-01
  2.338240e-01   6.186850e+01   3.046231e-01
  2.341230e-01   6.185972e+01   3.001132e-01
  2.344220e-01   6.213217e+01   3.038293e-01
  2.347210e-01   6.177758e+01   3.028422e-01
  2.350200e-01   6.172790e+01   3.018922e-01
  2.353190e-01   6.194088e+01   3.027673e-01
  2.356180e-01   6.143912e+01   2.981744e-01
  2.359170e-01   6.116647e+01   3.018148e-01
  2.362150e-01   6.224693e+01   3.024512e-01
  2.365140e-01   6.147240e+01   2.982551e-01
  2.368130e-01   6.191186e+01   3.016361e-01
  2.371120e-01   6.166462e+01   2.996395e-01
  2.374110e-01   6.168873e+01   3.022686e-01
  2.377100e-01   6.178401e+01   2.988958e-01
  2.380090e-01   6.132285e+01   2.991536e-01
  2.383080e-01   6.118141e+01   2.968677e-01
  2.386070e-01   6.137924e+01   2.989454e-01
  2.389060e-01   6.167651e+01   2.993230e-01
  2.392050e-01   6.161825e+01   2.975859e-01
  2.395040e-01   6.083348e+01   2.977280e-01
  2.398020e-01   6.131932e+01   2.968632e-01
  2.401010e-01   6.187802e+01   2.999267e-01
  2.404000e-01   6.168417e+01   2.966202e-01
  2.406990e-01   6.110884e+01   2.969178e-01
  2.409980e-01   6.171237e+01   2.973615e-01
  2.412970e-01   6.130736e+01   2.959361e-01
  2.415960e-01   6.142280e+01   2.971136e-01
  2.418950e-01   6.183469e+01   2.964236e-01
  2.421940e-01   6.155905e+01   2.969919e-01
  2.424930e-01   6.125687e+01   2.971640e-01
  2.427920e-01   6.071843e+01   2.920945e-01
  2.430910e-01   6.136197e+01   2.956217e-01
  2.433890e-01   6.067023e+01   2.929596e-01
  2.436880e-01   6.106144e+01   2.964637e-01
  2.439870e-01   6.090532e+01   2.925437e-01
  2.442860e-01   6.140929e+01   2.932074e-01
  2.445850e-01   6.142274e+01   2.949916e-01
  2.448840e-01   6.096240e+01   2.934448e-01
  2.451830e-01   6.083715e+01   2.946878e-01
  2.454820e-01   6.073218e+01   2.909411e-01
  2.457810e-01   6.066503e+01   2.919660e-01
  2.460800e-01   6.099348e+01   2.930821e-01
  2.463790e-01   6.087424e+01   2.918193e-01
  2.466780e-01   6.100156e+01   2.925575e-01
  2.469770e-01   6.061098e+01   2.907579e-01
  2.472750e-01   6.122553e+01   2.929854e-01
  2.475740e-01   6.092114e+01   2.932360e-01
  2.478730e-01   6.112441e+01   2.890180e-01
  2.481720e-01   6.078812e+01   2.911824e-01
  2.484710e-01   6.071459e+01   2.891991e-01
  2.487700e-01   6.068495e+01   2.922311e-01
  2.490690e-01   6.106230e+01   2.920538e-01
  2.493680e-01   6.066271e+01   2.881327e-01
  2.496670e-01   6.156933e+01   2.942434e-01
  2.499660e-01   6.075591e+01   2.892975e-01
  2.502650e-01   6.043973e+01   2.898130e-01
  2.505640e-01   6.084446e+01   2.878360e-01
  2.508620e-01   6.117464e+01   2.899760e-01
  2.511610e-01   6.068235e+01   2.911438e-01
  2.514600e-01   6.070760e+01   2.880309e-01
  2.517590e-01   6.070051e+01   2.878062e-01
  2.520580e-01   6.124623e+01   2.896200e-01
  2.523570e-01   6.093075e+01   2.891874e-01
  2.526560e-01   6.106705e+01   2.903547e-01
  2.529550e-01   6.103979e+01   2.869579e-01
  2.532540e-01   6.065522e+01   2.859505e-01
  2.535530e-01   6.073446e+01   2.859335e-01
  2.538520e-01   6.059241e+01   2.869294e-01
  2.541510e-01   6.034567e+01   2.848142e-01
  2.544490e-01   6.062045e+01   2.862769e-01
  2.547480e-01   6.044182e+01   2.861618e-01
  2.550470e-01   6.099160e+01   2.857259e-01
  2.553460e-01   6.099561e+01   2.861406e-01
  2.556450e-01   6.096689e+01   2.837665e-01
  2.559440e-01   6.090462e+01   2.865378e-01
  2.562430e-01   6.066190e+01   2.873004e-01
  2.565420e-01   6.002722e+01   2.832576e-01
  2.568410e-01   6.066001e+01   2.839451e-01
  2.571400e-01   6.041648e+01   2.837737e-01
  2.574390e-01   6.068275e+01   2.865264e-01
  2.577380e-01   5.985147e+01   2.835448e-01
  2.580360e-01   5.997478e+01   2.818421e-01
  2.583350e-01   6.062691e+01   2.858838e-01
  2.586340e-01   6.053762e+01   2.825685e-01
  2.589330e-01   6.043164e+01   2.851183e-01
  2.592320e-01   6.075393e+01   2.830729e-01
  2.595310e-01   6.047264e+01   2.834067e-01
  2.598300e-01   6.023234e+01   2.847491e-01
  2.601290e-01   6.060143e+01   2.812502e-01
  2.604280e-01   6.049235e+01   2.844534e-01
  2.607270e-01   6.097511e+01   2.818244e-01
  2.610260e-01   6.041701e+01   2.830776e-01
  2.613250e-01   6.050447e+01   2.838802e-01
  2.616240e-01   6.069120e+01   2.834212e-01
  2.619220e-01   6.060126e+01   2.833103e-01
  2.622210e-01   6.042965e+01   2.800792e-01
  2.625200e-01   6.020504e+01   2.813013e-01
  2.628190e-01   5.997092e+01   2.804616e-01
  2.631180e-01   6.012412e+01   2.790831e-01
  2.634170e-01   6.013102e+01   2.827043e-01
  2.637160e-01   6.033139e+01   2.795638e-01
  2.640150e-01   6.046896e+01   2.826054e-01
  2.643140e-01   6.015363e+01   2.787700e-01
  2.646130e-01   6.049073e+01   2.799327e-01
  2.649120e-01   6.019752e+01   2.822662e-01
  2.652110e-01   6.022686e+01   2.791304e-01
  2.655090e-01   5.977646e+01   2.788486e-01
  2.658080e-01   6.056940e+01   2.790654e-01
  2.661070e-01   6.030129e+01   2.796856e-01
  2.664060e-01   6.026032e+01   2.793034e-01
  2.667050e-01   6.025459e+01   2.795773e-01
  2.670040e-01   6.023811e+01   2.793476e-01
  2.673030e-01   6.055015e+01   2.792109e-01
  2.676020e-01   6.010181e+01   2.782700e-01
  2.679010e-01   6.007377e+01   2.781104e-01
  2.682000e-01   6.020384e+01   2.772811e-01
  2.684990e-01   6.002261e+01   2.778974e-01
  2.687980e-01   5.966982e+01   2.767033e-01
  2.690960e-01   6.010396e+01   2.788454e-01
  2.693950e-01   6.037616e+01   2.765594e-01
  2.696940e-01   6.023858e+01   2.766150e-01
  2.699930e-01   6.011874e+01   2.773661e-01
  2.702920e-01   6.027791e+01   2.774516e-01
  2.705910e-01   5.993879e+01   2.771382e-01
  2.708900e-01   6.000706e+01   2.751604e-01
  2.711890e-01   6.004356e+01   2.770989e-01
  2.714880e-01   6.058150e+01   2.773081e-01
  2.717870e-01   5.941887e+01   2.750962e-01
  2.720860e-01   6.005786e+01   2.755528e-01
  2.723850e-01   5.958184e+01   2.738187e-01
  2.726840e-01   6.023770e+01   2.764273e-01
  2.729820e-01   6.013800e+01   2.760134e-01
  2.732810e-01   5.988637e+01   2.745176e-01
  2.735800e-01   6.019615e+01   2.751352e-01
  2.738790e-01   6.023651e+01   2.757780e-01
  2.741780e-01   5.968828e+01   2.749795e-01
  2.744770e-01   5.986531e+01   2.728404e-01
  2.747760e-01   5.957618e+01   2.735328e-01
  2.750750e-01   6.022373e+01   2.781734e-01
  2.753740e-01   5.999789e+01   2.820940e-01
  2.756730e-01   5.962905e+01   2.827164e-01
  2.759720e-01   5.965713e+01   2.814893e-01
  2.762710e-01   5.961980e+01   2.854387e-01
  2.765690e-01   6.021718e+01   2.861424e-01
  2.768680e-01   5.953656e+01   2.872177e-01
  2.771670e-01   5.969871e+01   2.852157e-01
  2.774660e-01   5.988992e+01   2.864989e-01
  2.777650e-01   5.989828e+01   2.900074e-01
  2.780640e-01   5.994597e+01   2.887328e-01
  2.783630e-01   5.963184e+01   2.883998e-01
  2.786620e-01   5.971294e+01   2.903137e-01
  2.789610e-01   5.952729e+01   2.899702e-01
  2.792600e-01   6.030128e+01   2.947247e-01
  2.795590e-01   6.025727e+01   2.888451e-01
  2.798580e-01   6.042740e+01   2.938046e-01
  2.801560e-01   5.993919e+01   2.921743e-01
  2.804550e-01   6.014484e+01   2.935607e-01
  2.807540e-01   6.006763e+01   2.947148e-01
  2.810530e-01   5.984915e+01   2.914067e-01
  2.813520e-01   5.963281e+01   2.947752e-01
  2.816510e-01   5.967801e+01   2.938698e-01
  2.819500e-01   5.957744e+01   2.937345e-01
  2.822490e-01   5.967157e+01   2.939665e-01
  2.825480e-01   6.037152e+01   2.952338e-01
  2.828470e-01   5.980204e+01   2.972615e-01
  2.831460e-01   5.967471e+01   2.954483e-01
  2.834450e-01   5.951738e+01   2.934741e-01
  2.837430e-01   5.950424e+01   2.951402e-01
  2.840420e-01   6.023157e+01   2.985605e-01
  2.843410e-01   6.022334e+01   3.050544e-01
  2.846400e-01   5.999191e+01   3.066044e-01
  2.849390e-01   5.984210e+01   3.141285e-01
  2.852380e-01   5.941955e+01   3.159229e-01
  2.855370e-01   5.937528e+01   3.189363e-01
  2.858360e-01   5.955141e+01   3.214537e-01
  2.861350e-01   5.959068e+01   3.243994e-01
  2.864340e-01   5.913188e+01   3.279290e-01
  2.867330e-01   5.922123e+01   3.272341e-01
  2.870320e-01   5.924725e+01   3.329233e-01
  2.873310e-01   5.936076e+01   3.301541e-01
  2.876290e-01   5.981433e+01   3.366844e-01
  2.879280e-01   5.863369e+01   3.363924e-01
  2.882270e-01   5.904326e+01   3.338389e-01
  2.885260e-01   5.952522e+01   3.392866e-01
  2.888250e-01   5.900696e+01   3.369461e-01
  2.891240e-01   5.868926e+01   3.411071e-01
  2.894230e-01   5.959863e+01   3.468438e-01
  2.897220e-01   5.908392e+01   3.371658e-01
  2.900210e-01   5.868447e+01   3.449105e-01
  2.903200e-01   5.886618e+01   3.434255e-01
  2.906190e-01   5.916192e+01   3.479932e-01
  2.909180e-01   5.875936e+01   3.477494e-01
  2.912160e-01   5.839610e+01   3.429610e-01
  2.915150e-01   5.924860e+01   3.568481e-01
  2.918140e-01   5.863997e+01   3.468303e-01
  2.921130e-01   5.856698e+01   3.498547e-01
  2.924120e-01   5.876535e+01   3.529912e-01
  2.927110e-01   5.927697e+01   3.535350e-01
  2.930100e-01   5.868948e+01   3.609491e-01
  2.933090e-01   5.936466e+01   3.571974e-01
  2.936080e-01   5.910036e+01   3.539959e-01
  2.939070e-01   5.901923e+01   3.594393e-01
  2.942060e-01   5.884045e+01   3.595192e-01
  2.945050e-01   5.900500e+01   3.675700e-01
  2.948030e-01   5.943738e+01   3.592579e-01
  2.951020e-01   5.874816e+01   3.626222e-01
  2.954010e-01   5.907466e+01   3.653621e-01
  2.957000e-01   5.926602e+01   3.677149e-01
  2.959990e-01   5.869322e+01   3.654930e-01
  2.962980e-01   5.895613e+01   3.669737e-01
  2.965970e-01   5.880180e+01   3.700862e-01
  2.968960e-01   5.874343e+01   3.696749e-01
  2.971950e-01   5.928220e+01   3.697778e-01
  2.974940e-01   5.905766e+01   3.677340e-01
  2.977930e-01   5.882766e+01   3.703958e-01
  2.980920e-01   5.870648e+01   3.702424e-01
  2.983900e-01   5.888806e+01   3.738265e-01
  2.986890e-01   5.848092e+01   3.683952e-01
  2.989880e-01   5.893988e+01   3.737566e-01
  2.992870e-01   5.890808e+01   3.745957e-01
  2.995860e-01   5.810171e+01   3.741496e-01
  2.998850e-01   5.946072e+01   3.763487e-01
  3.001840e-01   5.841223e+01   3.753872e-01
  3.004830e-01   5.889913e+01   3.818505e-01
  3.007820e-01   5.874230e+01   3.798532e-01
  3.010810e-01   5.927109e+01   3.788625e-01
  3.013800e-01   5.900604e+01   3.837066e-01
  3.016790e-01   5.851511e+01   3.811028e-01
  3.019780e-01   5.858661e+01   3.833533e-01
  3.022760e-01   5.892294e+01   3.862491e-01
  3.025750e-01   5.846142e+01   3.826898e-01
  3.028740e-01   5.871422e+01   3.889639e-01
  3.031730e-01   5.821572e+01   3.854754e-01
  3.034720e-01   5.904606e+01   3.897960e-01
  3.037710e-01   5.924851e+01   3.901984e-01
  3.040700e-01   5.851761e+01   3.896415e-01
  3.043690e-01   5.868224e+01   3.948198e-01
  3.046680e-01   5.828093e+01   3.920932e-01
  3.049670e-01   5.892454e+01   3.907260e-01
  3.052660e-01   5.893760e+01   3.976375e-01
  3.055650e-01   5.845595e+01   3.946125e-01
  3.058630e-01   5.890821e+01   4.015453e-01
  3.061620e-01   5.873728e+01   3.936253e-01
  3.064610e-01   5.826648e+01   3.970603e-01
  3.067600e-01   5.825238e+01   4.031138e-01
  3.070590e-01   5.873188e+01   3.986429e-01
  3.073580e-01   5.824401e+01   4.030848e-01
  3.076570e-01   5.869633e+01   3.973868e-01
  3.079560e-01   5.919834e+01   4.054776e-01
  3.082550e-01   5.854845e+01   4.032457e-01
  3.085540e-01   5.866504e+01   4.033510e-01
  3.088530e-01   5.857488e+01   4.081601e-01
  3.091520e-01   5.835842e+01   4.014136e-01
  3.094500e-01   5.813010e+01   4.093872e-01
  3.097490e-01   5.860891e+01   4.092027e-01
  3.100480e-01   5.877812e+01   4.067325e-01
  3.103470e-01   5.876559e+01   4.180407e-01
  3.106460e-01   5.857573e+01   4.051283e-01
  3.109450e-01   5.911871e+01   4.189656e-01
  3.112440e-01   5.882693e+01   4.108951e-01
  3.115430e-01   5.810443e+01   4.137354e-01
  3.118420e-01   5.796016e+01   4.178021e-01
  3.121410e-01   5.790792e+01   4.111186e-01
  3.124400e-01   5.902819e+01   4.226446e-01
  3.127390e-01   5.840233e+01   4.144720e-01
  3.130380e-01   5.849667e+01   4.237999e-01
  3.133360e-01   5.933305e+01   4.244142e-01
  3.136350e-01   5.762708e+01   4.175985e-01
  3.139340e-01   5.917705e+01   4.294058e-01
  3.142330e-01   5.853508e+01   4.205393e-01
  3.145320e-01   5.904113e+01   4.328524e-01
  3.148310e-01   5.883020e+01   4.270915e-01
  3.151300e-01   5.863177e+01   4.263706e-01
  3.154290e-01   5.874283e+01   4.317576e-01
  3.157280e-01   5.810256e+01   4.265450e-01
  3.160270e-01   5.809464e+01   4.348761e-01
  3.163260e-01   5.806812e+01   4.264185e-01
  3.166250e-01   5.843319e+01   4.361415e-01
  3.169230e-01   5.838731e+01   4.333674e-01
  3.172220e-01   5.774694e+01   4.358291e-01
  3.175210e-01   5.785355e+01   4.358524e-01
  3.178200e-01   5.830143e+01   4.345290e-01
  3.181190e-01   5.770793e+01   4.403005e-01
  3.184180e-01   5.767787e+01   4.355684e-01
  3.187170e-01   5.830461e+01   4.457492e-01
  3.190160e-01   5.854703e+01   4.454726e-01
  3.193150e-01   5.872387e+01   4.395002e-01
  3.196140e-01   5.850360e+01   4.501742e-01
  3.199130e-01   5.902215e+01   4.456819e-01
  3.202120e-01   5.740448e+01   4.467443e-01
  3.205100e-01   5.756334e+01   4.461337e-01
  3.208090e-01   5.757874e+01   4.429658e-01
  3.211080e-01   5.830834e+01   4.527514e-01
  3.214070e-01   5.782361e+01   4.431091e-01
  3.217060e-01   5.789137e+01   4.507110e-01
  3.220050e-01   5.883614e+01   4.514518e-01
  3.223040e-01   5.835716e+01   4.475658e-01
  3.226030e-01   5.852348e+01   4.596053e-01
  3.229020e-01   5.883742e+01   4.453803e-01
  3.232010e-01   5.759170e+01   4.529167e-01
  3.235000e-01   5.835311e+01   4.508351e-01
  3.237990e-01   5.828531e+01   4.539294e-01
  3.240970e-01   5.804505e+01   4.599224e-01
  3.243960e-01   5.782069e+01   4.496024e-01
  3.246950e-01   5.756306e+01   4.597841e-01
  3.249940e-01   5.775174e+01   4.526938e-01
  3.252930e-01   5.814060e+01   4.616369e-01
  3.255920e-01   5.852422e+01   4.658739e-01
  3.258910e-01   5.862813e+01   4.617820e-01
  3.261900e-01   5.788123e+01   4.660572e-01
  3.264890e-01   5.819558e+01   4.618552e-01
  3.267880e-01   5.731006e+01   4.619226e-01
  3.270870e-01   5.822345e+01   4.735806e-01
  3.273860e-01   5.854152e+01   4.691737e-01
  3.276850e-01   5.818493e+01   4.734239e-01
  3.279830e-01   5.804119e+01   4.657775e-01
  3.282820e-01   5.786900e+01   4.745593e-01
  3.285810e-01   5.778259e+01   4.722654e-01
  3.288800e-01   5.904293e+01   4.808349e-01
  3.291790e-01   5.811944e+01   4.731574e-01
  3.294780e-01   5.792052e+01   4.797317e-01
  3.297770e-01   5.876026e+01   4.857547e-01
  3.300760e-01   5.778636e+01   4.766787e-01
  3.303750e-01   5.797832e+01   4.850935e-01
  3.306740e-01   5.770781e+01   4.773481e-01
  3.309730e-01   5.755918e+01   4.854248e-01
  3.312720e-01   5.822440e+01   4.919630e-01
  3.315700e-01   5.865180e+01   4.847919e-01
  3.318690e-01   5.794362e+01   4.945947e-01
  3.321680e-01   5.775666e+01   4.826144e-01
  3.324670e-01   5.853423e+01   4.982223e-01
  3.327660e-01   5.850595e+01   4.953332e-01
  3.330650e-01   5.801392e+01   4.937937e-01
  3.333640e-01   5.740846e+01   4.990342e-01
  3.336630e-01   5.808133e+01   4.902818e-01
  3.339620e-01   5.831142e+01   5.058524e-01
  3.342610e-01   5.810236e+01   4.980588e-01
  3.345600e-01   5.813496e+01   5.033377e-01
  3.348590e-01   5.757550e+01   5.097972e-01
  3.351570e-01   5.807623e+01   4.962693e-01
  3.354560e-01   5.828830e+01   5.166558e-01
  3.357550e-01   5.812569e+01   4.992872e-01
  3.360540e-01   5.747241e+01   5.111739e-01
  3.363530e-01   5.820784e+01   5.207309e-01
  3.366520e-01   5.835092e+01   5.060237e-01
  3.369510e-01   5.804430e+01   5.265236e-01
  3.372500e-01   5.810445e+01   5.032056e-01
  3.375490e-01   5.758680e+01   5.218156e-01
  3.378480e-01   5.861772e+01   5.238530e-01
  3.381470e-01   5.745317e+01   5.173442e-01
  3.384460e-01   5.722676e+01   5.302185e-01
  3.387450e-01   5.812952e+01   5.128565e-01
  3.390430e-01   5.732387e+01   5.279327e-01
  3.393420e-01   5.838151e+01   5.300624e-01
  3.396410e-01   5.788874e+01   5.284935e-01
  3.399400e-01   5.845285e+01   5.466227e-01
  3.402390e-01   5.727815e+01   5.152880e-01
  3.405380e-01   5.844971e+01   5.436771e-01
  3.408370e-01   5.782610e+01   5.329877e-01
  3.411360e-01   5.832318e+01   5.387837e-01
  3.414350e-01   5.776788e+01   5.434105e-01
  3.417340e-01   5.771836e+01   5.352789e-01
  3.420330e-01   5.724618e+01   5.491762e-01
  3.423320e-01   5.696937e+01   5.324938e-01
  3.426300e-01   5.806436e+01   5.523180e-01
  3.429290e-01   5.818889e+01   5.506205e-01
  3.432280e-01   5.825453e+01   5.486684e-01
  3.435270e-01   5.752018e+01   5.640047e-01
  3.438260e-01   5.806589e+01   5.440756e-01
  3.441250e-01   5.683335e+01   5.573772e-01
  3.444240e-01   5.697418e+01   5.501735e-01
  3.447230e-01   5.707005e+01   5.553359e-01
  3.450220e-01   5.705001e+01   5.666878e-01
  3.453210e-01   5.788798e+01   5.545680e-01
  3.456200e-01   5.728490e+01   5.729922e-01
  3.459190e-01   5.792661e+01   5.627126e-01
  3.462170e-01   5.771165e+01   5.725261e-01
  3.465160e-01   5.736332e+01   5.699405e-01
  3.468150e-01   5.815752e+01   5.730152e-01
  3.471140e-01   5.795968e+01   5.871311e-01
  3.474130e-01   5.743841e+01   5.686136e-01
  3.477120e-01   5.744224e+01   5.845044e-01
  3.480110e-01   5.745622e+01   5.782458e-01
  3.483100e-01   5.719715e+01   5.787241e-01
  3.486090e-01   5.788015e+01   5.971471e-01
  3.489080e-01   5.778856e+01   5.817084e-01
  3.492070e-01   5.737087e+01   5.954847e-01
  3.495060e-01   5.813216e+01   5.880041e-01
  3.498040e-01   5.740394e+01   5.966320e-01
  3.501030e-01   5.800339e+01   6.007248e-01
  3.504020e-01   5.714349e+01   5.952770e-01
  3.507010e-01   5.802731e+01   6.141230e-01
  3.510000e-01   5.659399e+01   5.876110e-01
  3.512990e-01   5.741636e+01   6.108815e-01
  3.515980e-01   5.796125e+01   6.055067e-01
  3.518970e-01   5.828788e+01   6.208573e-01
  3.521960e-01   5.829159e+01   6.297471e-01
  3.524950e-01   5.793827e+01   6.043768e-01
  3.527940e-01   5.714620e+01   6.269212e-01
  3.530930e-01   5.696216e+01   6.095086e-01
  3.533920e-01   5.815893e+01   6.313051e-01
  3.536900e-01   5.711317e+01   6.278826e-01
  3.539890e-01   5.808553e+01   6.297667e-01
  3.542880e-01   5.694818e+01   6.387392e-01
  3.545870e-01   5.762657e+01   6.173252e-01
  3.548860e-01   5.751962e+01   6.383194e-01
  3.551850e-01   5.688381e+01   6.232181e-01
  3.554840e-01   5.729295e+01   6.370604e-01
  3.557830e-01   5.735421e+01   6.398017e-01
  3.560820e-01   5.722657e+01   6.173413e-01
  3.563810e-01   5.797050e+01   6.420197e-01
  3.566800e-01   5.699124e+01   6.215665e-01
  3.569790e-01   5.752728e+01   6.444243e-01
  3.572770e-01   5.671884e+01   6.386625e-01
  3.575760e-01   5.775884e+01   6.180332e-01
  3.578750e-01   5.673291e+01   6.525336e-01
  3.581740e-01   5.769294e+01   6.287709e-01
  3.584730e-01   5.731082e+01   6.558487e-01
  3.587720e-01   5.747232e+01   6.453491e-01
  3.590710e-01   5.785934e+01   6.462815e-01
  3.593700e-01   5.742535e+01   6.685507e-01
  3.596690e-01   5.711155e+01   6.384467e-01
  3.599680e-01   5.640435e+01   6.639483e-01
  3.602670e-01   5.690359e+01   6.496589e-01
  3.605660e-01   5.795462e+01   6.716245e-01
  3.608640e-01   5.642929e+01   6.797229e-01
  3.611630e-01   5.792527e+01   6.529097e-01
  3.614620e-01   5.768609e+01   6.917573e-01
  3.617610e-01   5.644826e+01   6.587845e-01
  3.620600e-01   5.706112e+01   6.850021e-01
  3.623590e-01   5.794697e+01   6.873169e-01
  3.626580e-01   5.675672e+01   6.802214e-01
  3.629570e-01   5.761732e+01   7.038025e-01
  3.632560e-01   5.866329e+01   6.799285e-01
  3.635550e-01   5.777045e+01   7.162237e-01
  3.638540e-01   5.785496e+01   6.989272e-01
  3.641530e-01   5.896553e+01   7.103765e-01
  3.644510e-01   5.757895e+01   7.324356e-01
  3.647500e-01   5.777655e+01   6.892829e-01
  3.650490e-01   5.805694e+01   7.336647e-01
  3.653480e-01   5.699672e+01   7.097472e-01
  3.656470e-01   5.773586e+01   7.228286e-01
  3.659460e-01   5.818053e+01   7.473798e-01
  3.662450e-01   5.803357e+01   7.145063e-01
  3.665440e-01   5.741446e+01   7.600066e-01
  3.668430e-01   5.802834e+01   7.229297e-01
  3.671420e-01   5.826918e+01   7.556600e-01
  3.674410e-01   5.651116e+01   7.347171e-01
  3.677400e-01   5.831489e+01   7.599039e-01
  3.680390e-01   5.854628e+01   7.909493e-01
  3.683370e-01   5.626290e+01   7.258068e-01
  3.686360e-01   5.743008e+01   7.746688e-01
  3.689350e-01   5.741090e+01   7.579698e-01
  3.692340e-01   5.667702e+01   7.738604e-01
  3.695330e-01   5.739729e+01   8.062563e-01
  3.698320e-01   5.662221e+01   7.468415e-01
  3.701310e-01   5.765191e+01   8.104728e-01
  3.704300e-01   5.716416e+01   7.686383e-01
  3.707290e-01   5.786376e+01   8.144173e-01
  3.710280e-01   5.628740e+01   7.984229e-01
  3.713270e-01   5.702632e+01   7.918795e-01
  3.716260e-01   5.614705e+01   8.331120e-01
  3.719240e-01   5.777796e+01   7.902194e-01
  3.722230e-01   5.802205e+01   8.496898e-01
  3.725220e-01   5.762227e+01   8.176869e-01
  3.728210e-01   5.739511e+01   8.341820e-01
  3.731200e-01   5.627779e+01   8.750779e-01
  3.734190e-01   5.764645e+01   8.080043e-01
  3.737180e-01   5.597037e+01   8.695623e-01
  3.740170e-01   5.690801e+01   8.253607e-01
  3.743160e-01   5.846730e+01   8.951640e-01
  3.746150e-01   5.641619e+01   8.730186e-01
  3.749140e-01   5.757673e+01   8.606973e-01
  3.752130e-01   5.577997e+01   9.078619e-01
  3.755110e-01   5.828672e+01   8.630572e-01
  3.758100e-01   5.858744e+01   9.304283e-01
  3.761090e-01   5.776953e+01   8.963252e-01
  3.764080e-01   5.744417e+01   9.177276e-01
  3.767070e-01   5.839134e+01   9.674284e-01
  3.770060e-01   5.703763e+01   8.778137e-01
  3.773050e-01   5.876220e+01   9.788264e-01
  3.776040e-01   5.563837e+01   9.102716e-01
  3.779030e-01   5.810727e+01   9.610089e-01
  3.782020e-01   5.742649e+01   1.031910e+00
  3.785010e-01   5.708430e+01   9.043926e-01
  3.788000e-01   5.622627e+01   1.016100e+00
  3.790990e-01   5.674042e+01   9.417578e-01
  3.793970e-01   5.659632e+01   1.009683e+00
  3.796960e-01   5.629435e+01   1.002225e+00
  3.799950e-01   5.699833e+01   9.899662e-01
  3.802940e-01   5.633665e+01   1.094173e+00
  3.805930e-01   5.695057e+01   9.594928e-01
  3.808920e-01   5.820191e+01   1.118441e+00
  3.811910e-01   5.591410e+01   1.013276e+00
  3.814900e-01   5.739120e+01   1.080356e+00
  3.817890e-01   5.572200e+01   1.162390e+00
  3.820880e-01   5.644271e+01   9.942090e-01
  3.823870e-01   5.713343e+01   1.184637e+00
  3.826860e-01   5.721325e+01   1.040241e+00
  3.829840e-01   5.778833e+01   1.215318e+00
  3.832830e-01   5.863177e+01   1.170064e+00
  3.835820e-01   5.778622e+01   1.133935e+00
  3.838810e-01   5.585037e+01   1.246362e+00
  3.841800e-01   5.658824e+01   1.109147e+00
  3.844790e-01   5.829302e+01   1.282793e+00
  3.847780e-01   5.387915e+01   1.143006e+00
  3.850770e-01   5.737087e+01   1.282211e+00
  3.853760e-01   5.830567e+01   1.378882e+00
  3.856750e-01   5.632820e+01   1.168695e+00
  3.859740e-01   5.832780e+01   1.403555e+00
  3.862730e-01   5.729670e+01   1.262397e+00
  3.865710e-01   5.613248e+01   1.376888e+00
  3.868700e-01   5.873684e+01   1.434313e+00
  3.871690e-01   5.565522e+01   1.313632e+00
  3.874680e-01   5.891958e+01   1.556455e+00
  3.877670e-01   5.799063e+01   1.363448e+00
  3.880660e-01   5.742818e+01   1.571165e+00
  3.883650e-01   5.600704e+01   1.470310e+00
  3.886640e-01   5.703463e+01   1.548277e+00
  3.889630e-01   6.037380e+01   1.733477e+00
  3.892620e-01   5.694162e+01   1.513741e+00
  3.895610e-01   5.941983e+01   1.766852e+00
  3.898600e-01   5.464998e+01   1.649259e+00
  3.901580e-01   5.663234e+01   1.749379e+00
  3.904570e-01   5.944234e+01   2.003801e+00
  3.907560e-01   5.763355e+01   1.740092e+00
  3.910550e-01   5.463892e+01   1.956387e+00
  3.913540e-01   5.828152e+01   2.020548e+00
  3.916530e-01   5.526937e+01   1.967642e+00
  3.919520e-01   5.544012e+01   2.559987e+00
  3.922510e-01   5.442877e+01   1.952621e+00
  3.925500e-01   6.001875e+01   2.750955e+00
  3.928490e-01   5.610997e+01   2.428116e+00
  3.931480e-01   6.153183e+01   2.785415e+00
  3.934470e-01   0.000000e+00   0.000000e+00
  3.937460e-01   5.699260e+01   2.680706e+00
creator: radaver
creator-version: 3725
header-file: /nas_data/SAXS_data/20151104Workshop/header/JH1_0081.txt
image-file: /nas_data/Pilatus1M/20151104_Workshop/JH1_0081.tif
angular-axis-file: /nas_data/SAXS_data/20151104Workshop/q20151029.dat
beamstop-mask-file: /nas_data/SAXS_data/20151104Workshop/fit2d20151031.msk
detector-response-file: none
beam-center-x: 949.7700
beam-center-y: 918.8000
unit-time: 1.0000
channel-first: 10
channel-last: 1315
Exposure time [s]: 1.094000
Transmitted Beam: 0.483294
Incident Beam: 0.483294
Code: JH1
Concentration [mg/ml]: 1
Run Number: 0081
