# Supplementary material for: SAXS analysis of a soluble cytosolic NgBR construct including extracellular and transmembrane domains
Source: PLoS One. 2018 Jan 18;13(1):e0191371. doi: 10.1371/journal.pone.0191371 (PMC5773207; doi:10.1371/journal.pone.0191371)
Supplement: S1 File — (ZIP) [file pone.0191371.s001.zip › JH1_0082.dat]

Sample:   c= 1.0000 mg/ml  Code: JH1
  3.656810e-03   2.273644e+04   4.147866e+01
  3.955720e-03   2.198909e+04   2.801555e+01
  4.254640e-03   1.905285e+04   2.336908e+01
  4.553560e-03   1.543320e+04   2.027834e+01
  4.852480e-03   1.250543e+04   1.708993e+01
  5.151400e-03   1.051377e+04   1.548010e+01
  5.450320e-03   8.710713e+03   1.338340e+01
  5.749240e-03   7.416586e+03   1.196527e+01
  6.048150e-03   6.351433e+03   1.085349e+01
  6.347070e-03   5.486201e+03   9.583634e+00
  6.645990e-03   4.803755e+03   8.928357e+00
  6.944910e-03   4.224157e+03   8.060296e+00
  7.243830e-03   3.773233e+03   7.381671e+00
  7.542750e-03   3.353869e+03   6.932975e+00
  7.841670e-03   3.029546e+03   6.222881e+00
  8.140580e-03   2.734336e+03   5.993468e+00
  8.439500e-03   2.497447e+03   5.520975e+00
  8.738420e-03   2.287419e+03   5.233327e+00
  9.037340e-03   2.108691e+03   4.858438e+00
  9.336260e-03   1.942291e+03   4.582175e+00
  9.635180e-03   1.789609e+03   4.385876e+00
  9.934100e-03   1.650504e+03   4.075332e+00
  1.023300e-02   1.511044e+03   3.996186e+00
  1.053190e-02   1.412898e+03   3.919353e+00
  1.083090e-02   1.291119e+03   3.746640e+00
  1.112980e-02   1.192774e+03   3.570475e+00
  1.142870e-02   1.110804e+03   3.426303e+00
  1.172760e-02   1.026818e+03   3.285066e+00
  1.202650e-02   9.532822e+02   3.156494e+00
  1.232540e-02   8.864416e+02   3.027144e+00
  1.262440e-02   8.207869e+02   2.858722e+00
  1.292330e-02   7.681723e+02   2.722920e+00
  1.322220e-02   7.116317e+02   2.620796e+00
  1.352110e-02   6.599232e+02   2.498419e+00
  1.382000e-02   6.152315e+02   2.388569e+00
  1.411900e-02   5.733333e+02   2.294582e+00
  1.441790e-02   5.359668e+02   2.202568e+00
  1.471680e-02   5.042405e+02   2.126235e+00
  1.501570e-02   4.695962e+02   2.009484e+00
  1.531460e-02   4.422469e+02   1.941286e+00
  1.561350e-02   4.152094e+02   1.848005e+00
  1.591250e-02   3.897621e+02   1.806255e+00
  1.621140e-02   3.702523e+02   1.730113e+00
  1.651030e-02   3.507759e+02   1.666286e+00
  1.680920e-02   3.309243e+02   1.618449e+00
  1.710810e-02   3.124989e+02   1.576047e+00
  1.740710e-02   2.970071e+02   1.514377e+00
  1.770600e-02   2.828794e+02   1.463067e+00
  1.800490e-02   2.687423e+02   1.414766e+00
  1.830380e-02   2.563114e+02   1.392668e+00
  1.860270e-02   2.458348e+02   1.337422e+00
  1.890170e-02   2.340768e+02   1.305047e+00
  1.920060e-02   2.227999e+02   1.261154e+00
  1.949950e-02   2.150695e+02   1.253352e+00
  1.979840e-02   2.051545e+02   1.201152e+00
  2.009730e-02   1.952645e+02   1.158988e+00
  2.039620e-02   1.900607e+02   1.141367e+00
  2.069520e-02   1.818603e+02   1.110454e+00
  2.099410e-02   1.756727e+02   1.099308e+00
  2.129300e-02   1.708851e+02   1.055812e+00
  2.159190e-02   1.637179e+02   1.069048e+00
  2.189080e-02   1.579482e+02   1.055902e+00
  2.218980e-02   1.521300e+02   1.054123e+00
  2.248870e-02   1.476939e+02   1.057170e+00
  2.278760e-02   1.439002e+02   1.033223e+00
  2.308650e-02   1.409128e+02   1.053909e+00
  2.338540e-02   1.366623e+02   1.035737e+00
  2.368430e-02   1.322949e+02   1.000541e+00
  2.398330e-02   1.284975e+02   1.008514e+00
  2.428220e-02   1.247354e+02   9.715349e-01
  2.458110e-02   1.221239e+02   9.936330e-01
  2.488000e-02   1.200620e+02   9.589319e-01
  2.517890e-02   1.158762e+02   9.308301e-01
  2.547790e-02   1.151054e+02   9.408359e-01
  2.577680e-02   1.128173e+02   9.239561e-01
  2.607570e-02   1.115987e+02   9.263938e-01
  2.637460e-02   1.073312e+02   9.012109e-01
  2.667350e-02   1.053706e+02   8.705934e-01
  2.697250e-02   1.043511e+02   8.396592e-01
  2.727140e-02   1.033204e+02   8.044946e-01
  2.757030e-02   1.014577e+02   7.985328e-01
  2.786920e-02   1.000240e+02   7.838090e-01
  2.816810e-02   9.881793e+01   7.667219e-01
  2.846700e-02   9.736205e+01   7.516568e-01
  2.876600e-02   9.531888e+01   7.347673e-01
  2.906490e-02   9.402982e+01   7.319768e-01
  2.936380e-02   9.325221e+01   7.235160e-01
  2.966270e-02   9.239224e+01   7.148884e-01
  2.996160e-02   9.092121e+01   7.102136e-01
  3.026060e-02   9.058973e+01   6.977530e-01
  3.055950e-02   8.929344e+01   6.917608e-01
  3.085840e-02   8.769605e+01   6.826507e-01
  3.115730e-02   8.662596e+01   6.756322e-01
  3.145620e-02   8.718657e+01   6.713018e-01
  3.175510e-02   8.678210e+01   6.715803e-01
  3.205410e-02   8.601874e+01   6.649763e-01
  3.235300e-02   8.458381e+01   6.567351e-01
  3.265190e-02   8.367005e+01   6.411922e-01
  3.295080e-02   8.402422e+01   6.467613e-01
  3.324970e-02   8.174310e+01   6.370839e-01
  3.354870e-02   8.255602e+01   6.385700e-01
  3.384760e-02   8.198290e+01   6.290022e-01
  3.414650e-02   8.160648e+01   6.275565e-01
  3.444540e-02   8.035540e+01   6.141700e-01
  3.474430e-02   8.107358e+01   6.223370e-01
  3.504330e-02   8.009247e+01   6.108947e-01
  3.534220e-02   7.941208e+01   6.090449e-01
  3.564110e-02   7.851755e+01   6.048587e-01
  3.594000e-02   7.792098e+01   5.910232e-01
  3.623890e-02   7.785446e+01   6.008212e-01
  3.653780e-02   7.654405e+01   5.796297e-01
  3.683680e-02   7.738218e+01   5.903770e-01
  3.713570e-02   7.688962e+01   5.891968e-01
  3.743460e-02   7.657059e+01   5.783898e-01
  3.773350e-02   7.565315e+01   5.742516e-01
  3.803240e-02   7.463788e+01   5.840003e-01
  3.833140e-02   7.448763e+01   5.972788e-01
  3.863030e-02   7.490993e+01   6.082805e-01
  3.892920e-02   7.464854e+01   6.056390e-01
  3.922810e-02   7.445728e+01   6.072331e-01
  3.952700e-02   7.454139e+01   6.036384e-01
  3.982600e-02   7.295872e+01   6.058683e-01
  4.012490e-02   7.335464e+01   5.980417e-01
  4.042380e-02   7.328336e+01   6.056062e-01
  4.072270e-02   7.291983e+01   6.017192e-01
  4.102160e-02   7.364511e+01   6.039122e-01
  4.132050e-02   7.351070e+01   6.041522e-01
  4.161950e-02   7.304935e+01   5.960284e-01
  4.191840e-02   7.148774e+01   5.973512e-01
  4.221730e-02   7.187733e+01   5.912276e-01
  4.251620e-02   7.254593e+01   6.017561e-01
  4.281510e-02   7.182416e+01   5.894954e-01
  4.311410e-02   7.131953e+01   5.881735e-01
  4.341300e-02   7.076964e+01   5.889296e-01
  4.371190e-02   7.117033e+01   5.890704e-01
  4.401080e-02   7.095580e+01   5.881819e-01
  4.430970e-02   7.070110e+01   5.826376e-01
  4.460860e-02   7.077992e+01   5.837035e-01
  4.490760e-02   6.972435e+01   5.808144e-01
  4.520650e-02   7.040986e+01   5.792353e-01
  4.550540e-02   7.013007e+01   5.810178e-01
  4.580430e-02   7.051123e+01   5.803836e-01
  4.610320e-02   7.019866e+01   5.761930e-01
  4.640220e-02   6.979843e+01   5.789063e-01
  4.670110e-02   6.986017e+01   5.705390e-01
  4.700000e-02   6.887807e+01   5.686192e-01
  4.729890e-02   6.797110e+01   5.669774e-01
  4.759780e-02   6.947164e+01   5.724863e-01
  4.789680e-02   6.954332e+01   5.692437e-01
  4.819570e-02   6.902849e+01   5.664356e-01
  4.849460e-02   6.843599e+01   5.660896e-01
  4.879350e-02   6.835546e+01   5.595580e-01
  4.909240e-02   6.852235e+01   5.678540e-01
  4.939130e-02   6.914491e+01   5.607470e-01
  4.969030e-02   6.854784e+01   5.603449e-01
  4.998920e-02   6.807154e+01   5.577199e-01
  5.028810e-02   6.822602e+01   5.563403e-01
  5.058700e-02   6.858222e+01   5.618475e-01
  5.088590e-02   6.800560e+01   5.501884e-01
  5.118490e-02   6.784764e+01   5.568019e-01
  5.148380e-02   6.781841e+01   5.540120e-01
  5.178270e-02   6.756113e+01   5.458249e-01
  5.208160e-02   6.772968e+01   5.523297e-01
  5.238050e-02   6.633083e+01   5.408323e-01
  5.267940e-02   6.698299e+01   5.512490e-01
  5.297840e-02   6.735655e+01   5.456342e-01
  5.327730e-02   6.726712e+01   5.427416e-01
  5.357620e-02   6.683794e+01   5.428957e-01
  5.387510e-02   6.781584e+01   5.436937e-01
  5.417400e-02   6.705551e+01   5.456900e-01
  5.447300e-02   6.746576e+01   5.391914e-01
  5.477190e-02   6.755375e+01   5.407762e-01
  5.507080e-02   6.738492e+01   5.401000e-01
  5.536970e-02   6.659442e+01   5.350891e-01
  5.566860e-02   6.690919e+01   5.400470e-01
  5.596760e-02   6.655688e+01   5.325232e-01
  5.626650e-02   6.688248e+01   5.362452e-01
  5.656540e-02   6.616906e+01   5.315684e-01
  5.686430e-02   6.682405e+01   5.312035e-01
  5.716320e-02   6.701597e+01   5.284389e-01
  5.746210e-02   6.696422e+01   5.335498e-01
  5.776110e-02   6.720901e+01   5.363350e-01
  5.806000e-02   6.601263e+01   5.233168e-01
  5.835890e-02   6.655270e+01   5.260302e-01
  5.865780e-02   6.596912e+01   5.208648e-01
  5.895670e-02   6.657901e+01   5.332126e-01
  5.925570e-02   6.600791e+01   5.187672e-01
  5.955460e-02   6.650055e+01   5.275662e-01
  5.985350e-02   6.662266e+01   5.206167e-01
  6.015240e-02   6.675227e+01   5.228120e-01
  6.045130e-02   6.592451e+01   5.201236e-01
  6.075020e-02   6.575693e+01   5.144645e-01
  6.104920e-02   6.573780e+01   5.182635e-01
  6.134810e-02   6.519627e+01   5.166827e-01
  6.164700e-02   6.582706e+01   5.109479e-01
  6.194590e-02   6.630594e+01   5.210613e-01
  6.224480e-02   6.644676e+01   5.101488e-01
  6.254380e-02   6.526386e+01   5.141756e-01
  6.284270e-02   6.488264e+01   5.143264e-01
  6.314160e-02   6.583885e+01   5.057201e-01
  6.344050e-02   6.483993e+01   5.092421e-01
  6.373940e-02   6.562760e+01   5.038745e-01
  6.403840e-02   6.572884e+01   5.121797e-01
  6.433730e-02   6.595379e+01   5.077276e-01
  6.463620e-02   6.509285e+01   5.002852e-01
  6.493510e-02   6.558921e+01   5.132622e-01
  6.523400e-02   6.451650e+01   4.985724e-01
  6.553290e-02   6.530481e+01   5.041828e-01
  6.583190e-02   6.523886e+01   5.018670e-01
  6.613080e-02   6.469532e+01   4.952446e-01
  6.642970e-02   6.453631e+01   5.038057e-01
  6.672860e-02   6.573694e+01   4.977215e-01
  6.702750e-02   6.564654e+01   5.024084e-01
  6.732650e-02   6.516542e+01   4.970406e-01
  6.762540e-02   6.512371e+01   4.968815e-01
  6.792430e-02   6.575315e+01   5.012902e-01
  6.822320e-02   6.456434e+01   4.888993e-01
  6.852210e-02   6.549472e+01   4.997996e-01
  6.882110e-02   6.581014e+01   4.970095e-01
  6.912000e-02   6.483321e+01   4.928181e-01
  6.941890e-02   6.422763e+01   4.871464e-01
  6.971780e-02   6.580243e+01   4.926016e-01
  7.001670e-02   6.609826e+01   5.000847e-01
  7.031560e-02   6.582163e+01   4.921940e-01
  7.061460e-02   6.506859e+01   4.898471e-01
  7.091350e-02   6.487726e+01   4.877025e-01
  7.121240e-02   6.472796e+01   4.834080e-01
  7.151130e-02   6.510114e+01   4.909275e-01
  7.181020e-02   6.506950e+01   4.842199e-01
  7.210920e-02   6.478746e+01   4.864231e-01
  7.240810e-02   6.447406e+01   4.806280e-01
  7.270700e-02   6.427592e+01   4.859080e-01
  7.300590e-02   6.504067e+01   4.841126e-01
  7.330480e-02   6.455603e+01   4.768863e-01
  7.360370e-02   6.545722e+01   4.861236e-01
  7.390270e-02   6.423176e+01   4.761306e-01
  7.420160e-02   6.488753e+01   4.858615e-01
  7.450050e-02   6.518180e+01   4.778591e-01
  7.479940e-02   6.392544e+01   4.745514e-01
  7.509830e-02   6.501508e+01   4.826404e-01
  7.539730e-02   6.393747e+01   4.715327e-01
  7.569620e-02   6.444914e+01   4.742884e-01
  7.599510e-02   6.439072e+01   4.771647e-01
  7.629400e-02   6.494369e+01   4.730596e-01
  7.659290e-02   6.504652e+01   4.778056e-01
  7.689190e-02   6.495748e+01   4.731098e-01
  7.719080e-02   6.428864e+01   4.732611e-01
  7.748970e-02   6.390457e+01   4.684073e-01
  7.778860e-02   6.510592e+01   4.758218e-01
  7.808750e-02   6.434399e+01   4.695891e-01
  7.838640e-02   6.503195e+01   4.695478e-01
  7.868540e-02   6.462336e+01   4.693338e-01
  7.898430e-02   6.426942e+01   4.655371e-01
  7.928320e-02   6.464105e+01   4.723865e-01
  7.958210e-02   6.516780e+01   4.654724e-01
  7.988100e-02   6.514339e+01   4.707945e-01
  8.018000e-02   6.461958e+01   4.663881e-01
  8.047890e-02   6.509955e+01   4.677011e-01
  8.077780e-02   6.455772e+01   4.649256e-01
  8.107670e-02   6.452210e+01   4.623488e-01
  8.137560e-02   6.487442e+01   4.668917e-01
  8.167450e-02   6.400139e+01   4.608831e-01
  8.197350e-02   6.451016e+01   4.598961e-01
  8.227240e-02   6.412280e+01   4.629473e-01
  8.257130e-02   6.488753e+01   4.561295e-01
  8.287020e-02   6.438005e+01   4.634658e-01
  8.316910e-02   6.478718e+01   4.616833e-01
  8.346810e-02   6.441039e+01   4.559978e-01
  8.376700e-02   6.393501e+01   4.606441e-01
  8.406590e-02   6.447605e+01   4.531475e-01
  8.436480e-02   6.488490e+01   4.616301e-01
  8.466370e-02   6.402231e+01   4.526948e-01
  8.496270e-02   6.425291e+01   4.642377e-01
  8.526160e-02   6.375604e+01   4.770416e-01
  8.556050e-02   6.399815e+01   4.783981e-01
  8.585940e-02   6.464629e+01   4.868336e-01
  8.615830e-02   6.457297e+01   4.865574e-01
  8.645720e-02   6.461909e+01   4.915172e-01
  8.675620e-02   6.413498e+01   4.921100e-01
  8.705510e-02   6.408306e+01   4.909318e-01
  8.735400e-02   6.424023e+01   4.939948e-01
  8.765290e-02   6.484528e+01   4.968148e-01
  8.795180e-02   6.495446e+01   5.012837e-01
  8.825080e-02   6.439597e+01   4.945933e-01
  8.854970e-02   6.485827e+01   5.029738e-01
  8.884860e-02   6.443606e+01   4.992793e-01
  8.914750e-02   6.467297e+01   5.064491e-01
  8.944640e-02   6.436299e+01   5.015670e-01
  8.974530e-02   6.451610e+01   4.980639e-01
  9.004430e-02   7.296643e+01   5.275386e-01
  9.034320e-02   6.491273e+01   4.799930e-01
  9.064210e-02   6.458873e+01   4.778978e-01
  9.094100e-02   6.468276e+01   4.682855e-01
  9.123990e-02   6.421883e+01   4.653539e-01
  9.153890e-02   6.454496e+01   4.690490e-01
  9.183780e-02   6.428304e+01   4.647587e-01
  9.213670e-02   6.402639e+01   4.621911e-01
  9.243560e-02   6.704480e+01   4.717139e-01
  9.273450e-02   6.453201e+01   4.587828e-01
  9.303350e-02   6.383785e+01   4.623261e-01
  9.333240e-02   6.458248e+01   4.546709e-01
  9.363130e-02   6.364715e+01   4.548430e-01
  9.393020e-02   6.375697e+01   4.529067e-01
  9.422910e-02   6.415508e+01   4.554819e-01
  9.452800e-02   6.449227e+01   4.578528e-01
  9.482700e-02   6.414915e+01   4.463961e-01
  9.512590e-02   6.423943e+01   4.550041e-01
  9.542480e-02   6.450917e+01   4.509918e-01
  9.572370e-02   6.341826e+01   4.471622e-01
  9.602260e-02   6.377221e+01   4.506673e-01
  9.632160e-02   6.396625e+01   4.435795e-01
  9.662050e-02   6.366970e+01   4.450904e-01
  9.691940e-02   6.380661e+01   4.455686e-01
  9.721830e-02   6.436614e+01   4.449638e-01
  9.751720e-02   6.443183e+01   4.473785e-01
  9.781610e-02   6.424079e+01   4.423777e-01
  9.811510e-02   6.353720e+01   4.442618e-01
  9.841400e-02   6.425985e+01   4.396206e-01
  9.871290e-02   6.445120e+01   4.434587e-01
  9.901180e-02   6.373438e+01   4.420566e-01
  9.931070e-02   6.464232e+01   4.412779e-01
  9.960970e-02   6.369043e+01   4.411896e-01
  9.990860e-02   6.392687e+01   4.346956e-01
  1.002070e-01   6.353076e+01   4.374675e-01
  1.005060e-01   6.371523e+01   4.356807e-01
  1.008050e-01   6.455195e+01   4.409694e-01
  1.011040e-01   6.442835e+01   4.343660e-01
  1.014030e-01   6.450031e+01   4.366409e-01
  1.017020e-01   6.363017e+01   4.378096e-01
  1.020010e-01   6.340358e+01   4.322380e-01
  1.023000e-01   6.449224e+01   4.339101e-01
  1.025990e-01   6.485760e+01   4.341337e-01
  1.028980e-01   6.410329e+01   4.332689e-01
  1.031970e-01   6.424599e+01   4.361201e-01
  1.034960e-01   6.483931e+01   4.301263e-01
  1.037950e-01   6.454376e+01   4.330820e-01
  1.040930e-01   6.434572e+01   4.288095e-01
  1.043920e-01   6.434619e+01   4.327512e-01
  1.046910e-01   6.431420e+01   4.319795e-01
  1.049900e-01   6.495529e+01   4.282560e-01
  1.052890e-01   6.468457e+01   4.309146e-01
  1.055880e-01   6.466188e+01   4.292138e-01
  1.058870e-01   6.348464e+01   4.268990e-01
  1.061860e-01   6.384987e+01   4.239640e-01
  1.064850e-01   6.496376e+01   4.282839e-01
  1.067840e-01   6.304456e+01   4.241316e-01
  1.070830e-01   6.435087e+01   4.249921e-01
  1.073820e-01   6.446488e+01   4.237993e-01
  1.076800e-01   6.383593e+01   4.214166e-01
  1.079790e-01   6.435087e+01   4.249921e-01
  1.082780e-01   6.445593e+01   4.272448e-01
  1.085770e-01   6.366589e+01   4.156909e-01
  1.088760e-01   6.368383e+01   4.215347e-01
  1.091750e-01   6.448896e+01   4.226354e-01
  1.094740e-01   6.430331e+01   4.229565e-01
  1.097730e-01   6.452897e+01   4.212275e-01
  1.100720e-01   6.434159e+01   4.166971e-01
  1.103710e-01   6.373299e+01   4.210767e-01
  1.106700e-01   6.451998e+01   4.175723e-01
  1.109690e-01   6.515893e+01   4.254485e-01
  1.112670e-01   6.391807e+01   4.138501e-01
  1.115660e-01   6.437928e+01   4.165221e-01
  1.118650e-01   6.420193e+01   4.198537e-01
  1.121640e-01   6.406385e+01   4.134442e-01
  1.124630e-01   6.451052e+01   4.160584e-01
  1.127620e-01   6.405971e+01   4.146021e-01
  1.130610e-01   6.433605e+01   4.149073e-01
  1.133600e-01   6.490313e+01   4.215289e-01
  1.136590e-01   6.389266e+01   4.080287e-01
  1.139580e-01   6.442658e+01   4.143210e-01
  1.142570e-01   6.450891e+01   4.142940e-01
  1.145560e-01   6.470956e+01   4.155226e-01
  1.148550e-01   6.366730e+01   4.110049e-01
  1.151530e-01   6.364806e+01   4.055745e-01
  1.154520e-01   6.420607e+01   4.124511e-01
  1.157510e-01   6.421375e+01   4.079305e-01
  1.160500e-01   6.434137e+01   4.146313e-01
  1.163490e-01   6.441588e+01   4.085720e-01
  1.166480e-01   6.494270e+01   4.130784e-01
  1.169470e-01   6.436158e+01   4.089603e-01
  1.172460e-01   6.493756e+01   4.113516e-01
  1.175450e-01   6.399189e+01   4.050119e-01
  1.178440e-01   6.480191e+01   4.075673e-01
  1.181430e-01   6.420550e+01   4.087450e-01
  1.184420e-01   6.370485e+01   4.049264e-01
  1.187400e-01   6.426887e+01   4.053387e-01
  1.190390e-01   6.389480e+01   4.033406e-01
  1.193380e-01   6.387188e+01   4.032682e-01
  1.196370e-01   6.348093e+01   4.042142e-01
  1.199360e-01   6.443098e+01   4.031348e-01
  1.202350e-01   6.425088e+01   4.055560e-01
  1.205340e-01   6.473477e+01   4.046239e-01
  1.208330e-01   6.384769e+01   4.005056e-01
  1.211320e-01   6.470805e+01   4.064467e-01
  1.214310e-01   6.452004e+01   3.991779e-01
  1.217300e-01   6.486340e+01   4.058404e-01
  1.220290e-01   6.487744e+01   4.045291e-01
  1.223270e-01   6.499207e+01   4.022138e-01
  1.226260e-01   6.453102e+01   4.002583e-01
  1.229250e-01   6.420423e+01   3.976809e-01
  1.232240e-01   6.393863e+01   4.005249e-01
  1.235230e-01   6.363027e+01   3.987654e-01
  1.238220e-01   6.416522e+01   3.970434e-01
  1.241210e-01   6.459980e+01   3.999470e-01
  1.244200e-01   6.541178e+01   3.988152e-01
  1.247190e-01   6.499207e+01   4.022138e-01
  1.250180e-01   6.445356e+01   3.956292e-01
  1.253170e-01   6.454428e+01   3.966720e-01
  1.256160e-01   6.386064e+01   3.971328e-01
  1.259140e-01   6.440278e+01   3.959819e-01
  1.262130e-01   6.518675e+01   3.983848e-01
  1.265120e-01   6.429839e+01   3.928896e-01
  1.268110e-01   6.497790e+01   3.957141e-01
  1.271100e-01   6.489906e+01   3.990484e-01
  1.274090e-01   6.449856e+01   3.945032e-01
  1.277080e-01   6.465327e+01   3.937226e-01
  1.280070e-01   6.434144e+01   3.915333e-01
  1.283060e-01   6.429839e+01   3.928896e-01
  1.286050e-01   6.451234e+01   3.963186e-01
  1.289040e-01   6.431295e+01   3.887629e-01
  1.292030e-01   6.439470e+01   3.939343e-01
  1.295020e-01   6.499867e+01   3.920494e-01
  1.298000e-01   6.481608e+01   3.922345e-01
  1.300990e-01   6.484041e+01   3.898699e-01
  1.303980e-01   6.421647e+01   3.887127e-01
  1.306970e-01   6.409308e+01   3.912700e-01
  1.309960e-01   6.430347e+01   3.897037e-01
  1.312950e-01   6.471864e+01   3.907159e-01
  1.315940e-01   6.478602e+01   3.866048e-01
  1.318930e-01   6.444643e+01   3.884430e-01
  1.321920e-01   6.426154e+01   3.876456e-01
  1.324910e-01   6.501560e+01   3.908809e-01
  1.327900e-01   6.468487e+01   3.877240e-01
  1.330890e-01   6.428059e+01   3.860365e-01
  1.333870e-01   6.427600e+01   3.857864e-01
  1.336860e-01   6.488753e+01   3.869076e-01
  1.339850e-01   6.447345e+01   3.842678e-01
  1.342840e-01   6.474762e+01   3.879120e-01
  1.345830e-01   6.460376e+01   3.860606e-01
  1.348820e-01   6.434538e+01   3.852878e-01
  1.351810e-01   6.549420e+01   3.838283e-01
  1.354800e-01   6.461228e+01   3.856161e-01
  1.357790e-01   6.483841e+01   3.839619e-01
  1.360780e-01   6.484052e+01   3.855936e-01
  1.363770e-01   6.434287e+01   3.836463e-01
  1.366760e-01   6.417199e+01   3.852385e-01
  1.369740e-01   6.389602e+01   3.980230e-01
  1.372730e-01   6.414460e+01   4.009038e-01
  1.375720e-01   6.436198e+01   4.109421e-01
  1.378710e-01   6.390196e+01   4.111853e-01
  1.381700e-01   6.383705e+01   4.127118e-01
  1.384690e-01   6.483920e+01   4.231624e-01
  1.387680e-01   6.387841e+01   4.085463e-01
  1.390670e-01   6.458391e+01   3.991150e-01
  1.393660e-01   6.514304e+01   4.000573e-01
  1.396650e-01   6.373866e+01   3.929249e-01
  1.399640e-01   6.444660e+01   3.961166e-01
  1.402630e-01   6.449516e+01   3.881098e-01
  1.405620e-01   6.509868e+01   3.943275e-01
  1.408600e-01   6.549968e+01   3.942975e-01
  1.411590e-01   6.477803e+01   3.931070e-01
  1.414580e-01   6.485333e+01   3.938324e-01
  1.417570e-01   6.477338e+01   3.860965e-01
  1.420560e-01   6.442130e+01   3.895745e-01
  1.423550e-01   6.447571e+01   3.870966e-01
  1.426540e-01   6.459612e+01   3.839366e-01
  1.429530e-01   6.451076e+01   3.827605e-01
  1.432520e-01   6.532849e+01   3.822079e-01
  1.435510e-01   6.455137e+01   3.826513e-01
  1.438500e-01   6.473299e+01   3.791199e-01
  1.441490e-01   6.431337e+01   3.770052e-01
  1.444470e-01   6.502073e+01   3.815321e-01
  1.447460e-01   6.443631e+01   3.760497e-01
  1.450450e-01   6.416328e+01   3.790081e-01
  1.453440e-01   6.434169e+01   3.736126e-01
  1.456430e-01   6.507007e+01   3.794383e-01
  1.459420e-01   6.465734e+01   3.775712e-01
  1.462410e-01   6.532049e+01   3.777455e-01
  1.465400e-01   6.473575e+01   3.773605e-01
  1.468390e-01   6.439721e+01   3.716489e-01
  1.471380e-01   6.436795e+01   3.745489e-01
  1.474370e-01   6.465242e+01   3.760260e-01
  1.477360e-01   6.484839e+01   3.755117e-01
  1.480340e-01   6.504301e+01   3.724535e-01
  1.483330e-01   6.473494e+01   3.800187e-01
  1.486320e-01   6.455207e+01   3.890020e-01
  1.489310e-01   6.424433e+01   3.897678e-01
  1.492300e-01   6.503708e+01   3.916759e-01
  1.495290e-01   6.486221e+01   3.936106e-01
  1.498280e-01   6.554451e+01   4.002499e-01
  1.501270e-01   6.468948e+01   3.991809e-01
  1.504260e-01   6.462211e+01   3.936277e-01
  1.507250e-01   6.475713e+01   3.999106e-01
  1.510240e-01   6.516761e+01   4.001327e-01
  1.513230e-01   6.569973e+01   4.070846e-01
  1.516210e-01   6.509794e+01   4.009616e-01
  1.519200e-01   6.572524e+01   4.028889e-01
  1.522190e-01   6.541160e+01   4.089263e-01
  1.525180e-01   6.542311e+01   4.040774e-01
  1.528170e-01   6.508132e+01   4.084450e-01
  1.531160e-01   6.484717e+01   4.044347e-01
  1.534150e-01   6.609659e+01   4.024523e-01
  1.537140e-01   6.518420e+01   3.928541e-01
  1.540130e-01   6.537581e+01   3.869475e-01
  1.543120e-01   6.443694e+01   3.843917e-01
  1.546110e-01   6.585649e+01   3.860377e-01
  1.549100e-01   6.443554e+01   3.820789e-01
  1.552090e-01   6.516511e+01   3.863235e-01
  1.555070e-01   6.563136e+01   3.784249e-01
  1.558060e-01   6.567991e+01   3.839159e-01
  1.561050e-01   6.532307e+01   3.790684e-01
  1.564040e-01   6.530913e+01   3.805800e-01
  1.567030e-01   6.539756e+01   3.788442e-01
  1.570020e-01   6.493900e+01   3.755582e-01
  1.573010e-01   6.496829e+01   3.791414e-01
  1.576000e-01   6.545034e+01   3.746754e-01
  1.578990e-01   6.466455e+01   3.743342e-01
  1.581980e-01   6.481388e+01   3.730608e-01
  1.584970e-01   6.496346e+01   3.732792e-01
  1.587960e-01   6.542098e+01   3.780360e-01
  1.590940e-01   6.519688e+01   3.720558e-01
  1.593930e-01   6.481139e+01   3.697115e-01
  1.596920e-01   6.528497e+01   3.720983e-01
  1.599910e-01   6.542852e+01   3.741890e-01
  1.602900e-01   6.476361e+01   3.716527e-01
  1.605890e-01   6.501751e+01   3.668391e-01
  1.608880e-01   6.523442e+01   3.698867e-01
  1.611870e-01   6.510215e+01   3.684916e-01
  1.614860e-01   6.541743e+01   3.697907e-01
  1.617850e-01   6.546204e+01   3.666895e-01
  1.620840e-01   6.554831e+01   3.669311e-01
  1.623830e-01   6.501413e+01   3.670304e-01
  1.626810e-01   6.529250e+01   3.656194e-01
  1.629800e-01   6.498332e+01   3.608681e-01
  1.632790e-01   6.498353e+01   3.620210e-01
  1.635780e-01   6.450674e+01   3.618496e-01
  1.638770e-01   6.498212e+01   3.655414e-01
  1.641760e-01   6.496552e+01   3.637200e-01
  1.644750e-01   6.495870e+01   3.629204e-01
  1.647740e-01   6.507873e+01   3.628668e-01
  1.650730e-01   6.511911e+01   3.643458e-01
  1.653720e-01   6.558117e+01   3.652428e-01
  1.656710e-01   6.507389e+01   3.616947e-01
  1.659700e-01   6.436258e+01   3.612513e-01
  1.662680e-01   6.440452e+01   3.600210e-01
  1.665670e-01   6.468621e+01   3.617709e-01
  1.668660e-01   6.495919e+01   3.590934e-01
  1.671650e-01   6.539899e+01   3.631764e-01
  1.674640e-01   6.484616e+01   3.608695e-01
  1.677630e-01   6.434782e+01   3.575872e-01
  1.680620e-01   6.499620e+01   3.616709e-01
  1.683610e-01   6.536729e+01   3.570491e-01
  1.686600e-01   6.490516e+01   3.606510e-01
  1.689590e-01   6.441233e+01   3.557172e-01
  1.692580e-01   6.434747e+01   3.553537e-01
  1.695570e-01   6.518538e+01   3.621969e-01
  1.698560e-01   6.435308e+01   3.539037e-01
  1.701540e-01   6.428837e+01   3.564871e-01
  1.704530e-01   6.471079e+01   3.547035e-01
  1.707520e-01   6.534762e+01   3.566279e-01
  1.710510e-01   6.457329e+01   3.574630e-01
  1.713500e-01   6.454701e+01   3.538908e-01
  1.716490e-01   6.566000e+01   3.597066e-01
  1.719480e-01   6.548255e+01   3.535571e-01
  1.722470e-01   6.481905e+01   3.540915e-01
  1.725460e-01   6.478269e+01   3.556323e-01
  1.728450e-01   6.502893e+01   3.539412e-01
  1.731440e-01   6.459632e+01   3.533020e-01
  1.734430e-01   6.522888e+01   3.518082e-01
  1.737410e-01   6.530945e+01   3.556103e-01
  1.740400e-01   6.480210e+01   3.535034e-01
  1.743390e-01   6.502157e+01   3.516015e-01
  1.746380e-01   6.479390e+01   3.525836e-01
  1.749370e-01   6.464192e+01   3.498710e-01
  1.752360e-01   6.485529e+01   3.527506e-01
  1.755350e-01   6.490032e+01   3.519817e-01
  1.758340e-01   6.436088e+01   3.458364e-01
  1.761330e-01   6.459052e+01   3.520299e-01
  1.764320e-01   6.425470e+01   3.462319e-01
  1.767310e-01   6.472934e+01   3.518730e-01
  1.770300e-01   6.416454e+01   3.466733e-01
  1.773280e-01   6.473158e+01   3.495890e-01
  1.776270e-01   6.407439e+01   3.466013e-01
  1.779260e-01   6.472511e+01   3.468136e-01
  1.782250e-01   6.464851e+01   3.493646e-01
  1.785240e-01   6.432185e+01   3.452232e-01
  1.788230e-01   6.488697e+01   3.484470e-01
  1.791220e-01   6.409103e+01   3.468182e-01
  1.794210e-01   6.487077e+01   3.456789e-01
  1.797200e-01   6.391489e+01   3.446360e-01
  1.800190e-01   6.460230e+01   3.441262e-01
  1.803180e-01   6.486825e+01   3.483967e-01
  1.806170e-01   6.448930e+01   3.444933e-01
  1.809160e-01   6.404687e+01   3.426436e-01
  1.812140e-01   6.457420e+01   3.448878e-01
  1.815130e-01   6.481590e+01   3.450291e-01
  1.818120e-01   6.409602e+01   3.444480e-01
  1.821110e-01   6.474863e+01   3.422024e-01
  1.824100e-01   6.432917e+01   3.435644e-01
  1.827090e-01   6.444246e+01   3.432017e-01
  1.830080e-01   6.432732e+01   3.430607e-01
  1.833070e-01   6.449132e+01   3.410330e-01
  1.836060e-01   6.482076e+01   3.410910e-01
  1.839050e-01   6.440448e+01   3.439323e-01
  1.842040e-01   6.380505e+01   3.395375e-01
  1.845030e-01   6.485048e+01   3.414934e-01
  1.848010e-01   6.469254e+01   3.428746e-01
  1.851000e-01   6.420154e+01   3.369104e-01
  1.853990e-01   6.456762e+01   3.428729e-01
  1.856980e-01   6.424103e+01   3.395623e-01
  1.859970e-01   6.415612e+01   3.380573e-01
  1.862960e-01   6.456253e+01   3.405726e-01
  1.865950e-01   6.477872e+01   3.393743e-01
  1.868940e-01   6.393073e+01   3.410136e-01
  1.871930e-01   6.455364e+01   3.354896e-01
  1.874920e-01   6.460776e+01   3.387670e-01
  1.877910e-01   6.430225e+01   3.378065e-01
  1.880900e-01   6.392780e+01   3.368215e-01
  1.883880e-01   6.438276e+01   3.397755e-01
  1.886870e-01   6.397070e+01   3.325948e-01
  1.889860e-01   6.438437e+01   3.392977e-01
  1.892850e-01   6.416323e+01   3.361821e-01
  1.895840e-01   6.387374e+01   3.343350e-01
  1.898830e-01   6.460253e+01   3.367045e-01
  1.901820e-01   6.444436e+01   3.359806e-01
  1.904810e-01   6.343624e+01   3.331881e-01
  1.907800e-01   6.424684e+01   3.345373e-01
  1.910790e-01   6.391214e+01   3.330520e-01
  1.913780e-01   6.396890e+01   3.342749e-01
  1.916770e-01   6.409836e+01   3.344586e-01
  1.919750e-01   6.357311e+01   3.338563e-01
  1.922740e-01   6.488084e+01   3.335831e-01
  1.925730e-01   6.434756e+01   3.329649e-01
  1.928720e-01   6.365883e+01   3.319348e-01
  1.931710e-01   6.405074e+01   3.335659e-01
  1.934700e-01   6.402737e+01   3.319843e-01
  1.937690e-01   6.423953e+01   3.316298e-01
  1.940680e-01   6.401538e+01   3.328631e-01
  1.943670e-01   6.310900e+01   3.285501e-01
  1.946660e-01   6.460668e+01   3.330286e-01
  1.949650e-01   6.376230e+01   3.287634e-01
  1.952640e-01   6.430460e+01   3.316477e-01
  1.955630e-01   6.469215e+01   3.338552e-01
  1.958610e-01   6.339863e+01   3.273847e-01
  1.961600e-01   6.366214e+01   3.293917e-01
  1.964590e-01   6.447708e+01   3.300101e-01
  1.967580e-01   6.425837e+01   3.316784e-01
  1.970570e-01   6.388422e+01   3.284894e-01
  1.973560e-01   6.321201e+01   3.250200e-01
  1.976550e-01   6.330698e+01   3.280286e-01
  1.979540e-01   6.414573e+01   3.278464e-01
  1.982530e-01   6.345964e+01   3.278353e-01
  1.985520e-01   6.347029e+01   3.258273e-01
  1.988510e-01   6.326530e+01   3.254446e-01
  1.991500e-01   6.350221e+01   3.282393e-01
  1.994480e-01   6.354368e+01   3.250114e-01
  1.997470e-01   6.369782e+01   3.272801e-01
  2.000460e-01   6.394723e+01   3.240546e-01
  2.003450e-01   6.289285e+01   3.236272e-01
  2.006440e-01   6.360360e+01   3.282070e-01
  2.009430e-01   6.345951e+01   3.228165e-01
  2.012420e-01   6.396309e+01   3.273794e-01
  2.015410e-01   6.311406e+01   3.217970e-01
  2.018400e-01   6.383552e+01   3.243350e-01
  2.021390e-01   6.333847e+01   3.240593e-01
  2.024380e-01   6.291565e+01   3.181334e-01
  2.027370e-01   6.351185e+01   3.246448e-01
  2.030350e-01   6.358413e+01   3.217399e-01
  2.033340e-01   6.368996e+01   3.228421e-01
  2.036330e-01   6.353687e+01   3.199723e-01
  2.039320e-01   6.322673e+01   3.200092e-01
  2.042310e-01   6.324866e+01   3.231223e-01
  2.045300e-01   6.345267e+01   3.189463e-01
  2.048290e-01   6.267842e+01   3.180744e-01
  2.051280e-01   6.326866e+01   3.191604e-01
  2.054270e-01   6.329790e+01   3.186921e-01
  2.057260e-01   6.332658e+01   3.221986e-01
  2.060250e-01   6.319741e+01   3.179002e-01
  2.063240e-01   6.336274e+01   3.209032e-01
  2.066230e-01   6.268767e+01   3.178268e-01
  2.069210e-01   6.287154e+01   3.195197e-01
  2.072200e-01   6.349377e+01   3.204101e-01
  2.075190e-01   6.297124e+01   3.166624e-01
  2.078180e-01   6.324800e+01   3.197894e-01
  2.081170e-01   6.299800e+01   3.175325e-01
  2.084160e-01   6.304261e+01   3.196798e-01
  2.087150e-01   6.311168e+01   3.163503e-01
  2.090140e-01   6.286997e+01   3.172097e-01
  2.093130e-01   6.330775e+01   3.181776e-01
  2.096120e-01   6.343866e+01   3.179693e-01
  2.099110e-01   6.257825e+01   3.143524e-01
  2.102100e-01   6.330074e+01   3.177574e-01
  2.105080e-01   6.241051e+01   3.171235e-01
  2.108070e-01   6.320171e+01   3.161785e-01
  2.111060e-01   6.289094e+01   3.146121e-01
  2.114050e-01   6.307355e+01   3.154624e-01
  2.117040e-01   6.264150e+01   3.193461e-01
  2.120030e-01   6.292313e+01   3.260091e-01
  2.123020e-01   6.310509e+01   3.288374e-01
  2.126010e-01   6.256986e+01   3.248028e-01
  2.129000e-01   6.309207e+01   3.294008e-01
  2.131990e-01   6.321749e+01   3.326131e-01
  2.134980e-01   6.270633e+01   3.332757e-01
  2.137970e-01   6.268128e+01   3.307409e-01
  2.140950e-01   6.292588e+01   3.332352e-01
  2.143940e-01   6.276071e+01   3.340463e-01
  2.146930e-01   6.275422e+01   3.343434e-01
  2.149920e-01   6.279409e+01   3.347650e-01
  2.152910e-01   6.258215e+01   3.346735e-01
  2.155900e-01   6.307642e+01   3.388904e-01
  2.158890e-01   6.345696e+01   3.399112e-01
  2.161880e-01   6.298060e+01   3.371757e-01
  2.164870e-01   6.315402e+01   3.389357e-01
  2.167860e-01   6.263843e+01   3.312395e-01
  2.170850e-01   6.271967e+01   3.288760e-01
  2.173840e-01   6.226748e+01   3.245961e-01
  2.176820e-01   6.263452e+01   3.241051e-01
  2.179810e-01   6.292269e+01   3.258625e-01
  2.182800e-01   6.245782e+01   3.203976e-01
  2.185790e-01   6.286633e+01   3.229908e-01
  2.188780e-01   6.242174e+01   3.183747e-01
  2.191770e-01   6.203837e+01   3.194588e-01
  2.194760e-01   6.269116e+01   3.219761e-01
  2.197750e-01   6.225802e+01   3.176843e-01
  2.200740e-01   6.253867e+01   3.163728e-01
  2.203730e-01   6.229230e+01   3.174998e-01
  2.206720e-01   6.234941e+01   3.166985e-01
  2.209710e-01   6.245107e+01   3.191350e-01
  2.212700e-01   6.273745e+01   3.154109e-01
  2.215680e-01   6.223615e+01   3.169503e-01
  2.218670e-01   6.194429e+01   3.119758e-01
  2.221660e-01   6.212632e+01   3.158630e-01
  2.224650e-01   6.220223e+01   3.135375e-01
  2.227640e-01   6.253552e+01   3.141140e-01
  2.230630e-01   6.278532e+01   3.156636e-01
  2.233620e-01   6.234138e+01   3.137570e-01
  2.236610e-01   6.192292e+01   3.127021e-01
  2.239600e-01   6.207488e+01   3.094897e-01
  2.242590e-01   6.188840e+01   3.120944e-01
  2.245580e-01   6.263634e+01   3.130643e-01
  2.248570e-01   6.230159e+01   3.140503e-01
  2.251550e-01   6.228902e+01   3.104031e-01
  2.254540e-01   6.253359e+01   3.112665e-01
  2.257530e-01   6.177248e+01   3.116723e-01
  2.260520e-01   6.166416e+01   3.075873e-01
  2.263510e-01   6.220122e+01   3.099310e-01
  2.266500e-01   6.209648e+01   3.095436e-01
  2.269490e-01   6.183945e+01   3.075258e-01
  2.272480e-01   6.194480e+01   3.103064e-01
  2.275470e-01   6.244185e+01   3.074089e-01
  2.278460e-01   6.125014e+01   3.079296e-01
  2.281450e-01   6.166484e+01   3.062261e-01
  2.284440e-01   6.157295e+01   3.074845e-01
  2.287420e-01   6.186148e+01   3.090834e-01
  2.290410e-01   6.200240e+01   3.033072e-01
  2.293400e-01   6.198896e+01   3.080218e-01
  2.296390e-01   6.206595e+01   3.067277e-01
  2.299380e-01   6.186709e+01   3.067279e-01
  2.302370e-01   6.167244e+01   3.056313e-01
  2.305360e-01   6.167302e+01   3.036938e-01
  2.308350e-01   6.210679e+01   3.090655e-01
  2.311340e-01   6.238527e+01   3.040039e-01
  2.314330e-01   6.205860e+01   3.053667e-01
  2.317320e-01   6.205291e+01   3.064500e-01
  2.320310e-01   6.206352e+01   3.033377e-01
  2.323290e-01   6.173851e+01   3.072747e-01
  2.326280e-01   6.205195e+01   3.025988e-01
  2.329270e-01   6.204041e+01   3.030438e-01
  2.332260e-01   6.171938e+01   3.038079e-01
  2.335250e-01   6.196236e+01   3.036860e-01
  2.338240e-01   6.217170e+01   3.054023e-01
  2.341230e-01   6.147580e+01   2.992134e-01
  2.344220e-01   6.181746e+01   3.030923e-01
  2.347210e-01   6.170063e+01   3.026869e-01
  2.350200e-01   6.164849e+01   3.017312e-01
  2.353190e-01   6.169551e+01   3.022003e-01
  2.356180e-01   6.135570e+01   2.980048e-01
  2.359170e-01   6.124998e+01   3.020540e-01
  2.362150e-01   6.182116e+01   3.014483e-01
  2.365140e-01   6.173637e+01   2.989278e-01
  2.368130e-01   6.160068e+01   3.009103e-01
  2.371120e-01   6.138842e+01   2.990007e-01
  2.374110e-01   6.130680e+01   3.013647e-01
  2.377100e-01   6.172099e+01   2.987763e-01
  2.380090e-01   6.181516e+01   3.003852e-01
  2.383080e-01   6.173953e+01   2.982517e-01
  2.386070e-01   6.162289e+01   2.995712e-01
  2.389060e-01   6.159423e+01   2.991562e-01
  2.392050e-01   6.142916e+01   2.971618e-01
  2.395040e-01   6.136430e+01   2.990571e-01
  2.398020e-01   6.085991e+01   2.957817e-01
  2.401010e-01   6.188441e+01   2.999753e-01
  2.404000e-01   6.164927e+01   2.965690e-01
  2.406990e-01   6.172117e+01   2.984347e-01
  2.409980e-01   6.194526e+01   2.979550e-01
  2.412970e-01   6.107942e+01   2.954180e-01
  2.415960e-01   6.074203e+01   2.954951e-01
  2.418950e-01   6.145179e+01   2.955370e-01
  2.421940e-01   6.090909e+01   2.954525e-01
  2.424930e-01   6.138430e+01   2.975057e-01
  2.427920e-01   6.110287e+01   2.930501e-01
  2.430910e-01   6.130144e+01   2.955084e-01
  2.433890e-01   6.106424e+01   2.939418e-01
  2.436880e-01   6.101301e+01   2.963788e-01
  2.439870e-01   6.126310e+01   2.934340e-01
  2.442860e-01   6.086553e+01   2.919386e-01
  2.445850e-01   6.057190e+01   2.929736e-01
  2.448840e-01   6.088402e+01   2.932884e-01
  2.451830e-01   6.097479e+01   2.950535e-01
  2.454820e-01   6.115126e+01   2.919754e-01
  2.457810e-01   6.121531e+01   2.933196e-01
  2.460800e-01   6.112809e+01   2.934377e-01
  2.463790e-01   6.127526e+01   2.928113e-01
  2.466780e-01   6.090837e+01   2.923661e-01
  2.469770e-01   6.143492e+01   2.927597e-01
  2.472750e-01   6.146903e+01   2.935998e-01
  2.475740e-01   6.144847e+01   2.945348e-01
  2.478730e-01   6.153566e+01   2.900207e-01
  2.481720e-01   6.110846e+01   2.919809e-01
  2.484710e-01   6.147615e+01   2.910393e-01
  2.487700e-01   6.085458e+01   2.926716e-01
  2.490690e-01   6.126300e+01   2.925657e-01
  2.493680e-01   6.078423e+01   2.884530e-01
  2.496670e-01   6.048724e+01   2.916784e-01
  2.499660e-01   6.157398e+01   2.912708e-01
  2.502650e-01   6.083392e+01   2.907886e-01
  2.505640e-01   6.072987e+01   2.875965e-01
  2.508620e-01   6.101491e+01   2.896292e-01
  2.511610e-01   6.084245e+01   2.915597e-01
  2.514600e-01   6.035331e+01   2.872209e-01
  2.517590e-01   6.070708e+01   2.878536e-01
  2.520580e-01   6.108715e+01   2.892755e-01
  2.523570e-01   6.092361e+01   2.892023e-01
  2.526560e-01   6.079607e+01   2.897417e-01
  2.529550e-01   6.129210e+01   2.875821e-01
  2.532540e-01   6.012656e+01   2.847331e-01
  2.535530e-01   6.074517e+01   2.859903e-01
  2.538520e-01   6.092651e+01   2.877512e-01
  2.541510e-01   6.082823e+01   2.859823e-01
  2.544490e-01   6.105708e+01   2.873378e-01
  2.547480e-01   6.106226e+01   2.876585e-01
  2.550470e-01   6.061546e+01   2.848749e-01
  2.553460e-01   6.043309e+01   2.848495e-01
  2.556450e-01   6.047438e+01   2.826492e-01
  2.559440e-01   6.059310e+01   2.858356e-01
  2.562430e-01   6.096110e+01   2.880398e-01
  2.565420e-01   6.049770e+01   2.843968e-01
  2.568410e-01   6.050057e+01   2.836030e-01
  2.571400e-01   6.026717e+01   2.834541e-01
  2.574390e-01   6.053918e+01   2.862188e-01
  2.577380e-01   6.078772e+01   2.857855e-01
  2.580360e-01   6.072459e+01   2.836297e-01
  2.583350e-01   6.030859e+01   2.851638e-01
  2.586340e-01   6.071984e+01   2.830247e-01
  2.589330e-01   6.027544e+01   2.847811e-01
  2.592320e-01   6.060375e+01   2.827540e-01
  2.595310e-01   6.033188e+01   2.831079e-01
  2.598300e-01   6.038701e+01   2.851459e-01
  2.601290e-01   6.060566e+01   2.812911e-01
  2.604280e-01   6.063547e+01   2.848211e-01
  2.607270e-01   5.977429e+01   2.790663e-01
  2.610260e-01   5.993684e+01   2.819816e-01
  2.613250e-01   6.062173e+01   2.841866e-01
  2.616240e-01   6.071916e+01   2.835178e-01
  2.619220e-01   6.022647e+01   2.824640e-01
  2.622210e-01   6.020408e+01   2.795868e-01
  2.625200e-01   6.015785e+01   2.812220e-01
  2.628190e-01   6.025047e+01   2.811455e-01
  2.631180e-01   6.031101e+01   2.795474e-01
  2.634170e-01   5.982390e+01   2.820126e-01
  2.637160e-01   6.061162e+01   2.802432e-01
  2.640150e-01   6.010184e+01   2.817772e-01
  2.643140e-01   6.055585e+01   2.797313e-01
  2.646130e-01   5.994950e+01   2.787083e-01
  2.649120e-01   6.057221e+01   2.831745e-01
  2.652110e-01   6.010946e+01   2.788889e-01
  2.655090e-01   6.012403e+01   2.796890e-01
  2.658080e-01   6.041944e+01   2.787504e-01
  2.661070e-01   6.024323e+01   2.795818e-01
  2.664060e-01   6.028397e+01   2.793891e-01
  2.667050e-01   6.003174e+01   2.790906e-01
  2.670040e-01   6.010240e+01   2.790635e-01
  2.673030e-01   6.013210e+01   2.782761e-01
  2.676020e-01   5.983286e+01   2.776773e-01
  2.679010e-01   6.013339e+01   2.782790e-01
  2.682000e-01   6.053647e+01   2.780767e-01
  2.684990e-01   6.032413e+01   2.786252e-01
  2.687980e-01   6.044920e+01   2.785352e-01
  2.690960e-01   6.045366e+01   2.796863e-01
  2.693950e-01   6.057321e+01   2.770409e-01
  2.696940e-01   5.969794e+01   2.754012e-01
  2.699930e-01   6.049807e+01   2.782705e-01
  2.702920e-01   5.975089e+01   2.762665e-01
  2.705910e-01   6.052365e+01   2.785178e-01
  2.708900e-01   6.041910e+01   2.761340e-01
  2.711890e-01   6.019623e+01   2.774816e-01
  2.714880e-01   6.071295e+01   2.776394e-01
  2.717870e-01   6.049188e+01   2.775996e-01
  2.720860e-01   6.011411e+01   2.757122e-01
  2.723850e-01   6.034138e+01   2.755889e-01
  2.726840e-01   5.976251e+01   2.753653e-01
  2.729820e-01   6.007652e+01   2.759027e-01
  2.732810e-01   5.980267e+01   2.743559e-01
  2.735800e-01   5.953021e+01   2.736392e-01
  2.738790e-01   5.998207e+01   2.752253e-01
  2.741780e-01   6.003090e+01   2.757980e-01
  2.744770e-01   6.009493e+01   2.733933e-01
  2.747760e-01   5.955039e+01   2.735038e-01
  2.750750e-01   6.037454e+01   2.785522e-01
  2.753740e-01   5.990500e+01   2.819066e-01
  2.756730e-01   5.936333e+01   2.821170e-01
  2.759720e-01   5.965170e+01   2.815075e-01
  2.762710e-01   5.977785e+01   2.858483e-01
  2.765690e-01   6.018967e+01   2.861086e-01
  2.768680e-01   6.034106e+01   2.891836e-01
  2.771670e-01   5.995040e+01   2.858478e-01
  2.774660e-01   6.007312e+01   2.869684e-01
  2.777650e-01   5.943540e+01   2.889165e-01
  2.780640e-01   5.983262e+01   2.884916e-01
  2.783630e-01   6.008864e+01   2.895342e-01
  2.786620e-01   6.004376e+01   2.911489e-01
  2.789610e-01   6.007165e+01   2.913252e-01
  2.792600e-01   6.000337e+01   2.940282e-01
  2.795590e-01   5.981217e+01   2.878081e-01
  2.798580e-01   5.971204e+01   2.920926e-01
  2.801560e-01   5.996666e+01   2.922735e-01
  2.804550e-01   5.910188e+01   2.910364e-01
  2.807540e-01   6.007944e+01   2.947763e-01
  2.810530e-01   5.960975e+01   2.908554e-01
  2.813520e-01   6.009924e+01   2.959584e-01
  2.816510e-01   5.987790e+01   2.943941e-01
  2.819500e-01   5.904160e+01   2.924429e-01
  2.822490e-01   5.987305e+01   2.944948e-01
  2.825480e-01   5.963102e+01   2.934499e-01
  2.828470e-01   6.000884e+01   2.978079e-01
  2.831460e-01   5.991027e+01   2.960635e-01
  2.834450e-01   5.949144e+01   2.934425e-01
  2.837430e-01   5.981022e+01   2.959307e-01
  2.840420e-01   5.969716e+01   2.972658e-01
  2.843410e-01   5.987188e+01   3.041966e-01
  2.846400e-01   5.906945e+01   3.042716e-01
  2.849390e-01   5.954193e+01   3.133742e-01
  2.852380e-01   5.987452e+01   3.171651e-01
  2.855370e-01   5.932670e+01   3.188410e-01
  2.858360e-01   5.972596e+01   3.219600e-01
  2.861350e-01   5.948019e+01   3.241343e-01
  2.864340e-01   5.965061e+01   3.294006e-01
  2.867330e-01   5.979496e+01   3.288516e-01
  2.870320e-01   5.960649e+01   3.339679e-01
  2.873310e-01   5.910020e+01   3.294651e-01
  2.876290e-01   5.967399e+01   3.363263e-01
  2.879280e-01   5.954233e+01   3.390263e-01
  2.882270e-01   5.928473e+01   3.345578e-01
  2.885260e-01   5.951321e+01   3.392898e-01
  2.888250e-01   5.947416e+01   3.383148e-01
  2.891240e-01   5.887473e+01   3.416834e-01
  2.894230e-01   5.921001e+01   3.457493e-01
  2.897220e-01   5.921243e+01   3.375695e-01
  2.900210e-01   5.942331e+01   3.471132e-01
  2.903200e-01   5.881705e+01   3.433200e-01
  2.906190e-01   5.915040e+01   3.479977e-01
  2.909180e-01   5.895966e+01   3.483800e-01
  2.912160e-01   5.843317e+01   3.431077e-01
  2.915150e-01   5.954974e+01   3.577933e-01
  2.918140e-01   5.931770e+01   3.488673e-01
  2.921130e-01   5.906904e+01   3.513899e-01
  2.924120e-01   5.894798e+01   3.535783e-01
  2.927110e-01   5.936598e+01   3.538394e-01
  2.930100e-01   5.872686e+01   3.611039e-01
  2.933090e-01   5.951965e+01   3.577028e-01
  2.936080e-01   5.949091e+01   3.552028e-01
  2.939070e-01   5.914611e+01   3.598651e-01
  2.942060e-01   5.827778e+01   3.578355e-01
  2.945050e-01   5.914856e+01   3.680575e-01
  2.948030e-01   5.883366e+01   3.574682e-01
  2.951020e-01   5.985588e+01   3.660653e-01
  2.954010e-01   5.926851e+01   3.660015e-01
  2.957000e-01   5.888659e+01   3.665764e-01
  2.959990e-01   5.899756e+01   3.664798e-01
  2.962980e-01   5.894172e+01   3.669693e-01
  2.965970e-01   5.905241e+01   3.709150e-01
  2.968960e-01   5.886576e+01   3.701005e-01
  2.971950e-01   5.893308e+01   3.687281e-01
  2.974940e-01   5.895160e+01   3.674441e-01
  2.977930e-01   5.883131e+01   3.704481e-01
  2.980920e-01   5.867273e+01   3.701768e-01
  2.983900e-01   5.857824e+01   3.728830e-01
  2.986890e-01   5.909966e+01   3.703797e-01
  2.989880e-01   5.848113e+01   3.723403e-01
  2.992870e-01   5.859944e+01   3.736543e-01
  2.995860e-01   5.879412e+01   3.764139e-01
  2.998850e-01   5.865662e+01   3.738366e-01
  3.001840e-01   5.819831e+01   3.747406e-01
  3.004830e-01   5.867937e+01   3.811796e-01
  3.007820e-01   5.863488e+01   3.795476e-01
  3.010810e-01   5.896928e+01   3.779383e-01
  3.013800e-01   5.921373e+01   3.844237e-01
  3.016790e-01   5.879614e+01   3.820591e-01
  3.019780e-01   5.870994e+01   3.837989e-01
  3.022760e-01   5.871561e+01   3.856116e-01
  3.025750e-01   5.860461e+01   3.832004e-01
  3.028740e-01   5.832769e+01   3.877242e-01
  3.031730e-01   5.878257e+01   3.873903e-01
  3.034720e-01   5.832298e+01   3.874447e-01
  3.037710e-01   5.843908e+01   3.875666e-01
  3.040700e-01   5.877705e+01   3.905473e-01
  3.043690e-01   5.761646e+01   3.912612e-01
  3.046680e-01   5.866317e+01   3.934203e-01
  3.049670e-01   5.851513e+01   3.894092e-01
  3.052660e-01   5.908746e+01   3.981866e-01
  3.055650e-01   5.891914e+01   3.962165e-01
  3.058630e-01   5.855436e+01   4.003816e-01
  3.061620e-01   5.902728e+01   3.946393e-01
  3.064610e-01   5.833347e+01   3.973323e-01
  3.067600e-01   5.880654e+01   4.050713e-01
  3.070590e-01   5.840384e+01   3.975719e-01
  3.073580e-01   5.811735e+01   4.026907e-01
  3.076570e-01   5.920174e+01   3.991380e-01
  3.079560e-01   5.833635e+01   4.025591e-01
  3.082550e-01   5.838636e+01   4.027316e-01
  3.085540e-01   5.848382e+01   4.027720e-01
  3.088530e-01   5.841428e+01   4.076451e-01
  3.091520e-01   5.816693e+01   4.007987e-01
  3.094500e-01   5.869950e+01   4.114327e-01
  3.097490e-01   5.835608e+01   4.083642e-01
  3.100480e-01   5.886428e+01   4.070754e-01
  3.103470e-01   5.903139e+01   4.190313e-01
  3.106460e-01   5.839807e+01   4.045581e-01
  3.109450e-01   5.825269e+01   4.159315e-01
  3.112440e-01   5.790982e+01   4.077246e-01
  3.115430e-01   5.830878e+01   4.145081e-01
  3.118420e-01   5.873206e+01   4.206214e-01
  3.121410e-01   5.824767e+01   4.123683e-01
  3.124400e-01   5.908359e+01   4.228896e-01
  3.127390e-01   5.824752e+01   4.139680e-01
  3.130380e-01   5.861399e+01   4.242715e-01
  3.133360e-01   5.869329e+01   4.221665e-01
  3.136350e-01   5.894436e+01   4.223910e-01
  3.139340e-01   5.884417e+01   4.282436e-01
  3.142330e-01   5.864773e+01   4.209902e-01
  3.145320e-01   5.798132e+01   4.289972e-01
  3.148310e-01   5.839660e+01   4.255616e-01
  3.151300e-01   5.889591e+01   4.273770e-01
  3.154290e-01   5.805432e+01   4.292672e-01
  3.157280e-01   5.861965e+01   4.284860e-01
  3.160270e-01   5.809769e+01   4.349356e-01
  3.163260e-01   5.817176e+01   4.268460e-01
  3.166250e-01   5.884658e+01   4.377298e-01
  3.169230e-01   5.811707e+01   4.324110e-01
  3.172220e-01   5.849994e+01   4.387098e-01
  3.175210e-01   5.796485e+01   4.363196e-01
  3.178200e-01   5.849246e+01   4.352884e-01
  3.181190e-01   5.856070e+01   4.435908e-01
  3.184180e-01   5.805250e+01   4.370288e-01
  3.187170e-01   5.852881e+01   4.466547e-01
  3.190160e-01   5.807514e+01   4.437226e-01
  3.193150e-01   5.809856e+01   4.372022e-01
  3.196140e-01   5.874172e+01   4.511392e-01
  3.199130e-01   5.752378e+01   4.400369e-01
  3.202120e-01   5.824131e+01   4.500385e-01
  3.205100e-01   5.835420e+01   4.492374e-01
  3.208090e-01   5.787436e+01   4.441505e-01
  3.211080e-01   5.841263e+01   4.532061e-01
  3.214070e-01   5.821337e+01   4.446490e-01
  3.217060e-01   5.834637e+01   4.525287e-01
  3.220050e-01   5.826704e+01   4.493127e-01
  3.223040e-01   5.728854e+01   4.434980e-01
  3.226030e-01   5.721866e+01   4.545030e-01
  3.229020e-01   5.918087e+01   4.467276e-01
  3.232010e-01   5.854139e+01   4.566861e-01
  3.235000e-01   5.848096e+01   4.513785e-01
  3.237990e-01   5.765816e+01   4.515305e-01
  3.240970e-01   5.764961e+01   4.584037e-01
  3.243960e-01   5.781946e+01   4.496472e-01
  3.246950e-01   5.802758e+01   4.616865e-01
  3.249940e-01   5.774674e+01   4.527242e-01
  3.252930e-01   5.868870e+01   4.638590e-01
  3.255920e-01   5.860761e+01   4.662571e-01
  3.258910e-01   5.885571e+01   4.627284e-01
  3.261900e-01   5.841949e+01   4.682709e-01
  3.264890e-01   5.747152e+01   4.590236e-01
  3.267880e-01   5.745677e+01   4.625645e-01
  3.270870e-01   5.741564e+01   4.703356e-01
  3.273860e-01   5.746000e+01   4.648709e-01
  3.276850e-01   5.740793e+01   4.703041e-01
  3.279830e-01   5.807269e+01   4.659553e-01
  3.282820e-01   5.835277e+01   4.765913e-01
  3.285810e-01   5.793819e+01   4.729530e-01
  3.288800e-01   5.765770e+01   4.752133e-01
  3.291790e-01   5.808989e+01   4.730893e-01
  3.294780e-01   5.851753e+01   4.822509e-01
  3.297770e-01   5.780124e+01   4.818276e-01
  3.300760e-01   5.788564e+01   4.771407e-01
  3.303750e-01   5.845796e+01   4.871497e-01
  3.306740e-01   5.831295e+01   4.798973e-01
  3.309730e-01   5.802640e+01   4.874447e-01
  3.312720e-01   5.767595e+01   4.896945e-01
  3.315700e-01   5.798339e+01   4.820747e-01
  3.318690e-01   5.763970e+01   4.933503e-01
  3.321680e-01   5.761210e+01   4.820632e-01
  3.324670e-01   5.807208e+01   4.963064e-01
  3.327660e-01   5.773028e+01   4.920929e-01
  3.330650e-01   5.834623e+01   4.952605e-01
  3.333640e-01   5.745150e+01   4.992764e-01
  3.336630e-01   5.734075e+01   4.871999e-01
  3.339620e-01   5.845158e+01   5.065158e-01
  3.342610e-01   5.819632e+01   4.985164e-01
  3.345600e-01   5.788625e+01   5.023153e-01
  3.348590e-01   5.767850e+01   5.103094e-01
  3.351570e-01   5.800422e+01   4.960163e-01
  3.354560e-01   5.763698e+01   5.138178e-01
  3.357550e-01   5.825434e+01   4.998946e-01
  3.360540e-01   5.723952e+01   5.101935e-01
  3.363530e-01   5.743323e+01   5.173115e-01
  3.366520e-01   5.792926e+01   5.042477e-01
  3.369510e-01   5.731187e+01   5.232488e-01
  3.372500e-01   5.779472e+01   5.019180e-01
  3.375490e-01   5.787854e+01   5.231935e-01
  3.378480e-01   5.714628e+01   5.172933e-01
  3.381470e-01   5.804363e+01   5.200532e-01
  3.384460e-01   5.774550e+01   5.326749e-01
  3.387450e-01   5.742275e+01   5.097854e-01
  3.390430e-01   5.811948e+01   5.316424e-01
  3.393420e-01   5.760977e+01   5.266054e-01
  3.396410e-01   5.754922e+01   5.269995e-01
  3.399400e-01   5.859358e+01   5.473406e-01
  3.402390e-01   5.825522e+01   5.197218e-01
  3.405380e-01   5.834121e+01   5.432322e-01
  3.408370e-01   5.759318e+01   5.319719e-01
  3.411360e-01   5.761917e+01   5.355811e-01
  3.414350e-01   5.749431e+01   5.421820e-01
  3.417340e-01   5.768144e+01   5.351668e-01
  3.420330e-01   5.767511e+01   5.512905e-01
  3.423320e-01   5.791289e+01   5.369445e-01
  3.426300e-01   5.764102e+01   5.503616e-01
  3.429290e-01   5.723240e+01   5.461365e-01
  3.432280e-01   5.808648e+01   5.479369e-01
  3.435270e-01   5.759926e+01   5.644545e-01
  3.438260e-01   5.733424e+01   5.406966e-01
  3.441250e-01   5.770976e+01   5.617203e-01
  3.444240e-01   5.793264e+01   5.548431e-01
  3.447230e-01   5.849877e+01   5.623062e-01
  3.450220e-01   5.883050e+01   5.755263e-01
  3.453210e-01   5.646599e+01   5.477748e-01
  3.456200e-01   5.698798e+01   5.715684e-01
  3.459190e-01   5.662172e+01   5.563999e-01
  3.462170e-01   5.853108e+01   5.766399e-01
  3.465160e-01   5.720039e+01   5.691934e-01
  3.468150e-01   5.732329e+01   5.689534e-01
  3.471140e-01   5.809740e+01   5.878931e-01
  3.474130e-01   5.809857e+01   5.719349e-01
  3.477120e-01   5.777616e+01   5.862655e-01
  3.480110e-01   5.774248e+01   5.797484e-01
  3.483100e-01   5.743233e+01   5.799767e-01
  3.486090e-01   5.791758e+01   5.974060e-01
  3.489080e-01   5.757290e+01   5.806860e-01
  3.492070e-01   5.818104e+01   5.997408e-01
  3.495060e-01   5.746681e+01   5.846939e-01
  3.498040e-01   5.729256e+01   5.961187e-01
  3.501030e-01   5.778594e+01   5.996638e-01
  3.504020e-01   5.763990e+01   5.979230e-01
  3.507010e-01   5.679195e+01   6.076177e-01
  3.510000e-01   5.800395e+01   5.949514e-01
  3.512990e-01   5.736403e+01   6.106704e-01
  3.515980e-01   5.824611e+01   6.070597e-01
  3.518970e-01   5.849257e+01   6.220150e-01
  3.521960e-01   5.710679e+01   6.233831e-01
  3.524950e-01   5.761685e+01   6.027645e-01
  3.527940e-01   5.744773e+01   6.286424e-01
  3.530930e-01   5.675946e+01   6.084903e-01
  3.533920e-01   5.638281e+01   6.216592e-01
  3.536900e-01   5.755383e+01   6.303698e-01
  3.539890e-01   5.774321e+01   6.279776e-01
  3.542880e-01   5.704674e+01   6.393623e-01
  3.545870e-01   5.824783e+01   6.207124e-01
  3.548860e-01   5.662540e+01   6.334081e-01
  3.551850e-01   5.711490e+01   6.245517e-01
  3.554840e-01   5.688047e+01   6.348330e-01
  3.557830e-01   5.699566e+01   6.378690e-01
  3.560820e-01   5.793862e+01   6.212387e-01
  3.563810e-01   5.780550e+01   6.411761e-01
  3.566800e-01   5.808870e+01   6.275918e-01
  3.569790e-01   5.800930e+01   6.471899e-01
  3.572770e-01   5.769523e+01   6.442073e-01
  3.575760e-01   5.847934e+01   6.219447e-01
  3.578750e-01   5.728594e+01   6.557787e-01
  3.581740e-01   5.717105e+01   6.259896e-01
  3.584730e-01   5.773636e+01   6.583517e-01
  3.587720e-01   5.683267e+01   6.418186e-01
  3.590710e-01   5.692623e+01   6.411197e-01
  3.593700e-01   5.757815e+01   6.695134e-01
  3.596690e-01   5.778092e+01   6.422481e-01
  3.599680e-01   5.761283e+01   6.710973e-01
  3.602670e-01   5.742062e+01   6.526756e-01
  3.605660e-01   5.621577e+01   6.615452e-01
  3.608640e-01   5.842359e+01   6.917062e-01
  3.611630e-01   5.828402e+01   6.550007e-01
  3.614620e-01   5.750799e+01   6.907648e-01
  3.617610e-01   5.748350e+01   6.648713e-01
  3.620600e-01   5.830748e+01   6.925191e-01
  3.623590e-01   5.792714e+01   6.872751e-01
  3.626580e-01   5.667140e+01   6.797849e-01
  3.629570e-01   5.740646e+01   7.025910e-01
  3.632560e-01   5.619329e+01   6.655339e-01
  3.635550e-01   5.739241e+01   7.139552e-01
  3.638540e-01   5.711609e+01   6.945264e-01
  3.641530e-01   5.727510e+01   7.001972e-01
  3.644510e-01   5.739595e+01   7.313515e-01
  3.647500e-01   5.843908e+01   6.933002e-01
  3.650490e-01   5.660457e+01   7.245097e-01
  3.653480e-01   5.792866e+01   7.156051e-01
  3.656470e-01   5.706069e+01   7.186690e-01
  3.659460e-01   5.752117e+01   7.432147e-01
  3.662450e-01   5.609302e+01   7.025363e-01
  3.665440e-01   5.891639e+01   7.699681e-01
  3.668430e-01   5.663583e+01   7.142817e-01
  3.671420e-01   5.732145e+01   7.495722e-01
  3.674410e-01   5.595037e+01   7.311432e-01
  3.677400e-01   5.718874e+01   7.526137e-01
  3.680390e-01   5.696670e+01   7.802925e-01
  3.683370e-01   5.635960e+01   7.265104e-01
  3.686360e-01   5.690972e+01   7.712363e-01
  3.689350e-01   5.775387e+01   7.603144e-01
  3.692340e-01   5.728137e+01   7.780611e-01
  3.695330e-01   5.644709e+01   7.996429e-01
  3.698320e-01   5.835897e+01   7.582925e-01
  3.701310e-01   5.872448e+01   8.180674e-01
  3.704300e-01   5.763163e+01   7.718599e-01
  3.707290e-01   5.822049e+01   8.170140e-01
  3.710280e-01   5.713809e+01   8.045225e-01
  3.713270e-01   5.687392e+01   7.909079e-01
  3.716260e-01   5.649329e+01   8.357690e-01
  3.719240e-01   5.706643e+01   7.854253e-01
  3.722230e-01   5.705164e+01   8.426473e-01
  3.725220e-01   5.891164e+01   8.268759e-01
  3.728210e-01   5.676507e+01   8.296823e-01
  3.731200e-01   5.819558e+01   8.899614e-01
  3.734190e-01   5.696817e+01   8.033253e-01
  3.737180e-01   5.705022e+01   8.780074e-01
  3.740170e-01   5.742344e+01   8.291815e-01
  3.743160e-01   5.795928e+01   8.913649e-01
  3.746150e-01   5.780692e+01   8.838111e-01
  3.749140e-01   5.820715e+01   8.654920e-01
  3.752130e-01   5.774316e+01   9.238019e-01
  3.755110e-01   5.777552e+01   8.593590e-01
  3.758100e-01   5.636867e+01   9.127408e-01
  3.761090e-01   5.776837e+01   8.964151e-01
  3.764080e-01   5.578506e+01   9.044773e-01
  3.767070e-01   5.534213e+01   9.419340e-01
  3.770060e-01   5.565842e+01   8.672313e-01
  3.773050e-01   5.764990e+01   9.696250e-01
  3.776040e-01   5.688700e+01   9.205306e-01
  3.779030e-01   5.622833e+01   9.454481e-01
  3.782020e-01   5.806976e+01   1.037788e+00
  3.785010e-01   5.576406e+01   8.939717e-01
  3.788000e-01   5.565094e+01   1.011000e+00
  3.790990e-01   5.676857e+01   9.420954e-01
  3.793970e-01   5.664484e+01   1.010227e+00
  3.796960e-01   5.839485e+01   1.020864e+00
  3.799950e-01   5.623700e+01   9.834410e-01
  3.802940e-01   5.543508e+01   1.085503e+00
  3.805930e-01   5.663976e+01   9.569766e-01
  3.808920e-01   5.711839e+01   1.108103e+00
  3.811910e-01   5.825900e+01   1.034419e+00
  3.814900e-01   5.795309e+01   1.085751e+00
  3.817890e-01   5.794136e+01   1.185443e+00
  3.820880e-01   5.687555e+01   9.981240e-01
  3.823870e-01   5.658096e+01   1.179026e+00
  3.826860e-01   5.737722e+01   1.041845e+00
  3.829840e-01   5.555141e+01   1.191695e+00
  3.832830e-01   5.834109e+01   1.167289e+00
  3.835820e-01   5.839989e+01   1.140066e+00
  3.838810e-01   5.928457e+01   1.284251e+00
  3.841800e-01   5.836203e+01   1.126521e+00
  3.844790e-01   5.850353e+01   1.285249e+00
  3.847780e-01   5.587982e+01   1.164163e+00
  3.850770e-01   5.755551e+01   1.284414e+00
  3.853760e-01   5.763359e+01   1.371063e+00
  3.856750e-01   5.636489e+01   1.169205e+00
  3.859740e-01   5.668538e+01   1.383806e+00
  3.862730e-01   5.513938e+01   1.238540e+00
  3.865710e-01   5.709075e+01   1.388745e+00
  3.868700e-01   5.580706e+01   1.398238e+00
  3.871690e-01   5.631876e+01   1.321585e+00
  3.874680e-01   5.732869e+01   1.535468e+00
  3.877670e-01   5.755453e+01   1.358461e+00
  3.880660e-01   5.726888e+01   1.569158e+00
  3.883650e-01   5.686876e+01   1.481741e+00
  3.886640e-01   5.755168e+01   1.555451e+00
  3.889630e-01   5.829622e+01   1.703578e+00
  3.892620e-01   5.651144e+01   1.508179e+00
  3.895610e-01   5.780392e+01   1.742854e+00
  3.898600e-01   5.446291e+01   1.646615e+00
  3.901580e-01   5.750965e+01   1.763071e+00
  3.904570e-01   5.519899e+01   1.931168e+00
  3.907560e-01   5.512392e+01   1.701972e+00
  3.910550e-01   5.598222e+01   1.980509e+00
  3.913540e-01   5.689307e+01   1.996555e+00
  3.916530e-01   5.528157e+01   1.968076e+00
  3.919520e-01   5.521588e+01   2.555086e+00
  3.922510e-01   5.570196e+01   1.975545e+00
  3.925500e-01   5.788800e+01   2.701980e+00
  3.928490e-01   5.759372e+01   2.460282e+00
  3.931480e-01   6.041035e+01   2.760219e+00
  3.934470e-01   0.000000e+00   0.000000e+00
  3.937460e-01   5.612235e+01   2.660455e+00
creator: radaver
creator-version: 3725
header-file: /nas_data/SAXS_data/20151104Workshop/header/JH1_0082.txt
image-file: /nas_data/Pilatus1M/20151104_Workshop/JH1_0082.tif
angular-axis-file: /nas_data/SAXS_data/20151104Workshop/q20151029.dat
beamstop-mask-file: /nas_data/SAXS_data/20151104Workshop/fit2d20151031.msk
detector-response-file: none
beam-center-x: 949.7700
beam-center-y: 918.8000
unit-time: 1.0000
channel-first: 10
channel-last: 1315
Exposure time [s]: 1.093865
Transmitted Beam: 0.483247
Incident Beam: 0.483247
Code: JH1
Concentration [mg/ml]: 1
Run Number: 0082
