# Supplementary material for: SAXS analysis of a soluble cytosolic NgBR construct including extracellular and transmembrane domains
Source: PLoS One. 2018 Jan 18;13(1):e0191371. doi: 10.1371/journal.pone.0191371 (PMC5773207; doi:10.1371/journal.pone.0191371)
Supplement: S1 File — (ZIP) [file pone.0191371.s001.zip › JH1_0083.dat]

Sample:   c= 1.0000 mg/ml  Code: JH1
  3.656810e-03   2.260827e+04   4.134811e+01
  3.955720e-03   2.193320e+04   2.797082e+01
  4.254640e-03   1.908627e+04   2.338194e+01
  4.553560e-03   1.541524e+04   2.025993e+01
  4.852480e-03   1.244787e+04   1.704500e+01
  5.151400e-03   1.050197e+04   1.546637e+01
  5.450320e-03   8.729532e+03   1.339348e+01
  5.749240e-03   7.450934e+03   1.198904e+01
  6.048150e-03   6.361881e+03   1.085887e+01
  6.347070e-03   5.496981e+03   9.589919e+00
  6.645990e-03   4.804456e+03   8.926099e+00
  6.944910e-03   4.225723e+03   8.059164e+00
  7.243830e-03   3.772708e+03   7.378753e+00
  7.542750e-03   3.352887e+03   6.929702e+00
  7.841670e-03   3.021083e+03   6.212158e+00
  8.140580e-03   2.738843e+03   5.996451e+00
  8.439500e-03   2.499161e+03   5.521071e+00
  8.738420e-03   2.277266e+03   5.219998e+00
  9.037340e-03   2.098938e+03   4.845610e+00
  9.336260e-03   1.939416e+03   4.577290e+00
  9.635180e-03   1.796757e+03   4.393194e+00
  9.934100e-03   1.644783e+03   4.066937e+00
  1.023300e-02   1.510482e+03   3.994140e+00
  1.053190e-02   1.399363e+03   3.899264e+00
  1.083090e-02   1.297416e+03   3.754542e+00
  1.112980e-02   1.192146e+03   3.568372e+00
  1.142870e-02   1.109014e+03   3.422425e+00
  1.172760e-02   1.028754e+03   3.287090e+00
  1.202650e-02   9.527655e+02   3.154611e+00
  1.232540e-02   8.813599e+02   3.017471e+00
  1.262440e-02   8.200730e+02   2.856548e+00
  1.292330e-02   7.682409e+02   2.722154e+00
  1.322220e-02   7.119589e+02   2.620544e+00
  1.352110e-02   6.563171e+02   2.490772e+00
  1.382000e-02   6.154701e+02   2.388254e+00
  1.411900e-02   5.722439e+02   2.291654e+00
  1.441790e-02   5.417686e+02   2.213736e+00
  1.471680e-02   5.006864e+02   2.118038e+00
  1.501570e-02   4.689723e+02   2.007494e+00
  1.531460e-02   4.448712e+02   1.946403e+00
  1.561350e-02   4.172404e+02   1.851916e+00
  1.591250e-02   3.890899e+02   1.804109e+00
  1.621140e-02   3.701484e+02   1.729307e+00
  1.651030e-02   3.524774e+02   1.669778e+00
  1.680920e-02   3.281853e+02   1.611212e+00
  1.710810e-02   3.110878e+02   1.571973e+00
  1.740710e-02   2.992288e+02   1.519535e+00
  1.770600e-02   2.809331e+02   1.457550e+00
  1.800490e-02   2.689542e+02   1.414863e+00
  1.830380e-02   2.549874e+02   1.388614e+00
  1.860270e-02   2.435951e+02   1.330882e+00
  1.890170e-02   2.320774e+02   1.299038e+00
  1.920060e-02   2.224835e+02   1.259848e+00
  1.949950e-02   2.139586e+02   1.249704e+00
  1.979840e-02   2.053371e+02   1.201295e+00
  2.009730e-02   1.968972e+02   1.163444e+00
  2.039620e-02   1.887244e+02   1.136977e+00
  2.069520e-02   1.815792e+02   1.109233e+00
  2.099410e-02   1.762526e+02   1.100762e+00
  2.129300e-02   1.683682e+02   1.047666e+00
  2.159190e-02   1.647972e+02   1.072216e+00
  2.189080e-02   1.575420e+02   1.054199e+00
  2.218980e-02   1.522280e+02   1.054118e+00
  2.248870e-02   1.479001e+02   1.057563e+00
  2.278760e-02   1.414934e+02   1.024212e+00
  2.308650e-02   1.388990e+02   1.046010e+00
  2.338540e-02   1.323372e+02   1.018884e+00
  2.368430e-02   1.335169e+02   1.004824e+00
  2.398330e-02   1.277889e+02   1.005402e+00
  2.428220e-02   1.268698e+02   9.794927e-01
  2.458110e-02   1.226341e+02   9.953820e-01
  2.488000e-02   1.194250e+02   9.560732e-01
  2.517890e-02   1.172504e+02   9.360280e-01
  2.547790e-02   1.150304e+02   9.402229e-01
  2.577680e-02   1.130236e+02   9.244992e-01
  2.607570e-02   1.125251e+02   9.299276e-01
  2.637460e-02   1.078435e+02   9.030650e-01
  2.667350e-02   1.064736e+02   8.748531e-01
  2.697250e-02   1.047760e+02   8.410928e-01
  2.727140e-02   1.027961e+02   8.021894e-01
  2.757030e-02   1.013099e+02   7.976911e-01
  2.786920e-02   9.883554e+01   7.788848e-01
  2.816810e-02   9.875949e+01   7.662454e-01
  2.846700e-02   9.667230e+01   7.487455e-01
  2.876600e-02   9.692090e+01   7.406747e-01
  2.906490e-02   9.489104e+01   7.350817e-01
  2.936380e-02   9.306242e+01   7.225439e-01
  2.966270e-02   9.236521e+01   7.145509e-01
  2.996160e-02   9.201513e+01   7.142405e-01
  3.026060e-02   8.909132e+01   6.917328e-01
  3.055950e-02   8.812129e+01   6.869816e-01
  3.085840e-02   8.879128e+01   6.866765e-01
  3.115730e-02   8.729624e+01   6.780201e-01
  3.145620e-02   8.684567e+01   6.697698e-01
  3.175510e-02   8.674634e+01   6.712231e-01
  3.205410e-02   8.536163e+01   6.622157e-01
  3.235300e-02   8.457965e+01   6.565050e-01
  3.265190e-02   8.275129e+01   6.374543e-01
  3.295080e-02   8.255655e+01   6.408789e-01
  3.324970e-02   8.334716e+01   6.430947e-01
  3.354870e-02   8.204317e+01   6.363761e-01
  3.384760e-02   8.162083e+01   6.274072e-01
  3.414650e-02   8.106621e+01   6.252719e-01
  3.444540e-02   8.021861e+01   6.134470e-01
  3.474430e-02   8.008981e+01   6.183482e-01
  3.504330e-02   7.995181e+01   6.101592e-01
  3.534220e-02   7.894955e+01   6.070708e-01
  3.564110e-02   7.833601e+01   6.039622e-01
  3.594000e-02   7.881100e+01   5.941953e-01
  3.623890e-02   7.753035e+01   5.993739e-01
  3.653780e-02   7.731443e+01   5.823494e-01
  3.683680e-02   7.751632e+01   5.906959e-01
  3.713570e-02   7.606346e+01   5.858319e-01
  3.743460e-02   7.688746e+01   5.793965e-01
  3.773350e-02   7.522488e+01   5.724373e-01
  3.803240e-02   7.594550e+01   5.889018e-01
  3.833140e-02   7.465448e+01   5.977525e-01
  3.863030e-02   7.460444e+01   6.068411e-01
  3.892920e-02   7.467356e+01   6.055431e-01
  3.922810e-02   7.408708e+01   6.055243e-01
  3.952700e-02   7.337902e+01   5.987183e-01
  3.982600e-02   7.346929e+01   6.077865e-01
  4.012490e-02   7.228362e+01   5.934664e-01
  4.042380e-02   7.360071e+01   6.067184e-01
  4.072270e-02   7.379030e+01   6.051028e-01
  4.102160e-02   7.242915e+01   5.987107e-01
  4.132050e-02   7.225207e+01   5.987626e-01
  4.161950e-02   7.250604e+01   5.936142e-01
  4.191840e-02   7.231909e+01   6.006188e-01
  4.221730e-02   7.100430e+01   5.874346e-01
  4.251620e-02   7.183523e+01   5.986061e-01
  4.281510e-02   7.236725e+01   5.915271e-01
  4.311410e-02   7.234921e+01   5.922112e-01
  4.341300e-02   7.194797e+01   5.936188e-01
  4.371190e-02   7.060260e+01   5.865250e-01
  4.401080e-02   7.113858e+01   5.887471e-01
  4.430970e-02   7.063584e+01   5.821789e-01
  4.460860e-02   6.919444e+01   5.769409e-01
  4.490760e-02   7.069913e+01   5.846698e-01
  4.520650e-02   7.017350e+01   5.780739e-01
  4.550540e-02   6.996893e+01   5.801608e-01
  4.580430e-02   7.016452e+01   5.787663e-01
  4.610320e-02   7.067282e+01   5.779473e-01
  4.640220e-02   7.041992e+01   5.812884e-01
  4.670110e-02   6.917205e+01   5.675372e-01
  4.700000e-02   6.933984e+01   5.703362e-01
  4.729890e-02   6.947233e+01   5.730176e-01
  4.759780e-02   6.870976e+01   5.691530e-01
  4.789680e-02   6.874831e+01   5.657962e-01
  4.819570e-02   6.870482e+01   5.649219e-01
  4.849460e-02   6.882660e+01   5.675178e-01
  4.879350e-02   6.785316e+01   5.573167e-01
  4.909240e-02   6.828959e+01   5.667040e-01
  4.939130e-02   6.834546e+01   5.573143e-01
  4.969030e-02   6.708871e+01   5.541684e-01
  4.998920e-02   6.853407e+01   5.594292e-01
  5.028810e-02   6.828130e+01   5.563843e-01
  5.058700e-02   6.813275e+01   5.598209e-01
  5.088590e-02   6.820150e+01   5.508008e-01
  5.118490e-02   6.764360e+01   5.557830e-01
  5.148380e-02   6.810438e+01   5.549980e-01
  5.178270e-02   6.785203e+01   5.468205e-01
  5.208160e-02   6.846877e+01   5.551542e-01
  5.238050e-02   6.864526e+01   5.500076e-01
  5.267940e-02   6.717056e+01   5.518404e-01
  5.297840e-02   6.691512e+01   5.436661e-01
  5.327730e-02   6.759965e+01   5.439042e-01
  5.357620e-02   6.642422e+01   5.410366e-01
  5.387510e-02   6.720101e+01   5.410471e-01
  5.417400e-02   6.669673e+01   5.440509e-01
  5.447300e-02   6.660357e+01   5.355605e-01
  5.477190e-02   6.679592e+01   5.375592e-01
  5.507080e-02   6.639358e+01   5.359378e-01
  5.536970e-02   6.724709e+01   5.375296e-01
  5.566860e-02   6.649097e+01   5.381812e-01
  5.596760e-02   6.612179e+01   5.306068e-01
  5.626650e-02   6.735450e+01   5.379588e-01
  5.656540e-02   6.675328e+01   5.337360e-01
  5.686430e-02   6.627412e+01   5.288409e-01
  5.716320e-02   6.596458e+01   5.241064e-01
  5.746210e-02   6.582025e+01   5.288004e-01
  5.776110e-02   6.585211e+01   5.307203e-01
  5.806000e-02   6.716364e+01   5.276874e-01
  5.835890e-02   6.503846e+01   5.198421e-01
  5.865780e-02   6.651385e+01   5.228404e-01
  5.895670e-02   6.667646e+01   5.334288e-01
  5.925570e-02   6.555746e+01   5.168257e-01
  5.955460e-02   6.713062e+01   5.298868e-01
  5.985350e-02   6.642069e+01   5.196576e-01
  6.015240e-02   6.697067e+01   5.234960e-01
  6.045130e-02   6.657051e+01   5.224955e-01
  6.075020e-02   6.641801e+01   5.168756e-01
  6.104920e-02   6.462925e+01   5.137077e-01
  6.134810e-02   6.625046e+01   5.206735e-01
  6.164700e-02   6.598631e+01   5.113989e-01
  6.194590e-02   6.571850e+01   5.185789e-01
  6.224480e-02   6.535057e+01   5.057584e-01
  6.254380e-02   6.571927e+01   5.157983e-01
  6.284270e-02   6.517039e+01   5.152977e-01
  6.314160e-02   6.635884e+01   5.075478e-01
  6.344050e-02   6.581290e+01   5.128814e-01
  6.373940e-02   6.582067e+01   5.044507e-01
  6.403840e-02   6.590140e+01   5.126845e-01
  6.433730e-02   6.572333e+01   5.066746e-01
  6.463620e-02   6.500433e+01   4.997820e-01
  6.493510e-02   6.508086e+01   5.111028e-01
  6.523400e-02   6.544475e+01   5.019826e-01
  6.553290e-02   6.502497e+01   5.029374e-01
  6.583190e-02   6.503430e+01   5.009164e-01
  6.613080e-02   6.494110e+01   4.960227e-01
  6.642970e-02   6.489124e+01   5.050246e-01
  6.672860e-02   6.570164e+01   4.974258e-01
  6.702750e-02   6.608024e+01   5.039011e-01
  6.732650e-02   6.443721e+01   4.940946e-01
  6.762540e-02   6.485775e+01   4.957043e-01
  6.792430e-02   6.466002e+01   4.969439e-01
  6.822320e-02   6.452967e+01   4.886088e-01
  6.852210e-02   6.518524e+01   4.984548e-01
  6.882110e-02   6.503955e+01   4.939302e-01
  6.912000e-02   6.491076e+01   4.929521e-01
  6.941890e-02   6.532305e+01   4.911230e-01
  6.971780e-02   6.466504e+01   4.881667e-01
  7.001670e-02   6.486416e+01   4.952328e-01
  7.031560e-02   6.537784e+01   4.903721e-01
  7.061460e-02   6.496723e+01   4.893060e-01
  7.091350e-02   6.382378e+01   4.835690e-01
  7.121240e-02   6.527026e+01   4.852707e-01
  7.151130e-02   6.480714e+01   4.896582e-01
  7.181020e-02   6.487946e+01   4.833547e-01
  7.210920e-02   6.421605e+01   4.841154e-01
  7.240810e-02   6.542387e+01   4.839976e-01
  7.270700e-02   6.507101e+01   4.887448e-01
  7.300590e-02   6.512073e+01   4.842526e-01
  7.330480e-02   6.480265e+01   4.776406e-01
  7.360370e-02   6.458837e+01   4.827292e-01
  7.390270e-02   6.465196e+01   4.775298e-01
  7.420160e-02   6.483434e+01   4.855041e-01
  7.450050e-02   6.491877e+01   4.767386e-01
  7.479940e-02   6.465127e+01   4.770824e-01
  7.509830e-02   6.528065e+01   4.834675e-01
  7.539730e-02   6.402092e+01   4.716866e-01
  7.569620e-02   6.507686e+01   4.764372e-01
  7.599510e-02   6.398833e+01   4.755164e-01
  7.629400e-02   6.495992e+01   4.729646e-01
  7.659290e-02   6.434824e+01   4.750792e-01
  7.689190e-02   6.491860e+01   4.728141e-01
  7.719080e-02   6.429202e+01   4.731193e-01
  7.748970e-02   6.468639e+01   4.711104e-01
  7.778860e-02   6.515038e+01   4.758291e-01
  7.808750e-02   6.514116e+01   4.723351e-01
  7.838640e-02   6.401382e+01   4.657060e-01
  7.868540e-02   6.455060e+01   4.689167e-01
  7.898430e-02   6.486109e+01   4.675227e-01
  7.928320e-02   6.530270e+01   4.746433e-01
  7.958210e-02   6.480305e+01   4.640167e-01
  7.988100e-02   6.430869e+01   4.676161e-01
  8.018000e-02   6.461448e+01   4.662178e-01
  8.047890e-02   6.418743e+01   4.642616e-01
  8.077780e-02   6.442532e+01   4.642972e-01
  8.107670e-02   6.435093e+01   4.615847e-01
  8.137560e-02   6.461724e+01   4.658135e-01
  8.167450e-02   6.426814e+01   4.616921e-01
  8.197350e-02   6.441243e+01   4.593978e-01
  8.227240e-02   6.541375e+01   4.674319e-01
  8.257130e-02   6.506955e+01   4.566200e-01
  8.287020e-02   6.466487e+01   4.643385e-01
  8.316910e-02   6.400848e+01   4.587508e-01
  8.346810e-02   6.489106e+01   4.575469e-01
  8.376700e-02   6.505420e+01   4.645070e-01
  8.406590e-02   6.444359e+01   4.528858e-01
  8.436480e-02   6.472447e+01   4.609088e-01
  8.466370e-02   6.458198e+01   4.545210e-01
  8.496270e-02   6.477084e+01   4.659531e-01
  8.526160e-02   6.462766e+01   4.801349e-01
  8.556050e-02   6.427452e+01   4.792737e-01
  8.585940e-02   6.299942e+01   4.804359e-01
  8.615830e-02   6.482034e+01   4.873296e-01
  8.645720e-02   6.465545e+01   4.914953e-01
  8.675620e-02   6.414979e+01   4.920064e-01
  8.705510e-02   6.366169e+01   4.891557e-01
  8.735400e-02   6.439577e+01   4.944314e-01
  8.765290e-02   6.288587e+01   4.890918e-01
  8.795180e-02   6.360925e+01   4.959041e-01
  8.825080e-02   6.501836e+01   4.968158e-01
  8.854970e-02   6.542021e+01   5.049834e-01
  8.884860e-02   6.355513e+01   4.956931e-01
  8.914750e-02   6.335462e+01   5.010972e-01
  8.944640e-02   6.425856e+01   5.009967e-01
  8.974530e-02   6.450480e+01   4.978580e-01
  9.004430e-02   7.127611e+01   5.212225e-01
  9.034320e-02   6.350840e+01   4.746178e-01
  9.064210e-02   6.385758e+01   4.750304e-01
  9.094100e-02   6.477275e+01   4.684585e-01
  9.123990e-02   6.450725e+01   4.662457e-01
  9.153890e-02   6.459829e+01   4.690899e-01
  9.183780e-02   6.349569e+01   4.617532e-01
  9.213670e-02   6.408804e+01   4.622628e-01
  9.243560e-02   6.518356e+01   4.649686e-01
  9.273450e-02   6.316007e+01   4.537319e-01
  9.303350e-02   6.362561e+01   4.614066e-01
  9.333240e-02   6.486668e+01   4.555218e-01
  9.363130e-02   6.458343e+01   4.580270e-01
  9.393020e-02   6.409161e+01   4.539457e-01
  9.422910e-02   6.411651e+01   4.551966e-01
  9.452800e-02   6.487254e+01   4.590510e-01
  9.482700e-02   6.389936e+01   4.453810e-01
  9.512590e-02   6.376278e+01   4.531653e-01
  9.542480e-02   6.391574e+01   4.487664e-01
  9.572370e-02   6.459948e+01   4.511603e-01
  9.602260e-02   6.461546e+01   4.534893e-01
  9.632160e-02   6.366328e+01   4.423836e-01
  9.662050e-02   6.374327e+01   4.452023e-01
  9.691940e-02   6.445222e+01   4.476712e-01
  9.721830e-02   6.412746e+01   4.439934e-01
  9.751720e-02   6.437432e+01   4.470331e-01
  9.781610e-02   6.387624e+01   4.409770e-01
  9.811510e-02   6.446125e+01   4.473348e-01
  9.841400e-02   6.385730e+01   4.380987e-01
  9.871290e-02   6.416527e+01   4.423298e-01
  9.901180e-02   6.362544e+01   4.415347e-01
  9.931070e-02   6.411553e+01   4.393330e-01
  9.960970e-02   6.414982e+01   4.426336e-01
  9.990860e-02   6.487479e+01   4.377640e-01
  1.002070e-01   6.417574e+01   4.395392e-01
  1.005060e-01   6.420664e+01   4.372151e-01
  1.008050e-01   6.393792e+01   4.387240e-01
  1.011040e-01   6.452977e+01   4.345661e-01
  1.014030e-01   6.403587e+01   4.349243e-01
  1.017020e-01   6.413660e+01   4.394052e-01
  1.020010e-01   6.374215e+01   4.332493e-01
  1.023000e-01   6.381129e+01   4.314727e-01
  1.025990e-01   6.389766e+01   4.307686e-01
  1.028980e-01   6.412591e+01   4.332041e-01
  1.031970e-01   6.410058e+01   4.354844e-01
  1.034960e-01   6.424387e+01   4.280072e-01
  1.037950e-01   6.386572e+01   4.306609e-01
  1.040930e-01   6.484639e+01   4.303343e-01
  1.043920e-01   6.396397e+01   4.313234e-01
  1.046910e-01   6.447816e+01   4.323889e-01
  1.049900e-01   6.402978e+01   4.250555e-01
  1.052890e-01   6.432973e+01   4.295910e-01
  1.055880e-01   6.395921e+01   4.267362e-01
  1.058870e-01   6.337442e+01   4.263893e-01
  1.061860e-01   6.411492e+01   4.247046e-01
  1.064850e-01   6.417087e+01   4.255235e-01
  1.067840e-01   6.359944e+01   4.258551e-01
  1.070830e-01   6.477176e+01   4.262407e-01
  1.073820e-01   6.419735e+01   4.227812e-01
  1.076800e-01   6.409182e+01   4.221229e-01
  1.079790e-01   6.418553e+01   4.243074e-01
  1.082780e-01   6.364980e+01   4.244263e-01
  1.085770e-01   6.387123e+01   4.162251e-01
  1.088760e-01   6.361445e+01   4.211677e-01
  1.091750e-01   6.420612e+01   4.215702e-01
  1.094740e-01   6.427531e+01   4.227267e-01
  1.097730e-01   6.392911e+01   4.191284e-01
  1.100720e-01   6.460981e+01   4.174286e-01
  1.103710e-01   6.418078e+01   4.224157e-01
  1.106700e-01   6.373254e+01   4.148811e-01
  1.109690e-01   6.356741e+01   4.200836e-01
  1.112670e-01   6.392730e+01   4.137451e-01
  1.115660e-01   6.377718e+01   4.144347e-01
  1.118650e-01   6.455248e+01   4.208612e-01
  1.121640e-01   6.346482e+01   4.113727e-01
  1.124630e-01   6.416010e+01   4.147916e-01
  1.127620e-01   6.403138e+01   4.143753e-01
  1.130610e-01   6.399197e+01   4.136615e-01
  1.133600e-01   6.439300e+01   4.197322e-01
  1.136590e-01   6.467130e+01   4.103737e-01
  1.139580e-01   6.401448e+01   4.128592e-01
  1.142570e-01   6.525925e+01   4.165607e-01
  1.145560e-01   6.403011e+01   4.132007e-01
  1.148550e-01   6.440801e+01   4.132541e-01
  1.151530e-01   6.471973e+01   4.088414e-01
  1.154520e-01   6.385974e+01   4.112032e-01
  1.157510e-01   6.450599e+01   4.087245e-01
  1.160500e-01   6.435286e+01   4.145332e-01
  1.163490e-01   6.391811e+01   4.068577e-01
  1.166480e-01   6.441725e+01   4.112699e-01
  1.169470e-01   6.388336e+01   4.073055e-01
  1.172460e-01   6.400206e+01   4.082448e-01
  1.175450e-01   6.415769e+01   4.054042e-01
  1.178440e-01   6.497231e+01   4.079698e-01
  1.181430e-01   6.493601e+01   4.109298e-01
  1.184420e-01   6.407232e+01   4.059603e-01
  1.187400e-01   6.390765e+01   4.040663e-01
  1.190390e-01   6.414069e+01   4.039842e-01
  1.193380e-01   6.520173e+01   4.073120e-01
  1.196370e-01   6.449930e+01   4.073107e-01
  1.199360e-01   6.490323e+01   4.044777e-01
  1.202350e-01   6.391738e+01   4.043703e-01
  1.205340e-01   6.424776e+01   4.029677e-01
  1.208330e-01   6.512921e+01   4.043733e-01
  1.211320e-01   6.519912e+01   4.078531e-01
  1.214310e-01   6.435213e+01   3.985282e-01
  1.217300e-01   6.462321e+01   4.049563e-01
  1.220290e-01   6.418987e+01   4.022487e-01
  1.223270e-01   6.435769e+01   4.001156e-01
  1.226260e-01   6.461055e+01   4.003743e-01
  1.229250e-01   6.532182e+01   4.009965e-01
  1.232240e-01   6.441850e+01   4.018941e-01
  1.235230e-01   6.487247e+01   4.025078e-01
  1.238220e-01   6.434193e+01   3.974602e-01
  1.241210e-01   6.363472e+01   3.968189e-01
  1.244200e-01   6.483942e+01   3.969372e-01
  1.247190e-01   6.444973e+01   4.004016e-01
  1.250180e-01   6.413491e+01   3.945214e-01
  1.253170e-01   6.441452e+01   3.961440e-01
  1.256160e-01   6.474209e+01   3.997339e-01
  1.259140e-01   6.437785e+01   3.957763e-01
  1.262130e-01   6.429512e+01   3.955219e-01
  1.265120e-01   6.383905e+01   3.913561e-01
  1.268110e-01   6.452374e+01   3.942003e-01
  1.271100e-01   6.459686e+01   3.979885e-01
  1.274090e-01   6.446136e+01   3.942609e-01
  1.277080e-01   6.482440e+01   3.941148e-01
  1.280070e-01   6.407570e+01   3.905966e-01
  1.283060e-01   6.405497e+01   3.920174e-01
  1.286050e-01   6.532190e+01   3.986676e-01
  1.289040e-01   6.479241e+01   3.900822e-01
  1.292030e-01   6.413118e+01   3.929993e-01
  1.295020e-01   6.458767e+01   3.906806e-01
  1.298000e-01   6.391991e+01   3.893865e-01
  1.300990e-01   6.444676e+01   3.885580e-01
  1.303980e-01   6.498586e+01   3.909070e-01
  1.306970e-01   6.481756e+01   3.933469e-01
  1.309960e-01   6.340245e+01   3.868377e-01
  1.312950e-01   6.508428e+01   3.916904e-01
  1.315940e-01   6.435878e+01   3.852024e-01
  1.318930e-01   6.413770e+01   3.873852e-01
  1.321920e-01   6.458889e+01   3.885051e-01
  1.324910e-01   6.394695e+01   3.875288e-01
  1.327900e-01   6.440351e+01   3.867538e-01
  1.330890e-01   6.431053e+01   3.860006e-01
  1.333870e-01   6.541195e+01   3.890537e-01
  1.336860e-01   6.518186e+01   3.876577e-01
  1.339850e-01   6.479078e+01   3.850868e-01
  1.342840e-01   6.455679e+01   3.872138e-01
  1.345830e-01   6.429192e+01   3.850023e-01
  1.348820e-01   6.480606e+01   3.865386e-01
  1.351810e-01   6.468272e+01   3.813188e-01
  1.354800e-01   6.462998e+01   3.855433e-01
  1.357790e-01   6.440534e+01   3.825527e-01
  1.360780e-01   6.404894e+01   3.831078e-01
  1.363770e-01   6.464614e+01   3.844241e-01
  1.366760e-01   6.497606e+01   3.875182e-01
  1.369740e-01   6.408483e+01   3.984808e-01
  1.372730e-01   6.471129e+01   4.025396e-01
  1.375720e-01   6.415223e+01   4.101382e-01
  1.378710e-01   6.469321e+01   4.135884e-01
  1.381700e-01   6.392345e+01   4.128564e-01
  1.384690e-01   6.458168e+01   4.221836e-01
  1.387680e-01   6.420759e+01   4.094642e-01
  1.390670e-01   6.436190e+01   3.982986e-01
  1.393660e-01   6.518407e+01   4.000529e-01
  1.396650e-01   6.418611e+01   3.941731e-01
  1.399640e-01   6.540949e+01   3.989348e-01
  1.402630e-01   6.416139e+01   3.869781e-01
  1.405620e-01   6.414680e+01   3.913064e-01
  1.408600e-01   6.446074e+01   3.910304e-01
  1.411590e-01   6.529845e+01   3.945544e-01
  1.414580e-01   6.466767e+01   3.931401e-01
  1.417570e-01   6.463918e+01   3.855707e-01
  1.420560e-01   6.441229e+01   3.894203e-01
  1.423550e-01   6.471008e+01   3.876732e-01
  1.426540e-01   6.427353e+01   3.828519e-01
  1.429530e-01   6.503612e+01   3.841907e-01
  1.432520e-01   6.447251e+01   3.795720e-01
  1.435510e-01   6.457278e+01   3.825901e-01
  1.438500e-01   6.518785e+01   3.803256e-01
  1.441490e-01   6.449011e+01   3.773998e-01
  1.444470e-01   6.483071e+01   3.808501e-01
  1.447460e-01   6.514221e+01   3.779807e-01
  1.450450e-01   6.475911e+01   3.806397e-01
  1.453440e-01   6.441251e+01   3.736964e-01
  1.456430e-01   6.437980e+01   3.772974e-01
  1.459420e-01   6.477166e+01   3.777817e-01
  1.462410e-01   6.503561e+01   3.767981e-01
  1.465400e-01   6.473314e+01   3.772299e-01
  1.468390e-01   6.548057e+01   3.746398e-01
  1.471380e-01   6.475726e+01   3.755575e-01
  1.474370e-01   6.486601e+01   3.765239e-01
  1.477360e-01   6.473660e+01   3.750657e-01
  1.480340e-01   6.499423e+01   3.721925e-01
  1.483330e-01   6.457237e+01   3.794176e-01
  1.486320e-01   6.477708e+01   3.895524e-01
  1.489310e-01   6.548567e+01   3.933871e-01
  1.492300e-01   6.530115e+01   3.923424e-01
  1.495290e-01   6.500136e+01   3.939042e-01
  1.498280e-01   6.477149e+01   3.977530e-01
  1.501270e-01   6.505843e+01   4.001872e-01
  1.504260e-01   6.438592e+01   3.927796e-01
  1.507250e-01   6.522336e+01   4.012169e-01
  1.510240e-01   6.490909e+01   3.992082e-01
  1.513230e-01   6.555357e+01   4.064991e-01
  1.516210e-01   6.497408e+01   4.004495e-01
  1.519200e-01   6.509502e+01   4.008220e-01
  1.522190e-01   6.507518e+01   4.077405e-01
  1.525180e-01   6.454745e+01   4.012333e-01
  1.528170e-01   6.481349e+01   4.074708e-01
  1.531160e-01   6.588882e+01   4.075372e-01
  1.534150e-01   6.525274e+01   3.997447e-01
  1.537140e-01   6.554160e+01   3.938013e-01
  1.540130e-01   6.482282e+01   3.851820e-01
  1.543120e-01   6.554532e+01   3.875573e-01
  1.546110e-01   6.419668e+01   3.810177e-01
  1.549100e-01   6.512487e+01   3.839920e-01
  1.552090e-01   6.516614e+01   3.862006e-01
  1.555070e-01   6.504782e+01   3.766161e-01
  1.558060e-01   6.510113e+01   3.820960e-01
  1.561050e-01   6.521456e+01   3.786301e-01
  1.564040e-01   6.518235e+01   3.800866e-01
  1.567030e-01   6.532205e+01   3.785021e-01
  1.570020e-01   6.499220e+01   3.755896e-01
  1.573010e-01   6.571091e+01   3.811779e-01
  1.576000e-01   6.474108e+01   3.725184e-01
  1.578990e-01   6.498623e+01   3.751419e-01
  1.581980e-01   6.477165e+01   3.728177e-01
  1.584970e-01   6.495114e+01   3.731222e-01
  1.587960e-01   6.495702e+01   3.765704e-01
  1.590940e-01   6.441389e+01   3.696944e-01
  1.593930e-01   6.421908e+01   3.678983e-01
  1.596920e-01   6.488001e+01   3.708216e-01
  1.599910e-01   6.387175e+01   3.695901e-01
  1.602900e-01   6.444647e+01   3.706208e-01
  1.605890e-01   6.485932e+01   3.662732e-01
  1.608880e-01   6.546648e+01   3.704233e-01
  1.611870e-01   6.538698e+01   3.691765e-01
  1.614860e-01   6.518889e+01   3.690239e-01
  1.617850e-01   6.486721e+01   3.649008e-01
  1.620840e-01   6.521001e+01   3.658637e-01
  1.623830e-01   6.492207e+01   3.666510e-01
  1.626810e-01   6.496146e+01   3.645725e-01
  1.629800e-01   6.449438e+01   3.593908e-01
  1.632790e-01   6.446150e+01   3.604465e-01
  1.635780e-01   6.521321e+01   3.637072e-01
  1.638770e-01   6.450002e+01   3.640643e-01
  1.641760e-01   6.545230e+01   3.649611e-01
  1.644750e-01   6.522640e+01   3.635490e-01
  1.647740e-01   6.537601e+01   3.635762e-01
  1.650730e-01   6.441662e+01   3.622572e-01
  1.653720e-01   6.465620e+01   3.625397e-01
  1.656710e-01   6.512994e+01   3.617325e-01
  1.659700e-01   6.464688e+01   3.619303e-01
  1.662680e-01   6.473262e+01   3.608193e-01
  1.665670e-01   6.477954e+01   3.619138e-01
  1.668660e-01   6.459748e+01   3.579755e-01
  1.671650e-01   6.507824e+01   3.621667e-01
  1.674640e-01   6.504875e+01   3.613151e-01
  1.677630e-01   6.460576e+01   3.581865e-01
  1.680620e-01   6.536213e+01   3.625694e-01
  1.683610e-01   6.495245e+01   3.557983e-01
  1.686600e-01   6.418196e+01   3.585193e-01
  1.689590e-01   6.473158e+01   3.564815e-01
  1.692580e-01   6.429378e+01   3.550896e-01
  1.695570e-01   6.497397e+01   3.614913e-01
  1.698560e-01   6.461652e+01   3.545118e-01
  1.701540e-01   6.436106e+01   3.565723e-01
  1.704530e-01   6.456371e+01   3.541847e-01
  1.707520e-01   6.490243e+01   3.552952e-01
  1.710510e-01   6.491090e+01   3.582795e-01
  1.713500e-01   6.535618e+01   3.559861e-01
  1.716490e-01   6.457349e+01   3.566018e-01
  1.719480e-01   6.463102e+01   3.511363e-01
  1.722470e-01   6.427422e+01   3.524853e-01
  1.725460e-01   6.486925e+01   3.557538e-01
  1.728450e-01   6.491725e+01   3.535219e-01
  1.731440e-01   6.487093e+01   3.539368e-01
  1.734430e-01   6.544047e+01   3.522635e-01
  1.737410e-01   6.513338e+01   3.550149e-01
  1.740400e-01   6.477337e+01   3.533099e-01
  1.743390e-01   6.512550e+01   3.517678e-01
  1.746380e-01   6.489932e+01   3.527554e-01
  1.749370e-01   6.445598e+01   3.492536e-01
  1.752360e-01   6.491082e+01   3.527866e-01
  1.755350e-01   6.489046e+01   3.518403e-01
  1.758340e-01   6.527907e+01   3.481810e-01
  1.761330e-01   6.411703e+01   3.506229e-01
  1.764320e-01   6.455216e+01   3.469193e-01
  1.767310e-01   6.417487e+01   3.502486e-01
  1.770300e-01   6.413209e+01   3.464727e-01
  1.773280e-01   6.475355e+01   3.495344e-01
  1.776270e-01   6.476524e+01   3.483513e-01
  1.779260e-01   6.485936e+01   3.470599e-01
  1.782250e-01   6.442526e+01   3.486473e-01
  1.785240e-01   6.413366e+01   3.446055e-01
  1.788230e-01   6.482412e+01   3.481647e-01
  1.791220e-01   6.440188e+01   3.475450e-01
  1.794210e-01   6.508437e+01   3.461347e-01
  1.797200e-01   6.458637e+01   3.463288e-01
  1.800190e-01   6.390072e+01   3.421409e-01
  1.803180e-01   6.423882e+01   3.465894e-01
  1.806170e-01   6.482980e+01   3.452891e-01
  1.809160e-01   6.490644e+01   3.448229e-01
  1.812140e-01   6.457078e+01   3.447663e-01
  1.815130e-01   6.428543e+01   3.435023e-01
  1.818120e-01   6.487559e+01   3.464234e-01
  1.821110e-01   6.397264e+01   3.400348e-01
  1.824100e-01   6.441928e+01   3.436930e-01
  1.827090e-01   6.423608e+01   3.425401e-01
  1.830080e-01   6.403126e+01   3.421589e-01
  1.833070e-01   6.382573e+01   3.391581e-01
  1.836060e-01   6.468884e+01   3.406328e-01
  1.839050e-01   6.476633e+01   3.447847e-01
  1.842040e-01   6.485771e+01   3.422154e-01
  1.845030e-01   6.498974e+01   3.417484e-01
  1.848010e-01   6.417639e+01   3.413928e-01
  1.851000e-01   6.372683e+01   3.355531e-01
  1.853990e-01   6.437271e+01   3.422434e-01
  1.856980e-01   6.485565e+01   3.410717e-01
  1.859970e-01   6.400395e+01   3.375461e-01
  1.862960e-01   6.378077e+01   3.383941e-01
  1.865950e-01   6.447532e+01   3.384683e-01
  1.868940e-01   6.418902e+01   3.415904e-01
  1.871930e-01   6.437915e+01   3.349267e-01
  1.874920e-01   6.422306e+01   3.376469e-01
  1.877910e-01   6.358998e+01   3.358209e-01
  1.880900e-01   6.424971e+01   3.375585e-01
  1.883880e-01   6.423508e+01   3.392751e-01
  1.886870e-01   6.395321e+01   3.324410e-01
  1.889860e-01   6.400827e+01   3.381950e-01
  1.892850e-01   6.426577e+01   3.363409e-01
  1.895840e-01   6.434630e+01   3.354602e-01
  1.898830e-01   6.423074e+01   3.356248e-01
  1.901820e-01   6.403652e+01   3.348066e-01
  1.904810e-01   6.344738e+01   3.331087e-01
  1.907800e-01   6.373844e+01   3.331024e-01
  1.910790e-01   6.377164e+01   3.325773e-01
  1.913780e-01   6.323070e+01   3.322323e-01
  1.916770e-01   6.385952e+01   3.337261e-01
  1.919750e-01   6.353870e+01   3.336572e-01
  1.922740e-01   6.440493e+01   3.322491e-01
  1.925730e-01   6.375122e+01   3.313104e-01
  1.928720e-01   6.408956e+01   3.329474e-01
  1.931710e-01   6.413574e+01   3.336784e-01
  1.934700e-01   6.403554e+01   3.318973e-01
  1.937690e-01   6.336619e+01   3.292605e-01
  1.940680e-01   6.363292e+01   3.317591e-01
  1.943670e-01   6.342342e+01   3.292602e-01
  1.946660e-01   6.374799e+01   3.307002e-01
  1.949650e-01   6.406126e+01   3.294258e-01
  1.952640e-01   6.423536e+01   3.313611e-01
  1.955630e-01   6.373228e+01   3.312612e-01
  1.958610e-01   6.418348e+01   3.292976e-01
  1.961600e-01   6.400899e+01   3.301802e-01
  1.964590e-01   6.385103e+01   3.282970e-01
  1.967580e-01   6.331486e+01   3.291272e-01
  1.970570e-01   6.403840e+01   3.287784e-01
  1.973560e-01   6.399251e+01   3.269139e-01
  1.976550e-01   6.354430e+01   3.285358e-01
  1.979540e-01   6.404366e+01   3.274787e-01
  1.982530e-01   6.377203e+01   3.285342e-01
  1.985520e-01   6.345903e+01   3.256923e-01
  1.988510e-01   6.409406e+01   3.274626e-01
  1.991500e-01   6.368804e+01   3.286121e-01
  1.994480e-01   6.361026e+01   3.250757e-01
  1.997470e-01   6.346810e+01   3.265830e-01
  2.000460e-01   6.386290e+01   3.237353e-01
  2.003450e-01   6.329788e+01   3.245618e-01
  2.006440e-01   6.364678e+01   3.282114e-01
  2.009430e-01   6.379561e+01   3.235647e-01
  2.012420e-01   6.374057e+01   3.267029e-01
  2.015410e-01   6.323526e+01   3.220009e-01
  2.018400e-01   6.341352e+01   3.231558e-01
  2.021390e-01   6.368492e+01   3.248385e-01
  2.024380e-01   6.339391e+01   3.192362e-01
  2.027370e-01   6.347544e+01   3.244460e-01
  2.030350e-01   6.338814e+01   3.211389e-01
  2.033340e-01   6.322325e+01   3.215522e-01
  2.036330e-01   6.351640e+01   3.198165e-01
  2.039320e-01   6.308356e+01   3.195426e-01
  2.042310e-01   6.305403e+01   3.225196e-01
  2.045300e-01   6.301240e+01   3.177342e-01
  2.048290e-01   6.385224e+01   3.209344e-01
  2.051280e-01   6.269165e+01   3.175981e-01
  2.054270e-01   6.371847e+01   3.196449e-01
  2.057260e-01   6.330006e+01   3.220262e-01
  2.060250e-01   6.289415e+01   3.170332e-01
  2.063240e-01   6.304372e+01   3.199900e-01
  2.066230e-01   6.345521e+01   3.196624e-01
  2.069210e-01   6.341964e+01   3.208049e-01
  2.072200e-01   6.310984e+01   3.193358e-01
  2.075190e-01   6.335192e+01   3.175146e-01
  2.078180e-01   6.279313e+01   3.185335e-01
  2.081170e-01   6.319047e+01   3.179136e-01
  2.084160e-01   6.312304e+01   3.197794e-01
  2.087150e-01   6.334471e+01   3.168305e-01
  2.090140e-01   6.345598e+01   3.185808e-01
  2.093130e-01   6.275672e+01   3.166867e-01
  2.096120e-01   6.293226e+01   3.165945e-01
  2.099110e-01   6.320342e+01   3.158158e-01
  2.102100e-01   6.241785e+01   3.154308e-01
  2.105080e-01   6.308161e+01   3.187200e-01
  2.108070e-01   6.290603e+01   3.153353e-01
  2.111060e-01   6.346494e+01   3.159415e-01
  2.114050e-01   6.221727e+01   3.132116e-01
  2.117040e-01   6.305136e+01   3.202847e-01
  2.120030e-01   6.282981e+01   3.256611e-01
  2.123020e-01   6.261360e+01   3.274476e-01
  2.126010e-01   6.242126e+01   3.243111e-01
  2.129000e-01   6.266254e+01   3.281706e-01
  2.131990e-01   6.263590e+01   3.309717e-01
  2.134980e-01   6.281771e+01   3.334628e-01
  2.137970e-01   6.344270e+01   3.326352e-01
  2.140950e-01   6.284079e+01   3.329013e-01
  2.143940e-01   6.311961e+01   3.348909e-01
  2.146930e-01   6.316549e+01   3.353279e-01
  2.149920e-01   6.316696e+01   3.356480e-01
  2.152910e-01   6.333730e+01   3.365769e-01
  2.155900e-01   6.289158e+01   3.382833e-01
  2.158890e-01   6.280788e+01   3.380581e-01
  2.161880e-01   6.261846e+01   3.360954e-01
  2.164870e-01   6.352733e+01   3.398253e-01
  2.167860e-01   6.299148e+01   3.320634e-01
  2.170850e-01   6.235998e+01   3.278247e-01
  2.173840e-01   6.240109e+01   3.248383e-01
  2.176820e-01   6.244287e+01   3.235034e-01
  2.179810e-01   6.233696e+01   3.242366e-01
  2.182800e-01   6.227587e+01   3.198264e-01
  2.185790e-01   6.262968e+01   3.222773e-01
  2.188780e-01   6.256931e+01   3.186469e-01
  2.191770e-01   6.294485e+01   3.216794e-01
  2.194760e-01   6.260735e+01   3.216560e-01
  2.197750e-01   6.268402e+01   3.186655e-01
  2.200740e-01   6.233798e+01   3.157618e-01
  2.203730e-01   6.252826e+01   3.179969e-01
  2.206720e-01   6.314795e+01   3.186163e-01
  2.209710e-01   6.275752e+01   3.198128e-01
  2.212700e-01   6.241925e+01   3.145076e-01
  2.215680e-01   6.198751e+01   3.162134e-01
  2.218670e-01   6.256185e+01   3.134250e-01
  2.221660e-01   6.277754e+01   3.174107e-01
  2.224650e-01   6.243020e+01   3.140092e-01
  2.227640e-01   6.218416e+01   3.131283e-01
  2.230630e-01   6.243197e+01   3.146715e-01
  2.233620e-01   6.247435e+01   3.139890e-01
  2.236610e-01   6.207194e+01   3.129762e-01
  2.239600e-01   6.199434e+01   3.091881e-01
  2.242590e-01   6.184493e+01   3.118831e-01
  2.245580e-01   6.278631e+01   3.133368e-01
  2.248570e-01   6.164400e+01   3.122867e-01
  2.251550e-01   6.288995e+01   3.117952e-01
  2.254540e-01   6.236898e+01   3.107553e-01
  2.257530e-01   6.185010e+01   3.117665e-01
  2.260520e-01   6.209777e+01   3.085663e-01
  2.263510e-01   6.186130e+01   3.089822e-01
  2.266500e-01   6.176612e+01   3.086185e-01
  2.269490e-01   6.178387e+01   3.072874e-01
  2.272480e-01   6.212658e+01   3.106601e-01
  2.275470e-01   6.165101e+01   3.053565e-01
  2.278460e-01   6.176718e+01   3.091258e-01
  2.281450e-01   6.180551e+01   3.064753e-01
  2.284440e-01   6.247503e+01   3.096278e-01
  2.287420e-01   6.241071e+01   3.103513e-01
  2.290410e-01   6.223187e+01   3.037689e-01
  2.293400e-01   6.179256e+01   3.074333e-01
  2.296390e-01   6.219972e+01   3.069580e-01
  2.299380e-01   6.156691e+01   3.058831e-01
  2.302370e-01   6.188957e+01   3.060691e-01
  2.305360e-01   6.216936e+01   3.048140e-01
  2.308350e-01   6.194951e+01   3.085733e-01
  2.311340e-01   6.225728e+01   3.035929e-01
  2.314330e-01   6.198963e+01   3.050975e-01
  2.317320e-01   6.186880e+01   3.058953e-01
  2.320310e-01   6.231200e+01   3.038453e-01
  2.323290e-01   6.190002e+01   3.075761e-01
  2.326280e-01   6.171953e+01   3.016889e-01
  2.329270e-01   6.240975e+01   3.038455e-01
  2.332260e-01   6.189288e+01   3.041355e-01
  2.335250e-01   6.183126e+01   3.032657e-01
  2.338240e-01   6.188831e+01   3.046062e-01
  2.341230e-01   6.162640e+01   2.994821e-01
  2.344220e-01   6.160788e+01   3.024795e-01
  2.347210e-01   6.165746e+01   3.024824e-01
  2.350200e-01   6.130873e+01   3.008005e-01
  2.353190e-01   6.153105e+01   3.016989e-01
  2.356180e-01   6.151823e+01   2.983020e-01
  2.359170e-01   6.174895e+01   3.031831e-01
  2.362150e-01   6.196010e+01   3.016885e-01
  2.365140e-01   6.167156e+01   2.986735e-01
  2.368130e-01   6.187049e+01   3.014703e-01
  2.371120e-01   6.151579e+01   2.992132e-01
  2.374110e-01   6.205594e+01   3.031016e-01
  2.377100e-01   6.131076e+01   2.976847e-01
  2.380090e-01   6.169611e+01   2.999980e-01
  2.383080e-01   6.188505e+01   2.985056e-01
  2.386070e-01   6.186362e+01   3.000579e-01
  2.389060e-01   6.130580e+01   2.983578e-01
  2.392050e-01   6.099983e+01   2.960250e-01
  2.395040e-01   6.118304e+01   2.985178e-01
  2.398020e-01   6.125554e+01   2.966448e-01
  2.401010e-01   6.152585e+01   2.990076e-01
  2.404000e-01   6.106305e+01   2.950594e-01
  2.406990e-01   6.090513e+01   2.963587e-01
  2.409980e-01   6.128045e+01   2.962552e-01
  2.412970e-01   6.116671e+01   2.955327e-01
  2.415960e-01   6.103862e+01   2.961191e-01
  2.418950e-01   6.132653e+01   2.951394e-01
  2.421940e-01   6.090235e+01   2.953399e-01
  2.424930e-01   6.108349e+01   2.966792e-01
  2.427920e-01   6.106166e+01   2.928558e-01
  2.430910e-01   6.123730e+01   2.952575e-01
  2.433890e-01   6.102869e+01   2.937605e-01
  2.436880e-01   6.122216e+01   2.967896e-01
  2.439870e-01   6.125970e+01   2.933303e-01
  2.442860e-01   6.079789e+01   2.916813e-01
  2.445850e-01   6.099834e+01   2.939073e-01
  2.448840e-01   6.143735e+01   2.945222e-01
  2.451830e-01   6.100640e+01   2.950338e-01
  2.454820e-01   6.088572e+01   2.912459e-01
  2.457810e-01   6.133695e+01   2.935152e-01
  2.460800e-01   6.077716e+01   2.924989e-01
  2.463790e-01   6.112487e+01   2.923564e-01
  2.466780e-01   6.089112e+01   2.922295e-01
  2.469770e-01   6.050679e+01   2.904452e-01
  2.472750e-01   6.100995e+01   2.924061e-01
  2.475740e-01   6.106136e+01   2.935100e-01
  2.478730e-01   6.138765e+01   2.895773e-01
  2.481720e-01   6.067827e+01   2.908565e-01
  2.484710e-01   6.136036e+01   2.906703e-01
  2.487700e-01   6.089370e+01   2.926702e-01
  2.490690e-01   6.110300e+01   2.920882e-01
  2.493680e-01   6.077472e+01   2.883364e-01
  2.496670e-01   6.116609e+01   2.932150e-01
  2.499660e-01   6.083851e+01   2.894317e-01
  2.502650e-01   6.091375e+01   2.908845e-01
  2.505640e-01   6.116531e+01   2.885317e-01
  2.508620e-01   5.995295e+01   2.870041e-01
  2.511610e-01   6.042163e+01   2.904550e-01
  2.514600e-01   6.109533e+01   2.888870e-01
  2.517590e-01   6.054068e+01   2.873651e-01
  2.520580e-01   6.032454e+01   2.873705e-01
  2.523570e-01   6.085510e+01   2.889455e-01
  2.526560e-01   6.059086e+01   2.891581e-01
  2.529550e-01   6.103101e+01   2.868754e-01
  2.532540e-01   6.082716e+01   2.862938e-01
  2.535530e-01   6.084149e+01   2.861237e-01
  2.538520e-01   6.116659e+01   2.882236e-01
  2.541510e-01   6.035729e+01   2.847802e-01
  2.544490e-01   6.085243e+01   2.867624e-01
  2.547480e-01   6.013950e+01   2.853837e-01
  2.550470e-01   6.076729e+01   2.851385e-01
  2.553460e-01   6.057351e+01   2.850873e-01
  2.556450e-01   6.022638e+01   2.819771e-01
  2.559440e-01   6.023966e+01   2.849079e-01
  2.562430e-01   6.043174e+01   2.866931e-01
  2.565420e-01   6.025520e+01   2.837338e-01
  2.568410e-01   6.025523e+01   2.829352e-01
  2.571400e-01   6.073950e+01   2.844700e-01
  2.574390e-01   6.078101e+01   2.866965e-01
  2.577380e-01   6.091998e+01   2.860030e-01
  2.580360e-01   6.005749e+01   2.819756e-01
  2.583350e-01   6.042291e+01   2.853409e-01
  2.586340e-01   6.106920e+01   2.837452e-01
  2.589330e-01   6.067452e+01   2.856291e-01
  2.592320e-01   6.046539e+01   2.823390e-01
  2.595310e-01   6.087274e+01   2.842814e-01
  2.598300e-01   6.098547e+01   2.864620e-01
  2.601290e-01   6.101108e+01   2.821384e-01
  2.604280e-01   6.090615e+01   2.853632e-01
  2.607270e-01   6.063113e+01   2.809678e-01
  2.610260e-01   6.067335e+01   2.836163e-01
  2.613250e-01   6.015087e+01   2.829885e-01
  2.616240e-01   6.077353e+01   2.835523e-01
  2.619220e-01   6.070488e+01   2.834913e-01
  2.622210e-01   6.070853e+01   2.806643e-01
  2.625200e-01   6.020011e+01   2.812291e-01
  2.628190e-01   6.048916e+01   2.816101e-01
  2.631180e-01   6.030668e+01   2.794463e-01
  2.634170e-01   6.078931e+01   2.841863e-01
  2.637160e-01   5.986901e+01   2.784304e-01
  2.640150e-01   6.014717e+01   2.817917e-01
  2.643140e-01   6.014836e+01   2.786977e-01
  2.646130e-01   6.052681e+01   2.799558e-01
  2.649120e-01   6.050761e+01   2.829312e-01
  2.652110e-01   6.006383e+01   2.786922e-01
  2.655090e-01   6.024998e+01   2.798906e-01
  2.658080e-01   6.042891e+01   2.786815e-01
  2.661070e-01   6.033883e+01   2.797124e-01
  2.664060e-01   6.051902e+01   2.798420e-01
  2.667050e-01   6.039200e+01   2.798356e-01
  2.670040e-01   6.057213e+01   2.800606e-01
  2.673030e-01   6.010965e+01   2.781335e-01
  2.676020e-01   6.023946e+01   2.785284e-01
  2.679010e-01   6.081104e+01   2.797515e-01
  2.682000e-01   5.995833e+01   2.766555e-01
  2.684990e-01   6.017808e+01   2.781970e-01
  2.687980e-01   6.021871e+01   2.779131e-01
  2.690960e-01   6.011944e+01   2.788212e-01
  2.693950e-01   6.025770e+01   2.762284e-01
  2.696940e-01   6.038530e+01   2.768919e-01
  2.699930e-01   6.014783e+01   2.773734e-01
  2.702920e-01   6.064000e+01   2.782237e-01
  2.705910e-01   6.029593e+01   2.779028e-01
  2.708900e-01   6.000516e+01   2.750968e-01
  2.711890e-01   5.995888e+01   2.768437e-01
  2.714880e-01   5.998062e+01   2.758699e-01
  2.717870e-01   5.974845e+01   2.757986e-01
  2.720860e-01   5.976912e+01   2.748303e-01
  2.723850e-01   6.024797e+01   2.752858e-01
  2.726840e-01   6.003802e+01   2.759093e-01
  2.729820e-01   6.051602e+01   2.768199e-01
  2.732810e-01   6.020521e+01   2.751880e-01
  2.735800e-01   5.983207e+01   2.742427e-01
  2.738790e-01   6.000231e+01   2.751820e-01
  2.741780e-01   6.011082e+01   2.758916e-01
  2.744770e-01   5.973137e+01   2.724762e-01
  2.747760e-01   6.002377e+01   2.744992e-01
  2.750750e-01   6.011044e+01   2.778517e-01
  2.753740e-01   5.992297e+01   2.818571e-01
  2.756730e-01   5.983380e+01   2.831404e-01
  2.759720e-01   6.003369e+01   2.823154e-01
  2.762710e-01   5.991511e+01   2.860831e-01
  2.765690e-01   5.965573e+01   2.847440e-01
  2.768680e-01   5.955661e+01   2.872041e-01
  2.771670e-01   6.028318e+01   2.865467e-01
  2.774660e-01   5.980109e+01   2.862247e-01
  2.777650e-01   6.032018e+01   2.909642e-01
  2.780640e-01   5.997435e+01   2.887389e-01
  2.783630e-01   5.985848e+01   2.888850e-01
  2.786620e-01   6.028399e+01   2.916357e-01
  2.789610e-01   5.953411e+01   2.899243e-01
  2.792600e-01   5.995852e+01   2.938225e-01
  2.795590e-01   6.053993e+01   2.894594e-01
  2.798580e-01   5.981449e+01   2.922478e-01
  2.801560e-01   5.974110e+01   2.916282e-01
  2.804550e-01   6.029365e+01   2.938603e-01
  2.807540e-01   5.958500e+01   2.934652e-01
  2.810530e-01   5.978648e+01   2.911913e-01
  2.813520e-01   5.970178e+01   2.948820e-01
  2.816510e-01   5.958141e+01   2.935686e-01
  2.819500e-01   5.956624e+01   2.936436e-01
  2.822490e-01   5.963427e+01   2.938112e-01
  2.825480e-01   5.948105e+01   2.929852e-01
  2.828470e-01   5.984568e+01   2.973058e-01
  2.831460e-01   5.973526e+01   2.955345e-01
  2.834450e-01   6.053174e+01   2.959006e-01
  2.837430e-01   5.968931e+01   2.955351e-01
  2.840420e-01   5.979436e+01   2.974108e-01
  2.843410e-01   5.967378e+01   3.035939e-01
  2.846400e-01   5.947110e+01   3.052048e-01
  2.849390e-01   5.970587e+01   3.137031e-01
  2.852380e-01   5.966425e+01   3.165045e-01
  2.855370e-01   5.934627e+01   3.187896e-01
  2.858360e-01   5.931761e+01   3.207529e-01
  2.861350e-01   5.866122e+01   3.217902e-01
  2.864340e-01   5.964447e+01   3.292763e-01
  2.867330e-01   5.955176e+01   3.280753e-01
  2.870320e-01   5.935261e+01   3.331473e-01
  2.873310e-01   5.888916e+01   3.287692e-01
  2.876290e-01   5.940021e+01   3.354446e-01
  2.879280e-01   5.845024e+01   3.357934e-01
  2.882270e-01   5.951591e+01   3.351002e-01
  2.885260e-01   6.040617e+01   3.417144e-01
  2.888250e-01   5.907961e+01   3.370808e-01
  2.891240e-01   5.913759e+01   3.423337e-01
  2.894230e-01   5.972427e+01   3.471344e-01
  2.897220e-01   5.887382e+01   3.364933e-01
  2.900210e-01   5.956696e+01   3.474193e-01
  2.903200e-01   5.921331e+01   3.443624e-01
  2.906190e-01   5.913028e+01   3.478252e-01
  2.909180e-01   5.902821e+01   3.484689e-01
  2.912160e-01   5.938163e+01   3.457684e-01
  2.915150e-01   5.932619e+01   3.570047e-01
  2.918140e-01   6.008488e+01   3.510017e-01
  2.921130e-01   5.937315e+01   3.521785e-01
  2.924120e-01   5.872518e+01   3.527945e-01
  2.927110e-01   5.919873e+01   3.532255e-01
  2.930100e-01   5.924111e+01   3.625633e-01
  2.933090e-01   5.922736e+01   3.567072e-01
  2.936080e-01   5.833945e+01   3.516339e-01
  2.939070e-01   5.949487e+01   3.608070e-01
  2.942060e-01   5.851427e+01   3.584440e-01
  2.945050e-01   5.894066e+01   3.672903e-01
  2.948030e-01   5.861084e+01   3.566744e-01
  2.951020e-01   5.849239e+01   3.617540e-01
  2.954010e-01   5.940833e+01   3.663135e-01
  2.957000e-01   5.872736e+01   3.659612e-01
  2.959990e-01   5.954380e+01   3.680525e-01
  2.962980e-01   5.912251e+01   3.674120e-01
  2.965970e-01   5.874619e+01   3.698315e-01
  2.968960e-01   5.915063e+01   3.708741e-01
  2.971950e-01   5.896155e+01   3.686969e-01
  2.974940e-01   5.895897e+01   3.673474e-01
  2.977930e-01   5.950397e+01   3.724385e-01
  2.980920e-01   5.873486e+01   3.702521e-01
  2.983900e-01   5.873221e+01   3.732511e-01
  2.986890e-01   5.865289e+01   3.688569e-01
  2.989880e-01   5.842881e+01   3.720524e-01
  2.992870e-01   5.887079e+01   3.743964e-01
  2.995860e-01   5.822598e+01   3.744688e-01
  2.998850e-01   5.861126e+01   3.735703e-01
  3.001840e-01   5.942396e+01   3.785426e-01
  3.004830e-01   5.841101e+01   3.801830e-01
  3.007820e-01   5.870961e+01   3.796656e-01
  3.010810e-01   5.924071e+01   3.786837e-01
  3.013800e-01   5.861148e+01   3.823392e-01
  3.016790e-01   5.877768e+01   3.818746e-01
  3.019780e-01   5.889735e+01   3.842857e-01
  3.022760e-01   5.874316e+01   3.855763e-01
  3.025750e-01   5.933767e+01   3.854640e-01
  3.028740e-01   5.877906e+01   3.890947e-01
  3.031730e-01   5.908869e+01   3.882711e-01
  3.034720e-01   5.855762e+01   3.880968e-01
  3.037710e-01   5.816469e+01   3.865296e-01
  3.040700e-01   5.844830e+01   3.893267e-01
  3.043690e-01   5.910037e+01   3.961386e-01
  3.046680e-01   5.881480e+01   3.938000e-01
  3.049670e-01   5.792538e+01   3.873157e-01
  3.052660e-01   5.814526e+01   3.948704e-01
  3.055650e-01   5.904052e+01   3.964952e-01
  3.058630e-01   5.853536e+01   4.001862e-01
  3.061620e-01   5.903364e+01   3.945320e-01
  3.064610e-01   5.922044e+01   4.002112e-01
  3.067600e-01   5.841967e+01   4.036052e-01
  3.070590e-01   5.841988e+01   3.974969e-01
  3.073580e-01   5.872918e+01   4.046729e-01
  3.076570e-01   5.916317e+01   3.988780e-01
  3.079560e-01   5.879527e+01   4.040077e-01
  3.082550e-01   5.798742e+01   4.012226e-01
  3.085540e-01   5.858432e+01   4.029865e-01
  3.088530e-01   5.870884e+01   4.085385e-01
  3.091520e-01   5.905912e+01   4.037293e-01
  3.094500e-01   5.830678e+01   4.099205e-01
  3.097490e-01   5.844657e+01   4.085475e-01
  3.100480e-01   5.923667e+01   4.082279e-01
  3.103470e-01   5.882349e+01   4.181565e-01
  3.106460e-01   5.893139e+01   4.062688e-01
  3.109450e-01   5.784672e+01   4.143446e-01
  3.112440e-01   5.835404e+01   4.091521e-01
  3.115430e-01   5.856527e+01   4.152834e-01
  3.118420e-01   5.838071e+01   4.192247e-01
  3.121410e-01   5.848396e+01   4.130693e-01
  3.124400e-01   5.753267e+01   4.171664e-01
  3.127390e-01   5.882995e+01   4.158970e-01
  3.130380e-01   5.877529e+01   4.247164e-01
  3.133360e-01   5.894030e+01   4.229160e-01
  3.136350e-01   5.860952e+01   4.210524e-01
  3.139340e-01   5.826701e+01   4.259995e-01
  3.142330e-01   5.784545e+01   4.179646e-01
  3.145320e-01   5.755021e+01   4.272601e-01
  3.148310e-01   5.840194e+01   4.254424e-01
  3.151300e-01   5.799595e+01   4.239610e-01
  3.154290e-01   5.800381e+01   4.289406e-01
  3.157280e-01   5.845625e+01   4.277490e-01
  3.160270e-01   5.841777e+01   4.359899e-01
  3.163260e-01   5.806813e+01   4.263266e-01
  3.166250e-01   5.864554e+01   4.368391e-01
  3.169230e-01   5.787022e+01   4.313511e-01
  3.172220e-01   5.858348e+01   4.388799e-01
  3.175210e-01   5.797303e+01   4.362082e-01
  3.178200e-01   5.839608e+01   4.347879e-01
  3.181190e-01   5.805579e+01   4.415304e-01
  3.184180e-01   5.821524e+01   4.374984e-01
  3.187170e-01   5.789797e+01   4.440964e-01
  3.190160e-01   5.780014e+01   4.425266e-01
  3.193150e-01   5.775493e+01   4.357653e-01
  3.196140e-01   5.807327e+01   4.484188e-01
  3.199130e-01   5.778906e+01   4.409067e-01
  3.202120e-01   5.728938e+01   4.462001e-01
  3.205100e-01   5.809152e+01   4.480792e-01
  3.208090e-01   5.858606e+01   4.467275e-01
  3.211080e-01   5.832537e+01   4.527200e-01
  3.214070e-01   5.816865e+01   4.443334e-01
  3.217060e-01   5.852231e+01   4.530628e-01
  3.220050e-01   5.851647e+01   4.501267e-01
  3.223040e-01   5.815016e+01   4.466750e-01
  3.226030e-01   5.837920e+01   4.589395e-01
  3.229020e-01   5.888957e+01   4.454816e-01
  3.232010e-01   5.809381e+01   4.547887e-01
  3.235000e-01   5.789624e+01   4.489700e-01
  3.237990e-01   5.813651e+01   4.532519e-01
  3.240970e-01   5.818031e+01   4.603587e-01
  3.243960e-01   5.818715e+01   4.509277e-01
  3.246950e-01   5.745015e+01   4.592340e-01
  3.249940e-01   5.802834e+01   4.536788e-01
  3.252930e-01   5.845261e+01   4.627742e-01
  3.255920e-01   5.846563e+01   4.655403e-01
  3.258910e-01   5.798116e+01   4.591280e-01
  3.261900e-01   5.841894e+01   4.681161e-01
  3.264890e-01   5.832072e+01   4.622518e-01
  3.267880e-01   5.788824e+01   4.641468e-01
  3.270870e-01   5.731277e+01   4.697610e-01
  3.273860e-01   5.732108e+01   4.641573e-01
  3.276850e-01   5.771706e+01   4.714150e-01
  3.279830e-01   5.785551e+01   4.649317e-01
  3.282820e-01   5.777404e+01   4.740676e-01
  3.285810e-01   5.766123e+01   4.716675e-01
  3.288800e-01   5.756925e+01   4.746940e-01
  3.291790e-01   5.785182e+01   4.719650e-01
  3.294780e-01   5.814578e+01   4.805600e-01
  3.297770e-01   5.775957e+01   4.814969e-01
  3.300760e-01   5.780469e+01   4.766516e-01
  3.303750e-01   5.726365e+01   4.819906e-01
  3.306740e-01   5.714617e+01   4.749171e-01
  3.309730e-01   5.789857e+01   4.867489e-01
  3.312720e-01   5.861065e+01   4.934857e-01
  3.315700e-01   5.755709e+01   4.801428e-01
  3.318690e-01   5.832798e+01   4.961254e-01
  3.321680e-01   5.782045e+01   4.827767e-01
  3.324670e-01   5.755102e+01   4.939137e-01
  3.327660e-01   5.788969e+01   4.926113e-01
  3.330650e-01   5.669496e+01   4.880429e-01
  3.333640e-01   5.771760e+01   5.002682e-01
  3.336630e-01   5.848239e+01   4.918656e-01
  3.339620e-01   5.858456e+01   5.069265e-01
  3.342610e-01   5.760362e+01   4.958097e-01
  3.345600e-01   5.726918e+01   4.994680e-01
  3.348590e-01   5.769958e+01   5.102363e-01
  3.351570e-01   5.787741e+01   4.953123e-01
  3.354560e-01   5.768640e+01   5.138706e-01
  3.357550e-01   5.780913e+01   4.978184e-01
  3.360540e-01   5.788391e+01   5.128901e-01
  3.363530e-01   5.746566e+01   5.172889e-01
  3.366520e-01   5.788713e+01   5.039000e-01
  3.369510e-01   5.734614e+01   5.232347e-01
  3.372500e-01   5.822752e+01   5.036297e-01
  3.375490e-01   5.763287e+01   5.219118e-01
  3.378480e-01   5.805431e+01   5.212170e-01
  3.381470e-01   5.756344e+01   5.177289e-01
  3.384460e-01   5.891094e+01   5.378481e-01
  3.387450e-01   5.800496e+01   5.121963e-01
  3.390430e-01   5.746926e+01   5.284879e-01
  3.393420e-01   5.748083e+01   5.258444e-01
  3.396410e-01   5.725611e+01   5.254845e-01
  3.399400e-01   5.737509e+01   5.414432e-01
  3.402390e-01   5.790218e+01   5.179757e-01
  3.405380e-01   5.823243e+01   5.425487e-01
  3.408370e-01   5.794849e+01   5.334365e-01
  3.411360e-01   5.719357e+01   5.334256e-01
  3.414350e-01   5.698677e+01   5.396077e-01
  3.417340e-01   5.718239e+01   5.326730e-01
  3.420330e-01   5.795876e+01   5.524645e-01
  3.423320e-01   5.766123e+01   5.356020e-01
  3.426300e-01   5.852772e+01   5.543979e-01
  3.429290e-01   5.666388e+01   5.432402e-01
  3.432280e-01   5.848769e+01   5.496468e-01
  3.435270e-01   5.792104e+01   5.658446e-01
  3.438260e-01   5.746504e+01   5.411366e-01
  3.441250e-01   5.874309e+01   5.665424e-01
  3.444240e-01   5.734260e+01   5.518305e-01
  3.447230e-01   5.765043e+01   5.580322e-01
  3.450220e-01   5.791442e+01   5.708418e-01
  3.453210e-01   5.648761e+01   5.477011e-01
  3.456200e-01   5.759248e+01   5.744047e-01
  3.459190e-01   5.777597e+01   5.618593e-01
  3.462170e-01   5.757323e+01   5.717158e-01
  3.465160e-01   5.734991e+01   5.697511e-01
  3.468150e-01   5.852184e+01   5.746834e-01
  3.471140e-01   5.744721e+01   5.844037e-01
  3.474130e-01   5.739115e+01   5.682571e-01
  3.477120e-01   5.704889e+01   5.823741e-01
  3.480110e-01   5.771067e+01   5.793999e-01
  3.483100e-01   5.754709e+01   5.803667e-01
  3.486090e-01   5.712855e+01   5.931294e-01
  3.489080e-01   5.799193e+01   5.826054e-01
  3.492070e-01   5.757473e+01   5.964132e-01
  3.495060e-01   5.614524e+01   5.777433e-01
  3.498040e-01   5.754656e+01   5.972440e-01
  3.501030e-01   5.733163e+01   5.971073e-01
  3.504020e-01   5.697010e+01   5.942451e-01
  3.507010e-01   5.730716e+01   6.101688e-01
  3.510000e-01   5.716725e+01   5.904523e-01
  3.512990e-01   5.869095e+01   6.174917e-01
  3.515980e-01   5.717121e+01   6.012362e-01
  3.518970e-01   5.768767e+01   6.175193e-01
  3.521960e-01   5.849089e+01   6.306868e-01
  3.524950e-01   5.681679e+01   5.983699e-01
  3.527940e-01   5.783653e+01   6.305606e-01
  3.530930e-01   5.827402e+01   6.163544e-01
  3.533920e-01   5.813386e+01   6.310330e-01
  3.536900e-01   5.611568e+01   6.222414e-01
  3.539890e-01   5.862697e+01   6.325587e-01
  3.542880e-01   5.801212e+01   6.445394e-01
  3.545870e-01   5.783309e+01   6.182971e-01
  3.548860e-01   5.879767e+01   6.452328e-01
  3.551850e-01   5.758957e+01   6.269372e-01
  3.554840e-01   5.908798e+01   6.468238e-01
  3.557830e-01   5.887759e+01   6.481031e-01
  3.560820e-01   5.749481e+01   6.186531e-01
  3.563810e-01   5.697893e+01   6.363680e-01
  3.566800e-01   5.699378e+01   6.214464e-01
  3.569790e-01   5.809417e+01   6.474521e-01
  3.572770e-01   5.668721e+01   6.383468e-01
  3.575760e-01   5.799835e+01   6.191799e-01
  3.578750e-01   5.737615e+01   6.560810e-01
  3.581740e-01   5.788727e+01   6.296932e-01
  3.584730e-01   5.744367e+01   6.564669e-01
  3.587720e-01   5.754171e+01   6.455995e-01
  3.590710e-01   5.743032e+01   6.437422e-01
  3.593700e-01   5.673152e+01   6.643564e-01
  3.596690e-01   5.771473e+01   6.416710e-01
  3.599680e-01   5.887211e+01   6.781709e-01
  3.602670e-01   5.643424e+01   6.468346e-01
  3.605660e-01   5.747840e+01   6.687152e-01
  3.608640e-01   5.746890e+01   6.858079e-01
  3.611630e-01   5.755456e+01   6.506768e-01
  3.614620e-01   5.664963e+01   6.853669e-01
  3.617610e-01   5.646235e+01   6.587247e-01
  3.620600e-01   5.676528e+01   6.830767e-01
  3.623590e-01   5.667522e+01   6.795863e-01
  3.626580e-01   5.700932e+01   6.815865e-01
  3.629570e-01   5.638082e+01   6.960595e-01
  3.632560e-01   5.825990e+01   6.774407e-01
  3.635550e-01   5.589052e+01   7.043221e-01
  3.638540e-01   5.573694e+01   6.858665e-01
  3.641530e-01   5.717790e+01   6.993748e-01
  3.644510e-01   5.725611e+01   7.302220e-01
  3.647500e-01   5.724202e+01   6.859392e-01
  3.650490e-01   5.780951e+01   7.319418e-01
  3.653480e-01   5.782025e+01   7.147022e-01
  3.656470e-01   5.802758e+01   7.244962e-01
  3.659460e-01   5.861609e+01   7.500105e-01
  3.662450e-01   5.663682e+01   7.057034e-01
  3.665440e-01   5.658523e+01   7.543357e-01
  3.668430e-01   5.819238e+01   7.237948e-01
  3.671420e-01   5.630455e+01   7.426516e-01
  3.674410e-01   5.807180e+01   7.446326e-01
  3.677400e-01   5.682484e+01   7.499710e-01
  3.680390e-01   5.628872e+01   7.753827e-01
  3.683370e-01   5.767995e+01   7.347317e-01
  3.686360e-01   5.766645e+01   7.760940e-01
  3.689350e-01   5.714608e+01   7.560567e-01
  3.692340e-01   5.667372e+01   7.736711e-01
  3.695330e-01   5.750840e+01   8.068623e-01
  3.698320e-01   5.627287e+01   7.443736e-01
  3.701310e-01   5.772956e+01   8.108436e-01
  3.704300e-01   5.736680e+01   7.698335e-01
  3.707290e-01   5.846900e+01   8.184891e-01
  3.710280e-01   5.724803e+01   8.050337e-01
  3.713270e-01   5.668299e+01   7.893219e-01
  3.716260e-01   5.748206e+01   8.427766e-01
  3.719240e-01   5.852007e+01   7.951067e-01
  3.722230e-01   5.610651e+01   8.353662e-01
  3.725220e-01   5.728428e+01   8.151095e-01
  3.728210e-01   5.715224e+01   8.322357e-01
  3.731200e-01   5.754562e+01   8.846893e-01
  3.734190e-01   5.685181e+01   8.022430e-01
  3.737180e-01   5.600026e+01   8.696070e-01
  3.740170e-01   5.738602e+01   8.286413e-01
  3.743160e-01   5.805851e+01   8.918369e-01
  3.746150e-01   5.772875e+01   8.829255e-01
  3.749140e-01   5.787343e+01   8.627262e-01
  3.752130e-01   5.769077e+01   9.230818e-01
  3.755110e-01   5.766123e+01   8.582289e-01
  3.758100e-01   5.717383e+01   9.189368e-01
  3.761090e-01   5.670206e+01   8.878140e-01
  3.764080e-01   5.733148e+01   9.166294e-01
  3.767070e-01   5.746897e+01   9.595503e-01
  3.770060e-01   5.655392e+01   8.738952e-01
  3.773050e-01   5.850871e+01   9.765023e-01
  3.776040e-01   5.763890e+01   9.262922e-01
  3.779030e-01   5.743087e+01   9.551932e-01
  3.782020e-01   5.753149e+01   1.032630e+00
  3.785010e-01   5.786174e+01   9.103341e-01
  3.788000e-01   5.833117e+01   1.034722e+00
  3.790990e-01   5.745030e+01   9.474264e-01
  3.793970e-01   5.714808e+01   1.014374e+00
  3.796960e-01   5.866000e+01   1.022846e+00
  3.799950e-01   5.736906e+01   9.929664e-01
  3.802940e-01   5.423066e+01   1.073296e+00
  3.805930e-01   5.623121e+01   9.532083e-01
  3.808920e-01   5.774716e+01   1.113823e+00
  3.811910e-01   5.807421e+01   1.032441e+00
  3.814900e-01   5.681760e+01   1.074712e+00
  3.817890e-01   5.688563e+01   1.174211e+00
  3.820880e-01   5.669846e+01   9.962441e-01
  3.823870e-01   5.730522e+01   1.186161e+00
  3.826860e-01   5.707516e+01   1.038761e+00
  3.829840e-01   5.840211e+01   1.221491e+00
  3.832830e-01   5.701938e+01   1.153615e+00
  3.835820e-01   5.664924e+01   1.122483e+00
  3.838810e-01   5.682717e+01   1.256943e+00
  3.841800e-01   5.702019e+01   1.113132e+00
  3.844790e-01   5.826789e+01   1.282240e+00
  3.847780e-01   5.720071e+01   1.177458e+00
  3.850770e-01   5.597121e+01   1.266200e+00
  3.853760e-01   5.616184e+01   1.353003e+00
  3.856750e-01   5.761275e+01   1.181691e+00
  3.859740e-01   5.783003e+01   1.397252e+00
  3.862730e-01   5.657695e+01   1.254173e+00
  3.865710e-01   5.658092e+01   1.382080e+00
  3.868700e-01   5.636586e+01   1.404764e+00
  3.871690e-01   5.411261e+01   1.295020e+00
  3.874680e-01   5.531861e+01   1.507817e+00
  3.877670e-01   5.863854e+01   1.370748e+00
  3.880660e-01   5.465356e+01   1.532410e+00
  3.883650e-01   5.995687e+01   1.520945e+00
  3.886640e-01   5.709407e+01   1.548750e+00
  3.889630e-01   5.293490e+01   1.622823e+00
  3.892620e-01   5.675619e+01   1.510949e+00
  3.895610e-01   5.577070e+01   1.711370e+00
  3.898600e-01   5.596970e+01   1.668694e+00
  3.901580e-01   5.963278e+01   1.794736e+00
  3.904570e-01   5.833642e+01   1.984645e+00
  3.907560e-01   5.661093e+01   1.724213e+00
  3.910550e-01   5.559565e+01   1.973016e+00
  3.913540e-01   5.594575e+01   1.979218e+00
  3.916530e-01   6.126724e+01   2.071211e+00
  3.919520e-01   5.801570e+01   2.618212e+00
  3.922510e-01   5.776626e+01   2.011163e+00
  3.925500e-01   5.633786e+01   2.664689e+00
  3.928490e-01   5.493046e+01   2.401941e+00
  3.931480e-01   5.406922e+01   2.610486e+00
  3.934470e-01   0.000000e+00   0.000000e+00
  3.937460e-01   5.948874e+01   2.738191e+00
creator: radaver
creator-version: 3725
header-file: /nas_data/SAXS_data/20151104Workshop/header/JH1_0083.txt
image-file: /nas_data/Pilatus1M/20151104_Workshop/JH1_0083.tif
angular-axis-file: /nas_data/SAXS_data/20151104Workshop/q20151029.dat
beamstop-mask-file: /nas_data/SAXS_data/20151104Workshop/fit2d20151031.msk
detector-response-file: none
beam-center-x: 949.7700
beam-center-y: 918.8000
unit-time: 1.0000
channel-first: 10
channel-last: 1315
Exposure time [s]: 1.093976
Transmitted Beam: 0.483513
Incident Beam: 0.483513
Code: JH1
Concentration [mg/ml]: 1
Run Number: 0083
