# Supplementary material for: SAXS analysis of a soluble cytosolic NgBR construct including extracellular and transmembrane domains
Source: PLoS One. 2018 Jan 18;13(1):e0191371. doi: 10.1371/journal.pone.0191371 (PMC5773207; doi:10.1371/journal.pone.0191371)
Supplement: S1 File — (ZIP) [file pone.0191371.s001.zip › JH1_0084.dat]

Sample:   c= 1.0000 mg/ml  Code: JH1
  3.656810e-03   2.263800e+04   4.139999e+01
  3.955720e-03   2.195647e+04   2.800236e+01
  4.254640e-03   1.907299e+04   2.338776e+01
  4.553560e-03   1.544173e+04   2.028944e+01
  4.852480e-03   1.244154e+04   1.705084e+01
  5.151400e-03   1.050971e+04   1.548130e+01
  5.450320e-03   8.691240e+03   1.337206e+01
  5.749240e-03   7.441196e+03   1.198835e+01
  6.048150e-03   6.337841e+03   1.084481e+01
  6.347070e-03   5.492308e+03   9.591564e+00
  6.645990e-03   4.798572e+03   8.925958e+00
  6.944910e-03   4.231371e+03   8.069363e+00
  7.243830e-03   3.775784e+03   7.386168e+00
  7.542750e-03   3.349995e+03   6.930848e+00
  7.841670e-03   3.035166e+03   6.230338e+00
  8.140580e-03   2.728930e+03   5.989164e+00
  8.439500e-03   2.485270e+03   5.508993e+00
  8.738420e-03   2.287736e+03   5.235109e+00
  9.037340e-03   2.108602e+03   4.859652e+00
  9.336260e-03   1.946113e+03   4.587924e+00
  9.635180e-03   1.790160e+03   4.387740e+00
  9.934100e-03   1.654289e+03   4.081107e+00
  1.023300e-02   1.522702e+03   4.012659e+00
  1.053190e-02   1.399795e+03   3.902193e+00
  1.083090e-02   1.301195e+03   3.762252e+00
  1.112980e-02   1.186790e+03   3.562473e+00
  1.142870e-02   1.116725e+03   3.436354e+00
  1.172760e-02   1.027238e+03   3.286628e+00
  1.202650e-02   9.546146e+02   3.159556e+00
  1.232540e-02   8.816058e+02   3.019694e+00
  1.262440e-02   8.180938e+02   2.854802e+00
  1.292330e-02   7.632097e+02   2.714846e+00
  1.322220e-02   7.099122e+02   2.618337e+00
  1.352110e-02   6.626659e+02   2.504284e+00
  1.382000e-02   6.155372e+02   2.389810e+00
  1.411900e-02   5.781280e+02   2.304781e+00
  1.441790e-02   5.360853e+02   2.203409e+00
  1.471680e-02   5.025044e+02   2.123146e+00
  1.501570e-02   4.713908e+02   2.013865e+00
  1.531460e-02   4.431602e+02   1.943816e+00
  1.561350e-02   4.173438e+02   1.853251e+00
  1.591250e-02   3.928126e+02   1.813801e+00
  1.621140e-02   3.693125e+02   1.728384e+00
  1.651030e-02   3.508314e+02   1.666869e+00
  1.680920e-02   3.308265e+02   1.618648e+00
  1.710810e-02   3.159051e+02   1.585043e+00
  1.740710e-02   2.989836e+02   1.519819e+00
  1.770600e-02   2.853949e+02   1.469956e+00
  1.800490e-02   2.694022e+02   1.416886e+00
  1.830380e-02   2.556402e+02   1.391220e+00
  1.860270e-02   2.426339e+02   1.329047e+00
  1.890170e-02   2.354049e+02   1.309098e+00
  1.920060e-02   2.243421e+02   1.265854e+00
  1.949950e-02   2.139365e+02   1.250385e+00
  1.979840e-02   2.064760e+02   1.205341e+00
  2.009730e-02   1.972012e+02   1.165037e+00
  2.039620e-02   1.889910e+02   1.138459e+00
  2.069520e-02   1.817893e+02   1.110538e+00
  2.099410e-02   1.754513e+02   1.098913e+00
  2.129300e-02   1.698812e+02   1.052992e+00
  2.159190e-02   1.634714e+02   1.068532e+00
  2.189080e-02   1.564448e+02   1.051149e+00
  2.218980e-02   1.536887e+02   1.059796e+00
  2.248870e-02   1.478951e+02   1.058176e+00
  2.278760e-02   1.451659e+02   1.038038e+00
  2.308650e-02   1.410839e+02   1.054834e+00
  2.338540e-02   1.348593e+02   1.029161e+00
  2.368430e-02   1.321546e+02   1.000282e+00
  2.398330e-02   1.280920e+02   1.007194e+00
  2.428220e-02   1.260220e+02   9.767971e-01
  2.458110e-02   1.237594e+02   1.000535e+00
  2.488000e-02   1.200044e+02   9.589620e-01
  2.517890e-02   1.212583e+02   9.524598e-01
  2.547790e-02   1.140906e+02   9.369333e-01
  2.577680e-02   1.118790e+02   9.203555e-01
  2.607570e-02   1.108667e+02   9.236008e-01
  2.637460e-02   1.080026e+02   9.042705e-01
  2.667350e-02   1.065216e+02   8.755728e-01
  2.697250e-02   1.044077e+02   8.401144e-01
  2.727140e-02   1.023110e+02   8.007719e-01
  2.757030e-02   1.014246e+02   7.986191e-01
  2.786920e-02   9.914411e+01   7.805655e-01
  2.816810e-02   9.976433e+01   7.705935e-01
  2.846700e-02   9.623038e+01   7.474782e-01
  2.876600e-02   9.454317e+01   7.319697e-01
  2.906490e-02   9.438296e+01   7.335488e-01
  2.936380e-02   9.352181e+01   7.247575e-01
  2.966270e-02   9.162322e+01   7.121000e-01
  2.996160e-02   9.140345e+01   7.122875e-01
  3.026060e-02   9.089695e+01   6.991246e-01
  3.055950e-02   8.955632e+01   6.929661e-01
  3.085840e-02   8.772764e+01   6.829587e-01
  3.115730e-02   8.805429e+01   6.813641e-01
  3.145620e-02   8.689252e+01   6.703504e-01
  3.175510e-02   8.549276e+01   6.667534e-01
  3.205410e-02   8.512927e+01   6.617086e-01
  3.235300e-02   8.477761e+01   6.576652e-01
  3.265190e-02   8.280588e+01   6.380452e-01
  3.295080e-02   8.265018e+01   6.416251e-01
  3.324970e-02   8.175761e+01   6.373131e-01
  3.354870e-02   8.286270e+01   6.399284e-01
  3.384760e-02   8.112924e+01   6.258884e-01
  3.414650e-02   8.064155e+01   6.240044e-01
  3.444540e-02   8.054456e+01   6.150591e-01
  3.474430e-02   7.976486e+01   6.174609e-01
  3.504330e-02   7.969299e+01   6.095345e-01
  3.534220e-02   7.747354e+01   6.017283e-01
  3.564110e-02   7.806128e+01   6.032621e-01
  3.594000e-02   7.781521e+01   5.907820e-01
  3.623890e-02   7.744667e+01   5.994080e-01
  3.653780e-02   7.730577e+01   5.826645e-01
  3.683680e-02   7.724837e+01   5.900262e-01
  3.713570e-02   7.711200e+01   5.902082e-01
  3.743460e-02   7.624054e+01   5.772983e-01
  3.773350e-02   7.587734e+01   5.752577e-01
  3.803240e-02   7.521784e+01   5.864237e-01
  3.833140e-02   7.505512e+01   5.997122e-01
  3.863030e-02   7.619593e+01   6.136457e-01
  3.892920e-02   7.542154e+01   6.089317e-01
  3.922810e-02   7.351657e+01   6.035485e-01
  3.952700e-02   7.290421e+01   5.971344e-01
  3.982600e-02   7.324997e+01   6.072410e-01
  4.012490e-02   7.430665e+01   6.020731e-01
  4.042380e-02   7.254194e+01   6.026982e-01
  4.072270e-02   7.282026e+01   6.014712e-01
  4.102160e-02   7.314990e+01   6.020415e-01
  4.132050e-02   7.254702e+01   6.003418e-01
  4.161950e-02   7.130321e+01   5.890213e-01
  4.191840e-02   7.225065e+01   6.006929e-01
  4.221730e-02   7.198928e+01   5.918482e-01
  4.251620e-02   7.230558e+01   6.009212e-01
  4.281510e-02   7.186310e+01   5.898150e-01
  4.311410e-02   7.187749e+01   5.906299e-01
  4.341300e-02   7.100905e+01   5.900848e-01
  4.371190e-02   7.169187e+01   5.913850e-01
  4.401080e-02   7.056985e+01   5.867390e-01
  4.430970e-02   7.075384e+01   5.830129e-01
  4.460860e-02   7.049078e+01   5.826680e-01
  4.490760e-02   7.058510e+01   5.845469e-01
  4.520650e-02   7.044326e+01   5.795297e-01
  4.550540e-02   7.030776e+01   5.819111e-01
  4.580430e-02   6.969865e+01   5.771861e-01
  4.610320e-02   6.867989e+01   5.700803e-01
  4.640220e-02   7.111415e+01   5.844954e-01
  4.670110e-02   7.014979e+01   5.718754e-01
  4.700000e-02   6.919722e+01   5.700895e-01
  4.729890e-02   6.946540e+01   5.733311e-01
  4.759780e-02   6.941489e+01   5.724076e-01
  4.789680e-02   6.819639e+01   5.638569e-01
  4.819570e-02   6.850319e+01   5.644292e-01
  4.849460e-02   6.834191e+01   5.658536e-01
  4.879350e-02   6.836960e+01   5.597676e-01
  4.909240e-02   6.784382e+01   5.651885e-01
  4.939130e-02   6.879109e+01   5.594621e-01
  4.969030e-02   6.795713e+01   5.580765e-01
  4.998920e-02   6.823646e+01   5.585465e-01
  5.028810e-02   6.752313e+01   5.536171e-01
  5.058700e-02   6.802071e+01   5.596943e-01
  5.088590e-02   6.828296e+01   5.514587e-01
  5.118490e-02   6.675972e+01   5.524695e-01
  5.148380e-02   6.802724e+01   5.550148e-01
  5.178270e-02   6.742569e+01   5.454253e-01
  5.208160e-02   6.751853e+01   5.516176e-01
  5.238050e-02   6.732421e+01   5.450147e-01
  5.267940e-02   6.717363e+01   5.521825e-01
  5.297840e-02   6.711003e+01   5.447824e-01
  5.327730e-02   6.717653e+01   5.425230e-01
  5.357620e-02   6.615942e+01   5.402794e-01
  5.387510e-02   6.634797e+01   5.379231e-01
  5.417400e-02   6.689192e+01   5.451716e-01
  5.447300e-02   6.603639e+01   5.335936e-01
  5.477190e-02   6.655951e+01   5.369274e-01
  5.507080e-02   6.627798e+01   5.357907e-01
  5.536970e-02   6.711232e+01   5.373114e-01
  5.566860e-02   6.704577e+01   5.407444e-01
  5.596760e-02   6.623487e+01   5.313774e-01
  5.626650e-02   6.650577e+01   5.348778e-01
  5.656540e-02   6.677747e+01   5.341514e-01
  5.686430e-02   6.580826e+01   5.272935e-01
  5.716320e-02   6.634772e+01   5.259401e-01
  5.746210e-02   6.704731e+01   5.340254e-01
  5.776110e-02   6.614488e+01   5.322164e-01
  5.806000e-02   6.610238e+01   5.238143e-01
  5.835890e-02   6.687581e+01   5.274485e-01
  5.865780e-02   6.763433e+01   5.275406e-01
  5.895670e-02   6.646556e+01   5.329025e-01
  5.925570e-02   6.697377e+01   5.226905e-01
  5.955460e-02   6.649473e+01   5.276861e-01
  5.985350e-02   6.619474e+01   5.190826e-01
  6.015240e-02   6.526849e+01   5.171089e-01
  6.045130e-02   6.575496e+01   5.195951e-01
  6.075020e-02   6.513615e+01   5.121691e-01
  6.104920e-02   6.565488e+01   5.180769e-01
  6.134810e-02   6.655903e+01   5.221962e-01
  6.164700e-02   6.464057e+01   5.064594e-01
  6.194590e-02   6.465804e+01   5.146850e-01
  6.224480e-02   6.548349e+01   5.065748e-01
  6.254380e-02   6.565996e+01   5.158734e-01
  6.284270e-02   6.628845e+01   5.200094e-01
  6.314160e-02   6.512831e+01   5.031201e-01
  6.344050e-02   6.598355e+01   5.138525e-01
  6.373940e-02   6.646442e+01   5.072142e-01
  6.403840e-02   6.563270e+01   5.119437e-01
  6.433730e-02   6.569233e+01   5.068575e-01
  6.463620e-02   6.523586e+01   5.009702e-01
  6.493510e-02   6.645261e+01   5.167694e-01
  6.523400e-02   6.543040e+01   5.022273e-01
  6.553290e-02   6.622818e+01   5.078723e-01
  6.583190e-02   6.525105e+01   5.020500e-01
  6.613080e-02   6.606179e+01   5.005831e-01
  6.642970e-02   6.479560e+01   5.049536e-01
  6.672860e-02   6.461880e+01   4.936042e-01
  6.702750e-02   6.609377e+01   5.042535e-01
  6.732650e-02   6.502246e+01   4.966297e-01
  6.762540e-02   6.540557e+01   4.980906e-01
  6.792430e-02   6.711949e+01   5.066091e-01
  6.822320e-02   6.610320e+01   4.948254e-01
  6.852210e-02   6.432815e+01   4.954627e-01
  6.882110e-02   6.578573e+01   4.970520e-01
  6.912000e-02   6.487585e+01   4.931137e-01
  6.941890e-02   6.514230e+01   4.907359e-01
  6.971780e-02   6.458363e+01   4.881505e-01
  7.001670e-02   6.407852e+01   4.925184e-01
  7.031560e-02   6.479676e+01   4.884795e-01
  7.061460e-02   6.552080e+01   4.916795e-01
  7.091350e-02   6.504449e+01   4.884630e-01
  7.121240e-02   6.499423e+01   4.845326e-01
  7.151130e-02   6.441784e+01   4.884767e-01
  7.181020e-02   6.565639e+01   4.865305e-01
  7.210920e-02   6.558993e+01   4.895589e-01
  7.240810e-02   6.340489e+01   4.767554e-01
  7.270700e-02   6.445410e+01   4.867130e-01
  7.300590e-02   6.491009e+01   4.837575e-01
  7.330480e-02   6.462275e+01   4.772619e-01
  7.360370e-02   6.585754e+01   4.877400e-01
  7.390270e-02   6.363448e+01   4.740401e-01
  7.420160e-02   6.405275e+01   4.828569e-01
  7.450050e-02   6.491920e+01   4.770248e-01
  7.479940e-02   6.446413e+01   4.766759e-01
  7.509830e-02   6.487108e+01   4.822362e-01
  7.539730e-02   6.492897e+01   4.753035e-01
  7.569620e-02   6.558763e+01   4.785888e-01
  7.599510e-02   6.468036e+01   4.783663e-01
  7.629400e-02   6.433418e+01   4.709621e-01
  7.659290e-02   6.525737e+01   4.787090e-01
  7.689190e-02   6.485478e+01   4.728638e-01
  7.719080e-02   6.457796e+01   4.744533e-01
  7.748970e-02   6.489419e+01   4.721482e-01
  7.778860e-02   6.439314e+01   4.733382e-01
  7.808750e-02   6.450917e+01   4.703189e-01
  7.838640e-02   6.434130e+01   4.671744e-01
  7.868540e-02   6.393879e+01   4.669678e-01
  7.898430e-02   6.447296e+01   4.664001e-01
  7.928320e-02   6.557758e+01   4.759252e-01
  7.958210e-02   6.407211e+01   4.616678e-01
  7.988100e-02   6.397699e+01   4.666870e-01
  8.018000e-02   6.422015e+01   4.650704e-01
  8.047890e-02   6.450616e+01   4.656908e-01
  8.077780e-02   6.406341e+01   4.632677e-01
  8.107670e-02   6.519353e+01   4.648742e-01
  8.137560e-02   6.448598e+01   4.656179e-01
  8.167450e-02   6.384680e+01   4.604510e-01
  8.197350e-02   6.395138e+01   4.580241e-01
  8.227240e-02   6.415422e+01   4.631862e-01
  8.257130e-02   6.466285e+01   4.554625e-01
  8.287020e-02   6.449507e+01   4.640053e-01
  8.316910e-02   6.374917e+01   4.580940e-01
  8.346810e-02   6.489428e+01   4.578315e-01
  8.376700e-02   6.418883e+01   4.616826e-01
  8.406590e-02   6.425609e+01   4.524964e-01
  8.436480e-02   6.473277e+01   4.612136e-01
  8.466370e-02   6.434846e+01   4.539694e-01
  8.496270e-02   6.411995e+01   4.638828e-01
  8.526160e-02   6.502627e+01   4.819009e-01
  8.556050e-02   6.461964e+01   4.808456e-01
  8.585940e-02   6.418246e+01   4.852154e-01
  8.615830e-02   6.397704e+01   4.844383e-01
  8.645720e-02   6.421646e+01   4.901163e-01
  8.675620e-02   6.416219e+01   4.923478e-01
  8.705510e-02   6.416295e+01   4.913709e-01
  8.735400e-02   6.443088e+01   4.948614e-01
  8.765290e-02   6.480045e+01   4.967777e-01
  8.795180e-02   6.536513e+01   5.030022e-01
  8.825080e-02   6.354910e+01   4.914635e-01
  8.854970e-02   6.475294e+01   5.027014e-01
  8.884860e-02   6.496644e+01   5.014658e-01
  8.914750e-02   6.361283e+01   5.024171e-01
  8.944640e-02   6.503533e+01   5.043166e-01
  8.974530e-02   6.510506e+01   5.004677e-01
  9.004430e-02   6.451514e+01   4.961823e-01
  9.034320e-02   6.380088e+01   4.759934e-01
  9.064210e-02   6.439378e+01   4.773054e-01
  9.094100e-02   6.399191e+01   4.659043e-01
  9.123990e-02   6.358223e+01   4.631671e-01
  9.153890e-02   6.465499e+01   4.695759e-01
  9.183780e-02   6.447590e+01   4.655815e-01
  9.213670e-02   6.422134e+01   4.630196e-01
  9.243560e-02   6.615800e+01   4.687108e-01
  9.273450e-02   6.381640e+01   4.563556e-01
  9.303350e-02   6.399641e+01   4.630254e-01
  9.333240e-02   6.398015e+01   4.526684e-01
  9.363130e-02   6.407518e+01   4.564936e-01
  9.393020e-02   6.468321e+01   4.563083e-01
  9.422910e-02   6.407014e+01   4.553037e-01
  9.452800e-02   6.404591e+01   4.563893e-01
  9.482700e-02   6.511323e+01   4.498598e-01
  9.512590e-02   6.377123e+01   4.534658e-01
  9.542480e-02   6.362299e+01   4.480048e-01
  9.572370e-02   6.391637e+01   4.490365e-01
  9.602260e-02   6.434849e+01   4.528217e-01
  9.632160e-02   6.379780e+01   4.431151e-01
  9.662050e-02   6.351743e+01   4.446783e-01
  9.691940e-02   6.498372e+01   4.497817e-01
  9.721830e-02   6.358236e+01   4.423663e-01
  9.751720e-02   6.396015e+01   4.458588e-01
  9.781610e-02   6.462918e+01   4.438332e-01
  9.811510e-02   6.380164e+01   4.453060e-01
  9.841400e-02   6.411112e+01   4.392306e-01
  9.871290e-02   6.420528e+01   4.427318e-01
  9.901180e-02   6.366463e+01   4.419344e-01
  9.931070e-02   6.393894e+01   4.389895e-01
  9.960970e-02   6.393289e+01   4.421484e-01
  9.990860e-02   6.406799e+01   4.352931e-01
  1.002070e-01   6.445131e+01   4.407449e-01
  1.005060e-01   6.355006e+01   4.352335e-01
  1.008050e-01   6.414690e+01   4.397028e-01
  1.011040e-01   6.409410e+01   4.333552e-01
  1.014030e-01   6.361845e+01   4.337633e-01
  1.017020e-01   6.437898e+01   4.404975e-01
  1.020010e-01   6.322273e+01   4.317381e-01
  1.023000e-01   6.389627e+01   4.320177e-01
  1.025990e-01   6.428218e+01   4.323207e-01
  1.028980e-01   6.487348e+01   4.359820e-01
  1.031970e-01   6.369432e+01   4.343613e-01
  1.034960e-01   6.347556e+01   4.256942e-01
  1.037950e-01   6.341283e+01   4.293874e-01
  1.040930e-01   6.427195e+01   4.286798e-01
  1.043920e-01   6.425295e+01   4.325548e-01
  1.046910e-01   6.375103e+01   4.302006e-01
  1.049900e-01   6.397348e+01   4.251223e-01
  1.052890e-01   6.484602e+01   4.315689e-01
  1.055880e-01   6.341132e+01   4.251582e-01
  1.058870e-01   6.414520e+01   4.292305e-01
  1.061860e-01   6.373239e+01   4.236885e-01
  1.064850e-01   6.461477e+01   4.272477e-01
  1.067840e-01   6.393234e+01   4.272232e-01
  1.070830e-01   6.374828e+01   4.231122e-01
  1.073820e-01   6.488451e+01   4.252917e-01
  1.076800e-01   6.392899e+01   4.218380e-01
  1.079790e-01   6.309675e+01   4.209445e-01
  1.082780e-01   6.438887e+01   4.271382e-01
  1.085770e-01   6.391494e+01   4.166161e-01
  1.088760e-01   6.367369e+01   4.216153e-01
  1.091750e-01   6.502829e+01   4.245140e-01
  1.094740e-01   6.376755e+01   4.213050e-01
  1.097730e-01   6.326266e+01   4.171870e-01
  1.100720e-01   6.434947e+01   4.168355e-01
  1.103710e-01   6.411548e+01   4.224529e-01
  1.106700e-01   6.457389e+01   4.178599e-01
  1.109690e-01   6.426315e+01   4.226284e-01
  1.112670e-01   6.445943e+01   4.157116e-01
  1.115660e-01   6.420927e+01   4.160845e-01
  1.118650e-01   6.389884e+01   4.189750e-01
  1.121640e-01   6.376754e+01   4.125988e-01
  1.124630e-01   6.454012e+01   4.162666e-01
  1.127620e-01   6.431996e+01   4.155560e-01
  1.130610e-01   6.405502e+01   4.141123e-01
  1.133600e-01   6.420695e+01   4.193757e-01
  1.136590e-01   6.514483e+01   4.121193e-01
  1.139580e-01   6.407495e+01   4.133008e-01
  1.142570e-01   6.420312e+01   4.134229e-01
  1.145560e-01   6.449369e+01   4.149414e-01
  1.148550e-01   6.457255e+01   4.140287e-01
  1.151530e-01   6.382220e+01   4.062390e-01
  1.154520e-01   6.439463e+01   4.131683e-01
  1.157510e-01   6.403854e+01   4.074840e-01
  1.160500e-01   6.439230e+01   4.149078e-01
  1.163490e-01   6.488900e+01   4.101808e-01
  1.166480e-01   6.398157e+01   4.101214e-01
  1.169470e-01   6.454207e+01   4.096444e-01
  1.172460e-01   6.373176e+01   4.076251e-01
  1.175450e-01   6.390603e+01   4.048499e-01
  1.178440e-01   6.400606e+01   4.051666e-01
  1.181430e-01   6.495629e+01   4.112393e-01
  1.184420e-01   6.381922e+01   4.053996e-01
  1.187400e-01   6.503269e+01   4.078507e-01
  1.190390e-01   6.474209e+01   4.061161e-01
  1.193380e-01   6.512166e+01   4.073048e-01
  1.196370e-01   6.346899e+01   4.042857e-01
  1.199360e-01   6.434225e+01   4.029663e-01
  1.202350e-01   6.457002e+01   4.066722e-01
  1.205340e-01   6.404109e+01   4.025592e-01
  1.208330e-01   6.466153e+01   4.031594e-01
  1.211320e-01   6.360133e+01   4.030651e-01
  1.214310e-01   6.434993e+01   3.987593e-01
  1.217300e-01   6.448698e+01   4.047708e-01
  1.220290e-01   6.430692e+01   4.028556e-01
  1.223270e-01   6.413321e+01   3.996556e-01
  1.226260e-01   6.451384e+01   4.003135e-01
  1.229250e-01   6.425136e+01   3.979347e-01
  1.232240e-01   6.416659e+01   4.013470e-01
  1.235230e-01   6.420984e+01   4.006859e-01
  1.238220e-01   6.386078e+01   3.962078e-01
  1.241210e-01   6.327469e+01   3.959311e-01
  1.244200e-01   6.480495e+01   3.970686e-01
  1.247190e-01   6.437728e+01   4.004154e-01
  1.250180e-01   6.413376e+01   3.947534e-01
  1.253170e-01   6.555981e+01   3.998888e-01
  1.256160e-01   6.393480e+01   3.974710e-01
  1.259140e-01   6.419653e+01   3.954545e-01
  1.262130e-01   6.504426e+01   3.980570e-01
  1.265120e-01   6.442212e+01   3.933740e-01
  1.268110e-01   6.492873e+01   3.956716e-01
  1.271100e-01   6.519938e+01   4.000790e-01
  1.274090e-01   6.510571e+01   3.964631e-01
  1.277080e-01   6.473151e+01   3.940675e-01
  1.280070e-01   6.392100e+01   3.903577e-01
  1.283060e-01   6.462149e+01   3.939822e-01
  1.286050e-01   6.466668e+01   3.968999e-01
  1.289040e-01   6.496855e+01   3.908453e-01
  1.292030e-01   6.511198e+01   3.962296e-01
  1.295020e-01   6.396685e+01   3.890306e-01
  1.298000e-01   6.470635e+01   3.920085e-01
  1.300990e-01   6.463867e+01   3.893684e-01
  1.303980e-01   6.447729e+01   3.896069e-01
  1.306970e-01   6.440266e+01   3.923201e-01
  1.309960e-01   6.427689e+01   3.897287e-01
  1.312950e-01   6.494961e+01   3.915185e-01
  1.315940e-01   6.397400e+01   3.842785e-01
  1.318930e-01   6.462660e+01   3.890910e-01
  1.321920e-01   6.496084e+01   3.898547e-01
  1.324910e-01   6.455473e+01   3.895985e-01
  1.327900e-01   6.431766e+01   3.867267e-01
  1.330890e-01   6.483966e+01   3.878167e-01
  1.333870e-01   6.521670e+01   3.887045e-01
  1.336860e-01   6.428793e+01   3.852202e-01
  1.339850e-01   6.520502e+01   3.865465e-01
  1.342840e-01   6.420372e+01   3.863840e-01
  1.345830e-01   6.476343e+01   3.866422e-01
  1.348820e-01   6.484422e+01   3.868833e-01
  1.351810e-01   6.433686e+01   3.805250e-01
  1.354800e-01   6.412000e+01   3.842484e-01
  1.357790e-01   6.446634e+01   3.829624e-01
  1.360780e-01   6.516705e+01   3.866680e-01
  1.363770e-01   6.485381e+01   3.852709e-01
  1.366760e-01   6.461403e+01   3.866678e-01
  1.369740e-01   6.440696e+01   3.997195e-01
  1.372730e-01   6.444261e+01   4.019429e-01
  1.375720e-01   6.419735e+01   4.105274e-01
  1.378710e-01   6.429398e+01   4.125564e-01
  1.381700e-01   6.458446e+01   4.152333e-01
  1.384690e-01   6.374144e+01   4.196787e-01
  1.387680e-01   6.433134e+01   4.101033e-01
  1.390670e-01   6.373299e+01   3.965845e-01
  1.393660e-01   6.486371e+01   3.993069e-01
  1.396650e-01   6.385804e+01   3.933992e-01
  1.399640e-01   6.433051e+01   3.958669e-01
  1.402630e-01   6.402071e+01   3.867844e-01
  1.405620e-01   6.461536e+01   3.929674e-01
  1.408600e-01   6.489397e+01   3.925765e-01
  1.411590e-01   6.426178e+01   3.916436e-01
  1.414580e-01   6.523306e+01   3.950908e-01
  1.417570e-01   6.433184e+01   3.848826e-01
  1.420560e-01   6.494887e+01   3.912724e-01
  1.423550e-01   6.449904e+01   3.872716e-01
  1.426540e-01   6.491426e+01   3.849852e-01
  1.429530e-01   6.457982e+01   3.830691e-01
  1.432520e-01   6.514465e+01   3.817732e-01
  1.435510e-01   6.487686e+01   3.837188e-01
  1.438500e-01   6.464812e+01   3.789740e-01
  1.441490e-01   6.381976e+01   3.756574e-01
  1.444470e-01   6.440191e+01   3.798151e-01
  1.447460e-01   6.457884e+01   3.765674e-01
  1.450450e-01   6.521054e+01   3.821922e-01
  1.453440e-01   6.461751e+01   3.745141e-01
  1.456430e-01   6.522710e+01   3.799988e-01
  1.459420e-01   6.458650e+01   3.774666e-01
  1.462410e-01   6.464338e+01   3.758844e-01
  1.465400e-01   6.456395e+01   3.769616e-01
  1.468390e-01   6.532916e+01   3.744299e-01
  1.471380e-01   6.508320e+01   3.767262e-01
  1.474370e-01   6.485596e+01   3.767195e-01
  1.477360e-01   6.455502e+01   3.747629e-01
  1.480340e-01   6.566936e+01   3.743440e-01
  1.483330e-01   6.447986e+01   3.793721e-01
  1.486320e-01   6.446041e+01   3.888311e-01
  1.489310e-01   6.485409e+01   3.917193e-01
  1.492300e-01   6.490713e+01   3.913905e-01
  1.495290e-01   6.504554e+01   3.942734e-01
  1.498280e-01   6.523768e+01   3.994202e-01
  1.501270e-01   6.532837e+01   4.012560e-01
  1.504260e-01   6.491383e+01   3.946221e-01
  1.507250e-01   6.498250e+01   4.007145e-01
  1.510240e-01   6.544384e+01   4.010885e-01
  1.513230e-01   6.534164e+01   4.060838e-01
  1.516210e-01   6.474776e+01   3.999901e-01
  1.519200e-01   6.549400e+01   4.022885e-01
  1.522190e-01   6.487411e+01   4.073531e-01
  1.525180e-01   6.457461e+01   4.015573e-01
  1.528170e-01   6.538333e+01   4.095025e-01
  1.531160e-01   6.458705e+01   4.037321e-01
  1.534150e-01   6.475451e+01   3.984535e-01
  1.537140e-01   6.492815e+01   3.921881e-01
  1.540130e-01   6.482921e+01   3.854309e-01
  1.543120e-01   6.525423e+01   3.869266e-01
  1.546110e-01   6.513598e+01   3.840242e-01
  1.549100e-01   6.485357e+01   3.834202e-01
  1.552090e-01   6.527835e+01   3.867638e-01
  1.555070e-01   6.496397e+01   3.765980e-01
  1.558060e-01   6.520359e+01   3.826249e-01
  1.561050e-01   6.521102e+01   3.788458e-01
  1.564040e-01   6.581052e+01   3.821417e-01
  1.567030e-01   6.448442e+01   3.762920e-01
  1.570020e-01   6.531973e+01   3.767596e-01
  1.573010e-01   6.500794e+01   3.793599e-01
  1.576000e-01   6.525834e+01   3.742269e-01
  1.578990e-01   6.519177e+01   3.759590e-01
  1.581980e-01   6.505956e+01   3.738685e-01
  1.584970e-01   6.501155e+01   3.735186e-01
  1.587960e-01   6.463245e+01   3.758526e-01
  1.590940e-01   6.484347e+01   3.711466e-01
  1.593930e-01   6.552599e+01   3.718449e-01
  1.596920e-01   6.541797e+01   3.725781e-01
  1.599910e-01   6.537192e+01   3.741284e-01
  1.602900e-01   6.511668e+01   3.727654e-01
  1.605890e-01   6.519565e+01   3.674409e-01
  1.608880e-01   6.547124e+01   3.706579e-01
  1.611870e-01   6.451556e+01   3.669271e-01
  1.614860e-01   6.517054e+01   3.691923e-01
  1.617850e-01   6.538039e+01   3.665601e-01
  1.620840e-01   6.505156e+01   3.656371e-01
  1.623830e-01   6.449377e+01   3.656577e-01
  1.626810e-01   6.485469e+01   3.644903e-01
  1.629800e-01   6.472781e+01   3.602556e-01
  1.632790e-01   6.484522e+01   3.617336e-01
  1.635780e-01   6.478948e+01   3.627401e-01
  1.638770e-01   6.512227e+01   3.660346e-01
  1.641760e-01   6.487238e+01   3.635577e-01
  1.644750e-01   6.501014e+01   3.631625e-01
  1.647740e-01   6.477189e+01   3.621085e-01
  1.650730e-01   6.522783e+01   3.647487e-01
  1.653720e-01   6.524631e+01   3.644079e-01
  1.656710e-01   6.535054e+01   3.625610e-01
  1.659700e-01   6.527387e+01   3.638984e-01
  1.662680e-01   6.496902e+01   3.616933e-01
  1.665670e-01   6.578812e+01   3.649381e-01
  1.668660e-01   6.496660e+01   3.592112e-01
  1.671650e-01   6.401182e+01   3.594015e-01
  1.674640e-01   6.514453e+01   3.617968e-01
  1.677630e-01   6.506069e+01   3.596600e-01
  1.680620e-01   6.465489e+01   3.608179e-01
  1.683610e-01   6.504564e+01   3.562661e-01
  1.686600e-01   6.499248e+01   3.609914e-01
  1.689590e-01   6.491111e+01   3.571886e-01
  1.692580e-01   6.524825e+01   3.579292e-01
  1.695570e-01   6.462670e+01   3.607392e-01
  1.698560e-01   6.501695e+01   3.558209e-01
  1.701540e-01   6.482559e+01   3.580705e-01
  1.704530e-01   6.432374e+01   3.537370e-01
  1.707520e-01   6.442302e+01   3.541919e-01
  1.710510e-01   6.481817e+01   3.582372e-01
  1.713500e-01   6.464412e+01   3.542529e-01
  1.716490e-01   6.478863e+01   3.574086e-01
  1.719480e-01   6.453441e+01   3.510832e-01
  1.722470e-01   6.432777e+01   3.528426e-01
  1.725460e-01   6.465764e+01   3.553851e-01
  1.728450e-01   6.484830e+01   3.535451e-01
  1.731440e-01   6.420986e+01   3.523390e-01
  1.734430e-01   6.440613e+01   3.496771e-01
  1.737410e-01   6.435874e+01   3.531081e-01
  1.740400e-01   6.456711e+01   3.529575e-01
  1.743390e-01   6.483425e+01   3.511898e-01
  1.746380e-01   6.462746e+01   3.522259e-01
  1.749370e-01   6.521316e+01   3.515087e-01
  1.752360e-01   6.429536e+01   3.513198e-01
  1.755350e-01   6.495842e+01   3.522347e-01
  1.758340e-01   6.452592e+01   3.463733e-01
  1.761330e-01   6.433567e+01   3.514299e-01
  1.764320e-01   6.484766e+01   3.479200e-01
  1.767310e-01   6.486012e+01   3.523238e-01
  1.770300e-01   6.438485e+01   3.473621e-01
  1.773280e-01   6.500091e+01   3.504105e-01
  1.776270e-01   6.480133e+01   3.486564e-01
  1.779260e-01   6.480296e+01   3.471161e-01
  1.782250e-01   6.458344e+01   3.492834e-01
  1.785240e-01   6.538005e+01   3.481457e-01
  1.788230e-01   6.484725e+01   3.484347e-01
  1.791220e-01   6.544773e+01   3.505648e-01
  1.794210e-01   6.439726e+01   3.445083e-01
  1.797200e-01   6.515066e+01   3.480461e-01
  1.800190e-01   6.482073e+01   3.448009e-01
  1.803180e-01   6.400664e+01   3.461690e-01
  1.806170e-01   6.505454e+01   3.460935e-01
  1.809160e-01   6.450893e+01   3.439706e-01
  1.812140e-01   6.466818e+01   3.452322e-01
  1.815130e-01   6.407371e+01   3.431409e-01
  1.818120e-01   6.364553e+01   3.433284e-01
  1.821110e-01   6.467154e+01   3.420913e-01
  1.824100e-01   6.497723e+01   3.453842e-01
  1.827090e-01   6.468039e+01   3.439279e-01
  1.830080e-01   6.468620e+01   3.441096e-01
  1.833070e-01   6.442163e+01   3.409411e-01
  1.836060e-01   6.426867e+01   3.397274e-01
  1.839050e-01   6.400387e+01   3.429539e-01
  1.842040e-01   6.431871e+01   3.409939e-01
  1.845030e-01   6.450060e+01   3.406632e-01
  1.848010e-01   6.450578e+01   3.424721e-01
  1.851000e-01   6.422396e+01   3.370605e-01
  1.853990e-01   6.449878e+01   3.427830e-01
  1.856980e-01   6.467273e+01   3.407937e-01
  1.859970e-01   6.426932e+01   3.384471e-01
  1.862960e-01   6.427578e+01   3.399075e-01
  1.865950e-01   6.412894e+01   3.377594e-01
  1.868940e-01   6.440219e+01   3.423615e-01
  1.871930e-01   6.505441e+01   3.368796e-01
  1.874920e-01   6.408295e+01   3.374797e-01
  1.877910e-01   6.406012e+01   3.372613e-01
  1.880900e-01   6.406012e+01   3.372613e-01
  1.883880e-01   6.446790e+01   3.400923e-01
  1.886870e-01   6.354861e+01   3.315856e-01
  1.889860e-01   6.408830e+01   3.386084e-01
  1.892850e-01   6.402883e+01   3.359208e-01
  1.895840e-01   6.443891e+01   3.359019e-01
  1.898830e-01   6.456908e+01   3.367086e-01
  1.901820e-01   6.416033e+01   3.353302e-01
  1.904810e-01   6.454222e+01   3.361711e-01
  1.907800e-01   6.387208e+01   3.336506e-01
  1.910790e-01   6.418122e+01   3.338428e-01
  1.913780e-01   6.411718e+01   3.347528e-01
  1.916770e-01   6.426931e+01   3.349951e-01
  1.919750e-01   6.427067e+01   3.357739e-01
  1.922740e-01   6.447842e+01   3.326371e-01
  1.925730e-01   6.368946e+01   3.313476e-01
  1.928720e-01   6.367429e+01   3.320651e-01
  1.931710e-01   6.436530e+01   3.344746e-01
  1.934700e-01   6.437726e+01   3.329804e-01
  1.937690e-01   6.377418e+01   3.305160e-01
  1.940680e-01   6.411242e+01   3.332056e-01
  1.943670e-01   6.434802e+01   3.318496e-01
  1.946660e-01   6.441498e+01   3.326242e-01
  1.949650e-01   6.312862e+01   3.272143e-01
  1.952640e-01   6.371652e+01   3.302172e-01
  1.955630e-01   6.406354e+01   3.323193e-01
  1.958610e-01   6.369687e+01   3.282428e-01
  1.961600e-01   6.382966e+01   3.299142e-01
  1.964590e-01   6.305526e+01   3.264396e-01
  1.967580e-01   6.360289e+01   3.300719e-01
  1.970570e-01   6.378027e+01   3.283110e-01
  1.973560e-01   6.405389e+01   3.272659e-01
  1.976550e-01   6.345694e+01   3.285059e-01
  1.979540e-01   6.390556e+01   3.273208e-01
  1.982530e-01   6.375161e+01   3.286777e-01
  1.985520e-01   6.284365e+01   3.243027e-01
  1.988510e-01   6.373678e+01   3.267436e-01
  1.991500e-01   6.396443e+01   3.295210e-01
  1.994480e-01   6.356316e+01   3.251493e-01
  1.997470e-01   6.370038e+01   3.273754e-01
  2.000460e-01   6.371736e+01   3.235593e-01
  2.003450e-01   6.370672e+01   3.258027e-01
  2.006440e-01   6.341949e+01   3.278204e-01
  2.009430e-01   6.350377e+01   3.230165e-01
  2.012420e-01   6.377814e+01   3.269943e-01
  2.015410e-01   6.316469e+01   3.220133e-01
  2.018400e-01   6.332274e+01   3.231172e-01
  2.021390e-01   6.319696e+01   3.237849e-01
  2.024380e-01   6.298195e+01   3.183872e-01
  2.027370e-01   6.371231e+01   3.252449e-01
  2.030350e-01   6.338567e+01   3.213244e-01
  2.033340e-01   6.297457e+01   3.211108e-01
  2.036330e-01   6.335204e+01   3.195932e-01
  2.039320e-01   6.300496e+01   3.195341e-01
  2.042310e-01   6.348610e+01   3.238160e-01
  2.045300e-01   6.266900e+01   3.170565e-01
  2.048290e-01   6.368948e+01   3.207165e-01
  2.051280e-01   6.305810e+01   3.187152e-01
  2.054270e-01   6.338680e+01   3.190023e-01
  2.057260e-01   6.381196e+01   3.235187e-01
  2.060250e-01   6.398687e+01   3.199663e-01
  2.063240e-01   6.359547e+01   3.215791e-01
  2.066230e-01   6.308280e+01   3.189133e-01
  2.069210e-01   6.299011e+01   3.199075e-01
  2.072200e-01   6.282284e+01   3.187991e-01
  2.075190e-01   6.271540e+01   3.161041e-01
  2.078180e-01   6.319978e+01   3.197541e-01
  2.081170e-01   6.316186e+01   3.180314e-01
  2.084160e-01   6.282377e+01   3.192110e-01
  2.087150e-01   6.334580e+01   3.170224e-01
  2.090140e-01   6.316987e+01   3.180515e-01
  2.093130e-01   6.235168e+01   3.158515e-01
  2.096120e-01   6.263589e+01   3.160367e-01
  2.099110e-01   6.321888e+01   3.160430e-01
  2.102100e-01   6.264242e+01   3.161864e-01
  2.105080e-01   6.350360e+01   3.199752e-01
  2.108070e-01   6.262667e+01   3.148222e-01
  2.111060e-01   6.321793e+01   3.155144e-01
  2.114050e-01   6.294514e+01   3.152265e-01
  2.117040e-01   6.360231e+01   3.218731e-01
  2.120030e-01   6.247560e+01   3.249357e-01
  2.123020e-01   6.312215e+01   3.289710e-01
  2.126010e-01   6.309807e+01   3.262593e-01
  2.129000e-01   6.271330e+01   3.284995e-01
  2.131990e-01   6.309768e+01   3.323878e-01
  2.134980e-01   6.300439e+01   3.341574e-01
  2.137970e-01   6.334387e+01   3.325744e-01
  2.140950e-01   6.251152e+01   3.322262e-01
  2.143940e-01   6.297263e+01   3.347005e-01
  2.146930e-01   6.251911e+01   3.338070e-01
  2.149920e-01   6.218530e+01   3.332285e-01
  2.152910e-01   6.295452e+01   3.357587e-01
  2.155900e-01   6.297763e+01   3.387167e-01
  2.158890e-01   6.249305e+01   3.374111e-01
  2.161880e-01   6.330011e+01   3.381215e-01
  2.164870e-01   6.310635e+01   3.388996e-01
  2.167860e-01   6.304218e+01   3.323954e-01
  2.170850e-01   6.317468e+01   3.301562e-01
  2.173840e-01   6.302924e+01   3.266641e-01
  2.176820e-01   6.273056e+01   3.244414e-01
  2.179810e-01   6.291797e+01   3.259386e-01
  2.182800e-01   6.308040e+01   3.220778e-01
  2.185790e-01   6.275928e+01   3.228032e-01
  2.188780e-01   6.274803e+01   3.192922e-01
  2.191770e-01   6.241599e+01   3.205164e-01
  2.194760e-01   6.254646e+01   3.216915e-01
  2.197750e-01   6.220581e+01   3.176372e-01
  2.200740e-01   6.216903e+01   3.155219e-01
  2.203730e-01   6.232445e+01   3.176678e-01
  2.206720e-01   6.264073e+01   3.175236e-01
  2.209710e-01   6.231196e+01   3.188658e-01
  2.212700e-01   6.223520e+01   3.142310e-01
  2.215680e-01   6.218591e+01   3.169082e-01
  2.218670e-01   6.235989e+01   3.131055e-01
  2.221660e-01   6.221463e+01   3.161731e-01
  2.224650e-01   6.250319e+01   3.143803e-01
  2.227640e-01   6.307459e+01   3.155505e-01
  2.230630e-01   6.261610e+01   3.153234e-01
  2.233620e-01   6.243838e+01   3.140860e-01
  2.236610e-01   6.253002e+01   3.143164e-01
  2.239600e-01   6.232622e+01   3.101997e-01
  2.242590e-01   6.286992e+01   3.146447e-01
  2.245580e-01   6.233683e+01   3.123996e-01
  2.248570e-01   6.210253e+01   3.136331e-01
  2.251550e-01   6.238624e+01   3.107295e-01
  2.254540e-01   6.230861e+01   3.107903e-01
  2.257530e-01   6.152748e+01   3.111380e-01
  2.260520e-01   6.272305e+01   3.103011e-01
  2.263510e-01   6.246208e+01   3.106643e-01
  2.266500e-01   6.230923e+01   3.101574e-01
  2.269490e-01   6.175209e+01   3.073918e-01
  2.272480e-01   6.243253e+01   3.116100e-01
  2.275470e-01   6.242725e+01   3.074563e-01
  2.278460e-01   6.234436e+01   3.107522e-01
  2.281450e-01   6.173326e+01   3.064790e-01
  2.284440e-01   6.217017e+01   3.090558e-01
  2.287420e-01   6.250380e+01   3.107681e-01
  2.290410e-01   6.178661e+01   3.028610e-01
  2.293400e-01   6.158766e+01   3.071064e-01
  2.296390e-01   6.178413e+01   3.061135e-01
  2.299380e-01   6.213495e+01   3.074744e-01
  2.302370e-01   6.161191e+01   3.055641e-01
  2.305360e-01   6.202516e+01   3.046421e-01
  2.308350e-01   6.186346e+01   3.085431e-01
  2.311340e-01   6.254656e+01   3.044791e-01
  2.314330e-01   6.185019e+01   3.049361e-01
  2.317320e-01   6.128249e+01   3.046242e-01
  2.320310e-01   6.194586e+01   3.031322e-01
  2.323290e-01   6.196631e+01   3.079245e-01
  2.326280e-01   6.177849e+01   3.020132e-01
  2.329270e-01   6.144459e+01   3.016669e-01
  2.332260e-01   6.204162e+01   3.046825e-01
  2.335250e-01   6.125135e+01   3.020204e-01
  2.338240e-01   6.169205e+01   3.043045e-01
  2.341230e-01   6.210946e+01   3.008330e-01
  2.344220e-01   6.185989e+01   3.032785e-01
  2.347210e-01   6.175191e+01   3.028947e-01
  2.350200e-01   6.224635e+01   3.032729e-01
  2.353190e-01   6.163565e+01   3.021355e-01
  2.356180e-01   6.214637e+01   3.000001e-01
  2.359170e-01   6.144861e+01   3.026254e-01
  2.362150e-01   6.124728e+01   3.001272e-01
  2.365140e-01   6.158592e+01   2.986443e-01
  2.368130e-01   6.176644e+01   3.013965e-01
  2.371120e-01   6.177286e+01   3.000168e-01
  2.374110e-01   6.155644e+01   3.020595e-01
  2.377100e-01   6.152436e+01   2.983808e-01
  2.380090e-01   6.121482e+01   2.990040e-01
  2.383080e-01   6.115168e+01   2.969088e-01
  2.386070e-01   6.146250e+01   2.992621e-01
  2.389060e-01   6.149969e+01   2.990076e-01
  2.392050e-01   6.083249e+01   2.957952e-01
  2.395040e-01   6.132174e+01   2.990344e-01
  2.398020e-01   6.111584e+01   2.964833e-01
  2.401010e-01   6.155715e+01   2.992622e-01
  2.404000e-01   6.173836e+01   2.968637e-01
  2.406990e-01   6.152795e+01   2.980479e-01
  2.409980e-01   6.095215e+01   2.956370e-01
  2.412970e-01   6.146708e+01   2.964343e-01
  2.415960e-01   6.130425e+01   2.969399e-01
  2.418950e-01   6.129597e+01   2.952420e-01
  2.421940e-01   6.101811e+01   2.957969e-01
  2.424930e-01   6.115646e+01   2.970335e-01
  2.427920e-01   6.091663e+01   2.926824e-01
  2.430910e-01   6.127908e+01   2.955346e-01
  2.433890e-01   6.092180e+01   2.936783e-01
  2.436880e-01   6.124775e+01   2.970289e-01
  2.439870e-01   6.106287e+01   2.930335e-01
  2.442860e-01   6.100921e+01   2.923622e-01
  2.445850e-01   6.160997e+01   2.955535e-01
  2.448840e-01   6.151356e+01   2.948807e-01
  2.451830e-01   6.093070e+01   2.950267e-01
  2.454820e-01   6.078688e+01   2.911832e-01
  2.457810e-01   6.120209e+01   2.933674e-01
  2.460800e-01   6.092163e+01   2.930212e-01
  2.463790e-01   6.116708e+01   2.926320e-01
  2.466780e-01   6.154376e+01   2.939668e-01
  2.469770e-01   6.133980e+01   2.926123e-01
  2.472750e-01   6.075450e+01   2.919675e-01
  2.475740e-01   6.130663e+01   2.942744e-01
  2.478730e-01   6.108078e+01   2.890250e-01
  2.481720e-01   6.166504e+01   2.933870e-01
  2.484710e-01   6.084776e+01   2.896265e-01
  2.487700e-01   6.167341e+01   2.947139e-01
  2.490690e-01   6.156181e+01   2.933578e-01
  2.493680e-01   6.094730e+01   2.889179e-01
  2.496670e-01   6.091266e+01   2.927817e-01
  2.499660e-01   6.124755e+01   2.905764e-01
  2.502650e-01   6.132306e+01   2.920345e-01
  2.505640e-01   6.082411e+01   2.878976e-01
  2.508620e-01   6.083202e+01   2.892732e-01
  2.511610e-01   6.116760e+01   2.924170e-01
  2.514600e-01   6.063904e+01   2.879780e-01
  2.517590e-01   6.083559e+01   2.882362e-01
  2.520580e-01   6.101336e+01   2.891791e-01
  2.523570e-01   6.105691e+01   2.895970e-01
  2.526560e-01   6.094646e+01   2.901785e-01
  2.529550e-01   6.114576e+01   2.873164e-01
  2.532540e-01   6.094973e+01   2.867532e-01
  2.535530e-01   6.107987e+01   2.868548e-01
  2.538520e-01   6.026062e+01   2.862519e-01
  2.541510e-01   6.128497e+01   2.871317e-01
  2.544490e-01   6.061529e+01   2.863739e-01
  2.547480e-01   6.076182e+01   2.870278e-01
  2.550470e-01   6.092159e+01   2.856707e-01
  2.553460e-01   6.037719e+01   2.847949e-01
  2.556450e-01   6.095789e+01   2.838538e-01
  2.559440e-01   6.048025e+01   2.856467e-01
  2.562430e-01   6.070137e+01   2.875035e-01
  2.565420e-01   6.063483e+01   2.847961e-01
  2.568410e-01   6.025138e+01   2.830951e-01
  2.571400e-01   6.078404e+01   2.847442e-01
  2.574390e-01   6.055304e+01   2.863292e-01
  2.577380e-01   6.054643e+01   2.852950e-01
  2.580360e-01   6.115515e+01   2.847106e-01
  2.583350e-01   6.072578e+01   2.862259e-01
  2.586340e-01   6.026174e+01   2.820314e-01
  2.589330e-01   6.056121e+01   2.855327e-01
  2.592320e-01   6.077652e+01   2.832335e-01
  2.595310e-01   6.029148e+01   2.830898e-01
  2.598300e-01   6.113106e+01   2.869750e-01
  2.601290e-01   6.019177e+01   2.804049e-01
  2.604280e-01   6.098425e+01   2.857165e-01
  2.607270e-01   6.025252e+01   2.802564e-01
  2.610260e-01   6.090909e+01   2.843364e-01
  2.613250e-01   6.029070e+01   2.834864e-01
  2.616240e-01   6.054015e+01   2.831763e-01
  2.619220e-01   5.982437e+01   2.815958e-01
  2.622210e-01   6.008862e+01   2.793943e-01
  2.625200e-01   6.021283e+01   2.814267e-01
  2.628190e-01   6.043015e+01   2.816407e-01
  2.631180e-01   5.978495e+01   2.784010e-01
  2.634170e-01   6.066373e+01   2.840621e-01
  2.637160e-01   6.023870e+01   2.794555e-01
  2.640150e-01   5.997713e+01   2.815610e-01
  2.643140e-01   6.026158e+01   2.791264e-01
  2.646130e-01   6.012461e+01   2.791907e-01
  2.649120e-01   6.036795e+01   2.827733e-01
  2.652110e-01   6.038027e+01   2.795922e-01
  2.655090e-01   5.985070e+01   2.791282e-01
  2.658080e-01   5.997224e+01   2.777922e-01
  2.661070e-01   6.012270e+01   2.793777e-01
  2.664060e-01   6.036718e+01   2.796576e-01
  2.667050e-01   6.017463e+01   2.794983e-01
  2.670040e-01   6.014406e+01   2.792358e-01
  2.673030e-01   6.065690e+01   2.795635e-01
  2.676020e-01   6.010898e+01   2.783927e-01
  2.679010e-01   6.033478e+01   2.788202e-01
  2.682000e-01   6.034818e+01   2.777191e-01
  2.684990e-01   6.007484e+01   2.781243e-01
  2.687980e-01   5.996061e+01   2.774825e-01
  2.690960e-01   5.965267e+01   2.779025e-01
  2.693950e-01   6.023586e+01   2.763433e-01
  2.696940e-01   6.032141e+01   2.769106e-01
  2.699930e-01   5.990079e+01   2.769685e-01
  2.702920e-01   6.015903e+01   2.772836e-01
  2.705910e-01   6.004992e+01   2.775008e-01
  2.708900e-01   6.020310e+01   2.757147e-01
  2.711890e-01   6.004330e+01   2.772040e-01
  2.714880e-01   6.017803e+01   2.764885e-01
  2.717870e-01   6.042016e+01   2.775102e-01
  2.720860e-01   6.046427e+01   2.765890e-01
  2.723850e-01   6.037283e+01   2.757354e-01
  2.726840e-01   5.997263e+01   2.759237e-01
  2.729820e-01   5.995188e+01   2.756911e-01
  2.732810e-01   5.977842e+01   2.743746e-01
  2.735800e-01   6.000296e+01   2.747981e-01
  2.738790e-01   5.972145e+01   2.747012e-01
  2.741780e-01   5.969072e+01   2.750900e-01
  2.744770e-01   6.016733e+01   2.736321e-01
  2.747760e-01   5.963797e+01   2.737790e-01
  2.750750e-01   6.025939e+01   2.783618e-01
  2.753740e-01   5.998658e+01   2.821750e-01
  2.756730e-01   5.989051e+01   2.834437e-01
  2.759720e-01   5.952586e+01   2.812866e-01
  2.762710e-01   5.991693e+01   2.862582e-01
  2.765690e-01   6.062508e+01   2.872194e-01
  2.768680e-01   6.012694e+01   2.887483e-01
  2.771670e-01   6.011518e+01   2.863180e-01
  2.774660e-01   6.030869e+01   2.876084e-01
  2.777650e-01   5.962359e+01   2.894520e-01
  2.780640e-01   5.988872e+01   2.887050e-01
  2.783630e-01   6.037526e+01   2.903026e-01
  2.786620e-01   5.998450e+01   2.910840e-01
  2.789610e-01   5.979040e+01   2.907212e-01
  2.792600e-01   5.917384e+01   2.920679e-01
  2.795590e-01   5.974483e+01   2.877240e-01
  2.798580e-01   5.963433e+01   2.919816e-01
  2.801560e-01   6.019443e+01   2.929074e-01
  2.804550e-01   5.956123e+01   2.922443e-01
  2.807540e-01   5.975458e+01   2.940580e-01
  2.810530e-01   5.973720e+01   2.912451e-01
  2.813520e-01   6.062324e+01   2.973264e-01
  2.816510e-01   6.004794e+01   2.948917e-01
  2.819500e-01   5.958956e+01   2.938764e-01
  2.822490e-01   5.973594e+01   2.942371e-01
  2.825480e-01   5.956221e+01   2.933601e-01
  2.828470e-01   6.031051e+01   2.986364e-01
  2.831460e-01   6.021357e+01   2.968924e-01
  2.834450e-01   5.995960e+01   2.946747e-01
  2.837430e-01   5.948665e+01   2.952091e-01
  2.840420e-01   5.986727e+01   2.977697e-01
  2.843410e-01   5.935073e+01   3.029518e-01
  2.846400e-01   5.949352e+01   3.054446e-01
  2.849390e-01   5.995706e+01   3.145500e-01
  2.852380e-01   6.052390e+01   3.189668e-01
  2.855370e-01   6.012524e+01   3.210666e-01
  2.858360e-01   5.906026e+01   3.202475e-01
  2.861350e-01   5.950006e+01   3.242763e-01
  2.864340e-01   5.944089e+01   3.289101e-01
  2.867330e-01   5.926460e+01   3.274787e-01
  2.870320e-01   5.942537e+01   3.335505e-01
  2.873310e-01   5.951079e+01   3.306972e-01
  2.876290e-01   5.955272e+01   3.360754e-01
  2.879280e-01   5.938919e+01   3.386818e-01
  2.882270e-01   5.955678e+01   3.354154e-01
  2.885260e-01   5.926485e+01   3.386729e-01
  2.888250e-01   5.889216e+01   3.367466e-01
  2.891240e-01   5.966654e+01   3.440666e-01
  2.894230e-01   5.939766e+01   3.463906e-01
  2.897220e-01   5.940434e+01   3.382078e-01
  2.900210e-01   5.860346e+01   3.448038e-01
  2.903200e-01   5.859830e+01   3.427739e-01
  2.906190e-01   5.876663e+01   3.469610e-01
  2.909180e-01   5.945915e+01   3.499475e-01
  2.912160e-01   5.889420e+01   3.445519e-01
  2.915150e-01   5.901204e+01   3.562708e-01
  2.918140e-01   5.877298e+01   3.473559e-01
  2.921130e-01   5.988537e+01   3.539055e-01
  2.924120e-01   5.876774e+01   3.531330e-01
  2.927110e-01   5.867439e+01   3.518676e-01
  2.930100e-01   5.897641e+01   3.619684e-01
  2.933090e-01   5.886362e+01   3.558225e-01
  2.936080e-01   5.901813e+01   3.538845e-01
  2.939070e-01   5.927018e+01   3.603400e-01
  2.942060e-01   5.942614e+01   3.614418e-01
  2.945050e-01   5.918521e+01   3.682713e-01
  2.948030e-01   5.895466e+01   3.579326e-01
  2.951020e-01   5.971809e+01   3.657428e-01
  2.954010e-01   5.942276e+01   3.665767e-01
  2.957000e-01   5.811254e+01   3.642578e-01
  2.959990e-01   5.952381e+01   3.682104e-01
  2.962980e-01   5.950859e+01   3.688297e-01
  2.965970e-01   5.859724e+01   3.695829e-01
  2.968960e-01   5.957051e+01   3.724102e-01
  2.971950e-01   5.922587e+01   3.697431e-01
  2.974940e-01   5.921271e+01   3.683568e-01
  2.977930e-01   5.865549e+01   3.699944e-01
  2.980920e-01   5.873492e+01   3.704733e-01
  2.983900e-01   5.960033e+01   3.762239e-01
  2.986890e-01   5.858824e+01   3.688737e-01
  2.989880e-01   5.822346e+01   3.716198e-01
  2.992870e-01   5.930584e+01   3.760016e-01
  2.995860e-01   5.847878e+01   3.755049e-01
  2.998850e-01   5.827601e+01   3.727227e-01
  3.001840e-01   5.865235e+01   3.763015e-01
  3.004830e-01   5.844609e+01   3.805242e-01
  3.007820e-01   5.854621e+01   3.793633e-01
  3.010810e-01   5.884857e+01   3.776536e-01
  3.013800e-01   5.872644e+01   3.829424e-01
  3.016790e-01   5.902177e+01   3.828952e-01
  3.019780e-01   5.850077e+01   3.832184e-01
  3.022760e-01   5.902110e+01   3.867182e-01
  3.025750e-01   5.911522e+01   3.849705e-01
  3.028740e-01   5.901173e+01   3.900968e-01
  3.031730e-01   5.812475e+01   3.853210e-01
  3.034720e-01   5.874603e+01   3.889527e-01
  3.037710e-01   5.881794e+01   3.889262e-01
  3.040700e-01   5.877776e+01   3.906555e-01
  3.043690e-01   5.885727e+01   3.955590e-01
  3.046680e-01   5.859994e+01   3.933148e-01
  3.049670e-01   5.846388e+01   3.893441e-01
  3.052660e-01   5.838117e+01   3.959069e-01
  3.055650e-01   5.894042e+01   3.963955e-01
  3.058630e-01   5.874224e+01   4.011321e-01
  3.061620e-01   5.867650e+01   3.935716e-01
  3.064610e-01   5.784248e+01   3.957638e-01
  3.067600e-01   5.848666e+01   4.040776e-01
  3.070590e-01   5.891479e+01   3.994154e-01
  3.073580e-01   5.875187e+01   4.049928e-01
  3.076570e-01   5.854726e+01   3.970332e-01
  3.079560e-01   5.841523e+01   4.029403e-01
  3.082550e-01   5.899057e+01   4.049198e-01
  3.085540e-01   5.784667e+01   4.006805e-01
  3.088530e-01   5.877612e+01   4.090165e-01
  3.091520e-01   5.843057e+01   4.018149e-01
  3.094500e-01   5.734924e+01   4.067833e-01
  3.097490e-01   5.833911e+01   4.084154e-01
  3.100480e-01   5.890183e+01   4.073156e-01
  3.103470e-01   5.871519e+01   4.180208e-01
  3.106460e-01   5.797827e+01   4.032106e-01
  3.109450e-01   5.806736e+01   4.153819e-01
  3.112440e-01   5.923371e+01   4.124706e-01
  3.115430e-01   5.810453e+01   4.138936e-01
  3.118420e-01   5.884227e+01   4.211299e-01
  3.121410e-01   5.820914e+01   4.123437e-01
  3.124400e-01   5.821314e+01   4.198767e-01
  3.127390e-01   5.886489e+01   4.162689e-01
  3.130380e-01   5.826783e+01   4.231314e-01
  3.133360e-01   5.748857e+01   4.179246e-01
  3.136350e-01   5.804658e+01   4.192755e-01
  3.139340e-01   5.850811e+01   4.271348e-01
  3.142330e-01   5.875209e+01   4.214788e-01
  3.145320e-01   5.854311e+01   4.311874e-01
  3.148310e-01   5.852445e+01   4.261427e-01
  3.151300e-01   5.834138e+01   4.254756e-01
  3.154290e-01   5.867014e+01   4.316549e-01
  3.157280e-01   5.804348e+01   4.264906e-01
  3.160270e-01   5.692053e+01   4.306234e-01
  3.163260e-01   5.847280e+01   4.280650e-01
  3.166250e-01   5.884916e+01   4.378580e-01
  3.169230e-01   5.855417e+01   4.341517e-01
  3.172220e-01   5.830452e+01   4.380951e-01
  3.175210e-01   5.808500e+01   4.368899e-01
  3.178200e-01   5.806069e+01   4.337964e-01
  3.181190e-01   5.809488e+01   4.419427e-01
  3.184180e-01   5.878842e+01   4.399094e-01
  3.187170e-01   5.873788e+01   4.475730e-01
  3.190160e-01   5.718397e+01   4.404243e-01
  3.193150e-01   5.863699e+01   4.393425e-01
  3.196140e-01   5.766077e+01   4.470902e-01
  3.199130e-01   5.781767e+01   4.412791e-01
  3.202120e-01   5.803977e+01   4.493809e-01
  3.205100e-01   5.818859e+01   4.487211e-01
  3.208090e-01   5.849233e+01   4.466365e-01
  3.211080e-01   5.795527e+01   4.515507e-01
  3.214070e-01   5.814978e+01   4.445265e-01
  3.217060e-01   5.819540e+01   4.520653e-01
  3.220050e-01   5.814610e+01   4.489678e-01
  3.223040e-01   5.772151e+01   4.452914e-01
  3.226030e-01   5.752421e+01   4.558384e-01
  3.229020e-01   5.788699e+01   4.419369e-01
  3.232010e-01   5.690847e+01   4.503938e-01
  3.235000e-01   5.816060e+01   4.502625e-01
  3.237990e-01   5.803967e+01   4.531446e-01
  3.240970e-01   5.938401e+01   4.653742e-01
  3.243960e-01   5.775634e+01   4.495235e-01
  3.246950e-01   5.772091e+01   4.605897e-01
  3.249940e-01   5.830007e+01   4.550113e-01
  3.252930e-01   5.806024e+01   4.614937e-01
  3.255920e-01   5.816804e+01   4.646312e-01
  3.258910e-01   5.801402e+01   4.595323e-01
  3.261900e-01   5.813194e+01   4.672436e-01
  3.264890e-01   5.780347e+01   4.604721e-01
  3.267880e-01   5.788659e+01   4.644173e-01
  3.270870e-01   5.813680e+01   4.734085e-01
  3.273860e-01   5.863134e+01   4.697125e-01
  3.276850e-01   5.775516e+01   4.718521e-01
  3.279830e-01   5.838098e+01   4.673171e-01
  3.282820e-01   5.761716e+01   4.737061e-01
  3.285810e-01   5.759876e+01   4.716934e-01
  3.288800e-01   5.857853e+01   4.791229e-01
  3.291790e-01   5.770119e+01   4.716316e-01
  3.294780e-01   5.817546e+01   4.809697e-01
  3.297770e-01   5.766379e+01   4.813848e-01
  3.300760e-01   5.768091e+01   4.764252e-01
  3.303750e-01   5.855058e+01   4.876676e-01
  3.306740e-01   5.781111e+01   4.779573e-01
  3.309730e-01   5.750067e+01   4.853631e-01
  3.312720e-01   5.796930e+01   4.910713e-01
  3.315700e-01   5.868051e+01   4.850954e-01
  3.318690e-01   5.791600e+01   4.946654e-01
  3.321680e-01   5.853524e+01   4.860417e-01
  3.324670e-01   5.821815e+01   4.970648e-01
  3.327660e-01   5.791267e+01   4.930032e-01
  3.330650e-01   5.820120e+01   4.947786e-01
  3.333640e-01   5.735241e+01   4.989808e-01
  3.336630e-01   5.787299e+01   4.895884e-01
  3.339620e-01   5.817585e+01   5.054567e-01
  3.342610e-01   5.716825e+01   4.942274e-01
  3.345600e-01   5.814006e+01   5.035518e-01
  3.348590e-01   5.805310e+01   5.121025e-01
  3.351570e-01   5.749669e+01   4.939753e-01
  3.354560e-01   5.756740e+01   5.136467e-01
  3.357550e-01   5.761207e+01   4.972659e-01
  3.360540e-01   5.726145e+01   5.104295e-01
  3.363530e-01   5.800050e+01   5.200009e-01
  3.366520e-01   5.738097e+01   5.019917e-01
  3.369510e-01   5.825588e+01   5.276835e-01
  3.372500e-01   5.773010e+01   5.017733e-01
  3.375490e-01   5.755502e+01   5.218706e-01
  3.378480e-01   5.725222e+01   5.179129e-01
  3.381470e-01   5.773010e+01   5.187874e-01
  3.384460e-01   5.819470e+01   5.348877e-01
  3.387450e-01   5.749916e+01   5.102627e-01
  3.390430e-01   5.673018e+01   5.253921e-01
  3.393420e-01   5.781920e+01   5.277048e-01
  3.396410e-01   5.701065e+01   5.246700e-01
  3.399400e-01   5.771475e+01   5.433677e-01
  3.402390e-01   5.799917e+01   5.187189e-01
  3.405380e-01   5.761370e+01   5.399808e-01
  3.408370e-01   5.773256e+01   5.327596e-01
  3.411360e-01   5.729177e+01   5.342021e-01
  3.414350e-01   5.867138e+01   5.478524e-01
  3.417340e-01   5.709669e+01   5.325915e-01
  3.420330e-01   5.730567e+01   5.496710e-01
  3.423320e-01   5.779984e+01   5.365655e-01
  3.426300e-01   5.751453e+01   5.499064e-01
  3.429290e-01   5.749807e+01   5.475510e-01
  3.432280e-01   5.718709e+01   5.438257e-01
  3.435270e-01   5.699402e+01   5.616333e-01
  3.438260e-01   5.740613e+01   5.411821e-01
  3.441250e-01   5.721040e+01   5.594364e-01
  3.444240e-01   5.782580e+01   5.544815e-01
  3.447230e-01   5.724338e+01   5.563907e-01
  3.450220e-01   5.804557e+01   5.718289e-01
  3.453210e-01   5.694321e+01   5.502337e-01
  3.456200e-01   5.815455e+01   5.775454e-01
  3.459190e-01   5.809662e+01   5.637527e-01
  3.462170e-01   5.729527e+01   5.706746e-01
  3.465160e-01   5.778677e+01   5.722585e-01
  3.468150e-01   5.768208e+01   5.708858e-01
  3.471140e-01   5.649800e+01   5.799015e-01
  3.474130e-01   5.823147e+01   5.727439e-01
  3.477120e-01   5.765868e+01   5.858278e-01
  3.480110e-01   5.678953e+01   5.751004e-01
  3.483100e-01   5.805533e+01   5.832719e-01
  3.486090e-01   5.786882e+01   5.973163e-01
  3.489080e-01   5.692435e+01   5.775625e-01
  3.492070e-01   5.716721e+01   5.946536e-01
  3.495060e-01   5.742654e+01   5.846474e-01
  3.498040e-01   5.790697e+01   5.994690e-01
  3.501030e-01   5.607391e+01   5.908740e-01
  3.504020e-01   5.824829e+01   6.012331e-01
  3.507010e-01   5.642596e+01   6.058209e-01
  3.510000e-01   5.744924e+01   5.922602e-01
  3.512990e-01   5.802605e+01   6.143506e-01
  3.515980e-01   5.865751e+01   6.093649e-01
  3.518970e-01   5.675723e+01   6.128848e-01
  3.521960e-01   5.682456e+01   6.220093e-01
  3.524950e-01   5.690358e+01   5.991843e-01
  3.527940e-01   5.715538e+01   6.272107e-01
  3.530930e-01   5.781495e+01   6.142884e-01
  3.533920e-01   5.774382e+01   6.292880e-01
  3.536900e-01   5.721200e+01   6.286654e-01
  3.539890e-01   5.819134e+01   6.305805e-01
  3.542880e-01   5.696295e+01   6.390657e-01
  3.545870e-01   5.836544e+01   6.215071e-01
  3.548860e-01   5.775491e+01   6.398675e-01
  3.551850e-01   5.804101e+01   6.297655e-01
  3.554840e-01   5.788961e+01   6.406132e-01
  3.557830e-01   5.729797e+01   6.397318e-01
  3.560820e-01   5.701697e+01   6.164447e-01
  3.563810e-01   5.694025e+01   6.365318e-01
  3.566800e-01   5.727217e+01   6.233342e-01
  3.569790e-01   5.681983e+01   6.406938e-01
  3.572770e-01   5.772650e+01   6.445565e-01
  3.575760e-01   5.662487e+01   6.121697e-01
  3.578750e-01   5.754984e+01   6.574656e-01
  3.581740e-01   5.747636e+01   6.278289e-01
  3.584730e-01   5.763246e+01   6.579373e-01
  3.587720e-01   5.737112e+01   6.450267e-01
  3.590710e-01   5.831528e+01   6.490703e-01
  3.593700e-01   5.687718e+01   6.656058e-01
  3.596690e-01   5.714084e+01   6.388540e-01
  3.599680e-01   5.765189e+01   6.715067e-01
  3.602670e-01   5.723649e+01   6.518049e-01
  3.605660e-01   5.697065e+01   6.661525e-01
  3.608640e-01   5.716063e+01   6.843744e-01
  3.611630e-01   5.751284e+01   6.508293e-01
  3.614620e-01   5.824481e+01   6.953644e-01
  3.617610e-01   5.732231e+01   6.641184e-01
  3.620600e-01   5.850368e+01   6.938713e-01
  3.623590e-01   5.733033e+01   6.839108e-01
  3.626580e-01   5.889678e+01   6.931912e-01
  3.629570e-01   5.685253e+01   6.993826e-01
  3.632560e-01   5.656288e+01   6.678999e-01
  3.635550e-01   5.874759e+01   7.225310e-01
  3.638540e-01   5.648796e+01   6.908841e-01
  3.641530e-01   5.687792e+01   6.979542e-01
  3.644510e-01   5.740842e+01   7.316292e-01
  3.647500e-01   5.763135e+01   6.886788e-01
  3.650490e-01   5.757237e+01   7.308752e-01
  3.653480e-01   5.623533e+01   7.052595e-01
  3.656470e-01   5.776180e+01   7.232667e-01
  3.659460e-01   5.722568e+01   7.415042e-01
  3.662450e-01   5.585052e+01   7.012060e-01
  3.665440e-01   5.803214e+01   7.643753e-01
  3.668430e-01   5.940657e+01   7.317434e-01
  3.671420e-01   5.799980e+01   7.541988e-01
  3.674410e-01   5.606674e+01   7.321015e-01
  3.677400e-01   5.719001e+01   7.528261e-01
  3.680390e-01   5.649498e+01   7.772657e-01
  3.683370e-01   5.681182e+01   7.296169e-01
  3.686360e-01   5.893793e+01   7.850718e-01
  3.689350e-01   5.715425e+01   7.565622e-01
  3.692340e-01   5.743931e+01   7.793442e-01
  3.695330e-01   5.789445e+01   8.100493e-01
  3.698320e-01   5.667527e+01   7.474763e-01
  3.701310e-01   5.647584e+01   8.024695e-01
  3.704300e-01   5.708366e+01   7.683898e-01
  3.707290e-01   5.810292e+01   8.164099e-01
  3.710280e-01   5.783778e+01   8.096527e-01
  3.713270e-01   5.727891e+01   7.939340e-01
  3.716260e-01   5.705587e+01   8.401478e-01
  3.719240e-01   5.637270e+01   7.808482e-01
  3.722230e-01   5.775501e+01   8.480555e-01
  3.725220e-01   5.645856e+01   8.096967e-01
  3.728210e-01   5.662597e+01   8.288898e-01
  3.731200e-01   5.739648e+01   8.840696e-01
  3.734190e-01   5.691972e+01   8.032012e-01
  3.737180e-01   5.759490e+01   8.824279e-01
  3.740170e-01   5.758635e+01   8.305819e-01
  3.743160e-01   5.738720e+01   8.871953e-01
  3.746150e-01   5.666203e+01   8.752523e-01
  3.749140e-01   5.601114e+01   8.492387e-01
  3.752130e-01   5.802585e+01   9.263114e-01
  3.755110e-01   5.660466e+01   8.508372e-01
  3.758100e-01   5.632530e+01   9.126368e-01
  3.761090e-01   5.656103e+01   8.872386e-01
  3.764080e-01   5.876453e+01   9.285687e-01
  3.767070e-01   5.689599e+01   9.553248e-01
  3.770060e-01   5.745970e+01   8.813916e-01
  3.773050e-01   5.787696e+01   9.717960e-01
  3.776040e-01   5.720101e+01   9.233179e-01
  3.779030e-01   5.648150e+01   9.478309e-01
  3.782020e-01   5.663525e+01   1.025167e+00
  3.785010e-01   5.662597e+01   9.010982e-01
  3.788000e-01   5.862137e+01   1.037912e+00
  3.790990e-01   5.675242e+01   9.422166e-01
  3.793970e-01   5.537763e+01   9.991341e-01
  3.796960e-01   5.635515e+01   1.003148e+00
  3.799950e-01   5.676650e+01   9.883277e-01
  3.802940e-01   5.757060e+01   1.106513e+00
  3.805930e-01   5.563509e+01   9.487083e-01
  3.808920e-01   5.682672e+01   1.105570e+00
  3.811910e-01   5.617728e+01   1.016045e+00
  3.814900e-01   5.542008e+01   1.062046e+00
  3.817890e-01   5.899196e+01   1.196466e+00
  3.820880e-01   5.683628e+01   9.980498e-01
  3.823870e-01   5.668538e+01   1.180433e+00
  3.826860e-01   5.812759e+01   1.048920e+00
  3.829840e-01   5.765337e+01   1.214361e+00
  3.832830e-01   5.834935e+01   1.167688e+00
  3.835820e-01   5.771897e+01   1.133708e+00
  3.838810e-01   5.839814e+01   1.274959e+00
  3.841800e-01   5.732761e+01   1.116795e+00
  3.844790e-01   5.700971e+01   1.269078e+00
  3.847780e-01   5.692931e+01   1.175363e+00
  3.850770e-01   5.741464e+01   1.283189e+00
  3.853760e-01   5.782800e+01   1.373746e+00
  3.856750e-01   5.811837e+01   1.187574e+00
  3.859740e-01   5.914969e+01   1.413948e+00
  3.862730e-01   5.617133e+01   1.250415e+00
  3.865710e-01   5.553311e+01   1.370040e+00
  3.868700e-01   5.864144e+01   1.433695e+00
  3.871690e-01   5.700091e+01   1.329925e+00
  3.874680e-01   5.661912e+01   1.526349e+00
  3.877670e-01   5.623833e+01   1.343202e+00
  3.880660e-01   5.725690e+01   1.569419e+00
  3.883650e-01   5.852198e+01   1.503532e+00
  3.886640e-01   5.535360e+01   1.525871e+00
  3.889630e-01   5.847726e+01   1.706683e+00
  3.892620e-01   5.766969e+01   1.523969e+00
  3.895610e-01   5.794041e+01   1.745383e+00
  3.898600e-01   5.558826e+01   1.663991e+00
  3.901580e-01   5.710818e+01   1.757383e+00
  3.904570e-01   5.583731e+01   1.942829e+00
  3.907560e-01   5.957031e+01   1.769762e+00
  3.910550e-01   5.846619e+01   2.024518e+00
  3.913540e-01   5.692391e+01   1.997638e+00
  3.916530e-01   5.797546e+01   2.016004e+00
  3.919520e-01   5.950459e+01   2.653179e+00
  3.922510e-01   5.615278e+01   1.984061e+00
  3.925500e-01   5.640515e+01   2.667872e+00
  3.928490e-01   5.520638e+01   2.409404e+00
  3.931480e-01   5.476473e+01   2.628791e+00
  3.934470e-01   0.000000e+00   0.000000e+00
  3.937460e-01   5.438617e+01   2.619690e+00
creator: radaver
creator-version: 3725
header-file: /nas_data/SAXS_data/20151104Workshop/header/JH1_0084.txt
image-file: /nas_data/Pilatus1M/20151104_Workshop/JH1_0084.tif
angular-axis-file: /nas_data/SAXS_data/20151104Workshop/q20151029.dat
beamstop-mask-file: /nas_data/SAXS_data/20151104Workshop/fit2d20151031.msk
detector-response-file: none
beam-center-x: 949.7700
beam-center-y: 918.8000
unit-time: 1.0000
channel-first: 10
channel-last: 1315
Exposure time [s]: 1.093922
Transmitted Beam: 0.482960
Incident Beam: 0.482960
Code: JH1
Concentration [mg/ml]: 1
Run Number: 0084
