# Supplementary material for: SAXS analysis of a soluble cytosolic NgBR construct including extracellular and transmembrane domains
Source: PLoS One. 2018 Jan 18;13(1):e0191371. doi: 10.1371/journal.pone.0191371 (PMC5773207; doi:10.1371/journal.pone.0191371)
Supplement: S1 File — (ZIP) [file pone.0191371.s001.zip › JH1_0085.dat]

Sample:   c= 1.0000 mg/ml  Code: JH1
  3.656810e-03   2.265768e+04   4.138929e+01
  3.955720e-03   2.194889e+04   2.797812e+01
  4.254640e-03   1.910290e+04   2.338988e+01
  4.553560e-03   1.537940e+04   2.023442e+01
  4.852480e-03   1.246753e+04   1.705681e+01
  5.151400e-03   1.052578e+04   1.548240e+01
  5.450320e-03   8.731551e+03   1.339375e+01
  5.749240e-03   7.431564e+03   1.197229e+01
  6.048150e-03   6.333213e+03   1.083334e+01
  6.347070e-03   5.495456e+03   9.587666e+00
  6.645990e-03   4.812485e+03   8.932696e+00
  6.944910e-03   4.219532e+03   8.052484e+00
  7.243830e-03   3.768606e+03   7.374032e+00
  7.542750e-03   3.350653e+03   6.926726e+00
  7.841670e-03   3.034410e+03   6.225246e+00
  8.140580e-03   2.742595e+03   5.999981e+00
  8.439500e-03   2.492937e+03   5.513661e+00
  8.738420e-03   2.296567e+03   5.241568e+00
  9.037340e-03   2.107941e+03   4.855524e+00
  9.336260e-03   1.942337e+03   4.580296e+00
  9.635180e-03   1.801975e+03   4.399145e+00
  9.934100e-03   1.655928e+03   4.080300e+00
  1.023300e-02   1.515820e+03   4.000807e+00
  1.053190e-02   1.403341e+03   3.904427e+00
  1.083090e-02   1.292843e+03   3.747559e+00
  1.112980e-02   1.196519e+03   3.574567e+00
  1.142870e-02   1.116636e+03   3.433835e+00
  1.172760e-02   1.027118e+03   3.284158e+00
  1.202650e-02   9.538250e+02   3.156061e+00
  1.232540e-02   8.918910e+02   3.035153e+00
  1.262440e-02   8.201441e+02   2.856397e+00
  1.292330e-02   7.664151e+02   2.718656e+00
  1.322220e-02   7.116967e+02   2.619809e+00
  1.352110e-02   6.592908e+02   2.496168e+00
  1.382000e-02   6.152221e+02   2.387543e+00
  1.411900e-02   5.763729e+02   2.299685e+00
  1.441790e-02   5.392768e+02   2.208427e+00
  1.471680e-02   5.000168e+02   2.116417e+00
  1.501570e-02   4.694148e+02   2.008248e+00
  1.531460e-02   4.415246e+02   1.938881e+00
  1.561350e-02   4.190915e+02   1.855841e+00
  1.591250e-02   3.948110e+02   1.817150e+00
  1.621140e-02   3.723067e+02   1.734174e+00
  1.651030e-02   3.500924e+02   1.663959e+00
  1.680920e-02   3.330888e+02   1.623048e+00
  1.710810e-02   3.131247e+02   1.576959e+00
  1.740710e-02   2.981683e+02   1.516694e+00
  1.770600e-02   2.855515e+02   1.469341e+00
  1.800490e-02   2.659035e+02   1.406681e+00
  1.830380e-02   2.544620e+02   1.387049e+00
  1.860270e-02   2.442825e+02   1.332630e+00
  1.890170e-02   2.332468e+02   1.302181e+00
  1.920060e-02   2.221126e+02   1.258676e+00
  1.949950e-02   2.130125e+02   1.246818e+00
  1.979840e-02   2.050095e+02   1.200221e+00
  2.009730e-02   1.976085e+02   1.165432e+00
  2.039620e-02   1.888867e+02   1.137356e+00
  2.069520e-02   1.819778e+02   1.110344e+00
  2.099410e-02   1.755589e+02   1.098488e+00
  2.129300e-02   1.689159e+02   1.049268e+00
  2.159190e-02   1.635310e+02   1.067986e+00
  2.189080e-02   1.585273e+02   1.057389e+00
  2.218980e-02   1.538043e+02   1.059460e+00
  2.248870e-02   1.496182e+02   1.063586e+00
  2.278760e-02   1.447721e+02   1.035911e+00
  2.308650e-02   1.395338e+02   1.048297e+00
  2.338540e-02   1.359902e+02   1.032751e+00
  2.368430e-02   1.303687e+02   9.928118e-01
  2.398330e-02   1.299787e+02   1.013882e+00
  2.428220e-02   1.253409e+02   9.734790e-01
  2.458110e-02   1.223198e+02   9.940097e-01
  2.488000e-02   1.188817e+02   9.538041e-01
  2.517890e-02   1.188341e+02   9.422377e-01
  2.547790e-02   1.151005e+02   9.404188e-01
  2.577680e-02   1.139016e+02   9.279938e-01
  2.607570e-02   1.119733e+02   9.275555e-01
  2.637460e-02   1.081101e+02   9.040935e-01
  2.667350e-02   1.062663e+02   8.739169e-01
  2.697250e-02   1.050259e+02   8.420141e-01
  2.727140e-02   1.041095e+02   8.072200e-01
  2.757030e-02   1.027159e+02   8.031300e-01
  2.786920e-02   1.001973e+02   7.841570e-01
  2.816810e-02   9.877616e+01   7.662364e-01
  2.846700e-02   9.708856e+01   7.502837e-01
  2.876600e-02   9.582702e+01   7.364123e-01
  2.906490e-02   9.477601e+01   7.345653e-01
  2.936380e-02   9.315109e+01   7.228186e-01
  2.966270e-02   9.360203e+01   7.192500e-01
  2.996160e-02   9.205287e+01   7.143182e-01
  3.026060e-02   9.128118e+01   7.001153e-01
  3.055950e-02   8.836136e+01   6.878506e-01
  3.085840e-02   8.807867e+01   6.838497e-01
  3.115730e-02   8.707411e+01   6.770918e-01
  3.145620e-02   8.662239e+01   6.688440e-01
  3.175510e-02   8.637655e+01   6.697265e-01
  3.205410e-02   8.424604e+01   6.578110e-01
  3.235300e-02   8.481813e+01   6.573666e-01
  3.265190e-02   8.415423e+01   6.427734e-01
  3.295080e-02   8.253570e+01   6.407364e-01
  3.324970e-02   8.170390e+01   6.366623e-01
  3.354870e-02   8.175596e+01   6.352001e-01
  3.384760e-02   8.162442e+01   6.273607e-01
  3.414650e-02   8.110848e+01   6.253748e-01
  3.444540e-02   8.159149e+01   6.186146e-01
  3.474430e-02   7.946345e+01   6.158662e-01
  3.504330e-02   8.038337e+01   6.117449e-01
  3.534220e-02   7.868235e+01   6.059843e-01
  3.564110e-02   7.779952e+01   6.018326e-01
  3.594000e-02   7.845991e+01   5.928133e-01
  3.623890e-02   7.768685e+01   5.999208e-01
  3.653780e-02   7.789599e+01   5.844794e-01
  3.683680e-02   7.554374e+01   5.830756e-01
  3.713570e-02   7.670746e+01   5.882502e-01
  3.743460e-02   7.578135e+01   5.751584e-01
  3.773350e-02   7.493168e+01   5.712657e-01
  3.803240e-02   7.629615e+01   5.902030e-01
  3.833140e-02   7.520478e+01   5.998939e-01
  3.863030e-02   7.513790e+01   6.089483e-01
  3.892920e-02   7.449719e+01   6.047694e-01
  3.922810e-02   7.370173e+01   6.038894e-01
  3.952700e-02   7.549929e+01   6.072482e-01
  3.982600e-02   7.421928e+01   6.108220e-01
  4.012490e-02   7.375554e+01   5.994207e-01
  4.042380e-02   7.409661e+01   6.087003e-01
  4.072270e-02   7.346852e+01   6.037240e-01
  4.102160e-02   7.185114e+01   5.962597e-01
  4.132050e-02   7.328496e+01   6.029693e-01
  4.161950e-02   7.246780e+01   5.934006e-01
  4.191840e-02   7.201592e+01   5.993009e-01
  4.221730e-02   7.191873e+01   5.911483e-01
  4.251620e-02   7.240492e+01   6.009173e-01
  4.281510e-02   7.269656e+01   5.928145e-01
  4.311410e-02   7.164223e+01   5.892540e-01
  4.341300e-02   7.116533e+01   5.903246e-01
  4.371190e-02   7.075466e+01   5.870998e-01
  4.401080e-02   7.126617e+01   5.892182e-01
  4.430970e-02   7.062226e+01   5.820670e-01
  4.460860e-02   6.982080e+01   5.794906e-01
  4.490760e-02   7.038581e+01   5.833168e-01
  4.520650e-02   6.987910e+01   5.768045e-01
  4.550540e-02   7.023924e+01   5.812245e-01
  4.580430e-02   6.990282e+01   5.776304e-01
  4.610320e-02   6.922270e+01   5.719322e-01
  4.640220e-02   6.950927e+01   5.774621e-01
  4.670110e-02   6.942412e+01   5.685157e-01
  4.700000e-02   6.995500e+01   5.728054e-01
  4.729890e-02   6.840047e+01   5.685253e-01
  4.759780e-02   6.957329e+01   5.726633e-01
  4.789680e-02   6.952654e+01   5.689349e-01
  4.819570e-02   6.903527e+01   5.662244e-01
  4.849460e-02   6.871043e+01   5.669842e-01
  4.879350e-02   6.946026e+01   5.638238e-01
  4.909240e-02   6.806958e+01   5.657359e-01
  4.939130e-02   6.838684e+01   5.574294e-01
  4.969030e-02   6.867765e+01   5.606385e-01
  4.998920e-02   6.884962e+01   5.606617e-01
  5.028810e-02   6.830443e+01   5.564251e-01
  5.058700e-02   6.722285e+01   5.560167e-01
  5.088590e-02   6.761022e+01   5.483552e-01
  5.118490e-02   6.712838e+01   5.536090e-01
  5.148380e-02   6.777927e+01   5.536185e-01
  5.178270e-02   6.791829e+01   5.470349e-01
  5.208160e-02   6.650243e+01   5.470719e-01
  5.238050e-02   6.713843e+01   5.438852e-01
  5.267940e-02   6.771064e+01   5.540012e-01
  5.297840e-02   6.755586e+01   5.462103e-01
  5.327730e-02   6.651030e+01   5.394521e-01
  5.357620e-02   6.790948e+01   5.469994e-01
  5.387510e-02   6.656093e+01   5.384125e-01
  5.417400e-02   6.734058e+01   5.466180e-01
  5.447300e-02   6.810204e+01   5.414995e-01
  5.477190e-02   6.811960e+01   5.428072e-01
  5.507080e-02   6.706422e+01   5.385859e-01
  5.536970e-02   6.698499e+01   5.364295e-01
  5.566860e-02   6.633011e+01   5.374781e-01
  5.596760e-02   6.738621e+01   5.356046e-01
  5.626650e-02   6.719549e+01   5.372717e-01
  5.656540e-02   6.641617e+01   5.323354e-01
  5.686430e-02   6.590697e+01   5.273233e-01
  5.716320e-02   6.666383e+01   5.268263e-01
  5.746210e-02   6.593927e+01   5.292274e-01
  5.776110e-02   6.709243e+01   5.356436e-01
  5.806000e-02   6.698077e+01   5.269179e-01
  5.835890e-02   6.506749e+01   5.199081e-01
  5.865780e-02   6.634902e+01   5.221420e-01
  5.895670e-02   6.651004e+01   5.327114e-01
  5.925570e-02   6.651438e+01   5.205339e-01
  5.955460e-02   6.572936e+01   5.242769e-01
  5.985350e-02   6.536731e+01   5.154708e-01
  6.015240e-02   6.565676e+01   5.182854e-01
  6.045130e-02   6.581559e+01   5.194744e-01
  6.075020e-02   6.613579e+01   5.157267e-01
  6.104920e-02   6.589054e+01   5.186463e-01
  6.134810e-02   6.538674e+01   5.172186e-01
  6.164700e-02   6.736053e+01   5.166469e-01
  6.194590e-02   6.574677e+01   5.186406e-01
  6.224480e-02   6.630461e+01   5.093878e-01
  6.254380e-02   6.545973e+01   5.147294e-01
  6.284270e-02   6.476271e+01   5.136340e-01
  6.314160e-02   6.501481e+01   5.023333e-01
  6.344050e-02   6.648358e+01   5.154385e-01
  6.373940e-02   6.518182e+01   5.019484e-01
  6.403840e-02   6.511910e+01   5.095834e-01
  6.433730e-02   6.578099e+01   5.068480e-01
  6.463620e-02   6.498415e+01   4.996564e-01
  6.493510e-02   6.548170e+01   5.126250e-01
  6.523400e-02   6.594802e+01   5.038606e-01
  6.553290e-02   6.562696e+01   5.052116e-01
  6.583190e-02   6.497936e+01   5.006566e-01
  6.613080e-02   6.506119e+01   4.964334e-01
  6.642970e-02   6.443471e+01   5.031965e-01
  6.672860e-02   6.486817e+01   4.942131e-01
  6.702750e-02   6.493805e+01   4.994791e-01
  6.732650e-02   6.511043e+01   4.966212e-01
  6.762540e-02   6.573165e+01   4.989847e-01
  6.792430e-02   6.650338e+01   5.039292e-01
  6.822320e-02   6.576381e+01   4.932116e-01
  6.852210e-02   6.550806e+01   4.996395e-01
  6.882110e-02   6.420572e+01   4.907066e-01
  6.912000e-02   6.481968e+01   4.925587e-01
  6.941890e-02   6.493024e+01   4.895971e-01
  6.971780e-02   6.549637e+01   4.912473e-01
  7.001670e-02   6.563043e+01   4.981015e-01
  7.031560e-02   6.501224e+01   4.889520e-01
  7.061460e-02   6.533793e+01   4.906528e-01
  7.091350e-02   6.566504e+01   4.904475e-01
  7.121240e-02   6.514588e+01   4.847615e-01
  7.151130e-02   6.399940e+01   4.865503e-01
  7.181020e-02   6.472297e+01   4.827250e-01
  7.210920e-02   6.531299e+01   4.881858e-01
  7.240810e-02   6.458792e+01   4.808492e-01
  7.270700e-02   6.495940e+01   4.882786e-01
  7.300590e-02   6.471937e+01   4.827116e-01
  7.330480e-02   6.546952e+01   4.800458e-01
  7.360370e-02   6.447855e+01   4.822722e-01
  7.390270e-02   6.410351e+01   4.754543e-01
  7.420160e-02   6.510904e+01   4.864847e-01
  7.450050e-02   6.554684e+01   4.789931e-01
  7.479940e-02   6.546248e+01   4.800200e-01
  7.509830e-02   6.396144e+01   4.785115e-01
  7.539730e-02   6.490853e+01   4.748995e-01
  7.569620e-02   6.503296e+01   4.762307e-01
  7.599510e-02   6.426926e+01   4.765133e-01
  7.629400e-02   6.352894e+01   4.676812e-01
  7.659290e-02   6.559481e+01   4.796126e-01
  7.689190e-02   6.388012e+01   4.689720e-01
  7.719080e-02   6.463819e+01   4.743457e-01
  7.748970e-02   6.484547e+01   4.716440e-01
  7.778860e-02   6.468963e+01   4.740980e-01
  7.808750e-02   6.423491e+01   4.689929e-01
  7.838640e-02   6.455366e+01   4.676206e-01
  7.868540e-02   6.473912e+01   4.695558e-01
  7.898430e-02   6.486883e+01   4.675057e-01
  7.928320e-02   6.461755e+01   4.721013e-01
  7.958210e-02   6.509953e+01   4.650322e-01
  7.988100e-02   6.516322e+01   4.706674e-01
  8.018000e-02   6.495857e+01   4.674125e-01
  8.047890e-02   6.557844e+01   4.692201e-01
  8.077780e-02   6.389104e+01   4.623236e-01
  8.107670e-02   6.484172e+01   4.632970e-01
  8.137560e-02   6.381585e+01   4.628714e-01
  8.167450e-02   6.448791e+01   4.624364e-01
  8.197350e-02   6.459332e+01   4.599982e-01
  8.227240e-02   6.380488e+01   4.616034e-01
  8.257130e-02   6.479754e+01   4.556208e-01
  8.287020e-02   6.425240e+01   4.628107e-01
  8.316910e-02   6.450241e+01   4.604732e-01
  8.346810e-02   6.423670e+01   4.551904e-01
  8.376700e-02   6.403692e+01   4.608165e-01
  8.406590e-02   6.378205e+01   4.505119e-01
  8.436480e-02   6.544708e+01   4.634300e-01
  8.466370e-02   6.404185e+01   4.525728e-01
  8.496270e-02   6.419200e+01   4.638218e-01
  8.526160e-02   6.403035e+01   4.778650e-01
  8.556050e-02   6.412995e+01   4.786884e-01
  8.585940e-02   6.439028e+01   4.856636e-01
  8.615830e-02   6.476391e+01   4.870706e-01
  8.645720e-02   6.481111e+01   4.920393e-01
  8.675620e-02   6.456378e+01   4.935440e-01
  8.705510e-02   6.445738e+01   4.921558e-01
  8.735400e-02   6.412530e+01   4.933445e-01
  8.765290e-02   6.425432e+01   4.943371e-01
  8.795180e-02   6.362021e+01   4.958992e-01
  8.825080e-02   6.354458e+01   4.911056e-01
  8.854970e-02   6.502569e+01   5.034101e-01
  8.884860e-02   6.414204e+01   4.979288e-01
  8.914750e-02   6.394872e+01   5.033928e-01
  8.944640e-02   6.426573e+01   5.009764e-01
  8.974530e-02   6.443093e+01   4.975250e-01
  9.004430e-02   6.383892e+01   4.932331e-01
  9.034320e-02   6.344654e+01   4.743410e-01
  9.064210e-02   6.492994e+01   4.789563e-01
  9.094100e-02   6.316144e+01   4.625505e-01
  9.123990e-02   6.388500e+01   4.639469e-01
  9.153890e-02   6.454840e+01   4.688636e-01
  9.183780e-02   6.401057e+01   4.635770e-01
  9.213670e-02   6.442241e+01   4.634226e-01
  9.243560e-02   6.464708e+01   4.630067e-01
  9.273450e-02   6.307949e+01   4.533988e-01
  9.303350e-02   6.415868e+01   4.632909e-01
  9.333240e-02   6.345017e+01   4.504773e-01
  9.363130e-02   6.464896e+01   4.582153e-01
  9.393020e-02   6.436217e+01   4.548591e-01
  9.422910e-02   6.400724e+01   4.547649e-01
  9.452800e-02   6.366490e+01   4.547145e-01
  9.482700e-02   6.485233e+01   4.486466e-01
  9.512590e-02   6.472298e+01   4.565207e-01
  9.542480e-02   6.472252e+01   4.515464e-01
  9.572370e-02   6.361677e+01   4.476725e-01
  9.602260e-02   6.389342e+01   4.509051e-01
  9.632160e-02   6.454234e+01   4.453845e-01
  9.662050e-02   6.369992e+01   4.450081e-01
  9.691940e-02   6.464501e+01   4.482971e-01
  9.721830e-02   6.435486e+01   4.447371e-01
  9.751720e-02   6.310183e+01   4.425503e-01
  9.781610e-02   6.453662e+01   4.432080e-01
  9.811510e-02   6.460714e+01   4.477977e-01
  9.841400e-02   6.384202e+01   4.380042e-01
  9.871290e-02   6.389379e+01   4.413506e-01
  9.901180e-02   6.316288e+01   4.398845e-01
  9.931070e-02   6.328754e+01   4.364450e-01
  9.960970e-02   6.429016e+01   4.430749e-01
  9.990860e-02   6.426573e+01   4.356623e-01
  1.002070e-01   6.494595e+01   4.421264e-01
  1.005060e-01   6.386091e+01   4.359944e-01
  1.008050e-01   6.451855e+01   4.406693e-01
  1.011040e-01   6.361324e+01   4.314274e-01
  1.014030e-01   6.404718e+01   4.349209e-01
  1.017020e-01   6.414835e+01   4.394032e-01
  1.020010e-01   6.445121e+01   4.356105e-01
  1.023000e-01   6.398862e+01   4.320302e-01
  1.025990e-01   6.418734e+01   4.317024e-01
  1.028980e-01   6.408432e+01   4.330219e-01
  1.031970e-01   6.361497e+01   4.337900e-01
  1.034960e-01   6.452802e+01   4.289115e-01
  1.037950e-01   6.457931e+01   4.330185e-01
  1.040930e-01   6.350909e+01   4.258329e-01
  1.043920e-01   6.368123e+01   4.303277e-01
  1.046910e-01   6.363664e+01   4.295167e-01
  1.049900e-01   6.442653e+01   4.263294e-01
  1.052890e-01   6.372076e+01   4.275117e-01
  1.055880e-01   6.394406e+01   4.266447e-01
  1.058870e-01   6.442348e+01   4.298626e-01
  1.061860e-01   6.409415e+01   4.245950e-01
  1.064850e-01   6.420366e+01   4.255913e-01
  1.067840e-01   6.439402e+01   4.284659e-01
  1.070830e-01   6.385068e+01   4.231585e-01
  1.073820e-01   6.432697e+01   4.231671e-01
  1.076800e-01   6.429353e+01   4.227459e-01
  1.079790e-01   6.380861e+01   4.230191e-01
  1.082780e-01   6.342534e+01   4.236366e-01
  1.085770e-01   6.391048e+01   4.163129e-01
  1.088760e-01   6.388937e+01   4.220362e-01
  1.091750e-01   6.426019e+01   4.217071e-01
  1.094740e-01   6.400166e+01   4.217853e-01
  1.097730e-01   6.414485e+01   4.197947e-01
  1.100720e-01   6.459739e+01   4.173484e-01
  1.103710e-01   6.382098e+01   4.211895e-01
  1.106700e-01   6.413882e+01   4.161613e-01
  1.109690e-01   6.444337e+01   4.229274e-01
  1.112670e-01   6.393375e+01   4.137262e-01
  1.115660e-01   6.431689e+01   4.161446e-01
  1.118650e-01   6.412856e+01   4.194367e-01
  1.121640e-01   6.448700e+01   4.146324e-01
  1.124630e-01   6.442123e+01   4.155949e-01
  1.127620e-01   6.440515e+01   4.155430e-01
  1.130610e-01   6.457318e+01   4.154958e-01
  1.133600e-01   6.450918e+01   4.200703e-01
  1.136590e-01   6.479945e+01   4.107406e-01
  1.139580e-01   6.352297e+01   4.112316e-01
  1.142570e-01   6.386164e+01   4.120363e-01
  1.145560e-01   6.457765e+01   4.149237e-01
  1.148550e-01   6.460241e+01   4.138375e-01
  1.151530e-01   6.501198e+01   4.097240e-01
  1.154520e-01   6.478195e+01   4.141219e-01
  1.157510e-01   6.403787e+01   4.071995e-01
  1.160500e-01   6.513606e+01   4.170080e-01
  1.163490e-01   6.437448e+01   4.082683e-01
  1.166480e-01   6.396120e+01   4.097720e-01
  1.169470e-01   6.456951e+01   4.094476e-01
  1.172460e-01   6.473176e+01   4.105260e-01
  1.175450e-01   6.376117e+01   4.041106e-01
  1.178440e-01   6.483944e+01   4.075132e-01
  1.181430e-01   6.450753e+01   4.095324e-01
  1.184420e-01   6.456661e+01   4.074840e-01
  1.187400e-01   6.462333e+01   4.062834e-01
  1.190390e-01   6.469566e+01   4.056892e-01
  1.193380e-01   6.463460e+01   4.054977e-01
  1.196370e-01   6.386712e+01   4.052708e-01
  1.199360e-01   6.476473e+01   4.040070e-01
  1.202350e-01   6.413017e+01   4.050039e-01
  1.205340e-01   6.393975e+01   4.019619e-01
  1.208330e-01   6.455440e+01   4.025462e-01
  1.211320e-01   6.465091e+01   4.060958e-01
  1.214310e-01   6.453963e+01   3.990700e-01
  1.217300e-01   6.422260e+01   4.036603e-01
  1.220290e-01   6.428589e+01   4.025107e-01
  1.223270e-01   6.434780e+01   4.000464e-01
  1.226260e-01   6.447161e+01   3.999052e-01
  1.229250e-01   6.435925e+01   3.979927e-01
  1.232240e-01   6.451391e+01   4.021530e-01
  1.235230e-01   6.416336e+01   4.002634e-01
  1.238220e-01   6.402762e+01   3.964501e-01
  1.241210e-01   6.403564e+01   3.980288e-01
  1.244200e-01   6.501402e+01   3.974331e-01
  1.247190e-01   6.526553e+01   4.028890e-01
  1.250180e-01   6.458601e+01   3.958683e-01
  1.253170e-01   6.458482e+01   3.966291e-01
  1.256160e-01   6.477652e+01   3.998017e-01
  1.259140e-01   6.439466e+01   3.957899e-01
  1.262130e-01   6.417329e+01   3.951090e-01
  1.265120e-01   6.462553e+01   3.937216e-01
  1.268110e-01   6.515182e+01   3.960762e-01
  1.271100e-01   6.437850e+01   3.972771e-01
  1.274090e-01   6.480578e+01   3.952748e-01
  1.277080e-01   6.433520e+01   3.925872e-01
  1.280070e-01   6.454664e+01   3.919917e-01
  1.283060e-01   6.453678e+01   3.934511e-01
  1.286050e-01   6.454305e+01   3.962456e-01
  1.289040e-01   6.470481e+01   3.897810e-01
  1.292030e-01   6.498327e+01   3.955635e-01
  1.295020e-01   6.525807e+01   3.926652e-01
  1.298000e-01   6.499144e+01   3.925990e-01
  1.300990e-01   6.462409e+01   3.890547e-01
  1.303980e-01   6.461837e+01   3.897627e-01
  1.306970e-01   6.399843e+01   3.908160e-01
  1.309960e-01   6.395424e+01   3.884800e-01
  1.312950e-01   6.520139e+01   3.920049e-01
  1.315940e-01   6.484431e+01   3.866155e-01
  1.318930e-01   6.479208e+01   3.893189e-01
  1.321920e-01   6.400872e+01   3.867191e-01
  1.324910e-01   6.427982e+01   3.884988e-01
  1.327900e-01   6.492288e+01   3.882728e-01
  1.330890e-01   6.478692e+01   3.873904e-01
  1.333870e-01   6.473538e+01   3.869992e-01
  1.336860e-01   6.480051e+01   3.864849e-01
  1.339850e-01   6.490418e+01   3.853866e-01
  1.342840e-01   6.495306e+01   3.883630e-01
  1.345830e-01   6.403292e+01   3.841890e-01
  1.348820e-01   6.458383e+01   3.858382e-01
  1.351810e-01   6.429045e+01   3.801242e-01
  1.354800e-01   6.463824e+01   3.855308e-01
  1.357790e-01   6.473146e+01   3.834832e-01
  1.360780e-01   6.548231e+01   3.873337e-01
  1.363770e-01   6.447600e+01   3.838809e-01
  1.366760e-01   6.434429e+01   3.855925e-01
  1.369740e-01   6.418893e+01   3.987660e-01
  1.372730e-01   6.444098e+01   4.016593e-01
  1.375720e-01   6.480053e+01   4.121658e-01
  1.378710e-01   6.475479e+01   4.137454e-01
  1.381700e-01   6.440169e+01   4.143581e-01
  1.384690e-01   6.379664e+01   4.195695e-01
  1.387680e-01   6.403860e+01   4.088857e-01
  1.390670e-01   6.429530e+01   3.980542e-01
  1.393660e-01   6.423382e+01   3.970880e-01
  1.396650e-01   6.441094e+01   3.948249e-01
  1.399640e-01   6.433628e+01   3.956104e-01
  1.402630e-01   6.468577e+01   3.885189e-01
  1.405620e-01   6.520843e+01   3.944932e-01
  1.408600e-01   6.448866e+01   3.910775e-01
  1.411590e-01   6.394633e+01   3.904105e-01
  1.414580e-01   6.507580e+01   3.943409e-01
  1.417570e-01   6.591905e+01   3.893318e-01
  1.420560e-01   6.454584e+01   3.897863e-01
  1.423550e-01   6.477891e+01   3.878420e-01
  1.426540e-01   6.510935e+01   3.852962e-01
  1.429530e-01   6.427481e+01   3.818987e-01
  1.432520e-01   6.463438e+01   3.800116e-01
  1.435510e-01   6.513376e+01   3.842114e-01
  1.438500e-01   6.482923e+01   3.792415e-01
  1.441490e-01   6.488401e+01   3.785142e-01
  1.444470e-01   6.519404e+01   3.818791e-01
  1.447460e-01   6.414074e+01   3.750279e-01
  1.450450e-01   6.490772e+01   3.810396e-01
  1.453440e-01   6.438928e+01   3.735931e-01
  1.456430e-01   6.540204e+01   3.802444e-01
  1.459420e-01   6.567785e+01   3.803786e-01
  1.462410e-01   6.388377e+01   3.734105e-01
  1.465400e-01   6.459101e+01   3.767793e-01
  1.468390e-01   6.406857e+01   3.705429e-01
  1.471380e-01   6.524566e+01   3.769348e-01
  1.474370e-01   6.472243e+01   3.760708e-01
  1.477360e-01   6.433308e+01   3.738590e-01
  1.480340e-01   6.534613e+01   3.731628e-01
  1.483330e-01   6.413199e+01   3.780852e-01
  1.486320e-01   6.498713e+01   3.901460e-01
  1.489310e-01   6.491311e+01   3.916260e-01
  1.492300e-01   6.506469e+01   3.915938e-01
  1.495290e-01   6.474304e+01   3.930830e-01
  1.498280e-01   6.470286e+01   3.975040e-01
  1.501270e-01   6.504346e+01   4.001027e-01
  1.504260e-01   6.547553e+01   3.960512e-01
  1.507250e-01   6.486288e+01   4.000682e-01
  1.510240e-01   6.502916e+01   3.995388e-01
  1.513230e-01   6.598704e+01   4.078016e-01
  1.516210e-01   6.471730e+01   3.996189e-01
  1.519200e-01   6.540082e+01   4.017237e-01
  1.522190e-01   6.502435e+01   4.075420e-01
  1.525180e-01   6.518588e+01   4.031739e-01
  1.528170e-01   6.552840e+01   4.096726e-01
  1.531160e-01   6.465888e+01   4.036767e-01
  1.534150e-01   6.560990e+01   4.007987e-01
  1.537140e-01   6.478618e+01   3.914876e-01
  1.540130e-01   6.524743e+01   3.864043e-01
  1.543120e-01   6.439403e+01   3.841016e-01
  1.546110e-01   6.542334e+01   3.846037e-01
  1.549100e-01   6.493351e+01   3.833906e-01
  1.552090e-01   6.473942e+01   3.848971e-01
  1.555070e-01   6.411966e+01   3.738835e-01
  1.558060e-01   6.437335e+01   3.799177e-01
  1.561050e-01   6.574929e+01   3.801426e-01
  1.564040e-01   6.435880e+01   3.776415e-01
  1.567030e-01   6.513187e+01   3.779144e-01
  1.570020e-01   6.471277e+01   3.747453e-01
  1.573010e-01   6.522739e+01   3.797364e-01
  1.576000e-01   6.514867e+01   3.736532e-01
  1.578990e-01   6.478753e+01   3.745319e-01
  1.581980e-01   6.543287e+01   3.746798e-01
  1.584970e-01   6.523439e+01   3.738990e-01
  1.587960e-01   6.485504e+01   3.762385e-01
  1.590940e-01   6.461576e+01   3.702377e-01
  1.593930e-01   6.498429e+01   3.700481e-01
  1.596920e-01   6.571302e+01   3.731587e-01
  1.599910e-01   6.464633e+01   3.717886e-01
  1.602900e-01   6.510533e+01   3.724747e-01
  1.605890e-01   6.466072e+01   3.656768e-01
  1.608880e-01   6.591491e+01   3.716540e-01
  1.611870e-01   6.477005e+01   3.673954e-01
  1.614860e-01   6.461035e+01   3.673474e-01
  1.617850e-01   6.473571e+01   3.644957e-01
  1.620840e-01   6.515027e+01   3.656609e-01
  1.623830e-01   6.490752e+01   3.665746e-01
  1.626810e-01   6.490806e+01   3.643876e-01
  1.629800e-01   6.587558e+01   3.631838e-01
  1.632790e-01   6.514230e+01   3.623101e-01
  1.635780e-01   6.433671e+01   3.612200e-01
  1.638770e-01   6.478758e+01   3.648398e-01
  1.641760e-01   6.529118e+01   3.644766e-01
  1.644750e-01   6.490592e+01   3.626199e-01
  1.647740e-01   6.460738e+01   3.613978e-01
  1.650730e-01   6.444293e+01   3.622963e-01
  1.653720e-01   6.446084e+01   3.619568e-01
  1.656710e-01   6.458913e+01   3.601929e-01
  1.659700e-01   6.547317e+01   3.642010e-01
  1.662680e-01   6.492528e+01   3.613210e-01
  1.665670e-01   6.469835e+01   3.616521e-01
  1.668660e-01   6.507098e+01   3.592506e-01
  1.671650e-01   6.490049e+01   3.616370e-01
  1.674640e-01   6.497003e+01   3.610616e-01
  1.677630e-01   6.493086e+01   3.590520e-01
  1.680620e-01   6.453920e+01   3.602451e-01
  1.683610e-01   6.485422e+01   3.554950e-01
  1.686600e-01   6.430778e+01   3.588360e-01
  1.689590e-01   6.470147e+01   3.563643e-01
  1.692580e-01   6.458141e+01   3.558488e-01
  1.695570e-01   6.478653e+01   3.609348e-01
  1.698560e-01   6.499885e+01   3.555249e-01
  1.701540e-01   6.519008e+01   3.588269e-01
  1.704530e-01   6.508163e+01   3.555683e-01
  1.707520e-01   6.504552e+01   3.556525e-01
  1.710510e-01   6.514161e+01   3.588811e-01
  1.713500e-01   6.502955e+01   3.550613e-01
  1.716490e-01   6.477371e+01   3.571199e-01
  1.719480e-01   6.468344e+01   3.512449e-01
  1.722470e-01   6.464647e+01   3.534706e-01
  1.725460e-01   6.497771e+01   3.560169e-01
  1.728450e-01   6.504143e+01   3.538259e-01
  1.731440e-01   6.393365e+01   3.513368e-01
  1.734430e-01   6.492170e+01   3.508307e-01
  1.737410e-01   6.419802e+01   3.524226e-01
  1.740400e-01   6.528885e+01   3.546788e-01
  1.743390e-01   6.473115e+01   3.506674e-01
  1.746380e-01   6.403952e+01   3.503772e-01
  1.749370e-01   6.440574e+01   3.490839e-01
  1.752360e-01   6.493860e+01   3.528282e-01
  1.755350e-01   6.500578e+01   3.521190e-01
  1.758340e-01   6.436414e+01   3.456992e-01
  1.761330e-01   6.437308e+01   3.512885e-01
  1.764320e-01   6.529656e+01   3.488803e-01
  1.767310e-01   6.474735e+01   3.517735e-01
  1.770300e-01   6.496752e+01   3.486886e-01
  1.773280e-01   6.471658e+01   3.494010e-01
  1.776270e-01   6.474530e+01   3.482642e-01
  1.779260e-01   6.473549e+01   3.466950e-01
  1.782250e-01   6.460717e+01   3.491055e-01
  1.785240e-01   6.460637e+01   3.458399e-01
  1.788230e-01   6.448260e+01   3.472130e-01
  1.791220e-01   6.488453e+01   3.488113e-01
  1.794210e-01   6.425101e+01   3.438785e-01
  1.797200e-01   6.432329e+01   3.455895e-01
  1.800190e-01   6.441225e+01   3.434746e-01
  1.803180e-01   6.436669e+01   3.469008e-01
  1.806170e-01   6.460956e+01   3.446689e-01
  1.809160e-01   6.470164e+01   3.442453e-01
  1.812140e-01   6.518781e+01   3.463763e-01
  1.815130e-01   6.408956e+01   3.429456e-01
  1.818120e-01   6.401790e+01   3.440928e-01
  1.821110e-01   6.430368e+01   3.408806e-01
  1.824100e-01   6.472406e+01   3.444719e-01
  1.827090e-01   6.407945e+01   3.420893e-01
  1.830080e-01   6.436261e+01   3.430100e-01
  1.833070e-01   6.430357e+01   3.403926e-01
  1.836060e-01   6.415275e+01   3.391857e-01
  1.839050e-01   6.442905e+01   3.438528e-01
  1.842040e-01   6.457444e+01   3.414344e-01
  1.845030e-01   6.493951e+01   3.415835e-01
  1.848010e-01   6.463977e+01   3.425901e-01
  1.851000e-01   6.399899e+01   3.362365e-01
  1.853990e-01   6.405106e+01   3.413545e-01
  1.856980e-01   6.434105e+01   3.396832e-01
  1.859970e-01   6.498478e+01   3.400900e-01
  1.862960e-01   6.461217e+01   3.405597e-01
  1.865950e-01   6.476314e+01   3.391903e-01
  1.868940e-01   6.430571e+01   3.418679e-01
  1.871930e-01   6.424308e+01   3.345404e-01
  1.874920e-01   6.465974e+01   3.387602e-01
  1.877910e-01   6.428169e+01   3.376100e-01
  1.880900e-01   6.454766e+01   3.383077e-01
  1.883880e-01   6.411523e+01   3.389258e-01
  1.886870e-01   6.380960e+01   3.320356e-01
  1.889860e-01   6.398703e+01   3.381064e-01
  1.892850e-01   6.430445e+01   3.364098e-01
  1.895840e-01   6.465565e+01   3.362333e-01
  1.898830e-01   6.460238e+01   3.365621e-01
  1.901820e-01   6.435324e+01   3.356013e-01
  1.904810e-01   6.380412e+01   3.340118e-01
  1.907800e-01   6.409690e+01   3.340057e-01
  1.910790e-01   6.395533e+01   3.330239e-01
  1.913780e-01   6.371770e+01   3.334772e-01
  1.916770e-01   6.376354e+01   3.334432e-01
  1.919750e-01   6.470367e+01   3.366697e-01
  1.922740e-01   6.377562e+01   3.305901e-01
  1.925730e-01   6.349279e+01   3.306064e-01
  1.928720e-01   6.410836e+01   3.329642e-01
  1.931710e-01   6.368254e+01   3.324654e-01
  1.934700e-01   6.414706e+01   3.321542e-01
  1.937690e-01   6.424349e+01   3.315001e-01
  1.940680e-01   6.376595e+01   3.320738e-01
  1.943670e-01   6.412901e+01   3.310549e-01
  1.946660e-01   6.287297e+01   3.283912e-01
  1.949650e-01   6.345106e+01   3.278216e-01
  1.952640e-01   6.410337e+01   3.309887e-01
  1.955630e-01   6.369076e+01   3.311214e-01
  1.958610e-01   6.377587e+01   3.282188e-01
  1.961600e-01   6.353350e+01   3.289199e-01
  1.964590e-01   6.374762e+01   3.279995e-01
  1.967580e-01   6.378677e+01   3.303197e-01
  1.970570e-01   6.336452e+01   3.270125e-01
  1.973560e-01   6.412046e+01   3.272091e-01
  1.976550e-01   6.423516e+01   3.302852e-01
  1.979540e-01   6.409496e+01   3.275784e-01
  1.982530e-01   6.400175e+01   3.290937e-01
  1.985520e-01   6.361228e+01   3.260539e-01
  1.988510e-01   6.336246e+01   3.255570e-01
  1.991500e-01   6.314858e+01   3.271859e-01
  1.994480e-01   6.367277e+01   3.252041e-01
  1.997470e-01   6.294177e+01   3.251947e-01
  2.000460e-01   6.276442e+01   3.209082e-01
  2.003450e-01   6.333396e+01   3.246231e-01
  2.006440e-01   6.372931e+01   3.283925e-01
  2.009430e-01   6.348636e+01   3.227485e-01
  2.012420e-01   6.316913e+01   3.252039e-01
  2.015410e-01   6.349524e+01   3.226311e-01
  2.018400e-01   6.399406e+01   3.246005e-01
  2.021390e-01   6.314753e+01   3.234340e-01
  2.024380e-01   6.353763e+01   3.195671e-01
  2.027370e-01   6.327754e+01   3.239087e-01
  2.030350e-01   6.342963e+01   3.212131e-01
  2.033340e-01   6.290860e+01   3.207202e-01
  2.036330e-01   6.362494e+01   3.200589e-01
  2.039320e-01   6.344687e+01   3.204306e-01
  2.042310e-01   6.354991e+01   3.237542e-01
  2.045300e-01   6.373392e+01   3.195174e-01
  2.048290e-01   6.330774e+01   3.195324e-01
  2.051280e-01   6.331823e+01   3.191506e-01
  2.054270e-01   6.329259e+01   3.185443e-01
  2.057260e-01   6.330263e+01   3.220017e-01
  2.060250e-01   6.321120e+01   3.178007e-01
  2.063240e-01   6.250060e+01   3.185781e-01
  2.066230e-01   6.357020e+01   3.199212e-01
  2.069210e-01   6.306349e+01   3.198720e-01
  2.072200e-01   6.350643e+01   3.203068e-01
  2.075190e-01   6.313927e+01   3.169508e-01
  2.078180e-01   6.311547e+01   3.193194e-01
  2.081170e-01   6.314794e+01   3.177760e-01
  2.084160e-01   6.284203e+01   3.190362e-01
  2.087150e-01   6.366525e+01   3.176006e-01
  2.090140e-01   6.258025e+01   3.163444e-01
  2.093130e-01   6.311693e+01   3.175637e-01
  2.096120e-01   6.333418e+01   3.175733e-01
  2.099110e-01   6.303822e+01   3.153725e-01
  2.102100e-01   6.333180e+01   3.177012e-01
  2.105080e-01   6.277324e+01   3.179095e-01
  2.108070e-01   6.315628e+01   3.159315e-01
  2.111060e-01   6.250608e+01   3.135156e-01
  2.114050e-01   6.305186e+01   3.152751e-01
  2.117040e-01   6.306363e+01   3.202851e-01
  2.120030e-01   6.302699e+01   3.261404e-01
  2.123020e-01   6.313231e+01   3.287695e-01
  2.126010e-01   6.260636e+01   3.247604e-01
  2.129000e-01   6.280171e+01   3.285032e-01
  2.131990e-01   6.269554e+01   3.310974e-01
  2.134980e-01   6.288350e+01   3.336053e-01
  2.137970e-01   6.287251e+01   3.311052e-01
  2.140950e-01   6.312845e+01   3.336303e-01
  2.143940e-01   6.315899e+01   3.349631e-01
  2.146930e-01   6.316046e+01   3.352823e-01
  2.149920e-01   6.247720e+01   3.337783e-01
  2.152910e-01   6.287269e+01   3.353079e-01
  2.155900e-01   6.350893e+01   3.399068e-01
  2.158890e-01   6.249927e+01   3.371941e-01
  2.161880e-01   6.321604e+01   3.376628e-01
  2.164870e-01   6.235739e+01   3.366492e-01
  2.167860e-01   6.313863e+01   3.324191e-01
  2.170850e-01   6.239796e+01   3.278930e-01
  2.173840e-01   6.332403e+01   3.272002e-01
  2.176820e-01   6.298216e+01   3.248662e-01
  2.179810e-01   6.219683e+01   3.238408e-01
  2.182800e-01   6.230495e+01   3.198703e-01
  2.185790e-01   6.339028e+01   3.241971e-01
  2.188780e-01   6.277469e+01   3.191388e-01
  2.191770e-01   6.255472e+01   3.206501e-01
  2.194760e-01   6.285802e+01   3.222683e-01
  2.197750e-01   6.217958e+01   3.173502e-01
  2.200740e-01   6.271298e+01   3.166797e-01
  2.203730e-01   6.306922e+01   3.193388e-01
  2.206720e-01   6.230323e+01   3.164477e-01
  2.209710e-01   6.262813e+01   3.194523e-01
  2.212700e-01   6.235972e+01   3.143273e-01
  2.215680e-01   6.232879e+01   3.170522e-01
  2.218670e-01   6.190930e+01   3.117561e-01
  2.221660e-01   6.233545e+01   3.162606e-01
  2.224650e-01   6.277033e+01   3.148331e-01
  2.227640e-01   6.245911e+01   3.137896e-01
  2.230630e-01   6.228042e+01   3.142591e-01
  2.233620e-01   6.222567e+01   3.133334e-01
  2.236610e-01   6.302718e+01   3.153449e-01
  2.239600e-01   6.225068e+01   3.097969e-01
  2.242590e-01   6.211767e+01   3.125400e-01
  2.245580e-01   6.195657e+01   3.112295e-01
  2.248570e-01   6.316010e+01   3.160732e-01
  2.251550e-01   6.232456e+01   3.103606e-01
  2.254540e-01   6.229506e+01   3.105412e-01
  2.257530e-01   6.219330e+01   3.126002e-01
  2.260520e-01   6.204137e+01   3.083965e-01
  2.263510e-01   6.232156e+01   3.100997e-01
  2.266500e-01   6.185291e+01   3.088056e-01
  2.269490e-01   6.252378e+01   3.090922e-01
  2.272480e-01   6.221559e+01   3.108527e-01
  2.275470e-01   6.176012e+01   3.055972e-01
  2.278460e-01   6.245909e+01   3.108225e-01
  2.281450e-01   6.259284e+01   3.083915e-01
  2.284440e-01   6.193677e+01   3.082614e-01
  2.287420e-01   6.264713e+01   3.109086e-01
  2.290410e-01   6.156316e+01   3.021034e-01
  2.293400e-01   6.209418e+01   3.081530e-01
  2.296390e-01   6.238010e+01   3.073732e-01
  2.299380e-01   6.195620e+01   3.068191e-01
  2.302370e-01   6.240885e+01   3.073209e-01
  2.305360e-01   6.207821e+01   3.045612e-01
  2.308350e-01   6.186383e+01   3.083302e-01
  2.311340e-01   6.216094e+01   3.033288e-01
  2.314330e-01   6.201224e+01   3.051238e-01
  2.317320e-01   6.188109e+01   3.058963e-01
  2.320310e-01   6.220373e+01   3.035520e-01
  2.323290e-01   6.222734e+01   3.083586e-01
  2.326280e-01   6.148355e+01   3.010827e-01
  2.329270e-01   6.171445e+01   3.021191e-01
  2.332260e-01   6.148352e+01   3.030989e-01
  2.335250e-01   6.139702e+01   3.021698e-01
  2.338240e-01   6.199633e+01   3.048426e-01
  2.341230e-01   6.202488e+01   3.004199e-01
  2.344220e-01   6.167027e+01   3.026035e-01
  2.347210e-01   6.118716e+01   3.012976e-01
  2.350200e-01   6.194028e+01   3.023168e-01
  2.353190e-01   6.144379e+01   3.014559e-01
  2.356180e-01   6.168573e+01   2.986791e-01
  2.359170e-01   6.169093e+01   3.030115e-01
  2.362150e-01   6.154136e+01   3.006385e-01
  2.365140e-01   6.148905e+01   2.982025e-01
  2.368130e-01   6.099942e+01   2.993118e-01
  2.371120e-01   6.150832e+01   2.991663e-01
  2.374110e-01   6.162068e+01   3.020077e-01
  2.377100e-01   6.207643e+01   2.995089e-01
  2.380090e-01   6.193073e+01   3.005390e-01
  2.383080e-01   6.154780e+01   2.976625e-01
  2.386070e-01   6.192885e+01   3.001872e-01
  2.389060e-01   6.135644e+01   2.984522e-01
  2.392050e-01   6.125094e+01   2.966052e-01
  2.395040e-01   6.123534e+01   2.986166e-01
  2.398020e-01   6.155687e+01   2.973450e-01
  2.401010e-01   6.168545e+01   2.993664e-01
  2.404000e-01   6.143618e+01   2.959311e-01
  2.406990e-01   6.148743e+01   2.977434e-01
  2.409980e-01   6.135745e+01   2.964128e-01
  2.412970e-01   6.152613e+01   2.963712e-01
  2.415960e-01   6.131270e+01   2.967547e-01
  2.418950e-01   6.172515e+01   2.960686e-01
  2.421940e-01   6.207772e+01   2.981475e-01
  2.424930e-01   6.154429e+01   2.977675e-01
  2.427920e-01   6.134341e+01   2.935024e-01
  2.430910e-01   6.096647e+01   2.945756e-01
  2.433890e-01   6.116540e+01   2.940610e-01
  2.436880e-01   6.137294e+01   2.971263e-01
  2.439870e-01   6.110047e+01   2.929207e-01
  2.442860e-01   6.137661e+01   2.930381e-01
  2.445850e-01   6.109987e+01   2.941235e-01
  2.448840e-01   6.091312e+01   2.932347e-01
  2.451830e-01   6.118582e+01   2.954389e-01
  2.454820e-01   6.134481e+01   2.923138e-01
  2.457810e-01   6.111873e+01   2.929644e-01
  2.460800e-01   6.084147e+01   2.926255e-01
  2.463790e-01   6.165836e+01   2.936012e-01
  2.466780e-01   6.140804e+01   2.934391e-01
  2.469770e-01   6.080739e+01   2.911378e-01
  2.472750e-01   6.093657e+01   2.922021e-01
  2.475740e-01   6.086625e+01   2.930125e-01
  2.478730e-01   6.095657e+01   2.885310e-01
  2.481720e-01   6.100254e+01   2.916046e-01
  2.484710e-01   6.104983e+01   2.899060e-01
  2.487700e-01   6.095090e+01   2.927795e-01
  2.490690e-01   6.083160e+01   2.914107e-01
  2.493680e-01   6.202953e+01   2.912698e-01
  2.496670e-01   6.103769e+01   2.928789e-01
  2.499660e-01   6.055147e+01   2.887203e-01
  2.502650e-01   6.081037e+01   2.906097e-01
  2.505640e-01   6.075347e+01   2.875310e-01
  2.508620e-01   6.117223e+01   2.898800e-01
  2.511610e-01   6.051052e+01   2.906407e-01
  2.514600e-01   6.083092e+01   2.882335e-01
  2.517590e-01   6.071860e+01   2.877594e-01
  2.520580e-01   6.069070e+01   2.882136e-01
  2.523570e-01   6.085026e+01   2.889062e-01
  2.526560e-01   6.097656e+01   2.900490e-01
  2.529550e-01   6.055685e+01   2.857313e-01
  2.532540e-01   6.078987e+01   2.861785e-01
  2.535530e-01   6.116612e+01   2.868584e-01
  2.538520e-01   6.048947e+01   2.865963e-01
  2.541510e-01   6.052704e+01   2.851530e-01
  2.544490e-01   6.098529e+01   2.870476e-01
  2.547480e-01   6.092408e+01   2.872117e-01
  2.550470e-01   6.072083e+01   2.850021e-01
  2.553460e-01   6.027478e+01   2.843561e-01
  2.556450e-01   6.099225e+01   2.837371e-01
  2.559440e-01   6.081412e+01   2.862356e-01
  2.562430e-01   6.040652e+01   2.866057e-01
  2.565420e-01   6.038387e+01   2.840093e-01
  2.568410e-01   6.088654e+01   2.843862e-01
  2.571400e-01   6.038815e+01   2.836188e-01
  2.574390e-01   6.066251e+01   2.863894e-01
  2.577380e-01   6.043304e+01   2.848303e-01
  2.580360e-01   6.076468e+01   2.836036e-01
  2.583350e-01   6.081951e+01   2.862483e-01
  2.586340e-01   6.030481e+01   2.819367e-01
  2.589330e-01   6.059832e+01   2.854223e-01
  2.592320e-01   6.042212e+01   2.822108e-01
  2.595310e-01   6.105218e+01   2.846727e-01
  2.598300e-01   6.057553e+01   2.854702e-01
  2.601290e-01   6.082847e+01   2.816888e-01
  2.604280e-01   6.095727e+01   2.854554e-01
  2.607270e-01   6.036693e+01   2.803280e-01
  2.610260e-01   6.069615e+01   2.836423e-01
  2.613250e-01   5.957359e+01   2.816002e-01
  2.616240e-01   6.047746e+01   2.828335e-01
  2.619220e-01   6.028023e+01   2.824708e-01
  2.622210e-01   6.078766e+01   2.808201e-01
  2.625200e-01   6.048408e+01   2.818645e-01
  2.628190e-01   6.081440e+01   2.823390e-01
  2.631180e-01   6.041678e+01   2.796743e-01
  2.634170e-01   6.083341e+01   2.842620e-01
  2.637160e-01   6.047633e+01   2.798121e-01
  2.640150e-01   5.995345e+01   2.813104e-01
  2.643140e-01   6.053445e+01   2.795639e-01
  2.646130e-01   6.024847e+01   2.792845e-01
  2.649120e-01   6.029757e+01   2.824126e-01
  2.652110e-01   6.059399e+01   2.798926e-01
  2.655090e-01   6.055429e+01   2.805695e-01
  2.658080e-01   6.033505e+01   2.784382e-01
  2.661070e-01   6.058262e+01   2.802499e-01
  2.664060e-01   6.044270e+01   2.796386e-01
  2.667050e-01   5.994090e+01   2.787617e-01
  2.670040e-01   6.012031e+01   2.789873e-01
  2.673030e-01   6.034514e+01   2.786509e-01
  2.676020e-01   5.999096e+01   2.779266e-01
  2.679010e-01   6.027437e+01   2.784875e-01
  2.682000e-01   5.997360e+01   2.766641e-01
  2.684990e-01   6.004178e+01   2.778551e-01
  2.687980e-01   6.026868e+01   2.780016e-01
  2.690960e-01   5.989067e+01   2.782635e-01
  2.693950e-01   5.999164e+01   2.755915e-01
  2.696940e-01   6.008299e+01   2.761714e-01
  2.699930e-01   6.015672e+01   2.773672e-01
  2.702920e-01   6.023397e+01   2.772640e-01
  2.705910e-01   6.011274e+01   2.774536e-01
  2.708900e-01   6.009576e+01   2.752779e-01
  2.711890e-01   6.014289e+01   2.772415e-01
  2.714880e-01   5.989043e+01   2.756359e-01
  2.717870e-01   6.041284e+01   2.773011e-01
  2.720860e-01   5.968940e+01   2.746206e-01
  2.723850e-01   5.947680e+01   2.734920e-01
  2.726840e-01   5.985534e+01   2.754627e-01
  2.729820e-01   5.971059e+01   2.749451e-01
  2.732810e-01   5.984905e+01   2.743465e-01
  2.735800e-01   5.958178e+01   2.736422e-01
  2.738790e-01   5.986837e+01   2.748483e-01
  2.741780e-01   5.983972e+01   2.752423e-01
  2.744770e-01   5.955087e+01   2.720381e-01
  2.747760e-01   6.027077e+01   2.750370e-01
  2.750750e-01   6.000386e+01   2.775786e-01
  2.753740e-01   5.998568e+01   2.819774e-01
  2.756730e-01   5.964815e+01   2.826736e-01
  2.759720e-01   6.005002e+01   2.823266e-01
  2.762710e-01   5.984760e+01   2.858944e-01
  2.765690e-01   5.941326e+01   2.841374e-01
  2.768680e-01   5.990934e+01   2.880257e-01
  2.771670e-01   6.037236e+01   2.867310e-01
  2.774660e-01   5.992382e+01   2.864907e-01
  2.777650e-01   5.986376e+01   2.898334e-01
  2.780640e-01   5.982244e+01   2.883453e-01
  2.783630e-01   6.087151e+01   2.912913e-01
  2.786620e-01   5.994937e+01   2.907972e-01
  2.789610e-01   6.042610e+01   2.920601e-01
  2.792600e-01   6.060344e+01   2.953701e-01
  2.795590e-01   5.975479e+01   2.875486e-01
  2.798580e-01   5.995289e+01   2.925576e-01
  2.801560e-01   5.988760e+01   2.919575e-01
  2.804550e-01   6.003576e+01   2.932029e-01
  2.807540e-01   6.002586e+01   2.945205e-01
  2.810530e-01   6.011955e+01   2.919732e-01
  2.813520e-01   5.951992e+01   2.944043e-01
  2.816510e-01   5.976085e+01   2.939821e-01
  2.819500e-01   5.968214e+01   2.939009e-01
  2.822490e-01   6.001936e+01   2.947300e-01
  2.825480e-01   5.968892e+01   2.934685e-01
  2.828470e-01   6.000399e+01   2.976702e-01
  2.831460e-01   5.961267e+01   2.952027e-01
  2.834450e-01   5.985052e+01   2.942025e-01
  2.837430e-01   5.957688e+01   2.952282e-01
  2.840420e-01   5.973258e+01   2.972285e-01
  2.843410e-01   5.971635e+01   3.036730e-01
  2.846400e-01   5.940485e+01   3.050054e-01
  2.849390e-01   5.975701e+01   3.138073e-01
  2.852380e-01   5.977532e+01   3.167685e-01
  2.855370e-01   5.941704e+01   3.189490e-01
  2.858360e-01   5.917268e+01   3.203300e-01
  2.861350e-01   5.939647e+01   3.237694e-01
  2.864340e-01   5.921498e+01   3.280571e-01
  2.867330e-01   5.924215e+01   3.271898e-01
  2.870320e-01   5.882705e+01   3.316372e-01
  2.873310e-01   5.957518e+01   3.306468e-01
  2.876290e-01   5.853651e+01   3.329649e-01
  2.879280e-01   5.976790e+01   3.395246e-01
  2.882270e-01   5.908191e+01   3.338441e-01
  2.885260e-01   5.907067e+01   3.378833e-01
  2.888250e-01   5.922400e+01   3.374600e-01
  2.891240e-01   5.920150e+01   3.424857e-01
  2.894230e-01   5.965832e+01   3.469093e-01
  2.897220e-01   5.880866e+01   3.362747e-01
  2.900210e-01   5.908954e+01   3.459910e-01
  2.903200e-01   5.938413e+01   3.448256e-01
  2.906190e-01   5.881411e+01   3.468606e-01
  2.909180e-01   5.974496e+01   3.505445e-01
  2.912160e-01   5.997008e+01   3.474440e-01
  2.915150e-01   5.934700e+01   3.570329e-01
  2.918140e-01   5.929020e+01   3.486392e-01
  2.921130e-01   5.912990e+01   3.514225e-01
  2.924120e-01   5.913134e+01   3.539783e-01
  2.927110e-01   5.841822e+01   3.508554e-01
  2.930100e-01   5.921197e+01   3.624392e-01
  2.933090e-01   5.884009e+01   3.555049e-01
  2.936080e-01   5.859522e+01   3.523700e-01
  2.939070e-01   5.837864e+01   3.573719e-01
  2.942060e-01   5.891135e+01   3.596236e-01
  2.945050e-01   5.904145e+01   3.675689e-01
  2.948030e-01   5.886215e+01   3.574039e-01
  2.951020e-01   5.856838e+01   3.619541e-01
  2.954010e-01   5.910785e+01   3.653508e-01
  2.957000e-01   5.940692e+01   3.680370e-01
  2.959990e-01   5.899555e+01   3.663189e-01
  2.962980e-01   5.918647e+01   3.675753e-01
  2.965970e-01   5.885826e+01   3.701485e-01
  2.968960e-01   5.899744e+01   3.703579e-01
  2.971950e-01   5.833475e+01   3.666967e-01
  2.974940e-01   5.907806e+01   3.676828e-01
  2.977930e-01   5.906136e+01   3.710151e-01
  2.980920e-01   5.907593e+01   3.712898e-01
  2.983900e-01   5.858574e+01   3.727495e-01
  2.986890e-01   5.878772e+01   3.692451e-01
  2.989880e-01   5.946688e+01   3.753068e-01
  2.992870e-01   5.919989e+01   3.754053e-01
  2.995860e-01   5.895159e+01   3.767586e-01
  2.998850e-01   5.884994e+01   3.742942e-01
  3.001840e-01   5.949209e+01   3.787231e-01
  3.004830e-01   5.861502e+01   3.808097e-01
  3.007820e-01   5.856822e+01   3.791717e-01
  3.010810e-01   5.843065e+01   3.760496e-01
  3.013800e-01   5.878973e+01   3.828833e-01
  3.016790e-01   5.898467e+01   3.825096e-01
  3.019780e-01   5.891861e+01   3.843181e-01
  3.022760e-01   5.838774e+01   3.843711e-01
  3.025750e-01   5.834737e+01   3.821972e-01
  3.028740e-01   5.880124e+01   3.891307e-01
  3.031730e-01   5.929415e+01   3.889082e-01
  3.034720e-01   5.875467e+01   3.887118e-01
  3.037710e-01   5.881095e+01   3.886337e-01
  3.040700e-01   5.871968e+01   3.901920e-01
  3.043690e-01   5.820498e+01   3.930885e-01
  3.046680e-01   5.888521e+01   3.939978e-01
  3.049670e-01   5.832594e+01   3.886151e-01
  3.052660e-01   5.833248e+01   3.954676e-01
  3.055650e-01   5.820920e+01   3.936560e-01
  3.058630e-01   5.831895e+01   3.994074e-01
  3.061620e-01   5.837905e+01   3.923008e-01
  3.064610e-01   5.891972e+01   3.991554e-01
  3.067600e-01   5.884334e+01   4.050271e-01
  3.070590e-01   5.821395e+01   3.967575e-01
  3.073580e-01   5.899946e+01   4.055640e-01
  3.076570e-01   5.860598e+01   3.969571e-01
  3.079560e-01   5.811505e+01   4.016253e-01
  3.082550e-01   5.964439e+01   4.068755e-01
  3.085540e-01   5.814901e+01   4.014479e-01
  3.088530e-01   5.850143e+01   4.077769e-01
  3.091520e-01   5.882701e+01   4.028964e-01
  3.094500e-01   5.915421e+01   4.128489e-01
  3.097490e-01   5.751594e+01   4.052429e-01
  3.100480e-01   5.840114e+01   4.052997e-01
  3.103470e-01   5.806027e+01   4.153950e-01
  3.106460e-01   5.875204e+01   4.056111e-01
  3.109450e-01   5.965752e+01   4.207393e-01
  3.112440e-01   5.807607e+01   4.081372e-01
  3.115430e-01   5.895147e+01   4.166104e-01
  3.118420e-01   5.844172e+01   4.194034e-01
  3.121410e-01   5.859522e+01   4.134223e-01
  3.124400e-01   5.828070e+01   4.198292e-01
  3.127390e-01   5.843355e+01   4.144536e-01
  3.130380e-01   5.843260e+01   4.234357e-01
  3.133360e-01   5.901998e+01   4.231611e-01
  3.136350e-01   5.847728e+01   4.205366e-01
  3.139340e-01   5.861702e+01   4.272360e-01
  3.142330e-01   5.802757e+01   4.185817e-01
  3.145320e-01   5.868720e+01   4.314185e-01
  3.148310e-01   5.808705e+01   4.242531e-01
  3.151300e-01   5.816761e+01   4.245472e-01
  3.154290e-01   5.868085e+01   4.313952e-01
  3.157280e-01   5.831984e+01   4.272086e-01
  3.160270e-01   5.927842e+01   4.391476e-01
  3.163260e-01   5.781600e+01   4.253592e-01
  3.166250e-01   5.727764e+01   4.316729e-01
  3.169230e-01   5.784944e+01   4.312322e-01
  3.172220e-01   5.797722e+01   4.365611e-01
  3.175210e-01   5.791266e+01   4.359391e-01
  3.178200e-01   5.864054e+01   4.356551e-01
  3.181190e-01   5.753767e+01   4.395135e-01
  3.184180e-01   5.684312e+01   4.322702e-01
  3.187170e-01   5.841472e+01   4.460309e-01
  3.190160e-01   5.835472e+01   4.446017e-01
  3.193150e-01   5.835525e+01   4.379821e-01
  3.196140e-01   5.747705e+01   4.460681e-01
  3.199130e-01   5.823535e+01   4.425634e-01
  3.202120e-01   5.863692e+01   4.513738e-01
  3.205100e-01   5.854685e+01   4.497885e-01
  3.208090e-01   5.858160e+01   4.466675e-01
  3.211080e-01   5.822984e+01   4.523055e-01
  3.214070e-01   5.802173e+01   4.437292e-01
  3.217060e-01   5.765540e+01   4.496513e-01
  3.220050e-01   5.776438e+01   4.471817e-01
  3.223040e-01   5.799833e+01   4.460486e-01
  3.226030e-01   5.769703e+01   4.562064e-01
  3.229020e-01   5.722729e+01   4.391071e-01
  3.232010e-01   5.841012e+01   4.559813e-01
  3.235000e-01   5.779808e+01   4.485461e-01
  3.237990e-01   5.843977e+01   4.543888e-01
  3.240970e-01   5.847504e+01   4.614789e-01
  3.243960e-01   5.855679e+01   4.523142e-01
  3.246950e-01   5.825756e+01   4.624053e-01
  3.249940e-01   5.790725e+01   4.531616e-01
  3.252930e-01   5.894688e+01   4.646820e-01
  3.255920e-01   5.789846e+01   4.632321e-01
  3.258910e-01   5.791186e+01   4.588094e-01
  3.261900e-01   5.774390e+01   4.653589e-01
  3.264890e-01   5.879303e+01   4.640752e-01
  3.267880e-01   5.922032e+01   4.694116e-01
  3.270870e-01   5.859907e+01   4.749577e-01
  3.273860e-01   5.795640e+01   4.666776e-01
  3.276850e-01   5.829880e+01   4.737392e-01
  3.279830e-01   5.743722e+01   4.632034e-01
  3.282820e-01   5.891803e+01   4.786921e-01
  3.285810e-01   5.801660e+01   4.730732e-01
  3.288800e-01   5.866958e+01   4.791629e-01
  3.291790e-01   5.808707e+01   4.728782e-01
  3.294780e-01   5.778515e+01   4.790214e-01
  3.297770e-01   5.777655e+01   4.815214e-01
  3.300760e-01   5.772677e+01   4.762844e-01
  3.303750e-01   5.787323e+01   4.845027e-01
  3.306740e-01   5.752978e+01   4.764627e-01
  3.309730e-01   5.796926e+01   4.869991e-01
  3.312720e-01   5.820473e+01   4.917266e-01
  3.315700e-01   5.712554e+01   4.782934e-01
  3.318690e-01   5.711431e+01   4.908895e-01
  3.321680e-01   5.816399e+01   4.841623e-01
  3.324670e-01   5.801461e+01   4.958514e-01
  3.327660e-01   5.760613e+01   4.913561e-01
  3.330650e-01   5.834320e+01   4.950387e-01
  3.333640e-01   5.935389e+01   5.072612e-01
  3.336630e-01   5.840910e+01   4.915101e-01
  3.339620e-01   5.688925e+01   4.994899e-01
  3.342610e-01   5.818135e+01   4.982420e-01
  3.345600e-01   5.863442e+01   5.053377e-01
  3.348590e-01   5.752157e+01   5.093996e-01
  3.351570e-01   5.786628e+01   4.952171e-01
  3.354560e-01   5.772108e+01   5.139755e-01
  3.357550e-01   5.757513e+01   4.967621e-01
  3.360540e-01   5.882695e+01   5.170015e-01
  3.363530e-01   5.862781e+01   5.224432e-01
  3.366520e-01   5.784091e+01   5.036504e-01
  3.369510e-01   5.869069e+01   5.292822e-01
  3.372500e-01   5.713622e+01   4.988399e-01
  3.375490e-01   5.819829e+01   5.244153e-01
  3.378480e-01   5.789343e+01   5.204443e-01
  3.381470e-01   5.628605e+01   5.119030e-01
  3.384460e-01   5.795699e+01   5.334243e-01
  3.387450e-01   5.781745e+01   5.113186e-01
  3.390430e-01   5.699660e+01   5.262595e-01
  3.393420e-01   5.741207e+01   5.254793e-01
  3.396410e-01   5.755852e+01   5.268198e-01
  3.399400e-01   5.681234e+01   5.387295e-01
  3.402390e-01   5.803003e+01   5.184974e-01
  3.405380e-01   5.730647e+01   5.381661e-01
  3.408370e-01   5.782934e+01   5.328365e-01
  3.411360e-01   5.837139e+01   5.388383e-01
  3.414350e-01   5.748156e+01   5.418932e-01
  3.417340e-01   5.727558e+01   5.330556e-01
  3.420330e-01   5.740531e+01   5.497675e-01
  3.423320e-01   5.776454e+01   5.360301e-01
  3.426300e-01   5.700958e+01   5.471078e-01
  3.429290e-01   5.669464e+01   5.433353e-01
  3.432280e-01   5.849194e+01   5.496139e-01
  3.435270e-01   5.747881e+01   5.636261e-01
  3.438260e-01   5.741323e+01   5.408406e-01
  3.441250e-01   5.759551e+01   5.609272e-01
  3.444240e-01   5.785721e+01   5.542478e-01
  3.447230e-01   5.703448e+01   5.549898e-01
  3.450220e-01   5.790891e+01   5.707597e-01
  3.453210e-01   5.692274e+01   5.497537e-01
  3.456200e-01   5.722056e+01   5.724919e-01
  3.459190e-01   5.791236e+01   5.624680e-01
  3.462170e-01   5.816951e+01   5.746135e-01
  3.465160e-01   5.826699e+01   5.742332e-01
  3.468150e-01   5.779402e+01   5.710436e-01
  3.471140e-01   5.750154e+01   5.846237e-01
  3.474130e-01   5.716635e+01   5.670885e-01
  3.477120e-01   5.820292e+01   5.881784e-01
  3.480110e-01   5.822882e+01   5.819392e-01
  3.483100e-01   5.712639e+01   5.781858e-01
  3.486090e-01   5.781945e+01   5.966478e-01
  3.489080e-01   5.764136e+01   5.807860e-01
  3.492070e-01   5.768720e+01   5.969381e-01
  3.495060e-01   5.754909e+01   5.848654e-01
  3.498040e-01   5.795071e+01   5.992799e-01
  3.501030e-01   5.744496e+01   5.976397e-01
  3.504020e-01   5.676083e+01   5.930956e-01
  3.507010e-01   5.749750e+01   6.111225e-01
  3.510000e-01   5.760136e+01   5.926329e-01
  3.512990e-01   5.675052e+01   6.071398e-01
  3.515980e-01   5.653437e+01   5.978207e-01
  3.518970e-01   5.687028e+01   6.130698e-01
  3.521960e-01   5.749376e+01   6.252277e-01
  3.524950e-01   5.755563e+01   6.021900e-01
  3.527940e-01   5.758484e+01   6.291265e-01
  3.530930e-01   5.669202e+01   6.078721e-01
  3.533920e-01   5.810899e+01   6.308373e-01
  3.536900e-01   5.693270e+01   6.266945e-01
  3.539890e-01   5.715542e+01   6.245096e-01
  3.542880e-01   5.767878e+01   6.426231e-01
  3.545870e-01   5.723377e+01   6.150259e-01
  3.548860e-01   5.745546e+01   6.377644e-01
  3.551850e-01   5.783097e+01   6.281894e-01
  3.554840e-01   5.773155e+01   6.392949e-01
  3.557830e-01   5.731847e+01   6.394029e-01
  3.560820e-01   5.802285e+01   6.214277e-01
  3.563810e-01   5.787042e+01   6.412653e-01
  3.566800e-01   5.905591e+01   6.325281e-01
  3.569790e-01   5.744092e+01   6.437397e-01
  3.572770e-01   5.814963e+01   6.464663e-01
  3.575760e-01   5.734613e+01   6.156293e-01
  3.578750e-01   5.759013e+01   6.572401e-01
  3.581740e-01   5.591749e+01   6.188274e-01
  3.584730e-01   5.738012e+01   6.560406e-01
  3.587720e-01   5.716130e+01   6.434000e-01
  3.590710e-01   5.652470e+01   6.385850e-01
  3.593700e-01   5.852522e+01   6.747123e-01
  3.596690e-01   5.659093e+01   6.353320e-01
  3.599680e-01   5.704872e+01   6.675219e-01
  3.602670e-01   5.678659e+01   6.487884e-01
  3.605660e-01   5.726511e+01   6.674092e-01
  3.608640e-01   5.737602e+01   6.851876e-01
  3.611630e-01   5.610197e+01   6.423515e-01
  3.614620e-01   5.908435e+01   6.998727e-01
  3.617610e-01   5.735816e+01   6.638658e-01
  3.620600e-01   5.786381e+01   6.895883e-01
  3.623590e-01   5.765829e+01   6.853890e-01
  3.626580e-01   5.697392e+01   6.813093e-01
  3.629570e-01   5.837184e+01   7.081750e-01
  3.632560e-01   5.681532e+01   6.689249e-01
  3.635550e-01   5.818702e+01   7.185773e-01
  3.638540e-01   5.684851e+01   6.926053e-01
  3.641530e-01   5.855246e+01   7.076633e-01
  3.644510e-01   5.638848e+01   7.245985e-01
  3.647500e-01   5.845552e+01   6.931051e-01
  3.650490e-01   5.848404e+01   7.361289e-01
  3.653480e-01   5.810060e+01   7.163639e-01
  3.656470e-01   5.715725e+01   7.189733e-01
  3.659460e-01   5.666668e+01   7.373625e-01
  3.662450e-01   5.739079e+01   7.103169e-01
  3.665440e-01   5.601132e+01   7.504284e-01
  3.668430e-01   5.673206e+01   7.145866e-01
  3.671420e-01   5.693031e+01   7.466952e-01
  3.674410e-01   5.729693e+01   7.395769e-01
  3.677400e-01   5.601232e+01   7.445183e-01
  3.680390e-01   5.795449e+01   7.866964e-01
  3.683370e-01   5.619041e+01   7.251130e-01
  3.686360e-01   5.851168e+01   7.816859e-01
  3.689350e-01   5.824519e+01   7.632194e-01
  3.692340e-01   5.779269e+01   7.811964e-01
  3.695330e-01   5.879895e+01   8.157871e-01
  3.698320e-01   5.827035e+01   7.573968e-01
  3.701310e-01   5.650010e+01   8.020858e-01
  3.704300e-01   5.742807e+01   7.701704e-01
  3.707290e-01   5.827447e+01   8.170478e-01
  3.710280e-01   5.740679e+01   8.060717e-01
  3.713270e-01   5.801279e+01   7.984503e-01
  3.716260e-01   5.637150e+01   8.345153e-01
  3.719240e-01   5.631622e+01   7.799163e-01
  3.722230e-01   5.690402e+01   8.412013e-01
  3.725220e-01   5.602088e+01   8.059933e-01
  3.728210e-01   5.613558e+01   8.247210e-01
  3.731200e-01   5.833686e+01   8.906650e-01
  3.734190e-01   5.842545e+01   8.131919e-01
  3.737180e-01   5.704259e+01   8.775782e-01
  3.740170e-01   5.686058e+01   8.247595e-01
  3.743160e-01   5.719814e+01   8.851190e-01
  3.746150e-01   5.642153e+01   8.727878e-01
  3.749140e-01   5.647361e+01   8.521467e-01
  3.752130e-01   5.785688e+01   9.243209e-01
  3.755110e-01   5.702434e+01   8.533939e-01
  3.758100e-01   5.614391e+01   9.105349e-01
  3.761090e-01   5.691353e+01   8.893825e-01
  3.764080e-01   5.705671e+01   9.143423e-01
  3.767070e-01   5.757005e+01   9.603014e-01
  3.770060e-01   5.808218e+01   8.855390e-01
  3.773050e-01   5.807380e+01   9.727727e-01
  3.776040e-01   5.735992e+01   9.239589e-01
  3.779030e-01   5.653033e+01   9.475836e-01
  3.782020e-01   5.707568e+01   1.028432e+00
  3.785010e-01   5.673369e+01   9.013300e-01
  3.788000e-01   5.855852e+01   1.036637e+00
  3.790990e-01   5.511169e+01   9.278536e-01
  3.793970e-01   5.647103e+01   1.008251e+00
  3.796960e-01   5.677638e+01   1.006193e+00
  3.799950e-01   5.630984e+01   9.836624e-01
  3.802940e-01   5.704486e+01   1.100686e+00
  3.805930e-01   5.626886e+01   9.534357e-01
  3.808920e-01   5.638287e+01   1.100481e+00
  3.811910e-01   5.718219e+01   1.024382e+00
  3.814900e-01   5.518073e+01   1.059016e+00
  3.817890e-01   5.554187e+01   1.160148e+00
  3.820880e-01   5.581248e+01   9.883347e-01
  3.823870e-01   5.788334e+01   1.192015e+00
  3.826860e-01   5.670506e+01   1.035288e+00
  3.829840e-01   5.690940e+01   1.205664e+00
  3.832830e-01   5.630835e+01   1.146289e+00
  3.835820e-01   5.808377e+01   1.136497e+00
  3.838810e-01   5.673285e+01   1.255779e+00
  3.841800e-01   5.955117e+01   1.137459e+00
  3.844790e-01   5.526627e+01   1.248656e+00
  3.847780e-01   5.532378e+01   1.157868e+00
  3.850770e-01   5.598908e+01   1.266281e+00
  3.853760e-01   5.347873e+01   1.320161e+00
  3.856750e-01   5.714125e+01   1.176733e+00
  3.859740e-01   5.528743e+01   1.366059e+00
  3.862730e-01   5.584336e+01   1.245895e+00
  3.865710e-01   5.849396e+01   1.405115e+00
  3.868700e-01   5.779015e+01   1.422264e+00
  3.871690e-01   5.741774e+01   1.333854e+00
  3.874680e-01   5.600651e+01   1.517018e+00
  3.877670e-01   5.660895e+01   1.346687e+00
  3.880660e-01   5.666210e+01   1.560164e+00
  3.883650e-01   5.647361e+01   1.475961e+00
  3.886640e-01   5.821719e+01   1.563758e+00
  3.889630e-01   5.635687e+01   1.674295e+00
  3.892620e-01   5.622246e+01   1.503683e+00
  3.895610e-01   5.560246e+01   1.708622e+00
  3.898600e-01   5.650609e+01   1.676510e+00
  3.901580e-01   5.654304e+01   1.747454e+00
  3.904570e-01   5.758263e+01   1.971592e+00
  3.907560e-01   5.717760e+01   1.732654e+00
  3.910550e-01   5.943530e+01   2.039814e+00
  3.913540e-01   5.782516e+01   2.011994e+00
  3.916530e-01   5.523492e+01   1.966415e+00
  3.919520e-01   6.013099e+01   2.665259e+00
  3.922510e-01   5.509491e+01   1.963922e+00
  3.925500e-01   6.136747e+01   2.780826e+00
  3.928490e-01   5.670506e+01   2.440197e+00
  3.931480e-01   5.909927e+01   2.728951e+00
  3.934470e-01   0.000000e+00   0.000000e+00
  3.937460e-01   5.909927e+01   2.728951e+00
creator: radaver
creator-version: 3725
header-file: /nas_data/SAXS_data/20151104Workshop/header/JH1_0085.txt
image-file: /nas_data/Pilatus1M/20151104_Workshop/JH1_0085.tif
angular-axis-file: /nas_data/SAXS_data/20151104Workshop/q20151029.dat
beamstop-mask-file: /nas_data/SAXS_data/20151104Workshop/fit2d20151031.msk
detector-response-file: none
beam-center-x: 949.7700
beam-center-y: 918.8000
unit-time: 1.0000
channel-first: 10
channel-last: 1315
Exposure time [s]: 1.093976
Transmitted Beam: 0.483606
Incident Beam: 0.483606
Code: JH1
Concentration [mg/ml]: 1
Run Number: 0085
