# Supplementary material for: SAXS analysis of a soluble cytosolic NgBR construct including extracellular and transmembrane domains
Source: PLoS One. 2018 Jan 18;13(1):e0191371. doi: 10.1371/journal.pone.0191371 (PMC5773207; doi:10.1371/journal.pone.0191371)
Supplement: S1 File — (ZIP) [file pone.0191371.s001.zip › JH1_0086.dat]

Sample:   c= 1.0000 mg/ml  Code: JH1
  3.656810e-03   2.258344e+04   4.132683e+01
  3.955720e-03   2.197168e+04   2.799631e+01
  4.254640e-03   1.906361e+04   2.336887e+01
  4.553560e-03   1.540946e+04   2.025684e+01
  4.852480e-03   1.245872e+04   1.705302e+01
  5.151400e-03   1.051124e+04   1.547373e+01
  5.450320e-03   8.715833e+03   1.338343e+01
  5.749240e-03   7.431907e+03   1.197413e+01
  6.048150e-03   6.362989e+03   1.086019e+01
  6.347070e-03   5.485834e+03   9.580522e+00
  6.645990e-03   4.822832e+03   8.943463e+00
  6.944910e-03   4.233286e+03   8.066652e+00
  7.243830e-03   3.770025e+03   7.376384e+00
  7.542750e-03   3.352804e+03   6.929856e+00
  7.841670e-03   3.039496e+03   6.231276e+00
  8.140580e-03   2.736196e+03   5.993761e+00
  8.439500e-03   2.500091e+03   5.522288e+00
  8.738420e-03   2.289473e+03   5.234151e+00
  9.037340e-03   2.107731e+03   4.855918e+00
  9.336260e-03   1.937033e+03   4.574636e+00
  9.635180e-03   1.799814e+03   4.397082e+00
  9.934100e-03   1.653013e+03   4.077239e+00
  1.023300e-02   1.516618e+03   4.002383e+00
  1.053190e-02   1.400112e+03   3.900442e+00
  1.083090e-02   1.300885e+03   3.759688e+00
  1.112980e-02   1.196223e+03   3.574593e+00
  1.142870e-02   1.115998e+03   3.433304e+00
  1.172760e-02   1.027439e+03   3.285101e+00
  1.202650e-02   9.549206e+02   3.158286e+00
  1.232540e-02   8.826090e+02   3.019713e+00
  1.262440e-02   8.214731e+02   2.859084e+00
  1.292330e-02   7.636445e+02   2.714092e+00
  1.322220e-02   7.091240e+02   2.615412e+00
  1.352110e-02   6.589811e+02   2.495908e+00
  1.382000e-02   6.150123e+02   2.387448e+00
  1.411900e-02   5.784144e+02   2.304056e+00
  1.441790e-02   5.390289e+02   2.208208e+00
  1.471680e-02   5.050669e+02   2.127356e+00
  1.501570e-02   4.697438e+02   2.009214e+00
  1.531460e-02   4.441525e+02   1.944897e+00
  1.561350e-02   4.181242e+02   1.853941e+00
  1.591250e-02   3.932328e+02   1.813751e+00
  1.621140e-02   3.674107e+02   1.722959e+00
  1.651030e-02   3.511491e+02   1.666686e+00
  1.680920e-02   3.311904e+02   1.618628e+00
  1.710810e-02   3.136197e+02   1.578411e+00
  1.740710e-02   2.962244e+02   1.511940e+00
  1.770600e-02   2.835843e+02   1.464462e+00
  1.800490e-02   2.681094e+02   1.412688e+00
  1.830380e-02   2.580452e+02   1.396963e+00
  1.860270e-02   2.451753e+02   1.335238e+00
  1.890170e-02   2.351621e+02   1.307688e+00
  1.920060e-02   2.234121e+02   1.262518e+00
  1.949950e-02   2.122652e+02   1.244791e+00
  1.979840e-02   2.044587e+02   1.198764e+00
  2.009730e-02   1.967596e+02   1.163077e+00
  2.039620e-02   1.892649e+02   1.138643e+00
  2.069520e-02   1.795452e+02   1.103042e+00
  2.099410e-02   1.752404e+02   1.097635e+00
  2.129300e-02   1.692274e+02   1.050373e+00
  2.159190e-02   1.640133e+02   1.069700e+00
  2.189080e-02   1.571367e+02   1.052879e+00
  2.218980e-02   1.523991e+02   1.054747e+00
  2.248870e-02   1.484322e+02   1.059500e+00
  2.278760e-02   1.423780e+02   1.027445e+00
  2.308650e-02   1.383177e+02   1.043856e+00
  2.338540e-02   1.366455e+02   1.035372e+00
  2.368430e-02   1.312649e+02   9.963489e-01
  2.398330e-02   1.277740e+02   1.005378e+00
  2.428220e-02   1.256383e+02   9.747610e-01
  2.458110e-02   1.254867e+02   1.006927e+00
  2.488000e-02   1.180019e+02   9.503925e-01
  2.517890e-02   1.189623e+02   9.428693e-01
  2.547790e-02   1.151460e+02   9.407276e-01
  2.577680e-02   1.119046e+02   9.199430e-01
  2.607570e-02   1.111648e+02   9.243218e-01
  2.637460e-02   1.080779e+02   9.040770e-01
  2.667350e-02   1.063588e+02   8.744115e-01
  2.697250e-02   1.038312e+02   8.373208e-01
  2.727140e-02   1.036359e+02   8.054872e-01
  2.757030e-02   1.008207e+02   7.957903e-01
  2.786920e-02   9.965267e+01   7.821250e-01
  2.816810e-02   1.002586e+02   7.720660e-01
  2.846700e-02   9.702117e+01   7.501213e-01
  2.876600e-02   9.610681e+01   7.375830e-01
  2.906490e-02   9.370171e+01   7.304858e-01
  2.936380e-02   9.389357e+01   7.257884e-01
  2.966270e-02   9.208413e+01   7.134875e-01
  2.996160e-02   9.187180e+01   7.137087e-01
  3.026060e-02   8.995151e+01   6.950883e-01
  3.055950e-02   8.891472e+01   6.900913e-01
  3.085840e-02   8.803266e+01   6.837605e-01
  3.115730e-02   8.685463e+01   6.763264e-01
  3.145620e-02   8.721328e+01   6.712091e-01
  3.175510e-02   8.596803e+01   6.682283e-01
  3.205410e-02   8.536754e+01   6.622615e-01
  3.235300e-02   8.468743e+01   6.569459e-01
  3.265190e-02   8.334140e+01   6.397453e-01
  3.295080e-02   8.323395e+01   6.435251e-01
  3.324970e-02   8.319413e+01   6.425263e-01
  3.354870e-02   8.303614e+01   6.402377e-01
  3.384760e-02   8.045446e+01   6.229298e-01
  3.414650e-02   8.085960e+01   6.244962e-01
  3.444540e-02   8.036959e+01   6.140453e-01
  3.474430e-02   7.962269e+01   6.165636e-01
  3.504330e-02   8.033920e+01   6.116568e-01
  3.534220e-02   7.901104e+01   6.073282e-01
  3.564110e-02   7.781056e+01   6.019540e-01
  3.594000e-02   7.783528e+01   5.905261e-01
  3.623890e-02   7.744767e+01   5.990749e-01
  3.653780e-02   7.770142e+01   5.838253e-01
  3.683680e-02   7.682394e+01   5.880722e-01
  3.713570e-02   7.641166e+01   5.871916e-01
  3.743460e-02   7.556539e+01   5.744134e-01
  3.773350e-02   7.631047e+01   5.765729e-01
  3.803240e-02   7.588226e+01   5.886769e-01
  3.833140e-02   7.515265e+01   5.997644e-01
  3.863030e-02   7.509338e+01   6.088474e-01
  3.892920e-02   7.406979e+01   6.031110e-01
  3.922810e-02   7.445846e+01   6.070611e-01
  3.952700e-02   7.364303e+01   5.998151e-01
  3.982600e-02   7.401241e+01   6.100500e-01
  4.012490e-02   7.416466e+01   6.011595e-01
  4.042380e-02   7.318066e+01   6.050055e-01
  4.072270e-02   7.448517e+01   6.079663e-01
  4.102160e-02   7.242427e+01   5.987113e-01
  4.132050e-02   7.256970e+01   6.000981e-01
  4.161950e-02   7.217569e+01   5.922809e-01
  4.191840e-02   7.295764e+01   6.032854e-01
  4.221730e-02   7.167508e+01   5.902233e-01
  4.251620e-02   7.213453e+01   5.998726e-01
  4.281510e-02   7.202894e+01   5.901633e-01
  4.311410e-02   7.095319e+01   5.864901e-01
  4.341300e-02   7.210969e+01   5.943061e-01
  4.371190e-02   7.055389e+01   5.863429e-01
  4.401080e-02   7.025177e+01   5.850862e-01
  4.430970e-02   6.947466e+01   5.773939e-01
  4.460860e-02   7.044042e+01   5.821324e-01
  4.490760e-02   7.013344e+01   5.823462e-01
  4.520650e-02   7.018788e+01   5.781531e-01
  4.550540e-02   6.914149e+01   5.767401e-01
  4.580430e-02   7.086166e+01   5.816546e-01
  4.610320e-02   7.005851e+01   5.754499e-01
  4.640220e-02   6.922514e+01   5.763560e-01
  4.670110e-02   6.898591e+01   5.667927e-01
  4.700000e-02   6.963082e+01   5.715514e-01
  4.729890e-02   6.954804e+01   5.733496e-01
  4.759780e-02   6.824774e+01   5.672559e-01
  4.789680e-02   6.943297e+01   5.686262e-01
  4.819570e-02   6.984304e+01   5.696019e-01
  4.849460e-02   6.946782e+01   5.701751e-01
  4.879350e-02   6.788533e+01   5.574681e-01
  4.909240e-02   6.872230e+01   5.685163e-01
  4.939130e-02   6.889103e+01   5.595536e-01
  4.969030e-02   6.848961e+01   5.599437e-01
  4.998920e-02   6.820544e+01   5.581056e-01
  5.028810e-02   6.775102e+01   5.542388e-01
  5.058700e-02   6.922770e+01   5.643209e-01
  5.088590e-02   6.757007e+01   5.482640e-01
  5.118490e-02   6.762088e+01   5.557088e-01
  5.148380e-02   6.871519e+01   5.575006e-01
  5.178270e-02   6.857509e+01   5.497454e-01
  5.208160e-02   6.719056e+01   5.499669e-01
  5.238050e-02   6.712074e+01   5.438846e-01
  5.267940e-02   6.651325e+01   5.491527e-01
  5.297840e-02   6.705227e+01   5.442418e-01
  5.327730e-02   6.747741e+01   5.434310e-01
  5.357620e-02   6.683427e+01   5.427227e-01
  5.387510e-02   6.634746e+01   5.376187e-01
  5.417400e-02   6.708303e+01   5.456430e-01
  5.447300e-02   6.663833e+01   5.357188e-01
  5.477190e-02   6.676160e+01   5.374397e-01
  5.507080e-02   6.668372e+01   5.371261e-01
  5.536970e-02   6.663298e+01   5.350881e-01
  5.566860e-02   6.649122e+01   5.382008e-01
  5.596760e-02   6.789779e+01   5.377042e-01
  5.626650e-02   6.696814e+01   5.364322e-01
  5.656540e-02   6.608784e+01   5.310874e-01
  5.686430e-02   6.607614e+01   5.280686e-01
  5.716320e-02   6.780150e+01   5.313722e-01
  5.746210e-02   6.648336e+01   5.314758e-01
  5.776110e-02   6.679344e+01   5.345186e-01
  5.806000e-02   6.519885e+01   5.199297e-01
  5.835890e-02   6.547511e+01   5.216023e-01
  5.865780e-02   6.608689e+01   5.211777e-01
  5.895670e-02   6.628417e+01   5.318756e-01
  5.925570e-02   6.561904e+01   5.170863e-01
  5.955460e-02   6.587203e+01   5.249143e-01
  5.985350e-02   6.494122e+01   5.138553e-01
  6.015240e-02   6.566984e+01   5.184049e-01
  6.045130e-02   6.558263e+01   5.186221e-01
  6.075020e-02   6.533246e+01   5.126520e-01
  6.104920e-02   6.615278e+01   5.197454e-01
  6.134810e-02   6.576397e+01   5.187762e-01
  6.164700e-02   6.557469e+01   5.098190e-01
  6.194590e-02   6.636963e+01   5.211596e-01
  6.224480e-02   6.529246e+01   5.055510e-01
  6.254380e-02   6.551329e+01   5.150072e-01
  6.284270e-02   6.565979e+01   5.172468e-01
  6.314160e-02   6.499299e+01   5.023146e-01
  6.344050e-02   6.582945e+01   5.129636e-01
  6.373940e-02   6.656757e+01   5.073223e-01
  6.403840e-02   6.596180e+01   5.129371e-01
  6.433730e-02   6.534897e+01   5.052470e-01
  6.463620e-02   6.489355e+01   4.993732e-01
  6.493510e-02   6.655455e+01   5.168749e-01
  6.523400e-02   6.578814e+01   5.033153e-01
  6.553290e-02   6.567914e+01   5.054785e-01
  6.583190e-02   6.549411e+01   5.027014e-01
  6.613080e-02   6.624519e+01   5.009957e-01
  6.642970e-02   6.475815e+01   5.045239e-01
  6.672860e-02   6.554424e+01   4.968467e-01
  6.702750e-02   6.487049e+01   4.992845e-01
  6.732650e-02   6.555182e+01   4.983669e-01
  6.762540e-02   6.488876e+01   4.958400e-01
  6.792430e-02   6.530617e+01   4.994380e-01
  6.822320e-02   6.521492e+01   4.912133e-01
  6.852210e-02   6.511352e+01   4.981978e-01
  6.882110e-02   6.509657e+01   4.941637e-01
  6.912000e-02   6.473555e+01   4.923033e-01
  6.941890e-02   6.561930e+01   4.922524e-01
  6.971780e-02   6.506755e+01   4.897006e-01
  7.001670e-02   6.432035e+01   4.931696e-01
  7.031560e-02   6.521684e+01   4.897849e-01
  7.061460e-02   6.437836e+01   4.871002e-01
  7.091350e-02   6.551000e+01   4.899322e-01
  7.121240e-02   6.509076e+01   4.846197e-01
  7.151130e-02   6.440464e+01   4.881521e-01
  7.181020e-02   6.460665e+01   4.823542e-01
  7.210920e-02   6.430079e+01   4.844515e-01
  7.240810e-02   6.518490e+01   4.831295e-01
  7.270700e-02   6.463130e+01   4.871076e-01
  7.300590e-02   6.514324e+01   4.843531e-01
  7.330480e-02   6.444450e+01   4.763354e-01
  7.360370e-02   6.446295e+01   4.822769e-01
  7.390270e-02   6.410264e+01   4.755133e-01
  7.420160e-02   6.500972e+01   4.861771e-01
  7.450050e-02   6.438758e+01   4.748005e-01
  7.479940e-02   6.454308e+01   4.766996e-01
  7.509830e-02   6.397101e+01   4.786099e-01
  7.539730e-02   6.377859e+01   4.708093e-01
  7.569620e-02   6.452323e+01   4.744227e-01
  7.599510e-02   6.455465e+01   4.776326e-01
  7.629400e-02   6.491276e+01   4.728092e-01
  7.659290e-02   6.459122e+01   4.759917e-01
  7.689190e-02   6.420333e+01   4.702184e-01
  7.719080e-02   6.399702e+01   4.720489e-01
  7.748970e-02   6.422764e+01   4.694531e-01
  7.778860e-02   6.423736e+01   4.724996e-01
  7.808750e-02   6.472095e+01   4.708255e-01
  7.838640e-02   6.448245e+01   4.674237e-01
  7.868540e-02   6.534880e+01   4.718233e-01
  7.898430e-02   6.447464e+01   4.661440e-01
  7.928320e-02   6.351316e+01   4.681108e-01
  7.958210e-02   6.483080e+01   4.641321e-01
  7.988100e-02   6.504084e+01   4.702868e-01
  8.018000e-02   6.385193e+01   4.634746e-01
  8.047890e-02   6.403067e+01   4.637105e-01
  8.077780e-02   6.467740e+01   4.652208e-01
  8.107670e-02   6.465008e+01   4.626723e-01
  8.137560e-02   6.453776e+01   4.655430e-01
  8.167450e-02   6.423942e+01   4.616049e-01
  8.197350e-02   6.347974e+01   4.560755e-01
  8.227240e-02   6.478694e+01   4.652031e-01
  8.257130e-02   6.489460e+01   4.560215e-01
  8.287020e-02   6.348893e+01   4.601130e-01
  8.316910e-02   6.495003e+01   4.621285e-01
  8.346810e-02   6.466971e+01   4.567817e-01
  8.376700e-02   6.385134e+01   4.602085e-01
  8.406590e-02   6.449580e+01   4.530848e-01
  8.436480e-02   6.411185e+01   4.587383e-01
  8.466370e-02   6.502153e+01   4.560809e-01
  8.496270e-02   6.404118e+01   4.633372e-01
  8.526160e-02   6.493892e+01   4.813064e-01
  8.556050e-02   6.513316e+01   4.824811e-01
  8.585940e-02   6.402239e+01   4.843376e-01
  8.615830e-02   6.502268e+01   4.881066e-01
  8.645720e-02   6.416297e+01   4.896368e-01
  8.675620e-02   6.373534e+01   4.904315e-01
  8.705510e-02   6.400063e+01   4.904731e-01
  8.735400e-02   6.446857e+01   4.947279e-01
  8.765290e-02   6.444612e+01   4.951391e-01
  8.795180e-02   6.447199e+01   4.992731e-01
  8.825080e-02   6.394085e+01   4.926989e-01
  8.854970e-02   6.521033e+01   5.041902e-01
  8.884860e-02   6.383017e+01   4.967817e-01
  8.914750e-02   6.435388e+01   5.050510e-01
  8.944640e-02   6.476692e+01   5.029919e-01
  8.974530e-02   6.407887e+01   4.962288e-01
  9.004430e-02   7.280577e+01   5.268041e-01
  9.034320e-02   6.450247e+01   4.783344e-01
  9.064210e-02   6.473842e+01   4.783119e-01
  9.094100e-02   6.453666e+01   4.676201e-01
  9.123990e-02   6.389160e+01   4.640315e-01
  9.153890e-02   6.382605e+01   4.662937e-01
  9.183780e-02   6.458142e+01   4.657004e-01
  9.213670e-02   6.519619e+01   4.662584e-01
  9.243560e-02   6.445170e+01   4.623670e-01
  9.273450e-02   6.423690e+01   4.575993e-01
  9.303350e-02   6.356978e+01   4.612200e-01
  9.333240e-02   6.405220e+01   4.526686e-01
  9.363130e-02   6.425655e+01   4.568822e-01
  9.393020e-02   6.480987e+01   4.564981e-01
  9.422910e-02   6.435687e+01   4.560648e-01
  9.452800e-02   6.431827e+01   4.571016e-01
  9.482700e-02   6.409627e+01   4.460821e-01
  9.512590e-02   6.389603e+01   4.536542e-01
  9.542480e-02   6.410923e+01   4.494607e-01
  9.572370e-02   6.410293e+01   4.494386e-01
  9.602260e-02   6.479817e+01   4.541457e-01
  9.632160e-02   6.280690e+01   4.394133e-01
  9.662050e-02   6.398712e+01   4.460685e-01
  9.691940e-02   6.356110e+01   4.445811e-01
  9.721830e-02   6.396897e+01   4.434597e-01
  9.751720e-02   6.454332e+01   4.476350e-01
  9.781610e-02   6.366754e+01   4.402712e-01
  9.811510e-02   6.494381e+01   4.490216e-01
  9.841400e-02   6.479653e+01   4.413241e-01
  9.871290e-02   6.377023e+01   4.409813e-01
  9.901180e-02   6.452155e+01   4.446485e-01
  9.931070e-02   6.357204e+01   4.374821e-01
  9.960970e-02   6.441999e+01   4.435801e-01
  9.990860e-02   6.326040e+01   4.322978e-01
  1.002070e-01   6.374364e+01   4.380722e-01
  1.005060e-01   6.334465e+01   4.342853e-01
  1.008050e-01   6.331312e+01   4.365903e-01
  1.011040e-01   6.404840e+01   4.329572e-01
  1.014030e-01   6.386896e+01   4.343722e-01
  1.017020e-01   6.417115e+01   4.395387e-01
  1.020010e-01   6.436205e+01   4.353660e-01
  1.023000e-01   6.495653e+01   4.353424e-01
  1.025990e-01   6.331543e+01   4.288163e-01
  1.028980e-01   6.494691e+01   4.359835e-01
  1.031970e-01   6.380322e+01   4.344881e-01
  1.034960e-01   6.411999e+01   4.276092e-01
  1.037950e-01   6.392241e+01   4.308669e-01
  1.040930e-01   6.397124e+01   4.274353e-01
  1.043920e-01   6.370661e+01   4.304697e-01
  1.046910e-01   6.369968e+01   4.297856e-01
  1.049900e-01   6.466632e+01   4.271778e-01
  1.052890e-01   6.473010e+01   4.309407e-01
  1.055880e-01   6.408322e+01   4.271645e-01
  1.058870e-01   6.380055e+01   4.278352e-01
  1.061860e-01   6.455826e+01   4.261852e-01
  1.064850e-01   6.456755e+01   4.268515e-01
  1.067840e-01   6.472740e+01   4.296298e-01
  1.070830e-01   6.412545e+01   4.241235e-01
  1.073820e-01   6.392056e+01   4.218834e-01
  1.076800e-01   6.347345e+01   4.200961e-01
  1.079790e-01   6.397117e+01   4.236130e-01
  1.082780e-01   6.447217e+01   4.271742e-01
  1.085770e-01   6.416590e+01   4.171986e-01
  1.088760e-01   6.409292e+01   4.227632e-01
  1.091750e-01   6.376489e+01   4.201337e-01
  1.094740e-01   6.496373e+01   4.249992e-01
  1.097730e-01   6.374392e+01   4.185354e-01
  1.100720e-01   6.439042e+01   4.167338e-01
  1.103710e-01   6.455224e+01   4.236510e-01
  1.106700e-01   6.416100e+01   4.162877e-01
  1.109690e-01   6.372728e+01   4.206261e-01
  1.112670e-01   6.389691e+01   4.136610e-01
  1.115660e-01   6.320524e+01   4.125865e-01
  1.118650e-01   6.430449e+01   4.200665e-01
  1.121640e-01   6.398654e+01   4.130744e-01
  1.124630e-01   6.374082e+01   4.134484e-01
  1.127620e-01   6.456949e+01   4.161273e-01
  1.130610e-01   6.417022e+01   4.142515e-01
  1.133600e-01   6.448228e+01   4.200376e-01
  1.136590e-01   6.424868e+01   4.090448e-01
  1.139580e-01   6.399495e+01   4.128105e-01
  1.142570e-01   6.476651e+01   4.149994e-01
  1.145560e-01   6.481587e+01   4.157427e-01
  1.148550e-01   6.456892e+01   4.137843e-01
  1.151530e-01   6.433936e+01   4.076523e-01
  1.154520e-01   6.371852e+01   4.107625e-01
  1.157510e-01   6.439391e+01   4.083833e-01
  1.160500e-01   6.398612e+01   4.133646e-01
  1.163490e-01   6.391218e+01   4.068529e-01
  1.166480e-01   6.437445e+01   4.111474e-01
  1.169470e-01   6.385143e+01   4.072177e-01
  1.172460e-01   6.378774e+01   4.075748e-01
  1.175450e-01   6.464889e+01   4.069672e-01
  1.178440e-01   6.463608e+01   4.069269e-01
  1.181430e-01   6.414210e+01   4.084242e-01
  1.184420e-01   6.468897e+01   4.079233e-01
  1.187400e-01   6.457636e+01   4.061888e-01
  1.190390e-01   6.475839e+01   4.059389e-01
  1.193380e-01   6.453700e+01   4.052444e-01
  1.196370e-01   6.458607e+01   4.075987e-01
  1.199360e-01   6.428002e+01   4.025450e-01
  1.202350e-01   6.365573e+01   4.035558e-01
  1.205340e-01   6.443672e+01   4.035738e-01
  1.208330e-01   6.469432e+01   4.030349e-01
  1.211320e-01   6.410138e+01   4.044191e-01
  1.214310e-01   6.463303e+01   3.994109e-01
  1.217300e-01   6.439420e+01   4.042521e-01
  1.220290e-01   6.464807e+01   4.036958e-01
  1.223270e-01   6.452385e+01   4.006456e-01
  1.226260e-01   6.544125e+01   4.029539e-01
  1.229250e-01   6.444748e+01   3.983175e-01
  1.232240e-01   6.439036e+01   4.018202e-01
  1.235230e-01   6.458225e+01   4.016203e-01
  1.238220e-01   6.443232e+01   3.977531e-01
  1.241210e-01   6.485172e+01   4.006094e-01
  1.244200e-01   6.474184e+01   3.966521e-01
  1.247190e-01   6.467062e+01   4.011010e-01
  1.250180e-01   6.528491e+01   3.980565e-01
  1.253170e-01   6.433858e+01   3.959241e-01
  1.256160e-01   6.420602e+01   3.980893e-01
  1.259140e-01   6.478623e+01   3.970433e-01
  1.262130e-01   6.406841e+01   3.948376e-01
  1.265120e-01   6.486797e+01   3.945110e-01
  1.268110e-01   6.527002e+01   3.964871e-01
  1.271100e-01   6.457926e+01   3.979481e-01
  1.274090e-01   6.480102e+01   3.953120e-01
  1.277080e-01   6.472345e+01   3.938215e-01
  1.280070e-01   6.456590e+01   3.921014e-01
  1.283060e-01   6.479599e+01   3.942920e-01
  1.286050e-01   6.398081e+01   3.945676e-01
  1.289040e-01   6.408290e+01   3.879540e-01
  1.292030e-01   6.530615e+01   3.965968e-01
  1.295020e-01   6.462050e+01   3.907934e-01
  1.298000e-01   6.408327e+01   3.898973e-01
  1.300990e-01   6.449339e+01   3.887120e-01
  1.303980e-01   6.475520e+01   3.902262e-01
  1.306970e-01   6.458810e+01   3.926637e-01
  1.309960e-01   6.474989e+01   3.909402e-01
  1.312950e-01   6.411516e+01   3.887767e-01
  1.315940e-01   6.484282e+01   3.866616e-01
  1.318930e-01   6.458907e+01   3.887594e-01
  1.321920e-01   6.472190e+01   3.889183e-01
  1.324910e-01   6.443755e+01   3.890260e-01
  1.327900e-01   6.448229e+01   3.870037e-01
  1.330890e-01   6.457911e+01   3.868192e-01
  1.333870e-01   6.449081e+01   3.863180e-01
  1.336860e-01   6.437477e+01   3.852636e-01
  1.339850e-01   6.422303e+01   3.834091e-01
  1.342840e-01   6.487482e+01   3.881798e-01
  1.345830e-01   6.499500e+01   3.871151e-01
  1.348820e-01   6.547227e+01   3.885338e-01
  1.351810e-01   6.424657e+01   3.800441e-01
  1.354800e-01   6.493116e+01   3.864539e-01
  1.357790e-01   6.453705e+01   3.829569e-01
  1.360780e-01   6.519235e+01   3.865257e-01
  1.363770e-01   6.431455e+01   3.834501e-01
  1.366760e-01   6.509150e+01   3.878757e-01
  1.369740e-01   6.467901e+01   4.003377e-01
  1.372730e-01   6.477586e+01   4.027543e-01
  1.375720e-01   6.413569e+01   4.100996e-01
  1.378710e-01   6.457605e+01   4.132280e-01
  1.381700e-01   6.419987e+01   4.137624e-01
  1.384690e-01   6.415005e+01   4.207850e-01
  1.387680e-01   6.427209e+01   4.096840e-01
  1.390670e-01   6.469666e+01   3.993469e-01
  1.393660e-01   6.489148e+01   3.991678e-01
  1.396650e-01   6.449557e+01   3.951359e-01
  1.399640e-01   6.473270e+01   3.968793e-01
  1.402630e-01   6.409581e+01   3.867937e-01
  1.405620e-01   6.475520e+01   3.931713e-01
  1.408600e-01   6.413309e+01   3.900488e-01
  1.411590e-01   6.425154e+01   3.913923e-01
  1.414580e-01   6.419888e+01   3.917261e-01
  1.417570e-01   6.520257e+01   3.872608e-01
  1.420560e-01   6.449680e+01   3.896892e-01
  1.423550e-01   6.426628e+01   3.863549e-01
  1.426540e-01   6.431675e+01   3.829939e-01
  1.429530e-01   6.488401e+01   3.837544e-01
  1.432520e-01   6.402553e+01   3.782670e-01
  1.435510e-01   6.483568e+01   3.833814e-01
  1.438500e-01   6.468197e+01   3.788601e-01
  1.441490e-01   6.448353e+01   3.773936e-01
  1.444470e-01   6.430715e+01   3.793223e-01
  1.447460e-01   6.467734e+01   3.766427e-01
  1.450450e-01   6.408117e+01   3.786552e-01
  1.453440e-01   6.521703e+01   3.760359e-01
  1.456430e-01   6.466509e+01   3.781455e-01
  1.459420e-01   6.496785e+01   3.783665e-01
  1.462410e-01   6.462967e+01   3.756333e-01
  1.465400e-01   6.416162e+01   3.755740e-01
  1.468390e-01   6.444331e+01   3.716736e-01
  1.471380e-01   6.425640e+01   3.741152e-01
  1.474370e-01   6.488799e+01   3.766007e-01
  1.477360e-01   6.457157e+01   3.746003e-01
  1.480340e-01   6.461506e+01   3.711181e-01
  1.483330e-01   6.443861e+01   3.790375e-01
  1.486320e-01   6.562498e+01   3.921073e-01
  1.489310e-01   6.473393e+01   3.911362e-01
  1.492300e-01   6.531745e+01   3.924050e-01
  1.495290e-01   6.421570e+01   3.915300e-01
  1.498280e-01   6.503490e+01   3.985748e-01
  1.501270e-01   6.464689e+01   3.989333e-01
  1.504260e-01   6.483608e+01   3.941640e-01
  1.507250e-01   6.498845e+01   4.005076e-01
  1.510240e-01   6.563792e+01   4.014571e-01
  1.513230e-01   6.466319e+01   4.037430e-01
  1.516210e-01   6.479099e+01   3.998987e-01
  1.519200e-01   6.552159e+01   4.021470e-01
  1.522190e-01   6.481908e+01   4.069515e-01
  1.525180e-01   6.564940e+01   4.046577e-01
  1.528170e-01   6.554298e+01   4.097717e-01
  1.531160e-01   6.490772e+01   4.045057e-01
  1.534150e-01   6.504174e+01   3.991117e-01
  1.537140e-01   6.538523e+01   3.933449e-01
  1.540130e-01   6.510427e+01   3.860306e-01
  1.543120e-01   6.428254e+01   3.838191e-01
  1.546110e-01   6.522335e+01   3.840656e-01
  1.549100e-01   6.541467e+01   3.848588e-01
  1.552090e-01   6.574746e+01   3.879328e-01
  1.555070e-01   6.530310e+01   3.773674e-01
  1.558060e-01   6.525142e+01   3.825500e-01
  1.561050e-01   6.467606e+01   3.770766e-01
  1.564040e-01   6.467486e+01   3.786171e-01
  1.567030e-01   6.478043e+01   3.769427e-01
  1.570020e-01   6.500321e+01   3.756344e-01
  1.573010e-01   6.489286e+01   3.788109e-01
  1.576000e-01   6.486346e+01   3.728832e-01
  1.578990e-01   6.544986e+01   3.764907e-01
  1.581980e-01   6.479330e+01   3.728929e-01
  1.584970e-01   6.498136e+01   3.732219e-01
  1.587960e-01   6.458164e+01   3.754937e-01
  1.590940e-01   6.532018e+01   3.722990e-01
  1.593930e-01   6.486850e+01   3.697667e-01
  1.596920e-01   6.508374e+01   3.714162e-01
  1.599910e-01   6.478943e+01   3.722485e-01
  1.602900e-01   6.464916e+01   3.712160e-01
  1.605890e-01   6.492793e+01   3.664795e-01
  1.608880e-01   6.530752e+01   3.699861e-01
  1.611870e-01   6.510801e+01   3.684008e-01
  1.614860e-01   6.484243e+01   3.680547e-01
  1.617850e-01   6.523916e+01   3.659581e-01
  1.620840e-01   6.531101e+01   3.661596e-01
  1.623830e-01   6.490586e+01   3.666179e-01
  1.626810e-01   6.458742e+01   3.635340e-01
  1.629800e-01   6.465907e+01   3.598618e-01
  1.632790e-01   6.463527e+01   3.609445e-01
  1.635780e-01   6.507573e+01   3.633361e-01
  1.638770e-01   6.540666e+01   3.666267e-01
  1.641760e-01   6.472620e+01   3.629437e-01
  1.644750e-01   6.551664e+01   3.643695e-01
  1.647740e-01   6.500443e+01   3.625540e-01
  1.650730e-01   6.567201e+01   3.657828e-01
  1.653720e-01   6.503677e+01   3.636177e-01
  1.656710e-01   6.506010e+01   3.615510e-01
  1.659700e-01   6.457637e+01   3.617454e-01
  1.662680e-01   6.478940e+01   3.609899e-01
  1.665670e-01   6.470314e+01   3.617128e-01
  1.668660e-01   6.505626e+01   3.592569e-01
  1.671650e-01   6.551207e+01   3.633844e-01
  1.674640e-01   6.491075e+01   3.609441e-01
  1.677630e-01   6.531724e+01   3.601658e-01
  1.680620e-01   6.472705e+01   3.608162e-01
  1.683610e-01   6.584380e+01   3.582438e-01
  1.686600e-01   6.483932e+01   3.603631e-01
  1.689590e-01   6.511694e+01   3.575534e-01
  1.692580e-01   6.478855e+01   3.564656e-01
  1.695570e-01   6.474917e+01   3.608779e-01
  1.698560e-01   6.423975e+01   3.534889e-01
  1.701540e-01   6.568523e+01   3.602342e-01
  1.704530e-01   6.496263e+01   3.552896e-01
  1.707520e-01   6.476882e+01   3.549416e-01
  1.710510e-01   6.400171e+01   3.557737e-01
  1.713500e-01   6.493797e+01   3.548576e-01
  1.716490e-01   6.459371e+01   3.566700e-01
  1.719480e-01   6.472706e+01   3.514092e-01
  1.722470e-01   6.496109e+01   3.543760e-01
  1.725460e-01   6.478203e+01   3.555269e-01
  1.728450e-01   6.510465e+01   3.540441e-01
  1.731440e-01   6.479624e+01   3.537453e-01
  1.734430e-01   6.464664e+01   3.501325e-01
  1.737410e-01   6.473537e+01   3.539408e-01
  1.740400e-01   6.466607e+01   3.530293e-01
  1.743390e-01   6.486779e+01   3.510832e-01
  1.746380e-01   6.441293e+01   3.514432e-01
  1.749370e-01   6.474622e+01   3.500511e-01
  1.752360e-01   6.449922e+01   3.516785e-01
  1.755350e-01   6.493693e+01   3.519785e-01
  1.758340e-01   6.478399e+01   3.468702e-01
  1.761330e-01   6.408120e+01   3.505370e-01
  1.764320e-01   6.480462e+01   3.476090e-01
  1.767310e-01   6.493825e+01   3.523378e-01
  1.770300e-01   6.448658e+01   3.474410e-01
  1.773280e-01   6.436556e+01   3.484977e-01
  1.776270e-01   6.497210e+01   3.489192e-01
  1.779260e-01   6.464656e+01   3.465021e-01
  1.782250e-01   6.410328e+01   3.477870e-01
  1.785240e-01   6.457882e+01   3.458114e-01
  1.788230e-01   6.483983e+01   3.482189e-01
  1.791220e-01   6.504406e+01   3.492855e-01
  1.794210e-01   6.383887e+01   3.428186e-01
  1.797200e-01   6.443112e+01   3.459242e-01
  1.800190e-01   6.451704e+01   3.437989e-01
  1.803180e-01   6.455931e+01   3.474649e-01
  1.806170e-01   6.469451e+01   3.449405e-01
  1.809160e-01   6.457567e+01   3.439550e-01
  1.812140e-01   6.521038e+01   3.464816e-01
  1.815130e-01   6.436147e+01   3.437173e-01
  1.818120e-01   6.431584e+01   3.449376e-01
  1.821110e-01   6.509231e+01   3.430094e-01
  1.824100e-01   6.393045e+01   3.423983e-01
  1.827090e-01   6.405054e+01   3.420569e-01
  1.830080e-01   6.454219e+01   3.435331e-01
  1.833070e-01   6.430417e+01   3.404387e-01
  1.836060e-01   6.464130e+01   3.405193e-01
  1.839050e-01   6.456339e+01   3.442561e-01
  1.842040e-01   6.477733e+01   3.420151e-01
  1.845030e-01   6.434005e+01   3.400477e-01
  1.848010e-01   6.324549e+01   3.389194e-01
  1.851000e-01   6.477199e+01   3.383053e-01
  1.853990e-01   6.402232e+01   3.413226e-01
  1.856980e-01   6.393992e+01   3.386669e-01
  1.859970e-01   6.482909e+01   3.397268e-01
  1.862960e-01   6.416942e+01   3.394352e-01
  1.865950e-01   6.384008e+01   3.368084e-01
  1.868940e-01   6.456614e+01   3.426043e-01
  1.871930e-01   6.354893e+01   3.327716e-01
  1.874920e-01   6.370735e+01   3.363001e-01
  1.877910e-01   6.403069e+01   3.369943e-01
  1.880900e-01   6.441911e+01   3.380149e-01
  1.883880e-01   6.382018e+01   3.381893e-01
  1.886870e-01   6.401812e+01   3.326211e-01
  1.889860e-01   6.483830e+01   3.403925e-01
  1.892850e-01   6.373154e+01   3.349516e-01
  1.895840e-01   6.434725e+01   3.354743e-01
  1.898830e-01   6.437725e+01   3.360190e-01
  1.901820e-01   6.413899e+01   3.350860e-01
  1.904810e-01   6.443995e+01   3.357158e-01
  1.907800e-01   6.412237e+01   3.341157e-01
  1.910790e-01   6.405531e+01   3.333277e-01
  1.913780e-01   6.394910e+01   3.341258e-01
  1.916770e-01   6.388836e+01   3.338130e-01
  1.919750e-01   6.338890e+01   3.332752e-01
  1.922740e-01   6.375117e+01   3.305699e-01
  1.925730e-01   6.388305e+01   3.316643e-01
  1.928720e-01   6.389507e+01   3.324533e-01
  1.931710e-01   6.411240e+01   3.336293e-01
  1.934700e-01   6.426706e+01   3.325082e-01
  1.937690e-01   6.332266e+01   3.291588e-01
  1.940680e-01   6.436384e+01   3.336706e-01
  1.943670e-01   6.411843e+01   3.310708e-01
  1.946660e-01   6.388794e+01   3.310745e-01
  1.949650e-01   6.433675e+01   3.301448e-01
  1.952640e-01   6.353892e+01   3.295713e-01
  1.955630e-01   6.373325e+01   3.312752e-01
  1.958610e-01   6.421496e+01   3.293898e-01
  1.961600e-01   6.392655e+01   3.299789e-01
  1.964590e-01   6.416437e+01   3.291130e-01
  1.967580e-01   6.360327e+01   3.298873e-01
  1.970570e-01   6.375248e+01   3.280549e-01
  1.973560e-01   6.353596e+01   3.257569e-01
  1.976550e-01   6.381370e+01   3.292429e-01
  1.979540e-01   6.371986e+01   3.266612e-01
  1.982530e-01   6.331944e+01   3.273776e-01
  1.985520e-01   6.350020e+01   3.258092e-01
  1.988510e-01   6.332717e+01   3.255089e-01
  1.991500e-01   6.322784e+01   3.274340e-01
  1.994480e-01   6.373428e+01   3.254037e-01
  1.997470e-01   6.387920e+01   3.276503e-01
  2.000460e-01   6.329618e+01   3.223069e-01
  2.003450e-01   6.373997e+01   3.257045e-01
  2.006440e-01   6.350055e+01   3.278455e-01
  2.009430e-01   6.309103e+01   3.217841e-01
  2.012420e-01   6.341843e+01   3.258876e-01
  2.015410e-01   6.361679e+01   3.229820e-01
  2.018400e-01   6.359577e+01   3.236311e-01
  2.021390e-01   6.418146e+01   3.261137e-01
  2.024380e-01   6.350119e+01   3.195173e-01
  2.027370e-01   6.320453e+01   3.237641e-01
  2.030350e-01   6.273682e+01   3.194959e-01
  2.033340e-01   6.295777e+01   3.208875e-01
  2.036330e-01   6.313590e+01   3.188682e-01
  2.039320e-01   6.294386e+01   3.191996e-01
  2.042310e-01   6.300560e+01   3.224069e-01
  2.045300e-01   6.377783e+01   3.196693e-01
  2.048290e-01   6.328397e+01   3.195142e-01
  2.051280e-01   6.327043e+01   3.190719e-01
  2.054270e-01   6.396021e+01   3.202618e-01
  2.057260e-01   6.237713e+01   3.196810e-01
  2.060250e-01   6.323892e+01   3.179120e-01
  2.063240e-01   6.380175e+01   3.219192e-01
  2.066230e-01   6.307148e+01   3.187055e-01
  2.069210e-01   6.277163e+01   3.191727e-01
  2.072200e-01   6.319500e+01   3.195623e-01
  2.075190e-01   6.304119e+01   3.167459e-01
  2.078180e-01   6.337922e+01   3.200277e-01
  2.081170e-01   6.256783e+01   3.163544e-01
  2.084160e-01   6.274830e+01   3.188399e-01
  2.087150e-01   6.300519e+01   3.159912e-01
  2.090140e-01   6.308128e+01   3.176498e-01
  2.093130e-01   6.316540e+01   3.177271e-01
  2.096120e-01   6.323447e+01   3.173647e-01
  2.099110e-01   6.344610e+01   3.164325e-01
  2.102100e-01   6.304707e+01   3.170277e-01
  2.105080e-01   6.326957e+01   3.192056e-01
  2.108070e-01   6.339570e+01   3.165712e-01
  2.111060e-01   6.231952e+01   3.130883e-01
  2.114050e-01   6.282551e+01   3.147498e-01
  2.117040e-01   6.358940e+01   3.216595e-01
  2.120030e-01   6.321567e+01   3.266709e-01
  2.123020e-01   6.254087e+01   3.272687e-01
  2.126010e-01   6.305243e+01   3.259579e-01
  2.129000e-01   6.234891e+01   3.273596e-01
  2.131990e-01   6.284661e+01   3.315394e-01
  2.134980e-01   6.273708e+01   3.332603e-01
  2.137970e-01   6.267617e+01   3.306311e-01
  2.140950e-01   6.303386e+01   3.334238e-01
  2.143940e-01   6.262110e+01   3.335774e-01
  2.146930e-01   6.223343e+01   3.328562e-01
  2.149920e-01   6.274861e+01   3.345462e-01
  2.152910e-01   6.220406e+01   3.335638e-01
  2.155900e-01   6.296326e+01   3.384877e-01
  2.158890e-01   6.256839e+01   3.374246e-01
  2.161880e-01   6.282846e+01   3.366702e-01
  2.164870e-01   6.264457e+01   3.374676e-01
  2.167860e-01   6.230084e+01   3.302495e-01
  2.170850e-01   6.239705e+01   3.279335e-01
  2.173840e-01   6.270304e+01   3.256345e-01
  2.176820e-01   6.275559e+01   3.243237e-01
  2.179810e-01   6.217431e+01   3.238245e-01
  2.182800e-01   6.303086e+01   3.217703e-01
  2.185790e-01   6.219618e+01   3.211711e-01
  2.188780e-01   6.267588e+01   3.189292e-01
  2.191770e-01   6.198415e+01   3.192262e-01
  2.194760e-01   6.308435e+01   3.228902e-01
  2.197750e-01   6.187344e+01   3.166094e-01
  2.200740e-01   6.224312e+01   3.155324e-01
  2.203730e-01   6.198107e+01   3.166134e-01
  2.206720e-01   6.235651e+01   3.166243e-01
  2.209710e-01   6.205286e+01   3.180233e-01
  2.212700e-01   6.223657e+01   3.140578e-01
  2.215680e-01   6.196438e+01   3.161654e-01
  2.218670e-01   6.212649e+01   3.123433e-01
  2.221660e-01   6.210780e+01   3.157239e-01
  2.224650e-01   6.251192e+01   3.142255e-01
  2.227640e-01   6.236822e+01   3.136022e-01
  2.230630e-01   6.225547e+01   3.142373e-01
  2.233620e-01   6.202574e+01   3.128705e-01
  2.236610e-01   6.261440e+01   3.143517e-01
  2.239600e-01   6.271264e+01   3.109849e-01
  2.242590e-01   6.229435e+01   3.130251e-01
  2.245580e-01   6.189614e+01   3.111184e-01
  2.248570e-01   6.241719e+01   3.142499e-01
  2.251550e-01   6.217854e+01   3.100374e-01
  2.254540e-01   6.259318e+01   3.113241e-01
  2.257530e-01   6.203669e+01   3.122472e-01
  2.260520e-01   6.250381e+01   3.095842e-01
  2.263510e-01   6.226223e+01   3.099926e-01
  2.266500e-01   6.198938e+01   3.091865e-01
  2.269490e-01   6.196697e+01   3.077530e-01
  2.272480e-01   6.211224e+01   3.106350e-01
  2.275470e-01   6.200618e+01   3.062454e-01
  2.278460e-01   6.228821e+01   3.104377e-01
  2.281450e-01   6.186906e+01   3.066434e-01
  2.284440e-01   6.239495e+01   3.094400e-01
  2.287420e-01   6.203381e+01   3.094235e-01
  2.290410e-01   6.180466e+01   3.027350e-01
  2.293400e-01   6.196816e+01   3.078805e-01
  2.296390e-01   6.206768e+01   3.066426e-01
  2.299380e-01   6.164564e+01   3.060892e-01
  2.302370e-01   6.195895e+01   3.062512e-01
  2.305360e-01   6.168942e+01   3.036457e-01
  2.308350e-01   6.196917e+01   3.086330e-01
  2.311340e-01   6.173747e+01   3.023333e-01
  2.314330e-01   6.114695e+01   3.030272e-01
  2.317320e-01   6.190030e+01   3.059838e-01
  2.320310e-01   6.207183e+01   3.032697e-01
  2.323290e-01   6.243009e+01   3.089009e-01
  2.326280e-01   6.177542e+01   3.018359e-01
  2.329270e-01   6.190220e+01   3.026179e-01
  2.332260e-01   6.240533e+01   3.054025e-01
  2.335250e-01   6.155588e+01   3.026001e-01
  2.338240e-01   6.179964e+01   3.043985e-01
  2.341230e-01   6.177912e+01   2.998633e-01
  2.344220e-01   6.173690e+01   3.028066e-01
  2.347210e-01   6.154152e+01   3.022083e-01
  2.350200e-01   6.137496e+01   3.009734e-01
  2.353190e-01   6.115658e+01   3.007899e-01
  2.356180e-01   6.135324e+01   2.979120e-01
  2.359170e-01   6.192442e+01   3.036241e-01
  2.362150e-01   6.127687e+01   3.000310e-01
  2.365140e-01   6.211124e+01   2.997467e-01
  2.368130e-01   6.189534e+01   3.015413e-01
  2.371120e-01   6.168452e+01   2.996336e-01
  2.374110e-01   6.199657e+01   3.029671e-01
  2.377100e-01   6.142920e+01   2.979824e-01
  2.380090e-01   6.137068e+01   2.992162e-01
  2.383080e-01   6.166038e+01   2.979736e-01
  2.386070e-01   6.157827e+01   2.993755e-01
  2.389060e-01   6.136087e+01   2.985020e-01
  2.392050e-01   6.165917e+01   2.976309e-01
  2.395040e-01   6.154414e+01   2.994078e-01
  2.398020e-01   6.129713e+01   2.967558e-01
  2.401010e-01   6.172920e+01   2.995117e-01
  2.404000e-01   6.141090e+01   2.959089e-01
  2.406990e-01   6.111990e+01   2.968910e-01
  2.409980e-01   6.117870e+01   2.960194e-01
  2.412970e-01   6.102386e+01   2.951976e-01
  2.415960e-01   6.144367e+01   2.971103e-01
  2.418950e-01   6.151828e+01   2.956107e-01
  2.421940e-01   6.082205e+01   2.951553e-01
  2.424930e-01   6.115257e+01   2.968571e-01
  2.427920e-01   6.060516e+01   2.917691e-01
  2.430910e-01   6.166722e+01   2.963024e-01
  2.433890e-01   6.167775e+01   2.953287e-01
  2.436880e-01   6.111992e+01   2.965519e-01
  2.439870e-01   6.077372e+01   2.921746e-01
  2.442860e-01   6.094204e+01   2.920370e-01
  2.445850e-01   6.136228e+01   2.947930e-01
  2.448840e-01   6.085280e+01   2.931278e-01
  2.451830e-01   6.108339e+01   2.952301e-01
  2.454820e-01   6.066005e+01   2.907157e-01
  2.457810e-01   6.072736e+01   2.920631e-01
  2.460800e-01   6.125016e+01   2.936450e-01
  2.463790e-01   6.116546e+01   2.924636e-01
  2.466780e-01   6.113517e+01   2.928247e-01
  2.469770e-01   6.092368e+01   2.914542e-01
  2.472750e-01   6.108004e+01   2.925841e-01
  2.475740e-01   6.107123e+01   2.935439e-01
  2.478730e-01   6.068563e+01   2.879267e-01
  2.481720e-01   6.165290e+01   2.931932e-01
  2.484710e-01   6.035800e+01   2.882964e-01
  2.487700e-01   6.121443e+01   2.934501e-01
  2.490690e-01   6.120916e+01   2.923519e-01
  2.493680e-01   6.080082e+01   2.884083e-01
  2.496670e-01   6.091449e+01   2.926215e-01
  2.499660e-01   6.088403e+01   2.895499e-01
  2.502650e-01   6.100270e+01   2.911069e-01
  2.505640e-01   6.087553e+01   2.878574e-01
  2.508620e-01   6.108930e+01   2.897213e-01
  2.511610e-01   6.104579e+01   2.919615e-01
  2.514600e-01   6.024166e+01   2.868715e-01
  2.517590e-01   6.106050e+01   2.886062e-01
  2.520580e-01   6.049848e+01   2.877945e-01
  2.523570e-01   6.072211e+01   2.886396e-01
  2.526560e-01   6.084346e+01   2.897702e-01
  2.529550e-01   6.071968e+01   2.861527e-01
  2.532540e-01   6.060902e+01   2.857899e-01
  2.535530e-01   6.032628e+01   2.849195e-01
  2.538520e-01   6.077150e+01   2.873012e-01
  2.541510e-01   6.026202e+01   2.845653e-01
  2.544490e-01   6.070393e+01   2.864221e-01
  2.547480e-01   6.058383e+01   2.864460e-01
  2.550470e-01   6.066178e+01   2.849007e-01
  2.553460e-01   6.058575e+01   2.851260e-01
  2.556450e-01   6.056591e+01   2.827806e-01
  2.559440e-01   6.080172e+01   2.862439e-01
  2.562430e-01   6.083446e+01   2.876567e-01
  2.565420e-01   6.033954e+01   2.839421e-01
  2.568410e-01   6.052911e+01   2.835873e-01
  2.571400e-01   6.091692e+01   2.848950e-01
  2.574390e-01   6.061752e+01   2.863206e-01
  2.577380e-01   6.087183e+01   2.858998e-01
  2.580360e-01   6.021788e+01   2.823616e-01
  2.583350e-01   6.048909e+01   2.855070e-01
  2.586340e-01   6.059614e+01   2.826539e-01
  2.589330e-01   5.983155e+01   2.836479e-01
  2.592320e-01   6.055000e+01   2.825462e-01
  2.595310e-01   6.070303e+01   2.838947e-01
  2.598300e-01   6.064520e+01   2.856716e-01
  2.601290e-01   6.010847e+01   2.800533e-01
  2.604280e-01   6.027123e+01   2.838817e-01
  2.607270e-01   6.038272e+01   2.804013e-01
  2.610260e-01   6.024267e+01   2.826177e-01
  2.613250e-01   6.036541e+01   2.835025e-01
  2.616240e-01   6.014531e+01   2.820927e-01
  2.619220e-01   6.054093e+01   2.831180e-01
  2.622210e-01   6.025207e+01   2.796168e-01
  2.625200e-01   6.048019e+01   2.818923e-01
  2.628190e-01   6.062708e+01   2.819407e-01
  2.631180e-01   6.022668e+01   2.792705e-01
  2.634170e-01   6.043080e+01   2.833569e-01
  2.637160e-01   6.052452e+01   2.799602e-01
  2.640150e-01   6.010116e+01   2.816936e-01
  2.643140e-01   6.026359e+01   2.789742e-01
  2.646130e-01   5.987056e+01   2.784436e-01
  2.649120e-01   6.022337e+01   2.822757e-01
  2.652110e-01   5.994514e+01   2.784264e-01
  2.655090e-01   6.038679e+01   2.802179e-01
  2.658080e-01   5.969791e+01   2.770003e-01
  2.661070e-01   6.078391e+01   2.807518e-01
  2.664060e-01   6.023722e+01   2.791994e-01
  2.667050e-01   6.043378e+01   2.799421e-01
  2.670040e-01   6.043646e+01   2.797565e-01
  2.673030e-01   5.999283e+01   2.778727e-01
  2.676020e-01   5.994483e+01   2.778561e-01
  2.679010e-01   6.010867e+01   2.781408e-01
  2.682000e-01   6.002887e+01   2.768277e-01
  2.684990e-01   6.032629e+01   2.785491e-01
  2.687980e-01   6.052045e+01   2.786181e-01
  2.690960e-01   5.995807e+01   2.784564e-01
  2.693950e-01   6.004406e+01   2.757479e-01
  2.696940e-01   6.040725e+01   2.769518e-01
  2.699930e-01   6.026968e+01   2.776638e-01
  2.702920e-01   6.030972e+01   2.774746e-01
  2.705910e-01   5.994016e+01   2.770913e-01
  2.708900e-01   5.995003e+01   2.749799e-01
  2.711890e-01   6.041045e+01   2.778939e-01
  2.714880e-01   6.038574e+01   2.768096e-01
  2.717870e-01   5.999576e+01   2.763784e-01
  2.720860e-01   5.988068e+01   2.750962e-01
  2.723850e-01   5.988483e+01   2.744644e-01
  2.726840e-01   6.009417e+01   2.760479e-01
  2.729820e-01   6.013650e+01   2.759601e-01
  2.732810e-01   6.010874e+01   2.749770e-01
  2.735800e-01   5.966902e+01   2.738783e-01
  2.738790e-01   6.012258e+01   2.754672e-01
  2.741780e-01   5.961603e+01   2.747633e-01
  2.744770e-01   5.957018e+01   2.721178e-01
  2.747760e-01   5.972913e+01   2.738342e-01
  2.750750e-01   5.982047e+01   2.771903e-01
  2.753740e-01   6.025063e+01   2.826364e-01
  2.756730e-01   6.010861e+01   2.837997e-01
  2.759720e-01   5.986126e+01   2.819194e-01
  2.762710e-01   5.969522e+01   2.855675e-01
  2.765690e-01   6.034083e+01   2.863842e-01
  2.768680e-01   5.923246e+01   2.864314e-01
  2.771670e-01   6.003263e+01   2.859605e-01
  2.774660e-01   5.960794e+01   2.857719e-01
  2.777650e-01   5.984292e+01   2.898209e-01
  2.780640e-01   6.029129e+01   2.895109e-01
  2.783630e-01   5.997278e+01   2.891707e-01
  2.786620e-01   6.013155e+01   2.912768e-01
  2.789610e-01   6.009032e+01   2.912856e-01
  2.792600e-01   5.983883e+01   2.935393e-01
  2.795590e-01   5.979948e+01   2.876937e-01
  2.798580e-01   5.971867e+01   2.920237e-01
  2.801560e-01   5.982638e+01   2.918464e-01
  2.804550e-01   5.984378e+01   2.927720e-01
  2.807540e-01   5.976403e+01   2.939159e-01
  2.810530e-01   6.020903e+01   2.922287e-01
  2.813520e-01   6.040216e+01   2.966169e-01
  2.816510e-01   5.937578e+01   2.930717e-01
  2.819500e-01   5.949942e+01   2.934890e-01
  2.822490e-01   5.981646e+01   2.942699e-01
  2.825480e-01   5.982288e+01   2.938361e-01
  2.828470e-01   5.972870e+01   2.970254e-01
  2.831460e-01   5.989877e+01   2.959489e-01
  2.834450e-01   5.939748e+01   2.931253e-01
  2.837430e-01   5.953100e+01   2.951531e-01
  2.840420e-01   5.981625e+01   2.974755e-01
  2.843410e-01   5.960840e+01   3.034381e-01
  2.846400e-01   5.926218e+01   3.046788e-01
  2.849390e-01   5.959297e+01   3.134172e-01
  2.852380e-01   5.958275e+01   3.162992e-01
  2.855370e-01   5.878009e+01   3.172763e-01
  2.858360e-01   5.970505e+01   3.218099e-01
  2.861350e-01   5.972094e+01   3.246950e-01
  2.864340e-01   5.895960e+01   3.273917e-01
  2.867330e-01   6.017767e+01   3.298063e-01
  2.870320e-01   5.902197e+01   3.322296e-01
  2.873310e-01   5.983489e+01   3.314101e-01
  2.876290e-01   5.927171e+01   3.350931e-01
  2.879280e-01   5.957325e+01   3.390156e-01
  2.882270e-01   5.916907e+01   3.341339e-01
  2.885260e-01   5.905905e+01   3.378943e-01
  2.888250e-01   5.912024e+01   3.372084e-01
  2.891240e-01   5.919519e+01   3.425122e-01
  2.894230e-01   5.886479e+01   3.446395e-01
  2.897220e-01   5.968956e+01   3.388281e-01
  2.900210e-01   5.897531e+01   3.457016e-01
  2.903200e-01   5.943371e+01   3.450146e-01
  2.906190e-01   5.918348e+01   3.479936e-01
  2.909180e-01   5.922980e+01   3.490755e-01
  2.912160e-01   5.955689e+01   3.462902e-01
  2.915150e-01   5.950217e+01   3.575462e-01
  2.918140e-01   5.969737e+01   3.498801e-01
  2.921130e-01   5.923311e+01   3.517751e-01
  2.924120e-01   5.878648e+01   3.529908e-01
  2.927110e-01   5.951900e+01   3.541919e-01
  2.930100e-01   5.887462e+01   3.614526e-01
  2.933090e-01   5.841074e+01   3.542518e-01
  2.936080e-01   5.852577e+01   3.522072e-01
  2.939070e-01   5.860180e+01   3.581011e-01
  2.942060e-01   5.887845e+01   3.595702e-01
  2.945050e-01   5.948264e+01   3.689879e-01
  2.948030e-01   5.972411e+01   3.600583e-01
  2.951020e-01   5.910503e+01   3.636561e-01
  2.954010e-01   5.866702e+01   3.640335e-01
  2.957000e-01   5.955474e+01   3.685428e-01
  2.959990e-01   5.907013e+01   3.665984e-01
  2.962980e-01   5.926361e+01   3.678628e-01
  2.965970e-01   5.864780e+01   3.695344e-01
  2.968960e-01   5.897799e+01   3.703452e-01
  2.971950e-01   5.891721e+01   3.685710e-01
  2.974940e-01   5.877993e+01   3.668019e-01
  2.977930e-01   5.884601e+01   3.703865e-01
  2.980920e-01   5.873659e+01   3.702703e-01
  2.983900e-01   5.902095e+01   3.741803e-01
  2.986890e-01   5.899100e+01   3.699314e-01
  2.989880e-01   5.820304e+01   3.713457e-01
  2.992870e-01   5.878438e+01   3.741345e-01
  2.995860e-01   5.832635e+01   3.748043e-01
  2.998850e-01   5.842244e+01   3.729809e-01
  3.001840e-01   5.881312e+01   3.766050e-01
  3.004830e-01   5.848929e+01   3.804508e-01
  3.007820e-01   5.939628e+01   3.818927e-01
  3.010810e-01   5.851130e+01   3.763582e-01
  3.013800e-01   5.790966e+01   3.800563e-01
  3.016790e-01   5.853363e+01   3.810942e-01
  3.019780e-01   5.815418e+01   3.818668e-01
  3.022760e-01   5.827899e+01   3.840633e-01
  3.025750e-01   5.895112e+01   3.842197e-01
  3.028740e-01   5.897889e+01   3.897690e-01
  3.031730e-01   5.842174e+01   3.860870e-01
  3.034720e-01   5.898097e+01   3.895106e-01
  3.037710e-01   5.820981e+01   3.866929e-01
  3.040700e-01   5.898661e+01   3.911290e-01
  3.043690e-01   5.901152e+01   3.958544e-01
  3.046680e-01   5.864483e+01   3.932442e-01
  3.049670e-01   5.919847e+01   3.915623e-01
  3.052660e-01   5.887337e+01   3.973488e-01
  3.055650e-01   5.870642e+01   3.953854e-01
  3.058630e-01   5.862423e+01   4.005038e-01
  3.061620e-01   5.814909e+01   3.915786e-01
  3.064610e-01   5.774501e+01   3.952080e-01
  3.067600e-01   5.849064e+01   4.038642e-01
  3.070590e-01   5.838605e+01   3.973956e-01
  3.073580e-01   5.880575e+01   4.049507e-01
  3.076570e-01   5.862131e+01   3.970609e-01
  3.079560e-01   5.801920e+01   4.013464e-01
  3.082550e-01   5.828295e+01   4.022576e-01
  3.085540e-01   5.830838e+01   4.020503e-01
  3.088530e-01   5.913937e+01   4.100479e-01
  3.091520e-01   5.809165e+01   4.004226e-01
  3.094500e-01   5.794767e+01   4.086703e-01
  3.097490e-01   5.781944e+01   4.063638e-01
  3.100480e-01   5.835734e+01   4.052007e-01
  3.103470e-01   5.825085e+01   4.161306e-01
  3.106460e-01   5.822962e+01   4.038566e-01
  3.109450e-01   5.817128e+01   4.155197e-01
  3.112440e-01   5.859334e+01   4.100043e-01
  3.115430e-01   5.862233e+01   4.155000e-01
  3.118420e-01   5.826433e+01   4.188212e-01
  3.121410e-01   5.841215e+01   4.128299e-01
  3.124400e-01   5.910061e+01   4.228273e-01
  3.127390e-01   5.827829e+01   4.139567e-01
  3.130380e-01   5.826679e+01   4.228898e-01
  3.133360e-01   5.859841e+01   4.217023e-01
  3.136350e-01   5.885256e+01   4.219390e-01
  3.139340e-01   5.829284e+01   4.261086e-01
  3.142330e-01   5.794912e+01   4.183534e-01
  3.145320e-01   5.763350e+01   4.275840e-01
  3.148310e-01   5.851447e+01   4.258668e-01
  3.151300e-01   5.852377e+01   4.259006e-01
  3.154290e-01   5.818864e+01   4.296383e-01
  3.157280e-01   5.815041e+01   4.266433e-01
  3.160270e-01   5.794345e+01   4.342313e-01
  3.163260e-01   5.809406e+01   4.264366e-01
  3.166250e-01   5.806060e+01   4.346701e-01
  3.169230e-01   5.906071e+01   4.357804e-01
  3.172220e-01   5.789703e+01   4.363161e-01
  3.175210e-01   5.878124e+01   4.392534e-01
  3.178200e-01   5.848429e+01   4.351312e-01
  3.181190e-01   5.817063e+01   4.419821e-01
  3.184180e-01   5.779181e+01   4.359195e-01
  3.187170e-01   5.769758e+01   4.433425e-01
  3.190160e-01   5.761439e+01   4.418303e-01
  3.193150e-01   5.858096e+01   4.388856e-01
  3.196140e-01   5.860016e+01   4.504641e-01
  3.199130e-01   5.753738e+01   4.399608e-01
  3.202120e-01   5.854799e+01   4.510904e-01
  3.205100e-01   5.815776e+01   4.483500e-01
  3.208090e-01   5.816769e+01   4.451450e-01
  3.211080e-01   5.793933e+01   4.512349e-01
  3.214070e-01   5.833561e+01   4.449860e-01
  3.217060e-01   5.830538e+01   4.522379e-01
  3.220050e-01   5.843395e+01   4.498248e-01
  3.223040e-01   5.837036e+01   4.475354e-01
  3.226030e-01   5.880539e+01   4.606276e-01
  3.229020e-01   5.815221e+01   4.426992e-01
  3.232010e-01   5.783791e+01   4.538017e-01
  3.235000e-01   5.823451e+01   4.502952e-01
  3.237990e-01   5.858581e+01   4.550157e-01
  3.240970e-01   5.822076e+01   4.605346e-01
  3.243960e-01   5.808634e+01   4.505525e-01
  3.246950e-01   5.868765e+01   4.641697e-01
  3.249940e-01   5.900429e+01   4.574938e-01
  3.252930e-01   5.849696e+01   4.629658e-01
  3.255920e-01   5.822871e+01   4.646121e-01
  3.258910e-01   5.747615e+01   4.571400e-01
  3.261900e-01   5.784528e+01   4.658282e-01
  3.264890e-01   5.901726e+01   4.650201e-01
  3.267880e-01   5.819371e+01   4.653859e-01
  3.270870e-01   5.788663e+01   4.721233e-01
  3.273860e-01   5.792645e+01   4.666180e-01
  3.276850e-01   5.836411e+01   4.740665e-01
  3.279830e-01   5.861055e+01   4.679718e-01
  3.282820e-01   5.803868e+01   4.751686e-01
  3.285810e-01   5.839062e+01   4.746577e-01
  3.288800e-01   5.831697e+01   4.777833e-01
  3.291790e-01   5.770950e+01   4.714004e-01
  3.294780e-01   5.807433e+01   4.802813e-01
  3.297770e-01   5.806463e+01   4.827835e-01
  3.300760e-01   5.845725e+01   4.793511e-01
  3.303750e-01   5.841986e+01   4.868491e-01
  3.306740e-01   5.845661e+01   4.803481e-01
  3.309730e-01   5.800898e+01   4.872296e-01
  3.312720e-01   5.801219e+01   4.909768e-01
  3.315700e-01   5.666381e+01   4.764188e-01
  3.318690e-01   5.816743e+01   4.954593e-01
  3.321680e-01   5.880808e+01   4.868993e-01
  3.324670e-01   5.764826e+01   4.943479e-01
  3.327660e-01   5.857282e+01   4.955265e-01
  3.330650e-01   5.803075e+01   4.937759e-01
  3.333640e-01   5.792974e+01   5.012041e-01
  3.336630e-01   5.822166e+01   4.907850e-01
  3.339620e-01   5.676814e+01   4.990232e-01
  3.342610e-01   5.759053e+01   4.957706e-01
  3.345600e-01   5.905490e+01   5.072127e-01
  3.348590e-01   5.784797e+01   5.109096e-01
  3.351570e-01   5.799163e+01   4.958180e-01
  3.354560e-01   5.821228e+01   5.162253e-01
  3.357550e-01   5.739727e+01   4.960590e-01
  3.360540e-01   5.810607e+01   5.138912e-01
  3.363530e-01   5.778630e+01   5.187480e-01
  3.366520e-01   5.787359e+01   5.038585e-01
  3.369510e-01   5.796123e+01   5.260515e-01
  3.372500e-01   5.885015e+01   5.063327e-01
  3.375490e-01   5.844039e+01   5.255737e-01
  3.378480e-01   5.782901e+01   5.202227e-01
  3.381470e-01   5.786080e+01   5.190824e-01
  3.384460e-01   5.830608e+01   5.350983e-01
  3.387450e-01   5.792756e+01   5.118722e-01
  3.390430e-01   5.762877e+01   5.292391e-01
  3.393420e-01   5.692194e+01   5.232999e-01
  3.396410e-01   5.829222e+01   5.302362e-01
  3.399400e-01   5.819665e+01   5.453247e-01
  3.402390e-01   5.772546e+01   5.172026e-01
  3.405380e-01   5.742762e+01   5.388051e-01
  3.408370e-01   5.794268e+01   5.334282e-01
  3.411360e-01   5.771000e+01   5.358470e-01
  3.414350e-01   5.772654e+01   5.431177e-01
  3.417340e-01   5.722109e+01   5.328717e-01
  3.420330e-01   5.724127e+01   5.490532e-01
  3.423320e-01   5.637161e+01   5.295969e-01
  3.426300e-01   5.821666e+01   5.529418e-01
  3.429290e-01   5.700114e+01   5.448733e-01
  3.432280e-01   5.849174e+01   5.496849e-01
  3.435270e-01   5.803561e+01   5.664235e-01
  3.438260e-01   5.670970e+01   5.375870e-01
  3.441250e-01   5.784554e+01   5.622170e-01
  3.444240e-01   5.727222e+01   5.515108e-01
  3.447230e-01   5.787589e+01   5.591417e-01
  3.450220e-01   5.649481e+01   5.638216e-01
  3.453210e-01   5.769708e+01   5.535527e-01
  3.456200e-01   5.818658e+01   5.773797e-01
  3.459190e-01   5.774718e+01   5.617388e-01
  3.462170e-01   5.759993e+01   5.718681e-01
  3.465160e-01   5.778975e+01   5.719515e-01
  3.468150e-01   5.768497e+01   5.705793e-01
  3.471140e-01   5.777224e+01   5.860749e-01
  3.474130e-01   5.771586e+01   5.698821e-01
  3.477120e-01   5.706473e+01   5.824751e-01
  3.480110e-01   5.727836e+01   5.772456e-01
  3.483100e-01   5.668477e+01   5.760219e-01
  3.486090e-01   5.819177e+01   5.986440e-01
  3.489080e-01   5.687793e+01   5.770025e-01
  3.492070e-01   5.744897e+01   5.957821e-01
  3.495060e-01   5.684474e+01   5.813513e-01
  3.498040e-01   5.785429e+01   5.988594e-01
  3.501030e-01   5.816898e+01   6.014728e-01
  3.504020e-01   5.754434e+01   5.972531e-01
  3.507010e-01   5.734361e+01   6.103839e-01
  3.510000e-01   5.765912e+01   5.930075e-01
  3.512990e-01   5.762948e+01   6.119035e-01
  3.515980e-01   5.837659e+01   6.075623e-01
  3.518970e-01   5.660751e+01   6.117318e-01
  3.521960e-01   5.695792e+01   6.223887e-01
  3.524950e-01   5.687114e+01   5.986768e-01
  3.527940e-01   5.678864e+01   6.248438e-01
  3.530930e-01   5.722841e+01   6.108209e-01
  3.533920e-01   5.776797e+01   6.290658e-01
  3.536900e-01   5.599536e+01   6.215954e-01
  3.539890e-01   5.663798e+01   6.217575e-01
  3.542880e-01   5.807343e+01   6.449022e-01
  3.545870e-01   5.775116e+01   6.178804e-01
  3.548860e-01   5.616756e+01   6.306584e-01
  3.551850e-01   5.803038e+01   6.293538e-01
  3.554840e-01   5.791660e+01   6.404024e-01
  3.557830e-01   5.758317e+01   6.409614e-01
  3.560820e-01   5.823109e+01   6.226232e-01
  3.563810e-01   5.729562e+01   6.381561e-01
  3.566800e-01   5.772960e+01   6.254667e-01
  3.569790e-01   5.567353e+01   6.338417e-01
  3.572770e-01   5.839489e+01   6.479128e-01
  3.575760e-01   5.722891e+01   6.150802e-01
  3.578750e-01   5.705751e+01   6.542793e-01
  3.581740e-01   5.648013e+01   6.220143e-01
  3.584730e-01   5.758269e+01   6.572835e-01
  3.587720e-01   5.725594e+01   6.440166e-01
  3.590710e-01   5.822087e+01   6.481802e-01
  3.593700e-01   5.784028e+01   6.708402e-01
  3.596690e-01   5.793990e+01   6.429438e-01
  3.599680e-01   5.679020e+01   6.660948e-01
  3.602670e-01   5.835846e+01   6.577924e-01
  3.605660e-01   5.707779e+01   6.664038e-01
  3.608640e-01   5.792304e+01   6.885361e-01
  3.611630e-01   5.779396e+01   6.520512e-01
  3.614620e-01   5.797204e+01   6.933442e-01
  3.617610e-01   5.770365e+01   6.659492e-01
  3.620600e-01   5.641574e+01   6.809940e-01
  3.623590e-01   5.739629e+01   6.839195e-01
  3.626580e-01   5.756743e+01   6.849383e-01
  3.629570e-01   5.708943e+01   7.004442e-01
  3.632560e-01   5.686169e+01   6.692853e-01
  3.635550e-01   5.762528e+01   7.151938e-01
  3.638540e-01   5.553822e+01   6.846664e-01
  3.641530e-01   5.625792e+01   6.937496e-01
  3.644510e-01   5.751154e+01   7.318744e-01
  3.647500e-01   5.835572e+01   6.926038e-01
  3.650490e-01   5.659014e+01   7.242064e-01
  3.653480e-01   5.672872e+01   7.079485e-01
  3.656470e-01   5.793208e+01   7.239248e-01
  3.659460e-01   5.741089e+01   7.422857e-01
  3.662450e-01   5.722113e+01   7.093589e-01
  3.665440e-01   5.660926e+01   7.545220e-01
  3.668430e-01   5.662085e+01   7.139793e-01
  3.671420e-01   5.560312e+01   7.380368e-01
  3.674410e-01   5.719733e+01   7.390304e-01
  3.677400e-01   5.778895e+01   7.563325e-01
  3.680390e-01   5.681602e+01   7.790330e-01
  3.683370e-01   5.774010e+01   7.351401e-01
  3.686360e-01   5.619760e+01   7.661727e-01
  3.689350e-01   5.646980e+01   7.515957e-01
  3.692340e-01   5.720576e+01   7.773210e-01
  3.695330e-01   5.785202e+01   8.092973e-01
  3.698320e-01   5.712362e+01   7.500053e-01
  3.701310e-01   5.699324e+01   8.056839e-01
  3.704300e-01   5.726746e+01   7.691932e-01
  3.707290e-01   5.699489e+01   8.081334e-01
  3.710280e-01   5.910869e+01   8.180399e-01
  3.713270e-01   5.739041e+01   7.942597e-01
  3.716260e-01   5.641096e+01   8.349165e-01
  3.719240e-01   5.852412e+01   7.951617e-01
  3.722230e-01   5.823739e+01   8.511110e-01
  3.725220e-01   5.756663e+01   8.171441e-01
  3.728210e-01   5.628358e+01   8.259155e-01
  3.731200e-01   5.665188e+01   8.778227e-01
  3.734190e-01   5.709349e+01   8.039742e-01
  3.737180e-01   5.643629e+01   8.730161e-01
  3.740170e-01   5.768915e+01   8.308557e-01
  3.743160e-01   5.817214e+01   8.927400e-01
  3.746150e-01   5.586909e+01   8.686180e-01
  3.749140e-01   5.728580e+01   8.583648e-01
  3.752130e-01   5.819697e+01   9.271548e-01
  3.755110e-01   5.806124e+01   8.612304e-01
  3.758100e-01   5.809357e+01   9.263308e-01
  3.761090e-01   5.621942e+01   8.840580e-01
  3.764080e-01   5.673454e+01   9.118764e-01
  3.767070e-01   5.715250e+01   9.569377e-01
  3.770060e-01   5.690895e+01   8.766643e-01
  3.773050e-01   5.823568e+01   9.742550e-01
  3.776040e-01   5.503764e+01   9.051803e-01
  3.779030e-01   5.656101e+01   9.479647e-01
  3.782020e-01   5.681257e+01   1.026193e+00
  3.785010e-01   5.653369e+01   8.998575e-01
  3.788000e-01   5.659140e+01   1.019210e+00
  3.790990e-01   5.771991e+01   9.496798e-01
  3.793970e-01   5.657584e+01   1.009318e+00
  3.796960e-01   5.475788e+01   9.882741e-01
  3.799950e-01   5.594643e+01   9.806114e-01
  3.802940e-01   5.865304e+01   1.116239e+00
  3.805930e-01   5.663909e+01   9.566922e-01
  3.808920e-01   5.790155e+01   1.115349e+00
  3.811910e-01   5.817001e+01   1.033328e+00
  3.814900e-01   5.635395e+01   1.070355e+00
  3.817890e-01   5.698652e+01   1.175292e+00
  3.820880e-01   5.547695e+01   9.854883e-01
  3.823870e-01   5.382251e+01   1.149592e+00
  3.826860e-01   5.681442e+01   1.036421e+00
  3.829840e-01   5.932594e+01   1.231157e+00
  3.832830e-01   5.711669e+01   1.154639e+00
  3.835820e-01   5.525184e+01   1.108590e+00
  3.838810e-01   5.455119e+01   1.231558e+00
  3.841800e-01   5.735011e+01   1.116386e+00
  3.844790e-01   5.570401e+01   1.253756e+00
  3.847780e-01   5.562912e+01   1.161210e+00
  3.850770e-01   5.600373e+01   1.266612e+00
  3.853760e-01   5.720885e+01   1.365604e+00
  3.856750e-01   5.705924e+01   1.176042e+00
  3.859740e-01   5.709127e+01   1.388347e+00
  3.862730e-01   5.530189e+01   1.240003e+00
  3.865710e-01   5.516684e+01   1.364747e+00
  3.868700e-01   5.587959e+01   1.398739e+00
  3.871690e-01   5.780469e+01   1.338516e+00
  3.874680e-01   5.643218e+01   1.522971e+00
  3.877670e-01   5.726465e+01   1.354641e+00
  3.880660e-01   5.869649e+01   1.588133e+00
  3.883650e-01   5.378743e+01   1.440620e+00
  3.886640e-01   5.625773e+01   1.537418e+00
  3.889630e-01   5.542628e+01   1.660631e+00
  3.892620e-01   5.402469e+01   1.474193e+00
  3.895610e-01   5.834796e+01   1.750526e+00
  3.898600e-01   5.856080e+01   1.706942e+00
  3.901580e-01   5.612568e+01   1.741221e+00
  3.904570e-01   5.530189e+01   1.932404e+00
  3.907560e-01   5.629974e+01   1.719527e+00
  3.910550e-01   5.791030e+01   2.013739e+00
  3.913540e-01   5.615969e+01   1.983068e+00
  3.916530e-01   5.692996e+01   1.996621e+00
  3.919520e-01   5.707439e+01   2.596975e+00
  3.922510e-01   5.608967e+01   1.981831e+00
  3.925500e-01   5.356878e+01   2.598468e+00
  3.928490e-01   5.503930e+01   2.404403e+00
  3.931480e-01   5.936682e+01   2.735478e+00
  3.934470e-01   0.000000e+00   0.000000e+00
  3.937460e-01   5.823242e+01   2.709217e+00
creator: radaver
creator-version: 3725
header-file: /nas_data/SAXS_data/20151104Workshop/header/JH1_0086.txt
image-file: /nas_data/Pilatus1M/20151104_Workshop/JH1_0086.tif
angular-axis-file: /nas_data/SAXS_data/20151104Workshop/q20151029.dat
beamstop-mask-file: /nas_data/SAXS_data/20151104Workshop/fit2d20151031.msk
detector-response-file: none
beam-center-x: 949.7700
beam-center-y: 918.8000
unit-time: 1.0000
channel-first: 10
channel-last: 1315
Exposure time [s]: 1.094113
Transmitted Beam: 0.483419
Incident Beam: 0.483419
Code: JH1
Concentration [mg/ml]: 1
Run Number: 0086
