# Supplementary material for: SAXS analysis of a soluble cytosolic NgBR construct including extracellular and transmembrane domains
Source: PLoS One. 2018 Jan 18;13(1):e0191371. doi: 10.1371/journal.pone.0191371 (PMC5773207; doi:10.1371/journal.pone.0191371)
Supplement: S1 File — (ZIP) [file pone.0191371.s001.zip › JH1_0087.dat]

Sample:   c= 1.0000 mg/ml  Code: JH1
  3.656810e-03   2.260050e+04   4.134759e+01
  3.955720e-03   2.198565e+04   2.800870e+01
  4.254640e-03   1.902556e+04   2.334844e+01
  4.553560e-03   1.541858e+04   2.026536e+01
  4.852480e-03   1.247586e+04   1.706687e+01
  5.151400e-03   1.051266e+04   1.547670e+01
  5.450320e-03   8.696917e+03   1.337057e+01
  5.749240e-03   7.430133e+03   1.197420e+01
  6.048150e-03   6.355232e+03   1.085492e+01
  6.347070e-03   5.493545e+03   9.588448e+00
  6.645990e-03   4.817433e+03   8.939570e+00
  6.944910e-03   4.213571e+03   8.048849e+00
  7.243830e-03   3.786845e+03   7.393743e+00
  7.542750e-03   3.355116e+03   6.933109e+00
  7.841670e-03   3.034709e+03   6.227143e+00
  8.140580e-03   2.741974e+03   6.000835e+00
  8.439500e-03   2.491808e+03   5.513821e+00
  8.738420e-03   2.290020e+03   5.235430e+00
  9.037340e-03   2.107888e+03   4.856704e+00
  9.336260e-03   1.941439e+03   4.580407e+00
  9.635180e-03   1.797964e+03   4.395369e+00
  9.934100e-03   1.654360e+03   4.079410e+00
  1.023300e-02   1.514492e+03   4.000076e+00
  1.053190e-02   1.406015e+03   3.909143e+00
  1.083090e-02   1.292080e+03   3.747410e+00
  1.112980e-02   1.195411e+03   3.573824e+00
  1.142870e-02   1.117534e+03   3.436094e+00
  1.172760e-02   1.026256e+03   3.283619e+00
  1.202650e-02   9.523273e+02   3.154387e+00
  1.232540e-02   8.859397e+02   3.025783e+00
  1.262440e-02   8.224544e+02   2.861148e+00
  1.292330e-02   7.676462e+02   2.721534e+00
  1.322220e-02   7.119060e+02   2.620864e+00
  1.352110e-02   6.616040e+02   2.501182e+00
  1.382000e-02   6.196247e+02   2.396682e+00
  1.411900e-02   5.768970e+02   2.301319e+00
  1.441790e-02   5.413079e+02   2.213147e+00
  1.471680e-02   5.022979e+02   2.121782e+00
  1.501570e-02   4.706604e+02   2.011424e+00
  1.531460e-02   4.463674e+02   1.949984e+00
  1.561350e-02   4.185985e+02   1.855223e+00
  1.591250e-02   3.906448e+02   1.807998e+00
  1.621140e-02   3.669043e+02   1.721986e+00
  1.651030e-02   3.506986e+02   1.665825e+00
  1.680920e-02   3.322858e+02   1.621504e+00
  1.710810e-02   3.116240e+02   1.573578e+00
  1.740710e-02   2.982821e+02   1.517371e+00
  1.770600e-02   2.836551e+02   1.464827e+00
  1.800490e-02   2.705737e+02   1.419342e+00
  1.830380e-02   2.571565e+02   1.394729e+00
  1.860270e-02   2.458766e+02   1.337313e+00
  1.890170e-02   2.325659e+02   1.300611e+00
  1.920060e-02   2.255089e+02   1.268587e+00
  1.949950e-02   2.154287e+02   1.254189e+00
  1.979840e-02   2.047417e+02   1.199743e+00
  2.009730e-02   1.970081e+02   1.163957e+00
  2.039620e-02   1.890655e+02   1.138185e+00
  2.069520e-02   1.810609e+02   1.107826e+00
  2.099410e-02   1.763088e+02   1.101113e+00
  2.129300e-02   1.691066e+02   1.050128e+00
  2.159190e-02   1.632866e+02   1.067460e+00
  2.189080e-02   1.564914e+02   1.050846e+00
  2.218980e-02   1.530578e+02   1.057156e+00
  2.248870e-02   1.471151e+02   1.054921e+00
  2.278760e-02   1.431774e+02   1.030453e+00
  2.308650e-02   1.399676e+02   1.050194e+00
  2.338540e-02   1.357144e+02   1.031967e+00
  2.368430e-02   1.329695e+02   1.002922e+00
  2.398330e-02   1.273153e+02   1.003697e+00
  2.428220e-02   1.255335e+02   9.744758e-01
  2.458110e-02   1.229076e+02   9.966499e-01
  2.488000e-02   1.213389e+02   9.638572e-01
  2.517890e-02   1.169289e+02   9.348930e-01
  2.547790e-02   1.144444e+02   9.379742e-01
  2.577680e-02   1.122577e+02   9.215085e-01
  2.607570e-02   1.126071e+02   9.304145e-01
  2.637460e-02   1.083771e+02   9.054408e-01
  2.667350e-02   1.069606e+02   8.769911e-01
  2.697250e-02   1.031209e+02   8.345560e-01
  2.727140e-02   1.035928e+02   8.054204e-01
  2.757030e-02   1.014427e+02   7.983409e-01
  2.786920e-02   9.973279e+01   7.825369e-01
  2.816810e-02   9.909426e+01   7.676653e-01
  2.846700e-02   9.708017e+01   7.504430e-01
  2.876600e-02   9.538339e+01   7.348934e-01
  2.906490e-02   9.492698e+01   7.353380e-01
  2.936380e-02   9.341756e+01   7.240366e-01
  2.966270e-02   9.273195e+01   7.160822e-01
  2.996160e-02   8.978175e+01   7.056317e-01
  3.026060e-02   8.990411e+01   6.949917e-01
  3.055950e-02   8.892082e+01   6.902010e-01
  3.085840e-02   8.903206e+01   6.877165e-01
  3.115730e-02   8.824592e+01   6.818068e-01
  3.145620e-02   8.686818e+01   6.699633e-01
  3.175510e-02   8.548552e+01   6.664335e-01
  3.205410e-02   8.544536e+01   6.626460e-01
  3.235300e-02   8.416313e+01   6.549908e-01
  3.265190e-02   8.371095e+01   6.412420e-01
  3.295080e-02   8.354833e+01   6.448197e-01
  3.324970e-02   8.275327e+01   6.409015e-01
  3.354870e-02   8.120028e+01   6.331995e-01
  3.384760e-02   8.190735e+01   6.286076e-01
  3.414650e-02   8.103897e+01   6.252665e-01
  3.444540e-02   8.068528e+01   6.153268e-01
  3.474430e-02   8.042575e+01   6.197424e-01
  3.504330e-02   7.914351e+01   6.071638e-01
  3.534220e-02   7.778867e+01   6.026871e-01
  3.564110e-02   7.867306e+01   6.053565e-01
  3.594000e-02   7.643858e+01   5.852768e-01
  3.623890e-02   7.717034e+01   5.980760e-01
  3.653780e-02   7.723376e+01   5.821383e-01
  3.683680e-02   7.736091e+01   5.901975e-01
  3.713570e-02   7.702198e+01   5.896055e-01
  3.743460e-02   7.654072e+01   5.781806e-01
  3.773350e-02   7.498305e+01   5.716075e-01
  3.803240e-02   7.590119e+01   5.888238e-01
  3.833140e-02   7.509001e+01   5.995891e-01
  3.863030e-02   7.555157e+01   6.107782e-01
  3.892920e-02   7.526224e+01   6.080222e-01
  3.922810e-02   7.528399e+01   6.104932e-01
  3.952700e-02   7.386664e+01   6.008000e-01
  3.982600e-02   7.345750e+01   6.078345e-01
  4.012490e-02   7.329121e+01   5.976835e-01
  4.042380e-02   7.296377e+01   6.041836e-01
  4.072270e-02   7.211129e+01   5.982743e-01
  4.102160e-02   7.318493e+01   6.019222e-01
  4.132050e-02   7.289554e+01   6.015188e-01
  4.161950e-02   7.369105e+01   5.985408e-01
  4.191840e-02   7.268643e+01   6.022382e-01
  4.221730e-02   7.259720e+01   5.940820e-01
  4.251620e-02   7.215751e+01   6.000430e-01
  4.281510e-02   7.093447e+01   5.857355e-01
  4.311410e-02   7.111151e+01   5.872173e-01
  4.341300e-02   7.142217e+01   5.915400e-01
  4.371190e-02   7.055199e+01   5.864081e-01
  4.401080e-02   7.048375e+01   5.861245e-01
  4.430970e-02   7.078315e+01   5.828785e-01
  4.460860e-02   7.027514e+01   5.815215e-01
  4.490760e-02   7.016544e+01   5.825517e-01
  4.520650e-02   6.991005e+01   5.770797e-01
  4.550540e-02   6.947153e+01   5.781870e-01
  4.580430e-02   6.879718e+01   5.731905e-01
  4.610320e-02   6.940464e+01   5.728296e-01
  4.640220e-02   6.889202e+01   5.750393e-01
  4.670110e-02   6.835101e+01   5.642488e-01
  4.700000e-02   6.886451e+01   5.684685e-01
  4.729890e-02   6.928644e+01   5.723416e-01
  4.759780e-02   6.957111e+01   5.728007e-01
  4.789680e-02   6.888201e+01   5.664363e-01
  4.819570e-02   6.819701e+01   5.629200e-01
  4.849460e-02   6.744890e+01   5.618986e-01
  4.879350e-02   6.713299e+01   5.544395e-01
  4.909240e-02   6.839603e+01   5.672358e-01
  4.939130e-02   6.944010e+01   5.618491e-01
  4.969030e-02   6.911112e+01   5.625487e-01
  4.998920e-02   6.840974e+01   5.590105e-01
  5.028810e-02   6.790397e+01   5.549333e-01
  5.058700e-02   6.775415e+01   5.583522e-01
  5.088590e-02   6.789840e+01   5.496630e-01
  5.118490e-02   6.750528e+01   5.553029e-01
  5.148380e-02   6.854684e+01   5.568866e-01
  5.178270e-02   6.824836e+01   5.485026e-01
  5.208160e-02   6.782419e+01   5.526229e-01
  5.238050e-02   6.677160e+01   5.425359e-01
  5.267940e-02   6.794479e+01   5.551001e-01
  5.297840e-02   6.779364e+01   5.473105e-01
  5.327730e-02   6.636919e+01   5.390172e-01
  5.357620e-02   6.651151e+01   5.414782e-01
  5.387510e-02   6.674746e+01   5.393041e-01
  5.417400e-02   6.701098e+01   5.454179e-01
  5.447300e-02   6.575462e+01   5.322211e-01
  5.477190e-02   6.669603e+01   5.372427e-01
  5.507080e-02   6.682586e+01   5.377653e-01
  5.536970e-02   6.693757e+01   5.363766e-01
  5.566860e-02   6.733572e+01   5.416754e-01
  5.596760e-02   6.732695e+01   5.355058e-01
  5.626650e-02   6.693757e+01   5.363766e-01
  5.656540e-02   6.650134e+01   5.328127e-01
  5.686430e-02   6.640499e+01   5.294471e-01
  5.716320e-02   6.582315e+01   5.236277e-01
  5.746210e-02   6.576049e+01   5.286445e-01
  5.776110e-02   6.628812e+01   5.325592e-01
  5.806000e-02   6.716016e+01   5.277578e-01
  5.835890e-02   6.604008e+01   5.239132e-01
  5.865780e-02   6.607460e+01   5.211942e-01
  5.895670e-02   6.612141e+01   5.312885e-01
  5.925570e-02   6.504036e+01   5.148654e-01
  5.955460e-02   6.564580e+01   5.240774e-01
  5.985350e-02   6.650693e+01   5.200777e-01
  6.015240e-02   6.574763e+01   5.187765e-01
  6.045130e-02   6.549233e+01   5.183295e-01
  6.075020e-02   6.544533e+01   5.131586e-01
  6.104920e-02   6.609168e+01   5.195701e-01
  6.134810e-02   6.657858e+01   5.220445e-01
  6.164700e-02   6.578928e+01   5.107161e-01
  6.194590e-02   6.629204e+01   5.209199e-01
  6.224480e-02   6.537531e+01   5.059348e-01
  6.254380e-02   6.588599e+01   5.165345e-01
  6.284270e-02   6.576583e+01   5.177289e-01
  6.314160e-02   6.495872e+01   5.022448e-01
  6.344050e-02   6.570193e+01   5.125305e-01
  6.373940e-02   6.617037e+01   5.058696e-01
  6.403840e-02   6.566705e+01   5.118537e-01
  6.433730e-02   6.572865e+01   5.067758e-01
  6.463620e-02   6.611668e+01   5.041203e-01
  6.493510e-02   6.582433e+01   5.140957e-01
  6.523400e-02   6.467988e+01   4.991201e-01
  6.553290e-02   6.622084e+01   5.076220e-01
  6.583190e-02   6.459189e+01   4.992892e-01
  6.613080e-02   6.489737e+01   4.959347e-01
  6.642970e-02   6.505739e+01   5.057513e-01
  6.672860e-02   6.534209e+01   4.961419e-01
  6.702750e-02   6.506733e+01   5.001038e-01
  6.732650e-02   6.527257e+01   4.973662e-01
  6.762540e-02   6.623519e+01   5.010203e-01
  6.792430e-02   6.446668e+01   4.962794e-01
  6.822320e-02   6.468716e+01   4.892827e-01
  6.852210e-02   6.474086e+01   4.968320e-01
  6.882110e-02   6.542800e+01   4.954819e-01
  6.912000e-02   6.584144e+01   4.965525e-01
  6.941890e-02   6.563567e+01   4.923752e-01
  6.971780e-02   6.469671e+01   4.883640e-01
  7.001670e-02   6.546730e+01   4.976092e-01
  7.031560e-02   6.506386e+01   4.892711e-01
  7.061460e-02   6.404421e+01   4.858950e-01
  7.091350e-02   6.489230e+01   4.876778e-01
  7.121240e-02   6.519001e+01   4.850495e-01
  7.151130e-02   6.442440e+01   4.882879e-01
  7.181020e-02   6.559175e+01   4.860782e-01
  7.210920e-02   6.529525e+01   4.882443e-01
  7.240810e-02   6.410516e+01   4.791713e-01
  7.270700e-02   6.414067e+01   4.853157e-01
  7.300590e-02   6.556293e+01   4.859714e-01
  7.330480e-02   6.529521e+01   4.795288e-01
  7.360370e-02   6.425887e+01   4.815730e-01
  7.390270e-02   6.477489e+01   4.780597e-01
  7.420160e-02   6.528778e+01   4.872765e-01
  7.450050e-02   6.556283e+01   4.791739e-01
  7.479940e-02   6.502756e+01   4.785450e-01
  7.509830e-02   6.424843e+01   4.797064e-01
  7.539730e-02   6.548401e+01   4.771219e-01
  7.569620e-02   6.485335e+01   4.756941e-01
  7.599510e-02   6.396277e+01   4.754972e-01
  7.629400e-02   6.476016e+01   4.723120e-01
  7.659290e-02   6.375474e+01   4.729585e-01
  7.689190e-02   6.467749e+01   4.720105e-01
  7.719080e-02   6.492547e+01   4.755201e-01
  7.748970e-02   6.548268e+01   4.740767e-01
  7.778860e-02   6.484089e+01   4.747732e-01
  7.808750e-02   6.418209e+01   4.689198e-01
  7.838640e-02   6.455276e+01   4.677368e-01
  7.868540e-02   6.547755e+01   4.723468e-01
  7.898430e-02   6.381652e+01   4.638167e-01
  7.928320e-02   6.481622e+01   4.729473e-01
  7.958210e-02   6.352417e+01   4.594884e-01
  7.988100e-02   6.467612e+01   4.690248e-01
  8.018000e-02   6.466200e+01   4.664634e-01
  8.047890e-02   6.430865e+01   4.647739e-01
  8.077780e-02   6.444920e+01   4.644572e-01
  8.107670e-02   6.457678e+01   4.624676e-01
  8.137560e-02   6.371410e+01   4.626204e-01
  8.167450e-02   6.463035e+01   4.630651e-01
  8.197350e-02   6.417403e+01   4.586200e-01
  8.227240e-02   6.463604e+01   4.647189e-01
  8.257130e-02   6.420562e+01   4.536509e-01
  8.287020e-02   6.380828e+01   4.613263e-01
  8.316910e-02   6.468667e+01   4.612482e-01
  8.346810e-02   6.428889e+01   4.554916e-01
  8.376700e-02   6.419241e+01   4.614935e-01
  8.406590e-02   6.509451e+01   4.552397e-01
  8.436480e-02   6.413770e+01   4.588879e-01
  8.466370e-02   6.490975e+01   4.557456e-01
  8.496270e-02   6.401692e+01   4.633072e-01
  8.526160e-02   6.399885e+01   4.778695e-01
  8.556050e-02   6.399113e+01   4.782922e-01
  8.585940e-02   6.514152e+01   4.886133e-01
  8.615830e-02   6.391742e+01   4.840007e-01
  8.645720e-02   6.507596e+01   4.931695e-01
  8.675620e-02   6.411739e+01   4.919605e-01
  8.705510e-02   6.407675e+01   4.908259e-01
  8.735400e-02   6.513781e+01   4.973512e-01
  8.765290e-02   6.402461e+01   4.935788e-01
  8.795180e-02   6.365273e+01   4.961526e-01
  8.825080e-02   6.399478e+01   4.929681e-01
  8.854970e-02   6.423619e+01   5.004725e-01
  8.884860e-02   6.464664e+01   5.000112e-01
  8.914750e-02   6.377128e+01   5.028224e-01
  8.944640e-02   6.425169e+01   5.010497e-01
  8.974530e-02   6.448308e+01   4.978535e-01
  9.004430e-02   6.494675e+01   4.976214e-01
  9.034320e-02   6.397925e+01   4.764498e-01
  9.064210e-02   6.368351e+01   4.744581e-01
  9.094100e-02   6.493234e+01   4.691100e-01
  9.123990e-02   6.487839e+01   4.676595e-01
  9.153890e-02   6.455754e+01   4.690166e-01
  9.183780e-02   6.427506e+01   4.646525e-01
  9.213670e-02   6.415849e+01   4.625905e-01
  9.243560e-02   6.545980e+01   4.660270e-01
  9.273450e-02   6.447138e+01   4.584909e-01
  9.303350e-02   6.431196e+01   4.639625e-01
  9.333240e-02   6.368740e+01   4.514340e-01
  9.363130e-02   6.384691e+01   4.554804e-01
  9.393020e-02   6.347844e+01   4.518410e-01
  9.422910e-02   6.404966e+01   4.550317e-01
  9.452800e-02   6.456177e+01   4.580232e-01
  9.482700e-02   6.371167e+01   4.447972e-01
  9.512590e-02   6.484304e+01   4.570607e-01
  9.542480e-02   6.460746e+01   4.512601e-01
  9.572370e-02   6.382579e+01   4.485219e-01
  9.602260e-02   6.464242e+01   4.536561e-01
  9.632160e-02   6.440005e+01   4.450069e-01
  9.662050e-02   6.416172e+01   4.467324e-01
  9.691940e-02   6.452563e+01   4.479975e-01
  9.721830e-02   6.415712e+01   4.441668e-01
  9.751720e-02   6.423957e+01   4.466362e-01
  9.781610e-02   6.429553e+01   4.424924e-01
  9.811510e-02   6.451595e+01   4.475959e-01
  9.841400e-02   6.408210e+01   4.389391e-01
  9.871290e-02   6.395390e+01   4.416710e-01
  9.901180e-02   6.431696e+01   4.439984e-01
  9.931070e-02   6.356681e+01   4.375187e-01
  9.960970e-02   6.374865e+01   4.413177e-01
  9.990860e-02   6.386420e+01   4.344102e-01
  1.002070e-01   6.358488e+01   4.375809e-01
  1.005060e-01   6.391141e+01   4.362782e-01
  1.008050e-01   6.375954e+01   4.381814e-01
  1.011040e-01   6.347303e+01   4.310618e-01
  1.014030e-01   6.446996e+01   4.364655e-01
  1.017020e-01   6.395829e+01   4.388639e-01
  1.020010e-01   6.291115e+01   4.304845e-01
  1.023000e-01   6.452913e+01   4.339619e-01
  1.025990e-01   6.366239e+01   4.300433e-01
  1.028980e-01   6.445080e+01   4.343693e-01
  1.031970e-01   6.423346e+01   4.360050e-01
  1.034960e-01   6.365679e+01   4.261150e-01
  1.037950e-01   6.474884e+01   4.336973e-01
  1.040930e-01   6.450997e+01   4.292849e-01
  1.043920e-01   6.458370e+01   4.334769e-01
  1.046910e-01   6.452771e+01   4.326240e-01
  1.049900e-01   6.429857e+01   4.260146e-01
  1.052890e-01   6.468598e+01   4.308475e-01
  1.055880e-01   6.396250e+01   4.268152e-01
  1.058870e-01   6.464007e+01   4.306946e-01
  1.061860e-01   6.420008e+01   4.250542e-01
  1.064850e-01   6.415462e+01   4.255375e-01
  1.067840e-01   6.381082e+01   4.266302e-01
  1.070830e-01   6.376547e+01   4.229841e-01
  1.073820e-01   6.475534e+01   4.246823e-01
  1.076800e-01   6.392313e+01   4.216341e-01
  1.079790e-01   6.389734e+01   4.234213e-01
  1.082780e-01   6.378333e+01   4.249390e-01
  1.085770e-01   6.436641e+01   4.179020e-01
  1.088760e-01   6.407822e+01   4.227675e-01
  1.091750e-01   6.443148e+01   4.223767e-01
  1.094740e-01   6.475745e+01   4.243768e-01
  1.097730e-01   6.469164e+01   4.216879e-01
  1.100720e-01   6.425001e+01   4.163311e-01
  1.103710e-01   6.439313e+01   4.231814e-01
  1.106700e-01   6.427966e+01   4.167245e-01
  1.109690e-01   6.384870e+01   4.210791e-01
  1.112670e-01   6.432804e+01   4.151060e-01
  1.115660e-01   6.439556e+01   4.165054e-01
  1.118650e-01   6.395823e+01   4.189863e-01
  1.121640e-01   6.454397e+01   4.149215e-01
  1.124630e-01   6.392839e+01   4.141079e-01
  1.127620e-01   6.394717e+01   4.141687e-01
  1.130610e-01   6.482820e+01   4.164218e-01
  1.133600e-01   6.451478e+01   4.201959e-01
  1.136590e-01   6.375937e+01   4.075350e-01
  1.139580e-01   6.413876e+01   4.133256e-01
  1.142570e-01   6.428794e+01   4.135149e-01
  1.145560e-01   6.400517e+01   4.131860e-01
  1.148550e-01   6.500145e+01   4.152197e-01
  1.151530e-01   6.386196e+01   4.061877e-01
  1.154520e-01   6.353576e+01   4.102242e-01
  1.157510e-01   6.418718e+01   4.077781e-01
  1.160500e-01   6.387120e+01   4.130448e-01
  1.163490e-01   6.392553e+01   4.069462e-01
  1.166480e-01   6.418826e+01   4.106036e-01
  1.169470e-01   6.403361e+01   4.078491e-01
  1.172460e-01   6.473359e+01   4.106367e-01
  1.175450e-01   6.366051e+01   4.038946e-01
  1.178440e-01   6.429857e+01   4.059137e-01
  1.181430e-01   6.386156e+01   4.075808e-01
  1.184420e-01   6.401297e+01   4.058369e-01
  1.187400e-01   6.486080e+01   4.071332e-01
  1.190390e-01   6.390660e+01   4.033106e-01
  1.193380e-01   6.492217e+01   4.065026e-01
  1.196370e-01   6.411589e+01   4.061630e-01
  1.199360e-01   6.421536e+01   4.023927e-01
  1.202350e-01   6.486924e+01   4.074351e-01
  1.205340e-01   6.333278e+01   4.001517e-01
  1.208330e-01   6.466525e+01   4.029946e-01
  1.211320e-01   6.474775e+01   4.065037e-01
  1.214310e-01   6.522686e+01   4.012916e-01
  1.217300e-01   6.434173e+01   4.041378e-01
  1.220290e-01   6.441456e+01   4.030163e-01
  1.223270e-01   6.431350e+01   4.000419e-01
  1.226260e-01   6.402309e+01   3.986135e-01
  1.229250e-01   6.412374e+01   3.973654e-01
  1.232240e-01   6.439138e+01   4.018735e-01
  1.235230e-01   6.471327e+01   4.020777e-01
  1.238220e-01   6.405052e+01   3.966223e-01
  1.241210e-01   6.380351e+01   3.974082e-01
  1.244200e-01   6.471180e+01   3.966096e-01
  1.247190e-01   6.433590e+01   4.001116e-01
  1.250180e-01   6.415292e+01   3.946396e-01
  1.253170e-01   6.431563e+01   3.959029e-01
  1.256160e-01   6.462940e+01   3.994495e-01
  1.259140e-01   6.442270e+01   3.959772e-01
  1.262130e-01   6.453223e+01   3.963137e-01
  1.265120e-01   6.459376e+01   3.937254e-01
  1.268110e-01   6.481653e+01   3.951566e-01
  1.271100e-01   6.480631e+01   3.986967e-01
  1.274090e-01   6.461698e+01   3.947994e-01
  1.277080e-01   6.464372e+01   3.936279e-01
  1.280070e-01   6.491784e+01   3.932176e-01
  1.283060e-01   6.501135e+01   3.949960e-01
  1.286050e-01   6.466122e+01   3.967096e-01
  1.289040e-01   6.449591e+01   3.892507e-01
  1.292030e-01   6.467439e+01   3.947231e-01
  1.295020e-01   6.518504e+01   3.925457e-01
  1.298000e-01   6.502940e+01   3.928140e-01
  1.300990e-01   6.419546e+01   3.878615e-01
  1.303980e-01   6.430563e+01   3.889177e-01
  1.306970e-01   6.419351e+01   3.915112e-01
  1.309960e-01   6.448745e+01   3.901958e-01
  1.312950e-01   6.403212e+01   3.885733e-01
  1.315940e-01   6.480595e+01   3.865999e-01
  1.318930e-01   6.516456e+01   3.905362e-01
  1.321920e-01   6.480350e+01   3.892120e-01
  1.324910e-01   6.508322e+01   3.910189e-01
  1.327900e-01   6.441706e+01   3.868561e-01
  1.330890e-01   6.492432e+01   3.879000e-01
  1.333870e-01   6.462958e+01   3.867816e-01
  1.336860e-01   6.419710e+01   3.847796e-01
  1.339850e-01   6.440618e+01   3.840033e-01
  1.342840e-01   6.412898e+01   3.859901e-01
  1.345830e-01   6.411407e+01   3.845307e-01
  1.348820e-01   6.497431e+01   3.871017e-01
  1.351810e-01   6.461564e+01   3.811817e-01
  1.354800e-01   6.496346e+01   3.865983e-01
  1.357790e-01   6.522141e+01   3.850301e-01
  1.360780e-01   6.454843e+01   3.846601e-01
  1.363770e-01   6.497316e+01   3.854566e-01
  1.366760e-01   6.429395e+01   3.855402e-01
  1.369740e-01   6.446712e+01   3.997312e-01
  1.372730e-01   6.478952e+01   4.028470e-01
  1.375720e-01   6.466316e+01   4.118339e-01
  1.378710e-01   6.476937e+01   4.138977e-01
  1.381700e-01   6.410653e+01   4.135131e-01
  1.384690e-01   6.370501e+01   4.193752e-01
  1.387680e-01   6.426201e+01   4.097029e-01
  1.390670e-01   6.460678e+01   3.991192e-01
  1.393660e-01   6.485363e+01   3.991012e-01
  1.396650e-01   6.452619e+01   3.952790e-01
  1.399640e-01   6.435212e+01   3.957602e-01
  1.402630e-01   6.419585e+01   3.871437e-01
  1.405620e-01   6.420784e+01   3.915549e-01
  1.408600e-01   6.367215e+01   3.886931e-01
  1.411590e-01   6.492577e+01   3.934895e-01
  1.414580e-01   6.400929e+01   3.911961e-01
  1.417570e-01   6.484153e+01   3.862353e-01
  1.420560e-01   6.468245e+01   3.902983e-01
  1.423550e-01   6.422191e+01   3.862697e-01
  1.426540e-01   6.497382e+01   3.849933e-01
  1.429530e-01   6.492517e+01   3.839240e-01
  1.432520e-01   6.382691e+01   3.777269e-01
  1.435510e-01   6.467499e+01   3.829538e-01
  1.438500e-01   6.474916e+01   3.791041e-01
  1.441490e-01   6.497019e+01   3.788623e-01
  1.444470e-01   6.491179e+01   3.811489e-01
  1.447460e-01   6.501817e+01   3.776808e-01
  1.450450e-01   6.481332e+01   3.808597e-01
  1.453440e-01   6.515739e+01   3.759108e-01
  1.456430e-01   6.502185e+01   3.792345e-01
  1.459420e-01   6.464462e+01   3.774712e-01
  1.462410e-01   6.482923e+01   3.762597e-01
  1.465400e-01   6.536729e+01   3.791335e-01
  1.468390e-01   6.467809e+01   3.723964e-01
  1.471380e-01   6.527464e+01   3.771148e-01
  1.474370e-01   6.421987e+01   3.747036e-01
  1.477360e-01   6.400295e+01   3.729938e-01
  1.480340e-01   6.557781e+01   3.739193e-01
  1.483330e-01   6.526867e+01   3.815186e-01
  1.486320e-01   6.477663e+01   3.896132e-01
  1.489310e-01   6.503612e+01   3.920970e-01
  1.492300e-01   6.555540e+01   3.931681e-01
  1.495290e-01   6.542084e+01   3.952362e-01
  1.498280e-01   6.466996e+01   3.975045e-01
  1.501270e-01   6.471965e+01   3.992075e-01
  1.504260e-01   6.548503e+01   3.961811e-01
  1.507250e-01   6.545646e+01   4.019973e-01
  1.510240e-01   6.512380e+01   3.999316e-01
  1.513230e-01   6.510546e+01   4.051719e-01
  1.516210e-01   6.514786e+01   4.010485e-01
  1.519200e-01   6.454299e+01   3.991824e-01
  1.522190e-01   6.494003e+01   4.073818e-01
  1.525180e-01   6.530152e+01   4.036345e-01
  1.528170e-01   6.501864e+01   4.081802e-01
  1.531160e-01   6.558707e+01   4.066677e-01
  1.534150e-01   6.455334e+01   3.976600e-01
  1.537140e-01   6.462284e+01   3.910937e-01
  1.540130e-01   6.451608e+01   3.843308e-01
  1.543120e-01   6.505961e+01   3.861802e-01
  1.546110e-01   6.494780e+01   3.833013e-01
  1.549100e-01   6.526113e+01   3.844548e-01
  1.552090e-01   6.566999e+01   3.877526e-01
  1.555070e-01   6.562695e+01   3.783492e-01
  1.558060e-01   6.510393e+01   3.821651e-01
  1.561050e-01   6.484832e+01   3.776255e-01
  1.564040e-01   6.461339e+01   3.784844e-01
  1.567030e-01   6.540868e+01   3.788134e-01
  1.570020e-01   6.451570e+01   3.742698e-01
  1.573010e-01   6.522092e+01   3.798146e-01
  1.576000e-01   6.439292e+01   3.715746e-01
  1.578990e-01   6.500044e+01   3.752427e-01
  1.581980e-01   6.469784e+01   3.726646e-01
  1.584970e-01   6.523985e+01   3.740102e-01
  1.587960e-01   6.501921e+01   3.768106e-01
  1.590940e-01   6.496291e+01   3.713258e-01
  1.593930e-01   6.517351e+01   3.706812e-01
  1.596920e-01   6.519962e+01   3.717931e-01
  1.599910e-01   6.479061e+01   3.722984e-01
  1.602900e-01   6.550532e+01   3.737126e-01
  1.605890e-01   6.474343e+01   3.660041e-01
  1.608880e-01   6.474305e+01   3.684296e-01
  1.611870e-01   6.535152e+01   3.691352e-01
  1.614860e-01   6.462456e+01   3.674817e-01
  1.617850e-01   6.452855e+01   3.640050e-01
  1.620840e-01   6.457167e+01   3.641266e-01
  1.623830e-01   6.472941e+01   3.661649e-01
  1.626810e-01   6.528098e+01   3.655262e-01
  1.629800e-01   6.486752e+01   3.604864e-01
  1.632790e-01   6.471390e+01   3.612090e-01
  1.635780e-01   6.399015e+01   3.603378e-01
  1.638770e-01   6.537364e+01   3.665799e-01
  1.641760e-01   6.503345e+01   3.638495e-01
  1.644750e-01   6.449316e+01   3.615574e-01
  1.647740e-01   6.542516e+01   3.637708e-01
  1.650730e-01   6.462463e+01   3.628994e-01
  1.653720e-01   6.492895e+01   3.633615e-01
  1.656710e-01   6.416593e+01   3.591027e-01
  1.659700e-01   6.558568e+01   3.646069e-01
  1.662680e-01   6.488603e+01   3.613041e-01
  1.665670e-01   6.443409e+01   3.610050e-01
  1.668660e-01   6.479071e+01   3.585677e-01
  1.671650e-01   6.460099e+01   3.608938e-01
  1.674640e-01   6.438289e+01   3.595183e-01
  1.677630e-01   6.485479e+01   3.589333e-01
  1.680620e-01   6.500876e+01   3.616456e-01
  1.683610e-01   6.505503e+01   3.561359e-01
  1.686600e-01   6.466318e+01   3.599181e-01
  1.689590e-01   6.463046e+01   3.562597e-01
  1.692580e-01   6.545797e+01   3.583472e-01
  1.695570e-01   6.524414e+01   3.622998e-01
  1.698560e-01   6.471104e+01   3.548275e-01
  1.701540e-01   6.419779e+01   3.561765e-01
  1.704530e-01   6.423249e+01   3.533314e-01
  1.707520e-01   6.463517e+01   3.546194e-01
  1.710510e-01   6.544987e+01   3.598211e-01
  1.713500e-01   6.436258e+01   3.533260e-01
  1.716490e-01   6.475954e+01   3.571721e-01
  1.719480e-01   6.447414e+01   3.507657e-01
  1.722470e-01   6.473365e+01   3.537992e-01
  1.725460e-01   6.440201e+01   3.545268e-01
  1.728450e-01   6.421577e+01   3.516627e-01
  1.731440e-01   6.468878e+01   3.534959e-01
  1.734430e-01   6.464949e+01   3.501839e-01
  1.737410e-01   6.498573e+01   3.546688e-01
  1.740400e-01   6.471304e+01   3.532016e-01
  1.743390e-01   6.534963e+01   3.524287e-01
  1.746380e-01   6.424487e+01   3.510282e-01
  1.749370e-01   6.417742e+01   3.485536e-01
  1.752360e-01   6.503892e+01   3.531908e-01
  1.755350e-01   6.441689e+01   3.506100e-01
  1.758340e-01   6.454379e+01   3.462698e-01
  1.761330e-01   6.391498e+01   3.501258e-01
  1.764320e-01   6.466039e+01   3.472653e-01
  1.767310e-01   6.488179e+01   3.522285e-01
  1.770300e-01   6.498949e+01   3.488366e-01
  1.773280e-01   6.410040e+01   3.478225e-01
  1.776270e-01   6.447288e+01   3.476195e-01
  1.779260e-01   6.432272e+01   3.456762e-01
  1.782250e-01   6.413626e+01   3.479198e-01
  1.785240e-01   6.439674e+01   3.453666e-01
  1.788230e-01   6.394504e+01   3.458510e-01
  1.791220e-01   6.470007e+01   3.484041e-01
  1.794210e-01   6.471658e+01   3.452103e-01
  1.797200e-01   6.492833e+01   3.472997e-01
  1.800190e-01   6.471822e+01   3.443774e-01
  1.803180e-01   6.484665e+01   3.482807e-01
  1.806170e-01   6.434273e+01   3.440443e-01
  1.809160e-01   6.385511e+01   3.420733e-01
  1.812140e-01   6.441458e+01   3.444039e-01
  1.815130e-01   6.483287e+01   3.450168e-01
  1.818120e-01   6.490181e+01   3.465486e-01
  1.821110e-01   6.433835e+01   3.410596e-01
  1.824100e-01   6.406929e+01   3.428126e-01
  1.827090e-01   6.460189e+01   3.435687e-01
  1.830080e-01   6.416506e+01   3.425707e-01
  1.833070e-01   6.475468e+01   3.416717e-01
  1.836060e-01   6.488529e+01   3.412039e-01
  1.839050e-01   6.426736e+01   3.435088e-01
  1.842040e-01   6.439431e+01   3.410449e-01
  1.845030e-01   6.459339e+01   3.407590e-01
  1.848010e-01   6.459651e+01   3.425629e-01
  1.851000e-01   6.478285e+01   3.383758e-01
  1.853990e-01   6.340488e+01   3.397150e-01
  1.856980e-01   6.444750e+01   3.400509e-01
  1.859970e-01   6.440008e+01   3.386430e-01
  1.862960e-01   6.353709e+01   3.378008e-01
  1.865950e-01   6.465583e+01   3.389957e-01
  1.868940e-01   6.375669e+01   3.404924e-01
  1.871930e-01   6.406501e+01   3.341618e-01
  1.874920e-01   6.403399e+01   3.372032e-01
  1.877910e-01   6.402360e+01   3.370177e-01
  1.880900e-01   6.419036e+01   3.374563e-01
  1.883880e-01   6.428423e+01   3.394589e-01
  1.886870e-01   6.426054e+01   3.332919e-01
  1.889860e-01   6.356035e+01   3.370633e-01
  1.892850e-01   6.444648e+01   3.368672e-01
  1.895840e-01   6.443853e+01   3.357540e-01
  1.898830e-01   6.423016e+01   3.356768e-01
  1.901820e-01   6.449119e+01   3.360466e-01
  1.904810e-01   6.425134e+01   3.352660e-01
  1.907800e-01   6.419932e+01   3.343578e-01
  1.910790e-01   6.438185e+01   3.342179e-01
  1.913780e-01   6.432127e+01   3.351385e-01
  1.916770e-01   6.439278e+01   3.351700e-01
  1.919750e-01   6.418816e+01   3.354115e-01
  1.922740e-01   6.414255e+01   3.316245e-01
  1.925730e-01   6.432269e+01   3.328451e-01
  1.928720e-01   6.422764e+01   3.333589e-01
  1.931710e-01   6.381754e+01   3.329027e-01
  1.934700e-01   6.431578e+01   3.326758e-01
  1.937690e-01   6.415310e+01   3.313515e-01
  1.940680e-01   6.360995e+01   3.317521e-01
  1.943670e-01   6.377706e+01   3.302295e-01
  1.946660e-01   6.449764e+01   3.326920e-01
  1.949650e-01   6.371395e+01   3.285840e-01
  1.952640e-01   6.384203e+01   3.303977e-01
  1.955630e-01   6.339779e+01   3.304434e-01
  1.958610e-01   6.361243e+01   3.278817e-01
  1.961600e-01   6.374316e+01   3.295464e-01
  1.964590e-01   6.403685e+01   3.288268e-01
  1.967580e-01   6.347195e+01   3.295877e-01
  1.970570e-01   6.367720e+01   3.279021e-01
  1.973560e-01   6.386087e+01   3.266295e-01
  1.976550e-01   6.302083e+01   3.272319e-01
  1.979540e-01   6.328517e+01   3.255856e-01
  1.982530e-01   6.377542e+01   3.285953e-01
  1.985520e-01   6.438385e+01   3.281092e-01
  1.988510e-01   6.336472e+01   3.256460e-01
  1.991500e-01   6.370494e+01   3.287081e-01
  1.994480e-01   6.346435e+01   3.247544e-01
  1.997470e-01   6.439775e+01   3.290185e-01
  2.000460e-01   6.378147e+01   3.235804e-01
  2.003450e-01   6.346954e+01   3.250534e-01
  2.006440e-01   6.413096e+01   3.295099e-01
  2.009430e-01   6.342524e+01   3.226755e-01
  2.012420e-01   6.325334e+01   3.255037e-01
  2.015410e-01   6.366710e+01   3.231500e-01
  2.018400e-01   6.310920e+01   3.224309e-01
  2.021390e-01   6.362731e+01   3.247433e-01
  2.024380e-01   6.325330e+01   3.189328e-01
  2.027370e-01   6.308427e+01   3.234963e-01
  2.030350e-01   6.374360e+01   3.220894e-01
  2.033340e-01   6.315670e+01   3.214341e-01
  2.036330e-01   6.337234e+01   3.195045e-01
  2.039320e-01   6.290451e+01   3.191396e-01
  2.042310e-01   6.335136e+01   3.233306e-01
  2.045300e-01   6.296677e+01   3.176698e-01
  2.048290e-01   6.343530e+01   3.199359e-01
  2.051280e-01   6.350993e+01   3.197151e-01
  2.054270e-01   6.352544e+01   3.192112e-01
  2.057260e-01   6.306786e+01   3.214862e-01
  2.060250e-01   6.323871e+01   3.179511e-01
  2.063240e-01   6.283798e+01   3.195184e-01
  2.066230e-01   6.284881e+01   3.181821e-01
  2.069210e-01   6.340252e+01   3.208127e-01
  2.072200e-01   6.352757e+01   3.204420e-01
  2.075190e-01   6.301076e+01   3.167090e-01
  2.078180e-01   6.323016e+01   3.196910e-01
  2.081170e-01   6.244584e+01   3.160852e-01
  2.084160e-01   6.300217e+01   3.195240e-01
  2.087150e-01   6.278789e+01   3.154852e-01
  2.090140e-01   6.331621e+01   3.182804e-01
  2.093130e-01   6.324990e+01   3.179792e-01
  2.096120e-01   6.301445e+01   3.168516e-01
  2.099110e-01   6.320778e+01   3.158770e-01
  2.102100e-01   6.368308e+01   3.186625e-01
  2.105080e-01   6.252986e+01   3.173737e-01
  2.108070e-01   6.253710e+01   3.144593e-01
  2.111060e-01   6.311544e+01   3.151206e-01
  2.114050e-01   6.272447e+01   3.145358e-01
  2.117040e-01   6.293474e+01   3.200394e-01
  2.120030e-01   6.317571e+01   3.266083e-01
  2.123020e-01   6.257703e+01   3.274041e-01
  2.126010e-01   6.280690e+01   3.253632e-01
  2.129000e-01   6.287679e+01   3.287835e-01
  2.131990e-01   6.324367e+01   3.326265e-01
  2.134980e-01   6.234192e+01   3.322505e-01
  2.137970e-01   6.296745e+01   3.314398e-01
  2.140950e-01   6.321188e+01   3.339359e-01
  2.143940e-01   6.330857e+01   3.354453e-01
  2.146930e-01   6.275646e+01   3.342937e-01
  2.149920e-01   6.260726e+01   3.342109e-01
  2.152910e-01   6.293882e+01   3.355699e-01
  2.155900e-01   6.311002e+01   3.389242e-01
  2.158890e-01   6.280969e+01   3.381168e-01
  2.161880e-01   6.301376e+01   3.372083e-01
  2.164870e-01   6.308752e+01   3.387008e-01
  2.167860e-01   6.350010e+01   3.334545e-01
  2.170850e-01   6.296254e+01   3.294572e-01
  2.173840e-01   6.276604e+01   3.258387e-01
  2.176820e-01   6.301267e+01   3.250279e-01
  2.179810e-01   6.229947e+01   3.241907e-01
  2.182800e-01   6.302358e+01   3.217919e-01
  2.185790e-01   6.231454e+01   3.215167e-01
  2.188780e-01   6.273534e+01   3.191203e-01
  2.191770e-01   6.193219e+01   3.191321e-01
  2.194760e-01   6.219750e+01   3.206525e-01
  2.197750e-01   6.275423e+01   3.188947e-01
  2.200740e-01   6.212745e+01   3.152784e-01
  2.203730e-01   6.208551e+01   3.169196e-01
  2.206720e-01   6.210672e+01   3.160289e-01
  2.209710e-01   6.226071e+01   3.185952e-01
  2.212700e-01   6.229489e+01   3.142442e-01
  2.215680e-01   6.215572e+01   3.166926e-01
  2.218670e-01   6.213728e+01   3.124094e-01
  2.221660e-01   6.206871e+01   3.156639e-01
  2.224650e-01   6.253857e+01   3.143317e-01
  2.227640e-01   6.233015e+01   3.135456e-01
  2.230630e-01   6.211076e+01   3.139110e-01
  2.233620e-01   6.288733e+01   3.150753e-01
  2.236610e-01   6.225432e+01   3.134856e-01
  2.239600e-01   6.226090e+01   3.099015e-01
  2.242590e-01   6.237912e+01   3.132771e-01
  2.245580e-01   6.235426e+01   3.123066e-01
  2.248570e-01   6.160826e+01   3.122459e-01
  2.251550e-01   6.191726e+01   3.094239e-01
  2.254540e-01   6.196757e+01   3.098030e-01
  2.257530e-01   6.225967e+01   3.128469e-01
  2.260520e-01   6.184455e+01   3.079856e-01
  2.263510e-01   6.230864e+01   3.101468e-01
  2.266500e-01   6.223159e+01   3.098285e-01
  2.269490e-01   6.252822e+01   3.091821e-01
  2.272480e-01   6.181850e+01   3.099382e-01
  2.275470e-01   6.146641e+01   3.049475e-01
  2.278460e-01   6.212114e+01   3.100597e-01
  2.281450e-01   6.246521e+01   3.081556e-01
  2.284440e-01   6.182414e+01   3.080597e-01
  2.287420e-01   6.158615e+01   3.083434e-01
  2.290410e-01   6.194763e+01   3.031227e-01
  2.293400e-01   6.230646e+01   3.087582e-01
  2.296390e-01   6.192708e+01   3.063333e-01
  2.299380e-01   6.176895e+01   3.064334e-01
  2.302370e-01   6.207888e+01   3.065857e-01
  2.305360e-01   6.209948e+01   3.046912e-01
  2.308350e-01   6.212915e+01   3.090697e-01
  2.311340e-01   6.168475e+01   3.022419e-01
  2.314330e-01   6.195681e+01   3.050653e-01
  2.317320e-01   6.171755e+01   3.055699e-01
  2.320310e-01   6.242819e+01   3.041769e-01
  2.323290e-01   6.198855e+01   3.078450e-01
  2.326280e-01   6.155333e+01   3.013304e-01
  2.329270e-01   6.194427e+01   3.027585e-01
  2.332260e-01   6.225047e+01   3.050614e-01
  2.335250e-01   6.173193e+01   3.030703e-01
  2.338240e-01   6.206401e+01   3.050869e-01
  2.341230e-01   6.174212e+01   2.998109e-01
  2.344220e-01   6.177607e+01   3.029404e-01
  2.347210e-01   6.184930e+01   3.030009e-01
  2.350200e-01   6.163534e+01   3.016488e-01
  2.353190e-01   6.181997e+01   3.024546e-01
  2.356180e-01   6.206596e+01   2.996748e-01
  2.359170e-01   6.153633e+01   3.027089e-01
  2.362150e-01   6.196515e+01   3.017489e-01
  2.365140e-01   6.217593e+01   2.999401e-01
  2.368130e-01   6.158898e+01   3.008316e-01
  2.371120e-01   6.138399e+01   2.989401e-01
  2.374110e-01   6.144336e+01   3.016499e-01
  2.377100e-01   6.155585e+01   2.983266e-01
  2.380090e-01   6.202950e+01   3.008554e-01
  2.383080e-01   6.171177e+01   2.981349e-01
  2.386070e-01   6.192847e+01   3.002630e-01
  2.389060e-01   6.160422e+01   2.991307e-01
  2.392050e-01   6.167168e+01   2.976982e-01
  2.395040e-01   6.166148e+01   2.997304e-01
  2.398020e-01   6.150786e+01   2.973025e-01
  2.401010e-01   6.091750e+01   2.975731e-01
  2.404000e-01   6.097411e+01   2.948915e-01
  2.406990e-01   6.156068e+01   2.979968e-01
  2.409980e-01   6.143608e+01   2.966785e-01
  2.412970e-01   6.134903e+01   2.960200e-01
  2.415960e-01   6.137709e+01   2.969863e-01
  2.418950e-01   6.104344e+01   2.945043e-01
  2.421940e-01   6.127706e+01   2.962942e-01
  2.424930e-01   6.108999e+01   2.967422e-01
  2.427920e-01   6.090128e+01   2.925175e-01
  2.430910e-01   6.096773e+01   2.946539e-01
  2.433890e-01   6.072140e+01   2.930667e-01
  2.436880e-01   6.034072e+01   2.946923e-01
  2.439870e-01   6.087880e+01   2.924635e-01
  2.442860e-01   6.083266e+01   2.918112e-01
  2.445850e-01   6.079679e+01   2.934681e-01
  2.448840e-01   6.080301e+01   2.930444e-01
  2.451830e-01   6.053914e+01   2.939486e-01
  2.454820e-01   6.075322e+01   2.909752e-01
  2.457810e-01   6.135790e+01   2.936121e-01
  2.460800e-01   6.138935e+01   2.940152e-01
  2.463790e-01   6.084502e+01   2.917329e-01
  2.466780e-01   6.160918e+01   2.939943e-01
  2.469770e-01   6.176590e+01   2.934984e-01
  2.472750e-01   6.144014e+01   2.934819e-01
  2.475740e-01   6.127699e+01   2.940746e-01
  2.478730e-01   6.129517e+01   2.894052e-01
  2.481720e-01   6.063903e+01   2.908088e-01
  2.484710e-01   6.090059e+01   2.896254e-01
  2.487700e-01   6.098346e+01   2.929325e-01
  2.490690e-01   6.073698e+01   2.912584e-01
  2.493680e-01   6.103767e+01   2.890055e-01
  2.496670e-01   6.138524e+01   2.937867e-01
  2.499660e-01   6.099839e+01   2.898579e-01
  2.502650e-01   6.113881e+01   2.914678e-01
  2.505640e-01   6.050269e+01   2.870103e-01
  2.508620e-01   6.052593e+01   2.884182e-01
  2.511610e-01   6.103448e+01   2.919709e-01
  2.514600e-01   6.092350e+01   2.885264e-01
  2.517590e-01   6.100205e+01   2.885040e-01
  2.520580e-01   6.051083e+01   2.878597e-01
  2.523570e-01   6.087861e+01   2.890473e-01
  2.526560e-01   6.091662e+01   2.899805e-01
  2.529550e-01   6.092232e+01   2.866655e-01
  2.532540e-01   6.112557e+01   2.870409e-01
  2.535530e-01   6.062937e+01   2.856700e-01
  2.538520e-01   6.072281e+01   2.872219e-01
  2.541510e-01   6.081201e+01   2.858965e-01
  2.544490e-01   6.087453e+01   2.868601e-01
  2.547480e-01   6.103244e+01   2.875404e-01
  2.550470e-01   6.038247e+01   2.842795e-01
  2.553460e-01   6.088809e+01   2.858722e-01
  2.556450e-01   6.093098e+01   2.836670e-01
  2.559440e-01   6.114444e+01   2.870852e-01
  2.562430e-01   6.081426e+01   2.876448e-01
  2.565420e-01   6.119391e+01   2.859809e-01
  2.568410e-01   6.050434e+01   2.835646e-01
  2.571400e-01   6.065224e+01   2.843109e-01
  2.574390e-01   6.010507e+01   2.851433e-01
  2.577380e-01   6.033633e+01   2.846750e-01
  2.580360e-01   6.072555e+01   2.835847e-01
  2.583350e-01   6.083846e+01   2.863660e-01
  2.586340e-01   6.062181e+01   2.827490e-01
  2.589330e-01   6.038046e+01   2.849816e-01
  2.592320e-01   6.054004e+01   2.825583e-01
  2.595310e-01   6.087089e+01   2.843224e-01
  2.598300e-01   6.062399e+01   2.856573e-01
  2.601290e-01   6.055937e+01   2.811368e-01
  2.604280e-01   6.034779e+01   2.840974e-01
  2.607270e-01   6.038867e+01   2.804501e-01
  2.610260e-01   6.067014e+01   2.836540e-01
  2.613250e-01   5.983443e+01   2.822881e-01
  2.616240e-01   5.972624e+01   2.811433e-01
  2.619220e-01   6.048849e+01   2.830307e-01
  2.622210e-01   6.040079e+01   2.799966e-01
  2.625200e-01   6.037831e+01   2.816899e-01
  2.628190e-01   6.037073e+01   2.813791e-01
  2.631180e-01   5.972747e+01   2.781454e-01
  2.634170e-01   6.066781e+01   2.839474e-01
  2.637160e-01   6.095412e+01   2.809870e-01
  2.640150e-01   6.025878e+01   2.820979e-01
  2.643140e-01   6.039488e+01   2.793127e-01
  2.646130e-01   6.045025e+01   2.798233e-01
  2.649120e-01   6.028206e+01   2.824484e-01
  2.652110e-01   6.015153e+01   2.789400e-01
  2.655090e-01   6.052801e+01   2.805803e-01
  2.658080e-01   6.032989e+01   2.784974e-01
  2.661070e-01   5.975103e+01   2.783910e-01
  2.664060e-01   6.032085e+01   2.794279e-01
  2.667050e-01   6.021668e+01   2.794736e-01
  2.670040e-01   6.018212e+01   2.792020e-01
  2.673030e-01   5.940917e+01   2.765522e-01
  2.676020e-01   5.985802e+01   2.776894e-01
  2.679010e-01   6.086003e+01   2.799087e-01
  2.682000e-01   6.060314e+01   2.781834e-01
  2.684990e-01   6.046742e+01   2.789095e-01
  2.687980e-01   6.026227e+01   2.780579e-01
  2.690960e-01   6.027571e+01   2.792278e-01
  2.693950e-01   6.006411e+01   2.758283e-01
  2.696940e-01   6.052139e+01   2.772479e-01
  2.699930e-01   5.993284e+01   2.769213e-01
  2.702920e-01   5.969524e+01   2.760918e-01
  2.705910e-01   5.985133e+01   2.769204e-01
  2.708900e-01   6.020343e+01   2.755948e-01
  2.711890e-01   5.974144e+01   2.763853e-01
  2.714880e-01   5.988804e+01   2.757009e-01
  2.717870e-01   6.046155e+01   2.774838e-01
  2.720860e-01   6.000560e+01   2.754174e-01
  2.723850e-01   5.939773e+01   2.733799e-01
  2.726840e-01   6.010028e+01   2.760963e-01
  2.729820e-01   6.024777e+01   2.762497e-01
  2.732810e-01   5.985699e+01   2.744348e-01
  2.735800e-01   6.010639e+01   2.749145e-01
  2.738790e-01   6.030800e+01   2.759261e-01
  2.741780e-01   6.000204e+01   2.756857e-01
  2.744770e-01   6.031737e+01   2.738532e-01
  2.747760e-01   6.009563e+01   2.747073e-01
  2.750750e-01   5.981227e+01   2.772059e-01
  2.753740e-01   6.037838e+01   2.829712e-01
  2.756730e-01   5.985555e+01   2.832370e-01
  2.759720e-01   5.946715e+01   2.810249e-01
  2.762710e-01   6.040562e+01   2.872975e-01
  2.765690e-01   6.059380e+01   2.870197e-01
  2.768680e-01   5.992056e+01   2.881263e-01
  2.771670e-01   6.002717e+01   2.859831e-01
  2.774660e-01   5.982015e+01   2.863159e-01
  2.777650e-01   5.973711e+01   2.896006e-01
  2.780640e-01   5.947618e+01   2.875831e-01
  2.783630e-01   5.977854e+01   2.887381e-01
  2.786620e-01   5.966953e+01   2.901918e-01
  2.789610e-01   5.952201e+01   2.899411e-01
  2.792600e-01   5.977022e+01   2.934075e-01
  2.795590e-01   5.968011e+01   2.874423e-01
  2.798580e-01   6.007637e+01   2.929335e-01
  2.801560e-01   5.990397e+01   2.920720e-01
  2.804550e-01   5.943177e+01   2.917988e-01
  2.807540e-01   5.983822e+01   2.941350e-01
  2.810530e-01   5.968494e+01   2.909903e-01
  2.813520e-01   6.029630e+01   2.963939e-01
  2.816510e-01   6.020666e+01   2.951520e-01
  2.819500e-01   5.999501e+01   2.947455e-01
  2.822490e-01   5.991537e+01   2.945498e-01
  2.825480e-01   6.003414e+01   2.943911e-01
  2.828470e-01   5.965348e+01   2.968753e-01
  2.831460e-01   6.020038e+01   2.967301e-01
  2.834450e-01   5.972050e+01   2.939579e-01
  2.837430e-01   5.965563e+01   2.954988e-01
  2.840420e-01   5.969800e+01   2.972184e-01
  2.843410e-01   5.981176e+01   3.039932e-01
  2.846400e-01   5.983631e+01   3.061893e-01
  2.849390e-01   5.945285e+01   3.130876e-01
  2.852380e-01   5.967823e+01   3.165920e-01
  2.855370e-01   5.987565e+01   3.202593e-01
  2.858360e-01   5.925150e+01   3.206252e-01
  2.861350e-01   5.971465e+01   3.247184e-01
  2.864340e-01   5.896339e+01   3.274430e-01
  2.867330e-01   5.930677e+01   3.274519e-01
  2.870320e-01   5.969700e+01   3.341657e-01
  2.873310e-01   5.919251e+01   3.296674e-01
  2.876290e-01   5.944188e+01   3.356157e-01
  2.879280e-01   6.007247e+01   3.404755e-01
  2.882270e-01   5.916307e+01   3.341586e-01
  2.885260e-01   5.905251e+01   3.379177e-01
  2.888250e-01   5.914076e+01   3.373090e-01
  2.891240e-01   5.962030e+01   3.437828e-01
  2.894230e-01   5.929928e+01   3.459522e-01
  2.897220e-01   5.860593e+01   3.357803e-01
  2.900210e-01   5.902448e+01   3.458888e-01
  2.903200e-01   5.859312e+01   3.426088e-01
  2.906190e-01   5.892603e+01   3.472792e-01
  2.909180e-01   5.871983e+01   3.476129e-01
  2.912160e-01   5.890310e+01   3.444272e-01
  2.915150e-01   5.884867e+01   3.556217e-01
  2.918140e-01   5.922205e+01   3.485278e-01
  2.921130e-01   5.941924e+01   3.523712e-01
  2.924120e-01   5.873330e+01   3.528751e-01
  2.927110e-01   5.955071e+01   3.543304e-01
  2.930100e-01   5.924889e+01   3.626449e-01
  2.933090e-01   5.880999e+01   3.555048e-01
  2.936080e-01   5.869937e+01   3.527731e-01
  2.939070e-01   5.963640e+01   3.612934e-01
  2.942060e-01   5.882944e+01   3.594653e-01
  2.945050e-01   5.851298e+01   3.660137e-01
  2.948030e-01   5.881407e+01   3.573491e-01
  2.951020e-01   5.873931e+01   3.625745e-01
  2.954010e-01   5.928718e+01   3.659981e-01
  2.957000e-01   5.931182e+01   3.678363e-01
  2.959990e-01   5.895515e+01   3.662871e-01
  2.962980e-01   5.881017e+01   3.664986e-01
  2.965970e-01   5.835268e+01   3.686495e-01
  2.968960e-01   5.817158e+01   3.678505e-01
  2.971950e-01   5.859288e+01   3.676010e-01
  2.974940e-01   5.939902e+01   3.687745e-01
  2.977930e-01   5.886768e+01   3.705009e-01
  2.980920e-01   5.847341e+01   3.694859e-01
  2.983900e-01   5.878178e+01   3.734680e-01
  2.986890e-01   5.847434e+01   3.683537e-01
  2.989880e-01   5.890244e+01   3.736168e-01
  2.992870e-01   5.898720e+01   3.748261e-01
  2.995860e-01   5.917685e+01   3.775742e-01
  2.998850e-01   5.906580e+01   3.750758e-01
  3.001840e-01   5.920409e+01   3.779019e-01
  3.004830e-01   5.835784e+01   3.800705e-01
  3.007820e-01   5.861780e+01   3.794291e-01
  3.010810e-01   5.886005e+01   3.775253e-01
  3.013800e-01   5.866010e+01   3.825586e-01
  3.016790e-01   5.842166e+01   3.807770e-01
  3.019780e-01   5.820631e+01   3.820855e-01
  3.022760e-01   5.876694e+01   3.857158e-01
  3.025750e-01   5.835215e+01   3.823104e-01
  3.028740e-01   5.885448e+01   3.894063e-01
  3.031730e-01   5.842610e+01   3.861496e-01
  3.034720e-01   5.894422e+01   3.894378e-01
  3.037710e-01   5.850441e+01   3.877186e-01
  3.040700e-01   5.817379e+01   3.884733e-01
  3.043690e-01   5.836753e+01   3.937376e-01
  3.046680e-01   5.878342e+01   3.937577e-01
  3.049670e-01   5.895159e+01   3.907937e-01
  3.052660e-01   5.823085e+01   3.952239e-01
  3.055650e-01   5.841209e+01   3.944422e-01
  3.058630e-01   5.848833e+01   4.000892e-01
  3.061620e-01   5.825327e+01   3.919781e-01
  3.064610e-01   5.893089e+01   3.992952e-01
  3.067600e-01   5.735884e+01   3.999876e-01
  3.070590e-01   5.793257e+01   3.958986e-01
  3.073580e-01   5.937549e+01   4.069583e-01
  3.076570e-01   5.895067e+01   3.982245e-01
  3.079560e-01   5.846688e+01   4.029421e-01
  3.082550e-01   5.840301e+01   4.027219e-01
  3.085540e-01   5.851703e+01   4.028192e-01
  3.088530e-01   5.825548e+01   4.070228e-01
  3.091520e-01   5.834081e+01   4.013305e-01
  3.094500e-01   5.803707e+01   4.090365e-01
  3.097490e-01   5.904225e+01   4.106896e-01
  3.100480e-01   5.807078e+01   4.042550e-01
  3.103470e-01   5.850623e+01   4.170938e-01
  3.106460e-01   5.831699e+01   4.042098e-01
  3.109450e-01   5.814719e+01   4.154855e-01
  3.112440e-01   5.826359e+01   4.089000e-01
  3.115430e-01   5.841308e+01   4.148096e-01
  3.118420e-01   5.867034e+01   4.203303e-01
  3.121410e-01   5.855221e+01   4.133761e-01
  3.124400e-01   5.887934e+01   4.220877e-01
  3.127390e-01   5.828694e+01   4.140391e-01
  3.130380e-01   5.867736e+01   4.244301e-01
  3.133360e-01   5.860392e+01   4.217747e-01
  3.136350e-01   5.839521e+01   4.203488e-01
  3.139340e-01   5.824819e+01   4.259985e-01
  3.142330e-01   5.809650e+01   4.189373e-01
  3.145320e-01   5.844431e+01   4.306349e-01
  3.148310e-01   5.901580e+01   4.277406e-01
  3.151300e-01   5.827175e+01   4.250356e-01
  3.154290e-01   5.855536e+01   4.310438e-01
  3.157280e-01   5.861578e+01   4.284005e-01
  3.160270e-01   5.911993e+01   4.386722e-01
  3.163260e-01   5.787373e+01   4.256802e-01
  3.166250e-01   5.900600e+01   4.382493e-01
  3.169230e-01   5.776644e+01   4.310328e-01
  3.172220e-01   5.856597e+01   4.388842e-01
  3.175210e-01   5.775183e+01   4.354446e-01
  3.178200e-01   5.800019e+01   4.333806e-01
  3.181190e-01   5.826575e+01   4.423986e-01
  3.184180e-01   5.804632e+01   4.369328e-01
  3.187170e-01   5.818902e+01   4.452821e-01
  3.190160e-01   5.834048e+01   4.446611e-01
  3.193150e-01   5.893433e+01   4.402623e-01
  3.196140e-01   5.817490e+01   4.488825e-01
  3.199130e-01   5.806658e+01   4.420345e-01
  3.202120e-01   5.807938e+01   4.493376e-01
  3.205100e-01   5.814461e+01   4.483553e-01
  3.208090e-01   5.810383e+01   4.449560e-01
  3.211080e-01   5.854432e+01   4.536412e-01
  3.214070e-01   5.805477e+01   4.439689e-01
  3.217060e-01   5.851640e+01   4.531121e-01
  3.220050e-01   5.877757e+01   4.512017e-01
  3.223040e-01   5.805886e+01   4.463954e-01
  3.226030e-01   5.787810e+01   4.570384e-01
  3.229020e-01   5.858472e+01   4.443979e-01
  3.232010e-01   5.842929e+01   4.561727e-01
  3.235000e-01   5.767786e+01   4.481938e-01
  3.237990e-01   5.733849e+01   4.502020e-01
  3.240970e-01   5.842841e+01   4.614127e-01
  3.243960e-01   5.833503e+01   4.515723e-01
  3.246950e-01   5.848196e+01   4.634134e-01
  3.249940e-01   5.850099e+01   4.555953e-01
  3.252930e-01   5.823668e+01   4.619922e-01
  3.255920e-01   5.841381e+01   4.654080e-01
  3.258910e-01   5.779234e+01   4.584529e-01
  3.261900e-01   5.772088e+01   4.653850e-01
  3.264890e-01   5.803511e+01   4.611920e-01
  3.267880e-01   5.780618e+01   4.638916e-01
  3.270870e-01   5.728867e+01   4.697371e-01
  3.273860e-01   5.772660e+01   4.658705e-01
  3.276850e-01   5.797040e+01   4.725237e-01
  3.279830e-01   5.779920e+01   4.647794e-01
  3.282820e-01   5.793253e+01   4.747930e-01
  3.285810e-01   5.823537e+01   4.740854e-01
  3.288800e-01   5.754452e+01   4.746677e-01
  3.291790e-01   5.883701e+01   4.760425e-01
  3.294780e-01   5.833912e+01   4.814350e-01
  3.297770e-01   5.762540e+01   4.810140e-01
  3.300760e-01   5.826739e+01   4.786317e-01
  3.303750e-01   5.774048e+01   4.840703e-01
  3.306740e-01   5.825405e+01   4.795750e-01
  3.309730e-01   5.807257e+01   4.875574e-01
  3.312720e-01   5.752374e+01   4.889665e-01
  3.315700e-01   5.794404e+01   4.818309e-01
  3.318690e-01   5.861251e+01   4.974133e-01
  3.321680e-01   5.717759e+01   4.801619e-01
  3.324670e-01   5.767960e+01   4.945440e-01
  3.327660e-01   5.799200e+01   4.931249e-01
  3.330650e-01   5.799900e+01   4.937023e-01
  3.333640e-01   5.852975e+01   5.038558e-01
  3.336630e-01   5.809135e+01   4.902966e-01
  3.339620e-01   5.763353e+01   5.028752e-01
  3.342610e-01   5.737011e+01   4.948826e-01
  3.345600e-01   5.787133e+01   5.021669e-01
  3.348590e-01   5.816029e+01   5.123509e-01
  3.351570e-01   5.742519e+01   4.934521e-01
  3.354560e-01   5.761321e+01   5.136263e-01
  3.357550e-01   5.808056e+01   4.990652e-01
  3.360540e-01   5.752504e+01   5.113791e-01
  3.363530e-01   5.786126e+01   5.191492e-01
  3.366520e-01   5.752822e+01   5.024155e-01
  3.369510e-01   5.751723e+01   5.240981e-01
  3.372500e-01   5.795848e+01   5.025449e-01
  3.375490e-01   5.773634e+01   5.224634e-01
  3.378480e-01   5.778727e+01   5.200997e-01
  3.381470e-01   5.711599e+01   5.157949e-01
  3.384460e-01   5.855149e+01   5.362902e-01
  3.387450e-01   5.781081e+01   5.114199e-01
  3.390430e-01   5.724936e+01   5.275598e-01
  3.393420e-01   5.808622e+01   5.286905e-01
  3.396410e-01   5.761206e+01   5.271994e-01
  3.399400e-01   5.708160e+01   5.401426e-01
  3.402390e-01   5.770741e+01   5.171862e-01
  3.405380e-01   5.844314e+01   5.436159e-01
  3.408370e-01   5.760838e+01   5.319535e-01
  3.411360e-01   5.690324e+01   5.321547e-01
  3.414350e-01   5.849228e+01   5.467762e-01
  3.417340e-01   5.745872e+01   5.340436e-01
  3.420330e-01   5.829857e+01   5.541699e-01
  3.423320e-01   5.721677e+01   5.336188e-01
  3.426300e-01   5.770587e+01   5.505794e-01
  3.429290e-01   5.813025e+01   5.503120e-01
  3.432280e-01   5.718357e+01   5.435710e-01
  3.435270e-01   5.718194e+01   5.623123e-01
  3.438260e-01   5.879848e+01   5.474662e-01
  3.441250e-01   5.695813e+01   5.579574e-01
  3.444240e-01   5.771679e+01   5.537163e-01
  3.447230e-01   5.778767e+01   5.587850e-01
  3.450220e-01   5.643573e+01   5.635970e-01
  3.453210e-01   5.770616e+01   5.536653e-01
  3.456200e-01   5.781714e+01   5.756156e-01
  3.459190e-01   5.747737e+01   5.604948e-01
  3.462170e-01   5.740985e+01   5.709950e-01
  3.465160e-01   5.813257e+01   5.737170e-01
  3.468150e-01   5.860259e+01   5.751713e-01
  3.471140e-01   5.729305e+01   5.837120e-01
  3.474130e-01   5.756141e+01   5.691900e-01
  3.477120e-01   5.719790e+01   5.832271e-01
  3.480110e-01   5.811893e+01   5.815383e-01
  3.483100e-01   5.786403e+01   5.820554e-01
  3.486090e-01   5.712828e+01   5.932225e-01
  3.489080e-01   5.806895e+01   5.830851e-01
  3.492070e-01   5.725317e+01   5.948401e-01
  3.495060e-01   5.733468e+01   5.839240e-01
  3.498040e-01   5.714947e+01   5.952746e-01
  3.501030e-01   5.784135e+01   5.998513e-01
  3.504020e-01   5.682704e+01   5.935931e-01
  3.507010e-01   5.704598e+01   6.088737e-01
  3.510000e-01   5.733188e+01   5.913961e-01
  3.512990e-01   5.718245e+01   6.096016e-01
  3.515980e-01   5.830893e+01   6.072858e-01
  3.518970e-01   5.744156e+01   6.162988e-01
  3.521960e-01   5.753675e+01   6.256212e-01
  3.524950e-01   5.689163e+01   5.988593e-01
  3.527940e-01   5.742172e+01   6.283954e-01
  3.530930e-01   5.708618e+01   6.101375e-01
  3.533920e-01   5.775497e+01   6.290735e-01
  3.536900e-01   5.712745e+01   6.279258e-01
  3.539890e-01   5.707540e+01   6.242317e-01
  3.542880e-01   5.665524e+01   6.370585e-01
  3.545870e-01   5.758042e+01   6.170432e-01
  3.548860e-01   5.716609e+01   6.363189e-01
  3.551850e-01   5.809265e+01   6.297699e-01
  3.554840e-01   5.791688e+01   6.404838e-01
  3.557830e-01   5.864658e+01   6.469335e-01
  3.560820e-01   5.767960e+01   6.197452e-01
  3.563810e-01   5.716061e+01   6.374833e-01
  3.566800e-01   5.760165e+01   6.248512e-01
  3.569790e-01   5.719599e+01   6.425299e-01
  3.572770e-01   5.710076e+01   6.407731e-01
  3.575760e-01   5.728286e+01   6.154468e-01
  3.578750e-01   5.708675e+01   6.545285e-01
  3.581740e-01   5.693959e+01   6.246171e-01
  3.584730e-01   5.762707e+01   6.576188e-01
  3.587720e-01   5.669781e+01   6.409499e-01
  3.590710e-01   5.736923e+01   6.435022e-01
  3.593700e-01   5.712316e+01   6.667518e-01
  3.596690e-01   5.677685e+01   6.365374e-01
  3.599680e-01   5.764835e+01   6.711923e-01
  3.602670e-01   5.677112e+01   6.488657e-01
  3.605660e-01   5.762902e+01   6.696975e-01
  3.608640e-01   5.684865e+01   6.822056e-01
  3.611630e-01   5.680762e+01   6.465438e-01
  3.614620e-01   5.821045e+01   6.948551e-01
  3.617610e-01   5.774879e+01   6.662928e-01
  3.620600e-01   5.782761e+01   6.895486e-01
  3.623590e-01   5.729649e+01   6.834098e-01
  3.626580e-01   5.736170e+01   6.837986e-01
  3.629570e-01   5.784293e+01   7.051394e-01
  3.632560e-01   5.686011e+01   6.693595e-01
  3.635550e-01   5.669852e+01   7.095080e-01
  3.638540e-01   5.884468e+01   7.048404e-01
  3.641530e-01   5.646021e+01   6.950824e-01
  3.644510e-01   5.692035e+01   7.281938e-01
  3.647500e-01   5.799205e+01   6.905284e-01
  3.650490e-01   5.809677e+01   7.338750e-01
  3.653480e-01   5.701682e+01   7.098324e-01
  3.656470e-01   5.723170e+01   7.196253e-01
  3.659460e-01   5.707962e+01   7.402334e-01
  3.662450e-01   5.715624e+01   7.090450e-01
  3.665440e-01   5.762931e+01   7.613844e-01
  3.668430e-01   5.790474e+01   7.221187e-01
  3.671420e-01   5.754732e+01   7.509225e-01
  3.674410e-01   5.766050e+01   7.421092e-01
  3.677400e-01   5.711028e+01   7.519720e-01
  3.680390e-01   5.608229e+01   7.740829e-01
  3.683370e-01   5.732385e+01   7.325768e-01
  3.686360e-01   5.709973e+01   7.723941e-01
  3.689350e-01   5.745447e+01   7.582147e-01
  3.692340e-01   5.646991e+01   7.724018e-01
  3.695330e-01   5.824015e+01   8.121088e-01
  3.698320e-01   5.772885e+01   7.540620e-01
  3.701310e-01   5.767960e+01   8.106218e-01
  3.704300e-01   5.639301e+01   7.633932e-01
  3.707290e-01   5.679134e+01   8.067896e-01
  3.710280e-01   5.620180e+01   7.977707e-01
  3.713270e-01   5.686598e+01   7.907209e-01
  3.716260e-01   5.756218e+01   8.434981e-01
  3.719240e-01   5.691775e+01   7.842708e-01
  3.722230e-01   5.779158e+01   8.479528e-01
  3.725220e-01   5.691967e+01   8.126407e-01
  3.728210e-01   5.778871e+01   8.369903e-01
  3.731200e-01   5.722383e+01   8.823528e-01
  3.734190e-01   5.702846e+01   8.036164e-01
  3.737180e-01   5.757154e+01   8.818630e-01
  3.740170e-01   5.781126e+01   8.318383e-01
  3.743160e-01   5.629551e+01   8.783317e-01
  3.746150e-01   5.792275e+01   8.845488e-01
  3.749140e-01   5.818777e+01   8.652037e-01
  3.752130e-01   5.733979e+01   9.204163e-01
  3.755110e-01   5.654237e+01   8.499969e-01
  3.758100e-01   5.852175e+01   9.298542e-01
  3.761090e-01   5.804114e+01   8.983793e-01
  3.764080e-01   5.852255e+01   9.262495e-01
  3.767070e-01   5.771166e+01   9.617274e-01
  3.770060e-01   5.634230e+01   8.723976e-01
  3.773050e-01   5.692967e+01   9.633887e-01
  3.776040e-01   5.665958e+01   9.185357e-01
  3.779030e-01   5.657512e+01   9.482011e-01
  3.782020e-01   5.691944e+01   1.027286e+00
  3.785010e-01   5.649048e+01   8.996258e-01
  3.788000e-01   5.519175e+01   1.006653e+00
  3.790990e-01   5.648397e+01   9.395743e-01
  3.793970e-01   5.527516e+01   9.977726e-01
  3.796960e-01   5.719790e+01   1.010179e+00
  3.799950e-01   5.762803e+01   9.953636e-01
  3.802940e-01   5.703152e+01   1.100839e+00
  3.805930e-01   5.645926e+01   9.552914e-01
  3.808920e-01   5.907646e+01   1.126749e+00
  3.811910e-01   5.710125e+01   1.023919e+00
  3.814900e-01   5.665270e+01   1.073322e+00
  3.817890e-01   5.649158e+01   1.170323e+00
  3.820880e-01   5.760956e+01   1.004377e+00
  3.823870e-01   5.629195e+01   1.175815e+00
  3.826860e-01   5.728247e+01   1.040811e+00
  3.829840e-01   5.578847e+01   1.194036e+00
  3.832830e-01   5.790140e+01   1.162688e+00
  3.835820e-01   5.377497e+01   1.093810e+00
  3.838810e-01   5.670623e+01   1.255805e+00
  3.841800e-01   5.756005e+01   1.118567e+00
  3.844790e-01   5.633887e+01   1.261037e+00
  3.847780e-01   5.566724e+01   1.161753e+00
  3.850770e-01   5.799479e+01   1.289092e+00
  3.853760e-01   5.891862e+01   1.386033e+00
  3.856750e-01   5.581271e+01   1.163270e+00
  3.859740e-01   5.751075e+01   1.393612e+00
  3.862730e-01   5.492633e+01   1.235939e+00
  3.865710e-01   5.852386e+01   1.405833e+00
  3.868700e-01   5.561336e+01   1.395577e+00
  3.871690e-01   5.695105e+01   1.328762e+00
  3.874680e-01   5.718626e+01   1.533304e+00
  3.877670e-01   5.644556e+01   1.345086e+00
  3.880660e-01   5.475694e+01   1.534103e+00
  3.883650e-01   5.542182e+01   1.462526e+00
  3.886640e-01   5.488493e+01   1.518733e+00
  3.889630e-01   5.623637e+01   1.672931e+00
  3.892620e-01   5.600977e+01   1.501219e+00
  3.895610e-01   5.683910e+01   1.727959e+00
  3.898600e-01   5.708240e+01   1.685468e+00
  3.901580e-01   5.711226e+01   1.756677e+00
  3.904570e-01   5.389733e+01   1.907945e+00
  3.907560e-01   5.358215e+01   1.677722e+00
  3.910550e-01   5.652391e+01   1.989736e+00
  3.913540e-01   5.827496e+01   2.020321e+00
  3.916530e-01   6.016610e+01   2.052841e+00
  3.919520e-01   5.756141e+01   2.608356e+00
  3.922510e-01   5.729437e+01   2.003251e+00
  3.925500e-01   5.534720e+01   2.641578e+00
  3.928490e-01   5.746948e+01   2.457217e+00
  3.931480e-01   5.610366e+01   2.659568e+00
  3.934470e-01   0.000000e+00   0.000000e+00
  3.937460e-01   6.051631e+01   2.762179e+00
creator: radaver
creator-version: 3725
header-file: /nas_data/SAXS_data/20151104Workshop/header/JH1_0087.txt
image-file: /nas_data/Pilatus1M/20151104_Workshop/JH1_0087.tif
angular-axis-file: /nas_data/SAXS_data/20151104Workshop/q20151029.dat
beamstop-mask-file: /nas_data/SAXS_data/20151104Workshop/fit2d20151031.msk
detector-response-file: none
beam-center-x: 949.7700
beam-center-y: 918.8000
unit-time: 1.0000
channel-first: 10
channel-last: 1315
Exposure time [s]: 1.094114
Transmitted Beam: 0.483298
Incident Beam: 0.483298
Code: JH1
Concentration [mg/ml]: 1
Run Number: 0087
