# Supplementary material for: SAXS analysis of a soluble cytosolic NgBR construct including extracellular and transmembrane domains
Source: PLoS One. 2018 Jan 18;13(1):e0191371. doi: 10.1371/journal.pone.0191371 (PMC5773207; doi:10.1371/journal.pone.0191371)
Supplement: S1 File — (ZIP) [file pone.0191371.s001.zip › JH1_0088.dat]

Sample:   c= 1.0000 mg/ml  Code: JH1
  3.656810e-03   2.265606e+04   4.138289e+01
  3.955720e-03   2.197714e+04   2.799280e+01
  4.254640e-03   1.909037e+04   2.337942e+01
  4.553560e-03   1.538449e+04   2.023536e+01
  4.852480e-03   1.244195e+04   1.703728e+01
  5.151400e-03   1.050991e+04   1.546889e+01
  5.450320e-03   8.706776e+03   1.337314e+01
  5.749240e-03   7.424435e+03   1.196513e+01
  6.048150e-03   6.336672e+03   1.083500e+01
  6.347070e-03   5.500001e+03   9.590489e+00
  6.645990e-03   4.810213e+03   8.929524e+00
  6.944910e-03   4.231203e+03   8.062653e+00
  7.243830e-03   3.782092e+03   7.386334e+00
  7.542750e-03   3.344788e+03   6.919838e+00
  7.841670e-03   3.027151e+03   6.217055e+00
  8.140580e-03   2.736693e+03   5.992809e+00
  8.439500e-03   2.497660e+03   5.518224e+00
  8.738420e-03   2.287002e+03   5.230020e+00
  9.037340e-03   2.112135e+03   4.859774e+00
  9.336260e-03   1.945266e+03   4.583202e+00
  9.635180e-03   1.795716e+03   4.390976e+00
  9.934100e-03   1.653273e+03   4.076542e+00
  1.023300e-02   1.519028e+03   4.004561e+00
  1.053190e-02   1.403931e+03   3.904782e+00
  1.083090e-02   1.298248e+03   3.754938e+00
  1.112980e-02   1.192711e+03   3.568450e+00
  1.142870e-02   1.119885e+03   3.438419e+00
  1.172760e-02   1.031492e+03   3.290754e+00
  1.202650e-02   9.596743e+02   3.165346e+00
  1.232540e-02   8.880645e+02   3.028275e+00
  1.262440e-02   8.190439e+02   2.854141e+00
  1.292330e-02   7.678814e+02   2.720932e+00
  1.322220e-02   7.123372e+02   2.620676e+00
  1.352110e-02   6.598425e+02   2.496915e+00
  1.382000e-02   6.167894e+02   2.390297e+00
  1.411900e-02   5.738691e+02   2.294412e+00
  1.441790e-02   5.386964e+02   2.206975e+00
  1.471680e-02   5.013486e+02   2.118982e+00
  1.501570e-02   4.718714e+02   2.013256e+00
  1.531460e-02   4.422112e+02   1.940157e+00
  1.561350e-02   4.174882e+02   1.852067e+00
  1.591250e-02   3.916651e+02   1.809680e+00
  1.621140e-02   3.706917e+02   1.730203e+00
  1.651030e-02   3.489417e+02   1.661025e+00
  1.680920e-02   3.303133e+02   1.616079e+00
  1.710810e-02   3.112478e+02   1.572039e+00
  1.740710e-02   2.983133e+02   1.516882e+00
  1.770600e-02   2.829362e+02   1.462423e+00
  1.800490e-02   2.688683e+02   1.414332e+00
  1.830380e-02   2.561249e+02   1.391408e+00
  1.860270e-02   2.434103e+02   1.330091e+00
  1.890170e-02   2.335983e+02   1.303007e+00
  1.920060e-02   2.240921e+02   1.264122e+00
  1.949950e-02   2.136695e+02   1.248590e+00
  1.979840e-02   2.045743e+02   1.198804e+00
  2.009730e-02   1.956306e+02   1.159446e+00
  2.039620e-02   1.895607e+02   1.139248e+00
  2.069520e-02   1.833434e+02   1.114369e+00
  2.099410e-02   1.789735e+02   1.108988e+00
  2.129300e-02   1.690516e+02   1.049565e+00
  2.159190e-02   1.634851e+02   1.067709e+00
  2.189080e-02   1.601325e+02   1.062603e+00
  2.218980e-02   1.510462e+02   1.049793e+00
  2.248870e-02   1.482295e+02   1.058512e+00
  2.278760e-02   1.422551e+02   1.026744e+00
  2.308650e-02   1.408470e+02   1.053093e+00
  2.338540e-02   1.363969e+02   1.034171e+00
  2.368430e-02   1.323408e+02   1.000174e+00
  2.398330e-02   1.279869e+02   1.005964e+00
  2.428220e-02   1.258628e+02   9.753878e-01
  2.458110e-02   1.225006e+02   9.946260e-01
  2.488000e-02   1.210797e+02   9.624669e-01
  2.517890e-02   1.182680e+02   9.398790e-01
  2.547790e-02   1.133985e+02   9.333288e-01
  2.577680e-02   1.139349e+02   9.280193e-01
  2.607570e-02   1.115933e+02   9.258700e-01
  2.637460e-02   1.098834e+02   9.113696e-01
  2.667350e-02   1.062410e+02   8.737089e-01
  2.697250e-02   1.046027e+02   8.402161e-01
  2.727140e-02   1.038282e+02   8.060327e-01
  2.757030e-02   1.017686e+02   7.993228e-01
  2.786920e-02   9.989740e+01   7.828892e-01
  2.816810e-02   9.762953e+01   7.616854e-01
  2.846700e-02   9.740747e+01   7.514255e-01
  2.876600e-02   9.583250e+01   7.363457e-01
  2.906490e-02   9.454855e+01   7.335960e-01
  2.936380e-02   9.292145e+01   7.218411e-01
  2.966270e-02   9.107671e+01   7.093967e-01
  2.996160e-02   9.095033e+01   7.099431e-01
  3.026060e-02   9.106082e+01   6.991865e-01
  3.055950e-02   9.020864e+01   6.949208e-01
  3.085840e-02   8.845051e+01   6.852101e-01
  3.115730e-02   8.745345e+01   6.784843e-01
  3.145620e-02   8.672054e+01   6.691431e-01
  3.175510e-02   8.692187e+01   6.717573e-01
  3.205410e-02   8.457518e+01   6.590163e-01
  3.235300e-02   8.336665e+01   6.516401e-01
  3.265190e-02   8.391333e+01   6.417763e-01
  3.295080e-02   8.374438e+01   6.453341e-01
  3.324970e-02   8.300379e+01   6.416306e-01
  3.354870e-02   8.160822e+01   6.345504e-01
  3.384760e-02   8.019735e+01   6.217783e-01
  3.414650e-02   8.043838e+01   6.227120e-01
  3.444540e-02   7.962609e+01   6.110458e-01
  3.474430e-02   8.032736e+01   6.191313e-01
  3.504330e-02   8.011756e+01   6.106599e-01
  3.534220e-02   7.816903e+01   6.039326e-01
  3.564110e-02   7.928906e+01   6.074943e-01
  3.594000e-02   7.780536e+01   5.902651e-01
  3.623890e-02   7.752478e+01   5.992234e-01
  3.653780e-02   7.729432e+01   5.821484e-01
  3.683680e-02   7.757295e+01   5.907845e-01
  3.713570e-02   7.664411e+01   5.879372e-01
  3.743460e-02   7.601208e+01   5.759648e-01
  3.773350e-02   7.645088e+01   5.769590e-01
  3.803240e-02   7.584436e+01   5.883829e-01
  3.833140e-02   7.591407e+01   6.026445e-01
  3.863030e-02   7.480424e+01   6.075224e-01
  3.892920e-02   7.420459e+01   6.035088e-01
  3.922810e-02   7.428277e+01   6.061930e-01
  3.952700e-02   7.343535e+01   5.988192e-01
  3.982600e-02   7.470923e+01   6.127619e-01
  4.012490e-02   7.308536e+01   5.966201e-01
  4.042380e-02   7.419396e+01   6.090276e-01
  4.072270e-02   7.371887e+01   6.046798e-01
  4.102160e-02   7.360009e+01   6.034011e-01
  4.132050e-02   7.303441e+01   6.018660e-01
  4.161950e-02   7.182389e+01   5.906881e-01
  4.191840e-02   7.275168e+01   6.022828e-01
  4.221730e-02   7.217365e+01   5.921246e-01
  4.251620e-02   7.069742e+01   5.937187e-01
  4.281510e-02   7.047056e+01   5.835984e-01
  4.311410e-02   7.135869e+01   5.880168e-01
  4.341300e-02   7.157432e+01   5.919480e-01
  4.371190e-02   7.183853e+01   5.915091e-01
  4.401080e-02   7.110310e+01   5.884736e-01
  4.430970e-02   7.043279e+01   5.812165e-01
  4.460860e-02   7.065048e+01   5.828541e-01
  4.490760e-02   7.104086e+01   5.859551e-01
  4.520650e-02   7.011951e+01   5.777271e-01
  4.550540e-02   6.994844e+01   5.799510e-01
  4.580430e-02   7.010570e+01   5.783992e-01
  4.610320e-02   7.043454e+01   5.768481e-01
  4.640220e-02   7.046636e+01   5.813550e-01
  4.670110e-02   6.919349e+01   5.675030e-01
  4.700000e-02   6.916933e+01   5.695120e-01
  4.729890e-02   6.944716e+01   5.727906e-01
  4.759780e-02   6.840216e+01   5.677555e-01
  4.789680e-02   6.902593e+01   5.668155e-01
  4.819570e-02   6.906063e+01   5.662610e-01
  4.849460e-02   6.918990e+01   5.688912e-01
  4.879350e-02   6.838219e+01   5.593647e-01
  4.909240e-02   6.865508e+01   5.680962e-01
  4.939130e-02   6.876577e+01   5.589051e-01
  4.969030e-02   6.797954e+01   5.577155e-01
  4.998920e-02   6.854567e+01   5.593562e-01
  5.028810e-02   6.846492e+01   5.570121e-01
  5.058700e-02   6.908278e+01   5.635891e-01
  5.088590e-02   6.764748e+01   5.484410e-01
  5.118490e-02   6.796597e+01   5.569859e-01
  5.148380e-02   6.839606e+01   5.560656e-01
  5.178270e-02   6.805190e+01   5.475075e-01
  5.208160e-02   6.801638e+01   5.531981e-01
  5.238050e-02   6.676125e+01   5.422907e-01
  5.267940e-02   6.690601e+01   5.506341e-01
  5.297840e-02   6.763692e+01   5.464729e-01
  5.327730e-02   6.684005e+01   5.407233e-01
  5.357620e-02   6.702114e+01   5.433452e-01
  5.387510e-02   6.656251e+01   5.383548e-01
  5.417400e-02   6.718261e+01   5.459115e-01
  5.447300e-02   6.676432e+01   5.360910e-01
  5.477190e-02   6.701799e+01   5.383362e-01
  5.507080e-02   6.607529e+01   5.345366e-01
  5.536970e-02   6.731264e+01   5.376759e-01
  5.566860e-02   6.641447e+01   5.377558e-01
  5.596760e-02   6.733187e+01   5.353249e-01
  5.626650e-02   6.699912e+01   5.364223e-01
  5.656540e-02   6.692932e+01   5.343243e-01
  5.686430e-02   6.640590e+01   5.292525e-01
  5.716320e-02   6.638990e+01   5.256802e-01
  5.746210e-02   6.613591e+01   5.299529e-01
  5.776110e-02   6.641378e+01   5.328642e-01
  5.806000e-02   6.699799e+01   5.269229e-01
  5.835890e-02   6.567084e+01   5.222509e-01
  5.865780e-02   6.572524e+01   5.196199e-01
  5.895670e-02   6.526995e+01   5.276590e-01
  5.925570e-02   6.677956e+01   5.215085e-01
  5.955460e-02   6.638264e+01   5.268132e-01
  5.985350e-02   6.708705e+01   5.221454e-01
  6.015240e-02   6.608698e+01   5.199188e-01
  6.045130e-02   6.662796e+01   5.226084e-01
  6.075020e-02   6.612809e+01   5.156353e-01
  6.104920e-02   6.637280e+01   5.204789e-01
  6.134810e-02   6.578839e+01   5.187430e-01
  6.164700e-02   6.635805e+01   5.127270e-01
  6.194590e-02   6.564523e+01   5.181783e-01
  6.224480e-02   6.486078e+01   5.037512e-01
  6.254380e-02   6.493025e+01   5.125824e-01
  6.284270e-02   6.630714e+01   5.196605e-01
  6.314160e-02   6.593062e+01   5.057987e-01
  6.344050e-02   6.415855e+01   5.062853e-01
  6.373940e-02   6.483011e+01   5.005328e-01
  6.403840e-02   6.503184e+01   5.091813e-01
  6.433730e-02   6.579657e+01   5.068478e-01
  6.463620e-02   6.533357e+01   5.009383e-01
  6.493510e-02   6.559049e+01   5.129896e-01
  6.523400e-02   6.496630e+01   5.000367e-01
  6.553290e-02   6.477536e+01   5.018632e-01
  6.583190e-02   6.529557e+01   5.018136e-01
  6.613080e-02   6.617045e+01   5.005879e-01
  6.642970e-02   6.540941e+01   5.069279e-01
  6.672860e-02   6.517271e+01   4.953129e-01
  6.702750e-02   6.547952e+01   5.014975e-01
  6.732650e-02   6.525778e+01   4.971237e-01
  6.762540e-02   6.512524e+01   4.966186e-01
  6.792430e-02   6.462838e+01   4.967154e-01
  6.822320e-02   6.543012e+01   4.919002e-01
  6.852210e-02   6.535531e+01   4.989973e-01
  6.882110e-02   6.487284e+01   4.931906e-01
  6.912000e-02   6.504749e+01   4.933648e-01
  6.941890e-02   6.447927e+01   4.878358e-01
  6.971780e-02   6.548078e+01   4.911304e-01
  7.001670e-02   6.542584e+01   4.972654e-01
  7.031560e-02   6.491588e+01   4.885314e-01
  7.061460e-02   6.490245e+01   4.889567e-01
  7.091350e-02   6.475949e+01   4.869961e-01
  7.121240e-02   6.424322e+01   4.813341e-01
  7.151130e-02   6.432070e+01   4.877121e-01
  7.181020e-02   6.545986e+01   4.854075e-01
  7.210920e-02   6.556740e+01   4.890775e-01
  7.240810e-02   6.540646e+01   4.838290e-01
  7.270700e-02   6.576221e+01   4.912281e-01
  7.300590e-02   6.485515e+01   4.831602e-01
  7.330480e-02   6.466216e+01   4.770200e-01
  7.360370e-02   6.486351e+01   4.836522e-01
  7.390270e-02   6.478633e+01   4.779229e-01
  7.420160e-02   6.484279e+01   4.854313e-01
  7.450050e-02   6.496433e+01   4.768032e-01
  7.479940e-02   6.455307e+01   4.766174e-01
  7.509830e-02   6.422180e+01   4.794274e-01
  7.539730e-02   6.432686e+01   4.727106e-01
  7.569620e-02   6.392619e+01   4.721047e-01
  7.599510e-02   6.497453e+01   4.790637e-01
  7.629400e-02   6.422290e+01   4.701727e-01
  7.659290e-02   6.485697e+01   4.768508e-01
  7.689190e-02   6.465661e+01   4.717576e-01
  7.719080e-02   6.560073e+01   4.778076e-01
  7.748970e-02   6.546109e+01   4.738211e-01
  7.778860e-02   6.424002e+01   4.723914e-01
  7.808750e-02   6.508917e+01   4.720450e-01
  7.838640e-02   6.400322e+01   4.655672e-01
  7.868540e-02   6.510507e+01   4.708250e-01
  7.898430e-02   6.394054e+01   4.640933e-01
  7.928320e-02   6.344006e+01   4.677245e-01
  7.958210e-02   6.514382e+01   4.651350e-01
  7.988100e-02   6.363866e+01   4.650736e-01
  8.018000e-02   6.505071e+01   4.676882e-01
  8.047890e-02   6.464986e+01   4.658308e-01
  8.077780e-02   6.457821e+01   4.647478e-01
  8.107670e-02   6.459793e+01   4.623702e-01
  8.137560e-02   6.484454e+01   4.665316e-01
  8.167450e-02   6.461180e+01   4.628253e-01
  8.197350e-02   6.404738e+01   4.579957e-01
  8.227240e-02   6.351258e+01   4.604900e-01
  8.257130e-02   6.418638e+01   4.534130e-01
  8.287020e-02   6.416712e+01   4.624484e-01
  8.316910e-02   6.440819e+01   4.600820e-01
  8.346810e-02   6.461484e+01   4.564738e-01
  8.376700e-02   6.452892e+01   4.625284e-01
  8.406590e-02   6.460038e+01   4.533388e-01
  8.436480e-02   6.439807e+01   4.596463e-01
  8.466370e-02   6.438473e+01   4.537287e-01
  8.496270e-02   6.411641e+01   4.634935e-01
  8.526160e-02   6.375840e+01   4.767924e-01
  8.556050e-02   6.350741e+01   4.763026e-01
  8.585940e-02   6.458004e+01   4.863208e-01
  8.615830e-02   6.442989e+01   4.857552e-01
  8.645720e-02   6.371639e+01   4.878080e-01
  8.675620e-02   6.387325e+01   4.908392e-01
  8.705510e-02   6.417530e+01   4.910193e-01
  8.735400e-02   6.421629e+01   4.936356e-01
  8.765290e-02   6.413637e+01   4.938244e-01
  8.795180e-02   6.482238e+01   5.005029e-01
  8.825080e-02   6.418593e+01   4.935189e-01
  8.854970e-02   6.421147e+01   5.001889e-01
  8.884860e-02   6.360894e+01   4.957962e-01
  8.914750e-02   6.466245e+01   5.061340e-01
  8.944640e-02   6.452765e+01   5.019365e-01
  8.974530e-02   6.388555e+01   4.953559e-01
  9.004430e-02   6.434949e+01   4.951426e-01
  9.034320e-02   6.476453e+01   4.791854e-01
  9.064210e-02   6.409149e+01   4.757972e-01
  9.094100e-02   6.447057e+01   4.672639e-01
  9.123990e-02   6.418644e+01   4.649848e-01
  9.153890e-02   6.413467e+01   4.673030e-01
  9.183780e-02   6.465322e+01   4.658429e-01
  9.213670e-02   6.367719e+01   4.606796e-01
  9.243560e-02   6.497317e+01   4.641178e-01
  9.273450e-02   6.425695e+01   4.575564e-01
  9.303350e-02   6.390928e+01   4.623345e-01
  9.333240e-02   6.393708e+01   4.521487e-01
  9.363130e-02   6.453292e+01   4.577494e-01
  9.393020e-02   6.484821e+01   4.565190e-01
  9.422910e-02   6.472206e+01   4.572427e-01
  9.452800e-02   6.403289e+01   4.559725e-01
  9.482700e-02   6.418217e+01   4.462694e-01
  9.512590e-02   6.430516e+01   4.549906e-01
  9.542480e-02   6.434492e+01   4.501737e-01
  9.572370e-02   6.341266e+01   4.469006e-01
  9.602260e-02   6.406592e+01   4.514596e-01
  9.632160e-02   6.475436e+01   4.460623e-01
  9.662050e-02   6.379666e+01   4.452929e-01
  9.691940e-02   6.319679e+01   4.431945e-01
  9.721830e-02   6.393702e+01   4.432382e-01
  9.751720e-02   6.397737e+01   4.455569e-01
  9.781610e-02   6.428087e+01   4.422763e-01
  9.811510e-02   6.380671e+01   4.449622e-01
  9.841400e-02   6.439164e+01   4.398332e-01
  9.871290e-02   6.495451e+01   4.449461e-01
  9.901180e-02   6.451383e+01   4.445109e-01
  9.931070e-02   6.419627e+01   4.395150e-01
  9.960970e-02   6.337427e+01   4.398552e-01
  9.990860e-02   6.396993e+01   4.346068e-01
  1.002070e-01   6.460250e+01   4.409034e-01
  1.005060e-01   6.356597e+01   4.349347e-01
  1.008050e-01   6.353126e+01   4.372326e-01
  1.011040e-01   6.441133e+01   4.340737e-01
  1.014030e-01   6.423567e+01   4.355086e-01
  1.017020e-01   6.443700e+01   4.403383e-01
  1.020010e-01   6.437701e+01   4.353078e-01
  1.023000e-01   6.432626e+01   4.331170e-01
  1.025990e-01   6.486002e+01   4.339070e-01
  1.028980e-01   6.396084e+01   4.325531e-01
  1.031970e-01   6.388077e+01   4.346435e-01
  1.034960e-01   6.405092e+01   4.272721e-01
  1.037950e-01   6.351022e+01   4.293682e-01
  1.040930e-01   6.482991e+01   4.301870e-01
  1.043920e-01   6.355560e+01   4.298519e-01
  1.046910e-01   6.476924e+01   4.332706e-01
  1.049900e-01   6.428146e+01   4.257984e-01
  1.052890e-01   6.340738e+01   4.264084e-01
  1.055880e-01   6.458057e+01   4.287118e-01
  1.058870e-01   6.484689e+01   4.312215e-01
  1.061860e-01   6.481848e+01   4.269366e-01
  1.064850e-01   6.438018e+01   4.261253e-01
  1.067840e-01   6.421623e+01   4.278231e-01
  1.070830e-01   6.373735e+01   4.227325e-01
  1.073820e-01   6.397769e+01   4.219665e-01
  1.076800e-01   6.389750e+01   4.213918e-01
  1.079790e-01   6.427006e+01   4.244954e-01
  1.082780e-01   6.423346e+01   4.262761e-01
  1.085770e-01   6.423688e+01   4.173250e-01
  1.088760e-01   6.394385e+01   4.221659e-01
  1.091750e-01   6.400419e+01   4.208162e-01
  1.094740e-01   6.388917e+01   4.213643e-01
  1.097730e-01   6.359123e+01   4.179295e-01
  1.100720e-01   6.452271e+01   4.170574e-01
  1.103710e-01   6.363628e+01   4.205295e-01
  1.106700e-01   6.348915e+01   4.139990e-01
  1.109690e-01   6.484149e+01   4.241813e-01
  1.112670e-01   6.475632e+01   4.163296e-01
  1.115660e-01   6.442003e+01   4.164285e-01
  1.118650e-01   6.380886e+01   4.183401e-01
  1.121640e-01   6.473819e+01   4.153897e-01
  1.124630e-01   6.432549e+01   4.152366e-01
  1.127620e-01   6.466591e+01   4.163338e-01
  1.130610e-01   6.399117e+01   4.135699e-01
  1.133600e-01   6.396329e+01   4.182394e-01
  1.136590e-01   6.520050e+01   4.119607e-01
  1.139580e-01   6.361166e+01   4.114696e-01
  1.142570e-01   6.410957e+01   4.127862e-01
  1.145560e-01   6.371737e+01   4.121017e-01
  1.148550e-01   6.408876e+01   4.121400e-01
  1.151530e-01   6.439242e+01   4.077185e-01
  1.154520e-01   6.392225e+01   4.113159e-01
  1.157510e-01   6.418831e+01   4.076290e-01
  1.160500e-01   6.443727e+01   4.147158e-01
  1.163490e-01   6.437728e+01   4.082286e-01
  1.166480e-01   6.422157e+01   4.105564e-01
  1.169470e-01   6.390780e+01   4.072957e-01
  1.172460e-01   6.400056e+01   4.081522e-01
  1.175450e-01   6.464989e+01   4.068687e-01
  1.178440e-01   6.425300e+01   4.056179e-01
  1.181430e-01   6.439600e+01   4.091295e-01
  1.184420e-01   6.455125e+01   4.073871e-01
  1.187400e-01   6.365032e+01   4.031652e-01
  1.190390e-01   6.461159e+01   4.053773e-01
  1.193380e-01   6.400373e+01   4.034659e-01
  1.196370e-01   6.447669e+01   4.071517e-01
  1.199360e-01   6.429831e+01   4.025017e-01
  1.202350e-01   6.417884e+01   4.051094e-01
  1.205340e-01   6.460665e+01   4.040047e-01
  1.208330e-01   6.458421e+01   4.025912e-01
  1.211320e-01   6.395461e+01   4.038549e-01
  1.214310e-01   6.504974e+01   4.005964e-01
  1.217300e-01   6.431131e+01   4.038910e-01
  1.220290e-01   6.417989e+01   4.021309e-01
  1.223270e-01   6.423800e+01   3.996574e-01
  1.226260e-01   6.445379e+01   3.998023e-01
  1.229250e-01   6.527650e+01   4.007711e-01
  1.232240e-01   6.387450e+01   4.001075e-01
  1.235230e-01   6.522400e+01   4.035101e-01
  1.238220e-01   6.508977e+01   3.996774e-01
  1.241210e-01   6.402288e+01   3.979418e-01
  1.244200e-01   6.429173e+01   3.951722e-01
  1.247190e-01   6.494665e+01   4.018557e-01
  1.250180e-01   6.471862e+01   3.962274e-01
  1.253170e-01   6.499317e+01   3.978337e-01
  1.256160e-01   6.427264e+01   3.981963e-01
  1.259140e-01   6.469064e+01   3.966512e-01
  1.262130e-01   6.415072e+01   3.949925e-01
  1.265120e-01   6.405379e+01   3.919294e-01
  1.268110e-01   6.486429e+01   3.951542e-01
  1.271100e-01   6.510583e+01   3.994674e-01
  1.274090e-01   6.440952e+01   3.940176e-01
  1.277080e-01   6.470790e+01   3.936758e-01
  1.280070e-01   6.477166e+01   3.926276e-01
  1.283060e-01   6.408497e+01   3.920248e-01
  1.286050e-01   6.450094e+01   3.960692e-01
  1.289040e-01   6.450396e+01   3.891292e-01
  1.292030e-01   6.398564e+01   3.924687e-01
  1.295020e-01   6.394336e+01   3.886434e-01
  1.298000e-01   6.435713e+01   3.906320e-01
  1.300990e-01   6.491547e+01   3.898844e-01
  1.303980e-01   6.528461e+01   3.917202e-01
  1.306970e-01   6.416693e+01   3.912836e-01
  1.309960e-01   6.402395e+01   3.886454e-01
  1.312950e-01   6.486306e+01   3.909400e-01
  1.315940e-01   6.443250e+01   3.853400e-01
  1.318930e-01   6.526078e+01   3.906781e-01
  1.321920e-01   6.466155e+01   3.886399e-01
  1.324910e-01   6.490538e+01   3.903382e-01
  1.327900e-01   6.501886e+01   3.885135e-01
  1.330890e-01   6.467192e+01   3.870004e-01
  1.333870e-01   6.425506e+01   3.855150e-01
  1.336860e-01   6.485653e+01   3.866059e-01
  1.339850e-01   6.496194e+01   3.855121e-01
  1.342840e-01   6.442455e+01   3.867338e-01
  1.345830e-01   6.435184e+01   3.850988e-01
  1.348820e-01   6.424813e+01   3.847883e-01
  1.351810e-01   6.511778e+01   3.825167e-01
  1.354800e-01   6.486195e+01   3.861515e-01
  1.357790e-01   6.451391e+01   3.827927e-01
  1.360780e-01   6.481850e+01   3.853196e-01
  1.363770e-01   6.512332e+01   3.857572e-01
  1.366760e-01   6.425044e+01   3.852654e-01
  1.369740e-01   6.530056e+01   4.021562e-01
  1.372730e-01   6.420538e+01   4.008767e-01
  1.375720e-01   6.430548e+01   4.105395e-01
  1.378710e-01   6.454909e+01   4.130386e-01
  1.381700e-01   6.489545e+01   4.158939e-01
  1.384690e-01   6.467528e+01   4.223986e-01
  1.387680e-01   6.479334e+01   4.112392e-01
  1.390670e-01   6.429478e+01   3.980052e-01
  1.393660e-01   6.448113e+01   3.978044e-01
  1.396650e-01   6.414881e+01   3.939738e-01
  1.399640e-01   6.489007e+01   3.972622e-01
  1.402630e-01   6.420844e+01   3.870367e-01
  1.405620e-01   6.476820e+01   3.931126e-01
  1.408600e-01   6.445672e+01   3.909341e-01
  1.411590e-01   6.516551e+01   3.940677e-01
  1.414580e-01   6.398764e+01   3.909835e-01
  1.417570e-01   6.445964e+01   3.849520e-01
  1.420560e-01   6.477993e+01   3.904461e-01
  1.423550e-01   6.422490e+01   3.861341e-01
  1.426540e-01   6.485223e+01   3.844889e-01
  1.429530e-01   6.465878e+01   3.829921e-01
  1.432520e-01   6.431075e+01   3.790139e-01
  1.435510e-01   6.448835e+01   3.822577e-01
  1.438500e-01   6.435468e+01   3.778060e-01
  1.441490e-01   6.573837e+01   3.809528e-01
  1.444470e-01   6.561461e+01   3.830633e-01
  1.447460e-01   6.422851e+01   3.752398e-01
  1.450450e-01   6.500409e+01   3.812770e-01
  1.453440e-01   6.474454e+01   3.745777e-01
  1.456430e-01   6.500632e+01   3.790472e-01
  1.459420e-01   6.440901e+01   3.766416e-01
  1.462410e-01   6.500109e+01   3.766170e-01
  1.465400e-01   6.495139e+01   3.777840e-01
  1.468390e-01   6.467252e+01   3.722410e-01
  1.471380e-01   6.458571e+01   3.749790e-01
  1.474370e-01   6.499103e+01   3.768055e-01
  1.477360e-01   6.472830e+01   3.749610e-01
  1.480340e-01   6.488744e+01   3.718066e-01
  1.483330e-01   6.476744e+01   3.799085e-01
  1.486320e-01   6.514729e+01   3.905800e-01
  1.489310e-01   6.481263e+01   3.912762e-01
  1.492300e-01   6.479238e+01   3.907269e-01
  1.495290e-01   6.462743e+01   3.926851e-01
  1.498280e-01   6.494871e+01   3.982111e-01
  1.501270e-01   6.389365e+01   3.965033e-01
  1.504260e-01   6.517494e+01   3.950940e-01
  1.507250e-01   6.520023e+01   4.010595e-01
  1.510240e-01   6.556097e+01   4.011215e-01
  1.513230e-01   6.557072e+01   4.064648e-01
  1.516210e-01   6.453167e+01   3.989980e-01
  1.519200e-01   6.477097e+01   3.997371e-01
  1.522190e-01   6.567283e+01   4.095205e-01
  1.525180e-01   6.483879e+01   4.020513e-01
  1.528170e-01   6.561011e+01   4.098791e-01
  1.531160e-01   6.548001e+01   4.061836e-01
  1.534150e-01   6.454418e+01   3.974829e-01
  1.537140e-01   6.508768e+01   3.923509e-01
  1.540130e-01   6.490246e+01   3.853356e-01
  1.543120e-01   6.538656e+01   3.870044e-01
  1.546110e-01   6.436798e+01   3.814436e-01
  1.549100e-01   6.481622e+01   3.829986e-01
  1.552090e-01   6.379745e+01   3.820412e-01
  1.555070e-01   6.432672e+01   3.744422e-01
  1.558060e-01   6.541386e+01   3.829303e-01
  1.561050e-01   6.498655e+01   3.778863e-01
  1.564040e-01   6.497930e+01   3.794124e-01
  1.567030e-01   6.566005e+01   3.793985e-01
  1.570020e-01   6.531788e+01   3.764485e-01
  1.573010e-01   6.550804e+01   3.805072e-01
  1.576000e-01   6.481607e+01   3.726539e-01
  1.578990e-01   6.536089e+01   3.761408e-01
  1.581980e-01   6.476094e+01   3.727067e-01
  1.584970e-01   6.519744e+01   3.737486e-01
  1.587960e-01   6.576919e+01   3.788357e-01
  1.590940e-01   6.602139e+01   3.741985e-01
  1.593930e-01   6.536699e+01   3.710920e-01
  1.596920e-01   6.482456e+01   3.705834e-01
  1.599910e-01   6.464805e+01   3.717493e-01
  1.602900e-01   6.463818e+01   3.710918e-01
  1.605890e-01   6.476732e+01   3.659346e-01
  1.608880e-01   6.501722e+01   3.690706e-01
  1.611870e-01   6.517550e+01   3.684997e-01
  1.614860e-01   6.482257e+01   3.679065e-01
  1.617850e-01   6.455205e+01   3.639350e-01
  1.620840e-01   6.514298e+01   3.655969e-01
  1.623830e-01   6.484240e+01   3.663471e-01
  1.626810e-01   6.470651e+01   3.637781e-01
  1.629800e-01   6.519730e+01   3.612662e-01
  1.632790e-01   6.481252e+01   3.613488e-01
  1.635780e-01   6.465798e+01   3.620776e-01
  1.638770e-01   6.486665e+01   3.650189e-01
  1.641760e-01   6.445995e+01   3.621060e-01
  1.644750e-01   6.447323e+01   3.613662e-01
  1.647740e-01   6.531555e+01   3.633298e-01
  1.650730e-01   6.508533e+01   3.640543e-01
  1.653720e-01   6.469950e+01   3.625831e-01
  1.656710e-01   6.519028e+01   3.618222e-01
  1.659700e-01   6.480945e+01   3.623072e-01
  1.662680e-01   6.444946e+01   3.599518e-01
  1.665670e-01   6.498409e+01   3.624068e-01
  1.668660e-01   6.476996e+01   3.583760e-01
  1.671650e-01   6.422223e+01   3.596995e-01
  1.674640e-01   6.476199e+01   3.604402e-01
  1.677630e-01   6.503451e+01   3.592957e-01
  1.680620e-01   6.472086e+01   3.607088e-01
  1.683610e-01   6.417056e+01   3.535743e-01
  1.686600e-01   6.485699e+01   3.603222e-01
  1.689590e-01   6.451928e+01   3.558199e-01
  1.692580e-01   6.501887e+01   3.570095e-01
  1.695570e-01   6.477313e+01   3.608545e-01
  1.698560e-01   6.506893e+01   3.556741e-01
  1.701540e-01   6.472435e+01   3.575003e-01
  1.704530e-01   6.477288e+01   3.546817e-01
  1.707520e-01   6.388299e+01   3.524180e-01
  1.710510e-01   6.449555e+01   3.570545e-01
  1.713500e-01   6.447139e+01   3.534922e-01
  1.716490e-01   6.537049e+01   3.587185e-01
  1.719480e-01   6.484538e+01   3.516424e-01
  1.722470e-01   6.460597e+01   3.533178e-01
  1.725460e-01   6.470483e+01   3.552262e-01
  1.728450e-01   6.430432e+01   3.517733e-01
  1.731440e-01   6.485461e+01   3.538162e-01
  1.734430e-01   6.492520e+01   3.507984e-01
  1.737410e-01   6.475526e+01   3.539067e-01
  1.740400e-01   6.422154e+01   3.517260e-01
  1.743390e-01   6.496834e+01   3.512675e-01
  1.746380e-01   6.466824e+01   3.520511e-01
  1.749370e-01   6.427692e+01   3.486931e-01
  1.752360e-01   6.472957e+01   3.522180e-01
  1.755350e-01   6.505705e+01   3.522159e-01
  1.758340e-01   6.450289e+01   3.460304e-01
  1.761330e-01   6.370997e+01   3.494329e-01
  1.764320e-01   6.463434e+01   3.470654e-01
  1.767310e-01   6.478162e+01   3.518247e-01
  1.770300e-01   6.488284e+01   3.484198e-01
  1.773280e-01   6.472004e+01   3.493688e-01
  1.776270e-01   6.477484e+01   3.483022e-01
  1.779260e-01   6.473308e+01   3.466473e-01
  1.782250e-01   6.448052e+01   3.487217e-01
  1.785240e-01   6.435408e+01   3.451229e-01
  1.788230e-01   6.408221e+01   3.460922e-01
  1.791220e-01   6.434417e+01   3.473145e-01
  1.794210e-01   6.508765e+01   3.460690e-01
  1.797200e-01   6.464769e+01   3.464186e-01
  1.800190e-01   6.488217e+01   3.446842e-01
  1.803180e-01   6.482240e+01   3.480852e-01
  1.806170e-01   6.468243e+01   3.448222e-01
  1.809160e-01   6.503599e+01   3.450926e-01
  1.812140e-01   6.469941e+01   3.450353e-01
  1.815130e-01   6.446693e+01   3.439129e-01
  1.818120e-01   6.430406e+01   3.448199e-01
  1.821110e-01   6.444013e+01   3.412015e-01
  1.824100e-01   6.441356e+01   3.436038e-01
  1.827090e-01   6.483287e+01   3.440535e-01
  1.830080e-01   6.477495e+01   3.440661e-01
  1.833070e-01   6.432970e+01   3.404212e-01
  1.836060e-01   6.457675e+01   3.402643e-01
  1.839050e-01   6.490175e+01   3.450708e-01
  1.842040e-01   6.462044e+01   3.415153e-01
  1.845030e-01   6.374927e+01   3.383984e-01
  1.848010e-01   6.451910e+01   3.422294e-01
  1.851000e-01   6.491802e+01   3.386019e-01
  1.853990e-01   6.404128e+01   3.412878e-01
  1.856980e-01   6.424506e+01   3.393893e-01
  1.859970e-01   6.425755e+01   3.381415e-01
  1.862960e-01   6.436170e+01   3.398585e-01
  1.865950e-01   6.433214e+01   3.380195e-01
  1.868940e-01   6.448120e+01   3.422934e-01
  1.871930e-01   6.437235e+01   3.348370e-01
  1.874920e-01   6.396476e+01   3.368947e-01
  1.877910e-01   6.400757e+01   3.368493e-01
  1.880900e-01   6.433553e+01   3.377112e-01
  1.883880e-01   6.407311e+01   3.387741e-01
  1.886870e-01   6.418480e+01   3.329707e-01
  1.889860e-01   6.401110e+01   3.381297e-01
  1.892850e-01   6.371730e+01   3.348306e-01
  1.895840e-01   6.406339e+01   3.346499e-01
  1.898830e-01   6.422414e+01   3.355354e-01
  1.901820e-01   6.372552e+01   3.339207e-01
  1.904810e-01   6.419974e+01   3.350058e-01
  1.907800e-01   6.373712e+01   3.330273e-01
  1.910790e-01   6.400772e+01   3.331206e-01
  1.913780e-01   6.399045e+01   3.341504e-01
  1.916770e-01   6.343458e+01   3.325424e-01
  1.919750e-01   6.360243e+01   3.337527e-01
  1.922740e-01   6.351545e+01   3.298758e-01
  1.925730e-01   6.460153e+01   3.334409e-01
  1.928720e-01   6.404297e+01   3.327547e-01
  1.931710e-01   6.396932e+01   3.331736e-01
  1.934700e-01   6.380337e+01   3.312238e-01
  1.937690e-01   6.400931e+01   3.308560e-01
  1.940680e-01   6.444408e+01   3.337951e-01
  1.943670e-01   6.383354e+01   3.302520e-01
  1.946660e-01   6.358681e+01   3.302108e-01
  1.949650e-01   6.400999e+01   3.292231e-01
  1.952640e-01   6.440421e+01   3.317250e-01
  1.955630e-01   6.385804e+01   3.315165e-01
  1.958610e-01   6.346517e+01   3.273793e-01
  1.961600e-01   6.334303e+01   3.283874e-01
  1.964590e-01   6.430274e+01   3.293854e-01
  1.967580e-01   6.349968e+01   3.295363e-01
  1.970570e-01   6.423863e+01   3.292211e-01
  1.973560e-01   6.387149e+01   3.265344e-01
  1.976550e-01   6.345923e+01   3.282452e-01
  1.979540e-01   6.352903e+01   3.260902e-01
  1.982530e-01   6.314740e+01   3.268509e-01
  1.985520e-01   6.356873e+01   3.259035e-01
  1.988510e-01   6.323701e+01   3.251959e-01
  1.991500e-01   6.306237e+01   3.269236e-01
  1.994480e-01   6.361444e+01   3.250164e-01
  1.997470e-01   6.396992e+01   3.278010e-01
  2.000460e-01   6.379441e+01   3.234921e-01
  2.003450e-01   6.370315e+01   3.255291e-01
  2.006440e-01   6.414555e+01   3.294240e-01
  2.009430e-01   6.369599e+01   3.232424e-01
  2.012420e-01   6.369306e+01   3.265109e-01
  2.015410e-01   6.340473e+01   3.223627e-01
  2.018400e-01   6.356237e+01   3.234653e-01
  2.021390e-01   6.305963e+01   3.231703e-01
  2.024380e-01   6.329112e+01   3.189086e-01
  2.027370e-01   6.354096e+01   3.245436e-01
  2.030350e-01   6.339177e+01   3.210790e-01
  2.033340e-01   6.378618e+01   3.229111e-01
  2.036330e-01   6.387700e+01   3.206541e-01
  2.039320e-01   6.337677e+01   3.202154e-01
  2.042310e-01   6.274328e+01   3.216547e-01
  2.045300e-01   6.311500e+01   3.179244e-01
  2.048290e-01   6.280574e+01   3.182251e-01
  2.051280e-01   6.310374e+01   3.185717e-01
  2.054270e-01   6.262518e+01   3.168226e-01
  2.057260e-01   6.290929e+01   3.209616e-01
  2.060250e-01   6.394214e+01   3.195949e-01
  2.063240e-01   6.350526e+01   3.210901e-01
  2.066230e-01   6.288546e+01   3.181557e-01
  2.069210e-01   6.329503e+01   3.204206e-01
  2.072200e-01   6.288079e+01   3.186872e-01
  2.075190e-01   6.299222e+01   3.165438e-01
  2.078180e-01   6.335242e+01   3.198801e-01
  2.081170e-01   6.262131e+01   3.164105e-01
  2.084160e-01   6.314122e+01   3.197567e-01
  2.087150e-01   6.354080e+01   3.172522e-01
  2.090140e-01   6.296025e+01   3.172657e-01
  2.093130e-01   6.305399e+01   3.173675e-01
  2.096120e-01   6.320767e+01   3.172182e-01
  2.099110e-01   6.338445e+01   3.161998e-01
  2.102100e-01   6.237347e+01   3.152508e-01
  2.105080e-01   6.325085e+01   3.190786e-01
  2.108070e-01   6.237178e+01   3.139258e-01
  2.111060e-01   6.336060e+01   3.156138e-01
  2.114050e-01   6.302582e+01   3.151725e-01
  2.117040e-01   6.250708e+01   3.188307e-01
  2.120030e-01   6.304405e+01   3.261457e-01
  2.123020e-01   6.333125e+01   3.292480e-01
  2.126010e-01   6.283062e+01   3.253028e-01
  2.129000e-01   6.314066e+01   3.293493e-01
  2.131990e-01   6.254077e+01   3.306491e-01
  2.134980e-01   6.360107e+01   3.354634e-01
  2.137970e-01   6.285407e+01   3.310173e-01
  2.140950e-01   6.349243e+01   3.345509e-01
  2.143940e-01   6.357909e+01   3.360353e-01
  2.146930e-01   6.268101e+01   3.339676e-01
  2.149920e-01   6.326101e+01   3.358255e-01
  2.152910e-01   6.353889e+01   3.370396e-01
  2.155900e-01   6.273357e+01   3.377853e-01
  2.158890e-01   6.331194e+01   3.393389e-01
  2.161880e-01   6.264201e+01   3.360863e-01
  2.164870e-01   6.335464e+01   3.392900e-01
  2.167860e-01   6.283140e+01   3.315699e-01
  2.170850e-01   6.281377e+01   3.289445e-01
  2.173840e-01   6.218493e+01   3.242054e-01
  2.176820e-01   6.301073e+01   3.249012e-01
  2.179810e-01   6.305693e+01   3.260335e-01
  2.182800e-01   6.259714e+01   3.205813e-01
  2.185790e-01   6.284475e+01   3.227607e-01
  2.188780e-01   6.284410e+01   3.192772e-01
  2.191770e-01   6.281754e+01   3.212848e-01
  2.194760e-01   6.228308e+01   3.207529e-01
  2.197750e-01   6.253560e+01   3.182195e-01
  2.200740e-01   6.251260e+01   3.161358e-01
  2.203730e-01   6.284568e+01   3.187345e-01
  2.206720e-01   6.264675e+01   3.172811e-01
  2.209710e-01   6.277450e+01   3.197873e-01
  2.212700e-01   6.182849e+01   3.129484e-01
  2.215680e-01   6.210757e+01   3.164514e-01
  2.218670e-01   6.243449e+01   3.130384e-01
  2.221660e-01   6.206074e+01   3.155255e-01
  2.224650e-01   6.232599e+01   3.136795e-01
  2.227640e-01   6.268224e+01   3.143122e-01
  2.230630e-01   6.261120e+01   3.150551e-01
  2.233620e-01   6.222348e+01   3.132906e-01
  2.236610e-01   6.257524e+01   3.141749e-01
  2.239600e-01   6.195534e+01   3.090244e-01
  2.242590e-01   6.211075e+01   3.124854e-01
  2.245580e-01   6.199184e+01   3.112811e-01
  2.248570e-01   6.215198e+01   3.135033e-01
  2.251550e-01   6.226646e+01   3.101790e-01
  2.254540e-01   6.239477e+01   3.107526e-01
  2.257530e-01   6.207797e+01   3.122731e-01
  2.260520e-01   6.246340e+01   3.094068e-01
  2.263510e-01   6.147679e+01   3.079542e-01
  2.266500e-01   6.187210e+01   3.088167e-01
  2.269490e-01   6.208574e+01   3.079709e-01
  2.272480e-01   6.213557e+01   3.106157e-01
  2.275470e-01   6.202662e+01   3.062193e-01
  2.278460e-01   6.179782e+01   3.091360e-01
  2.281450e-01   6.156169e+01   3.058043e-01
  2.284440e-01   6.141586e+01   3.069259e-01
  2.287420e-01   6.118986e+01   3.072347e-01
  2.290410e-01   6.181974e+01   3.026963e-01
  2.293400e-01   6.219713e+01   3.083717e-01
  2.296390e-01   6.206242e+01   3.065531e-01
  2.299380e-01   6.237743e+01   3.078238e-01
  2.302370e-01   6.249235e+01   3.074899e-01
  2.305360e-01   6.211722e+01   3.046206e-01
  2.308350e-01   6.163863e+01   3.077319e-01
  2.311340e-01   6.225565e+01   3.035236e-01
  2.314330e-01   6.199298e+01   3.050401e-01
  2.317320e-01   6.194347e+01   3.060140e-01
  2.320310e-01   6.162171e+01   3.020926e-01
  2.323290e-01   6.206282e+01   3.079140e-01
  2.326280e-01   6.190082e+01   3.020666e-01
  2.329270e-01   6.157999e+01   3.017539e-01
  2.332260e-01   6.183040e+01   3.039166e-01
  2.335250e-01   6.204552e+01   3.037253e-01
  2.338240e-01   6.152601e+01   3.036480e-01
  2.341230e-01   6.168281e+01   2.995547e-01
  2.344220e-01   6.140027e+01   3.019045e-01
  2.347210e-01   6.159979e+01   3.022759e-01
  2.350200e-01   6.114369e+01   3.003308e-01
  2.353190e-01   6.185058e+01   3.024162e-01
  2.356180e-01   6.135441e+01   2.978405e-01
  2.359170e-01   6.163161e+01   3.028297e-01
  2.362150e-01   6.196721e+01   3.016409e-01
  2.365140e-01   6.193275e+01   2.992409e-01
  2.368130e-01   6.129619e+01   3.000033e-01
  2.371120e-01   6.146605e+01   2.990279e-01
  2.374110e-01   6.124790e+01   3.010570e-01
  2.377100e-01   6.117459e+01   2.972900e-01
  2.380090e-01   6.115923e+01   2.986256e-01
  2.383080e-01   6.082649e+01   2.958780e-01
  2.386070e-01   6.159407e+01   2.993391e-01
  2.389060e-01   6.183096e+01   2.995685e-01
  2.392050e-01   6.105687e+01   2.960997e-01
  2.395040e-01   6.171868e+01   2.997572e-01
  2.398020e-01   6.157525e+01   2.973540e-01
  2.401010e-01   6.117983e+01   2.981014e-01
  2.404000e-01   6.162535e+01   2.963511e-01
  2.406990e-01   6.177838e+01   2.984115e-01
  2.409980e-01   6.119825e+01   2.959928e-01
  2.412970e-01   6.177268e+01   2.969291e-01
  2.415960e-01   6.169156e+01   2.976347e-01
  2.418950e-01   6.110138e+01   2.945337e-01
  2.421940e-01   6.113097e+01   2.958300e-01
  2.424930e-01   6.120989e+01   2.969221e-01
  2.427920e-01   6.116455e+01   2.930394e-01
  2.430910e-01   6.108288e+01   2.948216e-01
  2.433890e-01   6.144342e+01   2.946935e-01
  2.436880e-01   6.141298e+01   2.971878e-01
  2.439870e-01   6.164611e+01   2.941907e-01
  2.442860e-01   6.064025e+01   2.912403e-01
  2.445850e-01   6.149867e+01   2.950467e-01
  2.448840e-01   6.130084e+01   2.941315e-01
  2.451830e-01   6.124115e+01   2.955373e-01
  2.454820e-01   6.087902e+01   2.911672e-01
  2.457810e-01   6.120948e+01   2.931470e-01
  2.460800e-01   6.105213e+01   2.930967e-01
  2.463790e-01   6.096020e+01   2.918996e-01
  2.466780e-01   6.068408e+01   2.916695e-01
  2.469770e-01   6.117337e+01   2.919779e-01
  2.472750e-01   6.106775e+01   2.924816e-01
  2.475740e-01   6.096176e+01   2.932074e-01
  2.478730e-01   6.096118e+01   2.885076e-01
  2.481720e-01   6.021179e+01   2.896740e-01
  2.484710e-01   6.085913e+01   2.894184e-01
  2.487700e-01   6.104326e+01   2.929664e-01
  2.490690e-01   6.090226e+01   2.915452e-01
  2.493680e-01   6.120938e+01   2.893034e-01
  2.496670e-01   6.089531e+01   2.925023e-01
  2.499660e-01   6.102154e+01   2.898043e-01
  2.502650e-01   6.105277e+01   2.911536e-01
  2.505640e-01   6.055263e+01   2.870212e-01
  2.508620e-01   6.080060e+01   2.889637e-01
  2.511610e-01   6.044030e+01   2.904374e-01
  2.514600e-01   6.055702e+01   2.875496e-01
  2.517590e-01   6.128770e+01   2.890704e-01
  2.520580e-01   6.028353e+01   2.872110e-01
  2.523570e-01   6.037501e+01   2.877415e-01
  2.526560e-01   6.049859e+01   2.888756e-01
  2.529550e-01   6.067722e+01   2.859812e-01
  2.532540e-01   6.076328e+01   2.860819e-01
  2.535530e-01   6.069427e+01   2.857158e-01
  2.538520e-01   6.057960e+01   2.867756e-01
  2.541510e-01   6.058919e+01   2.852654e-01
  2.544490e-01   6.097348e+01   2.869857e-01
  2.547480e-01   6.016507e+01   2.853830e-01
  2.550470e-01   6.076121e+01   2.850629e-01
  2.553460e-01   6.119255e+01   2.864787e-01
  2.556450e-01   6.063200e+01   2.828642e-01
  2.559440e-01   6.106768e+01   2.867976e-01
  2.562430e-01   6.059200e+01   2.870112e-01
  2.565420e-01   6.043761e+01   2.841018e-01
  2.568410e-01   6.127708e+01   2.852628e-01
  2.571400e-01   6.029788e+01   2.833729e-01
  2.574390e-01   6.043045e+01   2.858070e-01
  2.577380e-01   6.075553e+01   2.855553e-01
  2.580360e-01   6.048291e+01   2.829116e-01
  2.583350e-01   6.042116e+01   2.852754e-01
  2.586340e-01   6.106796e+01   2.836813e-01
  2.589330e-01   6.049654e+01   2.851486e-01
  2.592320e-01   6.056588e+01   2.825127e-01
  2.595310e-01   6.022550e+01   2.827052e-01
  2.598300e-01   6.035264e+01   2.849106e-01
  2.601290e-01   6.038623e+01   2.806295e-01
  2.604280e-01   6.037210e+01   2.840482e-01
  2.607270e-01   6.069745e+01   2.810610e-01
  2.610260e-01   6.061014e+01   2.834076e-01
  2.613250e-01   6.007442e+01   2.827478e-01
  2.616240e-01   6.060588e+01   2.831000e-01
  2.619220e-01   6.049879e+01   2.829488e-01
  2.622210e-01   5.976025e+01   2.784037e-01
  2.625200e-01   6.036200e+01   2.815464e-01
  2.628190e-01   6.050638e+01   2.815896e-01
  2.631180e-01   6.021084e+01   2.791641e-01
  2.634170e-01   6.059981e+01   2.836820e-01
  2.637160e-01   6.064832e+01   2.801764e-01
  2.640150e-01   5.976499e+01   2.808345e-01
  2.643140e-01   6.061170e+01   2.797089e-01
  2.646130e-01   6.015389e+01   2.790320e-01
  2.649120e-01   6.035463e+01   2.825126e-01
  2.652110e-01   6.031589e+01   2.792163e-01
  2.655090e-01   6.022666e+01   2.797762e-01
  2.658080e-01   5.963084e+01   2.767755e-01
  2.661070e-01   6.025455e+01   2.794568e-01
  2.664060e-01   6.049169e+01   2.797186e-01
  2.667050e-01   6.025325e+01   2.794538e-01
  2.670040e-01   5.968923e+01   2.779522e-01
  2.673030e-01   5.992943e+01   2.776564e-01
  2.676020e-01   5.985440e+01   2.775771e-01
  2.679010e-01   6.045814e+01   2.788785e-01
  2.682000e-01   6.023750e+01   2.772391e-01
  2.684990e-01   6.022675e+01   2.782497e-01
  2.687980e-01   6.020562e+01   2.778231e-01
  2.690960e-01   6.059767e+01   2.798678e-01
  2.693950e-01   6.028747e+01   2.762372e-01
  2.696940e-01   6.035043e+01   2.767524e-01
  2.699930e-01   6.008232e+01   2.771626e-01
  2.702920e-01   5.986874e+01   2.763892e-01
  2.705910e-01   6.035321e+01   2.779749e-01
  2.708900e-01   5.970578e+01   2.743506e-01
  2.711890e-01   6.022185e+01   2.773905e-01
  2.714880e-01   5.929151e+01   2.742216e-01
  2.717870e-01   6.006888e+01   2.764777e-01
  2.720860e-01   5.990762e+01   2.750894e-01
  2.723850e-01   5.966507e+01   2.738919e-01
  2.726840e-01   6.008444e+01   2.759566e-01
  2.729820e-01   5.956348e+01   2.745736e-01
  2.732810e-01   6.043077e+01   2.756437e-01
  2.735800e-01   5.944070e+01   2.732855e-01
  2.738790e-01   5.978727e+01   2.746294e-01
  2.741780e-01   5.990775e+01   2.753659e-01
  2.744770e-01   5.954664e+01   2.719961e-01
  2.747760e-01   6.012844e+01   2.746794e-01
  2.750750e-01   5.963654e+01   2.766947e-01
  2.753740e-01   6.044185e+01   2.830138e-01
  2.756730e-01   5.998618e+01   2.834397e-01
  2.759720e-01   5.950225e+01   2.810026e-01
  2.762710e-01   5.969408e+01   2.854935e-01
  2.765690e-01   6.005665e+01   2.856377e-01
  2.768680e-01   5.947284e+01   2.869403e-01
  2.771670e-01   5.985834e+01   2.854738e-01
  2.774660e-01   5.990408e+01   2.864094e-01
  2.777650e-01   6.064075e+01   2.916736e-01
  2.780640e-01   5.973734e+01   2.881059e-01
  2.783630e-01   5.999439e+01   2.891506e-01
  2.786620e-01   6.015934e+01   2.912713e-01
  2.789610e-01   6.003914e+01   2.910888e-01
  2.792600e-01   5.984205e+01   2.934739e-01
  2.795590e-01   5.994946e+01   2.879823e-01
  2.798580e-01   6.006708e+01   2.928012e-01
  2.801560e-01   6.004837e+01   2.923144e-01
  2.804550e-01   5.965928e+01   2.922474e-01
  2.807540e-01   5.998123e+01   2.943760e-01
  2.810530e-01   6.028529e+01   2.923406e-01
  2.813520e-01   6.034288e+01   2.963973e-01
  2.816510e-01   6.019629e+01   2.950161e-01
  2.819500e-01   5.907903e+01   2.923773e-01
  2.822490e-01   6.007743e+01   2.948375e-01
  2.825480e-01   5.960836e+01   2.932355e-01
  2.828470e-01   5.943608e+01   2.962229e-01
  2.831460e-01   6.018747e+01   2.965872e-01
  2.834450e-01   6.016448e+01   2.949381e-01
  2.837430e-01   5.981428e+01   2.957807e-01
  2.840420e-01   5.968879e+01   2.970842e-01
  2.843410e-01   5.915715e+01   3.022119e-01
  2.846400e-01   5.957389e+01   3.054027e-01
  2.849390e-01   5.954179e+01   3.132044e-01
  2.852380e-01   5.946572e+01   3.159095e-01
  2.855370e-01   5.976920e+01   3.198547e-01
  2.858360e-01   5.900430e+01   3.198359e-01
  2.861350e-01   5.937881e+01   3.236828e-01
  2.864340e-01   5.959519e+01   3.290694e-01
  2.867330e-01   5.930935e+01   3.273364e-01
  2.870320e-01   5.944296e+01   3.333291e-01
  2.873310e-01   5.917021e+01   3.294819e-01
  2.876290e-01   5.937655e+01   3.353056e-01
  2.879280e-01   5.934102e+01   3.382697e-01
  2.882270e-01   5.913009e+01   3.339404e-01
  2.885260e-01   5.915322e+01   3.380791e-01
  2.888250e-01   5.916569e+01   3.372538e-01
  2.891240e-01   5.989458e+01   3.444436e-01
  2.894230e-01   5.905522e+01   3.451103e-01
  2.897220e-01   5.903881e+01   3.368919e-01
  2.900210e-01   5.903498e+01   3.457900e-01
  2.903200e-01   5.950012e+01   3.451211e-01
  2.906190e-01   5.887783e+01   3.470072e-01
  2.909180e-01   5.916321e+01   3.487921e-01
  2.912160e-01   5.843236e+01   3.429197e-01
  2.915150e-01   5.902579e+01   3.560231e-01
  2.918140e-01   5.905064e+01   3.478928e-01
  2.921130e-01   5.907407e+01   3.512147e-01
  2.924120e-01   5.955792e+01   3.552106e-01
  2.927110e-01   5.966624e+01   3.545412e-01
  2.930100e-01   5.897830e+01   3.616803e-01
  2.933090e-01   5.834077e+01   3.539512e-01
  2.936080e-01   5.916599e+01   3.540399e-01
  2.939070e-01   5.906902e+01   3.594360e-01
  2.942060e-01   5.869322e+01   3.589145e-01
  2.945050e-01   5.937972e+01   3.685765e-01
  2.948030e-01   5.865722e+01   3.567387e-01
  2.951020e-01   5.967262e+01   3.653068e-01
  2.954010e-01   5.911636e+01   3.653337e-01
  2.957000e-01   5.911697e+01   3.670941e-01
  2.959990e-01   5.868816e+01   3.653199e-01
  2.962980e-01   5.889395e+01   3.666222e-01
  2.965970e-01   5.920265e+01   3.711856e-01
  2.968960e-01   5.887183e+01   3.699194e-01
  2.971950e-01   5.805354e+01   3.657683e-01
  2.974940e-01   5.888098e+01   3.670254e-01
  2.977930e-01   5.914517e+01   3.712340e-01
  2.980920e-01   5.797237e+01   3.677618e-01
  2.983900e-01   5.926177e+01   3.748493e-01
  2.986890e-01   5.930239e+01   3.708138e-01
  2.989880e-01   5.900517e+01   3.738025e-01
  2.992870e-01   5.897636e+01   3.746514e-01
  2.995860e-01   5.801798e+01   3.737189e-01
  2.998850e-01   5.885260e+01   3.742581e-01
  3.001840e-01   5.903925e+01   3.772341e-01
  3.004830e-01   5.871732e+01   3.810966e-01
  3.007820e-01   5.954087e+01   3.822617e-01
  3.010810e-01   5.902165e+01   3.779016e-01
  3.013800e-01   5.884056e+01   3.830032e-01
  3.016790e-01   5.868296e+01   3.814847e-01
  3.019780e-01   5.850108e+01   3.829084e-01
  3.022760e-01   5.834854e+01   3.841964e-01
  3.025750e-01   5.894671e+01   3.841094e-01
  3.028740e-01   5.941801e+01   3.911196e-01
  3.031730e-01   5.799728e+01   3.845858e-01
  3.034720e-01   5.886152e+01   3.890189e-01
  3.037710e-01   5.849142e+01   3.875304e-01
  3.040700e-01   5.810950e+01   3.881132e-01
  3.043690e-01   5.816193e+01   3.928964e-01
  3.046680e-01   5.959862e+01   3.963301e-01
  3.049670e-01   5.867706e+01   3.897367e-01
  3.052660e-01   5.823282e+01   3.950826e-01
  3.055650e-01   5.886607e+01   3.958238e-01
  3.058630e-01   5.937163e+01   4.029480e-01
  3.061620e-01   5.899770e+01   3.943270e-01
  3.064610e-01   5.869483e+01   3.983455e-01
  3.067600e-01   5.843356e+01   4.035663e-01
  3.070590e-01   5.842448e+01   3.974271e-01
  3.073580e-01   5.786776e+01   4.016077e-01
  3.076570e-01   5.818076e+01   3.954673e-01
  3.079560e-01   5.878107e+01   4.038720e-01
  3.082550e-01   5.847306e+01   4.028125e-01
  3.085540e-01   5.773063e+01   3.999535e-01
  3.088530e-01   5.829711e+01   4.070158e-01
  3.091520e-01   5.877439e+01   4.026682e-01
  3.094500e-01   5.796770e+01   4.086389e-01
  3.097490e-01   5.806461e+01   4.071227e-01
  3.100480e-01   5.817915e+01   4.044806e-01
  3.103470e-01   5.856345e+01   4.171415e-01
  3.106460e-01   5.887524e+01   4.059878e-01
  3.109450e-01   5.833802e+01   4.160109e-01
  3.112440e-01   5.818269e+01   4.084631e-01
  3.115430e-01   5.806911e+01   4.134316e-01
  3.118420e-01   5.806071e+01   4.179842e-01
  3.121410e-01   5.791930e+01   4.109819e-01
  3.124400e-01   5.852988e+01   4.206757e-01
  3.127390e-01   5.890162e+01   4.160607e-01
  3.130380e-01   5.809658e+01   4.221663e-01
  3.133360e-01   5.858128e+01   4.215353e-01
  3.136350e-01   5.881107e+01   4.216850e-01
  3.139340e-01   5.897977e+01   4.285049e-01
  3.142330e-01   5.881070e+01   4.213467e-01
  3.145320e-01   5.863201e+01   4.311644e-01
  3.148310e-01   5.828388e+01   4.249207e-01
  3.151300e-01   5.808562e+01   4.241974e-01
  3.154290e-01   5.869225e+01   4.313858e-01
  3.157280e-01   5.760201e+01   4.245207e-01
  3.160270e-01   5.839589e+01   4.358145e-01
  3.163260e-01   5.853748e+01   4.279540e-01
  3.166250e-01   5.864958e+01   4.367601e-01
  3.169230e-01   5.788388e+01   4.313092e-01
  3.172220e-01   5.854842e+01   4.386541e-01
  3.175210e-01   5.798090e+01   4.361439e-01
  3.178200e-01   5.778850e+01   4.324271e-01
  3.181190e-01   5.876589e+01   4.441269e-01
  3.184180e-01   5.858785e+01   4.388019e-01
  3.187170e-01   5.842806e+01   4.460287e-01
  3.190160e-01   5.811054e+01   4.436178e-01
  3.193150e-01   5.853198e+01   4.385926e-01
  3.196140e-01   5.732839e+01   4.454379e-01
  3.199130e-01   5.736070e+01   4.391750e-01
  3.202120e-01   5.805327e+01   4.490684e-01
  3.205100e-01   5.827036e+01   4.486718e-01
  3.208090e-01   5.725337e+01   4.415223e-01
  3.211080e-01   5.749592e+01   4.493927e-01
  3.214070e-01   5.838111e+01   4.450483e-01
  3.217060e-01   5.789411e+01   4.505276e-01
  3.220050e-01   5.819365e+01   4.487868e-01
  3.223040e-01   5.764157e+01   4.446217e-01
  3.226030e-01   5.774461e+01   4.563401e-01
  3.229020e-01   5.779642e+01   4.412326e-01
  3.232010e-01   5.768802e+01   4.531001e-01
  3.235000e-01   5.818454e+01   4.499896e-01
  3.237990e-01   5.806911e+01   4.528916e-01
  3.240970e-01   5.812251e+01   4.600310e-01
  3.243960e-01   5.890613e+01   4.536075e-01
  3.246950e-01   5.710253e+01   4.577440e-01
  3.249940e-01   5.793247e+01   4.532063e-01
  3.252930e-01   5.738373e+01   4.584248e-01
  3.255920e-01   5.834414e+01   4.649563e-01
  3.258910e-01   5.792715e+01   4.588154e-01
  3.261900e-01   5.795887e+01   4.661689e-01
  3.264890e-01   5.786714e+01   4.603517e-01
  3.267880e-01   5.842876e+01   4.662084e-01
  3.270870e-01   5.796934e+01   4.723425e-01
  3.273860e-01   5.840095e+01   4.684083e-01
  3.276850e-01   5.860822e+01   4.749382e-01
  3.279830e-01   5.831986e+01   4.666933e-01
  3.282820e-01   5.909843e+01   4.793673e-01
  3.285810e-01   5.748216e+01   4.708332e-01
  3.288800e-01   5.845999e+01   4.782494e-01
  3.291790e-01   5.843888e+01   4.742516e-01
  3.294780e-01   5.888697e+01   4.835092e-01
  3.297770e-01   5.817204e+01   4.831092e-01
  3.300760e-01   5.792911e+01   4.770616e-01
  3.303750e-01   5.847179e+01   4.869438e-01
  3.306740e-01   5.815521e+01   4.789885e-01
  3.309730e-01   5.848311e+01   4.890946e-01
  3.312720e-01   5.812858e+01   4.913464e-01
  3.315700e-01   5.742423e+01   4.794852e-01
  3.318690e-01   5.785155e+01   4.939888e-01
  3.321680e-01   5.784796e+01   4.827877e-01
  3.324670e-01   5.831858e+01   4.970896e-01
  3.327660e-01   5.812456e+01   4.935034e-01
  3.330650e-01   5.823693e+01   4.945288e-01
  3.333640e-01   5.843825e+01   5.032734e-01
  3.336630e-01   5.778735e+01   4.888289e-01
  3.339620e-01   5.840152e+01   5.060250e-01
  3.342610e-01   5.853009e+01   4.996735e-01
  3.345600e-01   5.645208e+01   4.957854e-01
  3.348590e-01   5.711100e+01   5.075180e-01
  3.351570e-01   5.783556e+01   4.950267e-01
  3.354560e-01   5.822896e+01   5.161704e-01
  3.357550e-01   5.778426e+01   4.976042e-01
  3.360540e-01   5.816336e+01   5.140160e-01
  3.363530e-01   5.720355e+01   5.159969e-01
  3.366520e-01   5.768684e+01   5.029193e-01
  3.369510e-01   5.778435e+01   5.251171e-01
  3.372500e-01   5.758853e+01   5.007509e-01
  3.375490e-01   5.770256e+01   5.221150e-01
  3.378480e-01   5.760368e+01   5.190785e-01
  3.381470e-01   5.772486e+01   5.183427e-01
  3.384460e-01   5.753089e+01   5.313966e-01
  3.387450e-01   5.731544e+01   5.090334e-01
  3.390430e-01   5.761456e+01   5.290417e-01
  3.393420e-01   5.755227e+01   5.260579e-01
  3.396410e-01   5.669638e+01   5.227972e-01
  3.399400e-01   5.785604e+01   5.435908e-01
  3.402390e-01   5.770126e+01   5.169650e-01
  3.405380e-01   5.786379e+01   5.407123e-01
  3.408370e-01   5.702533e+01   5.290566e-01
  3.411360e-01   5.755685e+01   5.350019e-01
  3.414350e-01   5.721251e+01   5.405592e-01
  3.417340e-01   5.783730e+01   5.355994e-01
  3.420330e-01   5.794962e+01   5.523021e-01
  3.423320e-01   5.848182e+01   5.392836e-01
  3.426300e-01   5.705376e+01   5.472547e-01
  3.429290e-01   5.726420e+01   5.459928e-01
  3.432280e-01   5.715625e+01   5.432377e-01
  3.435270e-01   5.782429e+01   5.652501e-01
  3.438260e-01   5.770518e+01   5.421495e-01
  3.441250e-01   5.833005e+01   5.644256e-01
  3.444240e-01   5.742940e+01   5.521292e-01
  3.447230e-01   5.763102e+01   5.578183e-01
  3.450220e-01   5.671968e+01   5.648015e-01
  3.453210e-01   5.779036e+01   5.538616e-01
  3.456200e-01   5.781967e+01   5.754127e-01
  3.459190e-01   5.722680e+01   5.590624e-01
  3.462170e-01   5.735552e+01   5.705111e-01
  3.465160e-01   5.809471e+01   5.733154e-01
  3.468150e-01   5.731771e+01   5.686180e-01
  3.471140e-01   5.722045e+01   5.831236e-01
  3.474130e-01   5.764205e+01   5.693753e-01
  3.477120e-01   5.754134e+01   5.847564e-01
  3.480110e-01   5.761607e+01   5.788003e-01
  3.483100e-01   5.754574e+01   5.802350e-01
  3.486090e-01   5.657461e+01   5.901198e-01
  3.489080e-01   5.749308e+01   5.799695e-01
  3.492070e-01   5.816752e+01   5.993467e-01
  3.495060e-01   5.739278e+01   5.840011e-01
  3.498040e-01   5.781300e+01   5.984962e-01
  3.501030e-01   5.856885e+01   6.033859e-01
  3.504020e-01   5.815377e+01   6.002575e-01
  3.507010e-01   5.781500e+01   6.127345e-01
  3.510000e-01   5.731944e+01   5.911105e-01
  3.512990e-01   5.623699e+01   6.043147e-01
  3.515980e-01   5.719085e+01   6.012101e-01
  3.518970e-01   5.762981e+01   6.170767e-01
  3.521960e-01   5.807826e+01   6.283231e-01
  3.524950e-01   5.824743e+01   6.057262e-01
  3.527940e-01   5.837513e+01   6.333535e-01
  3.530930e-01   5.780584e+01   6.137415e-01
  3.533920e-01   5.660940e+01   6.225702e-01
  3.536900e-01   5.663639e+01   6.249871e-01
  3.539890e-01   5.693716e+01   6.232418e-01
  3.542880e-01   5.644103e+01   6.356149e-01
  3.545870e-01   5.729284e+01   6.152700e-01
  3.548860e-01   5.777443e+01   6.394562e-01
  3.551850e-01   5.802187e+01   6.291505e-01
  3.554840e-01   5.674111e+01   6.337119e-01
  3.557830e-01   5.803932e+01   6.433345e-01
  3.560820e-01   5.745677e+01   6.183153e-01
  3.563810e-01   5.716754e+01   6.372833e-01
  3.566800e-01   5.761949e+01   6.247139e-01
  3.569790e-01   5.731906e+01   6.429800e-01
  3.572770e-01   5.751786e+01   6.428684e-01
  3.575760e-01   5.696247e+01   6.134935e-01
  3.578750e-01   5.822883e+01   6.607959e-01
  3.581740e-01   5.775282e+01   6.288262e-01
  3.584730e-01   5.676655e+01   6.524460e-01
  3.587720e-01   5.720562e+01   6.435728e-01
  3.590710e-01   5.777346e+01   6.455236e-01
  3.593700e-01   5.776474e+01   6.702346e-01
  3.596690e-01   5.665591e+01   6.356210e-01
  3.599680e-01   5.762080e+01   6.707807e-01
  3.602670e-01   5.662487e+01   6.477868e-01
  3.605660e-01   5.741479e+01   6.682013e-01
  3.608640e-01   5.765687e+01   6.867808e-01
  3.611630e-01   5.737539e+01   6.495235e-01
  3.614620e-01   5.820831e+01   6.945822e-01
  3.617610e-01   5.667620e+01   6.598290e-01
  3.620600e-01   5.804723e+01   6.905982e-01
  3.623590e-01   5.789707e+01   6.867251e-01
  3.626580e-01   5.798667e+01   6.872562e-01
  3.629570e-01   5.634798e+01   6.957071e-01
  3.632560e-01   5.699077e+01   6.698772e-01
  3.635550e-01   5.683351e+01   7.100861e-01
  3.638540e-01   5.522366e+01   6.825542e-01
  3.641530e-01   5.749533e+01   7.011626e-01
  3.644510e-01   5.630989e+01   7.240073e-01
  3.647500e-01   5.775966e+01   6.888854e-01
  3.650490e-01   5.680272e+01   7.253842e-01
  3.653480e-01   5.642665e+01   7.058848e-01
  3.656470e-01   5.642031e+01   7.142384e-01
  3.659460e-01   5.737263e+01   7.418530e-01
  3.662450e-01   5.823849e+01   7.154585e-01
  3.665440e-01   5.711373e+01   7.576872e-01
  3.668430e-01   5.903121e+01   7.288360e-01
  3.671420e-01   5.875752e+01   7.584932e-01
  3.674410e-01   5.727375e+01   7.393393e-01
  3.677400e-01   5.744349e+01   7.538802e-01
  3.680390e-01   5.644601e+01   7.762982e-01
  3.683370e-01   5.630801e+01   7.257850e-01
  3.686360e-01   5.695257e+01   7.711094e-01
  3.689350e-01   5.815134e+01   7.625135e-01
  3.692340e-01   5.586811e+01   7.679873e-01
  3.695330e-01   5.807208e+01   8.106325e-01
  3.698320e-01   5.738052e+01   7.515021e-01
  3.701310e-01   5.785271e+01   8.115334e-01
  3.704300e-01   5.641275e+01   7.632410e-01
  3.707290e-01   5.582115e+01   7.995691e-01
  3.710280e-01   5.705366e+01   8.034930e-01
  3.713270e-01   5.639492e+01   7.871443e-01
  3.716260e-01   5.813664e+01   8.473793e-01
  3.719240e-01   5.699392e+01   7.845016e-01
  3.722230e-01   5.677859e+01   8.401737e-01
  3.725220e-01   5.636695e+01   8.083828e-01
  3.728210e-01   5.678847e+01   8.294045e-01
  3.731200e-01   5.609338e+01   8.732669e-01
  3.734190e-01   5.645393e+01   7.992588e-01
  3.737180e-01   5.624613e+01   8.713264e-01
  3.740170e-01   5.776798e+01   8.312155e-01
  3.743160e-01   5.639030e+01   8.787417e-01
  3.746150e-01   5.787939e+01   8.838865e-01
  3.749140e-01   5.705151e+01   8.563937e-01
  3.752130e-01   5.652916e+01   9.135449e-01
  3.755110e-01   5.744490e+01   8.564331e-01
  3.758100e-01   5.689825e+01   9.165223e-01
  3.761090e-01   5.681662e+01   8.885192e-01
  3.764080e-01   5.663297e+01   9.108322e-01
  3.767070e-01   5.790867e+01   9.630068e-01
  3.770060e-01   5.697502e+01   8.769540e-01
  3.773050e-01   5.636575e+01   9.582465e-01
  3.776040e-01   5.719747e+01   9.225399e-01
  3.779030e-01   5.777140e+01   9.578148e-01
  3.782020e-01   5.789579e+01   1.035671e+00
  3.785010e-01   5.800864e+01   9.112928e-01
  3.788000e-01   5.713188e+01   1.023810e+00
  3.790990e-01   5.687897e+01   9.425009e-01
  3.793970e-01   5.705151e+01   1.013299e+00
  3.796960e-01   5.722639e+01   1.010052e+00
  3.799950e-01   5.804872e+01   9.986161e-01
  3.802940e-01   5.762580e+01   1.106145e+00
  3.805930e-01   5.570632e+01   9.485449e-01
  3.808920e-01   5.688483e+01   1.105237e+00
  3.811910e-01   5.586596e+01   1.012403e+00
  3.814900e-01   5.726051e+01   1.078660e+00
  3.817890e-01   5.526216e+01   1.157085e+00
  3.820880e-01   5.534426e+01   9.840632e-01
  3.823870e-01   5.713331e+01   1.184126e+00
  3.826860e-01   5.680495e+01   1.036076e+00
  3.829840e-01   5.850467e+01   1.222301e+00
  3.832830e-01   5.648159e+01   1.147915e+00
  3.835820e-01   5.609130e+01   1.116701e+00
  3.838810e-01   5.560775e+01   1.243116e+00
  3.841800e-01   5.684361e+01   1.111168e+00
  3.844790e-01   5.714284e+01   1.269527e+00
  3.847780e-01   5.797560e+01   1.185152e+00
  3.850770e-01   5.503090e+01   1.255249e+00
  3.853760e-01   5.770158e+01   1.371129e+00
  3.856750e-01   5.710342e+01   1.176203e+00
  3.859740e-01   5.672531e+01   1.383544e+00
  3.862730e-01   5.838675e+01   1.273800e+00
  3.865710e-01   5.500431e+01   1.362395e+00
  3.868700e-01   5.679655e+01   1.409817e+00
  3.871690e-01   5.762093e+01   1.336053e+00
  3.874680e-01   5.656832e+01   1.524426e+00
  3.877670e-01   5.569866e+01   1.335657e+00
  3.880660e-01   5.570375e+01   1.546730e+00
  3.883650e-01   5.838845e+01   1.500597e+00
  3.886640e-01   5.769941e+01   1.556604e+00
  3.889630e-01   6.285801e+01   1.768020e+00
  3.892620e-01   5.604825e+01   1.501173e+00
  3.895610e-01   5.606166e+01   1.715459e+00
  3.898600e-01   5.594562e+01   1.667976e+00
  3.901580e-01   5.625963e+01   1.742862e+00
  3.904570e-01   5.486933e+01   1.924352e+00
  3.907560e-01   5.611415e+01   1.716262e+00
  3.910550e-01   5.515179e+01   1.964701e+00
  3.913540e-01   5.571171e+01   1.974649e+00
  3.916530e-01   5.886124e+01   2.029698e+00
  3.919520e-01   5.551049e+01   2.560508e+00
  3.922510e-01   5.928118e+01   2.036925e+00
  3.925500e-01   5.719549e+01   2.684317e+00
  3.928490e-01   5.532677e+01   2.410072e+00
  3.931480e-01   5.631362e+01   2.663543e+00
  3.934470e-01   0.000000e+00   0.000000e+00
  3.937460e-01   5.719549e+01   2.684317e+00
creator: radaver
creator-version: 3725
header-file: /nas_data/SAXS_data/20151104Workshop/header/JH1_0088.txt
image-file: /nas_data/Pilatus1M/20151104_Workshop/JH1_0088.tif
angular-axis-file: /nas_data/SAXS_data/20151104Workshop/q20151029.dat
beamstop-mask-file: /nas_data/SAXS_data/20151104Workshop/fit2d20151031.msk
detector-response-file: none
beam-center-x: 949.7700
beam-center-y: 918.8000
unit-time: 1.0000
channel-first: 10
channel-last: 1315
Exposure time [s]: 1.094121
Transmitted Beam: 0.483657
Incident Beam: 0.483657
Code: JH1
Concentration [mg/ml]: 1
Run Number: 0088
