# Supplementary material for: SAXS analysis of a soluble cytosolic NgBR construct including extracellular and transmembrane domains
Source: PLoS One. 2018 Jan 18;13(1):e0191371. doi: 10.1371/journal.pone.0191371 (PMC5773207; doi:10.1371/journal.pone.0191371)
Supplement: S1 File — (ZIP) [file pone.0191371.s001.zip › JH1_0089.dat]

Sample:   c= 1.0000 mg/ml  Code: JH1
  3.656810e-03   2.271611e+04   4.147224e+01
  3.955720e-03   2.200248e+04   2.803228e+01
  4.254640e-03   1.907558e+04   2.338985e+01
  4.553560e-03   1.538056e+04   2.024964e+01
  4.852480e-03   1.248164e+04   1.707866e+01
  5.151400e-03   1.051002e+04   1.548186e+01
  5.450320e-03   8.690746e+03   1.337196e+01
  5.749240e-03   7.437939e+03   1.198599e+01
  6.048150e-03   6.359526e+03   1.086358e+01
  6.347070e-03   5.518221e+03   9.614369e+00
  6.645990e-03   4.819116e+03   8.945235e+00
  6.944910e-03   4.225811e+03   8.064231e+00
  7.243830e-03   3.777968e+03   7.388461e+00
  7.542750e-03   3.347356e+03   6.928264e+00
  7.841670e-03   3.027020e+03   6.222104e+00
  8.140580e-03   2.733779e+03   5.994610e+00
  8.439500e-03   2.500214e+03   5.525648e+00
  8.738420e-03   2.290781e+03   5.238702e+00
  9.037340e-03   2.106183e+03   4.856967e+00
  9.336260e-03   1.944984e+03   4.586691e+00
  9.635180e-03   1.802755e+03   4.403242e+00
  9.934100e-03   1.660914e+03   4.089357e+00
  1.023300e-02   1.521276e+03   4.010864e+00
  1.053190e-02   1.406294e+03   3.911325e+00
  1.083090e-02   1.303590e+03   3.765792e+00
  1.112980e-02   1.200679e+03   3.583334e+00
  1.142870e-02   1.115567e+03   3.434645e+00
  1.172760e-02   1.030836e+03   3.292449e+00
  1.202650e-02   9.557220e+02   3.161455e+00
  1.232540e-02   8.823053e+02   3.020956e+00
  1.262440e-02   8.229704e+02   2.863359e+00
  1.292330e-02   7.635705e+02   2.715545e+00
  1.322220e-02   7.055676e+02   2.610368e+00
  1.352110e-02   6.628833e+02   2.504748e+00
  1.382000e-02   6.161573e+02   2.391064e+00
  1.411900e-02   5.754419e+02   2.299469e+00
  1.441790e-02   5.396674e+02   2.210805e+00
  1.471680e-02   5.013955e+02   2.120848e+00
  1.501570e-02   4.685113e+02   2.007748e+00
  1.531460e-02   4.470671e+02   1.952407e+00
  1.561350e-02   4.140696e+02   1.846007e+00
  1.591250e-02   3.952247e+02   1.819401e+00
  1.621140e-02   3.727257e+02   1.736390e+00
  1.651030e-02   3.491673e+02   1.662947e+00
  1.680920e-02   3.330265e+02   1.624056e+00
  1.710810e-02   3.180739e+02   1.590509e+00
  1.740710e-02   2.962690e+02   1.512936e+00
  1.770600e-02   2.845439e+02   1.467794e+00
  1.800490e-02   2.685790e+02   1.414750e+00
  1.830380e-02   2.550378e+02   1.389610e+00
  1.860270e-02   2.466702e+02   1.340084e+00
  1.890170e-02   2.355095e+02   1.309417e+00
  1.920060e-02   2.235302e+02   1.263588e+00
  1.949950e-02   2.154438e+02   1.254809e+00
  1.979840e-02   2.060274e+02   1.204056e+00
  2.009730e-02   1.975538e+02   1.166103e+00
  2.039620e-02   1.898906e+02   1.141189e+00
  2.069520e-02   1.822041e+02   1.111828e+00
  2.099410e-02   1.766083e+02   1.102553e+00
  2.129300e-02   1.698493e+02   1.052915e+00
  2.159190e-02   1.657135e+02   1.075858e+00
  2.189080e-02   1.593896e+02   1.061019e+00
  2.218980e-02   1.534833e+02   1.059110e+00
  2.248870e-02   1.492491e+02   1.063032e+00
  2.278760e-02   1.432124e+02   1.031052e+00
  2.308650e-02   1.389998e+02   1.047037e+00
  2.338540e-02   1.373392e+02   1.038602e+00
  2.368430e-02   1.329552e+02   1.003329e+00
  2.398330e-02   1.290716e+02   1.011060e+00
  2.428220e-02   1.273145e+02   9.818144e-01
  2.458110e-02   1.233116e+02   9.987449e-01
  2.488000e-02   1.208525e+02   9.623651e-01
  2.517890e-02   1.179865e+02   9.395422e-01
  2.547790e-02   1.135722e+02   9.348222e-01
  2.577680e-02   1.126940e+02   9.237209e-01
  2.607570e-02   1.100404e+02   9.201721e-01
  2.637460e-02   1.081814e+02   9.050377e-01
  2.667350e-02   1.065334e+02   8.756396e-01
  2.697250e-02   1.050814e+02   8.428384e-01
  2.727140e-02   1.010931e+02   7.960086e-01
  2.757030e-02   1.009573e+02   7.967941e-01
  2.786920e-02   9.910531e+01   7.804293e-01
  2.816810e-02   9.887571e+01   7.671702e-01
  2.846700e-02   9.701834e+01   7.505482e-01
  2.876600e-02   9.541996e+01   7.353716e-01
  2.906490e-02   9.448960e+01   7.339787e-01
  2.936380e-02   9.280122e+01   7.219754e-01
  2.966270e-02   9.228575e+01   7.146851e-01
  2.996160e-02   9.152391e+01   7.127719e-01
  3.026060e-02   9.005118e+01   6.958792e-01
  3.055950e-02   8.855740e+01   6.891052e-01
  3.085840e-02   8.911912e+01   6.883684e-01
  3.115730e-02   8.709842e+01   6.776702e-01
  3.145620e-02   8.681347e+01   6.700597e-01
  3.175510e-02   8.649483e+01   6.706638e-01
  3.205410e-02   8.548266e+01   6.630948e-01
  3.235300e-02   8.382203e+01   6.539622e-01
  3.265190e-02   8.373864e+01   6.416424e-01
  3.295080e-02   8.240962e+01   6.407043e-01
  3.324970e-02   8.275472e+01   6.412013e-01
  3.354870e-02   8.168009e+01   6.353590e-01
  3.384760e-02   8.189080e+01   6.288326e-01
  3.414650e-02   8.070776e+01   6.242738e-01
  3.444540e-02   8.008299e+01   6.133073e-01
  3.474430e-02   7.997857e+01   6.183007e-01
  3.504330e-02   7.858211e+01   6.052842e-01
  3.534220e-02   7.935569e+01   6.090066e-01
  3.564110e-02   7.856812e+01   6.052303e-01
  3.594000e-02   7.719055e+01   5.884185e-01
  3.623890e-02   7.755203e+01   5.998283e-01
  3.653780e-02   7.817864e+01   5.859572e-01
  3.683680e-02   7.635029e+01   5.865988e-01
  3.713570e-02   7.530373e+01   5.832594e-01
  3.743460e-02   7.522085e+01   5.734369e-01
  3.773350e-02   7.544442e+01   5.736265e-01
  3.803240e-02   7.580627e+01   5.887256e-01
  3.833140e-02   7.493851e+01   5.992589e-01
  3.863030e-02   7.537876e+01   6.103593e-01
  3.892920e-02   7.483969e+01   6.065912e-01
  3.922810e-02   7.467425e+01   6.082950e-01
  3.952700e-02   7.253559e+01   5.956355e-01
  3.982600e-02   7.380182e+01   6.095370e-01
  4.012490e-02   7.403174e+01   6.009711e-01
  4.042380e-02   7.292560e+01   6.043028e-01
  4.072270e-02   7.369776e+01   6.050972e-01
  4.102160e-02   7.215207e+01   5.979339e-01
  4.132050e-02   7.180985e+01   5.972966e-01
  4.161950e-02   7.230864e+01   5.931722e-01
  4.191840e-02   7.262830e+01   6.022736e-01
  4.221730e-02   7.214806e+01   5.925132e-01
  4.251620e-02   7.152954e+01   5.977005e-01
  4.281510e-02   7.222440e+01   5.913084e-01
  4.311410e-02   7.150198e+01   5.890975e-01
  4.341300e-02   7.154659e+01   5.923267e-01
  4.371190e-02   7.080703e+01   5.877367e-01
  4.401080e-02   7.128512e+01   5.897176e-01
  4.430970e-02   7.101148e+01   5.840858e-01
  4.460860e-02   6.969907e+01   5.793989e-01
  4.490760e-02   7.080111e+01   5.854531e-01
  4.520650e-02   6.943069e+01   5.753617e-01
  4.550540e-02   6.988691e+01   5.801792e-01
  4.580430e-02   7.210595e+01   5.870816e-01
  4.610320e-02   7.008827e+01   5.759081e-01
  4.640220e-02   6.917146e+01   5.764688e-01
  4.670110e-02   6.909445e+01   5.675695e-01
  4.700000e-02   6.972622e+01   5.722766e-01
  4.729890e-02   6.843201e+01   5.690627e-01
  4.759780e-02   6.885140e+01   5.700917e-01
  4.789680e-02   6.908512e+01   5.675312e-01
  4.819570e-02   6.918978e+01   5.672627e-01
  4.849460e-02   6.820426e+01   5.652955e-01
  4.879350e-02   6.811127e+01   5.587209e-01
  4.909240e-02   6.884023e+01   5.693359e-01
  4.939130e-02   6.943560e+01   5.620888e-01
  4.969030e-02   6.864750e+01   5.609160e-01
  4.998920e-02   6.838567e+01   5.591687e-01
  5.028810e-02   6.881970e+01   5.589189e-01
  5.058700e-02   6.847955e+01   5.615909e-01
  5.088590e-02   6.761780e+01   5.487778e-01
  5.118490e-02   6.841310e+01   5.592809e-01
  5.148380e-02   6.825656e+01   5.559613e-01
  5.178270e-02   6.859781e+01   5.501574e-01
  5.208160e-02   6.782787e+01   5.528915e-01
  5.238050e-02   6.631225e+01   5.409146e-01
  5.267940e-02   6.839301e+01   5.571836e-01
  5.297840e-02   6.674139e+01   5.432956e-01
  5.327730e-02   6.784540e+01   5.452288e-01
  5.357620e-02   6.580484e+01   5.388411e-01
  5.387510e-02   6.719255e+01   5.413476e-01
  5.417400e-02   6.765013e+01   5.482644e-01
  5.447300e-02   6.748365e+01   5.394206e-01
  5.477190e-02   6.695651e+01   5.385378e-01
  5.507080e-02   6.724239e+01   5.396862e-01
  5.536970e-02   6.617734e+01   5.335668e-01
  5.566860e-02   6.641621e+01   5.382111e-01
  5.596760e-02   6.699654e+01   5.344354e-01
  5.626650e-02   6.737760e+01   5.383837e-01
  5.656540e-02   6.619493e+01   5.318277e-01
  5.686430e-02   6.631808e+01   5.293433e-01
  5.716320e-02   6.703014e+01   5.286492e-01
  5.746210e-02   6.648017e+01   5.317733e-01
  5.776110e-02   6.616483e+01   5.323079e-01
  5.806000e-02   6.665728e+01   5.260195e-01
  5.835890e-02   6.608823e+01   5.243447e-01
  5.865780e-02   6.587602e+01   5.206492e-01
  5.895670e-02   6.620348e+01   5.318621e-01
  5.925570e-02   6.742944e+01   5.244768e-01
  5.955460e-02   6.545899e+01   5.235714e-01
  5.985350e-02   6.590447e+01   5.179543e-01
  6.015240e-02   6.616034e+01   5.206410e-01
  6.045130e-02   6.610266e+01   5.209781e-01
  6.075020e-02   6.542084e+01   5.132980e-01
  6.104920e-02   6.603380e+01   5.195808e-01
  6.134810e-02   6.653728e+01   5.221220e-01
  6.164700e-02   6.556793e+01   5.100903e-01
  6.194590e-02   6.600875e+01   5.200442e-01
  6.224480e-02   6.516492e+01   5.053518e-01
  6.254380e-02   6.558169e+01   5.155768e-01
  6.284270e-02   6.538563e+01   5.164671e-01
  6.314160e-02   6.637485e+01   5.079229e-01
  6.344050e-02   6.490986e+01   5.096655e-01
  6.373940e-02   6.553823e+01   5.036785e-01
  6.403840e-02   6.544381e+01   5.112174e-01
  6.433730e-02   6.541355e+01   5.057916e-01
  6.463620e-02   6.439608e+01   4.977458e-01
  6.493510e-02   6.544671e+01   5.128542e-01
  6.523400e-02   6.509779e+01   5.009598e-01
  6.553290e-02   6.538973e+01   5.046579e-01
  6.583190e-02   6.533495e+01   5.023833e-01
  6.613080e-02   6.597356e+01   5.002593e-01
  6.642970e-02   6.551064e+01   5.077429e-01
  6.672860e-02   6.541339e+01   4.966403e-01
  6.702750e-02   6.524248e+01   5.010063e-01
  6.732650e-02   6.583700e+01   4.997413e-01
  6.762540e-02   6.550319e+01   4.984728e-01
  6.792430e-02   6.617400e+01   5.030389e-01
  6.822320e-02   6.530589e+01   4.918427e-01
  6.852210e-02   6.531549e+01   4.992611e-01
  6.882110e-02   6.500734e+01   4.941132e-01
  6.912000e-02   6.464247e+01   4.922365e-01
  6.941890e-02   6.569223e+01   4.928134e-01
  6.971780e-02   6.550145e+01   4.916174e-01
  7.001670e-02   6.492925e+01   4.957876e-01
  7.031560e-02   6.593745e+01   4.927708e-01
  7.061460e-02   6.476717e+01   4.888541e-01
  7.091350e-02   6.565987e+01   4.907786e-01
  7.121240e-02   6.500783e+01   4.845936e-01
  7.151130e-02   6.433538e+01   4.881744e-01
  7.181020e-02   6.481911e+01   4.834286e-01
  7.210920e-02   6.480342e+01   4.866252e-01
  7.240810e-02   6.506026e+01   4.829492e-01
  7.270700e-02   6.557786e+01   4.909480e-01
  7.300590e-02   6.621803e+01   4.886174e-01
  7.330480e-02   6.505906e+01   4.788806e-01
  7.360370e-02   6.538713e+01   4.860053e-01
  7.390270e-02   6.499327e+01   4.790847e-01
  7.420160e-02   6.436125e+01   4.840286e-01
  7.450050e-02   6.415780e+01   4.742293e-01
  7.479940e-02   6.444925e+01   4.766310e-01
  7.509830e-02   6.482007e+01   4.820569e-01
  7.539730e-02   6.452810e+01   4.738441e-01
  7.569620e-02   6.464049e+01   4.751308e-01
  7.599510e-02   6.451682e+01   4.777713e-01
  7.629400e-02   6.468515e+01   4.722551e-01
  7.659290e-02   6.425576e+01   4.750312e-01
  7.689190e-02   6.405075e+01   4.699335e-01
  7.719080e-02   6.448659e+01   4.741276e-01
  7.748970e-02   6.458777e+01   4.710422e-01
  7.778860e-02   6.408272e+01   4.722060e-01
  7.808750e-02   6.450849e+01   4.703264e-01
  7.838640e-02   6.451704e+01   4.678220e-01
  7.868540e-02   6.397562e+01   4.671122e-01
  7.898430e-02   6.465790e+01   4.670785e-01
  7.928320e-02   6.477901e+01   4.730286e-01
  7.958210e-02   6.544542e+01   4.665992e-01
  7.988100e-02   6.463677e+01   4.690973e-01
  8.018000e-02   6.443507e+01   4.658579e-01
  8.047890e-02   6.389700e+01   4.634966e-01
  8.077780e-02   6.464237e+01   4.653663e-01
  8.107670e-02   6.464933e+01   4.629397e-01
  8.137560e-02   6.498296e+01   4.674186e-01
  8.167450e-02   6.486569e+01   4.641203e-01
  8.197350e-02   6.518758e+01   4.624396e-01
  8.227240e-02   6.392285e+01   4.623601e-01
  8.257130e-02   6.440252e+01   4.545544e-01
  8.287020e-02   6.432088e+01   4.633882e-01
  8.316910e-02   6.389673e+01   4.586336e-01
  8.346810e-02   6.465155e+01   4.569842e-01
  8.376700e-02   6.420485e+01   4.617501e-01
  8.406590e-02   6.468583e+01   4.540167e-01
  8.436480e-02   6.509701e+01   4.625192e-01
  8.466370e-02   6.417184e+01   4.533556e-01
  8.496270e-02   6.352528e+01   4.617365e-01
  8.526160e-02   6.514690e+01   4.823579e-01
  8.556050e-02   6.418943e+01   4.792525e-01
  8.585940e-02   6.334147e+01   4.820363e-01
  8.615830e-02   6.484917e+01   4.877394e-01
  8.645720e-02   6.389374e+01   4.888936e-01
  8.675620e-02   6.414603e+01   4.922962e-01
  8.705510e-02   6.436137e+01   4.921405e-01
  8.735400e-02   6.410674e+01   4.936256e-01
  8.765290e-02   6.453661e+01   4.957758e-01
  8.795180e-02   6.365310e+01   4.963818e-01
  8.825080e-02   6.437661e+01   4.946635e-01
  8.854970e-02   6.449030e+01   5.016916e-01
  8.884860e-02   6.388923e+01   4.973016e-01
  8.914750e-02   6.472269e+01   5.067918e-01
  8.944640e-02   6.445147e+01   5.020584e-01
  8.974530e-02   6.477311e+01   4.992009e-01
  9.004430e-02   6.452171e+01   4.962181e-01
  9.034320e-02   6.394565e+01   4.765433e-01
  9.064210e-02   6.437883e+01   4.772601e-01
  9.094100e-02   6.401160e+01   4.659858e-01
  9.123990e-02   6.480636e+01   4.676144e-01
  9.153890e-02   6.469866e+01   4.697444e-01
  9.183780e-02   6.472071e+01   4.664745e-01
  9.213670e-02   6.427748e+01   4.632318e-01
  9.243560e-02   6.558963e+01   4.667031e-01
  9.273450e-02   6.464480e+01   4.593178e-01
  9.303350e-02   6.472613e+01   4.656677e-01
  9.333240e-02   6.464906e+01   4.550382e-01
  9.363130e-02   6.325181e+01   4.535607e-01
  9.393020e-02   6.434473e+01   4.551225e-01
  9.422910e-02   6.335455e+01   4.527635e-01
  9.452800e-02   6.389577e+01   4.558637e-01
  9.482700e-02   6.392868e+01   4.457586e-01
  9.512590e-02   6.354499e+01   4.526704e-01
  9.542480e-02   6.370141e+01   4.482903e-01
  9.572370e-02   6.379290e+01   4.486121e-01
  9.602260e-02   6.460935e+01   4.537482e-01
  9.632160e-02   6.340040e+01   4.417422e-01
  9.662050e-02   6.372872e+01   4.454268e-01
  9.691940e-02   6.442921e+01   4.478681e-01
  9.721830e-02   6.359122e+01   4.424065e-01
  9.751720e-02   6.365827e+01   4.448148e-01
  9.781610e-02   6.432103e+01   4.427832e-01
  9.811510e-02   6.469640e+01   4.484271e-01
  9.841400e-02   6.421316e+01   4.395894e-01
  9.871290e-02   6.411947e+01   4.424453e-01
  9.901180e-02   6.355383e+01   4.415590e-01
  9.931070e-02   6.491522e+01   4.423377e-01
  9.960970e-02   6.411909e+01   4.428012e-01
  9.990860e-02   6.366848e+01   4.339431e-01
  1.002070e-01   6.453544e+01   4.410418e-01
  1.005060e-01   6.413702e+01   4.372482e-01
  1.008050e-01   6.366436e+01   4.380552e-01
  1.011040e-01   6.471215e+01   4.354489e-01
  1.014030e-01   6.390805e+01   4.347587e-01
  1.017020e-01   6.513224e+01   4.430764e-01
  1.020010e-01   6.399790e+01   4.343860e-01
  1.023000e-01   6.353678e+01   4.308098e-01
  1.025990e-01   6.412790e+01   4.318108e-01
  1.028980e-01   6.381553e+01   4.324216e-01
  1.031970e-01   6.356373e+01   4.339251e-01
  1.034960e-01   6.410351e+01   4.278038e-01
  1.037950e-01   6.431399e+01   4.324369e-01
  1.040930e-01   6.471216e+01   4.301545e-01
  1.043920e-01   6.477695e+01   4.343242e-01
  1.046910e-01   6.337343e+01   4.289338e-01
  1.049900e-01   6.403554e+01   4.253374e-01
  1.052890e-01   6.402729e+01   4.288450e-01
  1.055880e-01   6.391575e+01   4.268550e-01
  1.058870e-01   6.357059e+01   4.273128e-01
  1.061860e-01   6.468435e+01   4.268502e-01
  1.064850e-01   6.371629e+01   4.242759e-01
  1.067840e-01   6.424912e+01   4.282894e-01
  1.070830e-01   6.371167e+01   4.229997e-01
  1.073820e-01   6.437991e+01   4.236437e-01
  1.076800e-01   6.392614e+01   4.218376e-01
  1.079790e-01   6.443343e+01   4.253889e-01
  1.082780e-01   6.366053e+01   4.247246e-01
  1.085770e-01   6.431144e+01   4.179152e-01
  1.088760e-01   6.440786e+01   4.240480e-01
  1.091750e-01   6.470680e+01   4.234724e-01
  1.094740e-01   6.400408e+01   4.220947e-01
  1.097730e-01   6.465749e+01   4.217700e-01
  1.100720e-01   6.402008e+01   4.157761e-01
  1.103710e-01   6.438823e+01   4.233594e-01
  1.106700e-01   6.486327e+01   4.188041e-01
  1.109690e-01   6.393234e+01   4.215482e-01
  1.112670e-01   6.406805e+01   4.144564e-01
  1.115660e-01   6.447085e+01   4.169401e-01
  1.118650e-01   6.398947e+01   4.192810e-01
  1.121640e-01   6.413335e+01   4.137894e-01
  1.124630e-01   6.410791e+01   4.148793e-01
  1.127620e-01   6.470665e+01   4.168121e-01
  1.130610e-01   6.500820e+01   4.171909e-01
  1.133600e-01   6.371934e+01   4.177891e-01
  1.136590e-01   6.454533e+01   4.102273e-01
  1.139580e-01   6.494146e+01   4.160949e-01
  1.142570e-01   6.446942e+01   4.142882e-01
  1.145560e-01   6.523062e+01   4.173142e-01
  1.148550e-01   6.470273e+01   4.144547e-01
  1.151530e-01   6.400334e+01   4.068237e-01
  1.154520e-01   6.388306e+01   4.115326e-01
  1.157510e-01   6.415535e+01   4.078641e-01
  1.160500e-01   6.432820e+01   4.147100e-01
  1.163490e-01   6.429278e+01   4.083007e-01
  1.166480e-01   6.457844e+01   4.120387e-01
  1.169470e-01   6.420160e+01   4.085712e-01
  1.172460e-01   6.413338e+01   4.089161e-01
  1.175450e-01   6.382411e+01   4.045989e-01
  1.178440e-01   6.484237e+01   4.078136e-01
  1.181430e-01   6.467786e+01   4.103657e-01
  1.184420e-01   6.414128e+01   4.064299e-01
  1.187400e-01   6.380253e+01   4.039835e-01
  1.190390e-01   6.427099e+01   4.046444e-01
  1.193380e-01   6.427608e+01   4.046605e-01
  1.196370e-01   6.427520e+01   4.068539e-01
  1.199360e-01   6.458223e+01   4.037257e-01
  1.202350e-01   6.444469e+01   4.062860e-01
  1.205340e-01   6.422855e+01   4.031566e-01
  1.208330e-01   6.427968e+01   4.019757e-01
  1.211320e-01   6.495535e+01   4.073417e-01
  1.214310e-01   6.426123e+01   3.984929e-01
  1.217300e-01   6.375036e+01   4.024609e-01
  1.220290e-01   6.460494e+01   4.037967e-01
  1.223270e-01   6.455437e+01   4.009743e-01
  1.226260e-01   6.422098e+01   3.994123e-01
  1.229250e-01   6.464104e+01   3.991481e-01
  1.232240e-01   6.451827e+01   4.024539e-01
  1.235230e-01   6.502274e+01   4.032229e-01
  1.238220e-01   6.501642e+01   3.997851e-01
  1.241210e-01   6.474906e+01   4.005258e-01
  1.244200e-01   6.395859e+01   3.944756e-01
  1.247190e-01   6.500766e+01   4.023796e-01
  1.250180e-01   6.449854e+01   3.958829e-01
  1.253170e-01   6.516988e+01   3.987063e-01
  1.256160e-01   6.421922e+01   3.983627e-01
  1.259140e-01   6.456711e+01   3.966027e-01
  1.262130e-01   6.455493e+01   3.965653e-01
  1.265120e-01   6.436001e+01   3.931927e-01
  1.268110e-01   6.504483e+01   3.960336e-01
  1.271100e-01   6.389114e+01   3.960533e-01
  1.274090e-01   6.373953e+01   3.922897e-01
  1.277080e-01   6.539401e+01   3.960873e-01
  1.280070e-01   6.415735e+01   3.910871e-01
  1.283060e-01   6.498456e+01   3.950958e-01
  1.286050e-01   6.488137e+01   3.975667e-01
  1.289040e-01   6.408014e+01   3.881721e-01
  1.292030e-01   6.421293e+01   3.934929e-01
  1.295020e-01   6.454689e+01   3.907987e-01
  1.298000e-01   6.521023e+01   3.935403e-01
  1.300990e-01   6.436230e+01   3.885434e-01
  1.303980e-01   6.457656e+01   3.899150e-01
  1.306970e-01   6.490969e+01   3.938698e-01
  1.309960e-01   6.490585e+01   3.916392e-01
  1.312950e-01   6.447326e+01   3.900885e-01
  1.315940e-01   6.450765e+01   3.858861e-01
  1.318930e-01   6.519628e+01   3.908105e-01
  1.321920e-01   6.507825e+01   3.902152e-01
  1.324910e-01   6.473148e+01   3.901398e-01
  1.327900e-01   6.466223e+01   3.877695e-01
  1.330890e-01   6.463597e+01   3.872153e-01
  1.333870e-01   6.474220e+01   3.872962e-01
  1.336860e-01   6.475926e+01   3.866380e-01
  1.339850e-01   6.438969e+01   3.841303e-01
  1.342840e-01   6.520405e+01   3.893907e-01
  1.345830e-01   6.489777e+01   3.870512e-01
  1.348820e-01   6.494163e+01   3.871820e-01
  1.351810e-01   6.482576e+01   3.819762e-01
  1.354800e-01   6.471684e+01   3.860408e-01
  1.357790e-01   6.458511e+01   3.833231e-01
  1.360780e-01   6.548874e+01   3.876295e-01
  1.363770e-01   6.548143e+01   3.871389e-01
  1.366760e-01   6.445017e+01   3.861854e-01
  1.369740e-01   6.497285e+01   4.014802e-01
  1.372730e-01   6.367316e+01   3.995446e-01
  1.375720e-01   6.479604e+01   4.124460e-01
  1.378710e-01   6.462764e+01   4.136344e-01
  1.381700e-01   6.432824e+01   4.144176e-01
  1.384690e-01   6.412272e+01   4.209410e-01
  1.387680e-01   6.413799e+01   4.094953e-01
  1.390670e-01   6.453776e+01   3.990890e-01
  1.393660e-01   6.447560e+01   3.981189e-01
  1.396650e-01   6.481083e+01   3.963316e-01
  1.399640e-01   6.417002e+01   3.953813e-01
  1.402630e-01   6.501193e+01   3.897755e-01
  1.405620e-01   6.473761e+01   3.933474e-01
  1.408600e-01   6.472336e+01   3.920684e-01
  1.411590e-01   6.488990e+01   3.935614e-01
  1.414580e-01   6.468784e+01   3.934446e-01
  1.417570e-01   6.516818e+01   3.873846e-01
  1.420560e-01   6.484556e+01   3.909694e-01
  1.423550e-01   6.439016e+01   3.869528e-01
  1.426540e-01   6.440556e+01   3.834819e-01
  1.429530e-01   6.482344e+01   3.837992e-01
  1.432520e-01   6.482299e+01   3.808376e-01
  1.435510e-01   6.519056e+01   3.846536e-01
  1.438500e-01   6.512631e+01   3.803811e-01
  1.441490e-01   6.452124e+01   3.777243e-01
  1.444470e-01   6.435313e+01   3.796793e-01
  1.447460e-01   6.477044e+01   3.771336e-01
  1.450450e-01   6.517524e+01   3.820968e-01
  1.453440e-01   6.468539e+01   3.747187e-01
  1.456430e-01   6.422035e+01   3.770628e-01
  1.459420e-01   6.418773e+01   3.763075e-01
  1.462410e-01   6.496743e+01   3.768334e-01
  1.465400e-01   6.489025e+01   3.779210e-01
  1.468390e-01   6.500359e+01   3.735036e-01
  1.471380e-01   6.416134e+01   3.740566e-01
  1.474370e-01   6.509287e+01   3.774150e-01
  1.477360e-01   6.495158e+01   3.759202e-01
  1.480340e-01   6.437681e+01   3.706495e-01
  1.483330e-01   6.481520e+01   3.803654e-01
  1.486320e-01   6.514102e+01   3.908868e-01
  1.489310e-01   6.453743e+01   3.907701e-01
  1.492300e-01   6.496889e+01   3.915850e-01
  1.495290e-01   6.432415e+01   3.920892e-01
  1.498280e-01   6.495188e+01   3.985528e-01
  1.501270e-01   6.493188e+01   4.000450e-01
  1.504260e-01   6.485421e+01   3.944492e-01
  1.507250e-01   6.580815e+01   4.032607e-01
  1.510240e-01   6.513934e+01   4.001629e-01
  1.513230e-01   6.498856e+01   4.049937e-01
  1.516210e-01   6.507423e+01   4.010058e-01
  1.519200e-01   6.481476e+01   4.002055e-01
  1.522190e-01   6.527335e+01   4.086134e-01
  1.525180e-01   6.529405e+01   4.037966e-01
  1.528170e-01   6.634281e+01   4.125050e-01
  1.531160e-01   6.487751e+01   4.046476e-01
  1.534150e-01   6.525991e+01   4.000139e-01
  1.537140e-01   6.557767e+01   3.941532e-01
  1.540130e-01   6.474947e+01   3.852020e-01
  1.543120e-01   6.502527e+01   3.862554e-01
  1.546110e-01   6.547612e+01   3.850338e-01
  1.549100e-01   6.544119e+01   3.851615e-01
  1.552090e-01   6.500384e+01   3.859579e-01
  1.555070e-01   6.520252e+01   3.772968e-01
  1.558060e-01   6.530741e+01   3.829375e-01
  1.561050e-01   6.537007e+01   3.793156e-01
  1.564040e-01   6.549821e+01   3.812420e-01
  1.567030e-01   6.536553e+01   3.788622e-01
  1.570020e-01   6.440759e+01   3.741278e-01
  1.573010e-01   6.494871e+01   3.791951e-01
  1.576000e-01   6.528902e+01   3.743228e-01
  1.578990e-01   6.517070e+01   3.759062e-01
  1.581980e-01   6.484962e+01   3.732727e-01
  1.584970e-01   6.486194e+01   3.730965e-01
  1.587960e-01   6.545923e+01   3.782570e-01
  1.590940e-01   6.370965e+01   3.678953e-01
  1.593930e-01   6.439348e+01   3.686254e-01
  1.596920e-01   6.452737e+01   3.700412e-01
  1.599910e-01   6.511775e+01   3.734084e-01
  1.602900e-01   6.467984e+01   3.715208e-01
  1.605890e-01   6.498511e+01   3.668549e-01
  1.608880e-01   6.521800e+01   3.699482e-01
  1.611870e-01   6.515900e+01   3.687602e-01
  1.614860e-01   6.463788e+01   3.676882e-01
  1.617850e-01   6.445831e+01   3.639738e-01
  1.620840e-01   6.471933e+01   3.647100e-01
  1.623830e-01   6.467896e+01   3.661901e-01
  1.626810e-01   6.500085e+01   3.649085e-01
  1.629800e-01   6.486090e+01   3.606334e-01
  1.632790e-01   6.448676e+01   3.607400e-01
  1.635780e-01   6.465007e+01   3.623573e-01
  1.638770e-01   6.510652e+01   3.659981e-01
  1.641760e-01   6.427814e+01   3.618964e-01
  1.644750e-01   6.484858e+01   3.627186e-01
  1.647740e-01   6.481513e+01   3.622371e-01
  1.650730e-01   6.450243e+01   3.627225e-01
  1.653720e-01   6.530404e+01   3.645768e-01
  1.656710e-01   6.517027e+01   3.620682e-01
  1.659700e-01   6.532534e+01   3.640496e-01
  1.662680e-01   6.432337e+01   3.598993e-01
  1.665670e-01   6.471594e+01   3.619598e-01
  1.668660e-01   6.460191e+01   3.582092e-01
  1.671650e-01   6.452913e+01   3.608585e-01
  1.674640e-01   6.514128e+01   3.617955e-01
  1.677630e-01   6.484474e+01   3.590702e-01
  1.680620e-01   6.519732e+01   3.623359e-01
  1.683610e-01   6.464251e+01   3.551679e-01
  1.686600e-01   6.451601e+01   3.596733e-01
  1.689590e-01   6.386031e+01   3.542932e-01
  1.692580e-01   6.517052e+01   3.577236e-01
  1.695570e-01   6.453682e+01   3.604959e-01
  1.698560e-01   6.465556e+01   3.548381e-01
  1.701540e-01   6.459100e+01   3.574296e-01
  1.704530e-01   6.469416e+01   3.547616e-01
  1.707520e-01   6.498077e+01   3.557294e-01
  1.710510e-01   6.498130e+01   3.586953e-01
  1.713500e-01   6.480025e+01   3.546880e-01
  1.716490e-01   6.459027e+01   3.568687e-01
  1.719480e-01   6.451614e+01   3.510410e-01
  1.722470e-01   6.494985e+01   3.545522e-01
  1.725460e-01   6.485768e+01   3.559421e-01
  1.728450e-01   6.416870e+01   3.516951e-01
  1.731440e-01   6.510199e+01   3.547858e-01
  1.734430e-01   6.545118e+01   3.525102e-01
  1.737410e-01   6.458041e+01   3.537232e-01
  1.740400e-01   6.494804e+01   3.540047e-01
  1.743390e-01   6.470194e+01   3.508388e-01
  1.746380e-01   6.557857e+01   3.548158e-01
  1.749370e-01   6.436897e+01   3.492336e-01
  1.752360e-01   6.450159e+01   3.518902e-01
  1.755350e-01   6.443783e+01   3.508279e-01
  1.758340e-01   6.449520e+01   3.462982e-01
  1.761330e-01   6.538467e+01   3.542909e-01
  1.764320e-01   6.494189e+01   3.481801e-01
  1.767310e-01   6.460833e+01   3.516467e-01
  1.770300e-01   6.423579e+01   3.469671e-01
  1.773280e-01   6.478454e+01   3.498342e-01
  1.776270e-01   6.434635e+01   3.474376e-01
  1.779260e-01   6.489869e+01   3.473798e-01
  1.782250e-01   6.404591e+01   3.478342e-01
  1.785240e-01   6.426491e+01   3.451712e-01
  1.788230e-01   6.509341e+01   3.491029e-01
  1.791220e-01   6.441958e+01   3.478077e-01
  1.794210e-01   6.473913e+01   3.454289e-01
  1.797200e-01   6.426835e+01   3.456887e-01
  1.800190e-01   6.442730e+01   3.437602e-01
  1.803180e-01   6.459539e+01   3.477648e-01
  1.806170e-01   6.447361e+01   3.445521e-01
  1.809160e-01   6.445482e+01   3.438336e-01
  1.812140e-01   6.464882e+01   3.451879e-01
  1.815130e-01   6.388531e+01   3.426434e-01
  1.818120e-01   6.421129e+01   3.448583e-01
  1.821110e-01   6.478649e+01   3.424024e-01
  1.824100e-01   6.454855e+01   3.442503e-01
  1.827090e-01   6.480019e+01   3.442536e-01
  1.830080e-01   6.454982e+01   3.437540e-01
  1.833070e-01   6.488992e+01   3.421853e-01
  1.836060e-01   6.387990e+01   3.387055e-01
  1.839050e-01   6.405438e+01   3.430965e-01
  1.842040e-01   6.426721e+01   3.408646e-01
  1.845030e-01   6.480024e+01   3.414608e-01
  1.848010e-01   6.468854e+01   3.429642e-01
  1.851000e-01   6.429038e+01   3.372420e-01
  1.853990e-01   6.422279e+01   3.420561e-01
  1.856980e-01   6.475989e+01   3.410305e-01
  1.859970e-01   6.417224e+01   3.381986e-01
  1.862960e-01   6.474768e+01   3.411602e-01
  1.865950e-01   6.433626e+01   3.383121e-01
  1.868940e-01   6.482354e+01   3.434869e-01
  1.871930e-01   6.502055e+01   3.367991e-01
  1.874920e-01   6.425452e+01   3.379384e-01
  1.877910e-01   6.438779e+01   3.381300e-01
  1.880900e-01   6.405929e+01   3.372663e-01
  1.883880e-01   6.465185e+01   3.405844e-01
  1.886870e-01   6.388698e+01   3.324742e-01
  1.889860e-01   6.353999e+01   3.371640e-01
  1.892850e-01   6.479822e+01   3.379402e-01
  1.895840e-01   6.424029e+01   3.353910e-01
  1.898830e-01   6.438394e+01   3.362327e-01
  1.901820e-01   6.360922e+01   3.338940e-01
  1.904810e-01   6.509129e+01   3.376052e-01
  1.907800e-01   6.385214e+01   3.336056e-01
  1.910790e-01   6.392346e+01   3.331788e-01
  1.913780e-01   6.427371e+01   3.351683e-01
  1.916770e-01   6.350023e+01   3.329918e-01
  1.919750e-01   6.338398e+01   3.334567e-01
  1.922740e-01   6.410191e+01   3.316715e-01
  1.925730e-01   6.428348e+01   3.328963e-01
  1.928720e-01   6.400605e+01   3.329361e-01
  1.931710e-01   6.330601e+01   3.317180e-01
  1.934700e-01   6.430938e+01   3.328119e-01
  1.937690e-01   6.412121e+01   3.314211e-01
  1.940680e-01   6.405108e+01   3.330532e-01
  1.943670e-01   6.381336e+01   3.304751e-01
  1.946660e-01   6.406904e+01   3.317369e-01
  1.949650e-01   6.395393e+01   3.293533e-01
  1.952640e-01   6.339406e+01   3.293876e-01
  1.955630e-01   6.400420e+01   3.321724e-01
  1.958610e-01   6.367252e+01   3.281871e-01
  1.961600e-01   6.334808e+01   3.286743e-01
  1.964590e-01   6.436437e+01   3.298179e-01
  1.967580e-01   6.370666e+01   3.303481e-01
  1.970570e-01   6.418522e+01   3.293586e-01
  1.973560e-01   6.344127e+01   3.257041e-01
  1.976550e-01   6.395624e+01   3.298028e-01
  1.979540e-01   6.440455e+01   3.286032e-01
  1.982530e-01   6.383397e+01   3.288969e-01
  1.985520e-01   6.348230e+01   3.259534e-01
  1.988510e-01   6.320346e+01   3.253806e-01
  1.991500e-01   6.371590e+01   3.288872e-01
  1.994480e-01   6.375548e+01   3.256478e-01
  1.997470e-01   6.399754e+01   3.281451e-01
  2.000460e-01   6.346375e+01   3.229216e-01
  2.003450e-01   6.350115e+01   3.252836e-01
  2.006440e-01   6.401021e+01   3.293507e-01
  2.009430e-01   6.318442e+01   3.222102e-01
  2.012420e-01   6.374230e+01   3.269094e-01
  2.015410e-01   6.332170e+01   3.224201e-01
  2.018400e-01   6.367663e+01   3.240258e-01
  2.021390e-01   6.363596e+01   3.249144e-01
  2.024380e-01   6.373792e+01   3.202991e-01
  2.027370e-01   6.314052e+01   3.237890e-01
  2.030350e-01   6.353660e+01   3.217136e-01
  2.033340e-01   6.281842e+01   3.207193e-01
  2.036330e-01   6.365141e+01   3.203542e-01
  2.039320e-01   6.289096e+01   3.192517e-01
  2.042310e-01   6.329390e+01   3.233323e-01
  2.045300e-01   6.344807e+01   3.190279e-01
  2.048290e-01   6.361790e+01   3.205430e-01
  2.051280e-01   6.286425e+01   3.182317e-01
  2.054270e-01   6.322574e+01   3.186035e-01
  2.057260e-01   6.317989e+01   3.219193e-01
  2.060250e-01   6.335117e+01   3.183797e-01
  2.063240e-01   6.273305e+01   3.193980e-01
  2.066230e-01   6.360787e+01   3.202446e-01
  2.069210e-01   6.290993e+01   3.197107e-01
  2.072200e-01   6.360208e+01   3.207770e-01
  2.075190e-01   6.272604e+01   3.161376e-01
  2.078180e-01   6.341117e+01   3.202952e-01
  2.081170e-01   6.229178e+01   3.158400e-01
  2.084160e-01   6.284915e+01   3.192822e-01
  2.087150e-01   6.358967e+01   3.176388e-01
  2.090140e-01   6.301882e+01   3.176778e-01
  2.093130e-01   6.306156e+01   3.176512e-01
  2.096120e-01   6.300852e+01   3.169821e-01
  2.099110e-01   6.297982e+01   3.154516e-01
  2.102100e-01   6.313825e+01   3.174420e-01
  2.105080e-01   6.290329e+01   3.184660e-01
  2.108070e-01   6.280817e+01   3.152848e-01
  2.111060e-01   6.293402e+01   3.148118e-01
  2.114050e-01   6.344669e+01   3.164866e-01
  2.117040e-01   6.312447e+01   3.206685e-01
  2.120030e-01   6.279092e+01   3.257616e-01
  2.123020e-01   6.298082e+01   3.286095e-01
  2.126010e-01   6.317498e+01   3.264650e-01
  2.129000e-01   6.332857e+01   3.301140e-01
  2.131990e-01   6.280093e+01   3.316123e-01
  2.134980e-01   6.331369e+01   3.349837e-01
  2.137970e-01   6.336926e+01   3.326482e-01
  2.140950e-01   6.290794e+01   3.332850e-01
  2.143940e-01   6.266043e+01   3.338769e-01
  2.146930e-01   6.273565e+01   3.343917e-01
  2.149920e-01   6.282902e+01   3.349560e-01
  2.152910e-01   6.259546e+01   3.348069e-01
  2.155900e-01   6.259408e+01   3.376909e-01
  2.158890e-01   6.301128e+01   3.388144e-01
  2.161880e-01   6.319262e+01   3.378415e-01
  2.164870e-01   6.321278e+01   3.391925e-01
  2.167860e-01   6.259443e+01   3.312199e-01
  2.170850e-01   6.254411e+01   3.285113e-01
  2.173840e-01   6.286938e+01   3.262565e-01
  2.176820e-01   6.320141e+01   3.256637e-01
  2.179810e-01   6.273997e+01   3.254841e-01
  2.182800e-01   6.262261e+01   3.209138e-01
  2.185790e-01   6.221235e+01   3.214004e-01
  2.188780e-01   6.246961e+01   3.185898e-01
  2.191770e-01   6.235116e+01   3.203567e-01
  2.194760e-01   6.327880e+01   3.235762e-01
  2.197750e-01   6.266911e+01   3.188246e-01
  2.200740e-01   6.242150e+01   3.161687e-01
  2.203730e-01   6.221214e+01   3.173882e-01
  2.206720e-01   6.217179e+01   3.163396e-01
  2.209710e-01   6.241252e+01   3.191298e-01
  2.212700e-01   6.263768e+01   3.152522e-01
  2.215680e-01   6.219179e+01   3.169299e-01
  2.218670e-01   6.200881e+01   3.122295e-01
  2.221660e-01   6.293554e+01   3.180064e-01
  2.224650e-01   6.282844e+01   3.152039e-01
  2.227640e-01   6.220898e+01   3.133845e-01
  2.230630e-01   6.171680e+01   3.130575e-01
  2.233620e-01   6.215031e+01   3.133673e-01
  2.236610e-01   6.295928e+01   3.154002e-01
  2.239600e-01   6.265464e+01   3.110225e-01
  2.242590e-01   6.194821e+01   3.123364e-01
  2.245580e-01   6.223615e+01   3.121538e-01
  2.248570e-01   6.180421e+01   3.128856e-01
  2.251550e-01   6.215983e+01   3.101717e-01
  2.254540e-01   6.252520e+01   3.113366e-01
  2.257530e-01   6.313188e+01   3.151752e-01
  2.260520e-01   6.211165e+01   3.087916e-01
  2.263510e-01   6.212634e+01   3.098349e-01
  2.266500e-01   6.238599e+01   3.103550e-01
  2.269490e-01   6.170422e+01   3.072791e-01
  2.272480e-01   6.241030e+01   3.115612e-01
  2.275470e-01   6.178633e+01   3.058804e-01
  2.278460e-01   6.204341e+01   3.100079e-01
  2.281450e-01   6.227454e+01   3.078262e-01
  2.284440e-01   6.221276e+01   3.091682e-01
  2.287420e-01   6.185284e+01   3.091521e-01
  2.290410e-01   6.250482e+01   3.046226e-01
  2.293400e-01   6.172811e+01   3.074629e-01
  2.296390e-01   6.201882e+01   3.067008e-01
  2.299380e-01   6.157612e+01   3.060952e-01
  2.302370e-01   6.175093e+01   3.059152e-01
  2.305360e-01   6.175996e+01   3.039966e-01
  2.308350e-01   6.206769e+01   3.090585e-01
  2.311340e-01   6.166134e+01   3.023232e-01
  2.314330e-01   6.164083e+01   3.044261e-01
  2.317320e-01   6.215279e+01   3.067862e-01
  2.320310e-01   6.162214e+01   3.023455e-01
  2.323290e-01   6.183582e+01   3.076066e-01
  2.326280e-01   6.214286e+01   3.029089e-01
  2.329270e-01   6.184859e+01   3.026634e-01
  2.332260e-01   6.184525e+01   3.042064e-01
  2.335250e-01   6.173201e+01   3.032096e-01
  2.338240e-01   6.213450e+01   3.054002e-01
  2.341230e-01   6.168952e+01   2.998207e-01
  2.344220e-01   6.160826e+01   3.026675e-01
  2.347210e-01   6.227159e+01   3.041730e-01
  2.350200e-01   6.162691e+01   3.017666e-01
  2.353190e-01   6.199670e+01   3.030256e-01
  2.356180e-01   6.179709e+01   2.991622e-01
  2.359170e-01   6.211001e+01   3.042562e-01
  2.362150e-01   6.108810e+01   2.997433e-01
  2.365140e-01   6.118882e+01   2.976862e-01
  2.368130e-01   6.173965e+01   3.013376e-01
  2.371120e-01   6.173906e+01   2.999411e-01
  2.374110e-01   6.122407e+01   3.012494e-01
  2.377100e-01   6.144450e+01   2.981935e-01
  2.380090e-01   6.173592e+01   3.002804e-01
  2.383080e-01   6.184627e+01   2.985966e-01
  2.386070e-01   6.104545e+01   2.982514e-01
  2.389060e-01   6.171311e+01   2.995323e-01
  2.392050e-01   6.126227e+01   2.968446e-01
  2.395040e-01   6.125726e+01   2.988835e-01
  2.398020e-01   6.113570e+01   2.965377e-01
  2.401010e-01   6.171835e+01   2.996602e-01
  2.404000e-01   6.116999e+01   2.955003e-01
  2.406990e-01   6.141940e+01   2.977912e-01
  2.409980e-01   6.151830e+01   2.970132e-01
  2.412970e-01   6.117518e+01   2.957360e-01
  2.415960e-01   6.146508e+01   2.973355e-01
  2.418950e-01   6.134693e+01   2.953710e-01
  2.421940e-01   6.105512e+01   2.958929e-01
  2.424930e-01   6.122254e+01   2.972003e-01
  2.427920e-01   6.139314e+01   2.938312e-01
  2.430910e-01   6.072438e+01   2.942002e-01
  2.433890e-01   6.114383e+01   2.942193e-01
  2.436880e-01   6.101123e+01   2.964611e-01
  2.439870e-01   6.136220e+01   2.937571e-01
  2.442860e-01   6.129343e+01   2.930487e-01
  2.445850e-01   6.113902e+01   2.944280e-01
  2.448840e-01   6.103130e+01   2.937288e-01
  2.451830e-01   6.083615e+01   2.948040e-01
  2.454820e-01   6.080202e+01   2.912256e-01
  2.457810e-01   6.098531e+01   2.928536e-01
  2.460800e-01   6.108913e+01   2.934299e-01
  2.463790e-01   6.170871e+01   2.939310e-01
  2.466780e-01   6.075020e+01   2.920716e-01
  2.469770e-01   6.109394e+01   2.920315e-01
  2.472750e-01   6.112752e+01   2.928687e-01
  2.475740e-01   6.102389e+01   2.936013e-01
  2.478730e-01   6.087823e+01   2.885516e-01
  2.481720e-01   6.122236e+01   2.923383e-01
  2.484710e-01   6.080072e+01   2.895207e-01
  2.487700e-01   6.132253e+01   2.938806e-01
  2.490690e-01   6.036217e+01   2.904916e-01
  2.493680e-01   6.125806e+01   2.896597e-01
  2.496670e-01   6.158093e+01   2.943896e-01
  2.499660e-01   6.061185e+01   2.890706e-01
  2.502650e-01   6.068591e+01   2.905195e-01
  2.505640e-01   6.068361e+01   2.875710e-01
  2.508620e-01   6.073556e+01   2.890499e-01
  2.511610e-01   6.090878e+01   2.918039e-01
  2.514600e-01   6.049117e+01   2.876328e-01
  2.517590e-01   6.117141e+01   2.890368e-01
  2.520580e-01   6.084737e+01   2.887916e-01
  2.523570e-01   6.074494e+01   2.888623e-01
  2.526560e-01   6.088688e+01   2.900428e-01
  2.529550e-01   6.124288e+01   2.875506e-01
  2.532540e-01   6.110208e+01   2.871175e-01
  2.535530e-01   6.066617e+01   2.858878e-01
  2.538520e-01   6.092134e+01   2.878231e-01
  2.541510e-01   6.090685e+01   2.862507e-01
  2.544490e-01   6.070852e+01   2.866002e-01
  2.547480e-01   6.102610e+01   2.876574e-01
  2.550470e-01   6.060000e+01   2.849218e-01
  2.553460e-01   6.090234e+01   2.860369e-01
  2.556450e-01   6.045422e+01   2.826847e-01
  2.559440e-01   6.045179e+01   2.855855e-01
  2.562430e-01   6.042071e+01   2.868441e-01
  2.565420e-01   6.057053e+01   2.846511e-01
  2.568410e-01   6.071553e+01   2.841894e-01
  2.571400e-01   6.103074e+01   2.853275e-01
  2.574390e-01   6.030919e+01   2.857582e-01
  2.577380e-01   6.089720e+01   2.861263e-01
  2.580360e-01   6.000984e+01   2.820380e-01
  2.583350e-01   6.008887e+01   2.847270e-01
  2.586340e-01   6.088074e+01   2.834823e-01
  2.589330e-01   6.046820e+01   2.853194e-01
  2.592320e-01   6.069330e+01   2.830455e-01
  2.595310e-01   6.043894e+01   2.834418e-01
  2.598300e-01   6.044388e+01   2.853635e-01
  2.601290e-01   6.024920e+01   2.805446e-01
  2.604280e-01   6.068431e+01   2.850191e-01
  2.607270e-01   6.024335e+01   2.802410e-01
  2.610260e-01   6.052673e+01   2.834486e-01
  2.613250e-01   6.090778e+01   2.849395e-01
  2.616240e-01   6.069240e+01   2.835382e-01
  2.619220e-01   6.084095e+01   2.839843e-01
  2.622210e-01   6.041727e+01   2.801633e-01
  2.625200e-01   6.057581e+01   2.822797e-01
  2.628190e-01   6.036971e+01   2.815058e-01
  2.631180e-01   6.037350e+01   2.797739e-01
  2.634170e-01   6.075809e+01   2.842890e-01
  2.637160e-01   6.050834e+01   2.800862e-01
  2.640150e-01   6.017928e+01   2.820411e-01
  2.643140e-01   6.046972e+01   2.796140e-01
  2.646130e-01   6.022830e+01   2.794373e-01
  2.649120e-01   6.076791e+01   2.837145e-01
  2.652110e-01   6.036859e+01   2.795711e-01
  2.655090e-01   6.045079e+01   2.805300e-01
  2.658080e-01   6.042774e+01   2.788511e-01
  2.661070e-01   6.048878e+01   2.802329e-01
  2.664060e-01   6.033218e+01   2.795824e-01
  2.667050e-01   6.015382e+01   2.794559e-01
  2.670040e-01   6.039943e+01   2.798340e-01
  2.673030e-01   5.983739e+01   2.776745e-01
  2.676020e-01   6.036943e+01   2.790011e-01
  2.679010e-01   6.012989e+01   2.783523e-01
  2.682000e-01   6.056803e+01   2.782305e-01
  2.684990e-01   6.020874e+01   2.784400e-01
  2.687980e-01   6.007361e+01   2.777497e-01
  2.690960e-01   5.983258e+01   2.783272e-01
  2.693950e-01   6.057060e+01   2.771159e-01
  2.696940e-01   6.027312e+01   2.768057e-01
  2.699930e-01   6.047325e+01   2.782947e-01
  2.702920e-01   5.996221e+01   2.768355e-01
  2.705910e-01   6.017944e+01   2.778058e-01
  2.708900e-01   6.028017e+01   2.758969e-01
  2.711890e-01   6.002154e+01   2.771596e-01
  2.714880e-01   5.972706e+01   2.754564e-01
  2.717870e-01   6.019329e+01   2.769946e-01
  2.720860e-01   5.954319e+01   2.744800e-01
  2.723850e-01   5.963487e+01   2.740508e-01
  2.726840e-01   5.989267e+01   2.757455e-01
  2.729820e-01   6.003430e+01   2.758864e-01
  2.732810e-01   5.927595e+01   2.732249e-01
  2.735800e-01   5.955747e+01   2.737819e-01
  2.738790e-01   6.035958e+01   2.761708e-01
  2.741780e-01   5.929516e+01   2.741828e-01
  2.744770e-01   6.022092e+01   2.737597e-01
  2.747760e-01   6.016840e+01   2.749997e-01
  2.750750e-01   6.013980e+01   2.780914e-01
  2.753740e-01   5.975950e+01   2.816464e-01
  2.756730e-01   5.990916e+01   2.834938e-01
  2.759720e-01   6.010662e+01   2.826615e-01
  2.762710e-01   6.008634e+01   2.866687e-01
  2.765690e-01   5.988874e+01   2.854759e-01
  2.768680e-01   5.993813e+01   2.883007e-01
  2.771670e-01   6.001137e+01   2.860767e-01
  2.774660e-01   5.969264e+01   2.861418e-01
  2.777650e-01   6.000133e+01   2.903736e-01
  2.780640e-01   6.032551e+01   2.897621e-01
  2.783630e-01   5.998697e+01   2.893737e-01
  2.786620e-01   6.024697e+01   2.917264e-01
  2.789610e-01   6.034710e+01   2.920777e-01
  2.792600e-01   6.018695e+01   2.945637e-01
  2.795590e-01   6.015615e+01   2.887189e-01
  2.798580e-01   6.060332e+01   2.943504e-01
  2.801560e-01   6.041365e+01   2.934465e-01
  2.804550e-01   6.028363e+01   2.940175e-01
  2.807540e-01   5.997274e+01   2.946006e-01
  2.810530e-01   5.923422e+01   2.900225e-01
  2.813520e-01   5.990251e+01   2.955600e-01
  2.816510e-01   5.972608e+01   2.941066e-01
  2.819500e-01   5.996313e+01   2.948024e-01
  2.822490e-01   6.029793e+01   2.956243e-01
  2.825480e-01   6.019185e+01   2.949128e-01
  2.828470e-01   5.971416e+01   2.971626e-01
  2.831460e-01   5.946074e+01   2.950369e-01
  2.834450e-01   5.978257e+01   2.942456e-01
  2.837430e-01   5.963275e+01   2.955777e-01
  2.840420e-01   5.960617e+01   2.971260e-01
  2.843410e-01   5.953419e+01   3.034261e-01
  2.846400e-01   6.007159e+01   3.069315e-01
  2.849390e-01   5.927805e+01   3.127704e-01
  2.852380e-01   5.954978e+01   3.163963e-01
  2.855370e-01   5.897218e+01   3.179798e-01
  2.858360e-01   5.966711e+01   3.218954e-01
  2.861350e-01   5.921451e+01   3.235041e-01
  2.864340e-01   5.970369e+01   3.296434e-01
  2.867330e-01   5.971229e+01   3.287203e-01
  2.870320e-01   5.948033e+01   3.337118e-01
  2.873310e-01   5.938285e+01   3.303485e-01
  2.876290e-01   5.909626e+01   3.347921e-01
  2.879280e-01   5.929901e+01   3.384318e-01
  2.882270e-01   5.922872e+01   3.344974e-01
  2.885260e-01   5.947640e+01   3.392840e-01
  2.888250e-01   5.929326e+01   3.378986e-01
  2.891240e-01   5.973257e+01   3.442642e-01
  2.894230e-01   5.962644e+01   3.470644e-01
  2.897220e-01   5.914306e+01   3.374704e-01
  2.900210e-01   5.887579e+01   3.456114e-01
  2.903200e-01   5.962944e+01   3.457840e-01
  2.906190e-01   5.943491e+01   3.489356e-01
  2.909180e-01   5.841123e+01   3.468574e-01
  2.912160e-01   5.914264e+01   3.452852e-01
  2.915150e-01   5.868114e+01   3.552781e-01
  2.918140e-01   5.903416e+01   3.481342e-01
  2.921130e-01   5.901574e+01   3.513339e-01
  2.924120e-01   5.890181e+01   3.535431e-01
  2.927110e-01   5.859670e+01   3.516421e-01
  2.930100e-01   5.884118e+01   3.615608e-01
  2.933090e-01   5.907908e+01   3.564807e-01
  2.936080e-01   5.837554e+01   3.519602e-01
  2.939070e-01   5.893094e+01   3.593150e-01
  2.942060e-01   5.900217e+01   3.601579e-01
  2.945050e-01   5.887378e+01   3.673089e-01
  2.948030e-01   5.885502e+01   3.576376e-01
  2.951020e-01   5.912701e+01   3.639361e-01
  2.954010e-01   5.865186e+01   3.641989e-01
  2.957000e-01   5.906031e+01   3.672240e-01
  2.959990e-01   5.885894e+01   3.661560e-01
  2.962980e-01   5.850525e+01   3.657150e-01
  2.965970e-01   5.860906e+01   3.696280e-01
  2.968960e-01   5.865338e+01   3.695402e-01
  2.971950e-01   5.895369e+01   3.689003e-01
  2.974940e-01   5.904336e+01   3.678375e-01
  2.977930e-01   5.881670e+01   3.705104e-01
  2.980920e-01   5.866264e+01   3.702531e-01
  2.983900e-01   5.954349e+01   3.760525e-01
  2.986890e-01   5.839332e+01   3.682674e-01
  2.989880e-01   5.850109e+01   3.725126e-01
  2.992870e-01   5.846205e+01   3.733252e-01
  2.995860e-01   5.921913e+01   3.778824e-01
  2.998850e-01   5.916771e+01   3.755715e-01
  3.001840e-01   5.842066e+01   3.755655e-01
  3.004830e-01   5.950898e+01   3.839769e-01
  3.007820e-01   5.897399e+01   3.807548e-01
  3.010810e-01   5.903769e+01   3.782680e-01
  3.013800e-01   5.909353e+01   3.841456e-01
  3.016790e-01   5.819708e+01   3.802188e-01
  3.019780e-01   5.888485e+01   3.844825e-01
  3.022760e-01   5.882090e+01   3.860699e-01
  3.025750e-01   5.883694e+01   3.840715e-01
  3.028740e-01   5.863515e+01   3.888584e-01
  3.031730e-01   5.879905e+01   3.875579e-01
  3.034720e-01   5.921724e+01   3.905178e-01
  3.037710e-01   5.903648e+01   3.896564e-01
  3.040700e-01   5.817267e+01   3.886478e-01
  3.043690e-01   5.916816e+01   3.966108e-01
  3.046680e-01   5.867371e+01   3.935706e-01
  3.049670e-01   5.806965e+01   3.880374e-01
  3.052660e-01   5.874075e+01   3.971327e-01
  3.055650e-01   5.908689e+01   3.968962e-01
  3.058630e-01   5.859955e+01   4.006532e-01
  3.061620e-01   5.919379e+01   3.953111e-01
  3.064610e-01   5.870878e+01   3.987250e-01
  3.067600e-01   5.878229e+01   4.051062e-01
  3.070590e-01   5.806699e+01   3.965396e-01
  3.073580e-01   5.863432e+01   4.045960e-01
  3.076570e-01   5.835319e+01   3.963831e-01
  3.079560e-01   5.875960e+01   4.041349e-01
  3.082550e-01   5.861784e+01   4.036471e-01
  3.085540e-01   5.845418e+01   4.027876e-01
  3.088530e-01   5.827765e+01   4.072871e-01
  3.091520e-01   5.877295e+01   4.029990e-01
  3.094500e-01   5.839333e+01   4.104783e-01
  3.097490e-01   5.832730e+01   4.083828e-01
  3.100480e-01   5.856069e+01   4.061430e-01
  3.103470e-01   5.836947e+01   4.167972e-01
  3.106460e-01   5.849111e+01   4.049986e-01
  3.109450e-01   5.878894e+01   4.179637e-01
  3.112440e-01   5.896336e+01   4.115370e-01
  3.115430e-01   5.862297e+01   4.157449e-01
  3.118420e-01   5.813947e+01   4.186163e-01
  3.121410e-01   5.795456e+01   4.114497e-01
  3.124400e-01   5.895762e+01   4.225620e-01
  3.127390e-01   5.828747e+01   4.142310e-01
  3.130380e-01   5.829182e+01   4.232275e-01
  3.133360e-01   5.807437e+01   4.200575e-01
  3.136350e-01   5.828528e+01   4.201457e-01
  3.139340e-01   5.815822e+01   4.258647e-01
  3.142330e-01   5.833731e+01   4.199973e-01
  3.145320e-01   5.834869e+01   4.304799e-01
  3.148310e-01   5.847729e+01   4.259800e-01
  3.151300e-01   5.763016e+01   4.228832e-01
  3.154290e-01   5.832011e+01   4.303745e-01
  3.157280e-01   5.857244e+01   4.284387e-01
  3.160270e-01   5.838904e+01   4.361522e-01
  3.163260e-01   5.881689e+01   4.293318e-01
  3.166250e-01   5.821636e+01   4.355068e-01
  3.169230e-01   5.832489e+01   4.333101e-01
  3.172220e-01   5.819837e+01   4.377055e-01
  3.175210e-01   5.799217e+01   4.365499e-01
  3.178200e-01   5.861417e+01   4.358684e-01
  3.181190e-01   5.801666e+01   4.416545e-01
  3.184180e-01   5.865924e+01   4.394351e-01
  3.187170e-01   5.784681e+01   4.441746e-01
  3.190160e-01   5.850260e+01   4.454828e-01
  3.193150e-01   5.805352e+01   4.371604e-01
  3.196140e-01   5.771869e+01   4.473242e-01
  3.199130e-01   5.763825e+01   4.406033e-01
  3.202120e-01   5.824753e+01   4.501941e-01
  3.205100e-01   5.713563e+01   4.446521e-01
  3.208090e-01   5.912237e+01   4.490450e-01
  3.211080e-01   5.804921e+01   4.519262e-01
  3.214070e-01   5.850908e+01   4.459072e-01
  3.217060e-01   5.805740e+01   4.515386e-01
  3.220050e-01   5.800990e+01   4.484512e-01
  3.223040e-01   5.874083e+01   4.492155e-01
  3.226030e-01   5.800348e+01   4.577432e-01
  3.229020e-01   5.787258e+01   4.418913e-01
  3.232010e-01   5.830470e+01   4.558952e-01
  3.235000e-01   5.864762e+01   4.521534e-01
  3.237990e-01   5.881698e+01   4.561786e-01
  3.240970e-01   5.831428e+01   4.611734e-01
  3.243960e-01   5.823464e+01   4.513906e-01
  3.246950e-01   5.825264e+01   4.627162e-01
  3.249940e-01   5.738630e+01   4.514410e-01
  3.252930e-01   5.840020e+01   4.628527e-01
  3.255920e-01   5.802577e+01   4.640725e-01
  3.258910e-01   5.835866e+01   4.609051e-01
  3.261900e-01   5.864144e+01   4.692967e-01
  3.264890e-01   5.846990e+01   4.631288e-01
  3.267880e-01   5.842189e+01   4.665696e-01
  3.270870e-01   5.781159e+01   4.720926e-01
  3.273860e-01   5.801668e+01   4.672539e-01
  3.276850e-01   5.828963e+01   4.740404e-01
  3.279830e-01   5.754926e+01   4.639862e-01
  3.282820e-01   5.826615e+01   4.763767e-01
  3.285810e-01   5.879488e+01   4.765760e-01
  3.288800e-01   5.811466e+01   4.772322e-01
  3.291790e-01   5.817397e+01   4.735699e-01
  3.294780e-01   5.879829e+01   4.835477e-01
  3.297770e-01   5.809224e+01   4.831802e-01
  3.300760e-01   5.808083e+01   4.780842e-01
  3.303750e-01   5.854495e+01   4.876545e-01
  3.306740e-01   5.745791e+01   4.765052e-01
  3.309730e-01   5.858886e+01   4.899446e-01
  3.312720e-01   5.809241e+01   4.916030e-01
  3.315700e-01   5.814963e+01   4.829064e-01
  3.318690e-01   5.768608e+01   4.936930e-01
  3.321680e-01   5.738748e+01   4.812632e-01
  3.324670e-01   5.778773e+01   4.952345e-01
  3.327660e-01   5.706313e+01   4.893843e-01
  3.330650e-01   5.837613e+01   4.955322e-01
  3.333640e-01   5.814934e+01   5.024463e-01
  3.336630e-01   5.825237e+01   4.912009e-01
  3.339620e-01   5.872730e+01   5.078575e-01
  3.342610e-01   5.812352e+01   4.983501e-01
  3.345600e-01   5.723971e+01   4.996482e-01
  3.348590e-01   5.669577e+01   5.060912e-01
  3.351570e-01   5.808906e+01   4.965240e-01
  3.354560e-01   5.832150e+01   5.170110e-01
  3.357550e-01   5.742996e+01   4.964899e-01
  3.360540e-01   5.777351e+01   5.127176e-01
  3.363530e-01   5.847852e+01   5.221504e-01
  3.366520e-01   5.826616e+01   5.058597e-01
  3.369510e-01   5.756526e+01   5.245575e-01
  3.372500e-01   5.889271e+01   5.068114e-01
  3.375490e-01   5.867426e+01   5.269317e-01
  3.378480e-01   5.778878e+01   5.203452e-01
  3.381470e-01   5.775121e+01   5.188932e-01
  3.384460e-01   5.816276e+01   5.347522e-01
  3.387450e-01   5.763293e+01   5.108668e-01
  3.390430e-01   5.792963e+01   5.309285e-01
  3.393420e-01   5.810102e+01   5.290005e-01
  3.396410e-01   5.706619e+01   5.249366e-01
  3.399400e-01   5.786557e+01   5.440887e-01
  3.402390e-01   5.750059e+01   5.164955e-01
  3.405380e-01   5.716571e+01   5.378888e-01
  3.408370e-01   5.725320e+01   5.305545e-01
  3.411360e-01   5.846978e+01   5.396776e-01
  3.414350e-01   5.761489e+01   5.429090e-01
  3.417340e-01   5.744192e+01   5.342106e-01
  3.420330e-01   5.719211e+01   5.491378e-01
  3.423320e-01   5.825061e+01   5.386652e-01
  3.426300e-01   5.764843e+01   5.505579e-01
  3.429290e-01   5.774038e+01   5.487152e-01
  3.432280e-01   5.754637e+01   5.455429e-01
  3.435270e-01   5.700751e+01   5.617117e-01
  3.438260e-01   5.670959e+01   5.379003e-01
  3.441250e-01   5.754108e+01   5.610628e-01
  3.444240e-01   5.686056e+01   5.498460e-01
  3.447230e-01   5.767848e+01   5.585131e-01
  3.450220e-01   5.780016e+01   5.706310e-01
  3.453210e-01   5.710515e+01   5.510273e-01
  3.456200e-01   5.807672e+01   5.771711e-01
  3.459190e-01   5.745902e+01   5.606626e-01
  3.462170e-01   5.799119e+01   5.741421e-01
  3.465160e-01   5.830495e+01   5.748307e-01
  3.468150e-01   5.772408e+01   5.711058e-01
  3.471140e-01   5.662541e+01   5.805673e-01
  3.474130e-01   5.715230e+01   5.674240e-01
  3.477120e-01   5.659565e+01   5.804147e-01
  3.480110e-01   5.778206e+01   5.801166e-01
  3.483100e-01   5.700295e+01   5.779735e-01
  3.486090e-01   5.712524e+01   5.934789e-01
  3.489080e-01   5.721392e+01   5.790420e-01
  3.492070e-01   5.835733e+01   6.008243e-01
  3.495060e-01   5.790518e+01   5.870913e-01
  3.498040e-01   5.706540e+01   5.951096e-01
  3.501030e-01   5.757689e+01   5.987531e-01
  3.504020e-01   5.717090e+01   5.956595e-01
  3.507010e-01   5.746261e+01   6.113736e-01
  3.510000e-01   5.814777e+01   5.958626e-01
  3.512990e-01   5.627225e+01   6.050080e-01
  3.515980e-01   5.779270e+01   6.048691e-01
  3.518970e-01   5.740826e+01   6.164029e-01
  3.521960e-01   5.767809e+01   6.266766e-01
  3.524950e-01   5.729720e+01   6.012659e-01
  3.527940e-01   5.823159e+01   6.331017e-01
  3.530930e-01   5.696236e+01   6.097551e-01
  3.533920e-01   5.706045e+01   6.255666e-01
  3.536900e-01   5.648907e+01   6.246941e-01
  3.539890e-01   5.737380e+01   6.261486e-01
  3.542880e-01   5.818427e+01   6.458941e-01
  3.545870e-01   5.800391e+01   6.195924e-01
  3.548860e-01   5.794879e+01   6.409542e-01
  3.551850e-01   5.871316e+01   6.334150e-01
  3.554840e-01   5.741708e+01   6.380069e-01
  3.557830e-01   5.785756e+01   6.428618e-01
  3.560820e-01   5.767924e+01   6.200277e-01
  3.563810e-01   5.813817e+01   6.432064e-01
  3.566800e-01   5.737637e+01   6.239143e-01
  3.569790e-01   5.755917e+01   6.448624e-01
  3.572770e-01   5.734751e+01   6.424508e-01
  3.575760e-01   5.751415e+01   6.169711e-01
  3.578750e-01   5.756731e+01   6.575794e-01
  3.581740e-01   5.806861e+01   6.310687e-01
  3.584730e-01   5.698142e+01   6.542246e-01
  3.587720e-01   5.761289e+01   6.463981e-01
  3.590710e-01   5.723405e+01   6.430387e-01
  3.593700e-01   5.746382e+01   6.690439e-01
  3.596690e-01   5.729327e+01   6.397191e-01
  3.599680e-01   5.720850e+01   6.689337e-01
  3.602670e-01   5.653374e+01   6.478049e-01
  3.605660e-01   5.751834e+01   6.693612e-01
  3.608640e-01   5.747444e+01   6.862650e-01
  3.611630e-01   5.727223e+01   6.494803e-01
  3.614620e-01   5.750840e+01   6.909692e-01
  3.617610e-01   5.634753e+01   6.584615e-01
  3.620600e-01   5.681904e+01   6.838227e-01
  3.623590e-01   5.787942e+01   6.871928e-01
  3.626580e-01   5.618236e+01   6.770434e-01
  3.629570e-01   5.783581e+01   7.054196e-01
  3.632560e-01   5.796917e+01   6.761661e-01
  3.635550e-01   5.835019e+01   7.200983e-01
  3.638540e-01   5.735229e+01   6.961645e-01
  3.641530e-01   5.645209e+01   6.953514e-01
  3.644510e-01   5.762533e+01   7.330256e-01
  3.647500e-01   5.795477e+01   6.906232e-01
  3.650490e-01   5.669334e+01   7.252895e-01
  3.653480e-01   5.650308e+01   7.069515e-01
  3.656470e-01   5.721179e+01   7.198303e-01
  3.659460e-01   5.765089e+01   7.442697e-01
  3.662450e-01   5.774576e+01   7.130194e-01
  3.665440e-01   5.765201e+01   7.618839e-01
  3.668430e-01   5.761538e+01   7.206428e-01
  3.671420e-01   5.754131e+01   7.512279e-01
  3.674410e-01   5.765608e+01   7.424213e-01
  3.677400e-01   5.739065e+01   7.541615e-01
  3.680390e-01   5.688237e+01   7.799427e-01
  3.683370e-01   5.692668e+01   7.303697e-01
  3.686360e-01   5.742405e+01   7.749401e-01
  3.689350e-01   5.724682e+01   7.571907e-01
  3.692340e-01   5.539026e+01   7.653334e-01
  3.695330e-01   5.761355e+01   8.080990e-01
  3.698320e-01   5.769312e+01   7.541746e-01
  3.701310e-01   5.677472e+01   8.046072e-01
  3.704300e-01   5.825491e+01   7.762493e-01
  3.707290e-01   5.827748e+01   8.176527e-01
  3.710280e-01   5.585669e+01   7.956826e-01
  3.713270e-01   5.809573e+01   7.995918e-01
  3.716260e-01   5.781297e+01   8.457216e-01
  3.719240e-01   5.733776e+01   7.875204e-01
  3.722230e-01   5.672386e+01   8.404687e-01
  3.725220e-01   5.757579e+01   8.176861e-01
  3.728210e-01   5.687106e+01   8.306993e-01
  3.731200e-01   5.855643e+01   8.929772e-01
  3.734190e-01   5.799892e+01   8.107971e-01
  3.737180e-01   5.698893e+01   8.777922e-01
  3.740170e-01   5.686998e+01   8.254172e-01
  3.743160e-01   5.599057e+01   8.763516e-01
  3.746150e-01   5.624530e+01   8.720464e-01
  3.749140e-01   5.794502e+01   8.637934e-01
  3.752130e-01   5.674176e+01   9.160241e-01
  3.755110e-01   5.738724e+01   8.567168e-01
  3.758100e-01   5.708188e+01   9.187654e-01
  3.761090e-01   5.796917e+01   8.982341e-01
  3.764080e-01   5.634592e+01   9.092784e-01
  3.767070e-01   5.720320e+01   9.579209e-01
  3.770060e-01   5.830042e+01   8.878351e-01
  3.773050e-01   5.691667e+01   9.637208e-01
  3.776040e-01   5.590676e+01   9.128318e-01
  3.779030e-01   5.786776e+01   9.594125e-01
  3.782020e-01   5.754698e+01   1.033408e+00
  3.785010e-01   5.649932e+01   9.001091e-01
  3.788000e-01   5.689639e+01   1.022549e+00
  3.790990e-01   5.946117e+01   9.644607e-01
  3.793970e-01   5.689429e+01   1.012745e+00
  3.796960e-01   5.700041e+01   1.008896e+00
  3.799950e-01   5.566761e+01   9.787357e-01
  3.802940e-01   6.025284e+01   1.132020e+00
  3.805930e-01   5.748179e+01   9.643456e-01
  3.808920e-01   5.775407e+01   1.114578e+00
  3.811910e-01   5.713529e+01   1.024694e+00
  3.814900e-01   5.835334e+01   1.089813e+00
  3.817890e-01   5.702880e+01   1.176414e+00
  3.820880e-01   5.619022e+01   9.923822e-01
  3.823870e-01   5.432785e+01   1.155650e+00
  3.826860e-01   5.758113e+01   1.044000e+00
  3.829840e-01   5.647917e+01   1.201957e+00
  3.832830e-01   5.624864e+01   1.146500e+00
  3.835820e-01   5.700881e+01   1.126736e+00
  3.838810e-01   5.531080e+01   1.240826e+00
  3.841800e-01   5.678612e+01   1.111532e+00
  3.844790e-01   5.839648e+01   1.284448e+00
  3.847780e-01   5.647064e+01   1.170643e+00
  3.850770e-01   5.538081e+01   1.260283e+00
  3.853760e-01   5.597023e+01   1.351528e+00
  3.856750e-01   5.659198e+01   1.171900e+00
  3.859740e-01   5.675232e+01   1.385027e+00
  3.862730e-01   5.620156e+01   1.250778e+00
  3.865710e-01   5.523126e+01   1.366341e+00
  3.868700e-01   5.815320e+01   1.427744e+00
  3.871690e-01   5.812044e+01   1.342951e+00
  3.874680e-01   5.789716e+01   1.543513e+00
  3.877670e-01   5.591989e+01   1.339423e+00
  3.880660e-01   5.562459e+01   1.546919e+00
  3.883650e-01   5.589763e+01   1.469465e+00
  3.886640e-01   5.682819e+01   1.546095e+00
  3.889630e-01   5.574006e+01   1.666297e+00
  3.892620e-01   5.827626e+01   1.531995e+00
  3.895610e-01   5.773256e+01   1.742287e+00
  3.898600e-01   5.484344e+01   1.652841e+00
  3.901580e-01   5.473101e+01   1.720454e+00
  3.904570e-01   5.563688e+01   1.939380e+00
  3.907560e-01   5.468293e+01   1.695646e+00
  3.910550e-01   5.475304e+01   1.959218e+00
  3.913540e-01   5.973059e+01   2.046336e+00
  3.916530e-01   5.349113e+01   1.936509e+00
  3.919520e-01   5.808747e+01   2.621451e+00
  3.922510e-01   5.755729e+01   2.008763e+00
  3.925500e-01   5.691231e+01   2.679896e+00
  3.928490e-01   5.983575e+01   2.508445e+00
  3.931480e-01   5.754327e+01   2.694711e+00
  3.934470e-01   0.000000e+00   0.000000e+00
  3.937460e-01   5.615517e+01   2.662010e+00
creator: radaver
creator-version: 3725
header-file: /nas_data/SAXS_data/20151104Workshop/header/JH1_0089.txt
image-file: /nas_data/Pilatus1M/20151104_Workshop/JH1_0089.tif
angular-axis-file: /nas_data/SAXS_data/20151104Workshop/q20151029.dat
beamstop-mask-file: /nas_data/SAXS_data/20151104Workshop/fit2d20151031.msk
detector-response-file: none
beam-center-x: 949.7700
beam-center-y: 918.8000
unit-time: 1.0000
channel-first: 10
channel-last: 1315
Exposure time [s]: 1.093769
Transmitted Beam: 0.483007
Incident Beam: 0.483007
Code: JH1
Concentration [mg/ml]: 1
Run Number: 0089
