# Supplementary material for: SAXS analysis of a soluble cytosolic NgBR construct including extracellular and transmembrane domains
Source: PLoS One. 2018 Jan 18;13(1):e0191371. doi: 10.1371/journal.pone.0191371 (PMC5773207; doi:10.1371/journal.pone.0191371)
Supplement: S1 File — (ZIP) [file pone.0191371.s001.zip › JH1_0090.dat]

Sample:   c= 1.0000 mg/ml  Code: JH1
  3.656810e-03   2.261183e+04   4.135989e+01
  3.955720e-03   2.200722e+04   2.802375e+01
  4.254640e-03   1.905275e+04   2.336622e+01
  4.553560e-03   1.541834e+04   2.026614e+01
  4.852480e-03   1.247399e+04   1.706639e+01
  5.151400e-03   1.051630e+04   1.548011e+01
  5.450320e-03   8.708295e+03   1.337994e+01
  5.749240e-03   7.423763e+03   1.196962e+01
  6.048150e-03   6.372624e+03   1.087028e+01
  6.347070e-03   5.504016e+03   9.598030e+00
  6.645990e-03   4.815776e+03   8.938449e+00
  6.944910e-03   4.227465e+03   8.062485e+00
  7.243830e-03   3.767362e+03   7.375042e+00
  7.542750e-03   3.353166e+03   6.931417e+00
  7.841670e-03   3.037113e+03   6.229901e+00
  8.140580e-03   2.732826e+03   5.991096e+00
  8.439500e-03   2.499471e+03   5.522551e+00
  8.738420e-03   2.280119e+03   5.224343e+00
  9.037340e-03   2.103104e+03   4.851416e+00
  9.336260e-03   1.942398e+03   4.581752e+00
  9.635180e-03   1.792619e+03   4.389036e+00
  9.934100e-03   1.655461e+03   4.080957e+00
  1.023300e-02   1.517877e+03   4.004731e+00
  1.053190e-02   1.401179e+03   3.902596e+00
  1.083090e-02   1.301189e+03   3.760773e+00
  1.112980e-02   1.194625e+03   3.572816e+00
  1.142870e-02   1.119529e+03   3.439321e+00
  1.172760e-02   1.025175e+03   3.282042e+00
  1.202650e-02   9.604516e+02   3.167962e+00
  1.232540e-02   8.868078e+02   3.027406e+00
  1.262440e-02   8.166681e+02   2.851199e+00
  1.292330e-02   7.668012e+02   2.720162e+00
  1.322220e-02   7.071284e+02   2.612177e+00
  1.352110e-02   6.582708e+02   2.494990e+00
  1.382000e-02   6.160946e+02   2.389957e+00
  1.411900e-02   5.772538e+02   2.302138e+00
  1.441790e-02   5.374943e+02   2.205440e+00
  1.471680e-02   5.074361e+02   2.132706e+00
  1.501570e-02   4.751231e+02   2.021032e+00
  1.531460e-02   4.459660e+02   1.949198e+00
  1.561350e-02   4.188761e+02   1.855925e+00
  1.591250e-02   3.943049e+02   1.816533e+00
  1.621140e-02   3.722892e+02   1.734658e+00
  1.651030e-02   3.520529e+02   1.669116e+00
  1.680920e-02   3.310348e+02   1.618525e+00
  1.710810e-02   3.155629e+02   1.583565e+00
  1.740710e-02   2.983254e+02   1.517552e+00
  1.770600e-02   2.835454e+02   1.464613e+00
  1.800490e-02   2.693108e+02   1.416092e+00
  1.830380e-02   2.565450e+02   1.393135e+00
  1.860270e-02   2.445101e+02   1.333654e+00
  1.890170e-02   2.342971e+02   1.305504e+00
  1.920060e-02   2.240811e+02   1.264623e+00
  1.949950e-02   2.129003e+02   1.246866e+00
  1.979840e-02   2.050983e+02   1.200843e+00
  2.009730e-02   1.979068e+02   1.166663e+00
  2.039620e-02   1.901521e+02   1.141504e+00
  2.069520e-02   1.817828e+02   1.110084e+00
  2.099410e-02   1.756787e+02   1.099195e+00
  2.129300e-02   1.689919e+02   1.049821e+00
  2.159190e-02   1.645999e+02   1.071795e+00
  2.189080e-02   1.606344e+02   1.064715e+00
  2.218980e-02   1.530282e+02   1.057103e+00
  2.248870e-02   1.484074e+02   1.059593e+00
  2.278760e-02   1.431982e+02   1.030576e+00
  2.308650e-02   1.409736e+02   1.054010e+00
  2.338540e-02   1.341026e+02   1.025868e+00
  2.368430e-02   1.335493e+02   1.005153e+00
  2.398330e-02   1.289099e+02   1.010010e+00
  2.428220e-02   1.256284e+02   9.748897e-01
  2.458110e-02   1.219653e+02   9.928685e-01
  2.488000e-02   1.220776e+02   9.668320e-01
  2.517890e-02   1.179565e+02   9.390359e-01
  2.547790e-02   1.137401e+02   9.351271e-01
  2.577680e-02   1.126692e+02   9.232388e-01
  2.607570e-02   1.109492e+02   9.235833e-01
  2.637460e-02   1.096280e+02   9.106933e-01
  2.667350e-02   1.066325e+02   8.756862e-01
  2.697250e-02   1.056905e+02   8.449295e-01
  2.727140e-02   1.030639e+02   8.033991e-01
  2.757030e-02   1.007736e+02   7.957407e-01
  2.786920e-02   9.793675e+01   7.754949e-01
  2.816810e-02   9.791401e+01   7.631156e-01
  2.846700e-02   9.800008e+01   7.540253e-01
  2.876600e-02   9.765734e+01   7.436365e-01
  2.906490e-02   9.494154e+01   7.354287e-01
  2.936380e-02   9.377984e+01   7.254731e-01
  2.966270e-02   9.124193e+01   7.103390e-01
  2.996160e-02   9.111571e+01   7.108876e-01
  3.026060e-02   9.093338e+01   6.989914e-01
  3.055950e-02   8.886483e+01   6.900159e-01
  3.085840e-02   8.887568e+01   6.871443e-01
  3.115730e-02   8.586763e+01   6.725878e-01
  3.145620e-02   8.833870e+01   6.756417e-01
  3.175510e-02   8.690159e+01   6.719619e-01
  3.205410e-02   8.529402e+01   6.620897e-01
  3.235300e-02   8.429334e+01   6.555279e-01
  3.265190e-02   8.408229e+01   6.426927e-01
  3.295080e-02   8.256568e+01   6.410464e-01
  3.324970e-02   8.304891e+01   6.420753e-01
  3.354870e-02   8.229919e+01   6.374995e-01
  3.384760e-02   8.237818e+01   6.304411e-01
  3.414650e-02   8.100794e+01   6.251759e-01
  3.444540e-02   8.128414e+01   6.176349e-01
  3.474430e-02   8.057654e+01   6.203520e-01
  3.504330e-02   7.988693e+01   6.100372e-01
  3.534220e-02   7.772121e+01   6.024538e-01
  3.564110e-02   7.885742e+01   6.060937e-01
  3.594000e-02   7.661602e+01   5.859831e-01
  3.623890e-02   7.740005e+01   5.989934e-01
  3.653780e-02   7.667928e+01   5.800719e-01
  3.683680e-02   7.719251e+01   5.895823e-01
  3.713570e-02   7.589168e+01   5.852906e-01
  3.743460e-02   7.622901e+01   5.770290e-01
  3.773350e-02   7.595749e+01   5.753365e-01
  3.803240e-02   7.496718e+01   5.852170e-01
  3.833140e-02   7.471397e+01   5.981138e-01
  3.863030e-02   7.501542e+01   6.086356e-01
  3.892920e-02   7.421308e+01   6.037975e-01
  3.922810e-02   7.513753e+01   6.099276e-01
  3.952700e-02   7.431337e+01   6.026421e-01
  3.982600e-02   7.453576e+01   6.123080e-01
  4.012490e-02   7.328343e+01   5.976797e-01
  4.042380e-02   7.352096e+01   6.065145e-01
  4.072270e-02   7.339379e+01   6.035992e-01
  4.102160e-02   7.242929e+01   5.988346e-01
  4.132050e-02   7.277824e+01   6.010627e-01
  4.161950e-02   7.171910e+01   5.905057e-01
  4.191840e-02   7.286288e+01   6.029969e-01
  4.221730e-02   7.107732e+01   5.878577e-01
  4.251620e-02   7.135083e+01   5.967074e-01
  4.281510e-02   7.068956e+01   5.847507e-01
  4.311410e-02   7.257785e+01   5.932684e-01
  4.341300e-02   7.019900e+01   5.864801e-01
  4.371190e-02   7.050983e+01   5.862603e-01
  4.401080e-02   7.007600e+01   5.844539e-01
  4.430970e-02   7.241225e+01   5.895755e-01
  4.460860e-02   7.083513e+01   5.838611e-01
  4.490760e-02   7.137160e+01   5.875649e-01
  4.520650e-02   7.001662e+01   5.775463e-01
  4.550540e-02   7.032020e+01   5.817351e-01
  4.580430e-02   7.021731e+01   5.791032e-01
  4.610320e-02   7.010144e+01   5.757248e-01
  4.640220e-02   6.978170e+01   5.787675e-01
  4.670110e-02   6.919124e+01   5.677328e-01
  4.700000e-02   6.886625e+01   5.685022e-01
  4.729890e-02   6.871606e+01   5.700075e-01
  4.759780e-02   6.962006e+01   5.730288e-01
  4.789680e-02   6.885583e+01   5.663551e-01
  4.819570e-02   6.965322e+01   5.689248e-01
  4.849460e-02   6.921543e+01   5.692359e-01
  4.879350e-02   6.946103e+01   5.639974e-01
  4.909240e-02   6.834596e+01   5.670546e-01
  4.939130e-02   6.751435e+01   5.540295e-01
  4.969030e-02   6.773000e+01   5.569254e-01
  4.998920e-02   6.876332e+01   5.604795e-01
  5.028810e-02   6.857250e+01   5.576843e-01
  5.058700e-02   6.777888e+01   5.584802e-01
  5.088590e-02   6.786469e+01   5.495522e-01
  5.118490e-02   6.752072e+01   5.553923e-01
  5.148380e-02   6.799218e+01   5.546549e-01
  5.178270e-02   6.762870e+01   5.460323e-01
  5.208160e-02   6.668673e+01   5.479949e-01
  5.238050e-02   6.678224e+01   5.426044e-01
  5.267940e-02   6.666305e+01   5.498649e-01
  5.297840e-02   6.840094e+01   5.497822e-01
  5.327730e-02   6.634036e+01   5.389252e-01
  5.357620e-02   6.746117e+01   5.453556e-01
  5.387510e-02   6.773857e+01   5.433187e-01
  5.417400e-02   6.665318e+01   5.439852e-01
  5.447300e-02   6.688520e+01   5.368021e-01
  5.477190e-02   6.709610e+01   5.388767e-01
  5.507080e-02   6.674986e+01   5.374845e-01
  5.536970e-02   6.661283e+01   5.350990e-01
  5.566860e-02   6.676241e+01   5.393897e-01
  5.596760e-02   6.686892e+01   5.337061e-01
  5.626650e-02   6.561130e+01   5.310611e-01
  5.656540e-02   6.607208e+01   5.311150e-01
  5.686430e-02   6.701489e+01   5.318977e-01
  5.716320e-02   6.708739e+01   5.286570e-01
  5.746210e-02   6.566887e+01   5.283008e-01
  5.776110e-02   6.569525e+01   5.301971e-01
  5.806000e-02   6.624151e+01   5.241604e-01
  5.835890e-02   6.648270e+01   5.256905e-01
  5.865780e-02   6.654126e+01   5.230558e-01
  5.895670e-02   6.574761e+01   5.298093e-01
  5.925570e-02   6.586572e+01   5.181461e-01
  5.955460e-02   6.607873e+01   5.258273e-01
  5.985350e-02   6.598032e+01   5.180387e-01
  6.015240e-02   6.605261e+01   5.200025e-01
  6.045130e-02   6.702872e+01   5.243985e-01
  6.075020e-02   6.646952e+01   5.171825e-01
  6.104920e-02   6.588135e+01   5.187669e-01
  6.134810e-02   6.522567e+01   5.167372e-01
  6.164700e-02   6.560113e+01   5.100091e-01
  6.194590e-02   6.593798e+01   5.195512e-01
  6.224480e-02   6.554979e+01   5.066331e-01
  6.254380e-02   6.531300e+01   5.143075e-01
  6.284270e-02   6.550295e+01   5.167172e-01
  6.314160e-02   6.599006e+01   5.062398e-01
  6.344050e-02   6.566808e+01   5.124224e-01
  6.373940e-02   6.684179e+01   5.084533e-01
  6.403840e-02   6.534599e+01   5.106247e-01
  6.433730e-02   6.584810e+01   5.072598e-01
  6.463620e-02   6.556545e+01   5.020378e-01
  6.493510e-02   6.636855e+01   5.162407e-01
  6.523400e-02   6.462044e+01   4.989140e-01
  6.553290e-02   6.554210e+01   5.050374e-01
  6.583190e-02   6.514988e+01   5.014645e-01
  6.613080e-02   6.538478e+01   4.978168e-01
  6.642970e-02   6.566113e+01   5.081163e-01
  6.672860e-02   6.430081e+01   4.921957e-01
  6.702750e-02   6.475818e+01   4.989376e-01
  6.732650e-02   6.562357e+01   4.987250e-01
  6.762540e-02   6.598743e+01   5.001057e-01
  6.792430e-02   6.499615e+01   4.983365e-01
  6.822320e-02   6.524468e+01   4.914095e-01
  6.852210e-02   6.542945e+01   4.994905e-01
  6.882110e-02   6.479241e+01   4.930924e-01
  6.912000e-02   6.547681e+01   4.951988e-01
  6.941890e-02   6.438954e+01   4.877016e-01
  6.971780e-02   6.502350e+01   4.896187e-01
  7.001670e-02   6.546962e+01   4.976413e-01
  7.031560e-02   6.430090e+01   4.864167e-01
  7.061460e-02   6.457002e+01   4.879084e-01
  7.091350e-02   6.497533e+01   4.880124e-01
  7.121240e-02   6.538739e+01   4.858059e-01
  7.151130e-02   6.497079e+01   4.903770e-01
  7.181020e-02   6.432259e+01   4.813751e-01
  7.210920e-02   6.485590e+01   4.866216e-01
  7.240810e-02   6.514277e+01   4.830562e-01
  7.270700e-02   6.611509e+01   4.927517e-01
  7.300590e-02   6.489899e+01   4.835271e-01
  7.330480e-02   6.510055e+01   4.788358e-01
  7.360370e-02   6.523940e+01   4.852559e-01
  7.390270e-02   6.482680e+01   4.782736e-01
  7.420160e-02   6.461737e+01   4.847909e-01
  7.450050e-02   6.376170e+01   4.725683e-01
  7.479940e-02   6.409678e+01   4.751300e-01
  7.509830e-02   6.532545e+01   4.837330e-01
  7.539730e-02   6.400558e+01   4.717272e-01
  7.569620e-02   6.480009e+01   4.755209e-01
  7.599510e-02   6.501514e+01   4.794153e-01
  7.629400e-02   6.489367e+01   4.728207e-01
  7.659290e-02   6.413264e+01   4.743803e-01
  7.689190e-02   6.392218e+01   4.692682e-01
  7.719080e-02   6.379953e+01   4.714008e-01
  7.748970e-02   6.469245e+01   4.712295e-01
  7.778860e-02   6.384218e+01   4.711247e-01
  7.808750e-02   6.360904e+01   4.668435e-01
  7.838640e-02   6.458929e+01   4.678909e-01
  7.868540e-02   6.424664e+01   4.679077e-01
  7.898430e-02   6.410904e+01   4.649001e-01
  7.928320e-02   6.459103e+01   4.721471e-01
  7.958210e-02   6.451731e+01   4.630879e-01
  7.988100e-02   6.394740e+01   4.663968e-01
  8.018000e-02   6.527042e+01   4.686747e-01
  8.047890e-02   6.354872e+01   4.620412e-01
  8.077780e-02   6.468284e+01   4.653201e-01
  8.107670e-02   6.373486e+01   4.594645e-01
  8.137560e-02   6.411645e+01   4.641005e-01
  8.167450e-02   6.430789e+01   4.619300e-01
  8.197350e-02   6.366540e+01   4.568202e-01
  8.227240e-02   6.492276e+01   4.657703e-01
  8.257130e-02   6.454500e+01   4.548694e-01
  8.287020e-02   6.480826e+01   4.649488e-01
  8.316910e-02   6.402499e+01   4.589045e-01
  8.346810e-02   6.367844e+01   4.533451e-01
  8.376700e-02   6.527346e+01   4.653850e-01
  8.406590e-02   6.466755e+01   4.537655e-01
  8.436480e-02   6.413383e+01   4.588955e-01
  8.466370e-02   6.450299e+01   4.543365e-01
  8.496270e-02   6.417715e+01   4.639083e-01
  8.526160e-02   6.475421e+01   4.807038e-01
  8.556050e-02   6.416872e+01   4.789777e-01
  8.585940e-02   6.423493e+01   4.852240e-01
  8.615830e-02   6.511461e+01   4.885352e-01
  8.645720e-02   6.386352e+01   4.885766e-01
  8.675620e-02   6.400257e+01   4.915428e-01
  8.705510e-02   6.475578e+01   4.934427e-01
  8.735400e-02   6.375769e+01   4.920770e-01
  8.765290e-02   6.436166e+01   4.948994e-01
  8.795180e-02   6.390233e+01   4.971477e-01
  8.825080e-02   6.449826e+01   4.949266e-01
  8.854970e-02   6.456585e+01   5.017785e-01
  8.884860e-02   6.519415e+01   5.021476e-01
  8.914750e-02   6.346796e+01   5.016485e-01
  8.944640e-02   6.423815e+01   5.010203e-01
  8.974530e-02   6.381637e+01   4.952962e-01
  9.004430e-02   6.411011e+01   4.944289e-01
  9.034320e-02   6.439329e+01   4.780113e-01
  9.064210e-02   6.428336e+01   4.767096e-01
  9.094100e-02   6.414866e+01   4.662922e-01
  9.123990e-02   6.454057e+01   4.664622e-01
  9.153890e-02   6.400469e+01   4.670258e-01
  9.183780e-02   6.442887e+01   4.652298e-01
  9.213670e-02   6.402772e+01   4.621404e-01
  9.243560e-02   6.563845e+01   4.666843e-01
  9.273450e-02   6.426871e+01   4.577910e-01
  9.303350e-02   6.390623e+01   4.625182e-01
  9.333240e-02   6.435578e+01   4.538178e-01
  9.363130e-02   6.487327e+01   4.591482e-01
  9.393020e-02   6.468412e+01   4.561332e-01
  9.422910e-02   6.378406e+01   4.541085e-01
  9.452800e-02   6.413884e+01   4.565418e-01
  9.482700e-02   6.370209e+01   4.447845e-01
  9.512590e-02   6.423691e+01   4.549407e-01
  9.542480e-02   6.359533e+01   4.477324e-01
  9.572370e-02   6.366783e+01   4.479875e-01
  9.602260e-02   6.350539e+01   4.496696e-01
  9.632160e-02   6.408623e+01   4.439420e-01
  9.662050e-02   6.418948e+01   4.468499e-01
  9.691940e-02   6.402772e+01   4.462865e-01
  9.721830e-02   6.340966e+01   4.415925e-01
  9.751720e-02   6.369588e+01   4.447628e-01
  9.781610e-02   6.413707e+01   4.419674e-01
  9.811510e-02   6.323625e+01   4.431552e-01
  9.841400e-02   6.351077e+01   4.369984e-01
  9.871290e-02   6.451506e+01   4.436252e-01
  9.901180e-02   6.374668e+01   4.420462e-01
  9.931070e-02   6.485872e+01   4.419629e-01
  9.960970e-02   6.318629e+01   4.393874e-01
  9.990860e-02   6.477445e+01   4.375154e-01
  1.002070e-01   6.458466e+01   4.410282e-01
  1.005060e-01   6.392929e+01   4.363596e-01
  1.008050e-01   6.378657e+01   4.382948e-01
  1.011040e-01   6.410256e+01   4.332144e-01
  1.014030e-01   6.346531e+01   4.330716e-01
  1.017020e-01   6.419917e+01   4.397100e-01
  1.020010e-01   6.410720e+01   4.345776e-01
  1.023000e-01   6.421118e+01   4.329117e-01
  1.025990e-01   6.431620e+01   4.322661e-01
  1.028980e-01   6.385078e+01   4.323628e-01
  1.031970e-01   6.367710e+01   4.341329e-01
  1.034960e-01   6.375401e+01   4.264602e-01
  1.037950e-01   6.346787e+01   4.294058e-01
  1.040930e-01   6.340463e+01   4.256111e-01
  1.043920e-01   6.335601e+01   4.293572e-01
  1.046910e-01   6.448152e+01   4.324893e-01
  1.049900e-01   6.428482e+01   4.259889e-01
  1.052890e-01   6.441650e+01   4.299692e-01
  1.055880e-01   6.445269e+01   4.284676e-01
  1.058870e-01   6.514835e+01   4.324048e-01
  1.061860e-01   6.366851e+01   4.233106e-01
  1.064850e-01   6.469131e+01   4.273336e-01
  1.067840e-01   6.479523e+01   4.299285e-01
  1.070830e-01   6.477881e+01   4.263517e-01
  1.073820e-01   6.366671e+01   4.211170e-01
  1.076800e-01   6.356474e+01   4.204701e-01
  1.079790e-01   6.358621e+01   4.224089e-01
  1.082780e-01   6.398181e+01   4.256195e-01
  1.085770e-01   6.361263e+01   4.154672e-01
  1.088760e-01   6.480948e+01   4.251928e-01
  1.091750e-01   6.367598e+01   4.199127e-01
  1.094740e-01   6.442695e+01   4.233122e-01
  1.097730e-01   6.361458e+01   4.181822e-01
  1.100720e-01   6.337106e+01   4.134928e-01
  1.103710e-01   6.392075e+01   4.216460e-01
  1.106700e-01   6.466663e+01   4.179964e-01
  1.109690e-01   6.415460e+01   4.221063e-01
  1.112670e-01   6.447067e+01   4.155853e-01
  1.115660e-01   6.420220e+01   4.158990e-01
  1.118650e-01   6.426066e+01   4.199953e-01
  1.121640e-01   6.449664e+01   4.147887e-01
  1.124630e-01   6.468284e+01   4.165637e-01
  1.127620e-01   6.357756e+01   4.129894e-01
  1.130610e-01   6.503756e+01   4.171132e-01
  1.133600e-01   6.411846e+01   4.189228e-01
  1.136590e-01   6.447130e+01   4.098231e-01
  1.139580e-01   6.434720e+01   4.140160e-01
  1.142570e-01   6.359700e+01   4.113059e-01
  1.145560e-01   6.439794e+01   4.144712e-01
  1.148550e-01   6.410828e+01   4.123764e-01
  1.151530e-01   6.474123e+01   4.089935e-01
  1.154520e-01   6.374036e+01   4.109033e-01
  1.157510e-01   6.435898e+01   4.083426e-01
  1.160500e-01   6.478542e+01   4.160097e-01
  1.163490e-01   6.414913e+01   4.076763e-01
  1.166480e-01   6.390530e+01   4.097167e-01
  1.169470e-01   6.414870e+01   4.082345e-01
  1.172460e-01   6.376271e+01   4.075647e-01
  1.175450e-01   6.403549e+01   4.051013e-01
  1.178440e-01   6.456085e+01   4.067597e-01
  1.181430e-01   6.455172e+01   4.097964e-01
  1.184420e-01   6.432259e+01   4.068362e-01
  1.187400e-01   6.449882e+01   4.060145e-01
  1.190390e-01   6.471949e+01   4.058865e-01
  1.193380e-01   6.464058e+01   4.056390e-01
  1.196370e-01   6.511256e+01   4.093268e-01
  1.199360e-01   6.421379e+01   4.024065e-01
  1.202350e-01   6.447093e+01   4.062012e-01
  1.205340e-01   6.442847e+01   4.036171e-01
  1.208330e-01   6.415639e+01   4.014246e-01
  1.211320e-01   6.438880e+01   4.053942e-01
  1.214310e-01   6.398607e+01   3.974750e-01
  1.217300e-01   6.488847e+01   4.058701e-01
  1.220290e-01   6.483919e+01   4.043613e-01
  1.223270e-01   6.378447e+01   3.984118e-01
  1.226260e-01   6.429465e+01   3.994767e-01
  1.229250e-01   6.442771e+01   3.983247e-01
  1.232240e-01   6.483133e+01   4.032629e-01
  1.235230e-01   6.429208e+01   4.007858e-01
  1.238220e-01   6.382561e+01   3.959438e-01
  1.241210e-01   6.405950e+01   3.982232e-01
  1.244200e-01   6.446745e+01   3.958785e-01
  1.247190e-01   6.422992e+01   3.998005e-01
  1.250180e-01   6.401809e+01   3.942431e-01
  1.253170e-01   6.445812e+01   3.963597e-01
  1.256160e-01   6.443791e+01   3.988759e-01
  1.259140e-01   6.477679e+01   3.970825e-01
  1.262130e-01   6.483521e+01   3.972615e-01
  1.265120e-01   6.440298e+01   3.931618e-01
  1.268110e-01   6.468766e+01   3.947820e-01
  1.271100e-01   6.522693e+01   4.000071e-01
  1.274090e-01   6.510549e+01   3.963075e-01
  1.277080e-01   6.396179e+01   3.915645e-01
  1.280070e-01   6.464520e+01   3.924094e-01
  1.283060e-01   6.487581e+01   3.946024e-01
  1.286050e-01   6.461371e+01   3.965823e-01
  1.289040e-01   6.470633e+01   3.899033e-01
  1.292030e-01   6.494304e+01   3.955605e-01
  1.295020e-01   6.506346e+01   3.921977e-01
  1.298000e-01   6.500699e+01   3.927646e-01
  1.300990e-01   6.433739e+01   3.883081e-01
  1.303980e-01   6.454687e+01   3.896647e-01
  1.306970e-01   6.489680e+01   3.936684e-01
  1.309960e-01   6.469889e+01   3.908532e-01
  1.312950e-01   6.526438e+01   3.923127e-01
  1.315940e-01   6.462056e+01   3.860645e-01
  1.318930e-01   6.447077e+01   3.884698e-01
  1.321920e-01   6.462252e+01   3.886862e-01
  1.324910e-01   6.499062e+01   3.907589e-01
  1.327900e-01   6.445328e+01   3.869829e-01
  1.330890e-01   6.420491e+01   3.857630e-01
  1.333870e-01   6.424670e+01   3.856523e-01
  1.336860e-01   6.490195e+01   3.869042e-01
  1.339850e-01   6.399088e+01   3.827811e-01
  1.342840e-01   6.423952e+01   3.863407e-01
  1.345830e-01   6.400704e+01   3.842275e-01
  1.348820e-01   6.444527e+01   3.855406e-01
  1.351810e-01   6.498599e+01   3.822904e-01
  1.354800e-01   6.412511e+01   3.841135e-01
  1.357790e-01   6.474331e+01   3.836341e-01
  1.360780e-01   6.470806e+01   3.851534e-01
  1.363770e-01   6.476883e+01   3.848679e-01
  1.366760e-01   6.448492e+01   3.861303e-01
  1.369740e-01   6.494658e+01   4.012337e-01
  1.372730e-01   6.431460e+01   4.013865e-01
  1.375720e-01   6.453542e+01   4.114461e-01
  1.378710e-01   6.480187e+01   4.140209e-01
  1.381700e-01   6.491012e+01   4.161161e-01
  1.384690e-01   6.443434e+01   4.217887e-01
  1.387680e-01   6.436988e+01   4.100658e-01
  1.390670e-01   6.400621e+01   3.972783e-01
  1.393660e-01   6.400246e+01   3.964920e-01
  1.396650e-01   6.397281e+01   3.935987e-01
  1.399640e-01   6.496909e+01   3.976714e-01
  1.402630e-01   6.473421e+01   3.887818e-01
  1.405620e-01   6.510217e+01   3.942908e-01
  1.408600e-01   6.463917e+01   3.916519e-01
  1.411590e-01   6.359861e+01   3.894652e-01
  1.414580e-01   6.523469e+01   3.949413e-01
  1.417570e-01   6.436440e+01   3.848296e-01
  1.420560e-01   6.449300e+01   3.897445e-01
  1.423550e-01   6.479483e+01   3.880069e-01
  1.426540e-01   6.499813e+01   3.850833e-01
  1.429530e-01   6.525818e+01   3.849253e-01
  1.432520e-01   6.424198e+01   3.789708e-01
  1.435510e-01   6.437714e+01   3.820888e-01
  1.438500e-01   6.499939e+01   3.798537e-01
  1.441490e-01   6.525023e+01   3.796957e-01
  1.444470e-01   6.451721e+01   3.800064e-01
  1.447460e-01   6.455470e+01   3.763499e-01
  1.450450e-01   6.477684e+01   3.807703e-01
  1.453440e-01   6.425035e+01   3.733026e-01
  1.456430e-01   6.498147e+01   3.791344e-01
  1.459420e-01   6.479614e+01   3.779309e-01
  1.462410e-01   6.429366e+01   3.747198e-01
  1.465400e-01   6.470263e+01   3.772187e-01
  1.468390e-01   6.426383e+01   3.712193e-01
  1.471380e-01   6.466846e+01   3.753772e-01
  1.474370e-01   6.512451e+01   3.773511e-01
  1.477360e-01   6.558501e+01   3.775932e-01
  1.480340e-01   6.561378e+01   3.740393e-01
  1.483330e-01   6.447185e+01   3.792003e-01
  1.486320e-01   6.573419e+01   3.925006e-01
  1.489310e-01   6.525260e+01   3.927674e-01
  1.492300e-01   6.486584e+01   3.911131e-01
  1.495290e-01   6.461741e+01   3.928201e-01
  1.498280e-01   6.464912e+01   3.974590e-01
  1.501270e-01   6.535366e+01   4.011768e-01
  1.504260e-01   6.546477e+01   3.961383e-01
  1.507250e-01   6.448235e+01   3.990134e-01
  1.510240e-01   6.550814e+01   4.011287e-01
  1.513230e-01   6.540154e+01   4.061111e-01
  1.516210e-01   6.507740e+01   4.008503e-01
  1.519200e-01   6.541813e+01   4.018983e-01
  1.522190e-01   6.511477e+01   4.079485e-01
  1.525180e-01   6.474871e+01   4.019411e-01
  1.528170e-01   6.490170e+01   4.078320e-01
  1.531160e-01   6.515440e+01   4.053431e-01
  1.534150e-01   6.526248e+01   3.998569e-01
  1.537140e-01   6.590237e+01   3.949650e-01
  1.540130e-01   6.535327e+01   3.868344e-01
  1.543120e-01   6.462782e+01   3.849145e-01
  1.546110e-01   6.483622e+01   3.829898e-01
  1.549100e-01   6.554808e+01   3.853171e-01
  1.552090e-01   6.467093e+01   3.848097e-01
  1.555070e-01   6.526005e+01   3.773077e-01
  1.558060e-01   6.475104e+01   3.811457e-01
  1.561050e-01   6.495774e+01   3.779616e-01
  1.564040e-01   6.541542e+01   3.808439e-01
  1.567030e-01   6.497816e+01   3.775822e-01
  1.570020e-01   6.413520e+01   3.731820e-01
  1.573010e-01   6.454790e+01   3.778675e-01
  1.576000e-01   6.466483e+01   3.723756e-01
  1.578990e-01   6.444106e+01   3.736420e-01
  1.581980e-01   6.510747e+01   3.738599e-01
  1.584970e-01   6.467126e+01   3.723941e-01
  1.587960e-01   6.516506e+01   3.772506e-01
  1.590940e-01   6.541898e+01   3.726443e-01
  1.593930e-01   6.447958e+01   3.687197e-01
  1.596920e-01   6.525235e+01   3.719608e-01
  1.599910e-01   6.460410e+01   3.717795e-01
  1.602900e-01   6.541122e+01   3.734615e-01
  1.605890e-01   6.518401e+01   3.672645e-01
  1.608880e-01   6.527959e+01   3.699703e-01
  1.611870e-01   6.510739e+01   3.684622e-01
  1.614860e-01   6.451147e+01   3.671772e-01
  1.617850e-01   6.495760e+01   3.652302e-01
  1.620840e-01   6.482001e+01   3.648432e-01
  1.623830e-01   6.540249e+01   3.680809e-01
  1.626810e-01   6.463208e+01   3.637220e-01
  1.629800e-01   6.501181e+01   3.609039e-01
  1.632790e-01   6.474817e+01   3.613215e-01
  1.635780e-01   6.449330e+01   3.617686e-01
  1.638770e-01   6.531396e+01   3.664296e-01
  1.641760e-01   6.443080e+01   3.621766e-01
  1.644750e-01   6.504853e+01   3.631277e-01
  1.647740e-01   6.418523e+01   3.603240e-01
  1.650730e-01   6.457564e+01   3.627787e-01
  1.653720e-01   6.581559e+01   3.658511e-01
  1.656710e-01   6.397093e+01   3.585734e-01
  1.659700e-01   6.470189e+01   3.621589e-01
  1.662680e-01   6.456413e+01   3.604236e-01
  1.665670e-01   6.425603e+01   3.605227e-01
  1.668660e-01   6.514406e+01   3.595609e-01
  1.671650e-01   6.476833e+01   3.613778e-01
  1.674640e-01   6.542491e+01   3.624329e-01
  1.677630e-01   6.446550e+01   3.578711e-01
  1.680620e-01   6.477942e+01   3.610240e-01
  1.683610e-01   6.457170e+01   3.548270e-01
  1.686600e-01   6.513803e+01   3.612541e-01
  1.689590e-01   6.488395e+01   3.569743e-01
  1.692580e-01   6.439482e+01   3.554418e-01
  1.695570e-01   6.452188e+01   3.603056e-01
  1.698560e-01   6.465871e+01   3.547006e-01
  1.701540e-01   6.417809e+01   3.561385e-01
  1.704530e-01   6.466029e+01   3.545226e-01
  1.707520e-01   6.485524e+01   3.552392e-01
  1.710510e-01   6.491985e+01   3.583779e-01
  1.713500e-01   6.503200e+01   3.551753e-01
  1.716490e-01   6.431837e+01   3.559700e-01
  1.719480e-01   6.454314e+01   3.509697e-01
  1.722470e-01   6.464493e+01   3.535732e-01
  1.725460e-01   6.444706e+01   3.546673e-01
  1.728450e-01   6.465318e+01   3.528748e-01
  1.731440e-01   6.507540e+01   3.545672e-01
  1.734430e-01   6.497611e+01   3.510838e-01
  1.737410e-01   6.461237e+01   3.536650e-01
  1.740400e-01   6.391899e+01   3.510443e-01
  1.743390e-01   6.490903e+01   3.512550e-01
  1.746380e-01   6.517350e+01   3.535726e-01
  1.749370e-01   6.490661e+01   3.505445e-01
  1.752360e-01   6.455586e+01   3.518932e-01
  1.755350e-01   6.472635e+01   3.514675e-01
  1.758340e-01   6.377880e+01   3.442277e-01
  1.761330e-01   6.525023e+01   3.537806e-01
  1.764320e-01   6.462539e+01   3.471875e-01
  1.767310e-01   6.463541e+01   3.515755e-01
  1.770300e-01   6.483077e+01   3.484267e-01
  1.773280e-01   6.437441e+01   3.485814e-01
  1.776270e-01   6.433082e+01   3.472525e-01
  1.779260e-01   6.407606e+01   3.450289e-01
  1.782250e-01   6.468963e+01   3.494338e-01
  1.785240e-01   6.443610e+01   3.454882e-01
  1.788230e-01   6.512957e+01   3.490559e-01
  1.791220e-01   6.440590e+01   3.476274e-01
  1.794210e-01   6.511672e+01   3.462920e-01
  1.797200e-01   6.431572e+01   3.456736e-01
  1.800190e-01   6.506696e+01   3.453201e-01
  1.803180e-01   6.503229e+01   3.487951e-01
  1.806170e-01   6.451615e+01   3.445237e-01
  1.809160e-01   6.488553e+01   3.448384e-01
  1.812140e-01   6.423460e+01   3.439385e-01
  1.815130e-01   6.458368e+01   3.443692e-01
  1.818120e-01   6.420834e+01   3.447083e-01
  1.821110e-01   6.468609e+01   3.419961e-01
  1.824100e-01   6.457240e+01   3.441721e-01
  1.827090e-01   6.421686e+01   3.425594e-01
  1.830080e-01   6.409423e+01   3.423976e-01
  1.833070e-01   6.426671e+01   3.403978e-01
  1.836060e-01   6.384162e+01   3.384645e-01
  1.839050e-01   6.381430e+01   3.423118e-01
  1.842040e-01   6.443283e+01   3.411629e-01
  1.845030e-01   6.471268e+01   3.410895e-01
  1.848010e-01   6.422100e+01   3.415817e-01
  1.851000e-01   6.471112e+01   3.382042e-01
  1.853990e-01   6.385860e+01   3.409443e-01
  1.856980e-01   6.455579e+01   3.403524e-01
  1.859970e-01   6.447020e+01   3.388432e-01
  1.862960e-01   6.444467e+01   3.402208e-01
  1.865950e-01   6.450722e+01   3.386217e-01
  1.868940e-01   6.403906e+01   3.412615e-01
  1.871930e-01   6.409888e+01   3.342657e-01
  1.874920e-01   6.388902e+01   3.368370e-01
  1.877910e-01   6.403490e+01   3.370631e-01
  1.880900e-01   6.415554e+01   3.373805e-01
  1.883880e-01   6.362335e+01   3.377252e-01
  1.886870e-01   6.481803e+01   3.347501e-01
  1.889860e-01   6.431530e+01   3.390750e-01
  1.892850e-01   6.414256e+01   3.360876e-01
  1.895840e-01   6.331431e+01   3.328278e-01
  1.898830e-01   6.401158e+01   3.351208e-01
  1.901820e-01   6.408392e+01   3.349995e-01
  1.904810e-01   6.389167e+01   3.343419e-01
  1.907800e-01   6.474693e+01   3.357965e-01
  1.910790e-01   6.383782e+01   3.328183e-01
  1.913780e-01   6.385052e+01   3.339254e-01
  1.916770e-01   6.410916e+01   3.344467e-01
  1.919750e-01   6.419064e+01   3.354336e-01
  1.922740e-01   6.388790e+01   3.309810e-01
  1.925730e-01   6.353978e+01   3.308287e-01
  1.928720e-01   6.348091e+01   3.314309e-01
  1.931710e-01   6.372277e+01   3.326709e-01
  1.934700e-01   6.392253e+01   3.316726e-01
  1.937690e-01   6.429088e+01   3.317226e-01
  1.940680e-01   6.375258e+01   3.321393e-01
  1.943670e-01   6.336234e+01   3.291694e-01
  1.946660e-01   6.303283e+01   3.289077e-01
  1.949650e-01   6.355042e+01   3.281774e-01
  1.952640e-01   6.370606e+01   3.300611e-01
  1.955630e-01   6.419089e+01   3.325194e-01
  1.958610e-01   6.357949e+01   3.278121e-01
  1.961600e-01   6.391268e+01   3.299997e-01
  1.964590e-01   6.349908e+01   3.274584e-01
  1.967580e-01   6.384929e+01   3.305814e-01
  1.970570e-01   6.368483e+01   3.279370e-01
  1.973560e-01   6.318182e+01   3.249035e-01
  1.976550e-01   6.363505e+01   3.288381e-01
  1.979540e-01   6.397623e+01   3.273737e-01
  1.982530e-01   6.388466e+01   3.288919e-01
  1.985520e-01   6.355039e+01   3.259938e-01
  1.988510e-01   6.333214e+01   3.255775e-01
  1.991500e-01   6.342423e+01   3.279983e-01
  1.994480e-01   6.393396e+01   3.259689e-01
  1.997470e-01   6.380863e+01   3.275254e-01
  2.000460e-01   6.345250e+01   3.227599e-01
  2.003450e-01   6.413642e+01   3.267719e-01
  2.006440e-01   6.366962e+01   3.283379e-01
  2.009430e-01   6.300758e+01   3.216264e-01
  2.012420e-01   6.387405e+01   3.271122e-01
  2.015410e-01   6.347128e+01   3.226677e-01
  2.018400e-01   6.401627e+01   3.247549e-01
  2.021390e-01   6.332825e+01   3.239943e-01
  2.024380e-01   6.355352e+01   3.197037e-01
  2.027370e-01   6.315983e+01   3.237051e-01
  2.030350e-01   6.393185e+01   3.225797e-01
  2.033340e-01   6.352907e+01   3.223954e-01
  2.036330e-01   6.324132e+01   3.191890e-01
  2.039320e-01   6.376374e+01   3.213268e-01
  2.042310e-01   6.330776e+01   3.232345e-01
  2.045300e-01   6.332847e+01   3.185957e-01
  2.048290e-01   6.308136e+01   3.190569e-01
  2.051280e-01   6.292030e+01   3.182423e-01
  2.054270e-01   6.344314e+01   3.190193e-01
  2.057260e-01   6.328845e+01   3.220630e-01
  2.060250e-01   6.319025e+01   3.178441e-01
  2.063240e-01   6.319156e+01   3.204310e-01
  2.066230e-01   6.312533e+01   3.188961e-01
  2.069210e-01   6.268438e+01   3.190055e-01
  2.072200e-01   6.321020e+01   3.196555e-01
  2.075190e-01   6.312808e+01   3.170185e-01
  2.078180e-01   6.285134e+01   3.187468e-01
  2.081170e-01   6.358773e+01   3.189770e-01
  2.084160e-01   6.268067e+01   3.187226e-01
  2.087150e-01   6.357373e+01   3.174681e-01
  2.090140e-01   6.332852e+01   3.183262e-01
  2.093130e-01   6.299521e+01   3.173532e-01
  2.096120e-01   6.282754e+01   3.163961e-01
  2.099110e-01   6.326420e+01   3.160327e-01
  2.102100e-01   6.261101e+01   3.159836e-01
  2.105080e-01   6.293684e+01   3.184197e-01
  2.108070e-01   6.319130e+01   3.161146e-01
  2.111060e-01   6.277359e+01   3.142807e-01
  2.114050e-01   6.282970e+01   3.148142e-01
  2.117040e-01   6.278599e+01   3.196758e-01
  2.120030e-01   6.330826e+01   3.269660e-01
  2.123020e-01   6.279187e+01   3.279810e-01
  2.126010e-01   6.320890e+01   3.264180e-01
  2.129000e-01   6.231526e+01   3.273274e-01
  2.131990e-01   6.272819e+01   3.312837e-01
  2.134980e-01   6.258150e+01   3.329039e-01
  2.137970e-01   6.316874e+01   3.319846e-01
  2.140950e-01   6.313838e+01   3.337573e-01
  2.143940e-01   6.323449e+01   3.352646e-01
  2.146930e-01   6.251478e+01   3.336649e-01
  2.149920e-01   6.260953e+01   3.342326e-01
  2.152910e-01   6.245621e+01   3.342965e-01
  2.155900e-01   6.277733e+01   3.380455e-01
  2.158890e-01   6.270816e+01   3.378592e-01
  2.161880e-01   6.298896e+01   3.371577e-01
  2.164870e-01   6.264059e+01   3.375147e-01
  2.167860e-01   6.277577e+01   3.315627e-01
  2.170850e-01   6.300807e+01   3.295917e-01
  2.173840e-01   6.226778e+01   3.245580e-01
  2.176820e-01   6.269998e+01   3.242355e-01
  2.179810e-01   6.262585e+01   3.250540e-01
  2.182800e-01   6.251843e+01   3.205146e-01
  2.185790e-01   6.185251e+01   3.203374e-01
  2.188780e-01   6.245385e+01   3.184184e-01
  2.191770e-01   6.263364e+01   3.209493e-01
  2.194760e-01   6.238020e+01   3.211381e-01
  2.197750e-01   6.277791e+01   3.189697e-01
  2.200740e-01   6.243887e+01   3.160823e-01
  2.203730e-01   6.266404e+01   3.184076e-01
  2.206720e-01   6.225244e+01   3.164142e-01
  2.209710e-01   6.273446e+01   3.198200e-01
  2.212700e-01   6.326301e+01   3.166913e-01
  2.215680e-01   6.268115e+01   3.180432e-01
  2.218670e-01   6.270544e+01   3.138491e-01
  2.221660e-01   6.198619e+01   3.154687e-01
  2.224650e-01   6.233268e+01   3.138285e-01
  2.227640e-01   6.219243e+01   3.132136e-01
  2.230630e-01   6.254496e+01   3.150210e-01
  2.233620e-01   6.241011e+01   3.138922e-01
  2.236610e-01   6.185124e+01   3.124836e-01
  2.239600e-01   6.231145e+01   3.100417e-01
  2.242590e-01   6.241012e+01   3.133695e-01
  2.245580e-01   6.225214e+01   3.120653e-01
  2.248570e-01   6.214737e+01   3.136237e-01
  2.251550e-01   6.252770e+01   3.109600e-01
  2.254540e-01   6.172242e+01   3.092040e-01
  2.257530e-01   6.208940e+01   3.124334e-01
  2.260520e-01   6.257586e+01   3.098157e-01
  2.263510e-01   6.181885e+01   3.089398e-01
  2.266500e-01   6.245954e+01   3.104100e-01
  2.269490e-01   6.189189e+01   3.076193e-01
  2.272480e-01   6.233245e+01   3.112385e-01
  2.275470e-01   6.262963e+01   3.078339e-01
  2.278460e-01   6.236683e+01   3.106867e-01
  2.281450e-01   6.239806e+01   3.080043e-01
  2.284440e-01   6.208781e+01   3.087303e-01
  2.287420e-01   6.244877e+01   3.105099e-01
  2.290410e-01   6.239101e+01   3.042198e-01
  2.293400e-01   6.175987e+01   3.074153e-01
  2.296390e-01   6.216321e+01   3.069311e-01
  2.299380e-01   6.216697e+01   3.074335e-01
  2.302370e-01   6.189236e+01   3.061391e-01
  2.305360e-01   6.219946e+01   3.049506e-01
  2.308350e-01   6.170902e+01   3.080373e-01
  2.311340e-01   6.209336e+01   3.032554e-01
  2.314330e-01   6.162910e+01   3.042717e-01
  2.317320e-01   6.142827e+01   3.048671e-01
  2.320310e-01   6.205309e+01   3.032759e-01
  2.323290e-01   6.195917e+01   3.077864e-01
  2.326280e-01   6.196330e+01   3.023464e-01
  2.329270e-01   6.200481e+01   3.029206e-01
  2.332260e-01   6.268238e+01   3.061322e-01
  2.335250e-01   6.199066e+01   3.037189e-01
  2.338240e-01   6.174133e+01   3.043070e-01
  2.341230e-01   6.157899e+01   2.994285e-01
  2.344220e-01   6.183681e+01   3.031034e-01
  2.347210e-01   6.170662e+01   3.026653e-01
  2.350200e-01   6.196000e+01   3.024563e-01
  2.353190e-01   6.112131e+01   3.007547e-01
  2.356180e-01   6.098501e+01   2.970676e-01
  2.359170e-01   6.159568e+01   3.028690e-01
  2.362150e-01   6.204000e+01   3.019452e-01
  2.365140e-01   6.161159e+01   2.985898e-01
  2.368130e-01   6.082909e+01   2.989839e-01
  2.371120e-01   6.182651e+01   3.000297e-01
  2.374110e-01   6.211113e+01   3.032988e-01
  2.377100e-01   6.165558e+01   2.985821e-01
  2.380090e-01   6.141945e+01   2.993863e-01
  2.383080e-01   6.149570e+01   2.976264e-01
  2.386070e-01   6.210314e+01   3.007002e-01
  2.389060e-01   6.135140e+01   2.985302e-01
  2.392050e-01   6.121467e+01   2.966069e-01
  2.395040e-01   6.127964e+01   2.988149e-01
  2.398020e-01   6.163145e+01   2.976149e-01
  2.401010e-01   6.043909e+01   2.964161e-01
  2.404000e-01   6.170581e+01   2.966694e-01
  2.406990e-01   6.101101e+01   2.966773e-01
  2.409980e-01   6.078416e+01   2.951139e-01
  2.412970e-01   6.110906e+01   2.954543e-01
  2.415960e-01   6.141156e+01   2.970835e-01
  2.418950e-01   6.161894e+01   2.959031e-01
  2.421940e-01   6.160659e+01   2.971037e-01
  2.424930e-01   6.094865e+01   2.964126e-01
  2.427920e-01   6.070603e+01   2.920619e-01
  2.430910e-01   6.107596e+01   2.949291e-01
  2.433890e-01   6.098453e+01   2.937146e-01
  2.436880e-01   6.093217e+01   2.961469e-01
  2.439870e-01   6.150414e+01   2.939755e-01
  2.442860e-01   6.116032e+01   2.926097e-01
  2.445850e-01   6.101072e+01   2.939977e-01
  2.448840e-01   6.131294e+01   2.942844e-01
  2.451830e-01   6.153684e+01   2.963747e-01
  2.454820e-01   6.077840e+01   2.910491e-01
  2.457810e-01   6.081282e+01   2.923186e-01
  2.460800e-01   6.082614e+01   2.926770e-01
  2.463790e-01   6.092484e+01   2.919378e-01
  2.466780e-01   6.100180e+01   2.925552e-01
  2.469770e-01   6.143135e+01   2.927161e-01
  2.472750e-01   6.088227e+01   2.921601e-01
  2.475740e-01   6.105124e+01   2.935461e-01
  2.478730e-01   6.086906e+01   2.884109e-01
  2.481720e-01   6.114123e+01   2.920241e-01
  2.484710e-01   6.100132e+01   2.898784e-01
  2.487700e-01   6.098493e+01   2.929497e-01
  2.490690e-01   6.067141e+01   2.911147e-01
  2.493680e-01   6.096946e+01   2.888575e-01
  2.496670e-01   6.145847e+01   2.939755e-01
  2.499660e-01   6.116387e+01   2.902643e-01
  2.502650e-01   6.070261e+01   2.904398e-01
  2.505640e-01   6.076024e+01   2.876339e-01
  2.508620e-01   6.112536e+01   2.898565e-01
  2.511610e-01   6.065046e+01   2.910645e-01
  2.514600e-01   6.065178e+01   2.878957e-01
  2.517590e-01   6.070754e+01   2.878201e-01
  2.520580e-01   6.080134e+01   2.885634e-01
  2.523570e-01   6.049176e+01   2.881409e-01
  2.526560e-01   6.066415e+01   2.893925e-01
  2.529550e-01   6.039650e+01   2.854390e-01
  2.532540e-01   6.091558e+01   2.865608e-01
  2.535530e-01   6.086925e+01   2.862479e-01
  2.538520e-01   6.119043e+01   2.883392e-01
  2.541510e-01   6.086473e+01   2.860337e-01
  2.544490e-01   6.119115e+01   2.876186e-01
  2.547480e-01   6.058834e+01   2.865057e-01
  2.550470e-01   6.128223e+01   2.864031e-01
  2.553460e-01   6.070585e+01   2.854574e-01
  2.556450e-01   6.052592e+01   2.827357e-01
  2.559440e-01   6.081987e+01   2.863356e-01
  2.562430e-01   6.016954e+01   2.861294e-01
  2.565420e-01   6.073180e+01   2.849124e-01
  2.568410e-01   6.033854e+01   2.831890e-01
  2.571400e-01   6.014209e+01   2.831259e-01
  2.574390e-01   6.089805e+01   2.870315e-01
  2.577380e-01   6.032046e+01   2.846509e-01
  2.580360e-01   6.027428e+01   2.825422e-01
  2.583350e-01   6.086571e+01   2.864435e-01
  2.586340e-01   6.058658e+01   2.826800e-01
  2.589330e-01   6.048025e+01   2.852303e-01
  2.592320e-01   6.049558e+01   2.824676e-01
  2.595310e-01   6.021780e+01   2.828062e-01
  2.598300e-01   6.099848e+01   2.865516e-01
  2.601290e-01   6.042014e+01   2.808266e-01
  2.604280e-01   6.003107e+01   2.833641e-01
  2.607270e-01   6.052195e+01   2.807725e-01
  2.610260e-01   6.095300e+01   2.843278e-01
  2.613250e-01   6.067779e+01   2.842838e-01
  2.616240e-01   6.088857e+01   2.838790e-01
  2.619220e-01   6.050076e+01   2.830726e-01
  2.622210e-01   6.053104e+01   2.803114e-01
  2.625200e-01   6.036292e+01   2.816672e-01
  2.628190e-01   5.973894e+01   2.799159e-01
  2.631180e-01   6.045459e+01   2.798464e-01
  2.634170e-01   5.964209e+01   2.815499e-01
  2.637160e-01   6.016571e+01   2.791770e-01
  2.640150e-01   6.041101e+01   2.824672e-01
  2.643140e-01   6.032300e+01   2.791595e-01
  2.646130e-01   6.029914e+01   2.794864e-01
  2.649120e-01   6.018181e+01   2.822266e-01
  2.652110e-01   6.013903e+01   2.789241e-01
  2.655090e-01   5.992750e+01   2.791980e-01
  2.658080e-01   6.066467e+01   2.792821e-01
  2.661070e-01   6.044023e+01   2.800050e-01
  2.664060e-01   6.060221e+01   2.800919e-01
  2.667050e-01   6.024954e+01   2.795629e-01
  2.670040e-01   6.034448e+01   2.795914e-01
  2.673030e-01   5.997349e+01   2.778755e-01
  2.676020e-01   6.032483e+01   2.787832e-01
  2.679010e-01   6.016532e+01   2.783195e-01
  2.682000e-01   6.030102e+01   2.775021e-01
  2.684990e-01   5.960975e+01   2.769373e-01
  2.687980e-01   6.032949e+01   2.782259e-01
  2.690960e-01   5.973800e+01   2.779925e-01
  2.693950e-01   5.999497e+01   2.756824e-01
  2.696940e-01   6.008247e+01   2.762536e-01
  2.699930e-01   6.022636e+01   2.776116e-01
  2.702920e-01   6.020397e+01   2.772787e-01
  2.705910e-01   5.987614e+01   2.769907e-01
  2.708900e-01   5.949366e+01   2.739782e-01
  2.711890e-01   5.999893e+01   2.769932e-01
  2.714880e-01   5.998629e+01   2.759398e-01
  2.717870e-01   6.023030e+01   2.769656e-01
  2.720860e-01   6.010855e+01   2.756664e-01
  2.723850e-01   5.990662e+01   2.745613e-01
  2.726840e-01   5.959850e+01   2.749542e-01
  2.729820e-01   6.034967e+01   2.764961e-01
  2.732810e-01   5.946619e+01   2.735502e-01
  2.735800e-01   5.916257e+01   2.727603e-01
  2.738790e-01   6.014824e+01   2.755732e-01
  2.741780e-01   6.030153e+01   2.763858e-01
  2.744770e-01   5.957941e+01   2.721855e-01
  2.747760e-01   5.975212e+01   2.739338e-01
  2.750750e-01   6.025856e+01   2.782511e-01
  2.753740e-01   5.980840e+01   2.816455e-01
  2.756730e-01   5.983969e+01   2.832126e-01
  2.759720e-01   5.940496e+01   2.808910e-01
  2.762710e-01   5.967879e+01   2.855771e-01
  2.765690e-01   6.024594e+01   2.862080e-01
  2.768680e-01   6.000513e+01   2.883430e-01
  2.771670e-01   5.951907e+01   2.847835e-01
  2.774660e-01   5.939539e+01   2.853109e-01
  2.777650e-01   6.016672e+01   2.906537e-01
  2.780640e-01   6.030084e+01   2.895834e-01
  2.783630e-01   6.004773e+01   2.894009e-01
  2.786620e-01   5.977813e+01   2.904693e-01
  2.789610e-01   5.988351e+01   2.908338e-01
  2.792600e-01   5.990112e+01   2.937424e-01
  2.795590e-01   6.011628e+01   2.885042e-01
  2.798580e-01   6.003770e+01   2.928529e-01
  2.801560e-01   5.973723e+01   2.916789e-01
  2.804550e-01   5.993307e+01   2.930406e-01
  2.807540e-01   5.962546e+01   2.936253e-01
  2.810530e-01   5.982389e+01   2.913424e-01
  2.813520e-01   5.986626e+01   2.953488e-01
  2.816510e-01   5.991708e+01   2.944551e-01
  2.819500e-01   5.979063e+01   2.942568e-01
  2.822490e-01   5.972691e+01   2.940999e-01
  2.825480e-01   5.998632e+01   2.942876e-01
  2.828470e-01   5.956595e+01   2.966713e-01
  2.831460e-01   5.958873e+01   2.952326e-01
  2.834450e-01   5.964214e+01   2.937787e-01
  2.837430e-01   5.983833e+01   2.959647e-01
  2.840420e-01   6.009130e+01   2.982098e-01
  2.843410e-01   6.027163e+01   3.051738e-01
  2.846400e-01   5.997822e+01   3.065665e-01
  2.849390e-01   6.026142e+01   3.152241e-01
  2.852380e-01   5.947720e+01   3.160731e-01
  2.855370e-01   5.985211e+01   3.202113e-01
  2.858360e-01   5.965959e+01   3.217424e-01
  2.861350e-01   5.903857e+01   3.228901e-01
  2.864340e-01   5.936534e+01   3.285726e-01
  2.867330e-01   5.966490e+01   3.284544e-01
  2.870320e-01   5.930036e+01   3.330693e-01
  2.873310e-01   5.928801e+01   3.299486e-01
  2.876290e-01   5.954598e+01   3.359251e-01
  2.879280e-01   5.904557e+01   3.375687e-01
  2.882270e-01   5.933847e+01   3.346692e-01
  2.885260e-01   5.917599e+01   3.382866e-01
  2.888250e-01   5.961382e+01   3.386711e-01
  2.891240e-01   5.893000e+01   3.418027e-01
  2.894230e-01   5.929876e+01   3.459668e-01
  2.897220e-01   5.933099e+01   3.378668e-01
  2.900210e-01   5.874011e+01   3.450707e-01
  2.903200e-01   5.904737e+01   3.439504e-01
  2.906190e-01   5.926108e+01   3.482814e-01
  2.909180e-01   5.945590e+01   3.498011e-01
  2.912160e-01   5.910397e+01   3.450301e-01
  2.915150e-01   5.804606e+01   3.532047e-01
  2.918140e-01   5.924399e+01   3.486086e-01
  2.921130e-01   5.845510e+01   3.495171e-01
  2.924120e-01   5.886600e+01   3.532900e-01
  2.927110e-01   5.901439e+01   3.527477e-01
  2.930100e-01   5.905907e+01   3.620804e-01
  2.933090e-01   5.932699e+01   3.570806e-01
  2.936080e-01   5.903774e+01   3.538050e-01
  2.939070e-01   5.885173e+01   3.589254e-01
  2.942060e-01   5.888545e+01   3.596532e-01
  2.945050e-01   5.874055e+01   3.667418e-01
  2.948030e-01   5.939933e+01   3.591395e-01
  2.951020e-01   5.928645e+01   3.642762e-01
  2.954010e-01   5.904641e+01   3.652713e-01
  2.957000e-01   5.880859e+01   3.662896e-01
  2.959990e-01   5.911769e+01   3.668088e-01
  2.962980e-01   5.862379e+01   3.659344e-01
  2.965970e-01   5.910813e+01   3.710454e-01
  2.968960e-01   5.838870e+01   3.685536e-01
  2.971950e-01   5.906426e+01   3.690940e-01
  2.974940e-01   5.918247e+01   3.681188e-01
  2.977930e-01   5.857001e+01   3.695802e-01
  2.980920e-01   5.846019e+01   3.694614e-01
  2.983900e-01   5.849301e+01   3.725669e-01
  2.986890e-01   5.888823e+01   3.696723e-01
  2.989880e-01   5.923027e+01   3.746726e-01
  2.992870e-01   5.891410e+01   3.746113e-01
  2.995860e-01   5.845958e+01   3.752965e-01
  2.998850e-01   5.915707e+01   3.753829e-01
  3.001840e-01   5.927957e+01   3.781603e-01
  3.004830e-01   5.886829e+01   3.817469e-01
  3.007820e-01   5.868959e+01   3.796791e-01
  3.010810e-01   5.845144e+01   3.762301e-01
  3.013800e-01   5.884273e+01   3.831716e-01
  3.016790e-01   5.883417e+01   3.821368e-01
  3.019780e-01   5.859803e+01   3.833870e-01
  3.022760e-01   5.895219e+01   3.863413e-01
  3.025750e-01   5.855048e+01   3.829775e-01
  3.028740e-01   5.855334e+01   3.884269e-01
  3.031730e-01   5.804360e+01   3.849014e-01
  3.034720e-01   5.813144e+01   3.867616e-01
  3.037710e-01   5.896214e+01   3.892505e-01
  3.040700e-01   5.834526e+01   3.890635e-01
  3.043690e-01   5.886971e+01   3.954462e-01
  3.046680e-01   5.852249e+01   3.929012e-01
  3.049670e-01   5.865137e+01   3.898155e-01
  3.052660e-01   5.895793e+01   3.977022e-01
  3.055650e-01   5.868392e+01   3.953774e-01
  3.058630e-01   5.856769e+01   4.003792e-01
  3.061620e-01   5.857525e+01   3.930782e-01
  3.064610e-01   5.887145e+01   3.991124e-01
  3.067600e-01   5.821221e+01   4.029709e-01
  3.070590e-01   5.821125e+01   3.968683e-01
  3.073580e-01   5.888170e+01   4.052815e-01
  3.076570e-01   5.883242e+01   3.978434e-01
  3.079560e-01   5.856399e+01   4.032954e-01
  3.082550e-01   5.898058e+01   4.047272e-01
  3.085540e-01   5.916309e+01   4.050557e-01
  3.088530e-01   5.851404e+01   4.079441e-01
  3.091520e-01   5.738265e+01   3.980398e-01
  3.094500e-01   5.899680e+01   4.124239e-01
  3.097490e-01   5.870207e+01   4.095238e-01
  3.100480e-01   5.799458e+01   4.040085e-01
  3.103470e-01   5.869012e+01   4.177682e-01
  3.106460e-01   5.865586e+01   4.054014e-01
  3.109450e-01   5.860689e+01   4.171441e-01
  3.112440e-01   5.843835e+01   4.095319e-01
  3.115430e-01   5.862475e+01   4.155798e-01
  3.118420e-01   5.767595e+01   4.167725e-01
  3.121410e-01   5.834169e+01   4.126516e-01
  3.124400e-01   5.870024e+01   4.214649e-01
  3.127390e-01   5.850710e+01   4.148397e-01
  3.130380e-01   5.853546e+01   4.239363e-01
  3.133360e-01   5.786865e+01   4.191400e-01
  3.136350e-01   5.798911e+01   4.189042e-01
  3.139340e-01   5.852159e+01   4.270170e-01
  3.142330e-01   5.846749e+01   4.202924e-01
  3.145320e-01   5.872267e+01   4.316793e-01
  3.148310e-01   5.857173e+01   4.261481e-01
  3.151300e-01   5.851282e+01   4.259338e-01
  3.154290e-01   5.881152e+01   4.320058e-01
  3.157280e-01   5.889680e+01   4.294463e-01
  3.160270e-01   5.823676e+01   4.354036e-01
  3.163260e-01   5.807953e+01   4.264563e-01
  3.166250e-01   5.860460e+01   4.367765e-01
  3.169230e-01   5.767855e+01   4.307249e-01
  3.172220e-01   5.835106e+01   4.380987e-01
  3.175210e-01   5.879154e+01   4.393672e-01
  3.178200e-01   5.856587e+01   4.355092e-01
  3.181190e-01   5.830815e+01   4.425801e-01
  3.184180e-01   5.903522e+01   4.406595e-01
  3.187170e-01   5.825238e+01   4.455453e-01
  3.190160e-01   5.795953e+01   4.432276e-01
  3.193150e-01   5.842013e+01   4.383579e-01
  3.196140e-01   5.840549e+01   4.497923e-01
  3.199130e-01   5.797777e+01   4.417170e-01
  3.202120e-01   5.822735e+01   4.499306e-01
  3.205100e-01   5.865139e+01   4.503259e-01
  3.208090e-01   5.772077e+01   4.435076e-01
  3.211080e-01   5.817715e+01   4.522375e-01
  3.214070e-01   5.784288e+01   4.431787e-01
  3.217060e-01   5.856046e+01   4.533038e-01
  3.220050e-01   5.885233e+01   4.515096e-01
  3.223040e-01   5.771073e+01   4.450758e-01
  3.226030e-01   5.790516e+01   4.571666e-01
  3.229020e-01   5.869470e+01   4.448355e-01
  3.232010e-01   5.787198e+01   4.540131e-01
  3.235000e-01   5.821267e+01   4.502880e-01
  3.237990e-01   5.832308e+01   4.540721e-01
  3.240970e-01   5.798563e+01   4.596825e-01
  3.243960e-01   5.793145e+01   4.500285e-01
  3.246950e-01   5.791084e+01   4.611666e-01
  3.249940e-01   5.810548e+01   4.540738e-01
  3.252930e-01   5.866363e+01   4.637043e-01
  3.255920e-01   5.813742e+01   4.643273e-01
  3.258910e-01   5.866338e+01   4.619164e-01
  3.261900e-01   5.830041e+01   4.677373e-01
  3.264890e-01   5.786459e+01   4.605354e-01
  3.267880e-01   5.695527e+01   4.604862e-01
  3.270870e-01   5.799892e+01   4.726620e-01
  3.273860e-01   5.755526e+01   4.652003e-01
  3.276850e-01   5.802589e+01   4.727719e-01
  3.279830e-01   5.815221e+01   4.662183e-01
  3.282820e-01   5.812474e+01   4.756022e-01
  3.285810e-01   5.913242e+01   4.777451e-01
  3.288800e-01   5.763996e+01   4.750833e-01
  3.291790e-01   5.858057e+01   4.750262e-01
  3.294780e-01   5.819755e+01   4.808729e-01
  3.297770e-01   5.813673e+01   4.831660e-01
  3.300760e-01   5.811948e+01   4.780461e-01
  3.303750e-01   5.757540e+01   4.834004e-01
  3.306740e-01   5.788044e+01   4.780569e-01
  3.309730e-01   5.851602e+01   4.894382e-01
  3.312720e-01   5.845606e+01   4.929360e-01
  3.315700e-01   5.777314e+01   4.811422e-01
  3.318690e-01   5.744013e+01   4.924364e-01
  3.321680e-01   5.789670e+01   4.831945e-01
  3.324670e-01   5.856703e+01   4.983571e-01
  3.327660e-01   5.836225e+01   4.947197e-01
  3.330650e-01   5.745383e+01   4.913995e-01
  3.333640e-01   5.789754e+01   5.011507e-01
  3.336630e-01   5.801814e+01   4.900104e-01
  3.339620e-01   5.742828e+01   5.020023e-01
  3.342610e-01   5.854099e+01   4.999305e-01
  3.345600e-01   5.701388e+01   4.984561e-01
  3.348590e-01   5.664905e+01   5.056742e-01
  3.351570e-01   5.750264e+01   4.938078e-01
  3.354560e-01   5.836046e+01   5.169705e-01
  3.357550e-01   5.791872e+01   4.983927e-01
  3.360540e-01   5.801688e+01   5.135846e-01
  3.363530e-01   5.726107e+01   5.164737e-01
  3.366520e-01   5.765646e+01   5.029987e-01
  3.369510e-01   5.804797e+01   5.265352e-01
  3.372500e-01   5.759783e+01   5.010022e-01
  3.375490e-01   5.813417e+01   5.242848e-01
  3.378480e-01   5.744155e+01   5.185658e-01
  3.381470e-01   5.758716e+01   5.179422e-01
  3.384460e-01   5.812466e+01   5.343568e-01
  3.387450e-01   5.756282e+01   5.103456e-01
  3.390430e-01   5.750752e+01   5.287727e-01
  3.393420e-01   5.765371e+01   5.267431e-01
  3.396410e-01   5.747270e+01   5.265859e-01
  3.399400e-01   5.797635e+01   5.443849e-01
  3.402390e-01   5.785650e+01   5.178780e-01
  3.405380e-01   5.774061e+01   5.403640e-01
  3.408370e-01   5.734357e+01   5.307542e-01
  3.411360e-01   5.784923e+01   5.365849e-01
  3.414350e-01   5.789968e+01   5.440248e-01
  3.417340e-01   5.849165e+01   5.388476e-01
  3.420330e-01   5.672353e+01   5.466582e-01
  3.423320e-01   5.797864e+01   5.371848e-01
  3.426300e-01   5.789513e+01   5.515073e-01
  3.429290e-01   5.866190e+01   5.528486e-01
  3.432280e-01   5.703905e+01   5.429090e-01
  3.435270e-01   5.744166e+01   5.636142e-01
  3.438260e-01   5.753970e+01   5.415996e-01
  3.441250e-01   5.728595e+01   5.595869e-01
  3.444240e-01   5.695184e+01   5.500604e-01
  3.447230e-01   5.699331e+01   5.549571e-01
  3.450220e-01   5.800583e+01   5.714098e-01
  3.453210e-01   5.848720e+01   5.574256e-01
  3.456200e-01   5.730099e+01   5.730672e-01
  3.459190e-01   5.770685e+01   5.616388e-01
  3.462170e-01   5.721074e+01   5.700306e-01
  3.465160e-01   5.731692e+01   5.697045e-01
  3.468150e-01   5.824109e+01   5.734213e-01
  3.471140e-01   5.715566e+01   5.830389e-01
  3.474130e-01   5.726845e+01   5.677662e-01
  3.477120e-01   5.860685e+01   5.903942e-01
  3.480110e-01   5.783338e+01   5.801350e-01
  3.483100e-01   5.741856e+01   5.798376e-01
  3.486090e-01   5.715209e+01   5.933738e-01
  3.489080e-01   5.805681e+01   5.830513e-01
  3.492070e-01   5.718435e+01   5.945102e-01
  3.495060e-01   5.817268e+01   5.882033e-01
  3.498040e-01   5.698117e+01   5.944252e-01
  3.501030e-01   5.747346e+01   5.979686e-01
  3.504020e-01   5.719201e+01   5.955239e-01
  3.507010e-01   5.699931e+01   6.086530e-01
  3.510000e-01   5.723961e+01   5.909476e-01
  3.512990e-01   5.741526e+01   6.108698e-01
  3.515980e-01   5.847883e+01   6.081983e-01
  3.518970e-01   5.797596e+01   6.191879e-01
  3.521960e-01   5.752171e+01   6.255686e-01
  3.524950e-01   5.748955e+01   6.020261e-01
  3.527940e-01   5.827989e+01   6.331032e-01
  3.530930e-01   5.635455e+01   6.062433e-01
  3.533920e-01   5.732865e+01   6.267766e-01
  3.536900e-01   5.796799e+01   6.325580e-01
  3.539890e-01   5.796151e+01   6.290881e-01
  3.542880e-01   5.786409e+01   6.438491e-01
  3.545870e-01   5.681869e+01   6.129768e-01
  3.548860e-01   5.708643e+01   6.359051e-01
  3.551850e-01   5.710121e+01   6.244019e-01
  3.554840e-01   5.775228e+01   6.396029e-01
  3.557830e-01   5.756723e+01   6.409825e-01
  3.560820e-01   5.792473e+01   6.210897e-01
  3.563810e-01   5.767788e+01   6.403911e-01
  3.566800e-01   5.739011e+01   6.237318e-01
  3.569790e-01   5.772108e+01   6.455027e-01
  3.572770e-01   5.643011e+01   6.370288e-01
  3.575760e-01   5.682530e+01   6.130125e-01
  3.578750e-01   5.843551e+01   6.622464e-01
  3.581740e-01   5.746570e+01   6.275254e-01
  3.584730e-01   5.553850e+01   6.456219e-01
  3.587720e-01   5.773934e+01   6.468404e-01
  3.590710e-01   5.715080e+01   6.423060e-01
  3.593700e-01   5.834267e+01   6.738628e-01
  3.596690e-01   5.792408e+01   6.429661e-01
  3.599680e-01   5.736456e+01   6.695694e-01
  3.602670e-01   5.677642e+01   6.489263e-01
  3.605660e-01   5.822592e+01   6.731882e-01
  3.608640e-01   5.724696e+01   6.846233e-01
  3.611630e-01   5.762979e+01   6.512361e-01
  3.614620e-01   5.685546e+01   6.867524e-01
  3.617610e-01   5.718525e+01   6.630647e-01
  3.620600e-01   5.757809e+01   6.880915e-01
  3.623590e-01   5.780727e+01   6.864813e-01
  3.626580e-01   5.752194e+01   6.847850e-01
  3.629570e-01   5.673933e+01   6.984129e-01
  3.632560e-01   5.716488e+01   6.711823e-01
  3.635550e-01   5.786701e+01   7.168152e-01
  3.638540e-01   5.744013e+01   6.964103e-01
  3.641530e-01   5.797168e+01   7.043577e-01
  3.644510e-01   5.653436e+01   7.257545e-01
  3.647500e-01   5.700247e+01   6.846434e-01
  3.650490e-01   5.767572e+01   7.312450e-01
  3.653480e-01   5.703098e+01   7.099537e-01
  3.656470e-01   5.706511e+01   7.186107e-01
  3.659460e-01   5.751698e+01   7.430985e-01
  3.662450e-01   5.698564e+01   7.080191e-01
  3.665440e-01   5.719204e+01   7.585258e-01
  3.668430e-01   5.769399e+01   7.208371e-01
  3.671420e-01   5.668053e+01   7.452806e-01
  3.674410e-01   5.834408e+01   7.465300e-01
  3.677400e-01   5.577882e+01   7.431893e-01
  3.680390e-01   5.730566e+01   7.825167e-01
  3.683370e-01   5.649590e+01   7.273011e-01
  3.686360e-01   5.720955e+01   7.731726e-01
  3.689350e-01   5.550848e+01   7.452985e-01
  3.692340e-01   5.672877e+01   7.742062e-01
  3.695330e-01   5.714704e+01   8.044890e-01
  3.698320e-01   5.761603e+01   7.533600e-01
  3.701310e-01   5.790146e+01   8.122172e-01
  3.704300e-01   5.819657e+01   7.755408e-01
  3.707290e-01   5.852748e+01   8.190670e-01
  3.710280e-01   5.667138e+01   8.011340e-01
  3.713270e-01   5.689328e+01   7.909476e-01
  3.716260e-01   5.707309e+01   8.399462e-01
  3.719240e-01   5.803623e+01   7.919761e-01
  3.722230e-01   5.822003e+01   8.511300e-01
  3.725220e-01   5.669292e+01   8.110583e-01
  3.728210e-01   5.750313e+01   8.349586e-01
  3.731200e-01   5.868507e+01   8.935892e-01
  3.734190e-01   5.693186e+01   8.029730e-01
  3.737180e-01   5.729322e+01   8.797698e-01
  3.740170e-01   5.711041e+01   8.268193e-01
  3.743160e-01   5.675304e+01   8.819348e-01
  3.746150e-01   5.796868e+01   8.849407e-01
  3.749140e-01   5.872070e+01   8.691974e-01
  3.752130e-01   5.648814e+01   9.135980e-01
  3.755110e-01   5.657320e+01   8.502683e-01
  3.758100e-01   5.774409e+01   9.236986e-01
  3.761090e-01   5.826907e+01   9.001835e-01
  3.764080e-01   5.634348e+01   9.088840e-01
  3.767070e-01   5.699578e+01   9.557886e-01
  3.770060e-01   5.829291e+01   8.874121e-01
  3.773050e-01   5.594042e+01   9.550263e-01
  3.776040e-01   5.597983e+01   9.130518e-01
  3.779030e-01   5.619896e+01   9.450877e-01
  3.782020e-01   5.751811e+01   1.032723e+00
  3.785010e-01   5.579368e+01   8.941019e-01
  3.788000e-01   5.874082e+01   1.038563e+00
  3.790990e-01   5.680185e+01   9.422585e-01
  3.793970e-01   5.731573e+01   1.016070e+00
  3.796960e-01   5.547251e+01   9.948726e-01
  3.799950e-01   5.546699e+01   9.765679e-01
  3.802940e-01   5.544304e+01   1.085450e+00
  3.805930e-01   5.682016e+01   9.583845e-01
  3.808920e-01   5.639546e+01   1.100936e+00
  3.811910e-01   5.762072e+01   1.028613e+00
  3.814900e-01   5.712573e+01   1.077844e+00
  3.817890e-01   5.584217e+01   1.163631e+00
  3.820880e-01   5.920854e+01   1.018267e+00
  3.823870e-01   5.700952e+01   1.183341e+00
  3.826860e-01   5.679607e+01   1.036432e+00
  3.829840e-01   5.771055e+01   1.214488e+00
  3.832830e-01   5.673933e+01   1.151015e+00
  3.835820e-01   5.709534e+01   1.127126e+00
  3.838810e-01   5.793531e+01   1.269401e+00
  3.841800e-01   5.628281e+01   1.106139e+00
  3.844790e-01   5.693693e+01   1.267772e+00
  3.847780e-01   5.700605e+01   1.175695e+00
  3.850770e-01   5.708321e+01   1.278980e+00
  3.853760e-01   5.693498e+01   1.362565e+00
  3.856750e-01   5.715154e+01   1.177194e+00
  3.859740e-01   5.896838e+01   1.411228e+00
  3.862730e-01   5.915910e+01   1.282738e+00
  3.865710e-01   5.809027e+01   1.400681e+00
  3.868700e-01   5.687943e+01   1.411439e+00
  3.871690e-01   5.615023e+01   1.319448e+00
  3.874680e-01   5.801391e+01   1.544431e+00
  3.877670e-01   5.622643e+01   1.342535e+00
  3.880660e-01   5.716917e+01   1.567603e+00
  3.883650e-01   5.793588e+01   1.495399e+00
  3.886640e-01   5.631904e+01   1.538519e+00
  3.889630e-01   5.654025e+01   1.677523e+00
  3.892620e-01   5.722222e+01   1.517452e+00
  3.895610e-01   5.600382e+01   1.715296e+00
  3.898600e-01   5.644070e+01   1.676046e+00
  3.901580e-01   5.387535e+01   1.706249e+00
  3.904570e-01   5.525330e+01   1.931886e+00
  3.907560e-01   5.642411e+01   1.721720e+00
  3.910550e-01   5.484802e+01   1.960108e+00
  3.913540e-01   5.505817e+01   1.963860e+00
  3.916530e-01   5.750987e+01   2.007108e+00
  3.919520e-01   5.981271e+01   2.658999e+00
  3.922510e-01   5.491807e+01   1.961360e+00
  3.925500e-01   5.661324e+01   2.671744e+00
  3.928490e-01   5.789513e+01   2.466416e+00
  3.931480e-01   5.396541e+01   2.608516e+00
  3.934470e-01   0.000000e+00   0.000000e+00
  3.937460e-01   5.863064e+01   2.718931e+00
creator: radaver
creator-version: 3725
header-file: /nas_data/SAXS_data/20151104Workshop/header/JH1_0090.txt
image-file: /nas_data/Pilatus1M/20151104_Workshop/JH1_0090.tif
angular-axis-file: /nas_data/SAXS_data/20151104Workshop/q20151029.dat
beamstop-mask-file: /nas_data/SAXS_data/20151104Workshop/fit2d20151031.msk
detector-response-file: none
beam-center-x: 949.7700
beam-center-y: 918.8000
unit-time: 1.0000
channel-first: 10
channel-last: 1315
Exposure time [s]: 1.094030
Transmitted Beam: 0.483290
Incident Beam: 0.483290
Code: JH1
Concentration [mg/ml]: 1
Run Number: 0090
