# Supplementary material for: SAXS analysis of a soluble cytosolic NgBR construct including extracellular and transmembrane domains
Source: PLoS One. 2018 Jan 18;13(1):e0191371. doi: 10.1371/journal.pone.0191371 (PMC5773207; doi:10.1371/journal.pone.0191371)
Supplement: S1 File — (ZIP) [file pone.0191371.s001.zip › JH1_0091.dat]

Sample:   c= 1.0000 mg/ml  Code: JH1
  3.656810e-03   2.275178e+04   4.149953e+01
  3.955720e-03   2.195532e+04   2.799868e+01
  4.254640e-03   1.908733e+04   2.339409e+01
  4.553560e-03   1.540983e+04   2.026634e+01
  4.852480e-03   1.245743e+04   1.705993e+01
  5.151400e-03   1.048679e+04   1.546279e+01
  5.450320e-03   8.710536e+03   1.338548e+01
  5.749240e-03   7.434629e+03   1.198180e+01
  6.048150e-03   6.356767e+03   1.085985e+01
  6.347070e-03   5.494317e+03   9.592310e+00
  6.645990e-03   4.805082e+03   8.931071e+00
  6.944910e-03   4.220988e+03   8.058609e+00
  7.243830e-03   3.779815e+03   7.389332e+00
  7.542750e-03   3.358494e+03   6.938904e+00
  7.841670e-03   3.032494e+03   6.226940e+00
  8.140580e-03   2.736833e+03   5.997198e+00
  8.439500e-03   2.502035e+03   5.526961e+00
  8.738420e-03   2.285782e+03   5.232321e+00
  9.037340e-03   2.107912e+03   4.858346e+00
  9.336260e-03   1.941172e+03   4.581615e+00
  9.635180e-03   1.797891e+03   4.396741e+00
  9.934100e-03   1.659336e+03   4.086898e+00
  1.023300e-02   1.518206e+03   4.006308e+00
  1.053190e-02   1.406134e+03   3.910608e+00
  1.083090e-02   1.300389e+03   3.760690e+00
  1.112980e-02   1.195810e+03   3.575609e+00
  1.142870e-02   1.118478e+03   3.438687e+00
  1.172760e-02   1.024320e+03   3.281612e+00
  1.202650e-02   9.549052e+02   3.159704e+00
  1.232540e-02   8.884522e+02   3.031078e+00
  1.262440e-02   8.178121e+02   2.854010e+00
  1.292330e-02   7.719125e+02   2.729993e+00
  1.322220e-02   7.145035e+02   2.626514e+00
  1.352110e-02   6.654218e+02   2.509222e+00
  1.382000e-02   6.185896e+02   2.395476e+00
  1.411900e-02   5.748646e+02   2.298025e+00
  1.441790e-02   5.366244e+02   2.204284e+00
  1.471680e-02   5.030534e+02   2.124082e+00
  1.501570e-02   4.703712e+02   2.011475e+00
  1.531460e-02   4.431181e+02   1.943519e+00
  1.561350e-02   4.178978e+02   1.854286e+00
  1.591250e-02   3.934501e+02   1.815082e+00
  1.621140e-02   3.726961e+02   1.736101e+00
  1.651030e-02   3.489444e+02   1.662206e+00
  1.680920e-02   3.356977e+02   1.630350e+00
  1.710810e-02   3.179139e+02   1.589907e+00
  1.740710e-02   3.005736e+02   1.523695e+00
  1.770600e-02   2.831170e+02   1.463924e+00
  1.800490e-02   2.682801e+02   1.413784e+00
  1.830380e-02   2.589549e+02   1.400063e+00
  1.860270e-02   2.447591e+02   1.334714e+00
  1.890170e-02   2.343873e+02   1.306129e+00
  1.920060e-02   2.241163e+02   1.265084e+00
  1.949950e-02   2.160396e+02   1.256384e+00
  1.979840e-02   2.050326e+02   1.200994e+00
  2.009730e-02   1.971460e+02   1.164751e+00
  2.039620e-02   1.913921e+02   1.145547e+00
  2.069520e-02   1.809100e+02   1.107732e+00
  2.099410e-02   1.750015e+02   1.097388e+00
  2.129300e-02   1.694409e+02   1.051515e+00
  2.159190e-02   1.635418e+02   1.068649e+00
  2.189080e-02   1.591375e+02   1.060045e+00
  2.218980e-02   1.532838e+02   1.058288e+00
  2.248870e-02   1.485301e+02   1.060334e+00
  2.278760e-02   1.445416e+02   1.035695e+00
  2.308650e-02   1.392879e+02   1.047989e+00
  2.338540e-02   1.368411e+02   1.036586e+00
  2.368430e-02   1.338224e+02   1.006468e+00
  2.398330e-02   1.289439e+02   1.010432e+00
  2.428220e-02   1.251250e+02   9.732122e-01
  2.458110e-02   1.213072e+02   9.904690e-01
  2.488000e-02   1.187074e+02   9.536652e-01
  2.517890e-02   1.187420e+02   9.424264e-01
  2.547790e-02   1.157436e+02   9.435969e-01
  2.577680e-02   1.119161e+02   9.204109e-01
  2.607570e-02   1.086433e+02   9.141963e-01
  2.637460e-02   1.099934e+02   9.124705e-01
  2.667350e-02   1.067583e+02   8.764525e-01
  2.697250e-02   1.062848e+02   8.475439e-01
  2.727140e-02   1.023709e+02   8.009222e-01
  2.757030e-02   1.014724e+02   7.987233e-01
  2.786920e-02   1.007514e+02   7.867846e-01
  2.816810e-02   9.848770e+01   7.655666e-01
  2.846700e-02   9.677321e+01   7.495047e-01
  2.876600e-02   9.601906e+01   7.375833e-01
  2.906490e-02   9.493310e+01   7.356061e-01
  2.936380e-02   9.341790e+01   7.242786e-01
  2.966270e-02   9.271061e+01   7.162378e-01
  2.996160e-02   9.051849e+01   7.087564e-01
  3.026060e-02   8.925962e+01   6.927264e-01
  3.055950e-02   8.986986e+01   6.941051e-01
  3.085840e-02   8.829391e+01   6.850873e-01
  3.115730e-02   8.731887e+01   6.784415e-01
  3.145620e-02   8.504389e+01   6.631115e-01
  3.175510e-02   8.574511e+01   6.676664e-01
  3.205410e-02   8.569245e+01   6.638239e-01
  3.235300e-02   8.409158e+01   6.549299e-01
  3.265190e-02   8.400746e+01   6.425902e-01
  3.295080e-02   8.348437e+01   6.447871e-01
  3.324970e-02   8.305664e+01   6.422886e-01
  3.354870e-02   8.130862e+01   6.338325e-01
  3.384760e-02   8.263767e+01   6.316137e-01
  3.414650e-02   8.083700e+01   6.246944e-01
  3.444540e-02   8.037736e+01   6.143557e-01
  3.474430e-02   7.985799e+01   6.177562e-01
  3.504330e-02   7.930334e+01   6.079786e-01
  3.534220e-02   7.970942e+01   6.102852e-01
  3.564110e-02   7.817537e+01   6.036393e-01
  3.594000e-02   7.821140e+01   5.922217e-01
  3.623890e-02   7.659549e+01   5.960423e-01
  3.653780e-02   7.710510e+01   5.818465e-01
  3.683680e-02   7.748895e+01   5.908820e-01
  3.713570e-02   7.531178e+01   5.832168e-01
  3.743460e-02   7.649984e+01   5.782183e-01
  3.773350e-02   7.541226e+01   5.734317e-01
  3.803240e-02   7.506031e+01   5.857477e-01
  3.833140e-02   7.578192e+01   6.025454e-01
  3.863030e-02   7.440115e+01   6.063117e-01
  3.892920e-02   7.427024e+01   6.042026e-01
  3.922810e-02   7.483370e+01   6.088671e-01
  3.952700e-02   7.367615e+01   6.002242e-01
  3.982600e-02   7.358184e+01   6.085510e-01
  4.012490e-02   7.380329e+01   5.999673e-01
  4.042380e-02   7.429892e+01   6.098891e-01
  4.072270e-02   7.393243e+01   6.059832e-01
  4.102160e-02   7.341688e+01   6.030757e-01
  4.132050e-02   7.191090e+01   5.976410e-01
  4.161950e-02   7.202279e+01   5.919237e-01
  4.191840e-02   7.207068e+01   5.998812e-01
  4.221730e-02   7.117145e+01   5.884149e-01
  4.251620e-02   7.116692e+01   5.961081e-01
  4.281510e-02   7.221097e+01   5.911787e-01
  4.311410e-02   7.161005e+01   5.894680e-01
  4.341300e-02   7.197953e+01   5.940410e-01
  4.371190e-02   7.105737e+01   5.887003e-01
  4.401080e-02   7.122807e+01   5.894070e-01
  4.430970e-02   7.103675e+01   5.841158e-01
  4.460860e-02   7.125602e+01   5.857605e-01
  4.490760e-02   7.022178e+01   5.829792e-01
  4.520650e-02   7.001374e+01   5.776994e-01
  4.550540e-02   7.024964e+01   5.816093e-01
  4.580430e-02   6.982735e+01   5.776579e-01
  4.610320e-02   6.993808e+01   5.752179e-01
  4.640220e-02   6.946616e+01   5.776225e-01
  4.670110e-02   6.904434e+01   5.672919e-01
  4.700000e-02   6.980720e+01   5.725364e-01
  4.729890e-02   6.907231e+01   5.716465e-01
  4.759780e-02   6.895197e+01   5.704357e-01
  4.789680e-02   6.882527e+01   5.663912e-01
  4.819570e-02   6.942800e+01   5.681666e-01
  4.849460e-02   6.851958e+01   5.665291e-01
  4.879350e-02   6.880884e+01   5.615037e-01
  4.909240e-02   6.875220e+01   5.688999e-01
  4.939130e-02   6.813521e+01   5.567301e-01
  4.969030e-02   6.879968e+01   5.614663e-01
  4.998920e-02   6.770558e+01   5.563110e-01
  5.028810e-02   6.861623e+01   5.580215e-01
  5.058700e-02   6.769791e+01   5.583060e-01
  5.088590e-02   6.852685e+01   5.523845e-01
  5.118490e-02   6.721191e+01   5.542791e-01
  5.148380e-02   6.757379e+01   5.531037e-01
  5.178270e-02   6.743797e+01   5.454176e-01
  5.208160e-02   6.637340e+01   5.468622e-01
  5.238050e-02   6.761883e+01   5.461485e-01
  5.267940e-02   6.672837e+01   5.502915e-01
  5.297840e-02   6.720202e+01   5.450983e-01
  5.327730e-02   6.739018e+01   5.433279e-01
  5.357620e-02   6.737180e+01   5.451500e-01
  5.387510e-02   6.757671e+01   5.428242e-01
  5.417400e-02   6.703776e+01   5.457082e-01
  5.447300e-02   6.685446e+01   5.368321e-01
  5.477190e-02   6.655850e+01   5.368669e-01
  5.507080e-02   6.710413e+01   5.390629e-01
  5.536970e-02   6.738206e+01   5.383334e-01
  5.566860e-02   6.637325e+01   5.379690e-01
  5.596760e-02   6.686452e+01   5.338410e-01
  5.626650e-02   6.593696e+01   5.325295e-01
  5.656540e-02   6.628071e+01   5.321049e-01
  5.686430e-02   6.670682e+01   5.308254e-01
  5.716320e-02   6.606282e+01   5.247545e-01
  5.746210e-02   6.612315e+01   5.302764e-01
  5.776110e-02   6.632363e+01   5.328789e-01
  5.806000e-02   6.573987e+01   5.223211e-01
  5.835890e-02   6.655813e+01   5.261389e-01
  5.865780e-02   6.595809e+01   5.209076e-01
  5.895670e-02   6.587916e+01   5.304906e-01
  5.925570e-02   6.621741e+01   5.196760e-01
  5.955460e-02   6.567689e+01   5.243758e-01
  5.985350e-02   6.612384e+01   5.187500e-01
  6.015240e-02   6.697511e+01   5.237708e-01
  6.045130e-02   6.573702e+01   5.194695e-01
  6.075020e-02   6.609682e+01   5.158779e-01
  6.104920e-02   6.641356e+01   5.210069e-01
  6.134810e-02   6.554148e+01   5.181347e-01
  6.164700e-02   6.552358e+01   5.098532e-01
  6.194590e-02   6.639347e+01   5.214915e-01
  6.224480e-02   6.606525e+01   5.087665e-01
  6.254380e-02   6.565020e+01   5.157808e-01
  6.284270e-02   6.463090e+01   5.134128e-01
  6.314160e-02   6.593840e+01   5.061862e-01
  6.344050e-02   6.578563e+01   5.130273e-01
  6.373940e-02   6.567645e+01   5.041456e-01
  6.403840e-02   6.519570e+01   5.101829e-01
  6.433730e-02   6.541655e+01   5.057393e-01
  6.463620e-02   6.514521e+01   5.005693e-01
  6.493510e-02   6.592837e+01   5.146728e-01
  6.523400e-02   6.498112e+01   5.004474e-01
  6.553290e-02   6.550947e+01   5.050559e-01
  6.583190e-02   6.414823e+01   4.977369e-01
  6.613080e-02   6.478504e+01   4.956700e-01
  6.642970e-02   6.571439e+01   5.084676e-01
  6.672860e-02   6.558533e+01   4.972297e-01
  6.702750e-02   6.630295e+01   5.049977e-01
  6.732650e-02   6.537285e+01   4.979136e-01
  6.762540e-02   6.462196e+01   4.950458e-01
  6.792430e-02   6.535060e+01   4.998363e-01
  6.822320e-02   6.523383e+01   4.915091e-01
  6.852210e-02   6.541343e+01   4.995721e-01
  6.882110e-02   6.552032e+01   4.959961e-01
  6.912000e-02   6.518447e+01   4.942332e-01
  6.941890e-02   6.555734e+01   4.922449e-01
  6.971780e-02   6.528937e+01   4.907588e-01
  7.001670e-02   6.517398e+01   4.966583e-01
  7.031560e-02   6.467268e+01   4.879602e-01
  7.061460e-02   6.502008e+01   4.897457e-01
  7.091350e-02   6.461639e+01   4.868016e-01
  7.121240e-02   6.499139e+01   4.844710e-01
  7.151130e-02   6.524864e+01   4.915649e-01
  7.181020e-02   6.516677e+01   4.846620e-01
  7.210920e-02   6.399061e+01   4.835026e-01
  7.240810e-02   6.506890e+01   4.829201e-01
  7.270700e-02   6.455445e+01   4.870405e-01
  7.300590e-02   6.460807e+01   4.825799e-01
  7.330480e-02   6.532453e+01   4.797959e-01
  7.360370e-02   6.507806e+01   4.847940e-01
  7.390270e-02   6.570060e+01   4.816237e-01
  7.420160e-02   6.467978e+01   4.851635e-01
  7.450050e-02   6.405397e+01   4.737854e-01
  7.479940e-02   6.412636e+01   4.753754e-01
  7.509830e-02   6.499363e+01   4.826408e-01
  7.539730e-02   6.525622e+01   4.764497e-01
  7.569620e-02   6.476729e+01   4.755364e-01
  7.599510e-02   6.446867e+01   4.775326e-01
  7.629400e-02   6.500315e+01   4.733546e-01
  7.659290e-02   6.399024e+01   4.739887e-01
  7.689190e-02   6.462053e+01   4.719594e-01
  7.719080e-02   6.370356e+01   4.711807e-01
  7.748970e-02   6.460235e+01   4.710358e-01
  7.778860e-02   6.424740e+01   4.727526e-01
  7.808750e-02   6.406707e+01   4.686552e-01
  7.838640e-02   6.404289e+01   4.660408e-01
  7.868540e-02   6.496531e+01   4.706519e-01
  7.898430e-02   6.377125e+01   4.638062e-01
  7.928320e-02   6.441385e+01   4.716338e-01
  7.958210e-02   6.431472e+01   4.624924e-01
  7.988100e-02   6.465786e+01   4.691145e-01
  8.018000e-02   6.383287e+01   4.636173e-01
  8.047890e-02   6.453964e+01   4.657626e-01
  8.077780e-02   6.433798e+01   4.642106e-01
  8.107670e-02   6.402980e+01   4.606579e-01
  8.137560e-02   6.519173e+01   4.681097e-01
  8.167450e-02   6.361093e+01   4.595513e-01
  8.197350e-02   6.390185e+01   4.577985e-01
  8.227240e-02   6.406048e+01   4.627990e-01
  8.257130e-02   6.424511e+01   4.539412e-01
  8.287020e-02   6.454492e+01   4.641358e-01
  8.316910e-02   6.515423e+01   4.630661e-01
  8.346810e-02   6.519710e+01   4.588502e-01
  8.376700e-02   6.437121e+01   4.622894e-01
  8.406590e-02   6.437319e+01   4.528609e-01
  8.436480e-02   6.415735e+01   4.591108e-01
  8.466370e-02   6.487286e+01   4.557675e-01
  8.496270e-02   6.504930e+01   4.671833e-01
  8.526160e-02   6.480193e+01   4.810183e-01
  8.556050e-02   6.470621e+01   4.811170e-01
  8.585940e-02   6.446235e+01   4.862211e-01
  8.615830e-02   6.381322e+01   4.837668e-01
  8.645720e-02   6.416929e+01   4.898848e-01
  8.675620e-02   6.386540e+01   4.911561e-01
  8.705510e-02   6.409678e+01   4.910658e-01
  8.735400e-02   6.388533e+01   4.927101e-01
  8.765290e-02   6.429183e+01   4.947722e-01
  8.795180e-02   6.434133e+01   4.989949e-01
  8.825080e-02   6.509373e+01   4.973481e-01
  8.854970e-02   6.431011e+01   5.009269e-01
  8.884860e-02   6.521593e+01   5.023749e-01
  8.914750e-02   6.426992e+01   5.049522e-01
  8.944640e-02   6.445081e+01   5.019923e-01
  8.974530e-02   6.411055e+01   4.965783e-01
  9.004430e-02   6.493652e+01   4.977476e-01
  9.034320e-02   6.364189e+01   4.753500e-01
  9.064210e-02   6.496741e+01   4.793762e-01
  9.094100e-02   6.407002e+01   4.661395e-01
  9.123990e-02   6.354862e+01   4.629959e-01
  9.153890e-02   6.367643e+01   4.659598e-01
  9.183780e-02   6.374302e+01   4.628792e-01
  9.213670e-02   6.441142e+01   4.636555e-01
  9.243560e-02   6.522112e+01   4.653313e-01
  9.273450e-02   6.416840e+01   4.575643e-01
  9.303350e-02   6.413367e+01   4.634729e-01
  9.333240e-02   6.467434e+01   4.550696e-01
  9.363130e-02   6.404544e+01   4.563396e-01
  9.393020e-02   6.414823e+01   4.543696e-01
  9.422910e-02   6.449984e+01   4.567798e-01
  9.452800e-02   6.459170e+01   4.582816e-01
  9.482700e-02   6.359867e+01   4.445503e-01
  9.512590e-02   6.392223e+01   4.539546e-01
  9.542480e-02   6.398177e+01   4.492189e-01
  9.572370e-02   6.434133e+01   4.504794e-01
  9.602260e-02   6.451018e+01   4.533425e-01
  9.632160e-02   6.357514e+01   4.422946e-01
  9.662050e-02   6.440358e+01   4.477223e-01
  9.691940e-02   6.351652e+01   4.446283e-01
  9.721830e-02   6.439056e+01   4.451220e-01
  9.751720e-02   6.448427e+01   4.476347e-01
  9.781610e-02   6.424686e+01   4.424719e-01
  9.811510e-02   6.397155e+01   4.458516e-01
  9.841400e-02   6.349291e+01   4.370618e-01
  9.871290e-02   6.376445e+01   4.411629e-01
  9.901180e-02   6.404996e+01   4.432231e-01
  9.931070e-02   6.363319e+01   4.378926e-01
  9.960970e-02   6.434439e+01   4.435224e-01
  9.990860e-02   6.344540e+01   4.331274e-01
  1.002070e-01   6.371154e+01   4.381621e-01
  1.005060e-01   6.390921e+01   4.364157e-01
  1.008050e-01   6.335596e+01   4.369376e-01
  1.011040e-01   6.420365e+01   4.336797e-01
  1.014030e-01   6.420827e+01   4.357236e-01
  1.017020e-01   6.497413e+01   4.424824e-01
  1.020010e-01   6.376359e+01   4.335353e-01
  1.023000e-01   6.423912e+01   4.331296e-01
  1.025990e-01   6.390529e+01   4.310062e-01
  1.028980e-01   6.341564e+01   4.310101e-01
  1.031970e-01   6.371349e+01   4.343810e-01
  1.034960e-01   6.373051e+01   4.265034e-01
  1.037950e-01   6.340821e+01   4.293266e-01
  1.040930e-01   6.419268e+01   4.283703e-01
  1.043920e-01   6.389007e+01   4.312862e-01
  1.046910e-01   6.399013e+01   4.309613e-01
  1.049900e-01   6.424530e+01   4.259796e-01
  1.052890e-01   6.476058e+01   4.312392e-01
  1.055880e-01   6.389958e+01   4.267470e-01
  1.058870e-01   6.373542e+01   4.278123e-01
  1.061860e-01   6.468770e+01   4.268072e-01
  1.064850e-01   6.339796e+01   4.231611e-01
  1.067840e-01   6.429851e+01   4.283998e-01
  1.070830e-01   6.395667e+01   4.237586e-01
  1.073820e-01   6.398180e+01   4.222784e-01
  1.076800e-01   6.455840e+01   4.238649e-01
  1.079790e-01   6.461368e+01   4.259296e-01
  1.082780e-01   6.403254e+01   4.259099e-01
  1.085770e-01   6.419200e+01   4.174742e-01
  1.088760e-01   6.431342e+01   4.236834e-01
  1.091750e-01   6.367913e+01   4.200430e-01
  1.094740e-01   6.367621e+01   4.209589e-01
  1.097730e-01   6.357942e+01   4.181861e-01
  1.100720e-01   6.401198e+01   4.156973e-01
  1.103710e-01   6.432185e+01   4.230877e-01
  1.106700e-01   6.463870e+01   4.180256e-01
  1.109690e-01   6.440246e+01   4.230418e-01
  1.112670e-01   6.423411e+01   4.149407e-01
  1.115660e-01   6.380758e+01   4.147373e-01
  1.118650e-01   6.369588e+01   4.182651e-01
  1.121640e-01   6.414115e+01   4.137622e-01
  1.124630e-01   6.470907e+01   4.167672e-01
  1.127620e-01   6.430912e+01   4.154773e-01
  1.130610e-01   6.458490e+01   4.157779e-01
  1.133600e-01   6.381551e+01   4.180514e-01
  1.136590e-01   6.323874e+01   4.060026e-01
  1.139580e-01   6.435199e+01   4.141497e-01
  1.142570e-01   6.375578e+01   4.119367e-01
  1.145560e-01   6.512604e+01   4.169268e-01
  1.148550e-01   6.434929e+01   4.132688e-01
  1.151530e-01   6.343391e+01   4.049587e-01
  1.154520e-01   6.434398e+01   4.129623e-01
  1.157510e-01   6.401729e+01   4.073735e-01
  1.160500e-01   6.451507e+01   4.152594e-01
  1.163490e-01   6.515272e+01   4.109703e-01
  1.166480e-01   6.507726e+01   4.135747e-01
  1.169470e-01   6.375126e+01   4.070842e-01
  1.172460e-01   6.493303e+01   4.114055e-01
  1.175450e-01   6.443364e+01   4.064749e-01
  1.178440e-01   6.352591e+01   4.036015e-01
  1.181430e-01   6.434393e+01   4.092533e-01
  1.184420e-01   6.464772e+01   4.079796e-01
  1.187400e-01   6.458427e+01   4.063994e-01
  1.190390e-01   6.384212e+01   4.032411e-01
  1.193380e-01   6.450688e+01   4.053351e-01
  1.196370e-01   6.504937e+01   4.092450e-01
  1.199360e-01   6.519921e+01   4.055983e-01
  1.202350e-01   6.410318e+01   4.051568e-01
  1.205340e-01   6.497128e+01   4.054296e-01
  1.208330e-01   6.378844e+01   4.003862e-01
  1.211320e-01   6.465290e+01   4.063408e-01
  1.214310e-01   6.462790e+01   3.995777e-01
  1.217300e-01   6.416860e+01   4.037278e-01
  1.220290e-01   6.428077e+01   4.027314e-01
  1.223270e-01   6.491403e+01   4.020389e-01
  1.226260e-01   6.402593e+01   3.987549e-01
  1.229250e-01   6.376720e+01   3.963909e-01
  1.232240e-01   6.494117e+01   4.037197e-01
  1.235230e-01   6.415384e+01   4.004690e-01
  1.238220e-01   6.424548e+01   3.973576e-01
  1.241210e-01   6.440821e+01   3.994197e-01
  1.244200e-01   6.412971e+01   3.949530e-01
  1.247190e-01   6.522029e+01   4.029862e-01
  1.250180e-01   6.413727e+01   3.947227e-01
  1.253170e-01   6.411941e+01   3.954299e-01
  1.256160e-01   6.454391e+01   3.993179e-01
  1.259140e-01   6.468961e+01   3.969285e-01
  1.262130e-01   6.458975e+01   3.966220e-01
  1.265120e-01   6.499214e+01   3.950689e-01
  1.268110e-01   6.504525e+01   3.959848e-01
  1.271100e-01   6.403697e+01   3.964549e-01
  1.274090e-01   6.482408e+01   3.955630e-01
  1.277080e-01   6.415904e+01   3.922798e-01
  1.280070e-01   6.445811e+01   3.919531e-01
  1.283060e-01   6.409878e+01   3.923443e-01
  1.286050e-01   6.469691e+01   3.969509e-01
  1.289040e-01   6.411565e+01   3.882305e-01
  1.292030e-01   6.400624e+01   3.928094e-01
  1.295020e-01   6.398887e+01   3.890566e-01
  1.298000e-01   6.488032e+01   3.924939e-01
  1.300990e-01   6.365894e+01   3.863656e-01
  1.303980e-01   6.436722e+01   3.892332e-01
  1.306970e-01   6.431743e+01   3.920192e-01
  1.309960e-01   6.470516e+01   3.909838e-01
  1.312950e-01   6.493831e+01   3.914433e-01
  1.315940e-01   6.489289e+01   3.869877e-01
  1.318930e-01   6.441862e+01   3.884236e-01
  1.321920e-01   6.517174e+01   3.904460e-01
  1.324910e-01   6.441655e+01   3.891404e-01
  1.327900e-01   6.480861e+01   3.881591e-01
  1.330890e-01   6.458483e+01   3.870132e-01
  1.333870e-01   6.417456e+01   3.855458e-01
  1.336860e-01   6.447287e+01   3.857333e-01
  1.339850e-01   6.447650e+01   3.843406e-01
  1.342840e-01   6.422741e+01   3.864146e-01
  1.345830e-01   6.473135e+01   3.865057e-01
  1.348820e-01   6.472211e+01   3.864782e-01
  1.351810e-01   6.437733e+01   3.806046e-01
  1.354800e-01   6.511716e+01   3.871840e-01
  1.357790e-01   6.434133e+01   3.825506e-01
  1.360780e-01   6.491707e+01   3.858851e-01
  1.363770e-01   6.498204e+01   3.856111e-01
  1.366760e-01   6.509551e+01   3.880649e-01
  1.369740e-01   6.473072e+01   4.006808e-01
  1.372730e-01   6.419094e+01   4.011150e-01
  1.375720e-01   6.440170e+01   4.111370e-01
  1.378710e-01   6.437574e+01   4.127752e-01
  1.381700e-01   6.376747e+01   4.125552e-01
  1.384690e-01   6.437724e+01   4.217222e-01
  1.387680e-01   6.444588e+01   4.104250e-01
  1.390670e-01   6.450910e+01   3.989499e-01
  1.393660e-01   6.426268e+01   3.974108e-01
  1.396650e-01   6.488893e+01   3.965202e-01
  1.399640e-01   6.466282e+01   3.968463e-01
  1.402630e-01   6.399089e+01   3.866536e-01
  1.405620e-01   6.459460e+01   3.928630e-01
  1.408600e-01   6.430096e+01   3.907375e-01
  1.411590e-01   6.502144e+01   3.939102e-01
  1.414580e-01   6.412840e+01   3.916900e-01
  1.417570e-01   6.574566e+01   3.890480e-01
  1.420560e-01   6.482916e+01   3.908706e-01
  1.423550e-01   6.430878e+01   3.866593e-01
  1.426540e-01   6.469059e+01   3.842809e-01
  1.429530e-01   6.485248e+01   3.838366e-01
  1.432520e-01   6.430106e+01   3.792534e-01
  1.435510e-01   6.414619e+01   3.815118e-01
  1.438500e-01   6.469227e+01   3.790635e-01
  1.441490e-01   6.434796e+01   3.771691e-01
  1.444470e-01   6.467054e+01   3.805664e-01
  1.447460e-01   6.416131e+01   3.753086e-01
  1.450450e-01   6.409050e+01   3.788559e-01
  1.453440e-01   6.481877e+01   3.750574e-01
  1.456430e-01   6.493007e+01   3.790927e-01
  1.459420e-01   6.474274e+01   3.778831e-01
  1.462410e-01   6.435881e+01   3.750167e-01
  1.465400e-01   6.456357e+01   3.769208e-01
  1.468390e-01   6.423405e+01   3.712393e-01
  1.471380e-01   6.509131e+01   3.767100e-01
  1.474370e-01   6.426476e+01   3.749591e-01
  1.477360e-01   6.520922e+01   3.766174e-01
  1.480340e-01   6.530353e+01   3.732605e-01
  1.483330e-01   6.447969e+01   3.793317e-01
  1.486320e-01   6.538250e+01   3.915611e-01
  1.489310e-01   6.472690e+01   3.912938e-01
  1.492300e-01   6.468583e+01   3.906816e-01
  1.495290e-01   6.424575e+01   3.918007e-01
  1.498280e-01   6.551002e+01   4.002109e-01
  1.501270e-01   6.498691e+01   4.001639e-01
  1.504260e-01   6.409668e+01   3.920892e-01
  1.507250e-01   6.465508e+01   3.996617e-01
  1.510240e-01   6.588473e+01   4.023950e-01
  1.513230e-01   6.544396e+01   4.063588e-01
  1.516210e-01   6.485519e+01   4.002797e-01
  1.519200e-01   6.468226e+01   3.997456e-01
  1.522190e-01   6.554837e+01   4.094215e-01
  1.525180e-01   6.476325e+01   4.021011e-01
  1.528170e-01   6.483879e+01   4.077508e-01
  1.531160e-01   6.536322e+01   4.061081e-01
  1.534150e-01   6.528017e+01   4.000254e-01
  1.537140e-01   6.451659e+01   3.909020e-01
  1.540130e-01   6.525087e+01   3.866417e-01
  1.543120e-01   6.512122e+01   3.864914e-01
  1.546110e-01   6.498873e+01   3.835495e-01
  1.549100e-01   6.472207e+01   3.829910e-01
  1.552090e-01   6.504697e+01   3.860371e-01
  1.555070e-01   6.535410e+01   3.776873e-01
  1.558060e-01   6.494968e+01   3.818390e-01
  1.561050e-01   6.454377e+01   3.768630e-01
  1.564040e-01   6.497582e+01   3.796706e-01
  1.567030e-01   6.542803e+01   3.789953e-01
  1.570020e-01   6.548850e+01   3.772063e-01
  1.573010e-01   6.556530e+01   3.809426e-01
  1.576000e-01   6.450868e+01   3.720320e-01
  1.578990e-01   6.503932e+01   3.754797e-01
  1.581980e-01   6.475804e+01   3.729619e-01
  1.584970e-01   6.462025e+01   3.723536e-01
  1.587960e-01   6.517826e+01   3.773966e-01
  1.590940e-01   6.491266e+01   3.713055e-01
  1.593930e-01   6.483711e+01   3.698462e-01
  1.596920e-01   6.473169e+01   3.705797e-01
  1.599910e-01   6.539670e+01   3.741600e-01
  1.602900e-01   6.551474e+01   3.738637e-01
  1.605890e-01   6.442208e+01   3.652160e-01
  1.608880e-01   6.510290e+01   3.695749e-01
  1.611870e-01   6.542210e+01   3.694572e-01
  1.614860e-01   6.516938e+01   3.691502e-01
  1.617850e-01   6.494336e+01   3.652945e-01
  1.620840e-01   6.503582e+01   3.655544e-01
  1.623830e-01   6.450300e+01   3.656454e-01
  1.626810e-01   6.418363e+01   3.625615e-01
  1.629800e-01   6.513718e+01   3.613550e-01
  1.632790e-01   6.459755e+01   3.610041e-01
  1.635780e-01   6.467635e+01   3.623851e-01
  1.638770e-01   6.432282e+01   3.637426e-01
  1.641760e-01   6.547799e+01   3.652123e-01
  1.644750e-01   6.527434e+01   3.638614e-01
  1.647740e-01   6.563058e+01   3.644625e-01
  1.650730e-01   6.430258e+01   3.621144e-01
  1.653720e-01   6.507387e+01   3.638877e-01
  1.656710e-01   6.527847e+01   3.623229e-01
  1.659700e-01   6.556033e+01   3.646576e-01
  1.662680e-01   6.532980e+01   3.626580e-01
  1.665670e-01   6.493637e+01   3.625298e-01
  1.668660e-01   6.476826e+01   3.586247e-01
  1.671650e-01   6.533393e+01   3.630559e-01
  1.674640e-01   6.457034e+01   3.601610e-01
  1.677630e-01   6.475877e+01   3.587867e-01
  1.680620e-01   6.489697e+01   3.614547e-01
  1.683610e-01   6.492856e+01   3.559078e-01
  1.686600e-01   6.494072e+01   3.608096e-01
  1.689590e-01   6.400137e+01   3.546394e-01
  1.692580e-01   6.505392e+01   3.573582e-01
  1.695570e-01   6.511640e+01   3.620652e-01
  1.698560e-01   6.508699e+01   3.559750e-01
  1.701540e-01   6.446591e+01   3.570382e-01
  1.704530e-01   6.460584e+01   3.544745e-01
  1.707520e-01   6.465283e+01   3.547858e-01
  1.710510e-01   6.538254e+01   3.597555e-01
  1.713500e-01   6.393568e+01   3.522694e-01
  1.716490e-01   6.489722e+01   3.576704e-01
  1.719480e-01   6.461631e+01   3.512690e-01
  1.722470e-01   6.439164e+01   3.529806e-01
  1.725460e-01   6.497603e+01   3.562216e-01
  1.728450e-01   6.537039e+01   3.549281e-01
  1.731440e-01   6.487483e+01   3.541215e-01
  1.734430e-01   6.515561e+01   3.516688e-01
  1.737410e-01   6.484300e+01   3.543968e-01
  1.740400e-01   6.435097e+01   3.523292e-01
  1.743390e-01   6.452771e+01   3.503218e-01
  1.746380e-01   6.447952e+01   3.517855e-01
  1.749370e-01   6.514451e+01   3.512867e-01
  1.752360e-01   6.455437e+01   3.519897e-01
  1.755350e-01   6.434706e+01   3.505364e-01
  1.758340e-01   6.466292e+01   3.467044e-01
  1.761330e-01   6.508408e+01   3.534309e-01
  1.764320e-01   6.448130e+01   3.468993e-01
  1.767310e-01   6.483117e+01   3.522081e-01
  1.770300e-01   6.456242e+01   3.478042e-01
  1.773280e-01   6.482481e+01   3.498987e-01
  1.776270e-01   6.452888e+01   3.478861e-01
  1.779260e-01   6.465921e+01   3.466944e-01
  1.782250e-01   6.491169e+01   3.501331e-01
  1.785240e-01   6.439508e+01   3.454769e-01
  1.788230e-01   6.471569e+01   3.480445e-01
  1.791220e-01   6.413857e+01   3.470044e-01
  1.794210e-01   6.433764e+01   3.443126e-01
  1.797200e-01   6.527823e+01   3.483500e-01
  1.800190e-01   6.455587e+01   3.440595e-01
  1.803180e-01   6.440123e+01   3.471979e-01
  1.806170e-01   6.491935e+01   3.456974e-01
  1.809160e-01   6.429732e+01   3.433698e-01
  1.812140e-01   6.481120e+01   3.455774e-01
  1.815130e-01   6.438175e+01   3.439286e-01
  1.818120e-01   6.430430e+01   3.450644e-01
  1.821110e-01   6.396321e+01   3.401769e-01
  1.824100e-01   6.403297e+01   3.428294e-01
  1.827090e-01   6.482037e+01   3.442636e-01
  1.830080e-01   6.403386e+01   3.423341e-01
  1.833070e-01   6.495830e+01   3.423222e-01
  1.836060e-01   6.420128e+01   3.395135e-01
  1.839050e-01   6.428254e+01   3.436635e-01
  1.842040e-01   6.483657e+01   3.423278e-01
  1.845030e-01   6.427657e+01   3.400353e-01
  1.848010e-01   6.400139e+01   3.410946e-01
  1.851000e-01   6.397523e+01   3.363718e-01
  1.853990e-01   6.412459e+01   3.417512e-01
  1.856980e-01   6.458730e+01   3.405327e-01
  1.859970e-01   6.450883e+01   3.390415e-01
  1.862960e-01   6.430718e+01   3.399547e-01
  1.865950e-01   6.436089e+01   3.383341e-01
  1.868940e-01   6.390098e+01   3.409908e-01
  1.871930e-01   6.429249e+01   3.348658e-01
  1.874920e-01   6.418674e+01   3.377174e-01
  1.877910e-01   6.411943e+01   3.373819e-01
  1.880900e-01   6.461826e+01   3.386917e-01
  1.883880e-01   6.437362e+01   3.398077e-01
  1.886870e-01   6.391926e+01   3.325162e-01
  1.889860e-01   6.446475e+01   3.395657e-01
  1.892850e-01   6.449815e+01   3.371142e-01
  1.895840e-01   6.426080e+01   3.354021e-01
  1.898830e-01   6.357243e+01   3.340647e-01
  1.901820e-01   6.331628e+01   3.330822e-01
  1.904810e-01   6.439385e+01   3.357491e-01
  1.907800e-01   6.431693e+01   3.347752e-01
  1.910790e-01   6.453751e+01   3.347329e-01
  1.913780e-01   6.401108e+01   3.344405e-01
  1.916770e-01   6.384379e+01   3.338491e-01
  1.919750e-01   6.375204e+01   3.343812e-01
  1.922740e-01   6.380775e+01   3.308678e-01
  1.925730e-01   6.358816e+01   3.310492e-01
  1.928720e-01   6.424437e+01   3.335132e-01
  1.931710e-01   6.435871e+01   3.344223e-01
  1.934700e-01   6.395217e+01   3.318443e-01
  1.937690e-01   6.440812e+01   3.321198e-01
  1.940680e-01   6.365397e+01   3.319772e-01
  1.943670e-01   6.417707e+01   3.313736e-01
  1.946660e-01   6.411465e+01   3.318130e-01
  1.949650e-01   6.409037e+01   3.296627e-01
  1.952640e-01   6.341909e+01   3.294109e-01
  1.955630e-01   6.401731e+01   3.321644e-01
  1.958610e-01   6.382215e+01   3.285309e-01
  1.961600e-01   6.395433e+01   3.302015e-01
  1.964590e-01   6.374996e+01   3.281984e-01
  1.967580e-01   6.412041e+01   3.313771e-01
  1.970570e-01   6.402368e+01   3.289023e-01
  1.973560e-01   6.360744e+01   3.260891e-01
  1.976550e-01   6.391966e+01   3.296668e-01
  1.979540e-01   6.340100e+01   3.259918e-01
  1.982530e-01   6.402452e+01   3.293458e-01
  1.985520e-01   6.361181e+01   3.262445e-01
  1.988510e-01   6.379873e+01   3.268680e-01
  1.991500e-01   6.361153e+01   3.285761e-01
  1.994480e-01   6.353482e+01   3.250426e-01
  1.997470e-01   6.385015e+01   3.277255e-01
  2.000460e-01   6.348877e+01   3.229444e-01
  2.003450e-01   6.360170e+01   3.254998e-01
  2.006440e-01   6.361792e+01   3.282983e-01
  2.009430e-01   6.309288e+01   3.219359e-01
  2.012420e-01   6.370439e+01   3.267708e-01
  2.015410e-01   6.339759e+01   3.225725e-01
  2.018400e-01   6.335062e+01   3.231544e-01
  2.021390e-01   6.360825e+01   3.248026e-01
  2.024380e-01   6.276916e+01   3.178155e-01
  2.027370e-01   6.324573e+01   3.240177e-01
  2.030350e-01   6.354659e+01   3.216982e-01
  2.033340e-01   6.358503e+01   3.226295e-01
  2.036330e-01   6.315657e+01   3.190662e-01
  2.039320e-01   6.356201e+01   3.209098e-01
  2.042310e-01   6.383768e+01   3.246772e-01
  2.045300e-01   6.385380e+01   3.200058e-01
  2.048290e-01   6.316423e+01   3.193577e-01
  2.051280e-01   6.295948e+01   3.184324e-01
  2.054270e-01   6.335581e+01   3.188907e-01
  2.057260e-01   6.313276e+01   3.217585e-01
  2.060250e-01   6.344552e+01   3.185764e-01
  2.063240e-01   6.355608e+01   3.214457e-01
  2.066230e-01   6.330809e+01   3.194487e-01
  2.069210e-01   6.332935e+01   3.207341e-01
  2.072200e-01   6.333044e+01   3.200508e-01
  2.075190e-01   6.284239e+01   3.163907e-01
  2.078180e-01   6.320104e+01   3.197236e-01
  2.081170e-01   6.318540e+01   3.180572e-01
  2.084160e-01   6.292082e+01   3.194238e-01
  2.087150e-01   6.290736e+01   3.158901e-01
  2.090140e-01   6.326065e+01   3.182465e-01
  2.093130e-01   6.302321e+01   3.175144e-01
  2.096120e-01   6.332419e+01   3.177350e-01
  2.099110e-01   6.226412e+01   3.136145e-01
  2.102100e-01   6.275689e+01   3.164418e-01
  2.105080e-01   6.305179e+01   3.188014e-01
  2.108070e-01   6.287298e+01   3.154075e-01
  2.111060e-01   6.293069e+01   3.147637e-01
  2.114050e-01   6.250260e+01   3.140834e-01
  2.117040e-01   6.357102e+01   3.217600e-01
  2.120030e-01   6.292203e+01   3.260603e-01
  2.123020e-01   6.278319e+01   3.280520e-01
  2.126010e-01   6.320623e+01   3.265044e-01
  2.129000e-01   6.302009e+01   3.292674e-01
  2.131990e-01   6.292860e+01   3.319072e-01
  2.134980e-01   6.289014e+01   3.338191e-01
  2.137970e-01   6.302678e+01   3.317061e-01
  2.140950e-01   6.291850e+01   3.332709e-01
  2.143940e-01   6.289713e+01   3.344646e-01
  2.146930e-01   6.273939e+01   3.343593e-01
  2.149920e-01   6.299702e+01   3.353610e-01
  2.152910e-01   6.300215e+01   3.358503e-01
  2.155900e-01   6.225405e+01   3.367298e-01
  2.158890e-01   6.251997e+01   3.374482e-01
  2.161880e-01   6.263312e+01   3.363001e-01
  2.164870e-01   6.278738e+01   3.380065e-01
  2.167860e-01   6.282566e+01   3.317892e-01
  2.170850e-01   6.235233e+01   3.279658e-01
  2.173840e-01   6.285010e+01   3.261652e-01
  2.176820e-01   6.250933e+01   3.238347e-01
  2.179810e-01   6.292161e+01   3.259137e-01
  2.182800e-01   6.219738e+01   3.197820e-01
  2.185790e-01   6.258672e+01   3.223252e-01
  2.188780e-01   6.279655e+01   3.193820e-01
  2.191770e-01   6.244071e+01   3.205461e-01
  2.194760e-01   6.258127e+01   3.217472e-01
  2.197750e-01   6.241813e+01   3.181453e-01
  2.200740e-01   6.258822e+01   3.165506e-01
  2.203730e-01   6.193739e+01   3.166465e-01
  2.206720e-01   6.300249e+01   3.184056e-01
  2.209710e-01   6.274421e+01   3.199362e-01
  2.212700e-01   6.264246e+01   3.152243e-01
  2.215680e-01   6.254743e+01   3.177946e-01
  2.218670e-01   6.223989e+01   3.127712e-01
  2.221660e-01   6.242645e+01   3.166775e-01
  2.224650e-01   6.202524e+01   3.131430e-01
  2.227640e-01   6.250576e+01   3.140913e-01
  2.230630e-01   6.270136e+01   3.155048e-01
  2.233620e-01   6.257373e+01   3.143932e-01
  2.236610e-01   6.235574e+01   3.138451e-01
  2.239600e-01   6.272060e+01   3.111469e-01
  2.242590e-01   6.223010e+01   3.130067e-01
  2.245580e-01   6.213432e+01   3.118589e-01
  2.248570e-01   6.232858e+01   3.141704e-01
  2.251550e-01   6.232205e+01   3.105369e-01
  2.254540e-01   6.226140e+01   3.106399e-01
  2.257530e-01   6.234197e+01   3.131576e-01
  2.260520e-01   6.252568e+01   3.097799e-01
  2.263510e-01   6.254935e+01   3.108486e-01
  2.266500e-01   6.241498e+01   3.103879e-01
  2.269490e-01   6.254532e+01   3.093272e-01
  2.272480e-01   6.181296e+01   3.100274e-01
  2.275470e-01   6.229906e+01   3.071081e-01
  2.278460e-01   6.215006e+01   3.102349e-01
  2.281450e-01   6.225878e+01   3.077483e-01
  2.284440e-01   6.221546e+01   3.091358e-01
  2.287420e-01   6.187272e+01   3.091627e-01
  2.290410e-01   6.225450e+01   3.039736e-01
  2.293400e-01   6.233870e+01   3.089407e-01
  2.296390e-01   6.205469e+01   3.067507e-01
  2.299380e-01   6.142820e+01   3.056886e-01
  2.302370e-01   6.177471e+01   3.059354e-01
  2.305360e-01   6.216321e+01   3.049488e-01
  2.308350e-01   6.162275e+01   3.079098e-01
  2.311340e-01   6.171095e+01   3.024066e-01
  2.314330e-01   6.119536e+01   3.032857e-01
  2.317320e-01   6.194026e+01   3.062225e-01
  2.320310e-01   6.172075e+01   3.025491e-01
  2.323290e-01   6.232043e+01   3.087706e-01
  2.326280e-01   6.191310e+01   3.023102e-01
  2.329270e-01   6.187293e+01   3.026847e-01
  2.332260e-01   6.219911e+01   3.050369e-01
  2.335250e-01   6.161217e+01   3.028768e-01
  2.338240e-01   6.218631e+01   3.054889e-01
  2.341230e-01   6.188370e+01   3.002542e-01
  2.344220e-01   6.143659e+01   3.022073e-01
  2.347210e-01   6.165277e+01   3.026196e-01
  2.350200e-01   6.138087e+01   3.011255e-01
  2.353190e-01   6.157530e+01   3.019558e-01
  2.356180e-01   6.169169e+01   2.988692e-01
  2.359170e-01   6.187973e+01   3.036532e-01
  2.362150e-01   6.132409e+01   3.002837e-01
  2.365140e-01   6.172065e+01   2.989393e-01
  2.368130e-01   6.110059e+01   2.997360e-01
  2.371120e-01   6.164332e+01   2.996705e-01
  2.374110e-01   6.159388e+01   3.021196e-01
  2.377100e-01   6.194112e+01   2.993582e-01
  2.380090e-01   6.160349e+01   2.999202e-01
  2.383080e-01   6.158705e+01   2.979325e-01
  2.386070e-01   6.124707e+01   2.987058e-01
  2.389060e-01   6.156669e+01   2.991390e-01
  2.392050e-01   6.174288e+01   2.979690e-01
  2.395040e-01   6.175496e+01   3.000573e-01
  2.398020e-01   6.133162e+01   2.969750e-01
  2.401010e-01   6.131728e+01   2.986471e-01
  2.404000e-01   6.121303e+01   2.955669e-01
  2.406990e-01   6.160306e+01   2.981984e-01
  2.409980e-01   6.147407e+01   2.968688e-01
  2.412970e-01   6.173286e+01   2.970433e-01
  2.415960e-01   6.121802e+01   2.966998e-01
  2.418950e-01   6.100156e+01   2.945012e-01
  2.421940e-01   6.092929e+01   2.955505e-01
  2.424930e-01   6.142629e+01   2.976568e-01
  2.427920e-01   6.043282e+01   2.914872e-01
  2.430910e-01   6.113224e+01   2.951492e-01
  2.433890e-01   6.112554e+01   2.941380e-01
  2.436880e-01   6.104332e+01   2.965015e-01
  2.439870e-01   6.123421e+01   2.934135e-01
  2.442860e-01   6.108042e+01   2.925020e-01
  2.445850e-01   6.114340e+01   2.944013e-01
  2.448840e-01   6.120383e+01   2.941065e-01
  2.451830e-01   6.082077e+01   2.947295e-01
  2.454820e-01   6.075596e+01   2.910785e-01
  2.457810e-01   6.119062e+01   2.933090e-01
  2.460800e-01   6.115681e+01   2.935553e-01
  2.463790e-01   6.132358e+01   2.929753e-01
  2.466780e-01   6.128374e+01   2.933143e-01
  2.469770e-01   6.131294e+01   2.925175e-01
  2.472750e-01   6.079923e+01   2.920442e-01
  2.475740e-01   6.082628e+01   2.930885e-01
  2.478730e-01   6.145762e+01   2.898848e-01
  2.481720e-01   6.128643e+01   2.924542e-01
  2.484710e-01   6.105549e+01   2.900899e-01
  2.487700e-01   6.122536e+01   2.936105e-01
  2.490690e-01   6.090036e+01   2.917468e-01
  2.493680e-01   6.092626e+01   2.888376e-01
  2.496670e-01   6.075493e+01   2.923716e-01
  2.499660e-01   6.105273e+01   2.900834e-01
  2.502650e-01   6.084437e+01   2.908618e-01
  2.505640e-01   6.051976e+01   2.871462e-01
  2.508620e-01   6.095400e+01   2.895326e-01
  2.511610e-01   6.077318e+01   2.914420e-01
  2.514600e-01   6.102554e+01   2.888639e-01
  2.517590e-01   6.080914e+01   2.881432e-01
  2.520580e-01   6.091693e+01   2.889201e-01
  2.523570e-01   6.071722e+01   2.887599e-01
  2.526560e-01   6.082452e+01   2.898575e-01
  2.529550e-01   6.125978e+01   2.875539e-01
  2.532540e-01   6.060645e+01   2.859145e-01
  2.535530e-01   6.064948e+01   2.858123e-01
  2.538520e-01   6.072104e+01   2.873132e-01
  2.541510e-01   6.091297e+01   2.862288e-01
  2.544490e-01   6.086495e+01   2.869329e-01
  2.547480e-01   6.112724e+01   2.878593e-01
  2.550470e-01   6.097172e+01   2.857582e-01
  2.553460e-01   6.080770e+01   2.857784e-01
  2.556450e-01   6.056447e+01   2.829066e-01
  2.559440e-01   6.092342e+01   2.866612e-01
  2.562430e-01   6.072809e+01   2.875365e-01
  2.565420e-01   6.068092e+01   2.848744e-01
  2.568410e-01   6.093422e+01   2.846648e-01
  2.571400e-01   6.063256e+01   2.843592e-01
  2.574390e-01   6.063776e+01   2.864993e-01
  2.577380e-01   6.091406e+01   2.861297e-01
  2.580360e-01   6.035909e+01   2.828217e-01
  2.583350e-01   6.055250e+01   2.857872e-01
  2.586340e-01   6.052751e+01   2.826229e-01
  2.589330e-01   6.080151e+01   2.860685e-01
  2.592320e-01   6.035332e+01   2.822159e-01
  2.595310e-01   6.029342e+01   2.830646e-01
  2.598300e-01   6.052691e+01   2.855234e-01
  2.601290e-01   6.030971e+01   2.806500e-01
  2.604280e-01   6.091254e+01   2.855185e-01
  2.607270e-01   5.998179e+01   2.795966e-01
  2.610260e-01   6.043711e+01   2.832029e-01
  2.613250e-01   6.056321e+01   2.840965e-01
  2.616240e-01   6.045722e+01   2.829525e-01
  2.619220e-01   6.045450e+01   2.830452e-01
  2.622210e-01   6.043056e+01   2.801587e-01
  2.625200e-01   6.051052e+01   2.820919e-01
  2.628190e-01   6.084526e+01   2.825767e-01
  2.631180e-01   6.014955e+01   2.792192e-01
  2.634170e-01   6.014163e+01   2.828074e-01
  2.637160e-01   5.982162e+01   2.784571e-01
  2.640150e-01   6.022220e+01   2.821060e-01
  2.643140e-01   6.033551e+01   2.792682e-01
  2.646130e-01   5.955073e+01   2.778259e-01
  2.649120e-01   5.988381e+01   2.816075e-01
  2.652110e-01   6.045429e+01   2.797341e-01
  2.655090e-01   6.021295e+01   2.799421e-01
  2.658080e-01   6.057327e+01   2.791513e-01
  2.661070e-01   6.056174e+01   2.803664e-01
  2.664060e-01   6.033376e+01   2.795507e-01
  2.667050e-01   5.990498e+01   2.788420e-01
  2.670040e-01   5.993439e+01   2.787194e-01
  2.673030e-01   6.048956e+01   2.791482e-01
  2.676020e-01   6.065709e+01   2.796297e-01
  2.679010e-01   5.973337e+01   2.773979e-01
  2.682000e-01   6.012338e+01   2.771722e-01
  2.684990e-01   6.069300e+01   2.795221e-01
  2.687980e-01   5.989151e+01   2.772933e-01
  2.690960e-01   5.955987e+01   2.776571e-01
  2.693950e-01   5.996335e+01   2.756885e-01
  2.696940e-01   6.014604e+01   2.764787e-01
  2.699930e-01   6.042979e+01   2.781595e-01
  2.702920e-01   6.050032e+01   2.780397e-01
  2.705910e-01   6.041551e+01   2.783150e-01
  2.708900e-01   6.040758e+01   2.761534e-01
  2.711890e-01   5.987457e+01   2.767851e-01
  2.714880e-01   6.007011e+01   2.762114e-01
  2.717870e-01   5.992447e+01   2.763404e-01
  2.720860e-01   6.041360e+01   2.764440e-01
  2.723850e-01   5.997485e+01   2.747962e-01
  2.726840e-01   6.037378e+01   2.768158e-01
  2.729820e-01   6.010151e+01   2.760059e-01
  2.732810e-01   5.972681e+01   2.742273e-01
  2.735800e-01   5.984061e+01   2.743972e-01
  2.738790e-01   5.956361e+01   2.743091e-01
  2.741780e-01   5.998236e+01   2.757322e-01
  2.744770e-01   6.011237e+01   2.734783e-01
  2.747760e-01   5.983653e+01   2.742056e-01
  2.750750e-01   5.982376e+01   2.773247e-01
  2.753740e-01   5.994610e+01   2.820501e-01
  2.756730e-01   5.976659e+01   2.831205e-01
  2.759720e-01   5.989474e+01   2.821272e-01
  2.762710e-01   6.008481e+01   2.866288e-01
  2.765690e-01   6.048172e+01   2.868495e-01
  2.768680e-01   5.947379e+01   2.871455e-01
  2.771670e-01   5.966352e+01   2.852103e-01
  2.774660e-01   5.946773e+01   2.855661e-01
  2.777650e-01   5.991732e+01   2.901335e-01
  2.780640e-01   5.994847e+01   2.888186e-01
  2.783630e-01   5.941916e+01   2.879645e-01
  2.786620e-01   5.993093e+01   2.909234e-01
  2.789610e-01   5.962943e+01   2.902990e-01
  2.792600e-01   5.986906e+01   2.937476e-01
  2.795590e-01   5.952584e+01   2.871660e-01
  2.798580e-01   5.975185e+01   2.922384e-01
  2.801560e-01   5.961747e+01   2.914696e-01
  2.804550e-01   5.970497e+01   2.925660e-01
  2.807540e-01   5.981869e+01   2.941847e-01
  2.810530e-01   5.939527e+01   2.903798e-01
  2.813520e-01   5.998066e+01   2.957153e-01
  2.816510e-01   5.970229e+01   2.940108e-01
  2.819500e-01   5.981321e+01   2.943964e-01
  2.822490e-01   6.000882e+01   2.948774e-01
  2.825480e-01   5.992093e+01   2.942112e-01
  2.828470e-01   5.968279e+01   2.970470e-01
  2.831460e-01   5.975451e+01   2.957274e-01
  2.834450e-01   5.964148e+01   2.938610e-01
  2.837430e-01   5.998531e+01   2.964127e-01
  2.840420e-01   5.952150e+01   2.968774e-01
  2.843410e-01   5.978042e+01   3.040145e-01
  2.846400e-01   5.942456e+01   3.052354e-01
  2.849390e-01   5.955343e+01   3.134565e-01
  2.852380e-01   6.023386e+01   3.181682e-01
  2.855370e-01   5.934295e+01   3.189375e-01
  2.858360e-01   5.939854e+01   3.211295e-01
  2.861350e-01   6.033921e+01   3.265206e-01
  2.864340e-01   5.930647e+01   3.285035e-01
  2.867330e-01   5.929555e+01   3.275298e-01
  2.870320e-01   5.945218e+01   3.335907e-01
  2.873310e-01   5.926494e+01   3.299787e-01
  2.876290e-01   6.005974e+01   3.374676e-01
  2.879280e-01   5.959297e+01   3.392267e-01
  2.882270e-01   5.953292e+01   3.353129e-01
  2.885260e-01   5.985609e+01   3.403222e-01
  2.888250e-01   5.931099e+01   3.379064e-01
  2.891240e-01   5.895575e+01   3.419751e-01
  2.894230e-01   5.924581e+01   3.459112e-01
  2.897220e-01   5.891249e+01   3.367693e-01
  2.900210e-01   5.944910e+01   3.472461e-01
  2.903200e-01   5.913324e+01   3.442987e-01
  2.906190e-01   5.903075e+01   3.477032e-01
  2.909180e-01   5.963815e+01   3.504369e-01
  2.912160e-01   5.932316e+01   3.457681e-01
  2.915150e-01   5.884264e+01   3.557216e-01
  2.918140e-01   5.880783e+01   3.474223e-01
  2.921130e-01   5.905518e+01   3.514069e-01
  2.924120e-01   5.920302e+01   3.544011e-01
  2.927110e-01   5.919579e+01   3.533904e-01
  2.930100e-01   5.902619e+01   3.620830e-01
  2.933090e-01   5.874157e+01   3.554160e-01
  2.936080e-01   5.859414e+01   3.525740e-01
  2.939070e-01   5.966730e+01   3.615071e-01
  2.942060e-01   5.872130e+01   3.592542e-01
  2.945050e-01   5.925066e+01   3.684360e-01
  2.948030e-01   5.900526e+01   3.580485e-01
  2.951020e-01   5.931809e+01   3.644776e-01
  2.954010e-01   5.865963e+01   3.641770e-01
  2.957000e-01   5.873492e+01   3.661647e-01
  2.959990e-01   5.854346e+01   3.651272e-01
  2.962980e-01   5.935894e+01   3.683269e-01
  2.965970e-01   5.921183e+01   3.714769e-01
  2.968960e-01   5.963712e+01   3.725792e-01
  2.971950e-01   5.897109e+01   3.689081e-01
  2.974940e-01   5.920484e+01   3.682936e-01
  2.977930e-01   5.882982e+01   3.705049e-01
  2.980920e-01   5.909169e+01   3.715577e-01
  2.983900e-01   5.885885e+01   3.738370e-01
  2.986890e-01   5.875471e+01   3.693585e-01
  2.989880e-01   5.863807e+01   3.729013e-01
  2.992870e-01   5.952455e+01   3.766547e-01
  2.995860e-01   5.833871e+01   3.750154e-01
  2.998850e-01   5.808738e+01   3.720799e-01
  3.001840e-01   5.927966e+01   3.782687e-01
  3.004830e-01   5.926605e+01   3.831439e-01
  3.007820e-01   5.905246e+01   3.809598e-01
  3.010810e-01   5.939833e+01   3.793737e-01
  3.013800e-01   5.852185e+01   3.822346e-01
  3.016790e-01   5.892492e+01   3.825406e-01
  3.019780e-01   5.875200e+01   3.840000e-01
  3.022760e-01   5.871735e+01   3.856812e-01
  3.025750e-01   5.857392e+01   3.831636e-01
  3.028740e-01   5.845790e+01   3.882211e-01
  3.031730e-01   5.872800e+01   3.872746e-01
  3.034720e-01   5.832172e+01   3.875048e-01
  3.037710e-01   5.792365e+01   3.859176e-01
  3.040700e-01   5.837861e+01   3.892859e-01
  3.043690e-01   5.927812e+01   3.969289e-01
  3.046680e-01   5.809142e+01   3.915633e-01
  3.049670e-01   5.849047e+01   3.893917e-01
  3.052660e-01   5.835546e+01   3.957781e-01
  3.055650e-01   5.812042e+01   3.935870e-01
  3.058630e-01   5.901744e+01   4.020284e-01
  3.061620e-01   5.868263e+01   3.935508e-01
  3.064610e-01   5.953048e+01   4.014548e-01
  3.067600e-01   5.844644e+01   4.038962e-01
  3.070590e-01   5.931661e+01   4.007330e-01
  3.073580e-01   5.789380e+01   4.019821e-01
  3.076570e-01   5.950671e+01   4.002311e-01
  3.079560e-01   5.851409e+01   4.032387e-01
  3.082550e-01   5.818897e+01   4.021169e-01
  3.085540e-01   5.856981e+01   4.031348e-01
  3.088530e-01   5.828283e+01   4.072537e-01
  3.091520e-01   5.862271e+01   4.024327e-01
  3.094500e-01   5.897282e+01   4.124579e-01
  3.097490e-01   5.860412e+01   4.092990e-01
  3.100480e-01   5.906403e+01   4.078331e-01
  3.103470e-01   5.853621e+01   4.173393e-01
  3.106460e-01   5.819316e+01   4.039147e-01
  3.109450e-01   5.870871e+01   4.176256e-01
  3.112440e-01   5.827648e+01   4.090812e-01
  3.115430e-01   5.820432e+01   4.142053e-01
  3.118420e-01   5.829954e+01   4.191392e-01
  3.121410e-01   5.781141e+01   4.108893e-01
  3.124400e-01   5.863690e+01   4.213578e-01
  3.127390e-01   5.923216e+01   4.175215e-01
  3.130380e-01   5.763501e+01   4.207832e-01
  3.133360e-01   5.801108e+01   4.197754e-01
  3.136350e-01   5.869746e+01   4.215753e-01
  3.139340e-01   5.845215e+01   4.268856e-01
  3.142330e-01   5.863090e+01   4.209996e-01
  3.145320e-01   5.820058e+01   4.298789e-01
  3.148310e-01   5.852765e+01   4.261095e-01
  3.151300e-01   5.854627e+01   4.261772e-01
  3.154290e-01   5.858795e+01   4.313071e-01
  3.157280e-01   5.853256e+01   4.282386e-01
  3.160270e-01   5.855667e+01   4.367226e-01
  3.163260e-01   5.857329e+01   4.283876e-01
  3.166250e-01   5.829610e+01   4.357498e-01
  3.169230e-01   5.870599e+01   4.346684e-01
  3.172220e-01   5.799606e+01   4.368887e-01
  3.175210e-01   5.860830e+01   4.388073e-01
  3.178200e-01   5.834335e+01   4.348053e-01
  3.181190e-01   5.834819e+01   4.428586e-01
  3.184180e-01   5.808162e+01   4.372109e-01
  3.187170e-01   5.777422e+01   4.438396e-01
  3.190160e-01   5.856919e+01   4.456799e-01
  3.193150e-01   5.877934e+01   4.398291e-01
  3.196140e-01   5.868148e+01   4.509826e-01
  3.199130e-01   5.765398e+01   4.406077e-01
  3.202120e-01   5.858414e+01   4.514360e-01
  3.205100e-01   5.824208e+01   4.488801e-01
  3.208090e-01   5.787651e+01   4.442324e-01
  3.211080e-01   5.762299e+01   4.502071e-01
  3.214070e-01   5.787594e+01   4.434319e-01
  3.217060e-01   5.805325e+01   4.514654e-01
  3.220050e-01   5.762784e+01   4.469155e-01
  3.223040e-01   5.880153e+01   4.493907e-01
  3.226030e-01   5.877972e+01   4.607376e-01
  3.229020e-01   5.814467e+01   4.428729e-01
  3.232010e-01   5.776963e+01   4.537411e-01
  3.235000e-01   5.813094e+01   4.501003e-01
  3.237990e-01   5.773741e+01   4.519156e-01
  3.240970e-01   5.777447e+01   4.589759e-01
  3.243960e-01   5.853473e+01   4.524949e-01
  3.246950e-01   5.803948e+01   4.618104e-01
  3.249940e-01   5.773748e+01   4.527629e-01
  3.252930e-01   5.808470e+01   4.615424e-01
  3.255920e-01   5.805562e+01   4.641332e-01
  3.258910e-01   5.794723e+01   4.592194e-01
  3.261900e-01   5.819856e+01   4.674621e-01
  3.264890e-01   5.823873e+01   4.621539e-01
  3.267880e-01   5.841084e+01   4.664665e-01
  3.270870e-01   5.789332e+01   4.723664e-01
  3.273860e-01   5.830674e+01   4.683612e-01
  3.276850e-01   5.727666e+01   4.698439e-01
  3.279830e-01   5.719063e+01   4.624798e-01
  3.282820e-01   5.820079e+01   4.760492e-01
  3.285810e-01   5.895767e+01   4.771750e-01
  3.288800e-01   5.801768e+01   4.767736e-01
  3.291790e-01   5.774301e+01   4.717528e-01
  3.294780e-01   5.755098e+01   4.783309e-01
  3.297770e-01   5.843514e+01   4.845428e-01
  3.300760e-01   5.829826e+01   4.789176e-01
  3.303750e-01   5.798192e+01   4.852426e-01
  3.306740e-01   5.785821e+01   4.781017e-01
  3.309730e-01   5.727558e+01   4.843612e-01
  3.312720e-01   5.809436e+01   4.915490e-01
  3.315700e-01   5.844364e+01   4.840644e-01
  3.318690e-01   5.740115e+01   4.924100e-01
  3.321680e-01   5.817189e+01   4.844798e-01
  3.324670e-01   5.697118e+01   4.916610e-01
  3.327660e-01   5.795923e+01   4.931495e-01
  3.330650e-01   5.858846e+01   4.963698e-01
  3.333640e-01   5.765719e+01   5.002523e-01
  3.336630e-01   5.761236e+01   4.884333e-01
  3.339620e-01   5.807580e+01   5.049688e-01
  3.342610e-01   5.775854e+01   4.967202e-01
  3.345600e-01   5.640985e+01   4.959503e-01
  3.348590e-01   5.853769e+01   5.141814e-01
  3.351570e-01   5.766704e+01   4.946545e-01
  3.354560e-01   5.812805e+01   5.160876e-01
  3.357550e-01   5.750555e+01   4.967537e-01
  3.360540e-01   5.727670e+01   5.104437e-01
  3.363530e-01   5.775991e+01   5.188667e-01
  3.366520e-01   5.754891e+01   5.026729e-01
  3.369510e-01   5.826274e+01   5.276591e-01
  3.372500e-01   5.868159e+01   5.058382e-01
  3.375490e-01   5.737733e+01   5.210096e-01
  3.378480e-01   5.793343e+01   5.209301e-01
  3.381470e-01   5.803491e+01   5.201004e-01
  3.384460e-01   5.734685e+01   5.309211e-01
  3.387450e-01   5.696191e+01   5.078198e-01
  3.390430e-01   5.729229e+01   5.279330e-01
  3.393420e-01   5.868341e+01   5.315780e-01
  3.396410e-01   5.847588e+01   5.313136e-01
  3.399400e-01   5.739062e+01   5.417827e-01
  3.402390e-01   5.761592e+01   5.169478e-01
  3.405380e-01   5.733341e+01   5.386090e-01
  3.408370e-01   5.801533e+01   5.340065e-01
  3.411360e-01   5.765322e+01   5.358282e-01
  3.414350e-01   5.762589e+01   5.428921e-01
  3.417340e-01   5.664759e+01   5.304370e-01
  3.420330e-01   5.803160e+01   5.530834e-01
  3.423320e-01   5.744406e+01   5.348553e-01
  3.426300e-01   5.800182e+01   5.521729e-01
  3.429290e-01   5.749118e+01   5.474606e-01
  3.432280e-01   5.750080e+01   5.452579e-01
  3.435270e-01   5.733616e+01   5.632573e-01
  3.438260e-01   5.733795e+01   5.408037e-01
  3.441250e-01   5.869697e+01   5.665984e-01
  3.444240e-01   5.766480e+01   5.536508e-01
  3.447230e-01   5.778825e+01   5.589736e-01
  3.450220e-01   5.778554e+01   5.704867e-01
  3.453210e-01   5.831863e+01   5.567808e-01
  3.456200e-01   5.782118e+01   5.758270e-01
  3.459190e-01   5.749371e+01   5.607608e-01
  3.462170e-01   5.801631e+01   5.741938e-01
  3.465160e-01   5.740067e+01   5.702835e-01
  3.468150e-01   5.782811e+01   5.715479e-01
  3.471140e-01   5.803336e+01   5.876664e-01
  3.474130e-01   5.785876e+01   5.708480e-01
  3.477120e-01   5.744421e+01   5.846758e-01
  3.480110e-01   5.755783e+01   5.789167e-01
  3.483100e-01   5.647296e+01   5.752075e-01
  3.486090e-01   5.844224e+01   6.002053e-01
  3.489080e-01   5.639680e+01   5.748195e-01
  3.492070e-01   5.743966e+01   5.960062e-01
  3.495060e-01   5.801550e+01   5.875760e-01
  3.498040e-01   5.802508e+01   6.000169e-01
  3.501030e-01   5.712036e+01   5.962992e-01
  3.504020e-01   5.804370e+01   6.001132e-01
  3.507010e-01   5.759115e+01   6.119796e-01
  3.510000e-01   5.779121e+01   5.939578e-01
  3.512990e-01   5.775372e+01   6.128427e-01
  3.515980e-01   5.776542e+01   6.046498e-01
  3.518970e-01   5.844580e+01   6.218694e-01
  3.521960e-01   5.756139e+01   6.259632e-01
  3.524950e-01   5.838029e+01   6.068454e-01
  3.527940e-01   5.837513e+01   6.338013e-01
  3.530930e-01   5.754829e+01   6.128057e-01
  3.533920e-01   5.790994e+01   6.301262e-01
  3.536900e-01   5.755911e+01   6.305032e-01
  3.539890e-01   5.722266e+01   6.252442e-01
  3.542880e-01   5.773946e+01   6.433391e-01
  3.545870e-01   5.884280e+01   6.239779e-01
  3.548860e-01   5.719702e+01   6.367026e-01
  3.551850e-01   5.754375e+01   6.269960e-01
  3.554840e-01   5.738838e+01   6.377668e-01
  3.557830e-01   5.688602e+01   6.373609e-01
  3.560820e-01   5.674511e+01   6.149086e-01
  3.563810e-01   5.847207e+01   6.449692e-01
  3.566800e-01   5.745004e+01   6.242357e-01
  3.569790e-01   5.740015e+01   6.438896e-01
  3.572770e-01   5.592990e+01   6.343803e-01
  3.575760e-01   5.745990e+01   6.166021e-01
  3.578750e-01   5.726739e+01   6.557812e-01
  3.581740e-01   5.725171e+01   6.265349e-01
  3.584730e-01   5.777052e+01   6.586557e-01
  3.587720e-01   5.834513e+01   6.504106e-01
  3.590710e-01   5.708957e+01   6.421453e-01
  3.593700e-01   5.794769e+01   6.717698e-01
  3.596690e-01   5.745017e+01   6.405135e-01
  3.599680e-01   5.710801e+01   6.682614e-01
  3.602670e-01   5.725413e+01   6.518368e-01
  3.605660e-01   5.770627e+01   6.703690e-01
  3.608640e-01   5.750906e+01   6.863848e-01
  3.611630e-01   5.731665e+01   6.496499e-01
  3.614620e-01   5.595006e+01   6.814569e-01
  3.617610e-01   5.678715e+01   6.609415e-01
  3.620600e-01   5.691163e+01   6.842931e-01
  3.623590e-01   5.621709e+01   6.771670e-01
  3.626580e-01   5.689411e+01   6.812323e-01
  3.629570e-01   5.709863e+01   7.008209e-01
  3.632560e-01   5.786777e+01   6.754890e-01
  3.635550e-01   5.673622e+01   7.099797e-01
  3.638540e-01   5.698296e+01   6.938316e-01
  3.641530e-01   5.695158e+01   6.983326e-01
  3.644510e-01   5.770397e+01   7.334329e-01
  3.647500e-01   5.736416e+01   6.870083e-01
  3.650490e-01   5.800553e+01   7.335423e-01
  3.653480e-01   5.716085e+01   7.109646e-01
  3.656470e-01   5.727881e+01   7.201607e-01
  3.659460e-01   5.784764e+01   7.454444e-01
  3.662450e-01   5.744070e+01   7.110435e-01
  3.665440e-01   5.762736e+01   7.616247e-01
  3.668430e-01   5.737552e+01   7.190502e-01
  3.671420e-01   5.756598e+01   7.512939e-01
  3.674410e-01   5.654238e+01   7.351230e-01
  3.677400e-01   5.745540e+01   7.544914e-01
  3.680390e-01   5.773399e+01   7.856601e-01
  3.683370e-01   5.775543e+01   7.355738e-01
  3.686360e-01   5.720042e+01   7.733318e-01
  3.689350e-01   5.744261e+01   7.583885e-01
  3.692340e-01   5.695148e+01   7.759461e-01
  3.695330e-01   5.835820e+01   8.132016e-01
  3.698320e-01   5.766868e+01   7.539194e-01
  3.701310e-01   5.720496e+01   8.075480e-01
  3.704300e-01   5.804370e+01   7.747428e-01
  3.707290e-01   5.815951e+01   8.167215e-01
  3.710280e-01   5.719103e+01   8.050286e-01
  3.713270e-01   5.749791e+01   7.953666e-01
  3.716260e-01   5.725413e+01   8.415177e-01
  3.719240e-01   5.760441e+01   7.892497e-01
  3.722230e-01   5.623641e+01   8.367439e-01
  3.725220e-01   5.758444e+01   8.176442e-01
  3.728210e-01   5.779074e+01   8.372832e-01
  3.731200e-01   5.630887e+01   8.755613e-01
  3.734190e-01   5.897011e+01   8.174539e-01
  3.737180e-01   5.752872e+01   8.818280e-01
  3.740170e-01   5.721492e+01   8.278119e-01
  3.743160e-01   5.774538e+01   8.898661e-01
  3.746150e-01   5.694748e+01   8.773620e-01
  3.749140e-01   5.753129e+01   8.605953e-01
  3.752130e-01   5.759968e+01   9.228064e-01
  3.755110e-01   5.840842e+01   8.641964e-01
  3.758100e-01   5.724486e+01   9.199597e-01
  3.761090e-01   5.640998e+01   8.859599e-01
  3.764080e-01   5.685978e+01   9.132996e-01
  3.767070e-01   5.678780e+01   9.543157e-01
  3.770060e-01   5.751520e+01   8.817244e-01
  3.773050e-01   5.595607e+01   9.554329e-01
  3.776040e-01   5.729329e+01   9.239651e-01
  3.779030e-01   5.737605e+01   9.552068e-01
  3.782020e-01   5.712426e+01   1.029475e+00
  3.785010e-01   5.741689e+01   9.072739e-01
  3.788000e-01   5.728620e+01   1.025916e+00
  3.790990e-01   5.800729e+01   9.524762e-01
  3.793970e-01   5.651944e+01   1.009276e+00
  3.796960e-01   5.768225e+01   1.014784e+00
  3.799950e-01   5.752872e+01   9.948361e-01
  3.802940e-01   5.972729e+01   1.126930e+00
  3.805930e-01   5.576895e+01   9.497491e-01
  3.808920e-01   5.776097e+01   1.114504e+00
  3.811910e-01   5.611034e+01   1.015333e+00
  3.814900e-01   5.703629e+01   1.077308e+00
  3.817890e-01   5.655341e+01   1.171353e+00
  3.820880e-01   5.775300e+01   1.005961e+00
  3.823870e-01   5.873788e+01   1.201488e+00
  3.826860e-01   5.749087e+01   1.043050e+00
  3.829840e-01   5.771796e+01   1.214913e+00
  3.832830e-01   5.959867e+01   1.179998e+00
  3.835820e-01   5.639328e+01   1.120495e+00
  3.838810e-01   5.702222e+01   1.259718e+00
  3.841800e-01   5.790285e+01   1.122266e+00
  3.844790e-01   5.699772e+01   1.268811e+00
  3.847780e-01   5.851858e+01   1.191530e+00
  3.850770e-01   5.892221e+01   1.299790e+00
  3.853760e-01   5.869678e+01   1.383881e+00
  3.856750e-01   5.827597e+01   1.189058e+00
  3.859740e-01   5.771796e+01   1.396584e+00
  3.862730e-01   5.602037e+01   1.248602e+00
  3.865710e-01   5.572419e+01   1.372251e+00
  3.868700e-01   5.908468e+01   1.438951e+00
  3.871690e-01   5.562392e+01   1.313625e+00
  3.874680e-01   5.541417e+01   1.509861e+00
  3.877670e-01   5.629064e+01   1.343686e+00
  3.880660e-01   5.655672e+01   1.559629e+00
  3.883650e-01   5.808485e+01   1.497749e+00
  3.886640e-01   5.525785e+01   1.524391e+00
  3.889630e-01   5.826575e+01   1.703415e+00
  3.892620e-01   5.427541e+01   1.478285e+00
  3.895610e-01   5.377547e+01   1.681305e+00
  3.898600e-01   5.667216e+01   1.679959e+00
  3.901580e-01   5.687990e+01   1.753682e+00
  3.904570e-01   5.866415e+01   1.991191e+00
  3.907560e-01   5.598326e+01   1.715471e+00
  3.910550e-01   5.544008e+01   1.971222e+00
  3.913540e-01   5.466910e+01   1.957468e+00
  3.916530e-01   5.656149e+01   1.991059e+00
  3.919520e-01   6.197584e+01   2.707427e+00
  3.922510e-01   5.775300e+01   2.011921e+00
  3.925500e-01   5.197770e+01   2.560758e+00
  3.928490e-01   5.729742e+01   2.454352e+00
  3.931480e-01   6.030423e+01   2.758251e+00
  3.934470e-01   0.000000e+00   0.000000e+00
  3.937460e-01   5.765488e+01   2.696981e+00
creator: radaver
creator-version: 3725
header-file: /nas_data/SAXS_data/20151104Workshop/header/JH1_0091.txt
image-file: /nas_data/Pilatus1M/20151104_Workshop/JH1_0091.tif
angular-axis-file: /nas_data/SAXS_data/20151104Workshop/q20151029.dat
beamstop-mask-file: /nas_data/SAXS_data/20151104Workshop/fit2d20151031.msk
detector-response-file: none
beam-center-x: 949.7700
beam-center-y: 918.8000
unit-time: 1.0000
channel-first: 10
channel-last: 1315
Exposure time [s]: 1.093937
Transmitted Beam: 0.483055
Incident Beam: 0.483055
Code: JH1
Concentration [mg/ml]: 1
Run Number: 0091
