# Supplementary material for: SAXS analysis of a soluble cytosolic NgBR construct including extracellular and transmembrane domains
Source: PLoS One. 2018 Jan 18;13(1):e0191371. doi: 10.1371/journal.pone.0191371 (PMC5773207; doi:10.1371/journal.pone.0191371)
Supplement: S1 File — (ZIP) [file pone.0191371.s001.zip › JH1_0092.dat]

Sample:   c= 1.0000 mg/ml  Code: JH1
  3.656810e-03   2.265620e+04   4.139266e+01
  3.955720e-03   2.197905e+04   2.800054e+01
  4.254640e-03   1.899626e+04   2.332717e+01
  4.553560e-03   1.541822e+04   2.026225e+01
  4.852480e-03   1.243588e+04   1.703710e+01
  5.151400e-03   1.052474e+04   1.548341e+01
  5.450320e-03   8.715071e+03   1.338263e+01
  5.749240e-03   7.426606e+03   1.196967e+01
  6.048150e-03   6.334493e+03   1.083567e+01
  6.347070e-03   5.507720e+03   9.599455e+00
  6.645990e-03   4.825144e+03   8.945457e+00
  6.944910e-03   4.232178e+03   8.065462e+00
  7.243830e-03   3.782110e+03   7.388075e+00
  7.542750e-03   3.343971e+03   6.920606e+00
  7.841670e-03   3.024731e+03   6.216019e+00
  8.140580e-03   2.723292e+03   5.979511e+00
  8.439500e-03   2.506253e+03   5.528998e+00
  8.738420e-03   2.296002e+03   5.241523e+00
  9.037340e-03   2.113109e+03   4.862028e+00
  9.336260e-03   1.951553e+03   4.591674e+00
  9.635180e-03   1.800324e+03   4.397632e+00
  9.934100e-03   1.664352e+03   4.091132e+00
  1.023300e-02   1.519779e+03   4.006485e+00
  1.053190e-02   1.409964e+03   3.914076e+00
  1.083090e-02   1.302830e+03   3.762436e+00
  1.112980e-02   1.194678e+03   3.572223e+00
  1.142870e-02   1.123080e+03   3.444123e+00
  1.172760e-02   1.024054e+03   3.279632e+00
  1.202650e-02   9.579807e+02   3.163290e+00
  1.232540e-02   8.867225e+02   3.026692e+00
  1.262440e-02   8.215753e+02   2.859215e+00
  1.292330e-02   7.671400e+02   2.720252e+00
  1.322220e-02   7.091101e+02   2.615343e+00
  1.352110e-02   6.616534e+02   2.500922e+00
  1.382000e-02   6.236015e+02   2.404022e+00
  1.411900e-02   5.736687e+02   2.294546e+00
  1.441790e-02   5.381607e+02   2.206392e+00
  1.471680e-02   5.045573e+02   2.126248e+00
  1.501570e-02   4.692384e+02   2.008100e+00
  1.531460e-02   4.451597e+02   1.947069e+00
  1.561350e-02   4.171322e+02   1.851709e+00
  1.591250e-02   3.949431e+02   1.817661e+00
  1.621140e-02   3.725775e+02   1.735003e+00
  1.651030e-02   3.506866e+02   1.665561e+00
  1.680920e-02   3.301115e+02   1.615962e+00
  1.710810e-02   3.117902e+02   1.573775e+00
  1.740710e-02   2.983444e+02   1.517315e+00
  1.770600e-02   2.834615e+02   1.464121e+00
  1.800490e-02   2.662620e+02   1.407789e+00
  1.830380e-02   2.570385e+02   1.394212e+00
  1.860270e-02   2.443892e+02   1.333074e+00
  1.890170e-02   2.313949e+02   1.297150e+00
  1.920060e-02   2.211218e+02   1.256009e+00
  1.949950e-02   2.111268e+02   1.241428e+00
  1.979840e-02   2.039037e+02   1.197116e+00
  2.009730e-02   1.974337e+02   1.165049e+00
  2.039620e-02   1.904848e+02   1.142288e+00
  2.069520e-02   1.818432e+02   1.110060e+00
  2.099410e-02   1.758533e+02   1.099534e+00
  2.129300e-02   1.691435e+02   1.050095e+00
  2.159190e-02   1.641613e+02   1.070165e+00
  2.189080e-02   1.566659e+02   1.051283e+00
  2.218980e-02   1.538978e+02   1.059903e+00
  2.248870e-02   1.513615e+02   1.069886e+00
  2.278760e-02   1.446346e+02   1.035538e+00
  2.308650e-02   1.381084e+02   1.043048e+00
  2.338540e-02   1.367116e+02   1.035605e+00
  2.368430e-02   1.318127e+02   9.984088e-01
  2.398330e-02   1.300401e+02   1.014237e+00
  2.428220e-02   1.262543e+02   9.771313e-01
  2.458110e-02   1.236243e+02   9.994102e-01
  2.488000e-02   1.182658e+02   9.514392e-01
  2.517890e-02   1.171051e+02   9.354650e-01
  2.547790e-02   1.155802e+02   9.424842e-01
  2.577680e-02   1.132167e+02   9.253054e-01
  2.607570e-02   1.109767e+02   9.235240e-01
  2.637460e-02   1.097078e+02   9.108535e-01
  2.667350e-02   1.061324e+02   8.734660e-01
  2.697250e-02   1.046177e+02   8.404724e-01
  2.727140e-02   1.021863e+02   7.998209e-01
  2.757030e-02   1.029404e+02   8.040989e-01
  2.786920e-02   1.006745e+02   7.861115e-01
  2.816810e-02   9.866199e+01   7.658809e-01
  2.846700e-02   9.658300e+01   7.484131e-01
  2.876600e-02   9.349415e+01   7.274763e-01
  2.906490e-02   9.478058e+01   7.346669e-01
  2.936380e-02   9.344166e+01   7.240277e-01
  2.966270e-02   9.319775e+01   7.177770e-01
  2.996160e-02   9.208499e+01   7.145244e-01
  3.026060e-02   9.024931e+01   6.962264e-01
  3.055950e-02   8.831192e+01   6.877367e-01
  3.085840e-02   8.712162e+01   6.802019e-01
  3.115730e-02   8.834212e+01   6.820819e-01
  3.145620e-02   8.711225e+01   6.708091e-01
  3.175510e-02   8.575742e+01   6.673982e-01
  3.205410e-02   8.507701e+01   6.611227e-01
  3.235300e-02   8.383869e+01   6.536348e-01
  3.265190e-02   8.469398e+01   6.449050e-01
  3.295080e-02   8.286800e+01   6.420982e-01
  3.324970e-02   8.185654e+01   6.373296e-01
  3.354870e-02   8.132049e+01   6.335786e-01
  3.384760e-02   8.162377e+01   6.274298e-01
  3.414650e-02   8.136816e+01   6.264466e-01
  3.444540e-02   7.997755e+01   6.125357e-01
  3.474430e-02   8.015477e+01   6.186100e-01
  3.504330e-02   8.096985e+01   6.140426e-01
  3.534220e-02   7.835021e+01   6.047730e-01
  3.564110e-02   7.836212e+01   6.040737e-01
  3.594000e-02   7.751013e+01   5.892816e-01
  3.623890e-02   7.741730e+01   5.989475e-01
  3.653780e-02   7.753216e+01   5.831794e-01
  3.683680e-02   7.702846e+01   5.888448e-01
  3.713570e-02   7.570072e+01   5.844439e-01
  3.743460e-02   7.554978e+01   5.743446e-01
  3.773350e-02   7.491830e+01   5.712799e-01
  3.803240e-02   7.564684e+01   5.877533e-01
  3.833140e-02   7.527940e+01   6.002600e-01
  3.863030e-02   7.449854e+01   6.064212e-01
  3.892920e-02   7.423430e+01   6.037704e-01
  3.922810e-02   7.350080e+01   6.031345e-01
  3.952700e-02   7.422682e+01   6.021779e-01
  3.982600e-02   7.396974e+01   6.098640e-01
  4.012490e-02   7.423042e+01   6.014160e-01
  4.042380e-02   7.311321e+01   6.047166e-01
  4.072270e-02   7.306351e+01   6.021264e-01
  4.102160e-02   7.308506e+01   6.014264e-01
  4.132050e-02   7.212069e+01   5.982288e-01
  4.161950e-02   7.304327e+01   5.958201e-01
  4.191840e-02   7.278063e+01   6.025431e-01
  4.221730e-02   7.230453e+01   5.927995e-01
  4.251620e-02   7.194757e+01   5.990848e-01
  4.281510e-02   7.147533e+01   5.878812e-01
  4.311410e-02   7.272024e+01   5.937385e-01
  4.341300e-02   7.152445e+01   5.918797e-01
  4.371190e-02   7.155045e+01   5.904596e-01
  4.401080e-02   7.021046e+01   5.849044e-01
  4.430970e-02   7.095509e+01   5.835036e-01
  4.460860e-02   7.048620e+01   5.823118e-01
  4.490760e-02   6.936714e+01   5.791464e-01
  4.520650e-02   6.998555e+01   5.773096e-01
  4.550540e-02   7.034669e+01   5.817353e-01
  4.580430e-02   7.083067e+01   5.815177e-01
  4.610320e-02   6.918179e+01   5.718285e-01
  4.640220e-02   6.976507e+01   5.785898e-01
  4.670110e-02   6.946326e+01   5.687409e-01
  4.700000e-02   6.939394e+01   5.705689e-01
  4.729890e-02   6.895492e+01   5.708901e-01
  4.759780e-02   6.832092e+01   5.675505e-01
  4.789680e-02   6.948655e+01   5.688362e-01
  4.819570e-02   6.974318e+01   5.691851e-01
  4.849460e-02   6.841727e+01   5.658379e-01
  4.879350e-02   6.833170e+01   5.592886e-01
  4.909240e-02   6.743611e+01   5.631617e-01
  4.939130e-02   6.842519e+01   5.576493e-01
  4.969030e-02   6.775490e+01   5.569231e-01
  4.998920e-02   6.869181e+01   5.600827e-01
  5.028810e-02   6.777145e+01   5.543132e-01
  5.058700e-02   6.790981e+01   5.589143e-01
  5.088590e-02   6.750110e+01   5.479751e-01
  5.118490e-02   6.778304e+01   5.563655e-01
  5.148380e-02   6.855009e+01   5.568212e-01
  5.178270e-02   6.765617e+01   5.460406e-01
  5.208160e-02   6.698127e+01   5.491006e-01
  5.238050e-02   6.745785e+01   5.452397e-01
  5.267940e-02   6.788026e+01   5.547580e-01
  5.297840e-02   6.683360e+01   5.433447e-01
  5.327730e-02   6.718633e+01   5.422486e-01
  5.357620e-02   6.733446e+01   5.447408e-01
  5.387510e-02   6.675910e+01   5.392749e-01
  5.417400e-02   6.638847e+01   5.428019e-01
  5.447300e-02   6.645955e+01   5.349908e-01
  5.477190e-02   6.604987e+01   5.345584e-01
  5.507080e-02   6.631378e+01   5.356252e-01
  5.536970e-02   6.787685e+01   5.400505e-01
  5.566860e-02   6.595755e+01   5.360277e-01
  5.596760e-02   6.595385e+01   5.299421e-01
  5.626650e-02   6.690147e+01   5.361562e-01
  5.656540e-02   6.697334e+01   5.346246e-01
  5.686430e-02   6.684622e+01   5.311281e-01
  5.716320e-02   6.709132e+01   5.285732e-01
  5.746210e-02   6.544026e+01   5.272813e-01
  5.776110e-02   6.645332e+01   5.331471e-01
  5.806000e-02   6.704168e+01   5.272176e-01
  5.835890e-02   6.613361e+01   5.242100e-01
  5.865780e-02   6.604360e+01   5.209983e-01
  5.895670e-02   6.647402e+01   5.326280e-01
  5.925570e-02   6.567799e+01   5.173099e-01
  5.955460e-02   6.610827e+01   5.258459e-01
  5.985350e-02   6.633364e+01   5.193263e-01
  6.015240e-02   6.644519e+01   5.214476e-01
  6.045130e-02   6.585933e+01   5.197064e-01
  6.075020e-02   6.562394e+01   5.137858e-01
  6.104920e-02   6.563609e+01   5.177030e-01
  6.134810e-02   6.608098e+01   5.200165e-01
  6.164700e-02   6.503744e+01   5.077178e-01
  6.194590e-02   6.560219e+01   5.181292e-01
  6.224480e-02   6.651938e+01   5.102704e-01
  6.254380e-02   6.477027e+01   5.120699e-01
  6.284270e-02   6.621176e+01   5.194077e-01
  6.314160e-02   6.572456e+01   5.051254e-01
  6.344050e-02   6.461616e+01   5.082061e-01
  6.373940e-02   6.609755e+01   5.055197e-01
  6.403840e-02   6.526161e+01   5.101990e-01
  6.433730e-02   6.510852e+01   5.043083e-01
  6.463620e-02   6.454940e+01   4.980391e-01
  6.493510e-02   6.654431e+01   5.168266e-01
  6.523400e-02   6.619411e+01   5.048575e-01
  6.553290e-02   6.588314e+01   5.062545e-01
  6.583190e-02   6.619416e+01   5.053726e-01
  6.613080e-02   6.538673e+01   4.977307e-01
  6.642970e-02   6.553033e+01   5.075145e-01
  6.672860e-02   6.483027e+01   4.941251e-01
  6.702750e-02   6.586360e+01   5.030834e-01
  6.732650e-02   6.512531e+01   4.967347e-01
  6.762540e-02   6.488283e+01   4.958091e-01
  6.792430e-02   6.553317e+01   5.002969e-01
  6.822320e-02   6.545695e+01   4.921158e-01
  6.852210e-02   6.498557e+01   4.976998e-01
  6.882110e-02   6.599845e+01   4.975669e-01
  6.912000e-02   6.527625e+01   4.943468e-01
  6.941890e-02   6.536603e+01   4.912934e-01
  6.971780e-02   6.518333e+01   4.901279e-01
  7.001670e-02   6.449594e+01   4.938341e-01
  7.031560e-02   6.462248e+01   4.875399e-01
  7.061460e-02   6.495483e+01   4.892681e-01
  7.091350e-02   6.522205e+01   4.888462e-01
  7.121240e-02   6.468812e+01   4.831105e-01
  7.151130e-02   6.409172e+01   4.869567e-01
  7.181020e-02   6.494302e+01   4.836002e-01
  7.210920e-02   6.437530e+01   4.847241e-01
  7.240810e-02   6.507174e+01   4.827020e-01
  7.270700e-02   6.517982e+01   4.891621e-01
  7.300590e-02   6.519510e+01   4.845378e-01
  7.330480e-02   6.506552e+01   4.786170e-01
  7.360370e-02   6.496954e+01   4.841602e-01
  7.390270e-02   6.464372e+01   4.775080e-01
  7.420160e-02   6.521844e+01   4.869489e-01
  7.450050e-02   6.462702e+01   4.756747e-01
  7.479940e-02   6.495990e+01   4.782284e-01
  7.509830e-02   6.372540e+01   4.776824e-01
  7.539730e-02   6.470093e+01   4.741936e-01
  7.569620e-02   6.536524e+01   4.775003e-01
  7.599510e-02   6.447124e+01   4.773160e-01
  7.629400e-02   6.439750e+01   4.709211e-01
  7.659290e-02   6.543090e+01   4.790678e-01
  7.689190e-02   6.407034e+01   4.697234e-01
  7.719080e-02   6.435353e+01   4.733541e-01
  7.748970e-02   6.510733e+01   4.726493e-01
  7.778860e-02   6.377996e+01   4.708066e-01
  7.808750e-02   6.434206e+01   4.694375e-01
  7.838640e-02   6.482252e+01   4.686469e-01
  7.868540e-02   6.453590e+01   4.688717e-01
  7.898430e-02   6.420964e+01   4.651773e-01
  7.928320e-02   6.442186e+01   4.714398e-01
  7.958210e-02   6.496488e+01   4.646041e-01
  7.988100e-02   6.453544e+01   4.684482e-01
  8.018000e-02   6.421313e+01   4.647759e-01
  8.047890e-02   6.426026e+01   4.645334e-01
  8.077780e-02   6.468195e+01   4.652294e-01
  8.107670e-02   6.462145e+01   4.625622e-01
  8.137560e-02   6.381699e+01   4.629284e-01
  8.167450e-02   6.437328e+01   4.620780e-01
  8.197350e-02   6.449667e+01   4.597064e-01
  8.227240e-02   6.485160e+01   4.654274e-01
  8.257130e-02   6.427080e+01   4.538169e-01
  8.287020e-02   6.454716e+01   4.639241e-01
  8.316910e-02   6.475717e+01   4.614343e-01
  8.346810e-02   6.431912e+01   4.555343e-01
  8.376700e-02   6.500348e+01   4.643343e-01
  8.406590e-02   6.459551e+01   4.534274e-01
  8.436480e-02   6.506816e+01   4.621393e-01
  8.466370e-02   6.473147e+01   4.550549e-01
  8.496270e-02   6.442120e+01   4.647022e-01
  8.526160e-02   6.419123e+01   4.785196e-01
  8.556050e-02   6.432330e+01   4.794642e-01
  8.585940e-02   6.431338e+01   4.854290e-01
  8.615830e-02   6.428407e+01   4.853183e-01
  8.645720e-02   6.392919e+01   4.887359e-01
  8.675620e-02   6.438607e+01   4.929206e-01
  8.705510e-02   6.400603e+01   4.904856e-01
  8.735400e-02   6.467144e+01   4.954975e-01
  8.765290e-02   6.506404e+01   4.974990e-01
  8.795180e-02   6.490674e+01   5.009453e-01
  8.825080e-02   6.397670e+01   4.928288e-01
  8.854970e-02   6.449481e+01   5.014081e-01
  8.884860e-02   6.387832e+01   4.969608e-01
  8.914750e-02   6.448651e+01   5.055628e-01
  8.944640e-02   6.475306e+01   5.029297e-01
  8.974530e-02   6.440722e+01   4.974903e-01
  9.004430e-02   6.448624e+01   4.957841e-01
  9.034320e-02   6.409241e+01   4.768036e-01
  9.064210e-02   6.405778e+01   4.757830e-01
  9.094100e-02   6.461923e+01   4.679114e-01
  9.123990e-02   6.495442e+01   4.678674e-01
  9.153890e-02   6.372175e+01   4.659048e-01
  9.183780e-02   6.308829e+01   4.602778e-01
  9.213670e-02   6.385027e+01   4.614129e-01
  9.243560e-02   6.560383e+01   4.664736e-01
  9.273450e-02   6.360240e+01   4.553262e-01
  9.303350e-02   6.429045e+01   4.638193e-01
  9.333240e-02   6.419404e+01   4.531620e-01
  9.363130e-02   6.493335e+01   4.592744e-01
  9.393020e-02   6.460516e+01   4.557690e-01
  9.422910e-02   6.408327e+01   4.550868e-01
  9.452800e-02   6.419270e+01   4.566476e-01
  9.482700e-02   6.337081e+01   4.435431e-01
  9.512590e-02   6.407106e+01   4.542676e-01
  9.542480e-02   6.358089e+01   4.475974e-01
  9.572370e-02   6.411341e+01   4.494679e-01
  9.602260e-02   6.457005e+01   4.533381e-01
  9.632160e-02   6.354876e+01   4.419935e-01
  9.662050e-02   6.415292e+01   4.466386e-01
  9.691940e-02   6.472196e+01   4.486151e-01
  9.721830e-02   6.351187e+01   4.418652e-01
  9.751720e-02   6.411587e+01   4.461429e-01
  9.781610e-02   6.375981e+01   4.405828e-01
  9.811510e-02   6.368746e+01   4.446499e-01
  9.841400e-02   6.309315e+01   4.354774e-01
  9.871290e-02   6.491772e+01   4.449238e-01
  9.901180e-02   6.364612e+01   4.416144e-01
  9.931070e-02   6.404559e+01   4.391012e-01
  9.960970e-02   6.394138e+01   4.419219e-01
  9.990860e-02   6.475306e+01   4.373610e-01
  1.002070e-01   6.446104e+01   4.405231e-01
  1.005060e-01   6.413452e+01   4.369773e-01
  1.008050e-01   6.367229e+01   4.378197e-01
  1.011040e-01   6.333804e+01   4.305424e-01
  1.014030e-01   6.377231e+01   4.340362e-01
  1.017020e-01   6.431955e+01   4.400394e-01
  1.020010e-01   6.445416e+01   4.356702e-01
  1.023000e-01   6.317464e+01   4.293226e-01
  1.025990e-01   6.454469e+01   4.329519e-01
  1.028980e-01   6.372728e+01   4.318633e-01
  1.031970e-01   6.397271e+01   4.350576e-01
  1.034960e-01   6.464826e+01   4.293599e-01
  1.037950e-01   6.426589e+01   4.320158e-01
  1.040930e-01   6.479733e+01   4.301792e-01
  1.043920e-01   6.362888e+01   4.301999e-01
  1.046910e-01   6.435580e+01   4.319862e-01
  1.049900e-01   6.371887e+01   4.240299e-01
  1.052890e-01   6.474517e+01   4.309837e-01
  1.055880e-01   6.485556e+01   4.297238e-01
  1.058870e-01   6.378409e+01   4.277730e-01
  1.061860e-01   6.357143e+01   4.229083e-01
  1.064850e-01   6.359471e+01   4.236166e-01
  1.067840e-01   6.426330e+01   4.280797e-01
  1.070830e-01   6.373623e+01   4.228274e-01
  1.073820e-01   6.374302e+01   4.212901e-01
  1.076800e-01   6.387171e+01   4.214050e-01
  1.079790e-01   6.422431e+01   4.244432e-01
  1.082780e-01   6.380210e+01   4.249415e-01
  1.085770e-01   6.415564e+01   4.171583e-01
  1.088760e-01   6.408243e+01   4.227216e-01
  1.091750e-01   6.433023e+01   4.219851e-01
  1.094740e-01   6.455566e+01   4.236552e-01
  1.097730e-01   6.389844e+01   4.190355e-01
  1.100720e-01   6.394059e+01   4.152687e-01
  1.103710e-01   6.333511e+01   4.196311e-01
  1.106700e-01   6.438844e+01   4.170180e-01
  1.109690e-01   6.435537e+01   4.226868e-01
  1.112670e-01   6.431254e+01   4.149974e-01
  1.115660e-01   6.394107e+01   4.149744e-01
  1.118650e-01   6.352582e+01   4.175085e-01
  1.121640e-01   6.402175e+01   4.131812e-01
  1.124630e-01   6.472289e+01   4.166144e-01
  1.127620e-01   6.447617e+01   4.158196e-01
  1.130610e-01   6.385790e+01   4.132353e-01
  1.133600e-01   6.376330e+01   4.176824e-01
  1.136590e-01   6.466322e+01   4.103554e-01
  1.139580e-01   6.413129e+01   4.132432e-01
  1.142570e-01   6.500634e+01   4.157602e-01
  1.145560e-01   6.339244e+01   4.111454e-01
  1.148550e-01   6.415313e+01   4.124431e-01
  1.151530e-01   6.502167e+01   4.098013e-01
  1.154520e-01   6.386998e+01   4.112436e-01
  1.157510e-01   6.421566e+01   4.078110e-01
  1.160500e-01   6.438989e+01   4.146599e-01
  1.163490e-01   6.478543e+01   4.096162e-01
  1.166480e-01   6.369747e+01   4.089731e-01
  1.169470e-01   6.482058e+01   4.102897e-01
  1.172460e-01   6.408510e+01   4.085169e-01
  1.175450e-01   6.408315e+01   4.051759e-01
  1.178440e-01   6.442643e+01   4.062597e-01
  1.181430e-01   6.432722e+01   4.090063e-01
  1.184420e-01   6.413379e+01   4.061623e-01
  1.187400e-01   6.411434e+01   4.047265e-01
  1.190390e-01   6.413537e+01   4.039748e-01
  1.193380e-01   6.402087e+01   4.036140e-01
  1.196370e-01   6.456593e+01   4.075284e-01
  1.199360e-01   6.365021e+01   4.005614e-01
  1.202350e-01   6.395806e+01   4.045063e-01
  1.205340e-01   6.456097e+01   4.039560e-01
  1.208330e-01   6.494576e+01   4.038107e-01
  1.211320e-01   6.441053e+01   4.053864e-01
  1.214310e-01   6.471480e+01   3.996569e-01
  1.217300e-01   6.488185e+01   4.057732e-01
  1.220290e-01   6.468626e+01   4.038083e-01
  1.223270e-01   6.475306e+01   4.013499e-01
  1.226260e-01   6.438462e+01   3.996809e-01
  1.229250e-01   6.458566e+01   3.987377e-01
  1.232240e-01   6.468411e+01   4.027291e-01
  1.235230e-01   6.441527e+01   4.010942e-01
  1.238220e-01   6.472237e+01   3.986408e-01
  1.241210e-01   6.459716e+01   3.998157e-01
  1.244200e-01   6.547844e+01   3.988956e-01
  1.247190e-01   6.437991e+01   4.001919e-01
  1.250180e-01   6.482647e+01   3.966499e-01
  1.253170e-01   6.477499e+01   3.972580e-01
  1.256160e-01   6.457906e+01   3.992375e-01
  1.259140e-01   6.435097e+01   3.957008e-01
  1.262130e-01   6.463322e+01   3.965676e-01
  1.265120e-01   6.528809e+01   3.957799e-01
  1.268110e-01   6.500052e+01   3.956612e-01
  1.271100e-01   6.461145e+01   3.980406e-01
  1.274090e-01   6.433587e+01   3.938841e-01
  1.277080e-01   6.448169e+01   3.930787e-01
  1.280070e-01   6.424231e+01   3.911111e-01
  1.283060e-01   6.442436e+01   3.931532e-01
  1.286050e-01   6.533399e+01   3.987117e-01
  1.289040e-01   6.452466e+01   3.892824e-01
  1.292030e-01   6.511854e+01   3.960202e-01
  1.295020e-01   6.439385e+01   3.901010e-01
  1.298000e-01   6.543327e+01   3.939762e-01
  1.300990e-01   6.438115e+01   3.883671e-01
  1.303980e-01   6.431098e+01   3.888789e-01
  1.306970e-01   6.409421e+01   3.911530e-01
  1.309960e-01   6.395469e+01   3.885257e-01
  1.312950e-01   6.476602e+01   3.907386e-01
  1.315940e-01   6.431269e+01   3.850714e-01
  1.318930e-01   6.454715e+01   3.886268e-01
  1.321920e-01   6.531802e+01   3.906988e-01
  1.324910e-01   6.515643e+01   3.911835e-01
  1.327900e-01   6.521177e+01   3.891801e-01
  1.330890e-01   6.483879e+01   3.875897e-01
  1.333870e-01   6.449330e+01   3.863191e-01
  1.336860e-01   6.510121e+01   3.874248e-01
  1.339850e-01   6.526462e+01   3.864993e-01
  1.342840e-01   6.506545e+01   3.887433e-01
  1.345830e-01   6.473000e+01   3.863187e-01
  1.348820e-01   6.464239e+01   3.860572e-01
  1.351810e-01   6.484467e+01   3.818027e-01
  1.354800e-01   6.442991e+01   3.849530e-01
  1.357790e-01   6.476897e+01   3.836381e-01
  1.360780e-01   6.441332e+01   3.842030e-01
  1.363770e-01   6.436271e+01   3.835873e-01
  1.366760e-01   6.404928e+01   3.847515e-01
  1.369740e-01   6.484536e+01   4.008455e-01
  1.372730e-01   6.465603e+01   4.023749e-01
  1.375720e-01   6.506707e+01   4.130597e-01
  1.378710e-01   6.473786e+01   4.137386e-01
  1.381700e-01   6.454440e+01   4.148643e-01
  1.384690e-01   6.418933e+01   4.209068e-01
  1.387680e-01   6.354402e+01   4.073502e-01
  1.390670e-01   6.413991e+01   3.976183e-01
  1.393660e-01   6.481321e+01   3.989204e-01
  1.396650e-01   6.490254e+01   3.963740e-01
  1.399640e-01   6.466242e+01   3.966572e-01
  1.402630e-01   6.500397e+01   3.895178e-01
  1.405620e-01   6.438067e+01   3.920261e-01
  1.408600e-01   6.405743e+01   3.898122e-01
  1.411590e-01   6.474054e+01   3.928723e-01
  1.414580e-01   6.428280e+01   3.919756e-01
  1.417570e-01   6.473811e+01   3.858726e-01
  1.420560e-01   6.488079e+01   3.908410e-01
  1.423550e-01   6.492842e+01   3.883337e-01
  1.426540e-01   6.365781e+01   3.810206e-01
  1.429530e-01   6.422140e+01   3.817836e-01
  1.432520e-01   6.477205e+01   3.804596e-01
  1.435510e-01   6.514637e+01   3.842925e-01
  1.438500e-01   6.466430e+01   3.788021e-01
  1.441490e-01   6.420532e+01   3.765724e-01
  1.444470e-01   6.434306e+01   3.794219e-01
  1.447460e-01   6.511605e+01   3.779116e-01
  1.450450e-01   6.519550e+01   3.819270e-01
  1.453440e-01   6.415899e+01   3.729670e-01
  1.456430e-01   6.519144e+01   3.796751e-01
  1.459420e-01   6.450517e+01   3.770105e-01
  1.462410e-01   6.452274e+01   3.753162e-01
  1.465400e-01   6.464094e+01   3.769680e-01
  1.468390e-01   6.440045e+01   3.715438e-01
  1.471380e-01   6.473128e+01   3.754889e-01
  1.474370e-01   6.488584e+01   3.765883e-01
  1.477360e-01   6.497363e+01   3.757585e-01
  1.480340e-01   6.508610e+01   3.724622e-01
  1.483330e-01   6.471293e+01   3.798372e-01
  1.486320e-01   6.507694e+01   3.904601e-01
  1.489310e-01   6.454037e+01   3.905445e-01
  1.492300e-01   6.463166e+01   3.903330e-01
  1.495290e-01   6.514693e+01   3.943522e-01
  1.498280e-01   6.454421e+01   3.970617e-01
  1.501270e-01   6.459551e+01   3.987681e-01
  1.504260e-01   6.500167e+01   3.946604e-01
  1.507250e-01   6.493940e+01   4.003498e-01
  1.510240e-01   6.475674e+01   3.987466e-01
  1.513230e-01   6.555593e+01   4.065137e-01
  1.516210e-01   6.555644e+01   4.022473e-01
  1.519200e-01   6.532937e+01   4.015501e-01
  1.522190e-01   6.463809e+01   4.063762e-01
  1.525180e-01   6.519827e+01   4.032583e-01
  1.528170e-01   6.497978e+01   4.080006e-01
  1.531160e-01   6.512236e+01   4.051672e-01
  1.534150e-01   6.431714e+01   3.968758e-01
  1.537140e-01   6.572380e+01   3.943554e-01
  1.540130e-01   6.539280e+01   3.868787e-01
  1.543120e-01   6.535290e+01   3.869950e-01
  1.546110e-01   6.544960e+01   3.847248e-01
  1.549100e-01   6.476268e+01   3.829297e-01
  1.552090e-01   6.507693e+01   3.859432e-01
  1.555070e-01   6.454645e+01   3.751686e-01
  1.558060e-01   6.571798e+01   3.839089e-01
  1.561050e-01   6.545874e+01   3.793451e-01
  1.564040e-01   6.482786e+01   3.790585e-01
  1.567030e-01   6.510727e+01   3.778862e-01
  1.570020e-01   6.507051e+01   3.758226e-01
  1.573010e-01   6.483764e+01   3.786434e-01
  1.576000e-01   6.469411e+01   3.723899e-01
  1.578990e-01   6.441684e+01   3.735016e-01
  1.581980e-01   6.496068e+01   3.733681e-01
  1.584970e-01   6.464052e+01   3.722357e-01
  1.587960e-01   6.538290e+01   3.778096e-01
  1.590940e-01   6.530952e+01   3.722625e-01
  1.593930e-01   6.509609e+01   3.704086e-01
  1.596920e-01   6.523843e+01   3.718512e-01
  1.599910e-01   6.536900e+01   3.739036e-01
  1.602900e-01   6.485803e+01   3.718090e-01
  1.605890e-01   6.469618e+01   3.658188e-01
  1.608880e-01   6.506851e+01   3.693023e-01
  1.611870e-01   6.492659e+01   3.678811e-01
  1.614860e-01   6.516617e+01   3.689663e-01
  1.617850e-01   6.463554e+01   3.642552e-01
  1.620840e-01   6.472175e+01   3.644980e-01
  1.623830e-01   6.390767e+01   3.637818e-01
  1.626810e-01   6.426199e+01   3.626110e-01
  1.629800e-01   6.441660e+01   3.591805e-01
  1.632790e-01   6.480244e+01   3.614050e-01
  1.635780e-01   6.494577e+01   3.629672e-01
  1.638770e-01   6.443659e+01   3.638918e-01
  1.641760e-01   6.501915e+01   3.637581e-01
  1.644750e-01   6.505853e+01   3.630874e-01
  1.647740e-01   6.535613e+01   3.635275e-01
  1.650730e-01   6.487733e+01   3.635569e-01
  1.653720e-01   6.505088e+01   3.636512e-01
  1.656710e-01   6.488717e+01   3.610642e-01
  1.659700e-01   6.477282e+01   3.622892e-01
  1.662680e-01   6.537052e+01   3.625993e-01
  1.665670e-01   6.499216e+01   3.625138e-01
  1.668660e-01   6.482200e+01   3.586036e-01
  1.671650e-01   6.515516e+01   3.623872e-01
  1.674640e-01   6.408372e+01   3.586314e-01
  1.677630e-01   6.508471e+01   3.595182e-01
  1.680620e-01   6.412956e+01   3.591411e-01
  1.683610e-01   6.450455e+01   3.545759e-01
  1.686600e-01   6.486722e+01   3.604346e-01
  1.689590e-01   6.532682e+01   3.581232e-01
  1.692580e-01   6.527474e+01   3.577947e-01
  1.695570e-01   6.470680e+01   3.607538e-01
  1.698560e-01   6.447881e+01   3.541402e-01
  1.701540e-01   6.525633e+01   3.590502e-01
  1.704530e-01   6.450386e+01   3.540269e-01
  1.707520e-01   6.486587e+01   3.552016e-01
  1.710510e-01   6.475701e+01   3.578610e-01
  1.713500e-01   6.493000e+01   3.548299e-01
  1.716490e-01   6.489879e+01   3.575054e-01
  1.719480e-01   6.470012e+01   3.513303e-01
  1.722470e-01   6.437513e+01   3.527683e-01
  1.725460e-01   6.509011e+01   3.563653e-01
  1.728450e-01   6.436127e+01   3.520111e-01
  1.731440e-01   6.524406e+01   3.549596e-01
  1.734430e-01   6.471656e+01   3.503160e-01
  1.737410e-01   6.499446e+01   3.546425e-01
  1.740400e-01   6.473138e+01   3.532017e-01
  1.743390e-01   6.479534e+01   3.508813e-01
  1.746380e-01   6.497644e+01   3.529713e-01
  1.749370e-01   6.451508e+01   3.494200e-01
  1.752360e-01   6.491700e+01   3.528098e-01
  1.755350e-01   6.469821e+01   3.513251e-01
  1.758340e-01   6.477999e+01   3.468538e-01
  1.761330e-01   6.512984e+01   3.533877e-01
  1.764320e-01   6.480620e+01   3.476075e-01
  1.767310e-01   6.429570e+01   3.505845e-01
  1.770300e-01   6.452563e+01   3.475404e-01
  1.773280e-01   6.516344e+01   3.506453e-01
  1.776270e-01   6.416611e+01   3.467425e-01
  1.779260e-01   6.429155e+01   3.455437e-01
  1.782250e-01   6.429928e+01   3.483125e-01
  1.785240e-01   6.545254e+01   3.481371e-01
  1.788230e-01   6.464694e+01   3.476948e-01
  1.791220e-01   6.436294e+01   3.474462e-01
  1.794210e-01   6.452341e+01   3.446460e-01
  1.797200e-01   6.495456e+01   3.473208e-01
  1.800190e-01   6.467428e+01   3.442119e-01
  1.803180e-01   6.400552e+01   3.459656e-01
  1.806170e-01   6.458754e+01   3.446495e-01
  1.809160e-01   6.450025e+01   3.437484e-01
  1.812140e-01   6.413130e+01   3.435972e-01
  1.815130e-01   6.456675e+01   3.442593e-01
  1.818120e-01   6.449315e+01   3.454071e-01
  1.821110e-01   6.440874e+01   3.411980e-01
  1.824100e-01   6.475902e+01   3.446043e-01
  1.827090e-01   6.459460e+01   3.435008e-01
  1.830080e-01   6.478323e+01   3.441683e-01
  1.833070e-01   6.445343e+01   3.408279e-01
  1.836060e-01   6.500867e+01   3.414799e-01
  1.839050e-01   6.379399e+01   3.421930e-01
  1.842040e-01   6.536565e+01   3.435590e-01
  1.845030e-01   6.423728e+01   3.397704e-01
  1.848010e-01   6.423137e+01   3.415451e-01
  1.851000e-01   6.416026e+01   3.366984e-01
  1.853990e-01   6.455699e+01   3.427392e-01
  1.856980e-01   6.440776e+01   3.398980e-01
  1.859970e-01   6.423946e+01   3.381727e-01
  1.862960e-01   6.441507e+01   3.400787e-01
  1.865950e-01   6.425376e+01   3.378923e-01
  1.868940e-01   6.501483e+01   3.437870e-01
  1.871930e-01   6.424904e+01   3.345941e-01
  1.874920e-01   6.445971e+01   3.382745e-01
  1.877910e-01   6.428573e+01   3.376592e-01
  1.880900e-01   6.423075e+01   3.375147e-01
  1.883880e-01   6.448291e+01   3.399350e-01
  1.886870e-01   6.377406e+01   3.319810e-01
  1.889860e-01   6.414817e+01   3.385705e-01
  1.892850e-01   6.425929e+01   3.363300e-01
  1.895840e-01   6.380995e+01   3.340652e-01
  1.898830e-01   6.431198e+01   3.358431e-01
  1.901820e-01   6.491411e+01   3.370991e-01
  1.904810e-01   6.392013e+01   3.343535e-01
  1.907800e-01   6.338559e+01   3.321852e-01
  1.910790e-01   6.394565e+01   3.330367e-01
  1.913780e-01   6.397840e+01   3.341968e-01
  1.916770e-01   6.336999e+01   3.324505e-01
  1.919750e-01   6.343411e+01   3.333885e-01
  1.922740e-01   6.417757e+01   3.316681e-01
  1.925730e-01   6.436822e+01   3.329158e-01
  1.928720e-01   6.366289e+01   3.318432e-01
  1.931710e-01   6.384465e+01   3.329264e-01
  1.934700e-01   6.407914e+01   3.320162e-01
  1.937690e-01   6.422224e+01   3.314831e-01
  1.940680e-01   6.432019e+01   3.335519e-01
  1.943670e-01   6.376588e+01   3.301539e-01
  1.946660e-01   6.351525e+01   3.301019e-01
  1.949650e-01   6.341981e+01   3.277783e-01
  1.952640e-01   6.476075e+01   3.327195e-01
  1.955630e-01   6.382756e+01   3.315147e-01
  1.958610e-01   6.375496e+01   3.282024e-01
  1.961600e-01   6.381202e+01   3.296777e-01
  1.964590e-01   6.439520e+01   3.296990e-01
  1.967580e-01   6.346429e+01   3.295212e-01
  1.970570e-01   6.358494e+01   3.276182e-01
  1.973560e-01   6.365411e+01   3.260542e-01
  1.976550e-01   6.355848e+01   3.285784e-01
  1.979540e-01   6.434069e+01   3.282432e-01
  1.982530e-01   6.342058e+01   3.276336e-01
  1.985520e-01   6.339947e+01   3.255452e-01
  1.988510e-01   6.373163e+01   3.265413e-01
  1.991500e-01   6.333765e+01   3.277128e-01
  1.994480e-01   6.382686e+01   3.256346e-01
  1.997470e-01   6.415269e+01   3.283455e-01
  2.000460e-01   6.389802e+01   3.238302e-01
  2.003450e-01   6.371955e+01   3.256470e-01
  2.006440e-01   6.331903e+01   3.273711e-01
  2.009430e-01   6.362067e+01   3.231266e-01
  2.012420e-01   6.290893e+01   3.245705e-01
  2.015410e-01   6.325230e+01   3.220501e-01
  2.018400e-01   6.296621e+01   3.220199e-01
  2.021390e-01   6.330446e+01   3.238726e-01
  2.024380e-01   6.290265e+01   3.180026e-01
  2.027370e-01   6.386249e+01   3.254396e-01
  2.030350e-01   6.361496e+01   3.217188e-01
  2.033340e-01   6.334165e+01   3.218590e-01
  2.036330e-01   6.354929e+01   3.199051e-01
  2.039320e-01   6.289321e+01   3.190659e-01
  2.042310e-01   6.336975e+01   3.233319e-01
  2.045300e-01   6.278716e+01   3.171716e-01
  2.048290e-01   6.335124e+01   3.196786e-01
  2.051280e-01   6.357405e+01   3.198312e-01
  2.054270e-01   6.367426e+01   3.195398e-01
  2.057260e-01   6.308773e+01   3.214914e-01
  2.060250e-01   6.312975e+01   3.176322e-01
  2.063240e-01   6.327501e+01   3.205823e-01
  2.066230e-01   6.376830e+01   3.204559e-01
  2.069210e-01   6.341544e+01   3.208000e-01
  2.072200e-01   6.343529e+01   3.201639e-01
  2.075190e-01   6.267945e+01   3.158306e-01
  2.078180e-01   6.268875e+01   3.182744e-01
  2.081170e-01   6.331911e+01   3.182428e-01
  2.084160e-01   6.266036e+01   3.186111e-01
  2.087150e-01   6.329628e+01   3.167151e-01
  2.090140e-01   6.279128e+01   3.169135e-01
  2.093130e-01   6.288044e+01   3.170044e-01
  2.096120e-01   6.239299e+01   3.152408e-01
  2.099110e-01   6.334931e+01   3.161858e-01
  2.102100e-01   6.316613e+01   3.173216e-01
  2.105080e-01   6.298243e+01   3.184751e-01
  2.108070e-01   6.291621e+01   3.153665e-01
  2.111060e-01   6.255182e+01   3.136661e-01
  2.114050e-01   6.312145e+01   3.154850e-01
  2.117040e-01   6.373210e+01   3.220149e-01
  2.120030e-01   6.291141e+01   3.258784e-01
  2.123020e-01   6.324777e+01   3.291076e-01
  2.126010e-01   6.257179e+01   3.247078e-01
  2.129000e-01   6.245856e+01   3.276419e-01
  2.131990e-01   6.321006e+01   3.324912e-01
  2.134980e-01   6.300408e+01   3.339632e-01
  2.137970e-01   6.312756e+01   3.318140e-01
  2.140950e-01   6.200358e+01   3.306822e-01
  2.143940e-01   6.315920e+01   3.350020e-01
  2.146930e-01   6.304315e+01   3.350091e-01
  2.149920e-01   6.256460e+01   3.340498e-01
  2.152910e-01   6.278868e+01   3.351221e-01
  2.155900e-01   6.307945e+01   3.387943e-01
  2.158890e-01   6.242620e+01   3.370354e-01
  2.161880e-01   6.268747e+01   3.362866e-01
  2.164870e-01   6.311333e+01   3.387223e-01
  2.167860e-01   6.271541e+01   3.313410e-01
  2.170850e-01   6.254664e+01   3.283209e-01
  2.173840e-01   6.253693e+01   3.251975e-01
  2.176820e-01   6.258926e+01   3.238883e-01
  2.179810e-01   6.278783e+01   3.254129e-01
  2.182800e-01   6.255242e+01   3.205415e-01
  2.185790e-01   6.281271e+01   3.227537e-01
  2.188780e-01   6.275332e+01   3.191209e-01
  2.191770e-01   6.244571e+01   3.204072e-01
  2.194760e-01   6.249558e+01   3.213746e-01
  2.197750e-01   6.269600e+01   3.187017e-01
  2.200740e-01   6.254656e+01   3.162954e-01
  2.203730e-01   6.223617e+01   3.172591e-01
  2.206720e-01   6.253932e+01   3.170829e-01
  2.209710e-01   6.215837e+01   3.182883e-01
  2.212700e-01   6.204117e+01   3.135592e-01
  2.215680e-01   6.245272e+01   3.174035e-01
  2.218670e-01   6.218724e+01   3.124908e-01
  2.221660e-01   6.267709e+01   3.171624e-01
  2.224650e-01   6.271991e+01   3.147426e-01
  2.227640e-01   6.244500e+01   3.137900e-01
  2.230630e-01   6.190923e+01   3.133570e-01
  2.233620e-01   6.215940e+01   3.132022e-01
  2.236610e-01   6.165440e+01   3.119274e-01
  2.239600e-01   6.239598e+01   3.101937e-01
  2.242590e-01   6.249991e+01   3.135359e-01
  2.245580e-01   6.166109e+01   3.105220e-01
  2.248570e-01   6.197530e+01   3.131304e-01
  2.251550e-01   6.215329e+01   3.099693e-01
  2.254540e-01   6.211729e+01   3.101332e-01
  2.257530e-01   6.261140e+01   3.136850e-01
  2.260520e-01   6.240668e+01   3.093384e-01
  2.263510e-01   6.174623e+01   3.087003e-01
  2.266500e-01   6.202588e+01   3.092723e-01
  2.269490e-01   6.242649e+01   3.088869e-01
  2.272480e-01   6.176064e+01   3.097494e-01
  2.275470e-01   6.221739e+01   3.067614e-01
  2.278460e-01   6.204634e+01   3.098292e-01
  2.281450e-01   6.224847e+01   3.075771e-01
  2.284440e-01   6.174529e+01   3.078197e-01
  2.287420e-01   6.132953e+01   3.076569e-01
  2.290410e-01   6.177592e+01   3.026595e-01
  2.293400e-01   6.179173e+01   3.074368e-01
  2.296390e-01   6.216712e+01   3.068831e-01
  2.299380e-01   6.191716e+01   3.067575e-01
  2.302370e-01   6.221725e+01   3.068839e-01
  2.305360e-01   6.213574e+01   3.047371e-01
  2.308350e-01   6.158285e+01   3.076644e-01
  2.311340e-01   6.194418e+01   3.028340e-01
  2.314330e-01   6.203391e+01   3.052120e-01
  2.317320e-01   6.203286e+01   3.063062e-01
  2.320310e-01   6.195272e+01   3.029735e-01
  2.323290e-01   6.163021e+01   3.069106e-01
  2.326280e-01   6.248419e+01   3.035575e-01
  2.329270e-01   6.186612e+01   3.025247e-01
  2.332260e-01   6.157977e+01   3.033707e-01
  2.335250e-01   6.177101e+01   3.031234e-01
  2.338240e-01   6.173162e+01   3.042259e-01
  2.341230e-01   6.189496e+01   3.001394e-01
  2.344220e-01   6.172743e+01   3.027783e-01
  2.347210e-01   6.179621e+01   3.028280e-01
  2.350200e-01   6.170057e+01   3.017657e-01
  2.353190e-01   6.172263e+01   3.021737e-01
  2.356180e-01   6.141775e+01   2.980636e-01
  2.359170e-01   6.171693e+01   3.031099e-01
  2.362150e-01   6.163915e+01   3.009116e-01
  2.365140e-01   6.116027e+01   2.974382e-01
  2.368130e-01   6.182131e+01   3.013559e-01
  2.371120e-01   6.170721e+01   2.996838e-01
  2.374110e-01   6.140380e+01   3.015102e-01
  2.377100e-01   6.146619e+01   2.980672e-01
  2.380090e-01   6.154954e+01   2.996469e-01
  2.383080e-01   6.193336e+01   2.986275e-01
  2.386070e-01   6.195173e+01   3.002769e-01
  2.389060e-01   6.177123e+01   2.994936e-01
  2.392050e-01   6.174333e+01   2.978290e-01
  2.395040e-01   6.153482e+01   2.993801e-01
  2.398020e-01   6.118017e+01   2.964676e-01
  2.401010e-01   6.131590e+01   2.985024e-01
  2.404000e-01   6.136039e+01   2.957823e-01
  2.406990e-01   6.173365e+01   2.983730e-01
  2.409980e-01   6.158487e+01   2.969955e-01
  2.412970e-01   6.124174e+01   2.957193e-01
  2.415960e-01   6.102214e+01   2.960845e-01
  2.418950e-01   6.145374e+01   2.954507e-01
  2.421940e-01   6.138149e+01   2.965047e-01
  2.424930e-01   6.108282e+01   2.966829e-01
  2.427920e-01   6.113830e+01   2.930448e-01
  2.430910e-01   6.099179e+01   2.946704e-01
  2.433890e-01   6.135472e+01   2.945494e-01
  2.436880e-01   6.140134e+01   2.972290e-01
  2.439870e-01   6.088407e+01   2.924349e-01
  2.442860e-01   6.105058e+01   2.922921e-01
  2.445850e-01   6.152311e+01   2.951742e-01
  2.448840e-01   6.056275e+01   2.924236e-01
  2.451830e-01   6.117126e+01   2.954375e-01
  2.454820e-01   6.139505e+01   2.924668e-01
  2.457810e-01   6.121415e+01   2.932265e-01
  2.460800e-01   6.113410e+01   2.933618e-01
  2.463790e-01   6.153121e+01   2.933319e-01
  2.466780e-01   6.103357e+01   2.925764e-01
  2.469770e-01   6.123537e+01   2.921939e-01
  2.472750e-01   6.149426e+01   2.935697e-01
  2.475740e-01   6.099726e+01   2.933612e-01
  2.478730e-01   6.103743e+01   2.887553e-01
  2.481720e-01   6.136364e+01   2.924998e-01
  2.484710e-01   6.114915e+01   2.901749e-01
  2.487700e-01   6.057517e+01   2.919090e-01
  2.490690e-01   6.082176e+01   2.914204e-01
  2.493680e-01   6.082480e+01   2.884604e-01
  2.496670e-01   6.104882e+01   2.929391e-01
  2.499660e-01   6.096738e+01   2.897433e-01
  2.502650e-01   6.091595e+01   2.908950e-01
  2.505640e-01   6.059313e+01   2.871841e-01
  2.508620e-01   6.093751e+01   2.893563e-01
  2.511610e-01   6.119876e+01   2.923222e-01
  2.514600e-01   6.075602e+01   2.880889e-01
  2.517590e-01   6.063562e+01   2.875955e-01
  2.520580e-01   6.093592e+01   2.888283e-01
  2.523570e-01   6.085181e+01   2.889429e-01
  2.526560e-01   6.125545e+01   2.907448e-01
  2.529550e-01   6.115593e+01   2.871740e-01
  2.532540e-01   6.114333e+01   2.870421e-01
  2.535530e-01   6.086926e+01   2.861941e-01
  2.538520e-01   6.067713e+01   2.870733e-01
  2.541510e-01   6.098294e+01   2.862576e-01
  2.544490e-01   6.074381e+01   2.865115e-01
  2.547480e-01   6.058588e+01   2.864461e-01
  2.550470e-01   6.069857e+01   2.849824e-01
  2.553460e-01   6.073805e+01   2.854794e-01
  2.556450e-01   6.070385e+01   2.830978e-01
  2.559440e-01   6.057467e+01   2.857042e-01
  2.562430e-01   6.073723e+01   2.874220e-01
  2.565420e-01   6.063950e+01   2.846423e-01
  2.568410e-01   6.044606e+01   2.833880e-01
  2.571400e-01   6.072571e+01   2.844428e-01
  2.574390e-01   6.043970e+01   2.858956e-01
  2.577380e-01   6.056903e+01   2.851831e-01
  2.580360e-01   6.057997e+01   2.832046e-01
  2.583350e-01   6.057871e+01   2.857137e-01
  2.586340e-01   6.059545e+01   2.826476e-01
  2.589330e-01   6.052745e+01   2.852879e-01
  2.592320e-01   6.069697e+01   2.828843e-01
  2.595310e-01   6.075678e+01   2.840156e-01
  2.598300e-01   6.110743e+01   2.867535e-01
  2.601290e-01   6.087759e+01   2.818347e-01
  2.604280e-01   6.100863e+01   2.856083e-01
  2.607270e-01   6.071405e+01   2.811649e-01
  2.610260e-01   6.067289e+01   2.836204e-01
  2.613250e-01   6.056312e+01   2.839617e-01
  2.616240e-01   6.087230e+01   2.837877e-01
  2.619220e-01   6.005171e+01   2.819671e-01
  2.622210e-01   6.051089e+01   2.802121e-01
  2.625200e-01   6.019046e+01   2.812116e-01
  2.628190e-01   6.041005e+01   2.814309e-01
  2.631180e-01   6.025058e+01   2.793213e-01
  2.634170e-01   6.024412e+01   2.829142e-01
  2.637160e-01   6.042022e+01   2.797142e-01
  2.640150e-01   6.102071e+01   2.838357e-01
  2.643140e-01   5.966497e+01   2.775805e-01
  2.646130e-01   6.074266e+01   2.804596e-01
  2.649120e-01   5.997926e+01   2.816983e-01
  2.652110e-01   6.031429e+01   2.792777e-01
  2.655090e-01   6.018844e+01   2.797527e-01
  2.658080e-01   6.060331e+01   2.790884e-01
  2.661070e-01   6.041752e+01   2.798998e-01
  2.664060e-01   6.017958e+01   2.790611e-01
  2.667050e-01   6.035138e+01   2.797465e-01
  2.670040e-01   5.991001e+01   2.785307e-01
  2.673030e-01   6.018261e+01   2.783072e-01
  2.676020e-01   5.969686e+01   2.772762e-01
  2.679010e-01   6.043100e+01   2.788809e-01
  2.682000e-01   5.976390e+01   2.762115e-01
  2.684990e-01   6.042204e+01   2.787654e-01
  2.687980e-01   6.037479e+01   2.782780e-01
  2.690960e-01   6.019402e+01   2.789991e-01
  2.693950e-01   6.022062e+01   2.761484e-01
  2.696940e-01   6.050048e+01   2.771609e-01
  2.699930e-01   5.994277e+01   2.769052e-01
  2.702920e-01   5.998603e+01   2.767244e-01
  2.705910e-01   5.989719e+01   2.769873e-01
  2.708900e-01   6.043236e+01   2.760793e-01
  2.711890e-01   6.020776e+01   2.774227e-01
  2.714880e-01   6.012870e+01   2.762152e-01
  2.717870e-01   5.939031e+01   2.749758e-01
  2.720860e-01   5.990776e+01   2.751539e-01
  2.723850e-01   6.004260e+01   2.748211e-01
  2.726840e-01   5.993368e+01   2.756744e-01
  2.729820e-01   5.994330e+01   2.755118e-01
  2.732810e-01   5.977718e+01   2.742130e-01
  2.735800e-01   6.017112e+01   2.750236e-01
  2.738790e-01   6.013194e+01   2.754841e-01
  2.741780e-01   6.005220e+01   2.757620e-01
  2.744770e-01   5.977827e+01   2.725881e-01
  2.747760e-01   5.984014e+01   2.740840e-01
  2.750750e-01   5.949483e+01   2.764302e-01
  2.753740e-01   5.996093e+01   2.819514e-01
  2.756730e-01   5.979844e+01   2.830618e-01
  2.759720e-01   5.947159e+01   2.809957e-01
  2.762710e-01   5.992820e+01   2.861195e-01
  2.765690e-01   6.006156e+01   2.857160e-01
  2.768680e-01   5.977067e+01   2.877250e-01
  2.771670e-01   6.034665e+01   2.867027e-01
  2.774660e-01   5.995258e+01   2.865921e-01
  2.777650e-01   6.034341e+01   2.910255e-01
  2.780640e-01   6.005019e+01   2.889266e-01
  2.783630e-01   5.978675e+01   2.887171e-01
  2.786620e-01   6.004208e+01   2.910552e-01
  2.789610e-01   5.968875e+01   2.903059e-01
  2.792600e-01   5.981813e+01   2.934837e-01
  2.795590e-01   5.986947e+01   2.878573e-01
  2.798580e-01   5.969813e+01   2.919687e-01
  2.801560e-01   5.999524e+01   2.922532e-01
  2.804550e-01   5.943503e+01   2.917656e-01
  2.807540e-01   5.987045e+01   2.941726e-01
  2.810530e-01   5.960568e+01   2.907559e-01
  2.813520e-01   5.933397e+01   2.939776e-01
  2.816510e-01   6.003922e+01   2.946996e-01
  2.819500e-01   6.002873e+01   2.947867e-01
  2.822490e-01   5.978553e+01   2.941889e-01
  2.825480e-01   5.982523e+01   2.938369e-01
  2.828470e-01   5.970013e+01   2.969495e-01
  2.831460e-01   5.984123e+01   2.958018e-01
  2.834450e-01   5.984972e+01   2.942342e-01
  2.837430e-01   5.964902e+01   2.954407e-01
  2.840420e-01   5.985274e+01   2.975613e-01
  2.843410e-01   5.999876e+01   3.044250e-01
  2.846400e-01   5.962205e+01   3.055974e-01
  2.849390e-01   5.953330e+01   3.132551e-01
  2.852380e-01   5.970838e+01   3.166273e-01
  2.855370e-01   5.885521e+01   3.174737e-01
  2.858360e-01   5.963370e+01   3.216122e-01
  2.861350e-01   5.945770e+01   3.239733e-01
  2.864340e-01   5.879040e+01   3.269162e-01
  2.867330e-01   5.914000e+01   3.269450e-01
  2.870320e-01   5.960533e+01   3.338619e-01
  2.873310e-01   5.896470e+01   3.289859e-01
  2.876290e-01   5.901211e+01   3.343530e-01
  2.879280e-01   5.935327e+01   3.383835e-01
  2.882270e-01   5.921805e+01   3.342667e-01
  2.885260e-01   5.884252e+01   3.372687e-01
  2.888250e-01   5.964911e+01   3.387077e-01
  2.891240e-01   5.924475e+01   3.426499e-01
  2.894230e-01   5.946412e+01   3.463838e-01
  2.897220e-01   5.883363e+01   3.363845e-01
  2.900210e-01   5.886798e+01   3.453811e-01
  2.903200e-01   5.897511e+01   3.436752e-01
  2.906190e-01   5.917743e+01   3.479701e-01
  2.909180e-01   5.911263e+01   3.487243e-01
  2.912160e-01   5.933545e+01   3.456402e-01
  2.915150e-01   5.905977e+01   3.562086e-01
  2.918140e-01   5.962568e+01   3.496641e-01
  2.921130e-01   5.870053e+01   3.501842e-01
  2.924120e-01   5.814020e+01   3.510393e-01
  2.927110e-01   5.920087e+01   3.532382e-01
  2.930100e-01   5.877060e+01   3.611271e-01
  2.933090e-01   5.856779e+01   3.547218e-01
  2.936080e-01   5.861709e+01   3.524760e-01
  2.939070e-01   5.897404e+01   3.592307e-01
  2.942060e-01   5.850101e+01   3.584099e-01
  2.945050e-01   5.929298e+01   3.683931e-01
  2.948030e-01   5.910134e+01   3.581702e-01
  2.951020e-01   5.860190e+01   3.620990e-01
  2.954010e-01   5.901971e+01   3.651200e-01
  2.957000e-01   5.924261e+01   3.675697e-01
  2.959990e-01   5.909775e+01   3.666780e-01
  2.962980e-01   5.935983e+01   3.681552e-01
  2.965970e-01   5.860395e+01   3.693901e-01
  2.968960e-01   5.839002e+01   3.684885e-01
  2.971950e-01   5.927493e+01   3.696821e-01
  2.974940e-01   5.839803e+01   3.656023e-01
  2.977930e-01   5.837083e+01   3.688819e-01
  2.980920e-01   5.901007e+01   3.711252e-01
  2.983900e-01   5.945784e+01   3.755565e-01
  2.986890e-01   5.933701e+01   3.710085e-01
  2.989880e-01   5.921275e+01   3.745467e-01
  2.992870e-01   5.927770e+01   3.756949e-01
  2.995860e-01   5.881332e+01   3.763595e-01
  2.998850e-01   5.832288e+01   3.726568e-01
  3.001840e-01   5.870989e+01   3.762682e-01
  3.004830e-01   5.869522e+01   3.811137e-01
  3.007820e-01   5.825259e+01   3.781918e-01
  3.010810e-01   5.891846e+01   3.776592e-01
  3.013800e-01   5.915484e+01   3.841142e-01
  3.016790e-01   5.866567e+01   3.815174e-01
  3.019780e-01   5.860109e+01   3.833249e-01
  3.022760e-01   5.894016e+01   3.862293e-01
  3.025750e-01   5.948505e+01   3.859493e-01
  3.028740e-01   5.832528e+01   3.875968e-01
  3.031730e-01   5.887396e+01   3.875720e-01
  3.034720e-01   5.847228e+01   3.878209e-01
  3.037710e-01   5.904273e+01   3.894432e-01
  3.040700e-01   5.847894e+01   3.894358e-01
  3.043690e-01   5.879448e+01   3.951192e-01
  3.046680e-01   5.910697e+01   3.947841e-01
  3.049670e-01   5.907219e+01   3.911380e-01
  3.052660e-01   5.847452e+01   3.959940e-01
  3.055650e-01   5.909058e+01   3.966704e-01
  3.058630e-01   5.953612e+01   4.036000e-01
  3.061620e-01   5.876682e+01   3.936465e-01
  3.064610e-01   5.816774e+01   3.966453e-01
  3.067600e-01   5.902409e+01   4.056950e-01
  3.070590e-01   5.839764e+01   3.974284e-01
  3.073580e-01   5.915794e+01   4.061548e-01
  3.076570e-01   5.856558e+01   3.968656e-01
  3.079560e-01   5.807558e+01   4.015347e-01
  3.082550e-01   5.864470e+01   4.034973e-01
  3.085540e-01   5.842842e+01   4.024572e-01
  3.088530e-01   5.783531e+01   4.054951e-01
  3.091520e-01   5.783581e+01   3.995333e-01
  3.094500e-01   5.875847e+01   4.115127e-01
  3.097490e-01   5.828875e+01   4.080029e-01
  3.100480e-01   5.824849e+01   4.048159e-01
  3.103470e-01   5.818352e+01   4.158831e-01
  3.106460e-01   5.832852e+01   4.041927e-01
  3.109450e-01   5.871546e+01   4.174518e-01
  3.112440e-01   5.898730e+01   4.113736e-01
  3.115430e-01   5.851732e+01   4.151209e-01
  3.118420e-01   5.895181e+01   4.212778e-01
  3.121410e-01   5.827892e+01   4.123520e-01
  3.124400e-01   5.817906e+01   4.195109e-01
  3.127390e-01   5.874974e+01   4.156209e-01
  3.130380e-01   5.819427e+01   4.226196e-01
  3.133360e-01   5.851150e+01   4.213825e-01
  3.136350e-01   5.873263e+01   4.215019e-01
  3.139340e-01   5.878303e+01   4.278894e-01
  3.142330e-01   5.800458e+01   4.185466e-01
  3.145320e-01   5.830725e+01   4.300689e-01
  3.148310e-01   5.808172e+01   4.242821e-01
  3.151300e-01   5.836686e+01   4.253223e-01
  3.154290e-01   5.817402e+01   4.295773e-01
  3.157280e-01   5.839889e+01   4.275468e-01
  3.160270e-01   5.714754e+01   4.312316e-01
  3.163260e-01   5.752871e+01   4.243495e-01
  3.166250e-01   5.808145e+01   4.347409e-01
  3.169230e-01   5.858289e+01   4.340068e-01
  3.172220e-01   5.818774e+01   4.374029e-01
  3.175210e-01   5.872677e+01   4.390426e-01
  3.178200e-01   5.865069e+01   4.357426e-01
  3.181190e-01   5.727545e+01   4.385609e-01
  3.184180e-01   5.766166e+01   4.354212e-01
  3.187170e-01   5.810785e+01   4.449086e-01
  3.190160e-01   5.814782e+01   4.438635e-01
  3.193150e-01   5.807595e+01   4.369826e-01
  3.196140e-01   5.849434e+01   4.500497e-01
  3.199130e-01   5.830248e+01   4.428689e-01
  3.202120e-01   5.838966e+01   4.504726e-01
  3.205100e-01   5.884018e+01   4.509654e-01
  3.208090e-01   5.847916e+01   4.463278e-01
  3.211080e-01   5.822205e+01   4.523270e-01
  3.214070e-01   5.813681e+01   4.442197e-01
  3.217060e-01   5.787201e+01   4.505466e-01
  3.220050e-01   5.839393e+01   4.496632e-01
  3.223040e-01   5.741111e+01   4.438355e-01
  3.226030e-01   5.815400e+01   4.580617e-01
  3.229020e-01   5.794471e+01   4.419013e-01
  3.232010e-01   5.702421e+01   4.505907e-01
  3.235000e-01   5.737954e+01   4.469701e-01
  3.237990e-01   5.712793e+01   4.493112e-01
  3.240970e-01   5.806219e+01   4.598995e-01
  3.243960e-01   5.823119e+01   4.511065e-01
  3.246950e-01   5.767983e+01   4.601593e-01
  3.249940e-01   5.776085e+01   4.526401e-01
  3.252930e-01   5.755339e+01   4.592091e-01
  3.255920e-01   5.760770e+01   4.621203e-01
  3.258910e-01   5.784146e+01   4.585829e-01
  3.261900e-01   5.723942e+01   4.633746e-01
  3.264890e-01   5.768529e+01   4.597350e-01
  3.267880e-01   5.825505e+01   4.656234e-01
  3.270870e-01   5.717237e+01   4.691937e-01
  3.273860e-01   5.862740e+01   4.694250e-01
  3.276850e-01   5.902831e+01   4.767485e-01
  3.279830e-01   5.765584e+01   4.641370e-01
  3.282820e-01   5.877199e+01   4.781531e-01
  3.285810e-01   5.829222e+01   4.742498e-01
  3.288800e-01   5.788838e+01   4.760165e-01
  3.291790e-01   5.805414e+01   4.727981e-01
  3.294780e-01   5.838221e+01   4.815448e-01
  3.297770e-01   5.746863e+01   4.802914e-01
  3.300760e-01   5.757880e+01   4.757279e-01
  3.303750e-01   5.834084e+01   4.865116e-01
  3.306740e-01   5.774422e+01   4.774043e-01
  3.309730e-01   5.809708e+01   4.875914e-01
  3.312720e-01   5.783159e+01   4.902039e-01
  3.315700e-01   5.790764e+01   4.816115e-01
  3.318690e-01   5.806844e+01   4.950293e-01
  3.321680e-01   5.733880e+01   4.807704e-01
  3.324670e-01   5.745136e+01   4.934948e-01
  3.327660e-01   5.834870e+01   4.945693e-01
  3.330650e-01   5.752466e+01   4.916099e-01
  3.333640e-01   5.803189e+01   5.016375e-01
  3.336630e-01   5.797979e+01   4.897563e-01
  3.339620e-01   5.799449e+01   5.043762e-01
  3.342610e-01   5.775933e+01   4.964884e-01
  3.345600e-01   5.844743e+01   5.045889e-01
  3.348590e-01   5.885227e+01   5.153170e-01
  3.351570e-01   5.768450e+01   4.944951e-01
  3.354560e-01   5.779835e+01   5.143782e-01
  3.357550e-01   5.702239e+01   4.944282e-01
  3.360540e-01   5.798144e+01   5.133312e-01
  3.363530e-01   5.656434e+01   5.132255e-01
  3.366520e-01   5.688031e+01   4.995077e-01
  3.369510e-01   5.790202e+01   5.257740e-01
  3.372500e-01   5.749342e+01   5.004539e-01
  3.375490e-01   5.754042e+01   5.215025e-01
  3.378480e-01   5.847290e+01   5.231021e-01
  3.381470e-01   5.844097e+01   5.216696e-01
  3.384460e-01   5.782290e+01   5.328678e-01
  3.387450e-01   5.716578e+01   5.084869e-01
  3.390430e-01   5.911892e+01   5.360290e-01
  3.393420e-01   5.781966e+01   5.274015e-01
  3.396410e-01   5.817454e+01   5.296919e-01
  3.399400e-01   5.844510e+01   5.464784e-01
  3.402390e-01   5.835838e+01   5.200216e-01
  3.405380e-01   5.831036e+01   5.429213e-01
  3.408370e-01   5.840727e+01   5.355536e-01
  3.411360e-01   5.825536e+01   5.383640e-01
  3.414350e-01   5.785748e+01   5.437243e-01
  3.417340e-01   5.714476e+01   5.325073e-01
  3.420330e-01   5.723411e+01   5.490098e-01
  3.423320e-01   5.703145e+01   5.326786e-01
  3.426300e-01   5.684930e+01   5.464006e-01
  3.429290e-01   5.797841e+01   5.495152e-01
  3.432280e-01   5.828318e+01   5.486949e-01
  3.435270e-01   5.814425e+01   5.669440e-01
  3.438260e-01   5.847102e+01   5.458625e-01
  3.441250e-01   5.837365e+01   5.647682e-01
  3.444240e-01   5.762082e+01   5.531776e-01
  3.447230e-01   5.720416e+01   5.558782e-01
  3.450220e-01   5.746074e+01   5.686118e-01
  3.453210e-01   5.648965e+01   5.477209e-01
  3.456200e-01   5.720498e+01   5.724793e-01
  3.459190e-01   5.800755e+01   5.629944e-01
  3.462170e-01   5.740498e+01   5.708901e-01
  3.465160e-01   5.744821e+01   5.702495e-01
  3.468150e-01   5.676880e+01   5.660207e-01
  3.471140e-01   5.791896e+01   5.868089e-01
  3.474130e-01   5.782649e+01   5.704185e-01
  3.477120e-01   5.780600e+01   5.862363e-01
  3.480110e-01   5.843409e+01   5.830306e-01
  3.483100e-01   5.786525e+01   5.819792e-01
  3.486090e-01   5.682886e+01   5.915822e-01
  3.489080e-01   5.741455e+01   5.797084e-01
  3.492070e-01   5.728642e+01   5.949288e-01
  3.495060e-01   5.639102e+01   5.790169e-01
  3.498040e-01   5.800114e+01   5.996091e-01
  3.501030e-01   5.705384e+01   5.956697e-01
  3.504020e-01   5.751764e+01   5.971047e-01
  3.507010e-01   5.792643e+01   6.134678e-01
  3.510000e-01   5.815730e+01   5.955540e-01
  3.512990e-01   5.777700e+01   6.126760e-01
  3.515980e-01   5.769809e+01   6.040112e-01
  3.518970e-01   5.741872e+01   6.160892e-01
  3.521960e-01   5.735048e+01   6.245195e-01
  3.524950e-01   5.850147e+01   6.071872e-01
  3.527940e-01   5.735737e+01   6.279545e-01
  3.530930e-01   5.767635e+01   6.131966e-01
  3.533920e-01   5.667691e+01   6.230866e-01
  3.536900e-01   5.769091e+01   6.309258e-01
  3.539890e-01   5.672483e+01   6.222238e-01
  3.542880e-01   5.680394e+01   6.378039e-01
  3.545870e-01   5.667835e+01   6.121043e-01
  3.548860e-01   5.884936e+01   6.455280e-01
  3.551850e-01   5.652690e+01   6.211372e-01
  3.554840e-01   5.717827e+01   6.362968e-01
  3.557830e-01   5.785950e+01   6.424869e-01
  3.560820e-01   5.817590e+01   6.223178e-01
  3.563810e-01   5.789786e+01   6.414906e-01
  3.566800e-01   5.644695e+01   6.184691e-01
  3.569790e-01   5.829110e+01   6.485603e-01
  3.572770e-01   5.720683e+01   6.412774e-01
  3.575760e-01   5.688988e+01   6.132455e-01
  3.578750e-01   5.732570e+01   6.558043e-01
  3.581740e-01   5.843051e+01   6.326524e-01
  3.584730e-01   5.656046e+01   6.514124e-01
  3.587720e-01   5.796392e+01   6.479753e-01
  3.590710e-01   5.646545e+01   6.383232e-01
  3.593700e-01   5.759718e+01   6.694179e-01
  3.596690e-01   5.738864e+01   6.398672e-01
  3.599680e-01   5.773362e+01   6.715936e-01
  3.602670e-01   5.628799e+01   6.460076e-01
  3.605660e-01   5.693586e+01   6.655637e-01
  3.608640e-01   5.670982e+01   6.812759e-01
  3.611630e-01   5.801274e+01   6.532734e-01
  3.614620e-01   5.710774e+01   6.881449e-01
  3.617610e-01   5.832425e+01   6.695097e-01
  3.620600e-01   5.852641e+01   6.936045e-01
  3.623590e-01   5.617202e+01   6.765749e-01
  3.626580e-01   5.769590e+01   6.856909e-01
  3.629570e-01   5.737972e+01   7.022112e-01
  3.632560e-01   5.673376e+01   6.685210e-01
  3.635550e-01   5.703755e+01   7.115255e-01
  3.638540e-01   5.732570e+01   6.955855e-01
  3.641530e-01   5.762481e+01   7.021154e-01
  3.644510e-01   5.651312e+01   7.254817e-01
  3.647500e-01   5.581381e+01   6.773401e-01
  3.650490e-01   5.655119e+01   7.239451e-01
  3.653480e-01   5.880297e+01   7.207632e-01
  3.656470e-01   5.800253e+01   7.243529e-01
  3.659460e-01   5.791763e+01   7.455420e-01
  3.662450e-01   5.881086e+01   7.191333e-01
  3.665440e-01   5.670795e+01   7.551668e-01
  3.668430e-01   5.782536e+01   7.215217e-01
  3.671420e-01   5.681597e+01   7.460302e-01
  3.674410e-01   5.734821e+01   7.399923e-01
  3.677400e-01   5.685659e+01   7.501940e-01
  3.680390e-01   5.640825e+01   7.762195e-01
  3.683370e-01   5.650274e+01   7.272085e-01
  3.686360e-01   5.749096e+01   7.749262e-01
  3.689350e-01   5.785837e+01   7.607677e-01
  3.692340e-01   5.705599e+01   7.762900e-01
  3.695330e-01   5.719349e+01   8.046646e-01
  3.698320e-01   5.775193e+01   7.541062e-01
  3.701310e-01   5.741275e+01   8.086302e-01
  3.704300e-01   5.792675e+01   7.735954e-01
  3.707290e-01   5.640864e+01   8.039531e-01
  3.710280e-01   5.859729e+01   8.144799e-01
  3.713270e-01   5.760835e+01   7.957531e-01
  3.716260e-01   5.740999e+01   8.422633e-01
  3.719240e-01   5.712854e+01   7.856107e-01
  3.722230e-01   5.733992e+01   8.445135e-01
  3.725220e-01   5.750672e+01   8.167053e-01
  3.728210e-01   5.590602e+01   8.231270e-01
  3.731200e-01   5.768371e+01   8.857661e-01
  3.734190e-01   5.530289e+01   7.912533e-01
  3.737180e-01   5.666399e+01   8.747610e-01
  3.740170e-01   5.682570e+01   8.246007e-01
  3.743160e-01   5.721121e+01   8.853212e-01
  3.746150e-01   5.683955e+01   8.761151e-01
  3.749140e-01   5.633217e+01   8.511761e-01
  3.752130e-01   5.677709e+01   9.157595e-01
  3.755110e-01   5.676911e+01   8.515792e-01
  3.758100e-01   5.844614e+01   9.291221e-01
  3.761090e-01   5.641218e+01   8.855576e-01
  3.764080e-01   5.636627e+01   9.088970e-01
  3.767070e-01   5.702243e+01   9.558323e-01
  3.770060e-01   5.774433e+01   8.830606e-01
  3.773050e-01   5.957021e+01   9.853384e-01
  3.776040e-01   5.704551e+01   9.215284e-01
  3.779030e-01   5.792545e+01   9.593147e-01
  3.782020e-01   5.608781e+01   1.019610e+00
  3.785010e-01   5.822189e+01   9.131793e-01
  3.788000e-01   5.706676e+01   1.023465e+00
  3.790990e-01   5.595239e+01   9.350105e-01
  3.793970e-01   5.830251e+01   1.024587e+00
  3.796960e-01   5.689637e+01   1.007370e+00
  3.799950e-01   5.752581e+01   9.943399e-01
  3.802940e-01   5.540096e+01   1.084835e+00
  3.805930e-01   5.657258e+01   9.561145e-01
  3.808920e-01   5.471999e+01   1.084255e+00
  3.811910e-01   5.772755e+01   1.029373e+00
  3.814900e-01   5.749051e+01   1.081077e+00
  3.817890e-01   5.780874e+01   1.183721e+00
  3.820880e-01   5.636790e+01   9.933537e-01
  3.823870e-01   5.676711e+01   1.180600e+00
  3.826860e-01   5.643442e+01   1.032932e+00
  3.829840e-01   5.771441e+01   1.214300e+00
  3.832830e-01   5.590108e+01   1.142267e+00
  3.835820e-01   5.745201e+01   1.130428e+00
  3.838810e-01   5.707945e+01   1.259753e+00
  3.841800e-01   5.647897e+01   1.107857e+00
  3.844790e-01   5.637939e+01   1.261312e+00
  3.847780e-01   5.824503e+01   1.188179e+00
  3.850770e-01   5.657478e+01   1.273032e+00
  3.853760e-01   5.502299e+01   1.339239e+00
  3.856750e-01   5.654834e+01   1.170745e+00
  3.859740e-01   5.776459e+01   1.396486e+00
  3.862730e-01   5.935929e+01   1.284665e+00
  3.865710e-01   5.526630e+01   1.365954e+00
  3.868700e-01   5.643792e+01   1.405687e+00
  3.871690e-01   5.581920e+01   1.315306e+00
  3.874680e-01   5.712901e+01   1.532319e+00
  3.877670e-01   5.556442e+01   1.334358e+00
  3.880660e-01   5.654614e+01   1.558745e+00
  3.883650e-01   5.868578e+01   1.504763e+00
  3.886640e-01   5.734821e+01   1.552221e+00
  3.889630e-01   5.940465e+01   1.719168e+00
  3.892620e-01   5.442515e+01   1.479622e+00
  3.895610e-01   5.519502e+01   1.702545e+00
  3.898600e-01   5.452889e+01   1.647105e+00
  3.901580e-01   5.688006e+01   1.752854e+00
  3.904570e-01   5.867613e+01   1.990451e+00
  3.907560e-01   5.619284e+01   1.717865e+00
  3.910550e-01   6.154954e+01   2.076015e+00
  3.913540e-01   6.084932e+01   2.064172e+00
  3.916530e-01   5.433725e+01   1.950594e+00
  3.919520e-01   5.541822e+01   2.558976e+00
  3.922510e-01   5.657796e+01   1.990406e+00
  3.925500e-01   5.482741e+01   2.628773e+00
  3.928490e-01   5.524754e+01   2.408907e+00
  3.931480e-01   5.873465e+01   2.720830e+00
  3.934470e-01   0.000000e+00   0.000000e+00
  3.937460e-01   6.062525e+01   2.764273e+00
creator: radaver
creator-version: 3725
header-file: /nas_data/SAXS_data/20151104Workshop/header/JH1_0092.txt
image-file: /nas_data/Pilatus1M/20151104_Workshop/JH1_0092.tif
angular-axis-file: /nas_data/SAXS_data/20151104Workshop/q20151029.dat
beamstop-mask-file: /nas_data/SAXS_data/20151104Workshop/fit2d20151031.msk
detector-response-file: none
beam-center-x: 949.7700
beam-center-y: 918.8000
unit-time: 1.0000
channel-first: 10
channel-last: 1315
Exposure time [s]: 1.093975
Transmitted Beam: 0.483496
Incident Beam: 0.483496
Code: JH1
Concentration [mg/ml]: 1
Run Number: 0092
