# Supplementary material for: SAXS analysis of a soluble cytosolic NgBR construct including extracellular and transmembrane domains
Source: PLoS One. 2018 Jan 18;13(1):e0191371. doi: 10.1371/journal.pone.0191371 (PMC5773207; doi:10.1371/journal.pone.0191371)
Supplement: S1 File — (ZIP) [file pone.0191371.s001.zip › JH1_0093.dat]

Sample:   c= 1.0000 mg/ml  Code: JH1
  3.656810e-03   2.267767e+04   4.141233e+01
  3.955720e-03   2.195047e+04   2.798237e+01
  4.254640e-03   1.909669e+04   2.338878e+01
  4.553560e-03   1.538791e+04   2.024236e+01
  4.852480e-03   1.246857e+04   1.705950e+01
  5.151400e-03   1.053878e+04   1.549376e+01
  5.450320e-03   8.713802e+03   1.338167e+01
  5.749240e-03   7.435810e+03   1.197710e+01
  6.048150e-03   6.348302e+03   1.084749e+01
  6.347070e-03   5.504842e+03   9.596960e+00
  6.645990e-03   4.821841e+03   8.942408e+00
  6.944910e-03   4.232636e+03   8.065910e+00
  7.243830e-03   3.782915e+03   7.388871e+00
  7.542750e-03   3.353949e+03   6.930934e+00
  7.841670e-03   3.019144e+03   6.210285e+00
  8.140580e-03   2.742232e+03   6.000277e+00
  8.439500e-03   2.495075e+03   5.516663e+00
  8.738420e-03   2.289488e+03   5.234089e+00
  9.037340e-03   2.104188e+03   4.851761e+00
  9.336260e-03   1.943942e+03   4.582718e+00
  9.635180e-03   1.794690e+03   4.390751e+00
  9.934100e-03   1.651012e+03   4.074709e+00
  1.023300e-02   1.518347e+03   4.004603e+00
  1.053190e-02   1.404850e+03   3.906978e+00
  1.083090e-02   1.307789e+03   3.769594e+00
  1.112980e-02   1.201667e+03   3.582663e+00
  1.142870e-02   1.116619e+03   3.434207e+00
  1.172760e-02   1.024698e+03   3.280667e+00
  1.202650e-02   9.579522e+02   3.163247e+00
  1.232540e-02   8.905683e+02   3.033253e+00
  1.262440e-02   8.158959e+02   2.849319e+00
  1.292330e-02   7.675667e+02   2.721012e+00
  1.322220e-02   7.148805e+02   2.625966e+00
  1.352110e-02   6.594717e+02   2.496799e+00
  1.382000e-02   6.139742e+02   2.385396e+00
  1.411900e-02   5.774424e+02   2.302084e+00
  1.441790e-02   5.396820e+02   2.209512e+00
  1.471680e-02   5.040481e+02   2.125178e+00
  1.501570e-02   4.732788e+02   2.016730e+00
  1.531460e-02   4.426402e+02   1.941554e+00
  1.561350e-02   4.191802e+02   1.856252e+00
  1.591250e-02   3.932460e+02   1.813754e+00
  1.621140e-02   3.705668e+02   1.730318e+00
  1.651030e-02   3.508458e+02   1.665941e+00
  1.680920e-02   3.325489e+02   1.621919e+00
  1.710810e-02   3.120135e+02   1.574341e+00
  1.740710e-02   2.998192e+02   1.521063e+00
  1.770600e-02   2.800138e+02   1.455192e+00
  1.800490e-02   2.657715e+02   1.406494e+00
  1.830380e-02   2.578786e+02   1.396491e+00
  1.860270e-02   2.465714e+02   1.339014e+00
  1.890170e-02   2.335916e+02   1.303294e+00
  1.920060e-02   2.245683e+02   1.265761e+00
  1.949950e-02   2.147188e+02   1.251946e+00
  1.979840e-02   2.039957e+02   1.197388e+00
  2.009730e-02   1.988642e+02   1.169264e+00
  2.039620e-02   1.867932e+02   1.131166e+00
  2.069520e-02   1.816472e+02   1.109463e+00
  2.099410e-02   1.775863e+02   1.104941e+00
  2.129300e-02   1.688833e+02   1.049288e+00
  2.159190e-02   1.635618e+02   1.068210e+00
  2.189080e-02   1.571460e+02   1.052894e+00
  2.218980e-02   1.555042e+02   1.065422e+00
  2.248870e-02   1.500385e+02   1.065202e+00
  2.278760e-02   1.438936e+02   1.032883e+00
  2.308650e-02   1.383057e+02   1.043794e+00
  2.338540e-02   1.379436e+02   1.040262e+00
  2.368430e-02   1.307997e+02   9.945665e-01
  2.398330e-02   1.289567e+02   1.010005e+00
  2.428220e-02   1.281377e+02   9.843940e-01
  2.458110e-02   1.230025e+02   9.968952e-01
  2.488000e-02   1.210447e+02   9.625535e-01
  2.517890e-02   1.189139e+02   9.426631e-01
  2.547790e-02   1.172329e+02   9.492000e-01
  2.577680e-02   1.124684e+02   9.222436e-01
  2.607570e-02   1.118916e+02   9.273243e-01
  2.637460e-02   1.077116e+02   9.025301e-01
  2.667350e-02   1.051694e+02   8.694956e-01
  2.697250e-02   1.050974e+02   8.423984e-01
  2.727140e-02   1.017860e+02   7.982537e-01
  2.757030e-02   1.026078e+02   8.028000e-01
  2.786920e-02   9.879029e+01   7.787217e-01
  2.816810e-02   9.850175e+01   7.652598e-01
  2.846700e-02   9.792874e+01   7.536102e-01
  2.876600e-02   9.553786e+01   7.353854e-01
  2.906490e-02   9.475807e+01   7.345808e-01
  2.936380e-02   9.340827e+01   7.238994e-01
  2.966270e-02   9.287739e+01   7.165433e-01
  2.996160e-02   9.146984e+01   7.121349e-01
  3.026060e-02   8.930964e+01   6.925934e-01
  3.055950e-02   8.965113e+01   6.929327e-01
  3.085840e-02   8.698380e+01   6.796646e-01
  3.115730e-02   8.800006e+01   6.807611e-01
  3.145620e-02   8.732946e+01   6.716458e-01
  3.175510e-02   8.677569e+01   6.713498e-01
  3.205410e-02   8.637705e+01   6.661557e-01
  3.235300e-02   8.447084e+01   6.560953e-01
  3.265190e-02   8.396254e+01   6.421151e-01
  3.295080e-02   8.448520e+01   6.483343e-01
  3.324970e-02   8.321643e+01   6.426027e-01
  3.354870e-02   8.180449e+01   6.354621e-01
  3.384760e-02   8.219795e+01   6.296337e-01
  3.414650e-02   8.026393e+01   6.221823e-01
  3.444540e-02   7.957902e+01   6.110085e-01
  3.474430e-02   7.953912e+01   6.162307e-01
  3.504330e-02   8.032746e+01   6.116029e-01
  3.534220e-02   7.856517e+01   6.056030e-01
  3.564110e-02   7.899566e+01   6.065116e-01
  3.594000e-02   7.830334e+01   5.922900e-01
  3.623890e-02   7.823308e+01   6.020958e-01
  3.653780e-02   7.858077e+01   5.871107e-01
  3.683680e-02   7.725826e+01   5.897233e-01
  3.713570e-02   7.615667e+01   5.862022e-01
  3.743460e-02   7.653242e+01   5.780685e-01
  3.773350e-02   7.650855e+01   5.773120e-01
  3.803240e-02   7.647820e+01   5.909751e-01
  3.833140e-02   7.507859e+01   5.994597e-01
  3.863030e-02   7.451356e+01   6.064832e-01
  3.892920e-02   7.426889e+01   6.039119e-01
  3.922810e-02   7.537677e+01   6.107839e-01
  3.952700e-02   7.400232e+01   6.012674e-01
  3.982600e-02   7.522198e+01   6.150054e-01
  4.012490e-02   7.378235e+01   5.995990e-01
  4.042380e-02   7.401872e+01   6.084507e-01
  4.072270e-02   7.389738e+01   6.055535e-01
  4.102160e-02   7.263985e+01   5.995926e-01
  4.132050e-02   7.349544e+01   6.039044e-01
  4.161950e-02   7.238250e+01   5.931199e-01
  4.191840e-02   7.277086e+01   6.025036e-01
  4.221730e-02   7.202771e+01   5.916645e-01
  4.251620e-02   7.121947e+01   5.960467e-01
  4.281510e-02   7.223952e+01   5.910164e-01
  4.311410e-02   7.150368e+01   5.887520e-01
  4.341300e-02   7.091241e+01   5.893428e-01
  4.371190e-02   7.174557e+01   5.912650e-01
  4.401080e-02   7.050303e+01   5.861227e-01
  4.430970e-02   7.120482e+01   5.845304e-01
  4.460860e-02   7.124168e+01   5.854251e-01
  4.490760e-02   7.093882e+01   5.856715e-01
  4.520650e-02   7.017624e+01   5.780964e-01
  4.550540e-02   7.004863e+01   5.805024e-01
  4.580430e-02   7.017680e+01   5.788282e-01
  4.610320e-02   6.962629e+01   5.736634e-01
  4.640220e-02   6.947257e+01   5.773764e-01
  4.670110e-02   7.045068e+01   5.727697e-01
  4.700000e-02   6.951143e+01   5.710526e-01
  4.729890e-02   7.017456e+01   5.759176e-01
  4.759780e-02   6.876430e+01   5.693900e-01
  4.789680e-02   6.881153e+01   5.660673e-01
  4.819570e-02   6.784348e+01   5.613805e-01
  4.849460e-02   6.818816e+01   5.648905e-01
  4.879350e-02   6.831358e+01   5.592152e-01
  4.909240e-02   6.807592e+01   5.658277e-01
  4.939130e-02   6.768460e+01   5.546241e-01
  4.969030e-02   6.908264e+01   5.623542e-01
  4.998920e-02   6.816684e+01   5.579392e-01
  5.028810e-02   6.749961e+01   5.532012e-01
  5.058700e-02   6.815381e+01   5.599183e-01
  5.088590e-02   6.827978e+01   5.511275e-01
  5.118490e-02   6.728547e+01   5.543205e-01
  5.148380e-02   6.853220e+01   5.567493e-01
  5.178270e-02   6.737432e+01   5.449028e-01
  5.208160e-02   6.825537e+01   5.542992e-01
  5.238050e-02   6.707464e+01   5.436896e-01
  5.267940e-02   6.742707e+01   5.529039e-01
  5.297840e-02   6.721369e+01   5.448883e-01
  5.327730e-02   6.818872e+01   5.462795e-01
  5.357620e-02   6.781502e+01   5.466820e-01
  5.387510e-02   6.710344e+01   5.406647e-01
  5.417400e-02   6.698336e+01   5.452293e-01
  5.447300e-02   6.707129e+01   5.374481e-01
  5.477190e-02   6.721817e+01   5.392661e-01
  5.507080e-02   6.630099e+01   5.355744e-01
  5.536970e-02   6.701768e+01   5.366225e-01
  5.566860e-02   6.728640e+01   5.414013e-01
  5.596760e-02   6.647353e+01   5.320266e-01
  5.626650e-02   6.593488e+01   5.322697e-01
  5.656540e-02   6.577430e+01   5.298181e-01
  5.686430e-02   6.670716e+01   5.305761e-01
  5.716320e-02   6.617953e+01   5.249699e-01
  5.746210e-02   6.594603e+01   5.293157e-01
  5.776110e-02   6.673582e+01   5.342799e-01
  5.806000e-02   6.642826e+01   5.248008e-01
  5.835890e-02   6.623769e+01   5.246231e-01
  5.865780e-02   6.535331e+01   5.182692e-01
  5.895670e-02   6.651689e+01   5.328005e-01
  5.925570e-02   6.663978e+01   5.210846e-01
  5.955460e-02   6.634688e+01   5.267949e-01
  5.985350e-02   6.667943e+01   5.206789e-01
  6.015240e-02   6.613437e+01   5.202273e-01
  6.045130e-02   6.611789e+01   5.207263e-01
  6.075020e-02   6.601030e+01   5.152968e-01
  6.104920e-02   6.757180e+01   5.252823e-01
  6.134810e-02   6.543460e+01   5.174677e-01
  6.164700e-02   6.660323e+01   5.137939e-01
  6.194590e-02   6.519316e+01   5.165121e-01
  6.224480e-02   6.594417e+01   5.080602e-01
  6.254380e-02   6.535342e+01   5.143707e-01
  6.284270e-02   6.581264e+01   5.178407e-01
  6.314160e-02   6.583346e+01   5.055444e-01
  6.344050e-02   6.579948e+01   5.128391e-01
  6.373940e-02   6.517371e+01   5.019752e-01
  6.403840e-02   6.572049e+01   5.119903e-01
  6.433730e-02   6.592902e+01   5.074767e-01
  6.463620e-02   6.595985e+01   5.034517e-01
  6.493510e-02   6.480643e+01   5.100340e-01
  6.523400e-02   6.621741e+01   5.049470e-01
  6.553290e-02   6.554878e+01   5.049689e-01
  6.583190e-02   6.508314e+01   5.011142e-01
  6.613080e-02   6.522401e+01   4.971117e-01
  6.642970e-02   6.513746e+01   5.059917e-01
  6.672860e-02   6.533135e+01   4.960317e-01
  6.702750e-02   6.520284e+01   5.005543e-01
  6.732650e-02   6.554605e+01   4.983374e-01
  6.762540e-02   6.501562e+01   4.963169e-01
  6.792430e-02   6.557156e+01   5.004442e-01
  6.822320e-02   6.537944e+01   4.918251e-01
  6.852210e-02   6.471894e+01   4.966785e-01
  6.882110e-02   6.463696e+01   4.924087e-01
  6.912000e-02   6.509300e+01   4.936532e-01
  6.941890e-02   6.604565e+01   4.938416e-01
  6.971780e-02   6.470810e+01   4.883387e-01
  7.001670e-02   6.528640e+01   4.968518e-01
  7.031560e-02   6.542085e+01   4.905429e-01
  7.061460e-02   6.438379e+01   4.871134e-01
  7.091350e-02   6.481187e+01   4.873073e-01
  7.121240e-02   6.518260e+01   4.849542e-01
  7.151130e-02   6.493176e+01   4.901383e-01
  7.181020e-02   6.417616e+01   4.807372e-01
  7.210920e-02   6.431345e+01   4.844919e-01
  7.240810e-02   6.477473e+01   4.815999e-01
  7.270700e-02   6.464036e+01   4.871344e-01
  7.300590e-02   6.447506e+01   4.818554e-01
  7.330480e-02   6.526287e+01   4.793430e-01
  7.360370e-02   6.537383e+01   4.856650e-01
  7.390270e-02   6.520121e+01   4.795633e-01
  7.420160e-02   6.388066e+01   4.819295e-01
  7.450050e-02   6.436112e+01   4.746958e-01
  7.479940e-02   6.458338e+01   4.768411e-01
  7.509830e-02   6.488215e+01   4.819990e-01
  7.539730e-02   6.482971e+01   4.746659e-01
  7.569620e-02   6.538985e+01   4.775909e-01
  7.599510e-02   6.436188e+01   4.769117e-01
  7.629400e-02   6.471106e+01   4.720669e-01
  7.659290e-02   6.427007e+01   4.747998e-01
  7.689190e-02   6.500034e+01   4.731209e-01
  7.719080e-02   6.481679e+01   4.750555e-01
  7.748970e-02   6.446588e+01   4.703159e-01
  7.778860e-02   6.519115e+01   4.759873e-01
  7.808750e-02   6.317089e+01   4.651462e-01
  7.838640e-02   6.424672e+01   4.665615e-01
  7.868540e-02   6.423291e+01   4.677705e-01
  7.898430e-02   6.465130e+01   4.667751e-01
  7.928320e-02   6.394250e+01   4.696832e-01
  7.958210e-02   6.380545e+01   4.604402e-01
  7.988100e-02   6.398817e+01   4.664584e-01
  8.018000e-02   6.465737e+01   4.663816e-01
  8.047890e-02   6.547944e+01   4.689200e-01
  8.077780e-02   6.474907e+01   4.654714e-01
  8.107670e-02   6.456535e+01   4.623621e-01
  8.137560e-02   6.481453e+01   4.665331e-01
  8.167450e-02   6.376980e+01   4.599076e-01
  8.197350e-02   6.474915e+01   4.606060e-01
  8.227240e-02   6.467141e+01   4.647811e-01
  8.257130e-02   6.509452e+01   4.567165e-01
  8.287020e-02   6.481410e+01   4.648831e-01
  8.316910e-02   6.456008e+01   4.607322e-01
  8.346810e-02   6.358049e+01   4.529118e-01
  8.376700e-02   6.471842e+01   4.633157e-01
  8.406590e-02   6.438881e+01   4.527021e-01
  8.436480e-02   6.390313e+01   4.579840e-01
  8.466370e-02   6.395110e+01   4.523043e-01
  8.496270e-02   6.484040e+01   4.662124e-01
  8.526160e-02   6.525444e+01   4.824670e-01
  8.556050e-02   6.375523e+01   4.773430e-01
  8.585940e-02   6.470928e+01   4.869215e-01
  8.615830e-02   6.465066e+01   4.867009e-01
  8.645720e-02   6.425444e+01   4.899783e-01
  8.675620e-02   6.434852e+01   4.927776e-01
  8.705510e-02   6.425053e+01   4.914223e-01
  8.735400e-02   6.376429e+01   4.920107e-01
  8.765290e-02   6.454688e+01   4.955186e-01
  8.795180e-02   6.492240e+01   5.010065e-01
  8.825080e-02   6.404902e+01   4.931080e-01
  8.854970e-02   6.411687e+01   4.999376e-01
  8.884860e-02   6.472908e+01   5.002600e-01
  8.914750e-02   6.488702e+01   5.071311e-01
  8.944640e-02   6.405404e+01   5.002085e-01
  8.974530e-02   6.361965e+01   4.944400e-01
  9.004430e-02   6.457410e+01   4.961224e-01
  9.034320e-02   6.459274e+01   4.786618e-01
  9.064210e-02   6.445376e+01   4.772520e-01
  9.094100e-02   6.390790e+01   4.653296e-01
  9.123990e-02   6.396044e+01   4.642745e-01
  9.153890e-02   6.420565e+01   4.676712e-01
  9.183780e-02   6.463991e+01   4.659043e-01
  9.213670e-02   6.406053e+01   4.621726e-01
  9.243560e-02   6.632378e+01   4.690268e-01
  9.273450e-02   6.365148e+01   4.555025e-01
  9.303350e-02   6.382217e+01   4.621277e-01
  9.333240e-02   6.378155e+01   4.517044e-01
  9.363130e-02   6.398824e+01   4.559204e-01
  9.393020e-02   6.402337e+01   4.537129e-01
  9.422910e-02   6.458116e+01   4.568519e-01
  9.452800e-02   6.407270e+01   4.562212e-01
  9.482700e-02   6.396084e+01   4.456038e-01
  9.512590e-02   6.358491e+01   4.525415e-01
  9.542480e-02   6.354641e+01   4.474767e-01
  9.572370e-02   6.434992e+01   4.502968e-01
  9.602260e-02   6.330028e+01   4.488592e-01
  9.632160e-02   6.329994e+01   4.411280e-01
  9.662050e-02   6.421841e+01   4.468672e-01
  9.691940e-02   6.326067e+01   4.435224e-01
  9.721830e-02   6.479706e+01   4.463141e-01
  9.751720e-02   6.422161e+01   4.465113e-01
  9.781610e-02   6.360168e+01   4.400368e-01
  9.811510e-02   6.414400e+01   4.462414e-01
  9.841400e-02   6.412129e+01   4.390119e-01
  9.871290e-02   6.456724e+01   4.437218e-01
  9.901180e-02   6.477087e+01   4.455001e-01
  9.931070e-02   6.390729e+01   4.386275e-01
  9.960970e-02   6.424089e+01   4.429564e-01
  9.990860e-02   6.416243e+01   4.353624e-01
  1.002070e-01   6.452144e+01   4.407301e-01
  1.005060e-01   6.394118e+01   4.363188e-01
  1.008050e-01   6.463283e+01   4.411104e-01
  1.011040e-01   6.408451e+01   4.330727e-01
  1.014030e-01   6.374886e+01   4.339570e-01
  1.017020e-01   6.400363e+01   4.389580e-01
  1.020010e-01   6.349432e+01   4.324147e-01
  1.023000e-01   6.402385e+01   4.321991e-01
  1.025990e-01   6.430383e+01   4.321439e-01
  1.028980e-01   6.369234e+01   4.317455e-01
  1.031970e-01   6.359714e+01   4.337793e-01
  1.034960e-01   6.499920e+01   4.305244e-01
  1.037950e-01   6.425736e+01   4.319878e-01
  1.040930e-01   6.354092e+01   4.259889e-01
  1.043920e-01   6.425151e+01   4.323003e-01
  1.046910e-01   6.446038e+01   4.323377e-01
  1.049900e-01   6.437654e+01   4.262132e-01
  1.052890e-01   6.435519e+01   4.296844e-01
  1.055880e-01   6.413823e+01   4.273414e-01
  1.058870e-01   6.404822e+01   4.286584e-01
  1.061860e-01   6.329872e+01   4.220008e-01
  1.064850e-01   6.418183e+01   4.255682e-01
  1.067840e-01   6.373024e+01   4.263012e-01
  1.070830e-01   6.430865e+01   4.247225e-01
  1.073820e-01   6.364019e+01   4.209508e-01
  1.076800e-01   6.423055e+01   4.225877e-01
  1.079790e-01   6.472941e+01   4.261096e-01
  1.082780e-01   6.464853e+01   4.277515e-01
  1.085770e-01   6.396052e+01   4.165241e-01
  1.088760e-01   6.432521e+01   4.235223e-01
  1.091750e-01   6.405085e+01   4.210683e-01
  1.094740e-01   6.460867e+01   4.238298e-01
  1.097730e-01   6.464333e+01   4.214714e-01
  1.100720e-01   6.361713e+01   4.142176e-01
  1.103710e-01   6.346597e+01   4.200650e-01
  1.106700e-01   6.416986e+01   4.163102e-01
  1.109690e-01   6.378088e+01   4.207966e-01
  1.112670e-01   6.446537e+01   4.154908e-01
  1.115660e-01   6.434523e+01   4.162844e-01
  1.118650e-01   6.496659e+01   4.222172e-01
  1.121640e-01   6.399527e+01   4.130963e-01
  1.124630e-01   6.408215e+01   4.145477e-01
  1.127620e-01   6.447904e+01   4.158294e-01
  1.130610e-01   6.390087e+01   4.133750e-01
  1.133600e-01   6.404530e+01   4.186057e-01
  1.136590e-01   6.453320e+01   4.099433e-01
  1.139580e-01   6.443238e+01   4.142127e-01
  1.142570e-01   6.387908e+01   4.121402e-01
  1.145560e-01   6.439793e+01   4.143939e-01
  1.148550e-01   6.392263e+01   4.117021e-01
  1.151530e-01   6.403007e+01   4.066651e-01
  1.154520e-01   6.428325e+01   4.125725e-01
  1.157510e-01   6.438678e+01   4.083546e-01
  1.160500e-01   6.381329e+01   4.127997e-01
  1.163490e-01   6.414074e+01   4.075736e-01
  1.166480e-01   6.464559e+01   4.120061e-01
  1.169470e-01   6.375601e+01   4.069072e-01
  1.172460e-01   6.454622e+01   4.099846e-01
  1.175450e-01   6.433952e+01   4.059861e-01
  1.178440e-01   6.466999e+01   4.070275e-01
  1.181430e-01   6.408556e+01   4.082379e-01
  1.184420e-01   6.435776e+01   4.068715e-01
  1.187400e-01   6.473281e+01   4.066744e-01
  1.190390e-01   6.473098e+01   4.058469e-01
  1.193380e-01   6.392945e+01   4.033263e-01
  1.196370e-01   6.348063e+01   4.040894e-01
  1.199360e-01   6.458309e+01   4.034868e-01
  1.202350e-01   6.414245e+01   4.050895e-01
  1.205340e-01   6.359310e+01   4.009172e-01
  1.208330e-01   6.498110e+01   4.039211e-01
  1.211320e-01   6.417344e+01   4.046402e-01
  1.214310e-01   6.434724e+01   3.985209e-01
  1.217300e-01   6.528046e+01   4.070183e-01
  1.220290e-01   6.377139e+01   4.009432e-01
  1.223270e-01   6.469852e+01   4.011815e-01
  1.226260e-01   6.518124e+01   4.021465e-01
  1.229250e-01   6.436676e+01   3.980620e-01
  1.232240e-01   6.443606e+01   4.019567e-01
  1.235230e-01   6.461027e+01   4.017014e-01
  1.238220e-01   6.456051e+01   3.981425e-01
  1.241210e-01   6.489678e+01   4.007425e-01
  1.244200e-01   6.471315e+01   3.965582e-01
  1.247190e-01   6.405920e+01   3.991944e-01
  1.250180e-01   6.434127e+01   3.951633e-01
  1.253170e-01   6.459001e+01   3.966910e-01
  1.256160e-01   6.482606e+01   4.000009e-01
  1.259140e-01   6.500569e+01   3.977092e-01
  1.262130e-01   6.397888e+01   3.945557e-01
  1.265120e-01   6.399749e+01   3.918491e-01
  1.268110e-01   6.413850e+01   3.930294e-01
  1.271100e-01   6.366756e+01   3.951231e-01
  1.274090e-01   6.476531e+01   3.951970e-01
  1.277080e-01   6.449865e+01   3.931310e-01
  1.280070e-01   6.418059e+01   3.909238e-01
  1.283060e-01   6.400948e+01   3.918858e-01
  1.286050e-01   6.405188e+01   3.947807e-01
  1.289040e-01   6.551125e+01   3.922478e-01
  1.292030e-01   6.539088e+01   3.968480e-01
  1.295020e-01   6.411753e+01   3.892637e-01
  1.298000e-01   6.454865e+01   3.913046e-01
  1.300990e-01   6.441882e+01   3.884813e-01
  1.303980e-01   6.515536e+01   3.914241e-01
  1.306970e-01   6.430924e+01   3.918092e-01
  1.309960e-01   6.447650e+01   3.901081e-01
  1.312950e-01   6.408729e+01   3.886863e-01
  1.315940e-01   6.483395e+01   3.866293e-01
  1.318930e-01   6.457776e+01   3.887195e-01
  1.321920e-01   6.419647e+01   3.873306e-01
  1.324910e-01   6.480433e+01   3.901257e-01
  1.327900e-01   6.487054e+01   3.881611e-01
  1.330890e-01   6.418560e+01   3.856330e-01
  1.333870e-01   6.461845e+01   3.866943e-01
  1.336860e-01   6.477630e+01   3.864574e-01
  1.339850e-01   6.398076e+01   3.826795e-01
  1.342840e-01   6.397634e+01   3.854766e-01
  1.345830e-01   6.420912e+01   3.847618e-01
  1.348820e-01   6.391400e+01   3.838765e-01
  1.351810e-01   6.514160e+01   3.826764e-01
  1.354800e-01   6.437260e+01   3.847823e-01
  1.357790e-01   6.493049e+01   3.841167e-01
  1.360780e-01   6.520184e+01   3.865480e-01
  1.363770e-01   6.410914e+01   3.828315e-01
  1.366760e-01   6.504793e+01   3.877400e-01
  1.369740e-01   6.460520e+01   4.001031e-01
  1.372730e-01   6.464870e+01   4.023527e-01
  1.375720e-01   6.417571e+01   4.102213e-01
  1.378710e-01   6.446305e+01   4.128601e-01
  1.381700e-01   6.466725e+01   4.152595e-01
  1.384690e-01   6.413708e+01   4.207361e-01
  1.387680e-01   6.486815e+01   4.115731e-01
  1.390670e-01   6.508910e+01   4.005502e-01
  1.393660e-01   6.491162e+01   3.992237e-01
  1.396650e-01   6.424671e+01   3.943669e-01
  1.399640e-01   6.500326e+01   3.977018e-01
  1.402630e-01   6.513487e+01   3.899103e-01
  1.405620e-01   6.453602e+01   3.924994e-01
  1.408600e-01   6.424739e+01   3.903903e-01
  1.411590e-01   6.464537e+01   3.925840e-01
  1.414580e-01   6.453634e+01   3.927484e-01
  1.417570e-01   6.440710e+01   3.848854e-01
  1.420560e-01   6.454194e+01   3.898196e-01
  1.423550e-01   6.515390e+01   3.890080e-01
  1.426540e-01   6.426007e+01   3.828193e-01
  1.429530e-01   6.381078e+01   3.805617e-01
  1.432520e-01   6.428060e+01   3.790140e-01
  1.435510e-01   6.479972e+01   3.832693e-01
  1.438500e-01   6.446699e+01   3.782243e-01
  1.441490e-01   6.448821e+01   3.774016e-01
  1.444470e-01   6.503684e+01   3.814625e-01
  1.447460e-01   6.462275e+01   3.764780e-01
  1.450450e-01   6.499433e+01   3.813378e-01
  1.453440e-01   6.466869e+01   3.744461e-01
  1.456430e-01   6.418994e+01   3.767480e-01
  1.459420e-01   6.461553e+01   3.773334e-01
  1.462410e-01   6.445088e+01   3.751077e-01
  1.465400e-01   6.442789e+01   3.763468e-01
  1.468390e-01   6.480362e+01   3.727055e-01
  1.471380e-01   6.572905e+01   3.783723e-01
  1.474370e-01   6.473740e+01   3.761578e-01
  1.477360e-01   6.514767e+01   3.762620e-01
  1.480340e-01   6.467918e+01   3.712966e-01
  1.483330e-01   6.500072e+01   3.806814e-01
  1.486320e-01   6.477258e+01   3.895465e-01
  1.489310e-01   6.451692e+01   3.904742e-01
  1.492300e-01   6.552057e+01   3.930087e-01
  1.495290e-01   6.513041e+01   3.943028e-01
  1.498280e-01   6.491080e+01   3.981883e-01
  1.501270e-01   6.556316e+01   4.017444e-01
  1.504260e-01   6.514083e+01   3.950833e-01
  1.507250e-01   6.503338e+01   4.006400e-01
  1.510240e-01   6.538304e+01   4.006708e-01
  1.513230e-01   6.500155e+01   4.047918e-01
  1.516210e-01   6.476682e+01   3.998181e-01
  1.519200e-01   6.496674e+01   4.004347e-01
  1.522190e-01   6.515436e+01   4.079965e-01
  1.525180e-01   6.561998e+01   4.045609e-01
  1.528170e-01   6.480833e+01   4.074626e-01
  1.531160e-01   6.548554e+01   4.062960e-01
  1.534150e-01   6.499570e+01   3.989644e-01
  1.537140e-01   6.502832e+01   3.922639e-01
  1.540130e-01   6.492606e+01   3.854961e-01
  1.543120e-01   6.497038e+01   3.858613e-01
  1.546110e-01   6.510830e+01   3.837210e-01
  1.549100e-01   6.474249e+01   3.828706e-01
  1.552090e-01   6.500617e+01   3.857339e-01
  1.555070e-01   6.513322e+01   3.768706e-01
  1.558060e-01   6.459233e+01   3.806074e-01
  1.561050e-01   6.470049e+01   3.771421e-01
  1.564040e-01   6.527134e+01   3.803533e-01
  1.567030e-01   6.491445e+01   3.773267e-01
  1.570020e-01   6.448246e+01   3.741211e-01
  1.573010e-01   6.480908e+01   3.785606e-01
  1.576000e-01   6.462999e+01   3.722059e-01
  1.578990e-01   6.546304e+01   3.765229e-01
  1.581980e-01   6.536002e+01   3.745145e-01
  1.584970e-01   6.492795e+01   3.730629e-01
  1.587960e-01   6.518879e+01   3.772489e-01
  1.590940e-01   6.432091e+01   3.694347e-01
  1.593930e-01   6.473586e+01   3.693829e-01
  1.596920e-01   6.496096e+01   3.710601e-01
  1.599910e-01   6.509544e+01   3.731210e-01
  1.602900e-01   6.511826e+01   3.725547e-01
  1.605890e-01   6.507490e+01   3.668885e-01
  1.608880e-01   6.517769e+01   3.696126e-01
  1.611870e-01   6.465997e+01   3.671255e-01
  1.614860e-01   6.546092e+01   3.698003e-01
  1.617850e-01   6.474042e+01   3.645511e-01
  1.620840e-01   6.534804e+01   3.662579e-01
  1.623830e-01   6.480864e+01   3.663377e-01
  1.626810e-01   6.479008e+01   3.640984e-01
  1.629800e-01   6.422051e+01   3.586339e-01
  1.632790e-01   6.425036e+01   3.598627e-01
  1.635780e-01   6.441042e+01   3.614686e-01
  1.638770e-01   6.479435e+01   3.649011e-01
  1.641760e-01   6.433758e+01   3.618470e-01
  1.644750e-01   6.540118e+01   3.640428e-01
  1.647740e-01   6.492765e+01   3.623344e-01
  1.650730e-01   6.447007e+01   3.624145e-01
  1.653720e-01   6.439647e+01   3.618179e-01
  1.656710e-01   6.473466e+01   3.606402e-01
  1.659700e-01   6.518639e+01   3.634445e-01
  1.662680e-01   6.430473e+01   3.596318e-01
  1.665670e-01   6.444034e+01   3.609721e-01
  1.668660e-01   6.425084e+01   3.570207e-01
  1.671650e-01   6.463131e+01   3.609280e-01
  1.674640e-01   6.445521e+01   3.596699e-01
  1.677630e-01   6.387745e+01   3.561688e-01
  1.680620e-01   6.444753e+01   3.600309e-01
  1.683610e-01   6.466262e+01   3.550106e-01
  1.686600e-01   6.504565e+01   3.609305e-01
  1.689590e-01   6.462417e+01   3.561925e-01
  1.692580e-01   6.482385e+01   3.565574e-01
  1.695570e-01   6.527015e+01   3.623213e-01
  1.698560e-01   6.501972e+01   3.556231e-01
  1.701540e-01   6.488907e+01   3.580390e-01
  1.704530e-01   6.431169e+01   3.534997e-01
  1.707520e-01   6.549043e+01   3.569080e-01
  1.710510e-01   6.542564e+01   3.597042e-01
  1.713500e-01   6.465290e+01   3.540725e-01
  1.716490e-01   6.493246e+01   3.575986e-01
  1.719480e-01   6.492924e+01   3.519523e-01
  1.722470e-01   6.480061e+01   3.539326e-01
  1.725460e-01   6.439961e+01   3.544706e-01
  1.728450e-01   6.484855e+01   3.533417e-01
  1.731440e-01   6.470159e+01   3.534814e-01
  1.734430e-01   6.495568e+01   3.509631e-01
  1.737410e-01   6.431543e+01   3.527856e-01
  1.740400e-01   6.417653e+01   3.516852e-01
  1.743390e-01   6.494183e+01   3.512782e-01
  1.746380e-01   6.498238e+01   3.529879e-01
  1.749370e-01   6.409513e+01   3.482814e-01
  1.752360e-01   6.437263e+01   3.513279e-01
  1.755350e-01   6.499983e+01   3.521436e-01
  1.758340e-01   6.472446e+01   3.467056e-01
  1.761330e-01   6.459698e+01   3.519396e-01
  1.764320e-01   6.491266e+01   3.478934e-01
  1.767310e-01   6.466675e+01   3.515951e-01
  1.770300e-01   6.441350e+01   3.472388e-01
  1.773280e-01   6.466928e+01   3.493137e-01
  1.776270e-01   6.440801e+01   3.473960e-01
  1.779260e-01   6.414874e+01   3.451602e-01
  1.782250e-01   6.402776e+01   3.475768e-01
  1.785240e-01   6.492870e+01   3.467416e-01
  1.788230e-01   6.395147e+01   3.458201e-01
  1.791220e-01   6.482077e+01   3.486802e-01
  1.794210e-01   6.448862e+01   3.445536e-01
  1.797200e-01   6.364359e+01   3.437985e-01
  1.800190e-01   6.446380e+01   3.436518e-01
  1.803180e-01   6.474811e+01   3.479673e-01
  1.806170e-01   6.474957e+01   3.450821e-01
  1.809160e-01   6.469829e+01   3.442762e-01
  1.812140e-01   6.433767e+01   3.441501e-01
  1.815130e-01   6.483677e+01   3.449789e-01
  1.818120e-01   6.415850e+01   3.445103e-01
  1.821110e-01   6.395164e+01   3.399856e-01
  1.824100e-01   6.451532e+01   3.439558e-01
  1.827090e-01   6.438106e+01   3.429331e-01
  1.830080e-01   6.473771e+01   3.440479e-01
  1.833070e-01   6.382822e+01   3.391713e-01
  1.836060e-01   6.437208e+01   3.398044e-01
  1.839050e-01   6.471746e+01   3.446614e-01
  1.842040e-01   6.418850e+01   3.404519e-01
  1.845030e-01   6.453220e+01   3.405500e-01
  1.848010e-01   6.417889e+01   3.414061e-01
  1.851000e-01   6.437071e+01   3.372506e-01
  1.853990e-01   6.456446e+01   3.427595e-01
  1.856980e-01   6.451378e+01   3.401782e-01
  1.859970e-01   6.388539e+01   3.372399e-01
  1.862960e-01   6.366117e+01   3.380832e-01
  1.865950e-01   6.408336e+01   3.374445e-01
  1.868940e-01   6.478961e+01   3.431915e-01
  1.871930e-01   6.384149e+01   3.335317e-01
  1.874920e-01   6.373916e+01   3.363790e-01
  1.877910e-01   6.427173e+01   3.376229e-01
  1.880900e-01   6.372193e+01   3.361757e-01
  1.883880e-01   6.418024e+01   3.391368e-01
  1.886870e-01   6.340442e+01   3.310180e-01
  1.889860e-01   6.440747e+01   3.392546e-01
  1.892850e-01   6.373841e+01   3.349646e-01
  1.895840e-01   6.412669e+01   3.348938e-01
  1.898830e-01   6.408592e+01   3.352528e-01
  1.901820e-01   6.430160e+01   3.355054e-01
  1.904810e-01   6.328895e+01   3.326991e-01
  1.907800e-01   6.478023e+01   3.358202e-01
  1.910790e-01   6.396492e+01   3.330874e-01
  1.913780e-01   6.463498e+01   3.359078e-01
  1.916770e-01   6.400329e+01   3.341081e-01
  1.919750e-01   6.402653e+01   3.349421e-01
  1.922740e-01   6.376295e+01   3.305955e-01
  1.925730e-01   6.391040e+01   3.317303e-01
  1.928720e-01   6.397789e+01   3.326637e-01
  1.931710e-01   6.362956e+01   3.323656e-01
  1.934700e-01   6.407932e+01   3.320172e-01
  1.937690e-01   6.375876e+01   3.302853e-01
  1.940680e-01   6.445530e+01   3.339025e-01
  1.943670e-01   6.381051e+01   3.302699e-01
  1.946660e-01   6.414163e+01   3.317261e-01
  1.949650e-01   6.342678e+01   3.277968e-01
  1.952640e-01   6.348572e+01   3.294283e-01
  1.955630e-01   6.364179e+01   3.310324e-01
  1.958610e-01   6.328038e+01   3.269791e-01
  1.961600e-01   6.412049e+01   3.304741e-01
  1.964590e-01   6.415737e+01   3.290901e-01
  1.967580e-01   6.353804e+01   3.297132e-01
  1.970570e-01   6.343658e+01   3.272362e-01
  1.973560e-01   6.409521e+01   3.271825e-01
  1.976550e-01   6.390180e+01   3.294651e-01
  1.979540e-01   6.346173e+01   3.259939e-01
  1.982530e-01   6.345631e+01   3.277263e-01
  1.985520e-01   6.343810e+01   3.256449e-01
  1.988510e-01   6.408484e+01   3.274454e-01
  1.991500e-01   6.352266e+01   3.281915e-01
  1.994480e-01   6.359945e+01   3.250544e-01
  1.997470e-01   6.413607e+01   3.283034e-01
  2.000460e-01   6.402786e+01   3.241595e-01
  2.003450e-01   6.336858e+01   3.247494e-01
  2.006440e-01   6.338523e+01   3.275427e-01
  2.009430e-01   6.367337e+01   3.232609e-01
  2.012420e-01   6.351364e+01   3.261272e-01
  2.015410e-01   6.317378e+01   3.218506e-01
  2.018400e-01   6.352633e+01   3.234495e-01
  2.021390e-01   6.377853e+01   3.250835e-01
  2.024380e-01   6.336102e+01   3.191596e-01
  2.027370e-01   6.355255e+01   3.246494e-01
  2.030350e-01   6.339061e+01   3.211515e-01
  2.033340e-01   6.310306e+01   3.212527e-01
  2.036330e-01   6.340615e+01   3.195451e-01
  2.039320e-01   6.355220e+01   3.207335e-01
  2.042310e-01   6.301359e+01   3.224225e-01
  2.045300e-01   6.339297e+01   3.186985e-01
  2.048290e-01   6.365631e+01   3.204479e-01
  2.051280e-01   6.343425e+01   3.194798e-01
  2.054270e-01   6.327676e+01   3.185413e-01
  2.057260e-01   6.341557e+01   3.223262e-01
  2.060250e-01   6.303884e+01   3.174039e-01
  2.063240e-01   6.359680e+01   3.213969e-01
  2.066230e-01   6.291015e+01   3.182928e-01
  2.069210e-01   6.324198e+01   3.203615e-01
  2.072200e-01   6.291839e+01   3.188573e-01
  2.075190e-01   6.287697e+01   3.163283e-01
  2.078180e-01   6.311553e+01   3.193564e-01
  2.081170e-01   6.295301e+01   3.173219e-01
  2.084160e-01   6.301695e+01   3.195168e-01
  2.087150e-01   6.257065e+01   3.148949e-01
  2.090140e-01   6.341047e+01   3.184727e-01
  2.093130e-01   6.277514e+01   3.167393e-01
  2.096120e-01   6.298091e+01   3.167230e-01
  2.099110e-01   6.273402e+01   3.146470e-01
  2.102100e-01   6.274707e+01   3.162677e-01
  2.105080e-01   6.346574e+01   3.196952e-01
  2.108070e-01   6.301440e+01   3.156129e-01
  2.111060e-01   6.352561e+01   3.160987e-01
  2.114050e-01   6.261075e+01   3.142066e-01
  2.117040e-01   6.293179e+01   3.199871e-01
  2.120030e-01   6.226170e+01   3.241918e-01
  2.123020e-01   6.272564e+01   3.277468e-01
  2.126010e-01   6.252985e+01   3.245994e-01
  2.129000e-01   6.297608e+01   3.289970e-01
  2.131990e-01   6.308957e+01   3.321746e-01
  2.134980e-01   6.286618e+01   3.335980e-01
  2.137970e-01   6.291322e+01   3.312507e-01
  2.140950e-01   6.256635e+01   3.321800e-01
  2.143940e-01   6.293194e+01   3.343992e-01
  2.146930e-01   6.243628e+01   3.333932e-01
  2.149920e-01   6.313553e+01   3.355710e-01
  2.152910e-01   6.261357e+01   3.346549e-01
  2.155900e-01   6.270661e+01   3.377920e-01
  2.158890e-01   6.251919e+01   3.372868e-01
  2.161880e-01   6.248741e+01   3.357501e-01
  2.164870e-01   6.274266e+01   3.377266e-01
  2.167860e-01   6.246702e+01   3.306846e-01
  2.170850e-01   6.313451e+01   3.298607e-01
  2.173840e-01   6.290746e+01   3.261600e-01
  2.176820e-01   6.319618e+01   3.254553e-01
  2.179810e-01   6.284030e+01   3.255493e-01
  2.182800e-01   6.244091e+01   3.202561e-01
  2.185790e-01   6.244306e+01   3.218031e-01
  2.188780e-01   6.245328e+01   3.183576e-01
  2.191770e-01   6.257083e+01   3.207285e-01
  2.194760e-01   6.288413e+01   3.223725e-01
  2.197750e-01   6.247099e+01   3.181297e-01
  2.200740e-01   6.270029e+01   3.166843e-01
  2.203730e-01   6.282181e+01   3.187487e-01
  2.206720e-01   6.230961e+01   3.165005e-01
  2.209710e-01   6.318535e+01   3.209074e-01
  2.212700e-01   6.275448e+01   3.153571e-01
  2.215680e-01   6.230772e+01   3.170353e-01
  2.218670e-01   6.214503e+01   3.123852e-01
  2.221660e-01   6.239962e+01   3.164600e-01
  2.224650e-01   6.244211e+01   3.140452e-01
  2.227640e-01   6.250983e+01   3.139533e-01
  2.230630e-01   6.202044e+01   3.136388e-01
  2.233620e-01   6.279873e+01   3.148093e-01
  2.236610e-01   6.244365e+01   3.139180e-01
  2.239600e-01   6.227742e+01   3.098993e-01
  2.242590e-01   6.208485e+01   3.124936e-01
  2.245580e-01   6.202407e+01   3.114350e-01
  2.248570e-01   6.220489e+01   3.137103e-01
  2.251550e-01   6.195405e+01   3.094725e-01
  2.254540e-01   6.172108e+01   3.091430e-01
  2.257530e-01   6.179279e+01   3.116281e-01
  2.260520e-01   6.222746e+01   3.088944e-01
  2.263510e-01   6.161986e+01   3.083847e-01
  2.266500e-01   6.218181e+01   3.096613e-01
  2.269490e-01   6.204458e+01   3.079410e-01
  2.272480e-01   6.228125e+01   3.110526e-01
  2.275470e-01   6.225538e+01   3.068555e-01
  2.278460e-01   6.218422e+01   3.101737e-01
  2.281450e-01   6.159971e+01   3.059705e-01
  2.284440e-01   6.182987e+01   3.080309e-01
  2.287420e-01   6.220170e+01   3.098372e-01
  2.290410e-01   6.166489e+01   3.023879e-01
  2.293400e-01   6.189593e+01   3.076963e-01
  2.296390e-01   6.192643e+01   3.062889e-01
  2.299380e-01   6.195837e+01   3.068600e-01
  2.302370e-01   6.151962e+01   3.051589e-01
  2.305360e-01   6.177274e+01   3.038461e-01
  2.308350e-01   6.173366e+01   3.080413e-01
  2.311340e-01   6.226711e+01   3.036228e-01
  2.314330e-01   6.217976e+01   3.055710e-01
  2.317320e-01   6.126319e+01   3.044005e-01
  2.320310e-01   6.165805e+01   3.022526e-01
  2.323290e-01   6.204152e+01   3.079334e-01
  2.326280e-01   6.130311e+01   3.006753e-01
  2.329270e-01   6.138699e+01   3.013514e-01
  2.332260e-01   6.133334e+01   3.027635e-01
  2.335250e-01   6.199878e+01   3.036822e-01
  2.338240e-01   6.200767e+01   3.049058e-01
  2.341230e-01   6.108884e+01   2.981789e-01
  2.344220e-01   6.147068e+01   3.021484e-01
  2.347210e-01   6.224456e+01   3.039250e-01
  2.350200e-01   6.161368e+01   3.015536e-01
  2.353190e-01   6.148315e+01   3.015874e-01
  2.356180e-01   6.133548e+01   2.978644e-01
  2.359170e-01   6.188831e+01   3.035309e-01
  2.362150e-01   6.152916e+01   3.006434e-01
  2.365140e-01   6.175352e+01   2.988777e-01
  2.368130e-01   6.172747e+01   3.011275e-01
  2.371120e-01   6.137992e+01   2.988884e-01
  2.374110e-01   6.197841e+01   3.029181e-01
  2.377100e-01   6.100239e+01   2.969409e-01
  2.380090e-01   6.150596e+01   2.995412e-01
  2.383080e-01   6.145837e+01   2.974806e-01
  2.386070e-01   6.094766e+01   2.978341e-01
  2.389060e-01   6.136482e+01   2.985072e-01
  2.392050e-01   6.136136e+01   2.969067e-01
  2.395040e-01   6.163113e+01   2.996148e-01
  2.398020e-01   6.147486e+01   2.971812e-01
  2.401010e-01   6.158492e+01   2.991569e-01
  2.404000e-01   6.111961e+01   2.952018e-01
  2.406990e-01   6.121323e+01   2.971131e-01
  2.409980e-01   6.135446e+01   2.964398e-01
  2.412970e-01   6.175027e+01   2.969449e-01
  2.415960e-01   6.152801e+01   2.973096e-01
  2.418950e-01   6.090137e+01   2.941203e-01
  2.421940e-01   6.183427e+01   2.975967e-01
  2.424930e-01   6.137264e+01   2.973863e-01
  2.427920e-01   6.046006e+01   2.914152e-01
  2.430910e-01   6.093360e+01   2.945302e-01
  2.433890e-01   6.127854e+01   2.943669e-01
  2.436880e-01   6.121304e+01   2.967733e-01
  2.439870e-01   6.121012e+01   2.932173e-01
  2.442860e-01   6.059874e+01   2.912089e-01
  2.445850e-01   6.091999e+01   2.937242e-01
  2.448840e-01   6.113053e+01   2.937915e-01
  2.451830e-01   6.087608e+01   2.947243e-01
  2.454820e-01   6.120714e+01   2.920193e-01
  2.457810e-01   6.109775e+01   2.929480e-01
  2.460800e-01   6.141865e+01   2.940442e-01
  2.463790e-01   6.091750e+01   2.918658e-01
  2.466780e-01   6.150359e+01   2.937013e-01
  2.469770e-01   6.082982e+01   2.912252e-01
  2.472750e-01   6.084555e+01   2.920175e-01
  2.475740e-01   6.106939e+01   2.935350e-01
  2.478730e-01   6.042152e+01   2.872951e-01
  2.481720e-01   6.130666e+01   2.923644e-01
  2.484710e-01   6.128427e+01   2.904957e-01
  2.487700e-01   6.102549e+01   2.929925e-01
  2.490690e-01   6.086801e+01   2.915317e-01
  2.493680e-01   6.081540e+01   2.884385e-01
  2.496670e-01   6.084658e+01   2.924539e-01
  2.499660e-01   6.101713e+01   2.898619e-01
  2.502650e-01   6.084111e+01   2.907167e-01
  2.505640e-01   6.094447e+01   2.880159e-01
  2.508620e-01   6.053648e+01   2.884031e-01
  2.511610e-01   6.082752e+01   2.914347e-01
  2.514600e-01   6.109498e+01   2.888918e-01
  2.517590e-01   6.098227e+01   2.884169e-01
  2.520580e-01   6.043778e+01   2.876457e-01
  2.523570e-01   6.096998e+01   2.892237e-01
  2.526560e-01   6.123355e+01   2.906932e-01
  2.529550e-01   6.086213e+01   2.864838e-01
  2.532540e-01   6.094003e+01   2.865649e-01
  2.535530e-01   6.130542e+01   2.872181e-01
  2.538520e-01   6.024269e+01   2.860441e-01
  2.541510e-01   6.015271e+01   2.843027e-01
  2.544490e-01   6.109535e+01   2.873398e-01
  2.547480e-01   6.118602e+01   2.878617e-01
  2.550470e-01   6.048868e+01   2.844897e-01
  2.553460e-01   6.070334e+01   2.853982e-01
  2.556450e-01   6.070138e+01   2.830924e-01
  2.559440e-01   6.056676e+01   2.856859e-01
  2.562430e-01   6.069661e+01   2.873262e-01
  2.565420e-01   6.015868e+01   2.835120e-01
  2.568410e-01   5.999452e+01   2.823279e-01
  2.571400e-01   6.046208e+01   2.838251e-01
  2.574390e-01   6.075093e+01   2.866311e-01
  2.577380e-01   6.030737e+01   2.845669e-01
  2.580360e-01   6.050071e+01   2.830197e-01
  2.583350e-01   6.035385e+01   2.851833e-01
  2.586340e-01   6.003003e+01   2.813262e-01
  2.589330e-01   6.069840e+01   2.856909e-01
  2.592320e-01   6.081317e+01   2.831553e-01
  2.595310e-01   6.012896e+01   2.825448e-01
  2.598300e-01   6.005398e+01   2.842714e-01
  2.601290e-01   6.072511e+01   2.814819e-01
  2.604280e-01   6.039108e+01   2.841595e-01
  2.607270e-01   6.039262e+01   2.804201e-01
  2.610260e-01   6.022759e+01   2.825781e-01
  2.613250e-01   6.028769e+01   2.833157e-01
  2.616240e-01   6.012894e+01   2.820500e-01
  2.619220e-01   6.037758e+01   2.827315e-01
  2.622210e-01   6.107422e+01   2.815138e-01
  2.625200e-01   6.036143e+01   2.816112e-01
  2.628190e-01   6.000772e+01   2.804926e-01
  2.631180e-01   6.006040e+01   2.788805e-01
  2.634170e-01   6.060036e+01   2.837499e-01
  2.637160e-01   6.028702e+01   2.794061e-01
  2.640150e-01   6.007954e+01   2.816387e-01
  2.643140e-01   6.072925e+01   2.800457e-01
  2.646130e-01   6.034140e+01   2.795322e-01
  2.649120e-01   5.997017e+01   2.816774e-01
  2.652110e-01   5.996790e+01   2.784750e-01
  2.655090e-01   6.011320e+01   2.795781e-01
  2.658080e-01   6.011124e+01   2.779534e-01
  2.661070e-01   6.038398e+01   2.798225e-01
  2.664060e-01   6.032728e+01   2.794038e-01
  2.667050e-01   6.031136e+01   2.796542e-01
  2.670040e-01   6.050716e+01   2.799158e-01
  2.673030e-01   6.041959e+01   2.788550e-01
  2.676020e-01   5.975499e+01   2.774116e-01
  2.679010e-01   6.020080e+01   2.783497e-01
  2.682000e-01   6.032705e+01   2.775102e-01
  2.684990e-01   6.003381e+01   2.778688e-01
  2.687980e-01   6.045193e+01   2.784562e-01
  2.690960e-01   5.999893e+01   2.785470e-01
  2.693950e-01   6.057916e+01   2.769697e-01
  2.696940e-01   6.036226e+01   2.768445e-01
  2.699930e-01   5.990585e+01   2.768203e-01
  2.702920e-01   6.017641e+01   2.771635e-01
  2.705910e-01   6.007157e+01   2.773906e-01
  2.708900e-01   5.993183e+01   2.749340e-01
  2.711890e-01   6.012101e+01   2.772232e-01
  2.714880e-01   6.113382e+01   2.785147e-01
  2.717870e-01   5.994430e+01   2.762557e-01
  2.720860e-01   5.964887e+01   2.745591e-01
  2.723850e-01   5.996604e+01   2.746463e-01
  2.726840e-01   6.028256e+01   2.764760e-01
  2.729820e-01   5.990169e+01   2.754166e-01
  2.732810e-01   6.000126e+01   2.747269e-01
  2.735800e-01   5.972127e+01   2.739940e-01
  2.738790e-01   5.929031e+01   2.735498e-01
  2.741780e-01   5.954205e+01   2.745886e-01
  2.744770e-01   5.974737e+01   2.725181e-01
  2.747760e-01   5.999221e+01   2.744324e-01
  2.750750e-01   5.997921e+01   2.775537e-01
  2.753740e-01   5.975295e+01   2.814624e-01
  2.756730e-01   5.966596e+01   2.827485e-01
  2.759720e-01   6.026572e+01   2.828659e-01
  2.762710e-01   5.994750e+01   2.861660e-01
  2.765690e-01   6.005358e+01   2.856975e-01
  2.768680e-01   6.002985e+01   2.883486e-01
  2.771670e-01   6.029643e+01   2.865838e-01
  2.774660e-01   6.038431e+01   2.876226e-01
  2.777650e-01   5.968532e+01   2.894346e-01
  2.780640e-01   6.043405e+01   2.898491e-01
  2.783630e-01   5.971163e+01   2.885361e-01
  2.786620e-01   5.985884e+01   2.906111e-01
  2.789610e-01   5.958726e+01   2.900594e-01
  2.792600e-01   5.961384e+01   2.929825e-01
  2.795590e-01   6.006203e+01   2.883202e-01
  2.798580e-01   5.992249e+01   2.925172e-01
  2.801560e-01   6.039688e+01   2.932302e-01
  2.804550e-01   5.955265e+01   2.920546e-01
  2.807540e-01   5.993278e+01   2.943261e-01
  2.810530e-01   5.919454e+01   2.897519e-01
  2.813520e-01   5.980898e+01   2.951524e-01
  2.816510e-01   5.939280e+01   2.931093e-01
  2.819500e-01   5.984795e+01   2.943429e-01
  2.822490e-01   5.955987e+01   2.936336e-01
  2.825480e-01   5.915143e+01   2.921780e-01
  2.828470e-01   5.947580e+01   2.963914e-01
  2.831460e-01   5.955774e+01   2.951008e-01
  2.834450e-01   6.004373e+01   2.947111e-01
  2.837430e-01   6.014087e+01   2.966567e-01
  2.840420e-01   5.961917e+01   2.969806e-01
  2.843410e-01   6.005608e+01   3.045708e-01
  2.846400e-01   5.992923e+01   3.063841e-01
  2.849390e-01   5.941150e+01   3.129349e-01
  2.852380e-01   5.937275e+01   3.157366e-01
  2.855370e-01   5.942564e+01   3.190090e-01
  2.858360e-01   5.934768e+01   3.208404e-01
  2.861350e-01   5.974208e+01   3.247476e-01
  2.864340e-01   5.970497e+01   3.294497e-01
  2.867330e-01   5.986497e+01   3.289433e-01
  2.870320e-01   5.981869e+01   3.344594e-01
  2.873310e-01   5.925673e+01   3.298000e-01
  2.876290e-01   5.977952e+01   3.365204e-01
  2.879280e-01   5.932837e+01   3.383130e-01
  2.882270e-01   5.945408e+01   3.349326e-01
  2.885260e-01   5.917326e+01   3.382157e-01
  2.888250e-01   5.963967e+01   3.386814e-01
  2.891240e-01   5.917755e+01   3.424560e-01
  2.894230e-01   5.958939e+01   3.467490e-01
  2.897220e-01   5.934156e+01   3.378339e-01
  2.900210e-01   5.928761e+01   3.466105e-01
  2.903200e-01   5.873495e+01   3.429753e-01
  2.906190e-01   5.973414e+01   3.496035e-01
  2.909180e-01   5.887416e+01   3.480207e-01
  2.912160e-01   5.940610e+01   3.458464e-01
  2.915150e-01   5.917596e+01   3.565593e-01
  2.918140e-01   5.922599e+01   3.484907e-01
  2.921130e-01   5.852522e+01   3.496614e-01
  2.924120e-01   5.956468e+01   3.553141e-01
  2.927110e-01   5.875843e+01   3.519163e-01
  2.930100e-01   5.902817e+01   3.619182e-01
  2.933090e-01   5.889882e+01   3.557234e-01
  2.936080e-01   5.949474e+01   3.551054e-01
  2.939070e-01   5.855626e+01   3.579565e-01
  2.942060e-01   5.889863e+01   3.596264e-01
  2.945050e-01   5.900475e+01   3.674971e-01
  2.948030e-01   5.863700e+01   3.567609e-01
  2.951020e-01   5.871841e+01   3.624593e-01
  2.954010e-01   5.926157e+01   3.658679e-01
  2.957000e-01   5.916068e+01   3.673160e-01
  2.959990e-01   5.949379e+01   3.679051e-01
  2.962980e-01   5.881428e+01   3.664601e-01
  2.965970e-01   5.921880e+01   3.713234e-01
  2.968960e-01   5.848786e+01   3.687976e-01
  2.971950e-01   5.866411e+01   3.677730e-01
  2.974940e-01   5.898187e+01   3.674259e-01
  2.977930e-01   5.901674e+01   3.709178e-01
  2.980920e-01   5.817697e+01   3.684967e-01
  2.983900e-01   5.881278e+01   3.735143e-01
  2.986890e-01   5.858790e+01   3.686597e-01
  2.989880e-01   5.898548e+01   3.738278e-01
  2.992870e-01   5.828971e+01   3.725514e-01
  2.995860e-01   5.853653e+01   3.754734e-01
  2.998850e-01   5.812541e+01   3.720260e-01
  3.001840e-01   5.976629e+01   3.796388e-01
  3.004830e-01   5.961347e+01   3.840838e-01
  3.007820e-01   5.820611e+01   3.780414e-01
  3.010810e-01   5.809800e+01   3.750210e-01
  3.013800e-01   5.853146e+01   3.820855e-01
  3.016790e-01   5.894621e+01   3.824291e-01
  3.019780e-01   5.876675e+01   3.838669e-01
  3.022760e-01   5.873280e+01   3.855498e-01
  3.025750e-01   5.870394e+01   3.834075e-01
  3.028740e-01   5.828166e+01   3.874525e-01
  3.031730e-01   5.863429e+01   3.867829e-01
  3.034720e-01   5.836699e+01   3.874721e-01
  3.037710e-01   5.880657e+01   3.886642e-01
  3.040700e-01   5.886294e+01   3.907128e-01
  3.043690e-01   5.830873e+01   3.934842e-01
  3.046680e-01   5.895948e+01   3.942918e-01
  3.049670e-01   5.831612e+01   3.886274e-01
  3.052660e-01   5.820652e+01   3.950861e-01
  3.055650e-01   5.905347e+01   3.965464e-01
  3.058630e-01   5.864708e+01   4.005758e-01
  3.061620e-01   5.807614e+01   3.913270e-01
  3.064610e-01   5.875484e+01   3.986426e-01
  3.067600e-01   5.880676e+01   4.049480e-01
  3.070590e-01   5.836535e+01   3.973191e-01
  3.073580e-01   5.915254e+01   4.061368e-01
  3.076570e-01   5.930263e+01   3.993556e-01
  3.079560e-01   5.863377e+01   4.034603e-01
  3.082550e-01   5.901411e+01   4.047668e-01
  3.085540e-01   5.799336e+01   4.009567e-01
  3.088530e-01   5.857466e+01   4.080793e-01
  3.091520e-01   5.905314e+01   4.037167e-01
  3.094500e-01   5.889122e+01   4.119778e-01
  3.097490e-01   5.841172e+01   4.084336e-01
  3.100480e-01   5.869881e+01   4.063783e-01
  3.103470e-01   5.881984e+01   4.181517e-01
  3.106460e-01   5.872922e+01   4.055792e-01
  3.109450e-01   5.811016e+01   4.152951e-01
  3.112440e-01   5.829033e+01   4.089367e-01
  3.115430e-01   5.852927e+01   4.151638e-01
  3.118420e-01   5.865394e+01   4.202128e-01
  3.121410e-01   5.819156e+01   4.120434e-01
  3.124400e-01   5.917142e+01   4.230742e-01
  3.127390e-01   5.841766e+01   4.144452e-01
  3.130380e-01   5.838166e+01   4.233001e-01
  3.133360e-01   5.835690e+01   4.208260e-01
  3.136350e-01   5.858458e+01   4.209710e-01
  3.139340e-01   5.794535e+01   4.248303e-01
  3.142330e-01   5.826448e+01   4.194839e-01
  3.145320e-01   5.797435e+01   4.288400e-01
  3.148310e-01   5.838563e+01   4.253912e-01
  3.151300e-01   5.862738e+01   4.262710e-01
  3.154290e-01   5.803462e+01   4.290629e-01
  3.157280e-01   5.730038e+01   4.235072e-01
  3.160270e-01   5.827361e+01   4.354601e-01
  3.163260e-01   5.786381e+01   4.255842e-01
  3.166250e-01   5.919126e+01   4.388754e-01
  3.169230e-01   5.762489e+01   4.304442e-01
  3.172220e-01   5.795775e+01   4.365383e-01
  3.175210e-01   5.841184e+01   4.378645e-01
  3.178200e-01   5.820411e+01   4.340811e-01
  3.181190e-01   5.835356e+01   4.426699e-01
  3.184180e-01   5.740537e+01   4.344530e-01
  3.187170e-01   5.859175e+01   4.467579e-01
  3.190160e-01   5.799891e+01   4.432955e-01
  3.193150e-01   5.856275e+01   4.388108e-01
  3.196140e-01   5.768425e+01   4.469231e-01
  3.199130e-01   5.907302e+01   4.457865e-01
  3.202120e-01   5.931081e+01   4.540127e-01
  3.205100e-01   5.799701e+01   4.477232e-01
  3.208090e-01   5.820681e+01   4.452879e-01
  3.211080e-01   5.819060e+01   4.522054e-01
  3.214070e-01   5.826256e+01   4.447006e-01
  3.217060e-01   5.780904e+01   4.503021e-01
  3.220050e-01   5.818287e+01   4.488505e-01
  3.223040e-01   5.834458e+01   4.474298e-01
  3.226030e-01   5.813974e+01   4.580062e-01
  3.229020e-01   5.913451e+01   4.464158e-01
  3.232010e-01   5.789313e+01   4.540114e-01
  3.235000e-01   5.750854e+01   4.474729e-01
  3.237990e-01   5.742848e+01   4.504922e-01
  3.240970e-01   5.823357e+01   4.605784e-01
  3.243960e-01   5.772463e+01   4.491407e-01
  3.246950e-01   5.819762e+01   4.622208e-01
  3.249940e-01   5.816894e+01   4.542370e-01
  3.252930e-01   5.870038e+01   4.637630e-01
  3.255920e-01   5.859395e+01   4.660600e-01
  3.258910e-01   5.849243e+01   4.611569e-01
  3.261900e-01   5.816989e+01   4.671263e-01
  3.264890e-01   5.842558e+01   4.626762e-01
  3.267880e-01   5.734341e+01   4.619664e-01
  3.270870e-01   5.853177e+01   4.747397e-01
  3.273860e-01   5.860502e+01   4.693360e-01
  3.276850e-01   5.755374e+01   4.707567e-01
  3.279830e-01   5.838086e+01   4.670469e-01
  3.282820e-01   5.821588e+01   4.758862e-01
  3.285810e-01   5.762875e+01   4.715438e-01
  3.288800e-01   5.849527e+01   4.785059e-01
  3.291790e-01   5.751138e+01   4.705834e-01
  3.294780e-01   5.747680e+01   4.777969e-01
  3.297770e-01   5.817527e+01   4.832359e-01
  3.300760e-01   5.796024e+01   4.773017e-01
  3.303750e-01   5.706708e+01   4.811720e-01
  3.306740e-01   5.773650e+01   4.773731e-01
  3.309730e-01   5.831005e+01   4.884850e-01
  3.312720e-01   5.852983e+01   4.931550e-01
  3.315700e-01   5.856872e+01   4.843534e-01
  3.318690e-01   5.793778e+01   4.944728e-01
  3.321680e-01   5.804442e+01   4.837203e-01
  3.324670e-01   5.813401e+01   4.964188e-01
  3.327660e-01   5.775780e+01   4.920594e-01
  3.330650e-01   5.809201e+01   4.940290e-01
  3.333640e-01   5.765047e+01   4.999869e-01
  3.336630e-01   5.864188e+01   4.925455e-01
  3.339620e-01   5.727527e+01   5.012396e-01
  3.342610e-01   5.840820e+01   4.992701e-01
  3.345600e-01   5.812088e+01   5.031781e-01
  3.348590e-01   5.905549e+01   5.162067e-01
  3.351570e-01   5.803651e+01   4.960023e-01
  3.354560e-01   5.704777e+01   5.110281e-01
  3.357550e-01   5.815006e+01   4.992939e-01
  3.360540e-01   5.829065e+01   5.146989e-01
  3.363530e-01   5.757034e+01   5.177700e-01
  3.366520e-01   5.792009e+01   5.040533e-01
  3.369510e-01   5.794516e+01   5.259706e-01
  3.372500e-01   5.731933e+01   4.996964e-01
  3.375490e-01   5.771074e+01   5.222745e-01
  3.378480e-01   5.857602e+01   5.235640e-01
  3.381470e-01   5.797082e+01   5.195677e-01
  3.384460e-01   5.790655e+01   5.332538e-01
  3.387450e-01   5.824242e+01   5.132537e-01
  3.390430e-01   5.857476e+01   5.335572e-01
  3.393420e-01   5.756967e+01   5.262609e-01
  3.396410e-01   5.719083e+01   5.251951e-01
  3.399400e-01   5.785765e+01   5.437259e-01
  3.402390e-01   5.786273e+01   5.178093e-01
  3.405380e-01   5.798195e+01   5.413911e-01
  3.408370e-01   5.763156e+01   5.319861e-01
  3.411360e-01   5.700674e+01   5.325640e-01
  3.414350e-01   5.630428e+01   5.363773e-01
  3.417340e-01   5.832593e+01   5.379834e-01
  3.420330e-01   5.819801e+01   5.536143e-01
  3.423320e-01   5.754407e+01   5.350680e-01
  3.426300e-01   5.800484e+01   5.519266e-01
  3.429290e-01   5.805149e+01   5.498622e-01
  3.432280e-01   5.710559e+01   5.431243e-01
  3.435270e-01   5.762478e+01   5.644066e-01
  3.438260e-01   5.877695e+01   5.472894e-01
  3.441250e-01   5.801865e+01   5.630491e-01
  3.444240e-01   5.799274e+01   5.549608e-01
  3.447230e-01   5.765267e+01   5.580540e-01
  3.450220e-01   5.768598e+01   5.697260e-01
  3.453210e-01   5.750947e+01   5.526436e-01
  3.456200e-01   5.813899e+01   5.771348e-01
  3.459190e-01   5.806783e+01   5.632876e-01
  3.462170e-01   5.810348e+01   5.743537e-01
  3.465160e-01   5.786159e+01   5.722983e-01
  3.468150e-01   5.780175e+01   5.711479e-01
  3.471140e-01   5.760402e+01   5.852122e-01
  3.474130e-01   5.769724e+01   5.697815e-01
  3.477120e-01   5.705111e+01   5.823968e-01
  3.480110e-01   5.889964e+01   5.853494e-01
  3.483100e-01   5.766055e+01   5.809498e-01
  3.486090e-01   5.748181e+01   5.949720e-01
  3.489080e-01   5.702840e+01   5.777565e-01
  3.492070e-01   5.800329e+01   5.986405e-01
  3.495060e-01   5.733054e+01   5.838213e-01
  3.498040e-01   5.746202e+01   5.968168e-01
  3.501030e-01   5.747690e+01   5.978750e-01
  3.504020e-01   5.721407e+01   5.955277e-01
  3.507010e-01   5.827744e+01   6.153245e-01
  3.510000e-01   5.862098e+01   5.979243e-01
  3.512990e-01   5.747831e+01   6.110912e-01
  3.515980e-01   5.805235e+01   6.058635e-01
  3.518970e-01   5.776263e+01   6.179324e-01
  3.521960e-01   5.735744e+01   6.245583e-01
  3.524950e-01   5.802899e+01   6.047312e-01
  3.527940e-01   5.851253e+01   6.342472e-01
  3.530930e-01   5.774171e+01   6.135448e-01
  3.533920e-01   5.827313e+01   6.318007e-01
  3.536900e-01   5.751168e+01   6.299459e-01
  3.539890e-01   5.645199e+01   6.207264e-01
  3.542880e-01   5.729108e+01   6.405338e-01
  3.545870e-01   5.820554e+01   6.202969e-01
  3.548860e-01   5.662612e+01   6.332180e-01
  3.551850e-01   5.804228e+01   6.294088e-01
  3.554840e-01   5.816976e+01   6.417908e-01
  3.557830e-01   5.688226e+01   6.370390e-01
  3.560820e-01   5.739054e+01   6.181039e-01
  3.563810e-01   5.798332e+01   6.419648e-01
  3.566800e-01   5.826319e+01   6.283412e-01
  3.569790e-01   5.763461e+01   6.448988e-01
  3.572770e-01   5.801931e+01   6.458162e-01
  3.575760e-01   5.756432e+01   6.168707e-01
  3.578750e-01   5.678570e+01   6.527091e-01
  3.581740e-01   5.689627e+01   6.242921e-01
  3.584730e-01   5.754344e+01   6.570496e-01
  3.587720e-01   5.676888e+01   6.412618e-01
  3.590710e-01   5.773564e+01   6.454637e-01
  3.593700e-01   5.652367e+01   6.631511e-01
  3.596690e-01   5.808084e+01   6.437155e-01
  3.599680e-01   5.710880e+01   6.679505e-01
  3.602670e-01   5.629557e+01   6.460520e-01
  3.605660e-01   5.611131e+01   6.607278e-01
  3.608640e-01   5.542503e+01   6.735153e-01
  3.611630e-01   5.761566e+01   6.510348e-01
  3.614620e-01   5.697523e+01   6.873471e-01
  3.617610e-01   5.794784e+01   6.673468e-01
  3.620600e-01   5.804982e+01   6.907756e-01
  3.623590e-01   5.713378e+01   6.823434e-01
  3.626580e-01   5.635146e+01   6.776557e-01
  3.629570e-01   5.719083e+01   7.010554e-01
  3.632560e-01   5.701752e+01   6.701917e-01
  3.635550e-01   5.705547e+01   7.116383e-01
  3.638540e-01   5.602608e+01   6.876566e-01
  3.641530e-01   5.670106e+01   6.964661e-01
  3.644510e-01   5.764019e+01   7.326814e-01
  3.647500e-01   5.698121e+01   6.843881e-01
  3.650490e-01   5.681085e+01   7.256063e-01
  3.653480e-01   5.772532e+01   7.141292e-01
  3.656470e-01   5.760468e+01   7.218654e-01
  3.659460e-01   5.595042e+01   7.327723e-01
  3.662450e-01   5.713147e+01   7.087922e-01
  3.665440e-01   5.791489e+01   7.631619e-01
  3.668430e-01   5.850975e+01   7.257799e-01
  3.671420e-01   5.678675e+01   7.458394e-01
  3.674410e-01   5.717650e+01   7.388847e-01
  3.677400e-01   5.797528e+01   7.575394e-01
  3.680390e-01   5.698521e+01   7.801802e-01
  3.683370e-01   5.760732e+01   7.342833e-01
  3.686360e-01   5.811785e+01   7.791408e-01
  3.689350e-01   5.822866e+01   7.631993e-01
  3.692340e-01   5.824967e+01   7.843695e-01
  3.695330e-01   5.769178e+01   8.081635e-01
  3.698320e-01   5.686588e+01   7.483000e-01
  3.701310e-01   5.669540e+01   8.035638e-01
  3.704300e-01   5.816454e+01   7.751827e-01
  3.707290e-01   5.687859e+01   8.072962e-01
  3.710280e-01   5.694459e+01   8.029130e-01
  3.713270e-01   5.650933e+01   7.881272e-01
  3.716260e-01   5.680467e+01   8.378124e-01
  3.719240e-01   5.631845e+01   7.800219e-01
  3.722230e-01   5.807394e+01   8.499029e-01
  3.725220e-01   5.611504e+01   8.067636e-01
  3.728210e-01   5.613645e+01   8.248228e-01
  3.731200e-01   5.558925e+01   8.695379e-01
  3.734190e-01   5.828047e+01   8.122763e-01
  3.737180e-01   5.767698e+01   8.825468e-01
  3.740170e-01   5.602415e+01   8.187656e-01
  3.743160e-01   5.752648e+01   8.877585e-01
  3.746150e-01   5.824416e+01   8.868755e-01
  3.749140e-01   5.610083e+01   8.494278e-01
  3.752130e-01   5.778164e+01   9.238265e-01
  3.755110e-01   5.653933e+01   8.498553e-01
  3.758100e-01   5.744192e+01   9.211068e-01
  3.761090e-01   5.713522e+01   8.912160e-01
  3.764080e-01   5.460773e+01   8.946078e-01
  3.767070e-01   5.731099e+01   9.582492e-01
  3.770060e-01   5.697476e+01   8.771578e-01
  3.773050e-01   5.725602e+01   9.660110e-01
  3.776040e-01   5.773047e+01   9.270457e-01
  3.779030e-01   5.665462e+01   9.487345e-01
  3.782020e-01   5.833075e+01   1.039798e+00
  3.785010e-01   5.762051e+01   9.084522e-01
  3.788000e-01   5.725048e+01   1.025112e+00
  3.790990e-01   5.703067e+01   9.439784e-01
  3.793970e-01   5.742040e+01   1.016808e+00
  3.796960e-01   5.794885e+01   1.016647e+00
  3.799950e-01   5.654630e+01   9.858396e-01
  3.802940e-01   5.659072e+01   1.096423e+00
  3.805930e-01   5.940057e+01   9.797220e-01
  3.808920e-01   5.465569e+01   1.083620e+00
  3.811910e-01   5.875562e+01   1.038500e+00
  3.814900e-01   5.643357e+01   1.071094e+00
  3.817890e-01   5.676665e+01   1.173005e+00
  3.820880e-01   5.722584e+01   1.000886e+00
  3.823870e-01   5.831414e+01   1.196581e+00
  3.826860e-01   5.828738e+01   1.049755e+00
  3.829840e-01   5.579842e+01   1.193976e+00
  3.832830e-01   5.781519e+01   1.161660e+00
  3.835820e-01   5.671817e+01   1.123187e+00
  3.838810e-01   5.821954e+01   1.272273e+00
  3.841800e-01   5.845666e+01   1.127088e+00
  3.844790e-01   5.494044e+01   1.245114e+00
  3.847780e-01   5.742109e+01   1.179747e+00
  3.850770e-01   5.863743e+01   1.296033e+00
  3.853760e-01   5.668558e+01   1.359323e+00
  3.856750e-01   5.780891e+01   1.183724e+00
  3.859740e-01   5.810237e+01   1.400565e+00
  3.862730e-01   5.499439e+01   1.236532e+00
  3.865710e-01   5.648185e+01   1.380896e+00
  3.868700e-01   5.990419e+01   1.448212e+00
  3.871690e-01   5.752401e+01   1.335242e+00
  3.874680e-01   5.544407e+01   1.509556e+00
  3.877670e-01   5.848060e+01   1.368927e+00
  3.880660e-01   5.611662e+01   1.552816e+00
  3.883650e-01   5.367005e+01   1.439025e+00
  3.886640e-01   5.503764e+01   1.520632e+00
  3.889630e-01   5.781274e+01   1.695979e+00
  3.892620e-01   5.760314e+01   1.522210e+00
  3.895610e-01   5.593042e+01   1.713852e+00
  3.898600e-01   5.885754e+01   1.711235e+00
  3.901580e-01   5.671817e+01   1.750361e+00
  3.904570e-01   5.415235e+01   1.912186e+00
  3.907560e-01   5.734838e+01   1.735441e+00
  3.910550e-01   5.461750e+01   1.955620e+00
  3.913540e-01   5.902891e+01   2.033064e+00
  3.916530e-01   5.650811e+01   1.989180e+00
  3.919520e-01   5.577287e+01   2.567154e+00
  3.922510e-01   5.517768e+01   1.965623e+00
  3.925500e-01   5.898690e+01   2.726670e+00
  3.928490e-01   5.556280e+01   2.415774e+00
  3.931480e-01   5.709630e+01   2.682618e+00
  3.934470e-01   0.000000e+00   0.000000e+00
  3.937460e-01   5.394529e+01   2.607544e+00
creator: radaver
creator-version: 3725
header-file: /nas_data/SAXS_data/20151104Workshop/header/JH1_0093.txt
image-file: /nas_data/Pilatus1M/20151104_Workshop/JH1_0093.tif
angular-axis-file: /nas_data/SAXS_data/20151104Workshop/q20151029.dat
beamstop-mask-file: /nas_data/SAXS_data/20151104Workshop/fit2d20151031.msk
detector-response-file: none
beam-center-x: 949.7700
beam-center-y: 918.8000
unit-time: 1.0000
channel-first: 10
channel-last: 1315
Exposure time [s]: 1.094094
Transmitted Beam: 0.483442
Incident Beam: 0.483442
Code: JH1
Concentration [mg/ml]: 1
Run Number: 0093
