# Supplementary material for: SAXS analysis of a soluble cytosolic NgBR construct including extracellular and transmembrane domains
Source: PLoS One. 2018 Jan 18;13(1):e0191371. doi: 10.1371/journal.pone.0191371 (PMC5773207; doi:10.1371/journal.pone.0191371)
Supplement: S1 File — (ZIP) [file pone.0191371.s001.zip › JH1_0094.dat]

Sample:   c= 1.0000 mg/ml  Code: JH1
  3.656810e-03   2.265664e+04   4.139112e+01
  3.955720e-03   2.192498e+04   2.796476e+01
  4.254640e-03   1.907511e+04   2.337443e+01
  4.553560e-03   1.535870e+04   2.022216e+01
  4.852480e-03   1.246659e+04   1.705732e+01
  5.151400e-03   1.050875e+04   1.547091e+01
  5.450320e-03   8.688567e+03   1.336164e+01
  5.749240e-03   7.430692e+03   1.197240e+01
  6.048150e-03   6.351894e+03   1.085003e+01
  6.347070e-03   5.500226e+03   9.592472e+00
  6.645990e-03   4.812966e+03   8.933743e+00
  6.944910e-03   4.216933e+03   8.050545e+00
  7.243830e-03   3.769474e+03   7.375376e+00
  7.542750e-03   3.356288e+03   6.933014e+00
  7.841670e-03   3.022811e+03   6.213755e+00
  8.140580e-03   2.739222e+03   5.996694e+00
  8.439500e-03   2.498651e+03   5.520347e+00
  8.738420e-03   2.288620e+03   5.232843e+00
  9.037340e-03   2.108862e+03   4.856911e+00
  9.336260e-03   1.944683e+03   4.583369e+00
  9.635180e-03   1.793205e+03   4.388723e+00
  9.934100e-03   1.658564e+03   4.083821e+00
  1.023300e-02   1.519625e+03   4.006094e+00
  1.053190e-02   1.409017e+03   3.912577e+00
  1.083090e-02   1.295678e+03   3.751919e+00
  1.112980e-02   1.196499e+03   3.574777e+00
  1.142870e-02   1.115803e+03   3.432786e+00
  1.172760e-02   1.032465e+03   3.292917e+00
  1.202650e-02   9.557392e+02   3.159438e+00
  1.232540e-02   8.897899e+02   3.031780e+00
  1.262440e-02   8.218762e+02   2.859604e+00
  1.292330e-02   7.701350e+02   2.725429e+00
  1.322220e-02   7.105481e+02   2.617871e+00
  1.352110e-02   6.625837e+02   2.502562e+00
  1.382000e-02   6.130159e+02   2.383418e+00
  1.411900e-02   5.771846e+02   2.301459e+00
  1.441790e-02   5.371966e+02   2.204311e+00
  1.471680e-02   5.030137e+02   2.122893e+00
  1.501570e-02   4.743930e+02   2.019004e+00
  1.531460e-02   4.414818e+02   1.938918e+00
  1.561350e-02   4.187944e+02   1.855308e+00
  1.591250e-02   3.965287e+02   1.821221e+00
  1.621140e-02   3.684143e+02   1.725201e+00
  1.651030e-02   3.508276e+02   1.665817e+00
  1.680920e-02   3.308081e+02   1.617591e+00
  1.710810e-02   3.161216e+02   1.584594e+00
  1.740710e-02   3.011868e+02   1.524454e+00
  1.770600e-02   2.830341e+02   1.462948e+00
  1.800490e-02   2.693406e+02   1.415838e+00
  1.830380e-02   2.561296e+02   1.391680e+00
  1.860270e-02   2.437118e+02   1.331163e+00
  1.890170e-02   2.338380e+02   1.303918e+00
  1.920060e-02   2.233053e+02   1.262136e+00
  1.949950e-02   2.166687e+02   1.257557e+00
  1.979840e-02   2.053111e+02   1.201184e+00
  2.009730e-02   1.985700e+02   1.168342e+00
  2.039620e-02   1.904669e+02   1.142180e+00
  2.069520e-02   1.833100e+02   1.114475e+00
  2.099410e-02   1.755618e+02   1.098571e+00
  2.129300e-02   1.702945e+02   1.053612e+00
  2.159190e-02   1.633925e+02   1.067606e+00
  2.189080e-02   1.586121e+02   1.057743e+00
  2.218980e-02   1.531461e+02   1.057262e+00
  2.248870e-02   1.481562e+02   1.058448e+00
  2.278760e-02   1.415371e+02   1.024341e+00
  2.308650e-02   1.398204e+02   1.049444e+00
  2.338540e-02   1.354829e+02   1.030892e+00
  2.368430e-02   1.311878e+02   9.959926e-01
  2.398330e-02   1.287939e+02   1.009318e+00
  2.428220e-02   1.268398e+02   9.793484e-01
  2.458110e-02   1.219080e+02   9.924021e-01
  2.488000e-02   1.214692e+02   9.641933e-01
  2.517890e-02   1.167429e+02   9.339734e-01
  2.547790e-02   1.140171e+02   9.360453e-01
  2.577680e-02   1.130473e+02   9.245694e-01
  2.607570e-02   1.121190e+02   9.282211e-01
  2.637460e-02   1.094177e+02   9.096057e-01
  2.667350e-02   1.058421e+02   8.722296e-01
  2.697250e-02   1.045269e+02   8.400679e-01
  2.727140e-02   1.032409e+02   8.038996e-01
  2.757030e-02   1.025413e+02   8.025010e-01
  2.786920e-02   9.946815e+01   7.813509e-01
  2.816810e-02   9.890834e+01   7.668004e-01
  2.846700e-02   9.797144e+01   7.537380e-01
  2.876600e-02   9.364950e+01   7.280462e-01
  2.906490e-02   9.558592e+01   7.377469e-01
  2.936380e-02   9.385359e+01   7.255878e-01
  2.966270e-02   9.285734e+01   7.164312e-01
  2.996160e-02   9.086779e+01   7.097530e-01
  3.026060e-02   9.019249e+01   6.959745e-01
  3.055950e-02   9.012443e+01   6.947257e-01
  3.085840e-02   8.824981e+01   6.845597e-01
  3.115730e-02   8.750708e+01   6.788188e-01
  3.145620e-02   8.702659e+01   6.704477e-01
  3.175510e-02   8.751514e+01   6.741715e-01
  3.205410e-02   8.548512e+01   6.626753e-01
  3.235300e-02   8.510978e+01   6.585401e-01
  3.265190e-02   8.407716e+01   6.425222e-01
  3.295080e-02   8.317362e+01   6.432510e-01
  3.324970e-02   8.292555e+01   6.414475e-01
  3.354870e-02   8.184099e+01   6.355731e-01
  3.384760e-02   8.171738e+01   6.277600e-01
  3.414650e-02   8.111456e+01   6.254403e-01
  3.444540e-02   8.042505e+01   6.142181e-01
  3.474430e-02   8.041457e+01   6.195826e-01
  3.504330e-02   7.899266e+01   6.064707e-01
  3.534220e-02   7.882362e+01   6.065689e-01
  3.564110e-02   7.873191e+01   6.054689e-01
  3.594000e-02   7.970685e+01   5.975456e-01
  3.623890e-02   7.727566e+01   5.983713e-01
  3.653780e-02   7.664765e+01   5.798160e-01
  3.683680e-02   7.679167e+01   5.879114e-01
  3.713570e-02   7.628464e+01   5.866661e-01
  3.743460e-02   7.553832e+01   5.742740e-01
  3.773350e-02   7.597408e+01   5.752642e-01
  3.803240e-02   7.542969e+01   5.868815e-01
  3.833140e-02   7.498995e+01   5.990767e-01
  3.863030e-02   7.553300e+01   6.105882e-01
  3.892920e-02   7.611283e+01   6.113333e-01
  3.922810e-02   7.467664e+01   6.079112e-01
  3.952700e-02   7.359459e+01   5.995797e-01
  3.982600e-02   7.337454e+01   6.073768e-01
  4.012490e-02   7.475452e+01   6.035070e-01
  4.042380e-02   7.330139e+01   6.054658e-01
  4.072270e-02   7.386541e+01   6.053932e-01
  4.102160e-02   7.292973e+01   6.007587e-01
  4.132050e-02   7.394480e+01   6.057184e-01
  4.161950e-02   7.233661e+01   5.929031e-01
  4.191840e-02   7.274386e+01   6.023626e-01
  4.221730e-02   7.162709e+01   5.899882e-01
  4.251620e-02   7.109286e+01   5.954878e-01
  4.281510e-02   7.209231e+01   5.903853e-01
  4.311410e-02   7.121561e+01   5.875364e-01
  4.341300e-02   7.152262e+01   5.918444e-01
  4.371190e-02   7.101753e+01   5.882289e-01
  4.401080e-02   7.028182e+01   5.851741e-01
  4.430970e-02   6.968654e+01   5.782369e-01
  4.460860e-02   7.007551e+01   5.805857e-01
  4.490760e-02   6.977158e+01   5.808050e-01
  4.520650e-02   7.018373e+01   5.780993e-01
  4.550540e-02   7.097503e+01   5.843001e-01
  4.580430e-02   6.968308e+01   5.767605e-01
  4.610320e-02   7.011578e+01   5.756484e-01
  4.640220e-02   7.005599e+01   5.797677e-01
  4.670110e-02   6.965695e+01   5.695065e-01
  4.700000e-02   6.944840e+01   5.707660e-01
  4.729890e-02   6.840022e+01   5.685625e-01
  4.759780e-02   6.901693e+01   5.704073e-01
  4.789680e-02   6.986183e+01   5.703434e-01
  4.819570e-02   6.860330e+01   5.644880e-01
  4.849460e-02   6.870095e+01   5.669831e-01
  4.879350e-02   6.979459e+01   5.652171e-01
  4.909240e-02   6.812575e+01   5.660074e-01
  4.939130e-02   6.810066e+01   5.562992e-01
  4.969030e-02   6.799571e+01   5.578856e-01
  4.998920e-02   6.806435e+01   5.574926e-01
  5.028810e-02   6.901176e+01   5.593363e-01
  5.058700e-02   6.831279e+01   5.605438e-01
  5.088590e-02   6.753924e+01   5.481041e-01
  5.118490e-02   6.806891e+01   5.575113e-01
  5.148380e-02   6.906826e+01   5.588955e-01
  5.178270e-02   6.615157e+01   5.399094e-01
  5.208160e-02   6.670941e+01   5.479594e-01
  5.238050e-02   6.804199e+01   5.475696e-01
  5.267940e-02   6.761094e+01   5.536304e-01
  5.297840e-02   6.833789e+01   5.493996e-01
  5.327730e-02   6.767888e+01   5.442070e-01
  5.357620e-02   6.714746e+01   5.439583e-01
  5.387510e-02   6.666135e+01   5.388547e-01
  5.417400e-02   6.756708e+01   5.475732e-01
  5.447300e-02   6.704326e+01   5.373098e-01
  5.477190e-02   6.664064e+01   5.369184e-01
  5.507080e-02   6.585765e+01   5.337549e-01
  5.536970e-02   6.714437e+01   5.371034e-01
  5.566860e-02   6.781129e+01   5.434825e-01
  5.596760e-02   6.687157e+01   5.335913e-01
  5.626650e-02   6.726038e+01   5.375672e-01
  5.656540e-02   6.665127e+01   5.333125e-01
  5.686430e-02   6.778937e+01   5.348368e-01
  5.716320e-02   6.663948e+01   5.267655e-01
  5.746210e-02   6.604160e+01   5.296735e-01
  5.776110e-02   6.612202e+01   5.317915e-01
  5.806000e-02   6.635135e+01   5.244715e-01
  5.835890e-02   6.678801e+01   5.267724e-01
  5.865780e-02   6.596342e+01   5.206575e-01
  5.895670e-02   6.689450e+01   5.342848e-01
  5.925570e-02   6.548033e+01   5.165066e-01
  5.955460e-02   6.620243e+01   5.261956e-01
  5.985350e-02   6.569320e+01   5.167889e-01
  6.015240e-02   6.697088e+01   5.234817e-01
  6.045130e-02   6.674709e+01   5.231728e-01
  6.075020e-02   6.511903e+01   5.117814e-01
  6.104920e-02   6.635261e+01   5.204967e-01
  6.134810e-02   6.597248e+01   5.195650e-01
  6.164700e-02   6.559014e+01   5.098466e-01
  6.194590e-02   6.564922e+01   5.182905e-01
  6.224480e-02   6.674405e+01   5.111074e-01
  6.254380e-02   6.594215e+01   5.166573e-01
  6.284270e-02   6.528884e+01   5.157508e-01
  6.314160e-02   6.554371e+01   5.044063e-01
  6.344050e-02   6.570917e+01   5.124623e-01
  6.373940e-02   6.564676e+01   5.037693e-01
  6.403840e-02   6.543096e+01   5.108365e-01
  6.433730e-02   6.490711e+01   5.035040e-01
  6.463620e-02   6.534638e+01   5.010807e-01
  6.493510e-02   6.512927e+01   5.112780e-01
  6.523400e-02   6.459778e+01   4.987093e-01
  6.553290e-02   6.544908e+01   5.045603e-01
  6.583190e-02   6.486850e+01   5.002630e-01
  6.613080e-02   6.449789e+01   4.943129e-01
  6.642970e-02   6.553203e+01   5.074973e-01
  6.672860e-02   6.499740e+01   4.947384e-01
  6.702750e-02   6.550775e+01   5.016990e-01
  6.732650e-02   6.539195e+01   4.977272e-01
  6.762540e-02   6.471383e+01   4.951397e-01
  6.792430e-02   6.495798e+01   4.980731e-01
  6.822320e-02   6.592063e+01   4.938325e-01
  6.852210e-02   6.520052e+01   4.984988e-01
  6.882110e-02   6.537712e+01   4.951959e-01
  6.912000e-02   6.619848e+01   4.978033e-01
  6.941890e-02   6.528604e+01   4.909696e-01
  6.971780e-02   6.519194e+01   4.901373e-01
  7.001670e-02   6.484528e+01   4.951464e-01
  7.031560e-02   6.436999e+01   4.865636e-01
  7.061460e-02   6.589210e+01   4.927623e-01
  7.091350e-02   6.504373e+01   4.881545e-01
  7.121240e-02   6.446918e+01   4.822696e-01
  7.151130e-02   6.562467e+01   4.927227e-01
  7.181020e-02   6.422036e+01   4.808794e-01
  7.210920e-02   6.466486e+01   4.857902e-01
  7.240810e-02   6.451425e+01   4.806073e-01
  7.270700e-02   6.588215e+01   4.917674e-01
  7.300590e-02   6.522498e+01   4.846261e-01
  7.330480e-02   6.397866e+01   4.745805e-01
  7.360370e-02   6.467121e+01   4.830247e-01
  7.390270e-02   6.516315e+01   4.794001e-01
  7.420160e-02   6.458702e+01   4.845632e-01
  7.450050e-02   6.454393e+01   4.753465e-01
  7.479940e-02   6.406315e+01   4.748937e-01
  7.509830e-02   6.523032e+01   4.832671e-01
  7.539730e-02   6.479563e+01   4.745182e-01
  7.569620e-02   6.465106e+01   4.748622e-01
  7.599510e-02   6.431677e+01   4.767214e-01
  7.629400e-02   6.518687e+01   4.737763e-01
  7.659290e-02   6.466718e+01   4.762413e-01
  7.689190e-02   6.487008e+01   4.726237e-01
  7.719080e-02   6.429178e+01   4.731047e-01
  7.748970e-02   6.464834e+01   4.709582e-01
  7.778860e-02   6.514313e+01   4.757889e-01
  7.808750e-02   6.470245e+01   4.707283e-01
  7.838640e-02   6.434890e+01   4.669097e-01
  7.868540e-02   6.435271e+01   4.681838e-01
  7.898430e-02   6.376217e+01   4.635318e-01
  7.928320e-02   6.491946e+01   4.732347e-01
  7.958210e-02   6.428434e+01   4.621425e-01
  7.988100e-02   6.489658e+01   4.697350e-01
  8.018000e-02   6.568714e+01   4.700580e-01
  8.047890e-02   6.389494e+01   4.631893e-01
  8.077780e-02   6.425095e+01   4.636551e-01
  8.107670e-02   6.371155e+01   4.592725e-01
  8.137560e-02   6.446576e+01   4.652537e-01
  8.167450e-02   6.435397e+01   4.619869e-01
  8.197350e-02   6.385173e+01   4.573807e-01
  8.227240e-02   6.438793e+01   4.637388e-01
  8.257130e-02   6.481266e+01   4.557046e-01
  8.287020e-02   6.412767e+01   4.623924e-01
  8.316910e-02   6.382067e+01   4.580640e-01
  8.346810e-02   6.490666e+01   4.575887e-01
  8.376700e-02   6.422794e+01   4.615343e-01
  8.406590e-02   6.454807e+01   4.532396e-01
  8.436480e-02   6.475026e+01   4.609873e-01
  8.466370e-02   6.371140e+01   4.514340e-01
  8.496270e-02   6.541399e+01   4.682472e-01
  8.526160e-02   6.464175e+01   4.801734e-01
  8.556050e-02   6.498194e+01   4.818900e-01
  8.585940e-02   6.439160e+01   4.857013e-01
  8.615830e-02   6.440260e+01   4.857427e-01
  8.645720e-02   6.480115e+01   4.920345e-01
  8.675620e-02   6.419513e+01   4.921660e-01
  8.705510e-02   6.424806e+01   4.913891e-01
  8.735400e-02   6.390995e+01   4.925485e-01
  8.765290e-02   6.411842e+01   4.938473e-01
  8.795180e-02   6.471508e+01   5.001817e-01
  8.825080e-02   6.491590e+01   4.964098e-01
  8.854970e-02   6.446536e+01   5.012701e-01
  8.884860e-02   6.428983e+01   4.985356e-01
  8.914750e-02   6.393750e+01   5.033825e-01
  8.944640e-02   6.491102e+01   5.035191e-01
  8.974530e-02   6.345980e+01   4.937945e-01
  9.004430e-02   6.851639e+01   5.110176e-01
  9.034320e-02   6.371398e+01   4.753716e-01
  9.064210e-02   6.439451e+01   4.770094e-01
  9.094100e-02   6.329528e+01   4.630715e-01
  9.123990e-02   6.356672e+01   4.628209e-01
  9.153890e-02   6.403934e+01   4.670425e-01
  9.183780e-02   6.454971e+01   4.655565e-01
  9.213670e-02   6.466446e+01   4.643236e-01
  9.243560e-02   6.731563e+01   4.724980e-01
  9.273450e-02   6.343672e+01   4.547114e-01
  9.303350e-02   6.338437e+01   4.605177e-01
  9.333240e-02   6.412723e+01   4.529048e-01
  9.363130e-02   6.470313e+01   4.584380e-01
  9.393020e-02   6.385320e+01   4.530876e-01
  9.422910e-02   6.414188e+01   4.552735e-01
  9.452800e-02   6.504743e+01   4.596561e-01
  9.482700e-02   6.414400e+01   4.462198e-01
  9.512590e-02   6.449336e+01   4.557408e-01
  9.542480e-02   6.441300e+01   4.504956e-01
  9.572370e-02   6.384587e+01   4.485081e-01
  9.602260e-02   6.407387e+01   4.515717e-01
  9.632160e-02   6.536559e+01   4.482461e-01
  9.662050e-02   6.402563e+01   4.461743e-01
  9.691940e-02   6.399454e+01   4.460660e-01
  9.721830e-02   6.396698e+01   4.434246e-01
  9.751720e-02   6.397327e+01   4.456255e-01
  9.781610e-02   6.383601e+01   4.408253e-01
  9.811510e-02   6.361319e+01   4.443696e-01
  9.841400e-02   6.388967e+01   4.381971e-01
  9.871290e-02   6.427742e+01   4.427034e-01
  9.901180e-02   6.416101e+01   4.433763e-01
  9.931070e-02   6.434963e+01   4.401216e-01
  9.960970e-02   6.423467e+01   4.429135e-01
  9.990860e-02   6.423302e+01   4.355807e-01
  1.002070e-01   6.399743e+01   4.389155e-01
  1.005060e-01   6.339019e+01   4.344138e-01
  1.008050e-01   6.497274e+01   4.422473e-01
  1.011040e-01   6.389394e+01   4.324073e-01
  1.014030e-01   6.364226e+01   4.335730e-01
  1.017020e-01   6.389207e+01   4.385540e-01
  1.020010e-01   6.409475e+01   4.344334e-01
  1.023000e-01   6.409641e+01   4.324230e-01
  1.025990e-01   6.441376e+01   4.324922e-01
  1.028980e-01   6.348425e+01   4.310188e-01
  1.031970e-01   6.324484e+01   4.325552e-01
  1.034960e-01   6.384667e+01   4.266697e-01
  1.037950e-01   6.397237e+01   4.310078e-01
  1.040930e-01   6.374893e+01   4.266649e-01
  1.043920e-01   6.458847e+01   4.334113e-01
  1.046910e-01   6.390904e+01   4.304640e-01
  1.049900e-01   6.431669e+01   4.259944e-01
  1.052890e-01   6.386416e+01   4.280213e-01
  1.055880e-01   6.397543e+01   4.267780e-01
  1.058870e-01   6.453541e+01   4.302648e-01
  1.061860e-01   6.446566e+01   4.258523e-01
  1.064850e-01   6.416997e+01   4.255082e-01
  1.067840e-01   6.494158e+01   4.303126e-01
  1.070830e-01   6.430242e+01   4.246813e-01
  1.073820e-01   6.371754e+01   4.211861e-01
  1.076800e-01   6.364886e+01   4.206494e-01
  1.079790e-01   6.356476e+01   4.222384e-01
  1.082780e-01   6.443851e+01   4.270355e-01
  1.085770e-01   6.412791e+01   4.170485e-01
  1.088760e-01   6.393699e+01   4.222219e-01
  1.091750e-01   6.469785e+01   4.231692e-01
  1.094740e-01   6.319572e+01   4.191494e-01
  1.097730e-01   6.372758e+01   4.184552e-01
  1.100720e-01   6.398851e+01   4.154047e-01
  1.103710e-01   6.391853e+01   4.215396e-01
  1.106700e-01   6.408263e+01   4.160069e-01
  1.109690e-01   6.473795e+01   4.239214e-01
  1.112670e-01   6.314172e+01   4.111832e-01
  1.115660e-01   6.416665e+01   4.156862e-01
  1.118650e-01   6.386007e+01   4.185858e-01
  1.121640e-01   6.389309e+01   4.127464e-01
  1.124630e-01   6.493937e+01   4.172909e-01
  1.127620e-01   6.385338e+01   4.137870e-01
  1.130610e-01   6.410592e+01   4.140176e-01
  1.133600e-01   6.456983e+01   4.202960e-01
  1.136590e-01   6.369110e+01   4.072401e-01
  1.139580e-01   6.337975e+01   4.107954e-01
  1.142570e-01   6.417068e+01   4.130598e-01
  1.145560e-01   6.421571e+01   4.137871e-01
  1.148550e-01   6.388992e+01   4.115768e-01
  1.151530e-01   6.402386e+01   4.066257e-01
  1.154520e-01   6.443588e+01   4.130420e-01
  1.157510e-01   6.460584e+01   4.090288e-01
  1.160500e-01   6.425301e+01   4.141995e-01
  1.163490e-01   6.418373e+01   4.076904e-01
  1.166480e-01   6.403544e+01   4.100373e-01
  1.169470e-01   6.480410e+01   4.102183e-01
  1.172460e-01   6.473265e+01   4.105564e-01
  1.175450e-01   6.381841e+01   4.043191e-01
  1.178440e-01   6.400541e+01   4.049110e-01
  1.181430e-01   6.394413e+01   4.077675e-01
  1.184420e-01   6.419721e+01   4.063440e-01
  1.187400e-01   6.430758e+01   4.053169e-01
  1.190390e-01   6.411153e+01   4.038807e-01
  1.193380e-01   6.459495e+01   4.054006e-01
  1.196370e-01   6.394258e+01   4.055374e-01
  1.199360e-01   6.406516e+01   4.018461e-01
  1.202350e-01   6.430762e+01   4.055911e-01
  1.205340e-01   6.413537e+01   4.026034e-01
  1.208330e-01   6.436977e+01   4.019971e-01
  1.211320e-01   6.414681e+01   4.045367e-01
  1.214310e-01   6.460507e+01   3.992991e-01
  1.217300e-01   6.423123e+01   4.037146e-01
  1.220290e-01   6.377782e+01   4.009439e-01
  1.223270e-01   6.452808e+01   4.006333e-01
  1.226260e-01   6.512531e+01   4.019545e-01
  1.229250e-01   6.391253e+01   3.966357e-01
  1.232240e-01   6.404872e+01   4.007274e-01
  1.235230e-01   6.486372e+01   4.024690e-01
  1.238220e-01   6.479239e+01   3.988376e-01
  1.241210e-01   6.453418e+01   3.996020e-01
  1.244200e-01   6.510052e+01   3.977241e-01
  1.247190e-01   6.491612e+01   4.018361e-01
  1.250180e-01   6.353907e+01   3.926731e-01
  1.253170e-01   6.456183e+01   3.965852e-01
  1.256160e-01   6.445206e+01   3.988260e-01
  1.259140e-01   6.517214e+01   3.981988e-01
  1.262130e-01   6.441548e+01   3.958805e-01
  1.265120e-01   6.464142e+01   3.937964e-01
  1.268110e-01   6.510038e+01   3.959464e-01
  1.271100e-01   6.478927e+01   3.985693e-01
  1.274090e-01   6.460712e+01   3.946950e-01
  1.277080e-01   6.404196e+01   3.917178e-01
  1.280070e-01   6.491483e+01   3.931345e-01
  1.283060e-01   6.484294e+01   3.944098e-01
  1.286050e-01   6.419165e+01   3.951921e-01
  1.289040e-01   6.396908e+01   3.875847e-01
  1.292030e-01   6.506666e+01   3.958438e-01
  1.295020e-01   6.473752e+01   3.911222e-01
  1.298000e-01   6.430046e+01   3.905326e-01
  1.300990e-01   6.457421e+01   3.889307e-01
  1.303980e-01   6.440839e+01   3.891550e-01
  1.306970e-01   6.474220e+01   3.931068e-01
  1.309960e-01   6.446790e+01   3.900632e-01
  1.312950e-01   6.437101e+01   3.895269e-01
  1.315940e-01   6.423748e+01   3.848281e-01
  1.318930e-01   6.455980e+01   3.886466e-01
  1.321920e-01   6.483051e+01   3.892198e-01
  1.324910e-01   6.473699e+01   3.899041e-01
  1.327900e-01   6.460647e+01   3.873515e-01
  1.330890e-01   6.514081e+01   3.884731e-01
  1.333870e-01   6.408463e+01   3.850750e-01
  1.336860e-01   6.472392e+01   3.862824e-01
  1.339850e-01   6.465657e+01   3.846766e-01
  1.342840e-01   6.425579e+01   3.862988e-01
  1.345830e-01   6.470317e+01   3.862205e-01
  1.348820e-01   6.461096e+01   3.859452e-01
  1.351810e-01   6.466999e+01   3.812702e-01
  1.354800e-01   6.467683e+01   3.856718e-01
  1.357790e-01   6.399035e+01   3.813072e-01
  1.360780e-01   6.422396e+01   3.836198e-01
  1.363770e-01   6.425151e+01   3.832378e-01
  1.366760e-01   6.465107e+01   3.865366e-01
  1.369740e-01   6.504986e+01   4.014582e-01
  1.372730e-01   6.402899e+01   4.004002e-01
  1.375720e-01   6.422980e+01   4.103742e-01
  1.378710e-01   6.453876e+01   4.130825e-01
  1.381700e-01   6.391975e+01   4.128325e-01
  1.384690e-01   6.430473e+01   4.212652e-01
  1.387680e-01   6.391926e+01   4.085320e-01
  1.390670e-01   6.432859e+01   3.981840e-01
  1.393660e-01   6.407796e+01   3.966326e-01
  1.396650e-01   6.452126e+01   3.951895e-01
  1.399640e-01   6.488991e+01   3.973357e-01
  1.402630e-01   6.497686e+01   3.894183e-01
  1.405620e-01   6.431972e+01   3.918221e-01
  1.408600e-01   6.517570e+01   3.931816e-01
  1.411590e-01   6.453898e+01   3.922418e-01
  1.414580e-01   6.420984e+01   3.917347e-01
  1.417570e-01   6.432037e+01   3.846075e-01
  1.420560e-01   6.476404e+01   3.904709e-01
  1.423550e-01   6.473885e+01   3.877481e-01
  1.426540e-01   6.488779e+01   3.846659e-01
  1.429530e-01   6.549078e+01   3.855201e-01
  1.432520e-01   6.462966e+01   3.800233e-01
  1.435510e-01   6.436277e+01   3.819564e-01
  1.438500e-01   6.502211e+01   3.798308e-01
  1.441490e-01   6.457030e+01   3.776235e-01
  1.444470e-01   6.479563e+01   3.807360e-01
  1.447460e-01   6.471737e+01   3.767352e-01
  1.450450e-01   6.443992e+01   3.796895e-01
  1.453440e-01   6.498545e+01   3.753438e-01
  1.456430e-01   6.481165e+01   3.785497e-01
  1.459420e-01   6.476350e+01   3.777469e-01
  1.462410e-01   6.517156e+01   3.771808e-01
  1.465400e-01   6.449419e+01   3.765221e-01
  1.468390e-01   6.477591e+01   3.726078e-01
  1.471380e-01   6.402391e+01   3.734141e-01
  1.474370e-01   6.488411e+01   3.765655e-01
  1.477360e-01   6.505444e+01   3.759744e-01
  1.480340e-01   6.484768e+01   3.717619e-01
  1.483330e-01   6.441481e+01   3.789434e-01
  1.486320e-01   6.447583e+01   3.886343e-01
  1.489310e-01   6.455793e+01   3.905793e-01
  1.492300e-01   6.507108e+01   3.916393e-01
  1.495290e-01   6.567548e+01   3.959301e-01
  1.498280e-01   6.448442e+01   3.968591e-01
  1.501270e-01   6.506205e+01   4.001867e-01
  1.504260e-01   6.511775e+01   3.949941e-01
  1.507250e-01   6.493824e+01   4.003274e-01
  1.510240e-01   6.487832e+01   3.991020e-01
  1.513230e-01   6.492467e+01   4.045328e-01
  1.516210e-01   6.423982e+01   3.981688e-01
  1.519200e-01   6.473587e+01   3.997031e-01
  1.522190e-01   6.604728e+01   4.107628e-01
  1.525180e-01   6.522956e+01   4.033361e-01
  1.528170e-01   6.561406e+01   4.099678e-01
  1.531160e-01   6.452643e+01   4.032902e-01
  1.534150e-01   6.487921e+01   3.985874e-01
  1.537140e-01   6.463637e+01   3.910610e-01
  1.540130e-01   6.487628e+01   3.853296e-01
  1.543120e-01   6.442102e+01   3.842079e-01
  1.546110e-01   6.517888e+01   3.839103e-01
  1.549100e-01   6.467509e+01   3.826527e-01
  1.552090e-01   6.551939e+01   3.872348e-01
  1.555070e-01   6.466903e+01   3.755070e-01
  1.558060e-01   6.470717e+01   3.809271e-01
  1.561050e-01   6.538664e+01   3.791183e-01
  1.564040e-01   6.510766e+01   3.798577e-01
  1.567030e-01   6.556389e+01   3.791911e-01
  1.570020e-01   6.518811e+01   3.761444e-01
  1.573010e-01   6.468783e+01   3.781880e-01
  1.576000e-01   6.469875e+01   3.723858e-01
  1.578990e-01   6.546103e+01   3.764989e-01
  1.581980e-01   6.517774e+01   3.739738e-01
  1.584970e-01   6.454657e+01   3.719476e-01
  1.587960e-01   6.579806e+01   3.789894e-01
  1.590940e-01   6.528217e+01   3.721670e-01
  1.593930e-01   6.492137e+01   3.698938e-01
  1.596920e-01   6.520686e+01   3.717438e-01
  1.599910e-01   6.432997e+01   3.709027e-01
  1.602900e-01   6.507998e+01   3.724272e-01
  1.605890e-01   6.475008e+01   3.659540e-01
  1.608880e-01   6.507707e+01   3.693092e-01
  1.611870e-01   6.480377e+01   3.675157e-01
  1.614860e-01   6.519138e+01   3.690203e-01
  1.617850e-01   6.493119e+01   3.650702e-01
  1.620840e-01   6.502972e+01   3.653470e-01
  1.623830e-01   6.489347e+01   3.665596e-01
  1.626810e-01   6.414343e+01   3.622593e-01
  1.629800e-01   6.456674e+01   3.595820e-01
  1.632790e-01   6.447591e+01   3.604763e-01
  1.635780e-01   6.548327e+01   3.644489e-01
  1.638770e-01   6.464013e+01   3.644489e-01
  1.641760e-01   6.560316e+01   3.653709e-01
  1.644750e-01   6.461882e+01   3.618413e-01
  1.647740e-01   6.459382e+01   3.613842e-01
  1.650730e-01   6.445363e+01   3.623508e-01
  1.653720e-01   6.478865e+01   3.629004e-01
  1.656710e-01   6.474245e+01   3.606444e-01
  1.659700e-01   6.511321e+01   3.632229e-01
  1.662680e-01   6.477111e+01   3.609160e-01
  1.665670e-01   6.501639e+01   3.625643e-01
  1.668660e-01   6.515114e+01   3.594960e-01
  1.671650e-01   6.497774e+01   3.618764e-01
  1.674640e-01   6.510118e+01   3.614502e-01
  1.677630e-01   6.425848e+01   3.572121e-01
  1.680620e-01   6.538851e+01   3.626321e-01
  1.683610e-01   6.501105e+01   3.559485e-01
  1.686600e-01   6.466687e+01   3.598607e-01
  1.689590e-01   6.419192e+01   3.549821e-01
  1.692580e-01   6.506074e+01   3.571909e-01
  1.695570e-01   6.517333e+01   3.620349e-01
  1.698560e-01   6.469446e+01   3.547153e-01
  1.701540e-01   6.486698e+01   3.579607e-01
  1.704530e-01   6.547313e+01   3.566601e-01
  1.707520e-01   6.381927e+01   3.523078e-01
  1.710510e-01   6.507523e+01   3.587223e-01
  1.713500e-01   6.457102e+01   3.538311e-01
  1.716490e-01   6.462882e+01   3.567442e-01
  1.719480e-01   6.445941e+01   3.506596e-01
  1.722470e-01   6.483492e+01   3.540092e-01
  1.725460e-01   6.495718e+01   3.559846e-01
  1.728450e-01   6.475371e+01   3.530661e-01
  1.731440e-01   6.524951e+01   3.549578e-01
  1.734430e-01   6.467824e+01   3.501958e-01
  1.737410e-01   6.510639e+01   3.549310e-01
  1.740400e-01   6.458462e+01   3.527845e-01
  1.743390e-01   6.433327e+01   3.496115e-01
  1.746380e-01   6.490707e+01   3.527662e-01
  1.749370e-01   6.443711e+01   3.491924e-01
  1.752360e-01   6.515056e+01   3.534273e-01
  1.755350e-01   6.509654e+01   3.523884e-01
  1.758340e-01   6.460863e+01   3.463784e-01
  1.761330e-01   6.470192e+01   3.522083e-01
  1.764320e-01   6.480757e+01   3.475948e-01
  1.767310e-01   6.506571e+01   3.526610e-01
  1.770300e-01   6.460753e+01   3.477446e-01
  1.773280e-01   6.511016e+01   3.504854e-01
  1.776270e-01   6.419755e+01   3.468112e-01
  1.779260e-01   6.426323e+01   3.454513e-01
  1.782250e-01   6.544409e+01   3.513831e-01
  1.785240e-01   6.428548e+01   3.450031e-01
  1.788230e-01   6.468761e+01   3.477879e-01
  1.791220e-01   6.475260e+01   3.484800e-01
  1.794210e-01   6.491678e+01   3.456788e-01
  1.797200e-01   6.466062e+01   3.465178e-01
  1.800190e-01   6.373032e+01   3.416746e-01
  1.803180e-01   6.510832e+01   3.489170e-01
  1.806170e-01   6.396175e+01   3.429597e-01
  1.809160e-01   6.477262e+01   3.444573e-01
  1.812140e-01   6.454127e+01   3.446776e-01
  1.815130e-01   6.401925e+01   3.427805e-01
  1.818120e-01   6.452038e+01   3.454637e-01
  1.821110e-01   6.419123e+01   3.406054e-01
  1.824100e-01   6.461725e+01   3.442107e-01
  1.827090e-01   6.469264e+01   3.437452e-01
  1.830080e-01   6.441697e+01   3.431779e-01
  1.833070e-01   6.418426e+01   3.400995e-01
  1.836060e-01   6.404479e+01   3.389230e-01
  1.839050e-01   6.456803e+01   3.442466e-01
  1.842040e-01   6.455062e+01   3.413943e-01
  1.845030e-01   6.447024e+01   3.403700e-01
  1.848010e-01   6.405101e+01   3.410492e-01
  1.851000e-01   6.422313e+01   3.368475e-01
  1.853990e-01   6.415974e+01   3.416670e-01
  1.856980e-01   6.472097e+01   3.407075e-01
  1.859970e-01   6.433667e+01   3.384126e-01
  1.862960e-01   6.445928e+01   3.401794e-01
  1.865950e-01   6.477718e+01   3.392498e-01
  1.868940e-01   6.497419e+01   3.436633e-01
  1.871930e-01   6.481797e+01   3.360565e-01
  1.874920e-01   6.439330e+01   3.380843e-01
  1.877910e-01   6.421939e+01   3.374691e-01
  1.880900e-01   6.419811e+01   3.374131e-01
  1.883880e-01   6.402709e+01   3.387155e-01
  1.886870e-01   6.362983e+01   3.315898e-01
  1.889860e-01   6.448878e+01   3.394523e-01
  1.892850e-01   6.401562e+01   3.356760e-01
  1.895840e-01   6.403479e+01   3.346375e-01
  1.898830e-01   6.398151e+01   3.349634e-01
  1.901820e-01   6.429012e+01   3.354592e-01
  1.904810e-01   6.386341e+01   3.341894e-01
  1.907800e-01   6.388967e+01   3.334877e-01
  1.910790e-01   6.460563e+01   3.347352e-01
  1.913780e-01   6.408934e+01   3.344707e-01
  1.916770e-01   6.376340e+01   3.334652e-01
  1.919750e-01   6.366817e+01   3.339873e-01
  1.922740e-01   6.396758e+01   3.311095e-01
  1.925730e-01   6.405916e+01   3.321000e-01
  1.928720e-01   6.463066e+01   3.343403e-01
  1.931710e-01   6.466148e+01   3.350336e-01
  1.934700e-01   6.446874e+01   3.330084e-01
  1.937690e-01   6.416488e+01   3.313195e-01
  1.940680e-01   6.422421e+01   3.332873e-01
  1.943670e-01   6.377698e+01   3.301672e-01
  1.946660e-01   6.380262e+01   3.308323e-01
  1.949650e-01   6.382209e+01   3.288008e-01
  1.952640e-01   6.367101e+01   3.298927e-01
  1.955630e-01   6.355126e+01   3.307808e-01
  1.958610e-01   6.419666e+01   3.293219e-01
  1.961600e-01   6.372768e+01   3.294443e-01
  1.964590e-01   6.451067e+01   3.299789e-01
  1.967580e-01   6.415461e+01   3.312930e-01
  1.970570e-01   6.367011e+01   3.278221e-01
  1.973560e-01   6.399381e+01   3.269078e-01
  1.976550e-01   6.334360e+01   3.280071e-01
  1.979540e-01   6.300348e+01   3.247991e-01
  1.982530e-01   6.401882e+01   3.291597e-01
  1.985520e-01   6.366930e+01   3.262220e-01
  1.988510e-01   6.371561e+01   3.264849e-01
  1.991500e-01   6.359789e+01   3.283699e-01
  1.994480e-01   6.413981e+01   3.264165e-01
  1.997470e-01   6.340730e+01   3.264170e-01
  2.000460e-01   6.413489e+01   3.244146e-01
  2.003450e-01   6.345896e+01   3.249651e-01
  2.006440e-01   6.331308e+01   3.273404e-01
  2.009430e-01   6.330947e+01   3.223202e-01
  2.012420e-01   6.357279e+01   3.262632e-01
  2.015410e-01   6.269874e+01   3.206227e-01
  2.018400e-01   6.323365e+01   3.226879e-01
  2.021390e-01   6.298206e+01   3.230316e-01
  2.024380e-01   6.354617e+01   3.196101e-01
  2.027370e-01   6.325122e+01   3.238631e-01
  2.030350e-01   6.379607e+01   3.221613e-01
  2.033340e-01   6.345998e+01   3.221443e-01
  2.036330e-01   6.311339e+01   3.187911e-01
  2.039320e-01   6.318511e+01   3.197904e-01
  2.042310e-01   6.291841e+01   3.221633e-01
  2.045300e-01   6.355665e+01   3.190942e-01
  2.048290e-01   6.366305e+01   3.204493e-01
  2.051280e-01   6.326400e+01   3.190354e-01
  2.054270e-01   6.309747e+01   3.180742e-01
  2.057260e-01   6.284918e+01   3.208680e-01
  2.060250e-01   6.321171e+01   3.178234e-01
  2.063240e-01   6.258046e+01   3.188030e-01
  2.066230e-01   6.301838e+01   3.185510e-01
  2.069210e-01   6.317581e+01   3.201783e-01
  2.072200e-01   6.301570e+01   3.190883e-01
  2.075190e-01   6.252398e+01   3.154239e-01
  2.078180e-01   6.368785e+01   3.207856e-01
  2.081170e-01   6.346030e+01   3.185824e-01
  2.084160e-01   6.303515e+01   3.195475e-01
  2.087150e-01   6.261213e+01   3.149840e-01
  2.090140e-01   6.303168e+01   3.175047e-01
  2.093130e-01   6.315737e+01   3.176868e-01
  2.096120e-01   6.278210e+01   3.162074e-01
  2.099110e-01   6.260802e+01   3.143157e-01
  2.102100e-01   6.320642e+01   3.174079e-01
  2.105080e-01   6.295558e+01   3.183923e-01
  2.108070e-01   6.294349e+01   3.154200e-01
  2.111060e-01   6.308853e+01   3.149941e-01
  2.114050e-01   6.287587e+01   3.148559e-01
  2.117040e-01   6.297938e+01   3.200926e-01
  2.120030e-01   6.247678e+01   3.247355e-01
  2.123020e-01   6.283087e+01   3.280057e-01
  2.126010e-01   6.253390e+01   3.245942e-01
  2.129000e-01   6.307997e+01   3.292523e-01
  2.131990e-01   6.306947e+01   3.321056e-01
  2.134980e-01   6.287071e+01   3.335938e-01
  2.137970e-01   6.316872e+01   3.319066e-01
  2.140950e-01   6.282657e+01   3.328540e-01
  2.143940e-01   6.319413e+01   3.350788e-01
  2.146930e-01   6.353208e+01   3.362898e-01
  2.149920e-01   6.256586e+01   3.340375e-01
  2.152910e-01   6.327282e+01   3.363958e-01
  2.155900e-01   6.265141e+01   3.376269e-01
  2.158890e-01   6.336828e+01   3.395530e-01
  2.161880e-01   6.264911e+01   3.361679e-01
  2.164870e-01   6.282565e+01   3.379335e-01
  2.167860e-01   6.316287e+01   3.325052e-01
  2.170850e-01   6.230295e+01   3.276653e-01
  2.173840e-01   6.320741e+01   3.269208e-01
  2.176820e-01   6.364255e+01   3.265869e-01
  2.179810e-01   6.264871e+01   3.250369e-01
  2.182800e-01   6.274364e+01   3.210160e-01
  2.185790e-01   6.296434e+01   3.231278e-01
  2.188780e-01   6.252674e+01   3.185293e-01
  2.191770e-01   6.279820e+01   3.212951e-01
  2.194760e-01   6.231124e+01   3.208852e-01
  2.197750e-01   6.232401e+01   3.177399e-01
  2.200740e-01   6.243832e+01   3.160067e-01
  2.203730e-01   6.260064e+01   3.181717e-01
  2.206720e-01   6.231804e+01   3.165065e-01
  2.209710e-01   6.241654e+01   3.189336e-01
  2.212700e-01   6.284348e+01   3.155654e-01
  2.215680e-01   6.302269e+01   3.188336e-01
  2.218670e-01   6.219239e+01   3.124891e-01
  2.221660e-01   6.166180e+01   3.145683e-01
  2.224650e-01   6.222918e+01   3.134941e-01
  2.227640e-01   6.247224e+01   3.138437e-01
  2.230630e-01   6.224914e+01   3.142013e-01
  2.233620e-01   6.219301e+01   3.132722e-01
  2.236610e-01   6.272321e+01   3.146047e-01
  2.239600e-01   6.267229e+01   3.108651e-01
  2.242590e-01   6.211029e+01   3.125424e-01
  2.245580e-01   6.226980e+01   3.120362e-01
  2.248570e-01   6.269875e+01   3.149379e-01
  2.251550e-01   6.177648e+01   3.090137e-01
  2.254540e-01   6.286700e+01   3.119845e-01
  2.257530e-01   6.174281e+01   3.114869e-01
  2.260520e-01   6.268445e+01   3.100115e-01
  2.263510e-01   6.190401e+01   3.090799e-01
  2.266500e-01   6.169316e+01   3.084272e-01
  2.269490e-01   6.198508e+01   3.077784e-01
  2.272480e-01   6.213075e+01   3.106615e-01
  2.275470e-01   6.162022e+01   3.052714e-01
  2.278460e-01   6.216892e+01   3.101205e-01
  2.281450e-01   6.212105e+01   3.072477e-01
  2.284440e-01   6.182695e+01   3.080087e-01
  2.287420e-01   6.220185e+01   3.098226e-01
  2.290410e-01   6.203996e+01   3.032914e-01
  2.293400e-01   6.128426e+01   3.061573e-01
  2.296390e-01   6.206433e+01   3.066149e-01
  2.299380e-01   6.172291e+01   3.062615e-01
  2.302370e-01   6.230524e+01   3.070864e-01
  2.305360e-01   6.211197e+01   3.046645e-01
  2.308350e-01   6.199510e+01   3.086779e-01
  2.311340e-01   6.140839e+01   3.015073e-01
  2.314330e-01   6.230136e+01   3.058548e-01
  2.317320e-01   6.200586e+01   3.062251e-01
  2.320310e-01   6.136466e+01   3.015180e-01
  2.323290e-01   6.182920e+01   3.073912e-01
  2.326280e-01   6.192977e+01   3.021935e-01
  2.329270e-01   6.165026e+01   3.019823e-01
  2.332260e-01   6.155306e+01   3.032906e-01
  2.335250e-01   6.180983e+01   3.032044e-01
  2.338240e-01   6.197918e+01   3.048210e-01
  2.341230e-01   6.123572e+01   2.985227e-01
  2.344220e-01   6.147512e+01   3.021447e-01
  2.347210e-01   6.166428e+01   3.024904e-01
  2.350200e-01   6.140406e+01   3.010256e-01
  2.353190e-01   6.147424e+01   3.015509e-01
  2.356180e-01   6.125288e+01   2.976493e-01
  2.359170e-01   6.221574e+01   3.043181e-01
  2.362150e-01   6.158782e+01   3.007721e-01
  2.365140e-01   6.175911e+01   2.988768e-01
  2.368130e-01   6.098265e+01   2.992908e-01
  2.371120e-01   6.114986e+01   2.983133e-01
  2.374110e-01   6.175035e+01   3.023456e-01
  2.377100e-01   6.123062e+01   2.974815e-01
  2.380090e-01   6.162982e+01   2.998281e-01
  2.383080e-01   6.152152e+01   2.976190e-01
  2.386070e-01   6.160682e+01   2.994258e-01
  2.389060e-01   6.181624e+01   2.995886e-01
  2.392050e-01   6.150481e+01   2.972392e-01
  2.395040e-01   6.163535e+01   2.996105e-01
  2.398020e-01   6.145166e+01   2.971107e-01
  2.401010e-01   6.131886e+01   2.984955e-01
  2.404000e-01   6.138456e+01   2.958266e-01
  2.406990e-01   6.192252e+01   2.988150e-01
  2.409980e-01   6.109359e+01   2.957946e-01
  2.412970e-01   6.086190e+01   2.947869e-01
  2.415960e-01   6.093596e+01   2.958614e-01
  2.418950e-01   6.168374e+01   2.959891e-01
  2.421940e-01   6.109359e+01   2.957946e-01
  2.424930e-01   6.103241e+01   2.965465e-01
  2.427920e-01   6.120840e+01   2.931990e-01
  2.430910e-01   6.087503e+01   2.943744e-01
  2.433890e-01   6.088942e+01   2.934166e-01
  2.436880e-01   6.120567e+01   2.967410e-01
  2.439870e-01   6.137694e+01   2.936024e-01
  2.442860e-01   6.086293e+01   2.918288e-01
  2.445850e-01   6.108402e+01   2.941051e-01
  2.448840e-01   6.102860e+01   2.935323e-01
  2.451830e-01   6.106279e+01   2.951616e-01
  2.454820e-01   6.126251e+01   2.921372e-01
  2.457810e-01   6.127863e+01   2.933671e-01
  2.460800e-01   6.062584e+01   2.921261e-01
  2.463790e-01   6.098990e+01   2.920250e-01
  2.466780e-01   6.152568e+01   2.937398e-01
  2.469770e-01   6.120592e+01   2.921099e-01
  2.472750e-01   6.119280e+01   2.928354e-01
  2.475740e-01   6.088854e+01   2.930858e-01
  2.478730e-01   6.103033e+01   2.887249e-01
  2.481720e-01   6.067615e+01   2.908430e-01
  2.484710e-01   6.100571e+01   2.898207e-01
  2.487700e-01   6.088877e+01   2.926499e-01
  2.490690e-01   6.088585e+01   2.915602e-01
  2.493680e-01   6.127869e+01   2.895211e-01
  2.496670e-01   6.147879e+01   2.939551e-01
  2.499660e-01   6.117094e+01   2.902129e-01
  2.502650e-01   6.084772e+01   2.907184e-01
  2.505640e-01   6.058471e+01   2.871507e-01
  2.508620e-01   6.048253e+01   2.882606e-01
  2.511610e-01   6.116090e+01   2.922181e-01
  2.514600e-01   6.072163e+01   2.879938e-01
  2.517590e-01   6.065583e+01   2.876300e-01
  2.520580e-01   6.092883e+01   2.887979e-01
  2.523570e-01   6.069244e+01   2.885507e-01
  2.526560e-01   6.103581e+01   2.902094e-01
  2.529550e-01   6.080500e+01   2.863354e-01
  2.532540e-01   6.074684e+01   2.860964e-01
  2.535530e-01   6.025941e+01   2.847434e-01
  2.538520e-01   6.129750e+01   2.885235e-01
  2.541510e-01   6.057817e+01   2.852926e-01
  2.544490e-01   6.063135e+01   2.862327e-01
  2.547480e-01   5.994779e+01   2.849203e-01
  2.550470e-01   6.063266e+01   2.848142e-01
  2.553460e-01   6.078333e+01   2.855724e-01
  2.556450e-01   6.088824e+01   2.835141e-01
  2.559440e-01   6.038034e+01   2.852321e-01
  2.562430e-01   6.070161e+01   2.873242e-01
  2.565420e-01   6.105330e+01   2.855984e-01
  2.568410e-01   6.051744e+01   2.835419e-01
  2.571400e-01   6.093183e+01   2.849117e-01
  2.574390e-01   6.031232e+01   2.855807e-01
  2.577380e-01   6.051903e+01   2.850520e-01
  2.580360e-01   6.114882e+01   2.845178e-01
  2.583350e-01   6.056359e+01   2.856646e-01
  2.586340e-01   6.073082e+01   2.829498e-01
  2.589330e-01   6.023403e+01   2.845822e-01
  2.592320e-01   6.025755e+01   2.818452e-01
  2.595310e-01   6.018288e+01   2.826578e-01
  2.598300e-01   6.072630e+01   2.858444e-01
  2.601290e-01   6.049744e+01   2.809401e-01
  2.604280e-01   6.024619e+01   2.838047e-01
  2.607270e-01   6.079297e+01   2.813344e-01
  2.610260e-01   6.037819e+01   2.829175e-01
  2.613250e-01   6.061201e+01   2.840630e-01
  2.616240e-01   6.051204e+01   2.829334e-01
  2.619220e-01   6.032805e+01   2.826018e-01
  2.622210e-01   6.050909e+01   2.801948e-01
  2.625200e-01   6.068270e+01   2.823459e-01
  2.628190e-01   6.073343e+01   2.821699e-01
  2.631180e-01   6.021902e+01   2.792350e-01
  2.634170e-01   6.023846e+01   2.828876e-01
  2.637160e-01   6.025657e+01   2.793221e-01
  2.640150e-01   6.036943e+01   2.823036e-01
  2.643140e-01   6.046899e+01   2.794314e-01
  2.646130e-01   6.079780e+01   2.805737e-01
  2.649120e-01   6.013370e+01   2.820475e-01
  2.652110e-01   5.999053e+01   2.785141e-01
  2.655090e-01   6.050653e+01   2.804777e-01
  2.658080e-01   5.993835e+01   2.775399e-01
  2.661070e-01   6.008769e+01   2.791216e-01
  2.664060e-01   6.054399e+01   2.798916e-01
  2.667050e-01   6.033015e+01   2.796842e-01
  2.670040e-01   5.984482e+01   2.783661e-01
  2.673030e-01   5.946660e+01   2.766337e-01
  2.676020e-01   6.048065e+01   2.790774e-01
  2.679010e-01   5.994017e+01   2.777330e-01
  2.682000e-01   6.051267e+01   2.779234e-01
  2.684990e-01   5.996241e+01   2.776900e-01
  2.687980e-01   6.008569e+01   2.775979e-01
  2.690960e-01   6.035905e+01   2.793682e-01
  2.693950e-01   6.036691e+01   2.764706e-01
  2.696940e-01   6.011011e+01   2.762523e-01
  2.699930e-01   5.960075e+01   2.761011e-01
  2.702920e-01   6.064415e+01   2.782251e-01
  2.705910e-01   5.949452e+01   2.760417e-01
  2.708900e-01   6.027031e+01   2.756959e-01
  2.711890e-01   5.983015e+01   2.765384e-01
  2.714880e-01   5.995431e+01   2.758014e-01
  2.717870e-01   6.054063e+01   2.776129e-01
  2.720860e-01   6.015992e+01   2.757194e-01
  2.723850e-01   5.999922e+01   2.747089e-01
  2.726840e-01   6.013598e+01   2.761263e-01
  2.729820e-01   5.980978e+01   2.751919e-01
  2.732810e-01   6.038284e+01   2.755857e-01
  2.735800e-01   6.012524e+01   2.749058e-01
  2.738790e-01   6.001524e+01   2.752037e-01
  2.741780e-01   5.938181e+01   2.742056e-01
  2.744770e-01   6.003242e+01   2.731541e-01
  2.747760e-01   6.005167e+01   2.745551e-01
  2.750750e-01   6.063736e+01   2.790588e-01
  2.753740e-01   6.028142e+01   2.826906e-01
  2.756730e-01   6.005810e+01   2.836624e-01
  2.759720e-01   5.958150e+01   2.812420e-01
  2.762710e-01   5.952509e+01   2.851422e-01
  2.765690e-01   5.992952e+01   2.853884e-01
  2.768680e-01   5.973320e+01   2.876213e-01
  2.771670e-01   5.965182e+01   2.850339e-01
  2.774660e-01   5.980311e+01   2.862212e-01
  2.777650e-01   6.007390e+01   2.903612e-01
  2.780640e-01   6.021413e+01   2.893072e-01
  2.783630e-01   5.993309e+01   2.890566e-01
  2.786620e-01   6.021984e+01   2.914720e-01
  2.789610e-01   5.975091e+01   2.904433e-01
  2.792600e-01   5.969877e+01   2.931769e-01
  2.795590e-01   6.014616e+01   2.885081e-01
  2.798580e-01   6.017227e+01   2.931120e-01
  2.801560e-01   5.969636e+01   2.915106e-01
  2.804550e-01   5.902988e+01   2.907558e-01
  2.807540e-01   6.006283e+01   2.946310e-01
  2.810530e-01   5.960291e+01   2.907355e-01
  2.813520e-01   5.986727e+01   2.952819e-01
  2.816510e-01   5.986001e+01   2.942456e-01
  2.819500e-01   5.983636e+01   2.943001e-01
  2.822490e-01   5.965398e+01   2.938513e-01
  2.825480e-01   5.958006e+01   2.932205e-01
  2.828470e-01   5.937256e+01   2.961197e-01
  2.831460e-01   5.994964e+01   2.960557e-01
  2.834450e-01   5.994101e+01   2.944447e-01
  2.837430e-01   5.976047e+01   2.957026e-01
  2.840420e-01   6.014591e+01   2.982752e-01
  2.843410e-01   5.963480e+01   3.034860e-01
  2.846400e-01   5.993125e+01   3.063744e-01
  2.849390e-01   5.956891e+01   3.133340e-01
  2.852380e-01   5.957853e+01   3.162679e-01
  2.855370e-01   5.950208e+01   3.191986e-01
  2.858360e-01   5.956912e+01   3.214229e-01
  2.861350e-01   5.946800e+01   3.239861e-01
  2.864340e-01   5.930110e+01   3.283176e-01
  2.867330e-01   5.961157e+01   3.282305e-01
  2.870320e-01   5.973623e+01   3.342126e-01
  2.873310e-01   5.954831e+01   3.305945e-01
  2.876290e-01   5.976425e+01   3.364612e-01
  2.879280e-01   5.951745e+01   3.388352e-01
  2.882270e-01   5.974452e+01   3.357335e-01
  2.885260e-01   5.870748e+01   3.368657e-01
  2.888250e-01   5.912427e+01   3.371985e-01
  2.891240e-01   5.887260e+01   3.415560e-01
  2.894230e-01   5.915187e+01   3.454569e-01
  2.897220e-01   5.964351e+01   3.386759e-01
  2.900210e-01   5.922311e+01   3.464051e-01
  2.903200e-01   5.889347e+01   3.434212e-01
  2.906190e-01   5.862561e+01   3.463276e-01
  2.909180e-01   5.917290e+01   3.488857e-01
  2.912160e-01   5.962784e+01   3.464744e-01
  2.915150e-01   5.982543e+01   3.584933e-01
  2.918140e-01   5.877943e+01   3.471576e-01
  2.921130e-01   5.894776e+01   3.509044e-01
  2.924120e-01   5.928552e+01   3.544634e-01
  2.927110e-01   5.864947e+01   3.515728e-01
  2.930100e-01   5.914449e+01   3.622570e-01
  2.933090e-01   5.867399e+01   3.550266e-01
  2.936080e-01   5.891464e+01   3.533529e-01
  2.939070e-01   5.922449e+01   3.599758e-01
  2.942060e-01   5.920909e+01   3.605555e-01
  2.945050e-01   5.890520e+01   3.671692e-01
  2.948030e-01   5.870945e+01   3.569640e-01
  2.951020e-01   5.896553e+01   3.632036e-01
  2.954010e-01   6.002600e+01   3.682022e-01
  2.957000e-01   5.894060e+01   3.666143e-01
  2.959990e-01   5.912177e+01   3.667353e-01
  2.962980e-01   5.889077e+01   3.666806e-01
  2.965970e-01   5.918746e+01   3.712071e-01
  2.968960e-01   5.876354e+01   3.696478e-01
  2.971950e-01   5.855699e+01   3.674193e-01
  2.974940e-01   5.911576e+01   3.678248e-01
  2.977930e-01   5.880823e+01   3.702440e-01
  2.980920e-01   5.849808e+01   3.694943e-01
  2.983900e-01   5.855566e+01   3.726788e-01
  2.986890e-01   5.875851e+01   3.691782e-01
  2.989880e-01   5.877840e+01   3.731530e-01
  2.992870e-01   5.883881e+01   3.742839e-01
  2.995860e-01   5.872351e+01   3.760544e-01
  2.998850e-01   5.911499e+01   3.751613e-01
  3.001840e-01   5.931683e+01   3.781903e-01
  3.004830e-01   5.869960e+01   3.811100e-01
  3.007820e-01   5.916041e+01   3.811094e-01
  3.010810e-01   5.878222e+01   3.772046e-01
  3.013800e-01   5.870286e+01   3.826260e-01
  3.016790e-01   5.901741e+01   3.826415e-01
  3.019780e-01   5.905690e+01   3.847947e-01
  3.022760e-01   5.852971e+01   3.848640e-01
  3.025750e-01   5.857055e+01   3.829531e-01
  3.028740e-01   5.958179e+01   3.917312e-01
  3.031730e-01   5.804184e+01   3.848052e-01
  3.034720e-01   5.846421e+01   3.877759e-01
  3.037710e-01   5.901406e+01   3.893304e-01
  3.040700e-01   5.909062e+01   3.914488e-01
  3.043690e-01   5.886065e+01   3.953229e-01
  3.046680e-01   5.845809e+01   3.925927e-01
  3.049670e-01   5.887501e+01   3.904663e-01
  3.052660e-01   5.762973e+01   3.931047e-01
  3.055650e-01   5.843003e+01   3.944286e-01
  3.058630e-01   5.804500e+01   3.984950e-01
  3.061620e-01   5.815488e+01   3.915732e-01
  3.064610e-01   5.881675e+01   3.988333e-01
  3.067600e-01   5.848600e+01   4.038225e-01
  3.070590e-01   5.929004e+01   4.004347e-01
  3.073580e-01   5.848600e+01   4.038225e-01
  3.076570e-01   5.914630e+01   3.988096e-01
  3.079560e-01   5.855869e+01   4.031824e-01
  3.082550e-01   5.798129e+01   4.011898e-01
  3.085540e-01   5.798497e+01   4.009082e-01
  3.088530e-01   5.858889e+01   4.081091e-01
  3.091520e-01   5.811463e+01   4.004764e-01
  3.094500e-01   5.868955e+01   4.112519e-01
  3.097490e-01   5.808623e+01   4.072744e-01
  3.100480e-01   5.868187e+01   4.063000e-01
  3.103470e-01   5.810374e+01   4.155784e-01
  3.106460e-01   5.918003e+01   4.071132e-01
  3.109450e-01   5.801253e+01   4.149260e-01
  3.112440e-01   5.852565e+01   4.097414e-01
  3.115430e-01   5.850593e+01   4.150610e-01
  3.118420e-01   5.808534e+01   4.181508e-01
  3.121410e-01   5.837847e+01   4.126846e-01
  3.124400e-01   5.777434e+01   4.180295e-01
  3.127390e-01   5.821208e+01   4.136952e-01
  3.130380e-01   5.863993e+01   4.242148e-01
  3.133360e-01   5.792036e+01   4.192288e-01
  3.136350e-01   5.784088e+01   4.182702e-01
  3.139340e-01   5.796777e+01   4.248919e-01
  3.142330e-01   5.873295e+01   4.211465e-01
  3.145320e-01   5.899324e+01   4.325710e-01
  3.148310e-01   5.803288e+01   4.240837e-01
  3.151300e-01   5.865269e+01   4.263424e-01
  3.154290e-01   5.793067e+01   4.286577e-01
  3.157280e-01   5.823378e+01   4.269219e-01
  3.160270e-01   5.798164e+01   4.343468e-01
  3.163260e-01   5.871265e+01   4.286737e-01
  3.166250e-01   5.868119e+01   4.369592e-01
  3.169230e-01   5.864168e+01   4.342042e-01
  3.172220e-01   5.867214e+01   4.391992e-01
  3.175210e-01   5.889520e+01   4.396511e-01
  3.178200e-01   5.755431e+01   4.316303e-01
  3.181190e-01   5.856617e+01   4.434541e-01
  3.184180e-01   5.842228e+01   4.382630e-01
  3.187170e-01   5.873594e+01   4.472856e-01
  3.190160e-01   5.751899e+01   4.414362e-01
  3.193150e-01   5.863269e+01   4.390515e-01
  3.196140e-01   5.749170e+01   4.461549e-01
  3.199130e-01   5.769153e+01   4.405217e-01
  3.202120e-01   5.860310e+01   4.512740e-01
  3.205100e-01   5.899708e+01   4.515450e-01
  3.208090e-01   5.822842e+01   4.453490e-01
  3.211080e-01   5.814631e+01   4.520114e-01
  3.214070e-01   5.873886e+01   4.464930e-01
  3.217060e-01   5.805597e+01   4.512409e-01
  3.220050e-01   5.812184e+01   4.485933e-01
  3.223040e-01   5.806788e+01   4.463460e-01
  3.226030e-01   5.831449e+01   4.586718e-01
  3.229020e-01   5.765284e+01   4.407663e-01
  3.232010e-01   5.847850e+01   4.562788e-01
  3.235000e-01   5.739504e+01   4.470095e-01
  3.237990e-01   5.752892e+01   4.508641e-01
  3.240970e-01   5.848654e+01   4.615553e-01
  3.243960e-01   5.863455e+01   4.526449e-01
  3.246950e-01   5.793136e+01   4.611399e-01
  3.249940e-01   5.887975e+01   4.569817e-01
  3.252930e-01   5.842358e+01   4.626459e-01
  3.255920e-01   5.810270e+01   4.640796e-01
  3.258910e-01   5.796327e+01   4.590439e-01
  3.261900e-01   5.781167e+01   4.656632e-01
  3.264890e-01   5.865073e+01   4.635444e-01
  3.267880e-01   5.804118e+01   4.647461e-01
  3.270870e-01   5.714390e+01   4.690548e-01
  3.273860e-01   5.806942e+01   4.671638e-01
  3.276850e-01   5.792933e+01   4.722674e-01
  3.279830e-01   5.742999e+01   4.632054e-01
  3.282820e-01   5.840083e+01   4.766184e-01
  3.285810e-01   5.898890e+01   4.770529e-01
  3.288800e-01   5.832913e+01   4.778027e-01
  3.291790e-01   5.841059e+01   4.742251e-01
  3.294780e-01   5.830921e+01   4.812210e-01
  3.297770e-01   5.812147e+01   4.829890e-01
  3.300760e-01   5.830048e+01   4.786774e-01
  3.303750e-01   5.743883e+01   4.827133e-01
  3.306740e-01   5.721784e+01   4.752011e-01
  3.309730e-01   5.813663e+01   4.877344e-01
  3.312720e-01   5.837459e+01   4.924767e-01
  3.315700e-01   5.843088e+01   4.837597e-01
  3.318690e-01   5.807564e+01   4.950368e-01
  3.321680e-01   5.791384e+01   4.831525e-01
  3.324670e-01   5.703905e+01   4.916977e-01
  3.327660e-01   5.813783e+01   4.936517e-01
  3.330650e-01   5.733022e+01   4.907553e-01
  3.333640e-01   5.854674e+01   5.038341e-01
  3.336630e-01   5.763928e+01   4.882931e-01
  3.339620e-01   5.844959e+01   5.063275e-01
  3.342610e-01   5.669988e+01   4.918907e-01
  3.345600e-01   5.795409e+01   5.024312e-01
  3.348590e-01   5.737591e+01   5.087884e-01
  3.351570e-01   5.761974e+01   4.941942e-01
  3.354560e-01   5.783869e+01   5.145335e-01
  3.357550e-01   5.769004e+01   4.972910e-01
  3.360540e-01   5.747612e+01   5.110654e-01
  3.363530e-01   5.684771e+01   5.144852e-01
  3.366520e-01   5.763377e+01   5.027815e-01
  3.369510e-01   5.705639e+01   5.218961e-01
  3.372500e-01   5.807605e+01   5.029596e-01
  3.375490e-01   5.860783e+01   5.262926e-01
  3.378480e-01   5.772340e+01   5.197144e-01
  3.381470e-01   5.914788e+01   5.247906e-01
  3.384460e-01   5.757196e+01   5.316852e-01
  3.387450e-01   5.803326e+01   5.123064e-01
  3.390430e-01   5.704314e+01   5.265097e-01
  3.393420e-01   5.824714e+01   5.293227e-01
  3.396410e-01   5.789902e+01   5.284112e-01
  3.399400e-01   5.737177e+01   5.414118e-01
  3.402390e-01   5.788029e+01   5.178628e-01
  3.405380e-01   5.804204e+01   5.416453e-01
  3.408370e-01   5.801879e+01   5.337445e-01
  3.411360e-01   5.775739e+01   5.360329e-01
  3.414350e-01   5.802576e+01   5.444889e-01
  3.417340e-01   5.787869e+01   5.358908e-01
  3.420330e-01   5.735511e+01   5.495640e-01
  3.423320e-01   5.710569e+01   5.330002e-01
  3.426300e-01   5.797821e+01   5.517732e-01
  3.429290e-01   5.785318e+01   5.488956e-01
  3.432280e-01   5.814857e+01   5.480352e-01
  3.435270e-01   5.769658e+01   5.647308e-01
  3.438260e-01   5.806298e+01   5.439289e-01
  3.441250e-01   5.859764e+01   5.658241e-01
  3.444240e-01   5.711625e+01   5.507244e-01
  3.447230e-01   5.733922e+01   5.565079e-01
  3.450220e-01   5.721904e+01   5.673879e-01
  3.453210e-01   5.814643e+01   5.556687e-01
  3.456200e-01   5.666112e+01   5.697247e-01
  3.459190e-01   5.817694e+01   5.637893e-01
  3.462170e-01   5.766073e+01   5.721335e-01
  3.465160e-01   5.782203e+01   5.720749e-01
  3.468150e-01   5.696097e+01   5.669513e-01
  3.471140e-01   5.631438e+01   5.785962e-01
  3.474130e-01   5.693773e+01   5.659915e-01
  3.477120e-01   5.829992e+01   5.887079e-01
  3.480110e-01   5.690463e+01   5.753228e-01
  3.483100e-01   5.766667e+01   5.809525e-01
  3.486090e-01   5.775333e+01   5.963467e-01
  3.489080e-01   5.839240e+01   5.845967e-01
  3.492070e-01   5.732429e+01   5.950974e-01
  3.495060e-01   5.642139e+01   5.791456e-01
  3.498040e-01   5.774156e+01   5.982377e-01
  3.501030e-01   5.792529e+01   6.001734e-01
  3.504020e-01   5.784693e+01   5.987833e-01
  3.507010e-01   5.732983e+01   6.102718e-01
  3.510000e-01   5.745665e+01   5.919278e-01
  3.512990e-01   5.703749e+01   6.087138e-01
  3.515980e-01   5.711100e+01   6.009021e-01
  3.518970e-01   5.739350e+01   6.159249e-01
  3.521960e-01   5.767829e+01   6.262724e-01
  3.524950e-01   5.722939e+01   6.005213e-01
  3.527940e-01   5.721450e+01   6.271424e-01
  3.530930e-01   5.709728e+01   6.100819e-01
  3.533920e-01   5.816474e+01   6.311823e-01
  3.536900e-01   5.704385e+01   6.273481e-01
  3.539890e-01   5.789334e+01   6.285703e-01
  3.542880e-01   5.772950e+01   6.429488e-01
  3.545870e-01   5.586662e+01   6.076767e-01
  3.548860e-01   5.693925e+01   6.349356e-01
  3.551850e-01   5.716993e+01   6.246308e-01
  3.554840e-01   5.630203e+01   6.313727e-01
  3.557830e-01   5.771139e+01   6.416339e-01
  3.560820e-01   5.755139e+01   6.189395e-01
  3.563810e-01   5.740915e+01   6.387475e-01
  3.566800e-01   5.700403e+01   6.214843e-01
  3.569790e-01   5.788157e+01   6.462476e-01
  3.572770e-01   5.663361e+01   6.380265e-01
  3.575760e-01   5.701012e+01   6.138644e-01
  3.578750e-01   5.709526e+01   6.544542e-01
  3.581740e-01   5.825378e+01   6.316652e-01
  3.584730e-01   5.752286e+01   6.569002e-01
  3.587720e-01   5.826268e+01   6.496126e-01
  3.590710e-01   5.725383e+01   6.427337e-01
  3.593700e-01   5.713277e+01   6.666824e-01
  3.596690e-01   5.831062e+01   6.449564e-01
  3.599680e-01   5.818908e+01   6.742059e-01
  3.602670e-01   5.825467e+01   6.571655e-01
  3.605660e-01   5.672046e+01   6.642724e-01
  3.608640e-01   5.684362e+01   6.820470e-01
  3.611630e-01   5.697749e+01   6.473878e-01
  3.614620e-01   5.791492e+01   6.929586e-01
  3.617610e-01   5.717376e+01   6.628424e-01
  3.620600e-01   5.713186e+01   6.852589e-01
  3.623590e-01   5.749492e+01   6.844634e-01
  3.626580e-01   5.684305e+01   6.805721e-01
  3.629570e-01   5.738292e+01   7.021978e-01
  3.632560e-01   5.659453e+01   6.676688e-01
  3.635550e-01   5.732507e+01   7.132831e-01
  3.638540e-01   5.715153e+01   6.944954e-01
  3.641530e-01   5.655871e+01   6.955575e-01
  3.644510e-01   5.704793e+01   7.288722e-01
  3.647500e-01   5.741953e+01   6.869820e-01
  3.650490e-01   5.712968e+01   7.276043e-01
  3.653480e-01   5.718970e+01   7.107739e-01
  3.656470e-01   5.664032e+01   7.157628e-01
  3.659460e-01   5.855512e+01   7.495986e-01
  3.662450e-01   5.708197e+01   7.084508e-01
  3.665440e-01   5.596858e+01   7.501924e-01
  3.668430e-01   5.707276e+01   7.167773e-01
  3.671420e-01   5.714366e+01   7.481433e-01
  3.674410e-01   5.536647e+01   7.270600e-01
  3.677400e-01   5.626729e+01   7.462610e-01
  3.680390e-01   5.625342e+01   7.751171e-01
  3.683370e-01   5.634770e+01   7.261759e-01
  3.686360e-01   5.695290e+01   7.712552e-01
  3.689350e-01   5.760288e+01   7.590505e-01
  3.692340e-01   5.777934e+01   7.811586e-01
  3.695330e-01   5.721075e+01   8.047483e-01
  3.698320e-01   5.689975e+01   7.484866e-01
  3.701310e-01   5.635965e+01   8.011421e-01
  3.704300e-01   5.759074e+01   7.713123e-01
  3.707290e-01   5.656374e+01   8.050197e-01
  3.710280e-01   5.663344e+01   8.006776e-01
  3.713270e-01   5.850418e+01   8.018787e-01
  3.716260e-01   5.699686e+01   8.391879e-01
  3.719240e-01   5.730681e+01   7.867986e-01
  3.722230e-01   5.870260e+01   8.544493e-01
  3.725220e-01   5.740854e+01   8.159695e-01
  3.728210e-01   5.745188e+01   8.343904e-01
  3.731200e-01   5.620947e+01   8.743329e-01
  3.734190e-01   5.627120e+01   7.981129e-01
  3.737180e-01   5.804948e+01   8.853492e-01
  3.740170e-01   5.751431e+01   8.295430e-01
  3.743160e-01   5.745241e+01   8.871438e-01
  3.746150e-01   5.741484e+01   8.804962e-01
  3.749140e-01   5.816586e+01   8.648780e-01
  3.752130e-01   5.784989e+01   9.243272e-01
  3.755110e-01   5.847537e+01   8.642414e-01
  3.758100e-01   5.728867e+01   9.198327e-01
  3.761090e-01   5.640688e+01   8.854744e-01
  3.764080e-01   5.696180e+01   9.136429e-01
  3.767070e-01   5.632819e+01   9.499513e-01
  3.770060e-01   5.698274e+01   8.771767e-01
  3.773050e-01   5.788604e+01   9.712642e-01
  3.776040e-01   5.753137e+01   9.254009e-01
  3.779030e-01   5.593427e+01   9.426380e-01
  3.782020e-01   5.754669e+01   1.032737e+00
  3.785010e-01   5.682725e+01   9.021335e-01
  3.788000e-01   5.601524e+01   1.013944e+00
  3.790990e-01   5.882183e+01   9.586411e-01
  3.793970e-01   5.523635e+01   9.972345e-01
  3.796960e-01   5.562479e+01   9.960032e-01
  3.799950e-01   5.697046e+01   9.894822e-01
  3.802940e-01   5.571437e+01   1.087848e+00
  3.805930e-01   5.724588e+01   9.617421e-01
  3.808920e-01   5.712084e+01   1.107734e+00
  3.811910e-01   5.796072e+01   1.031401e+00
  3.814900e-01   5.474095e+01   1.054858e+00
  3.817890e-01   5.714893e+01   1.176891e+00
  3.820880e-01   5.813050e+01   1.008718e+00
  3.823870e-01   5.685998e+01   1.181510e+00
  3.826860e-01   5.610774e+01   1.029890e+00
  3.829840e-01   5.632949e+01   1.199586e+00
  3.832830e-01   5.771624e+01   1.160609e+00
  3.835820e-01   5.517810e+01   1.107780e+00
  3.838810e-01   5.754669e+01   1.264839e+00
  3.841800e-01   5.760357e+01   1.118780e+00
  3.844790e-01   5.688197e+01   1.266862e+00
  3.847780e-01   5.707622e+01   1.176142e+00
  3.850770e-01   5.722825e+01   1.280303e+00
  3.853760e-01   5.935275e+01   1.390868e+00
  3.856750e-01   5.748824e+01   1.180379e+00
  3.859740e-01   5.590250e+01   1.373729e+00
  3.862730e-01   5.612887e+01   1.249160e+00
  3.865710e-01   6.012219e+01   1.424632e+00
  3.868700e-01   5.688772e+01   1.411211e+00
  3.871690e-01   5.686763e+01   1.327538e+00
  3.874680e-01   5.728802e+01   1.534378e+00
  3.877670e-01   5.706513e+01   1.352194e+00
  3.880660e-01   5.774382e+01   1.575092e+00
  3.883650e-01   5.439788e+01   1.448680e+00
  3.886640e-01   5.734282e+01   1.552075e+00
  3.889630e-01   5.661318e+01   1.678211e+00
  3.892620e-01   5.413849e+01   1.475651e+00
  3.895610e-01   5.839305e+01   1.751091e+00
  3.898600e-01   5.601621e+01   1.669339e+00
  3.901580e-01   5.746885e+01   1.761821e+00
  3.904570e-01   6.096613e+01   2.028826e+00
  3.907560e-01   5.708026e+01   1.731295e+00
  3.910550e-01   5.706276e+01   1.998821e+00
  3.913540e-01   5.636260e+01   1.986521e+00
  3.916530e-01   5.405208e+01   1.945377e+00
  3.919520e-01   5.529486e+01   2.556006e+00
  3.922510e-01   5.846307e+01   2.023198e+00
  3.925500e-01   5.545240e+01   2.643589e+00
  3.928490e-01   5.566244e+01   2.417822e+00
  3.931480e-01   6.074558e+01   2.766885e+00
  3.934470e-01   0.000000e+00   0.000000e+00
  3.937460e-01   5.935927e+01   2.735131e+00
creator: radaver
creator-version: 3725
header-file: /nas_data/SAXS_data/20151104Workshop/header/JH1_0094.txt
image-file: /nas_data/Pilatus1M/20151104_Workshop/JH1_0094.tif
angular-axis-file: /nas_data/SAXS_data/20151104Workshop/q20151029.dat
beamstop-mask-file: /nas_data/SAXS_data/20151104Workshop/fit2d20151031.msk
detector-response-file: none
beam-center-x: 949.7700
beam-center-y: 918.8000
unit-time: 1.0000
channel-first: 10
channel-last: 1315
Exposure time [s]: 1.093933
Transmitted Beam: 0.483560
Incident Beam: 0.483560
Code: JH1
Concentration [mg/ml]: 1
Run Number: 0094
