# Supplementary material for: SAXS analysis of a soluble cytosolic NgBR construct including extracellular and transmembrane domains
Source: PLoS One. 2018 Jan 18;13(1):e0191371. doi: 10.1371/journal.pone.0191371 (PMC5773207; doi:10.1371/journal.pone.0191371)
Supplement: S1 File — (ZIP) [file pone.0191371.s001.zip › JH1_0095.dat]

Sample:   c= 1.0000 mg/ml  Code: JH1
  3.656810e-03   2.258214e+04   4.132078e+01
  3.955720e-03   2.201787e+04   2.802242e+01
  4.254640e-03   1.904985e+04   2.335768e+01
  4.553560e-03   1.540483e+04   2.025141e+01
  4.852480e-03   1.244251e+04   1.703992e+01
  5.151400e-03   1.051052e+04   1.547138e+01
  5.450320e-03   8.689970e+03   1.336199e+01
  5.749240e-03   7.418972e+03   1.196230e+01
  6.048150e-03   6.362790e+03   1.085875e+01
  6.347070e-03   5.491837e+03   9.584635e+00
  6.645990e-03   4.807671e+03   8.928344e+00
  6.944910e-03   4.226513e+03   8.059248e+00
  7.243830e-03   3.782976e+03   7.388174e+00
  7.542750e-03   3.350598e+03   6.926761e+00
  7.841670e-03   3.030863e+03   6.221688e+00
  8.140580e-03   2.740908e+03   5.998214e+00
  8.439500e-03   2.490369e+03   5.510893e+00
  8.738420e-03   2.285047e+03   5.228474e+00
  9.037340e-03   2.107437e+03   4.855007e+00
  9.336260e-03   1.950684e+03   4.590187e+00
  9.635180e-03   1.799434e+03   4.396101e+00
  9.934100e-03   1.656314e+03   4.080829e+00
  1.023300e-02   1.518753e+03   4.004729e+00
  1.053190e-02   1.405779e+03   3.907868e+00
  1.083090e-02   1.307314e+03   3.768524e+00
  1.112980e-02   1.196935e+03   3.575236e+00
  1.142870e-02   1.106506e+03   3.418270e+00
  1.172760e-02   1.030663e+03   3.289864e+00
  1.202650e-02   9.511035e+02   3.151596e+00
  1.232540e-02   8.844879e+02   3.022570e+00
  1.262440e-02   8.236079e+02   2.862460e+00
  1.292330e-02   7.682291e+02   2.721907e+00
  1.322220e-02   7.142614e+02   2.624560e+00
  1.352110e-02   6.613307e+02   2.500059e+00
  1.382000e-02   6.181292e+02   2.393208e+00
  1.411900e-02   5.736170e+02   2.294211e+00
  1.441790e-02   5.411179e+02   2.212222e+00
  1.471680e-02   5.046614e+02   2.126252e+00
  1.501570e-02   4.690748e+02   2.007547e+00
  1.531460e-02   4.483904e+02   1.953924e+00
  1.561350e-02   4.168260e+02   1.850842e+00
  1.591250e-02   3.933410e+02   1.813787e+00
  1.621140e-02   3.709432e+02   1.731019e+00
  1.651030e-02   3.495559e+02   1.662706e+00
  1.680920e-02   3.327100e+02   1.622146e+00
  1.710810e-02   3.123467e+02   1.575019e+00
  1.740710e-02   2.978675e+02   1.515949e+00
  1.770600e-02   2.843644e+02   1.466303e+00
  1.800490e-02   2.672277e+02   1.410197e+00
  1.830380e-02   2.558070e+02   1.390728e+00
  1.860270e-02   2.442380e+02   1.332527e+00
  1.890170e-02   2.349469e+02   1.306935e+00
  1.920060e-02   2.242369e+02   1.264697e+00
  1.949950e-02   2.136968e+02   1.248835e+00
  1.979840e-02   2.045511e+02   1.198894e+00
  2.009730e-02   1.978474e+02   1.166151e+00
  2.039620e-02   1.889944e+02   1.137695e+00
  2.069520e-02   1.809935e+02   1.107351e+00
  2.099410e-02   1.779211e+02   1.105868e+00
  2.129300e-02   1.693375e+02   1.050591e+00
  2.159190e-02   1.634306e+02   1.067673e+00
  2.189080e-02   1.593285e+02   1.060072e+00
  2.218980e-02   1.527793e+02   1.055938e+00
  2.248870e-02   1.475429e+02   1.056197e+00
  2.278760e-02   1.448500e+02   1.036204e+00
  2.308650e-02   1.404983e+02   1.051928e+00
  2.338540e-02   1.359859e+02   1.032748e+00
  2.368430e-02   1.314760e+02   9.970323e-01
  2.398330e-02   1.276016e+02   1.004581e+00
  2.428220e-02   1.244822e+02   9.701516e-01
  2.458110e-02   1.233489e+02   9.981955e-01
  2.488000e-02   1.217698e+02   9.653335e-01
  2.517890e-02   1.191958e+02   9.436832e-01
  2.547790e-02   1.144427e+02   9.377402e-01
  2.577680e-02   1.116060e+02   9.186072e-01
  2.607570e-02   1.109005e+02   9.231136e-01
  2.637460e-02   1.089144e+02   9.074623e-01
  2.667350e-02   1.077281e+02   8.799187e-01
  2.697250e-02   1.057037e+02   8.447381e-01
  2.727140e-02   1.033862e+02   8.044216e-01
  2.757030e-02   1.012617e+02   7.974350e-01
  2.786920e-02   9.996677e+01   7.832645e-01
  2.816810e-02   9.920079e+01   7.678917e-01
  2.846700e-02   9.752019e+01   7.519595e-01
  2.876600e-02   9.650866e+01   7.390365e-01
  2.906490e-02   9.347471e+01   7.295146e-01
  2.936380e-02   9.368079e+01   7.248803e-01
  2.966270e-02   9.233882e+01   7.143895e-01
  2.996160e-02   9.156195e+01   7.124203e-01
  3.026060e-02   8.944169e+01   6.930342e-01
  3.055950e-02   8.919367e+01   6.910916e-01
  3.085840e-02   8.943493e+01   6.891037e-01
  3.115730e-02   8.942996e+01   6.861993e-01
  3.145620e-02   8.720827e+01   6.711108e-01
  3.175510e-02   8.627496e+01   6.693414e-01
  3.205410e-02   8.534233e+01   6.620859e-01
  3.235300e-02   8.522286e+01   6.589418e-01
  3.265190e-02   8.491744e+01   6.456900e-01
  3.295080e-02   8.399533e+01   6.463857e-01
  3.324970e-02   8.254449e+01   6.399375e-01
  3.354870e-02   8.199500e+01   6.361365e-01
  3.384760e-02   8.161692e+01   6.273401e-01
  3.414650e-02   8.148673e+01   6.268395e-01
  3.444540e-02   7.989573e+01   6.121604e-01
  3.474430e-02   7.957532e+01   6.163077e-01
  3.504330e-02   7.946366e+01   6.082432e-01
  3.534220e-02   7.819903e+01   6.041283e-01
  3.564110e-02   7.907723e+01   6.067624e-01
  3.594000e-02   7.787520e+01   5.906080e-01
  3.623890e-02   7.785568e+01   6.005803e-01
  3.653780e-02   7.671392e+01   5.800353e-01
  3.683680e-02   7.721542e+01   5.894994e-01
  3.713570e-02   7.628993e+01   5.866547e-01
  3.743460e-02   7.712789e+01   5.802535e-01
  3.773350e-02   7.545194e+01   5.732530e-01
  3.803240e-02   7.545349e+01   5.869424e-01
  3.833140e-02   7.457988e+01   5.974042e-01
  3.863030e-02   7.450816e+01   6.063990e-01
  3.892920e-02   7.475445e+01   6.058207e-01
  3.922810e-02   7.448549e+01   6.070998e-01
  3.952700e-02   7.374782e+01   6.001711e-01
  3.982600e-02   7.439718e+01   6.115617e-01
  4.012490e-02   7.354800e+01   5.985846e-01
  4.042380e-02   7.251337e+01   6.021700e-01
  4.072270e-02   7.232938e+01   5.990331e-01
  4.102160e-02   7.304555e+01   6.012031e-01
  4.132050e-02   7.218054e+01   5.984165e-01
  4.161950e-02   7.212956e+01   5.920220e-01
  4.191840e-02   7.206270e+01   5.995034e-01
  4.221730e-02   7.080301e+01   5.865527e-01
  4.251620e-02   7.149414e+01   5.971337e-01
  4.281510e-02   7.044568e+01   5.835724e-01
  4.311410e-02   7.129516e+01   5.878326e-01
  4.341300e-02   7.075586e+01   5.886316e-01
  4.371190e-02   7.109267e+01   5.885082e-01
  4.401080e-02   7.080037e+01   5.872971e-01
  4.430970e-02   7.148767e+01   5.856302e-01
  4.460860e-02   7.081344e+01   5.836031e-01
  4.490760e-02   7.107897e+01   5.861897e-01
  4.520650e-02   7.102840e+01   5.815362e-01
  4.550540e-02   7.003427e+01   5.803834e-01
  4.580430e-02   6.999535e+01   5.780202e-01
  4.610320e-02   6.994280e+01   5.749069e-01
  4.640220e-02   6.965502e+01   5.780749e-01
  4.670110e-02   6.965408e+01   5.694639e-01
  4.700000e-02   6.924859e+01   5.699135e-01
  4.729890e-02   6.911583e+01   5.714980e-01
  4.759780e-02   6.933471e+01   5.716881e-01
  4.789680e-02   6.769868e+01   5.614138e-01
  4.819570e-02   6.869806e+01   5.648472e-01
  4.849460e-02   6.878242e+01   5.672886e-01
  4.879350e-02   6.918748e+01   5.627231e-01
  4.909240e-02   6.848515e+01   5.674677e-01
  4.939130e-02   6.861583e+01   5.583692e-01
  4.969030e-02   6.694943e+01   5.535468e-01
  4.998920e-02   6.828984e+01   5.583851e-01
  5.028810e-02   6.786654e+01   5.546459e-01
  5.058700e-02   6.792368e+01   5.589149e-01
  5.088590e-02   6.730956e+01   5.471418e-01
  5.118490e-02   6.761411e+01   5.556157e-01
  5.148380e-02   6.914672e+01   5.591826e-01
  5.178270e-02   6.726798e+01   5.444168e-01
  5.208160e-02   6.780933e+01   5.524285e-01
  5.238050e-02   6.710054e+01   5.437388e-01
  5.267940e-02   6.692370e+01   5.507797e-01
  5.297840e-02   6.718666e+01   5.447229e-01
  5.327730e-02   6.762781e+01   5.439723e-01
  5.357620e-02   6.764690e+01   5.459480e-01
  5.387510e-02   6.677610e+01   5.392891e-01
  5.417400e-02   6.700957e+01   5.452800e-01
  5.447300e-02   6.683364e+01   5.364401e-01
  5.477190e-02   6.692324e+01   5.380266e-01
  5.507080e-02   6.718709e+01   5.390862e-01
  5.536970e-02   6.588270e+01   5.320045e-01
  5.566860e-02   6.648429e+01   5.381095e-01
  5.596760e-02   6.723047e+01   5.349923e-01
  5.626650e-02   6.750657e+01   5.385210e-01
  5.656540e-02   6.686167e+01   5.341248e-01
  5.686430e-02   6.654159e+01   5.298630e-01
  5.716320e-02   6.618678e+01   5.249449e-01
  5.746210e-02   6.569889e+01   5.282688e-01
  5.776110e-02   6.690175e+01   5.348889e-01
  5.806000e-02   6.621567e+01   5.239067e-01
  5.835890e-02   6.677663e+01   5.266991e-01
  5.865780e-02   6.655212e+01   5.229474e-01
  5.895670e-02   6.560721e+01   5.290904e-01
  5.925570e-02   6.575026e+01   5.175422e-01
  5.955460e-02   6.671801e+01   5.282121e-01
  5.985350e-02   6.716576e+01   5.225206e-01
  6.015240e-02   6.648495e+01   5.215509e-01
  6.045130e-02   6.531299e+01   5.174940e-01
  6.075020e-02   6.633057e+01   5.164924e-01
  6.104920e-02   6.585961e+01   5.185314e-01
  6.134810e-02   6.531072e+01   5.169246e-01
  6.164700e-02   6.562267e+01   5.099455e-01
  6.194590e-02   6.535982e+01   5.171189e-01
  6.224480e-02   6.568802e+01   5.070205e-01
  6.254380e-02   6.653406e+01   5.189429e-01
  6.284270e-02   6.584396e+01   5.179108e-01
  6.314160e-02   6.571516e+01   5.050383e-01
  6.344050e-02   6.635745e+01   5.149562e-01
  6.373940e-02   6.603008e+01   5.052106e-01
  6.403840e-02   6.605794e+01   5.132504e-01
  6.433730e-02   6.601314e+01   5.077483e-01
  6.463620e-02   6.559288e+01   5.019977e-01
  6.493510e-02   6.600514e+01   5.146766e-01
  6.523400e-02   6.566872e+01   5.027991e-01
  6.553290e-02   6.577259e+01   5.057785e-01
  6.583190e-02   6.427899e+01   4.979577e-01
  6.613080e-02   6.507048e+01   4.964754e-01
  6.642970e-02   6.581968e+01   5.085824e-01
  6.672860e-02   6.534432e+01   4.960301e-01
  6.702750e-02   6.544689e+01   5.014388e-01
  6.732650e-02   6.588111e+01   4.995583e-01
  6.762540e-02   6.467274e+01   4.949557e-01
  6.792430e-02   6.460346e+01   4.966853e-01
  6.822320e-02   6.533645e+01   4.916129e-01
  6.852210e-02   6.491147e+01   4.973657e-01
  6.882110e-02   6.522753e+01   4.946024e-01
  6.912000e-02   6.488876e+01   4.928276e-01
  6.941890e-02   6.519407e+01   4.905972e-01
  6.971780e-02   6.535807e+01   4.907349e-01
  7.001670e-02   6.515204e+01   4.962894e-01
  7.031560e-02   6.496982e+01   4.887989e-01
  7.061460e-02   6.577812e+01   4.923093e-01
  7.091350e-02   6.493779e+01   4.877305e-01
  7.121240e-02   6.473276e+01   4.832283e-01
  7.151130e-02   6.605776e+01   4.943192e-01
  7.181020e-02   6.445104e+01   4.817162e-01
  7.210920e-02   6.427472e+01   4.842963e-01
  7.240810e-02   6.496909e+01   4.822724e-01
  7.270700e-02   6.489872e+01   4.880569e-01
  7.300590e-02   6.525033e+01   4.846941e-01
  7.330480e-02   6.454902e+01   4.766654e-01
  7.360370e-02   6.502495e+01   4.843177e-01
  7.390270e-02   6.483872e+01   4.781793e-01
  7.420160e-02   6.422744e+01   4.831863e-01
  7.450050e-02   6.439694e+01   4.747792e-01
  7.479940e-02   6.496437e+01   4.781966e-01
  7.509830e-02   6.423878e+01   4.795542e-01
  7.539730e-02   6.495540e+01   4.750772e-01
  7.569620e-02   6.520555e+01   4.768685e-01
  7.599510e-02   6.563474e+01   4.815551e-01
  7.629400e-02   6.586498e+01   4.762084e-01
  7.659290e-02   6.408506e+01   4.740673e-01
  7.689190e-02   6.476322e+01   4.722087e-01
  7.719080e-02   6.485572e+01   4.751494e-01
  7.748970e-02   6.500155e+01   4.722175e-01
  7.778860e-02   6.529592e+01   4.763208e-01
  7.808750e-02   6.530156e+01   4.728770e-01
  7.838640e-02   6.455874e+01   4.676451e-01
  7.868540e-02   6.384851e+01   4.663209e-01
  7.898430e-02   6.479641e+01   4.672508e-01
  7.928320e-02   6.401562e+01   4.699035e-01
  7.958210e-02   6.491521e+01   4.643795e-01
  7.988100e-02   6.470938e+01   4.690317e-01
  8.018000e-02   6.471475e+01   4.665406e-01
  8.047890e-02   6.377052e+01   4.627131e-01
  8.077780e-02   6.376225e+01   4.618634e-01
  8.107670e-02   6.400921e+01   4.603193e-01
  8.137560e-02   6.350865e+01   4.617620e-01
  8.167450e-02   6.416130e+01   4.612699e-01
  8.197350e-02   6.395621e+01   4.577300e-01
  8.227240e-02   6.451789e+01   4.641815e-01
  8.257130e-02   6.410723e+01   4.531933e-01
  8.287020e-02   6.460079e+01   4.640699e-01
  8.316910e-02   6.451397e+01   4.605205e-01
  8.346810e-02   6.454160e+01   4.562754e-01
  8.376700e-02   6.434038e+01   4.619132e-01
  8.406590e-02   6.386328e+01   4.508046e-01
  8.436480e-02   6.446432e+01   4.599434e-01
  8.466370e-02   6.334310e+01   4.501030e-01
  8.496270e-02   6.470311e+01   4.656708e-01
  8.526160e-02   6.504491e+01   4.816424e-01
  8.556050e-02   6.441035e+01   4.797400e-01
  8.585940e-02   6.510630e+01   4.883629e-01
  8.615830e-02   6.527480e+01   4.889944e-01
  8.645720e-02   6.369961e+01   4.878082e-01
  8.675620e-02   6.432779e+01   4.926477e-01
  8.705510e-02   6.506785e+01   4.944874e-01
  8.735400e-02   6.463180e+01   4.952956e-01
  8.765290e-02   6.467057e+01   4.959423e-01
  8.795180e-02   6.449162e+01   4.992904e-01
  8.825080e-02   6.484815e+01   4.961238e-01
  8.854970e-02   6.516381e+01   5.039510e-01
  8.884860e-02   6.445296e+01   4.991407e-01
  8.914750e-02   6.464784e+01   5.061437e-01
  8.944640e-02   6.378315e+01   4.990985e-01
  8.974530e-02   6.548531e+01   5.015859e-01
  9.004430e-02   7.000286e+01   5.165032e-01
  9.034320e-02   6.445538e+01   4.781035e-01
  9.064210e-02   6.442288e+01   4.770887e-01
  9.094100e-02   6.389141e+01   4.652219e-01
  9.123990e-02   6.475935e+01   4.671171e-01
  9.153890e-02   6.428445e+01   4.679101e-01
  9.183780e-02   6.454609e+01   4.655183e-01
  9.213670e-02   6.382070e+01   4.612594e-01
  9.243560e-02   6.464878e+01   4.630189e-01
  9.273450e-02   6.347548e+01   4.548257e-01
  9.303350e-02   6.411018e+01   4.631218e-01
  9.333240e-02   6.454248e+01   4.543443e-01
  9.363130e-02   6.428366e+01   4.569249e-01
  9.393020e-02   6.455995e+01   4.555635e-01
  9.422910e-02   6.423511e+01   4.555796e-01
  9.452800e-02   6.471562e+01   4.584574e-01
  9.482700e-02   6.364045e+01   4.444408e-01
  9.512590e-02   6.353323e+01   4.523113e-01
  9.542480e-02   6.358379e+01   4.475624e-01
  9.572370e-02   6.310494e+01   4.458739e-01
  9.602260e-02   6.394602e+01   4.510966e-01
  9.632160e-02   6.375722e+01   4.426731e-01
  9.662050e-02   6.358968e+01   4.446287e-01
  9.691940e-02   6.396275e+01   4.459311e-01
  9.721830e-02   6.374185e+01   4.426197e-01
  9.751720e-02   6.451573e+01   4.474867e-01
  9.781610e-02   6.442266e+01   4.428223e-01
  9.811510e-02   6.356596e+01   4.441807e-01
  9.841400e-02   6.383769e+01   4.379951e-01
  9.871290e-02   6.413023e+01   4.421723e-01
  9.901180e-02   6.386609e+01   4.423322e-01
  9.931070e-02   6.369554e+01   4.378554e-01
  9.960970e-02   6.465829e+01   4.443475e-01
  9.990860e-02   6.374170e+01   4.338882e-01
  1.002070e-01   6.372564e+01   4.379588e-01
  1.005060e-01   6.455319e+01   4.383570e-01
  1.008050e-01   6.397847e+01   4.388267e-01
  1.011040e-01   6.466536e+01   4.349863e-01
  1.014030e-01   6.377419e+01   4.339987e-01
  1.017020e-01   6.395138e+01   4.387338e-01
  1.020010e-01   6.492399e+01   4.372110e-01
  1.023000e-01   6.347108e+01   4.302852e-01
  1.025990e-01   6.477264e+01   4.336719e-01
  1.028980e-01   6.415331e+01   4.332606e-01
  1.031970e-01   6.403965e+01   4.352412e-01
  1.034960e-01   6.468937e+01   4.294530e-01
  1.037950e-01   6.344862e+01   4.292166e-01
  1.040930e-01   6.401615e+01   4.275351e-01
  1.043920e-01   6.426451e+01   4.322997e-01
  1.046910e-01   6.444717e+01   4.322491e-01
  1.049900e-01   6.446773e+01   4.264712e-01
  1.052890e-01   6.383717e+01   4.279077e-01
  1.055880e-01   6.475706e+01   4.293540e-01
  1.058870e-01   6.347003e+01   4.266754e-01
  1.061860e-01   6.417178e+01   4.248576e-01
  1.064850e-01   6.417150e+01   4.254903e-01
  1.067840e-01   6.401938e+01   4.272233e-01
  1.070830e-01   6.455628e+01   4.254958e-01
  1.073820e-01   6.497451e+01   4.252973e-01
  1.076800e-01   6.436749e+01   4.229946e-01
  1.079790e-01   6.462359e+01   4.257176e-01
  1.082780e-01   6.387127e+01   4.251288e-01
  1.085770e-01   6.450065e+01   4.182362e-01
  1.088760e-01   6.468840e+01   4.246727e-01
  1.091750e-01   6.406539e+01   4.210730e-01
  1.094740e-01   6.432580e+01   4.228576e-01
  1.097730e-01   6.441303e+01   4.206769e-01
  1.100720e-01   6.465032e+01   4.175248e-01
  1.103710e-01   6.437305e+01   4.230129e-01
  1.106700e-01   6.466977e+01   4.178858e-01
  1.109690e-01   6.333758e+01   4.192887e-01
  1.112670e-01   6.416568e+01   4.144814e-01
  1.115660e-01   6.484903e+01   4.178680e-01
  1.118650e-01   6.398210e+01   4.189630e-01
  1.121640e-01   6.408346e+01   4.133385e-01
  1.124630e-01   6.468568e+01   4.164525e-01
  1.127620e-01   6.465887e+01   4.163662e-01
  1.130610e-01   6.382895e+01   4.130999e-01
  1.133600e-01   6.467227e+01   4.206065e-01
  1.136590e-01   6.379617e+01   4.075538e-01
  1.139580e-01   6.425943e+01   4.136140e-01
  1.142570e-01   6.470874e+01   4.147655e-01
  1.145560e-01   6.443005e+01   4.144547e-01
  1.148550e-01   6.401292e+01   4.119505e-01
  1.151530e-01   6.406084e+01   4.067211e-01
  1.154520e-01   6.423036e+01   4.123605e-01
  1.157510e-01   6.374437e+01   4.062707e-01
  1.160500e-01   6.428344e+01   4.142752e-01
  1.163490e-01   6.361232e+01   4.058496e-01
  1.166480e-01   6.425429e+01   4.107152e-01
  1.169470e-01   6.460236e+01   4.095571e-01
  1.172460e-01   6.397582e+01   4.081272e-01
  1.175450e-01   6.418034e+01   4.054421e-01
  1.178440e-01   6.446464e+01   4.063391e-01
  1.181430e-01   6.482383e+01   4.105406e-01
  1.184420e-01   6.460174e+01   4.076002e-01
  1.187400e-01   6.412949e+01   4.047334e-01
  1.190390e-01   6.467701e+01   4.056360e-01
  1.193380e-01   6.452691e+01   4.051651e-01
  1.196370e-01   6.443458e+01   4.070725e-01
  1.199360e-01   6.471351e+01   4.038526e-01
  1.202350e-01   6.457947e+01   4.064256e-01
  1.205340e-01   6.437356e+01   4.033285e-01
  1.208330e-01   6.449083e+01   4.023532e-01
  1.211320e-01   6.490260e+01   4.068908e-01
  1.214310e-01   6.458081e+01   3.992026e-01
  1.217300e-01   6.417608e+01   4.035194e-01
  1.220290e-01   6.401287e+01   4.016604e-01
  1.223270e-01   6.460816e+01   4.008601e-01
  1.226260e-01   6.430959e+01   3.994076e-01
  1.229250e-01   6.441263e+01   3.981630e-01
  1.232240e-01   6.526267e+01   4.044853e-01
  1.235230e-01   6.422497e+01   4.004608e-01
  1.238220e-01   6.467492e+01   3.984543e-01
  1.241210e-01   6.420804e+01   3.985695e-01
  1.244200e-01   6.465372e+01   3.963355e-01
  1.247190e-01   6.466536e+01   4.010375e-01
  1.250180e-01   6.435720e+01   3.951717e-01
  1.253170e-01   6.433806e+01   3.958759e-01
  1.256160e-01   6.417118e+01   3.979345e-01
  1.259140e-01   6.486587e+01   3.972406e-01
  1.262130e-01   6.499967e+01   3.976500e-01
  1.265120e-01   6.496786e+01   3.947682e-01
  1.268110e-01   6.392550e+01   3.923360e-01
  1.271100e-01   6.398058e+01   3.960526e-01
  1.274090e-01   6.450852e+01   3.943724e-01
  1.277080e-01   6.456209e+01   3.932840e-01
  1.280070e-01   6.456262e+01   3.920453e-01
  1.283060e-01   6.481434e+01   3.943015e-01
  1.286050e-01   6.433554e+01   3.956133e-01
  1.289040e-01   6.470417e+01   3.897841e-01
  1.292030e-01   6.474419e+01   3.948404e-01
  1.295020e-01   6.392954e+01   3.886528e-01
  1.298000e-01   6.431011e+01   3.905408e-01
  1.300990e-01   6.554396e+01   3.918191e-01
  1.303980e-01   6.440848e+01   3.891343e-01
  1.306970e-01   6.456098e+01   3.925350e-01
  1.309960e-01   6.515707e+01   3.921214e-01
  1.312950e-01   6.396574e+01   3.882778e-01
  1.315940e-01   6.456478e+01   3.857864e-01
  1.318930e-01   6.488268e+01   3.895962e-01
  1.321920e-01   6.457350e+01   3.884265e-01
  1.324910e-01   6.507751e+01   3.909071e-01
  1.327900e-01   6.480848e+01   3.879356e-01
  1.330890e-01   6.524959e+01   3.887763e-01
  1.333870e-01   6.482269e+01   3.872652e-01
  1.336860e-01   6.437346e+01   3.852144e-01
  1.339850e-01   6.446193e+01   3.840764e-01
  1.342840e-01   6.461806e+01   3.873653e-01
  1.345830e-01   6.422132e+01   3.847589e-01
  1.348820e-01   6.467082e+01   3.861031e-01
  1.351810e-01   6.474166e+01   3.814608e-01
  1.354800e-01   6.455256e+01   3.852803e-01
  1.357790e-01   6.415383e+01   3.817733e-01
  1.360780e-01   6.480814e+01   3.853397e-01
  1.363770e-01   6.481140e+01   3.848832e-01
  1.366760e-01   6.447308e+01   3.859833e-01
  1.369740e-01   6.409896e+01   3.984916e-01
  1.372730e-01   6.418731e+01   4.008732e-01
  1.375720e-01   6.417828e+01   4.101875e-01
  1.378710e-01   6.529581e+01   4.154757e-01
  1.381700e-01   6.496592e+01   4.161747e-01
  1.384690e-01   6.407702e+01   4.204960e-01
  1.387680e-01   6.408205e+01   4.090298e-01
  1.390670e-01   6.419595e+01   3.977518e-01
  1.393660e-01   6.405631e+01   3.965442e-01
  1.396650e-01   6.471517e+01   3.957615e-01
  1.399640e-01   6.474667e+01   3.968754e-01
  1.402630e-01   6.535021e+01   3.905143e-01
  1.405620e-01   6.508604e+01   3.941280e-01
  1.408600e-01   6.391879e+01   3.893508e-01
  1.411590e-01   6.492530e+01   3.933928e-01
  1.414580e-01   6.464738e+01   3.930458e-01
  1.417570e-01   6.419614e+01   3.842152e-01
  1.420560e-01   6.491946e+01   3.909180e-01
  1.423550e-01   6.460645e+01   3.873305e-01
  1.426540e-01   6.475537e+01   3.842524e-01
  1.429530e-01   6.463049e+01   3.829589e-01
  1.432520e-01   6.516338e+01   3.815686e-01
  1.435510e-01   6.463459e+01   3.827414e-01
  1.438500e-01   6.394351e+01   3.766469e-01
  1.441490e-01   6.500054e+01   3.788590e-01
  1.444470e-01   6.518233e+01   3.818498e-01
  1.447460e-01   6.458757e+01   3.763369e-01
  1.450450e-01   6.458954e+01   3.801095e-01
  1.453440e-01   6.423274e+01   3.731436e-01
  1.456430e-01   6.498814e+01   3.790443e-01
  1.459420e-01   6.545046e+01   3.797246e-01
  1.462410e-01   6.502045e+01   3.767229e-01
  1.465400e-01   6.437952e+01   3.761669e-01
  1.468390e-01   6.512895e+01   3.736016e-01
  1.471380e-01   6.367074e+01   3.723626e-01
  1.474370e-01   6.471539e+01   3.760553e-01
  1.477360e-01   6.425221e+01   3.736288e-01
  1.480340e-01   6.408415e+01   3.695468e-01
  1.483330e-01   6.564273e+01   3.825176e-01
  1.486320e-01   6.489515e+01   3.898750e-01
  1.489310e-01   6.541573e+01   3.931444e-01
  1.492300e-01   6.496506e+01   3.912990e-01
  1.495290e-01   6.587840e+01   3.965198e-01
  1.498280e-01   6.502693e+01   3.985035e-01
  1.501270e-01   6.521007e+01   4.006201e-01
  1.504260e-01   6.518498e+01   3.951766e-01
  1.507250e-01   6.497564e+01   4.004210e-01
  1.510240e-01   6.532545e+01   4.004533e-01
  1.513230e-01   6.498570e+01   4.047010e-01
  1.516210e-01   6.498057e+01   4.004362e-01
  1.519200e-01   6.496330e+01   4.003830e-01
  1.522190e-01   6.529938e+01   4.084084e-01
  1.525180e-01   6.509034e+01   4.028836e-01
  1.528170e-01   6.532523e+01   4.090423e-01
  1.531160e-01   6.533098e+01   4.057747e-01
  1.534150e-01   6.453675e+01   3.975126e-01
  1.537140e-01   6.474530e+01   3.913693e-01
  1.540130e-01   6.483723e+01   3.851928e-01
  1.543120e-01   6.463630e+01   3.848285e-01
  1.546110e-01   6.547029e+01   3.847467e-01
  1.549100e-01   6.530195e+01   3.844818e-01
  1.552090e-01   6.459695e+01   3.844784e-01
  1.555070e-01   6.495636e+01   3.763200e-01
  1.558060e-01   6.495355e+01   3.816310e-01
  1.561050e-01   6.503230e+01   3.780692e-01
  1.564040e-01   6.465521e+01   3.785151e-01
  1.567030e-01   6.559627e+01   3.792643e-01
  1.570020e-01   6.538940e+01   3.767043e-01
  1.573010e-01   6.488865e+01   3.787541e-01
  1.576000e-01   6.509466e+01   3.735032e-01
  1.578990e-01   6.510319e+01   3.754482e-01
  1.581980e-01   6.513636e+01   3.738348e-01
  1.584970e-01   6.472605e+01   3.724442e-01
  1.587960e-01   6.511213e+01   3.769884e-01
  1.590940e-01   6.505448e+01   3.714974e-01
  1.593930e-01   6.452240e+01   3.687356e-01
  1.596920e-01   6.510869e+01   3.714437e-01
  1.599910e-01   6.488538e+01   3.724803e-01
  1.602900e-01   6.503246e+01   3.722710e-01
  1.605890e-01   6.492300e+01   3.664225e-01
  1.608880e-01   6.531731e+01   3.699703e-01
  1.611870e-01   6.529485e+01   3.688857e-01
  1.614860e-01   6.480002e+01   3.678911e-01
  1.617850e-01   6.494880e+01   3.650999e-01
  1.620840e-01   6.540648e+01   3.663840e-01
  1.623830e-01   6.520528e+01   3.674193e-01
  1.626810e-01   6.429606e+01   3.626705e-01
  1.629800e-01   6.477802e+01   3.601503e-01
  1.632790e-01   6.438430e+01   3.602007e-01
  1.635780e-01   6.484138e+01   3.626387e-01
  1.638770e-01   6.507693e+01   3.656584e-01
  1.641760e-01   6.460111e+01   3.625502e-01
  1.644750e-01   6.461589e+01   3.618135e-01
  1.647740e-01   6.491838e+01   3.622714e-01
  1.650730e-01   6.533882e+01   3.648107e-01
  1.653720e-01   6.503570e+01   3.635720e-01
  1.656710e-01   6.499458e+01   3.613264e-01
  1.659700e-01   6.460576e+01   3.617852e-01
  1.662680e-01   6.509389e+01   3.617947e-01
  1.665670e-01   6.540357e+01   3.636226e-01
  1.668660e-01   6.498146e+01   3.590081e-01
  1.671650e-01   6.545838e+01   3.631928e-01
  1.674640e-01   6.480519e+01   3.606081e-01
  1.677630e-01   6.509538e+01   3.595113e-01
  1.680620e-01   6.478421e+01   3.609330e-01
  1.683610e-01   6.509366e+01   3.561553e-01
  1.686600e-01   6.467590e+01   3.598663e-01
  1.689590e-01   6.500545e+01   3.572052e-01
  1.692580e-01   6.478900e+01   3.564249e-01
  1.695570e-01   6.482443e+01   3.610451e-01
  1.698560e-01   6.525337e+01   3.562249e-01
  1.701540e-01   6.503378e+01   3.584012e-01
  1.704530e-01   6.515911e+01   3.557846e-01
  1.707520e-01   6.469136e+01   3.546876e-01
  1.710510e-01   6.466682e+01   3.575755e-01
  1.713500e-01   6.521932e+01   3.555837e-01
  1.716490e-01   6.488765e+01   3.574385e-01
  1.719480e-01   6.441429e+01   3.505179e-01
  1.722470e-01   6.514295e+01   3.548299e-01
  1.725460e-01   6.500868e+01   3.561064e-01
  1.728450e-01   6.454653e+01   3.524818e-01
  1.731440e-01   6.500497e+01   3.542729e-01
  1.734430e-01   6.451578e+01   3.497368e-01
  1.737410e-01   6.486331e+01   3.542487e-01
  1.740400e-01   6.517496e+01   3.543740e-01
  1.743390e-01   6.432251e+01   3.495634e-01
  1.746380e-01   6.434985e+01   3.512298e-01
  1.749370e-01   6.466855e+01   3.498000e-01
  1.752360e-01   6.531797e+01   3.538619e-01
  1.755350e-01   6.498650e+01   3.520714e-01
  1.758340e-01   6.540007e+01   3.484746e-01
  1.761330e-01   6.497290e+01   3.529260e-01
  1.764320e-01   6.455636e+01   3.469018e-01
  1.767310e-01   6.423684e+01   3.503886e-01
  1.770300e-01   6.510773e+01   3.490692e-01
  1.773280e-01   6.453718e+01   3.489210e-01
  1.776270e-01   6.482381e+01   3.484798e-01
  1.779260e-01   6.496929e+01   3.473251e-01
  1.782250e-01   6.462019e+01   3.491453e-01
  1.785240e-01   6.464324e+01   3.459431e-01
  1.788230e-01   6.460957e+01   3.475592e-01
  1.791220e-01   6.454495e+01   3.479019e-01
  1.794210e-01   6.443307e+01   3.443699e-01
  1.797200e-01   6.451994e+01   3.461219e-01
  1.800190e-01   6.430955e+01   3.432052e-01
  1.803180e-01   6.470118e+01   3.478055e-01
  1.806170e-01   6.436855e+01   3.440300e-01
  1.809160e-01   6.453667e+01   3.438107e-01
  1.812140e-01   6.454902e+01   3.446796e-01
  1.815130e-01   6.492991e+01   3.451913e-01
  1.818120e-01   6.464103e+01   3.457679e-01
  1.821110e-01   6.494869e+01   3.425905e-01
  1.824100e-01   6.386408e+01   3.421803e-01
  1.827090e-01   6.416515e+01   3.423225e-01
  1.830080e-01   6.472261e+01   3.439725e-01
  1.833070e-01   6.437914e+01   3.405970e-01
  1.836060e-01   6.434095e+01   3.396874e-01
  1.839050e-01   6.390773e+01   3.424633e-01
  1.842040e-01   6.427825e+01   3.406549e-01
  1.845030e-01   6.511371e+01   3.420458e-01
  1.848010e-01   6.465781e+01   3.426424e-01
  1.851000e-01   6.505531e+01   3.390045e-01
  1.853990e-01   6.424377e+01   3.418721e-01
  1.856980e-01   6.453105e+01   3.401888e-01
  1.859970e-01   6.442405e+01   3.386240e-01
  1.862960e-01   6.436256e+01   3.399057e-01
  1.865950e-01   6.397429e+01   3.371226e-01
  1.868940e-01   6.481449e+01   3.432222e-01
  1.871930e-01   6.455836e+01   3.353647e-01
  1.874920e-01   6.410413e+01   3.373061e-01
  1.877910e-01   6.508663e+01   3.397217e-01
  1.880900e-01   6.408478e+01   3.370970e-01
  1.883880e-01   6.463113e+01   3.402911e-01
  1.886870e-01   6.473738e+01   3.344451e-01
  1.889860e-01   6.430494e+01   3.389497e-01
  1.892850e-01   6.377287e+01   3.350208e-01
  1.895840e-01   6.425168e+01   3.351856e-01
  1.898830e-01   6.304877e+01   3.324948e-01
  1.901820e-01   6.378436e+01   3.341190e-01
  1.904810e-01   6.377957e+01   3.339519e-01
  1.907800e-01   6.431964e+01   3.345899e-01
  1.910790e-01   6.366394e+01   3.322687e-01
  1.913780e-01   6.442450e+01   3.353260e-01
  1.916770e-01   6.344786e+01   3.326211e-01
  1.919750e-01   6.391355e+01   3.346122e-01
  1.922740e-01   6.386984e+01   3.308386e-01
  1.925730e-01   6.447228e+01   3.331512e-01
  1.928720e-01   6.444036e+01   3.338296e-01
  1.931710e-01   6.359569e+01   3.322430e-01
  1.934700e-01   6.411263e+01   3.320694e-01
  1.937690e-01   6.348567e+01   3.295435e-01
  1.940680e-01   6.357567e+01   3.315823e-01
  1.943670e-01   6.408797e+01   3.309533e-01
  1.946660e-01   6.359675e+01   3.302803e-01
  1.949650e-01   6.389141e+01   3.289615e-01
  1.952640e-01   6.410677e+01   3.310018e-01
  1.955630e-01   6.386803e+01   3.315863e-01
  1.958610e-01   6.386539e+01   3.284534e-01
  1.961600e-01   6.331380e+01   3.283550e-01
  1.964590e-01   6.388769e+01   3.283640e-01
  1.967580e-01   6.419729e+01   3.313852e-01
  1.970570e-01   6.413747e+01   3.290053e-01
  1.973560e-01   6.369134e+01   3.261166e-01
  1.976550e-01   6.345563e+01   3.282793e-01
  1.979540e-01   6.362451e+01   3.263783e-01
  1.982530e-01   6.380713e+01   3.285973e-01
  1.985520e-01   6.350030e+01   3.257711e-01
  1.988510e-01   6.371206e+01   3.264582e-01
  1.991500e-01   6.350964e+01   3.281243e-01
  1.994480e-01   6.337048e+01   3.244355e-01
  1.997470e-01   6.411116e+01   3.282060e-01
  2.000460e-01   6.329934e+01   3.222770e-01
  2.003450e-01   6.394296e+01   3.261844e-01
  2.006440e-01   6.336039e+01   3.274450e-01
  2.009430e-01   6.403607e+01   3.241470e-01
  2.012420e-01   6.374338e+01   3.266830e-01
  2.015410e-01   6.382315e+01   3.234673e-01
  2.018400e-01   6.329432e+01   3.228252e-01
  2.021390e-01   6.344904e+01   3.242095e-01
  2.024380e-01   6.308121e+01   3.184215e-01
  2.027370e-01   6.335050e+01   3.240997e-01
  2.030350e-01   6.388027e+01   3.223564e-01
  2.033340e-01   6.367550e+01   3.226735e-01
  2.036330e-01   6.308080e+01   3.186915e-01
  2.039320e-01   6.375926e+01   3.212227e-01
  2.042310e-01   6.364230e+01   3.239937e-01
  2.045300e-01   6.317173e+01   3.181093e-01
  2.048290e-01   6.340779e+01   3.197890e-01
  2.051280e-01   6.307538e+01   3.185422e-01
  2.054270e-01   6.373034e+01   3.196481e-01
  2.057260e-01   6.322240e+01   3.218019e-01
  2.060250e-01   6.296360e+01   3.171819e-01
  2.063240e-01   6.310796e+01   3.201264e-01
  2.066230e-01   6.307275e+01   3.186712e-01
  2.069210e-01   6.315438e+01   3.201067e-01
  2.072200e-01   6.342571e+01   3.201074e-01
  2.075190e-01   6.316957e+01   3.170310e-01
  2.078180e-01   6.324638e+01   3.196545e-01
  2.081170e-01   6.253712e+01   3.162395e-01
  2.084160e-01   6.338629e+01   3.204190e-01
  2.087150e-01   6.351799e+01   3.172372e-01
  2.090140e-01   6.333670e+01   3.182548e-01
  2.093130e-01   6.232607e+01   3.155720e-01
  2.096120e-01   6.325941e+01   3.173900e-01
  2.099110e-01   6.310300e+01   3.155386e-01
  2.102100e-01   6.340041e+01   3.178774e-01
  2.105080e-01   6.300352e+01   3.184963e-01
  2.108070e-01   6.251312e+01   3.143229e-01
  2.111060e-01   6.304397e+01   3.148658e-01
  2.114050e-01   6.284700e+01   3.147666e-01
  2.117040e-01   6.314338e+01   3.204917e-01
  2.120030e-01   6.268268e+01   3.252526e-01
  2.123020e-01   6.322129e+01   3.290055e-01
  2.126010e-01   6.310162e+01   3.260467e-01
  2.129000e-01   6.269510e+01   3.282286e-01
  2.131990e-01   6.241917e+01   3.303712e-01
  2.134980e-01   6.329576e+01   3.347015e-01
  2.137970e-01   6.317932e+01   3.319165e-01
  2.140950e-01   6.278275e+01   3.327199e-01
  2.143940e-01   6.315177e+01   3.349484e-01
  2.146930e-01   6.286667e+01   3.345060e-01
  2.149920e-01   6.284976e+01   3.347764e-01
  2.152910e-01   6.344839e+01   3.368440e-01
  2.155900e-01   6.287204e+01   3.382026e-01
  2.158890e-01   6.242450e+01   3.369968e-01
  2.161880e-01   6.269104e+01   3.362622e-01
  2.164870e-01   6.333503e+01   3.392824e-01
  2.167860e-01   6.312979e+01   3.324002e-01
  2.170850e-01   6.296305e+01   3.293787e-01
  2.173840e-01   6.269675e+01   3.255799e-01
  2.176820e-01   6.291846e+01   3.247061e-01
  2.179810e-01   6.258460e+01   3.248530e-01
  2.182800e-01   6.267937e+01   3.208342e-01
  2.185790e-01   6.240871e+01   3.216815e-01
  2.188780e-01   6.339776e+01   3.207229e-01
  2.191770e-01   6.236405e+01   3.201653e-01
  2.194760e-01   6.278367e+01   3.220819e-01
  2.197750e-01   6.271572e+01   3.187196e-01
  2.200740e-01   6.285855e+01   3.170512e-01
  2.203730e-01   6.282672e+01   3.187285e-01
  2.206720e-01   6.232577e+01   3.165091e-01
  2.209710e-01   6.252549e+01   3.191946e-01
  2.212700e-01   6.223619e+01   3.140200e-01
  2.215680e-01   6.222882e+01   3.168020e-01
  2.218670e-01   6.234109e+01   3.128455e-01
  2.221660e-01   6.235795e+01   3.163219e-01
  2.224650e-01   6.240247e+01   3.139134e-01
  2.227640e-01   6.225266e+01   3.132747e-01
  2.230630e-01   6.285927e+01   3.157203e-01
  2.233620e-01   6.272905e+01   3.146023e-01
  2.236610e-01   6.254129e+01   3.141311e-01
  2.239600e-01   6.257147e+01   3.105982e-01
  2.242590e-01   6.200765e+01   3.122672e-01
  2.245580e-01   6.198477e+01   3.113045e-01
  2.248570e-01   6.202130e+01   3.132149e-01
  2.251550e-01   6.237102e+01   3.104804e-01
  2.254540e-01   6.212332e+01   3.101169e-01
  2.257530e-01   6.249348e+01   3.133578e-01
  2.260520e-01   6.168581e+01   3.075155e-01
  2.263510e-01   6.233708e+01   3.101424e-01
  2.266500e-01   6.233403e+01   3.100083e-01
  2.269490e-01   6.219078e+01   3.082720e-01
  2.272480e-01   6.224052e+01   3.109190e-01
  2.275470e-01   6.163170e+01   3.052833e-01
  2.278460e-01   6.252724e+01   3.109962e-01
  2.281450e-01   6.218879e+01   3.073986e-01
  2.284440e-01   6.237874e+01   3.093634e-01
  2.287420e-01   6.214420e+01   3.096622e-01
  2.290410e-01   6.167893e+01   3.023913e-01
  2.293400e-01   6.212028e+01   3.082219e-01
  2.296390e-01   6.168200e+01   3.056525e-01
  2.299380e-01   6.180132e+01   3.064395e-01
  2.302370e-01   6.207755e+01   3.065082e-01
  2.305360e-01   6.232490e+01   3.051698e-01
  2.308350e-01   6.206217e+01   3.088282e-01
  2.311340e-01   6.136474e+01   3.013839e-01
  2.314330e-01   6.155445e+01   3.039995e-01
  2.317320e-01   6.121283e+01   3.042441e-01
  2.320310e-01   6.211945e+01   3.033503e-01
  2.323290e-01   6.139618e+01   3.062963e-01
  2.326280e-01   6.197763e+01   3.022939e-01
  2.329270e-01   6.199117e+01   3.027997e-01
  2.332260e-01   6.181686e+01   3.039234e-01
  2.335250e-01   6.183884e+01   3.032591e-01
  2.338240e-01   6.230375e+01   3.056015e-01
  2.341230e-01   6.178060e+01   2.998316e-01
  2.344220e-01   6.134968e+01   3.018199e-01
  2.347210e-01   6.164129e+01   3.024176e-01
  2.350200e-01   6.166450e+01   3.016470e-01
  2.353190e-01   6.129011e+01   3.010827e-01
  2.356180e-01   6.123324e+01   2.975855e-01
  2.359170e-01   6.168660e+01   3.030048e-01
  2.362150e-01   6.128008e+01   3.000035e-01
  2.365140e-01   6.100473e+01   2.970297e-01
  2.368130e-01   6.172216e+01   3.010837e-01
  2.371120e-01   6.156815e+01   2.993157e-01
  2.374110e-01   6.167707e+01   3.021499e-01
  2.377100e-01   6.229628e+01   3.000428e-01
  2.380090e-01   6.219489e+01   3.011833e-01
  2.383080e-01   6.139250e+01   2.972907e-01
  2.386070e-01   6.201778e+01   3.004066e-01
  2.389060e-01   6.102705e+01   2.976540e-01
  2.392050e-01   6.138326e+01   2.969293e-01
  2.395040e-01   6.107822e+01   2.982372e-01
  2.398020e-01   6.153264e+01   2.972903e-01
  2.401010e-01   6.104199e+01   2.978048e-01
  2.404000e-01   6.149624e+01   2.960796e-01
  2.406990e-01   6.105073e+01   2.966881e-01
  2.409980e-01   6.145644e+01   2.966557e-01
  2.412970e-01   6.098952e+01   2.950799e-01
  2.415960e-01   6.086761e+01   2.956795e-01
  2.418950e-01   6.087895e+01   2.940360e-01
  2.421940e-01   6.112278e+01   2.958493e-01
  2.424930e-01   6.123616e+01   2.970250e-01
  2.427920e-01   6.057827e+01   2.916701e-01
  2.430910e-01   6.055104e+01   2.935741e-01
  2.433890e-01   6.126880e+01   2.943134e-01
  2.436880e-01   6.098903e+01   2.961994e-01
  2.439870e-01   6.092794e+01   2.925107e-01
  2.442860e-01   6.069405e+01   2.914079e-01
  2.445850e-01   6.123033e+01   2.944412e-01
  2.448840e-01   6.106859e+01   2.936126e-01
  2.451830e-01   6.139857e+01   2.959560e-01
  2.454820e-01   6.095083e+01   2.913774e-01
  2.457810e-01   6.116948e+01   2.930899e-01
  2.460800e-01   6.114286e+01   2.933532e-01
  2.463790e-01   6.133842e+01   2.928424e-01
  2.466780e-01   6.062020e+01   2.915545e-01
  2.469770e-01   6.147391e+01   2.927329e-01
  2.472750e-01   6.111192e+01   2.926260e-01
  2.475740e-01   6.090452e+01   2.931085e-01
  2.478730e-01   6.059351e+01   2.876743e-01
  2.481720e-01   6.104457e+01   2.917089e-01
  2.484710e-01   6.118910e+01   2.902403e-01
  2.487700e-01   6.139553e+01   2.938493e-01
  2.490690e-01   6.095186e+01   2.917025e-01
  2.493680e-01   6.128301e+01   2.895156e-01
  2.496670e-01   6.159301e+01   2.942121e-01
  2.499660e-01   6.031490e+01   2.881595e-01
  2.502650e-01   6.019949e+01   2.891501e-01
  2.505640e-01   6.078229e+01   2.876030e-01
  2.508620e-01   6.105295e+01   2.896010e-01
  2.511610e-01   6.130366e+01   2.925431e-01
  2.514600e-01   6.022749e+01   2.868041e-01
  2.517590e-01   6.089339e+01   2.881771e-01
  2.520580e-01   6.023240e+01   2.871271e-01
  2.523570e-01   6.087381e+01   2.889659e-01
  2.526560e-01   6.070912e+01   2.894161e-01
  2.529550e-01   6.120694e+01   2.872647e-01
  2.532540e-01   6.093024e+01   2.865125e-01
  2.535530e-01   6.092153e+01   2.862881e-01
  2.538520e-01   6.106274e+01   2.879549e-01
  2.541510e-01   6.076373e+01   2.857138e-01
  2.544490e-01   6.051401e+01   2.859401e-01
  2.547480e-01   6.031773e+01   2.857826e-01
  2.550470e-01   6.124280e+01   2.862282e-01
  2.553460e-01   6.035417e+01   2.845471e-01
  2.556450e-01   6.058466e+01   2.827912e-01
  2.559440e-01   6.057186e+01   2.856687e-01
  2.562430e-01   6.070456e+01   2.873156e-01
  2.565420e-01   6.058851e+01   2.844939e-01
  2.568410e-01   6.058262e+01   2.836792e-01
  2.571400e-01   6.036710e+01   2.835730e-01
  2.574390e-01   6.094805e+01   2.870663e-01
  2.577380e-01   6.088704e+01   2.859019e-01
  2.580360e-01   6.047242e+01   2.829245e-01
  2.583350e-01   6.056243e+01   2.856464e-01
  2.586340e-01   6.009418e+01   2.814476e-01
  2.589330e-01   6.065503e+01   2.855596e-01
  2.592320e-01   6.026158e+01   2.818394e-01
  2.595310e-01   6.067813e+01   2.838031e-01
  2.598300e-01   6.103858e+01   2.865629e-01
  2.601290e-01   6.075702e+01   2.815270e-01
  2.604280e-01   6.072226e+01   2.849084e-01
  2.607270e-01   6.039325e+01   2.803928e-01
  2.610260e-01   6.069907e+01   2.836529e-01
  2.613250e-01   6.047101e+01   2.837170e-01
  2.616240e-01   6.045921e+01   2.827946e-01
  2.619220e-01   6.041286e+01   2.827851e-01
  2.622210e-01   6.042082e+01   2.799752e-01
  2.625200e-01   6.024397e+01   2.813082e-01
  2.628190e-01   6.046601e+01   2.815328e-01
  2.631180e-01   6.034069e+01   2.795018e-01
  2.634170e-01   6.065037e+01   2.838378e-01
  2.637160e-01   6.009470e+01   2.789315e-01
  2.640150e-01   6.017151e+01   2.818253e-01
  2.643140e-01   6.063546e+01   2.798007e-01
  2.646130e-01   6.069413e+01   2.803192e-01
  2.649120e-01   6.069995e+01   2.833570e-01
  2.652110e-01   6.016764e+01   2.789098e-01
  2.655090e-01   6.027118e+01   2.799166e-01
  2.658080e-01   6.018116e+01   2.780865e-01
  2.661070e-01   5.989969e+01   2.786696e-01
  2.664060e-01   6.008074e+01   2.788037e-01
  2.667050e-01   5.947187e+01   2.776726e-01
  2.670040e-01   5.984224e+01   2.783450e-01
  2.673030e-01   6.004177e+01   2.779533e-01
  2.676020e-01   5.932427e+01   2.763816e-01
  2.679010e-01   6.071474e+01   2.795066e-01
  2.682000e-01   6.005176e+01   2.768480e-01
  2.684990e-01   6.044069e+01   2.787803e-01
  2.687980e-01   6.012151e+01   2.776657e-01
  2.690960e-01   5.978106e+01   2.780124e-01
  2.693950e-01   6.022618e+01   2.761333e-01
  2.696940e-01   6.027879e+01   2.766247e-01
  2.699930e-01   6.029515e+01   2.776898e-01
  2.702920e-01   6.021258e+01   2.772184e-01
  2.705910e-01   5.996705e+01   2.771208e-01
  2.708900e-01   6.010364e+01   2.752996e-01
  2.711890e-01   6.039624e+01   2.778285e-01
  2.714880e-01   6.012543e+01   2.761798e-01
  2.717870e-01   6.041825e+01   2.773172e-01
  2.720860e-01   5.984006e+01   2.749706e-01
  2.723850e-01   6.009838e+01   2.749210e-01
  2.726840e-01   6.007623e+01   2.759742e-01
  2.729820e-01   5.964506e+01   2.747978e-01
  2.732810e-01   5.984811e+01   2.743479e-01
  2.735800e-01   6.013885e+01   2.749221e-01
  2.738790e-01   5.963273e+01   2.743105e-01
  2.741780e-01   5.987042e+01   2.753165e-01
  2.744770e-01   6.038011e+01   2.739292e-01
  2.747760e-01   6.001380e+01   2.744537e-01
  2.750750e-01   5.928120e+01   2.759056e-01
  2.753740e-01   5.990375e+01   2.817885e-01
  2.756730e-01   5.967249e+01   2.827350e-01
  2.759720e-01   6.003301e+01   2.822904e-01
  2.762710e-01   5.964431e+01   2.854121e-01
  2.765690e-01   5.993120e+01   2.853769e-01
  2.768680e-01   5.980983e+01   2.877902e-01
  2.771670e-01   5.936211e+01   2.843256e-01
  2.774660e-01   6.008702e+01   2.868843e-01
  2.777650e-01   6.005056e+01   2.902891e-01
  2.780640e-01   5.991853e+01   2.885806e-01
  2.783630e-01   5.995031e+01   2.890825e-01
  2.786620e-01   5.995942e+01   2.908254e-01
  2.789610e-01   6.028512e+01   2.917230e-01
  2.792600e-01   5.989962e+01   2.936538e-01
  2.795590e-01   5.999437e+01   2.881283e-01
  2.798580e-01   5.968036e+01   2.918957e-01
  2.801560e-01   5.937819e+01   2.907170e-01
  2.804550e-01   6.020488e+01   2.936195e-01
  2.807540e-01   5.973841e+01   2.938184e-01
  2.810530e-01   5.967446e+01   2.908943e-01
  2.813520e-01   6.066465e+01   2.972258e-01
  2.816510e-01   5.937339e+01   2.930314e-01
  2.819500e-01   6.076198e+01   2.965516e-01
  2.822490e-01   5.965766e+01   2.938445e-01
  2.825480e-01   6.067745e+01   2.958925e-01
  2.828470e-01   5.976191e+01   2.970730e-01
  2.831460e-01   6.008935e+01   2.963845e-01
  2.834450e-01   5.984631e+01   2.941961e-01
  2.837430e-01   6.011830e+01   2.965706e-01
  2.840420e-01   5.926086e+01   2.960564e-01
  2.843410e-01   5.979205e+01   3.038694e-01
  2.846400e-01   5.966011e+01   3.056641e-01
  2.849390e-01   5.953446e+01   3.132265e-01
  2.852380e-01   5.956538e+01   3.162159e-01
  2.855370e-01   5.966173e+01   3.196093e-01
  2.858360e-01   5.956789e+01   3.214022e-01
  2.861350e-01   5.954099e+01   3.241674e-01
  2.864340e-01   5.976543e+01   3.295826e-01
  2.867330e-01   5.958163e+01   3.281303e-01
  2.870320e-01   5.858368e+01   3.309548e-01
  2.873310e-01   5.914181e+01   3.294463e-01
  2.876290e-01   5.941308e+01   3.354531e-01
  2.879280e-01   5.946665e+01   3.386723e-01
  2.882270e-01   5.960224e+01   3.353153e-01
  2.885260e-01   5.974095e+01   3.397994e-01
  2.888250e-01   5.954476e+01   3.383771e-01
  2.891240e-01   5.892765e+01   3.416972e-01
  2.894230e-01   5.973251e+01   3.471295e-01
  2.897220e-01   5.943131e+01   3.380546e-01
  2.900210e-01   5.941728e+01   3.469537e-01
  2.903200e-01   5.895118e+01   3.435708e-01
  2.906190e-01   5.927594e+01   3.482244e-01
  2.909180e-01   5.902458e+01   3.484293e-01
  2.912160e-01   5.884839e+01   3.441838e-01
  2.915150e-01   5.894903e+01   3.558385e-01
  2.918140e-01   5.898834e+01   3.477552e-01
  2.921130e-01   5.874088e+01   3.502692e-01
  2.924120e-01   5.870272e+01   3.526977e-01
  2.927110e-01   5.917837e+01   3.531354e-01
  2.930100e-01   5.894064e+01   3.616127e-01
  2.933090e-01   5.873638e+01   3.551961e-01
  2.936080e-01   5.961180e+01   3.554182e-01
  2.939070e-01   5.904744e+01   3.594179e-01
  2.942060e-01   5.858798e+01   3.586400e-01
  2.945050e-01   5.955561e+01   3.691707e-01
  2.948030e-01   5.916101e+01   3.583148e-01
  2.951020e-01   5.945128e+01   3.646769e-01
  2.954010e-01   5.866452e+01   3.639829e-01
  2.957000e-01   5.888178e+01   3.664116e-01
  2.959990e-01   5.955893e+01   3.680687e-01
  2.962980e-01   5.898942e+01   3.669677e-01
  2.965970e-01   5.834070e+01   3.685223e-01
  2.968960e-01   5.905944e+01   3.705573e-01
  2.971950e-01   5.888491e+01   3.684267e-01
  2.974940e-01   5.876840e+01   3.667228e-01
  2.977930e-01   5.873661e+01   3.699985e-01
  2.980920e-01   5.897948e+01   3.709915e-01
  2.983900e-01   5.906398e+01   3.742727e-01
  2.986890e-01   5.841586e+01   3.680803e-01
  2.989880e-01   5.917236e+01   3.743811e-01
  2.992870e-01   5.870151e+01   3.738267e-01
  2.995860e-01   5.848359e+01   3.752651e-01
  2.998850e-01   5.865628e+01   3.736827e-01
  3.001840e-01   5.910549e+01   3.774956e-01
  3.004830e-01   5.830482e+01   3.798057e-01
  3.007820e-01   5.882016e+01   3.799913e-01
  3.010810e-01   5.878797e+01   3.772026e-01
  3.013800e-01   5.956931e+01   3.854186e-01
  3.016790e-01   5.862653e+01   3.813516e-01
  3.019780e-01   5.882740e+01   3.840256e-01
  3.022760e-01   5.806285e+01   3.833053e-01
  3.025750e-01   5.798338e+01   3.810082e-01
  3.028740e-01   5.892897e+01   3.895582e-01
  3.031730e-01   5.868350e+01   3.869055e-01
  3.034720e-01   5.897995e+01   3.894615e-01
  3.037710e-01   5.894605e+01   3.890849e-01
  3.040700e-01   5.805485e+01   3.879819e-01
  3.043690e-01   5.874013e+01   3.948966e-01
  3.046680e-01   5.881031e+01   3.937523e-01
  3.049670e-01   5.818765e+01   3.881593e-01
  3.052660e-01   5.867988e+01   3.966487e-01
  3.055650e-01   5.814684e+01   3.934503e-01
  3.058630e-01   5.833142e+01   3.994554e-01
  3.061620e-01   5.881294e+01   3.937611e-01
  3.064610e-01   5.894020e+01   3.992300e-01
  3.067600e-01   5.788027e+01   4.017042e-01
  3.070590e-01   5.880228e+01   3.987627e-01
  3.073580e-01   5.821482e+01   4.028635e-01
  3.076570e-01   5.806439e+01   3.951238e-01
  3.079560e-01   5.861620e+01   4.033585e-01
  3.082550e-01   5.916300e+01   4.052355e-01
  3.085540e-01   5.898202e+01   4.043185e-01
  3.088530e-01   5.841201e+01   4.074705e-01
  3.091520e-01   5.912658e+01   4.039262e-01
  3.094500e-01   5.840371e+01   4.102270e-01
  3.097490e-01   5.878236e+01   4.096854e-01
  3.100480e-01   5.839143e+01   4.052713e-01
  3.103470e-01   5.864729e+01   4.174951e-01
  3.106460e-01   5.828033e+01   4.039849e-01
  3.109450e-01   5.816650e+01   4.154538e-01
  3.112440e-01   5.851072e+01   4.096670e-01
  3.115430e-01   5.847900e+01   4.149430e-01
  3.118420e-01   5.884057e+01   4.208376e-01
  3.121410e-01   5.849759e+01   4.130831e-01
  3.124400e-01   5.854535e+01   4.207869e-01
  3.127390e-01   5.797943e+01   4.128454e-01
  3.130380e-01   5.821013e+01   4.226345e-01
  3.133360e-01   5.846023e+01   4.211553e-01
  3.136350e-01   5.821267e+01   4.195896e-01
  3.139340e-01   5.848777e+01   4.267703e-01
  3.142330e-01   5.873566e+01   4.211335e-01
  3.145320e-01   5.847625e+01   4.306482e-01
  3.148310e-01   5.928468e+01   4.286100e-01
  3.151300e-01   5.888185e+01   4.271513e-01
  3.154290e-01   5.849845e+01   4.307299e-01
  3.157280e-01   5.852792e+01   4.279756e-01
  3.160270e-01   5.765979e+01   4.331162e-01
  3.163260e-01   5.876263e+01   4.288329e-01
  3.166250e-01   5.832023e+01   4.355896e-01
  3.169230e-01   5.818208e+01   4.324759e-01
  3.172220e-01   5.809052e+01   4.369932e-01
  3.175210e-01   5.853113e+01   4.382664e-01
  3.178200e-01   5.886541e+01   4.364954e-01
  3.181190e-01   5.852962e+01   4.432917e-01
  3.184180e-01   5.809052e+01   4.369932e-01
  3.187170e-01   5.847075e+01   4.462506e-01
  3.190160e-01   5.733323e+01   4.406990e-01
  3.193150e-01   5.850472e+01   4.385484e-01
  3.196140e-01   5.754780e+01   4.463484e-01
  3.199130e-01   5.901719e+01   4.455301e-01
  3.202120e-01   5.867668e+01   4.515328e-01
  3.205100e-01   5.788145e+01   4.472311e-01
  3.208090e-01   5.767720e+01   4.432121e-01
  3.211080e-01   5.907810e+01   4.555941e-01
  3.214070e-01   5.827098e+01   4.446871e-01
  3.217060e-01   5.868795e+01   4.536658e-01
  3.220050e-01   5.847906e+01   4.499454e-01
  3.223040e-01   5.915251e+01   4.504709e-01
  3.226030e-01   5.755065e+01   4.556333e-01
  3.229020e-01   5.834406e+01   4.433767e-01
  3.232010e-01   5.726899e+01   4.515111e-01
  3.235000e-01   5.774739e+01   4.483552e-01
  3.237990e-01   5.849431e+01   4.546068e-01
  3.240970e-01   5.829083e+01   4.607575e-01
  3.243960e-01   5.784208e+01   4.495513e-01
  3.246950e-01   5.920237e+01   4.661459e-01
  3.249940e-01   5.826341e+01   4.545591e-01
  3.252930e-01   5.840628e+01   4.625524e-01
  3.255920e-01   5.815201e+01   4.642514e-01
  3.258910e-01   5.798972e+01   4.591238e-01
  3.261900e-01   5.890805e+01   4.700327e-01
  3.264890e-01   5.855647e+01   4.631467e-01
  3.267880e-01   5.771491e+01   4.634129e-01
  3.270870e-01   5.750344e+01   4.705027e-01
  3.273860e-01   5.793914e+01   4.666142e-01
  3.276850e-01   5.827724e+01   4.736578e-01
  3.279830e-01   5.734907e+01   4.628539e-01
  3.282820e-01   5.715771e+01   4.714930e-01
  3.285810e-01   5.887065e+01   4.765488e-01
  3.288800e-01   5.901942e+01   4.805957e-01
  3.291790e-01   5.793461e+01   4.722634e-01
  3.294780e-01   5.724264e+01   4.767737e-01
  3.297770e-01   5.816334e+01   4.831369e-01
  3.300760e-01   5.837670e+01   4.789644e-01
  3.303750e-01   5.860082e+01   4.875452e-01
  3.306740e-01   5.768125e+01   4.770958e-01
  3.309730e-01   5.862131e+01   4.897368e-01
  3.312720e-01   5.821872e+01   4.917922e-01
  3.315700e-01   5.830442e+01   4.832098e-01
  3.318690e-01   5.761368e+01   4.930373e-01
  3.321680e-01   5.871365e+01   4.864510e-01
  3.324670e-01   5.693541e+01   4.912242e-01
  3.327660e-01   5.784236e+01   4.923690e-01
  3.330650e-01   5.813471e+01   4.941599e-01
  3.333640e-01   5.786409e+01   5.008611e-01
  3.336630e-01   5.740969e+01   4.872934e-01
  3.339620e-01   5.782050e+01   5.035682e-01
  3.342610e-01   5.726977e+01   4.943299e-01
  3.345600e-01   5.786071e+01   5.019992e-01
  3.348590e-01   5.721181e+01   5.080329e-01
  3.351570e-01   5.804581e+01   4.959912e-01
  3.354560e-01   5.769056e+01   5.138464e-01
  3.357550e-01   5.834817e+01   5.000924e-01
  3.360540e-01   5.796063e+01   5.131873e-01
  3.363530e-01   5.770287e+01   5.183125e-01
  3.366520e-01   5.837310e+01   5.059688e-01
  3.369510e-01   5.746550e+01   5.237355e-01
  3.372500e-01   5.772570e+01   5.014131e-01
  3.375490e-01   5.772727e+01   5.222957e-01
  3.378480e-01   5.823182e+01   5.219699e-01
  3.381470e-01   5.772149e+01   5.183961e-01
  3.384460e-01   5.839056e+01   5.354229e-01
  3.387450e-01   5.720397e+01   5.086054e-01
  3.390430e-01   5.835381e+01   5.324953e-01
  3.393420e-01   5.701437e+01   5.236630e-01
  3.396410e-01   5.699104e+01   5.242232e-01
  3.399400e-01   5.786111e+01   5.436864e-01
  3.402390e-01   5.725786e+01   5.150430e-01
  3.405380e-01   5.735852e+01   5.384175e-01
  3.408370e-01   5.724661e+01   5.301521e-01
  3.411360e-01   5.744771e+01   5.345650e-01
  3.414350e-01   5.807057e+01   5.446696e-01
  3.417340e-01   5.746561e+01   5.339462e-01
  3.420330e-01   5.764376e+01   5.509154e-01
  3.423320e-01   5.759694e+01   5.352589e-01
  3.426300e-01   5.731037e+01   5.485564e-01
  3.429290e-01   5.678986e+01   5.437986e-01
  3.432280e-01   5.795120e+01   5.470747e-01
  3.435270e-01   5.839227e+01   5.680945e-01
  3.438260e-01   5.788348e+01   5.430581e-01
  3.441250e-01   5.771721e+01   5.615270e-01
  3.444240e-01   5.807112e+01   5.552788e-01
  3.447230e-01   5.819712e+01   5.606253e-01
  3.450220e-01   5.728036e+01   5.676612e-01
  3.453210e-01   5.739149e+01   5.520199e-01
  3.456200e-01   5.787505e+01   5.757642e-01
  3.459190e-01   5.765166e+01   5.612080e-01
  3.462170e-01   5.606512e+01   5.641314e-01
  3.465160e-01   5.769127e+01   5.713968e-01
  3.468150e-01   5.792532e+01   5.716995e-01
  3.471140e-01   5.756250e+01   5.849412e-01
  3.474130e-01   5.838299e+01   5.730988e-01
  3.477120e-01   5.703347e+01   5.822471e-01
  3.480110e-01   5.669492e+01   5.742306e-01
  3.483100e-01   5.670655e+01   5.760648e-01
  3.486090e-01   5.761164e+01   5.955825e-01
  3.489080e-01   5.825735e+01   5.838887e-01
  3.492070e-01   5.864001e+01   6.018555e-01
  3.495060e-01   5.797858e+01   5.870515e-01
  3.498040e-01   5.736348e+01   5.962437e-01
  3.501030e-01   5.671277e+01   5.938265e-01
  3.504020e-01   5.717136e+01   5.952444e-01
  3.507010e-01   5.837592e+01   6.157811e-01
  3.510000e-01   5.731020e+01   5.911410e-01
  3.512990e-01   5.721970e+01   6.096524e-01
  3.515980e-01   5.714907e+01   6.010699e-01
  3.518970e-01   5.763844e+01   6.172045e-01
  3.521960e-01   5.770605e+01   6.263892e-01
  3.524950e-01   5.797929e+01   6.044102e-01
  3.527940e-01   5.709834e+01   6.264716e-01
  3.530930e-01   5.806881e+01   6.152172e-01
  3.533920e-01   5.759687e+01   6.280596e-01
  3.536900e-01   5.723084e+01   6.283415e-01
  3.539890e-01   5.718422e+01   6.246751e-01
  3.542880e-01   5.710750e+01   6.394412e-01
  3.545870e-01   5.766488e+01   6.173460e-01
  3.548860e-01   5.683398e+01   6.343141e-01
  3.551850e-01   5.664513e+01   6.217237e-01
  3.554840e-01   5.803749e+01   6.409950e-01
  3.557830e-01   5.774082e+01   6.417628e-01
  3.560820e-01   5.874985e+01   6.253169e-01
  3.563810e-01   5.810645e+01   6.425802e-01
  3.566800e-01   5.747212e+01   6.239970e-01
  3.569790e-01   5.746408e+01   6.438779e-01
  3.572770e-01   5.728152e+01   6.416310e-01
  3.575760e-01   5.740051e+01   6.159293e-01
  3.578750e-01   5.780917e+01   6.584974e-01
  3.581740e-01   5.804203e+01   6.304820e-01
  3.584730e-01   5.789168e+01   6.589672e-01
  3.587720e-01   5.651101e+01   6.397381e-01
  3.590710e-01   5.752901e+01   6.442416e-01
  3.593700e-01   5.710326e+01   6.664741e-01
  3.596690e-01   5.824725e+01   6.445710e-01
  3.599680e-01   5.803439e+01   6.732727e-01
  3.602670e-01   5.681032e+01   6.489325e-01
  3.605660e-01   5.751553e+01   6.688757e-01
  3.608640e-01   5.801579e+01   6.890061e-01
  3.611630e-01   5.711107e+01   6.481112e-01
  3.614620e-01   5.780088e+01   6.922386e-01
  3.617610e-01   5.685254e+01   6.609420e-01
  3.620600e-01   5.718321e+01   6.855298e-01
  3.623590e-01   5.652730e+01   6.786426e-01
  3.626580e-01   5.735020e+01   6.835644e-01
  3.629570e-01   5.771180e+01   7.041691e-01
  3.632560e-01   5.626550e+01   6.656891e-01
  3.635550e-01   5.835716e+01   7.196366e-01
  3.638540e-01   5.646183e+01   6.902548e-01
  3.641530e-01   5.644140e+01   6.947983e-01
  3.644510e-01   5.832673e+01   7.369564e-01
  3.647500e-01   5.733114e+01   6.864159e-01
  3.650490e-01   5.761459e+01   7.306462e-01
  3.653480e-01   5.676838e+01   7.081126e-01
  3.656470e-01   5.821691e+01   7.256170e-01
  3.659460e-01   5.744536e+01   7.424212e-01
  3.662450e-01   5.776155e+01   7.126170e-01
  3.665440e-01   5.679704e+01   7.556834e-01
  3.668430e-01   5.704859e+01   7.165868e-01
  3.671420e-01   5.663799e+01   7.447855e-01
  3.674410e-01   5.753710e+01   7.411351e-01
  3.677400e-01   5.683520e+01   7.499771e-01
  3.680390e-01   5.837250e+01   7.895388e-01
  3.683370e-01   5.749258e+01   7.334765e-01
  3.686360e-01   5.770909e+01   7.763165e-01
  3.689350e-01   5.665654e+01   7.527489e-01
  3.692340e-01   5.724510e+01   7.774968e-01
  3.695330e-01   5.778182e+01   8.087110e-01
  3.698320e-01   5.753352e+01   7.526028e-01
  3.701310e-01   5.662684e+01   8.029955e-01
  3.704300e-01   5.882401e+01   7.794849e-01
  3.707290e-01   5.740536e+01   8.109428e-01
  3.710280e-01   5.683105e+01   8.020300e-01
  3.713270e-01   5.743186e+01   7.944530e-01
  3.716260e-01   5.826320e+01   8.484132e-01
  3.719240e-01   5.646892e+01   7.809832e-01
  3.722230e-01   5.679360e+01   8.403958e-01
  3.725220e-01   5.839963e+01   8.229382e-01
  3.728210e-01   5.742144e+01   8.341242e-01
  3.731200e-01   5.841998e+01   8.913110e-01
  3.734190e-01   5.852885e+01   8.139219e-01
  3.737180e-01   5.800270e+01   8.849445e-01
  3.740170e-01   5.673047e+01   8.238263e-01
  3.743160e-01   5.707637e+01   8.841880e-01
  3.746150e-01   5.705759e+01   8.777052e-01
  3.749140e-01   5.718232e+01   8.574883e-01
  3.752130e-01   5.813898e+01   9.265838e-01
  3.755110e-01   5.830302e+01   8.629202e-01
  3.758100e-01   5.760735e+01   9.223377e-01
  3.761090e-01   5.627569e+01   8.843963e-01
  3.764080e-01   5.701426e+01   9.140140e-01
  3.767070e-01   5.774777e+01   9.617951e-01
  3.770060e-01   5.809721e+01   8.856652e-01
  3.773050e-01   5.750500e+01   9.680099e-01
  3.776040e-01   5.614097e+01   9.141008e-01
  3.779030e-01   5.591234e+01   9.424023e-01
  3.782020e-01   5.707718e+01   1.028459e+00
  3.785010e-01   5.646311e+01   8.991899e-01
  3.788000e-01   5.727545e+01   1.025231e+00
  3.790990e-01   5.786255e+01   9.507407e-01
  3.793970e-01   5.652653e+01   1.008759e+00
  3.796960e-01   5.881075e+01   1.024074e+00
  3.799950e-01   5.729080e+01   9.922065e-01
  3.802940e-01   5.528357e+01   1.083575e+00
  3.805930e-01   5.732046e+01   9.623164e-01
  3.808920e-01   5.558960e+01   1.092726e+00
  3.811910e-01   5.643127e+01   1.017647e+00
  3.814900e-01   5.686915e+01   1.075110e+00
  3.817890e-01   5.685195e+01   1.173766e+00
  3.820880e-01   5.549891e+01   9.855674e-01
  3.823870e-01   5.611739e+01   1.173706e+00
  3.826860e-01   5.823762e+01   1.049199e+00
  3.829840e-01   5.831579e+01   1.220487e+00
  3.832830e-01   5.841008e+01   1.167501e+00
  3.835820e-01   5.706235e+01   1.126474e+00
  3.838810e-01   5.542787e+01   1.241268e+00
  3.841800e-01   5.668482e+01   1.109762e+00
  3.844790e-01   5.648085e+01   1.262319e+00
  3.847780e-01   5.816056e+01   1.187197e+00
  3.850770e-01   5.939868e+01   1.304285e+00
  3.853760e-01   5.693468e+01   1.362167e+00
  3.856750e-01   5.617341e+01   1.166740e+00
  3.859740e-01   5.606522e+01   1.375653e+00
  3.862730e-01   5.848558e+01   1.275046e+00
  3.865710e-01   5.798920e+01   1.399057e+00
  3.868700e-01   5.688157e+01   1.411058e+00
  3.871690e-01   5.803900e+01   1.341069e+00
  3.874680e-01   5.440541e+01   1.495196e+00
  3.877670e-01   5.542504e+01   1.332548e+00
  3.880660e-01   5.670655e+01   1.560796e+00
  3.883650e-01   5.801813e+01   1.496028e+00
  3.886640e-01   5.632850e+01   1.538204e+00
  3.889630e-01   5.730346e+01   1.688319e+00
  3.892620e-01   5.682720e+01   1.511768e+00
  3.895610e-01   5.602397e+01   1.715109e+00
  3.898600e-01   5.352302e+01   1.631678e+00
  3.901580e-01   5.805670e+01   1.770713e+00
  3.904570e-01   5.616649e+01   1.947223e+00
  3.907560e-01   5.513137e+01   1.701391e+00
  3.910550e-01   5.565643e+01   1.973930e+00
  3.913540e-01   5.614648e+01   1.982601e+00
  3.916530e-01   5.698658e+01   1.997379e+00
  3.919520e-01   5.481633e+01   2.544784e+00
  3.922510e-01   5.747664e+01   2.005948e+00
  3.925500e-01   5.733662e+01   2.687982e+00
  3.928490e-01   5.334616e+01   2.366853e+00
  3.931480e-01   5.418626e+01   2.613093e+00
  3.934470e-01   0.000000e+00   0.000000e+00
  3.937460e-01   5.998293e+01   2.749313e+00
creator: radaver
creator-version: 3725
header-file: /nas_data/SAXS_data/20151104Workshop/header/JH1_0095.txt
image-file: /nas_data/Pilatus1M/20151104_Workshop/JH1_0095.tif
angular-axis-file: /nas_data/SAXS_data/20151104Workshop/q20151029.dat
beamstop-mask-file: /nas_data/SAXS_data/20151104Workshop/fit2d20151031.msk
detector-response-file: none
beam-center-x: 949.7700
beam-center-y: 918.8000
unit-time: 1.0000
channel-first: 10
channel-last: 1315
Exposure time [s]: 1.093954
Transmitted Beam: 0.483603
Incident Beam: 0.483603
Code: JH1
Concentration [mg/ml]: 1
Run Number: 0095
