# Supplementary material for: SAXS analysis of a soluble cytosolic NgBR construct including extracellular and transmembrane domains
Source: PLoS One. 2018 Jan 18;13(1):e0191371. doi: 10.1371/journal.pone.0191371 (PMC5773207; doi:10.1371/journal.pone.0191371)
Supplement: S1 File — (ZIP) [file pone.0191371.s001.zip › JH1_0096.dat]

Sample:   c= 1.0000 mg/ml  Code: JH1
  3.656810e-03   2.265020e+04   4.139131e+01
  3.955720e-03   2.198000e+04   2.800394e+01
  4.254640e-03   1.904051e+04   2.335664e+01
  4.553560e-03   1.540856e+04   2.025793e+01
  4.852480e-03   1.244959e+04   1.704818e+01
  5.151400e-03   1.052372e+04   1.548420e+01
  5.450320e-03   8.742789e+03   1.340523e+01
  5.749240e-03   7.445703e+03   1.198624e+01
  6.048150e-03   6.358596e+03   1.085735e+01
  6.347070e-03   5.511663e+03   9.603847e+00
  6.645990e-03   4.813781e+03   8.935809e+00
  6.944910e-03   4.236204e+03   8.070102e+00
  7.243830e-03   3.789706e+03   7.396227e+00
  7.542750e-03   3.365323e+03   6.943358e+00
  7.841670e-03   3.018932e+03   6.210677e+00
  8.140580e-03   2.736598e+03   5.994700e+00
  8.439500e-03   2.495602e+03   5.517787e+00
  8.738420e-03   2.289327e+03   5.234419e+00
  9.037340e-03   2.113945e+03   4.863474e+00
  9.336260e-03   1.942736e+03   4.581746e+00
  9.635180e-03   1.794946e+03   4.391496e+00
  9.934100e-03   1.660328e+03   4.086591e+00
  1.023300e-02   1.514007e+03   3.999269e+00
  1.053190e-02   1.409050e+03   3.913197e+00
  1.083090e-02   1.303014e+03   3.763076e+00
  1.112980e-02   1.197352e+03   3.576575e+00
  1.142870e-02   1.119501e+03   3.438973e+00
  1.172760e-02   1.031055e+03   3.291151e+00
  1.202650e-02   9.557583e+02   3.159933e+00
  1.232540e-02   8.890486e+02   3.030961e+00
  1.262440e-02   8.203158e+02   2.857307e+00
  1.292330e-02   7.675341e+02   2.721222e+00
  1.322220e-02   7.092515e+02   2.615864e+00
  1.352110e-02   6.604143e+02   2.498828e+00
  1.382000e-02   6.164029e+02   2.390344e+00
  1.411900e-02   5.772254e+02   2.301878e+00
  1.441790e-02   5.368385e+02   2.203900e+00
  1.471680e-02   5.032419e+02   2.123686e+00
  1.501570e-02   4.706298e+02   2.011275e+00
  1.531460e-02   4.457084e+02   1.948463e+00
  1.561350e-02   4.194434e+02   1.857017e+00
  1.591250e-02   3.952728e+02   1.818601e+00
  1.621140e-02   3.713022e+02   1.732204e+00
  1.651030e-02   3.528690e+02   1.670902e+00
  1.680920e-02   3.299478e+02   1.615723e+00
  1.710810e-02   3.165241e+02   1.585835e+00
  1.740710e-02   2.972848e+02   1.514769e+00
  1.770600e-02   2.857266e+02   1.470106e+00
  1.800490e-02   2.692186e+02   1.415725e+00
  1.830380e-02   2.574603e+02   1.395495e+00
  1.860270e-02   2.415069e+02   1.325321e+00
  1.890170e-02   2.333611e+02   1.302779e+00
  1.920060e-02   2.255329e+02   1.268601e+00
  1.949950e-02   2.150165e+02   1.252937e+00
  1.979840e-02   2.044294e+02   1.198778e+00
  2.009730e-02   1.985801e+02   1.168543e+00
  2.039620e-02   1.894266e+02   1.139224e+00
  2.069520e-02   1.812424e+02   1.108335e+00
  2.099410e-02   1.763491e+02   1.101193e+00
  2.129300e-02   1.690664e+02   1.049960e+00
  2.159190e-02   1.663153e+02   1.077270e+00
  2.189080e-02   1.579742e+02   1.055769e+00
  2.218980e-02   1.539723e+02   1.060265e+00
  2.248870e-02   1.475567e+02   1.056459e+00
  2.278760e-02   1.422089e+02   1.026920e+00
  2.308650e-02   1.409881e+02   1.053971e+00
  2.338540e-02   1.368094e+02   1.036079e+00
  2.368430e-02   1.310220e+02   9.955092e-01
  2.398330e-02   1.299631e+02   1.014038e+00
  2.428220e-02   1.261055e+02   9.766526e-01
  2.458110e-02   1.222347e+02   9.938766e-01
  2.488000e-02   1.179832e+02   9.503963e-01
  2.517890e-02   1.188176e+02   9.423741e-01
  2.547790e-02   1.146578e+02   9.388092e-01
  2.577680e-02   1.125661e+02   9.227348e-01
  2.607570e-02   1.104531e+02   9.214344e-01
  2.637460e-02   1.079218e+02   9.034993e-01
  2.667350e-02   1.057222e+02   8.718631e-01
  2.697250e-02   1.058745e+02   8.455898e-01
  2.727140e-02   1.030896e+02   8.034281e-01
  2.757030e-02   1.023012e+02   8.016787e-01
  2.786920e-02   1.002893e+02   7.846846e-01
  2.816810e-02   9.956768e+01   7.694648e-01
  2.846700e-02   9.692708e+01   7.498198e-01
  2.876600e-02   9.577743e+01   7.363792e-01
  2.906490e-02   9.367741e+01   7.304518e-01
  2.936380e-02   9.239415e+01   7.200297e-01
  2.966270e-02   9.222660e+01   7.140986e-01
  2.996160e-02   9.096099e+01   7.102211e-01
  3.026060e-02   9.027804e+01   6.964066e-01
  3.055950e-02   8.888664e+01   6.900396e-01
  3.085840e-02   8.744176e+01   6.815184e-01
  3.115730e-02   8.783299e+01   6.801814e-01
  3.145620e-02   8.602913e+01   6.666922e-01
  3.175510e-02   8.617453e+01   6.690859e-01
  3.205410e-02   8.536631e+01   6.623118e-01
  3.235300e-02   8.576167e+01   6.611543e-01
  3.265190e-02   8.397903e+01   6.422413e-01
  3.295080e-02   8.300892e+01   6.427080e-01
  3.324970e-02   8.232947e+01   6.392317e-01
  3.354870e-02   8.114415e+01   6.329543e-01
  3.384760e-02   8.127343e+01   6.261442e-01
  3.414650e-02   8.115765e+01   6.256981e-01
  3.444540e-02   7.940227e+01   6.103895e-01
  3.474430e-02   7.990333e+01   6.177006e-01
  3.504330e-02   7.879692e+01   6.058077e-01
  3.534220e-02   8.018210e+01   6.118632e-01
  3.564110e-02   7.886679e+01   6.060762e-01
  3.594000e-02   7.907152e+01   5.952467e-01
  3.623890e-02   7.800281e+01   6.012681e-01
  3.653780e-02   7.775821e+01   5.840871e-01
  3.683680e-02   7.748054e+01   5.906290e-01
  3.713570e-02   7.770607e+01   5.921935e-01
  3.743460e-02   7.539889e+01   5.738279e-01
  3.773350e-02   7.603558e+01   5.755813e-01
  3.803240e-02   7.513208e+01   5.858085e-01
  3.833140e-02   7.504067e+01   5.993672e-01
  3.863030e-02   7.525398e+01   6.095488e-01
  3.892920e-02   7.421962e+01   6.037709e-01
  3.922810e-02   7.386691e+01   6.046951e-01
  3.952700e-02   7.328880e+01   5.984205e-01
  3.982600e-02   7.408506e+01   6.104000e-01
  4.012490e-02   7.338746e+01   5.980510e-01
  4.042380e-02   7.388318e+01   6.079530e-01
  4.072270e-02   7.336098e+01   6.034110e-01
  4.102160e-02   7.187198e+01   5.964737e-01
  4.132050e-02   7.404094e+01   6.062009e-01
  4.161950e-02   7.117657e+01   5.882161e-01
  4.191840e-02   7.233611e+01   6.007601e-01
  4.221730e-02   7.129324e+01   5.886979e-01
  4.251620e-02   7.103887e+01   5.953489e-01
  4.281510e-02   7.090439e+01   5.855869e-01
  4.311410e-02   7.153712e+01   5.889475e-01
  4.341300e-02   7.044135e+01   5.874397e-01
  4.371190e-02   7.051200e+01   5.862175e-01
  4.401080e-02   7.122356e+01   5.891679e-01
  4.430970e-02   6.960140e+01   5.779683e-01
  4.460860e-02   7.110651e+01   5.849269e-01
  4.490760e-02   7.073996e+01   5.849074e-01
  4.520650e-02   7.013763e+01   5.779941e-01
  4.550540e-02   6.936951e+01   5.777383e-01
  4.580430e-02   6.993750e+01   5.778972e-01
  4.610320e-02   7.007016e+01   5.755455e-01
  4.640220e-02   6.999495e+01   5.796000e-01
  4.670110e-02   6.899272e+01   5.668678e-01
  4.700000e-02   6.999900e+01   5.731081e-01
  4.729890e-02   6.982906e+01   5.745545e-01
  4.759780e-02   6.950874e+01   5.725200e-01
  4.789680e-02   6.838723e+01   5.643748e-01
  4.819570e-02   6.873957e+01   5.651313e-01
  4.849460e-02   6.894109e+01   5.680565e-01
  4.879350e-02   6.843231e+01   5.597559e-01
  4.909240e-02   6.768475e+01   5.642551e-01
  4.939130e-02   6.800699e+01   5.559980e-01
  4.969030e-02   6.863377e+01   5.605793e-01
  4.998920e-02   6.852280e+01   5.594490e-01
  5.028810e-02   6.849691e+01   5.573276e-01
  5.058700e-02   6.848006e+01   5.613119e-01
  5.088590e-02   6.807073e+01   5.503372e-01
  5.118490e-02   6.792445e+01   5.570011e-01
  5.148380e-02   6.843256e+01   5.563991e-01
  5.178270e-02   6.847189e+01   5.493772e-01
  5.208160e-02   6.742234e+01   5.509604e-01
  5.238050e-02   6.806636e+01   5.477479e-01
  5.267940e-02   6.705487e+01   5.514298e-01
  5.297840e-02   6.752732e+01   5.462117e-01
  5.327730e-02   6.656940e+01   5.398071e-01
  5.357620e-02   6.725090e+01   5.444570e-01
  5.387510e-02   6.711662e+01   5.407709e-01
  5.417400e-02   6.641502e+01   5.429646e-01
  5.447300e-02   6.730414e+01   5.384331e-01
  5.477190e-02   6.670779e+01   5.372676e-01
  5.507080e-02   6.618853e+01   5.351725e-01
  5.536970e-02   6.726292e+01   5.376562e-01
  5.566860e-02   6.759590e+01   5.426983e-01
  5.596760e-02   6.655899e+01   5.324208e-01
  5.626650e-02   6.725432e+01   5.376218e-01
  5.656540e-02   6.656837e+01   5.330590e-01
  5.686430e-02   6.701572e+01   5.318541e-01
  5.716320e-02   6.637163e+01   5.257829e-01
  5.746210e-02   6.621395e+01   5.304420e-01
  5.776110e-02   6.701845e+01   5.354627e-01
  5.806000e-02   6.671500e+01   5.259839e-01
  5.835890e-02   6.711099e+01   5.281220e-01
  5.865780e-02   6.578956e+01   5.200471e-01
  5.895670e-02   6.617139e+01   5.314671e-01
  5.925570e-02   6.628608e+01   5.197510e-01
  5.955460e-02   6.611308e+01   5.259175e-01
  5.985350e-02   6.630213e+01   5.192547e-01
  6.015240e-02   6.622104e+01   5.206192e-01
  6.045130e-02   6.600372e+01   5.203276e-01
  6.075020e-02   6.500133e+01   5.113937e-01
  6.104920e-02   6.554298e+01   5.173873e-01
  6.134810e-02   6.573397e+01   5.187010e-01
  6.164700e-02   6.670352e+01   5.142311e-01
  6.194590e-02   6.748987e+01   5.255832e-01
  6.224480e-02   6.545600e+01   5.062258e-01
  6.254380e-02   6.611536e+01   5.174113e-01
  6.284270e-02   6.541395e+01   5.163205e-01
  6.314160e-02   6.576485e+01   5.053306e-01
  6.344050e-02   6.632013e+01   5.149146e-01
  6.373940e-02   6.616873e+01   5.058423e-01
  6.403840e-02   6.553792e+01   5.113288e-01
  6.433730e-02   6.642643e+01   5.094375e-01
  6.463620e-02   6.515416e+01   5.004165e-01
  6.493510e-02   6.524072e+01   5.117903e-01
  6.523400e-02   6.591461e+01   5.038407e-01
  6.553290e-02   6.585736e+01   5.062059e-01
  6.583190e-02   6.462897e+01   4.994117e-01
  6.613080e-02   6.586588e+01   4.996008e-01
  6.642970e-02   6.573209e+01   5.083459e-01
  6.672860e-02   6.547602e+01   4.966294e-01
  6.702750e-02   6.634562e+01   5.049713e-01
  6.732650e-02   6.554756e+01   4.983921e-01
  6.762540e-02   6.552861e+01   4.983200e-01
  6.792430e-02   6.512602e+01   4.987901e-01
  6.822320e-02   6.604358e+01   4.943653e-01
  6.852210e-02   6.512052e+01   4.982660e-01
  6.882110e-02   6.446581e+01   4.918046e-01
  6.912000e-02   6.485864e+01   4.928121e-01
  6.941890e-02   6.566714e+01   4.924727e-01
  6.971780e-02   6.469870e+01   4.883512e-01
  7.001670e-02   6.519711e+01   4.965607e-01
  7.031560e-02   6.489657e+01   4.886214e-01
  7.061460e-02   6.487194e+01   4.890046e-01
  7.091350e-02   6.409166e+01   4.846398e-01
  7.121240e-02   6.488866e+01   4.839070e-01
  7.151130e-02   6.548480e+01   4.922695e-01
  7.181020e-02   6.499559e+01   4.838441e-01
  7.210920e-02   6.483350e+01   4.864946e-01
  7.240810e-02   6.484476e+01   4.819074e-01
  7.270700e-02   6.483665e+01   4.879213e-01
  7.300590e-02   6.511084e+01   4.842729e-01
  7.330480e-02   6.524047e+01   4.793079e-01
  7.360370e-02   6.474071e+01   4.833550e-01
  7.390270e-02   6.470246e+01   4.777725e-01
  7.420160e-02   6.445686e+01   4.841457e-01
  7.450050e-02   6.431423e+01   4.745695e-01
  7.479940e-02   6.416645e+01   4.753462e-01
  7.509830e-02   6.443648e+01   4.803879e-01
  7.539730e-02   6.414375e+01   4.721944e-01
  7.569620e-02   6.452000e+01   4.744502e-01
  7.599510e-02   6.451590e+01   4.775289e-01
  7.629400e-02   6.413134e+01   4.699938e-01
  7.659290e-02   6.410728e+01   4.742446e-01
  7.689190e-02   6.455155e+01   4.715311e-01
  7.719080e-02   6.391015e+01   4.717676e-01
  7.748970e-02   6.450943e+01   4.705209e-01
  7.778860e-02   6.386567e+01   4.711698e-01
  7.808750e-02   6.398149e+01   4.681670e-01
  7.838640e-02   6.526582e+01   4.702935e-01
  7.868540e-02   6.505302e+01   4.707934e-01
  7.898430e-02   6.561792e+01   4.702978e-01
  7.928320e-02   6.434498e+01   4.712053e-01
  7.958210e-02   6.371164e+01   4.601468e-01
  7.988100e-02   6.435784e+01   4.678498e-01
  8.018000e-02   6.469363e+01   4.665581e-01
  8.047890e-02   6.388681e+01   4.632277e-01
  8.077780e-02   6.426979e+01   4.637911e-01
  8.107670e-02   6.444887e+01   4.619902e-01
  8.137560e-02   6.370880e+01   4.625819e-01
  8.167450e-02   6.395815e+01   4.606315e-01
  8.197350e-02   6.483397e+01   4.609529e-01
  8.227240e-02   6.466407e+01   4.648003e-01
  8.257130e-02   6.472590e+01   4.554662e-01
  8.287020e-02   6.432991e+01   4.631888e-01
  8.316910e-02   6.511210e+01   4.627432e-01
  8.346810e-02   6.440616e+01   4.558879e-01
  8.376700e-02   6.415720e+01   4.613478e-01
  8.406590e-02   6.434097e+01   4.525783e-01
  8.436480e-02   6.379421e+01   4.576385e-01
  8.466370e-02   6.370769e+01   4.514871e-01
  8.496270e-02   6.456815e+01   4.652783e-01
  8.526160e-02   6.426111e+01   4.788278e-01
  8.556050e-02   6.406445e+01   4.785462e-01
  8.585940e-02   6.424192e+01   4.852075e-01
  8.615830e-02   6.448379e+01   4.861201e-01
  8.645720e-02   6.411758e+01   4.895042e-01
  8.675620e-02   6.397617e+01   4.913980e-01
  8.705510e-02   6.498119e+01   4.942572e-01
  8.735400e-02   6.439575e+01   4.944895e-01
  8.765290e-02   6.413723e+01   4.939921e-01
  8.795180e-02   6.377117e+01   4.965934e-01
  8.825080e-02   6.438435e+01   4.944457e-01
  8.854970e-02   6.382925e+01   4.988640e-01
  8.884860e-02   6.439377e+01   4.990116e-01
  8.914750e-02   6.432890e+01   5.049949e-01
  8.944640e-02   6.425025e+01   5.010232e-01
  8.974530e-02   6.403187e+01   4.960879e-01
  9.004430e-02   6.796462e+01   5.090304e-01
  9.034320e-02   6.375041e+01   4.755772e-01
  9.064210e-02   6.412003e+01   4.760616e-01
  9.094100e-02   6.431356e+01   4.668499e-01
  9.123990e-02   6.459996e+01   4.666356e-01
  9.153890e-02   6.525064e+01   4.715080e-01
  9.183780e-02   6.511948e+01   4.676753e-01
  9.213670e-02   6.408978e+01   4.623235e-01
  9.243560e-02   6.419038e+01   4.614670e-01
  9.273450e-02   6.464860e+01   4.591015e-01
  9.303350e-02   6.439698e+01   4.642497e-01
  9.333240e-02   6.459079e+01   4.546055e-01
  9.363130e-02   6.454665e+01   4.579505e-01
  9.393020e-02   6.453442e+01   4.555648e-01
  9.422910e-02   6.374694e+01   4.539363e-01
  9.452800e-02   6.502102e+01   4.596302e-01
  9.482700e-02   6.399514e+01   4.457671e-01
  9.512590e-02   6.504059e+01   4.577373e-01
  9.542480e-02   6.382363e+01   4.484957e-01
  9.572370e-02   6.444450e+01   4.506719e-01
  9.602260e-02   6.400671e+01   4.514012e-01
  9.632160e-02   6.399805e+01   4.435973e-01
  9.662050e-02   6.427145e+01   4.470956e-01
  9.691940e-02   6.452337e+01   4.479710e-01
  9.721830e-02   6.404109e+01   4.437465e-01
  9.751720e-02   6.434290e+01   4.469766e-01
  9.781610e-02   6.417751e+01   4.420677e-01
  9.811510e-02   6.415350e+01   4.463183e-01
  9.841400e-02   6.411585e+01   4.390364e-01
  9.871290e-02   6.422002e+01   4.425706e-01
  9.901180e-02   6.435452e+01   4.441095e-01
  9.931070e-02   6.389877e+01   4.386413e-01
  9.960970e-02   6.404578e+01   4.423266e-01
  9.990860e-02   6.420458e+01   4.355481e-01
  1.002070e-01   6.469069e+01   4.413511e-01
  1.005060e-01   6.409370e+01   4.368818e-01
  1.008050e-01   6.377832e+01   4.382277e-01
  1.011040e-01   6.421126e+01   4.335433e-01
  1.014030e-01   6.403026e+01   4.349565e-01
  1.017020e-01   6.379940e+01   4.383001e-01
  1.020010e-01   6.435508e+01   4.353786e-01
  1.023000e-01   6.400724e+01   4.321855e-01
  1.025990e-01   6.421479e+01   4.318871e-01
  1.028980e-01   6.435469e+01   4.340272e-01
  1.031970e-01   6.380198e+01   4.345200e-01
  1.034960e-01   6.350603e+01   4.255924e-01
  1.037950e-01   6.422060e+01   4.319066e-01
  1.040930e-01   6.371907e+01   4.266275e-01
  1.043920e-01   6.309172e+01   4.284229e-01
  1.046910e-01   6.400610e+01   4.308539e-01
  1.049900e-01   6.320379e+01   4.223547e-01
  1.052890e-01   6.416123e+01   4.290785e-01
  1.055880e-01   6.384326e+01   4.263994e-01
  1.058870e-01   6.436496e+01   4.297592e-01
  1.061860e-01   6.447332e+01   4.259401e-01
  1.064850e-01   6.449925e+01   4.266611e-01
  1.067840e-01   6.346610e+01   4.254586e-01
  1.070830e-01   6.445314e+01   4.252411e-01
  1.073820e-01   6.485857e+01   4.250029e-01
  1.076800e-01   6.462971e+01   4.239404e-01
  1.079790e-01   6.440545e+01   4.250837e-01
  1.082780e-01   6.418848e+01   4.262687e-01
  1.085770e-01   6.408975e+01   4.169856e-01
  1.088760e-01   6.421792e+01   4.232105e-01
  1.091750e-01   6.433475e+01   4.220419e-01
  1.094740e-01   6.412915e+01   4.222955e-01
  1.097730e-01   6.406784e+01   4.196324e-01
  1.100720e-01   6.372674e+01   4.146150e-01
  1.103710e-01   6.399011e+01   4.218374e-01
  1.106700e-01   6.481459e+01   4.184374e-01
  1.109690e-01   6.444039e+01   4.230081e-01
  1.112670e-01   6.377896e+01   4.133134e-01
  1.115660e-01   6.415854e+01   4.157209e-01
  1.118650e-01   6.416423e+01   4.196430e-01
  1.121640e-01   6.423988e+01   4.139257e-01
  1.124630e-01   6.464191e+01   4.163952e-01
  1.127620e-01   6.450244e+01   4.159457e-01
  1.130610e-01   6.415682e+01   4.142427e-01
  1.133600e-01   6.346678e+01   4.167517e-01
  1.136590e-01   6.485062e+01   4.109906e-01
  1.139580e-01   6.393900e+01   4.126643e-01
  1.142570e-01   6.441290e+01   4.138994e-01
  1.145560e-01   6.544541e+01   4.177915e-01
  1.148550e-01   6.355858e+01   4.105683e-01
  1.151530e-01   6.486672e+01   4.093535e-01
  1.154520e-01   6.411843e+01   4.120837e-01
  1.157510e-01   6.402382e+01   4.072420e-01
  1.160500e-01   6.418105e+01   4.140282e-01
  1.163490e-01   6.425955e+01   4.079910e-01
  1.166480e-01   6.497870e+01   4.131069e-01
  1.169470e-01   6.453479e+01   4.094250e-01
  1.172460e-01   6.430104e+01   4.092454e-01
  1.175450e-01   6.449564e+01   4.065183e-01
  1.178440e-01   6.427529e+01   4.058233e-01
  1.181430e-01   6.482384e+01   4.106230e-01
  1.184420e-01   6.396905e+01   4.056808e-01
  1.187400e-01   6.401724e+01   4.044602e-01
  1.190390e-01   6.448410e+01   4.051120e-01
  1.193380e-01   6.463426e+01   4.055834e-01
  1.196370e-01   6.462768e+01   4.077639e-01
  1.199360e-01   6.416211e+01   4.022091e-01
  1.202350e-01   6.466681e+01   4.067819e-01
  1.205340e-01   6.492776e+01   4.051423e-01
  1.208330e-01   6.456193e+01   4.026557e-01
  1.211320e-01   6.446165e+01   4.055877e-01
  1.214310e-01   6.481164e+01   3.999956e-01
  1.217300e-01   6.467396e+01   4.051629e-01
  1.220290e-01   6.463360e+01   4.036841e-01
  1.223270e-01   6.442261e+01   4.003644e-01
  1.226260e-01   6.369019e+01   3.975593e-01
  1.229250e-01   6.500234e+01   4.000617e-01
  1.232240e-01   6.378161e+01   3.999495e-01
  1.235230e-01   6.407590e+01   4.000760e-01
  1.238220e-01   6.422937e+01   3.971592e-01
  1.241210e-01   6.496150e+01   4.009816e-01
  1.244200e-01   6.412308e+01   3.947849e-01
  1.247190e-01   6.459180e+01   4.008898e-01
  1.250180e-01   6.487095e+01   3.968255e-01
  1.253170e-01   6.401786e+01   3.949689e-01
  1.256160e-01   6.355757e+01   3.961069e-01
  1.259140e-01   6.425915e+01   3.954578e-01
  1.262130e-01   6.505983e+01   3.979139e-01
  1.265120e-01   6.408445e+01   3.921537e-01
  1.268110e-01   6.470273e+01   3.947932e-01
  1.271100e-01   6.497015e+01   3.991838e-01
  1.274090e-01   6.380601e+01   3.922978e-01
  1.277080e-01   6.493313e+01   3.944917e-01
  1.280070e-01   6.460283e+01   3.922461e-01
  1.283060e-01   6.452120e+01   3.934878e-01
  1.286050e-01   6.528860e+01   3.986129e-01
  1.289040e-01   6.454457e+01   3.893813e-01
  1.292030e-01   6.460638e+01   3.944991e-01
  1.295020e-01   6.486761e+01   3.915724e-01
  1.298000e-01   6.427187e+01   3.905031e-01
  1.300990e-01   6.400501e+01   3.872695e-01
  1.303980e-01   6.529281e+01   3.918752e-01
  1.306970e-01   6.420011e+01   3.915150e-01
  1.309960e-01   6.444431e+01   3.900490e-01
  1.312950e-01   6.482138e+01   3.909445e-01
  1.315940e-01   6.471062e+01   3.862994e-01
  1.318930e-01   6.425344e+01   3.877802e-01
  1.321920e-01   6.496874e+01   3.896916e-01
  1.324910e-01   6.423215e+01   3.884377e-01
  1.327900e-01   6.459058e+01   3.873607e-01
  1.330890e-01   6.486561e+01   3.877085e-01
  1.333870e-01   6.433720e+01   3.858897e-01
  1.336860e-01   6.424710e+01   3.849134e-01
  1.339850e-01   6.479229e+01   3.851366e-01
  1.342840e-01   6.497388e+01   3.885083e-01
  1.345830e-01   6.440853e+01   3.853966e-01
  1.348820e-01   6.481901e+01   3.866227e-01
  1.351810e-01   6.447985e+01   3.807651e-01
  1.354800e-01   6.510758e+01   3.870107e-01
  1.357790e-01   6.464096e+01   3.832970e-01
  1.360780e-01   6.430239e+01   3.839103e-01
  1.363770e-01   6.510495e+01   3.858312e-01
  1.366760e-01   6.459374e+01   3.864219e-01
  1.369740e-01   6.451627e+01   3.998669e-01
  1.372730e-01   6.427819e+01   4.012375e-01
  1.375720e-01   6.434043e+01   4.107878e-01
  1.378710e-01   6.440166e+01   4.127040e-01
  1.381700e-01   6.439724e+01   4.144323e-01
  1.384690e-01   6.461069e+01   4.223281e-01
  1.387680e-01   6.402681e+01   4.089355e-01
  1.390670e-01   6.465564e+01   3.992534e-01
  1.393660e-01   6.467633e+01   3.985387e-01
  1.396650e-01   6.464188e+01   3.956167e-01
  1.399640e-01   6.485054e+01   3.972733e-01
  1.402630e-01   6.538812e+01   3.907060e-01
  1.405620e-01   6.466569e+01   3.929321e-01
  1.408600e-01   6.499789e+01   3.927024e-01
  1.411590e-01   6.447207e+01   3.920959e-01
  1.414580e-01   6.447252e+01   3.925927e-01
  1.417570e-01   6.448416e+01   3.851534e-01
  1.420560e-01   6.461584e+01   3.900811e-01
  1.423550e-01   6.524568e+01   3.893201e-01
  1.426540e-01   6.456467e+01   3.837632e-01
  1.429530e-01   6.471319e+01   3.832808e-01
  1.432520e-01   6.456815e+01   3.798981e-01
  1.435510e-01   6.449048e+01   3.823912e-01
  1.438500e-01   6.396918e+01   3.767981e-01
  1.441490e-01   6.460912e+01   3.777924e-01
  1.444470e-01   6.466247e+01   3.804004e-01
  1.447460e-01   6.466177e+01   3.766286e-01
  1.450450e-01   6.421937e+01   3.790948e-01
  1.453440e-01   6.506523e+01   3.756292e-01
  1.456430e-01   6.431534e+01   3.771528e-01
  1.459420e-01   6.410368e+01   3.758729e-01
  1.462410e-01   6.463604e+01   3.756830e-01
  1.465400e-01   6.475497e+01   3.773379e-01
  1.468390e-01   6.446260e+01   3.717601e-01
  1.471380e-01   6.504918e+01   3.764473e-01
  1.474370e-01   6.363083e+01   3.729657e-01
  1.477360e-01   6.458230e+01   3.746625e-01
  1.480340e-01   6.499035e+01   3.722252e-01
  1.483330e-01   6.528331e+01   3.815455e-01
  1.486320e-01   6.510398e+01   3.905801e-01
  1.489310e-01   6.508034e+01   3.922140e-01
  1.492300e-01   6.524814e+01   3.922293e-01
  1.495290e-01   6.508829e+01   3.942139e-01
  1.498280e-01   6.534865e+01   3.995683e-01
  1.501270e-01   6.487923e+01   3.996827e-01
  1.504260e-01   6.507694e+01   3.949282e-01
  1.507250e-01   6.537942e+01   4.017439e-01
  1.510240e-01   6.507172e+01   3.997550e-01
  1.513230e-01   6.540007e+01   4.060707e-01
  1.516210e-01   6.513997e+01   4.010075e-01
  1.519200e-01   6.525105e+01   4.013493e-01
  1.522190e-01   6.501128e+01   4.075882e-01
  1.525180e-01   6.575262e+01   4.050094e-01
  1.528170e-01   6.554875e+01   4.098238e-01
  1.531160e-01   6.584635e+01   4.074538e-01
  1.534150e-01   6.437405e+01   3.970909e-01
  1.537140e-01   6.518073e+01   3.927619e-01
  1.540130e-01   6.442600e+01   3.840464e-01
  1.543120e-01   6.490063e+01   3.856920e-01
  1.546110e-01   6.507133e+01   3.836497e-01
  1.549100e-01   6.409620e+01   3.809922e-01
  1.552090e-01   6.497086e+01   3.856670e-01
  1.555070e-01   6.425614e+01   3.743613e-01
  1.558060e-01   6.497290e+01   3.817644e-01
  1.561050e-01   6.534645e+01   3.790573e-01
  1.564040e-01   6.499597e+01   3.795874e-01
  1.567030e-01   6.502373e+01   3.776813e-01
  1.570020e-01   6.468184e+01   3.747358e-01
  1.573010e-01   6.522434e+01   3.798087e-01
  1.576000e-01   6.524943e+01   3.740221e-01
  1.578990e-01   6.500153e+01   3.752302e-01
  1.581980e-01   6.441771e+01   3.718415e-01
  1.584970e-01   6.473917e+01   3.725567e-01
  1.587960e-01   6.516447e+01   3.772156e-01
  1.590940e-01   6.546898e+01   3.727538e-01
  1.593930e-01   6.483290e+01   3.696959e-01
  1.596920e-01   6.522599e+01   3.718528e-01
  1.599910e-01   6.445580e+01   3.713197e-01
  1.602900e-01   6.539967e+01   3.733955e-01
  1.605890e-01   6.482079e+01   3.662075e-01
  1.608880e-01   6.459720e+01   3.679991e-01
  1.611870e-01   6.470811e+01   3.672982e-01
  1.614860e-01   6.527946e+01   3.693236e-01
  1.617850e-01   6.442668e+01   3.637024e-01
  1.620840e-01   6.493381e+01   3.651311e-01
  1.623830e-01   6.556285e+01   3.684993e-01
  1.626810e-01   6.502792e+01   3.648019e-01
  1.629800e-01   6.534888e+01   3.618064e-01
  1.632790e-01   6.489398e+01   3.616962e-01
  1.635780e-01   6.535436e+01   3.641434e-01
  1.638770e-01   6.471047e+01   3.647006e-01
  1.641760e-01   6.482449e+01   3.632493e-01
  1.644750e-01   6.475330e+01   3.622707e-01
  1.647740e-01   6.537523e+01   3.636168e-01
  1.650730e-01   6.471095e+01   3.631266e-01
  1.653720e-01   6.504758e+01   3.636782e-01
  1.656710e-01   6.508699e+01   3.616558e-01
  1.659700e-01   6.515663e+01   3.633972e-01
  1.662680e-01   6.449841e+01   3.602083e-01
  1.665670e-01   6.537725e+01   3.636224e-01
  1.668660e-01   6.448172e+01   3.576968e-01
  1.671650e-01   6.521250e+01   3.625828e-01
  1.674640e-01   6.504399e+01   3.613444e-01
  1.677630e-01   6.500234e+01   3.593264e-01
  1.680620e-01   6.546804e+01   3.629058e-01
  1.683610e-01   6.523676e+01   3.566182e-01
  1.686600e-01   6.530682e+01   3.616899e-01
  1.689590e-01   6.500602e+01   3.572784e-01
  1.692580e-01   6.513082e+01   3.574357e-01
  1.695570e-01   6.420270e+01   3.593816e-01
  1.698560e-01   6.424264e+01   3.535263e-01
  1.701540e-01   6.469434e+01   3.575364e-01
  1.704530e-01   6.445647e+01   3.539321e-01
  1.707520e-01   6.480293e+01   3.550646e-01
  1.710510e-01   6.524860e+01   3.592525e-01
  1.713500e-01   6.450656e+01   3.537063e-01
  1.716490e-01   6.448823e+01   3.564083e-01
  1.719480e-01   6.462715e+01   3.511671e-01
  1.722470e-01   6.502216e+01   3.545720e-01
  1.725460e-01   6.428151e+01   3.541802e-01
  1.728450e-01   6.511740e+01   3.541081e-01
  1.731440e-01   6.487848e+01   3.539991e-01
  1.734430e-01   6.488878e+01   3.508168e-01
  1.737410e-01   6.471710e+01   3.539202e-01
  1.740400e-01   6.499872e+01   3.539656e-01
  1.743390e-01   6.469232e+01   3.506372e-01
  1.746380e-01   6.442363e+01   3.515016e-01
  1.749370e-01   6.442194e+01   3.492025e-01
  1.752360e-01   6.454638e+01   3.518363e-01
  1.755350e-01   6.460998e+01   3.511204e-01
  1.758340e-01   6.443254e+01   3.459568e-01
  1.761330e-01   6.462117e+01   3.520401e-01
  1.764320e-01   6.463263e+01   3.471763e-01
  1.767310e-01   6.519378e+01   3.530596e-01
  1.770300e-01   6.435875e+01   3.471253e-01
  1.773280e-01   6.442910e+01   3.486987e-01
  1.776270e-01   6.433445e+01   3.472317e-01
  1.779260e-01   6.429322e+01   3.455826e-01
  1.782250e-01   6.450081e+01   3.488927e-01
  1.785240e-01   6.459696e+01   3.458887e-01
  1.788230e-01   6.467853e+01   3.478144e-01
  1.791220e-01   6.430635e+01   3.473280e-01
  1.794210e-01   6.445709e+01   3.445032e-01
  1.797200e-01   6.456814e+01   3.463206e-01
  1.800190e-01   6.497302e+01   3.450403e-01
  1.803180e-01   6.449710e+01   3.473263e-01
  1.806170e-01   6.430610e+01   3.439321e-01
  1.809160e-01   6.488873e+01   3.448164e-01
  1.812140e-01   6.458598e+01   3.448475e-01
  1.815130e-01   6.431158e+01   3.436126e-01
  1.818120e-01   6.461702e+01   3.457731e-01
  1.821110e-01   6.418656e+01   3.406429e-01
  1.824100e-01   6.400710e+01   3.426320e-01
  1.827090e-01   6.419822e+01   3.424794e-01
  1.830080e-01   6.443221e+01   3.432688e-01
  1.833070e-01   6.455461e+01   3.411293e-01
  1.836060e-01   6.452287e+01   3.402355e-01
  1.839050e-01   6.448783e+01   3.440831e-01
  1.842040e-01   6.481157e+01   3.421339e-01
  1.845030e-01   6.475338e+01   3.411666e-01
  1.848010e-01   6.448214e+01   3.422453e-01
  1.851000e-01   6.413240e+01   3.366588e-01
  1.853990e-01   6.467542e+01   3.430876e-01
  1.856980e-01   6.418916e+01   3.393546e-01
  1.859970e-01   6.420241e+01   3.381089e-01
  1.862960e-01   6.449615e+01   3.403266e-01
  1.865950e-01   6.470021e+01   3.390980e-01
  1.868940e-01   6.410958e+01   3.414192e-01
  1.871930e-01   6.467839e+01   3.357437e-01
  1.874920e-01   6.410501e+01   3.373761e-01
  1.877910e-01   6.414599e+01   3.373256e-01
  1.880900e-01   6.420098e+01   3.374701e-01
  1.883880e-01   6.467321e+01   3.404702e-01
  1.886870e-01   6.402012e+01   3.326540e-01
  1.889860e-01   6.426105e+01   3.389021e-01
  1.892850e-01   6.392876e+01   3.354974e-01
  1.895840e-01   6.356902e+01   3.334671e-01
  1.898830e-01   6.443005e+01   3.361847e-01
  1.901820e-01   6.460839e+01   3.363378e-01
  1.904810e-01   6.427398e+01   3.353111e-01
  1.907800e-01   6.440118e+01   3.348691e-01
  1.910790e-01   6.385778e+01   3.328410e-01
  1.913780e-01   6.387592e+01   3.339623e-01
  1.916770e-01   6.416413e+01   3.345605e-01
  1.919750e-01   6.406364e+01   3.350721e-01
  1.922740e-01   6.391434e+01   3.310202e-01
  1.925730e-01   6.347001e+01   3.306178e-01
  1.928720e-01   6.383475e+01   3.323240e-01
  1.931710e-01   6.376361e+01   3.327481e-01
  1.934700e-01   6.394910e+01   3.317122e-01
  1.937690e-01   6.360015e+01   3.299066e-01
  1.940680e-01   6.417558e+01   3.332099e-01
  1.943670e-01   6.400428e+01   3.308035e-01
  1.946660e-01   6.359483e+01   3.303416e-01
  1.949650e-01   6.359343e+01   3.282594e-01
  1.952640e-01   6.380936e+01   3.302994e-01
  1.955630e-01   6.406073e+01   3.321528e-01
  1.958610e-01   6.355305e+01   3.277150e-01
  1.961600e-01   6.393717e+01   3.300338e-01
  1.964590e-01   6.359424e+01   3.276748e-01
  1.967580e-01   6.390134e+01   3.306869e-01
  1.970570e-01   6.377489e+01   3.281399e-01
  1.973560e-01   6.313224e+01   3.247473e-01
  1.976550e-01   6.369858e+01   3.289731e-01
  1.979540e-01   6.330335e+01   3.256188e-01
  1.982530e-01   6.363299e+01   3.282145e-01
  1.985520e-01   6.349905e+01   3.258333e-01
  1.988510e-01   6.377781e+01   3.266922e-01
  1.991500e-01   6.372339e+01   3.287419e-01
  1.994480e-01   6.339426e+01   3.245615e-01
  1.997470e-01   6.323428e+01   3.260192e-01
  2.000460e-01   6.389927e+01   3.238656e-01
  2.003450e-01   6.369563e+01   3.256183e-01
  2.006440e-01   6.356527e+01   3.280398e-01
  2.009430e-01   6.339205e+01   3.225777e-01
  2.012420e-01   6.357133e+01   3.263073e-01
  2.015410e-01   6.313371e+01   3.217801e-01
  2.018400e-01   6.399508e+01   3.246725e-01
  2.021390e-01   6.287955e+01   3.228160e-01
  2.024380e-01   6.315156e+01   3.186629e-01
  2.027370e-01   6.361977e+01   3.248529e-01
  2.030350e-01   6.332983e+01   3.210290e-01
  2.033340e-01   6.399060e+01   3.235358e-01
  2.036330e-01   6.320760e+01   3.190757e-01
  2.039320e-01   6.362134e+01   3.209395e-01
  2.042310e-01   6.385100e+01   3.245897e-01
  2.045300e-01   6.336857e+01   3.186685e-01
  2.048290e-01   6.309281e+01   3.190577e-01
  2.051280e-01   6.358994e+01   3.199031e-01
  2.054270e-01   6.320098e+01   3.183817e-01
  2.057260e-01   6.360991e+01   3.228514e-01
  2.060250e-01   6.317910e+01   3.177880e-01
  2.063240e-01   6.276614e+01   3.193224e-01
  2.066230e-01   6.345082e+01   3.196890e-01
  2.069210e-01   6.365208e+01   3.214300e-01
  2.072200e-01   6.308591e+01   3.193128e-01
  2.075190e-01   6.347189e+01   3.178525e-01
  2.078180e-01   6.301318e+01   3.191287e-01
  2.081170e-01   6.315416e+01   3.178596e-01
  2.084160e-01   6.300502e+01   3.195180e-01
  2.087150e-01   6.318210e+01   3.164608e-01
  2.090140e-01   6.331574e+01   3.182660e-01
  2.093130e-01   6.323984e+01   3.179407e-01
  2.096120e-01   6.248827e+01   3.155128e-01
  2.099110e-01   6.307624e+01   3.155351e-01
  2.102100e-01   6.287579e+01   3.166230e-01
  2.105080e-01   6.254238e+01   3.173922e-01
  2.108070e-01   6.275483e+01   3.149932e-01
  2.111060e-01   6.238022e+01   3.132668e-01
  2.114050e-01   6.322393e+01   3.157725e-01
  2.117040e-01   6.295066e+01   3.200665e-01
  2.120030e-01   6.341865e+01   3.272221e-01
  2.123020e-01   6.308909e+01   3.287273e-01
  2.126010e-01   6.305954e+01   3.260034e-01
  2.129000e-01   6.314316e+01   3.294655e-01
  2.131990e-01   6.308797e+01   3.322030e-01
  2.134980e-01   6.290155e+01   3.337246e-01
  2.137970e-01   6.341228e+01   3.325946e-01
  2.140950e-01   6.336714e+01   3.343319e-01
  2.143940e-01   6.263329e+01   3.336375e-01
  2.146930e-01   6.325692e+01   3.356100e-01
  2.149920e-01   6.344050e+01   3.364136e-01
  2.152910e-01   6.325560e+01   3.363993e-01
  2.155900e-01   6.300284e+01   3.386222e-01
  2.158890e-01   6.325764e+01   3.393063e-01
  2.161880e-01   6.282447e+01   3.366874e-01
  2.164870e-01   6.250225e+01   3.371121e-01
  2.167860e-01   6.187347e+01   3.291422e-01
  2.170850e-01   6.258669e+01   3.284587e-01
  2.173840e-01   6.280649e+01   3.259301e-01
  2.176820e-01   6.319351e+01   3.254804e-01
  2.179810e-01   6.262660e+01   3.250272e-01
  2.182800e-01   6.308241e+01   3.219286e-01
  2.185790e-01   6.222808e+01   3.212802e-01
  2.188780e-01   6.284050e+01   3.193743e-01
  2.191770e-01   6.239896e+01   3.203191e-01
  2.194760e-01   6.297417e+01   3.226349e-01
  2.197750e-01   6.207331e+01   3.171467e-01
  2.200740e-01   6.315096e+01   3.178516e-01
  2.203730e-01   6.203343e+01   3.167735e-01
  2.206720e-01   6.209030e+01   3.159740e-01
  2.209710e-01   6.195721e+01   3.178045e-01
  2.212700e-01   6.281119e+01   3.155306e-01
  2.215680e-01   6.271526e+01   3.181017e-01
  2.218670e-01   6.240853e+01   3.130775e-01
  2.221660e-01   6.199612e+01   3.154661e-01
  2.224650e-01   6.178140e+01   3.124100e-01
  2.227640e-01   6.284542e+01   3.148258e-01
  2.230630e-01   6.305584e+01   3.162770e-01
  2.233620e-01   6.195555e+01   3.127194e-01
  2.236610e-01   6.193976e+01   3.126796e-01
  2.239600e-01   6.209994e+01   3.094878e-01
  2.242590e-01   6.229684e+01   3.130574e-01
  2.245580e-01   6.227555e+01   3.120964e-01
  2.248570e-01   6.252726e+01   3.145530e-01
  2.251550e-01   6.197859e+01   3.095642e-01
  2.254540e-01   6.187104e+01   3.095487e-01
  2.257530e-01   6.241954e+01   3.132352e-01
  2.260520e-01   6.273044e+01   3.101707e-01
  2.263510e-01   6.265077e+01   3.109842e-01
  2.266500e-01   6.190251e+01   3.089954e-01
  2.269490e-01   6.211638e+01   3.081494e-01
  2.272480e-01   6.203555e+01   3.104689e-01
  2.275470e-01   6.274413e+01   3.080879e-01
  2.278460e-01   6.196587e+01   3.096591e-01
  2.281450e-01   6.221984e+01   3.075370e-01
  2.284440e-01   6.242987e+01   3.095523e-01
  2.287420e-01   6.241614e+01   3.104013e-01
  2.290410e-01   6.256094e+01   3.046069e-01
  2.293400e-01   6.209167e+01   3.082127e-01
  2.296390e-01   6.230073e+01   3.072433e-01
  2.299380e-01   6.225632e+01   3.076272e-01
  2.302370e-01   6.224479e+01   3.069824e-01
  2.305360e-01   6.218101e+01   3.048785e-01
  2.308350e-01   6.124767e+01   3.068565e-01
  2.311340e-01   6.184399e+01   3.026192e-01
  2.314330e-01   6.229260e+01   3.058782e-01
  2.317320e-01   6.120110e+01   3.042760e-01
  2.320310e-01   6.192506e+01   3.029361e-01
  2.323290e-01   6.201549e+01   3.078991e-01
  2.326280e-01   6.162491e+01   3.014930e-01
  2.329270e-01   6.235194e+01   3.037405e-01
  2.332260e-01   6.199565e+01   3.044237e-01
  2.335250e-01   6.182945e+01   3.032970e-01
  2.338240e-01   6.214882e+01   3.052826e-01
  2.341230e-01   6.152881e+01   2.992801e-01
  2.344220e-01   6.186303e+01   3.031409e-01
  2.347210e-01   6.205789e+01   3.034988e-01
  2.350200e-01   6.141321e+01   3.010922e-01
  2.353190e-01   6.125405e+01   3.010545e-01
  2.356180e-01   6.136488e+01   2.979650e-01
  2.359170e-01   6.158034e+01   3.028045e-01
  2.362150e-01   6.145602e+01   3.004942e-01
  2.365140e-01   6.155442e+01   2.984248e-01
  2.368130e-01   6.227442e+01   3.024884e-01
  2.371120e-01   6.138324e+01   2.989259e-01
  2.374110e-01   6.150044e+01   3.017775e-01
  2.377100e-01   6.114304e+01   2.973122e-01
  2.380090e-01   6.154284e+01   2.996604e-01
  2.383080e-01   6.148772e+01   2.975808e-01
  2.386070e-01   6.163072e+01   2.995278e-01
  2.389060e-01   6.117500e+01   2.980744e-01
  2.392050e-01   6.110184e+01   2.963073e-01
  2.395040e-01   6.144947e+01   2.992023e-01
  2.398020e-01   6.072968e+01   2.954035e-01
  2.401010e-01   6.138917e+01   2.987104e-01
  2.404000e-01   6.144250e+01   2.960096e-01
  2.406990e-01   6.147190e+01   2.977694e-01
  2.409980e-01   6.137080e+01   2.965085e-01
  2.412970e-01   6.101258e+01   2.951949e-01
  2.415960e-01   6.142514e+01   2.970902e-01
  2.418950e-01   6.110229e+01   2.946340e-01
  2.421940e-01   6.118457e+01   2.960582e-01
  2.424930e-01   6.093501e+01   2.963532e-01
  2.427920e-01   6.148345e+01   2.939001e-01
  2.430910e-01   6.102531e+01   2.947807e-01
  2.433890e-01   6.078848e+01   2.932163e-01
  2.436880e-01   6.183524e+01   2.983070e-01
  2.439870e-01   6.087232e+01   2.924358e-01
  2.442860e-01   6.080520e+01   2.917332e-01
  2.445850e-01   6.108494e+01   2.941505e-01
  2.448840e-01   6.095188e+01   2.933908e-01
  2.451830e-01   6.102219e+01   2.951067e-01
  2.454820e-01   6.181976e+01   2.935059e-01
  2.457810e-01   6.127412e+01   2.933994e-01
  2.460800e-01   6.120824e+01   2.935689e-01
  2.463790e-01   6.126234e+01   2.927195e-01
  2.466780e-01   6.076377e+01   2.919581e-01
  2.469770e-01   6.105095e+01   2.917827e-01
  2.472750e-01   6.077760e+01   2.918831e-01
  2.475740e-01   6.146664e+01   2.945171e-01
  2.478730e-01   6.094985e+01   2.885768e-01
  2.481720e-01   6.066327e+01   2.908548e-01
  2.484710e-01   6.098918e+01   2.898239e-01
  2.487700e-01   6.100230e+01   2.929656e-01
  2.490690e-01   6.129755e+01   2.925872e-01
  2.493680e-01   6.092860e+01   2.887352e-01
  2.496670e-01   6.132108e+01   2.936209e-01
  2.499660e-01   6.127152e+01   2.904940e-01
  2.502650e-01   6.062381e+01   2.902256e-01
  2.505640e-01   6.085979e+01   2.878440e-01
  2.508620e-01   6.042469e+01   2.881649e-01
  2.511610e-01   6.048334e+01   2.906375e-01
  2.514600e-01   6.068069e+01   2.879389e-01
  2.517590e-01   6.063406e+01   2.876205e-01
  2.520580e-01   6.086454e+01   2.886878e-01
  2.523570e-01   6.089001e+01   2.890624e-01
  2.526560e-01   6.108132e+01   2.903602e-01
  2.529550e-01   6.091320e+01   2.866321e-01
  2.532540e-01   6.103691e+01   2.868208e-01
  2.535530e-01   6.074680e+01   2.859346e-01
  2.538520e-01   6.089435e+01   2.876153e-01
  2.541510e-01   6.095881e+01   2.862295e-01
  2.544490e-01   6.069780e+01   2.864315e-01
  2.547480e-01   6.121835e+01   2.879660e-01
  2.550470e-01   6.088866e+01   2.854567e-01
  2.553460e-01   6.035425e+01   2.846044e-01
  2.556450e-01   6.035941e+01   2.823216e-01
  2.559440e-01   6.079296e+01   2.862470e-01
  2.562430e-01   6.068540e+01   2.873279e-01
  2.565420e-01   6.086808e+01   2.852067e-01
  2.568410e-01   6.089664e+01   2.844706e-01
  2.571400e-01   6.033670e+01   2.835585e-01
  2.574390e-01   6.082237e+01   2.868278e-01
  2.577380e-01   6.019297e+01   2.843248e-01
  2.580360e-01   6.025172e+01   2.824644e-01
  2.583350e-01   6.085226e+01   2.863866e-01
  2.586340e-01   6.042028e+01   2.822669e-01
  2.589330e-01   6.090399e+01   2.862024e-01
  2.592320e-01   6.035171e+01   2.821067e-01
  2.595310e-01   6.005180e+01   2.823912e-01
  2.598300e-01   6.073872e+01   2.859156e-01
  2.601290e-01   6.022286e+01   2.803429e-01
  2.604280e-01   6.053267e+01   2.845203e-01
  2.607270e-01   6.043313e+01   2.805417e-01
  2.610260e-01   6.097407e+01   2.843518e-01
  2.613250e-01   6.077361e+01   2.844831e-01
  2.616240e-01   6.063963e+01   2.832731e-01
  2.619220e-01   6.084762e+01   2.838578e-01
  2.622210e-01   6.004404e+01   2.791569e-01
  2.625200e-01   6.106056e+01   2.832651e-01
  2.628190e-01   6.078534e+01   2.823319e-01
  2.631180e-01   6.020819e+01   2.792509e-01
  2.634170e-01   6.043419e+01   2.833884e-01
  2.637160e-01   6.054365e+01   2.800277e-01
  2.640150e-01   6.053240e+01   2.827259e-01
  2.643140e-01   6.040019e+01   2.793134e-01
  2.646130e-01   5.998154e+01   2.787247e-01
  2.649120e-01   6.021750e+01   2.822854e-01
  2.652110e-01   6.094456e+01   2.807611e-01
  2.655090e-01   6.004828e+01   2.794546e-01
  2.658080e-01   6.046242e+01   2.787915e-01
  2.661070e-01   6.003528e+01   2.790408e-01
  2.664060e-01   6.061481e+01   2.800963e-01
  2.667050e-01   6.018184e+01   2.793812e-01
  2.670040e-01   5.994916e+01   2.786495e-01
  2.673030e-01   5.985734e+01   2.775818e-01
  2.676020e-01   5.995480e+01   2.779023e-01
  2.679010e-01   6.030402e+01   2.786156e-01
  2.682000e-01   5.994180e+01   2.766499e-01
  2.684990e-01   6.049969e+01   2.789723e-01
  2.687980e-01   6.060748e+01   2.788416e-01
  2.690960e-01   6.024741e+01   2.791507e-01
  2.693950e-01   6.006037e+01   2.758082e-01
  2.696940e-01   6.041983e+01   2.770037e-01
  2.699930e-01   5.993297e+01   2.769101e-01
  2.702920e-01   5.993925e+01   2.766440e-01
  2.705910e-01   6.002187e+01   2.773031e-01
  2.708900e-01   6.018833e+01   2.755488e-01
  2.711890e-01   6.033739e+01   2.777489e-01
  2.714880e-01   6.046304e+01   2.770097e-01
  2.717870e-01   5.965683e+01   2.756195e-01
  2.720860e-01   5.966058e+01   2.746130e-01
  2.723850e-01   6.010489e+01   2.749910e-01
  2.726840e-01   5.984036e+01   2.754872e-01
  2.729820e-01   6.024782e+01   2.762383e-01
  2.732810e-01   6.008099e+01   2.749364e-01
  2.735800e-01   6.008253e+01   2.748485e-01
  2.738790e-01   6.028026e+01   2.758511e-01
  2.741780e-01   5.988685e+01   2.754095e-01
  2.744770e-01   5.999532e+01   2.731098e-01
  2.747760e-01   6.038445e+01   2.753552e-01
  2.750750e-01   6.002182e+01   2.776795e-01
  2.753740e-01   5.977795e+01   2.815489e-01
  2.756730e-01   5.997788e+01   2.835144e-01
  2.759720e-01   5.971451e+01   2.815970e-01
  2.762710e-01   5.971881e+01   2.856476e-01
  2.765690e-01   5.975814e+01   2.850218e-01
  2.768680e-01   6.008043e+01   2.884983e-01
  2.771670e-01   5.984779e+01   2.855436e-01
  2.774660e-01   6.019474e+01   2.871990e-01
  2.777650e-01   6.052390e+01   2.914894e-01
  2.780640e-01   5.945316e+01   2.875154e-01
  2.783630e-01   6.026025e+01   2.898870e-01
  2.786620e-01   6.022762e+01   2.915336e-01
  2.789610e-01   5.999157e+01   2.910703e-01
  2.792600e-01   5.962987e+01   2.930507e-01
  2.795590e-01   5.972359e+01   2.875350e-01
  2.798580e-01   5.977859e+01   2.921945e-01
  2.801560e-01   5.968681e+01   2.915300e-01
  2.804550e-01   5.956005e+01   2.921014e-01
  2.807540e-01   5.942121e+01   2.930961e-01
  2.810530e-01   6.029564e+01   2.924631e-01
  2.813520e-01   6.013103e+01   2.959751e-01
  2.816510e-01   6.035501e+01   2.955031e-01
  2.819500e-01   5.978152e+01   2.942084e-01
  2.822490e-01   6.043742e+01   2.958180e-01
  2.825480e-01   6.008111e+01   2.944940e-01
  2.828470e-01   5.997057e+01   2.976509e-01
  2.831460e-01   5.972300e+01   2.955389e-01
  2.834450e-01   5.959544e+01   2.936377e-01
  2.837430e-01   5.976044e+01   2.957459e-01
  2.840420e-01   6.000375e+01   2.979661e-01
  2.843410e-01   5.964457e+01   3.035553e-01
  2.846400e-01   5.939110e+01   3.050353e-01
  2.849390e-01   6.004800e+01   3.146377e-01
  2.852380e-01   5.973708e+01   3.167349e-01
  2.855370e-01   5.912558e+01   3.182338e-01
  2.858360e-01   5.945475e+01   3.211613e-01
  2.861350e-01   5.990213e+01   3.252142e-01
  2.864340e-01   5.972942e+01   3.295495e-01
  2.867330e-01   5.941573e+01   3.277389e-01
  2.870320e-01   5.924875e+01   3.328949e-01
  2.873310e-01   5.932528e+01   3.300232e-01
  2.876290e-01   5.900114e+01   3.343552e-01
  2.879280e-01   5.938440e+01   3.385059e-01
  2.882270e-01   5.917702e+01   3.341841e-01
  2.885260e-01   5.971853e+01   3.398038e-01
  2.888250e-01   5.917816e+01   3.374016e-01
  2.891240e-01   5.944289e+01   3.432566e-01
  2.894230e-01   5.940534e+01   3.462471e-01
  2.897220e-01   5.948210e+01   3.382669e-01
  2.900210e-01   5.918373e+01   3.463407e-01
  2.903200e-01   5.943557e+01   3.450487e-01
  2.906190e-01   5.944708e+01   3.487967e-01
  2.909180e-01   5.871289e+01   3.475779e-01
  2.912160e-01   5.870286e+01   3.438270e-01
  2.915150e-01   5.959157e+01   3.578444e-01
  2.918140e-01   5.915969e+01   3.483298e-01
  2.921130e-01   5.969846e+01   3.531835e-01
  2.924120e-01   5.862453e+01   3.525335e-01
  2.927110e-01   5.929700e+01   3.535601e-01
  2.930100e-01   5.937935e+01   3.630288e-01
  2.933090e-01   5.879650e+01   3.554492e-01
  2.936080e-01   5.865421e+01   3.526227e-01
  2.939070e-01   5.876255e+01   3.586217e-01
  2.942060e-01   5.878721e+01   3.593213e-01
  2.945050e-01   5.860656e+01   3.662910e-01
  2.948030e-01   5.899154e+01   3.578730e-01
  2.951020e-01   5.904996e+01   3.635169e-01
  2.954010e-01   5.894110e+01   3.649132e-01
  2.957000e-01   5.899666e+01   3.668425e-01
  2.959990e-01   5.985819e+01   3.690663e-01
  2.962980e-01   5.895144e+01   3.669232e-01
  2.965970e-01   5.885550e+01   3.702190e-01
  2.968960e-01   5.873194e+01   3.696026e-01
  2.971950e-01   5.961190e+01   3.707684e-01
  2.974940e-01   5.935287e+01   3.686158e-01
  2.977930e-01   5.914725e+01   3.713642e-01
  2.980920e-01   5.929731e+01   3.720644e-01
  2.983900e-01   5.848742e+01   3.725163e-01
  2.986890e-01   5.944165e+01   3.713725e-01
  2.989880e-01   5.883593e+01   3.733903e-01
  2.992870e-01   5.900373e+01   3.748630e-01
  2.995860e-01   5.816983e+01   3.743322e-01
  2.998850e-01   5.849645e+01   3.732481e-01
  3.001840e-01   5.940418e+01   3.785242e-01
  3.004830e-01   5.958558e+01   3.840317e-01
  3.007820e-01   5.955350e+01   3.824295e-01
  3.010810e-01   5.850891e+01   3.763818e-01
  3.013800e-01   5.905686e+01   3.838342e-01
  3.016790e-01   5.834483e+01   3.805107e-01
  3.019780e-01   5.886105e+01   3.842125e-01
  3.022760e-01   5.831146e+01   3.842021e-01
  3.025750e-01   5.881315e+01   3.838017e-01
  3.028740e-01   5.891141e+01   3.895783e-01
  3.031730e-01   5.908985e+01   3.883206e-01
  3.034720e-01   5.870005e+01   3.886142e-01
  3.037710e-01   5.858432e+01   3.879671e-01
  3.040700e-01   5.888487e+01   3.908240e-01
  3.043690e-01   5.885932e+01   3.953764e-01
  3.046680e-01   5.804007e+01   3.912439e-01
  3.049670e-01   5.874981e+01   3.901081e-01
  3.052660e-01   5.867930e+01   3.967263e-01
  3.055650e-01   5.804501e+01   3.931845e-01
  3.058630e-01   5.853819e+01   4.002430e-01
  3.061620e-01   5.819304e+01   3.917591e-01
  3.064610e-01   5.956984e+01   4.014373e-01
  3.067600e-01   5.878206e+01   4.049027e-01
  3.070590e-01   5.904502e+01   3.996651e-01
  3.073580e-01   5.873743e+01   4.047490e-01
  3.076570e-01   5.891618e+01   3.980914e-01
  3.079560e-01   5.881189e+01   4.041124e-01
  3.082550e-01   5.832595e+01   4.024394e-01
  3.085540e-01   5.895301e+01   4.043002e-01
  3.088530e-01   5.863167e+01   4.083179e-01
  3.091520e-01   5.860097e+01   4.022076e-01
  3.094500e-01   5.828303e+01   4.098852e-01
  3.097490e-01   5.857459e+01   4.090428e-01
  3.100480e-01   5.882571e+01   4.068573e-01
  3.103470e-01   5.916142e+01   4.194053e-01
  3.106460e-01   5.842699e+01   4.045740e-01
  3.109450e-01   5.843030e+01   4.164784e-01
  3.112440e-01   5.848256e+01   4.096506e-01
  3.115430e-01   5.852309e+01   4.151827e-01
  3.118420e-01   5.832219e+01   4.190639e-01
  3.121410e-01   5.853566e+01   4.133005e-01
  3.124400e-01   5.847204e+01   4.206077e-01
  3.127390e-01   5.786743e+01   4.125292e-01
  3.130380e-01   5.785592e+01   4.214312e-01
  3.133360e-01   5.859601e+01   4.217287e-01
  3.136350e-01   5.818764e+01   4.195836e-01
  3.139340e-01   5.923712e+01   4.295817e-01
  3.142330e-01   5.903111e+01   4.222760e-01
  3.145320e-01   5.847752e+01   4.307393e-01
  3.148310e-01   5.840639e+01   4.255087e-01
  3.151300e-01   5.842809e+01   4.255877e-01
  3.154290e-01   5.849973e+01   4.308211e-01
  3.157280e-01   5.863908e+01   4.284678e-01
  3.160270e-01   5.808327e+01   4.347910e-01
  3.163260e-01   5.813815e+01   4.266338e-01
  3.166250e-01   5.811907e+01   4.349250e-01
  3.169230e-01   5.845306e+01   4.335689e-01
  3.172220e-01   5.856110e+01   4.388477e-01
  3.175210e-01   5.801623e+01   4.364220e-01
  3.178200e-01   5.924846e+01   4.380011e-01
  3.181190e-01   5.871434e+01   4.440798e-01
  3.184180e-01   5.835062e+01   4.380583e-01
  3.187170e-01   5.902915e+01   4.484664e-01
  3.190160e-01   5.851863e+01   4.453209e-01
  3.193150e-01   5.825854e+01   4.377126e-01
  3.196140e-01   5.913286e+01   4.525445e-01
  3.199130e-01   5.870104e+01   4.444244e-01
  3.202120e-01   5.884971e+01   4.522888e-01
  3.205100e-01   5.831953e+01   4.490105e-01
  3.208090e-01   5.794567e+01   4.443315e-01
  3.211080e-01   5.799114e+01   4.514741e-01
  3.214070e-01   5.806013e+01   4.439709e-01
  3.217060e-01   5.809405e+01   4.514551e-01
  3.220050e-01   5.798650e+01   4.481365e-01
  3.223040e-01   5.795793e+01   4.459886e-01
  3.226030e-01   5.756293e+01   4.557734e-01
  3.229020e-01   5.846861e+01   4.439388e-01
  3.232010e-01   5.812529e+01   4.549655e-01
  3.235000e-01   5.873173e+01   4.522511e-01
  3.237990e-01   5.762355e+01   4.513010e-01
  3.240970e-01   5.833610e+01   4.610289e-01
  3.243960e-01   5.920401e+01   4.549043e-01
  3.246950e-01   5.856521e+01   4.637238e-01
  3.249940e-01   5.842871e+01   4.552948e-01
  3.252930e-01   5.877421e+01   4.641001e-01
  3.255920e-01   5.835333e+01   4.651477e-01
  3.258910e-01   5.810027e+01   4.596535e-01
  3.261900e-01   5.797496e+01   4.663888e-01
  3.264890e-01   5.851768e+01   4.630862e-01
  3.267880e-01   5.803587e+01   4.647930e-01
  3.270870e-01   5.776531e+01   4.716675e-01
  3.273860e-01   5.833458e+01   4.682979e-01
  3.276850e-01   5.806956e+01   4.729080e-01
  3.279830e-01   5.755148e+01   4.637630e-01
  3.282820e-01   5.770204e+01   4.738278e-01
  3.285810e-01   5.814176e+01   4.736845e-01
  3.288800e-01   5.885911e+01   4.800389e-01
  3.291790e-01   5.816969e+01   4.733156e-01
  3.294780e-01   5.784165e+01   4.793580e-01
  3.297770e-01   5.797391e+01   4.824463e-01
  3.300760e-01   5.842372e+01   4.792534e-01
  3.303750e-01   5.894898e+01   4.890895e-01
  3.306740e-01   5.827289e+01   4.796326e-01
  3.309730e-01   5.761341e+01   4.856059e-01
  3.312720e-01   5.769766e+01   4.896847e-01
  3.315700e-01   5.735029e+01   4.793359e-01
  3.318690e-01   5.769591e+01   4.934880e-01
  3.321680e-01   5.839047e+01   4.852077e-01
  3.324670e-01   5.796735e+01   4.957554e-01
  3.327660e-01   5.781946e+01   4.923703e-01
  3.330650e-01   5.839758e+01   4.953752e-01
  3.333640e-01   5.769649e+01   5.002356e-01
  3.336630e-01   5.821065e+01   4.907793e-01
  3.339620e-01   5.794463e+01   5.042096e-01
  3.342610e-01   5.831295e+01   4.989118e-01
  3.345600e-01   5.815408e+01   5.033712e-01
  3.348590e-01   5.865188e+01   5.144902e-01
  3.351570e-01   5.756033e+01   4.940118e-01
  3.354560e-01   5.818074e+01   5.161284e-01
  3.357550e-01   5.714524e+01   4.950099e-01
  3.360540e-01   5.804300e+01   5.136548e-01
  3.363530e-01   5.756768e+01   5.178089e-01
  3.366520e-01   5.766822e+01   5.030056e-01
  3.369510e-01   5.755065e+01   5.242285e-01
  3.372500e-01   5.834144e+01   5.041814e-01
  3.375490e-01   5.760389e+01   5.218420e-01
  3.378480e-01   5.787139e+01   5.204565e-01
  3.381470e-01   5.771206e+01   5.184578e-01
  3.384460e-01   5.781970e+01   5.329061e-01
  3.387450e-01   5.814528e+01   5.128758e-01
  3.390430e-01   5.806126e+01   5.312654e-01
  3.393420e-01   5.792741e+01   5.279453e-01
  3.396410e-01   5.704287e+01   5.245668e-01
  3.399400e-01   5.798656e+01   5.443847e-01
  3.402390e-01   5.817072e+01   5.192366e-01
  3.405380e-01   5.750290e+01   5.392029e-01
  3.408370e-01   5.713698e+01   5.297505e-01
  3.411360e-01   5.783404e+01   5.364671e-01
  3.414350e-01   5.767991e+01   5.429434e-01
  3.417340e-01   5.840687e+01   5.384094e-01
  3.420330e-01   5.708749e+01   5.483608e-01
  3.423320e-01   5.902834e+01   5.419780e-01
  3.426300e-01   5.752773e+01   5.497060e-01
  3.429290e-01   5.775555e+01   5.485127e-01
  3.432280e-01   5.693598e+01   5.423704e-01
  3.435270e-01   5.750893e+01   5.638943e-01
  3.438260e-01   5.710649e+01   5.395093e-01
  3.441250e-01   5.676757e+01   5.570001e-01
  3.444240e-01   5.738797e+01   5.521138e-01
  3.447230e-01   5.761537e+01   5.579282e-01
  3.450220e-01   5.737652e+01   5.682515e-01
  3.453210e-01   5.797757e+01   5.549427e-01
  3.456200e-01   5.730234e+01   5.730234e-01
  3.459190e-01   5.815574e+01   5.637693e-01
  3.462170e-01   5.800700e+01   5.739330e-01
  3.465160e-01   5.788428e+01   5.724667e-01
  3.468150e-01   5.697204e+01   5.670895e-01
  3.471140e-01   5.709800e+01   5.826933e-01
  3.474130e-01   5.752285e+01   5.689757e-01
  3.477120e-01   5.738937e+01   5.841782e-01
  3.480110e-01   5.703769e+01   5.760795e-01
  3.483100e-01   5.739672e+01   5.796761e-01
  3.486090e-01   5.846014e+01   6.000727e-01
  3.489080e-01   5.739086e+01   5.796466e-01
  3.492070e-01   5.674785e+01   5.921846e-01
  3.495060e-01   5.794239e+01   5.869861e-01
  3.498040e-01   5.801890e+01   5.997606e-01
  3.501030e-01   5.711497e+01   5.960481e-01
  3.504020e-01   5.756630e+01   5.974167e-01
  3.507010e-01   5.787950e+01   6.132803e-01
  3.510000e-01   5.700991e+01   5.897086e-01
  3.512990e-01   5.788599e+01   6.133147e-01
  3.515980e-01   5.683050e+01   5.995126e-01
  3.518970e-01   5.710619e+01   6.144714e-01
  3.521960e-01   5.660007e+01   6.204821e-01
  3.524950e-01   5.662846e+01   5.974477e-01
  3.527940e-01   5.736193e+01   6.280420e-01
  3.530930e-01   5.740094e+01   6.117918e-01
  3.533920e-01   5.740760e+01   6.271527e-01
  3.536900e-01   5.777832e+01   6.314665e-01
  3.539890e-01   5.820387e+01   6.303462e-01
  3.542880e-01   5.650010e+01   6.361592e-01
  3.545870e-01   5.910295e+01   6.251219e-01
  3.548860e-01   5.747296e+01   6.379979e-01
  3.551850e-01   5.666787e+01   6.219733e-01
  3.554840e-01   5.699844e+01   6.353587e-01
  3.557830e-01   5.673645e+01   6.362844e-01
  3.560820e-01   5.787455e+01   6.207658e-01
  3.563810e-01   5.771746e+01   6.405542e-01
  3.566800e-01   5.746808e+01   6.241003e-01
  3.569790e-01   5.858420e+01   6.502536e-01
  3.572770e-01   5.785096e+01   6.449418e-01
  3.575760e-01   5.629955e+01   6.101162e-01
  3.578750e-01   5.811753e+01   6.603839e-01
  3.581740e-01   5.750352e+01   6.276764e-01
  3.584730e-01   5.847021e+01   6.623846e-01
  3.587720e-01   5.621491e+01   6.381880e-01
  3.590710e-01   5.711906e+01   6.420709e-01
  3.593700e-01   5.725848e+01   6.675133e-01
  3.596690e-01   5.731445e+01   6.395172e-01
  3.599680e-01   5.658866e+01   6.649671e-01
  3.602670e-01   5.731515e+01   6.519402e-01
  3.605660e-01   5.697055e+01   6.658328e-01
  3.608640e-01   5.655741e+01   6.804276e-01
  3.611630e-01   5.841427e+01   6.555956e-01
  3.614620e-01   5.841295e+01   6.960337e-01
  3.617610e-01   5.692917e+01   6.615201e-01
  3.620600e-01   5.861207e+01   6.941810e-01
  3.623590e-01   5.707980e+01   6.820879e-01
  3.626580e-01   5.717761e+01   6.826721e-01
  3.629570e-01   5.689263e+01   6.992940e-01
  3.632560e-01   5.719418e+01   6.712950e-01
  3.635550e-01   5.616113e+01   7.061082e-01
  3.638540e-01   5.702478e+01   6.938266e-01
  3.641530e-01   5.598490e+01   6.921217e-01
  3.644510e-01   5.740001e+01   7.312251e-01
  3.647500e-01   5.634290e+01   6.806108e-01
  3.650490e-01   5.781384e+01   7.320555e-01
  3.653480e-01   5.724182e+01   7.112020e-01
  3.656470e-01   5.775171e+01   7.228570e-01
  3.659460e-01   5.727645e+01   7.414777e-01
  3.662450e-01   5.787270e+01   7.134454e-01
  3.665440e-01   5.682990e+01   7.560537e-01
  3.668430e-01   5.694543e+01   7.160823e-01
  3.671420e-01   5.832636e+01   7.559567e-01
  3.674410e-01   5.742649e+01   7.405710e-01
  3.677400e-01   5.751145e+01   7.545771e-01
  3.680390e-01   5.954975e+01   7.976208e-01
  3.683370e-01   5.694462e+01   7.301193e-01
  3.686360e-01   5.753376e+01   7.752919e-01
  3.689350e-01   5.819007e+01   7.630213e-01
  3.692340e-01   5.619054e+01   7.704567e-01
  3.695330e-01   5.866558e+01   8.150356e-01
  3.698320e-01   5.673916e+01   7.475392e-01
  3.701310e-01   5.680905e+01   8.044478e-01
  3.704300e-01   5.875462e+01   7.791815e-01
  3.707290e-01   5.619067e+01   8.024783e-01
  3.710280e-01   5.624242e+01   7.980257e-01
  3.713270e-01   5.853234e+01   8.021893e-01
  3.716260e-01   5.770570e+01   8.445139e-01
  3.719240e-01   5.784229e+01   7.905819e-01
  3.722230e-01   5.742599e+01   8.452313e-01
  3.725220e-01   5.713535e+01   8.141451e-01
  3.728210e-01   5.586868e+01   8.229341e-01
  3.731200e-01   5.622596e+01   8.745893e-01
  3.734190e-01   5.633300e+01   7.986681e-01
  3.737180e-01   5.863380e+01   8.899244e-01
  3.740170e-01   5.640617e+01   8.216331e-01
  3.743160e-01   5.808588e+01   8.921521e-01
  3.746150e-01   5.817456e+01   8.864325e-01
  3.749140e-01   5.737250e+01   8.590855e-01
  3.752130e-01   5.664067e+01   9.147499e-01
  3.755110e-01   5.695930e+01   8.530895e-01
  3.758100e-01   5.717251e+01   9.190344e-01
  3.761090e-01   5.603410e+01   8.826731e-01
  3.764080e-01   5.684658e+01   9.128522e-01
  3.767070e-01   5.685752e+01   9.545443e-01
  3.770060e-01   5.663477e+01   8.746226e-01
  3.773050e-01   5.726726e+01   9.662007e-01
  3.776040e-01   5.732490e+01   9.238744e-01
  3.779030e-01   5.645917e+01   9.471896e-01
  3.782020e-01   5.776750e+01   1.034868e+00
  3.785010e-01   5.763183e+01   9.086306e-01
  3.788000e-01   5.623362e+01   1.016067e+00
  3.790990e-01   5.751071e+01   9.480360e-01
  3.793970e-01   5.804399e+01   1.022415e+00
  3.796960e-01   5.769264e+01   1.014496e+00
  3.799950e-01   5.851715e+01   1.002971e+00
  3.802940e-01   5.802538e+01   1.110343e+00
  3.805930e-01   5.797380e+01   9.679794e-01
  3.808920e-01   5.786820e+01   1.115120e+00
  3.811910e-01   5.985034e+01   1.048233e+00
  3.814900e-01   5.776630e+01   1.083775e+00
  3.817890e-01   5.765056e+01   1.182218e+00
  3.820880e-01   5.693942e+01   9.984764e-01
  3.823870e-01   5.653285e+01   1.178279e+00
  3.826860e-01   5.761807e+01   1.043813e+00
  3.829840e-01   5.570716e+01   1.193116e+00
  3.832830e-01   5.808335e+01   1.164465e+00
  3.835820e-01   5.835333e+01   1.139375e+00
  3.838810e-01   5.978825e+01   1.289427e+00
  3.841800e-01   5.783782e+01   1.121216e+00
  3.844790e-01   5.585438e+01   1.255551e+00
  3.847780e-01   5.692326e+01   1.174737e+00
  3.850770e-01   5.618494e+01   1.268765e+00
  3.853760e-01   5.751179e+01   1.369328e+00
  3.856750e-01   5.769905e+01   1.182715e+00
  3.859740e-01   5.598643e+01   1.374961e+00
  3.862730e-01   5.653465e+01   1.253851e+00
  3.865710e-01   5.703322e+01   1.387756e+00
  3.868700e-01   5.827011e+01   1.428464e+00
  3.871690e-01   5.886829e+01   1.350887e+00
  3.874680e-01   5.512609e+01   1.505369e+00
  3.877670e-01   5.573575e+01   1.336546e+00
  3.880660e-01   5.612764e+01   1.553121e+00
  3.883650e-01   5.541721e+01   1.462404e+00
  3.886640e-01   5.651921e+01   1.541114e+00
  3.889630e-01   5.687860e+01   1.682387e+00
  3.892620e-01   5.705118e+01   1.515048e+00
  3.895610e-01   5.762228e+01   1.739751e+00
  3.898600e-01   5.672931e+01   1.680177e+00
  3.901580e-01   5.748570e+01   1.762337e+00
  3.904570e-01   5.679685e+01   1.958512e+00
  3.907560e-01   5.846271e+01   1.752392e+00
  3.910550e-01   5.504845e+01   1.963513e+00
  3.913540e-01   5.266721e+01   1.920576e+00
  3.916530e-01   5.939069e+01   2.039485e+00
  3.919520e-01   6.039308e+01   2.671633e+00
  3.922510e-01   5.820007e+01   2.018938e+00
  3.925500e-01   5.609899e+01   2.659347e+00
  3.928490e-01   5.883040e+01   2.486038e+00
  3.931480e-01   5.496440e+01   2.632317e+00
  3.934470e-01   0.000000e+00   0.000000e+00
  3.937460e-01   5.849423e+01   2.715526e+00
creator: radaver
creator-version: 3725
header-file: /nas_data/SAXS_data/20151104Workshop/header/JH1_0096.txt
image-file: /nas_data/Pilatus1M/20151104_Workshop/JH1_0096.tif
angular-axis-file: /nas_data/SAXS_data/20151104Workshop/q20151029.dat
beamstop-mask-file: /nas_data/SAXS_data/20151104Workshop/fit2d20151031.msk
detector-response-file: none
beam-center-x: 949.7700
beam-center-y: 918.8000
unit-time: 1.0000
channel-first: 10
channel-last: 1315
Exposure time [s]: 1.093852
Transmitted Beam: 0.483454
Incident Beam: 0.483454
Code: JH1
Concentration [mg/ml]: 1
Run Number: 0096
