# Supplementary material for: SAXS analysis of a soluble cytosolic NgBR construct including extracellular and transmembrane domains
Source: PLoS One. 2018 Jan 18;13(1):e0191371. doi: 10.1371/journal.pone.0191371 (PMC5773207; doi:10.1371/journal.pone.0191371)
Supplement: S1 File — (ZIP) [file pone.0191371.s001.zip › JH1_0097.dat]

Sample:   c= 1.0000 mg/ml  Code: JH1
  3.656810e-03   2.259512e+04   4.133921e+01
  3.955720e-03   2.197929e+04   2.800230e+01
  4.254640e-03   1.909505e+04   2.338909e+01
  4.553560e-03   1.538955e+04   2.024457e+01
  4.852480e-03   1.248542e+04   1.707198e+01
  5.151400e-03   1.051069e+04   1.547396e+01
  5.450320e-03   8.704256e+03   1.337509e+01
  5.749240e-03   7.423331e+03   1.196771e+01
  6.048150e-03   6.368385e+03   1.086524e+01
  6.347070e-03   5.513959e+03   9.605442e+00
  6.645990e-03   4.813342e+03   8.935024e+00
  6.944910e-03   4.214202e+03   8.048778e+00
  7.243830e-03   3.778388e+03   7.384863e+00
  7.542750e-03   3.361702e+03   6.939329e+00
  7.841670e-03   3.033178e+03   6.225051e+00
  8.140580e-03   2.732954e+03   5.990454e+00
  8.439500e-03   2.505712e+03   5.528719e+00
  8.738420e-03   2.289972e+03   5.234935e+00
  9.037340e-03   2.110857e+03   4.859716e+00
  9.336260e-03   1.949573e+03   4.589608e+00
  9.635180e-03   1.798565e+03   4.395736e+00
  9.934100e-03   1.660570e+03   4.086717e+00
  1.023300e-02   1.518929e+03   4.005595e+00
  1.053190e-02   1.408127e+03   3.911750e+00
  1.083090e-02   1.305599e+03   3.766648e+00
  1.112980e-02   1.194505e+03   3.572171e+00
  1.142870e-02   1.113237e+03   3.429195e+00
  1.172760e-02   1.027649e+03   3.285572e+00
  1.202650e-02   9.572760e+02   3.162308e+00
  1.232540e-02   8.880643e+02   3.029155e+00
  1.262440e-02   8.215702e+02   2.859370e+00
  1.292330e-02   7.718781e+02   2.728796e+00
  1.322220e-02   7.119700e+02   2.620762e+00
  1.352110e-02   6.638850e+02   2.505280e+00
  1.382000e-02   6.149236e+02   2.387373e+00
  1.411900e-02   5.778926e+02   2.303111e+00
  1.441790e-02   5.386116e+02   2.207443e+00
  1.471680e-02   5.049738e+02   2.127247e+00
  1.501570e-02   4.708394e+02   2.011638e+00
  1.531460e-02   4.437545e+02   1.944105e+00
  1.561350e-02   4.199917e+02   1.858152e+00
  1.591250e-02   3.983099e+02   1.825497e+00
  1.621140e-02   3.702043e+02   1.729568e+00
  1.651030e-02   3.470323e+02   1.656955e+00
  1.680920e-02   3.335592e+02   1.624472e+00
  1.710810e-02   3.126284e+02   1.575980e+00
  1.740710e-02   2.997139e+02   1.520881e+00
  1.770600e-02   2.820419e+02   1.460534e+00
  1.800490e-02   2.707442e+02   1.419671e+00
  1.830380e-02   2.575823e+02   1.395767e+00
  1.860270e-02   2.437700e+02   1.331461e+00
  1.890170e-02   2.337705e+02   1.303866e+00
  1.920060e-02   2.254711e+02   1.268374e+00
  1.949950e-02   2.148889e+02   1.252512e+00
  1.979840e-02   2.055649e+02   1.202052e+00
  2.009730e-02   1.957031e+02   1.159998e+00
  2.039620e-02   1.914590e+02   1.145271e+00
  2.069520e-02   1.819997e+02   1.110601e+00
  2.099410e-02   1.754472e+02   1.098327e+00
  2.129300e-02   1.699193e+02   1.052561e+00
  2.159190e-02   1.624359e+02   1.064587e+00
  2.189080e-02   1.608959e+02   1.065442e+00
  2.218980e-02   1.521269e+02   1.053848e+00
  2.248870e-02   1.498662e+02   1.064650e+00
  2.278760e-02   1.418706e+02   1.025654e+00
  2.308650e-02   1.413229e+02   1.055177e+00
  2.338540e-02   1.365704e+02   1.035129e+00
  2.368430e-02   1.310337e+02   9.955114e-01
  2.398330e-02   1.311864e+02   1.018756e+00
  2.428220e-02   1.265033e+02   9.781505e-01
  2.458110e-02   1.212386e+02   9.897769e-01
  2.488000e-02   1.204535e+02   9.602539e-01
  2.517890e-02   1.193457e+02   9.444261e-01
  2.547790e-02   1.148556e+02   9.395793e-01
  2.577680e-02   1.138423e+02   9.279119e-01
  2.607570e-02   1.104899e+02   9.215491e-01
  2.637460e-02   1.105296e+02   9.143115e-01
  2.667350e-02   1.072158e+02   8.779634e-01
  2.697250e-02   1.058318e+02   8.453836e-01
  2.727140e-02   1.043456e+02   8.082736e-01
  2.757030e-02   1.017210e+02   7.993681e-01
  2.786920e-02   1.016314e+02   7.898844e-01
  2.816810e-02   9.884576e+01   7.666379e-01
  2.846700e-02   9.714511e+01   7.506310e-01
  2.876600e-02   9.559385e+01   7.356421e-01
  2.906490e-02   9.529265e+01   7.366912e-01
  2.936380e-02   9.308770e+01   7.226966e-01
  2.966270e-02   9.262795e+01   7.156205e-01
  2.996160e-02   9.328218e+01   7.191955e-01
  3.026060e-02   9.179060e+01   7.021867e-01
  3.055950e-02   8.952727e+01   6.924926e-01
  3.085840e-02   8.825232e+01   6.846410e-01
  3.115730e-02   8.720409e+01   6.777133e-01
  3.145620e-02   8.663664e+01   6.690138e-01
  3.175510e-02   8.587117e+01   6.678791e-01
  3.205410e-02   8.573933e+01   6.637293e-01
  3.235300e-02   8.466378e+01   6.568810e-01
  3.265190e-02   8.406035e+01   6.425250e-01
  3.295080e-02   8.333530e+01   6.439431e-01
  3.324970e-02   8.244163e+01   6.396400e-01
  3.354870e-02   8.214936e+01   6.368359e-01
  3.384760e-02   8.065398e+01   6.237272e-01
  3.414650e-02   8.026810e+01   6.222334e-01
  3.444540e-02   7.859327e+01   6.072464e-01
  3.474430e-02   8.104732e+01   6.220805e-01
  3.504330e-02   7.928860e+01   6.076691e-01
  3.534220e-02   7.863467e+01   6.059047e-01
  3.564110e-02   7.975897e+01   6.094689e-01
  3.594000e-02   7.939642e+01   5.964431e-01
  3.623890e-02   7.786183e+01   6.006992e-01
  3.653780e-02   7.791397e+01   5.846472e-01
  3.683680e-02   7.676720e+01   5.878791e-01
  3.713570e-02   7.678344e+01   5.886425e-01
  3.743460e-02   7.668073e+01   5.786607e-01
  3.773350e-02   7.542358e+01   5.732361e-01
  3.803240e-02   7.502070e+01   5.853494e-01
  3.833140e-02   7.576674e+01   6.022344e-01
  3.863030e-02   7.502547e+01   6.085970e-01
  3.892920e-02   7.351597e+01   6.008766e-01
  3.922810e-02   7.497438e+01   6.091856e-01
  3.952700e-02   7.349760e+01   5.992471e-01
  3.982600e-02   7.391789e+01   6.096853e-01
  4.012490e-02   7.314735e+01   5.970466e-01
  4.042380e-02   7.306159e+01   6.045378e-01
  4.072270e-02   7.353345e+01   6.040944e-01
  4.102160e-02   7.213816e+01   5.975519e-01
  4.132050e-02   7.136968e+01   5.951401e-01
  4.161950e-02   7.271628e+01   5.945191e-01
  4.191840e-02   7.195085e+01   5.991329e-01
  4.221730e-02   7.202606e+01   5.916908e-01
  4.251620e-02   7.129730e+01   5.964056e-01
  4.281510e-02   7.151740e+01   5.880880e-01
  4.311410e-02   7.112868e+01   5.872390e-01
  4.341300e-02   6.990147e+01   5.851596e-01
  4.371190e-02   7.071560e+01   5.870385e-01
  4.401080e-02   6.996513e+01   5.839152e-01
  4.430970e-02   6.996025e+01   5.794319e-01
  4.460860e-02   7.045100e+01   5.821999e-01
  4.490760e-02   6.930258e+01   5.789101e-01
  4.520650e-02   7.066990e+01   5.801587e-01
  4.550540e-02   6.940215e+01   5.778498e-01
  4.580430e-02   6.990773e+01   5.777498e-01
  4.610320e-02   6.941664e+01   5.728312e-01
  4.640220e-02   7.006103e+01   5.798491e-01
  4.670110e-02   7.030488e+01   5.722088e-01
  4.700000e-02   6.816796e+01   5.655389e-01
  4.729890e-02   6.914720e+01   5.717183e-01
  4.759780e-02   6.897948e+01   5.703121e-01
  4.789680e-02   6.809738e+01   5.631538e-01
  4.819570e-02   6.820881e+01   5.629215e-01
  4.849460e-02   6.788691e+01   5.636729e-01
  4.879350e-02   6.874244e+01   5.609992e-01
  4.909240e-02   6.948990e+01   5.717059e-01
  4.939130e-02   6.861486e+01   5.584538e-01
  4.969030e-02   6.848606e+01   5.599521e-01
  4.998920e-02   6.788675e+01   5.568230e-01
  5.028810e-02   6.827801e+01   5.564130e-01
  5.058700e-02   6.808324e+01   5.596597e-01
  5.088590e-02   6.720633e+01   5.468087e-01
  5.118490e-02   6.753507e+01   5.553789e-01
  5.148380e-02   6.787492e+01   5.541041e-01
  5.178270e-02   6.822370e+01   5.483575e-01
  5.208160e-02   6.798390e+01   5.532268e-01
  5.238050e-02   6.747883e+01   5.453558e-01
  5.267940e-02   6.832336e+01   5.565977e-01
  5.297840e-02   6.757464e+01   5.463800e-01
  5.327730e-02   6.698397e+01   5.414625e-01
  5.357620e-02   6.825455e+01   5.484815e-01
  5.387510e-02   6.601742e+01   5.363018e-01
  5.417400e-02   6.648488e+01   5.432271e-01
  5.447300e-02   6.741476e+01   5.388527e-01
  5.477190e-02   6.679302e+01   5.375881e-01
  5.507080e-02   6.664159e+01   5.369783e-01
  5.536970e-02   6.676305e+01   5.356321e-01
  5.566860e-02   6.711531e+01   5.407428e-01
  5.596760e-02   6.599550e+01   5.301399e-01
  5.626650e-02   6.609697e+01   5.329534e-01
  5.656540e-02   6.683592e+01   5.341066e-01
  5.686430e-02   6.696364e+01   5.316250e-01
  5.716320e-02   6.621610e+01   5.251443e-01
  5.746210e-02   6.632308e+01   5.308565e-01
  5.776110e-02   6.664063e+01   5.339286e-01
  5.806000e-02   6.680474e+01   5.263154e-01
  5.835890e-02   6.663574e+01   5.262265e-01
  5.865780e-02   6.582101e+01   5.201495e-01
  5.895670e-02   6.524815e+01   5.277242e-01
  5.925570e-02   6.695695e+01   5.223525e-01
  5.955460e-02   6.558042e+01   5.237725e-01
  5.985350e-02   6.619082e+01   5.187967e-01
  6.015240e-02   6.570796e+01   5.185765e-01
  6.045130e-02   6.652725e+01   5.223651e-01
  6.075020e-02   6.532976e+01   5.126624e-01
  6.104920e-02   6.627255e+01   5.202369e-01
  6.134810e-02   6.566703e+01   5.184150e-01
  6.164700e-02   6.521141e+01   5.084256e-01
  6.194590e-02   6.541738e+01   5.174286e-01
  6.224480e-02   6.567753e+01   5.070604e-01
  6.254380e-02   6.553890e+01   5.151289e-01
  6.284270e-02   6.523728e+01   5.156010e-01
  6.314160e-02   6.518468e+01   5.030754e-01
  6.344050e-02   6.621459e+01   5.144831e-01
  6.373940e-02   6.552128e+01   5.033401e-01
  6.403840e-02   6.611080e+01   5.135372e-01
  6.433730e-02   6.581530e+01   5.070673e-01
  6.463620e-02   6.565980e+01   5.023334e-01
  6.493510e-02   6.584542e+01   5.141350e-01
  6.523400e-02   6.583973e+01   5.035332e-01
  6.553290e-02   6.612026e+01   5.071938e-01
  6.583190e-02   6.549947e+01   5.027426e-01
  6.613080e-02   6.550793e+01   4.982204e-01
  6.642970e-02   6.426028e+01   5.026013e-01
  6.672860e-02   6.490552e+01   4.944402e-01
  6.702750e-02   6.513329e+01   5.003153e-01
  6.732650e-02   6.543214e+01   4.979321e-01
  6.762540e-02   6.561024e+01   4.986093e-01
  6.792430e-02   6.463540e+01   4.968868e-01
  6.822320e-02   6.534607e+01   4.917270e-01
  6.852210e-02   6.481006e+01   4.970559e-01
  6.882110e-02   6.460669e+01   4.923209e-01
  6.912000e-02   6.444506e+01   4.912176e-01
  6.941890e-02   6.467556e+01   4.887198e-01
  6.971780e-02   6.614176e+01   4.937465e-01
  7.001670e-02   6.532019e+01   4.970082e-01
  7.031560e-02   6.526632e+01   4.899907e-01
  7.061460e-02   6.561469e+01   4.917753e-01
  7.091350e-02   6.545674e+01   4.897530e-01
  7.121240e-02   6.470277e+01   4.831930e-01
  7.151130e-02   6.512775e+01   4.909050e-01
  7.181020e-02   6.486045e+01   4.833204e-01
  7.210920e-02   6.513830e+01   4.876162e-01
  7.240810e-02   6.572740e+01   4.851556e-01
  7.270700e-02   6.330017e+01   4.820850e-01
  7.300590e-02   6.500811e+01   4.838703e-01
  7.330480e-02   6.550961e+01   4.802752e-01
  7.360370e-02   6.469916e+01   4.831795e-01
  7.390270e-02   6.448535e+01   4.769501e-01
  7.420160e-02   6.404054e+01   4.825592e-01
  7.450050e-02   6.477801e+01   4.762574e-01
  7.479940e-02   6.495328e+01   4.782316e-01
  7.509830e-02   6.467456e+01   4.812543e-01
  7.539730e-02   6.459714e+01   4.738403e-01
  7.569620e-02   6.375753e+01   4.716186e-01
  7.599510e-02   6.530213e+01   4.804095e-01
  7.629400e-02   6.535547e+01   4.744382e-01
  7.659290e-02   6.526303e+01   4.784803e-01
  7.689190e-02   6.443934e+01   4.711012e-01
  7.719080e-02   6.480316e+01   4.750321e-01
  7.748970e-02   6.564672e+01   4.746304e-01
  7.778860e-02   6.485783e+01   4.747955e-01
  7.808750e-02   6.436658e+01   4.695540e-01
  7.838640e-02   6.391845e+01   4.653941e-01
  7.868540e-02   6.494873e+01   4.703961e-01
  7.898430e-02   6.508996e+01   4.683822e-01
  7.928320e-02   6.430505e+01   4.710392e-01
  7.958210e-02   6.365310e+01   4.599159e-01
  7.988100e-02   6.438982e+01   4.679463e-01
  8.018000e-02   6.418350e+01   4.646954e-01
  8.047890e-02   6.441542e+01   4.651206e-01
  8.077780e-02   6.478644e+01   4.656318e-01
  8.107670e-02   6.365863e+01   4.591297e-01
  8.137560e-02   6.384784e+01   4.630669e-01
  8.167450e-02   6.428448e+01   4.617857e-01
  8.197350e-02   6.448770e+01   4.597009e-01
  8.227240e-02   6.456173e+01   4.644128e-01
  8.257130e-02   6.421409e+01   4.536428e-01
  8.287020e-02   6.399767e+01   4.619717e-01
  8.316910e-02   6.433384e+01   4.599500e-01
  8.346810e-02   6.415551e+01   4.549807e-01
  8.376700e-02   6.448352e+01   4.625000e-01
  8.406590e-02   6.367663e+01   4.502167e-01
  8.436480e-02   6.473424e+01   4.609784e-01
  8.466370e-02   6.455335e+01   4.544546e-01
  8.496270e-02   6.496501e+01   4.666863e-01
  8.526160e-02   6.410229e+01   4.782155e-01
  8.556050e-02   6.458447e+01   4.804642e-01
  8.585940e-02   6.439773e+01   4.857751e-01
  8.615830e-02   6.495472e+01   4.878713e-01
  8.645720e-02   6.450080e+01   4.909442e-01
  8.675620e-02   6.468408e+01   4.940884e-01
  8.705510e-02   6.388182e+01   4.900377e-01
  8.735400e-02   6.451941e+01   4.949432e-01
  8.765290e-02   6.466825e+01   4.960120e-01
  8.795180e-02   6.413700e+01   4.979947e-01
  8.825080e-02   6.468267e+01   4.955690e-01
  8.854970e-02   6.352757e+01   4.976627e-01
  8.884860e-02   6.423367e+01   4.983698e-01
  8.914750e-02   6.259518e+01   4.981224e-01
  8.944640e-02   6.460814e+01   5.023955e-01
  8.974530e-02   6.351149e+01   4.940472e-01
  9.004430e-02   7.353222e+01   5.294474e-01
  9.034320e-02   6.447227e+01   4.782420e-01
  9.064210e-02   6.497344e+01   4.791990e-01
  9.094100e-02   6.421664e+01   4.664784e-01
  9.123990e-02   6.407209e+01   4.647055e-01
  9.153890e-02   6.396755e+01   4.668294e-01
  9.183780e-02   6.485538e+01   4.667063e-01
  9.213670e-02   6.444787e+01   4.635938e-01
  9.243560e-02   6.463279e+01   4.630350e-01
  9.273450e-02   6.375641e+01   4.559033e-01
  9.303350e-02   6.315666e+01   4.597377e-01
  9.333240e-02   6.455974e+01   4.544771e-01
  9.363130e-02   6.422932e+01   4.568041e-01
  9.393020e-02   6.435854e+01   4.549244e-01
  9.422910e-02   6.391610e+01   4.545190e-01
  9.452800e-02   6.418709e+01   4.566539e-01
  9.482700e-02   6.365132e+01   4.445492e-01
  9.512590e-02   6.321838e+01   4.512606e-01
  9.542480e-02   6.396636e+01   4.489780e-01
  9.572370e-02   6.420271e+01   4.498067e-01
  9.602260e-02   6.489261e+01   4.544951e-01
  9.632160e-02   6.400495e+01   4.436025e-01
  9.662050e-02   6.351655e+01   4.444434e-01
  9.691940e-02   6.420383e+01   4.468415e-01
  9.721830e-02   6.421094e+01   4.443158e-01
  9.751720e-02   6.457655e+01   4.477685e-01
  9.781610e-02   6.384935e+01   4.409174e-01
  9.811510e-02   6.382519e+01   4.451560e-01
  9.841400e-02   6.425173e+01   4.394828e-01
  9.871290e-02   6.436404e+01   4.430478e-01
  9.901180e-02   6.329796e+01   4.404302e-01
  9.931070e-02   6.433898e+01   4.401311e-01
  9.960970e-02   6.388764e+01   4.417616e-01
  9.990860e-02   6.413122e+01   4.352809e-01
  1.002070e-01   6.356820e+01   4.374868e-01
  1.005060e-01   6.393346e+01   4.363169e-01
  1.008050e-01   6.410113e+01   4.393168e-01
  1.011040e-01   6.440195e+01   4.341683e-01
  1.014030e-01   6.392441e+01   4.345785e-01
  1.017020e-01   6.449254e+01   4.406560e-01
  1.020010e-01   6.411403e+01   4.345441e-01
  1.023000e-01   6.369254e+01   4.311036e-01
  1.025990e-01   6.489484e+01   4.341496e-01
  1.028980e-01   6.480002e+01   4.355080e-01
  1.031970e-01   6.434106e+01   4.363334e-01
  1.034960e-01   6.402542e+01   4.273112e-01
  1.037950e-01   6.399735e+01   4.311370e-01
  1.040930e-01   6.431351e+01   4.285948e-01
  1.043920e-01   6.457288e+01   4.334043e-01
  1.046910e-01   6.407320e+01   4.310615e-01
  1.049900e-01   6.473369e+01   4.274178e-01
  1.052890e-01   6.440257e+01   4.298666e-01
  1.055880e-01   6.455548e+01   4.287532e-01
  1.058870e-01   6.448004e+01   4.301251e-01
  1.061860e-01   6.412742e+01   4.247780e-01
  1.064850e-01   6.382779e+01   4.244166e-01
  1.067840e-01   6.396268e+01   4.271018e-01
  1.070830e-01   6.411667e+01   4.241118e-01
  1.073820e-01   6.422375e+01   4.229001e-01
  1.076800e-01   6.353703e+01   4.203237e-01
  1.079790e-01   6.500036e+01   4.270245e-01
  1.082780e-01   6.431327e+01   4.266649e-01
  1.085770e-01   6.347939e+01   4.149777e-01
  1.088760e-01   6.423481e+01   4.232483e-01
  1.091750e-01   6.326072e+01   4.184866e-01
  1.094740e-01   6.399862e+01   4.218477e-01
  1.097730e-01   6.395251e+01   4.192368e-01
  1.100720e-01   6.421497e+01   4.161826e-01
  1.103710e-01   6.473826e+01   4.242784e-01
  1.106700e-01   6.471188e+01   4.180881e-01
  1.109690e-01   6.429058e+01   4.224983e-01
  1.112670e-01   6.344148e+01   4.122011e-01
  1.115660e-01   6.451674e+01   4.168622e-01
  1.118650e-01   6.393927e+01   4.188891e-01
  1.121640e-01   6.365308e+01   4.120135e-01
  1.124630e-01   6.414029e+01   4.147589e-01
  1.127620e-01   6.408933e+01   4.145941e-01
  1.130610e-01   6.451513e+01   4.153803e-01
  1.133600e-01   6.416193e+01   4.190101e-01
  1.136590e-01   6.439979e+01   4.095423e-01
  1.139580e-01   6.444759e+01   4.142848e-01
  1.142570e-01   6.401654e+01   4.126066e-01
  1.145560e-01   6.456516e+01   4.149548e-01
  1.148550e-01   6.435940e+01   4.131294e-01
  1.151530e-01   6.390034e+01   4.062757e-01
  1.154520e-01   6.539210e+01   4.161389e-01
  1.157510e-01   6.477734e+01   4.096141e-01
  1.160500e-01   6.470976e+01   4.157125e-01
  1.163490e-01   6.399252e+01   4.071252e-01
  1.166480e-01   6.522796e+01   4.138810e-01
  1.169470e-01   6.408261e+01   4.079710e-01
  1.172460e-01   6.353772e+01   4.067919e-01
  1.175450e-01   6.385225e+01   4.044685e-01
  1.178440e-01   6.379844e+01   4.042981e-01
  1.181430e-01   6.420977e+01   4.086563e-01
  1.184420e-01   6.431095e+01   4.067463e-01
  1.187400e-01   6.483716e+01   4.070249e-01
  1.190390e-01   6.427508e+01   4.044378e-01
  1.193380e-01   6.482985e+01   4.061794e-01
  1.196370e-01   6.414888e+01   4.062335e-01
  1.199360e-01   6.444159e+01   4.030671e-01
  1.202350e-01   6.498630e+01   4.077684e-01
  1.205340e-01   6.472259e+01   4.044846e-01
  1.208330e-01   6.500345e+01   4.040132e-01
  1.211320e-01   6.484152e+01   4.067638e-01
  1.214310e-01   6.418906e+01   3.980530e-01
  1.217300e-01   6.522686e+01   4.068740e-01
  1.220290e-01   6.440881e+01   4.029645e-01
  1.223270e-01   6.380514e+01   3.984243e-01
  1.226260e-01   6.434983e+01   3.995959e-01
  1.229250e-01   6.477528e+01   3.993455e-01
  1.232240e-01   6.513039e+01   4.041392e-01
  1.235230e-01   6.444266e+01   4.012025e-01
  1.238220e-01   6.483294e+01   3.990041e-01
  1.241210e-01   6.451301e+01   3.995782e-01
  1.244200e-01   6.530855e+01   3.984007e-01
  1.247190e-01   6.511379e+01   4.024895e-01
  1.250180e-01   6.466645e+01   3.961828e-01
  1.253170e-01   6.463867e+01   3.968626e-01
  1.256160e-01   6.476668e+01   3.998400e-01
  1.259140e-01   6.444111e+01   3.960006e-01
  1.262130e-01   6.449221e+01   3.961576e-01
  1.265120e-01   6.476290e+01   3.942075e-01
  1.268110e-01   6.428057e+01   3.934865e-01
  1.271100e-01   6.455757e+01   3.978975e-01
  1.274090e-01   6.464956e+01   3.948659e-01
  1.277080e-01   6.421111e+01   3.922757e-01
  1.280070e-01   6.484504e+01   3.929642e-01
  1.283060e-01   6.480130e+01   3.943243e-01
  1.286050e-01   6.498134e+01   3.976570e-01
  1.289040e-01   6.552329e+01   3.923058e-01
  1.292030e-01   6.380606e+01   3.920315e-01
  1.295020e-01   6.400418e+01   3.889412e-01
  1.298000e-01   6.489277e+01   3.923682e-01
  1.300990e-01   6.547805e+01   3.916841e-01
  1.303980e-01   6.440774e+01   3.891937e-01
  1.306970e-01   6.450744e+01   3.924345e-01
  1.309960e-01   6.458995e+01   3.904730e-01
  1.312950e-01   6.434674e+01   3.894941e-01
  1.315940e-01   6.452761e+01   3.857365e-01
  1.318930e-01   6.384318e+01   3.865239e-01
  1.321920e-01   6.450984e+01   3.882965e-01
  1.324910e-01   6.523908e+01   3.914541e-01
  1.327900e-01   6.479883e+01   3.879683e-01
  1.330890e-01   6.492271e+01   3.878627e-01
  1.333870e-01   6.515336e+01   3.883133e-01
  1.336860e-01   6.493114e+01   3.869407e-01
  1.339850e-01   6.464261e+01   3.846753e-01
  1.342840e-01   6.453170e+01   3.871678e-01
  1.345830e-01   6.451147e+01   3.856882e-01
  1.348820e-01   6.484121e+01   3.866726e-01
  1.351810e-01   6.470598e+01   3.814161e-01
  1.354800e-01   6.446032e+01   3.850660e-01
  1.357790e-01   6.560137e+01   3.861176e-01
  1.360780e-01   6.489515e+01   3.856595e-01
  1.363770e-01   6.513375e+01   3.859003e-01
  1.366760e-01   6.521934e+01   3.882723e-01
  1.369740e-01   6.429276e+01   3.991568e-01
  1.372730e-01   6.420015e+01   4.009769e-01
  1.375720e-01   6.450284e+01   4.112886e-01
  1.378710e-01   6.508908e+01   4.148832e-01
  1.381700e-01   6.429580e+01   4.140883e-01
  1.384690e-01   6.411942e+01   4.207018e-01
  1.387680e-01   6.384382e+01   4.083335e-01
  1.390670e-01   6.503229e+01   4.003978e-01
  1.393660e-01   6.480102e+01   3.989058e-01
  1.396650e-01   6.420791e+01   3.942698e-01
  1.399640e-01   6.432187e+01   3.956340e-01
  1.402630e-01   6.484337e+01   3.890587e-01
  1.405620e-01   6.475095e+01   3.931745e-01
  1.408600e-01   6.460333e+01   3.914922e-01
  1.411590e-01   6.518433e+01   3.942392e-01
  1.414580e-01   6.442405e+01   3.924286e-01
  1.417570e-01   6.456613e+01   3.853819e-01
  1.420560e-01   6.478699e+01   3.905809e-01
  1.423550e-01   6.453402e+01   3.871747e-01
  1.426540e-01   6.493784e+01   3.848544e-01
  1.429530e-01   6.471681e+01   3.832753e-01
  1.432520e-01   6.405089e+01   3.783574e-01
  1.435510e-01   6.498609e+01   3.838416e-01
  1.438500e-01   6.410582e+01   3.771844e-01
  1.441490e-01   6.440045e+01   3.771659e-01
  1.444470e-01   6.477561e+01   3.807170e-01
  1.447460e-01   6.450057e+01   3.761430e-01
  1.450450e-01   6.453618e+01   3.800127e-01
  1.453440e-01   6.486242e+01   3.750275e-01
  1.456430e-01   6.467923e+01   3.782023e-01
  1.459420e-01   6.430543e+01   3.764480e-01
  1.462410e-01   6.483365e+01   3.762410e-01
  1.465400e-01   6.511888e+01   3.783808e-01
  1.468390e-01   6.468226e+01   3.723772e-01
  1.471380e-01   6.484982e+01   3.758541e-01
  1.474370e-01   6.530862e+01   3.778349e-01
  1.477360e-01   6.421391e+01   3.735767e-01
  1.480340e-01   6.514474e+01   3.726514e-01
  1.483330e-01   6.496118e+01   3.805869e-01
  1.486320e-01   6.475640e+01   3.895197e-01
  1.489310e-01   6.458088e+01   3.906896e-01
  1.492300e-01   6.551612e+01   3.930174e-01
  1.495290e-01   6.532632e+01   3.949174e-01
  1.498280e-01   6.481791e+01   3.979256e-01
  1.501270e-01   6.448968e+01   3.984642e-01
  1.504260e-01   6.471916e+01   3.938245e-01
  1.507250e-01   6.458401e+01   3.992758e-01
  1.510240e-01   6.553525e+01   4.011594e-01
  1.513230e-01   6.560885e+01   4.067012e-01
  1.516210e-01   6.559854e+01   4.023996e-01
  1.519200e-01   6.493453e+01   4.003578e-01
  1.522190e-01   6.455609e+01   4.061417e-01
  1.525180e-01   6.564729e+01   4.046678e-01
  1.528170e-01   6.426218e+01   4.057648e-01
  1.531160e-01   6.532901e+01   4.058329e-01
  1.534150e-01   6.544629e+01   4.003674e-01
  1.537140e-01   6.526279e+01   3.929925e-01
  1.540130e-01   6.485092e+01   3.852946e-01
  1.543120e-01   6.429009e+01   3.838574e-01
  1.546110e-01   6.508846e+01   3.836840e-01
  1.549100e-01   6.568044e+01   3.856556e-01
  1.552090e-01   6.489213e+01   3.854169e-01
  1.555070e-01   6.531935e+01   3.774298e-01
  1.558060e-01   6.509302e+01   3.821011e-01
  1.561050e-01   6.503533e+01   3.781380e-01
  1.564040e-01   6.491512e+01   3.793353e-01
  1.567030e-01   6.533850e+01   3.785783e-01
  1.570020e-01   6.527554e+01   3.764359e-01
  1.573010e-01   6.577613e+01   3.813958e-01
  1.576000e-01   6.551190e+01   3.747578e-01
  1.578990e-01   6.502203e+01   3.752736e-01
  1.581980e-01   6.444877e+01   3.719154e-01
  1.584970e-01   6.530610e+01   3.741686e-01
  1.587960e-01   6.511531e+01   3.770574e-01
  1.590940e-01   6.460824e+01   3.702797e-01
  1.593930e-01   6.495180e+01   3.700191e-01
  1.596920e-01   6.565928e+01   3.730701e-01
  1.599910e-01   6.521182e+01   3.734753e-01
  1.602900e-01   6.518525e+01   3.727672e-01
  1.605890e-01   6.513184e+01   3.670696e-01
  1.608880e-01   6.509695e+01   3.694042e-01
  1.611870e-01   6.543855e+01   3.693499e-01
  1.614860e-01   6.407260e+01   3.658783e-01
  1.617850e-01   6.451774e+01   3.639440e-01
  1.620840e-01   6.506999e+01   3.654983e-01
  1.623830e-01   6.533365e+01   3.678391e-01
  1.626810e-01   6.453336e+01   3.633967e-01
  1.629800e-01   6.530331e+01   3.616650e-01
  1.632790e-01   6.473531e+01   3.612385e-01
  1.635780e-01   6.531030e+01   3.640053e-01
  1.638770e-01   6.475845e+01   3.648204e-01
  1.641760e-01   6.514671e+01   3.641356e-01
  1.644750e-01   6.560712e+01   3.646359e-01
  1.647740e-01   6.481359e+01   3.620362e-01
  1.650730e-01   6.494388e+01   3.637642e-01
  1.653720e-01   6.488351e+01   3.632039e-01
  1.656710e-01   6.521010e+01   3.619824e-01
  1.659700e-01   6.505588e+01   3.631009e-01
  1.662680e-01   6.511051e+01   3.618982e-01
  1.665670e-01   6.454260e+01   3.612786e-01
  1.668660e-01   6.467271e+01   3.582110e-01
  1.671650e-01   6.510420e+01   3.622663e-01
  1.674640e-01   6.495621e+01   3.610852e-01
  1.677630e-01   6.472475e+01   3.585432e-01
  1.680620e-01   6.450303e+01   3.602060e-01
  1.683610e-01   6.462503e+01   3.549272e-01
  1.686600e-01   6.480858e+01   3.602924e-01
  1.689590e-01   6.522830e+01   3.578736e-01
  1.692580e-01   6.445648e+01   3.555655e-01
  1.695570e-01   6.520304e+01   3.621553e-01
  1.698560e-01   6.491224e+01   3.553489e-01
  1.701540e-01   6.528161e+01   3.591404e-01
  1.704530e-01   6.494269e+01   3.552495e-01
  1.707520e-01   6.473327e+01   3.548587e-01
  1.710510e-01   6.501960e+01   3.586064e-01
  1.713500e-01   6.438283e+01   3.533520e-01
  1.716490e-01   6.443552e+01   3.562475e-01
  1.719480e-01   6.414852e+01   3.498495e-01
  1.722470e-01   6.463387e+01   3.534968e-01
  1.725460e-01   6.439122e+01   3.544674e-01
  1.728450e-01   6.514079e+01   3.541568e-01
  1.731440e-01   6.430904e+01   3.524273e-01
  1.734430e-01   6.486434e+01   3.507359e-01
  1.737410e-01   6.458971e+01   3.535568e-01
  1.740400e-01   6.449982e+01   3.525897e-01
  1.743390e-01   6.439042e+01   3.498033e-01
  1.746380e-01   6.494939e+01   3.529181e-01
  1.749370e-01   6.467013e+01   3.498597e-01
  1.752360e-01   6.423027e+01   3.509589e-01
  1.755350e-01   6.445570e+01   3.506862e-01
  1.758340e-01   6.504747e+01   3.475891e-01
  1.761330e-01   6.449107e+01   3.516707e-01
  1.764320e-01   6.446308e+01   3.467060e-01
  1.767310e-01   6.476385e+01   3.518787e-01
  1.770300e-01   6.484381e+01   3.484163e-01
  1.773280e-01   6.443876e+01   3.487101e-01
  1.776270e-01   6.444896e+01   3.475259e-01
  1.779260e-01   6.466856e+01   3.465752e-01
  1.782250e-01   6.436894e+01   3.485212e-01
  1.785240e-01   6.386000e+01   3.438954e-01
  1.788230e-01   6.452345e+01   3.473826e-01
  1.791220e-01   6.505313e+01   3.493242e-01
  1.794210e-01   6.456028e+01   3.447643e-01
  1.797200e-01   6.441224e+01   3.458877e-01
  1.800190e-01   6.443621e+01   3.435975e-01
  1.803180e-01   6.501907e+01   3.487142e-01
  1.806170e-01   6.396040e+01   3.429919e-01
  1.809160e-01   6.481913e+01   3.446169e-01
  1.812140e-01   6.488064e+01   3.456186e-01
  1.815130e-01   6.428780e+01   3.435346e-01
  1.818120e-01   6.374017e+01   3.434045e-01
  1.821110e-01   6.499279e+01   3.427611e-01
  1.824100e-01   6.370276e+01   3.418020e-01
  1.827090e-01   6.450337e+01   3.432779e-01
  1.830080e-01   6.442312e+01   3.432301e-01
  1.833070e-01   6.520887e+01   3.428392e-01
  1.836060e-01   6.442235e+01   3.399561e-01
  1.839050e-01   6.357002e+01   3.416114e-01
  1.842040e-01   6.475373e+01   3.419668e-01
  1.845030e-01   6.433633e+01   3.400518e-01
  1.848010e-01   6.454572e+01   3.423996e-01
  1.851000e-01   6.337420e+01   3.346487e-01
  1.853990e-01   6.415859e+01   3.416996e-01
  1.856980e-01   6.434521e+01   3.397525e-01
  1.859970e-01   6.426821e+01   3.382678e-01
  1.862960e-01   6.481392e+01   3.411495e-01
  1.865950e-01   6.355209e+01   3.360616e-01
  1.868940e-01   6.429507e+01   3.418983e-01
  1.871930e-01   6.480886e+01   3.360680e-01
  1.874920e-01   6.390253e+01   3.368287e-01
  1.877910e-01   6.428425e+01   3.376747e-01
  1.880900e-01   6.431441e+01   3.377539e-01
  1.883880e-01   6.364259e+01   3.377322e-01
  1.886870e-01   6.438113e+01   3.335765e-01
  1.889860e-01   6.347285e+01   3.368030e-01
  1.892850e-01   6.440576e+01   3.367325e-01
  1.895840e-01   6.388200e+01   3.342729e-01
  1.898830e-01   6.390893e+01   3.348083e-01
  1.901820e-01   6.433682e+01   3.356161e-01
  1.904810e-01   6.440849e+01   3.356476e-01
  1.907800e-01   6.403708e+01   3.339071e-01
  1.910790e-01   6.428260e+01   3.339322e-01
  1.913780e-01   6.321581e+01   3.322182e-01
  1.916770e-01   6.417442e+01   3.345732e-01
  1.919750e-01   6.393382e+01   3.347183e-01
  1.922740e-01   6.393295e+01   3.310545e-01
  1.925730e-01   6.353009e+01   3.307603e-01
  1.928720e-01   6.401447e+01   3.327774e-01
  1.931710e-01   6.403777e+01   3.334487e-01
  1.934700e-01   6.294754e+01   3.290905e-01
  1.937690e-01   6.435967e+01   3.318567e-01
  1.940680e-01   6.336747e+01   3.310914e-01
  1.943670e-01   6.393904e+01   3.306209e-01
  1.946660e-01   6.376619e+01   3.307724e-01
  1.949650e-01   6.346607e+01   3.279167e-01
  1.952640e-01   6.404162e+01   3.308860e-01
  1.955630e-01   6.408460e+01   3.322007e-01
  1.958610e-01   6.346828e+01   3.274825e-01
  1.961600e-01   6.345141e+01   3.287638e-01
  1.964590e-01   6.340317e+01   3.271684e-01
  1.967580e-01   6.423304e+01   3.315301e-01
  1.970570e-01   6.331369e+01   3.269374e-01
  1.973560e-01   6.393035e+01   3.267798e-01
  1.976550e-01   6.445089e+01   3.308961e-01
  1.979540e-01   6.364134e+01   3.264732e-01
  1.982530e-01   6.366486e+01   3.282828e-01
  1.985520e-01   6.409889e+01   3.273548e-01
  1.988510e-01   6.334741e+01   3.255742e-01
  1.991500e-01   6.368579e+01   3.286311e-01
  1.994480e-01   6.381593e+01   3.256254e-01
  1.997470e-01   6.446091e+01   3.291522e-01
  2.000460e-01   6.349011e+01   3.228135e-01
  2.003450e-01   6.297621e+01   3.237605e-01
  2.006440e-01   6.346173e+01   3.277587e-01
  2.009430e-01   6.325540e+01   3.222162e-01
  2.012420e-01   6.390093e+01   3.271383e-01
  2.015410e-01   6.354984e+01   3.228252e-01
  2.018400e-01   6.365533e+01   3.237958e-01
  2.021390e-01   6.374591e+01   3.250186e-01
  2.024380e-01   6.334882e+01   3.191468e-01
  2.027370e-01   6.310189e+01   3.235144e-01
  2.030350e-01   6.353115e+01   3.215253e-01
  2.033340e-01   6.405554e+01   3.236862e-01
  2.036330e-01   6.325220e+01   3.191748e-01
  2.039320e-01   6.330516e+01   3.201275e-01
  2.042310e-01   6.335229e+01   3.233059e-01
  2.045300e-01   6.355391e+01   3.191207e-01
  2.048290e-01   6.354406e+01   3.201832e-01
  2.051280e-01   6.304227e+01   3.185091e-01
  2.054270e-01   6.293584e+01   3.176998e-01
  2.057260e-01   6.343087e+01   3.223831e-01
  2.060250e-01   6.301394e+01   3.173590e-01
  2.063240e-01   6.317995e+01   3.203598e-01
  2.066230e-01   6.385294e+01   3.206869e-01
  2.069210e-01   6.357367e+01   3.212185e-01
  2.072200e-01   6.356218e+01   3.205024e-01
  2.075190e-01   6.328828e+01   3.173790e-01
  2.078180e-01   6.314684e+01   3.194535e-01
  2.081170e-01   6.371032e+01   3.192427e-01
  2.084160e-01   6.330432e+01   3.202625e-01
  2.087150e-01   6.344462e+01   3.171042e-01
  2.090140e-01   6.306725e+01   3.176274e-01
  2.093130e-01   6.336397e+01   3.182392e-01
  2.096120e-01   6.292106e+01   3.165902e-01
  2.099110e-01   6.315615e+01   3.157216e-01
  2.102100e-01   6.289280e+01   3.166525e-01
  2.105080e-01   6.311208e+01   3.188211e-01
  2.108070e-01   6.309260e+01   3.158264e-01
  2.111060e-01   6.302935e+01   3.148792e-01
  2.114050e-01   6.316182e+01   3.156040e-01
  2.117040e-01   6.324150e+01   3.207915e-01
  2.120030e-01   6.274307e+01   3.254608e-01
  2.123020e-01   6.325504e+01   3.291455e-01
  2.126010e-01   6.323791e+01   3.264503e-01
  2.129000e-01   6.269607e+01   3.282832e-01
  2.131990e-01   6.250543e+01   3.306518e-01
  2.134980e-01   6.334416e+01   3.348825e-01
  2.137970e-01   6.269002e+01   3.306811e-01
  2.140950e-01   6.296670e+01   3.332598e-01
  2.143940e-01   6.221394e+01   3.325048e-01
  2.146930e-01   6.273704e+01   3.342140e-01
  2.149920e-01   6.334953e+01   3.361581e-01
  2.152910e-01   6.353648e+01   3.371312e-01
  2.155900e-01   6.296659e+01   3.385105e-01
  2.158890e-01   6.336696e+01   3.395850e-01
  2.161880e-01   6.311145e+01   3.374413e-01
  2.164870e-01   6.286605e+01   3.380775e-01
  2.167860e-01   6.251603e+01   3.308329e-01
  2.170850e-01   6.236251e+01   3.278561e-01
  2.173840e-01   6.300583e+01   3.264332e-01
  2.176820e-01   6.258808e+01   3.239038e-01
  2.179810e-01   6.260614e+01   3.249604e-01
  2.182800e-01   6.257111e+01   3.206078e-01
  2.185790e-01   6.266734e+01   3.223985e-01
  2.188780e-01   6.236614e+01   3.181532e-01
  2.191770e-01   6.269458e+01   3.210635e-01
  2.194760e-01   6.259201e+01   3.216409e-01
  2.197750e-01   6.222524e+01   3.175212e-01
  2.200740e-01   6.265293e+01   3.165824e-01
  2.203730e-01   6.230479e+01   3.174521e-01
  2.206720e-01   6.252079e+01   3.170541e-01
  2.209710e-01   6.217530e+01   3.183499e-01
  2.212700e-01   6.241917e+01   3.145311e-01
  2.215680e-01   6.205012e+01   3.163970e-01
  2.218670e-01   6.173896e+01   3.113804e-01
  2.221660e-01   6.246279e+01   3.166379e-01
  2.224650e-01   6.229589e+01   3.136949e-01
  2.227640e-01   6.225663e+01   3.133344e-01
  2.230630e-01   6.246360e+01   3.147750e-01
  2.233620e-01   6.191244e+01   3.125974e-01
  2.236610e-01   6.255166e+01   3.142070e-01
  2.239600e-01   6.242320e+01   3.102792e-01
  2.242590e-01   6.204776e+01   3.124177e-01
  2.245580e-01   6.223120e+01   3.119721e-01
  2.248570e-01   6.274350e+01   3.150832e-01
  2.251550e-01   6.208159e+01   3.098083e-01
  2.254540e-01   6.213837e+01   3.102037e-01
  2.257530e-01   6.196789e+01   3.120868e-01
  2.260520e-01   6.255340e+01   3.097196e-01
  2.263510e-01   6.194782e+01   3.092216e-01
  2.266500e-01   6.183251e+01   3.088076e-01
  2.269490e-01   6.220744e+01   3.083622e-01
  2.272480e-01   6.192777e+01   3.101861e-01
  2.275470e-01   6.204605e+01   3.063563e-01
  2.278460e-01   6.190494e+01   3.094937e-01
  2.281450e-01   6.223587e+01   3.075636e-01
  2.284440e-01   6.185061e+01   3.080998e-01
  2.287420e-01   6.195090e+01   3.092293e-01
  2.290410e-01   6.193874e+01   3.030755e-01
  2.293400e-01   6.195181e+01   3.078524e-01
  2.296390e-01   6.204548e+01   3.066003e-01
  2.299380e-01   6.202763e+01   3.070487e-01
  2.302370e-01   6.243029e+01   3.074265e-01
  2.305360e-01   6.183945e+01   3.040272e-01
  2.308350e-01   6.145157e+01   3.073539e-01
  2.311340e-01   6.198832e+01   3.029593e-01
  2.314330e-01   6.199449e+01   3.051325e-01
  2.317320e-01   6.187360e+01   3.059303e-01
  2.320310e-01   6.192724e+01   3.029287e-01
  2.323290e-01   6.174735e+01   3.072197e-01
  2.326280e-01   6.171263e+01   3.016948e-01
  2.329270e-01   6.200343e+01   3.028777e-01
  2.332260e-01   6.158236e+01   3.033945e-01
  2.335250e-01   6.131992e+01   3.020319e-01
  2.338240e-01   6.119292e+01   3.029130e-01
  2.341230e-01   6.160077e+01   2.994424e-01
  2.344220e-01   6.195287e+01   3.033481e-01
  2.347210e-01   6.192354e+01   3.031573e-01
  2.350200e-01   6.206782e+01   3.026799e-01
  2.353190e-01   6.149448e+01   3.016320e-01
  2.356180e-01   6.140456e+01   2.980488e-01
  2.359170e-01   6.126994e+01   3.020276e-01
  2.362150e-01   6.167709e+01   3.010215e-01
  2.365140e-01   6.186026e+01   2.991527e-01
  2.368130e-01   6.147581e+01   3.005299e-01
  2.371120e-01   6.159058e+01   2.994177e-01
  2.374110e-01   6.140345e+01   3.015267e-01
  2.377100e-01   6.147326e+01   2.981014e-01
  2.380090e-01   6.178568e+01   3.002384e-01
  2.383080e-01   6.161358e+01   2.978727e-01
  2.386070e-01   6.140718e+01   2.989715e-01
  2.389060e-01   6.133394e+01   2.984488e-01
  2.392050e-01   6.213405e+01   2.987870e-01
  2.395040e-01   6.143118e+01   2.991451e-01
  2.398020e-01   6.113835e+01   2.963833e-01
  2.401010e-01   6.136365e+01   2.986357e-01
  2.404000e-01   6.141022e+01   2.959194e-01
  2.406990e-01   6.139316e+01   2.975661e-01
  2.409980e-01   6.143868e+01   2.966599e-01
  2.412970e-01   6.119309e+01   2.956188e-01
  2.415960e-01   6.102628e+01   2.961115e-01
  2.418950e-01   6.115822e+01   2.947564e-01
  2.421940e-01   6.156187e+01   2.969571e-01
  2.424930e-01   6.084484e+01   2.961214e-01
  2.427920e-01   6.125631e+01   2.933443e-01
  2.430910e-01   6.137754e+01   2.956177e-01
  2.433890e-01   6.130520e+01   2.944474e-01
  2.436880e-01   6.140121e+01   2.972457e-01
  2.439870e-01   6.082224e+01   2.923031e-01
  2.442860e-01   6.098902e+01   2.921615e-01
  2.445850e-01   6.180495e+01   2.958665e-01
  2.448840e-01   6.108231e+01   2.936921e-01
  2.451830e-01   6.115118e+01   2.954060e-01
  2.454820e-01   6.054936e+01   2.904622e-01
  2.457810e-01   6.109476e+01   2.929573e-01
  2.460800e-01   6.153112e+01   2.943298e-01
  2.463790e-01   6.087118e+01   2.917711e-01
  2.466780e-01   6.114018e+01   2.928486e-01
  2.469770e-01   6.157986e+01   2.930315e-01
  2.472750e-01   6.069959e+01   2.916834e-01
  2.475740e-01   6.106071e+01   2.935306e-01
  2.478730e-01   6.100346e+01   2.886915e-01
  2.481720e-01   6.106532e+01   2.918047e-01
  2.484710e-01   6.124431e+01   2.904173e-01
  2.487700e-01   6.131792e+01   2.937101e-01
  2.490690e-01   6.045310e+01   2.905526e-01
  2.493680e-01   6.113279e+01   2.892064e-01
  2.496670e-01   6.114300e+01   2.931818e-01
  2.499660e-01   6.084081e+01   2.894590e-01
  2.502650e-01   6.114524e+01   2.914587e-01
  2.505640e-01   6.066543e+01   2.873719e-01
  2.508620e-01   6.137874e+01   2.904187e-01
  2.511610e-01   6.097258e+01   2.917983e-01
  2.514600e-01   6.117150e+01   2.890889e-01
  2.517590e-01   6.082949e+01   2.880715e-01
  2.520580e-01   6.150702e+01   2.901953e-01
  2.523570e-01   6.047872e+01   2.880723e-01
  2.526560e-01   6.067868e+01   2.893894e-01
  2.529550e-01   6.107934e+01   2.870106e-01
  2.532540e-01   6.058164e+01   2.857370e-01
  2.535530e-01   6.092739e+01   2.863472e-01
  2.538520e-01   6.018152e+01   2.859149e-01
  2.541510e-01   6.027771e+01   2.846139e-01
  2.544490e-01   6.113328e+01   2.874450e-01
  2.547480e-01   6.077435e+01   2.869077e-01
  2.550470e-01   6.043926e+01   2.843893e-01
  2.553460e-01   6.108052e+01   2.862996e-01
  2.556450e-01   6.028170e+01   2.821279e-01
  2.559440e-01   6.044282e+01   2.854095e-01
  2.562430e-01   6.056738e+01   2.870363e-01
  2.565420e-01   6.020283e+01   2.836319e-01
  2.568410e-01   6.052344e+01   2.835856e-01
  2.571400e-01   6.056879e+01   2.840914e-01
  2.574390e-01   6.067117e+01   2.864590e-01
  2.577380e-01   6.052631e+01   2.850989e-01
  2.580360e-01   6.064917e+01   2.833826e-01
  2.583350e-01   6.067058e+01   2.859467e-01
  2.586340e-01   6.057869e+01   2.826247e-01
  2.589330e-01   6.086254e+01   2.860930e-01
  2.592320e-01   6.101777e+01   2.836471e-01
  2.595310e-01   6.072924e+01   2.839676e-01
  2.598300e-01   6.053308e+01   2.854191e-01
  2.601290e-01   6.043831e+01   2.808321e-01
  2.604280e-01   6.033366e+01   2.840403e-01
  2.607270e-01   6.037464e+01   2.803940e-01
  2.610260e-01   6.030594e+01   2.827777e-01
  2.613250e-01   6.062867e+01   2.841317e-01
  2.616240e-01   6.053660e+01   2.830204e-01
  2.619220e-01   6.079879e+01   2.837319e-01
  2.622210e-01   6.046593e+01   2.801241e-01
  2.625200e-01   6.013168e+01   2.810905e-01
  2.628190e-01   6.034095e+01   2.812861e-01
  2.631180e-01   5.979776e+01   2.782857e-01
  2.634170e-01   6.028958e+01   2.830372e-01
  2.637160e-01   6.002957e+01   2.788246e-01
  2.640150e-01   6.035564e+01   2.823009e-01
  2.643140e-01   6.041188e+01   2.793286e-01
  2.646130e-01   6.034557e+01   2.795575e-01
  2.649120e-01   5.961434e+01   2.808562e-01
  2.652110e-01   5.983882e+01   2.781907e-01
  2.655090e-01   5.984165e+01   2.789616e-01
  2.658080e-01   6.028636e+01   2.783736e-01
  2.661070e-01   6.027143e+01   2.795772e-01
  2.664060e-01   6.037286e+01   2.795250e-01
  2.667050e-01   6.103139e+01   2.813343e-01
  2.670040e-01   6.008915e+01   2.789629e-01
  2.673030e-01   5.985616e+01   2.775673e-01
  2.676020e-01   6.003346e+01   2.780728e-01
  2.679010e-01   5.986002e+01   2.775763e-01
  2.682000e-01   6.028912e+01   2.774385e-01
  2.684990e-01   6.030293e+01   2.785065e-01
  2.687980e-01   6.028296e+01   2.780823e-01
  2.690960e-01   6.005997e+01   2.787043e-01
  2.693950e-01   6.080378e+01   2.774982e-01
  2.696940e-01   6.030045e+01   2.767182e-01
  2.699930e-01   6.025158e+01   2.776335e-01
  2.702920e-01   6.004527e+01   2.768769e-01
  2.705910e-01   6.006164e+01   2.773833e-01
  2.708900e-01   5.992593e+01   2.749359e-01
  2.711890e-01   5.997817e+01   2.769092e-01
  2.714880e-01   5.966101e+01   2.751547e-01
  2.717870e-01   6.036101e+01   2.772298e-01
  2.720860e-01   5.972633e+01   2.747527e-01
  2.723850e-01   5.993502e+01   2.745906e-01
  2.726840e-01   5.985687e+01   2.755136e-01
  2.729820e-01   5.994006e+01   2.755202e-01
  2.732810e-01   6.025456e+01   2.753216e-01
  2.735800e-01   6.052628e+01   2.758499e-01
  2.738790e-01   5.995583e+01   2.750962e-01
  2.741780e-01   5.959178e+01   2.747186e-01
  2.744770e-01   6.051984e+01   2.742894e-01
  2.747760e-01   5.986334e+01   2.741529e-01
  2.750750e-01   6.008099e+01   2.778046e-01
  2.753740e-01   6.026617e+01   2.826844e-01
  2.756730e-01   5.987500e+01   2.832592e-01
  2.759720e-01   5.982632e+01   2.818487e-01
  2.762710e-01   5.987225e+01   2.860023e-01
  2.765690e-01   5.976126e+01   2.850172e-01
  2.768680e-01   5.988836e+01   2.880247e-01
  2.771670e-01   6.000077e+01   2.858963e-01
  2.774660e-01   5.951280e+01   2.855555e-01
  2.777650e-01   6.000363e+01   2.902216e-01
  2.780640e-01   6.007795e+01   2.890100e-01
  2.783630e-01   5.982012e+01   2.888142e-01
  2.786620e-01   5.992622e+01   2.907909e-01
  2.789610e-01   5.952898e+01   2.899337e-01
  2.792600e-01   5.999638e+01   2.939375e-01
  2.795590e-01   5.950262e+01   2.869905e-01
  2.798580e-01   6.014200e+01   2.930689e-01
  2.801560e-01   6.037517e+01   2.931939e-01
  2.804550e-01   5.990884e+01   2.929431e-01
  2.807540e-01   5.975735e+01   2.939115e-01
  2.810530e-01   5.973310e+01   2.910833e-01
  2.813520e-01   5.996281e+01   2.955483e-01
  2.816510e-01   5.989711e+01   2.943676e-01
  2.819500e-01   6.035270e+01   2.955981e-01
  2.822490e-01   6.021950e+01   2.952717e-01
  2.825480e-01   5.996201e+01   2.941896e-01
  2.828470e-01   6.000392e+01   2.977211e-01
  2.831460e-01   5.950153e+01   2.949780e-01
  2.834450e-01   5.985082e+01   2.942538e-01
  2.837430e-01   6.008029e+01   2.965238e-01
  2.840420e-01   5.979896e+01   2.974447e-01
  2.843410e-01   5.983418e+01   3.040246e-01
  2.846400e-01   5.897095e+01   3.039417e-01
  2.849390e-01   5.941486e+01   3.129613e-01
  2.852380e-01   5.975051e+01   3.167572e-01
  2.855370e-01   5.972517e+01   3.198299e-01
  2.858360e-01   5.963188e+01   3.216258e-01
  2.861350e-01   5.911497e+01   3.230568e-01
  2.864340e-01   5.898806e+01   3.274841e-01
  2.867330e-01   5.880877e+01   3.260469e-01
  2.870320e-01   5.934661e+01   3.331557e-01
  2.873310e-01   5.932945e+01   3.300208e-01
  2.876290e-01   5.957591e+01   3.359657e-01
  2.879280e-01   5.902245e+01   3.374585e-01
  2.882270e-01   5.927392e+01   3.344435e-01
  2.885260e-01   5.899428e+01   3.377228e-01
  2.888250e-01   5.924818e+01   3.375869e-01
  2.891240e-01   5.947157e+01   3.433249e-01
  2.894230e-01   5.895436e+01   3.449157e-01
  2.897220e-01   5.914431e+01   3.372909e-01
  2.900210e-01   5.923954e+01   3.464893e-01
  2.903200e-01   5.994533e+01   3.465106e-01
  2.906190e-01   5.918014e+01   3.479981e-01
  2.909180e-01   5.922230e+01   3.490677e-01
  2.912160e-01   5.920132e+01   3.452691e-01
  2.915150e-01   5.961017e+01   3.578852e-01
  2.918140e-01   5.863791e+01   3.467756e-01
  2.921130e-01   5.960150e+01   3.528817e-01
  2.924120e-01   5.911985e+01   3.540047e-01
  2.927110e-01   5.958078e+01   3.543902e-01
  2.930100e-01   5.885725e+01   3.614140e-01
  2.933090e-01   5.818132e+01   3.535699e-01
  2.936080e-01   5.929155e+01   3.545184e-01
  2.939070e-01   5.888890e+01   3.589919e-01
  2.942060e-01   5.983417e+01   3.624915e-01
  2.945050e-01   5.881221e+01   3.669176e-01
  2.948030e-01   5.920582e+01   3.585073e-01
  2.951020e-01   5.931797e+01   3.643255e-01
  2.954010e-01   5.880285e+01   3.644696e-01
  2.957000e-01   5.904186e+01   3.669675e-01
  2.959990e-01   5.901126e+01   3.664306e-01
  2.962980e-01   5.884827e+01   3.665865e-01
  2.965970e-01   5.925804e+01   3.714672e-01
  2.968960e-01   5.900142e+01   3.704339e-01
  2.971950e-01   5.900965e+01   3.688752e-01
  2.974940e-01   5.889691e+01   3.671817e-01
  2.977930e-01   5.910495e+01   3.712157e-01
  2.980920e-01   5.883477e+01   3.705948e-01
  2.983900e-01   5.900205e+01   3.741358e-01
  2.986890e-01   5.883111e+01   3.694448e-01
  2.989880e-01   5.851109e+01   3.723424e-01
  2.992870e-01   5.932024e+01   3.758513e-01
  2.995860e-01   5.942707e+01   3.783399e-01
  2.998850e-01   5.872251e+01   3.739529e-01
  3.001840e-01   5.857676e+01   3.758629e-01
  3.004830e-01   5.883561e+01   3.815911e-01
  3.007820e-01   5.872830e+01   3.797547e-01
  3.010810e-01   5.881145e+01   3.773377e-01
  3.013800e-01   5.928636e+01   3.845631e-01
  3.016790e-01   5.896770e+01   3.825203e-01
  3.019780e-01   5.945543e+01   3.861312e-01
  3.022760e-01   5.873431e+01   3.855764e-01
  3.025750e-01   5.824971e+01   3.819427e-01
  3.028740e-01   5.863596e+01   3.886501e-01
  3.031730e-01   5.839590e+01   3.860174e-01
  3.034720e-01   5.862564e+01   3.883515e-01
  3.037710e-01   5.839955e+01   3.873385e-01
  3.040700e-01   5.854532e+01   3.896791e-01
  3.043690e-01   5.841086e+01   3.938507e-01
  3.046680e-01   5.831208e+01   3.921430e-01
  3.049670e-01   5.827604e+01   3.885155e-01
  3.052660e-01   5.865289e+01   3.966203e-01
  3.055650e-01   5.900683e+01   3.964120e-01
  3.058630e-01   5.893824e+01   4.015914e-01
  3.061620e-01   5.872347e+01   3.935239e-01
  3.064610e-01   5.828263e+01   3.970597e-01
  3.067600e-01   5.824165e+01   4.030202e-01
  3.070590e-01   5.849092e+01   3.977686e-01
  3.073580e-01   5.788468e+01   4.017832e-01
  3.076570e-01   5.884397e+01   3.978305e-01
  3.079560e-01   5.786013e+01   4.008122e-01
  3.082550e-01   5.891799e+01   4.044597e-01
  3.085540e-01   5.868743e+01   4.033715e-01
  3.088530e-01   5.847887e+01   4.077683e-01
  3.091520e-01   5.846629e+01   4.017282e-01
  3.094500e-01   5.873352e+01   4.114489e-01
  3.097490e-01   5.810408e+01   4.073795e-01
  3.100480e-01   5.847747e+01   4.056341e-01
  3.103470e-01   5.844589e+01   4.168437e-01
  3.106460e-01   5.814474e+01   4.035786e-01
  3.109450e-01   5.822056e+01   4.157127e-01
  3.112440e-01   5.854362e+01   4.098471e-01
  3.115430e-01   5.855644e+01   4.152835e-01
  3.118420e-01   5.792887e+01   4.176308e-01
  3.121410e-01   5.873206e+01   4.139758e-01
  3.124400e-01   5.852156e+01   4.207681e-01
  3.127390e-01   5.792724e+01   4.127250e-01
  3.130380e-01   5.914023e+01   4.260651e-01
  3.133360e-01   5.799317e+01   4.195360e-01
  3.136350e-01   5.833097e+01   4.200823e-01
  3.139340e-01   5.804841e+01   4.252317e-01
  3.142330e-01   5.819248e+01   4.192481e-01
  3.145320e-01   5.813630e+01   4.294626e-01
  3.148310e-01   5.873624e+01   4.266905e-01
  3.151300e-01   5.877343e+01   4.268256e-01
  3.154290e-01   5.724482e+01   4.261572e-01
  3.157280e-01   5.838995e+01   4.275387e-01
  3.160270e-01   5.778547e+01   4.336567e-01
  3.163260e-01   5.852769e+01   4.280427e-01
  3.166250e-01   5.788961e+01   4.340473e-01
  3.169230e-01   5.844813e+01   4.335323e-01
  3.172220e-01   5.915135e+01   4.410352e-01
  3.175210e-01   5.788003e+01   4.358910e-01
  3.178200e-01   5.727818e+01   4.306386e-01
  3.181190e-01   5.835674e+01   4.427068e-01
  3.184180e-01   5.806948e+01   4.369833e-01
  3.187170e-01   5.893900e+01   4.481049e-01
  3.190160e-01   5.819516e+01   4.440697e-01
  3.193150e-01   5.773406e+01   4.357195e-01
  3.196140e-01   5.849760e+01   4.500881e-01
  3.199130e-01   5.871628e+01   4.444633e-01
  3.202120e-01   5.849717e+01   4.509130e-01
  3.205100e-01   5.879164e+01   4.508052e-01
  3.208090e-01   5.843478e+01   4.461841e-01
  3.211080e-01   5.775780e+01   4.505459e-01
  3.214070e-01   5.781082e+01   4.429980e-01
  3.217060e-01   5.802249e+01   4.511580e-01
  3.220050e-01   5.842488e+01   4.498082e-01
  3.223040e-01   5.779862e+01   4.453565e-01
  3.226030e-01   5.845658e+01   4.592782e-01
  3.229020e-01   5.808619e+01   4.424659e-01
  3.232010e-01   5.872573e+01   4.572901e-01
  3.235000e-01   5.745578e+01   4.472927e-01
  3.237990e-01   5.787669e+01   4.522721e-01
  3.240970e-01   5.882665e+01   4.629437e-01
  3.243960e-01   5.761227e+01   4.487285e-01
  3.246950e-01   5.915138e+01   4.660190e-01
  3.249940e-01   5.811160e+01   4.540385e-01
  3.252930e-01   5.850542e+01   4.630181e-01
  3.255920e-01   5.863759e+01   4.662596e-01
  3.258910e-01   5.888079e+01   4.627111e-01
  3.261900e-01   5.809012e+01   4.668321e-01
  3.264890e-01   5.775788e+01   4.600506e-01
  3.267880e-01   5.713768e+01   4.611628e-01
  3.270870e-01   5.834963e+01   4.740271e-01
  3.273860e-01   5.813043e+01   4.674580e-01
  3.276850e-01   5.876168e+01   4.756979e-01
  3.279830e-01   5.779699e+01   4.647316e-01
  3.282820e-01   5.784112e+01   4.743786e-01
  3.285810e-01   5.885459e+01   4.765593e-01
  3.288800e-01   5.727259e+01   4.735051e-01
  3.291790e-01   5.747161e+01   4.704471e-01
  3.294780e-01   5.817839e+01   4.807311e-01
  3.297770e-01   5.823397e+01   4.835068e-01
  3.300760e-01   5.768763e+01   4.762046e-01
  3.303750e-01   5.787282e+01   4.845841e-01
  3.306740e-01   5.803902e+01   4.786489e-01
  3.309730e-01   5.800144e+01   4.872179e-01
  3.312720e-01   5.758059e+01   4.891670e-01
  3.315700e-01   5.644011e+01   4.754969e-01
  3.318690e-01   5.783876e+01   4.940778e-01
  3.321680e-01   5.759535e+01   4.818725e-01
  3.324670e-01   5.823379e+01   4.968725e-01
  3.327660e-01   5.759657e+01   4.913997e-01
  3.330650e-01   5.806491e+01   4.939414e-01
  3.333640e-01   5.800387e+01   5.015452e-01
  3.336630e-01   5.728722e+01   4.868505e-01
  3.339620e-01   5.827754e+01   5.056346e-01
  3.342610e-01   5.735622e+01   4.947813e-01
  3.345600e-01   5.895517e+01   5.068050e-01
  3.348590e-01   5.816859e+01   5.123445e-01
  3.351570e-01   5.744948e+01   4.935151e-01
  3.354560e-01   5.630791e+01   5.077320e-01
  3.357550e-01   5.780500e+01   4.978382e-01
  3.360540e-01   5.734723e+01   5.105454e-01
  3.363530e-01   5.683164e+01   5.144663e-01
  3.366520e-01   5.758439e+01   5.026186e-01
  3.369510e-01   5.738823e+01   5.234662e-01
  3.372500e-01   5.731269e+01   4.996954e-01
  3.375490e-01   5.763685e+01   5.219693e-01
  3.378480e-01   5.771674e+01   5.197387e-01
  3.381470e-01   5.764665e+01   5.181421e-01
  3.384460e-01   5.704376e+01   5.292959e-01
  3.387450e-01   5.791873e+01   5.118541e-01
  3.390430e-01   5.799804e+01   5.309537e-01
  3.393420e-01   5.779262e+01   5.273085e-01
  3.396410e-01   5.753488e+01   5.268020e-01
  3.399400e-01   5.868178e+01   5.476153e-01
  3.402390e-01   5.828631e+01   5.197303e-01
  3.405380e-01   5.757894e+01   5.395365e-01
  3.408370e-01   5.751032e+01   5.314561e-01
  3.411360e-01   5.798342e+01   5.371368e-01
  3.414350e-01   5.771593e+01   5.430900e-01
  3.417340e-01   5.843669e+01   5.385241e-01
  3.420330e-01   5.789378e+01   5.521964e-01
  3.423320e-01   5.816255e+01   5.379659e-01
  3.426300e-01   5.707643e+01   5.475225e-01
  3.429290e-01   5.748502e+01   5.472035e-01
  3.432280e-01   5.808323e+01   5.477844e-01
  3.435270e-01   5.720553e+01   5.623812e-01
  3.438260e-01   5.791712e+01   5.433021e-01
  3.441250e-01   5.759890e+01   5.610400e-01
  3.444240e-01   5.829136e+01   5.564189e-01
  3.447230e-01   5.759971e+01   5.578288e-01
  3.450220e-01   5.705655e+01   5.666409e-01
  3.453210e-01   5.725566e+01   5.514537e-01
  3.456200e-01   5.698237e+01   5.713972e-01
  3.459190e-01   5.792678e+01   5.626347e-01
  3.462170e-01   5.671885e+01   5.675007e-01
  3.465160e-01   5.798130e+01   5.729221e-01
  3.468150e-01   5.740184e+01   5.692006e-01
  3.471140e-01   5.625480e+01   5.783504e-01
  3.474130e-01   5.786127e+01   5.706229e-01
  3.477120e-01   5.776507e+01   5.860625e-01
  3.480110e-01   5.721905e+01   5.769703e-01
  3.483100e-01   5.757920e+01   5.805724e-01
  3.486090e-01   5.776540e+01   5.964713e-01
  3.489080e-01   5.732748e+01   5.793020e-01
  3.492070e-01   5.784913e+01   5.978779e-01
  3.495060e-01   5.668291e+01   5.805469e-01
  3.498040e-01   5.641456e+01   5.913853e-01
  3.501030e-01   5.727809e+01   5.968735e-01
  3.504020e-01   5.692291e+01   5.940438e-01
  3.507010e-01   5.691946e+01   6.081472e-01
  3.510000e-01   5.753575e+01   5.923970e-01
  3.512990e-01   5.790710e+01   6.134007e-01
  3.515980e-01   5.685733e+01   5.996288e-01
  3.518970e-01   5.765672e+01   6.174002e-01
  3.521960e-01   5.725505e+01   6.240355e-01
  3.524950e-01   5.678125e+01   5.982279e-01
  3.527940e-01   5.691705e+01   6.255754e-01
  3.530930e-01   5.720049e+01   6.106969e-01
  3.533920e-01   5.809469e+01   6.308680e-01
  3.536900e-01   5.771824e+01   6.311115e-01
  3.539890e-01   5.747540e+01   6.263627e-01
  3.542880e-01   5.764845e+01   6.425644e-01
  3.545870e-01   5.719393e+01   6.149174e-01
  3.548860e-01   5.764515e+01   6.389260e-01
  3.551850e-01   5.723648e+01   6.250596e-01
  3.554840e-01   5.743270e+01   6.377476e-01
  3.557830e-01   5.696712e+01   6.375497e-01
  3.560820e-01   5.859537e+01   6.245933e-01
  3.563810e-01   5.771259e+01   6.405002e-01
  3.566800e-01   5.803929e+01   6.271678e-01
  3.569790e-01   5.804521e+01   6.472281e-01
  3.572770e-01   5.722779e+01   6.414317e-01
  3.575760e-01   5.757077e+01   6.169398e-01
  3.578750e-01   5.728727e+01   6.556222e-01
  3.581740e-01   5.870441e+01   6.341699e-01
  3.584730e-01   5.788003e+01   6.590053e-01
  3.587720e-01   5.808650e+01   6.486974e-01
  3.590710e-01   5.746787e+01   6.440013e-01
  3.593700e-01   5.730033e+01   6.677290e-01
  3.596690e-01   5.794464e+01   6.429964e-01
  3.599680e-01   5.706050e+01   6.677055e-01
  3.602670e-01   5.687283e+01   6.493923e-01
  3.605660e-01   5.733924e+01   6.679557e-01
  3.608640e-01   5.757581e+01   6.864973e-01
  3.611630e-01   5.706296e+01   6.479409e-01
  3.614620e-01   5.883097e+01   6.984903e-01
  3.617610e-01   5.738555e+01   6.641383e-01
  3.620600e-01   5.613262e+01   6.793109e-01
  3.623590e-01   5.744989e+01   6.842667e-01
  3.626580e-01   5.734393e+01   6.836354e-01
  3.629570e-01   5.770432e+01   7.042350e-01
  3.632560e-01   5.805598e+01   6.763051e-01
  3.635550e-01   5.794957e+01   7.172328e-01
  3.638540e-01   5.779656e+01   6.984765e-01
  3.641530e-01   5.826456e+01   7.060426e-01
  3.644510e-01   5.728339e+01   7.304511e-01
  3.647500e-01   5.831117e+01   6.923677e-01
  3.650490e-01   5.691917e+01   7.263384e-01
  3.653480e-01   5.757275e+01   7.132248e-01
  3.656470e-01   5.695975e+01   7.178533e-01
  3.659460e-01   5.636940e+01   7.355521e-01
  3.662450e-01   5.697957e+01   7.078890e-01
  3.665440e-01   5.843431e+01   7.666195e-01
  3.668430e-01   5.724675e+01   7.179441e-01
  3.671420e-01   5.712621e+01   7.481072e-01
  3.674410e-01   5.795643e+01   7.439488e-01
  3.677400e-01   5.737790e+01   7.536687e-01
  3.680390e-01   5.830555e+01   7.892110e-01
  3.683370e-01   5.725808e+01   7.320951e-01
  3.686360e-01   5.665140e+01   7.692914e-01
  3.689350e-01   5.735480e+01   7.574933e-01
  3.692340e-01   5.917520e+01   7.906207e-01
  3.695330e-01   5.584139e+01   7.951420e-01
  3.698320e-01   5.776842e+01   7.542572e-01
  3.701310e-01   5.678148e+01   8.042186e-01
  3.704300e-01   5.710683e+01   7.681451e-01
  3.707290e-01   5.769859e+01   8.131402e-01
  3.710280e-01   5.749444e+01   8.068253e-01
  3.713270e-01   5.816463e+01   7.996318e-01
  3.716260e-01   5.757725e+01   8.435378e-01
  3.719240e-01   5.676775e+01   7.831711e-01
  3.722230e-01   5.752066e+01   8.458921e-01
  3.725220e-01   5.620252e+01   8.074375e-01
  3.728210e-01   5.765782e+01   8.359718e-01
  3.731200e-01   5.654769e+01   8.770510e-01
  3.734190e-01   5.778882e+01   8.088882e-01
  3.737180e-01   5.726476e+01   8.794366e-01
  3.740170e-01   5.820846e+01   8.346211e-01
  3.743160e-01   5.627238e+01   8.780776e-01
  3.746150e-01   5.738632e+01   8.803695e-01
  3.749140e-01   5.723904e+01   8.580494e-01
  3.752130e-01   5.796538e+01   9.253460e-01
  3.755110e-01   5.750385e+01   8.571216e-01
  3.758100e-01   5.672453e+01   9.153882e-01
  3.761090e-01   5.775336e+01   8.960742e-01
  3.764080e-01   5.783850e+01   9.207431e-01
  3.767070e-01   5.597141e+01   9.470370e-01
  3.770060e-01   5.545498e+01   8.654283e-01
  3.773050e-01   5.626812e+01   9.576946e-01
  3.776040e-01   5.785604e+01   9.281054e-01
  3.779030e-01   5.721709e+01   9.534858e-01
  3.782020e-01   5.711382e+01   1.028952e+00
  3.785010e-01   5.754102e+01   9.078762e-01
  3.788000e-01   5.755061e+01   1.027853e+00
  3.790990e-01   5.749023e+01   9.478272e-01
  3.793970e-01   5.697664e+01   1.012928e+00
  3.796960e-01   5.606453e+01   1.000037e+00
  3.799950e-01   5.541815e+01   9.760105e-01
  3.802940e-01   5.489745e+01   1.079956e+00
  3.805930e-01   5.654676e+01   9.559513e-01
  3.808920e-01   5.698237e+01   1.106506e+00
  3.811910e-01   5.655931e+01   1.018963e+00
  3.814900e-01   5.627724e+01   1.069670e+00
  3.817890e-01   5.638515e+01   1.169122e+00
  3.820880e-01   5.698714e+01   9.988526e-01
  3.823870e-01   5.753488e+01   1.188626e+00
  3.826860e-01   5.765103e+01   1.044067e+00
  3.829840e-01   5.626460e+01   1.199020e+00
  3.832830e-01   5.707468e+01   1.154261e+00
  3.835820e-01   5.834841e+01   1.139278e+00
  3.838810e-01   5.775336e+01   1.267240e+00
  3.841800e-01   5.613772e+01   1.104568e+00
  3.844790e-01   5.728895e+01   1.271519e+00
  3.847780e-01   5.684574e+01   1.173887e+00
  3.850770e-01   5.809967e+01   1.290148e+00
  3.853760e-01   5.665933e+01   1.359085e+00
  3.856750e-01   5.631243e+01   1.168368e+00
  3.859740e-01   5.743359e+01   1.392560e+00
  3.862730e-01   5.792019e+01   1.269069e+00
  3.865710e-01   5.875041e+01   1.408433e+00
  3.868700e-01   5.560404e+01   1.395343e+00
  3.871690e-01   5.774743e+01   1.337908e+00
  3.874680e-01   5.836872e+01   1.548945e+00
  3.877670e-01   5.810258e+01   1.364572e+00
  3.880660e-01   5.595101e+01   1.550610e+00
  3.883650e-01   5.595277e+01   1.469392e+00
  3.886640e-01   5.739682e+01   1.552968e+00
  3.889630e-01   5.916269e+01   1.715762e+00
  3.892620e-01   5.459233e+01   1.481978e+00
  3.895610e-01   6.019103e+01   1.778032e+00
  3.898600e-01   5.717235e+01   1.686654e+00
  3.901580e-01   5.877742e+01   1.781952e+00
  3.904570e-01   5.861535e+01   1.989535e+00
  3.907560e-01   5.551651e+01   1.707594e+00
  3.910550e-01   5.987589e+01   2.047712e+00
  3.913540e-01   5.546398e+01   1.970827e+00
  3.916530e-01   5.350314e+01   1.935676e+00
  3.919520e-01   5.577912e+01   2.567442e+00
  3.922510e-01   5.616429e+01   1.983230e+00
  3.925500e-01   5.533793e+01   2.641135e+00
  3.928490e-01   5.241767e+01   2.346537e+00
  3.931480e-01   5.861535e+01   2.718222e+00
  3.934470e-01   0.000000e+00   0.000000e+00
  3.937460e-01   5.811113e+01   2.706505e+00
creator: radaver
creator-version: 3725
header-file: /nas_data/SAXS_data/20151104Workshop/header/JH1_0097.txt
image-file: /nas_data/Pilatus1M/20151104_Workshop/JH1_0097.tif
angular-axis-file: /nas_data/SAXS_data/20151104Workshop/q20151029.dat
beamstop-mask-file: /nas_data/SAXS_data/20151104Workshop/fit2d20151031.msk
detector-response-file: none
beam-center-x: 949.7700
beam-center-y: 918.8000
unit-time: 1.0000
channel-first: 10
channel-last: 1315
Exposure time [s]: 1.094071
Transmitted Beam: 0.483398
Incident Beam: 0.483398
Code: JH1
Concentration [mg/ml]: 1
Run Number: 0097
