# Supplementary material for: SAXS analysis of a soluble cytosolic NgBR construct including extracellular and transmembrane domains
Source: PLoS One. 2018 Jan 18;13(1):e0191371. doi: 10.1371/journal.pone.0191371 (PMC5773207; doi:10.1371/journal.pone.0191371)
Supplement: S1 File — (ZIP) [file pone.0191371.s001.zip › JH1_0098.dat]

Sample:   c= 1.0000 mg/ml  Code: JH1
  3.656810e-03   2.265045e+04   4.139853e+01
  3.955720e-03   2.201217e+04   2.802916e+01
  4.254640e-03   1.907472e+04   2.338157e+01
  4.553560e-03   1.539414e+04   2.025187e+01
  4.852480e-03   1.246008e+04   1.705825e+01
  5.151400e-03   1.051479e+04   1.548025e+01
  5.450320e-03   8.706187e+03   1.337940e+01
  5.749240e-03   7.402534e+03   1.195346e+01
  6.048150e-03   6.351567e+03   1.085318e+01
  6.347070e-03   5.494008e+03   9.590075e+00
  6.645990e-03   4.816704e+03   8.940033e+00
  6.944910e-03   4.239436e+03   8.074545e+00
  7.243830e-03   3.785530e+03   7.393401e+00
  7.542750e-03   3.351744e+03   6.930508e+00
  7.841670e-03   3.027073e+03   6.220097e+00
  8.140580e-03   2.751921e+03   6.012476e+00
  8.439500e-03   2.498447e+03   5.521866e+00
  8.738420e-03   2.288856e+03   5.234766e+00
  9.037340e-03   2.108033e+03   4.857491e+00
  9.336260e-03   1.951295e+03   4.592604e+00
  9.635180e-03   1.794714e+03   4.391955e+00
  9.934100e-03   1.663063e+03   4.090647e+00
  1.023300e-02   1.517383e+03   4.004402e+00
  1.053190e-02   1.404362e+03   3.907343e+00
  1.083090e-02   1.301074e+03   3.760910e+00
  1.112980e-02   1.202042e+03   3.584180e+00
  1.142870e-02   1.117142e+03   3.435930e+00
  1.172760e-02   1.028987e+03   3.288405e+00
  1.202650e-02   9.580778e+02   3.164300e+00
  1.232540e-02   8.896904e+02   3.032568e+00
  1.262440e-02   8.245657e+02   2.865183e+00
  1.292330e-02   7.711620e+02   2.728107e+00
  1.322220e-02   7.147802e+02   2.626484e+00
  1.352110e-02   6.614984e+02   2.501301e+00
  1.382000e-02   6.175016e+02   2.392878e+00
  1.411900e-02   5.728569e+02   2.293538e+00
  1.441790e-02   5.394366e+02   2.209600e+00
  1.471680e-02   5.063437e+02   2.130581e+00
  1.501570e-02   4.753633e+02   2.021706e+00
  1.531460e-02   4.420930e+02   1.940872e+00
  1.561350e-02   4.226694e+02   1.864460e+00
  1.591250e-02   3.926277e+02   1.812812e+00
  1.621140e-02   3.730204e+02   1.736501e+00
  1.651030e-02   3.539540e+02   1.673752e+00
  1.680920e-02   3.329483e+02   1.623327e+00
  1.710810e-02   3.142945e+02   1.580507e+00
  1.740710e-02   2.972232e+02   1.514868e+00
  1.770600e-02   2.860957e+02   1.471303e+00
  1.800490e-02   2.677234e+02   1.412027e+00
  1.830380e-02   2.567832e+02   1.393894e+00
  1.860270e-02   2.433856e+02   1.330691e+00
  1.890170e-02   2.356955e+02   1.309500e+00
  1.920060e-02   2.231680e+02   1.262146e+00
  1.949950e-02   2.150089e+02   1.253127e+00
  1.979840e-02   2.066785e+02   1.205558e+00
  2.009730e-02   1.983446e+02   1.168047e+00
  2.039620e-02   1.891891e+02   1.138702e+00
  2.069520e-02   1.833987e+02   1.115097e+00
  2.099410e-02   1.764156e+02   1.101587e+00
  2.129300e-02   1.699063e+02   1.052743e+00
  2.159190e-02   1.640890e+02   1.070217e+00
  2.189080e-02   1.597710e+02   1.061936e+00
  2.218980e-02   1.517603e+02   1.052800e+00
  2.248870e-02   1.473796e+02   1.056003e+00
  2.278760e-02   1.426353e+02   1.028632e+00
  2.308650e-02   1.400506e+02   1.050639e+00
  2.338540e-02   1.370912e+02   1.037320e+00
  2.368430e-02   1.323224e+02   1.000606e+00
  2.398330e-02   1.284479e+02   1.008280e+00
  2.428220e-02   1.263751e+02   9.778616e-01
  2.458110e-02   1.231168e+02   9.976248e-01
  2.488000e-02   1.174487e+02   9.484016e-01
  2.517890e-02   1.177812e+02   9.384136e-01
  2.547790e-02   1.155040e+02   9.424265e-01
  2.577680e-02   1.120594e+02   9.208114e-01
  2.607570e-02   1.094677e+02   9.174704e-01
  2.637460e-02   1.081324e+02   9.045331e-01
  2.667350e-02   1.069303e+02   8.769788e-01
  2.697250e-02   1.061873e+02   8.469812e-01
  2.727140e-02   1.036694e+02   8.058206e-01
  2.757030e-02   1.017451e+02   7.996319e-01
  2.786920e-02   9.850533e+01   7.778056e-01
  2.816810e-02   9.874478e+01   7.664081e-01
  2.846700e-02   9.794049e+01   7.538569e-01
  2.876600e-02   9.580416e+01   7.366065e-01
  2.906490e-02   9.242143e+01   7.256612e-01
  2.936380e-02   9.436193e+01   7.277799e-01
  2.966270e-02   9.255648e+01   7.154956e-01
  2.996160e-02   9.220106e+01   7.151668e-01
  3.026060e-02   9.073849e+01   6.982984e-01
  3.055950e-02   8.907211e+01   6.908760e-01
  3.085840e-02   8.836401e+01   6.852188e-01
  3.115730e-02   8.770990e+01   6.798196e-01
  3.145620e-02   8.695752e+01   6.703932e-01
  3.175510e-02   8.664021e+01   6.710048e-01
  3.205410e-02   8.581669e+01   6.641689e-01
  3.235300e-02   8.466387e+01   6.570202e-01
  3.265190e-02   8.396322e+01   6.422894e-01
  3.295080e-02   8.316145e+01   6.434070e-01
  3.324970e-02   8.368791e+01   6.445928e-01
  3.354870e-02   8.139879e+01   6.340539e-01
  3.384760e-02   8.175452e+01   6.281009e-01
  3.414650e-02   8.148911e+01   6.270806e-01
  3.444540e-02   8.156952e+01   6.187682e-01
  3.474430e-02   7.959599e+01   6.166157e-01
  3.504330e-02   7.956904e+01   6.088715e-01
  3.534220e-02   7.870994e+01   6.063228e-01
  3.564110e-02   7.798027e+01   6.027621e-01
  3.594000e-02   7.793282e+01   5.910450e-01
  3.623890e-02   7.831201e+01   6.025605e-01
  3.653780e-02   7.773623e+01   5.841033e-01
  3.683680e-02   7.813729e+01   5.932273e-01
  3.713570e-02   7.682041e+01   5.889086e-01
  3.743460e-02   7.645103e+01   5.779154e-01
  3.773350e-02   7.637076e+01   5.769461e-01
  3.803240e-02   7.593882e+01   5.890448e-01
  3.833140e-02   7.582271e+01   6.025841e-01
  3.863030e-02   7.466207e+01   6.072495e-01
  3.892920e-02   7.434300e+01   6.043747e-01
  3.922810e-02   7.523386e+01   6.103677e-01
  3.952700e-02   7.325983e+01   5.984034e-01
  3.982600e-02   7.210280e+01   6.022804e-01
  4.012490e-02   7.334890e+01   5.979950e-01
  4.042380e-02   7.385312e+01   6.079322e-01
  4.072270e-02   7.336594e+01   6.035334e-01
  4.102160e-02   7.371858e+01   6.041898e-01
  4.132050e-02   7.268078e+01   6.007087e-01
  4.161950e-02   7.278105e+01   5.949096e-01
  4.191840e-02   7.265505e+01   6.021849e-01
  4.221730e-02   7.201760e+01   5.917811e-01
  4.251620e-02   7.125256e+01   5.963445e-01
  4.281510e-02   7.161535e+01   5.886149e-01
  4.311410e-02   7.173593e+01   5.898650e-01
  4.341300e-02   7.084742e+01   5.892301e-01
  4.371190e-02   7.134028e+01   5.897502e-01
  4.401080e-02   7.078450e+01   5.874485e-01
  4.430970e-02   7.021067e+01   5.805906e-01
  4.460860e-02   7.121239e+01   5.854612e-01
  4.490760e-02   7.058972e+01   5.843848e-01
  4.520650e-02   6.888916e+01   5.729237e-01
  4.550540e-02   7.055297e+01   5.827442e-01
  4.580430e-02   6.975576e+01   5.772435e-01
  4.610320e-02   7.082213e+01   5.787235e-01
  4.640220e-02   7.003303e+01   5.798557e-01
  4.670110e-02   6.977084e+01   5.701519e-01
  4.700000e-02   6.939370e+01   5.707213e-01
  4.729890e-02   6.831101e+01   5.683710e-01
  4.759780e-02   6.828218e+01   5.675421e-01
  4.789680e-02   6.954720e+01   5.692374e-01
  4.819570e-02   6.844214e+01   5.640027e-01
  4.849460e-02   6.925471e+01   5.694434e-01
  4.879350e-02   6.818065e+01   5.588202e-01
  4.909240e-02   6.832407e+01   5.670096e-01
  4.939130e-02   6.908039e+01   5.604635e-01
  4.969030e-02   6.930279e+01   5.634001e-01
  4.998920e-02   6.869676e+01   5.602534e-01
  5.028810e-02   6.817986e+01   5.561304e-01
  5.058700e-02   6.867812e+01   5.622181e-01
  5.088590e-02   6.874358e+01   5.531440e-01
  5.118490e-02   6.807079e+01   5.576951e-01
  5.148380e-02   6.897161e+01   5.586806e-01
  5.178270e-02   6.642706e+01   5.412033e-01
  5.208160e-02   6.725148e+01   5.503549e-01
  5.238050e-02   6.745003e+01   5.453546e-01
  5.267940e-02   6.806645e+01   5.556676e-01
  5.297840e-02   6.701539e+01   5.442294e-01
  5.327730e-02   6.741950e+01   5.433347e-01
  5.357620e-02   6.811143e+01   5.480219e-01
  5.387510e-02   6.751852e+01   5.424793e-01
  5.417400e-02   6.764084e+01   5.480451e-01
  5.447300e-02   6.656854e+01   5.355732e-01
  5.477190e-02   6.783849e+01   5.418935e-01
  5.507080e-02   6.749219e+01   5.405086e-01
  5.536970e-02   6.588845e+01   5.322245e-01
  5.566860e-02   6.697370e+01   5.402862e-01
  5.596760e-02   6.666671e+01   5.329416e-01
  5.626650e-02   6.600453e+01   5.326931e-01
  5.656540e-02   6.606568e+01   5.311322e-01
  5.686430e-02   6.734662e+01   5.332557e-01
  5.716320e-02   6.663574e+01   5.269171e-01
  5.746210e-02   6.719278e+01   5.344387e-01
  5.776110e-02   6.688278e+01   5.350109e-01
  5.806000e-02   6.623977e+01   5.241959e-01
  5.835890e-02   6.517555e+01   5.205390e-01
  5.865780e-02   6.651089e+01   5.229788e-01
  5.895670e-02   6.517751e+01   5.275500e-01
  5.925570e-02   6.541977e+01   5.164308e-01
  5.955460e-02   6.737002e+01   5.309831e-01
  5.985350e-02   6.676797e+01   5.211637e-01
  6.015240e-02   6.506834e+01   5.161554e-01
  6.045130e-02   6.532848e+01   5.177468e-01
  6.075020e-02   6.600133e+01   5.153995e-01
  6.104920e-02   6.475213e+01   5.143433e-01
  6.134810e-02   6.643587e+01   5.215512e-01
  6.164700e-02   6.595675e+01   5.114310e-01
  6.194590e-02   6.486362e+01   5.153428e-01
  6.224480e-02   6.551339e+01   5.065333e-01
  6.254380e-02   6.616203e+01   5.176814e-01
  6.284270e-02   6.531785e+01   5.160283e-01
  6.314160e-02   6.617940e+01   5.070065e-01
  6.344050e-02   6.544674e+01   5.115994e-01
  6.373940e-02   6.568049e+01   5.040578e-01
  6.403840e-02   6.580352e+01   5.124506e-01
  6.433730e-02   6.554999e+01   5.061512e-01
  6.463620e-02   6.542995e+01   5.015593e-01
  6.493510e-02   6.451578e+01   5.090250e-01
  6.523400e-02   6.607945e+01   5.045556e-01
  6.553290e-02   6.521797e+01   5.038277e-01
  6.583190e-02   6.449255e+01   4.989687e-01
  6.613080e-02   6.580476e+01   4.994534e-01
  6.642970e-02   6.530994e+01   5.067966e-01
  6.672860e-02   6.522687e+01   4.957674e-01
  6.702750e-02   6.574522e+01   5.027662e-01
  6.732650e-02   6.592607e+01   4.999135e-01
  6.762540e-02   6.524751e+01   4.973342e-01
  6.792430e-02   6.520537e+01   4.991783e-01
  6.822320e-02   6.367456e+01   4.854999e-01
  6.852210e-02   6.572224e+01   5.006474e-01
  6.882110e-02   6.473533e+01   4.929150e-01
  6.912000e-02   6.543121e+01   4.950663e-01
  6.941890e-02   6.429650e+01   4.873885e-01
  6.971780e-02   6.589316e+01   4.929219e-01
  7.001670e-02   6.490894e+01   4.955458e-01
  7.031560e-02   6.490380e+01   4.887312e-01
  7.061460e-02   6.493445e+01   4.893228e-01
  7.091350e-02   6.446894e+01   4.861463e-01
  7.121240e-02   6.462543e+01   4.830061e-01
  7.151130e-02   6.501091e+01   4.905680e-01
  7.181020e-02   6.449873e+01   4.820727e-01
  7.210920e-02   6.515853e+01   4.877950e-01
  7.240810e-02   6.533601e+01   4.838112e-01
  7.270700e-02   6.481818e+01   4.879343e-01
  7.300590e-02   6.401952e+01   4.802785e-01
  7.330480e-02   6.446996e+01   4.765496e-01
  7.360370e-02   6.492866e+01   4.841380e-01
  7.390270e-02   6.486199e+01   4.784420e-01
  7.420160e-02   6.510436e+01   4.866536e-01
  7.450050e-02   6.400671e+01   4.735136e-01
  7.479940e-02   6.438542e+01   4.762371e-01
  7.509830e-02   6.468756e+01   4.814044e-01
  7.539730e-02   6.393595e+01   4.715087e-01
  7.569620e-02   6.385428e+01   4.720760e-01
  7.599510e-02   6.408868e+01   4.760257e-01
  7.629400e-02   6.411857e+01   4.700265e-01
  7.659290e-02   6.397104e+01   4.738206e-01
  7.689190e-02   6.474567e+01   4.723194e-01
  7.719080e-02   6.580249e+01   4.787820e-01
  7.748970e-02   6.414675e+01   4.692758e-01
  7.778860e-02   6.466269e+01   4.741809e-01
  7.808750e-02   6.489753e+01   4.715863e-01
  7.838640e-02   6.428785e+01   4.668356e-01
  7.868540e-02   6.493529e+01   4.704467e-01
  7.898430e-02   6.441613e+01   4.660499e-01
  7.928320e-02   6.438401e+01   4.714279e-01
  7.958210e-02   6.382960e+01   4.606505e-01
  7.988100e-02   6.389990e+01   4.662612e-01
  8.018000e-02   6.400195e+01   4.641357e-01
  8.047890e-02   6.493991e+01   4.671090e-01
  8.077780e-02   6.429154e+01   4.639479e-01
  8.107670e-02   6.453362e+01   4.623720e-01
  8.137560e-02   6.464088e+01   4.660323e-01
  8.167450e-02   6.408599e+01   4.611696e-01
  8.197350e-02   6.583613e+01   4.645803e-01
  8.227240e-02   6.418463e+01   4.631524e-01
  8.257130e-02   6.455864e+01   4.549543e-01
  8.287020e-02   6.479538e+01   4.649402e-01
  8.316910e-02   6.428865e+01   4.598856e-01
  8.346810e-02   6.420199e+01   4.552417e-01
  8.376700e-02   6.519441e+01   4.651407e-01
  8.406590e-02   6.304116e+01   4.480592e-01
  8.436480e-02   6.493237e+01   4.617809e-01
  8.466370e-02   6.428616e+01   4.536089e-01
  8.496270e-02   6.485831e+01   4.664014e-01
  8.526160e-02   6.455410e+01   4.799993e-01
  8.556050e-02   6.411472e+01   4.788149e-01
  8.585940e-02   6.488686e+01   4.877195e-01
  8.615830e-02   6.427465e+01   4.854132e-01
  8.645720e-02   6.501779e+01   4.930119e-01
  8.675620e-02   6.382413e+01   4.908968e-01
  8.705510e-02   6.332968e+01   4.880184e-01
  8.735400e-02   6.441373e+01   4.946422e-01
  8.765290e-02   6.364130e+01   4.921618e-01
  8.795180e-02   6.479851e+01   5.006620e-01
  8.825080e-02   6.420102e+01   4.938248e-01
  8.854970e-02   6.402245e+01   4.997029e-01
  8.884860e-02   6.490296e+01   5.010654e-01
  8.914750e-02   6.412859e+01   5.042933e-01
  8.944640e-02   6.446739e+01   5.019540e-01
  8.974530e-02   6.474558e+01   4.989294e-01
  9.004430e-02   6.449040e+01   4.959333e-01
  9.034320e-02   6.404525e+01   4.767563e-01
  9.064210e-02   6.464379e+01   4.780828e-01
  9.094100e-02   6.412852e+01   4.662567e-01
  9.123990e-02   6.429137e+01   4.655984e-01
  9.153890e-02   6.448198e+01   4.688018e-01
  9.183780e-02   6.370347e+01   4.626408e-01
  9.213670e-02   6.356099e+01   4.604902e-01
  9.243560e-02   6.581167e+01   4.673375e-01
  9.273450e-02   6.335938e+01   4.545776e-01
  9.303350e-02   6.444220e+01   4.644912e-01
  9.333240e-02   6.438219e+01   4.539476e-01
  9.363130e-02   6.426622e+01   4.570318e-01
  9.393020e-02   6.394823e+01   4.535678e-01
  9.422910e-02   6.454132e+01   4.568331e-01
  9.452800e-02   6.395420e+01   4.559210e-01
  9.482700e-02   6.382110e+01   4.452358e-01
  9.512590e-02   6.395727e+01   4.539860e-01
  9.542480e-02   6.403123e+01   4.493005e-01
  9.572370e-02   6.466177e+01   4.515073e-01
  9.602260e-02   6.438822e+01   4.528210e-01
  9.632160e-02   6.389359e+01   4.433101e-01
  9.662050e-02   6.421541e+01   4.469762e-01
  9.691940e-02   6.384207e+01   4.456750e-01
  9.721830e-02   6.436726e+01   4.449503e-01
  9.751720e-02   6.397641e+01   4.457772e-01
  9.781610e-02   6.397381e+01   4.414402e-01
  9.811510e-02   6.334276e+01   4.435641e-01
  9.841400e-02   6.388793e+01   4.383295e-01
  9.871290e-02   6.452549e+01   4.436969e-01
  9.901180e-02   6.428125e+01   4.439317e-01
  9.931070e-02   6.369146e+01   4.380033e-01
  9.960970e-02   6.353265e+01   4.406256e-01
  9.990860e-02   6.353763e+01   4.333533e-01
  1.002070e-01   6.410412e+01   4.394199e-01
  1.005060e-01   6.430901e+01   4.376890e-01
  1.008050e-01   6.332699e+01   4.367483e-01
  1.011040e-01   6.406607e+01   4.331261e-01
  1.014030e-01   6.414354e+01   4.354147e-01
  1.017020e-01   6.419750e+01   4.397398e-01
  1.020010e-01   6.461256e+01   4.363224e-01
  1.023000e-01   6.377785e+01   4.314833e-01
  1.025990e-01   6.337352e+01   4.291212e-01
  1.028980e-01   6.466636e+01   4.351505e-01
  1.031970e-01   6.452811e+01   4.370596e-01
  1.034960e-01   6.497404e+01   4.305561e-01
  1.037950e-01   6.398081e+01   4.311724e-01
  1.040930e-01   6.374349e+01   4.267814e-01
  1.043920e-01   6.383188e+01   4.310014e-01
  1.046910e-01   6.466312e+01   4.331328e-01
  1.049900e-01   6.418792e+01   4.257021e-01
  1.052890e-01   6.458479e+01   4.305653e-01
  1.055880e-01   6.427794e+01   4.279209e-01
  1.058870e-01   6.396765e+01   4.285032e-01
  1.061860e-01   6.445009e+01   4.259354e-01
  1.064850e-01   6.393382e+01   4.248587e-01
  1.067840e-01   6.443480e+01   4.287657e-01
  1.070830e-01   6.408483e+01   4.240961e-01
  1.073820e-01   6.421189e+01   4.229504e-01
  1.076800e-01   6.437617e+01   4.231796e-01
  1.079790e-01   6.430936e+01   4.248384e-01
  1.082780e-01   6.452169e+01   4.274460e-01
  1.085770e-01   6.386174e+01   4.163136e-01
  1.088760e-01   6.406666e+01   4.227833e-01
  1.091750e-01   6.363920e+01   4.198253e-01
  1.094740e-01   6.439564e+01   4.232436e-01
  1.097730e-01   6.397954e+01   4.194140e-01
  1.100720e-01   6.435545e+01   4.167256e-01
  1.103710e-01   6.417588e+01   4.225208e-01
  1.106700e-01   6.387990e+01   4.154796e-01
  1.109690e-01   6.476496e+01   4.241438e-01
  1.112670e-01   6.441143e+01   4.154279e-01
  1.115660e-01   6.427186e+01   4.161582e-01
  1.118650e-01   6.466364e+01   4.213442e-01
  1.121640e-01   6.379738e+01   4.125674e-01
  1.124630e-01   6.394201e+01   4.142048e-01
  1.127620e-01   6.390982e+01   4.141006e-01
  1.130610e-01   6.421062e+01   4.144864e-01
  1.133600e-01   6.357584e+01   4.171801e-01
  1.136590e-01   6.425244e+01   4.091599e-01
  1.139580e-01   6.377146e+01   4.121930e-01
  1.142570e-01   6.458634e+01   4.145263e-01
  1.145560e-01   6.471250e+01   4.155158e-01
  1.148550e-01   6.452191e+01   4.137380e-01
  1.151530e-01   6.432014e+01   4.076942e-01
  1.154520e-01   6.439445e+01   4.130396e-01
  1.157510e-01   6.371639e+01   4.063317e-01
  1.160500e-01   6.410924e+01   4.138665e-01
  1.163490e-01   6.404548e+01   4.073797e-01
  1.166480e-01   6.402072e+01   4.101197e-01
  1.169470e-01   6.431757e+01   4.088045e-01
  1.172460e-01   6.449475e+01   4.099307e-01
  1.175450e-01   6.453797e+01   4.067205e-01
  1.178440e-01   6.332559e+01   4.028821e-01
  1.181430e-01   6.326899e+01   4.057372e-01
  1.184420e-01   6.494294e+01   4.088263e-01
  1.187400e-01   6.514575e+01   4.080785e-01
  1.190390e-01   6.539953e+01   4.080463e-01
  1.193380e-01   6.487507e+01   4.064069e-01
  1.196370e-01   6.450027e+01   4.074306e-01
  1.199360e-01   6.515737e+01   4.053850e-01
  1.202350e-01   6.431497e+01   4.057424e-01
  1.205340e-01   6.467407e+01   4.044184e-01
  1.208330e-01   6.473449e+01   4.032617e-01
  1.211320e-01   6.455238e+01   4.059416e-01
  1.214310e-01   6.421866e+01   3.982289e-01
  1.217300e-01   6.489388e+01   4.059199e-01
  1.220290e-01   6.466807e+01   4.038601e-01
  1.223270e-01   6.467089e+01   4.012030e-01
  1.226260e-01   6.414617e+01   3.990474e-01
  1.229250e-01   6.446275e+01   3.984652e-01
  1.232240e-01   6.414688e+01   4.011610e-01
  1.235230e-01   6.390266e+01   3.996024e-01
  1.238220e-01   6.449922e+01   3.980599e-01
  1.241210e-01   6.418622e+01   3.986491e-01
  1.244200e-01   6.414721e+01   3.949259e-01
  1.247190e-01   6.512886e+01   4.026211e-01
  1.250180e-01   6.436354e+01   3.953373e-01
  1.253170e-01   6.371043e+01   3.940860e-01
  1.256160e-01   6.507063e+01   4.008618e-01
  1.259140e-01   6.441235e+01   3.959959e-01
  1.262130e-01   6.423950e+01   3.954642e-01
  1.265120e-01   6.523677e+01   3.957307e-01
  1.268110e-01   6.465233e+01   3.947061e-01
  1.271100e-01   6.418003e+01   3.968162e-01
  1.274090e-01   6.386861e+01   3.925566e-01
  1.277080e-01   6.412797e+01   3.921045e-01
  1.280070e-01   6.464136e+01   3.924294e-01
  1.283060e-01   6.513115e+01   3.954102e-01
  1.286050e-01   6.445374e+01   3.961231e-01
  1.289040e-01   6.452411e+01   3.893854e-01
  1.292030e-01   6.494872e+01   3.956098e-01
  1.295020e-01   6.480679e+01   3.914550e-01
  1.298000e-01   6.476592e+01   3.920674e-01
  1.300990e-01   6.410635e+01   3.876416e-01
  1.303980e-01   6.421145e+01   3.886823e-01
  1.306970e-01   6.523212e+01   3.947160e-01
  1.309960e-01   6.412132e+01   3.891361e-01
  1.312950e-01   6.395410e+01   3.883860e-01
  1.315940e-01   6.421116e+01   3.848708e-01
  1.318930e-01   6.426815e+01   3.878902e-01
  1.321920e-01   6.487848e+01   3.894867e-01
  1.324910e-01   6.482724e+01   3.902990e-01
  1.327900e-01   6.459616e+01   3.874429e-01
  1.330890e-01   6.438915e+01   3.863473e-01
  1.333870e-01   6.499336e+01   3.879181e-01
  1.336860e-01   6.437726e+01   3.853682e-01
  1.339850e-01   6.482566e+01   3.853009e-01
  1.342840e-01   6.491220e+01   3.883896e-01
  1.345830e-01   6.455950e+01   3.859133e-01
  1.348820e-01   6.520542e+01   3.878390e-01
  1.351810e-01   6.481205e+01   3.818093e-01
  1.354800e-01   6.458882e+01   3.855310e-01
  1.357790e-01   6.466738e+01   3.834401e-01
  1.360780e-01   6.459012e+01   3.848333e-01
  1.363770e-01   6.498973e+01   3.855549e-01
  1.366760e-01   6.461559e+01   3.865526e-01
  1.369740e-01   6.460256e+01   4.002019e-01
  1.372730e-01   6.451040e+01   4.020295e-01
  1.375720e-01   6.419953e+01   4.104071e-01
  1.378710e-01   6.478060e+01   4.139864e-01
  1.381700e-01   6.420825e+01   4.138938e-01
  1.384690e-01   6.412443e+01   4.208071e-01
  1.387680e-01   6.430713e+01   4.098990e-01
  1.390670e-01   6.518556e+01   4.009540e-01
  1.393660e-01   6.459994e+01   3.983706e-01
  1.396650e-01   6.549451e+01   3.982846e-01
  1.399640e-01   6.438314e+01   3.959061e-01
  1.402630e-01   6.483809e+01   3.891250e-01
  1.405620e-01   6.449171e+01   3.924695e-01
  1.408600e-01   6.408475e+01   3.900001e-01
  1.411590e-01   6.439607e+01   3.919311e-01
  1.414580e-01   6.492239e+01   3.940267e-01
  1.417570e-01   6.497773e+01   3.866900e-01
  1.420560e-01   6.389330e+01   3.879596e-01
  1.423550e-01   6.437772e+01   3.867873e-01
  1.426540e-01   6.465496e+01   3.840964e-01
  1.429530e-01   6.471691e+01   3.833566e-01
  1.432520e-01   6.456316e+01   3.799477e-01
  1.435510e-01   6.498860e+01   3.839301e-01
  1.438500e-01   6.417732e+01   3.774745e-01
  1.441490e-01   6.486743e+01   3.786108e-01
  1.444470e-01   6.489029e+01   3.811343e-01
  1.447460e-01   6.433033e+01   3.757257e-01
  1.450450e-01   6.491044e+01   3.811935e-01
  1.453440e-01   6.433233e+01   3.735708e-01
  1.456430e-01   6.416453e+01   3.767741e-01
  1.459420e-01   6.470300e+01   3.776897e-01
  1.462410e-01   6.367497e+01   3.729426e-01
  1.465400e-01   6.441615e+01   3.764131e-01
  1.468390e-01   6.493264e+01   3.731761e-01
  1.471380e-01   6.563562e+01   3.782043e-01
  1.474370e-01   6.498196e+01   3.769684e-01
  1.477360e-01   6.468460e+01   3.750226e-01
  1.480340e-01   6.491423e+01   3.720701e-01
  1.483330e-01   6.528978e+01   3.816289e-01
  1.486320e-01   6.524789e+01   3.910777e-01
  1.489310e-01   6.440246e+01   3.902319e-01
  1.492300e-01   6.403194e+01   3.886223e-01
  1.495290e-01   6.540408e+01   3.952359e-01
  1.498280e-01   6.494307e+01   3.983937e-01
  1.501270e-01   6.553664e+01   4.017705e-01
  1.504260e-01   6.559523e+01   3.965648e-01
  1.507250e-01   6.492740e+01   4.004204e-01
  1.510240e-01   6.525341e+01   4.003804e-01
  1.513230e-01   6.534401e+01   4.059652e-01
  1.516210e-01   6.480640e+01   4.000471e-01
  1.519200e-01   6.491258e+01   4.003747e-01
  1.522190e-01   6.577970e+01   4.100593e-01
  1.525180e-01   6.570249e+01   4.049234e-01
  1.528170e-01   6.575803e+01   4.105469e-01
  1.531160e-01   6.429732e+01   4.027007e-01
  1.534150e-01   6.494224e+01   3.989069e-01
  1.537140e-01   6.471034e+01   3.914083e-01
  1.540130e-01   6.481192e+01   3.852601e-01
  1.543120e-01   6.479189e+01   3.854339e-01
  1.546110e-01   6.495758e+01   3.833790e-01
  1.549100e-01   6.526191e+01   3.845061e-01
  1.552090e-01   6.494704e+01   3.856614e-01
  1.555070e-01   6.518769e+01   3.771289e-01
  1.558060e-01   6.537185e+01   3.829995e-01
  1.561050e-01   6.535756e+01   3.791537e-01
  1.564040e-01   6.514214e+01   3.800783e-01
  1.567030e-01   6.525200e+01   3.784076e-01
  1.570020e-01   6.516848e+01   3.762065e-01
  1.573010e-01   6.478622e+01   3.785950e-01
  1.576000e-01   6.446081e+01   3.718178e-01
  1.578990e-01   6.495851e+01   3.751695e-01
  1.581980e-01   6.435577e+01   3.717255e-01
  1.584970e-01   6.463667e+01   3.723247e-01
  1.587960e-01   6.486979e+01   3.764254e-01
  1.590940e-01   6.485422e+01   3.710623e-01
  1.593930e-01   6.496660e+01   3.701395e-01
  1.596920e-01   6.523745e+01   3.719484e-01
  1.599910e-01   6.504894e+01   3.730874e-01
  1.602900e-01   6.559453e+01   3.740146e-01
  1.605890e-01   6.460885e+01   3.656701e-01
  1.608880e-01   6.448274e+01   3.677351e-01
  1.611870e-01   6.488850e+01   3.678721e-01
  1.614860e-01   6.453235e+01   3.672663e-01
  1.617850e-01   6.454090e+01   3.640862e-01
  1.620840e-01   6.482022e+01   3.648733e-01
  1.623830e-01   6.540270e+01   3.681112e-01
  1.626810e-01   6.482677e+01   3.642988e-01
  1.629800e-01   6.488807e+01   3.605894e-01
  1.632790e-01   6.466788e+01   3.611266e-01
  1.635780e-01   6.478991e+01   3.626288e-01
  1.638770e-01   6.523405e+01   3.662350e-01
  1.641760e-01   6.469167e+01   3.629384e-01
  1.644750e-01   6.450961e+01   3.616496e-01
  1.647740e-01   6.450514e+01   3.612501e-01
  1.650730e-01   6.493056e+01   3.638038e-01
  1.653720e-01   6.504721e+01   3.637386e-01
  1.656710e-01   6.477732e+01   3.608554e-01
  1.659700e-01   6.479548e+01   3.624500e-01
  1.662680e-01   6.481806e+01   3.611609e-01
  1.665670e-01   6.484705e+01   3.622062e-01
  1.668660e-01   6.504740e+01   3.593231e-01
  1.671650e-01   6.484737e+01   3.616274e-01
  1.674640e-01   6.455193e+01   3.600358e-01
  1.677630e-01   6.532238e+01   3.602708e-01
  1.680620e-01   6.525675e+01   3.623810e-01
  1.683610e-01   6.444758e+01   3.545145e-01
  1.686600e-01   6.498225e+01   3.608510e-01
  1.689590e-01   6.476676e+01   3.566806e-01
  1.692580e-01   6.480946e+01   3.566131e-01
  1.695570e-01   6.449810e+01   3.602683e-01
  1.698560e-01   6.518683e+01   3.561749e-01
  1.701540e-01   6.492772e+01   3.582413e-01
  1.704530e-01   6.515677e+01   3.559098e-01
  1.707520e-01   6.489880e+01   3.553872e-01
  1.710510e-01   6.467707e+01   3.577361e-01
  1.713500e-01   6.497655e+01   3.550525e-01
  1.716490e-01   6.457901e+01   3.567193e-01
  1.719480e-01   6.458029e+01   3.510991e-01
  1.722470e-01   6.475016e+01   3.538894e-01
  1.725460e-01   6.461950e+01   3.551702e-01
  1.728450e-01   6.503155e+01   3.539345e-01
  1.731440e-01   6.471880e+01   3.536230e-01
  1.734430e-01   6.459767e+01   3.500882e-01
  1.737410e-01   6.454537e+01   3.535101e-01
  1.740400e-01   6.421470e+01   3.518838e-01
  1.743390e-01   6.522941e+01   3.521493e-01
  1.746380e-01   6.505358e+01   3.532757e-01
  1.749370e-01   6.403852e+01   3.482206e-01
  1.752360e-01   6.488860e+01   3.528274e-01
  1.755350e-01   6.463947e+01   3.512600e-01
  1.758340e-01   6.502851e+01   3.476119e-01
  1.761330e-01   6.487133e+01   3.527805e-01
  1.764320e-01   6.448660e+01   3.468425e-01
  1.767310e-01   6.515271e+01   3.530081e-01
  1.770300e-01   6.477757e+01   3.483118e-01
  1.773280e-01   6.472652e+01   3.495617e-01
  1.776270e-01   6.483428e+01   3.486369e-01
  1.779260e-01   6.501178e+01   3.475672e-01
  1.782250e-01   6.505312e+01   3.504425e-01
  1.785240e-01   6.497083e+01   3.469468e-01
  1.788230e-01   6.501474e+01   3.487763e-01
  1.791220e-01   6.417047e+01   3.470195e-01
  1.794210e-01   6.464283e+01   3.450575e-01
  1.797200e-01   6.470147e+01   3.467367e-01
  1.800190e-01   6.471272e+01   3.444067e-01
  1.803180e-01   6.453575e+01   3.474891e-01
  1.806170e-01   6.414752e+01   3.435658e-01
  1.809160e-01   6.407669e+01   3.427100e-01
  1.812140e-01   6.465019e+01   3.450772e-01
  1.815130e-01   6.437007e+01   3.438270e-01
  1.818120e-01   6.422983e+01   3.447939e-01
  1.821110e-01   6.483761e+01   3.424240e-01
  1.824100e-01   6.438286e+01   3.436943e-01
  1.827090e-01   6.408469e+01   3.422343e-01
  1.830080e-01   6.403324e+01   3.422623e-01
  1.833070e-01   6.434923e+01   3.406438e-01
  1.836060e-01   6.360606e+01   3.378668e-01
  1.839050e-01   6.472268e+01   3.447674e-01
  1.842040e-01   6.438905e+01   3.410745e-01
  1.845030e-01   6.418191e+01   3.397152e-01
  1.848010e-01   6.461661e+01   3.426599e-01
  1.851000e-01   6.481705e+01   3.385083e-01
  1.853990e-01   6.459899e+01   3.429428e-01
  1.856980e-01   6.446573e+01   3.401424e-01
  1.859970e-01   6.432388e+01   3.384858e-01
  1.862960e-01   6.429880e+01   3.398630e-01
  1.865950e-01   6.370340e+01   3.365325e-01
  1.868940e-01   6.392210e+01   3.409773e-01
  1.871930e-01   6.431671e+01   3.348603e-01
  1.874920e-01   6.423504e+01   3.377752e-01
  1.877910e-01   6.487749e+01   3.393009e-01
  1.880900e-01   6.487571e+01   3.392962e-01
  1.883880e-01   6.392768e+01   3.385594e-01
  1.886870e-01   6.416973e+01   3.330988e-01
  1.889860e-01   6.481559e+01   3.404188e-01
  1.892850e-01   6.475353e+01   3.377117e-01
  1.895840e-01   6.431497e+01   3.354747e-01
  1.898830e-01   6.397806e+01   3.350601e-01
  1.901820e-01   6.379828e+01   3.342791e-01
  1.904810e-01   6.345053e+01   3.332126e-01
  1.907800e-01   6.395616e+01   3.337666e-01
  1.910790e-01   6.457181e+01   3.347533e-01
  1.913780e-01   6.440230e+01   3.353923e-01
  1.916770e-01   6.413523e+01   3.345417e-01
  1.919750e-01   6.407479e+01   3.351579e-01
  1.922740e-01   6.380048e+01   3.307812e-01
  1.925730e-01   6.355695e+01   3.309001e-01
  1.928720e-01   6.402768e+01   3.328821e-01
  1.931710e-01   6.369659e+01   3.326295e-01
  1.934700e-01   6.388811e+01   3.316101e-01
  1.937690e-01   6.411982e+01   3.313077e-01
  1.940680e-01   6.422325e+01   3.333900e-01
  1.943670e-01   6.420893e+01   3.313880e-01
  1.946660e-01   6.336401e+01   3.297973e-01
  1.949650e-01   6.398953e+01   3.293358e-01
  1.952640e-01   6.389252e+01   3.305705e-01
  1.955630e-01   6.318999e+01   3.299435e-01
  1.958610e-01   6.374867e+01   3.282745e-01
  1.961600e-01   6.330440e+01   3.284521e-01
  1.964590e-01   6.416972e+01   3.292097e-01
  1.967580e-01   6.363707e+01   3.300582e-01
  1.970570e-01   6.372046e+01   3.280553e-01
  1.973560e-01   6.351287e+01   3.257799e-01
  1.976550e-01   6.378301e+01   3.292467e-01
  1.979540e-01   6.311868e+01   3.251985e-01
  1.982530e-01   6.393563e+01   3.290497e-01
  1.985520e-01   6.339509e+01   3.256215e-01
  1.988510e-01   6.331559e+01   3.255612e-01
  1.991500e-01   6.323090e+01   3.275245e-01
  1.994480e-01   6.344230e+01   3.247393e-01
  1.997470e-01   6.373319e+01   3.273582e-01
  2.000460e-01   6.296194e+01   3.215358e-01
  2.003450e-01   6.303447e+01   3.239787e-01
  2.006440e-01   6.332090e+01   3.274640e-01
  2.009430e-01   6.358919e+01   3.231335e-01
  2.012420e-01   6.344037e+01   3.260262e-01
  2.015410e-01   6.361771e+01   3.230658e-01
  2.018400e-01   6.337575e+01   3.231523e-01
  2.021390e-01   6.322410e+01   3.237540e-01
  2.024380e-01   6.318740e+01   3.188072e-01
  2.027370e-01   6.355003e+01   3.247297e-01
  2.030350e-01   6.351242e+01   3.215458e-01
  2.033340e-01   6.358843e+01   3.225720e-01
  2.036330e-01   6.357863e+01   3.200649e-01
  2.039320e-01   6.329466e+01   3.201686e-01
  2.042310e-01   6.349626e+01   3.237415e-01
  2.045300e-01   6.354550e+01   3.191670e-01
  2.048290e-01   6.350313e+01   3.201477e-01
  2.051280e-01   6.343275e+01   3.195615e-01
  2.054270e-01   6.361223e+01   3.194699e-01
  2.057260e-01   6.368553e+01   3.230978e-01
  2.060250e-01   6.304057e+01   3.174931e-01
  2.063240e-01   6.342279e+01   3.210427e-01
  2.066230e-01   6.344973e+01   3.197403e-01
  2.069210e-01   6.327905e+01   3.205410e-01
  2.072200e-01   6.318970e+01   3.196295e-01
  2.075190e-01   6.257462e+01   3.156512e-01
  2.078180e-01   6.328832e+01   3.198788e-01
  2.081170e-01   6.323473e+01   3.181161e-01
  2.084160e-01   6.313980e+01   3.199136e-01
  2.087150e-01   6.334776e+01   3.169290e-01
  2.090140e-01   6.301228e+01   3.175561e-01
  2.093130e-01   6.317488e+01   3.178311e-01
  2.096120e-01   6.282654e+01   3.164192e-01
  2.099110e-01   6.341811e+01   3.164425e-01
  2.102100e-01   6.295128e+01   3.168667e-01
  2.105080e-01   6.318709e+01   3.190779e-01
  2.108070e-01   6.291366e+01   3.154449e-01
  2.111060e-01   6.276957e+01   3.142961e-01
  2.114050e-01   6.286668e+01   3.149323e-01
  2.117040e-01   6.242010e+01   3.187688e-01
  2.120030e-01   6.328303e+01   3.269273e-01
  2.123020e-01   6.218862e+01   3.264281e-01
  2.126010e-01   6.293588e+01   3.257387e-01
  2.129000e-01   6.211554e+01   3.268288e-01
  2.131990e-01   6.290982e+01   3.317897e-01
  2.134980e-01   6.306098e+01   3.342037e-01
  2.137970e-01   6.241637e+01   3.300283e-01
  2.140950e-01   6.301096e+01   3.334473e-01
  2.143940e-01   6.298337e+01   3.346253e-01
  2.146930e-01   6.310377e+01   3.352602e-01
  2.149920e-01   6.371536e+01   3.371986e-01
  2.152910e-01   6.274012e+01   3.350825e-01
  2.155900e-01   6.278019e+01   3.380805e-01
  2.158890e-01   6.195728e+01   3.358574e-01
  2.161880e-01   6.311286e+01   3.375164e-01
  2.164870e-01   6.288171e+01   3.381910e-01
  2.167860e-01   6.249341e+01   3.308429e-01
  2.170850e-01   6.254061e+01   3.283933e-01
  2.173840e-01   6.234383e+01   3.247824e-01
  2.176820e-01   6.267993e+01   3.242099e-01
  2.179810e-01   6.247735e+01   3.246946e-01
  2.182800e-01   6.232475e+01   3.200436e-01
  2.185790e-01   6.289128e+01   3.230423e-01
  2.188780e-01   6.237789e+01   3.182504e-01
  2.191770e-01   6.237565e+01   3.203135e-01
  2.194760e-01   6.210753e+01   3.204614e-01
  2.197750e-01   6.242984e+01   3.181100e-01
  2.200740e-01   6.231613e+01   3.157971e-01
  2.203730e-01   6.273242e+01   3.186070e-01
  2.206720e-01   6.259225e+01   3.173023e-01
  2.209710e-01   6.276580e+01   3.199257e-01
  2.212700e-01   6.256447e+01   3.149635e-01
  2.215680e-01   6.215220e+01   3.167240e-01
  2.218670e-01   6.225053e+01   3.127338e-01
  2.221660e-01   6.206687e+01   3.156995e-01
  2.224650e-01   6.218157e+01   3.134731e-01
  2.227640e-01   6.284932e+01   3.148889e-01
  2.230630e-01   6.216786e+01   3.140953e-01
  2.233620e-01   6.210124e+01   3.131398e-01
  2.236610e-01   6.202703e+01   3.129527e-01
  2.239600e-01   6.201448e+01   3.093271e-01
  2.242590e-01   6.245798e+01   3.135150e-01
  2.245580e-01   6.184914e+01   3.110787e-01
  2.248570e-01   6.255316e+01   3.146714e-01
  2.251550e-01   6.234138e+01   3.105214e-01
  2.254540e-01   6.190901e+01   3.096961e-01
  2.257530e-01   6.219064e+01   3.127132e-01
  2.260520e-01   6.237886e+01   3.093526e-01
  2.263510e-01   6.190297e+01   3.091749e-01
  2.266500e-01   6.235084e+01   3.101648e-01
  2.269490e-01   6.200588e+01   3.079273e-01
  2.272480e-01   6.220730e+01   3.109510e-01
  2.275470e-01   6.260344e+01   3.077944e-01
  2.278460e-01   6.235524e+01   3.106830e-01
  2.281450e-01   6.218766e+01   3.075095e-01
  2.284440e-01   6.222375e+01   3.090931e-01
  2.287420e-01   6.199407e+01   3.094024e-01
  2.290410e-01   6.174386e+01   3.026623e-01
  2.293400e-01   6.150815e+01   3.068130e-01
  2.296390e-01   6.157304e+01   3.054953e-01
  2.299380e-01   6.179687e+01   3.065417e-01
  2.302370e-01   6.209774e+01   3.066714e-01
  2.305360e-01   6.217214e+01   3.049083e-01
  2.308350e-01   6.220343e+01   3.092938e-01
  2.311340e-01   6.208117e+01   3.032502e-01
  2.314330e-01   6.206727e+01   3.053761e-01
  2.317320e-01   6.162131e+01   3.053705e-01
  2.320310e-01   6.149089e+01   3.019233e-01
  2.323290e-01   6.227961e+01   3.086062e-01
  2.326280e-01   6.199250e+01   3.024420e-01
  2.329270e-01   6.118596e+01   3.009380e-01
  2.332260e-01   6.163231e+01   3.035817e-01
  2.335250e-01   6.164944e+01   3.029064e-01
  2.338240e-01   6.112277e+01   3.028033e-01
  2.341230e-01   6.123217e+01   2.986083e-01
  2.344220e-01   6.159122e+01   3.025254e-01
  2.347210e-01   6.200019e+01   3.034089e-01
  2.350200e-01   6.170865e+01   3.018666e-01
  2.353190e-01   6.231234e+01   3.036954e-01
  2.356180e-01   6.120473e+01   2.976263e-01
  2.359170e-01   6.175756e+01   3.032912e-01
  2.362150e-01   6.209118e+01   3.020941e-01
  2.365140e-01   6.135670e+01   2.979955e-01
  2.368130e-01   6.133718e+01   3.002543e-01
  2.371120e-01   6.191514e+01   3.002690e-01
  2.374110e-01   6.163975e+01   3.021702e-01
  2.377100e-01   6.198660e+01   2.994068e-01
  2.380090e-01   6.191396e+01   3.006134e-01
  2.383080e-01   6.178369e+01   2.983466e-01
  2.386070e-01   6.125839e+01   2.986722e-01
  2.389060e-01   6.180299e+01   2.996511e-01
  2.392050e-01   6.124900e+01   2.967141e-01
  2.395040e-01   6.137990e+01   2.990834e-01
  2.398020e-01   6.121163e+01   2.966235e-01
  2.401010e-01   6.104499e+01   2.979223e-01
  2.404000e-01   6.146613e+01   2.961166e-01
  2.406990e-01   6.146672e+01   2.978073e-01
  2.409980e-01   6.168247e+01   2.973107e-01
  2.412970e-01   6.113751e+01   2.955469e-01
  2.415960e-01   6.154367e+01   2.974270e-01
  2.418950e-01   6.070797e+01   2.937314e-01
  2.421940e-01   6.103044e+01   2.957351e-01
  2.424930e-01   6.108538e+01   2.967688e-01
  2.427920e-01   6.128642e+01   2.934784e-01
  2.430910e-01   6.096476e+01   2.946843e-01
  2.433890e-01   6.156031e+01   2.951218e-01
  2.436880e-01   6.137246e+01   2.972389e-01
  2.439870e-01   6.085357e+01   2.924402e-01
  2.442860e-01   6.123182e+01   2.928043e-01
  2.445850e-01   6.120478e+01   2.944887e-01
  2.448840e-01   6.129601e+01   2.942676e-01
  2.451830e-01   6.098573e+01   2.950684e-01
  2.454820e-01   6.111024e+01   2.918661e-01
  2.457810e-01   6.141009e+01   2.937744e-01
  2.460800e-01   6.135994e+01   2.939822e-01
  2.463790e-01   6.118093e+01   2.925744e-01
  2.466780e-01   6.037738e+01   2.910776e-01
  2.469770e-01   6.091955e+01   2.915178e-01
  2.472750e-01   6.070982e+01   2.917696e-01
  2.475740e-01   6.090441e+01   2.932166e-01
  2.478730e-01   6.078596e+01   2.882373e-01
  2.481720e-01   6.147894e+01   2.928532e-01
  2.484710e-01   6.113518e+01   2.902197e-01
  2.487700e-01   6.049233e+01   2.917878e-01
  2.490690e-01   6.173880e+01   2.936881e-01
  2.493680e-01   6.117231e+01   2.893610e-01
  2.496670e-01   6.123494e+01   2.934642e-01
  2.499660e-01   6.079764e+01   2.894174e-01
  2.502650e-01   6.068740e+01   2.904269e-01
  2.505640e-01   6.058621e+01   2.872449e-01
  2.508620e-01   6.071458e+01   2.889042e-01
  2.511610e-01   6.109755e+01   2.921589e-01
  2.514600e-01   6.083926e+01   2.883636e-01
  2.517590e-01   6.052491e+01   2.874101e-01
  2.520580e-01   6.090979e+01   2.888440e-01
  2.523570e-01   6.072804e+01   2.887265e-01
  2.526560e-01   6.041023e+01   2.888096e-01
  2.529550e-01   6.097428e+01   2.868243e-01
  2.532540e-01   6.122879e+01   2.873198e-01
  2.535530e-01   6.079562e+01   2.860978e-01
  2.538520e-01   6.109025e+01   2.881263e-01
  2.541510e-01   6.043763e+01   2.850514e-01
  2.544490e-01   6.093873e+01   2.870479e-01
  2.547480e-01   6.051006e+01   2.863437e-01
  2.550470e-01   6.041527e+01   2.843930e-01
  2.553460e-01   6.035721e+01   2.846595e-01
  2.556450e-01   6.033095e+01   2.823028e-01
  2.559440e-01   6.095914e+01   2.866864e-01
  2.562430e-01   6.099580e+01   2.881105e-01
  2.565420e-01   6.054778e+01   2.845034e-01
  2.568410e-01   6.088268e+01   2.844861e-01
  2.571400e-01   6.042109e+01   2.838048e-01
  2.574390e-01   6.039643e+01   2.858700e-01
  2.577380e-01   6.048875e+01   2.850707e-01
  2.580360e-01   6.016878e+01   2.823177e-01
  2.583350e-01   6.063825e+01   2.859309e-01
  2.586340e-01   6.048293e+01   2.824610e-01
  2.589330e-01   6.020077e+01   2.845935e-01
  2.592320e-01   6.030485e+01   2.820448e-01
  2.595310e-01   6.079609e+01   2.841839e-01
  2.598300e-01   6.066099e+01   2.857809e-01
  2.601290e-01   6.038422e+01   2.807657e-01
  2.604280e-01   6.107354e+01   2.858370e-01
  2.607270e-01   6.101767e+01   2.819428e-01
  2.610260e-01   6.060470e+01   2.835371e-01
  2.613250e-01   6.057969e+01   2.840769e-01
  2.616240e-01   6.081237e+01   2.837242e-01
  2.619220e-01   6.062711e+01   2.833909e-01
  2.622210e-01   6.042268e+01   2.800830e-01
  2.625200e-01   6.017944e+01   2.812615e-01
  2.628190e-01   6.088068e+01   2.826010e-01
  2.631180e-01   6.039570e+01   2.797326e-01
  2.634170e-01   6.058225e+01   2.837833e-01
  2.637160e-01   6.071960e+01   2.804818e-01
  2.640150e-01   5.995580e+01   2.814237e-01
  2.643140e-01   6.031596e+01   2.791658e-01
  2.646130e-01   5.996684e+01   2.787377e-01
  2.649120e-01   6.011344e+01   2.820891e-01
  2.652110e-01   6.025356e+01   2.792121e-01
  2.655090e-01   6.038343e+01   2.802807e-01
  2.658080e-01   6.030541e+01   2.784764e-01
  2.661070e-01   6.059401e+01   2.803836e-01
  2.664060e-01   6.018086e+01   2.791391e-01
  2.667050e-01   6.009711e+01   2.792316e-01
  2.670040e-01   5.999405e+01   2.788010e-01
  2.673030e-01   6.064505e+01   2.794495e-01
  2.676020e-01   6.051756e+01   2.792507e-01
  2.679010e-01   6.056779e+01   2.792715e-01
  2.682000e-01   6.027884e+01   2.774735e-01
  2.684990e-01   6.031941e+01   2.786034e-01
  2.687980e-01   5.990291e+01   2.772629e-01
  2.690960e-01   5.987963e+01   2.783444e-01
  2.693950e-01   6.010983e+01   2.759684e-01
  2.696940e-01   6.001596e+01   2.761230e-01
  2.699930e-01   6.035384e+01   2.779277e-01
  2.702920e-01   5.993526e+01   2.766816e-01
  2.705910e-01   6.024210e+01   2.778584e-01
  2.708900e-01   5.990204e+01   2.749391e-01
  2.711890e-01   6.007770e+01   2.771974e-01
  2.714880e-01   5.987919e+01   2.757156e-01
  2.717870e-01   5.960313e+01   2.755420e-01
  2.720860e-01   6.047863e+01   2.765361e-01
  2.723850e-01   5.991253e+01   2.745971e-01
  2.726840e-01   5.999381e+01   2.758868e-01
  2.729820e-01   6.044178e+01   2.767294e-01
  2.732810e-01   5.989868e+01   2.745653e-01
  2.735800e-01   6.004751e+01   2.748148e-01
  2.738790e-01   6.001148e+01   2.752820e-01
  2.741780e-01   5.989064e+01   2.754648e-01
  2.744770e-01   5.944850e+01   2.719083e-01
  2.747760e-01   5.990245e+01   2.743004e-01
  2.750750e-01   5.975684e+01   2.771127e-01
  2.753740e-01   6.004623e+01   2.822277e-01
  2.756730e-01   5.993516e+01   2.834614e-01
  2.759720e-01   6.004953e+01   2.824336e-01
  2.762710e-01   5.957363e+01   2.853485e-01
  2.765690e-01   5.986811e+01   2.853322e-01
  2.768680e-01   6.029754e+01   2.890680e-01
  2.771670e-01   5.985441e+01   2.856077e-01
  2.774660e-01   6.038507e+01   2.877013e-01
  2.777650e-01   5.968915e+01   2.895213e-01
  2.780640e-01   6.012281e+01   2.891790e-01
  2.783630e-01   5.952176e+01   2.881540e-01
  2.786620e-01   5.994167e+01   2.908899e-01
  2.789610e-01   5.970672e+01   2.904276e-01
  2.792600e-01   5.984453e+01   2.936273e-01
  2.795590e-01   6.025617e+01   2.888630e-01
  2.798580e-01   5.961736e+01   2.918495e-01
  2.801560e-01   5.988933e+01   2.920736e-01
  2.804550e-01   5.982095e+01   2.927900e-01
  2.807540e-01   5.996194e+01   2.944764e-01
  2.810530e-01   5.957245e+01   2.907530e-01
  2.813520e-01   5.932361e+01   2.940309e-01
  2.816510e-01   6.001071e+01   2.947088e-01
  2.819500e-01   6.017253e+01   2.952189e-01
  2.822490e-01   5.994658e+01   2.946641e-01
  2.825480e-01   5.957727e+01   2.933062e-01
  2.828470e-01   5.952534e+01   2.965941e-01
  2.831460e-01   5.990705e+01   2.960440e-01
  2.834450e-01   5.977914e+01   2.941397e-01
  2.837430e-01   5.991682e+01   2.961827e-01
  2.840420e-01   5.980647e+01   2.975262e-01
  2.843410e-01   5.962147e+01   3.035479e-01
  2.846400e-01   5.901938e+01   3.041307e-01
  2.849390e-01   5.978466e+01   3.140001e-01
  2.852380e-01   6.008655e+01   3.177138e-01
  2.855370e-01   5.934948e+01   3.188897e-01
  2.858360e-01   5.935859e+01   3.209557e-01
  2.861350e-01   5.991709e+01   3.253099e-01
  2.864340e-01   5.940222e+01   3.287012e-01
  2.867330e-01   5.936711e+01   3.276602e-01
  2.870320e-01   5.967106e+01   3.341357e-01
  2.873310e-01   5.887887e+01   3.288347e-01
  2.876290e-01   5.924476e+01   3.351014e-01
  2.879280e-01   5.972297e+01   3.395270e-01
  2.882270e-01   5.921969e+01   3.343611e-01
  2.885260e-01   5.985478e+01   3.402488e-01
  2.888250e-01   5.892492e+01   3.367358e-01
  2.891240e-01   5.899901e+01   3.420304e-01
  2.894230e-01   5.977671e+01   3.473864e-01
  2.897220e-01   5.925783e+01   3.376857e-01
  2.900210e-01   5.928891e+01   3.467069e-01
  2.903200e-01   5.898678e+01   3.438016e-01
  2.906190e-01   5.901066e+01   3.475729e-01
  2.909180e-01   5.907443e+01   3.487053e-01
  2.912160e-01   5.925656e+01   3.455031e-01
  2.915150e-01   5.876480e+01   3.554135e-01
  2.918140e-01   5.852728e+01   3.465216e-01
  2.921130e-01   5.920865e+01   3.517911e-01
  2.924120e-01   5.886491e+01   3.533153e-01
  2.927110e-01   5.922216e+01   3.533967e-01
  2.930100e-01   5.957483e+01   3.636873e-01
  2.933090e-01   5.952144e+01   3.576943e-01
  2.936080e-01   5.950110e+01   3.552194e-01
  2.939070e-01   5.890066e+01   3.591036e-01
  2.942060e-01   5.895429e+01   3.598924e-01
  2.945050e-01   5.795309e+01   3.643048e-01
  2.948030e-01   5.866835e+01   3.569517e-01
  2.951020e-01   5.907441e+01   3.636536e-01
  2.954010e-01   5.935654e+01   3.662589e-01
  2.957000e-01   5.895273e+01   3.667679e-01
  2.959990e-01   5.942090e+01   3.677779e-01
  2.962980e-01   5.935519e+01   3.682398e-01
  2.965970e-01   5.880086e+01   3.701097e-01
  2.968960e-01   5.882393e+01   3.699545e-01
  2.971950e-01   5.826180e+01   3.666077e-01
  2.974940e-01   5.939356e+01   3.688045e-01
  2.977930e-01   5.925356e+01   3.717606e-01
  2.980920e-01   5.866114e+01   3.701258e-01
  2.983900e-01   5.818680e+01   3.716205e-01
  2.986890e-01   5.927840e+01   3.709249e-01
  2.989880e-01   5.845997e+01   3.722583e-01
  2.992870e-01   5.892601e+01   3.746794e-01
  2.995860e-01   5.781841e+01   3.732629e-01
  2.998850e-01   5.869968e+01   3.739592e-01
  3.001840e-01   5.861358e+01   3.760605e-01
  3.004830e-01   5.863269e+01   3.810130e-01
  3.007820e-01   5.892018e+01   3.804550e-01
  3.010810e-01   5.874669e+01   3.772096e-01
  3.013800e-01   5.820590e+01   3.811233e-01
  3.016790e-01   5.870466e+01   3.817468e-01
  3.019780e-01   5.922717e+01   3.854707e-01
  3.022760e-01   5.895412e+01   3.863789e-01
  3.025750e-01   5.979263e+01   3.870499e-01
  3.028740e-01   5.839272e+01   3.879251e-01
  3.031730e-01   5.909707e+01   3.884100e-01
  3.034720e-01   5.870189e+01   3.886860e-01
  3.037710e-01   5.800016e+01   3.860933e-01
  3.040700e-01   5.936667e+01   3.924860e-01
  3.043690e-01   5.850728e+01   3.942589e-01
  3.046680e-01   5.891186e+01   3.942379e-01
  3.049670e-01   5.886297e+01   3.905496e-01
  3.052660e-01   5.896210e+01   3.977484e-01
  3.055650e-01   5.849892e+01   3.947856e-01
  3.058630e-01   5.861275e+01   4.005655e-01
  3.061620e-01   5.837630e+01   3.924418e-01
  3.064610e-01   5.882414e+01   3.989843e-01
  3.067600e-01   5.896655e+01   4.056062e-01
  3.070590e-01   5.909746e+01   3.999101e-01
  3.073580e-01   5.863175e+01   4.044531e-01
  3.076570e-01   5.898723e+01   3.983987e-01
  3.079560e-01   5.775403e+01   4.005292e-01
  3.082550e-01   5.858457e+01   4.033988e-01
  3.085540e-01   5.840714e+01   4.024921e-01
  3.088530e-01   5.831300e+01   4.072757e-01
  3.091520e-01   5.834740e+01   4.014043e-01
  3.094500e-01   5.812396e+01   4.093948e-01
  3.097490e-01   5.795434e+01   4.069402e-01
  3.100480e-01   5.823759e+01   4.048868e-01
  3.103470e-01   5.902975e+01   4.190091e-01
  3.106460e-01   5.825059e+01   4.040312e-01
  3.109450e-01   5.798682e+01   4.149650e-01
  3.112440e-01   5.879225e+01   4.108033e-01
  3.115430e-01   5.777681e+01   4.125968e-01
  3.118420e-01   5.796239e+01   4.178399e-01
  3.121410e-01   5.832485e+01   4.126253e-01
  3.124400e-01   5.851300e+01   4.208262e-01
  3.127390e-01   5.911964e+01   4.170393e-01
  3.130380e-01   5.788163e+01   4.215961e-01
  3.133360e-01   5.755009e+01   4.180185e-01
  3.136350e-01   5.859170e+01   4.211091e-01
  3.139340e-01   5.830979e+01   4.262781e-01
  3.142330e-01   5.847090e+01   4.203386e-01
  3.145320e-01   5.823704e+01   4.299254e-01
  3.148310e-01   5.799821e+01   4.240909e-01
  3.151300e-01   5.894092e+01   4.275236e-01
  3.154290e-01   5.769431e+01   4.279174e-01
  3.157280e-01   5.755025e+01   4.245430e-01
  3.160270e-01   5.851314e+01   4.364708e-01
  3.163260e-01   5.761289e+01   4.247740e-01
  3.166250e-01   5.861733e+01   4.368592e-01
  3.169230e-01   5.798063e+01   4.318863e-01
  3.172220e-01   5.852827e+01   4.387989e-01
  3.175210e-01   5.829529e+01   4.375444e-01
  3.178200e-01   5.888305e+01   4.367222e-01
  3.181190e-01   5.920794e+01   4.460180e-01
  3.184180e-01   5.885396e+01   4.400180e-01
  3.187170e-01   5.839472e+01   4.461253e-01
  3.190160e-01   5.801297e+01   4.434677e-01
  3.193150e-01   5.805454e+01   4.370194e-01
  3.196140e-01   5.716424e+01   4.450230e-01
  3.199130e-01   5.830353e+01   4.429920e-01
  3.202120e-01   5.771865e+01   4.479971e-01
  3.205100e-01   5.828739e+01   4.489627e-01
  3.208090e-01   5.797550e+01   4.445211e-01
  3.211080e-01   5.859793e+01   4.539067e-01
  3.214070e-01   5.807977e+01   4.441211e-01
  3.217060e-01   5.713104e+01   4.477734e-01
  3.220050e-01   5.791258e+01   4.479264e-01
  3.223040e-01   5.839981e+01   4.477612e-01
  3.226030e-01   5.796506e+01   4.574399e-01
  3.229020e-01   5.680920e+01   4.376677e-01
  3.232010e-01   5.809508e+01   4.549242e-01
  3.235000e-01   5.846594e+01   4.513029e-01
  3.237990e-01   5.887348e+01   4.562465e-01
  3.240970e-01   5.875311e+01   4.627520e-01
  3.243960e-01   5.812613e+01   4.508205e-01
  3.246950e-01   5.853728e+01   4.636916e-01
  3.249940e-01   5.820359e+01   4.544937e-01
  3.252930e-01   5.863645e+01   4.636343e-01
  3.255920e-01   5.756079e+01   4.620563e-01
  3.258910e-01   5.890567e+01   4.629067e-01
  3.261900e-01   5.773935e+01   4.655188e-01
  3.264890e-01   5.751468e+01   4.591780e-01
  3.267880e-01   5.851352e+01   4.667806e-01
  3.270870e-01   5.783878e+01   4.720472e-01
  3.273860e-01   5.717722e+01   4.637075e-01
  3.276850e-01   5.816625e+01   4.733816e-01
  3.279830e-01   5.781020e+01   4.648829e-01
  3.282820e-01   5.806797e+01   4.754083e-01
  3.285810e-01   5.755920e+01   4.713852e-01
  3.288800e-01   5.918842e+01   4.814613e-01
  3.291790e-01   5.764616e+01   4.712605e-01
  3.294780e-01   5.827054e+01   4.812133e-01
  3.297770e-01   5.744330e+01   4.803146e-01
  3.300760e-01   5.775527e+01   4.765844e-01
  3.303750e-01   5.712196e+01   4.815320e-01
  3.306740e-01   5.828865e+01   4.797786e-01
  3.309730e-01   5.832895e+01   4.886947e-01
  3.312720e-01   5.769223e+01   4.897445e-01
  3.315700e-01   5.807504e+01   4.824367e-01
  3.318690e-01   5.855990e+01   4.972534e-01
  3.321680e-01   5.784959e+01   4.830369e-01
  3.324670e-01   5.808027e+01   4.963219e-01
  3.327660e-01   5.786418e+01   4.926440e-01
  3.330650e-01   5.776157e+01   4.927536e-01
  3.333640e-01   5.782881e+01   5.008936e-01
  3.336630e-01   5.768396e+01   4.886366e-01
  3.339620e-01   5.838995e+01   5.062290e-01
  3.342610e-01   5.773915e+01   4.965350e-01
  3.345600e-01   5.821298e+01   5.037112e-01
  3.348590e-01   5.821575e+01   5.126604e-01
  3.351570e-01   5.750770e+01   4.938694e-01
  3.354560e-01   5.834241e+01   5.169324e-01
  3.357550e-01   5.789806e+01   4.983441e-01
  3.360540e-01   5.825816e+01   5.146930e-01
  3.363530e-01   5.843512e+01   5.217837e-01
  3.366520e-01   5.832851e+01   5.059626e-01
  3.369510e-01   5.791405e+01   5.259700e-01
  3.372500e-01   5.823042e+01   5.037867e-01
  3.375490e-01   5.748151e+01   5.213755e-01
  3.378480e-01   5.788160e+01   5.205904e-01
  3.381470e-01   5.826273e+01   5.210135e-01
  3.384460e-01   5.763290e+01   5.321345e-01
  3.387450e-01   5.839575e+01   5.140662e-01
  3.390430e-01   5.593156e+01   5.215191e-01
  3.393420e-01   5.793738e+01   5.280800e-01
  3.396410e-01   5.747234e+01   5.266268e-01
  3.399400e-01   5.790904e+01   5.441127e-01
  3.402390e-01   5.793540e+01   5.182729e-01
  3.405380e-01   5.733521e+01   5.385072e-01
  3.408370e-01   5.733810e+01   5.307718e-01
  3.411360e-01   5.777894e+01   5.363022e-01
  3.414350e-01   5.811865e+01   5.450966e-01
  3.417340e-01   5.757764e+01   5.346641e-01
  3.420330e-01   5.781814e+01   5.519521e-01
  3.423320e-01   5.709198e+01   5.331045e-01
  3.426300e-01   5.770482e+01   5.506446e-01
  3.429290e-01   5.831703e+01   5.512657e-01
  3.432280e-01   5.811812e+01   5.480647e-01
  3.435270e-01   5.870649e+01   5.698317e-01
  3.438260e-01   5.710031e+01   5.395713e-01
  3.441250e-01   5.795673e+01   5.628990e-01
  3.444240e-01   5.736487e+01   5.520960e-01
  3.447230e-01   5.778619e+01   5.588491e-01
  3.450220e-01   5.793076e+01   5.710861e-01
  3.453210e-01   5.698761e+01   5.502776e-01
  3.456200e-01   5.797519e+01   5.764753e-01
  3.459190e-01   5.868932e+01   5.664454e-01
  3.462170e-01   5.753242e+01   5.716771e-01
  3.465160e-01   5.653895e+01   5.658707e-01
  3.468150e-01   5.817145e+01   5.731247e-01
  3.471140e-01   5.655815e+01   5.800302e-01
  3.474130e-01   5.699059e+01   5.664329e-01
  3.477120e-01   5.764078e+01   5.855553e-01
  3.480110e-01   5.671358e+01   5.745376e-01
  3.483100e-01   5.695933e+01   5.775609e-01
  3.486090e-01   5.775901e+01   5.965643e-01
  3.489080e-01   5.664309e+01   5.759553e-01
  3.492070e-01   5.859067e+01   6.018248e-01
  3.495060e-01   5.743853e+01   5.845271e-01
  3.498040e-01   5.755477e+01   5.974579e-01
  3.501030e-01   5.586492e+01   5.895890e-01
  3.504020e-01   5.770362e+01   5.982300e-01
  3.507010e-01   5.687201e+01   6.080221e-01
  3.510000e-01   5.772482e+01   5.934950e-01
  3.512990e-01   5.767806e+01   6.123157e-01
  3.515980e-01   5.752666e+01   6.032753e-01
  3.518970e-01   5.835572e+01   6.212627e-01
  3.521960e-01   5.759905e+01   6.260397e-01
  3.524950e-01   5.813569e+01   6.054487e-01
  3.527940e-01   5.684480e+01   6.253104e-01
  3.530930e-01   5.795523e+01   6.148425e-01
  3.533920e-01   5.671424e+01   6.234593e-01
  3.536900e-01   5.805331e+01   6.330744e-01
  3.539890e-01   5.733579e+01   6.257338e-01
  3.542880e-01   5.725007e+01   6.404757e-01
  3.545870e-01   5.711889e+01   6.146437e-01
  3.548860e-01   5.788914e+01   6.404121e-01
  3.551850e-01   5.756115e+01   6.269623e-01
  3.554840e-01   5.733653e+01   6.373481e-01
  3.557830e-01   5.844025e+01   6.458768e-01
  3.560820e-01   5.668190e+01   6.144402e-01
  3.563810e-01   5.674850e+01   6.352621e-01
  3.566800e-01   5.708072e+01   6.220986e-01
  3.569790e-01   5.737664e+01   6.436258e-01
  3.572770e-01   5.723040e+01   6.415819e-01
  3.575760e-01   5.750251e+01   6.167043e-01
  3.578750e-01   5.740156e+01   6.564145e-01
  3.581740e-01   5.822890e+01   6.317298e-01
  3.584730e-01   5.827231e+01   6.613745e-01
  3.587720e-01   5.822701e+01   6.496188e-01
  3.590710e-01   5.922493e+01   6.539104e-01
  3.593700e-01   5.785389e+01   6.710884e-01
  3.596690e-01   5.720535e+01   6.390163e-01
  3.599680e-01   5.657654e+01   6.650083e-01
  3.602670e-01   5.723810e+01   6.516120e-01
  3.605660e-01   5.873353e+01   6.761710e-01
  3.608640e-01   5.683039e+01   6.821830e-01
  3.611630e-01   5.763175e+01   6.512998e-01
  3.614620e-01   5.809255e+01   6.942396e-01
  3.617610e-01   5.774814e+01   6.663740e-01
  3.620600e-01   5.805619e+01   6.909982e-01
  3.623590e-01   5.771877e+01   6.860111e-01
  3.626580e-01   5.746601e+01   6.845074e-01
  3.629570e-01   5.808123e+01   7.066806e-01
  3.632560e-01   5.769431e+01   6.743377e-01
  3.635550e-01   5.756554e+01   7.150033e-01
  3.638540e-01   5.726363e+01   6.953957e-01
  3.641530e-01   5.776707e+01   7.031704e-01
  3.644510e-01   5.556508e+01   7.195642e-01
  3.647500e-01   5.632083e+01   6.805926e-01
  3.650490e-01   5.640542e+01   7.232058e-01
  3.653480e-01   5.727002e+01   7.114975e-01
  3.656470e-01   5.766263e+01   7.224215e-01
  3.659460e-01   5.691174e+01   7.392382e-01
  3.662450e-01   5.598306e+01   7.018199e-01
  3.665440e-01   5.687931e+01   7.565102e-01
  3.668430e-01   5.654133e+01   7.136577e-01
  3.671420e-01   5.701313e+01   7.475244e-01
  3.674410e-01   5.641413e+01   7.341384e-01
  3.677400e-01   5.746157e+01   7.543774e-01
  3.680390e-01   5.665232e+01   7.781061e-01
  3.683370e-01   5.827491e+01   7.387231e-01
  3.686360e-01   5.739646e+01   7.744972e-01
  3.689350e-01   5.593781e+01   7.482357e-01
  3.692340e-01   5.630466e+01   7.713691e-01
  3.695330e-01   5.662391e+01   8.008631e-01
  3.698320e-01   5.788150e+01   7.551546e-01
  3.701310e-01   5.802478e+01   8.131474e-01
  3.704300e-01   5.624201e+01   7.624677e-01
  3.707290e-01   5.708097e+01   8.089474e-01
  3.710280e-01   5.763201e+01   8.079607e-01
  3.713270e-01   5.658354e+01   7.888554e-01
  3.716260e-01   5.736668e+01   8.421719e-01
  3.719240e-01   5.691064e+01   7.843218e-01
  3.722230e-01   5.776898e+01   8.478951e-01
  3.725220e-01   5.745641e+01   8.165674e-01
  3.728210e-01   5.667575e+01   8.289969e-01
  3.731200e-01   5.869456e+01   8.937336e-01
  3.734190e-01   5.715628e+01   8.046191e-01
  3.737180e-01   5.734301e+01   8.802232e-01
  3.740170e-01   5.744290e+01   8.292896e-01
  3.743160e-01   5.584382e+01   8.749124e-01
  3.746150e-01   5.516765e+01   8.633658e-01
  3.749140e-01   5.573192e+01   8.468567e-01
  3.752130e-01   5.564013e+01   9.067878e-01
  3.755110e-01   5.656957e+01   8.503097e-01
  3.758100e-01   5.679284e+01   9.161327e-01
  3.761090e-01   5.655378e+01   8.869067e-01
  3.764080e-01   5.701245e+01   9.143376e-01
  3.767070e-01   5.551414e+01   9.433599e-01
  3.770060e-01   5.711332e+01   8.784585e-01
  3.773050e-01   5.674850e+01   9.619772e-01
  3.776040e-01   5.721024e+01   9.231060e-01
  3.779030e-01   5.636700e+01   9.465762e-01
  3.782020e-01   5.556161e+01   1.015088e+00
  3.785010e-01   5.712110e+01   9.047485e-01
  3.788000e-01   5.559150e+01   1.010420e+00
  3.790990e-01   5.523208e+01   9.292223e-01
  3.793970e-01   5.773935e+01   1.019901e+00
  3.796960e-01   5.676635e+01   1.006489e+00
  3.799950e-01   5.681729e+01   9.884632e-01
  3.802940e-01   5.613213e+01   1.092263e+00
  3.805930e-01   5.881797e+01   9.751662e-01
  3.808920e-01   5.677000e+01   1.104675e+00
  3.811910e-01   5.740965e+01   1.026811e+00
  3.814900e-01   5.786720e+01   1.084904e+00
  3.817890e-01   5.677276e+01   1.173382e+00
  3.820880e-01   5.680105e+01   9.974310e-01
  3.823870e-01   5.657654e+01   1.178934e+00
  3.826860e-01   5.640801e+01   1.032968e+00
  3.829840e-01   5.746425e+01   1.211992e+00
  3.832830e-01   5.747246e+01   1.158521e+00
  3.835820e-01   5.699330e+01   1.126209e+00
  3.838810e-01   5.733268e+01   1.262883e+00
  3.841800e-01   5.513954e+01   1.094935e+00
  3.844790e-01   5.609914e+01   1.258512e+00
  3.847780e-01   5.478413e+01   1.152648e+00
  3.850770e-01   5.757967e+01   1.284633e+00
  3.853760e-01   5.713987e+01   1.365124e+00
  3.856750e-01   5.674850e+01   1.173131e+00
  3.859740e-01   5.766053e+01   1.395603e+00
  3.862730e-01   5.858449e+01   1.276596e+00
  3.865710e-01   5.590403e+01   1.374182e+00
  3.868700e-01   5.713383e+01   1.414707e+00
  3.871690e-01   5.681052e+01   1.327291e+00
  3.874680e-01   5.806441e+01   1.545228e+00
  3.877670e-01   5.771034e+01   1.360246e+00
  3.880660e-01   5.610363e+01   1.553051e+00
  3.883650e-01   5.655548e+01   1.477597e+00
  3.886640e-01   5.687461e+01   1.546214e+00
  3.889630e-01   5.450843e+01   1.647239e+00
  3.892620e-01   5.614480e+01   1.503220e+00
  3.895610e-01   5.737904e+01   1.736369e+00
  3.898600e-01   5.684806e+01   1.682219e+00
  3.901580e-01   5.366787e+01   1.703098e+00
  3.904570e-01   5.884279e+01   1.993812e+00
  3.907560e-01   5.753668e+01   1.738752e+00
  3.910550e-01   5.779940e+01   2.012317e+00
  3.913540e-01   5.864012e+01   2.026899e+00
  3.916530e-01   5.667844e+01   1.992708e+00
  3.919520e-01   5.414753e+01   2.530148e+00
  3.922510e-01   5.821976e+01   2.019621e+00
  3.925500e-01   6.166671e+01   2.788665e+00
  3.928490e-01   5.969102e+01   2.504580e+00
  3.931480e-01   5.649629e+01   2.669199e+00
  3.934470e-01   0.000000e+00   0.000000e+00
  3.937460e-01   6.002731e+01   2.751347e+00
creator: radaver
creator-version: 3725
header-file: /nas_data/SAXS_data/20151104Workshop/header/JH1_0098.txt
image-file: /nas_data/Pilatus1M/20151104_Workshop/JH1_0098.tif
angular-axis-file: /nas_data/SAXS_data/20151104Workshop/q20151029.dat
beamstop-mask-file: /nas_data/SAXS_data/20151104Workshop/fit2d20151031.msk
detector-response-file: none
beam-center-x: 949.7700
beam-center-y: 918.8000
unit-time: 1.0000
channel-first: 10
channel-last: 1315
Exposure time [s]: 1.094032
Transmitted Beam: 0.483211
Incident Beam: 0.483211
Code: JH1
Concentration [mg/ml]: 1
Run Number: 0098
