# Supplementary material for: SAXS analysis of a soluble cytosolic NgBR construct including extracellular and transmembrane domains
Source: PLoS One. 2018 Jan 18;13(1):e0191371. doi: 10.1371/journal.pone.0191371 (PMC5773207; doi:10.1371/journal.pone.0191371)
Supplement: S1 File — (ZIP) [file pone.0191371.s001.zip › JH1_0099.dat]

Sample:   c= 1.0000 mg/ml  Code: JH1
  3.656810e-03   2.266309e+04   4.140159e+01
  3.955720e-03   2.198302e+04   2.800485e+01
  4.254640e-03   1.907105e+04   2.337452e+01
  4.553560e-03   1.538958e+04   2.024472e+01
  4.852480e-03   1.246001e+04   1.705470e+01
  5.151400e-03   1.051435e+04   1.547675e+01
  5.450320e-03   8.732684e+03   1.339700e+01
  5.749240e-03   7.440072e+03   1.198127e+01
  6.048150e-03   6.359379e+03   1.085762e+01
  6.347070e-03   5.506965e+03   9.599407e+00
  6.645990e-03   4.810100e+03   8.932070e+00
  6.944910e-03   4.239557e+03   8.073004e+00
  7.243830e-03   3.793359e+03   7.399524e+00
  7.542750e-03   3.360425e+03   6.938053e+00
  7.841670e-03   3.038671e+03   6.230723e+00
  8.140580e-03   2.736703e+03   5.994598e+00
  8.439500e-03   2.498069e+03   5.520315e+00
  8.738420e-03   2.285488e+03   5.229840e+00
  9.037340e-03   2.119039e+03   4.869156e+00
  9.336260e-03   1.948614e+03   4.588507e+00
  9.635180e-03   1.800242e+03   4.397811e+00
  9.934100e-03   1.661979e+03   4.088474e+00
  1.023300e-02   1.521070e+03   4.008442e+00
  1.053190e-02   1.413599e+03   3.919367e+00
  1.083090e-02   1.307516e+03   3.769436e+00
  1.112980e-02   1.202660e+03   3.584366e+00
  1.142870e-02   1.119135e+03   3.438287e+00
  1.172760e-02   1.038481e+03   3.302863e+00
  1.202650e-02   9.576743e+02   3.162985e+00
  1.232540e-02   8.881165e+02   3.029262e+00
  1.262440e-02   8.255809e+02   2.866358e+00
  1.292330e-02   7.704501e+02   2.726288e+00
  1.322220e-02   7.145931e+02   2.625602e+00
  1.352110e-02   6.633542e+02   2.504293e+00
  1.382000e-02   6.199270e+02   2.397081e+00
  1.411900e-02   5.766146e+02   2.300577e+00
  1.441790e-02   5.430784e+02   2.216591e+00
  1.471680e-02   5.052757e+02   2.127896e+00
  1.501570e-02   4.747901e+02   2.020073e+00
  1.531460e-02   4.450119e+02   1.946869e+00
  1.561350e-02   4.209423e+02   1.860265e+00
  1.591250e-02   3.958969e+02   1.819970e+00
  1.621140e-02   3.739420e+02   1.738288e+00
  1.651030e-02   3.540144e+02   1.673551e+00
  1.680920e-02   3.355332e+02   1.629282e+00
  1.710810e-02   3.142689e+02   1.580119e+00
  1.740710e-02   2.971321e+02   1.514325e+00
  1.770600e-02   2.863716e+02   1.471711e+00
  1.800490e-02   2.693183e+02   1.415936e+00
  1.830380e-02   2.586670e+02   1.398711e+00
  1.860270e-02   2.444203e+02   1.333243e+00
  1.890170e-02   2.327189e+02   1.300938e+00
  1.920060e-02   2.243037e+02   1.265094e+00
  1.949950e-02   2.140154e+02   1.249972e+00
  1.979840e-02   2.035782e+02   1.196236e+00
  2.009730e-02   2.000647e+02   1.172861e+00
  2.039620e-02   1.903720e+02   1.142022e+00
  2.069520e-02   1.820900e+02   1.110883e+00
  2.099410e-02   1.763432e+02   1.101135e+00
  2.129300e-02   1.689629e+02   1.049601e+00
  2.159190e-02   1.641124e+02   1.070073e+00
  2.189080e-02   1.595785e+02   1.061078e+00
  2.218980e-02   1.524134e+02   1.054846e+00
  2.248870e-02   1.473343e+02   1.055624e+00
  2.278760e-02   1.440969e+02   1.033677e+00
  2.308650e-02   1.403161e+02   1.051419e+00
  2.338540e-02   1.369957e+02   1.036746e+00
  2.368430e-02   1.307781e+02   9.945463e-01
  2.398330e-02   1.286484e+02   1.008859e+00
  2.428220e-02   1.240240e+02   9.685240e-01
  2.458110e-02   1.218461e+02   9.922597e-01
  2.488000e-02   1.209219e+02   9.621251e-01
  2.517890e-02   1.170453e+02   9.352854e-01
  2.547790e-02   1.154796e+02   9.421339e-01
  2.577680e-02   1.117487e+02   9.193454e-01
  2.607570e-02   1.113136e+02   9.249838e-01
  2.637460e-02   1.076796e+02   9.024522e-01
  2.667350e-02   1.063400e+02   8.743755e-01
  2.697250e-02   1.064813e+02   8.479793e-01
  2.727140e-02   1.029131e+02   8.027111e-01
  2.757030e-02   1.012322e+02   7.974503e-01
  2.786920e-02   1.000979e+02   7.839072e-01
  2.816810e-02   9.788966e+01   7.629258e-01
  2.846700e-02   9.807431e+01   7.542170e-01
  2.876600e-02   9.661404e+01   7.395616e-01
  2.906490e-02   9.485528e+01   7.350031e-01
  2.936380e-02   9.430638e+01   7.274164e-01
  2.966270e-02   9.323172e+01   7.179534e-01
  2.996160e-02   9.152002e+01   7.123745e-01
  3.026060e-02   8.989014e+01   6.948838e-01
  3.055950e-02   8.848920e+01   6.884704e-01
  3.085840e-02   8.740889e+01   6.813657e-01
  3.115730e-02   8.669426e+01   6.757335e-01
  3.145620e-02   8.630190e+01   6.677242e-01
  3.175510e-02   8.544107e+01   6.662084e-01
  3.205410e-02   8.529850e+01   6.620248e-01
  3.235300e-02   8.504196e+01   6.583505e-01
  3.265190e-02   8.407611e+01   6.425892e-01
  3.295080e-02   8.443101e+01   6.481667e-01
  3.324970e-02   8.244760e+01   6.396671e-01
  3.354870e-02   8.099513e+01   6.323500e-01
  3.384760e-02   8.159074e+01   6.273428e-01
  3.414650e-02   8.103603e+01   6.252066e-01
  3.444540e-02   8.111378e+01   6.169107e-01
  3.474430e-02   7.938189e+01   6.156595e-01
  3.504330e-02   7.898219e+01   6.064975e-01
  3.534220e-02   7.968610e+01   6.099458e-01
  3.564110e-02   7.948051e+01   6.084078e-01
  3.594000e-02   7.758272e+01   5.895949e-01
  3.623890e-02   7.853014e+01   6.032753e-01
  3.653780e-02   7.845454e+01   5.866754e-01
  3.683680e-02   7.813674e+01   5.931035e-01
  3.713570e-02   7.709576e+01   5.898420e-01
  3.743460e-02   7.571660e+01   5.750149e-01
  3.773350e-02   7.600396e+01   5.754409e-01
  3.803240e-02   7.441874e+01   5.829999e-01
  3.833140e-02   7.569586e+01   6.019563e-01
  3.863030e-02   7.654696e+01   6.147408e-01
  3.892920e-02   7.410622e+01   6.032877e-01
  3.922810e-02   7.391108e+01   6.048540e-01
  3.952700e-02   7.359621e+01   5.996526e-01
  3.982600e-02   7.388360e+01   6.095475e-01
  4.012490e-02   7.284123e+01   5.957996e-01
  4.042380e-02   7.468321e+01   6.112137e-01
  4.072270e-02   7.244253e+01   5.996002e-01
  4.102160e-02   7.309931e+01   6.015233e-01
  4.132050e-02   7.241771e+01   5.994975e-01
  4.161950e-02   7.178390e+01   5.906989e-01
  4.191840e-02   7.230096e+01   6.005925e-01
  4.221730e-02   7.148253e+01   5.894577e-01
  4.251620e-02   7.136302e+01   5.966841e-01
  4.281510e-02   7.117008e+01   5.866618e-01
  4.311410e-02   7.161438e+01   5.892442e-01
  4.341300e-02   7.242998e+01   5.956525e-01
  4.371190e-02   7.082368e+01   5.874905e-01
  4.401080e-02   7.094551e+01   5.879956e-01
  4.430970e-02   7.126646e+01   5.848196e-01
  4.460860e-02   7.096667e+01   5.843303e-01
  4.490760e-02   7.057043e+01   5.841851e-01
  4.520650e-02   7.045168e+01   5.792658e-01
  4.550540e-02   7.100997e+01   5.845085e-01
  4.580430e-02   7.027147e+01   5.792545e-01
  4.610320e-02   6.945531e+01   5.729942e-01
  4.640220e-02   6.912607e+01   5.759706e-01
  4.670110e-02   6.894583e+01   5.666546e-01
  4.700000e-02   7.050537e+01   5.751565e-01
  4.729890e-02   6.912441e+01   5.716276e-01
  4.759780e-02   6.999411e+01   5.744947e-01
  4.789680e-02   6.840559e+01   5.644302e-01
  4.819570e-02   6.905053e+01   5.663877e-01
  4.849460e-02   6.859914e+01   5.666255e-01
  4.879350e-02   6.904545e+01   5.622377e-01
  4.909240e-02   6.752465e+01   5.635671e-01
  4.939130e-02   6.852934e+01   5.581091e-01
  4.969030e-02   6.742930e+01   5.556186e-01
  4.998920e-02   6.855439e+01   5.595578e-01
  5.028810e-02   6.751254e+01   5.532885e-01
  5.058700e-02   6.808867e+01   5.596854e-01
  5.088590e-02   6.734952e+01   5.473943e-01
  5.118490e-02   6.662702e+01   5.516359e-01
  5.148380e-02   6.860857e+01   5.570940e-01
  5.178270e-02   6.735184e+01   5.448457e-01
  5.208160e-02   6.694026e+01   5.489674e-01
  5.238050e-02   6.797330e+01   5.473536e-01
  5.267940e-02   6.708177e+01   5.515206e-01
  5.297840e-02   6.691279e+01   5.437010e-01
  5.327730e-02   6.734369e+01   5.429178e-01
  5.357620e-02   6.685378e+01   5.428275e-01
  5.387510e-02   6.712049e+01   5.407670e-01
  5.417400e-02   6.716923e+01   5.460191e-01
  5.447300e-02   6.763094e+01   5.397193e-01
  5.477190e-02   6.676788e+01   5.374902e-01
  5.507080e-02   6.739528e+01   5.400096e-01
  5.536970e-02   6.721509e+01   5.374456e-01
  5.566860e-02   6.644083e+01   5.380221e-01
  5.596760e-02   6.754645e+01   5.363364e-01
  5.626650e-02   6.649743e+01   5.345688e-01
  5.656540e-02   6.725503e+01   5.357818e-01
  5.686430e-02   6.633981e+01   5.291461e-01
  5.716320e-02   6.623773e+01   5.252333e-01
  5.746210e-02   6.588624e+01   5.291086e-01
  5.776110e-02   6.598692e+01   5.313067e-01
  5.806000e-02   6.684288e+01   5.264688e-01
  5.835890e-02   6.596333e+01   5.235680e-01
  5.865780e-02   6.583003e+01   5.201883e-01
  5.895670e-02   6.638857e+01   5.323194e-01
  5.925570e-02   6.565781e+01   5.172633e-01
  5.955460e-02   6.576528e+01   5.245134e-01
  5.985350e-02   6.604117e+01   5.182131e-01
  6.015240e-02   6.632676e+01   5.210158e-01
  6.045130e-02   6.640501e+01   5.218882e-01
  6.075020e-02   6.597827e+01   5.152038e-01
  6.104920e-02   6.640812e+01   5.207720e-01
  6.134810e-02   6.612622e+01   5.202275e-01
  6.164700e-02   6.569581e+01   5.103136e-01
  6.194590e-02   6.591749e+01   5.194058e-01
  6.224480e-02   6.515375e+01   5.050375e-01
  6.254380e-02   6.530081e+01   5.141956e-01
  6.284270e-02   6.636688e+01   5.200489e-01
  6.314160e-02   6.617166e+01   5.068728e-01
  6.344050e-02   6.522401e+01   5.106233e-01
  6.373940e-02   6.563808e+01   5.037917e-01
  6.403840e-02   6.503854e+01   5.093587e-01
  6.433730e-02   6.585517e+01   5.072239e-01
  6.463620e-02   6.448074e+01   4.978058e-01
  6.493510e-02   6.579002e+01   5.139218e-01
  6.523400e-02   6.521668e+01   5.011481e-01
  6.553290e-02   6.574757e+01   5.057655e-01
  6.583190e-02   6.587458e+01   5.041832e-01
  6.613080e-02   6.565272e+01   4.987737e-01
  6.642970e-02   6.622660e+01   5.102361e-01
  6.672860e-02   6.466901e+01   4.935416e-01
  6.702750e-02   6.469212e+01   4.986211e-01
  6.732650e-02   6.569440e+01   4.989320e-01
  6.762540e-02   6.500097e+01   4.962918e-01
  6.792430e-02   6.577834e+01   5.012638e-01
  6.822320e-02   6.580940e+01   4.934703e-01
  6.852210e-02   6.548942e+01   4.996573e-01
  6.882110e-02   6.595808e+01   4.974463e-01
  6.912000e-02   6.425114e+01   4.904810e-01
  6.941890e-02   6.437722e+01   4.875943e-01
  6.971780e-02   6.503681e+01   4.896079e-01
  7.001670e-02   6.492769e+01   4.955157e-01
  7.031560e-02   6.452034e+01   4.871854e-01
  7.061460e-02   6.511422e+01   4.898992e-01
  7.091350e-02   6.503246e+01   4.881662e-01
  7.121240e-02   6.486233e+01   4.837914e-01
  7.151130e-02   6.532096e+01   4.916356e-01
  7.181020e-02   6.534385e+01   4.851211e-01
  7.210920e-02   6.502594e+01   4.871985e-01
  7.240810e-02   6.451778e+01   4.806735e-01
  7.270700e-02   6.547449e+01   4.902978e-01
  7.300590e-02   6.513496e+01   4.843451e-01
  7.330480e-02   6.471112e+01   4.773422e-01
  7.360370e-02   6.488759e+01   4.838856e-01
  7.390270e-02   6.396757e+01   4.750343e-01
  7.420160e-02   6.515764e+01   4.867528e-01
  7.450050e-02   6.387540e+01   4.729306e-01
  7.479940e-02   6.429211e+01   4.757942e-01
  7.509830e-02   6.422412e+01   4.795784e-01
  7.539730e-02   6.501503e+01   4.753734e-01
  7.569620e-02   6.456070e+01   4.745827e-01
  7.599510e-02   6.479752e+01   4.785527e-01
  7.629400e-02   6.421281e+01   4.702753e-01
  7.659290e-02   6.428157e+01   4.748717e-01
  7.689190e-02   6.482243e+01   4.725023e-01
  7.719080e-02   6.488404e+01   4.753314e-01
  7.748970e-02   6.460087e+01   4.708373e-01
  7.778860e-02   6.444152e+01   4.732721e-01
  7.808750e-02   6.535047e+01   4.731320e-01
  7.838640e-02   6.487820e+01   4.688779e-01
  7.868540e-02   6.489842e+01   4.702167e-01
  7.898430e-02   6.459867e+01   4.666141e-01
  7.928320e-02   6.394354e+01   4.697162e-01
  7.958210e-02   6.486680e+01   4.642828e-01
  7.988100e-02   6.406073e+01   4.667518e-01
  8.018000e-02   6.457457e+01   4.661118e-01
  8.047890e-02   6.449010e+01   4.653929e-01
  8.077780e-02   6.387026e+01   4.623305e-01
  8.107670e-02   6.401705e+01   4.604232e-01
  8.137560e-02   6.356315e+01   4.620362e-01
  8.167450e-02   6.402652e+01   4.608610e-01
  8.197350e-02   6.527497e+01   4.625012e-01
  8.227240e-02   6.388770e+01   4.619850e-01
  8.257130e-02   6.467957e+01   4.552868e-01
  8.287020e-02   6.384505e+01   4.614234e-01
  8.316910e-02   6.470621e+01   4.612820e-01
  8.346810e-02   6.394656e+01   4.542420e-01
  8.376700e-02   6.472315e+01   4.633614e-01
  8.406590e-02   6.429177e+01   4.523889e-01
  8.436480e-02   6.407193e+01   4.586170e-01
  8.466370e-02   6.500205e+01   4.560340e-01
  8.496270e-02   6.437910e+01   4.645799e-01
  8.526160e-02   6.433853e+01   4.790988e-01
  8.556050e-02   6.427071e+01   4.792986e-01
  8.585940e-02   6.453777e+01   4.863060e-01
  8.615830e-02   6.444982e+01   4.859745e-01
  8.645720e-02   6.360101e+01   4.875108e-01
  8.675620e-02   6.405836e+01   4.916958e-01
  8.705510e-02   6.396154e+01   4.903463e-01
  8.735400e-02   6.392409e+01   4.926575e-01
  8.765290e-02   6.447501e+01   4.952734e-01
  8.795180e-02   6.398698e+01   4.974150e-01
  8.825080e-02   6.368488e+01   4.917348e-01
  8.854970e-02   6.492406e+01   5.031060e-01
  8.884860e-02   6.454766e+01   4.995895e-01
  8.914750e-02   6.410624e+01   5.041020e-01
  8.944640e-02   6.402684e+01   5.001334e-01
  8.974530e-02   6.434623e+01   4.972863e-01
  9.004430e-02   7.372754e+01   5.301533e-01
  9.034320e-02   6.469301e+01   4.790629e-01
  9.064210e-02   6.382913e+01   4.749633e-01
  9.094100e-02   6.351259e+01   4.639170e-01
  9.123990e-02   6.384031e+01   4.638671e-01
  9.153890e-02   6.443849e+01   4.685475e-01
  9.183780e-02   6.445651e+01   4.652717e-01
  9.213670e-02   6.491887e+01   4.652875e-01
  9.243560e-02   6.518756e+01   4.650208e-01
  9.273450e-02   6.426902e+01   4.577352e-01
  9.303350e-02   6.467345e+01   4.652284e-01
  9.333240e-02   6.473330e+01   4.550903e-01
  9.363130e-02   6.390522e+01   4.556529e-01
  9.393020e-02   6.372583e+01   4.526855e-01
  9.422910e-02   6.378113e+01   4.540416e-01
  9.452800e-02   6.402868e+01   4.560928e-01
  9.482700e-02   6.444383e+01   4.473109e-01
  9.512590e-02   6.417584e+01   4.546678e-01
  9.542480e-02   6.446822e+01   4.507385e-01
  9.572370e-02   6.357322e+01   4.475988e-01
  9.602260e-02   6.405939e+01   4.515706e-01
  9.632160e-02   6.510641e+01   4.474060e-01
  9.662050e-02   6.344268e+01   4.441876e-01
  9.691940e-02   6.430413e+01   4.471931e-01
  9.721830e-02   6.377206e+01   4.427975e-01
  9.751720e-02   6.362415e+01   4.444571e-01
  9.781610e-02   6.392625e+01   4.411856e-01
  9.811510e-02   6.501201e+01   4.492785e-01
  9.841400e-02   6.365730e+01   4.374478e-01
  9.871290e-02   6.445632e+01   4.433680e-01
  9.901180e-02   6.387793e+01   4.424460e-01
  9.931070e-02   6.370447e+01   4.379582e-01
  9.960970e-02   6.457572e+01   4.441368e-01
  9.990860e-02   6.365338e+01   4.336589e-01
  1.002070e-01   6.386104e+01   4.384960e-01
  1.005060e-01   6.434814e+01   4.377323e-01
  1.008050e-01   6.345457e+01   4.370983e-01
  1.011040e-01   6.397540e+01   4.327307e-01
  1.014030e-01   6.412018e+01   4.352461e-01
  1.017020e-01   6.367135e+01   4.378443e-01
  1.020010e-01   6.372605e+01   4.332299e-01
  1.023000e-01   6.424773e+01   4.329810e-01
  1.025990e-01   6.499148e+01   4.344754e-01
  1.028980e-01   6.404272e+01   4.329583e-01
  1.031970e-01   6.417614e+01   4.357765e-01
  1.034960e-01   6.474204e+01   4.296986e-01
  1.037950e-01   6.427987e+01   4.320903e-01
  1.040930e-01   6.430858e+01   4.285810e-01
  1.043920e-01   6.413150e+01   4.319232e-01
  1.046910e-01   6.418418e+01   4.314373e-01
  1.049900e-01   6.447485e+01   4.265650e-01
  1.052890e-01   6.436319e+01   4.297378e-01
  1.055880e-01   6.398673e+01   4.268629e-01
  1.058870e-01   6.434884e+01   4.296899e-01
  1.061860e-01   6.363579e+01   4.231493e-01
  1.064850e-01   6.435349e+01   4.261634e-01
  1.067840e-01   6.387790e+01   4.268213e-01
  1.070830e-01   6.365456e+01   4.225833e-01
  1.073820e-01   6.364809e+01   4.210031e-01
  1.076800e-01   6.461114e+01   4.238642e-01
  1.079790e-01   6.356199e+01   4.222759e-01
  1.082780e-01   6.422914e+01   4.263883e-01
  1.085770e-01   6.376772e+01   4.159217e-01
  1.088760e-01   6.402643e+01   4.225638e-01
  1.091750e-01   6.396468e+01   4.208111e-01
  1.094740e-01   6.435254e+01   4.230151e-01
  1.097730e-01   6.368396e+01   4.183582e-01
  1.100720e-01   6.378148e+01   4.147781e-01
  1.103710e-01   6.368797e+01   4.208252e-01
  1.106700e-01   6.429129e+01   4.167298e-01
  1.109690e-01   6.473839e+01   4.239697e-01
  1.112670e-01   6.437697e+01   4.152316e-01
  1.115660e-01   6.439902e+01   4.164842e-01
  1.118650e-01   6.472493e+01   4.214574e-01
  1.121640e-01   6.452061e+01   4.148142e-01
  1.124630e-01   6.438782e+01   4.155610e-01
  1.127620e-01   6.486522e+01   4.170987e-01
  1.130610e-01   6.418428e+01   4.143164e-01
  1.133600e-01   6.449108e+01   4.200861e-01
  1.136590e-01   6.517150e+01   4.119913e-01
  1.139580e-01   6.418739e+01   4.134501e-01
  1.142570e-01   6.468484e+01   4.147572e-01
  1.145560e-01   6.458995e+01   4.150370e-01
  1.148550e-01   6.386162e+01   4.115311e-01
  1.151530e-01   6.415943e+01   4.071010e-01
  1.154520e-01   6.355502e+01   4.102545e-01
  1.157510e-01   6.394927e+01   4.069901e-01
  1.160500e-01   6.408027e+01   4.136881e-01
  1.163490e-01   6.357887e+01   4.058097e-01
  1.166480e-01   6.443565e+01   4.113622e-01
  1.169470e-01   6.437949e+01   4.089174e-01
  1.172460e-01   6.496314e+01   4.113322e-01
  1.175450e-01   6.392989e+01   4.047168e-01
  1.178440e-01   6.432189e+01   4.059558e-01
  1.181430e-01   6.459549e+01   4.098844e-01
  1.184420e-01   6.477223e+01   4.082049e-01
  1.187400e-01   6.454410e+01   4.061065e-01
  1.190390e-01   6.398066e+01   4.035129e-01
  1.193380e-01   6.432167e+01   4.045868e-01
  1.196370e-01   6.405963e+01   4.059532e-01
  1.199360e-01   6.448775e+01   4.032139e-01
  1.202350e-01   6.364892e+01   4.035532e-01
  1.205340e-01   6.385632e+01   4.017710e-01
  1.208330e-01   6.447692e+01   4.023760e-01
  1.211320e-01   6.422224e+01   4.048192e-01
  1.214310e-01   6.483165e+01   4.000429e-01
  1.217300e-01   6.443579e+01   4.044017e-01
  1.220290e-01   6.427850e+01   4.025592e-01
  1.223270e-01   6.492550e+01   4.019096e-01
  1.226260e-01   6.377245e+01   3.978016e-01
  1.229250e-01   6.413594e+01   3.973723e-01
  1.232240e-01   6.426351e+01   4.014431e-01
  1.235230e-01   6.467325e+01   4.019221e-01
  1.238220e-01   6.420018e+01   3.970546e-01
  1.241210e-01   6.538498e+01   4.022720e-01
  1.244200e-01   6.456565e+01   3.961306e-01
  1.247190e-01   6.500014e+01   4.021405e-01
  1.250180e-01   6.448762e+01   3.956370e-01
  1.253170e-01   6.380369e+01   3.942934e-01
  1.256160e-01   6.372331e+01   3.966087e-01
  1.259140e-01   6.459277e+01   3.964687e-01
  1.262130e-01   6.444920e+01   3.960278e-01
  1.265120e-01   6.471810e+01   3.940735e-01
  1.268110e-01   6.465230e+01   3.946250e-01
  1.271100e-01   6.459514e+01   3.980157e-01
  1.274090e-01   6.447912e+01   3.943474e-01
  1.277080e-01   6.457856e+01   3.933989e-01
  1.280070e-01   6.512446e+01   3.938123e-01
  1.283060e-01   6.452134e+01   3.934740e-01
  1.286050e-01   6.485803e+01   3.972820e-01
  1.289040e-01   6.414530e+01   3.881611e-01
  1.292030e-01   6.409830e+01   3.929306e-01
  1.295020e-01   6.520328e+01   3.925701e-01
  1.298000e-01   6.493152e+01   3.924877e-01
  1.300990e-01   6.457678e+01   3.889815e-01
  1.303980e-01   6.460373e+01   3.897878e-01
  1.306970e-01   6.438169e+01   3.920542e-01
  1.309960e-01   6.479611e+01   3.910981e-01
  1.312950e-01   6.443712e+01   3.897699e-01
  1.315940e-01   6.442694e+01   3.854378e-01
  1.318930e-01   6.459748e+01   3.888030e-01
  1.321920e-01   6.515337e+01   3.902309e-01
  1.324910e-01   6.524223e+01   3.914659e-01
  1.327900e-01   6.439312e+01   3.867542e-01
  1.330890e-01   6.457824e+01   3.868348e-01
  1.333870e-01   6.478155e+01   3.872060e-01
  1.336860e-01   6.442694e+01   3.854378e-01
  1.339850e-01   6.383991e+01   3.822818e-01
  1.342840e-01   6.525723e+01   3.893405e-01
  1.345830e-01   6.476360e+01   3.864435e-01
  1.348820e-01   6.487198e+01   3.867667e-01
  1.351810e-01   6.519466e+01   3.828560e-01
  1.354800e-01   6.469804e+01   3.857777e-01
  1.357790e-01   6.419995e+01   3.819734e-01
  1.360780e-01   6.476531e+01   3.852758e-01
  1.363770e-01   6.489676e+01   3.852000e-01
  1.366760e-01   6.465843e+01   3.866014e-01
  1.369740e-01   6.365170e+01   3.971643e-01
  1.372730e-01   6.429359e+01   4.012711e-01
  1.375720e-01   6.493373e+01   4.126625e-01
  1.378710e-01   6.413256e+01   4.118260e-01
  1.381700e-01   6.430992e+01   4.141363e-01
  1.384690e-01   6.502836e+01   4.236757e-01
  1.387680e-01   6.426247e+01   4.096726e-01
  1.390670e-01   6.479396e+01   3.996659e-01
  1.393660e-01   6.401601e+01   3.964847e-01
  1.396650e-01   6.493501e+01   3.964984e-01
  1.399640e-01   6.473635e+01   3.969091e-01
  1.402630e-01   6.442631e+01   3.878079e-01
  1.405620e-01   6.480188e+01   3.933315e-01
  1.408600e-01   6.443568e+01   3.909863e-01
  1.411590e-01   6.487515e+01   3.933055e-01
  1.414580e-01   6.454914e+01   3.928118e-01
  1.417570e-01   6.422418e+01   3.843624e-01
  1.420560e-01   6.418262e+01   3.887572e-01
  1.423550e-01   6.447906e+01   3.870122e-01
  1.426540e-01   6.537656e+01   3.861546e-01
  1.429530e-01   6.529189e+01   3.849768e-01
  1.432520e-01   6.451656e+01   3.797326e-01
  1.435510e-01   6.491887e+01   3.836453e-01
  1.438500e-01   6.515633e+01   3.802647e-01
  1.441490e-01   6.494685e+01   3.787648e-01
  1.444470e-01   6.509863e+01   3.816674e-01
  1.447460e-01   6.499930e+01   3.775967e-01
  1.450450e-01   6.523289e+01   3.820607e-01
  1.453440e-01   6.523834e+01   3.761150e-01
  1.456430e-01   6.535453e+01   3.801739e-01
  1.459420e-01   6.463017e+01   3.773996e-01
  1.462410e-01   6.396107e+01   3.737028e-01
  1.465400e-01   6.560338e+01   3.797881e-01
  1.468390e-01   6.491458e+01   3.730476e-01
  1.471380e-01   6.408164e+01   3.736237e-01
  1.474370e-01   6.438477e+01   3.751552e-01
  1.477360e-01   6.412558e+01   3.733219e-01
  1.480340e-01   6.390487e+01   3.690903e-01
  1.483330e-01   6.532543e+01   3.816548e-01
  1.486320e-01   6.437762e+01   3.883812e-01
  1.489310e-01   6.556727e+01   3.936643e-01
  1.492300e-01   6.482849e+01   3.909518e-01
  1.495290e-01   6.502869e+01   3.940192e-01
  1.498280e-01   6.506789e+01   3.986946e-01
  1.501270e-01   6.512321e+01   4.004191e-01
  1.504260e-01   6.531668e+01   3.956408e-01
  1.507250e-01   6.510811e+01   4.008950e-01
  1.510240e-01   6.461764e+01   3.983434e-01
  1.513230e-01   6.511551e+01   4.051717e-01
  1.516210e-01   6.529078e+01   4.014570e-01
  1.519200e-01   6.544629e+01   4.019348e-01
  1.522190e-01   6.552274e+01   4.091736e-01
  1.525180e-01   6.484486e+01   4.021894e-01
  1.528170e-01   6.518533e+01   4.086714e-01
  1.531160e-01   6.483819e+01   4.043080e-01
  1.534150e-01   6.564548e+01   4.009787e-01
  1.537140e-01   6.463173e+01   3.910902e-01
  1.540130e-01   6.514244e+01   3.861619e-01
  1.543120e-01   6.539100e+01   3.871324e-01
  1.546110e-01   6.529055e+01   3.842815e-01
  1.549100e-01   6.520570e+01   3.842616e-01
  1.552090e-01   6.513099e+01   3.861280e-01
  1.555070e-01   6.520674e+01   3.771066e-01
  1.558060e-01   6.479101e+01   3.812160e-01
  1.561050e-01   6.587601e+01   3.805764e-01
  1.564040e-01   6.426420e+01   3.774310e-01
  1.567030e-01   6.492471e+01   3.773800e-01
  1.570020e-01   6.529805e+01   3.765030e-01
  1.573010e-01   6.543636e+01   3.804118e-01
  1.576000e-01   6.527259e+01   3.740749e-01
  1.578990e-01   6.541703e+01   3.764140e-01
  1.581980e-01   6.488953e+01   3.731873e-01
  1.584970e-01   6.536478e+01   3.743390e-01
  1.587960e-01   6.519689e+01   3.772958e-01
  1.590940e-01   6.502073e+01   3.714621e-01
  1.593930e-01   6.506010e+01   3.703298e-01
  1.596920e-01   6.478885e+01   3.705913e-01
  1.599910e-01   6.548854e+01   3.742691e-01
  1.602900e-01   6.559746e+01   3.739463e-01
  1.605890e-01   6.450787e+01   3.653093e-01
  1.608880e-01   6.489022e+01   3.688195e-01
  1.611870e-01   6.552274e+01   3.695897e-01
  1.614860e-01   6.497597e+01   3.684509e-01
  1.617850e-01   6.451647e+01   3.639427e-01
  1.620840e-01   6.475052e+01   3.646022e-01
  1.623830e-01   6.503208e+01   3.669914e-01
  1.626810e-01   6.502732e+01   3.647871e-01
  1.629800e-01   6.542229e+01   3.619965e-01
  1.632790e-01   6.517152e+01   3.624557e-01
  1.635780e-01   6.465783e+01   3.621847e-01
  1.638770e-01   6.518673e+01   3.660270e-01
  1.641760e-01   6.425195e+01   3.616286e-01
  1.644750e-01   6.449530e+01   3.615353e-01
  1.647740e-01   6.575070e+01   3.646463e-01
  1.650730e-01   6.458810e+01   3.627687e-01
  1.653720e-01   6.472368e+01   3.627585e-01
  1.656710e-01   6.443527e+01   3.598276e-01
  1.659700e-01   6.461690e+01   3.618759e-01
  1.662680e-01   6.443945e+01   3.600306e-01
  1.665670e-01   6.510559e+01   3.628531e-01
  1.668660e-01   6.458223e+01   3.579625e-01
  1.671650e-01   6.463127e+01   3.609503e-01
  1.674640e-01   6.495901e+01   3.610952e-01
  1.677630e-01   6.564117e+01   3.610748e-01
  1.680620e-01   6.447968e+01   3.601430e-01
  1.683610e-01   6.483634e+01   3.555092e-01
  1.686600e-01   6.447086e+01   3.593546e-01
  1.689590e-01   6.534887e+01   3.582064e-01
  1.692580e-01   6.457888e+01   3.559051e-01
  1.695570e-01   6.486791e+01   3.612256e-01
  1.698560e-01   6.452202e+01   3.542814e-01
  1.701540e-01   6.464423e+01   3.573851e-01
  1.704530e-01   6.480745e+01   3.548816e-01
  1.707520e-01   6.460373e+01   3.545056e-01
  1.710510e-01   6.492348e+01   3.583434e-01
  1.713500e-01   6.474627e+01   3.543501e-01
  1.716490e-01   6.515719e+01   3.582391e-01
  1.719480e-01   6.433629e+01   3.503633e-01
  1.722470e-01   6.416678e+01   3.522193e-01
  1.725460e-01   6.452665e+01   3.548421e-01
  1.728450e-01   6.482195e+01   3.532912e-01
  1.731440e-01   6.455126e+01   3.530925e-01
  1.734430e-01   6.507565e+01   3.513089e-01
  1.737410e-01   6.400989e+01   3.519685e-01
  1.740400e-01   6.451217e+01   3.526256e-01
  1.743390e-01   6.448242e+01   3.500553e-01
  1.746380e-01   6.496169e+01   3.529537e-01
  1.749370e-01   6.474852e+01   3.500738e-01
  1.752360e-01   6.464144e+01   3.520826e-01
  1.755350e-01   6.414358e+01   3.498382e-01
  1.758340e-01   6.436474e+01   3.457623e-01
  1.761330e-01   6.453405e+01   3.517900e-01
  1.764320e-01   6.403312e+01   3.455499e-01
  1.767310e-01   6.476464e+01   3.518830e-01
  1.770300e-01   6.482027e+01   3.483551e-01
  1.773280e-01   6.474337e+01   3.495355e-01
  1.776270e-01   6.467462e+01   3.481359e-01
  1.779260e-01   6.488853e+01   3.471663e-01
  1.782250e-01   6.503209e+01   3.503140e-01
  1.785240e-01   6.406450e+01   3.444477e-01
  1.788230e-01   6.460279e+01   3.475982e-01
  1.791220e-01   6.533905e+01   3.500932e-01
  1.794210e-01   6.430516e+01   3.440845e-01
  1.797200e-01   6.456720e+01   3.463056e-01
  1.800190e-01   6.442600e+01   3.435724e-01
  1.803180e-01   6.498994e+01   3.486382e-01
  1.806170e-01   6.495994e+01   3.456637e-01
  1.809160e-01   6.460189e+01   3.440410e-01
  1.812140e-01   6.515944e+01   3.463625e-01
  1.815130e-01   6.448868e+01   3.440730e-01
  1.818120e-01   6.498794e+01   3.467515e-01
  1.821110e-01   6.466639e+01   3.419015e-01
  1.824100e-01   6.436194e+01   3.435680e-01
  1.827090e-01   6.507963e+01   3.448100e-01
  1.830080e-01   6.401063e+01   3.421316e-01
  1.833070e-01   6.443279e+01   3.407950e-01
  1.836060e-01   6.448233e+01   3.401164e-01
  1.839050e-01   6.426288e+01   3.434701e-01
  1.842040e-01   6.447641e+01   3.412358e-01
  1.845030e-01   6.414659e+01   3.395521e-01
  1.848010e-01   6.478445e+01   3.430343e-01
  1.851000e-01   6.402882e+01   3.363747e-01
  1.853990e-01   6.400287e+01   3.412867e-01
  1.856980e-01   6.475681e+01   3.408395e-01
  1.859970e-01   6.418710e+01   3.380563e-01
  1.862960e-01   6.453280e+01   3.404110e-01
  1.865950e-01   6.423527e+01   3.378652e-01
  1.868940e-01   6.432313e+01   3.419750e-01
  1.871930e-01   6.389648e+01   3.336960e-01
  1.874920e-01   6.417318e+01   3.375433e-01
  1.877910e-01   6.420522e+01   3.374691e-01
  1.880900e-01   6.450144e+01   3.382467e-01
  1.883880e-01   6.453771e+01   3.401011e-01
  1.886870e-01   6.423673e+01   3.332043e-01
  1.889860e-01   6.381677e+01   3.377163e-01
  1.892850e-01   6.391006e+01   3.354362e-01
  1.895840e-01   6.397374e+01   3.345149e-01
  1.898830e-01   6.419562e+01   3.355605e-01
  1.901820e-01   6.464925e+01   3.364320e-01
  1.904810e-01   6.414865e+01   3.349719e-01
  1.907800e-01   6.413885e+01   3.341744e-01
  1.910790e-01   6.432328e+01   3.340399e-01
  1.913780e-01   6.375957e+01   3.336460e-01
  1.916770e-01   6.401822e+01   3.341678e-01
  1.919750e-01   6.411335e+01   3.351899e-01
  1.922740e-01   6.382745e+01   3.307832e-01
  1.925730e-01   6.401305e+01   3.320172e-01
  1.928720e-01   6.396508e+01   3.326510e-01
  1.931710e-01   6.381631e+01   3.328736e-01
  1.934700e-01   6.363479e+01   3.308841e-01
  1.937690e-01   6.453328e+01   3.323060e-01
  1.940680e-01   6.394778e+01   3.326060e-01
  1.943670e-01   6.387486e+01   3.304569e-01
  1.946660e-01   6.394370e+01   3.312345e-01
  1.949650e-01   6.349565e+01   3.279951e-01
  1.952640e-01   6.378425e+01   3.302225e-01
  1.955630e-01   6.398722e+01   3.319502e-01
  1.958610e-01   6.354847e+01   3.276914e-01
  1.961600e-01   6.387635e+01   3.298648e-01
  1.964590e-01   6.350186e+01   3.274249e-01
  1.967580e-01   6.377866e+01   3.303574e-01
  1.970570e-01   6.351030e+01   3.274467e-01
  1.973560e-01   6.349517e+01   3.256676e-01
  1.976550e-01   6.348842e+01   3.284181e-01
  1.979540e-01   6.364044e+01   3.264729e-01
  1.982530e-01   6.296483e+01   3.264750e-01
  1.985520e-01   6.346270e+01   3.257283e-01
  1.988510e-01   6.400078e+01   3.272509e-01
  1.991500e-01   6.374423e+01   3.287838e-01
  1.994480e-01   6.383498e+01   3.256760e-01
  1.997470e-01   6.387512e+01   3.276552e-01
  2.000460e-01   6.351058e+01   3.228675e-01
  2.003450e-01   6.380755e+01   3.258925e-01
  2.006440e-01   6.356069e+01   3.280161e-01
  2.009430e-01   6.316590e+01   3.219901e-01
  2.012420e-01   6.326194e+01   3.255006e-01
  2.015410e-01   6.330791e+01   3.222121e-01
  2.018400e-01   6.278645e+01   3.215804e-01
  2.021390e-01   6.358594e+01   3.246125e-01
  2.024380e-01   6.363740e+01   3.198748e-01
  2.027370e-01   6.308608e+01   3.234758e-01
  2.030350e-01   6.389968e+01   3.224584e-01
  2.033340e-01   6.378807e+01   3.230117e-01
  2.036330e-01   6.354288e+01   3.199093e-01
  2.039320e-01   6.363780e+01   3.209694e-01
  2.042310e-01   6.283663e+01   3.219894e-01
  2.045300e-01   6.303230e+01   3.178104e-01
  2.048290e-01   6.333187e+01   3.196501e-01
  2.051280e-01   6.311868e+01   3.187040e-01
  2.054270e-01   6.320444e+01   3.183790e-01
  2.057260e-01   6.309739e+01   3.215365e-01
  2.060250e-01   6.334396e+01   3.181909e-01
  2.063240e-01   6.334641e+01   3.207835e-01
  2.066230e-01   6.305648e+01   3.186826e-01
  2.069210e-01   6.343974e+01   3.208819e-01
  2.072200e-01   6.343851e+01   3.201924e-01
  2.075190e-01   6.314262e+01   3.170155e-01
  2.078180e-01   6.322196e+01   3.196454e-01
  2.081170e-01   6.365031e+01   3.190943e-01
  2.084160e-01   6.282711e+01   3.190550e-01
  2.087150e-01   6.314108e+01   3.163467e-01
  2.090140e-01   6.308561e+01   3.176756e-01
  2.093130e-01   6.247606e+01   3.160035e-01
  2.096120e-01   6.305882e+01   3.169385e-01
  2.099110e-01   6.248297e+01   3.140363e-01
  2.102100e-01   6.267356e+01   3.161020e-01
  2.105080e-01   6.276818e+01   3.179532e-01
  2.108070e-01   6.278508e+01   3.150577e-01
  2.111060e-01   6.329755e+01   3.155504e-01
  2.114050e-01   6.272419e+01   3.145107e-01
  2.117040e-01   6.313651e+01   3.205270e-01
  2.120030e-01   6.299539e+01   3.261165e-01
  2.123020e-01   6.324211e+01   3.291138e-01
  2.126010e-01   6.264547e+01   3.249196e-01
  2.129000e-01   6.315580e+01   3.294866e-01
  2.131990e-01   6.258141e+01   3.308547e-01
  2.134980e-01   6.312717e+01   3.343105e-01
  2.137970e-01   6.290534e+01   3.312505e-01
  2.140950e-01   6.309270e+01   3.335951e-01
  2.143940e-01   6.320988e+01   3.351577e-01
  2.146930e-01   6.256689e+01   3.337625e-01
  2.149920e-01   6.310413e+01   3.355084e-01
  2.152910e-01   6.288969e+01   3.354128e-01
  2.155900e-01   6.245234e+01   3.371274e-01
  2.158890e-01   6.335317e+01   3.395501e-01
  2.161880e-01   6.288669e+01   3.368420e-01
  2.164870e-01   6.280137e+01   3.379056e-01
  2.167860e-01   6.268312e+01   3.312767e-01
  2.170850e-01   6.288898e+01   3.292391e-01
  2.173840e-01   6.254150e+01   3.252301e-01
  2.176820e-01   6.255029e+01   3.238080e-01
  2.179810e-01   6.269461e+01   3.251919e-01
  2.182800e-01   6.278873e+01   3.211668e-01
  2.185790e-01   6.301807e+01   3.233014e-01
  2.188780e-01   6.276617e+01   3.191739e-01
  2.191770e-01   6.257532e+01   3.207599e-01
  2.194760e-01   6.288864e+01   3.224041e-01
  2.197750e-01   6.297780e+01   3.194374e-01
  2.200740e-01   6.259931e+01   3.164488e-01
  2.203730e-01   6.226835e+01   3.173612e-01
  2.206720e-01   6.277077e+01   3.176893e-01
  2.209710e-01   6.202447e+01   3.179655e-01
  2.212700e-01   6.203638e+01   3.135671e-01
  2.215680e-01   6.198311e+01   3.162280e-01
  2.218670e-01   6.219515e+01   3.125306e-01
  2.221660e-01   6.295151e+01   3.178761e-01
  2.224650e-01   6.287954e+01   3.151629e-01
  2.227640e-01   6.217065e+01   3.131199e-01
  2.230630e-01   6.210111e+01   3.138622e-01
  2.233620e-01   6.211680e+01   3.131148e-01
  2.236610e-01   6.181376e+01   3.123501e-01
  2.239600e-01   6.177620e+01   3.086689e-01
  2.242590e-01   6.258494e+01   3.137691e-01
  2.245580e-01   6.215689e+01   3.117877e-01
  2.248570e-01   6.232812e+01   3.140404e-01
  2.251550e-01   6.263738e+01   3.111939e-01
  2.254540e-01   6.209112e+01   3.100876e-01
  2.257530e-01   6.205195e+01   3.123003e-01
  2.260520e-01   6.189168e+01   3.080790e-01
  2.263510e-01   6.218474e+01   3.098142e-01
  2.266500e-01   6.204610e+01   3.093424e-01
  2.269490e-01   6.186580e+01   3.075162e-01
  2.272480e-01   6.304097e+01   3.129635e-01
  2.275470e-01   6.259742e+01   3.077164e-01
  2.278460e-01   6.208828e+01   3.099536e-01
  2.281450e-01   6.185056e+01   3.066120e-01
  2.284440e-01   6.228724e+01   3.091873e-01
  2.287420e-01   6.157349e+01   3.082878e-01
  2.290410e-01   6.169480e+01   3.024800e-01
  2.293400e-01   6.203671e+01   3.080652e-01
  2.296390e-01   6.200685e+01   3.065067e-01
  2.299380e-01   6.210135e+01   3.072330e-01
  2.302370e-01   6.196326e+01   3.062763e-01
  2.305360e-01   6.220044e+01   3.049151e-01
  2.308350e-01   6.209337e+01   3.089566e-01
  2.311340e-01   6.160409e+01   3.020208e-01
  2.314330e-01   6.194869e+01   3.050217e-01
  2.317320e-01   6.177755e+01   3.056946e-01
  2.320310e-01   6.186872e+01   3.027873e-01
  2.323290e-01   6.206452e+01   3.080096e-01
  2.326280e-01   6.198329e+01   3.023575e-01
  2.329270e-01   6.186807e+01   3.025487e-01
  2.332260e-01   6.262644e+01   3.059575e-01
  2.335250e-01   6.205707e+01   3.038438e-01
  2.338240e-01   6.195690e+01   3.047999e-01
  2.341230e-01   6.143267e+01   2.990354e-01
  2.344220e-01   6.215712e+01   3.038496e-01
  2.347210e-01   6.174768e+01   3.027283e-01
  2.350200e-01   6.192983e+01   3.023450e-01
  2.353190e-01   6.178374e+01   3.023425e-01
  2.356180e-01   6.159338e+01   2.985085e-01
  2.359170e-01   6.195258e+01   3.037074e-01
  2.362150e-01   6.152946e+01   3.006628e-01
  2.365140e-01   6.209249e+01   2.997155e-01
  2.368130e-01   6.184092e+01   3.014229e-01
  2.371120e-01   6.155058e+01   2.993222e-01
  2.374110e-01   6.178474e+01   3.024633e-01
  2.377100e-01   6.158098e+01   2.983643e-01
  2.380090e-01   6.176017e+01   3.001782e-01
  2.383080e-01   6.125575e+01   2.970083e-01
  2.386070e-01   6.183151e+01   3.000045e-01
  2.389060e-01   6.180087e+01   2.995844e-01
  2.392050e-01   6.122387e+01   2.965923e-01
  2.395040e-01   6.153681e+01   2.994040e-01
  2.398020e-01   6.146094e+01   2.971660e-01
  2.401010e-01   6.128882e+01   2.984554e-01
  2.404000e-01   6.097320e+01   2.948663e-01
  2.406990e-01   6.199967e+01   2.990342e-01
  2.409980e-01   6.177319e+01   2.974682e-01
  2.412970e-01   6.124382e+01   2.957431e-01
  2.415960e-01   6.125548e+01   2.966689e-01
  2.418950e-01   6.171159e+01   2.960887e-01
  2.421940e-01   6.116297e+01   2.959953e-01
  2.424930e-01   6.073749e+01   2.958619e-01
  2.427920e-01   6.125144e+01   2.933345e-01
  2.430910e-01   6.080306e+01   2.942328e-01
  2.433890e-01   6.099199e+01   2.936961e-01
  2.436880e-01   6.071268e+01   2.955762e-01
  2.439870e-01   6.107865e+01   2.929204e-01
  2.442860e-01   6.117871e+01   2.926173e-01
  2.445850e-01   6.181279e+01   2.958871e-01
  2.448840e-01   6.171851e+01   2.952194e-01
  2.451830e-01   6.066816e+01   2.942388e-01
  2.454820e-01   6.125376e+01   2.921487e-01
  2.457810e-01   6.132870e+01   2.935194e-01
  2.460800e-01   6.122635e+01   2.936018e-01
  2.463790e-01   6.128590e+01   2.927652e-01
  2.466780e-01   6.072573e+01   2.918562e-01
  2.469770e-01   6.091547e+01   2.914482e-01
  2.472750e-01   6.108018e+01   2.925982e-01
  2.475740e-01   6.138741e+01   2.943166e-01
  2.478730e-01   6.103973e+01   2.887791e-01
  2.481720e-01   6.124734e+01   2.922411e-01
  2.484710e-01   6.129602e+01   2.905416e-01
  2.487700e-01   6.104574e+01   2.930593e-01
  2.490690e-01   6.062142e+01   2.909586e-01
  2.493680e-01   6.082022e+01   2.884679e-01
  2.496670e-01   6.127449e+01   2.934987e-01
  2.499660e-01   6.108118e+01   2.900320e-01
  2.502650e-01   6.134187e+01   2.919288e-01
  2.505640e-01   6.096974e+01   2.880936e-01
  2.508620e-01   6.053026e+01   2.884062e-01
  2.511610e-01   6.121771e+01   2.923861e-01
  2.514600e-01   6.080474e+01   2.882227e-01
  2.517590e-01   6.122313e+01   2.890039e-01
  2.520580e-01   6.050827e+01   2.878313e-01
  2.523570e-01   6.034362e+01   2.877521e-01
  2.526560e-01   6.112246e+01   2.904475e-01
  2.529550e-01   6.063638e+01   2.859697e-01
  2.532540e-01   6.017671e+01   2.847822e-01
  2.535530e-01   6.081509e+01   2.860849e-01
  2.538520e-01   6.027734e+01   2.861442e-01
  2.541510e-01   6.061710e+01   2.854158e-01
  2.544490e-01   6.131109e+01   2.878645e-01
  2.547480e-01   6.037823e+01   2.859729e-01
  2.550470e-01   6.054036e+01   2.846288e-01
  2.553460e-01   6.049348e+01   2.849222e-01
  2.556450e-01   5.996289e+01   2.813826e-01
  2.559440e-01   6.067806e+01   2.859661e-01
  2.562430e-01   6.112041e+01   2.883455e-01
  2.565420e-01   6.069532e+01   2.847914e-01
  2.568410e-01   6.066237e+01   2.839126e-01
  2.571400e-01   6.063882e+01   2.842573e-01
  2.574390e-01   6.087209e+01   2.869346e-01
  2.577380e-01   6.073654e+01   2.855954e-01
  2.580360e-01   6.087104e+01   2.839022e-01
  2.583350e-01   6.120771e+01   2.872114e-01
  2.586340e-01   6.078776e+01   2.831138e-01
  2.589330e-01   6.053246e+01   2.853179e-01
  2.592320e-01   6.080358e+01   2.831506e-01
  2.595310e-01   6.043520e+01   2.832810e-01
  2.598300e-01   6.026331e+01   2.847842e-01
  2.601290e-01   6.062957e+01   2.812778e-01
  2.604280e-01   6.067406e+01   2.848422e-01
  2.607270e-01   6.059676e+01   2.809111e-01
  2.610260e-01   6.019265e+01   2.825136e-01
  2.613250e-01   6.026056e+01   2.832695e-01
  2.616240e-01   6.034547e+01   2.825750e-01
  2.619220e-01   6.038906e+01   2.827760e-01
  2.622210e-01   6.075607e+01   2.807971e-01
  2.625200e-01   6.046354e+01   2.818668e-01
  2.628190e-01   6.051871e+01   2.817018e-01
  2.631180e-01   6.028026e+01   2.794079e-01
  2.634170e-01   6.043382e+01   2.833773e-01
  2.637160e-01   6.016500e+01   2.791406e-01
  2.640150e-01   6.042636e+01   2.824679e-01
  2.643140e-01   6.102740e+01   2.807497e-01
  2.646130e-01   6.064936e+01   2.802620e-01
  2.649120e-01   6.048970e+01   2.829125e-01
  2.652110e-01   6.050302e+01   2.797321e-01
  2.655090e-01   6.035605e+01   2.801597e-01
  2.658080e-01   6.011485e+01   2.779790e-01
  2.661070e-01   6.026050e+01   2.795536e-01
  2.664060e-01   6.026359e+01   2.792736e-01
  2.667050e-01   6.011525e+01   2.792165e-01
  2.670040e-01   6.010672e+01   2.790054e-01
  2.673030e-01   6.024304e+01   2.784646e-01
  2.676020e-01   6.032915e+01   2.787585e-01
  2.679010e-01   5.995986e+01   2.778094e-01
  2.682000e-01   6.010090e+01   2.770068e-01
  2.684990e-01   5.996666e+01   2.777306e-01
  2.687980e-01   6.017081e+01   2.778252e-01
  2.690960e-01   6.007623e+01   2.787437e-01
  2.693950e-01   6.040559e+01   2.765898e-01
  2.696940e-01   6.022626e+01   2.765496e-01
  2.699930e-01   5.973675e+01   2.764465e-01
  2.702920e-01   6.056053e+01   2.780640e-01
  2.705910e-01   6.039673e+01   2.781577e-01
  2.708900e-01   5.937921e+01   2.736805e-01
  2.711890e-01   5.997506e+01   2.769037e-01
  2.714880e-01   6.016427e+01   2.763145e-01
  2.717870e-01   5.976967e+01   2.758701e-01
  2.720860e-01   5.939212e+01   2.739846e-01
  2.723850e-01   5.993827e+01   2.745997e-01
  2.726840e-01   6.036741e+01   2.766877e-01
  2.729820e-01   6.002058e+01   2.757069e-01
  2.732810e-01   5.989046e+01   2.744902e-01
  2.735800e-01   6.031204e+01   2.753630e-01
  2.738790e-01   6.005502e+01   2.753254e-01
  2.741780e-01   5.961784e+01   2.747804e-01
  2.744770e-01   5.953600e+01   2.720525e-01
  2.747760e-01   6.016665e+01   2.748482e-01
  2.750750e-01   5.984408e+01   2.772581e-01
  2.753740e-01   5.974314e+01   2.814568e-01
  2.756730e-01   6.006468e+01   2.837093e-01
  2.759720e-01   6.013245e+01   2.825706e-01
  2.762710e-01   5.986478e+01   2.859862e-01
  2.765690e-01   6.005153e+01   2.857103e-01
  2.768680e-01   6.008441e+01   2.884975e-01
  2.771670e-01   5.985029e+01   2.855393e-01
  2.774660e-01   5.966288e+01   2.859170e-01
  2.777650e-01   5.998190e+01   2.901709e-01
  2.780640e-01   5.995077e+01   2.887057e-01
  2.783630e-01   5.985431e+01   2.888985e-01
  2.786620e-01   5.993119e+01   2.908048e-01
  2.789610e-01   5.976412e+01   2.905076e-01
  2.792600e-01   5.968749e+01   2.931816e-01
  2.795590e-01   6.014147e+01   2.885288e-01
  2.798580e-01   5.962289e+01   2.918032e-01
  2.801560e-01   5.969959e+01   2.915507e-01
  2.804550e-01   5.978065e+01   2.926313e-01
  2.807540e-01   6.002118e+01   2.945614e-01
  2.810530e-01   6.008278e+01   2.919358e-01
  2.813520e-01   5.948428e+01   2.943684e-01
  2.816510e-01   6.031594e+01   2.953968e-01
  2.819500e-01   5.968600e+01   2.939626e-01
  2.822490e-01   5.964690e+01   2.938663e-01
  2.825480e-01   5.985882e+01   2.939381e-01
  2.828470e-01   6.023805e+01   2.983032e-01
  2.831460e-01   5.990733e+01   2.959840e-01
  2.834450e-01   5.986601e+01   2.942929e-01
  2.837430e-01   5.945026e+01   2.949668e-01
  2.840420e-01   5.948307e+01   2.966598e-01
  2.843410e-01   5.997086e+01   3.043735e-01
  2.846400e-01   5.932885e+01   3.048645e-01
  2.849390e-01   6.017061e+01   3.149474e-01
  2.852380e-01   5.929616e+01   3.155525e-01
  2.855370e-01   5.952380e+01   3.192922e-01
  2.858360e-01   5.954587e+01   3.213957e-01
  2.861350e-01   5.909275e+01   3.229980e-01
  2.864340e-01   5.960875e+01   3.292046e-01
  2.867330e-01   5.982721e+01   3.288600e-01
  2.870320e-01   5.942963e+01   3.333906e-01
  2.873310e-01   5.905114e+01   3.292479e-01
  2.876290e-01   5.964295e+01   3.361567e-01
  2.879280e-01   5.952097e+01   3.388827e-01
  2.882270e-01   5.975585e+01   3.358024e-01
  2.885260e-01   5.903561e+01   3.378431e-01
  2.888250e-01   5.952782e+01   3.383847e-01
  2.891240e-01   5.914526e+01   3.423838e-01
  2.894230e-01   5.909836e+01   3.453388e-01
  2.897220e-01   5.933931e+01   3.378485e-01
  2.900210e-01   5.957871e+01   3.474819e-01
  2.903200e-01   5.936719e+01   3.448377e-01
  2.906190e-01   5.955739e+01   3.491076e-01
  2.909180e-01   5.924360e+01   3.491326e-01
  2.912160e-01   5.859794e+01   3.435072e-01
  2.915150e-01   5.919406e+01   3.566360e-01
  2.918140e-01   5.901802e+01   3.478999e-01
  2.921130e-01   5.909034e+01   3.513674e-01
  2.924120e-01   5.880472e+01   3.530621e-01
  2.927110e-01   5.923370e+01   3.533586e-01
  2.930100e-01   5.938838e+01   3.630433e-01
  2.933090e-01   5.882449e+01   3.555210e-01
  2.936080e-01   5.957632e+01   3.553709e-01
  2.939070e-01   5.880646e+01   3.587427e-01
  2.942060e-01   5.911458e+01   3.603074e-01
  2.945050e-01   5.948823e+01   3.690226e-01
  2.948030e-01   5.840332e+01   3.560714e-01
  2.951020e-01   5.921129e+01   3.640000e-01
  2.954010e-01   5.934800e+01   3.661574e-01
  2.957000e-01   5.865028e+01   3.657508e-01
  2.959990e-01   5.915988e+01   3.668940e-01
  2.962980e-01   5.882387e+01   3.665128e-01
  2.965970e-01   5.857881e+01   3.693344e-01
  2.968960e-01   5.869281e+01   3.694662e-01
  2.971950e-01   5.905649e+01   3.690238e-01
  2.974940e-01   5.956606e+01   3.692639e-01
  2.977930e-01   5.864870e+01   3.697824e-01
  2.980920e-01   5.915764e+01   3.716126e-01
  2.983900e-01   5.904785e+01   3.742832e-01
  2.986890e-01   5.855342e+01   3.685741e-01
  2.989880e-01   5.799526e+01   3.706997e-01
  2.992870e-01   5.858272e+01   3.735098e-01
  2.995860e-01   5.904963e+01   3.771388e-01
  2.998850e-01   5.915664e+01   3.753349e-01
  3.001840e-01   5.877042e+01   3.764860e-01
  3.004830e-01   5.838095e+01   3.801162e-01
  3.007820e-01   5.846627e+01   3.789089e-01
  3.010810e-01   5.835459e+01   3.758716e-01
  3.013800e-01   5.886551e+01   3.831981e-01
  3.016790e-01   5.863591e+01   3.814449e-01
  3.019780e-01   5.934080e+01   3.857612e-01
  3.022760e-01   5.877553e+01   3.857140e-01
  3.025750e-01   5.832054e+01   3.821772e-01
  3.028740e-01   5.867274e+01   3.887744e-01
  3.031730e-01   5.898862e+01   3.879739e-01
  3.034720e-01   5.854918e+01   3.881005e-01
  3.037710e-01   5.936110e+01   3.905166e-01
  3.040700e-01   5.871463e+01   3.902446e-01
  3.043690e-01   5.908081e+01   3.961053e-01
  3.046680e-01   5.809127e+01   3.914023e-01
  3.049670e-01   5.837777e+01   3.888569e-01
  3.052660e-01   5.829154e+01   3.953991e-01
  3.055650e-01   5.853883e+01   3.948393e-01
  3.058630e-01   5.842452e+01   3.998398e-01
  3.061620e-01   5.863980e+01   3.932458e-01
  3.064610e-01   5.857278e+01   3.980493e-01
  3.067600e-01   5.907343e+01   4.058904e-01
  3.070590e-01   5.922470e+01   4.002583e-01
  3.073580e-01   5.835670e+01   4.034205e-01
  3.076570e-01   5.930193e+01   3.993781e-01
  3.079560e-01   5.890483e+01   4.044170e-01
  3.082550e-01   5.801910e+01   4.013649e-01
  3.085540e-01   5.857725e+01   4.029951e-01
  3.088530e-01   5.800474e+01   4.061144e-01
  3.091520e-01   5.833451e+01   4.012776e-01
  3.094500e-01   5.808571e+01   4.091760e-01
  3.097490e-01   5.884171e+01   4.099596e-01
  3.100480e-01   5.796046e+01   4.038395e-01
  3.103470e-01   5.887472e+01   4.183727e-01
  3.106460e-01   5.963852e+01   4.087323e-01
  3.109450e-01   5.919192e+01   4.191688e-01
  3.112440e-01   5.878535e+01   4.106949e-01
  3.115430e-01   5.796811e+01   4.131945e-01
  3.118420e-01   5.855283e+01   4.198765e-01
  3.121410e-01   5.775818e+01   4.105317e-01
  3.124400e-01   5.891860e+01   4.221956e-01
  3.127390e-01   5.766623e+01   4.117966e-01
  3.130380e-01   5.890153e+01   4.252070e-01
  3.133360e-01   5.741722e+01   4.174500e-01
  3.136350e-01   5.879758e+01   4.217618e-01
  3.139340e-01   5.792452e+01   4.247803e-01
  3.142330e-01   5.841369e+01   4.200467e-01
  3.145320e-01   5.847647e+01   4.307199e-01
  3.148310e-01   5.825029e+01   4.249243e-01
  3.151300e-01   5.869976e+01   4.265606e-01
  3.154290e-01   5.848282e+01   4.307433e-01
  3.157280e-01   5.789604e+01   4.257292e-01
  3.160270e-01   5.888618e+01   4.377701e-01
  3.163260e-01   5.862859e+01   4.284141e-01
  3.166250e-01   5.793914e+01   4.342356e-01
  3.169230e-01   5.782821e+01   4.312297e-01
  3.172220e-01   5.883310e+01   4.398498e-01
  3.175210e-01   5.870798e+01   4.390003e-01
  3.178200e-01   5.859664e+01   4.355694e-01
  3.181190e-01   5.829700e+01   4.424828e-01
  3.184180e-01   5.904356e+01   4.406358e-01
  3.187170e-01   5.831625e+01   4.457340e-01
  3.190160e-01   5.796545e+01   4.431951e-01
  3.193150e-01   5.888242e+01   4.400342e-01
  3.196140e-01   5.835980e+01   4.495604e-01
  3.199130e-01   5.838391e+01   4.432063e-01
  3.202120e-01   5.925214e+01   4.538162e-01
  3.205100e-01   5.755484e+01   4.460410e-01
  3.208090e-01   5.776093e+01   4.436067e-01
  3.211080e-01   5.810294e+01   4.518928e-01
  3.214070e-01   5.822228e+01   4.445744e-01
  3.217060e-01   5.835647e+01   4.524573e-01
  3.220050e-01   5.877536e+01   4.511582e-01
  3.223040e-01   5.814249e+01   4.466821e-01
  3.226030e-01   5.804232e+01   4.576508e-01
  3.229020e-01   5.722742e+01   4.391857e-01
  3.232010e-01   5.851636e+01   4.564770e-01
  3.235000e-01   5.901652e+01   4.533299e-01
  3.237990e-01   5.860899e+01   4.551271e-01
  3.240970e-01   5.830274e+01   4.608805e-01
  3.243960e-01   5.860907e+01   4.525966e-01
  3.246950e-01   5.871152e+01   4.642859e-01
  3.249940e-01   5.756954e+01   4.519186e-01
  3.252930e-01   5.780623e+01   4.602459e-01
  3.255920e-01   5.755942e+01   4.619560e-01
  3.258910e-01   5.781973e+01   4.585259e-01
  3.261900e-01   5.837220e+01   4.679670e-01
  3.264890e-01   5.883226e+01   4.643125e-01
  3.267880e-01   5.867562e+01   4.673309e-01
  3.270870e-01   5.794599e+01   4.723875e-01
  3.273860e-01   5.747329e+01   4.648111e-01
  3.276850e-01   5.812314e+01   4.731090e-01
  3.279830e-01   5.832459e+01   4.668508e-01
  3.282820e-01   5.783794e+01   4.743684e-01
  3.285810e-01   5.818773e+01   4.738546e-01
  3.288800e-01   5.799361e+01   4.764792e-01
  3.291790e-01   5.732983e+01   4.698693e-01
  3.294780e-01   5.864784e+01   4.826697e-01
  3.297770e-01   5.860402e+01   4.850435e-01
  3.300760e-01   5.806965e+01   4.777817e-01
  3.303750e-01   5.778831e+01   4.842332e-01
  3.306740e-01   5.826079e+01   4.795655e-01
  3.309730e-01   5.868155e+01   4.900690e-01
  3.312720e-01   5.730286e+01   4.879889e-01
  3.315700e-01   5.717390e+01   4.785809e-01
  3.318690e-01   5.851477e+01   4.969597e-01
  3.321680e-01   5.810808e+01   4.840155e-01
  3.324670e-01   5.832353e+01   4.972582e-01
  3.327660e-01   5.845255e+01   4.950407e-01
  3.330650e-01   5.841858e+01   4.954464e-01
  3.333640e-01   5.801759e+01   5.016075e-01
  3.336630e-01   5.764789e+01   4.883836e-01
  3.339620e-01   5.813348e+01   5.050124e-01
  3.342610e-01   5.736973e+01   4.948425e-01
  3.345600e-01   5.702584e+01   4.984464e-01
  3.348590e-01   5.925687e+01   5.171182e-01
  3.351570e-01   5.792926e+01   4.955746e-01
  3.354560e-01   5.754016e+01   5.132607e-01
  3.357550e-01   5.775425e+01   4.976227e-01
  3.360540e-01   5.820244e+01   5.143413e-01
  3.363530e-01   5.844840e+01   5.217360e-01
  3.366520e-01   5.805451e+01   5.046692e-01
  3.369510e-01   5.760379e+01   5.244516e-01
  3.372500e-01   5.855507e+01   5.050854e-01
  3.375490e-01   5.747210e+01   5.212259e-01
  3.378480e-01   5.797954e+01   5.209238e-01
  3.381470e-01   5.727943e+01   5.164923e-01
  3.384460e-01   5.763381e+01   5.320296e-01
  3.387450e-01   5.773850e+01   5.110602e-01
  3.390430e-01   5.856746e+01   5.335570e-01
  3.393420e-01   5.858720e+01   5.309242e-01
  3.396410e-01   5.733782e+01   5.259022e-01
  3.399400e-01   5.748156e+01   5.419895e-01
  3.402390e-01   5.723964e+01   5.150458e-01
  3.405380e-01   5.743302e+01   5.388557e-01
  3.408370e-01   5.825263e+01   5.348782e-01
  3.411360e-01   5.692426e+01   5.322116e-01
  3.414350e-01   5.824301e+01   5.455675e-01
  3.417340e-01   5.770290e+01   5.351356e-01
  3.420330e-01   5.718872e+01   5.488269e-01
  3.423320e-01   5.689938e+01   5.320953e-01
  3.426300e-01   5.752883e+01   5.496915e-01
  3.429290e-01   5.659500e+01   5.429542e-01
  3.432280e-01   5.820276e+01   5.483511e-01
  3.435270e-01   5.737762e+01   5.632299e-01
  3.438260e-01   5.792802e+01   5.433565e-01
  3.441250e-01   5.811330e+01   5.635432e-01
  3.444240e-01   5.796277e+01   5.548518e-01
  3.447230e-01   5.755719e+01   5.576263e-01
  3.450220e-01   5.800829e+01   5.713509e-01
  3.453210e-01   5.818584e+01   5.559185e-01
  3.456200e-01   5.812330e+01   5.770928e-01
  3.459190e-01   5.685638e+01   5.574155e-01
  3.462170e-01   5.754856e+01   5.716400e-01
  3.465160e-01   5.741023e+01   5.700972e-01
  3.468150e-01   5.669136e+01   5.656705e-01
  3.471140e-01   5.815822e+01   5.880570e-01
  3.474130e-01   5.832343e+01   5.729007e-01
  3.477120e-01   5.683820e+01   5.813452e-01
  3.480110e-01   5.782482e+01   5.800200e-01
  3.483100e-01   5.755649e+01   5.804614e-01
  3.486090e-01   5.654045e+01   5.901167e-01
  3.489080e-01   5.732818e+01   5.793090e-01
  3.492070e-01   5.655838e+01   5.911739e-01
  3.495060e-01   5.648143e+01   5.795178e-01
  3.498040e-01   5.796512e+01   5.994610e-01
  3.501030e-01   5.670656e+01   5.938918e-01
  3.504020e-01   5.686781e+01   5.937598e-01
  3.507010e-01   5.712808e+01   6.092644e-01
  3.510000e-01   5.828669e+01   5.962540e-01
  3.512990e-01   5.808325e+01   6.143367e-01
  3.515980e-01   5.731967e+01   6.020655e-01
  3.518970e-01   5.724752e+01   6.152092e-01
  3.521960e-01   5.630352e+01   6.188321e-01
  3.524950e-01   5.776518e+01   6.033925e-01
  3.527940e-01   5.664271e+01   6.240698e-01
  3.530930e-01   5.727291e+01   6.110871e-01
  3.533920e-01   5.853385e+01   6.332519e-01
  3.536900e-01   5.753263e+01   6.300997e-01
  3.539890e-01   5.776280e+01   6.279307e-01
  3.542880e-01   5.849430e+01   6.472653e-01
  3.545870e-01   5.832516e+01   6.209726e-01
  3.548860e-01   5.833279e+01   6.427295e-01
  3.551850e-01   5.723718e+01   6.250672e-01
  3.554840e-01   5.754671e+01   6.383842e-01
  3.557830e-01   5.723896e+01   6.390729e-01
  3.560820e-01   5.826985e+01   6.228597e-01
  3.563810e-01   5.846679e+01   6.446757e-01
  3.566800e-01   5.655579e+01   6.191044e-01
  3.569790e-01   5.743970e+01   6.438473e-01
  3.572770e-01   5.616444e+01   6.354484e-01
  3.575760e-01   5.711529e+01   6.144983e-01
  3.578750e-01   5.770816e+01   6.580302e-01
  3.581740e-01   5.790357e+01   6.298333e-01
  3.584730e-01   5.775318e+01   6.582868e-01
  3.587720e-01   5.828281e+01   6.497967e-01
  3.590710e-01   5.718711e+01   6.424301e-01
  3.593700e-01   5.663185e+01   6.638267e-01
  3.596690e-01   5.746015e+01   6.403065e-01
  3.599680e-01   5.664709e+01   6.652863e-01
  3.602670e-01   5.730360e+01   6.518510e-01
  3.605660e-01   5.734772e+01   6.680092e-01
  3.608640e-01   5.706901e+01   6.834735e-01
  3.611630e-01   5.635000e+01   6.438843e-01
  3.614620e-01   5.773699e+01   6.919698e-01
  3.617610e-01   5.724789e+01   6.633453e-01
  3.620600e-01   5.752266e+01   6.876747e-01
  3.623590e-01   5.704308e+01   6.818439e-01
  3.626580e-01   5.668447e+01   6.796973e-01
  3.629570e-01   5.627830e+01   6.954831e-01
  3.632560e-01   5.668583e+01   6.682810e-01
  3.635550e-01   5.777273e+01   7.161420e-01
  3.638540e-01   5.680963e+01   6.924915e-01
  3.641530e-01   5.770914e+01   7.026736e-01
  3.644510e-01   5.741449e+01   7.312910e-01
  3.647500e-01   5.777752e+01   6.891964e-01
  3.650490e-01   5.721647e+01   7.282373e-01
  3.653480e-01   5.775900e+01   7.143819e-01
  3.656470e-01   5.792848e+01   7.239364e-01
  3.659460e-01   5.763705e+01   7.437813e-01
  3.662450e-01   5.733205e+01   7.100795e-01
  3.665440e-01   5.651401e+01   7.539223e-01
  3.668430e-01   5.781471e+01   7.215011e-01
  3.671420e-01   5.713670e+01   7.481805e-01
  3.674410e-01   5.685892e+01   7.368756e-01
  3.677400e-01   5.559666e+01   7.418825e-01
  3.680390e-01   5.612699e+01   7.743311e-01
  3.683370e-01   5.661290e+01   7.279633e-01
  3.686360e-01   5.644316e+01   7.678809e-01
  3.689350e-01   5.636506e+01   7.509337e-01
  3.692340e-01   5.747522e+01   7.791863e-01
  3.695330e-01   5.720076e+01   8.047670e-01
  3.698320e-01   5.796609e+01   7.555511e-01
  3.701310e-01   5.658853e+01   8.028560e-01
  3.704300e-01   5.695254e+01   7.671115e-01
  3.707290e-01   5.757324e+01   8.122614e-01
  3.710280e-01   5.679316e+01   8.018945e-01
  3.713270e-01   5.647238e+01   7.879185e-01
  3.716260e-01   5.781276e+01   8.452664e-01
  3.719240e-01   5.764363e+01   7.891946e-01
  3.722230e-01   5.764576e+01   8.468166e-01
  3.725220e-01   5.686443e+01   8.121832e-01
  3.728210e-01   5.790094e+01   8.377375e-01
  3.731200e-01   5.677963e+01   8.788533e-01
  3.734190e-01   5.845755e+01   8.135599e-01
  3.737180e-01   5.779220e+01   8.834827e-01
  3.740170e-01   5.786212e+01   8.321394e-01
  3.743160e-01   5.684854e+01   8.825668e-01
  3.746150e-01   5.665769e+01   8.747680e-01
  3.749140e-01   5.717542e+01   8.575777e-01
  3.752130e-01   5.705021e+01   9.180178e-01
  3.755110e-01   5.655913e+01   8.500569e-01
  3.758100e-01   5.775928e+01   9.237051e-01
  3.761090e-01   5.644716e+01   8.858885e-01
  3.764080e-01   5.769263e+01   9.195869e-01
  3.767070e-01   5.640474e+01   9.507017e-01
  3.770060e-01   5.603642e+01   8.699587e-01
  3.773050e-01   5.679042e+01   9.621350e-01
  3.776040e-01   5.818430e+01   9.307403e-01
  3.779030e-01   5.833005e+01   9.627204e-01
  3.782020e-01   5.741112e+01   1.031633e+00
  3.785010e-01   5.774227e+01   9.094680e-01
  3.788000e-01   5.709238e+01   1.023759e+00
  3.790990e-01   5.683461e+01   9.424129e-01
  3.793970e-01   5.548267e+01   9.995661e-01
  3.796960e-01   5.808092e+01   1.017868e+00
  3.799950e-01   5.720653e+01   9.916397e-01
  3.802940e-01   5.632156e+01   1.093880e+00
  3.805930e-01   5.599798e+01   9.513070e-01
  3.808920e-01   5.747726e+01   1.111307e+00
  3.811910e-01   5.841413e+01   1.035542e+00
  3.814900e-01   5.910402e+01   1.096212e+00
  3.817890e-01   5.844637e+01   1.190307e+00
  3.820880e-01   5.791575e+01   1.006964e+00
  3.823870e-01   5.667611e+01   1.179729e+00
  3.826860e-01   5.793536e+01   1.046645e+00
  3.829840e-01   5.672522e+01   1.203926e+00
  3.832830e-01   5.565141e+01   1.139785e+00
  3.835820e-01   5.739258e+01   1.129915e+00
  3.838810e-01   5.655838e+01   1.254069e+00
  3.841800e-01   5.744244e+01   1.117337e+00
  3.844790e-01   5.830563e+01   1.282760e+00
  3.847780e-01   5.737974e+01   1.179396e+00
  3.850770e-01   5.623819e+01   1.269320e+00
  3.853760e-01   5.643182e+01   1.356362e+00
  3.856750e-01   5.607070e+01   1.165865e+00
  3.859740e-01   5.881865e+01   1.409260e+00
  3.862730e-01   5.349967e+01   1.219687e+00
  3.865710e-01   5.611745e+01   1.376520e+00
  3.868700e-01   5.567476e+01   1.396239e+00
  3.871690e-01   5.502037e+01   1.305943e+00
  3.874680e-01   5.886269e+01   1.555495e+00
  3.877670e-01   5.835968e+01   1.367596e+00
  3.880660e-01   5.827227e+01   1.582458e+00
  3.883650e-01   5.475720e+01   1.453617e+00
  3.886640e-01   5.441419e+01   1.512089e+00
  3.889630e-01   5.737209e+01   1.689608e+00
  3.892620e-01   5.728845e+01   1.518141e+00
  3.895610e-01   5.772317e+01   1.741211e+00
  3.898600e-01   6.000931e+01   1.728005e+00
  3.901580e-01   5.586084e+01   1.737189e+00
  3.904570e-01   5.436167e+01   1.915997e+00
  3.907560e-01   5.688279e+01   1.728489e+00
  3.910550e-01   5.805581e+01   2.016362e+00
  3.913540e-01   5.854603e+01   2.024857e+00
  3.916530e-01   5.511451e+01   1.964620e+00
  3.919520e-01   5.637069e+01   2.581037e+00
  3.922510e-01   5.567476e+01   1.974580e+00
  3.925500e-01   5.332171e+01   2.592590e+00
  3.928490e-01   5.809083e+01   2.470273e+00
  3.931480e-01   5.369988e+01   2.601768e+00
  3.934470e-01   0.000000e+00   0.000000e+00
  3.937460e-01   5.067453e+01   2.527416e+00
creator: radaver
creator-version: 3725
header-file: /nas_data/SAXS_data/20151104Workshop/header/JH1_0099.txt
image-file: /nas_data/Pilatus1M/20151104_Workshop/JH1_0099.tif
angular-axis-file: /nas_data/SAXS_data/20151104Workshop/q20151029.dat
beamstop-mask-file: /nas_data/SAXS_data/20151104Workshop/fit2d20151031.msk
detector-response-file: none
beam-center-x: 949.7700
beam-center-y: 918.8000
unit-time: 1.0000
channel-first: 10
channel-last: 1315
Exposure time [s]: 1.093992
Transmitted Beam: 0.483427
Incident Beam: 0.483427
Code: JH1
Concentration [mg/ml]: 1
Run Number: 0099
