# Supplementary material for: SAXS analysis of a soluble cytosolic NgBR construct including extracellular and transmembrane domains
Source: PLoS One. 2018 Jan 18;13(1):e0191371. doi: 10.1371/journal.pone.0191371 (PMC5773207; doi:10.1371/journal.pone.0191371)
Supplement: S1 File — (ZIP) [file pone.0191371.s001.zip › JH1_0100.dat]

Sample:   c= 1.0000 mg/ml  Code: JH1
  3.656810e-03   2.264411e+04   4.139311e+01
  3.955720e-03   2.196381e+04   2.799860e+01
  4.254640e-03   1.906396e+04   2.337518e+01
  4.553560e-03   1.543493e+04   2.027886e+01
  4.852480e-03   1.243552e+04   1.704158e+01
  5.151400e-03   1.050568e+04   1.547367e+01
  5.450320e-03   8.707327e+03   1.338039e+01
  5.749240e-03   7.453816e+03   1.199490e+01
  6.048150e-03   6.343797e+03   1.084663e+01
  6.347070e-03   5.511515e+03   9.605427e+00
  6.645990e-03   4.824388e+03   8.947240e+00
  6.944910e-03   4.218164e+03   8.054333e+00
  7.243830e-03   3.781380e+03   7.389412e+00
  7.542750e-03   3.363383e+03   6.942591e+00
  7.841670e-03   3.026065e+03   6.219116e+00
  8.140580e-03   2.749080e+03   6.009424e+00
  8.439500e-03   2.505582e+03   5.529793e+00
  8.738420e-03   2.295015e+03   5.241850e+00
  9.037340e-03   2.116186e+03   4.866917e+00
  9.336260e-03   1.943384e+03   4.583325e+00
  9.635180e-03   1.805387e+03   4.405033e+00
  9.934100e-03   1.663515e+03   4.091239e+00
  1.023300e-02   1.514356e+03   4.000441e+00
  1.053190e-02   1.404605e+03   3.907714e+00
  1.083090e-02   1.308913e+03   3.772256e+00
  1.112980e-02   1.202106e+03   3.584307e+00
  1.142870e-02   1.118990e+03   3.438801e+00
  1.172760e-02   1.035458e+03   3.298757e+00
  1.202650e-02   9.553878e+02   3.159883e+00
  1.232540e-02   8.870082e+02   3.028019e+00
  1.262440e-02   8.249984e+02   2.865960e+00
  1.292330e-02   7.713300e+02   2.728428e+00
  1.322220e-02   7.143971e+02   2.625803e+00
  1.352110e-02   6.667783e+02   2.511286e+00
  1.382000e-02   6.182914e+02   2.394429e+00
  1.411900e-02   5.790010e+02   2.305826e+00
  1.441790e-02   5.391655e+02   2.209064e+00
  1.471680e-02   5.054381e+02   2.128694e+00
  1.501570e-02   4.707371e+02   2.011862e+00
  1.531460e-02   4.435323e+02   1.944046e+00
  1.561350e-02   4.185317e+02   1.855328e+00
  1.591250e-02   3.966941e+02   1.822192e+00
  1.621140e-02   3.724206e+02   1.735119e+00
  1.651030e-02   3.512216e+02   1.667294e+00
  1.680920e-02   3.350120e+02   1.628365e+00
  1.710810e-02   3.157307e+02   1.584128e+00
  1.740710e-02   2.978075e+02   1.516370e+00
  1.770600e-02   2.820602e+02   1.460903e+00
  1.800490e-02   2.677802e+02   1.412189e+00
  1.830380e-02   2.569844e+02   1.394453e+00
  1.860270e-02   2.444812e+02   1.333695e+00
  1.890170e-02   2.356632e+02   1.309422e+00
  1.920060e-02   2.222153e+02   1.259460e+00
  1.949950e-02   2.132306e+02   1.247945e+00
  1.979840e-02   2.043193e+02   1.198668e+00
  2.009730e-02   1.984444e+02   1.168351e+00
  2.039620e-02   1.910772e+02   1.144380e+00
  2.069520e-02   1.828053e+02   1.113301e+00
  2.099410e-02   1.771960e+02   1.104030e+00
  2.129300e-02   1.712009e+02   1.056755e+00
  2.159190e-02   1.626191e+02   1.065422e+00
  2.189080e-02   1.585810e+02   1.057983e+00
  2.218980e-02   1.559114e+02   1.067111e+00
  2.248870e-02   1.484718e+02   1.059918e+00
  2.278760e-02   1.445221e+02   1.035422e+00
  2.308650e-02   1.403841e+02   1.051898e+00
  2.338540e-02   1.363322e+02   1.034454e+00
  2.368430e-02   1.325063e+02   1.001310e+00
  2.398330e-02   1.285610e+02   1.008733e+00
  2.428220e-02   1.279890e+02   9.840945e-01
  2.458110e-02   1.211949e+02   9.898166e-01
  2.488000e-02   1.199858e+02   9.585986e-01
  2.517890e-02   1.158916e+02   9.308638e-01
  2.547790e-02   1.143372e+02   9.376626e-01
  2.577680e-02   1.129920e+02   9.246435e-01
  2.607570e-02   1.106077e+02   9.222434e-01
  2.637460e-02   1.081192e+02   9.044857e-01
  2.667350e-02   1.070616e+02   8.775250e-01
  2.697250e-02   1.043650e+02   8.396898e-01
  2.727140e-02   1.033330e+02   8.045191e-01
  2.757030e-02   1.019166e+02   8.003124e-01
  2.786920e-02   1.002697e+02   7.847476e-01
  2.816810e-02   9.805053e+01   7.637159e-01
  2.846700e-02   9.679910e+01   7.494579e-01
  2.876600e-02   9.600974e+01   7.374028e-01
  2.906490e-02   9.539728e+01   7.372578e-01
  2.936380e-02   9.344302e+01   7.242340e-01
  2.966270e-02   9.170078e+01   7.121867e-01
  2.996160e-02   9.202517e+01   7.144906e-01
  3.026060e-02   8.983726e+01   6.948280e-01
  3.055950e-02   8.898794e+01   6.905555e-01
  3.085840e-02   8.823804e+01   6.847363e-01
  3.115730e-02   8.603056e+01   6.732859e-01
  3.145620e-02   8.653524e+01   6.687693e-01
  3.175510e-02   8.611685e+01   6.689810e-01
  3.205410e-02   8.553548e+01   6.630857e-01
  3.235300e-02   8.423706e+01   6.553677e-01
  3.265190e-02   8.315399e+01   6.391924e-01
  3.295080e-02   8.295881e+01   6.426283e-01
  3.324970e-02   8.192185e+01   6.377608e-01
  3.354870e-02   8.274858e+01   6.392950e-01
  3.384760e-02   8.077635e+01   6.243376e-01
  3.414650e-02   8.189108e+01   6.286308e-01
  3.444540e-02   7.962767e+01   6.113640e-01
  3.474430e-02   8.082505e+01   6.213636e-01
  3.504330e-02   7.858269e+01   6.050912e-01
  3.534220e-02   7.990237e+01   6.109036e-01
  3.564110e-02   7.890883e+01   6.063455e-01
  3.594000e-02   7.801488e+01   5.913613e-01
  3.623890e-02   7.712647e+01   5.979874e-01
  3.653780e-02   7.656136e+01   5.796777e-01
  3.683680e-02   7.632808e+01   5.863243e-01
  3.713570e-02   7.634772e+01   5.870991e-01
  3.743460e-02   7.626015e+01   5.771986e-01
  3.773350e-02   7.576625e+01   5.746633e-01
  3.803240e-02   7.567057e+01   5.880087e-01
  3.833140e-02   7.572347e+01   6.021950e-01
  3.863030e-02   7.468807e+01   6.073606e-01
  3.892920e-02   7.419199e+01   6.037659e-01
  3.922810e-02   7.355151e+01   6.035101e-01
  3.952700e-02   7.349574e+01   5.993714e-01
  3.982600e-02   7.368380e+01   6.088530e-01
  4.012490e-02   7.455442e+01   6.028944e-01
  4.042380e-02   7.355917e+01   6.067264e-01
  4.072270e-02   7.361051e+01   6.045439e-01
  4.102160e-02   7.279882e+01   6.004141e-01
  4.132050e-02   7.241395e+01   5.996102e-01
  4.161950e-02   7.182921e+01   5.910118e-01
  4.191840e-02   7.247166e+01   6.014297e-01
  4.221730e-02   7.259754e+01   5.941643e-01
  4.251620e-02   7.295580e+01   6.034353e-01
  4.281510e-02   7.229393e+01   5.914022e-01
  4.311410e-02   7.153348e+01   5.890373e-01
  4.341300e-02   7.102509e+01   5.899737e-01
  4.371190e-02   7.164868e+01   5.910288e-01
  4.401080e-02   7.063460e+01   5.868313e-01
  4.430970e-02   6.991423e+01   5.793688e-01
  4.460860e-02   7.082376e+01   5.838666e-01
  4.490760e-02   7.027166e+01   5.830719e-01
  4.520650e-02   6.986240e+01   5.769616e-01
  4.550540e-02   7.038094e+01   5.820384e-01
  4.580430e-02   7.025856e+01   5.793252e-01
  4.610320e-02   6.989174e+01   5.749146e-01
  4.640220e-02   6.962617e+01   5.781740e-01
  4.670110e-02   6.904057e+01   5.671652e-01
  4.700000e-02   6.966717e+01   5.718498e-01
  4.729890e-02   6.940464e+01   5.729077e-01
  4.759780e-02   6.826923e+01   5.674933e-01
  4.789680e-02   6.821588e+01   5.637676e-01
  4.819570e-02   6.902431e+01   5.664013e-01
  4.849460e-02   6.871747e+01   5.672354e-01
  4.879350e-02   6.941394e+01   5.638567e-01
  4.909240e-02   6.871584e+01   5.686379e-01
  4.939130e-02   6.764923e+01   5.546323e-01
  4.969030e-02   6.815437e+01   5.587174e-01
  4.998920e-02   6.765162e+01   5.559802e-01
  5.028810e-02   6.816291e+01   5.560661e-01
  5.058700e-02   6.780484e+01   5.586372e-01
  5.088590e-02   6.793027e+01   5.498669e-01
  5.118490e-02   6.729522e+01   5.545138e-01
  5.148380e-02   6.786860e+01   5.542003e-01
  5.178270e-02   6.791862e+01   5.472505e-01
  5.208160e-02   6.761748e+01   5.518553e-01
  5.238050e-02   6.653405e+01   5.416438e-01
  5.267940e-02   6.725111e+01   5.523344e-01
  5.297840e-02   6.710938e+01   5.446157e-01
  5.327730e-02   6.739879e+01   5.432561e-01
  5.357620e-02   6.742035e+01   5.452394e-01
  5.387510e-02   6.772892e+01   5.433287e-01
  5.417400e-02   6.801503e+01   5.495637e-01
  5.447300e-02   6.703939e+01   5.374687e-01
  5.477190e-02   6.674451e+01   5.375111e-01
  5.507080e-02   6.725530e+01   5.395640e-01
  5.536970e-02   6.681394e+01   5.359541e-01
  5.566860e-02   6.610315e+01   5.367680e-01
  5.596760e-02   6.746459e+01   5.361260e-01
  5.626650e-02   6.644851e+01   5.344864e-01
  5.656540e-02   6.675005e+01   5.338809e-01
  5.686430e-02   6.732670e+01   5.331815e-01
  5.716320e-02   6.670358e+01   5.271899e-01
  5.746210e-02   6.756804e+01   5.359337e-01
  5.776110e-02   6.687967e+01   5.350032e-01
  5.806000e-02   6.544031e+01   5.210275e-01
  5.835890e-02   6.677733e+01   5.269012e-01
  5.865780e-02   6.631467e+01   5.222113e-01
  5.895670e-02   6.614797e+01   5.314676e-01
  5.925570e-02   6.626483e+01   5.197601e-01
  5.955460e-02   6.608220e+01   5.258882e-01
  5.985350e-02   6.626471e+01   5.192005e-01
  6.015240e-02   6.603578e+01   5.199829e-01
  6.045130e-02   6.603131e+01   5.205290e-01
  6.075020e-02   6.450527e+01   5.095292e-01
  6.104920e-02   6.597079e+01   5.191654e-01
  6.134810e-02   6.684240e+01   5.231490e-01
  6.164700e-02   6.583894e+01   5.109785e-01
  6.194590e-02   6.554035e+01   5.180287e-01
  6.224480e-02   6.576519e+01   5.075103e-01
  6.254380e-02   6.548269e+01   5.150213e-01
  6.284270e-02   6.583268e+01   5.180625e-01
  6.314160e-02   6.587759e+01   5.058535e-01
  6.344050e-02   6.565985e+01   5.124362e-01
  6.373940e-02   6.515942e+01   5.020588e-01
  6.403840e-02   6.574083e+01   5.122109e-01
  6.433730e-02   6.563322e+01   5.064768e-01
  6.463620e-02   6.617699e+01   5.044189e-01
  6.493510e-02   6.474986e+01   5.099521e-01
  6.523400e-02   6.508278e+01   5.007405e-01
  6.553290e-02   6.542930e+01   5.046478e-01
  6.583190e-02   6.473690e+01   4.999175e-01
  6.613080e-02   6.512356e+01   4.968659e-01
  6.642970e-02   6.511445e+01   5.060420e-01
  6.672860e-02   6.560107e+01   4.971918e-01
  6.702750e-02   6.513889e+01   5.004469e-01
  6.732650e-02   6.482029e+01   4.957076e-01
  6.762540e-02   6.558605e+01   4.986271e-01
  6.792430e-02   6.507276e+01   4.986748e-01
  6.822320e-02   6.547478e+01   4.923194e-01
  6.852210e-02   6.553652e+01   4.999439e-01
  6.882110e-02   6.583618e+01   4.970928e-01
  6.912000e-02   6.578073e+01   4.963912e-01
  6.941890e-02   6.545774e+01   4.917744e-01
  6.971780e-02   6.529327e+01   4.906773e-01
  7.001670e-02   6.560621e+01   4.982048e-01
  7.031560e-02   6.486814e+01   4.886012e-01
  7.061460e-02   6.591276e+01   4.929995e-01
  7.091350e-02   6.558820e+01   4.903525e-01
  7.121240e-02   6.520417e+01   4.851683e-01
  7.151130e-02   6.452711e+01   4.887436e-01
  7.181020e-02   6.398101e+01   4.801382e-01
  7.210920e-02   6.457538e+01   4.856116e-01
  7.240810e-02   6.421937e+01   4.796633e-01
  7.270700e-02   6.517561e+01   4.892821e-01
  7.300590e-02   6.486738e+01   4.834526e-01
  7.330480e-02   6.431258e+01   4.759718e-01
  7.360370e-02   6.440996e+01   4.822045e-01
  7.390270e-02   6.523722e+01   4.798282e-01
  7.420160e-02   6.516735e+01   4.868932e-01
  7.450050e-02   6.527244e+01   4.781767e-01
  7.479940e-02   6.453803e+01   4.768053e-01
  7.509830e-02   6.518311e+01   4.832490e-01
  7.539730e-02   6.427438e+01   4.727591e-01
  7.569620e-02   6.420093e+01   4.733598e-01
  7.599510e-02   6.460957e+01   4.779604e-01
  7.629400e-02   6.429887e+01   4.706910e-01
  7.659290e-02   6.507066e+01   4.778797e-01
  7.689190e-02   6.434367e+01   4.708549e-01
  7.719080e-02   6.438578e+01   4.736041e-01
  7.748970e-02   6.332393e+01   4.662604e-01
  7.778860e-02   6.457690e+01   4.738704e-01
  7.808750e-02   6.418588e+01   4.689976e-01
  7.838640e-02   6.501106e+01   4.694582e-01
  7.868540e-02   6.474215e+01   4.697507e-01
  7.898430e-02   6.453528e+01   4.664849e-01
  7.928320e-02   6.348419e+01   4.681262e-01
  7.958210e-02   6.421969e+01   4.620600e-01
  7.988100e-02   6.444879e+01   4.682636e-01
  8.018000e-02   6.473011e+01   4.667727e-01
  8.047890e-02   6.494105e+01   4.671172e-01
  8.077780e-02   6.461408e+01   4.651144e-01
  8.107670e-02   6.378273e+01   4.596782e-01
  8.137560e-02   6.512921e+01   4.677934e-01
  8.167450e-02   6.422650e+01   4.616790e-01
  8.197350e-02   6.421447e+01   4.588270e-01
  8.227240e-02   6.403871e+01   4.626296e-01
  8.257130e-02   6.428725e+01   4.540010e-01
  8.287020e-02   6.411593e+01   4.625001e-01
  8.316910e-02   6.418451e+01   4.595170e-01
  8.346810e-02   6.371568e+01   4.535182e-01
  8.376700e-02   6.407384e+01   4.611300e-01
  8.406590e-02   6.469507e+01   4.539027e-01
  8.436480e-02   6.431610e+01   4.595884e-01
  8.466370e-02   6.386800e+01   4.521352e-01
  8.496270e-02   6.463138e+01   4.655888e-01
  8.526160e-02   6.459093e+01   4.801404e-01
  8.556050e-02   6.518147e+01   4.827860e-01
  8.585940e-02   6.434910e+01   4.856985e-01
  8.615830e-02   6.509696e+01   4.885127e-01
  8.645720e-02   6.460770e+01   4.914590e-01
  8.675620e-02   6.485226e+01   4.948392e-01
  8.705510e-02   6.416191e+01   4.912189e-01
  8.735400e-02   6.405021e+01   4.932488e-01
  8.765290e-02   6.482232e+01   4.967118e-01
  8.795180e-02   6.398342e+01   4.975076e-01
  8.825080e-02   6.476433e+01   4.959908e-01
  8.854970e-02   6.447212e+01   5.014591e-01
  8.884860e-02   6.323295e+01   4.945813e-01
  8.914750e-02   6.460560e+01   5.061699e-01
  8.944640e-02   6.421058e+01   5.009576e-01
  8.974530e-02   6.483515e+01   4.992788e-01
  9.004430e-02   6.423220e+01   4.949439e-01
  9.034320e-02   6.472779e+01   4.792942e-01
  9.064210e-02   6.436914e+01   4.770703e-01
  9.094100e-02   6.417711e+01   4.664374e-01
  9.123990e-02   6.383729e+01   4.639554e-01
  9.153890e-02   6.402298e+01   4.671344e-01
  9.183780e-02   6.434970e+01   4.649856e-01
  9.213670e-02   6.441619e+01   4.635818e-01
  9.243560e-02   6.541791e+01   4.659414e-01
  9.273450e-02   6.450527e+01   4.586739e-01
  9.303350e-02   6.349248e+01   4.610599e-01
  9.333240e-02   6.451455e+01   4.544180e-01
  9.363130e-02   6.419259e+01   4.567740e-01
  9.393020e-02   6.478902e+01   4.565438e-01
  9.422910e-02   6.467826e+01   4.573215e-01
  9.452800e-02   6.409834e+01   4.564385e-01
  9.482700e-02   6.337494e+01   4.436807e-01
  9.512590e-02   6.388750e+01   4.537423e-01
  9.542480e-02   6.361935e+01   4.478570e-01
  9.572370e-02   6.396930e+01   4.490871e-01
  9.602260e-02   6.385434e+01   4.509438e-01
  9.632160e-02   6.381781e+01   4.430511e-01
  9.662050e-02   6.394586e+01   4.460411e-01
  9.691940e-02   6.314316e+01   4.432327e-01
  9.721830e-02   6.393162e+01   4.434460e-01
  9.751720e-02   6.327243e+01   4.433217e-01
  9.781610e-02   6.378912e+01   4.408064e-01
  9.811510e-02   6.416701e+01   4.464447e-01
  9.841400e-02   6.473112e+01   4.412164e-01
  9.871290e-02   6.387370e+01   4.414541e-01
  9.901180e-02   6.405244e+01   4.431448e-01
  9.931070e-02   6.465648e+01   4.413129e-01
  9.960970e-02   6.467671e+01   4.445791e-01
  9.990860e-02   6.452005e+01   4.366945e-01
  1.002070e-01   6.434924e+01   4.402631e-01
  1.005060e-01   6.410757e+01   4.370068e-01
  1.008050e-01   6.472877e+01   4.415595e-01
  1.011040e-01   6.396471e+01   4.327872e-01
  1.014030e-01   6.438704e+01   4.362442e-01
  1.017020e-01   6.340341e+01   4.370156e-01
  1.020010e-01   6.403619e+01   4.343758e-01
  1.023000e-01   6.464597e+01   4.344138e-01
  1.025990e-01   6.482171e+01   4.340004e-01
  1.028980e-01   6.406427e+01   4.331238e-01
  1.031970e-01   6.416809e+01   4.358424e-01
  1.034960e-01   6.464992e+01   4.294846e-01
  1.037950e-01   6.355189e+01   4.297285e-01
  1.040930e-01   6.292165e+01   4.240250e-01
  1.043920e-01   6.400762e+01   4.315981e-01
  1.046910e-01   6.403178e+01   4.310170e-01
  1.049900e-01   6.364132e+01   4.238894e-01
  1.052890e-01   6.397164e+01   4.285204e-01
  1.055880e-01   6.372639e+01   4.260848e-01
  1.058870e-01   6.463186e+01   4.307259e-01
  1.061860e-01   6.367148e+01   4.233584e-01
  1.064850e-01   6.365544e+01   4.239364e-01
  1.067840e-01   6.513496e+01   4.310928e-01
  1.070830e-01   6.421226e+01   4.245212e-01
  1.073820e-01   6.424645e+01   4.230679e-01
  1.076800e-01   6.402957e+01   4.220426e-01
  1.079790e-01   6.409999e+01   4.241500e-01
  1.082780e-01   6.374691e+01   4.248755e-01
  1.085770e-01   6.407456e+01   4.170103e-01
  1.088760e-01   6.353489e+01   4.210287e-01
  1.091750e-01   6.409176e+01   4.213191e-01
  1.094740e-01   6.407965e+01   4.222076e-01
  1.097730e-01   6.470378e+01   4.217849e-01
  1.100720e-01   6.378720e+01   4.148854e-01
  1.103710e-01   6.426603e+01   4.228211e-01
  1.106700e-01   6.460526e+01   4.178355e-01
  1.109690e-01   6.407722e+01   4.218894e-01
  1.112670e-01   6.427055e+01   4.149770e-01
  1.115660e-01   6.439155e+01   4.165492e-01
  1.118650e-01   6.423099e+01   4.199360e-01
  1.121640e-01   6.411867e+01   4.136086e-01
  1.124630e-01   6.407730e+01   4.146464e-01
  1.127620e-01   6.445831e+01   4.158774e-01
  1.130610e-01   6.389068e+01   4.134562e-01
  1.133600e-01   6.360434e+01   4.172773e-01
  1.136590e-01   6.415716e+01   4.088600e-01
  1.139580e-01   6.509941e+01   4.164662e-01
  1.142570e-01   6.416179e+01   4.131653e-01
  1.145560e-01   6.394524e+01   4.130488e-01
  1.148550e-01   6.436916e+01   4.132516e-01
  1.151530e-01   6.438846e+01   4.079143e-01
  1.154520e-01   6.461018e+01   4.137345e-01
  1.157510e-01   6.424873e+01   4.080292e-01
  1.160500e-01   6.372029e+01   4.126127e-01
  1.163490e-01   6.376934e+01   4.065041e-01
  1.166480e-01   6.500971e+01   4.132789e-01
  1.169470e-01   6.379642e+01   4.071485e-01
  1.172460e-01   6.428744e+01   4.092749e-01
  1.175450e-01   6.411105e+01   4.053766e-01
  1.178440e-01   6.411617e+01   4.053928e-01
  1.181430e-01   6.451125e+01   4.097047e-01
  1.184420e-01   6.412822e+01   4.062575e-01
  1.187400e-01   6.364636e+01   4.033586e-01
  1.190390e-01   6.421172e+01   4.043274e-01
  1.193380e-01   6.438230e+01   4.048641e-01
  1.196370e-01   6.449626e+01   4.074216e-01
  1.199360e-01   6.425305e+01   4.025656e-01
  1.202350e-01   6.474102e+01   4.070877e-01
  1.205340e-01   6.423265e+01   4.030394e-01
  1.208330e-01   6.423069e+01   4.016929e-01
  1.211320e-01   6.315201e+01   4.015179e-01
  1.214310e-01   6.438525e+01   3.987486e-01
  1.217300e-01   6.467920e+01   4.052515e-01
  1.220290e-01   6.487603e+01   4.045125e-01
  1.223270e-01   6.457994e+01   4.009243e-01
  1.226260e-01   6.484735e+01   4.012260e-01
  1.229250e-01   6.463138e+01   3.989895e-01
  1.232240e-01   6.471751e+01   4.029449e-01
  1.235230e-01   6.449852e+01   4.014647e-01
  1.238220e-01   6.449053e+01   3.980366e-01
  1.241210e-01   6.448199e+01   3.995701e-01
  1.244200e-01   6.422857e+01   3.951798e-01
  1.247190e-01   6.439326e+01   4.003445e-01
  1.250180e-01   6.422383e+01   3.949115e-01
  1.253170e-01   6.459644e+01   3.968202e-01
  1.256160e-01   6.467665e+01   3.996500e-01
  1.259140e-01   6.414081e+01   3.951638e-01
  1.262130e-01   6.463746e+01   3.966907e-01
  1.265120e-01   6.435931e+01   3.930638e-01
  1.268110e-01   6.470648e+01   3.948748e-01
  1.271100e-01   6.482398e+01   3.988054e-01
  1.274090e-01   6.543565e+01   3.973467e-01
  1.277080e-01   6.420102e+01   3.923312e-01
  1.280070e-01   6.530243e+01   3.944344e-01
  1.283060e-01   6.491385e+01   3.947535e-01
  1.286050e-01   6.424063e+01   3.954711e-01
  1.289040e-01   6.454169e+01   3.894419e-01
  1.292030e-01   6.454985e+01   3.943966e-01
  1.295020e-01   6.383846e+01   3.885229e-01
  1.298000e-01   6.450123e+01   3.912688e-01
  1.300990e-01   6.416608e+01   3.878255e-01
  1.303980e-01   6.454668e+01   3.896990e-01
  1.306970e-01   6.371899e+01   3.901146e-01
  1.309960e-01   6.498680e+01   3.917570e-01
  1.312950e-01   6.495530e+01   3.914178e-01
  1.315940e-01   6.391701e+01   3.839916e-01
  1.318930e-01   6.551945e+01   3.916516e-01
  1.321920e-01   6.502226e+01   3.899215e-01
  1.324910e-01   6.463334e+01   3.897183e-01
  1.327900e-01   6.465772e+01   3.876309e-01
  1.330890e-01   6.515529e+01   3.886424e-01
  1.333870e-01   6.416329e+01   3.854364e-01
  1.336860e-01   6.504969e+01   3.873790e-01
  1.339850e-01   6.527796e+01   3.866461e-01
  1.342840e-01   6.489708e+01   3.883477e-01
  1.345830e-01   6.479132e+01   3.866089e-01
  1.348820e-01   6.455833e+01   3.859132e-01
  1.351810e-01   6.431610e+01   3.803490e-01
  1.354800e-01   6.479477e+01   3.861486e-01
  1.357790e-01   6.473672e+01   3.836490e-01
  1.360780e-01   6.448807e+01   3.845326e-01
  1.363770e-01   6.471182e+01   3.847330e-01
  1.366760e-01   6.458204e+01   3.864556e-01
  1.369740e-01   6.436321e+01   3.994634e-01
  1.372730e-01   6.372731e+01   3.995855e-01
  1.375720e-01   6.479098e+01   4.122969e-01
  1.378710e-01   6.420498e+01   4.121466e-01
  1.381700e-01   6.455089e+01   4.150003e-01
  1.384690e-01   6.452874e+01   4.221353e-01
  1.387680e-01   6.438404e+01   4.101476e-01
  1.390670e-01   6.453314e+01   3.989460e-01
  1.393660e-01   6.410483e+01   3.968445e-01
  1.396650e-01   6.493131e+01   3.965719e-01
  1.399640e-01   6.476406e+01   3.970790e-01
  1.402630e-01   6.520121e+01   3.902166e-01
  1.405620e-01   6.401994e+01   3.910348e-01
  1.408600e-01   6.501865e+01   3.928350e-01
  1.411590e-01   6.513669e+01   3.941819e-01
  1.414580e-01   6.441176e+01   3.924775e-01
  1.417570e-01   6.487301e+01   3.863817e-01
  1.420560e-01   6.397452e+01   3.882095e-01
  1.423550e-01   6.441835e+01   3.869127e-01
  1.426540e-01   6.427959e+01   3.829832e-01
  1.429530e-01   6.437288e+01   3.823397e-01
  1.432520e-01   6.511212e+01   3.815629e-01
  1.435510e-01   6.480149e+01   3.833804e-01
  1.438500e-01   6.491335e+01   3.796362e-01
  1.441490e-01   6.520668e+01   3.796029e-01
  1.444470e-01   6.462056e+01   3.803447e-01
  1.447460e-01   6.480547e+01   3.771140e-01
  1.450450e-01   6.500113e+01   3.814631e-01
  1.453440e-01   6.534002e+01   3.764886e-01
  1.456430e-01   6.498426e+01   3.791765e-01
  1.459420e-01   6.476146e+01   3.778636e-01
  1.462410e-01   6.461099e+01   3.756770e-01
  1.465400e-01   6.474722e+01   3.773825e-01
  1.468390e-01   6.503888e+01   3.734845e-01
  1.471380e-01   6.481953e+01   3.758491e-01
  1.474370e-01   6.446262e+01   3.754623e-01
  1.477360e-01   6.506624e+01   3.761306e-01
  1.480340e-01   6.414336e+01   3.698575e-01
  1.483330e-01   6.477786e+01   3.801332e-01
  1.486320e-01   6.525138e+01   3.910916e-01
  1.489310e-01   6.441305e+01   3.902675e-01
  1.492300e-01   6.507795e+01   3.917871e-01
  1.495290e-01   6.451196e+01   3.925346e-01
  1.498280e-01   6.477313e+01   3.978757e-01
  1.501270e-01   6.545405e+01   4.015208e-01
  1.504260e-01   6.511927e+01   3.951270e-01
  1.507250e-01   6.611638e+01   4.040737e-01
  1.510240e-01   6.492045e+01   3.993611e-01
  1.513230e-01   6.464903e+01   4.038042e-01
  1.516210e-01   6.531873e+01   4.016288e-01
  1.519200e-01   6.487174e+01   4.002523e-01
  1.522190e-01   6.446437e+01   4.059424e-01
  1.525180e-01   6.556140e+01   4.044920e-01
  1.528170e-01   6.536958e+01   4.093361e-01
  1.531160e-01   6.508033e+01   4.051489e-01
  1.534150e-01   6.523742e+01   3.998160e-01
  1.537140e-01   6.524654e+01   3.930300e-01
  1.540130e-01   6.581385e+01   3.882299e-01
  1.543120e-01   6.535250e+01   3.871012e-01
  1.546110e-01   6.508317e+01   3.837529e-01
  1.549100e-01   6.513846e+01   3.841456e-01
  1.552090e-01   6.554590e+01   3.874388e-01
  1.555070e-01   6.496193e+01   3.764786e-01
  1.558060e-01   6.495787e+01   3.817882e-01
  1.561050e-01   6.515195e+01   3.785601e-01
  1.564040e-01   6.481286e+01   3.791198e-01
  1.567030e-01   6.535190e+01   3.787005e-01
  1.570020e-01   6.483517e+01   3.752465e-01
  1.573010e-01   6.560375e+01   3.809796e-01
  1.576000e-01   6.498955e+01   3.733429e-01
  1.578990e-01   6.567904e+01   3.772478e-01
  1.581980e-01   6.433328e+01   3.716638e-01
  1.584970e-01   6.511823e+01   3.737123e-01
  1.587960e-01   6.529469e+01   3.776595e-01
  1.590940e-01   6.492542e+01   3.712692e-01
  1.593930e-01   6.490237e+01   3.699597e-01
  1.596920e-01   6.508591e+01   3.715194e-01
  1.599910e-01   6.470770e+01   3.721108e-01
  1.602900e-01   6.484713e+01   3.718810e-01
  1.605890e-01   6.462862e+01   3.657293e-01
  1.608880e-01   6.502075e+01   3.692692e-01
  1.611870e-01   6.530260e+01   3.690473e-01
  1.614860e-01   6.482194e+01   3.680926e-01
  1.617850e-01   6.478234e+01   3.647698e-01
  1.620840e-01   6.496308e+01   3.652783e-01
  1.623830e-01   6.499776e+01   3.669731e-01
  1.626810e-01   6.506949e+01   3.649834e-01
  1.629800e-01   6.465476e+01   3.599438e-01
  1.632790e-01   6.432417e+01   3.601688e-01
  1.635780e-01   6.535326e+01   3.642052e-01
  1.638770e-01   6.481369e+01   3.650563e-01
  1.641760e-01   6.504914e+01   3.639430e-01
  1.644750e-01   6.519603e+01   3.635718e-01
  1.647740e-01   6.497970e+01   3.625797e-01
  1.650730e-01   6.501528e+01   3.640442e-01
  1.653720e-01   6.514192e+01   3.640066e-01
  1.656710e-01   6.466790e+01   3.605537e-01
  1.659700e-01   6.487569e+01   3.626775e-01
  1.662680e-01   6.487354e+01   3.613186e-01
  1.665670e-01   6.505860e+01   3.627997e-01
  1.668660e-01   6.492945e+01   3.590003e-01
  1.671650e-01   6.525789e+01   3.627735e-01
  1.674640e-01   6.499686e+01   3.612777e-01
  1.677630e-01   6.468966e+01   3.585249e-01
  1.680620e-01   6.455357e+01   3.604264e-01
  1.683610e-01   6.487385e+01   3.556881e-01
  1.686600e-01   6.473691e+01   3.601724e-01
  1.689590e-01   6.448111e+01   3.558963e-01
  1.692580e-01   6.418070e+01   3.548821e-01
  1.695570e-01   6.506471e+01   3.618505e-01
  1.698560e-01   6.502255e+01   3.557290e-01
  1.701540e-01   6.525303e+01   3.591408e-01
  1.704530e-01   6.511320e+01   3.557939e-01
  1.707520e-01   6.461775e+01   3.546200e-01
  1.710510e-01   6.433589e+01   3.567945e-01
  1.713500e-01   6.516395e+01   3.555673e-01
  1.716490e-01   6.409738e+01   3.553898e-01
  1.719480e-01   6.442300e+01   3.506744e-01
  1.722470e-01   6.497760e+01   3.545135e-01
  1.725460e-01   6.456208e+01   3.550155e-01
  1.728450e-01   6.504425e+01   3.539722e-01
  1.731440e-01   6.539815e+01   3.554772e-01
  1.734430e-01   6.504278e+01   3.512953e-01
  1.737410e-01   6.470915e+01   3.539614e-01
  1.740400e-01   6.538630e+01   3.550825e-01
  1.743390e-01   6.419823e+01   3.493578e-01
  1.746380e-01   6.428733e+01   3.511920e-01
  1.749370e-01   6.487470e+01   3.504898e-01
  1.752360e-01   6.436023e+01   3.513911e-01
  1.755350e-01   6.493075e+01   3.520536e-01
  1.758340e-01   6.486613e+01   3.471806e-01
  1.761330e-01   6.459429e+01   3.520295e-01
  1.764320e-01   6.466123e+01   3.473149e-01
  1.767310e-01   6.420708e+01   3.504400e-01
  1.770300e-01   6.482366e+01   3.484388e-01
  1.773280e-01   6.522039e+01   3.508959e-01
  1.776270e-01   6.429361e+01   3.471832e-01
  1.779260e-01   6.461527e+01   3.465087e-01
  1.782250e-01   6.483149e+01   3.498481e-01
  1.785240e-01   6.471074e+01   3.462547e-01
  1.788230e-01   6.474271e+01   3.480489e-01
  1.791220e-01   6.487534e+01   3.489233e-01
  1.794210e-01   6.469554e+01   3.452012e-01
  1.797200e-01   6.518946e+01   3.480448e-01
  1.800190e-01   6.504747e+01   3.452993e-01
  1.803180e-01   6.452566e+01   3.474650e-01
  1.806170e-01   6.462524e+01   3.448458e-01
  1.809160e-01   6.452323e+01   3.439051e-01
  1.812140e-01   6.475080e+01   3.453486e-01
  1.815130e-01   6.431610e+01   3.436858e-01
  1.818120e-01   6.451971e+01   3.455741e-01
  1.821110e-01   6.470311e+01   3.420717e-01
  1.824100e-01   6.455279e+01   3.441506e-01
  1.827090e-01   6.441480e+01   3.431176e-01
  1.830080e-01   6.445148e+01   3.433813e-01
  1.833070e-01   6.434135e+01   3.406260e-01
  1.836060e-01   6.413842e+01   3.392808e-01
  1.839050e-01   6.461730e+01   3.444897e-01
  1.842040e-01   6.377770e+01   3.394544e-01
  1.845030e-01   6.404458e+01   3.393546e-01
  1.848010e-01   6.405443e+01   3.411691e-01
  1.851000e-01   6.457068e+01   3.378673e-01
  1.853990e-01   6.444355e+01   3.425329e-01
  1.856980e-01   6.457275e+01   3.404276e-01
  1.859970e-01   6.418251e+01   3.381166e-01
  1.862960e-01   6.458916e+01   3.406325e-01
  1.865950e-01   6.434099e+01   3.382155e-01
  1.868940e-01   6.395960e+01   3.410803e-01
  1.871930e-01   6.392557e+01   3.338434e-01
  1.874920e-01   6.424861e+01   3.378139e-01
  1.877910e-01   6.347852e+01   3.356257e-01
  1.880900e-01   6.440128e+01   3.380563e-01
  1.883880e-01   6.369751e+01   3.379523e-01
  1.886870e-01   6.404290e+01   3.327724e-01
  1.889860e-01   6.419989e+01   3.388010e-01
  1.892850e-01   6.410298e+01   3.360140e-01
  1.895840e-01   6.368964e+01   3.338427e-01
  1.898830e-01   6.466179e+01   3.368487e-01
  1.901820e-01   6.460861e+01   3.363982e-01
  1.904810e-01   6.384013e+01   3.342369e-01
  1.907800e-01   6.407573e+01   3.340814e-01
  1.910790e-01   6.414776e+01   3.336552e-01
  1.913780e-01   6.357726e+01   3.332400e-01
  1.916770e-01   6.382574e+01   3.337365e-01
  1.919750e-01   6.396547e+01   3.348748e-01
  1.922740e-01   6.433325e+01   3.321623e-01
  1.925730e-01   6.369934e+01   3.312735e-01
  1.928720e-01   6.382112e+01   3.323476e-01
  1.931710e-01   6.396696e+01   3.333376e-01
  1.934700e-01   6.408373e+01   3.321203e-01
  1.937690e-01   6.404391e+01   3.311145e-01
  1.940680e-01   6.412400e+01   3.331353e-01
  1.943670e-01   6.412454e+01   3.311730e-01
  1.946660e-01   6.405175e+01   3.315852e-01
  1.949650e-01   6.419745e+01   3.298733e-01
  1.952640e-01   6.408863e+01   3.310803e-01
  1.955630e-01   6.379926e+01   3.315332e-01
  1.958610e-01   6.480296e+01   3.309808e-01
  1.961600e-01   6.348275e+01   3.289174e-01
  1.964590e-01   6.421645e+01   3.293325e-01
  1.967580e-01   6.429556e+01   3.317644e-01
  1.970570e-01   6.367767e+01   3.279480e-01
  1.973560e-01   6.389834e+01   3.267698e-01
  1.976550e-01   6.344081e+01   3.283652e-01
  1.979540e-01   6.343981e+01   3.260276e-01
  1.982530e-01   6.372846e+01   3.285190e-01
  1.985520e-01   6.366548e+01   3.263181e-01
  1.988510e-01   6.379883e+01   3.268041e-01
  1.991500e-01   6.313191e+01   3.272709e-01
  1.994480e-01   6.366948e+01   3.253231e-01
  1.997470e-01   6.369060e+01   3.272516e-01
  2.000460e-01   6.358046e+01   3.231142e-01
  2.003450e-01   6.341857e+01   3.249671e-01
  2.006440e-01   6.339653e+01   3.276624e-01
  2.009430e-01   6.337849e+01   3.226005e-01
  2.012420e-01   6.312817e+01   3.252258e-01
  2.015410e-01   6.283953e+01   3.210866e-01
  2.018400e-01   6.316266e+01   3.226114e-01
  2.021390e-01   6.371263e+01   3.250052e-01
  2.024380e-01   6.327216e+01   3.190238e-01
  2.027370e-01   6.359097e+01   3.248372e-01
  2.030350e-01   6.342563e+01   3.213289e-01
  2.033340e-01   6.336864e+01   3.220169e-01
  2.036330e-01   6.355558e+01   3.200097e-01
  2.039320e-01   6.314840e+01   3.198012e-01
  2.042310e-01   6.298898e+01   3.224485e-01
  2.045300e-01   6.360112e+01   3.193095e-01
  2.048290e-01   6.311849e+01   3.191794e-01
  2.051280e-01   6.402149e+01   3.210438e-01
  2.054270e-01   6.306303e+01   3.180906e-01
  2.057260e-01   6.323586e+01   3.219580e-01
  2.060250e-01   6.364131e+01   3.190051e-01
  2.063240e-01   6.402520e+01   3.225666e-01
  2.066230e-01   6.324299e+01   3.192218e-01
  2.069210e-01   6.355457e+01   3.212409e-01
  2.072200e-01   6.312291e+01   3.194633e-01
  2.075190e-01   6.318557e+01   3.171912e-01
  2.078180e-01   6.308734e+01   3.193733e-01
  2.081170e-01   6.328226e+01   3.182384e-01
  2.084160e-01   6.309553e+01   3.198043e-01
  2.087150e-01   6.292075e+01   3.158618e-01
  2.090140e-01   6.328706e+01   3.182505e-01
  2.093130e-01   6.298731e+01   3.173617e-01
  2.096120e-01   6.292167e+01   3.166614e-01
  2.099110e-01   6.341607e+01   3.164402e-01
  2.102100e-01   6.300662e+01   3.170087e-01
  2.105080e-01   6.288689e+01   3.183218e-01
  2.108070e-01   6.312038e+01   3.159655e-01
  2.111060e-01   6.305867e+01   3.150218e-01
  2.114050e-01   6.276366e+01   3.146769e-01
  2.117040e-01   6.282329e+01   3.197994e-01
  2.120030e-01   6.293621e+01   3.260331e-01
  2.123020e-01   6.222398e+01   3.265237e-01
  2.126010e-01   6.287460e+01   3.255829e-01
  2.129000e-01   6.286813e+01   3.288057e-01
  2.131990e-01   6.278318e+01   3.314585e-01
  2.134980e-01   6.318430e+01   3.345333e-01
  2.137970e-01   6.255708e+01   3.304030e-01
  2.140950e-01   6.288501e+01   3.331168e-01
  2.143940e-01   6.329739e+01   3.354613e-01
  2.146930e-01   6.289469e+01   3.347073e-01
  2.149920e-01   6.270998e+01   3.345306e-01
  2.152910e-01   6.249246e+01   3.344234e-01
  2.155900e-01   6.356418e+01   3.401879e-01
  2.158890e-01   6.196201e+01   3.358732e-01
  2.161880e-01   6.292625e+01   3.370200e-01
  2.164870e-01   6.274276e+01   3.378201e-01
  2.167860e-01   6.263113e+01   3.312102e-01
  2.170850e-01   6.328837e+01   3.303536e-01
  2.173840e-01   6.308433e+01   3.267084e-01
  2.176820e-01   6.250663e+01   3.237642e-01
  2.179810e-01   6.249533e+01   3.247442e-01
  2.182800e-01   6.268248e+01   3.209636e-01
  2.185790e-01   6.241616e+01   3.218226e-01
  2.188780e-01   6.272484e+01   3.191371e-01
  2.191770e-01   6.284720e+01   3.215248e-01
  2.194760e-01   6.303626e+01   3.228514e-01
  2.197750e-01   6.245849e+01   3.181857e-01
  2.200740e-01   6.263250e+01   3.166005e-01
  2.203730e-01   6.240503e+01   3.177774e-01
  2.206720e-01   6.236976e+01   3.167406e-01
  2.209710e-01   6.252882e+01   3.193240e-01
  2.212700e-01   6.243080e+01   3.146296e-01
  2.215680e-01   6.230340e+01   3.171118e-01
  2.218670e-01   6.197039e+01   3.120321e-01
  2.221660e-01   6.187366e+01   3.152105e-01
  2.224650e-01   6.247028e+01   3.142028e-01
  2.227640e-01   6.260273e+01   3.142733e-01
  2.230630e-01   6.202295e+01   3.137318e-01
  2.233620e-01   6.234077e+01   3.137459e-01
  2.236610e-01   6.227918e+01   3.135909e-01
  2.239600e-01   6.206032e+01   3.094441e-01
  2.242590e-01   6.178394e+01   3.118214e-01
  2.245580e-01   6.243697e+01   3.125562e-01
  2.248570e-01   6.211419e+01   3.135681e-01
  2.251550e-01   6.171605e+01   3.089628e-01
  2.254540e-01   6.249417e+01   3.111590e-01
  2.257530e-01   6.227193e+01   3.129203e-01
  2.260520e-01   6.183072e+01   3.079931e-01
  2.263510e-01   6.268697e+01   3.111294e-01
  2.266500e-01   6.269447e+01   3.110210e-01
  2.269490e-01   6.115367e+01   3.058066e-01
  2.272480e-01   6.216332e+01   3.108438e-01
  2.275470e-01   6.221107e+01   3.068310e-01
  2.278460e-01   6.178977e+01   3.092738e-01
  2.281450e-01   6.184510e+01   3.066640e-01
  2.284440e-01   6.234615e+01   3.093997e-01
  2.287420e-01   6.227775e+01   3.101122e-01
  2.290410e-01   6.230576e+01   3.040391e-01
  2.293400e-01   6.200817e+01   3.080602e-01
  2.296390e-01   6.227591e+01   3.072367e-01
  2.299380e-01   6.216139e+01   3.074472e-01
  2.302370e-01   6.235630e+01   3.073119e-01
  2.305360e-01   6.236912e+01   3.053936e-01
  2.308350e-01   6.181851e+01   3.083380e-01
  2.311340e-01   6.196524e+01   3.029696e-01
  2.314330e-01   6.196018e+01   3.051152e-01
  2.317320e-01   6.166325e+01   3.054771e-01
  2.320310e-01   6.176030e+01   3.025866e-01
  2.323290e-01   6.204368e+01   3.080238e-01
  2.326280e-01   6.133993e+01   3.008486e-01
  2.329270e-01   6.195080e+01   3.028157e-01
  2.332260e-01   6.234071e+01   3.053241e-01
  2.335250e-01   6.265812e+01   3.053770e-01
  2.338240e-01   6.207943e+01   3.051664e-01
  2.341230e-01   6.185943e+01   3.001365e-01
  2.344220e-01   6.170821e+01   3.028152e-01
  2.347210e-01   6.175777e+01   3.028179e-01
  2.350200e-01   6.176585e+01   3.020091e-01
  2.353190e-01   6.168437e+01   3.021639e-01
  2.356180e-01   6.234051e+01   3.003778e-01
  2.359170e-01   6.137287e+01   3.023478e-01
  2.362150e-01   6.162340e+01   3.009567e-01
  2.365140e-01   6.181224e+01   2.991024e-01
  2.368130e-01   6.152346e+01   3.007125e-01
  2.371120e-01   6.110947e+01   2.983116e-01
  2.374110e-01   6.177563e+01   3.025057e-01
  2.377100e-01   6.138318e+01   2.979485e-01
  2.380090e-01   6.163481e+01   2.999376e-01
  2.383080e-01   6.144045e+01   2.975194e-01
  2.386070e-01   6.161624e+01   2.995459e-01
  2.389060e-01   6.094687e+01   2.975710e-01
  2.392050e-01   6.167555e+01   2.977481e-01
  2.395040e-01   6.135621e+01   2.990283e-01
  2.398020e-01   6.085047e+01   2.957498e-01
  2.401010e-01   6.182977e+01   2.998338e-01
  2.404000e-01   6.080528e+01   2.945230e-01
  2.406990e-01   6.137257e+01   2.975817e-01
  2.409980e-01   6.129806e+01   2.963854e-01
  2.412970e-01   6.156292e+01   2.965760e-01
  2.415960e-01   6.121989e+01   2.966462e-01
  2.418950e-01   6.123347e+01   2.950026e-01
  2.421940e-01   6.185409e+01   2.977266e-01
  2.424930e-01   6.115422e+01   2.969386e-01
  2.427920e-01   6.117506e+01   2.932143e-01
  2.430910e-01   6.119517e+01   2.952432e-01
  2.433890e-01   6.087095e+01   2.934673e-01
  2.436880e-01   6.164850e+01   2.979092e-01
  2.439870e-01   6.101063e+01   2.928199e-01
  2.442860e-01   6.104247e+01   2.923538e-01
  2.445850e-01   6.058948e+01   2.930073e-01
  2.448840e-01   6.078851e+01   2.930494e-01
  2.451830e-01   6.141510e+01   2.961079e-01
  2.454820e-01   6.123119e+01   2.921574e-01
  2.457810e-01   6.120458e+01   2.932850e-01
  2.460800e-01   6.104832e+01   2.932373e-01
  2.463790e-01   6.104069e+01   2.922414e-01
  2.466780e-01   6.143092e+01   2.936087e-01
  2.469770e-01   6.122892e+01   2.922596e-01
  2.472750e-01   6.119747e+01   2.929417e-01
  2.475740e-01   6.055257e+01   2.923710e-01
  2.478730e-01   6.106859e+01   2.889091e-01
  2.481720e-01   6.106431e+01   2.918665e-01
  2.484710e-01   6.133328e+01   2.906921e-01
  2.487700e-01   6.083963e+01   2.926268e-01
  2.490690e-01   6.161135e+01   2.933874e-01
  2.493680e-01   6.074770e+01   2.883575e-01
  2.496670e-01   6.103068e+01   2.929769e-01
  2.499660e-01   6.038538e+01   2.884371e-01
  2.502650e-01   6.148210e+01   2.923248e-01
  2.505640e-01   6.108981e+01   2.884388e-01
  2.508620e-01   6.097685e+01   2.895301e-01
  2.511610e-01   6.102877e+01   2.919970e-01
  2.514600e-01   6.057381e+01   2.877364e-01
  2.517590e-01   6.054372e+01   2.874573e-01
  2.520580e-01   6.069170e+01   2.883289e-01
  2.523570e-01   6.058085e+01   2.883789e-01
  2.526560e-01   6.103402e+01   2.902994e-01
  2.529550e-01   6.154204e+01   2.881591e-01
  2.532540e-01   6.046404e+01   2.855224e-01
  2.535530e-01   6.063109e+01   2.857129e-01
  2.538520e-01   6.093097e+01   2.877530e-01
  2.541510e-01   6.089715e+01   2.861356e-01
  2.544490e-01   6.072751e+01   2.865526e-01
  2.547480e-01   6.090544e+01   2.872802e-01
  2.550470e-01   6.050201e+01   2.845996e-01
  2.553460e-01   6.088858e+01   2.859123e-01
  2.556450e-01   6.095420e+01   2.837597e-01
  2.559440e-01   6.078358e+01   2.862759e-01
  2.562430e-01   6.078185e+01   2.876073e-01
  2.565420e-01   6.039511e+01   2.841470e-01
  2.568410e-01   6.053413e+01   2.836731e-01
  2.571400e-01   6.036350e+01   2.836720e-01
  2.574390e-01   6.038937e+01   2.858558e-01
  2.577380e-01   6.043204e+01   2.849395e-01
  2.580360e-01   6.058976e+01   2.833061e-01
  2.583350e-01   6.047348e+01   2.855447e-01
  2.586340e-01   6.036659e+01   2.821916e-01
  2.589330e-01   6.057855e+01   2.854875e-01
  2.592320e-01   6.047476e+01   2.824444e-01
  2.595310e-01   6.070417e+01   2.839714e-01
  2.598300e-01   6.044529e+01   2.852748e-01
  2.601290e-01   6.038920e+01   2.807798e-01
  2.604280e-01   6.049668e+01   2.844864e-01
  2.607270e-01   6.088977e+01   2.816497e-01
  2.610260e-01   6.017596e+01   2.825349e-01
  2.613250e-01   6.048884e+01   2.838663e-01
  2.616240e-01   6.025746e+01   2.824293e-01
  2.619220e-01   6.025859e+01   2.825308e-01
  2.622210e-01   6.028872e+01   2.797748e-01
  2.625200e-01   6.100999e+01   2.831982e-01
  2.628190e-01   6.041474e+01   2.815200e-01
  2.631180e-01   5.986425e+01   2.785016e-01
  2.634170e-01   6.045570e+01   2.834892e-01
  2.637160e-01   6.054446e+01   2.800794e-01
  2.640150e-01   6.049185e+01   2.826815e-01
  2.643140e-01   6.071241e+01   2.800842e-01
  2.646130e-01   6.007155e+01   2.789834e-01
  2.649120e-01   6.001521e+01   2.818610e-01
  2.652110e-01   6.014981e+01   2.789741e-01
  2.655090e-01   6.003192e+01   2.794662e-01
  2.658080e-01   6.037592e+01   2.786416e-01
  2.661070e-01   6.070536e+01   2.806436e-01
  2.664060e-01   6.059495e+01   2.801003e-01
  2.667050e-01   6.047053e+01   2.801003e-01
  2.670040e-01   6.020759e+01   2.792991e-01
  2.673030e-01   6.062938e+01   2.794159e-01
  2.676020e-01   6.010628e+01   2.783026e-01
  2.679010e-01   6.019929e+01   2.784230e-01
  2.682000e-01   6.041274e+01   2.777839e-01
  2.684990e-01   5.985464e+01   2.775305e-01
  2.687980e-01   5.992578e+01   2.773183e-01
  2.690960e-01   6.037754e+01   2.795017e-01
  2.693950e-01   5.970924e+01   2.750498e-01
  2.696940e-01   5.962827e+01   2.752321e-01
  2.699930e-01   6.020132e+01   2.775787e-01
  2.702920e-01   6.001040e+01   2.768574e-01
  2.705910e-01   5.986124e+01   2.769811e-01
  2.708900e-01   6.006462e+01   2.753144e-01
  2.711890e-01   6.048292e+01   2.781331e-01
  2.714880e-01   5.983962e+01   2.756270e-01
  2.717870e-01   5.984238e+01   2.760970e-01
  2.720860e-01   6.026853e+01   2.760577e-01
  2.723850e-01   5.992239e+01   2.746221e-01
  2.726840e-01   5.961933e+01   2.750269e-01
  2.729820e-01   5.989043e+01   2.754668e-01
  2.732810e-01   6.052903e+01   2.760087e-01
  2.735800e-01   5.988003e+01   2.744337e-01
  2.738790e-01   6.031560e+01   2.759811e-01
  2.741780e-01   6.012989e+01   2.760169e-01
  2.744770e-01   5.975550e+01   2.726118e-01
  2.747760e-01   5.982061e+01   2.741153e-01
  2.750750e-01   5.979902e+01   2.772130e-01
  2.753740e-01   6.000086e+01   2.821236e-01
  2.756730e-01   5.983030e+01   2.832158e-01
  2.759720e-01   5.995893e+01   2.822230e-01
  2.762710e-01   6.006536e+01   2.865262e-01
  2.765690e-01   5.997931e+01   2.855996e-01
  2.768680e-01   6.008657e+01   2.885644e-01
  2.771670e-01   6.047147e+01   2.870787e-01
  2.774660e-01   6.014214e+01   2.871245e-01
  2.777650e-01   5.977305e+01   2.897272e-01
  2.780640e-01   5.962175e+01   2.879740e-01
  2.783630e-01   6.062348e+01   2.908111e-01
  2.786620e-01   6.015871e+01   2.914186e-01
  2.789610e-01   6.021776e+01   2.916704e-01
  2.792600e-01   6.014237e+01   2.943597e-01
  2.795590e-01   5.977393e+01   2.877073e-01
  2.798580e-01   6.006703e+01   2.929507e-01
  2.801560e-01   6.009408e+01   2.925750e-01
  2.804550e-01   6.001547e+01   2.932682e-01
  2.807540e-01   5.973305e+01   2.939164e-01
  2.810530e-01   6.000916e+01   2.918194e-01
  2.813520e-01   6.029817e+01   2.964388e-01
  2.816510e-01   6.003492e+01   2.947709e-01
  2.819500e-01   5.955801e+01   2.937101e-01
  2.822490e-01   5.960581e+01   2.938279e-01
  2.825480e-01   5.994654e+01   2.942163e-01
  2.828470e-01   5.928845e+01   2.960060e-01
  2.831460e-01   5.999003e+01   2.962516e-01
  2.834450e-01   5.966151e+01   2.938527e-01
  2.837430e-01   6.037028e+01   2.973040e-01
  2.840420e-01   5.950557e+01   2.967794e-01
  2.843410e-01   6.008925e+01   3.047390e-01
  2.846400e-01   5.988240e+01   3.063489e-01
  2.849390e-01   5.941958e+01   3.130426e-01
  2.852380e-01   5.939546e+01   3.158841e-01
  2.855370e-01   5.968464e+01   3.197917e-01
  2.858360e-01   5.943946e+01   3.211771e-01
  2.861350e-01   5.975389e+01   3.248694e-01
  2.864340e-01   5.931778e+01   3.284704e-01
  2.867330e-01   5.955804e+01   3.281896e-01
  2.870320e-01   5.938210e+01   3.333286e-01
  2.873310e-01   5.954290e+01   3.306867e-01
  2.876290e-01   5.914913e+01   3.348338e-01
  2.879280e-01   5.951170e+01   3.389288e-01
  2.882270e-01   5.963040e+01   3.355215e-01
  2.885260e-01   5.912277e+01   3.381648e-01
  2.888250e-01   5.894713e+01   3.368022e-01
  2.891240e-01   5.922015e+01   3.426738e-01
  2.894230e-01   5.941235e+01   3.463291e-01
  2.897220e-01   5.886053e+01   3.365548e-01
  2.900210e-01   5.951500e+01   3.473704e-01
  2.903200e-01   5.935854e+01   3.448863e-01
  2.906190e-01   5.947438e+01   3.489389e-01
  2.909180e-01   5.865144e+01   3.474577e-01
  2.912160e-01   5.847999e+01   3.432347e-01
  2.915150e-01   5.992876e+01   3.589192e-01
  2.918140e-01   5.966084e+01   3.498643e-01
  2.921130e-01   5.872058e+01   3.503413e-01
  2.924120e-01   5.854996e+01   3.523719e-01
  2.927110e-01   5.884571e+01   3.522748e-01
  2.930100e-01   5.996886e+01   3.648913e-01
  2.933090e-01   5.858956e+01   3.548863e-01
  2.936080e-01   5.917344e+01   3.542431e-01
  2.939070e-01   5.950378e+01   3.609407e-01
  2.942060e-01   5.872684e+01   3.592007e-01
  2.945050e-01   5.935338e+01   3.686830e-01
  2.948030e-01   5.874974e+01   3.572024e-01
  2.951020e-01   5.936423e+01   3.645478e-01
  2.954010e-01   5.941408e+01   3.664396e-01
  2.957000e-01   5.901538e+01   3.669659e-01
  2.959990e-01   5.916016e+01   3.669734e-01
  2.962980e-01   5.854291e+01   3.657147e-01
  2.965970e-01   5.902321e+01   3.708120e-01
  2.968960e-01   5.898551e+01   3.704655e-01
  2.971950e-01   5.910714e+01   3.692610e-01
  2.974940e-01   5.876253e+01   3.668433e-01
  2.977930e-01   5.923361e+01   3.717013e-01
  2.980920e-01   5.897978e+01   3.711329e-01
  2.983900e-01   5.832786e+01   3.720739e-01
  2.986890e-01   5.904966e+01   3.702118e-01
  2.989880e-01   5.928593e+01   3.748821e-01
  2.992870e-01   5.857921e+01   3.735785e-01
  2.995860e-01   5.943396e+01   3.784451e-01
  2.998850e-01   5.926773e+01   3.757676e-01
  3.001840e-01   5.870630e+01   3.763611e-01
  3.004830e-01   5.858420e+01   3.808588e-01
  3.007820e-01   5.870748e+01   3.797710e-01
  3.010810e-01   5.831175e+01   3.758140e-01
  3.013800e-01   5.837662e+01   3.816852e-01
  3.016790e-01   5.907559e+01   3.829543e-01
  3.019780e-01   5.928592e+01   3.856652e-01
  3.022760e-01   5.842084e+01   3.846307e-01
  3.025750e-01   5.848832e+01   3.828084e-01
  3.028740e-01   5.850972e+01   3.883170e-01
  3.031730e-01   5.924362e+01   3.888948e-01
  3.034720e-01   5.856137e+01   3.882240e-01
  3.037710e-01   5.851007e+01   3.877902e-01
  3.040700e-01   5.917050e+01   3.918405e-01
  3.043690e-01   5.903702e+01   3.960432e-01
  3.046680e-01   5.879945e+01   3.938651e-01
  3.049670e-01   5.841571e+01   3.890665e-01
  3.052660e-01   5.836747e+01   3.957412e-01
  3.055650e-01   5.905678e+01   3.966670e-01
  3.058630e-01   5.911201e+01   4.022715e-01
  3.061620e-01   5.859366e+01   3.931752e-01
  3.064610e-01   5.832452e+01   3.972898e-01
  3.067600e-01   5.866905e+01   4.045853e-01
  3.070590e-01   5.922570e+01   4.003473e-01
  3.073580e-01   5.781530e+01   4.016307e-01
  3.076570e-01   5.931924e+01   3.995218e-01
  3.079560e-01   5.883560e+01   4.042657e-01
  3.082550e-01   5.827449e+01   4.023334e-01
  3.085540e-01   5.833050e+01   4.022315e-01
  3.088530e-01   5.854159e+01   4.080767e-01
  3.091520e-01   5.870467e+01   4.026349e-01
  3.094500e-01   5.886607e+01   4.120036e-01
  3.097490e-01   5.887261e+01   4.101550e-01
  3.100480e-01   5.833714e+01   4.052363e-01
  3.103470e-01   5.840321e+01   4.167832e-01
  3.106460e-01   5.842536e+01   4.046404e-01
  3.109450e-01   5.854019e+01   4.169440e-01
  3.112440e-01   5.886505e+01   4.110612e-01
  3.115430e-01   5.800766e+01   4.134239e-01
  3.118420e-01   5.826764e+01   4.189424e-01
  3.121410e-01   5.834339e+01   4.126946e-01
  3.124400e-01   5.832033e+01   4.201365e-01
  3.127390e-01   5.857055e+01   4.151017e-01
  3.130380e-01   5.828493e+01   4.230661e-01
  3.133360e-01   5.909053e+01   4.235799e-01
  3.136350e-01   5.831125e+01   4.201038e-01
  3.139340e-01   5.858506e+01   4.272868e-01
  3.142330e-01   5.874389e+01   4.213224e-01
  3.145320e-01   5.890141e+01   4.323746e-01
  3.148310e-01   5.838066e+01   4.254906e-01
  3.151300e-01   5.792791e+01   4.238375e-01
  3.154290e-01   5.834598e+01   4.303311e-01
  3.157280e-01   5.832483e+01   4.273943e-01
  3.160270e-01   5.835138e+01   4.358709e-01
  3.163260e-01   5.818390e+01   4.268776e-01
  3.166250e-01   5.778486e+01   4.337499e-01
  3.169230e-01   5.847065e+01   4.337113e-01
  3.172220e-01   5.790752e+01   4.364696e-01
  3.175210e-01   5.766249e+01   4.351669e-01
  3.178200e-01   5.773420e+01   4.324447e-01
  3.181190e-01   5.832532e+01   4.426850e-01
  3.184180e-01   5.872011e+01   4.395213e-01
  3.187170e-01   5.878771e+01   4.476279e-01
  3.190160e-01   5.844114e+01   4.451052e-01
  3.193150e-01   5.722982e+01   4.339080e-01
  3.196140e-01   5.846100e+01   4.500463e-01
  3.199130e-01   5.841227e+01   4.434088e-01
  3.202120e-01   5.839426e+01   4.506154e-01
  3.205100e-01   5.823308e+01   4.487574e-01
  3.208090e-01   5.853890e+01   4.466797e-01
  3.211080e-01   5.873257e+01   4.544319e-01
  3.214070e-01   5.771061e+01   4.427113e-01
  3.217060e-01   5.818140e+01   4.518748e-01
  3.220050e-01   5.777501e+01   4.473981e-01
  3.223040e-01   5.752195e+01   4.443871e-01
  3.226030e-01   5.843899e+01   4.593102e-01
  3.229020e-01   5.749133e+01   4.402913e-01
  3.232010e-01   5.861622e+01   4.569640e-01
  3.235000e-01   5.808724e+01   4.498429e-01
  3.237990e-01   5.740362e+01   4.505191e-01
  3.240970e-01   5.823294e+01   4.607030e-01
  3.243960e-01   5.813415e+01   4.508556e-01
  3.246950e-01   5.803142e+01   4.616878e-01
  3.249940e-01   5.945744e+01   4.593671e-01
  3.252930e-01   5.832588e+01   4.624089e-01
  3.255920e-01   5.795497e+01   4.636397e-01
  3.258910e-01   5.713511e+01   4.559007e-01
  3.261900e-01   5.756772e+01   4.648305e-01
  3.264890e-01   5.880246e+01   4.642942e-01
  3.267880e-01   5.844380e+01   4.665066e-01
  3.270870e-01   5.790915e+01   4.723384e-01
  3.273860e-01   5.732866e+01   4.643252e-01
  3.276850e-01   5.850246e+01   4.747519e-01
  3.279830e-01   5.813646e+01   4.661970e-01
  3.282820e-01   5.785880e+01   4.745555e-01
  3.285810e-01   5.811612e+01   4.736643e-01
  3.288800e-01   5.808110e+01   4.769406e-01
  3.291790e-01   5.843311e+01   4.744704e-01
  3.294780e-01   5.898292e+01   4.841501e-01
  3.297770e-01   5.811101e+01   4.831024e-01
  3.300760e-01   5.779561e+01   4.767550e-01
  3.303750e-01   5.843007e+01   4.870187e-01
  3.306740e-01   5.787896e+01   4.780937e-01
  3.309730e-01   5.737596e+01   4.846904e-01
  3.312720e-01   5.836676e+01   4.926035e-01
  3.315700e-01   5.734665e+01   4.794060e-01
  3.318690e-01   5.740820e+01   4.923437e-01
  3.321680e-01   5.836688e+01   4.851960e-01
  3.324670e-01   5.799222e+01   4.959500e-01
  3.327660e-01   5.784842e+01   4.925813e-01
  3.330650e-01   5.777099e+01   4.927981e-01
  3.333640e-01   5.807279e+01   5.019535e-01
  3.336630e-01   5.744076e+01   4.876098e-01
  3.339620e-01   5.815398e+01   5.052095e-01
  3.342610e-01   5.843619e+01   4.995276e-01
  3.345600e-01   5.810068e+01   5.032296e-01
  3.348590e-01   5.817614e+01   5.124905e-01
  3.351570e-01   5.859874e+01   4.985367e-01
  3.354560e-01   5.745944e+01   5.130103e-01
  3.357550e-01   5.718703e+01   4.952789e-01
  3.360540e-01   5.689956e+01   5.086607e-01
  3.363530e-01   5.821716e+01   5.208143e-01
  3.366520e-01   5.858848e+01   5.070933e-01
  3.369510e-01   5.782908e+01   5.255886e-01
  3.372500e-01   5.811376e+01   5.032862e-01
  3.375490e-01   5.788449e+01   5.232046e-01
  3.378480e-01   5.731138e+01   5.180243e-01
  3.381470e-01   5.751362e+01   5.176578e-01
  3.384460e-01   5.727032e+01   5.304627e-01
  3.387450e-01   5.832437e+01   5.137564e-01
  3.390430e-01   5.795063e+01   5.308535e-01
  3.393420e-01   5.800098e+01   5.283744e-01
  3.396410e-01   5.757951e+01   5.271223e-01
  3.399400e-01   5.845710e+01   5.466863e-01
  3.402390e-01   5.764433e+01   5.169739e-01
  3.405380e-01   5.712884e+01   5.375419e-01
  3.408370e-01   5.725067e+01   5.303717e-01
  3.411360e-01   5.688889e+01   5.321601e-01
  3.414350e-01   5.824237e+01   5.456813e-01
  3.417340e-01   5.630266e+01   5.287159e-01
  3.420330e-01   5.768742e+01   5.513327e-01
  3.423320e-01   5.688391e+01   5.321368e-01
  3.426300e-01   5.764804e+01   5.503784e-01
  3.429290e-01   5.859946e+01   5.526039e-01
  3.432280e-01   5.778836e+01   5.465124e-01
  3.435270e-01   5.806038e+01   5.666923e-01
  3.438260e-01   5.743784e+01   5.411685e-01
  3.441250e-01   5.705567e+01   5.585110e-01
  3.444240e-01   5.797695e+01   5.550385e-01
  3.447230e-01   5.783045e+01   5.590680e-01
  3.450220e-01   5.824143e+01   5.726203e-01
  3.453210e-01   5.781754e+01   5.542749e-01
  3.456200e-01   5.877299e+01   5.804333e-01
  3.459190e-01   5.812724e+01   5.637314e-01
  3.462170e-01   5.787427e+01   5.733780e-01
  3.465160e-01   5.707799e+01   5.685668e-01
  3.468150e-01   5.838705e+01   5.741908e-01
  3.471140e-01   5.829019e+01   5.888498e-01
  3.474130e-01   5.727308e+01   5.678401e-01
  3.477120e-01   5.709452e+01   5.827792e-01
  3.480110e-01   5.790195e+01   5.805309e-01
  3.483100e-01   5.735272e+01   5.795570e-01
  3.486090e-01   5.632434e+01   5.891139e-01
  3.489080e-01   5.706575e+01   5.781053e-01
  3.492070e-01   5.799206e+01   5.987478e-01
  3.495060e-01   5.761205e+01   5.854145e-01
  3.498040e-01   5.724567e+01   5.958567e-01
  3.501030e-01   5.697351e+01   5.954155e-01
  3.504020e-01   5.768602e+01   5.981440e-01
  3.507010e-01   5.827712e+01   6.154928e-01
  3.510000e-01   5.748786e+01   5.922807e-01
  3.512990e-01   5.722404e+01   6.099064e-01
  3.515980e-01   5.824258e+01   6.070229e-01
  3.518970e-01   5.717942e+01   6.149747e-01
  3.521960e-01   5.760006e+01   6.260507e-01
  3.524950e-01   5.676211e+01   5.982587e-01
  3.527940e-01   5.656378e+01   6.237682e-01
  3.530930e-01   5.768880e+01   6.134331e-01
  3.533920e-01   5.730466e+01   6.267016e-01
  3.536900e-01   5.650096e+01   6.245584e-01
  3.539890e-01   5.628513e+01   6.199795e-01
  3.542880e-01   5.754486e+01   6.421281e-01
  3.545870e-01   5.800619e+01   6.194048e-01
  3.548860e-01   5.708249e+01   6.359401e-01
  3.551850e-01   5.760314e+01   6.271964e-01
  3.554840e-01   5.652987e+01   6.328544e-01
  3.557830e-01   5.687085e+01   6.371510e-01
  3.560820e-01   5.736895e+01   6.181583e-01
  3.563810e-01   5.852737e+01   6.451476e-01
  3.566800e-01   5.670204e+01   6.200371e-01
  3.569790e-01   5.835235e+01   6.490811e-01
  3.572770e-01   5.720264e+01   6.414319e-01
  3.575760e-01   5.794667e+01   6.190869e-01
  3.578750e-01   5.759774e+01   6.575410e-01
  3.581740e-01   5.679748e+01   6.239221e-01
  3.584730e-01   5.745512e+01   6.567264e-01
  3.587720e-01   5.696693e+01   6.425569e-01
  3.590710e-01   5.814297e+01   6.479155e-01
  3.593700e-01   5.750461e+01   6.690654e-01
  3.596690e-01   5.734198e+01   6.397846e-01
  3.599680e-01   5.835193e+01   6.753678e-01
  3.602670e-01   5.645277e+01   6.471321e-01
  3.605660e-01   5.825192e+01   6.733989e-01
  3.608640e-01   5.738824e+01   6.855291e-01
  3.611630e-01   5.770637e+01   6.517270e-01
  3.614620e-01   5.728049e+01   6.893763e-01
  3.617610e-01   5.726471e+01   6.635847e-01
  3.620600e-01   5.802431e+01   6.908146e-01
  3.623590e-01   5.795624e+01   6.874269e-01
  3.626580e-01   5.717349e+01   6.827690e-01
  3.629570e-01   5.792748e+01   7.057508e-01
  3.632560e-01   5.711995e+01   6.709786e-01
  3.635550e-01   5.690048e+01   7.108673e-01
  3.638540e-01   5.738287e+01   6.961255e-01
  3.641530e-01   5.776808e+01   7.031828e-01
  3.644510e-01   5.829637e+01   7.370435e-01
  3.647500e-01   5.701269e+01   6.847661e-01
  3.650490e-01   5.828879e+01   7.351870e-01
  3.653480e-01   5.717380e+01   7.109058e-01
  3.656470e-01   5.733781e+01   7.203903e-01
  3.659460e-01   5.821865e+01   7.476845e-01
  3.662450e-01   5.799007e+01   7.142956e-01
  3.665440e-01   5.698093e+01   7.571924e-01
  3.668430e-01   5.638018e+01   7.126462e-01
  3.671420e-01   5.846473e+01   7.569875e-01
  3.674410e-01   5.695013e+01   7.376242e-01
  3.677400e-01   5.845298e+01   7.608640e-01
  3.680390e-01   5.794648e+01   7.869503e-01
  3.683370e-01   5.720837e+01   7.319383e-01
  3.686360e-01   5.871431e+01   7.833450e-01
  3.689350e-01   5.777039e+01   7.604001e-01
  3.692340e-01   5.800708e+01   7.829506e-01
  3.695330e-01   5.780294e+01   8.091651e-01
  3.698320e-01   5.791208e+01   7.553607e-01
  3.701310e-01   5.720532e+01   8.073922e-01
  3.704300e-01   5.732837e+01   7.698031e-01
  3.707290e-01   5.762081e+01   8.127708e-01
  3.710280e-01   5.821072e+01   8.120142e-01
  3.713270e-01   5.595765e+01   7.844873e-01
  3.716260e-01   5.760260e+01   8.439092e-01
  3.719240e-01   5.621984e+01   7.795540e-01
  3.722230e-01   5.613969e+01   8.358602e-01
  3.725220e-01   5.705124e+01   8.136903e-01
  3.728210e-01   5.785297e+01   8.375696e-01
  3.731200e-01   5.664063e+01   8.779647e-01
  3.734190e-01   5.745179e+01   8.067035e-01
  3.737180e-01   5.646575e+01   8.734719e-01
  3.740170e-01   5.803056e+01   8.335281e-01
  3.743160e-01   5.706478e+01   8.844330e-01
  3.746150e-01   5.677653e+01   8.758723e-01
  3.749140e-01   5.780471e+01   8.624687e-01
  3.752130e-01   5.723719e+01   9.197178e-01
  3.755110e-01   5.669838e+01   8.512848e-01
  3.758100e-01   5.717808e+01   9.192427e-01
  3.761090e-01   5.711114e+01   8.912743e-01
  3.764080e-01   5.672017e+01   9.119989e-01
  3.767070e-01   5.811213e+01   9.651900e-01
  3.770060e-01   5.780342e+01   8.837576e-01
  3.773050e-01   5.803778e+01   9.728521e-01
  3.776040e-01   5.539407e+01   9.083436e-01
  3.779030e-01   5.546191e+01   9.389540e-01
  3.782020e-01   5.650841e+01   1.023710e+00
  3.785010e-01   5.738005e+01   9.068050e-01
  3.788000e-01   5.706172e+01   1.023704e+00
  3.790990e-01   5.623360e+01   9.376174e-01
  3.793970e-01   5.748815e+01   1.017689e+00
  3.796960e-01   5.691011e+01   1.007772e+00
  3.799950e-01   5.604443e+01   9.817260e-01
  3.802940e-01   5.685577e+01   1.099291e+00
  3.805930e-01   5.618362e+01   9.530866e-01
  3.808920e-01   5.496533e+01   1.086985e+00
  3.811910e-01   5.726374e+01   1.025514e+00
  3.814900e-01   5.634270e+01   1.070527e+00
  3.817890e-01   5.628872e+01   1.168379e+00
  3.820880e-01   5.732751e+01   1.002052e+00
  3.823870e-01   5.947643e+01   1.208781e+00
  3.826860e-01   5.567126e+01   1.026209e+00
  3.829840e-01   5.754195e+01   1.212821e+00
  3.832830e-01   5.761359e+01   1.159953e+00
  3.835820e-01   5.465756e+01   1.102900e+00
  3.838810e-01   5.822388e+01   1.272672e+00
  3.841800e-01   5.777143e+01   1.120772e+00
  3.844790e-01   5.810471e+01   1.280822e+00
  3.847780e-01   5.706478e+01   1.176406e+00
  3.850770e-01   5.723675e+01   1.280814e+00
  3.853760e-01   6.147863e+01   1.416017e+00
  3.856750e-01   5.602194e+01   1.165607e+00
  3.859740e-01   5.756021e+01   1.394401e+00
  3.862730e-01   5.410676e+01   1.226851e+00
  3.865710e-01   5.590502e+01   1.374206e+00
  3.868700e-01   5.580368e+01   1.398154e+00
  3.871690e-01   5.736972e+01   1.333819e+00
  3.874680e-01   5.551582e+01   1.510949e+00
  3.877670e-01   5.950682e+01   1.381267e+00
  3.880660e-01   5.636257e+01   1.556645e+00
  3.883650e-01   5.922023e+01   1.512020e+00
  3.886640e-01   5.611895e+01   1.535921e+00
  3.889630e-01   5.600280e+01   1.669681e+00
  3.892620e-01   5.723248e+01   1.517724e+00
  3.895610e-01   5.223056e+01   1.656653e+00
  3.898600e-01   5.560456e+01   1.663734e+00
  3.901580e-01   5.869520e+01   1.781097e+00
  3.904570e-01   5.519565e+01   1.931051e+00
  3.907560e-01   5.879879e+01   1.757735e+00
  3.910550e-01   5.590877e+01   1.979149e+00
  3.913540e-01   5.983219e+01   2.047415e+00
  3.916530e-01   5.829085e+01   2.020872e+00
  3.919520e-01   5.604013e+01   2.574009e+00
  3.922510e-01   5.401712e+01   1.945379e+00
  3.925500e-01   5.321842e+01   2.590632e+00
  3.928490e-01   5.874624e+01   2.484701e+00
  3.931480e-01   5.876726e+01   2.722341e+00
  3.934470e-01   0.000000e+00   0.000000e+00
  3.937460e-01   5.611895e+01   2.660293e+00
creator: radaver
creator-version: 3725
header-file: /nas_data/SAXS_data/20151104Workshop/header/JH1_0100.txt
image-file: /nas_data/Pilatus1M/20151104_Workshop/JH1_0100.tif
angular-axis-file: /nas_data/SAXS_data/20151104Workshop/q20151029.dat
beamstop-mask-file: /nas_data/SAXS_data/20151104Workshop/fit2d20151031.msk
detector-response-file: none
beam-center-x: 949.7700
beam-center-y: 918.8000
unit-time: 1.0000
channel-first: 10
channel-last: 1315
Exposure time [s]: 1.093972
Transmitted Beam: 0.483229
Incident Beam: 0.483229
Code: JH1
Concentration [mg/ml]: 1
Run Number: 0100
