# Supplementary material for: SAXS analysis of a soluble cytosolic NgBR construct including extracellular and transmembrane domains
Source: PLoS One. 2018 Jan 18;13(1):e0191371. doi: 10.1371/journal.pone.0191371 (PMC5773207; doi:10.1371/journal.pone.0191371)
Supplement: S1 File — (ZIP) [file pone.0191371.s001.zip › JH1_0101.dat]

Sample:   c= 1.0000 mg/ml  Code: JH1
  3.656810e-03   2.263815e+04   4.138139e+01
  3.955720e-03   2.195729e+04   2.799020e+01
  4.254640e-03   1.907454e+04   2.337812e+01
  4.553560e-03   1.538953e+04   2.024594e+01
  4.852480e-03   1.246490e+04   1.705911e+01
  5.151400e-03   1.053437e+04   1.549244e+01
  5.450320e-03   8.706146e+03   1.337746e+01
  5.749240e-03   7.438993e+03   1.198115e+01
  6.048150e-03   6.361211e+03   1.085986e+01
  6.347070e-03   5.509543e+03   9.602252e+00
  6.645990e-03   4.817998e+03   8.939957e+00
  6.944910e-03   4.238871e+03   8.072854e+00
  7.243830e-03   3.784217e+03   7.391064e+00
  7.542750e-03   3.352907e+03   6.930720e+00
  7.841670e-03   3.032584e+03   6.224867e+00
  8.140580e-03   2.744648e+03   6.003667e+00
  8.439500e-03   2.495355e+03   5.517659e+00
  8.738420e-03   2.299262e+03   5.245902e+00
  9.037340e-03   2.117715e+03   4.867937e+00
  9.336260e-03   1.951267e+03   4.591915e+00
  9.635180e-03   1.797221e+03   4.394394e+00
  9.934100e-03   1.656613e+03   4.082124e+00
  1.023300e-02   1.525634e+03   4.014701e+00
  1.053190e-02   1.409058e+03   3.913312e+00
  1.083090e-02   1.304310e+03   3.765047e+00
  1.112980e-02   1.199915e+03   3.580495e+00
  1.142870e-02   1.121630e+03   3.442333e+00
  1.172760e-02   1.032202e+03   3.293068e+00
  1.202650e-02   9.599355e+02   3.166914e+00
  1.232540e-02   8.877209e+02   3.028777e+00
  1.262440e-02   8.216130e+02   2.859640e+00
  1.292330e-02   7.700927e+02   2.725825e+00
  1.322220e-02   7.126271e+02   2.622151e+00
  1.352110e-02   6.638529e+02   2.505391e+00
  1.382000e-02   6.208571e+02   2.399028e+00
  1.411900e-02   5.800372e+02   2.307538e+00
  1.441790e-02   5.435081e+02   2.217606e+00
  1.471680e-02   5.068892e+02   2.131424e+00
  1.501570e-02   4.747376e+02   2.020087e+00
  1.531460e-02   4.427675e+02   1.942075e+00
  1.561350e-02   4.149433e+02   1.847077e+00
  1.591250e-02   3.919298e+02   1.810942e+00
  1.621140e-02   3.698994e+02   1.728974e+00
  1.651030e-02   3.541931e+02   1.674078e+00
  1.680920e-02   3.339689e+02   1.625581e+00
  1.710810e-02   3.143398e+02   1.580395e+00
  1.740710e-02   2.987206e+02   1.518463e+00
  1.770600e-02   2.824436e+02   1.461674e+00
  1.800490e-02   2.682202e+02   1.413134e+00
  1.830380e-02   2.577764e+02   1.396388e+00
  1.860270e-02   2.448144e+02   1.334401e+00
  1.890170e-02   2.355627e+02   1.308944e+00
  1.920060e-02   2.238678e+02   1.263943e+00
  1.949950e-02   2.144802e+02   1.251406e+00
  1.979840e-02   2.046792e+02   1.199541e+00
  2.009730e-02   2.001653e+02   1.173228e+00
  2.039620e-02   1.899024e+02   1.140684e+00
  2.069520e-02   1.820517e+02   1.110836e+00
  2.099410e-02   1.770460e+02   1.103396e+00
  2.129300e-02   1.705555e+02   1.054602e+00
  2.159190e-02   1.631908e+02   1.067131e+00
  2.189080e-02   1.576015e+02   1.054550e+00
  2.218980e-02   1.540534e+02   1.060572e+00
  2.248870e-02   1.458096e+02   1.050213e+00
  2.278760e-02   1.450641e+02   1.037205e+00
  2.308650e-02   1.414919e+02   1.055880e+00
  2.338540e-02   1.348000e+02   1.028468e+00
  2.368430e-02   1.318156e+02   9.985457e-01
  2.398330e-02   1.298829e+02   1.013752e+00
  2.428220e-02   1.253330e+02   9.736822e-01
  2.458110e-02   1.232028e+02   9.978309e-01
  2.488000e-02   1.198958e+02   9.580938e-01
  2.517890e-02   1.185399e+02   9.412966e-01
  2.547790e-02   1.150866e+02   9.405879e-01
  2.577680e-02   1.116189e+02   9.188686e-01
  2.607570e-02   1.100822e+02   9.199103e-01
  2.637460e-02   1.092437e+02   9.090395e-01
  2.667350e-02   1.067631e+02   8.761679e-01
  2.697250e-02   1.058057e+02   8.453375e-01
  2.727140e-02   1.032703e+02   8.041532e-01
  2.757030e-02   1.024134e+02   8.021392e-01
  2.786920e-02   1.002332e+02   7.844856e-01
  2.816810e-02   9.855601e+01   7.655658e-01
  2.846700e-02   9.859122e+01   7.562491e-01
  2.876600e-02   9.515965e+01   7.340197e-01
  2.906490e-02   9.480445e+01   7.348520e-01
  2.936380e-02   9.525526e+01   7.311123e-01
  2.966270e-02   9.140203e+01   7.109178e-01
  2.996160e-02   9.176435e+01   7.133692e-01
  3.026060e-02   9.127668e+01   7.002661e-01
  3.055950e-02   8.876274e+01   6.895766e-01
  3.085840e-02   8.899746e+01   6.875723e-01
  3.115730e-02   8.727924e+01   6.780517e-01
  3.145620e-02   8.753721e+01   6.725280e-01
  3.175510e-02   8.774283e+01   6.751646e-01
  3.205410e-02   8.566885e+01   6.635018e-01
  3.235300e-02   8.393627e+01   6.540974e-01
  3.265190e-02   8.418974e+01   6.430634e-01
  3.295080e-02   8.441666e+01   6.481519e-01
  3.324970e-02   8.320240e+01   6.426285e-01
  3.354870e-02   8.104966e+01   6.326023e-01
  3.384760e-02   8.193861e+01   6.287179e-01
  3.414650e-02   8.121498e+01   6.259355e-01
  3.444540e-02   8.123652e+01   6.174157e-01
  3.474430e-02   7.902408e+01   6.143087e-01
  3.504330e-02   8.046857e+01   6.122160e-01
  3.534220e-02   8.015363e+01   6.117706e-01
  3.564110e-02   7.837720e+01   6.042079e-01
  3.594000e-02   7.706809e+01   5.876728e-01
  3.623890e-02   7.898489e+01   6.050573e-01
  3.653780e-02   7.815279e+01   5.855826e-01
  3.683680e-02   7.742157e+01   5.904198e-01
  3.713570e-02   7.738520e+01   5.909850e-01
  3.743460e-02   7.658641e+01   5.783443e-01
  3.773350e-02   7.464959e+01   5.703263e-01
  3.803240e-02   7.461530e+01   5.838057e-01
  3.833140e-02   7.562391e+01   6.017077e-01
  3.863030e-02   7.393467e+01   6.041979e-01
  3.892920e-02   7.477366e+01   6.060361e-01
  3.922810e-02   7.452426e+01   6.073957e-01
  3.952700e-02   7.453382e+01   6.034979e-01
  3.982600e-02   7.289698e+01   6.055017e-01
  4.012490e-02   7.392257e+01   6.002432e-01
  4.042380e-02   7.321168e+01   6.051999e-01
  4.072270e-02   7.391081e+01   6.056839e-01
  4.102160e-02   7.340050e+01   6.027988e-01
  4.132050e-02   7.214879e+01   5.984207e-01
  4.161950e-02   7.259984e+01   5.940836e-01
  4.191840e-02   7.252453e+01   6.015579e-01
  4.221730e-02   7.140880e+01   5.891903e-01
  4.251620e-02   7.253950e+01   6.016199e-01
  4.281510e-02   7.016813e+01   5.825539e-01
  4.311410e-02   7.104629e+01   5.869390e-01
  4.341300e-02   7.167474e+01   5.925759e-01
  4.371190e-02   7.054983e+01   5.863901e-01
  4.401080e-02   7.117856e+01   5.889973e-01
  4.430970e-02   7.111216e+01   5.842226e-01
  4.460860e-02   7.012862e+01   5.809061e-01
  4.490760e-02   7.043414e+01   5.836571e-01
  4.520650e-02   7.003175e+01   5.775729e-01
  4.550540e-02   7.045102e+01   5.822398e-01
  4.580430e-02   6.955437e+01   5.763273e-01
  4.610320e-02   7.007857e+01   5.755952e-01
  4.640220e-02   6.941787e+01   5.772209e-01
  4.670110e-02   6.976023e+01   5.700271e-01
  4.700000e-02   6.952404e+01   5.711755e-01
  4.729890e-02   6.908102e+01   5.714838e-01
  4.759780e-02   6.877671e+01   5.695122e-01
  4.789680e-02   6.841412e+01   5.645006e-01
  4.819570e-02   6.904055e+01   5.663820e-01
  4.849460e-02   6.849535e+01   5.662320e-01
  4.879350e-02   6.934252e+01   5.634811e-01
  4.909240e-02   6.829985e+01   5.668281e-01
  4.939130e-02   6.781055e+01   5.552090e-01
  4.969030e-02   6.726829e+01   5.549894e-01
  4.998920e-02   6.784123e+01   5.566744e-01
  5.028810e-02   6.755723e+01   5.535061e-01
  5.058700e-02   6.806955e+01   5.596417e-01
  5.088590e-02   6.791412e+01   5.497182e-01
  5.118490e-02   6.746210e+01   5.551167e-01
  5.148380e-02   6.774849e+01   5.536257e-01
  5.178270e-02   6.738668e+01   5.450206e-01
  5.208160e-02   6.732232e+01   5.505661e-01
  5.238050e-02   6.813165e+01   5.480250e-01
  5.267940e-02   6.788375e+01   5.548421e-01
  5.297840e-02   6.814945e+01   5.487365e-01
  5.327730e-02   6.695812e+01   5.413951e-01
  5.357620e-02   6.773933e+01   5.464449e-01
  5.387510e-02   6.758638e+01   5.426743e-01
  5.417400e-02   6.646734e+01   5.431927e-01
  5.447300e-02   6.670460e+01   5.360437e-01
  5.477190e-02   6.658580e+01   5.367903e-01
  5.507080e-02   6.631750e+01   5.357077e-01
  5.536970e-02   6.662606e+01   5.351189e-01
  5.566860e-02   6.708093e+01   5.406413e-01
  5.596760e-02   6.611953e+01   5.306742e-01
  5.626650e-02   6.703866e+01   5.367733e-01
  5.656540e-02   6.684080e+01   5.341626e-01
  5.686430e-02   6.599773e+01   5.278129e-01
  5.716320e-02   6.654173e+01   5.264701e-01
  5.746210e-02   6.664664e+01   5.321863e-01
  5.776110e-02   6.595664e+01   5.312179e-01
  5.806000e-02   6.597618e+01   5.230771e-01
  5.835890e-02   6.531072e+01   5.210040e-01
  5.865780e-02   6.585879e+01   5.203344e-01
  5.895670e-02   6.620902e+01   5.316322e-01
  5.925570e-02   6.528290e+01   5.158165e-01
  5.955460e-02   6.581532e+01   5.247456e-01
  5.985350e-02   6.600874e+01   5.181181e-01
  6.015240e-02   6.564737e+01   5.183728e-01
  6.045130e-02   6.627792e+01   5.214210e-01
  6.075020e-02   6.589396e+01   5.149065e-01
  6.104920e-02   6.531362e+01   5.164948e-01
  6.134810e-02   6.642918e+01   5.214504e-01
  6.164700e-02   6.567229e+01   5.102540e-01
  6.194590e-02   6.643327e+01   5.214665e-01
  6.224480e-02   6.596451e+01   5.082017e-01
  6.254380e-02   6.596496e+01   5.168360e-01
  6.284270e-02   6.567415e+01   5.173599e-01
  6.314160e-02   6.480917e+01   5.016586e-01
  6.344050e-02   6.659948e+01   5.160115e-01
  6.373940e-02   6.645838e+01   5.069615e-01
  6.403840e-02   6.657068e+01   5.153555e-01
  6.433730e-02   6.561723e+01   5.063383e-01
  6.463620e-02   6.593400e+01   5.034156e-01
  6.493510e-02   6.540876e+01   5.124625e-01
  6.523400e-02   6.541738e+01   5.019499e-01
  6.553290e-02   6.537833e+01   5.043747e-01
  6.583190e-02   6.580174e+01   5.039358e-01
  6.613080e-02   6.560785e+01   4.986343e-01
  6.642970e-02   6.504360e+01   5.056899e-01
  6.672860e-02   6.551714e+01   4.967983e-01
  6.702750e-02   6.556501e+01   5.020050e-01
  6.732650e-02   6.466420e+01   4.950354e-01
  6.762540e-02   6.524403e+01   4.972499e-01
  6.792430e-02   6.514090e+01   4.988602e-01
  6.822320e-02   6.588052e+01   4.937676e-01
  6.852210e-02   6.434998e+01   4.953223e-01
  6.882110e-02   6.503952e+01   4.940011e-01
  6.912000e-02   6.516163e+01   4.939748e-01
  6.941890e-02   6.467703e+01   4.887588e-01
  6.971780e-02   6.464680e+01   4.881681e-01
  7.001670e-02   6.554471e+01   4.978957e-01
  7.031560e-02   6.509865e+01   4.893944e-01
  7.061460e-02   6.584485e+01   4.926707e-01
  7.091350e-02   6.483534e+01   4.874562e-01
  7.121240e-02   6.492816e+01   4.840670e-01
  7.151130e-02   6.463337e+01   4.890717e-01
  7.181020e-02   6.426418e+01   4.811266e-01
  7.210920e-02   6.470548e+01   4.860268e-01
  7.240810e-02   6.402798e+01   4.788754e-01
  7.270700e-02   6.477396e+01   4.876982e-01
  7.300590e-02   6.584188e+01   4.869967e-01
  7.330480e-02   6.481779e+01   4.777652e-01
  7.360370e-02   6.449148e+01   4.824364e-01
  7.390270e-02   6.470939e+01   4.778106e-01
  7.420160e-02   6.477664e+01   4.853579e-01
  7.450050e-02   6.465731e+01   4.758461e-01
  7.479940e-02   6.503613e+01   4.785692e-01
  7.509830e-02   6.459745e+01   4.810002e-01
  7.539730e-02   6.542638e+01   4.769046e-01
  7.569620e-02   6.506071e+01   4.764467e-01
  7.599510e-02   6.440264e+01   4.771221e-01
  7.629400e-02   6.418982e+01   4.702204e-01
  7.659290e-02   6.504391e+01   4.777091e-01
  7.689190e-02   6.475818e+01   4.722975e-01
  7.719080e-02   6.500010e+01   4.757860e-01
  7.748970e-02   6.402203e+01   4.687524e-01
  7.778860e-02   6.418188e+01   4.723472e-01
  7.808750e-02   6.411846e+01   4.686801e-01
  7.838640e-02   6.506930e+01   4.695972e-01
  7.868540e-02   6.446356e+01   4.686679e-01
  7.898430e-02   6.412468e+01   4.649280e-01
  7.928320e-02   6.393081e+01   4.696987e-01
  7.958210e-02   6.395760e+01   4.610463e-01
  7.988100e-02   6.541900e+01   4.717035e-01
  8.018000e-02   6.393656e+01   4.638323e-01
  8.047890e-02   6.428317e+01   4.646746e-01
  8.077780e-02   6.415268e+01   4.633805e-01
  8.107670e-02   6.456817e+01   4.624297e-01
  8.137560e-02   6.399766e+01   4.636416e-01
  8.167450e-02   6.356339e+01   4.592199e-01
  8.197350e-02   6.447686e+01   4.596937e-01
  8.227240e-02   6.433001e+01   4.636104e-01
  8.257130e-02   6.397287e+01   4.528209e-01
  8.287020e-02   6.400310e+01   4.620229e-01
  8.316910e-02   6.398087e+01   4.587179e-01
  8.346810e-02   6.459027e+01   4.565510e-01
  8.376700e-02   6.498668e+01   4.643327e-01
  8.406590e-02   6.324600e+01   4.487225e-01
  8.436480e-02   6.443121e+01   4.599297e-01
  8.466370e-02   6.462298e+01   4.547307e-01
  8.496270e-02   6.482972e+01   4.662320e-01
  8.526160e-02   6.475688e+01   4.806839e-01
  8.556050e-02   6.482925e+01   4.814068e-01
  8.585940e-02   6.435524e+01   4.856481e-01
  8.615830e-02   6.476937e+01   4.872081e-01
  8.645720e-02   6.446852e+01   4.908549e-01
  8.675620e-02   6.421733e+01   4.923363e-01
  8.705510e-02   6.493197e+01   4.940829e-01
  8.735400e-02   6.443710e+01   4.946612e-01
  8.765290e-02   6.411777e+01   4.939302e-01
  8.795180e-02   6.367398e+01   4.962278e-01
  8.825080e-02   6.384472e+01   4.923822e-01
  8.854970e-02   6.427321e+01   5.006090e-01
  8.884860e-02   6.407617e+01   4.977925e-01
  8.914750e-02   6.416974e+01   5.043831e-01
  8.944640e-02   6.431614e+01   5.012932e-01
  8.974530e-02   6.457334e+01   4.981942e-01
  9.004430e-02   6.967244e+01   5.153998e-01
  9.034320e-02   6.488911e+01   4.798184e-01
  9.064210e-02   6.452636e+01   4.775801e-01
  9.094100e-02   6.461178e+01   4.679434e-01
  9.123990e-02   6.447189e+01   4.661850e-01
  9.153890e-02   6.415690e+01   4.675518e-01
  9.183780e-02   6.427309e+01   4.646382e-01
  9.213670e-02   6.423990e+01   4.628768e-01
  9.243560e-02   6.585259e+01   4.674160e-01
  9.273450e-02   6.467482e+01   4.592066e-01
  9.303350e-02   6.417611e+01   4.634651e-01
  9.333240e-02   6.406302e+01   4.527563e-01
  9.363130e-02   6.447206e+01   4.576978e-01
  9.393020e-02   6.356654e+01   4.521475e-01
  9.422910e-02   6.366624e+01   4.536608e-01
  9.452800e-02   6.329907e+01   4.535151e-01
  9.482700e-02   6.366003e+01   4.446101e-01
  9.512590e-02   6.515677e+01   4.581580e-01
  9.542480e-02   6.420835e+01   4.498572e-01
  9.572370e-02   6.435018e+01   4.503538e-01
  9.602260e-02   6.348159e+01   4.495575e-01
  9.632160e-02   6.483164e+01   4.464887e-01
  9.662050e-02   6.462941e+01   4.483507e-01
  9.691940e-02   6.400112e+01   4.461661e-01
  9.721830e-02   6.438270e+01   4.449401e-01
  9.751720e-02   6.340230e+01   4.437092e-01
  9.781610e-02   6.506399e+01   4.451221e-01
  9.811510e-02   6.393950e+01   4.455850e-01
  9.841400e-02   6.405308e+01   4.388329e-01
  9.871290e-02   6.380553e+01   4.411516e-01
  9.901180e-02   6.456938e+01   4.448620e-01
  9.931070e-02   6.391718e+01   4.387161e-01
  9.960970e-02   6.408886e+01   4.424870e-01
  9.990860e-02   6.375292e+01   4.340248e-01
  1.002070e-01   6.370037e+01   4.379714e-01
  1.005060e-01   6.369503e+01   4.355324e-01
  1.008050e-01   6.461580e+01   4.411071e-01
  1.011040e-01   6.354427e+01   4.312970e-01
  1.014030e-01   6.433206e+01   4.359918e-01
  1.017020e-01   6.499220e+01   4.423901e-01
  1.020010e-01   6.371926e+01   4.332339e-01
  1.023000e-01   6.394932e+01   4.320013e-01
  1.025990e-01   6.440699e+01   4.325442e-01
  1.028980e-01   6.440784e+01   4.342178e-01
  1.031970e-01   6.407760e+01   4.354690e-01
  1.034960e-01   6.375752e+01   4.264454e-01
  1.037950e-01   6.339318e+01   4.291265e-01
  1.040930e-01   6.396238e+01   4.274525e-01
  1.043920e-01   6.358090e+01   4.300918e-01
  1.046910e-01   6.378033e+01   4.301046e-01
  1.049900e-01   6.352041e+01   4.234224e-01
  1.052890e-01   6.442860e+01   4.299829e-01
  1.055880e-01   6.411718e+01   4.273244e-01
  1.058870e-01   6.467252e+01   4.307961e-01
  1.061860e-01   6.447952e+01   4.259718e-01
  1.064850e-01   6.400024e+01   4.250186e-01
  1.067840e-01   6.433083e+01   4.283585e-01
  1.070830e-01   6.353905e+01   4.222260e-01
  1.073820e-01   6.350285e+01   4.205487e-01
  1.076800e-01   6.364029e+01   4.206938e-01
  1.079790e-01   6.417034e+01   4.243183e-01
  1.082780e-01   6.504114e+01   4.291019e-01
  1.085770e-01   6.407141e+01   4.169369e-01
  1.088760e-01   6.347658e+01   4.207716e-01
  1.091750e-01   6.362379e+01   4.197145e-01
  1.094740e-01   6.399069e+01   4.218504e-01
  1.097730e-01   6.388430e+01   4.190419e-01
  1.100720e-01   6.528126e+01   4.196525e-01
  1.103710e-01   6.363194e+01   4.206663e-01
  1.106700e-01   6.358880e+01   4.144726e-01
  1.109690e-01   6.427161e+01   4.224648e-01
  1.112670e-01   6.427249e+01   4.149204e-01
  1.115660e-01   6.423734e+01   4.159870e-01
  1.118650e-01   6.454362e+01   4.208929e-01
  1.121640e-01   6.387518e+01   4.127599e-01
  1.124630e-01   6.462922e+01   4.163652e-01
  1.127620e-01   6.341142e+01   4.124238e-01
  1.130610e-01   6.487168e+01   4.165551e-01
  1.133600e-01   6.425008e+01   4.193265e-01
  1.136590e-01   6.369750e+01   4.073310e-01
  1.139580e-01   6.450702e+01   4.145041e-01
  1.142570e-01   6.455726e+01   4.143738e-01
  1.145560e-01   6.429127e+01   4.141021e-01
  1.148550e-01   6.391467e+01   4.117277e-01
  1.151530e-01   6.374891e+01   4.058218e-01
  1.154520e-01   6.428866e+01   4.126412e-01
  1.157510e-01   6.438727e+01   4.084069e-01
  1.160500e-01   6.411230e+01   4.138173e-01
  1.163490e-01   6.426551e+01   4.080206e-01
  1.166480e-01   6.403658e+01   4.101119e-01
  1.169470e-01   6.421088e+01   4.084070e-01
  1.172460e-01   6.412729e+01   4.087029e-01
  1.175450e-01   6.364574e+01   4.038416e-01
  1.178440e-01   6.455284e+01   4.067093e-01
  1.181430e-01   6.416914e+01   4.085549e-01
  1.184420e-01   6.388237e+01   4.054165e-01
  1.187400e-01   6.434771e+01   4.055134e-01
  1.190390e-01   6.380029e+01   4.029688e-01
  1.193380e-01   6.451040e+01   4.052052e-01
  1.196370e-01   6.403931e+01   4.059142e-01
  1.199360e-01   6.481350e+01   4.042562e-01
  1.202350e-01   6.465997e+01   4.067711e-01
  1.205340e-01   6.364433e+01   4.011286e-01
  1.208330e-01   6.389478e+01   4.005804e-01
  1.211320e-01   6.418176e+01   4.047168e-01
  1.214310e-01   6.428673e+01   3.983830e-01
  1.217300e-01   6.497434e+01   4.061134e-01
  1.220290e-01   6.458909e+01   4.035557e-01
  1.223270e-01   6.393829e+01   3.988671e-01
  1.226260e-01   6.481776e+01   4.010736e-01
  1.229250e-01   6.462409e+01   3.989065e-01
  1.232240e-01   6.488349e+01   4.034001e-01
  1.235230e-01   6.447397e+01   4.013274e-01
  1.238220e-01   6.432116e+01   3.974533e-01
  1.241210e-01   6.415799e+01   3.985045e-01
  1.244200e-01   6.491886e+01   3.972374e-01
  1.247190e-01   6.399552e+01   3.990456e-01
  1.250180e-01   6.401986e+01   3.942241e-01
  1.253170e-01   6.427223e+01   3.957632e-01
  1.256160e-01   6.494589e+01   4.004202e-01
  1.259140e-01   6.472009e+01   3.968840e-01
  1.262130e-01   6.487828e+01   3.973688e-01
  1.265120e-01   6.401582e+01   3.919540e-01
  1.268110e-01   6.452064e+01   3.942476e-01
  1.271100e-01   6.431377e+01   3.971727e-01
  1.274090e-01   6.525661e+01   3.967425e-01
  1.277080e-01   6.501324e+01   3.947453e-01
  1.280070e-01   6.403938e+01   3.905421e-01
  1.283060e-01   6.496136e+01   3.948380e-01
  1.286050e-01   6.444263e+01   3.960324e-01
  1.289040e-01   6.410632e+01   3.880673e-01
  1.292030e-01   6.415688e+01   3.931347e-01
  1.295020e-01   6.380256e+01   3.883547e-01
  1.298000e-01   6.459082e+01   3.914811e-01
  1.300990e-01   6.510740e+01   3.906006e-01
  1.303980e-01   6.520215e+01   3.916134e-01
  1.306970e-01   6.468580e+01   3.930035e-01
  1.309960e-01   6.509930e+01   3.920365e-01
  1.312950e-01   6.403723e+01   3.885828e-01
  1.315940e-01   6.495848e+01   3.870486e-01
  1.318930e-01   6.454937e+01   3.886824e-01
  1.321920e-01   6.470333e+01   3.889051e-01
  1.324910e-01   6.490738e+01   3.904844e-01
  1.327900e-01   6.473801e+01   3.878127e-01
  1.330890e-01   6.511931e+01   3.884762e-01
  1.333870e-01   6.497711e+01   3.878142e-01
  1.336860e-01   6.496540e+01   3.870692e-01
  1.339850e-01   6.511851e+01   3.861151e-01
  1.342840e-01   6.523749e+01   3.893059e-01
  1.345830e-01   6.426893e+01   3.849888e-01
  1.348820e-01   6.456181e+01   3.858651e-01
  1.351810e-01   6.561203e+01   3.841035e-01
  1.354800e-01   6.454966e+01   3.853591e-01
  1.357790e-01   6.478983e+01   3.837481e-01
  1.360780e-01   6.473900e+01   3.852215e-01
  1.363770e-01   6.445438e+01   3.839088e-01
  1.366760e-01   6.422956e+01   3.853411e-01
  1.369740e-01   6.497570e+01   4.012987e-01
  1.372730e-01   6.456711e+01   4.021488e-01
  1.375720e-01   6.445659e+01   4.111692e-01
  1.378710e-01   6.414849e+01   4.119028e-01
  1.381700e-01   6.408055e+01   4.134229e-01
  1.384690e-01   6.418893e+01   4.209586e-01
  1.387680e-01   6.442459e+01   4.102146e-01
  1.390670e-01   6.416346e+01   3.977414e-01
  1.393660e-01   6.428432e+01   3.973395e-01
  1.396650e-01   6.400846e+01   3.936840e-01
  1.399640e-01   6.492453e+01   3.975103e-01
  1.402630e-01   6.460478e+01   3.883688e-01
  1.405620e-01   6.450672e+01   3.924591e-01
  1.408600e-01   6.472132e+01   3.918764e-01
  1.411590e-01   6.422029e+01   3.913399e-01
  1.414580e-01   6.462652e+01   3.930716e-01
  1.417570e-01   6.494536e+01   3.865385e-01
  1.420560e-01   6.442613e+01   3.895182e-01
  1.423550e-01   6.501911e+01   3.886538e-01
  1.426540e-01   6.461824e+01   3.839325e-01
  1.429530e-01   6.468935e+01   3.832202e-01
  1.432520e-01   6.448213e+01   3.796549e-01
  1.435510e-01   6.393607e+01   3.807540e-01
  1.438500e-01   6.430992e+01   3.778102e-01
  1.441490e-01   6.454403e+01   3.776119e-01
  1.444470e-01   6.438388e+01   3.795900e-01
  1.447460e-01   6.406406e+01   3.748937e-01
  1.450450e-01   6.476433e+01   3.807099e-01
  1.453440e-01   6.481708e+01   3.749221e-01
  1.456430e-01   6.390290e+01   3.759515e-01
  1.459420e-01   6.456109e+01   3.772214e-01
  1.462410e-01   6.513295e+01   3.771343e-01
  1.465400e-01   6.505523e+01   3.782217e-01
  1.468390e-01   6.461607e+01   3.722121e-01
  1.471380e-01   6.455586e+01   3.750270e-01
  1.474370e-01   6.488469e+01   3.766324e-01
  1.477360e-01   6.479654e+01   3.752933e-01
  1.480340e-01   6.518564e+01   3.727938e-01
  1.483330e-01   6.504144e+01   3.808480e-01
  1.486320e-01   6.471840e+01   3.894320e-01
  1.489310e-01   6.399166e+01   3.889298e-01
  1.492300e-01   6.420936e+01   3.891047e-01
  1.495290e-01   6.502247e+01   3.940249e-01
  1.498280e-01   6.451894e+01   3.970340e-01
  1.501270e-01   6.425474e+01   3.977650e-01
  1.504260e-01   6.486464e+01   3.942939e-01
  1.507250e-01   6.457063e+01   3.992617e-01
  1.510240e-01   6.515618e+01   4.000249e-01
  1.513230e-01   6.529257e+01   4.057474e-01
  1.516210e-01   6.455582e+01   3.992159e-01
  1.519200e-01   6.547173e+01   4.020380e-01
  1.522190e-01   6.479748e+01   4.069282e-01
  1.525180e-01   6.509993e+01   4.030048e-01
  1.528170e-01   6.502689e+01   4.081999e-01
  1.531160e-01   6.557749e+01   4.066318e-01
  1.534150e-01   6.554344e+01   4.006918e-01
  1.537140e-01   6.533799e+01   3.932458e-01
  1.540130e-01   6.469038e+01   3.848437e-01
  1.543120e-01   6.450290e+01   3.845185e-01
  1.546110e-01   6.513356e+01   3.838432e-01
  1.549100e-01   6.522968e+01   3.843562e-01
  1.552090e-01   6.507501e+01   3.859861e-01
  1.555070e-01   6.453871e+01   3.751934e-01
  1.558060e-01   6.446933e+01   3.802921e-01
  1.561050e-01   6.545763e+01   3.793896e-01
  1.564040e-01   6.522551e+01   3.802671e-01
  1.567030e-01   6.580156e+01   3.799435e-01
  1.570020e-01   6.442036e+01   3.739875e-01
  1.573010e-01   6.487167e+01   3.787904e-01
  1.576000e-01   6.444025e+01   3.717054e-01
  1.578990e-01   6.530604e+01   3.761180e-01
  1.581980e-01   6.527970e+01   3.743309e-01
  1.584970e-01   6.521641e+01   3.739372e-01
  1.587960e-01   6.535787e+01   3.777849e-01
  1.590940e-01   6.516255e+01   3.718902e-01
  1.593930e-01   6.545402e+01   3.714723e-01
  1.596920e-01   6.440260e+01   3.695080e-01
  1.599910e-01   6.429660e+01   3.708706e-01
  1.602900e-01   6.529437e+01   3.731046e-01
  1.605890e-01   6.483247e+01   3.662501e-01
  1.608880e-01   6.511635e+01   3.694846e-01
  1.611870e-01   6.594373e+01   3.707982e-01
  1.614860e-01   6.463093e+01   3.674942e-01
  1.617850e-01   6.495571e+01   3.652022e-01
  1.620840e-01   6.466414e+01   3.643816e-01
  1.623830e-01   6.475435e+01   3.662298e-01
  1.626810e-01   6.510502e+01   3.650277e-01
  1.629800e-01   6.477338e+01   3.602192e-01
  1.632790e-01   6.505666e+01   3.621588e-01
  1.635780e-01   6.485256e+01   3.627523e-01
  1.638770e-01   6.472209e+01   3.647430e-01
  1.641760e-01   6.470779e+01   3.629318e-01
  1.644750e-01   6.565866e+01   3.648041e-01
  1.647740e-01   6.528967e+01   3.633883e-01
  1.650730e-01   6.563543e+01   3.657209e-01
  1.653720e-01   6.442267e+01   3.619366e-01
  1.656710e-01   6.497385e+01   3.613508e-01
  1.659700e-01   6.472630e+01   3.622047e-01
  1.662680e-01   6.481966e+01   3.611137e-01
  1.665670e-01   6.507730e+01   3.627969e-01
  1.668660e-01   6.476491e+01   3.584908e-01
  1.671650e-01   6.487723e+01   3.616590e-01
  1.674640e-01   6.477640e+01   3.606098e-01
  1.677630e-01   6.516467e+01   3.597843e-01
  1.680620e-01   6.524013e+01   3.622831e-01
  1.683610e-01   6.502574e+01   3.560503e-01
  1.686600e-01   6.514598e+01   3.612538e-01
  1.689590e-01   6.510959e+01   3.575723e-01
  1.692580e-01   6.419459e+01   3.548667e-01
  1.695570e-01   6.487801e+01   3.612762e-01
  1.698560e-01   6.463707e+01   3.546192e-01
  1.701540e-01   6.494079e+01   3.582262e-01
  1.704530e-01   6.414500e+01   3.530852e-01
  1.707520e-01   6.470322e+01   3.548006e-01
  1.710510e-01   6.450035e+01   3.571960e-01
  1.713500e-01   6.512286e+01   3.554013e-01
  1.716490e-01   6.454874e+01   3.565848e-01
  1.719480e-01   6.474886e+01   3.515068e-01
  1.722470e-01   6.395048e+01   3.516471e-01
  1.725460e-01   6.476888e+01   3.555297e-01
  1.728450e-01   6.450265e+01   3.524420e-01
  1.731440e-01   6.417877e+01   3.520942e-01
  1.734430e-01   6.487701e+01   3.507942e-01
  1.737410e-01   6.460242e+01   3.536158e-01
  1.740400e-01   6.422720e+01   3.518678e-01
  1.743390e-01   6.490859e+01   3.512320e-01
  1.746380e-01   6.499856e+01   3.530758e-01
  1.749370e-01   6.442343e+01   3.492157e-01
  1.752360e-01   6.483362e+01   3.526275e-01
  1.755350e-01   6.506181e+01   3.523553e-01
  1.758340e-01   6.391578e+01   3.445758e-01
  1.761330e-01   6.484513e+01   3.526588e-01
  1.764320e-01   6.502767e+01   3.482448e-01
  1.767310e-01   6.464078e+01   3.515683e-01
  1.770300e-01   6.401200e+01   3.461980e-01
  1.773280e-01   6.477598e+01   3.496453e-01
  1.776270e-01   6.500318e+01   3.490409e-01
  1.779260e-01   6.469971e+01   3.466824e-01
  1.782250e-01   6.487600e+01   3.499151e-01
  1.785240e-01   6.430401e+01   3.451125e-01
  1.788230e-01   6.456969e+01   3.475308e-01
  1.791220e-01   6.478813e+01   3.486358e-01
  1.794210e-01   6.506629e+01   3.461365e-01
  1.797200e-01   6.480374e+01   3.469610e-01
  1.800190e-01   6.469790e+01   3.443181e-01
  1.803180e-01   6.431531e+01   3.468456e-01
  1.806170e-01   6.516120e+01   3.462203e-01
  1.809160e-01   6.481518e+01   3.446300e-01
  1.812140e-01   6.412904e+01   3.436344e-01
  1.815130e-01   6.432230e+01   3.436503e-01
  1.818120e-01   6.419113e+01   3.446407e-01
  1.821110e-01   6.479920e+01   3.422737e-01
  1.824100e-01   6.463960e+01   3.443297e-01
  1.827090e-01   6.453961e+01   3.433978e-01
  1.830080e-01   6.487270e+01   3.444493e-01
  1.833070e-01   6.408929e+01   3.399065e-01
  1.836060e-01   6.429660e+01   3.396474e-01
  1.839050e-01   6.406527e+01   3.429630e-01
  1.842040e-01   6.397510e+01   3.399278e-01
  1.845030e-01   6.452849e+01   3.405826e-01
  1.848010e-01   6.404591e+01   3.410946e-01
  1.851000e-01   6.483388e+01   3.385039e-01
  1.853990e-01   6.445313e+01   3.425065e-01
  1.856980e-01   6.441502e+01   3.399600e-01
  1.859970e-01   6.411675e+01   3.378921e-01
  1.862960e-01   6.416909e+01   3.394715e-01
  1.865950e-01   6.393936e+01   3.371071e-01
  1.868940e-01   6.424023e+01   3.417759e-01
  1.871930e-01   6.455107e+01   3.354219e-01
  1.874920e-01   6.450968e+01   3.384482e-01
  1.877910e-01   6.418307e+01   3.374319e-01
  1.880900e-01   6.452899e+01   3.383400e-01
  1.883880e-01   6.438443e+01   3.397182e-01
  1.886870e-01   6.446082e+01   3.338057e-01
  1.889860e-01   6.391588e+01   3.379995e-01
  1.892850e-01   6.384232e+01   3.352793e-01
  1.895840e-01   6.453627e+01   3.360034e-01
  1.898830e-01   6.411241e+01   3.353638e-01
  1.901820e-01   6.464505e+01   3.364421e-01
  1.904810e-01   6.397472e+01   3.345383e-01
  1.907800e-01   6.418167e+01   3.343068e-01
  1.910790e-01   6.471472e+01   3.350756e-01
  1.913780e-01   6.359116e+01   3.332259e-01
  1.916770e-01   6.394420e+01   3.339954e-01
  1.919750e-01   6.307853e+01   3.324946e-01
  1.922740e-01   6.412172e+01   3.315655e-01
  1.925730e-01   6.346990e+01   3.306262e-01
  1.928720e-01   6.379312e+01   3.322243e-01
  1.931710e-01   6.407433e+01   3.335667e-01
  1.934700e-01   6.367714e+01   3.310148e-01
  1.937690e-01   6.368221e+01   3.301281e-01
  1.940680e-01   6.376025e+01   3.321387e-01
  1.943670e-01   6.405038e+01   3.309313e-01
  1.946660e-01   6.457803e+01   3.328941e-01
  1.949650e-01   6.373572e+01   3.286351e-01
  1.952640e-01   6.376997e+01   3.302061e-01
  1.955630e-01   6.375408e+01   3.313656e-01
  1.958610e-01   6.398058e+01   3.288241e-01
  1.961600e-01   6.418245e+01   3.306749e-01
  1.964590e-01   6.362797e+01   3.277703e-01
  1.967580e-01   6.446260e+01   3.321447e-01
  1.970570e-01   6.390150e+01   3.284741e-01
  1.973560e-01   6.384722e+01   3.265896e-01
  1.976550e-01   6.402815e+01   3.298317e-01
  1.979540e-01   6.386613e+01   3.270716e-01
  1.982530e-01   6.416963e+01   3.296042e-01
  1.985520e-01   6.390702e+01   3.268869e-01
  1.988510e-01   6.374769e+01   3.266236e-01
  1.991500e-01   6.396927e+01   3.293842e-01
  1.994480e-01   6.392603e+01   3.259285e-01
  1.997470e-01   6.349647e+01   3.267030e-01
  2.000460e-01   6.311632e+01   3.218838e-01
  2.003450e-01   6.380718e+01   3.259119e-01
  2.006440e-01   6.355168e+01   3.280133e-01
  2.009430e-01   6.345776e+01   3.227533e-01
  2.012420e-01   6.359813e+01   3.263847e-01
  2.015410e-01   6.299105e+01   3.214248e-01
  2.018400e-01   6.409399e+01   3.249318e-01
  2.021390e-01   6.354083e+01   3.245175e-01
  2.024380e-01   6.351991e+01   3.195993e-01
  2.027370e-01   6.335438e+01   3.241832e-01
  2.030350e-01   6.305324e+01   3.203356e-01
  2.033340e-01   6.388272e+01   3.232714e-01
  2.036330e-01   6.352020e+01   3.198721e-01
  2.039320e-01   6.356640e+01   3.208093e-01
  2.042310e-01   6.376360e+01   3.243760e-01
  2.045300e-01   6.310106e+01   3.180035e-01
  2.048290e-01   6.334299e+01   3.196981e-01
  2.051280e-01   6.403265e+01   3.210232e-01
  2.054270e-01   6.306155e+01   3.180387e-01
  2.057260e-01   6.324127e+01   3.219229e-01
  2.060250e-01   6.315844e+01   3.177444e-01
  2.063240e-01   6.281168e+01   3.194466e-01
  2.066230e-01   6.333979e+01   3.194176e-01
  2.069210e-01   6.307430e+01   3.199763e-01
  2.072200e-01   6.298093e+01   3.190554e-01
  2.075190e-01   6.352775e+01   3.180007e-01
  2.078180e-01   6.256715e+01   3.180056e-01
  2.081170e-01   6.336706e+01   3.184033e-01
  2.084160e-01   6.300185e+01   3.195183e-01
  2.087150e-01   6.338039e+01   3.169653e-01
  2.090140e-01   6.310788e+01   3.177515e-01
  2.093130e-01   6.308650e+01   3.175634e-01
  2.096120e-01   6.237844e+01   3.152437e-01
  2.099110e-01   6.328003e+01   3.160527e-01
  2.102100e-01   6.293171e+01   3.167721e-01
  2.105080e-01   6.222673e+01   3.165986e-01
  2.108070e-01   6.302376e+01   3.156757e-01
  2.111060e-01   6.272805e+01   3.141472e-01
  2.114050e-01   6.331242e+01   3.160017e-01
  2.117040e-01   6.280750e+01   3.197107e-01
  2.120030e-01   6.324469e+01   3.267816e-01
  2.123020e-01   6.254085e+01   3.273044e-01
  2.126010e-01   6.288756e+01   3.255671e-01
  2.129000e-01   6.240037e+01   3.275305e-01
  2.131990e-01   6.290934e+01   3.317411e-01
  2.134980e-01   6.245510e+01   3.325469e-01
  2.137970e-01   6.229213e+01   3.296526e-01
  2.140950e-01   6.257311e+01   3.322393e-01
  2.143940e-01   6.289784e+01   3.343502e-01
  2.146930e-01   6.252483e+01   3.336711e-01
  2.149920e-01   6.303529e+01   3.353463e-01
  2.152910e-01   6.286711e+01   3.353736e-01
  2.155900e-01   6.281869e+01   3.381358e-01
  2.158890e-01   6.295883e+01   3.385128e-01
  2.161880e-01   6.341422e+01   3.382729e-01
  2.164870e-01   6.237279e+01   3.367716e-01
  2.167860e-01   6.262090e+01   3.311329e-01
  2.170850e-01   6.233829e+01   3.278149e-01
  2.173840e-01   6.272860e+01   3.257365e-01
  2.176820e-01   6.225129e+01   3.230533e-01
  2.179810e-01   6.296222e+01   3.259056e-01
  2.182800e-01   6.280970e+01   3.212405e-01
  2.185790e-01   6.196261e+01   3.206026e-01
  2.188780e-01   6.258895e+01   3.187428e-01
  2.191770e-01   6.275085e+01   3.212295e-01
  2.194760e-01   6.222038e+01   3.207066e-01
  2.197750e-01   6.283495e+01   3.190948e-01
  2.200740e-01   6.262951e+01   3.165449e-01
  2.203730e-01   6.237155e+01   3.176439e-01
  2.206720e-01   6.256151e+01   3.171790e-01
  2.209710e-01   6.276418e+01   3.198759e-01
  2.212700e-01   6.154321e+01   3.123377e-01
  2.215680e-01   6.256365e+01   3.177253e-01
  2.218670e-01   6.223118e+01   3.126406e-01
  2.221660e-01   6.195282e+01   3.153642e-01
  2.224650e-01   6.264092e+01   3.145839e-01
  2.227640e-01   6.255851e+01   3.141146e-01
  2.230630e-01   6.222149e+01   3.141859e-01
  2.233620e-01   6.226188e+01   3.134998e-01
  2.236610e-01   6.186882e+01   3.125087e-01
  2.239600e-01   6.169136e+01   3.084761e-01
  2.242590e-01   6.206727e+01   3.124882e-01
  2.245580e-01   6.240865e+01   3.124380e-01
  2.248570e-01   6.216815e+01   3.136567e-01
  2.251550e-01   6.216895e+01   3.100474e-01
  2.254540e-01   6.199509e+01   3.098670e-01
  2.257530e-01   6.184119e+01   3.117889e-01
  2.260520e-01   6.261104e+01   3.098835e-01
  2.263510e-01   6.206899e+01   3.095450e-01
  2.266500e-01   6.208932e+01   3.094694e-01
  2.269490e-01   6.225876e+01   3.085105e-01
  2.272480e-01   6.145766e+01   3.090276e-01
  2.275470e-01   6.178223e+01   3.057253e-01
  2.278460e-01   6.193353e+01   3.095864e-01
  2.281450e-01   6.175490e+01   3.063939e-01
  2.284440e-01   6.228580e+01   3.092030e-01
  2.287420e-01   6.211221e+01   3.096528e-01
  2.290410e-01   6.149484e+01   3.020082e-01
  2.293400e-01   6.203374e+01   3.080770e-01
  2.296390e-01   6.229188e+01   3.072295e-01
  2.299380e-01   6.235080e+01   3.078686e-01
  2.302370e-01   6.127754e+01   3.045959e-01
  2.305360e-01   6.254904e+01   3.057874e-01
  2.308350e-01   6.231481e+01   3.095264e-01
  2.311340e-01   6.215229e+01   3.033805e-01
  2.314330e-01   6.189633e+01   3.049117e-01
  2.317320e-01   6.217708e+01   3.067007e-01
  2.320310e-01   6.187644e+01   3.028251e-01
  2.323290e-01   6.232144e+01   3.086658e-01
  2.326280e-01   6.204855e+01   3.025355e-01
  2.329270e-01   6.124987e+01   3.010521e-01
  2.332260e-01   6.162368e+01   3.035171e-01
  2.335250e-01   6.166754e+01   3.029075e-01
  2.338240e-01   6.139475e+01   3.034329e-01
  2.341230e-01   6.160920e+01   2.994834e-01
  2.344220e-01   6.207722e+01   3.036732e-01
  2.347210e-01   6.173459e+01   3.027151e-01
  2.350200e-01   6.137067e+01   3.009958e-01
  2.353190e-01   6.190834e+01   3.026660e-01
  2.356180e-01   6.148820e+01   2.982721e-01
  2.359170e-01   6.167441e+01   3.030436e-01
  2.362150e-01   6.141958e+01   3.004130e-01
  2.365140e-01   6.193963e+01   2.993650e-01
  2.368130e-01   6.124619e+01   2.999887e-01
  2.371120e-01   6.119139e+01   2.984662e-01
  2.374110e-01   6.166657e+01   3.021927e-01
  2.377100e-01   6.145999e+01   2.980897e-01
  2.380090e-01   6.156359e+01   2.997188e-01
  2.383080e-01   6.113520e+01   2.967344e-01
  2.386070e-01   6.195860e+01   3.003314e-01
  2.389060e-01   6.151227e+01   2.989028e-01
  2.392050e-01   6.126887e+01   2.967198e-01
  2.395040e-01   6.139151e+01   2.990690e-01
  2.398020e-01   6.104039e+01   2.961660e-01
  2.401010e-01   6.139966e+01   2.987438e-01
  2.404000e-01   6.118617e+01   2.953993e-01
  2.406990e-01   6.106980e+01   2.968017e-01
  2.409980e-01   6.173935e+01   2.974052e-01
  2.412970e-01   6.150569e+01   2.963932e-01
  2.415960e-01   6.177612e+01   2.979456e-01
  2.418950e-01   6.121774e+01   2.949200e-01
  2.421940e-01   6.097576e+01   2.955604e-01
  2.424930e-01   6.123802e+01   2.970969e-01
  2.427920e-01   6.115792e+01   2.931287e-01
  2.430910e-01   6.126775e+01   2.953735e-01
  2.433890e-01   6.076197e+01   2.931600e-01
  2.436880e-01   6.148301e+01   2.974640e-01
  2.439870e-01   6.092189e+01   2.925625e-01
  2.442860e-01   6.136830e+01   2.930886e-01
  2.445850e-01   6.118305e+01   2.943944e-01
  2.448840e-01   6.090566e+01   2.932872e-01
  2.451830e-01   6.047306e+01   2.937836e-01
  2.454820e-01   6.076250e+01   2.909929e-01
  2.457810e-01   6.079403e+01   2.922554e-01
  2.460800e-01   6.070595e+01   2.923696e-01
  2.463790e-01   6.102079e+01   2.921495e-01
  2.466780e-01   6.115837e+01   2.929123e-01
  2.469770e-01   6.052979e+01   2.905422e-01
  2.472750e-01   6.117051e+01   2.928327e-01
  2.475740e-01   6.090536e+01   2.931770e-01
  2.478730e-01   6.123863e+01   2.892672e-01
  2.481720e-01   6.123964e+01   2.922409e-01
  2.484710e-01   6.076099e+01   2.892889e-01
  2.487700e-01   6.055807e+01   2.919046e-01
  2.490690e-01   6.126725e+01   2.925226e-01
  2.493680e-01   6.118084e+01   2.893398e-01
  2.496670e-01   6.112044e+01   2.931478e-01
  2.499660e-01   6.062463e+01   2.889641e-01
  2.502650e-01   6.102439e+01   2.911905e-01
  2.505640e-01   6.048994e+01   2.869756e-01
  2.508620e-01   6.074259e+01   2.889296e-01
  2.511610e-01   6.089574e+01   2.916343e-01
  2.514600e-01   6.125639e+01   2.893092e-01
  2.517590e-01   6.069728e+01   2.877780e-01
  2.520580e-01   6.117037e+01   2.894198e-01
  2.523570e-01   6.027978e+01   2.876178e-01
  2.526560e-01   6.120600e+01   2.906640e-01
  2.529550e-01   6.050905e+01   2.856872e-01
  2.532540e-01   6.076246e+01   2.861827e-01
  2.535530e-01   6.078902e+01   2.860415e-01
  2.538520e-01   6.076985e+01   2.873287e-01
  2.541510e-01   6.079535e+01   2.858530e-01
  2.544490e-01   6.104298e+01   2.872523e-01
  2.547480e-01   6.059166e+01   2.864958e-01
  2.550470e-01   6.036991e+01   2.842456e-01
  2.553460e-01   6.086206e+01   2.858067e-01
  2.556450e-01   6.050256e+01   2.826636e-01
  2.559440e-01   6.035675e+01   2.852257e-01
  2.562430e-01   6.056479e+01   2.870498e-01
  2.565420e-01   6.066012e+01   2.847265e-01
  2.568410e-01   6.073505e+01   2.841004e-01
  2.571400e-01   6.065171e+01   2.843053e-01
  2.574390e-01   6.012893e+01   2.851955e-01
  2.577380e-01   6.033447e+01   2.846663e-01
  2.580360e-01   6.049061e+01   2.830313e-01
  2.583350e-01   6.060206e+01   2.858047e-01
  2.586340e-01   6.108151e+01   2.838147e-01
  2.589330e-01   6.125689e+01   2.870380e-01
  2.592320e-01   6.040367e+01   2.822355e-01
  2.595310e-01   5.981857e+01   2.818497e-01
  2.598300e-01   6.069884e+01   2.858292e-01
  2.601290e-01   6.020123e+01   2.803000e-01
  2.604280e-01   6.042885e+01   2.842837e-01
  2.607270e-01   6.061473e+01   2.809702e-01
  2.610260e-01   6.004234e+01   2.821783e-01
  2.613250e-01   6.042389e+01   2.836709e-01
  2.616240e-01   6.076986e+01   2.835845e-01
  2.619220e-01   6.048267e+01   2.830127e-01
  2.622210e-01   6.037946e+01   2.799429e-01
  2.625200e-01   6.044611e+01   2.818437e-01
  2.628190e-01   6.049740e+01   2.816698e-01
  2.631180e-01   6.012717e+01   2.790702e-01
  2.634170e-01   6.091579e+01   2.845228e-01
  2.637160e-01   6.013753e+01   2.790943e-01
  2.640150e-01   6.022128e+01   2.820058e-01
  2.643140e-01   6.008947e+01   2.786013e-01
  2.646130e-01   6.012069e+01   2.790552e-01
  2.649120e-01   6.055547e+01   2.830839e-01
  2.652110e-01   6.029067e+01   2.792582e-01
  2.655090e-01   6.000201e+01   2.793542e-01
  2.658080e-01   6.025348e+01   2.783167e-01
  2.661070e-01   6.083482e+01   2.809001e-01
  2.664060e-01   6.079792e+01   2.805264e-01
  2.667050e-01   6.016295e+01   2.793446e-01
  2.670040e-01   6.022042e+01   2.792866e-01
  2.673030e-01   6.028788e+01   2.785856e-01
  2.676020e-01   6.041654e+01   2.789777e-01
  2.679010e-01   6.001497e+01   2.779543e-01
  2.682000e-01   6.029099e+01   2.774618e-01
  2.684990e-01   6.046814e+01   2.789068e-01
  2.687980e-01   6.004360e+01   2.775487e-01
  2.690960e-01   6.024282e+01   2.791473e-01
  2.693950e-01   6.037639e+01   2.765402e-01
  2.696940e-01   6.036331e+01   2.768814e-01
  2.699930e-01   6.035067e+01   2.778807e-01
  2.702920e-01   6.007392e+01   2.769619e-01
  2.705910e-01   6.011086e+01   2.775159e-01
  2.708900e-01   6.014481e+01   2.754564e-01
  2.711890e-01   5.995058e+01   2.768644e-01
  2.714880e-01   5.969329e+01   2.752480e-01
  2.717870e-01   6.002926e+01   2.764858e-01
  2.720860e-01   6.003915e+01   2.754901e-01
  2.723850e-01   5.981740e+01   2.743398e-01
  2.726840e-01   6.029503e+01   2.765391e-01
  2.729820e-01   5.950874e+01   2.745459e-01
  2.732810e-01   5.980986e+01   2.743225e-01
  2.735800e-01   5.965944e+01   2.738862e-01
  2.738790e-01   6.034276e+01   2.760014e-01
  2.741780e-01   5.944795e+01   2.744057e-01
  2.744770e-01   5.979706e+01   2.726653e-01
  2.747760e-01   6.031856e+01   2.752121e-01
  2.750750e-01   5.980401e+01   2.771825e-01
  2.753740e-01   6.057545e+01   2.834282e-01
  2.756730e-01   5.989660e+01   2.833297e-01
  2.759720e-01   6.048789e+01   2.834221e-01
  2.762710e-01   5.956071e+01   2.852768e-01
  2.765690e-01   6.009436e+01   2.858300e-01
  2.768680e-01   5.998245e+01   2.882706e-01
  2.771670e-01   6.014522e+01   2.862598e-01
  2.774660e-01   6.007868e+01   2.869295e-01
  2.777650e-01   5.955698e+01   2.891592e-01
  2.780640e-01   5.977887e+01   2.883095e-01
  2.783630e-01   6.019090e+01   2.897278e-01
  2.786620e-01   6.008402e+01   2.911935e-01
  2.789610e-01   5.989727e+01   2.908491e-01
  2.792600e-01   5.970790e+01   2.932500e-01
  2.795590e-01   5.966305e+01   2.873968e-01
  2.798580e-01   5.973031e+01   2.920841e-01
  2.801560e-01   5.964438e+01   2.914340e-01
  2.804550e-01   5.985400e+01   2.928291e-01
  2.807540e-01   6.014144e+01   2.948747e-01
  2.810530e-01   6.000657e+01   2.917688e-01
  2.813520e-01   6.037313e+01   2.965781e-01
  2.816510e-01   5.953491e+01   2.934963e-01
  2.819500e-01   6.000331e+01   2.947614e-01
  2.822490e-01   5.952257e+01   2.935782e-01
  2.825480e-01   5.997600e+01   2.942440e-01
  2.828470e-01   5.962505e+01   2.968000e-01
  2.831460e-01   5.955940e+01   2.951416e-01
  2.834450e-01   5.997621e+01   2.945820e-01
  2.837430e-01   5.951622e+01   2.951488e-01
  2.840420e-01   6.008237e+01   2.981691e-01
  2.843410e-01   5.952719e+01   3.032645e-01
  2.846400e-01   5.930961e+01   3.048340e-01
  2.849390e-01   6.034463e+01   3.154221e-01
  2.852380e-01   5.942280e+01   3.159089e-01
  2.855370e-01   5.967854e+01   3.197268e-01
  2.858360e-01   5.953248e+01   3.213796e-01
  2.861350e-01   5.924667e+01   3.234385e-01
  2.864340e-01   5.971620e+01   3.295216e-01
  2.867330e-01   5.899219e+01   3.265773e-01
  2.870320e-01   5.929862e+01   3.330437e-01
  2.873310e-01   5.962766e+01   3.308719e-01
  2.876290e-01   5.949311e+01   3.357551e-01
  2.879280e-01   5.971556e+01   3.394574e-01
  2.882270e-01   5.956513e+01   3.352870e-01
  2.885260e-01   5.942776e+01   3.389845e-01
  2.888250e-01   5.916011e+01   3.373590e-01
  2.891240e-01   5.931518e+01   3.428967e-01
  2.894230e-01   5.908554e+01   3.453229e-01
  2.897220e-01   5.913317e+01   3.372822e-01
  2.900210e-01   5.927805e+01   3.466256e-01
  2.903200e-01   5.928645e+01   3.446246e-01
  2.906190e-01   5.936425e+01   3.485628e-01
  2.909180e-01   5.871185e+01   3.475839e-01
  2.912160e-01   5.920540e+01   3.453046e-01
  2.915150e-01   5.951089e+01   3.576115e-01
  2.918140e-01   5.930637e+01   3.487705e-01
  2.921130e-01   5.938816e+01   3.522737e-01
  2.924120e-01   5.917458e+01   3.541928e-01
  2.927110e-01   5.925162e+01   3.534341e-01
  2.930100e-01   5.946459e+01   3.632988e-01
  2.933090e-01   5.911333e+01   3.564150e-01
  2.936080e-01   5.922758e+01   3.543514e-01
  2.939070e-01   5.885538e+01   3.589143e-01
  2.942060e-01   5.904727e+01   3.601247e-01
  2.945050e-01   5.858903e+01   3.662458e-01
  2.948030e-01   5.861034e+01   3.567242e-01
  2.951020e-01   5.946261e+01   3.647944e-01
  2.954010e-01   5.908202e+01   3.653587e-01
  2.957000e-01   5.876252e+01   3.661234e-01
  2.959990e-01   5.974300e+01   3.687207e-01
  2.962980e-01   5.884491e+01   3.666012e-01
  2.965970e-01   5.905422e+01   3.708532e-01
  2.968960e-01   5.877922e+01   3.697611e-01
  2.971950e-01   5.876636e+01   3.681391e-01
  2.974940e-01   5.943612e+01   3.688839e-01
  2.977930e-01   5.905242e+01   3.710761e-01
  2.980920e-01   5.901559e+01   3.711893e-01
  2.983900e-01   5.886539e+01   3.737278e-01
  2.986890e-01   5.895982e+01   3.698740e-01
  2.989880e-01   5.878926e+01   3.732519e-01
  2.992870e-01   5.934027e+01   3.759404e-01
  2.995860e-01   5.881127e+01   3.764003e-01
  2.998850e-01   5.909019e+01   3.751474e-01
  3.001840e-01   5.889353e+01   3.769036e-01
  3.004830e-01   5.975950e+01   3.846018e-01
  3.007820e-01   5.913912e+01   3.811067e-01
  3.010810e-01   5.845146e+01   3.762068e-01
  3.013800e-01   5.876308e+01   3.828884e-01
  3.016790e-01   5.896089e+01   3.825243e-01
  3.019780e-01   5.850549e+01   3.830603e-01
  3.022760e-01   5.848160e+01   3.847724e-01
  3.025750e-01   5.792705e+01   3.809095e-01
  3.028740e-01   5.829102e+01   3.875318e-01
  3.031730e-01   5.891941e+01   3.877704e-01
  3.034720e-01   5.824258e+01   3.871071e-01
  3.037710e-01   5.910642e+01   3.897023e-01
  3.040700e-01   5.852998e+01   3.896548e-01
  3.043690e-01   5.837902e+01   3.937703e-01
  3.046680e-01   5.836490e+01   3.923475e-01
  3.049670e-01   5.882025e+01   3.903521e-01
  3.052660e-01   5.781061e+01   3.937892e-01
  3.055650e-01   5.874323e+01   3.955526e-01
  3.058630e-01   5.881221e+01   4.011892e-01
  3.061620e-01   5.893723e+01   3.942665e-01
  3.064610e-01   5.851786e+01   3.978874e-01
  3.067600e-01   5.857595e+01   4.042029e-01
  3.070590e-01   5.787939e+01   3.957108e-01
  3.073580e-01   5.886603e+01   4.052025e-01
  3.076570e-01   5.837320e+01   3.962631e-01
  3.079560e-01   5.832346e+01   4.024414e-01
  3.082550e-01   5.895382e+01   4.046103e-01
  3.085540e-01   5.878420e+01   4.037315e-01
  3.088530e-01   5.899590e+01   4.095950e-01
  3.091520e-01   5.869239e+01   4.025318e-01
  3.094500e-01   5.835239e+01   4.101398e-01
  3.097490e-01   5.801206e+01   4.070846e-01
  3.100480e-01   5.856990e+01   4.059824e-01
  3.103470e-01   5.885232e+01   4.183192e-01
  3.106460e-01   5.830679e+01   4.041683e-01
  3.109450e-01   5.870946e+01   4.174831e-01
  3.112440e-01   5.815275e+01   4.085046e-01
  3.115430e-01   5.729196e+01   4.108033e-01
  3.118420e-01   5.865650e+01   4.202742e-01
  3.121410e-01   5.755818e+01   4.098459e-01
  3.124400e-01   5.831777e+01   4.200636e-01
  3.127390e-01   5.867043e+01   4.153925e-01
  3.130380e-01   5.876459e+01   4.247389e-01
  3.133360e-01   5.848071e+01   4.213246e-01
  3.136350e-01   5.788812e+01   4.185133e-01
  3.139340e-01   5.807194e+01   4.253470e-01
  3.142330e-01   5.888015e+01   4.217468e-01
  3.145320e-01   5.829338e+01   4.300719e-01
  3.148310e-01   5.894578e+01   4.274802e-01
  3.151300e-01   5.789794e+01   4.236636e-01
  3.154290e-01   5.885817e+01   4.321503e-01
  3.157280e-01   5.821322e+01   4.269204e-01
  3.160270e-01   5.822953e+01   4.353496e-01
  3.163260e-01   5.867347e+01   4.286047e-01
  3.166250e-01   5.868196e+01   4.370376e-01
  3.169230e-01   5.763924e+01   4.305514e-01
  3.172220e-01   5.770908e+01   4.356550e-01
  3.175210e-01   5.806196e+01   4.366054e-01
  3.178200e-01   5.885004e+01   4.365375e-01
  3.181190e-01   5.818671e+01   4.420916e-01
  3.184180e-01   5.916274e+01   4.411078e-01
  3.187170e-01   5.873581e+01   4.473625e-01
  3.190160e-01   5.864032e+01   4.457954e-01
  3.193150e-01   5.822542e+01   4.375996e-01
  3.196140e-01   5.808999e+01   4.485480e-01
  3.199130e-01   5.831044e+01   4.429549e-01
  3.202120e-01   5.799765e+01   4.490144e-01
  3.205100e-01   5.786279e+01   4.472605e-01
  3.208090e-01   5.855522e+01   4.466742e-01
  3.211080e-01   5.894675e+01   4.551907e-01
  3.214070e-01   5.812769e+01   4.442408e-01
  3.217060e-01   5.841988e+01   4.527313e-01
  3.220050e-01   5.901128e+01   4.520909e-01
  3.223040e-01   5.807424e+01   4.464476e-01
  3.226030e-01   5.874968e+01   4.604597e-01
  3.229020e-01   5.872113e+01   4.449081e-01
  3.232010e-01   5.917894e+01   4.590827e-01
  3.235000e-01   5.819152e+01   4.501782e-01
  3.237990e-01   5.806135e+01   4.530240e-01
  3.240970e-01   5.791649e+01   4.593799e-01
  3.243960e-01   5.844510e+01   4.519912e-01
  3.246950e-01   5.743732e+01   4.592488e-01
  3.249940e-01   5.755543e+01   4.518914e-01
  3.252930e-01   5.755689e+01   4.592809e-01
  3.255920e-01   5.773345e+01   4.626827e-01
  3.258910e-01   5.793967e+01   4.590298e-01
  3.261900e-01   5.830069e+01   4.677094e-01
  3.264890e-01   5.852075e+01   4.631105e-01
  3.267880e-01   5.840746e+01   4.662908e-01
  3.270870e-01   5.816119e+01   4.732934e-01
  3.273860e-01   5.834516e+01   4.683526e-01
  3.276850e-01   5.793396e+01   4.723679e-01
  3.279830e-01   5.821974e+01   4.664600e-01
  3.282820e-01   5.728483e+01   4.721242e-01
  3.285810e-01   5.811394e+01   4.735836e-01
  3.288800e-01   5.928114e+01   4.817694e-01
  3.291790e-01   5.778760e+01   4.717709e-01
  3.294780e-01   5.854391e+01   4.822719e-01
  3.297770e-01   5.729440e+01   4.796232e-01
  3.300760e-01   5.738493e+01   4.749862e-01
  3.303750e-01   5.801466e+01   4.852108e-01
  3.306740e-01   5.776666e+01   4.775572e-01
  3.309730e-01   5.754276e+01   4.853208e-01
  3.312720e-01   5.676139e+01   4.857081e-01
  3.315700e-01   5.748151e+01   4.798966e-01
  3.318690e-01   5.776226e+01   4.937847e-01
  3.321680e-01   5.779678e+01   4.827474e-01
  3.324670e-01   5.817816e+01   4.966691e-01
  3.327660e-01   5.749124e+01   4.909838e-01
  3.330650e-01   5.782071e+01   4.929354e-01
  3.333640e-01   5.816795e+01   5.022884e-01
  3.336630e-01   5.779577e+01   4.890401e-01
  3.339620e-01   5.802665e+01   5.045796e-01
  3.342610e-01   5.783364e+01   4.968702e-01
  3.345600e-01   5.827479e+01   5.039066e-01
  3.348590e-01   5.743186e+01   5.091245e-01
  3.351570e-01   5.768631e+01   4.945652e-01
  3.354560e-01   5.813801e+01   5.159524e-01
  3.357550e-01   5.770571e+01   4.974445e-01
  3.360540e-01   5.770965e+01   5.121912e-01
  3.363530e-01   5.775236e+01   5.186524e-01
  3.366520e-01   5.775023e+01   5.033763e-01
  3.369510e-01   5.861860e+01   5.290840e-01
  3.372500e-01   5.715931e+01   4.990605e-01
  3.375490e-01   5.773457e+01   5.224473e-01
  3.378480e-01   5.764507e+01   5.194514e-01
  3.381470e-01   5.787812e+01   5.192168e-01
  3.384460e-01   5.761152e+01   5.319599e-01
  3.387450e-01   5.747425e+01   5.099212e-01
  3.390430e-01   5.774832e+01   5.298457e-01
  3.393420e-01   5.761768e+01   5.265458e-01
  3.396410e-01   5.778396e+01   5.279772e-01
  3.399400e-01   5.735584e+01   5.414302e-01
  3.402390e-01   5.839626e+01   5.202558e-01
  3.405380e-01   5.755142e+01   5.394445e-01
  3.408370e-01   5.786694e+01   5.331378e-01
  3.411360e-01   5.776243e+01   5.361490e-01
  3.414350e-01   5.790783e+01   5.440293e-01
  3.417340e-01   5.697054e+01   5.317619e-01
  3.420330e-01   5.731700e+01   5.494764e-01
  3.423320e-01   5.673229e+01   5.313466e-01
  3.426300e-01   5.785643e+01   5.512888e-01
  3.429290e-01   5.748247e+01   5.472288e-01
  3.432280e-01   5.794651e+01   5.471768e-01
  3.435270e-01   5.761148e+01   5.644117e-01
  3.438260e-01   5.772626e+01   5.424432e-01
  3.441250e-01   5.826811e+01   5.643285e-01
  3.444240e-01   5.779470e+01   5.540814e-01
  3.447230e-01   5.679173e+01   5.539404e-01
  3.450220e-01   5.787482e+01   5.707287e-01
  3.453210e-01   5.751847e+01   5.527557e-01
  3.456200e-01   5.757468e+01   5.743986e-01
  3.459190e-01   5.734444e+01   5.598377e-01
  3.462170e-01   5.780561e+01   5.729509e-01
  3.465160e-01   5.655111e+01   5.658508e-01
  3.468150e-01   5.786694e+01   5.715410e-01
  3.471140e-01   5.811789e+01   5.878898e-01
  3.474130e-01   5.813372e+01   5.720039e-01
  3.477120e-01   5.695233e+01   5.819648e-01
  3.480110e-01   5.709305e+01   5.763742e-01
  3.483100e-01   5.781542e+01   5.818019e-01
  3.486090e-01   5.781643e+01   5.967755e-01
  3.489080e-01   5.809645e+01   5.832142e-01
  3.492070e-01   5.665195e+01   5.916996e-01
  3.495060e-01   5.855796e+01   5.901113e-01
  3.498040e-01   5.838156e+01   6.016480e-01
  3.501030e-01   5.731081e+01   5.970848e-01
  3.504020e-01   5.771813e+01   5.982198e-01
  3.507010e-01   5.802551e+01   6.140695e-01
  3.510000e-01   5.675670e+01   5.884130e-01
  3.512990e-01   5.763559e+01   6.120028e-01
  3.515980e-01   5.763040e+01   6.037328e-01
  3.518970e-01   5.749269e+01   6.165636e-01
  3.521960e-01   5.777987e+01   6.269320e-01
  3.524950e-01   5.694031e+01   5.991062e-01
  3.527940e-01   5.600337e+01   6.205764e-01
  3.530930e-01   5.760610e+01   6.129002e-01
  3.533920e-01   5.719821e+01   6.260244e-01
  3.536900e-01   5.698076e+01   6.271095e-01
  3.539890e-01   5.744913e+01   6.262625e-01
  3.542880e-01   5.802883e+01   6.447250e-01
  3.545870e-01   5.613720e+01   6.092519e-01
  3.548860e-01   5.695186e+01   6.351157e-01
  3.551850e-01   5.768807e+01   6.275635e-01
  3.554840e-01   5.727058e+01   6.368904e-01
  3.557830e-01   5.617568e+01   6.331488e-01
  3.560820e-01   5.672564e+01   6.145894e-01
  3.563810e-01   5.695268e+01   6.363130e-01
  3.566800e-01   5.762700e+01   6.249790e-01
  3.569790e-01   5.725920e+01   6.428750e-01
  3.572770e-01   5.786838e+01   6.450559e-01
  3.575760e-01   5.812746e+01   6.199579e-01
  3.578750e-01   5.778289e+01   6.584972e-01
  3.581740e-01   5.706803e+01   6.253115e-01
  3.584730e-01   5.776788e+01   6.584117e-01
  3.587720e-01   5.876828e+01   6.525380e-01
  3.590710e-01   5.710762e+01   6.420235e-01
  3.593700e-01   5.779846e+01   6.706710e-01
  3.596690e-01   5.788835e+01   6.427280e-01
  3.599680e-01   5.774035e+01   6.717173e-01
  3.602670e-01   5.711793e+01   6.508347e-01
  3.605660e-01   5.838212e+01   6.740488e-01
  3.608640e-01   5.850876e+01   6.920843e-01
  3.611630e-01   5.786547e+01   6.525259e-01
  3.614620e-01   5.712212e+01   6.883183e-01
  3.617610e-01   5.677073e+01   6.606162e-01
  3.620600e-01   5.660896e+01   6.822338e-01
  3.623590e-01   5.710725e+01   6.822698e-01
  3.626580e-01   5.746590e+01   6.844089e-01
  3.629570e-01   5.882967e+01   7.111176e-01
  3.632560e-01   5.790634e+01   6.754792e-01
  3.635550e-01   5.698977e+01   7.113170e-01
  3.638540e-01   5.711220e+01   6.943764e-01
  3.641530e-01   5.739118e+01   7.007788e-01
  3.644510e-01   5.718876e+01   7.298975e-01
  3.647500e-01   5.739006e+01   6.869244e-01
  3.650490e-01   5.807644e+01   7.337354e-01
  3.653480e-01   5.695321e+01   7.094255e-01
  3.656470e-01   5.656038e+01   7.153813e-01
  3.659460e-01   5.809541e+01   7.467794e-01
  3.662450e-01   5.747993e+01   7.110390e-01
  3.665440e-01   5.602817e+01   7.507215e-01
  3.668430e-01   5.668727e+01   7.144760e-01
  3.671420e-01   5.685967e+01   7.464111e-01
  3.674410e-01   5.778289e+01   7.428850e-01
  3.677400e-01   5.705903e+01   7.516230e-01
  3.680390e-01   5.675366e+01   7.786905e-01
  3.683370e-01   5.794932e+01   7.365514e-01
  3.686360e-01   5.735917e+01   7.741350e-01
  3.689350e-01   5.775288e+01   7.601695e-01
  3.692340e-01   5.710206e+01   7.767011e-01
  3.695330e-01   5.741172e+01   8.062999e-01
  3.698320e-01   5.675199e+01   7.476434e-01
  3.701310e-01   5.681204e+01   8.044901e-01
  3.704300e-01   5.690797e+01   7.668590e-01
  3.707290e-01   5.567788e+01   7.988292e-01
  3.710280e-01   5.745702e+01   8.066179e-01
  3.713270e-01   5.734799e+01   7.940529e-01
  3.716260e-01   5.727613e+01   8.413868e-01
  3.719240e-01   5.762921e+01   7.891451e-01
  3.722230e-01   5.802619e+01   8.496592e-01
  3.725220e-01   5.688312e+01   8.123673e-01
  3.728210e-01   5.695050e+01   8.308852e-01
  3.731200e-01   5.700439e+01   8.806459e-01
  3.734190e-01   5.592830e+01   7.958150e-01
  3.737180e-01   5.696193e+01   8.771682e-01
  3.740170e-01   5.514044e+01   8.123835e-01
  3.743160e-01   5.899336e+01   8.991178e-01
  3.746150e-01   5.792097e+01   8.845216e-01
  3.749140e-01   5.747843e+01   8.599008e-01
  3.752130e-01   5.786990e+01   9.246469e-01
  3.755110e-01   5.706451e+01   8.538995e-01
  3.758100e-01   5.741190e+01   9.209807e-01
  3.761090e-01   5.637077e+01   8.853440e-01
  3.764080e-01   5.834484e+01   9.248279e-01
  3.767070e-01   5.804643e+01   9.644980e-01
  3.770060e-01   5.690789e+01   8.767521e-01
  3.773050e-01   5.875379e+01   9.786863e-01
  3.776040e-01   5.615157e+01   9.143946e-01
  3.779030e-01   5.825787e+01   9.621845e-01
  3.782020e-01   5.576822e+01   1.016829e+00
  3.785010e-01   5.621655e+01   8.974281e-01
  3.788000e-01   5.702605e+01   1.023228e+00
  3.790990e-01   5.690421e+01   9.430486e-01
  3.793970e-01   5.649816e+01   1.008735e+00
  3.796960e-01   5.712478e+01   1.009518e+00
  3.799950e-01   5.657757e+01   9.862349e-01
  3.802940e-01   5.632858e+01   1.094017e+00
  3.805930e-01   5.750812e+01   9.641092e-01
  3.808920e-01   5.567931e+01   1.093856e+00
  3.811910e-01   5.647526e+01   1.018275e+00
  3.814900e-01   5.652895e+01   1.072133e+00
  3.817890e-01   5.450179e+01   1.149510e+00
  3.820880e-01   5.650467e+01   9.946833e-01
  3.823870e-01   5.845146e+01   1.198138e+00
  3.826860e-01   5.692140e+01   1.037510e+00
  3.829840e-01   5.588898e+01   1.195093e+00
  3.832830e-01   5.822648e+01   1.165930e+00
  3.835820e-01   5.517494e+01   1.107939e+00
  3.838810e-01   5.639858e+01   1.252374e+00
  3.841800e-01   5.825385e+01   1.125271e+00
  3.844790e-01   5.475654e+01   1.243183e+00
  3.847780e-01   5.692625e+01   1.174799e+00
  3.850770e-01   5.916777e+01   1.302043e+00
  3.853760e-01   5.725397e+01   1.366291e+00
  3.856750e-01   5.617467e+01   1.167018e+00
  3.859740e-01   5.629329e+01   1.378761e+00
  3.862730e-01   5.853994e+01   1.275928e+00
  3.865710e-01   5.524645e+01   1.365881e+00
  3.868700e-01   5.662724e+01   1.408219e+00
  3.871690e-01   5.670129e+01   1.325825e+00
  3.874680e-01   5.821227e+01   1.546974e+00
  3.877670e-01   5.564252e+01   1.335463e+00
  3.880660e-01   5.750592e+01   1.572116e+00
  3.883650e-01   5.437810e+01   1.448667e+00
  3.886640e-01   5.694241e+01   1.546914e+00
  3.889630e-01   5.907126e+01   1.714553e+00
  3.892620e-01   5.781866e+01   1.525245e+00
  3.895610e-01   5.337038e+01   1.674378e+00
  3.898600e-01   5.593605e+01   1.668433e+00
  3.901580e-01   5.646214e+01   1.746623e+00
  3.904570e-01   5.902860e+01   1.996672e+00
  3.907560e-01   5.752024e+01   1.738256e+00
  3.910550e-01   5.498130e+01   1.962367e+00
  3.913540e-01   5.512138e+01   1.964865e+00
  3.916530e-01   5.715253e+01   2.000739e+00
  3.919520e-01   5.543218e+01   2.559620e+00
  3.922510e-01   5.435094e+01   1.951085e+00
  3.925500e-01   5.975802e+01   2.744777e+00
  3.928490e-01   5.967397e+01   2.503864e+00
  3.931480e-01   5.597586e+01   2.656497e+00
  3.934470e-01   0.000000e+00   0.000000e+00
  3.937460e-01   5.610194e+01   2.659487e+00
creator: radaver
creator-version: 3725
header-file: /nas_data/SAXS_data/20151104Workshop/header/JH1_0101.txt
image-file: /nas_data/Pilatus1M/20151104_Workshop/JH1_0101.tif
angular-axis-file: /nas_data/SAXS_data/20151104Workshop/q20151029.dat
beamstop-mask-file: /nas_data/SAXS_data/20151104Workshop/fit2d20151031.msk
detector-response-file: none
beam-center-x: 949.7700
beam-center-y: 918.8000
unit-time: 1.0000
channel-first: 10
channel-last: 1315
Exposure time [s]: 1.094134
Transmitted Beam: 0.483304
Incident Beam: 0.483304
Code: JH1
Concentration [mg/ml]: 1
Run Number: 0101
