# Supplementary material for: SAXS analysis of a soluble cytosolic NgBR construct including extracellular and transmembrane domains
Source: PLoS One. 2018 Jan 18;13(1):e0191371. doi: 10.1371/journal.pone.0191371 (PMC5773207; doi:10.1371/journal.pone.0191371)
Supplement: S1 File — (ZIP) [file pone.0191371.s001.zip › JH1_0102.dat]

Sample:   c= 1.0000 mg/ml  Code: JH1
  3.656810e-03   2.262622e+04   4.137084e+01
  3.955720e-03   2.199731e+04   2.801594e+01
  4.254640e-03   1.907946e+04   2.338134e+01
  4.553560e-03   1.541236e+04   2.026113e+01
  4.852480e-03   1.246963e+04   1.706249e+01
  5.151400e-03   1.050600e+04   1.547170e+01
  5.450320e-03   8.701365e+03   1.337390e+01
  5.749240e-03   7.457571e+03   1.199621e+01
  6.048150e-03   6.365419e+03   1.086355e+01
  6.347070e-03   5.520216e+03   9.611632e+00
  6.645990e-03   4.809307e+03   8.931968e+00
  6.944910e-03   4.220864e+03   8.055759e+00
  7.243830e-03   3.791270e+03   7.398013e+00
  7.542750e-03   3.358653e+03   6.936717e+00
  7.841670e-03   3.048047e+03   6.240772e+00
  8.140580e-03   2.734505e+03   5.992616e+00
  8.439500e-03   2.505330e+03   5.528724e+00
  8.738420e-03   2.301803e+03   5.248847e+00
  9.037340e-03   2.110243e+03   4.859384e+00
  9.336260e-03   1.948480e+03   4.588675e+00
  9.635180e-03   1.795630e+03   4.392486e+00
  9.934100e-03   1.654831e+03   4.079964e+00
  1.023300e-02   1.525597e+03   4.014688e+00
  1.053190e-02   1.419756e+03   3.928172e+00
  1.083090e-02   1.298116e+03   3.756129e+00
  1.112980e-02   1.201677e+03   3.583155e+00
  1.142870e-02   1.110314e+03   3.424953e+00
  1.172760e-02   1.041613e+03   3.308074e+00
  1.202650e-02   9.549267e+02   3.158669e+00
  1.232540e-02   8.918080e+02   3.035767e+00
  1.262440e-02   8.252205e+02   2.865936e+00
  1.292330e-02   7.695658e+02   2.724916e+00
  1.322220e-02   7.160744e+02   2.628508e+00
  1.352110e-02   6.643657e+02   2.506380e+00
  1.382000e-02   6.223326e+02   2.401898e+00
  1.411900e-02   5.782480e+02   2.303996e+00
  1.441790e-02   5.393010e+02   2.209026e+00
  1.471680e-02   5.029903e+02   2.123229e+00
  1.501570e-02   4.736112e+02   2.017706e+00
  1.531460e-02   4.454159e+02   1.947891e+00
  1.561350e-02   4.164388e+02   1.850419e+00
  1.591250e-02   3.961205e+02   1.820614e+00
  1.621140e-02   3.709242e+02   1.731382e+00
  1.651030e-02   3.516039e+02   1.667962e+00
  1.680920e-02   3.319965e+02   1.620788e+00
  1.710810e-02   3.150525e+02   1.582200e+00
  1.740710e-02   2.998759e+02   1.521409e+00
  1.770600e-02   2.856634e+02   1.469994e+00
  1.800490e-02   2.678972e+02   1.412296e+00
  1.830380e-02   2.596872e+02   1.401566e+00
  1.860270e-02   2.445350e+02   1.333651e+00
  1.890170e-02   2.337630e+02   1.303946e+00
  1.920060e-02   2.241214e+02   1.264670e+00
  1.949950e-02   2.157690e+02   1.255171e+00
  1.979840e-02   2.042398e+02   1.198264e+00
  2.009730e-02   1.975212e+02   1.165464e+00
  2.039620e-02   1.895837e+02   1.139736e+00
  2.069520e-02   1.816007e+02   1.109469e+00
  2.099410e-02   1.749586e+02   1.096881e+00
  2.129300e-02   1.705520e+02   1.054600e+00
  2.159190e-02   1.619934e+02   1.063218e+00
  2.189080e-02   1.578018e+02   1.055229e+00
  2.218980e-02   1.552681e+02   1.064755e+00
  2.248870e-02   1.491480e+02   1.062177e+00
  2.278760e-02   1.445994e+02   1.035551e+00
  2.308650e-02   1.409980e+02   1.054045e+00
  2.338540e-02   1.360971e+02   1.033414e+00
  2.368430e-02   1.310917e+02   9.958088e-01
  2.398330e-02   1.280890e+02   1.006735e+00
  2.428220e-02   1.255318e+02   9.744629e-01
  2.458110e-02   1.234474e+02   9.988296e-01
  2.488000e-02   1.186116e+02   9.529573e-01
  2.517890e-02   1.156716e+02   9.298470e-01
  2.547790e-02   1.147273e+02   9.391267e-01
  2.577680e-02   1.117721e+02   9.195071e-01
  2.607570e-02   1.110143e+02   9.238048e-01
  2.637460e-02   1.096617e+02   9.107847e-01
  2.667350e-02   1.047373e+02   8.678228e-01
  2.697250e-02   1.049633e+02   8.419729e-01
  2.727140e-02   1.015689e+02   7.975082e-01
  2.757030e-02   1.014854e+02   7.985034e-01
  2.786920e-02   1.012235e+02   7.883582e-01
  2.816810e-02   9.838527e+01   7.649091e-01
  2.846700e-02   9.725872e+01   7.511277e-01
  2.876600e-02   9.803761e+01   7.450432e-01
  2.906490e-02   9.456687e+01   7.339370e-01
  2.936380e-02   9.165428e+01   7.171661e-01
  2.966270e-02   9.161928e+01   7.117684e-01
  2.996160e-02   9.235935e+01   7.156844e-01
  3.026060e-02   9.001036e+01   6.953977e-01
  3.055950e-02   8.936966e+01   6.919362e-01
  3.085840e-02   8.884496e+01   6.869889e-01
  3.115730e-02   8.845546e+01   6.826112e-01
  3.145620e-02   8.702720e+01   6.705718e-01
  3.175510e-02   8.673127e+01   6.712673e-01
  3.205410e-02   8.706298e+01   6.688846e-01
  3.235300e-02   8.361660e+01   6.528564e-01
  3.265190e-02   8.447611e+01   6.441617e-01
  3.295080e-02   8.315407e+01   6.432922e-01
  3.324970e-02   8.250399e+01   6.399313e-01
  3.354870e-02   8.202379e+01   6.363981e-01
  3.384760e-02   8.077257e+01   6.242337e-01
  3.414650e-02   8.114403e+01   6.256675e-01
  3.444540e-02   8.049651e+01   6.146025e-01
  3.474430e-02   7.955076e+01   6.163578e-01
  3.504330e-02   7.999952e+01   6.104344e-01
  3.534220e-02   7.941726e+01   6.089593e-01
  3.564110e-02   7.760536e+01   6.012307e-01
  3.594000e-02   7.731142e+01   5.886050e-01
  3.623890e-02   7.760965e+01   5.997719e-01
  3.653780e-02   7.780753e+01   5.842928e-01
  3.683680e-02   7.681056e+01   5.880905e-01
  3.713570e-02   7.745425e+01   5.912538e-01
  3.743460e-02   7.635191e+01   5.774632e-01
  3.773350e-02   7.543522e+01   5.733246e-01
  3.803240e-02   7.648030e+01   5.910619e-01
  3.833140e-02   7.352825e+01   5.933172e-01
  3.863030e-02   7.559994e+01   6.109697e-01
  3.892920e-02   7.494197e+01   6.067231e-01
  3.922810e-02   7.293643e+01   6.008954e-01
  3.952700e-02   7.427125e+01   6.024392e-01
  3.982600e-02   7.302399e+01   6.060343e-01
  4.012490e-02   7.386537e+01   6.000161e-01
  4.042380e-02   7.292278e+01   6.040099e-01
  4.072270e-02   7.311794e+01   6.024317e-01
  4.102160e-02   7.293643e+01   6.008954e-01
  4.132050e-02   7.362422e+01   6.045138e-01
  4.161950e-02   7.289279e+01   5.952862e-01
  4.191840e-02   7.230126e+01   6.006364e-01
  4.221730e-02   7.267402e+01   5.943923e-01
  4.251620e-02   7.237610e+01   6.009472e-01
  4.281510e-02   7.068203e+01   5.846884e-01
  4.311410e-02   7.223068e+01   5.918163e-01
  4.341300e-02   7.104889e+01   5.899882e-01
  4.371190e-02   6.987844e+01   5.835984e-01
  4.401080e-02   7.057543e+01   5.865016e-01
  4.430970e-02   7.018224e+01   5.803952e-01
  4.460860e-02   7.088052e+01   5.840170e-01
  4.490760e-02   7.119955e+01   5.868249e-01
  4.520650e-02   6.929463e+01   5.745302e-01
  4.550540e-02   7.056292e+01   5.827071e-01
  4.580430e-02   7.048681e+01   5.801826e-01
  4.610320e-02   6.990486e+01   5.748864e-01
  4.640220e-02   6.857432e+01   5.737081e-01
  4.670110e-02   6.901152e+01   5.669648e-01
  4.700000e-02   6.995228e+01   5.729368e-01
  4.729890e-02   6.819814e+01   5.678251e-01
  4.759780e-02   6.958906e+01   5.728707e-01
  4.789680e-02   6.853176e+01   5.649906e-01
  4.819570e-02   6.904640e+01   5.664110e-01
  4.849460e-02   6.790675e+01   5.637988e-01
  4.879350e-02   6.933458e+01   5.634537e-01
  4.909240e-02   6.886085e+01   5.691562e-01
  4.939130e-02   6.865273e+01   5.586510e-01
  4.969030e-02   6.747552e+01   5.558485e-01
  4.998920e-02   6.874685e+01   5.603825e-01
  5.028810e-02   6.868310e+01   5.581042e-01
  5.058700e-02   6.752779e+01   5.574151e-01
  5.088590e-02   6.784411e+01   5.494396e-01
  5.118490e-02   6.859155e+01   5.597492e-01
  5.148380e-02   6.895311e+01   5.585308e-01
  5.178270e-02   6.739226e+01   5.450480e-01
  5.208160e-02   6.728748e+01   5.504284e-01
  5.238050e-02   6.717186e+01   5.441559e-01
  5.267940e-02   6.706409e+01   5.514871e-01
  5.297840e-02   6.664835e+01   5.426642e-01
  5.327730e-02   6.805368e+01   5.458110e-01
  5.357620e-02   6.713659e+01   5.440131e-01
  5.387510e-02   6.717360e+01   5.410193e-01
  5.417400e-02   6.678369e+01   5.444885e-01
  5.447300e-02   6.649468e+01   5.352042e-01
  5.477190e-02   6.713222e+01   5.389930e-01
  5.507080e-02   6.637059e+01   5.359268e-01
  5.536970e-02   6.751691e+01   5.386892e-01
  5.566860e-02   6.611911e+01   5.367561e-01
  5.596760e-02   6.684050e+01   5.335642e-01
  5.626650e-02   6.630917e+01   5.338495e-01
  5.656540e-02   6.724324e+01   5.357730e-01
  5.686430e-02   6.696554e+01   5.316735e-01
  5.716320e-02   6.634295e+01   5.256877e-01
  5.746210e-02   6.493942e+01   5.253304e-01
  5.776110e-02   6.552566e+01   5.294841e-01
  5.806000e-02   6.638790e+01   5.247112e-01
  5.835890e-02   6.714478e+01   5.282734e-01
  5.865780e-02   6.595861e+01   5.207331e-01
  5.895670e-02   6.657730e+01   5.331133e-01
  5.925570e-02   6.629480e+01   5.198034e-01
  5.955460e-02   6.695866e+01   5.292886e-01
  5.985350e-02   6.657925e+01   5.203569e-01
  6.015240e-02   6.659407e+01   5.221017e-01
  6.045130e-02   6.631600e+01   5.215753e-01
  6.075020e-02   6.528351e+01   5.125204e-01
  6.104920e-02   6.564968e+01   5.178264e-01
  6.134810e-02   6.596370e+01   5.196248e-01
  6.164700e-02   6.597078e+01   5.114168e-01
  6.194590e-02   6.534970e+01   5.172008e-01
  6.224480e-02   6.503381e+01   5.046083e-01
  6.254380e-02   6.556116e+01   5.152562e-01
  6.284270e-02   6.572013e+01   5.175455e-01
  6.314160e-02   6.665481e+01   5.087561e-01
  6.344050e-02   6.625680e+01   5.146868e-01
  6.373940e-02   6.551979e+01   5.033733e-01
  6.403840e-02   6.561831e+01   5.116602e-01
  6.433730e-02   6.479785e+01   5.031714e-01
  6.463620e-02   6.611196e+01   5.040989e-01
  6.493510e-02   6.528544e+01   5.119836e-01
  6.523400e-02   6.541852e+01   5.019587e-01
  6.553290e-02   6.505261e+01   5.031211e-01
  6.583190e-02   6.636250e+01   5.060829e-01
  6.613080e-02   6.549909e+01   4.982252e-01
  6.642970e-02   6.571311e+01   5.082903e-01
  6.672860e-02   6.591006e+01   4.982902e-01
  6.702750e-02   6.546621e+01   5.016310e-01
  6.732650e-02   6.566584e+01   4.988590e-01
  6.762540e-02   6.493441e+01   4.960729e-01
  6.792430e-02   6.519552e+01   4.990736e-01
  6.822320e-02   6.530434e+01   4.916080e-01
  6.852210e-02   6.513271e+01   4.983300e-01
  6.882110e-02   6.489432e+01   4.934537e-01
  6.912000e-02   6.586678e+01   4.966448e-01
  6.941890e-02   6.525066e+01   4.909258e-01
  6.971780e-02   6.559164e+01   4.917268e-01
  7.001670e-02   6.538700e+01   4.973007e-01
  7.031560e-02   6.369065e+01   4.840772e-01
  7.061460e-02   6.522669e+01   4.903569e-01
  7.091350e-02   6.539720e+01   4.895681e-01
  7.121240e-02   6.468027e+01   4.831463e-01
  7.151130e-02   6.472702e+01   4.894301e-01
  7.181020e-02   6.451745e+01   4.820780e-01
  7.210920e-02   6.525788e+01   4.881013e-01
  7.240810e-02   6.375689e+01   4.778647e-01
  7.270700e-02   6.452172e+01   4.867519e-01
  7.300590e-02   6.434455e+01   4.814316e-01
  7.330480e-02   6.487175e+01   4.779682e-01
  7.360370e-02   6.469110e+01   4.831867e-01
  7.390270e-02   6.402252e+01   4.752721e-01
  7.420160e-02   6.546512e+01   4.879346e-01
  7.450050e-02   6.475299e+01   4.762022e-01
  7.479940e-02   6.463580e+01   4.770982e-01
  7.509830e-02   6.511076e+01   4.829117e-01
  7.539730e-02   6.509032e+01   4.756824e-01
  7.569620e-02   6.457685e+01   4.746758e-01
  7.599510e-02   6.487036e+01   4.788556e-01
  7.629400e-02   6.446651e+01   4.712368e-01
  7.659290e-02   6.480646e+01   4.768405e-01
  7.689190e-02   6.388436e+01   4.691043e-01
  7.719080e-02   6.521019e+01   4.765584e-01
  7.748970e-02   6.454484e+01   4.706665e-01
  7.778860e-02   6.442287e+01   4.732372e-01
  7.808750e-02   6.367078e+01   4.670452e-01
  7.838640e-02   6.459596e+01   4.678902e-01
  7.868540e-02   6.461120e+01   4.692084e-01
  7.898430e-02   6.486067e+01   4.675926e-01
  7.928320e-02   6.378353e+01   4.691615e-01
  7.958210e-02   6.472646e+01   4.638132e-01
  7.988100e-02   6.469227e+01   4.690802e-01
  8.018000e-02   6.413284e+01   4.645478e-01
  8.047890e-02   6.432459e+01   4.648284e-01
  8.077780e-02   6.484330e+01   4.658721e-01
  8.107670e-02   6.458917e+01   4.625089e-01
  8.137560e-02   6.417680e+01   4.642941e-01
  8.167450e-02   6.552860e+01   4.662688e-01
  8.197350e-02   6.426495e+01   4.589417e-01
  8.227240e-02   6.450488e+01   4.642441e-01
  8.257130e-02   6.415990e+01   4.534863e-01
  8.287020e-02   6.440112e+01   4.634613e-01
  8.316910e-02   6.537977e+01   4.637096e-01
  8.346810e-02   6.443972e+01   4.560226e-01
  8.376700e-02   6.432095e+01   4.619523e-01
  8.406590e-02   6.404303e+01   4.515450e-01
  8.436480e-02   6.436339e+01   4.596916e-01
  8.466370e-02   6.454411e+01   4.544571e-01
  8.496270e-02   6.414348e+01   4.637619e-01
  8.526160e-02   6.444758e+01   4.795388e-01
  8.556050e-02   6.464806e+01   4.807378e-01
  8.585940e-02   6.400453e+01   4.843272e-01
  8.615830e-02   6.430139e+01   4.854490e-01
  8.645720e-02   6.499661e+01   4.928655e-01
  8.675620e-02   6.461479e+01   4.938618e-01
  8.705510e-02   6.535795e+01   4.957053e-01
  8.735400e-02   6.480278e+01   4.960672e-01
  8.765290e-02   6.433197e+01   4.947588e-01
  8.795180e-02   6.428225e+01   4.985968e-01
  8.825080e-02   6.514454e+01   4.973736e-01
  8.854970e-02   6.465255e+01   5.020885e-01
  8.884860e-02   6.408889e+01   4.978463e-01
  8.914750e-02   6.434926e+01   5.050925e-01
  8.944640e-02   6.382494e+01   4.993797e-01
  8.974530e-02   6.410554e+01   4.963906e-01
  9.004430e-02   7.487421e+01   5.342981e-01
  9.034320e-02   6.368391e+01   4.753457e-01
  9.064210e-02   6.395838e+01   4.754777e-01
  9.094100e-02   6.450107e+01   4.675464e-01
  9.123990e-02   6.429435e+01   4.655468e-01
  9.153890e-02   6.471002e+01   4.695670e-01
  9.183780e-02   6.442872e+01   4.652045e-01
  9.213670e-02   6.332382e+01   4.595686e-01
  9.243560e-02   6.470580e+01   4.633322e-01
  9.273450e-02   6.384451e+01   4.562534e-01
  9.303350e-02   6.403665e+01   4.629653e-01
  9.333240e-02   6.347216e+01   4.506675e-01
  9.363130e-02   6.336192e+01   4.537441e-01
  9.393020e-02   6.387319e+01   4.532408e-01
  9.422910e-02   6.376433e+01   4.540141e-01
  9.452800e-02   6.330993e+01   4.535579e-01
  9.482700e-02   6.375741e+01   4.449539e-01
  9.512590e-02   6.400133e+01   4.540815e-01
  9.542480e-02   6.417795e+01   4.497546e-01
  9.572370e-02   6.431033e+01   4.502182e-01
  9.602260e-02   6.422450e+01   4.521843e-01
  9.632160e-02   6.311078e+01   4.405270e-01
  9.662050e-02   6.377207e+01   4.453709e-01
  9.691940e-02   6.386538e+01   4.456966e-01
  9.721830e-02   6.493117e+01   4.468352e-01
  9.751720e-02   6.431635e+01   4.469000e-01
  9.781610e-02   6.360036e+01   4.400908e-01
  9.811510e-02   6.375430e+01   4.449431e-01
  9.841400e-02   6.391890e+01   4.383769e-01
  9.871290e-02   6.466679e+01   4.441229e-01
  9.901180e-02   6.424255e+01   4.437385e-01
  9.931070e-02   6.430073e+01   4.400342e-01
  9.960970e-02   6.353395e+01   4.405710e-01
  9.990860e-02   6.353241e+01   4.332774e-01
  1.002070e-01   6.389421e+01   4.386410e-01
  1.005060e-01   6.361275e+01   4.352548e-01
  1.008050e-01   6.451755e+01   4.407755e-01
  1.011040e-01   6.459925e+01   4.348663e-01
  1.014030e-01   6.490938e+01   4.379475e-01
  1.017020e-01   6.459283e+01   4.410326e-01
  1.020010e-01   6.415339e+01   4.347110e-01
  1.023000e-01   6.416640e+01   4.327376e-01
  1.025990e-01   6.391718e+01   4.309001e-01
  1.028980e-01   6.448508e+01   4.344819e-01
  1.031970e-01   6.417046e+01   4.357882e-01
  1.034960e-01   6.352759e+01   4.256795e-01
  1.037950e-01   6.369350e+01   4.301455e-01
  1.040930e-01   6.320648e+01   4.249229e-01
  1.043920e-01   6.338708e+01   4.294395e-01
  1.046910e-01   6.412369e+01   4.312646e-01
  1.049900e-01   6.417071e+01   4.255880e-01
  1.052890e-01   6.385005e+01   4.280517e-01
  1.055880e-01   6.443443e+01   4.283840e-01
  1.058870e-01   6.422024e+01   4.292908e-01
  1.061860e-01   6.468045e+01   4.266387e-01
  1.064850e-01   6.438522e+01   4.262987e-01
  1.067840e-01   6.468564e+01   4.295419e-01
  1.070830e-01   6.417427e+01   4.243350e-01
  1.073820e-01   6.377412e+01   4.214496e-01
  1.076800e-01   6.377767e+01   4.211513e-01
  1.079790e-01   6.345037e+01   4.219349e-01
  1.082780e-01   6.410805e+01   4.260165e-01
  1.085770e-01   6.420276e+01   4.173677e-01
  1.088760e-01   6.461570e+01   4.245340e-01
  1.091750e-01   6.420081e+01   4.216171e-01
  1.094740e-01   6.309909e+01   4.189049e-01
  1.097730e-01   6.464956e+01   4.215479e-01
  1.100720e-01   6.338589e+01   4.135191e-01
  1.103710e-01   6.408914e+01   4.221785e-01
  1.106700e-01   6.424099e+01   4.165963e-01
  1.109690e-01   6.460041e+01   4.235478e-01
  1.112670e-01   6.483345e+01   4.167307e-01
  1.115660e-01   6.442164e+01   4.165870e-01
  1.118650e-01   6.395189e+01   4.189627e-01
  1.121640e-01   6.387362e+01   4.127585e-01
  1.124630e-01   6.328377e+01   4.120121e-01
  1.127620e-01   6.419043e+01   4.149530e-01
  1.130610e-01   6.371996e+01   4.128444e-01
  1.133600e-01   6.373395e+01   4.176425e-01
  1.136590e-01   6.328184e+01   4.060033e-01
  1.139580e-01   6.434567e+01   4.139890e-01
  1.142570e-01   6.468605e+01   4.147906e-01
  1.145560e-01   6.392430e+01   4.129222e-01
  1.148550e-01   6.458152e+01   4.138736e-01
  1.151530e-01   6.439589e+01   4.078795e-01
  1.154520e-01   6.443280e+01   4.131072e-01
  1.157510e-01   6.435212e+01   4.082990e-01
  1.160500e-01   6.395850e+01   4.133242e-01
  1.163490e-01   6.430031e+01   4.081346e-01
  1.166480e-01   6.300809e+01   4.068087e-01
  1.169470e-01   6.481726e+01   4.103344e-01
  1.172460e-01   6.405808e+01   4.084858e-01
  1.175450e-01   6.459753e+01   4.068536e-01
  1.178440e-01   6.335729e+01   4.029289e-01
  1.181430e-01   6.487520e+01   4.108000e-01
  1.184420e-01   6.361589e+01   4.045735e-01
  1.187400e-01   6.435139e+01   4.055286e-01
  1.190390e-01   6.482713e+01   4.062023e-01
  1.193380e-01   6.405592e+01   4.037789e-01
  1.196370e-01   6.410475e+01   4.061250e-01
  1.199360e-01   6.419938e+01   4.023399e-01
  1.202350e-01   6.408788e+01   4.049711e-01
  1.205340e-01   6.407777e+01   4.024957e-01
  1.208330e-01   6.511394e+01   4.043876e-01
  1.211320e-01   6.494340e+01   4.071147e-01
  1.214310e-01   6.466064e+01   3.995434e-01
  1.217300e-01   6.503640e+01   4.063109e-01
  1.220290e-01   6.404053e+01   4.018419e-01
  1.223270e-01   6.501933e+01   4.022284e-01
  1.226260e-01   6.434239e+01   3.996037e-01
  1.229250e-01   6.422139e+01   3.976652e-01
  1.232240e-01   6.483446e+01   4.032511e-01
  1.235230e-01   6.441763e+01   4.011555e-01
  1.238220e-01   6.514258e+01   3.999866e-01
  1.241210e-01   6.432000e+01   3.990108e-01
  1.244200e-01   6.465261e+01   3.964255e-01
  1.247190e-01   6.462120e+01   4.009951e-01
  1.250180e-01   6.435356e+01   3.952536e-01
  1.253170e-01   6.486311e+01   3.975817e-01
  1.256160e-01   6.460879e+01   3.993832e-01
  1.259140e-01   6.492079e+01   3.975024e-01
  1.262130e-01   6.469201e+01   3.968013e-01
  1.265120e-01   6.494569e+01   3.947939e-01
  1.268110e-01   6.439649e+01   3.938716e-01
  1.271100e-01   6.477602e+01   3.986009e-01
  1.274090e-01   6.533735e+01   3.969914e-01
  1.277080e-01   6.467642e+01   3.937249e-01
  1.280070e-01   6.456448e+01   3.921434e-01
  1.283060e-01   6.455211e+01   3.935958e-01
  1.286050e-01   6.510576e+01   3.980683e-01
  1.289040e-01   6.522801e+01   3.914510e-01
  1.292030e-01   6.465185e+01   3.946517e-01
  1.295020e-01   6.443010e+01   3.902633e-01
  1.298000e-01   6.441399e+01   3.909482e-01
  1.300990e-01   6.505932e+01   3.904598e-01
  1.303980e-01   6.487164e+01   3.906229e-01
  1.306970e-01   6.501883e+01   3.940173e-01
  1.309960e-01   6.433078e+01   3.897189e-01
  1.312950e-01   6.412323e+01   3.888471e-01
  1.315940e-01   6.466672e+01   3.861818e-01
  1.318930e-01   6.496242e+01   3.899274e-01
  1.321920e-01   6.432344e+01   3.877651e-01
  1.324910e-01   6.492026e+01   3.905265e-01
  1.327900e-01   6.466712e+01   3.876037e-01
  1.330890e-01   6.499067e+01   3.880956e-01
  1.333870e-01   6.407783e+01   3.851245e-01
  1.336860e-01   6.480048e+01   3.865810e-01
  1.339850e-01   6.489299e+01   3.854492e-01
  1.342840e-01   6.406075e+01   3.857822e-01
  1.345830e-01   6.441765e+01   3.854374e-01
  1.348820e-01   6.477050e+01   3.864916e-01
  1.351810e-01   6.479242e+01   3.817003e-01
  1.354800e-01   6.509374e+01   3.869831e-01
  1.357790e-01   6.533874e+01   3.853737e-01
  1.360780e-01   6.474700e+01   3.852487e-01
  1.363770e-01   6.515753e+01   3.860005e-01
  1.366760e-01   6.476934e+01   3.869603e-01
  1.369740e-01   6.462737e+01   4.002251e-01
  1.372730e-01   6.437537e+01   4.015547e-01
  1.375720e-01   6.451542e+01   4.113604e-01
  1.378710e-01   6.401207e+01   4.114682e-01
  1.381700e-01   6.486319e+01   4.159435e-01
  1.384690e-01   6.396367e+01   4.202229e-01
  1.387680e-01   6.468430e+01   4.110442e-01
  1.390670e-01   6.387117e+01   3.968379e-01
  1.393660e-01   6.449911e+01   3.980062e-01
  1.396650e-01   6.382555e+01   3.931245e-01
  1.399640e-01   6.453624e+01   3.963233e-01
  1.402630e-01   6.459890e+01   3.883545e-01
  1.405620e-01   6.453411e+01   3.925459e-01
  1.408600e-01   6.487905e+01   3.923570e-01
  1.411590e-01   6.450997e+01   3.922249e-01
  1.414580e-01   6.408016e+01   3.914100e-01
  1.417570e-01   6.485447e+01   3.862713e-01
  1.420560e-01   6.473576e+01   3.904565e-01
  1.423550e-01   6.473217e+01   3.877986e-01
  1.426540e-01   6.480415e+01   3.844877e-01
  1.429530e-01   6.494928e+01   3.839927e-01
  1.432520e-01   6.573282e+01   3.833225e-01
  1.435510e-01   6.493036e+01   3.837066e-01
  1.438500e-01   6.487260e+01   3.794628e-01
  1.441490e-01   6.510630e+01   3.792564e-01
  1.444470e-01   6.531601e+01   3.823313e-01
  1.447460e-01   6.485716e+01   3.772104e-01
  1.450450e-01   6.462671e+01   3.803085e-01
  1.453440e-01   6.458616e+01   3.742569e-01
  1.456430e-01   6.491924e+01   3.789326e-01
  1.459420e-01   6.491266e+01   3.782504e-01
  1.462410e-01   6.423876e+01   3.745398e-01
  1.465400e-01   6.505417e+01   3.782219e-01
  1.468390e-01   6.459575e+01   3.721569e-01
  1.471380e-01   6.416046e+01   3.738800e-01
  1.474370e-01   6.494704e+01   3.768165e-01
  1.477360e-01   6.513242e+01   3.762680e-01
  1.480340e-01   6.499490e+01   3.722512e-01
  1.483330e-01   6.463000e+01   3.796448e-01
  1.486320e-01   6.484842e+01   3.898264e-01
  1.489310e-01   6.441119e+01   3.902061e-01
  1.492300e-01   6.475046e+01   3.907442e-01
  1.495290e-01   6.549877e+01   3.954689e-01
  1.498280e-01   6.535078e+01   3.995887e-01
  1.501270e-01   6.472371e+01   3.992174e-01
  1.504260e-01   6.498082e+01   3.946503e-01
  1.507250e-01   6.568026e+01   4.026812e-01
  1.510240e-01   6.519170e+01   4.001374e-01
  1.513230e-01   6.541222e+01   4.061226e-01
  1.516210e-01   6.551485e+01   4.021738e-01
  1.519200e-01   6.529265e+01   4.014913e-01
  1.522190e-01   6.516917e+01   4.080971e-01
  1.525180e-01   6.479420e+01   4.020609e-01
  1.528170e-01   6.548415e+01   4.096361e-01
  1.531160e-01   6.616110e+01   4.084407e-01
  1.534150e-01   6.541965e+01   4.003168e-01
  1.537140e-01   6.549535e+01   3.937224e-01
  1.540130e-01   6.538522e+01   3.869084e-01
  1.543120e-01   6.446506e+01   3.844090e-01
  1.546110e-01   6.535638e+01   3.845025e-01
  1.549100e-01   6.503152e+01   3.837753e-01
  1.552090e-01   6.482659e+01   3.852520e-01
  1.555070e-01   6.450057e+01   3.750858e-01
  1.558060e-01   6.534310e+01   3.828639e-01
  1.561050e-01   6.452202e+01   3.766718e-01
  1.564040e-01   6.566340e+01   3.815448e-01
  1.567030e-01   6.561404e+01   3.794050e-01
  1.570020e-01   6.568946e+01   3.776566e-01
  1.573010e-01   6.488607e+01   3.788358e-01
  1.576000e-01   6.524757e+01   3.740298e-01
  1.578990e-01   6.463782e+01   3.741921e-01
  1.581980e-01   6.423118e+01   3.713157e-01
  1.584970e-01   6.504387e+01   3.734455e-01
  1.587960e-01   6.547257e+01   3.781195e-01
  1.590940e-01   6.493446e+01   3.712420e-01
  1.593930e-01   6.511362e+01   3.705084e-01
  1.596920e-01   6.526660e+01   3.719815e-01
  1.599910e-01   6.452662e+01   3.715367e-01
  1.602900e-01   6.431051e+01   3.702862e-01
  1.605890e-01   6.443428e+01   3.651268e-01
  1.608880e-01   6.514264e+01   3.695624e-01
  1.611870e-01   6.524432e+01   3.688298e-01
  1.614860e-01   6.452549e+01   3.671975e-01
  1.617850e-01   6.573299e+01   3.673840e-01
  1.620840e-01   6.502254e+01   3.653932e-01
  1.623830e-01   6.483005e+01   3.664470e-01
  1.626810e-01   6.513276e+01   3.651086e-01
  1.629800e-01   6.447602e+01   3.593945e-01
  1.632790e-01   6.514247e+01   3.624007e-01
  1.635780e-01   6.489022e+01   3.628607e-01
  1.638770e-01   6.510144e+01   3.658135e-01
  1.641760e-01   6.473538e+01   3.630123e-01
  1.644750e-01   6.527267e+01   3.637334e-01
  1.647740e-01   6.524833e+01   3.632764e-01
  1.650730e-01   6.521882e+01   3.645615e-01
  1.653720e-01   6.488742e+01   3.632429e-01
  1.656710e-01   6.480617e+01   3.608874e-01
  1.659700e-01   6.488958e+01   3.626645e-01
  1.662680e-01   6.458742e+01   3.604694e-01
  1.665670e-01   6.433008e+01   3.607112e-01
  1.668660e-01   6.499225e+01   3.591226e-01
  1.671650e-01   6.486828e+01   3.616372e-01
  1.674640e-01   6.512684e+01   3.615871e-01
  1.677630e-01   6.493339e+01   3.591484e-01
  1.680620e-01   6.470210e+01   3.607893e-01
  1.683610e-01   6.466425e+01   3.550623e-01
  1.686600e-01   6.454212e+01   3.595787e-01
  1.689590e-01   6.456283e+01   3.560709e-01
  1.692580e-01   6.457433e+01   3.559178e-01
  1.695570e-01   6.514269e+01   3.620156e-01
  1.698560e-01   6.513627e+01   3.559891e-01
  1.701540e-01   6.474234e+01   3.576816e-01
  1.704530e-01   6.472920e+01   3.546925e-01
  1.707520e-01   6.462458e+01   3.545880e-01
  1.710510e-01   6.540549e+01   3.596967e-01
  1.713500e-01   6.461776e+01   3.540234e-01
  1.716490e-01   6.443759e+01   3.562807e-01
  1.719480e-01   6.495036e+01   3.520564e-01
  1.722470e-01   6.430352e+01   3.526195e-01
  1.725460e-01   6.466267e+01   3.552412e-01
  1.728450e-01   6.490434e+01   3.535407e-01
  1.731440e-01   6.495449e+01   3.542188e-01
  1.734430e-01   6.451585e+01   3.498195e-01
  1.737410e-01   6.479905e+01   3.541566e-01
  1.740400e-01   6.481050e+01   3.534651e-01
  1.743390e-01   6.472346e+01   3.507338e-01
  1.746380e-01   6.509751e+01   3.533475e-01
  1.749370e-01   6.470850e+01   3.499905e-01
  1.752360e-01   6.490188e+01   3.528162e-01
  1.755350e-01   6.494463e+01   3.520409e-01
  1.758340e-01   6.475471e+01   3.468328e-01
  1.761330e-01   6.454322e+01   3.518400e-01
  1.764320e-01   6.464088e+01   3.472106e-01
  1.767310e-01   6.498418e+01   3.525040e-01
  1.770300e-01   6.502982e+01   3.489426e-01
  1.773280e-01   6.490544e+01   3.499976e-01
  1.776270e-01   6.526108e+01   3.497356e-01
  1.779260e-01   6.433859e+01   3.457166e-01
  1.782250e-01   6.466764e+01   3.493558e-01
  1.785240e-01   6.499230e+01   3.469576e-01
  1.788230e-01   6.434636e+01   3.469323e-01
  1.791220e-01   6.402194e+01   3.465712e-01
  1.794210e-01   6.413016e+01   3.436404e-01
  1.797200e-01   6.439432e+01   3.458663e-01
  1.800190e-01   6.427757e+01   3.432007e-01
  1.803180e-01   6.401901e+01   3.460487e-01
  1.806170e-01   6.429772e+01   3.439217e-01
  1.809160e-01   6.496841e+01   3.450401e-01
  1.812140e-01   6.460155e+01   3.449011e-01
  1.815130e-01   6.451070e+01   3.441562e-01
  1.818120e-01   6.465115e+01   3.458765e-01
  1.821110e-01   6.401387e+01   3.401963e-01
  1.824100e-01   6.479113e+01   3.447361e-01
  1.827090e-01   6.441101e+01   3.430585e-01
  1.830080e-01   6.420628e+01   3.426785e-01
  1.833070e-01   6.489264e+01   3.420332e-01
  1.836060e-01   6.462248e+01   3.405100e-01
  1.839050e-01   6.452172e+01   3.441856e-01
  1.842040e-01   6.392564e+01   3.397993e-01
  1.845030e-01   6.497363e+01   3.417583e-01
  1.848010e-01   6.465015e+01   3.427029e-01
  1.851000e-01   6.458227e+01   3.378494e-01
  1.853990e-01   6.446699e+01   3.425463e-01
  1.856980e-01   6.381328e+01   3.383713e-01
  1.859970e-01   6.417129e+01   3.380387e-01
  1.862960e-01   6.464254e+01   3.407245e-01
  1.865950e-01   6.456255e+01   3.387489e-01
  1.868940e-01   6.408134e+01   3.413559e-01
  1.871930e-01   6.435350e+01   3.349111e-01
  1.874920e-01   6.465996e+01   3.388451e-01
  1.877910e-01   6.453012e+01   3.383459e-01
  1.880900e-01   6.443787e+01   3.381040e-01
  1.883880e-01   6.486595e+01   3.409891e-01
  1.886870e-01   6.413696e+01   3.329690e-01
  1.889860e-01   6.484289e+01   3.404448e-01
  1.892850e-01   6.512706e+01   3.386390e-01
  1.895840e-01   6.506921e+01   3.373908e-01
  1.898830e-01   6.494680e+01   3.375420e-01
  1.901820e-01   6.388973e+01   3.344737e-01
  1.904810e-01   6.395134e+01   3.344801e-01
  1.907800e-01   6.466689e+01   3.355710e-01
  1.910790e-01   6.361415e+01   3.322171e-01
  1.913780e-01   6.470458e+01   3.361334e-01
  1.916770e-01   6.475480e+01   3.361086e-01
  1.919750e-01   6.386832e+01   3.345726e-01
  1.922740e-01   6.404226e+01   3.313629e-01
  1.925730e-01   6.386542e+01   3.316577e-01
  1.928720e-01   6.392054e+01   3.325588e-01
  1.931710e-01   6.429251e+01   3.341370e-01
  1.934700e-01   6.369890e+01   3.310743e-01
  1.937690e-01   6.329655e+01   3.291298e-01
  1.940680e-01   6.383576e+01   3.323382e-01
  1.943670e-01   6.432337e+01   3.316387e-01
  1.946660e-01   6.458087e+01   3.329044e-01
  1.949650e-01   6.345723e+01   3.279192e-01
  1.952640e-01   6.367191e+01   3.299550e-01
  1.955630e-01   6.388609e+01   3.317113e-01
  1.958610e-01   6.381607e+01   3.284039e-01
  1.961600e-01   6.375935e+01   3.295860e-01
  1.964590e-01   6.407484e+01   3.289221e-01
  1.967580e-01   6.407182e+01   3.311393e-01
  1.970570e-01   6.411199e+01   3.290175e-01
  1.973560e-01   6.382662e+01   3.265397e-01
  1.976550e-01   6.377270e+01   3.291760e-01
  1.979540e-01   6.321063e+01   3.253917e-01
  1.982530e-01   6.379659e+01   3.286476e-01
  1.985520e-01   6.325770e+01   3.252248e-01
  1.988510e-01   6.391950e+01   3.270663e-01
  1.991500e-01   6.305112e+01   3.270147e-01
  1.994480e-01   6.374102e+01   3.254593e-01
  1.997470e-01   6.404053e+01   3.281025e-01
  2.000460e-01   6.377898e+01   3.235720e-01
  2.003450e-01   6.323730e+01   3.244560e-01
  2.006440e-01   6.370855e+01   3.284208e-01
  2.009430e-01   6.332426e+01   3.224164e-01
  2.012420e-01   6.388566e+01   3.271245e-01
  2.015410e-01   6.334315e+01   3.223246e-01
  2.018400e-01   6.353996e+01   3.235272e-01
  2.021390e-01   6.319057e+01   3.236247e-01
  2.024380e-01   6.353710e+01   3.196453e-01
  2.027370e-01   6.329577e+01   3.240360e-01
  2.030350e-01   6.358652e+01   3.216902e-01
  2.033340e-01   6.321639e+01   3.215839e-01
  2.036330e-01   6.335539e+01   3.194597e-01
  2.039320e-01   6.315302e+01   3.197672e-01
  2.042310e-01   6.302048e+01   3.224830e-01
  2.045300e-01   6.281528e+01   3.172853e-01
  2.048290e-01   6.353289e+01   3.201797e-01
  2.051280e-01   6.334492e+01   3.192974e-01
  2.054270e-01   6.311397e+01   3.181736e-01
  2.057260e-01   6.289824e+01   3.210515e-01
  2.060250e-01   6.334977e+01   3.182281e-01
  2.063240e-01   6.362186e+01   3.215030e-01
  2.066230e-01   6.321203e+01   3.190980e-01
  2.069210e-01   6.313221e+01   3.201260e-01
  2.072200e-01   6.296425e+01   3.190160e-01
  2.075190e-01   6.325347e+01   3.173162e-01
  2.078180e-01   6.329560e+01   3.198543e-01
  2.081170e-01   6.400654e+01   3.200087e-01
  2.084160e-01   6.358309e+01   3.209916e-01
  2.087150e-01   6.284571e+01   3.156283e-01
  2.090140e-01   6.268020e+01   3.166757e-01
  2.093130e-01   6.311638e+01   3.176413e-01
  2.096120e-01   6.242892e+01   3.153740e-01
  2.099110e-01   6.286124e+01   3.150079e-01
  2.102100e-01   6.288019e+01   3.166452e-01
  2.105080e-01   6.254514e+01   3.174104e-01
  2.108070e-01   6.353242e+01   3.169498e-01
  2.111060e-01   6.254506e+01   3.136914e-01
  2.114050e-01   6.344286e+01   3.163298e-01
  2.117040e-01   6.271420e+01   3.194760e-01
  2.120030e-01   6.288108e+01   3.258437e-01
  2.123020e-01   6.346694e+01   3.297217e-01
  2.126010e-01   6.230380e+01   3.240553e-01
  2.129000e-01   6.241693e+01   3.275768e-01
  2.131990e-01   6.247484e+01   3.305964e-01
  2.134980e-01   6.293428e+01   3.338231e-01
  2.137970e-01   6.353535e+01   3.329288e-01
  2.140950e-01   6.278060e+01   3.327926e-01
  2.143940e-01   6.323842e+01   3.352571e-01
  2.146930e-01   6.327738e+01   3.356760e-01
  2.149920e-01   6.326653e+01   3.359637e-01
  2.152910e-01   6.258016e+01   3.346102e-01
  2.155900e-01   6.255222e+01   3.374209e-01
  2.158890e-01   6.299451e+01   3.386117e-01
  2.161880e-01   6.311397e+01   3.374741e-01
  2.164870e-01   6.256845e+01   3.373023e-01
  2.167860e-01   6.288289e+01   3.318278e-01
  2.170850e-01   6.235662e+01   3.278659e-01
  2.173840e-01   6.237447e+01   3.248186e-01
  2.176820e-01   6.237476e+01   3.233763e-01
  2.179810e-01   6.300381e+01   3.260160e-01
  2.182800e-01   6.263006e+01   3.207836e-01
  2.185790e-01   6.196204e+01   3.206039e-01
  2.188780e-01   6.255108e+01   3.186492e-01
  2.191770e-01   6.254146e+01   3.206959e-01
  2.194760e-01   6.287608e+01   3.223948e-01
  2.197750e-01   6.214247e+01   3.173344e-01
  2.200740e-01   6.263700e+01   3.165666e-01
  2.203730e-01   6.203616e+01   3.167915e-01
  2.206720e-01   6.223133e+01   3.163437e-01
  2.209710e-01   6.314186e+01   3.208397e-01
  2.212700e-01   6.292655e+01   3.158312e-01
  2.215680e-01   6.264704e+01   3.179397e-01
  2.218670e-01   6.257782e+01   3.135128e-01
  2.221660e-01   6.246601e+01   3.166705e-01
  2.224650e-01   6.175412e+01   3.123520e-01
  2.227640e-01   6.276307e+01   3.146305e-01
  2.230630e-01   6.270012e+01   3.153947e-01
  2.233620e-01   6.213510e+01   3.131832e-01
  2.236610e-01   6.201513e+01   3.128807e-01
  2.239600e-01   6.194695e+01   3.091171e-01
  2.242590e-01   6.199126e+01   3.122995e-01
  2.245580e-01   6.260683e+01   3.129364e-01
  2.248570e-01   6.225944e+01   3.138896e-01
  2.251550e-01   6.266330e+01   3.112804e-01
  2.254540e-01   6.227961e+01   3.105800e-01
  2.257530e-01   6.218968e+01   3.126689e-01
  2.260520e-01   6.228851e+01   3.090870e-01
  2.263510e-01   6.257334e+01   3.108028e-01
  2.266500e-01   6.237576e+01   3.101852e-01
  2.269490e-01   6.219105e+01   3.083454e-01
  2.272480e-01   6.189848e+01   3.101366e-01
  2.275470e-01   6.241115e+01   3.072801e-01
  2.278460e-01   6.200270e+01   3.097619e-01
  2.281450e-01   6.214210e+01   3.073556e-01
  2.284440e-01   6.190467e+01   3.082582e-01
  2.287420e-01   6.142941e+01   3.079488e-01
  2.290410e-01   6.216930e+01   3.036625e-01
  2.293400e-01   6.224290e+01   3.085986e-01
  2.296390e-01   6.211567e+01   3.067974e-01
  2.299380e-01   6.216186e+01   3.074045e-01
  2.302370e-01   6.232637e+01   3.071942e-01
  2.305360e-01   6.230047e+01   3.051819e-01
  2.308350e-01   6.180699e+01   3.082653e-01
  2.311340e-01   6.189570e+01   3.027563e-01
  2.314330e-01   6.225490e+01   3.057963e-01
  2.317320e-01   6.183474e+01   3.058578e-01
  2.320310e-01   6.220505e+01   3.036308e-01
  2.323290e-01   6.187154e+01   3.075523e-01
  2.326280e-01   6.249512e+01   3.036249e-01
  2.329270e-01   6.141963e+01   3.014717e-01
  2.332260e-01   6.187441e+01   3.041365e-01
  2.335250e-01   6.154215e+01   3.026021e-01
  2.338240e-01   6.090542e+01   3.022239e-01
  2.341230e-01   6.152293e+01   2.992763e-01
  2.344220e-01   6.201888e+01   3.035331e-01
  2.347210e-01   6.204442e+01   3.034764e-01
  2.350200e-01   6.166552e+01   3.017206e-01
  2.353190e-01   6.147142e+01   3.015987e-01
  2.356180e-01   6.159779e+01   2.985404e-01
  2.359170e-01   6.172909e+01   3.031806e-01
  2.362150e-01   6.085052e+01   2.990207e-01
  2.365140e-01   6.146757e+01   2.982247e-01
  2.368130e-01   6.158081e+01   3.008097e-01
  2.371120e-01   6.182865e+01   3.000189e-01
  2.374110e-01   6.129298e+01   3.012786e-01
  2.377100e-01   6.204516e+01   2.995080e-01
  2.380090e-01   6.164638e+01   2.999229e-01
  2.383080e-01   6.074883e+01   2.957978e-01
  2.386070e-01   6.153749e+01   2.993117e-01
  2.389060e-01   6.108487e+01   2.978651e-01
  2.392050e-01   6.160189e+01   2.975277e-01
  2.395040e-01   6.124834e+01   2.987227e-01
  2.398020e-01   6.099690e+01   2.960631e-01
  2.401010e-01   6.132515e+01   2.985651e-01
  2.404000e-01   6.160082e+01   2.964011e-01
  2.406990e-01   6.099874e+01   2.966316e-01
  2.409980e-01   6.112152e+01   2.959160e-01
  2.412970e-01   6.086259e+01   2.948421e-01
  2.415960e-01   6.116072e+01   2.964604e-01
  2.418950e-01   6.098437e+01   2.943599e-01
  2.421940e-01   6.118169e+01   2.960616e-01
  2.424930e-01   6.123764e+01   2.970986e-01
  2.427920e-01   6.074873e+01   2.921490e-01
  2.430910e-01   6.153511e+01   2.960198e-01
  2.433890e-01   6.077435e+01   2.931924e-01
  2.436880e-01   6.111421e+01   2.965731e-01
  2.439870e-01   6.084989e+01   2.923921e-01
  2.442860e-01   6.100543e+01   2.922233e-01
  2.445850e-01   6.113454e+01   2.942802e-01
  2.448840e-01   6.129652e+01   2.942293e-01
  2.451830e-01   6.079953e+01   2.945781e-01
  2.454820e-01   6.126386e+01   2.921935e-01
  2.457810e-01   6.092154e+01   2.925642e-01
  2.460800e-01   6.072813e+01   2.924255e-01
  2.463790e-01   6.111277e+01   2.923721e-01
  2.466780e-01   6.104580e+01   2.926451e-01
  2.469770e-01   6.039138e+01   2.902124e-01
  2.472750e-01   6.144774e+01   2.934981e-01
  2.475740e-01   6.065522e+01   2.925769e-01
  2.478730e-01   6.086940e+01   2.883964e-01
  2.481720e-01   6.114308e+01   2.920130e-01
  2.484710e-01   6.066701e+01   2.890676e-01
  2.487700e-01   6.073782e+01   2.923400e-01
  2.490690e-01   6.085629e+01   2.915424e-01
  2.493680e-01   6.060171e+01   2.879697e-01
  2.496670e-01   6.072219e+01   2.921937e-01
  2.499660e-01   6.082265e+01   2.894381e-01
  2.502650e-01   6.132002e+01   2.918975e-01
  2.505640e-01   6.120306e+01   2.886648e-01
  2.508620e-01   6.109685e+01   2.897734e-01
  2.511610e-01   6.101412e+01   2.919202e-01
  2.514600e-01   6.095822e+01   2.886067e-01
  2.517590e-01   6.089618e+01   2.882516e-01
  2.520580e-01   6.072639e+01   2.883701e-01
  2.523570e-01   6.069940e+01   2.886197e-01
  2.526560e-01   6.091029e+01   2.899635e-01
  2.529550e-01   6.099165e+01   2.868267e-01
  2.532540e-01   6.080395e+01   2.862829e-01
  2.535530e-01   6.102159e+01   2.865906e-01
  2.538520e-01   6.120565e+01   2.883596e-01
  2.541510e-01   6.060152e+01   2.853994e-01
  2.544490e-01   6.064933e+01   2.863271e-01
  2.547480e-01   6.053853e+01   2.863727e-01
  2.550470e-01   6.043520e+01   2.844017e-01
  2.553460e-01   6.130201e+01   2.868403e-01
  2.556450e-01   6.120222e+01   2.842958e-01
  2.559440e-01   6.032814e+01   2.851606e-01
  2.562430e-01   6.082434e+01   2.876667e-01
  2.565420e-01   6.075206e+01   2.849447e-01
  2.568410e-01   6.017795e+01   2.827969e-01
  2.571400e-01   6.082869e+01   2.847222e-01
  2.574390e-01   6.056826e+01   2.862380e-01
  2.577380e-01   6.063101e+01   2.853674e-01
  2.580360e-01   6.105317e+01   2.843468e-01
  2.583350e-01   6.054651e+01   2.856762e-01
  2.586340e-01   6.098235e+01   2.835867e-01
  2.589330e-01   6.068632e+01   2.857006e-01
  2.592320e-01   6.111950e+01   2.839054e-01
  2.595310e-01   6.117952e+01   2.850404e-01
  2.598300e-01   6.034726e+01   2.850027e-01
  2.601290e-01   6.006132e+01   2.799765e-01
  2.604280e-01   6.040583e+01   2.842321e-01
  2.607270e-01   6.017427e+01   2.799500e-01
  2.610260e-01   6.090407e+01   2.841985e-01
  2.613250e-01   6.065401e+01   2.842130e-01
  2.616240e-01   6.083444e+01   2.837377e-01
  2.619220e-01   6.002021e+01   2.819311e-01
  2.622210e-01   6.057131e+01   2.803897e-01
  2.625200e-01   6.024610e+01   2.813795e-01
  2.628190e-01   6.012863e+01   2.808124e-01
  2.631180e-01   6.077715e+01   2.805770e-01
  2.634170e-01   6.026167e+01   2.829935e-01
  2.637160e-01   6.013728e+01   2.790961e-01
  2.640150e-01   6.028176e+01   2.821498e-01
  2.643140e-01   6.109808e+01   2.809322e-01
  2.646130e-01   5.949353e+01   2.775983e-01
  2.649120e-01   6.076165e+01   2.835679e-01
  2.652110e-01   6.033312e+01   2.793589e-01
  2.655090e-01   6.025668e+01   2.799489e-01
  2.658080e-01   6.013882e+01   2.780542e-01
  2.661070e-01   6.097726e+01   2.812312e-01
  2.664060e-01   6.047149e+01   2.797748e-01
  2.667050e-01   6.014844e+01   2.793134e-01
  2.670040e-01   5.999869e+01   2.787743e-01
  2.673030e-01   6.051937e+01   2.791224e-01
  2.676020e-01   6.075382e+01   2.797577e-01
  2.679010e-01   6.008939e+01   2.781290e-01
  2.682000e-01   5.980682e+01   2.763479e-01
  2.684990e-01   6.049749e+01   2.789770e-01
  2.687980e-01   5.993175e+01   2.772925e-01
  2.690960e-01   6.044436e+01   2.796163e-01
  2.693950e-01   5.966178e+01   2.749011e-01
  2.696940e-01   5.976871e+01   2.755167e-01
  2.699930e-01   6.089168e+01   2.791259e-01
  2.702920e-01   6.001112e+01   2.768195e-01
  2.705910e-01   6.020801e+01   2.777425e-01
  2.708900e-01   6.021903e+01   2.756287e-01
  2.711890e-01   6.009227e+01   2.771938e-01
  2.714880e-01   6.008524e+01   2.761526e-01
  2.717870e-01   6.005196e+01   2.765405e-01
  2.720860e-01   6.009455e+01   2.756196e-01
  2.723850e-01   6.024121e+01   2.753123e-01
  2.726840e-01   5.973039e+01   2.752436e-01
  2.729820e-01   6.024951e+01   2.762518e-01
  2.732810e-01   6.001096e+01   2.747857e-01
  2.735800e-01   6.022756e+01   2.751896e-01
  2.738790e-01   5.984768e+01   2.748692e-01
  2.741780e-01   6.014184e+01   2.760049e-01
  2.744770e-01   5.971107e+01   2.724715e-01
  2.747760e-01   6.003833e+01   2.745745e-01
  2.750750e-01   5.959950e+01   2.767106e-01
  2.753740e-01   6.016142e+01   2.824604e-01
  2.756730e-01   5.989764e+01   2.833347e-01
  2.759720e-01   6.013834e+01   2.826045e-01
  2.762710e-01   6.022856e+01   2.868742e-01
  2.765690e-01   5.997849e+01   2.855568e-01
  2.768680e-01   5.993639e+01   2.881624e-01
  2.771670e-01   5.969666e+01   2.851928e-01
  2.774660e-01   6.009480e+01   2.869705e-01
  2.777650e-01   6.004237e+01   2.903377e-01
  2.780640e-01   5.990785e+01   2.886229e-01
  2.783630e-01   5.963689e+01   2.883938e-01
  2.786620e-01   5.959112e+01   2.899991e-01
  2.789610e-01   6.033473e+01   2.919118e-01
  2.792600e-01   5.974783e+01   2.933506e-01
  2.795590e-01   5.992436e+01   2.880280e-01
  2.798580e-01   5.991846e+01   2.925463e-01
  2.801560e-01   6.016804e+01   2.927131e-01
  2.804550e-01   5.996536e+01   2.931039e-01
  2.807540e-01   5.967983e+01   2.937435e-01
  2.810530e-01   5.979623e+01   2.912595e-01
  2.813520e-01   5.960200e+01   2.946805e-01
  2.816510e-01   6.006551e+01   2.948038e-01
  2.819500e-01   5.956705e+01   2.936904e-01
  2.822490e-01   5.946424e+01   2.934369e-01
  2.825480e-01   5.988321e+01   2.940189e-01
  2.828470e-01   6.008262e+01   2.979393e-01
  2.831460e-01   6.001823e+01   2.962789e-01
  2.834450e-01   6.008867e+01   2.948607e-01
  2.837430e-01   6.034571e+01   2.972010e-01
  2.840420e-01   5.959214e+01   2.969528e-01
  2.843410e-01   6.014161e+01   3.048282e-01
  2.846400e-01   5.948456e+01   3.052860e-01
  2.849390e-01   6.016927e+01   3.149662e-01
  2.852380e-01   5.993104e+01   3.172598e-01
  2.855370e-01   5.971212e+01   3.198196e-01
  2.858360e-01   5.984754e+01   3.222317e-01
  2.861350e-01   5.986041e+01   3.251123e-01
  2.864340e-01   5.921355e+01   3.281347e-01
  2.867330e-01   5.902757e+01   3.266780e-01
  2.870320e-01   5.912009e+01   3.325449e-01
  2.873310e-01   5.964890e+01   3.309337e-01
  2.876290e-01   5.939183e+01   3.354721e-01
  2.879280e-01   5.993273e+01   3.400771e-01
  2.882270e-01   5.945293e+01   3.349740e-01
  2.885260e-01   5.945393e+01   3.390621e-01
  2.888250e-01   5.869365e+01   3.360293e-01
  2.891240e-01   5.933604e+01   3.429600e-01
  2.894230e-01   5.899575e+01   3.450634e-01
  2.897220e-01   5.884178e+01   3.364531e-01
  2.900210e-01   5.966217e+01   3.477499e-01
  2.903200e-01   5.944374e+01   3.450845e-01
  2.906190e-01   5.942873e+01   3.487551e-01
  2.909180e-01   5.937960e+01   3.495580e-01
  2.912160e-01   5.926081e+01   3.454692e-01
  2.915150e-01   5.942597e+01   3.573593e-01
  2.918140e-01   5.866952e+01   3.468959e-01
  2.921130e-01   5.970055e+01   3.532020e-01
  2.924120e-01   5.924770e+01   3.544146e-01
  2.927110e-01   5.947613e+01   3.541061e-01
  2.930100e-01   5.971422e+01   3.640637e-01
  2.933090e-01   5.950118e+01   3.575854e-01
  2.936080e-01   5.984980e+01   3.562109e-01
  2.939070e-01   5.871195e+01   3.584798e-01
  2.942060e-01   5.894068e+01   3.598026e-01
  2.945050e-01   5.864958e+01   3.664382e-01
  2.948030e-01   5.871558e+01   3.570475e-01
  2.951020e-01   5.912571e+01   3.637627e-01
  2.954010e-01   5.897008e+01   3.650156e-01
  2.957000e-01   5.913994e+01   3.673005e-01
  2.959990e-01   5.894982e+01   3.662681e-01
  2.962980e-01   5.893958e+01   3.668991e-01
  2.965970e-01   5.930212e+01   3.716340e-01
  2.968960e-01   5.890585e+01   3.701624e-01
  2.971950e-01   5.849294e+01   3.672849e-01
  2.974940e-01   5.907084e+01   3.677519e-01
  2.977930e-01   5.853578e+01   3.694525e-01
  2.980920e-01   5.945788e+01   3.725809e-01
  2.983900e-01   5.890438e+01   3.738548e-01
  2.986890e-01   5.895389e+01   3.698586e-01
  2.989880e-01   5.904148e+01   3.740550e-01
  2.992870e-01   5.892688e+01   3.746319e-01
  2.995860e-01   5.913511e+01   3.774385e-01
  2.998850e-01   5.886257e+01   3.744275e-01
  3.001840e-01   5.876189e+01   3.764854e-01
  3.004830e-01   5.938925e+01   3.834119e-01
  3.007820e-01   5.882087e+01   3.800832e-01
  3.010810e-01   5.908204e+01   3.782340e-01
  3.013800e-01   5.848468e+01   3.819837e-01
  3.016790e-01   5.883038e+01   3.821041e-01
  3.019780e-01   5.856169e+01   3.832476e-01
  3.022760e-01   5.868262e+01   3.854365e-01
  3.025750e-01   5.885233e+01   3.839429e-01
  3.028740e-01   5.868880e+01   3.888552e-01
  3.031730e-01   5.869585e+01   3.870374e-01
  3.034720e-01   5.900004e+01   3.896196e-01
  3.037710e-01   5.867321e+01   3.882749e-01
  3.040700e-01   5.900313e+01   3.912300e-01
  3.043690e-01   5.806131e+01   3.927008e-01
  3.046680e-01   5.912025e+01   3.948816e-01
  3.049670e-01   5.915287e+01   3.914577e-01
  3.052660e-01   5.842858e+01   3.958917e-01
  3.055650e-01   5.872827e+01   3.955057e-01
  3.058630e-01   5.963974e+01   4.040054e-01
  3.061620e-01   5.836328e+01   3.923454e-01
  3.064610e-01   5.896799e+01   3.994182e-01
  3.067600e-01   5.831200e+01   4.032946e-01
  3.070590e-01   5.794533e+01   3.959396e-01
  3.073580e-01   5.865786e+01   4.044889e-01
  3.076570e-01   5.818053e+01   3.956121e-01
  3.079560e-01   5.848832e+01   4.030133e-01
  3.082550e-01   5.861329e+01   4.034436e-01
  3.085540e-01   5.761506e+01   3.997000e-01
  3.088530e-01   5.820636e+01   4.068485e-01
  3.091520e-01   5.877900e+01   4.028322e-01
  3.094500e-01   5.788928e+01   4.085126e-01
  3.097490e-01   5.865582e+01   4.093407e-01
  3.100480e-01   5.755783e+01   4.024630e-01
  3.103470e-01   5.881767e+01   4.181997e-01
  3.106460e-01   5.788196e+01   4.026967e-01
  3.109450e-01   5.790298e+01   4.146093e-01
  3.112440e-01   5.857274e+01   4.099807e-01
  3.115430e-01   5.836812e+01   4.146471e-01
  3.118420e-01   5.795588e+01   4.177604e-01
  3.121410e-01   5.790939e+01   4.110980e-01
  3.124400e-01   5.881199e+01   4.218434e-01
  3.127390e-01   5.785089e+01   4.124847e-01
  3.130380e-01   5.798277e+01   4.219077e-01
  3.133360e-01   5.806890e+01   4.198422e-01
  3.136350e-01   5.833089e+01   4.201145e-01
  3.139340e-01   5.833465e+01   4.263117e-01
  3.142330e-01   5.836761e+01   4.199109e-01
  3.145320e-01   5.853555e+01   4.309680e-01
  3.148310e-01   5.848179e+01   4.257981e-01
  3.151300e-01   5.890961e+01   4.273527e-01
  3.154290e-01   5.810085e+01   4.293648e-01
  3.157280e-01   5.863692e+01   4.284749e-01
  3.160270e-01   5.906055e+01   4.384489e-01
  3.163260e-01   5.797315e+01   4.260429e-01
  3.166250e-01   5.787251e+01   4.340167e-01
  3.169230e-01   5.852791e+01   4.338616e-01
  3.172220e-01   5.835471e+01   4.380890e-01
  3.175210e-01   5.810894e+01   4.367858e-01
  3.178200e-01   5.777275e+01   4.325272e-01
  3.181190e-01   5.792908e+01   4.411157e-01
  3.184180e-01   5.808173e+01   4.370631e-01
  3.187170e-01   5.808602e+01   4.448849e-01
  3.190160e-01   5.844477e+01   4.450554e-01
  3.193150e-01   5.848297e+01   4.385702e-01
  3.196140e-01   5.717662e+01   4.450115e-01
  3.199130e-01   5.772595e+01   4.407331e-01
  3.202120e-01   5.818638e+01   4.497483e-01
  3.205100e-01   5.860019e+01   4.501054e-01
  3.208090e-01   5.891402e+01   4.480445e-01
  3.211080e-01   5.873336e+01   4.543700e-01
  3.214070e-01   5.741911e+01   4.415287e-01
  3.217060e-01   5.874018e+01   4.539746e-01
  3.220050e-01   5.884260e+01   4.514482e-01
  3.223040e-01   5.798258e+01   4.460991e-01
  3.226030e-01   5.802891e+01   4.576304e-01
  3.229020e-01   5.789964e+01   4.417889e-01
  3.232010e-01   5.869918e+01   4.572220e-01
  3.235000e-01   5.829702e+01   4.505900e-01
  3.237990e-01   5.799167e+01   4.527560e-01
  3.240970e-01   5.790293e+01   4.593301e-01
  3.243960e-01   5.903687e+01   4.542777e-01
  3.246950e-01   5.826086e+01   4.625335e-01
  3.249940e-01   5.787576e+01   4.531511e-01
  3.252930e-01   5.803067e+01   4.611713e-01
  3.255920e-01   5.823505e+01   4.646923e-01
  3.258910e-01   5.758428e+01   4.576238e-01
  3.261900e-01   5.685711e+01   4.618867e-01
  3.264890e-01   5.841183e+01   4.626834e-01
  3.267880e-01   5.794315e+01   4.644378e-01
  3.270870e-01   5.799274e+01   4.726116e-01
  3.273860e-01   5.773711e+01   4.659098e-01
  3.276850e-01   5.823539e+01   4.735993e-01
  3.279830e-01   5.797783e+01   4.654940e-01
  3.282820e-01   5.757378e+01   4.733175e-01
  3.285810e-01   5.763639e+01   4.716379e-01
  3.288800e-01   5.812323e+01   4.770453e-01
  3.291790e-01   5.837404e+01   4.741628e-01
  3.294780e-01   5.824299e+01   4.810350e-01
  3.297770e-01   5.754032e+01   4.806556e-01
  3.300760e-01   5.834918e+01   4.789643e-01
  3.303750e-01   5.814147e+01   4.857451e-01
  3.306740e-01   5.807956e+01   4.788530e-01
  3.309730e-01   5.823962e+01   4.882549e-01
  3.312720e-01   5.765598e+01   4.895249e-01
  3.315700e-01   5.710189e+01   4.783134e-01
  3.318690e-01   5.810096e+01   4.952346e-01
  3.321680e-01   5.794295e+01   4.833617e-01
  3.324670e-01   5.806469e+01   4.961888e-01
  3.327660e-01   5.741257e+01   4.906520e-01
  3.330650e-01   5.889755e+01   4.975087e-01
  3.333640e-01   5.801282e+01   5.016226e-01
  3.336630e-01   5.805747e+01   4.901503e-01
  3.339620e-01   5.822511e+01   5.054461e-01
  3.342610e-01   5.834265e+01   4.990563e-01
  3.345600e-01   5.744790e+01   5.003231e-01
  3.348590e-01   5.827235e+01   5.128408e-01
  3.351570e-01   5.874312e+01   4.990791e-01
  3.354560e-01   5.765365e+01   5.138031e-01
  3.357550e-01   5.832851e+01   5.001260e-01
  3.360540e-01   5.909263e+01   5.182965e-01
  3.363530e-01   5.745060e+01   5.173002e-01
  3.366520e-01   5.749236e+01   5.022556e-01
  3.369510e-01   5.707235e+01   5.220638e-01
  3.372500e-01   5.761348e+01   5.010436e-01
  3.375490e-01   5.757483e+01   5.217286e-01
  3.378480e-01   5.795033e+01   5.208296e-01
  3.381470e-01   5.692426e+01   5.149250e-01
  3.384460e-01   5.719501e+01   5.300380e-01
  3.387450e-01   5.697307e+01   5.076975e-01
  3.390430e-01   5.774933e+01   5.298550e-01
  3.393420e-01   5.854740e+01   5.307816e-01
  3.396410e-01   5.807925e+01   5.293291e-01
  3.399400e-01   5.731084e+01   5.412225e-01
  3.402390e-01   5.705310e+01   5.142424e-01
  3.405380e-01   5.792155e+01   5.411811e-01
  3.408370e-01   5.699853e+01   5.291269e-01
  3.411360e-01   5.702690e+01   5.327291e-01
  3.414350e-01   5.811328e+01   5.449983e-01
  3.417340e-01   5.721971e+01   5.329282e-01
  3.420330e-01   5.791325e+01   5.523319e-01
  3.423320e-01   5.760419e+01   5.354187e-01
  3.426300e-01   5.703271e+01   5.473550e-01
  3.429290e-01   5.838475e+01   5.515117e-01
  3.432280e-01   5.834538e+01   5.490615e-01
  3.435270e-01   5.693788e+01   5.611073e-01
  3.438260e-01   5.755395e+01   5.416378e-01
  3.441250e-01   5.764605e+01   5.613129e-01
  3.444240e-01   5.826317e+01   5.563273e-01
  3.447230e-01   5.667925e+01   5.533965e-01
  3.450220e-01   5.810659e+01   5.718754e-01
  3.453210e-01   5.811974e+01   5.556421e-01
  3.456200e-01   5.786795e+01   5.758646e-01
  3.459190e-01   5.781001e+01   5.621107e-01
  3.462170e-01   5.760217e+01   5.719468e-01
  3.465160e-01   5.763920e+01   5.712735e-01
  3.468150e-01   5.700989e+01   5.672977e-01
  3.471140e-01   5.632295e+01   5.787453e-01
  3.474130e-01   5.791523e+01   5.709329e-01
  3.477120e-01   5.657272e+01   5.800271e-01
  3.480110e-01   5.805997e+01   5.812394e-01
  3.483100e-01   5.761151e+01   5.807801e-01
  3.486090e-01   5.764496e+01   5.958951e-01
  3.489080e-01   5.807404e+01   5.831068e-01
  3.492070e-01   5.757996e+01   5.965314e-01
  3.495060e-01   5.770857e+01   5.858210e-01
  3.498040e-01   5.772534e+01   5.982623e-01
  3.501030e-01   5.841911e+01   6.028358e-01
  3.504020e-01   5.719831e+01   5.955250e-01
  3.507010e-01   5.640185e+01   6.054225e-01
  3.510000e-01   5.722741e+01   5.908531e-01
  3.512990e-01   5.737015e+01   6.105973e-01
  3.515980e-01   5.764405e+01   6.038096e-01
  3.518970e-01   5.757304e+01   6.169996e-01
  3.521960e-01   5.656322e+01   6.203017e-01
  3.524950e-01   5.745821e+01   6.018299e-01
  3.527940e-01   5.721466e+01   6.272572e-01
  3.530930e-01   5.692892e+01   6.092924e-01
  3.533920e-01   5.639754e+01   6.216328e-01
  3.536900e-01   5.778927e+01   6.315484e-01
  3.539890e-01   5.729993e+01   6.254542e-01
  3.542880e-01   5.873184e+01   6.486243e-01
  3.545870e-01   5.744080e+01   6.162906e-01
  3.548860e-01   5.749114e+01   6.381212e-01
  3.551850e-01   5.734772e+01   6.257150e-01
  3.554840e-01   5.804360e+01   6.411799e-01
  3.557830e-01   5.818908e+01   6.444009e-01
  3.560820e-01   5.810500e+01   6.220223e-01
  3.563810e-01   5.632094e+01   6.327796e-01
  3.566800e-01   5.707219e+01   6.219687e-01
  3.569790e-01   5.715914e+01   6.423187e-01
  3.572770e-01   5.789096e+01   6.451873e-01
  3.575760e-01   5.695149e+01   6.136601e-01
  3.578750e-01   5.735615e+01   6.560668e-01
  3.581740e-01   5.737736e+01   6.270094e-01
  3.584730e-01   5.705597e+01   6.543478e-01
  3.587720e-01   5.789259e+01   6.476637e-01
  3.590710e-01   5.688486e+01   6.407757e-01
  3.593700e-01   5.801737e+01   6.719458e-01
  3.596690e-01   5.763245e+01   6.413114e-01
  3.599680e-01   5.707712e+01   6.678542e-01
  3.602670e-01   5.755647e+01   6.533341e-01
  3.605660e-01   5.762047e+01   6.696434e-01
  3.608640e-01   5.725723e+01   6.846483e-01
  3.611630e-01   5.753535e+01   6.506676e-01
  3.614620e-01   5.728071e+01   6.892791e-01
  3.617610e-01   5.817852e+01   6.687628e-01
  3.620600e-01   5.755551e+01   6.879199e-01
  3.623590e-01   5.908087e+01   6.939653e-01
  3.626580e-01   5.737724e+01   6.838867e-01
  3.629570e-01   5.814302e+01   7.069615e-01
  3.632560e-01   5.722182e+01   6.714807e-01
  3.635550e-01   5.625385e+01   7.067156e-01
  3.638540e-01   5.770417e+01   6.979719e-01
  3.641530e-01   5.738362e+01   7.007388e-01
  3.644510e-01   5.659355e+01   7.260955e-01
  3.647500e-01   5.749795e+01   6.875758e-01
  3.650490e-01   5.751198e+01   7.301673e-01
  3.653480e-01   5.694537e+01   7.093828e-01
  3.656470e-01   5.666995e+01   7.160801e-01
  3.659460e-01   5.732846e+01   7.418402e-01
  3.662450e-01   5.712910e+01   7.088719e-01
  3.665440e-01   5.807114e+01   7.642925e-01
  3.668430e-01   5.730062e+01   7.183372e-01
  3.671420e-01   5.661570e+01   7.448145e-01
  3.674410e-01   5.776480e+01   7.427752e-01
  3.677400e-01   5.788181e+01   7.570293e-01
  3.680390e-01   5.811155e+01   7.879578e-01
  3.683370e-01   5.739798e+01   7.330455e-01
  3.686360e-01   5.749600e+01   7.750645e-01
  3.689350e-01   5.722357e+01   7.566846e-01
  3.692340e-01   5.766299e+01   7.805135e-01
  3.695330e-01   5.785436e+01   8.094092e-01
  3.698320e-01   5.602412e+01   7.428399e-01
  3.701310e-01   5.682442e+01   8.045848e-01
  3.704300e-01   5.684696e+01   7.664545e-01
  3.707290e-01   5.809718e+01   8.160070e-01
  3.710280e-01   5.607649e+01   7.968756e-01
  3.713270e-01   5.596365e+01   7.844172e-01
  3.716260e-01   5.503994e+01   8.248056e-01
  3.719240e-01   5.653877e+01   7.816503e-01
  3.722230e-01   5.609877e+01   8.354360e-01
  3.725220e-01   5.821833e+01   8.218535e-01
  3.728210e-01   5.651508e+01   8.277100e-01
  3.731200e-01   5.640676e+01   8.760250e-01
  3.734190e-01   5.676726e+01   8.017686e-01
  3.737180e-01   5.850282e+01   8.889610e-01
  3.740170e-01   5.810972e+01   8.339772e-01
  3.743160e-01   5.481477e+01   8.666976e-01
  3.746150e-01   5.634155e+01   8.723861e-01
  3.749140e-01   5.633448e+01   8.513082e-01
  3.752130e-01   5.571386e+01   9.072667e-01
  3.755110e-01   5.562162e+01   8.430422e-01
  3.758100e-01   5.603889e+01   9.099093e-01
  3.761090e-01   5.749807e+01   8.941606e-01
  3.764080e-01   5.726104e+01   9.162059e-01
  3.767070e-01   5.857631e+01   9.688987e-01
  3.770060e-01   5.713852e+01   8.785345e-01
  3.773050e-01   5.855918e+01   9.770726e-01
  3.776040e-01   5.668861e+01   9.187649e-01
  3.779030e-01   5.970503e+01   9.740703e-01
  3.782020e-01   5.677036e+01   1.025933e+00
  3.785010e-01   5.601695e+01   8.958414e-01
  3.788000e-01   5.779818e+01   1.030141e+00
  3.790990e-01   5.824930e+01   9.541376e-01
  3.793970e-01   5.804806e+01   1.022486e+00
  3.796960e-01   5.716146e+01   1.009850e+00
  3.799950e-01   5.599403e+01   9.811443e-01
  3.802940e-01   5.609583e+01   1.091764e+00
  3.805930e-01   5.762227e+01   9.650739e-01
  3.808920e-01   5.649690e+01   1.101867e+00
  3.811910e-01   5.825719e+01   1.034224e+00
  3.814900e-01   5.711964e+01   1.077729e+00
  3.817890e-01   5.750912e+01   1.180808e+00
  3.820880e-01   5.759129e+01   1.004211e+00
  3.823870e-01   5.582457e+01   1.170916e+00
  3.826860e-01   5.699804e+01   1.038217e+00
  3.829840e-01   5.703995e+01   1.207347e+00
  3.832830e-01   5.624300e+01   1.145909e+00
  3.835820e-01   5.631057e+01   1.119293e+00
  3.838810e-01   5.651080e+01   1.253631e+00
  3.841800e-01   5.818966e+01   1.124661e+00
  3.844790e-01   5.588652e+01   1.255956e+00
  3.847780e-01   5.656357e+01   1.171061e+00
  3.850770e-01   5.624618e+01   1.269501e+00
  3.853760e-01   5.855918e+01   1.381789e+00
  3.856750e-01   5.775157e+01   1.183295e+00
  3.859740e-01   5.588904e+01   1.373813e+00
  3.862730e-01   5.776227e+01   1.267436e+00
  3.865710e-01   5.666574e+01   1.383326e+00
  3.868700e-01   5.704847e+01   1.413460e+00
  3.871690e-01   5.496618e+01   1.305393e+00
  3.874680e-01   5.882995e+01   1.555173e+00
  3.877670e-01   5.493833e+01   1.326997e+00
  3.880660e-01   5.591667e+01   1.550253e+00
  3.883650e-01   5.596140e+01   1.469618e+00
  3.886640e-01   5.719556e+01   1.550362e+00
  3.889630e-01   5.474264e+01   1.650553e+00
  3.892620e-01   5.785990e+01   1.525802e+00
  3.895610e-01   5.631304e+01   1.719933e+00
  3.898600e-01   5.752954e+01   1.692045e+00
  3.901580e-01   5.803005e+01   1.770724e+00
  3.904570e-01   5.815162e+01   1.981802e+00
  3.907560e-01   5.232070e+01   1.657845e+00
  3.910550e-01   5.603287e+01   1.981061e+00
  3.913540e-01   5.624300e+01   1.984772e+00
  3.916530e-01   5.771386e+01   2.010558e+00
  3.919520e-01   5.661509e+01   2.586809e+00
  3.922510e-01   5.540250e+01   1.969886e+00
  3.925500e-01   6.177624e+01   2.790766e+00
  3.928490e-01   5.893958e+01   2.488431e+00
  3.931480e-01   6.253269e+01   2.807801e+00
  3.934470e-01   0.000000e+00   0.000000e+00
  3.937460e-01   5.358144e+01   2.599081e+00
creator: radaver
creator-version: 3725
header-file: /nas_data/SAXS_data/20151104Workshop/header/JH1_0102.txt
image-file: /nas_data/Pilatus1M/20151104_Workshop/JH1_0102.tif
angular-axis-file: /nas_data/SAXS_data/20151104Workshop/q20151029.dat
beamstop-mask-file: /nas_data/SAXS_data/20151104Workshop/fit2d20151031.msk
detector-response-file: none
beam-center-x: 949.7700
beam-center-y: 918.8000
unit-time: 1.0000
channel-first: 10
channel-last: 1315
Exposure time [s]: 1.093961
Transmitted Beam: 0.483372
Incident Beam: 0.483372
Code: JH1
Concentration [mg/ml]: 1
Run Number: 0102
