# Supplementary material for: SAXS analysis of a soluble cytosolic NgBR construct including extracellular and transmembrane domains
Source: PLoS One. 2018 Jan 18;13(1):e0191371. doi: 10.1371/journal.pone.0191371 (PMC5773207; doi:10.1371/journal.pone.0191371)
Supplement: S1 File — (ZIP) [file pone.0191371.s001.zip › JH1_0103.dat]

Sample:   c= 1.0000 mg/ml  Code: JH1
  3.656810e-03   2.259715e+04   4.135780e+01
  3.955720e-03   2.197596e+04   2.801152e+01
  4.254640e-03   1.903872e+04   2.336402e+01
  4.553560e-03   1.542073e+04   2.027327e+01
  4.852480e-03   1.245381e+04   1.705726e+01
  5.151400e-03   1.053954e+04   1.550145e+01
  5.450320e-03   8.710566e+03   1.338536e+01
  5.749240e-03   7.436372e+03   1.198307e+01
  6.048150e-03   6.348034e+03   1.085226e+01
  6.347070e-03   5.496538e+03   9.594139e+00
  6.645990e-03   4.832977e+03   8.956855e+00
  6.944910e-03   4.246216e+03   8.082564e+00
  7.243830e-03   3.776609e+03   7.386114e+00
  7.542750e-03   3.357142e+03   6.937429e+00
  7.841670e-03   3.040673e+03   6.235261e+00
  8.140580e-03   2.742960e+03   6.003840e+00
  8.439500e-03   2.502797e+03   5.527739e+00
  8.738420e-03   2.302606e+03   5.251482e+00
  9.037340e-03   2.104942e+03   4.854867e+00
  9.336260e-03   1.949368e+03   4.591225e+00
  9.635180e-03   1.793528e+03   4.391353e+00
  9.934100e-03   1.662902e+03   4.091241e+00
  1.023300e-02   1.521005e+03   4.009954e+00
  1.053190e-02   1.414063e+03   3.921574e+00
  1.083090e-02   1.302306e+03   3.763419e+00
  1.112980e-02   1.206367e+03   3.591317e+00
  1.142870e-02   1.120091e+03   3.441128e+00
  1.172760e-02   1.040750e+03   3.307787e+00
  1.202650e-02   9.576019e+02   3.164127e+00
  1.232540e-02   8.929200e+02   3.038655e+00
  1.262440e-02   8.273849e+02   2.870633e+00
  1.292330e-02   7.709682e+02   2.728292e+00
  1.322220e-02   7.144004e+02   2.626295e+00
  1.352110e-02   6.676776e+02   2.513443e+00
  1.382000e-02   6.163122e+02   2.391035e+00
  1.411900e-02   5.822189e+02   2.312651e+00
  1.441790e-02   5.358427e+02   2.202653e+00
  1.471680e-02   5.076608e+02   2.133763e+00
  1.501570e-02   4.762355e+02   2.023952e+00
  1.531460e-02   4.474298e+02   1.952930e+00
  1.561350e-02   4.195832e+02   1.858000e+00
  1.591250e-02   3.940608e+02   1.816469e+00
  1.621140e-02   3.722914e+02   1.735139e+00
  1.651030e-02   3.539089e+02   1.673969e+00
  1.680920e-02   3.310265e+02   1.618949e+00
  1.710810e-02   3.134382e+02   1.578658e+00
  1.740710e-02   2.981184e+02   1.517442e+00
  1.770600e-02   2.848667e+02   1.468424e+00
  1.800490e-02   2.726100e+02   1.425131e+00
  1.830380e-02   2.590853e+02   1.400400e+00
  1.860270e-02   2.440184e+02   1.332678e+00
  1.890170e-02   2.347750e+02   1.307194e+00
  1.920060e-02   2.247825e+02   1.266949e+00
  1.949950e-02   2.149095e+02   1.253079e+00
  1.979840e-02   2.053164e+02   1.201811e+00
  2.009730e-02   1.973479e+02   1.165334e+00
  2.039620e-02   1.888235e+02   1.137822e+00
  2.069520e-02   1.824116e+02   1.112307e+00
  2.099410e-02   1.778602e+02   1.106302e+00
  2.129300e-02   1.692869e+02   1.051026e+00
  2.159190e-02   1.652559e+02   1.074223e+00
  2.189080e-02   1.581453e+02   1.056724e+00
  2.218980e-02   1.530538e+02   1.057482e+00
  2.248870e-02   1.499497e+02   1.065377e+00
  2.278760e-02   1.457183e+02   1.039890e+00
  2.308650e-02   1.408223e+02   1.053733e+00
  2.338540e-02   1.363983e+02   1.034896e+00
  2.368430e-02   1.328581e+02   1.002824e+00
  2.398330e-02   1.281888e+02   1.007458e+00
  2.428220e-02   1.253568e+02   9.741022e-01
  2.458110e-02   1.231806e+02   9.980766e-01
  2.488000e-02   1.210874e+02   9.631670e-01
  2.517890e-02   1.157100e+02   9.303062e-01
  2.547790e-02   1.153025e+02   9.417866e-01
  2.577680e-02   1.128673e+02   9.243036e-01
  2.607570e-02   1.115563e+02   9.263607e-01
  2.637460e-02   1.090977e+02   9.087375e-01
  2.667350e-02   1.070940e+02   8.778198e-01
  2.697250e-02   1.048699e+02   8.418741e-01
  2.727140e-02   1.041795e+02   8.079569e-01
  2.757030e-02   1.025829e+02   8.030728e-01
  2.786920e-02   1.005894e+02   7.861428e-01
  2.816810e-02   9.978274e+01   7.705748e-01
  2.846700e-02   9.619635e+01   7.472590e-01
  2.876600e-02   9.594890e+01   7.373054e-01
  2.906490e-02   9.339199e+01   7.296027e-01
  2.936380e-02   9.374709e+01   7.255454e-01
  2.966270e-02   9.271958e+01   7.162643e-01
  2.996160e-02   9.081056e+01   7.098909e-01
  3.026060e-02   9.088114e+01   6.989823e-01
  3.055950e-02   8.964267e+01   6.932194e-01
  3.085840e-02   8.839822e+01   6.854841e-01
  3.115730e-02   8.691628e+01   6.768680e-01
  3.145620e-02   8.676369e+01   6.697753e-01
  3.175510e-02   8.623706e+01   6.695714e-01
  3.205410e-02   8.521228e+01   6.619540e-01
  3.235300e-02   8.439571e+01   6.561058e-01
  3.265190e-02   8.434471e+01   6.438715e-01
  3.295080e-02   8.258112e+01   6.412823e-01
  3.324970e-02   8.248358e+01   6.400618e-01
  3.354870e-02   8.236413e+01   6.379260e-01
  3.384760e-02   8.125516e+01   6.263009e-01
  3.414650e-02   8.169928e+01   6.280102e-01
  3.444540e-02   8.032388e+01   6.141444e-01
  3.474430e-02   8.035794e+01   6.196799e-01
  3.504330e-02   7.950663e+01   6.087505e-01
  3.534220e-02   7.942260e+01   6.091793e-01
  3.564110e-02   7.828080e+01   6.040394e-01
  3.594000e-02   7.813339e+01   5.919196e-01
  3.623890e-02   7.850002e+01   6.034002e-01
  3.653780e-02   7.802538e+01   5.853019e-01
  3.683680e-02   7.577507e+01   5.843044e-01
  3.713570e-02   7.685918e+01   5.891712e-01
  3.743460e-02   7.483301e+01   5.718779e-01
  3.773350e-02   7.545851e+01   5.736010e-01
  3.803240e-02   7.590880e+01   5.890424e-01
  3.833140e-02   7.613951e+01   6.039585e-01
  3.863030e-02   7.501707e+01   6.088093e-01
  3.892920e-02   7.421449e+01   6.039690e-01
  3.922810e-02   7.372731e+01   6.043425e-01
  3.952700e-02   7.395320e+01   6.013449e-01
  3.982600e-02   7.397777e+01   6.101791e-01
  4.012490e-02   7.354313e+01   5.989021e-01
  4.042380e-02   7.259011e+01   6.028281e-01
  4.072270e-02   7.265429e+01   6.007154e-01
  4.102160e-02   7.320221e+01   6.021865e-01
  4.132050e-02   7.224204e+01   5.990087e-01
  4.161950e-02   7.250276e+01   5.938860e-01
  4.191840e-02   7.149485e+01   5.974732e-01
  4.221730e-02   7.152983e+01   5.898878e-01
  4.251620e-02   7.170955e+01   5.983696e-01
  4.281510e-02   7.066545e+01   5.848114e-01
  4.311410e-02   7.086120e+01   5.863711e-01
  4.341300e-02   7.228676e+01   5.953007e-01
  4.371190e-02   7.060218e+01   5.868050e-01
  4.401080e-02   7.108015e+01   5.887880e-01
  4.430970e-02   7.151543e+01   5.860739e-01
  4.460860e-02   6.962208e+01   5.789991e-01
  4.490760e-02   7.035086e+01   5.835082e-01
  4.520650e-02   7.057938e+01   5.800218e-01
  4.550540e-02   6.981950e+01   5.798194e-01
  4.580430e-02   6.981144e+01   5.775856e-01
  4.610320e-02   6.956276e+01   5.736659e-01
  4.640220e-02   6.942616e+01   5.774496e-01
  4.670110e-02   7.004955e+01   5.714001e-01
  4.700000e-02   6.899327e+01   5.691824e-01
  4.729890e-02   7.014465e+01   5.760603e-01
  4.759780e-02   6.884187e+01   5.699737e-01
  4.789680e-02   6.892159e+01   5.667810e-01
  4.819570e-02   6.882200e+01   5.656751e-01
  4.849460e-02   6.811520e+01   5.648485e-01
  4.879350e-02   6.783132e+01   5.574947e-01
  4.909240e-02   6.788920e+01   5.653117e-01
  4.939130e-02   6.812912e+01   5.566989e-01
  4.969030e-02   6.804668e+01   5.583790e-01
  4.998920e-02   6.805601e+01   5.577424e-01
  5.028810e-02   6.778876e+01   5.546403e-01
  5.058700e-02   6.813378e+01   5.600941e-01
  5.088590e-02   6.751457e+01   5.482832e-01
  5.118490e-02   6.828912e+01   5.586969e-01
  5.148380e-02   6.831018e+01   5.561030e-01
  5.178270e-02   6.781580e+01   5.469371e-01
  5.208160e-02   6.755687e+01   5.517099e-01
  5.238050e-02   6.778051e+01   5.467948e-01
  5.267940e-02   6.712167e+01   5.519046e-01
  5.297840e-02   6.727567e+01   5.453907e-01
  5.327730e-02   6.795811e+01   5.456064e-01
  5.357620e-02   6.718060e+01   5.443697e-01
  5.387510e-02   6.743129e+01   5.422337e-01
  5.417400e-02   6.613005e+01   5.419950e-01
  5.447300e-02   6.708141e+01   5.377364e-01
  5.477190e-02   6.698570e+01   5.385809e-01
  5.507080e-02   6.589013e+01   5.341584e-01
  5.536970e-02   6.712249e+01   5.372895e-01
  5.566860e-02   6.671621e+01   5.393510e-01
  5.596760e-02   6.631746e+01   5.316467e-01
  5.626650e-02   6.778911e+01   5.399509e-01
  5.656540e-02   6.698403e+01   5.349146e-01
  5.686430e-02   6.533673e+01   5.253398e-01
  5.716320e-02   6.639895e+01   5.260818e-01
  5.746210e-02   6.632578e+01   5.310823e-01
  5.776110e-02   6.564996e+01   5.301597e-01
  5.806000e-02   6.719085e+01   5.280478e-01
  5.835890e-02   6.611993e+01   5.243981e-01
  5.865780e-02   6.589489e+01   5.206521e-01
  5.895670e-02   6.584777e+01   5.303582e-01
  5.925570e-02   6.626077e+01   5.198402e-01
  5.955460e-02   6.529861e+01   5.228575e-01
  5.985350e-02   6.560144e+01   5.166909e-01
  6.015240e-02   6.635100e+01   5.213188e-01
  6.045130e-02   6.566985e+01   5.191982e-01
  6.075020e-02   6.582154e+01   5.147967e-01
  6.104920e-02   6.623222e+01   5.202892e-01
  6.134810e-02   6.610934e+01   5.203686e-01
  6.164700e-02   6.601403e+01   5.117520e-01
  6.194590e-02   6.642064e+01   5.215923e-01
  6.224480e-02   6.598931e+01   5.084683e-01
  6.254380e-02   6.617954e+01   5.178501e-01
  6.284270e-02   6.573059e+01   5.177563e-01
  6.314160e-02   6.574262e+01   5.054284e-01
  6.344050e-02   6.620822e+01   5.146666e-01
  6.373940e-02   6.500161e+01   5.015431e-01
  6.403840e-02   6.509841e+01   5.097963e-01
  6.433730e-02   6.622049e+01   5.088317e-01
  6.463620e-02   6.572452e+01   5.027844e-01
  6.493510e-02   6.508315e+01   5.113573e-01
  6.523400e-02   6.520318e+01   5.012961e-01
  6.553290e-02   6.617382e+01   5.076046e-01
  6.583190e-02   6.535556e+01   5.023933e-01
  6.613080e-02   6.449156e+01   4.945404e-01
  6.642970e-02   6.555554e+01   5.078469e-01
  6.672860e-02   6.502594e+01   4.950991e-01
  6.702750e-02   6.560913e+01   5.023429e-01
  6.732650e-02   6.572026e+01   4.992292e-01
  6.762540e-02   6.527277e+01   4.975267e-01
  6.792430e-02   6.658393e+01   5.045251e-01
  6.822320e-02   6.558045e+01   4.928076e-01
  6.852210e-02   6.472521e+01   4.969315e-01
  6.882110e-02   6.513211e+01   4.945189e-01
  6.912000e-02   6.478204e+01   4.926997e-01
  6.941890e-02   6.456163e+01   4.884869e-01
  6.971780e-02   6.547971e+01   4.914681e-01
  7.001670e-02   6.494921e+01   4.957955e-01
  7.031560e-02   6.462704e+01   4.877825e-01
  7.061460e-02   6.549077e+01   4.915096e-01
  7.091350e-02   6.477995e+01   4.874119e-01
  7.121240e-02   6.484907e+01   4.839348e-01
  7.151130e-02   6.494350e+01   4.904085e-01
  7.181020e-02   6.528785e+01   4.851066e-01
  7.210920e-02   6.524586e+01   4.882163e-01
  7.240810e-02   6.476278e+01   4.817774e-01
  7.270700e-02   6.504537e+01   4.888833e-01
  7.300590e-02   6.501030e+01   4.840744e-01
  7.330480e-02   6.362099e+01   4.734932e-01
  7.360370e-02   6.418097e+01   4.814355e-01
  7.390270e-02   6.482002e+01   4.783798e-01
  7.420160e-02   6.448180e+01   4.844149e-01
  7.450050e-02   6.453612e+01   4.755598e-01
  7.479940e-02   6.492484e+01   4.783205e-01
  7.509830e-02   6.459075e+01   4.811371e-01
  7.539730e-02   6.423551e+01   4.727035e-01
  7.569620e-02   6.519876e+01   4.771124e-01
  7.599510e-02   6.504729e+01   4.796654e-01
  7.629400e-02   6.457771e+01   4.717977e-01
  7.659290e-02   6.487703e+01   4.772564e-01
  7.689190e-02   6.407791e+01   4.699684e-01
  7.719080e-02   6.512399e+01   4.763994e-01
  7.748970e-02   6.469705e+01   4.713756e-01
  7.778860e-02   6.453467e+01   4.738029e-01
  7.808750e-02   6.446329e+01   4.700968e-01
  7.838640e-02   6.436700e+01   4.672133e-01
  7.868540e-02   6.428532e+01   4.681770e-01
  7.898430e-02   6.434325e+01   4.658764e-01
  7.928320e-02   6.481641e+01   4.730999e-01
  7.958210e-02   6.417691e+01   4.619914e-01
  7.988100e-02   6.407440e+01   4.669878e-01
  8.018000e-02   6.372368e+01   4.632153e-01
  8.047890e-02   6.432979e+01   4.649995e-01
  8.077780e-02   6.451069e+01   4.648280e-01
  8.107670e-02   6.412114e+01   4.609812e-01
  8.137560e-02   6.471633e+01   4.663944e-01
  8.167450e-02   6.467518e+01   4.633744e-01
  8.197350e-02   6.528769e+01   4.627308e-01
  8.227240e-02   6.485475e+01   4.656540e-01
  8.257130e-02   6.519945e+01   4.572951e-01
  8.287020e-02   6.392602e+01   4.619000e-01
  8.316910e-02   6.390545e+01   4.586017e-01
  8.346810e-02   6.422685e+01   4.554179e-01
  8.376700e-02   6.461210e+01   4.631484e-01
  8.406590e-02   6.438766e+01   4.529067e-01
  8.436480e-02   6.464212e+01   4.608368e-01
  8.466370e-02   6.425662e+01   4.535925e-01
  8.496270e-02   6.489013e+01   4.666061e-01
  8.526160e-02   6.495042e+01   4.815636e-01
  8.556050e-02   6.334183e+01   4.760122e-01
  8.585940e-02   6.470661e+01   4.871359e-01
  8.615830e-02   6.414917e+01   4.850330e-01
  8.645720e-02   6.481109e+01   4.923229e-01
  8.675620e-02   6.468359e+01   4.942866e-01
  8.705510e-02   6.537069e+01   4.959161e-01
  8.735400e-02   6.431327e+01   4.943520e-01
  8.765290e-02   6.520038e+01   4.982502e-01
  8.795180e-02   6.502870e+01   5.016476e-01
  8.825080e-02   6.442727e+01   4.947899e-01
  8.854970e-02   6.529580e+01   5.047454e-01
  8.884860e-02   6.460689e+01   5.000180e-01
  8.914750e-02   6.466915e+01   5.065123e-01
  8.944640e-02   6.502800e+01   5.042294e-01
  8.974530e-02   6.389755e+01   4.957471e-01
  9.004430e-02   6.434369e+01   4.954648e-01
  9.034320e-02   6.477302e+01   4.795502e-01
  9.064210e-02   6.457686e+01   4.779277e-01
  9.094100e-02   6.431952e+01   4.670409e-01
  9.123990e-02   6.370909e+01   4.635749e-01
  9.153890e-02   6.405346e+01   4.673319e-01
  9.183780e-02   6.388947e+01   4.634054e-01
  9.213670e-02   6.352219e+01   4.604387e-01
  9.243560e-02   6.517981e+01   4.651786e-01
  9.273450e-02   6.413106e+01   4.574260e-01
  9.303350e-02   6.304705e+01   4.595246e-01
  9.333240e-02   6.391081e+01   4.523703e-01
  9.363130e-02   6.414153e+01   4.566767e-01
  9.393020e-02   6.428838e+01   4.548605e-01
  9.422910e-02   6.486067e+01   4.580506e-01
  9.452800e-02   6.422932e+01   4.569891e-01
  9.482700e-02   6.377745e+01   4.451697e-01
  9.512590e-02   6.393045e+01   4.539787e-01
  9.542480e-02   6.464580e+01   4.515389e-01
  9.572370e-02   6.316031e+01   4.463208e-01
  9.602260e-02   6.374413e+01   4.506377e-01
  9.632160e-02   6.378294e+01   4.430118e-01
  9.662050e-02   6.335635e+01   4.440623e-01
  9.691940e-02   6.317894e+01   4.434402e-01
  9.721830e-02   6.413987e+01   4.442497e-01
  9.751720e-02   6.411304e+01   4.463393e-01
  9.781610e-02   6.385840e+01   4.411272e-01
  9.811510e-02   6.370909e+01   4.449310e-01
  9.841400e-02   6.421051e+01   4.395197e-01
  9.871290e-02   6.445585e+01   4.435433e-01
  9.901180e-02   6.311613e+01   4.399752e-01
  9.931070e-02   6.414702e+01   4.396520e-01
  9.960970e-02   6.429707e+01   4.433543e-01
  9.990860e-02   6.439901e+01   4.363653e-01
  1.002070e-01   6.460203e+01   4.412085e-01
  1.005060e-01   6.363657e+01   4.354790e-01
  1.008050e-01   6.480392e+01   4.418974e-01
  1.011040e-01   6.455371e+01   4.348555e-01
  1.014030e-01   6.432804e+01   4.361248e-01
  1.017020e-01   6.386980e+01   4.387010e-01
  1.020010e-01   6.413059e+01   4.347762e-01
  1.023000e-01   6.373829e+01   4.314330e-01
  1.025990e-01   6.445033e+01   4.328353e-01
  1.028980e-01   6.414068e+01   4.334621e-01
  1.031970e-01   6.417996e+01   4.359633e-01
  1.034960e-01   6.415720e+01   4.279239e-01
  1.037950e-01   6.411605e+01   4.317114e-01
  1.040930e-01   6.441991e+01   4.291229e-01
  1.043920e-01   6.438645e+01   4.329535e-01
  1.046910e-01   6.436890e+01   4.322300e-01
  1.049900e-01   6.380324e+01   4.245067e-01
  1.052890e-01   6.378279e+01   4.279664e-01
  1.055880e-01   6.466191e+01   4.292802e-01
  1.058870e-01   6.401539e+01   4.287460e-01
  1.061860e-01   6.472566e+01   4.269276e-01
  1.064850e-01   6.427491e+01   4.260730e-01
  1.067840e-01   6.394314e+01   4.272094e-01
  1.070830e-01   6.385696e+01   4.234233e-01
  1.073820e-01   6.390511e+01   4.220205e-01
  1.076800e-01   6.446510e+01   4.235537e-01
  1.079790e-01   6.378396e+01   4.231813e-01
  1.082780e-01   6.474497e+01   4.282678e-01
  1.085770e-01   6.464667e+01   4.189453e-01
  1.088760e-01   6.339370e+01   4.206383e-01
  1.091750e-01   6.415701e+01   4.216114e-01
  1.094740e-01   6.351336e+01   4.204155e-01
  1.097730e-01   6.342120e+01   4.176607e-01
  1.100720e-01   6.394035e+01   4.154599e-01
  1.103710e-01   6.408385e+01   4.222994e-01
  1.106700e-01   6.369377e+01   4.149541e-01
  1.109690e-01   6.364518e+01   4.205424e-01
  1.112670e-01   6.504749e+01   4.175549e-01
  1.115660e-01   6.417274e+01   4.159177e-01
  1.118650e-01   6.398008e+01   4.191924e-01
  1.121640e-01   6.339236e+01   4.113353e-01
  1.124630e-01   6.387551e+01   4.140695e-01
  1.127620e-01   6.447408e+01   4.160051e-01
  1.130610e-01   6.453259e+01   4.156047e-01
  1.133600e-01   6.515870e+01   4.224233e-01
  1.136590e-01   6.401666e+01   4.084876e-01
  1.139580e-01   6.514745e+01   4.166968e-01
  1.142570e-01   6.413493e+01   4.131551e-01
  1.145560e-01   6.416105e+01   4.138217e-01
  1.148550e-01   6.427617e+01   4.130293e-01
  1.151530e-01   6.375562e+01   4.059797e-01
  1.154520e-01   6.446974e+01   4.133610e-01
  1.157510e-01   6.411694e+01   4.076858e-01
  1.160500e-01   6.421960e+01   4.143027e-01
  1.163490e-01   6.437098e+01   4.084927e-01
  1.166480e-01   6.449231e+01   4.117071e-01
  1.169470e-01   6.431128e+01   4.088637e-01
  1.172460e-01   6.447802e+01   4.099569e-01
  1.175450e-01   6.439116e+01   4.063362e-01
  1.178440e-01   6.463988e+01   4.071203e-01
  1.181430e-01   6.401971e+01   4.082162e-01
  1.184420e-01   6.423431e+01   4.066685e-01
  1.187400e-01   6.452911e+01   4.062212e-01
  1.190390e-01   6.314028e+01   4.010140e-01
  1.193380e-01   6.449523e+01   4.052939e-01
  1.196370e-01   6.467457e+01   4.080597e-01
  1.199360e-01   6.427175e+01   4.026985e-01
  1.202350e-01   6.441925e+01   4.061498e-01
  1.205340e-01   6.476489e+01   4.047806e-01
  1.208330e-01   6.492542e+01   4.039341e-01
  1.211320e-01   6.440116e+01   4.055444e-01
  1.214310e-01   6.459186e+01   3.994617e-01
  1.217300e-01   6.467770e+01   4.053216e-01
  1.220290e-01   6.528100e+01   4.058480e-01
  1.223270e-01   6.447184e+01   4.006627e-01
  1.226260e-01   6.429269e+01   3.995802e-01
  1.229250e-01   6.488688e+01   3.998513e-01
  1.232240e-01   6.489704e+01   4.035779e-01
  1.235230e-01   6.507481e+01   4.033287e-01
  1.238220e-01   6.486088e+01   3.992516e-01
  1.241210e-01   6.417392e+01   3.986881e-01
  1.244200e-01   6.462202e+01   3.964616e-01
  1.247190e-01   6.452413e+01   4.008251e-01
  1.250180e-01   6.464838e+01   3.962878e-01
  1.253170e-01   6.452764e+01   3.966822e-01
  1.256160e-01   6.430529e+01   3.985746e-01
  1.259140e-01   6.452497e+01   3.964186e-01
  1.262130e-01   6.396238e+01   3.946866e-01
  1.265120e-01   6.483217e+01   3.945779e-01
  1.268110e-01   6.477620e+01   3.951605e-01
  1.271100e-01   6.494611e+01   3.992547e-01
  1.274090e-01   6.481779e+01   3.955394e-01
  1.277080e-01   6.361315e+01   3.906030e-01
  1.280070e-01   6.501197e+01   3.936290e-01
  1.283060e-01   6.478894e+01   3.944464e-01
  1.286050e-01   6.413286e+01   3.952123e-01
  1.289040e-01   6.499808e+01   3.908886e-01
  1.292030e-01   6.560787e+01   3.976892e-01
  1.295020e-01   6.521981e+01   3.927764e-01
  1.298000e-01   6.487647e+01   3.924778e-01
  1.300990e-01   6.426952e+01   3.882097e-01
  1.303980e-01   6.497301e+01   3.910561e-01
  1.306970e-01   6.423952e+01   3.917772e-01
  1.309960e-01   6.544079e+01   3.931956e-01
  1.312950e-01   6.423133e+01   3.893023e-01
  1.315940e-01   6.421756e+01   3.849644e-01
  1.318930e-01   6.468415e+01   3.892189e-01
  1.321920e-01   6.457612e+01   3.886533e-01
  1.324910e-01   6.477476e+01   3.902165e-01
  1.327900e-01   6.451423e+01   3.872721e-01
  1.330890e-01   6.469237e+01   3.873308e-01
  1.333870e-01   6.402487e+01   3.850915e-01
  1.336860e-01   6.442757e+01   3.855934e-01
  1.339850e-01   6.409245e+01   3.831899e-01
  1.342840e-01   6.413994e+01   3.861470e-01
  1.345830e-01   6.431910e+01   3.852687e-01
  1.348820e-01   6.496758e+01   3.872060e-01
  1.351810e-01   6.483040e+01   3.819372e-01
  1.354800e-01   6.420174e+01   3.844485e-01
  1.357790e-01   6.464010e+01   3.834334e-01
  1.360780e-01   6.428712e+01   3.840039e-01
  1.363770e-01   6.445428e+01   3.840376e-01
  1.366760e-01   6.446711e+01   3.861829e-01
  1.369740e-01   6.383888e+01   3.979065e-01
  1.372730e-01   6.455041e+01   4.022320e-01
  1.375720e-01   6.416140e+01   4.103646e-01
  1.378710e-01   6.401433e+01   4.116103e-01
  1.381700e-01   6.448133e+01   4.148533e-01
  1.384690e-01   6.461336e+01   4.224901e-01
  1.387680e-01   6.467966e+01   4.111641e-01
  1.390670e-01   6.415730e+01   3.978561e-01
  1.393660e-01   6.470605e+01   3.987748e-01
  1.396650e-01   6.457490e+01   3.955551e-01
  1.399640e-01   6.512165e+01   3.982473e-01
  1.402630e-01   6.491225e+01   3.894229e-01
  1.405620e-01   6.437093e+01   3.921777e-01
  1.408600e-01   6.418317e+01   3.903750e-01
  1.411590e-01   6.493406e+01   3.936410e-01
  1.414580e-01   6.484705e+01   3.938742e-01
  1.417570e-01   6.498907e+01   3.867986e-01
  1.420560e-01   6.525188e+01   3.921384e-01
  1.423550e-01   6.526745e+01   3.895263e-01
  1.426540e-01   6.445629e+01   3.835801e-01
  1.429530e-01   6.418767e+01   3.818598e-01
  1.432520e-01   6.487895e+01   3.809494e-01
  1.435510e-01   6.433987e+01   3.820830e-01
  1.438500e-01   6.380682e+01   3.764561e-01
  1.441490e-01   6.478422e+01   3.784412e-01
  1.444470e-01   6.462652e+01   3.804326e-01
  1.447460e-01   6.432450e+01   3.757814e-01
  1.450450e-01   6.513040e+01   3.819128e-01
  1.453440e-01   6.455254e+01   3.742821e-01
  1.456430e-01   6.510345e+01   3.795942e-01
  1.459420e-01   6.458028e+01   3.774044e-01
  1.462410e-01   6.511123e+01   3.771982e-01
  1.465400e-01   6.474915e+01   3.774578e-01
  1.468390e-01   6.480545e+01   3.728826e-01
  1.471380e-01   6.428755e+01   3.743727e-01
  1.474370e-01   6.522370e+01   3.777420e-01
  1.477360e-01   6.512509e+01   3.763702e-01
  1.480340e-01   6.551966e+01   3.738735e-01
  1.483330e-01   6.478395e+01   3.802213e-01
  1.486320e-01   6.463299e+01   3.893059e-01
  1.489310e-01   6.486736e+01   3.917137e-01
  1.492300e-01   6.520110e+01   3.922301e-01
  1.495290e-01   6.472933e+01   3.932680e-01
  1.498280e-01   6.481663e+01   3.980828e-01
  1.501270e-01   6.553245e+01   4.018354e-01
  1.504260e-01   6.478598e+01   3.941873e-01
  1.507250e-01   6.549850e+01   4.022555e-01
  1.510240e-01   6.471343e+01   3.987975e-01
  1.513230e-01   6.468806e+01   4.040007e-01
  1.516210e-01   6.450045e+01   3.991789e-01
  1.519200e-01   6.598518e+01   4.037471e-01
  1.522190e-01   6.522212e+01   4.083967e-01
  1.525180e-01   6.504638e+01   4.029745e-01
  1.528170e-01   6.541938e+01   4.095677e-01
  1.531160e-01   6.507410e+01   4.052044e-01
  1.534150e-01   6.507034e+01   3.993774e-01
  1.537140e-01   6.577038e+01   3.946776e-01
  1.540130e-01   6.548078e+01   3.873179e-01
  1.543120e-01   6.488349e+01   3.857809e-01
  1.546110e-01   6.509591e+01   3.838613e-01
  1.549100e-01   6.550474e+01   3.852954e-01
  1.552090e-01   6.498593e+01   3.858516e-01
  1.555070e-01   6.543556e+01   3.779184e-01
  1.558060e-01   6.524901e+01   3.827135e-01
  1.561050e-01   6.572173e+01   3.802821e-01
  1.564040e-01   6.594826e+01   3.824968e-01
  1.567030e-01   6.557363e+01   3.794125e-01
  1.570020e-01   6.500035e+01   3.757936e-01
  1.573010e-01   6.511452e+01   3.796265e-01
  1.576000e-01   6.517663e+01   3.739489e-01
  1.578990e-01   6.552991e+01   3.768888e-01
  1.581980e-01   6.487686e+01   3.732997e-01
  1.584970e-01   6.516161e+01   3.739058e-01
  1.587960e-01   6.524016e+01   3.775715e-01
  1.590940e-01   6.576710e+01   3.737370e-01
  1.593930e-01   6.463733e+01   3.692718e-01
  1.596920e-01   6.520543e+01   3.719290e-01
  1.599910e-01   6.462458e+01   3.719404e-01
  1.602900e-01   6.503324e+01   3.724830e-01
  1.605890e-01   6.475809e+01   3.661631e-01
  1.608880e-01   6.493149e+01   3.690839e-01
  1.611870e-01   6.481765e+01   3.677423e-01
  1.614860e-01   6.441306e+01   3.669977e-01
  1.617850e-01   6.499326e+01   3.654307e-01
  1.620840e-01   6.507133e+01   3.656501e-01
  1.623830e-01   6.539279e+01   3.681546e-01
  1.626810e-01   6.506281e+01   3.650321e-01
  1.629800e-01   6.456840e+01   3.597697e-01
  1.632790e-01   6.483212e+01   3.616549e-01
  1.635780e-01   6.495306e+01   3.631554e-01
  1.638770e-01   6.497957e+01   3.655907e-01
  1.641760e-01   6.540114e+01   3.649937e-01
  1.644750e-01   6.533979e+01   3.640397e-01
  1.647740e-01   6.509074e+01   3.629564e-01
  1.650730e-01   6.498629e+01   3.640303e-01
  1.653720e-01   6.512937e+01   3.640387e-01
  1.656710e-01   6.478631e+01   3.609503e-01
  1.659700e-01   6.501933e+01   3.631458e-01
  1.662680e-01   6.458346e+01   3.605765e-01
  1.665670e-01   6.537206e+01   3.637399e-01
  1.668660e-01   6.512024e+01   3.595938e-01
  1.671650e-01   6.537683e+01   3.631710e-01
  1.674640e-01   6.499677e+01   3.613442e-01
  1.677630e-01   6.466785e+01   3.585307e-01
  1.680620e-01   6.462372e+01   3.606888e-01
  1.683610e-01   6.502268e+01   3.561617e-01
  1.686600e-01   6.503347e+01   3.610631e-01
  1.689590e-01   6.488419e+01   3.570729e-01
  1.692580e-01   6.462451e+01   3.561728e-01
  1.695570e-01   6.525988e+01   3.624598e-01
  1.698560e-01   6.412182e+01   3.533218e-01
  1.701540e-01   6.476105e+01   3.578505e-01
  1.704530e-01   6.528896e+01   3.563396e-01
  1.707520e-01   6.471172e+01   3.549433e-01
  1.710510e-01   6.488026e+01   3.583670e-01
  1.713500e-01   6.429135e+01   3.532438e-01
  1.716490e-01   6.501402e+01   3.579881e-01
  1.719480e-01   6.510369e+01   3.525872e-01
  1.722470e-01   6.507321e+01   3.548398e-01
  1.725460e-01   6.466405e+01   3.553614e-01
  1.728450e-01   6.517042e+01   3.543808e-01
  1.731440e-01   6.477285e+01   3.538391e-01
  1.734430e-01   6.446704e+01   3.498017e-01
  1.737410e-01   6.449289e+01   3.534348e-01
  1.740400e-01   6.458485e+01   3.529649e-01
  1.743390e-01   6.458902e+01   3.504842e-01
  1.746380e-01   6.538393e+01   3.542401e-01
  1.749370e-01   6.448383e+01   3.494969e-01
  1.752360e-01   6.485998e+01   3.528179e-01
  1.755350e-01   6.462630e+01   3.512922e-01
  1.758340e-01   6.436961e+01   3.459133e-01
  1.761330e-01   6.439553e+01   3.515524e-01
  1.764320e-01   6.454516e+01   3.470671e-01
  1.767310e-01   6.422698e+01   3.505591e-01
  1.770300e-01   6.471647e+01   3.482149e-01
  1.773280e-01   6.523883e+01   3.510103e-01
  1.776270e-01   6.436425e+01   3.474381e-01
  1.779260e-01   6.446814e+01   3.461779e-01
  1.782250e-01   6.428510e+01   3.484351e-01
  1.785240e-01   6.502193e+01   3.471504e-01
  1.788230e-01   6.486584e+01   3.484441e-01
  1.791220e-01   6.413712e+01   3.469965e-01
  1.794210e-01   6.379262e+01   3.428472e-01
  1.797200e-01   6.439378e+01   3.459782e-01
  1.800190e-01   6.440772e+01   3.436606e-01
  1.803180e-01   6.399172e+01   3.460883e-01
  1.806170e-01   6.454420e+01   3.446932e-01
  1.809160e-01   6.476345e+01   3.446083e-01
  1.812140e-01   6.439884e+01   3.444724e-01
  1.815130e-01   6.398345e+01   3.428592e-01
  1.818120e-01   6.458058e+01   3.458009e-01
  1.821110e-01   6.400337e+01   3.402798e-01
  1.824100e-01   6.460968e+01   3.443659e-01
  1.827090e-01   6.391752e+01   3.418538e-01
  1.830080e-01   6.458511e+01   3.438005e-01
  1.833070e-01   6.442466e+01   3.409094e-01
  1.836060e-01   6.416751e+01   3.394204e-01
  1.839050e-01   6.504904e+01   3.457025e-01
  1.842040e-01   6.422058e+01   3.406939e-01
  1.845030e-01   6.390456e+01   3.390461e-01
  1.848010e-01   6.417445e+01   3.415516e-01
  1.851000e-01   6.473426e+01   3.383575e-01
  1.853990e-01   6.459850e+01   3.430079e-01
  1.856980e-01   6.443323e+01   3.401224e-01
  1.859970e-01   6.452875e+01   3.390900e-01
  1.862960e-01   6.450521e+01   3.404739e-01
  1.865950e-01   6.452306e+01   3.387562e-01
  1.868940e-01   6.358657e+01   3.401470e-01
  1.871930e-01   6.421430e+01   3.346583e-01
  1.874920e-01   6.447491e+01   3.384708e-01
  1.877910e-01   6.415525e+01   3.374723e-01
  1.880900e-01   6.361205e+01   3.360406e-01
  1.883880e-01   6.397755e+01   3.387569e-01
  1.886870e-01   6.369294e+01   3.319232e-01
  1.889860e-01   6.469223e+01   3.401605e-01
  1.892850e-01   6.466231e+01   3.375391e-01
  1.895840e-01   6.418582e+01   3.352026e-01
  1.898830e-01   6.449786e+01   3.364836e-01
  1.901820e-01   6.430658e+01   3.356730e-01
  1.904810e-01   6.431536e+01   3.355407e-01
  1.907800e-01   6.363242e+01   3.329852e-01
  1.910790e-01   6.421834e+01   3.339004e-01
  1.913780e-01   6.410748e+01   3.346885e-01
  1.916770e-01   6.401692e+01   3.342977e-01
  1.919750e-01   6.401016e+01   3.350537e-01
  1.922740e-01   6.407566e+01   3.315579e-01
  1.925730e-01   6.422095e+01   3.326885e-01
  1.928720e-01   6.384817e+01   3.324794e-01
  1.931710e-01   6.386548e+01   3.331346e-01
  1.934700e-01   6.425894e+01   3.326355e-01
  1.937690e-01   6.444091e+01   3.322005e-01
  1.940680e-01   6.345689e+01   3.314591e-01
  1.943670e-01   6.392068e+01   3.307073e-01
  1.946660e-01   6.363582e+01   3.305679e-01
  1.949650e-01   6.350052e+01   3.281385e-01
  1.952640e-01   6.390015e+01   3.306542e-01
  1.955630e-01   6.343678e+01   3.306512e-01
  1.958610e-01   6.349094e+01   3.276736e-01
  1.961600e-01   6.362896e+01   3.293568e-01
  1.964590e-01   6.398844e+01   3.288080e-01
  1.967580e-01   6.370452e+01   3.302970e-01
  1.970570e-01   6.369276e+01   3.280474e-01
  1.973560e-01   6.367621e+01   3.262617e-01
  1.976550e-01   6.350846e+01   3.286010e-01
  1.979540e-01   6.350516e+01   3.262557e-01
  1.982530e-01   6.338777e+01   3.277003e-01
  1.985520e-01   6.345142e+01   3.258292e-01
  1.988510e-01   6.334011e+01   3.256873e-01
  1.991500e-01   6.370004e+01   3.288009e-01
  1.994480e-01   6.384267e+01   3.258255e-01
  1.997470e-01   6.334744e+01   3.264291e-01
  2.000460e-01   6.413782e+01   3.245873e-01
  2.003450e-01   6.386512e+01   3.261695e-01
  2.006440e-01   6.354702e+01   3.281116e-01
  2.009430e-01   6.346762e+01   3.228870e-01
  2.012420e-01   6.379681e+01   3.270041e-01
  2.015410e-01   6.336990e+01   3.224983e-01
  2.018400e-01   6.381404e+01   3.243305e-01
  2.021390e-01   6.299151e+01   3.232204e-01
  2.024380e-01   6.330841e+01   3.191741e-01
  2.027370e-01   6.335884e+01   3.243036e-01
  2.030350e-01   6.382200e+01   3.223909e-01
  2.033340e-01   6.280438e+01   3.206393e-01
  2.036330e-01   6.272315e+01   3.179659e-01
  2.039320e-01   6.313285e+01   3.198210e-01
  2.042310e-01   6.318399e+01   3.230069e-01
  2.045300e-01   6.275864e+01   3.172462e-01
  2.048290e-01   6.365850e+01   3.206011e-01
  2.051280e-01   6.312877e+01   3.188566e-01
  2.054270e-01   6.327894e+01   3.186936e-01
  2.057260e-01   6.344289e+01   3.225442e-01
  2.060250e-01   6.286662e+01   3.171161e-01
  2.063240e-01   6.327502e+01   3.207305e-01
  2.066230e-01   6.343238e+01   3.197585e-01
  2.069210e-01   6.359268e+01   3.213966e-01
  2.072200e-01   6.371232e+01   3.210106e-01
  2.075190e-01   6.354024e+01   3.181390e-01
  2.078180e-01   6.319152e+01   3.196959e-01
  2.081170e-01   6.292781e+01   3.174046e-01
  2.084160e-01   6.316911e+01   3.200498e-01
  2.087150e-01   6.295511e+01   3.160064e-01
  2.090140e-01   6.330564e+01   3.183561e-01
  2.093130e-01   6.242833e+01   3.160088e-01
  2.096120e-01   6.290507e+01   3.166781e-01
  2.099110e-01   6.226271e+01   3.136074e-01
  2.102100e-01   6.263261e+01   3.161248e-01
  2.105080e-01   6.330182e+01   3.194293e-01
  2.108070e-01   6.266429e+01   3.148800e-01
  2.111060e-01   6.295288e+01   3.148156e-01
  2.114050e-01   6.223919e+01   3.134173e-01
  2.117040e-01   6.335950e+01   3.212206e-01
  2.120030e-01   6.318081e+01   3.267264e-01
  2.123020e-01   6.295489e+01   3.284966e-01
  2.126010e-01   6.306987e+01   3.261484e-01
  2.129000e-01   6.290685e+01   3.289677e-01
  2.131990e-01   6.212717e+01   3.297832e-01
  2.134980e-01   6.308185e+01   3.343237e-01
  2.137970e-01   6.275302e+01   3.309812e-01
  2.140950e-01   6.316775e+01   3.339265e-01
  2.143940e-01   6.267695e+01   3.338749e-01
  2.146930e-01   6.368771e+01   3.368730e-01
  2.149920e-01   6.336513e+01   3.363356e-01
  2.152910e-01   6.280021e+01   3.353078e-01
  2.155900e-01   6.299756e+01   3.387308e-01
  2.158890e-01   6.304674e+01   3.388630e-01
  2.161880e-01   6.252697e+01   3.360112e-01
  2.164870e-01   6.302978e+01   3.386545e-01
  2.167860e-01   6.270334e+01   3.314623e-01
  2.170850e-01   6.301851e+01   3.297094e-01
  2.173840e-01   6.274204e+01   3.258810e-01
  2.176820e-01   6.283673e+01   3.246780e-01
  2.179810e-01   6.290668e+01   3.258714e-01
  2.182800e-01   6.200362e+01   3.192798e-01
  2.185790e-01   6.242594e+01   3.219073e-01
  2.188780e-01   6.247351e+01   3.185559e-01
  2.191770e-01   6.296586e+01   3.218876e-01
  2.194760e-01   6.281474e+01   3.223431e-01
  2.197750e-01   6.271994e+01   3.189099e-01
  2.200740e-01   6.274690e+01   3.169480e-01
  2.203730e-01   6.264339e+01   3.184425e-01
  2.206720e-01   6.267280e+01   3.175679e-01
  2.209710e-01   6.250299e+01   3.193170e-01
  2.212700e-01   6.244752e+01   3.147299e-01
  2.215680e-01   6.217949e+01   3.168549e-01
  2.218670e-01   6.222434e+01   3.127286e-01
  2.221660e-01   6.214070e+01   3.159483e-01
  2.224650e-01   6.194321e+01   3.129323e-01
  2.227640e-01   6.210662e+01   3.130834e-01
  2.230630e-01   6.231417e+01   3.145255e-01
  2.233620e-01   6.243489e+01   3.140407e-01
  2.236610e-01   6.258337e+01   3.144139e-01
  2.239600e-01   6.282568e+01   3.114039e-01
  2.242590e-01   6.264117e+01   3.140352e-01
  2.245580e-01   6.236300e+01   3.124287e-01
  2.248570e-01   6.261696e+01   3.148928e-01
  2.251550e-01   6.203130e+01   3.098082e-01
  2.254540e-01   6.239793e+01   3.109767e-01
  2.257530e-01   6.195045e+01   3.121692e-01
  2.260520e-01   6.177684e+01   3.079158e-01
  2.263510e-01   6.203198e+01   3.095568e-01
  2.266500e-01   6.159859e+01   3.083478e-01
  2.269490e-01   6.244293e+01   3.090704e-01
  2.272480e-01   6.266988e+01   3.121654e-01
  2.275470e-01   6.188285e+01   3.060771e-01
  2.278460e-01   6.181106e+01   3.093842e-01
  2.281450e-01   6.209005e+01   3.073275e-01
  2.284440e-01   6.221712e+01   3.091365e-01
  2.287420e-01   6.201344e+01   3.095106e-01
  2.290410e-01   6.174847e+01   3.027322e-01
  2.293400e-01   6.135284e+01   3.064847e-01
  2.296390e-01   6.159688e+01   3.056136e-01
  2.299380e-01   6.199117e+01   3.070827e-01
  2.302370e-01   6.229298e+01   3.072126e-01
  2.305360e-01   6.182522e+01   3.041152e-01
  2.308350e-01   6.243829e+01   3.099371e-01
  2.311340e-01   6.235713e+01   3.039823e-01
  2.314330e-01   6.181474e+01   3.048132e-01
  2.317320e-01   6.184046e+01   3.059722e-01
  2.320310e-01   6.213312e+01   3.035546e-01
  2.323290e-01   6.162909e+01   3.070497e-01
  2.326280e-01   6.172719e+01   3.018526e-01
  2.329270e-01   6.181526e+01   3.025402e-01
  2.332260e-01   6.202866e+01   3.046152e-01
  2.335250e-01   6.221377e+01   3.043485e-01
  2.338240e-01   6.181724e+01   3.045776e-01
  2.341230e-01   6.214160e+01   3.008758e-01
  2.344220e-01   6.222603e+01   3.041393e-01
  2.347210e-01   6.187269e+01   3.031555e-01
  2.350200e-01   6.134698e+01   3.010389e-01
  2.353190e-01   6.185080e+01   3.026271e-01
  2.356180e-01   6.131964e+01   2.979632e-01
  2.359170e-01   6.123314e+01   3.020592e-01
  2.362150e-01   6.142857e+01   3.005360e-01
  2.365140e-01   6.165844e+01   2.987852e-01
  2.368130e-01   6.166088e+01   3.011038e-01
  2.371120e-01   6.257718e+01   3.019285e-01
  2.374110e-01   6.134946e+01   3.015161e-01
  2.377100e-01   6.181529e+01   2.990506e-01
  2.380090e-01   6.145754e+01   2.995613e-01
  2.383080e-01   6.096737e+01   2.964265e-01
  2.386070e-01   6.153704e+01   2.994087e-01
  2.389060e-01   6.165832e+01   2.993581e-01
  2.392050e-01   6.140069e+01   2.971388e-01
  2.395040e-01   6.163110e+01   2.997528e-01
  2.398020e-01   6.176306e+01   2.980143e-01
  2.401010e-01   6.145553e+01   2.989802e-01
  2.404000e-01   6.131440e+01   2.958081e-01
  2.406990e-01   6.160744e+01   2.982057e-01
  2.409980e-01   6.138379e+01   2.966474e-01
  2.412970e-01   6.165857e+01   2.968611e-01
  2.415960e-01   6.110016e+01   2.964107e-01
  2.418950e-01   6.133287e+01   2.952965e-01
  2.421940e-01   6.116589e+01   2.961204e-01
  2.424930e-01   6.077008e+01   2.960592e-01
  2.427920e-01   6.095023e+01   2.927290e-01
  2.430910e-01   6.086724e+01   2.945055e-01
  2.433890e-01   6.097837e+01   2.937804e-01
  2.436880e-01   6.135157e+01   2.972459e-01
  2.439870e-01   6.089821e+01   2.926041e-01
  2.442860e-01   6.153567e+01   2.935867e-01
  2.445850e-01   6.131495e+01   2.948107e-01
  2.448840e-01   6.074738e+01   2.930044e-01
  2.451830e-01   6.149206e+01   2.963482e-01
  2.454820e-01   6.062072e+01   2.907510e-01
  2.457810e-01   6.115690e+01   2.932249e-01
  2.460800e-01   6.193322e+01   2.954095e-01
  2.463790e-01   6.111224e+01   2.924667e-01
  2.466780e-01   6.089490e+01   2.923790e-01
  2.469770e-01   6.100593e+01   2.917809e-01
  2.472750e-01   6.115135e+01   2.928854e-01
  2.475740e-01   6.071616e+01   2.928198e-01
  2.478730e-01   6.113081e+01   2.891097e-01
  2.481720e-01   6.116921e+01   2.921711e-01
  2.484710e-01   6.140969e+01   2.909269e-01
  2.487700e-01   6.113104e+01   2.933810e-01
  2.490690e-01   6.085286e+01   2.916297e-01
  2.493680e-01   6.075783e+01   2.884349e-01
  2.496670e-01   6.092661e+01   2.927811e-01
  2.499660e-01   6.114645e+01   2.903026e-01
  2.502650e-01   6.098620e+01   2.911973e-01
  2.505640e-01   6.042575e+01   2.869198e-01
  2.508620e-01   6.078072e+01   2.891175e-01
  2.511610e-01   6.073546e+01   2.913483e-01
  2.514600e-01   6.042528e+01   2.874365e-01
  2.517590e-01   6.125286e+01   2.891893e-01
  2.520580e-01   6.070864e+01   2.884225e-01
  2.523570e-01   6.061834e+01   2.885214e-01
  2.526560e-01   6.031207e+01   2.886307e-01
  2.529550e-01   6.042425e+01   2.855829e-01
  2.532540e-01   6.062126e+01   2.859462e-01
  2.535530e-01   6.038816e+01   2.851927e-01
  2.538520e-01   6.074821e+01   2.873742e-01
  2.541510e-01   6.062377e+01   2.855453e-01
  2.544490e-01   6.026030e+01   2.855009e-01
  2.547480e-01   6.084119e+01   2.871817e-01
  2.550470e-01   6.071454e+01   2.851517e-01
  2.553460e-01   6.074723e+01   2.856330e-01
  2.556450e-01   6.064371e+01   2.830884e-01
  2.559440e-01   6.096521e+01   2.867562e-01
  2.562430e-01   6.061235e+01   2.872591e-01
  2.565420e-01   6.065681e+01   2.848146e-01
  2.568410e-01   6.061901e+01   2.839243e-01
  2.571400e-01   6.068053e+01   2.844685e-01
  2.574390e-01   5.995146e+01   2.848701e-01
  2.577380e-01   6.048394e+01   2.851145e-01
  2.580360e-01   6.079371e+01   2.838349e-01
  2.583350e-01   6.047290e+01   2.855960e-01
  2.586340e-01   6.080194e+01   2.832597e-01
  2.589330e-01   6.044212e+01   2.852186e-01
  2.592320e-01   6.070693e+01   2.830383e-01
  2.595310e-01   6.064820e+01   2.838929e-01
  2.598300e-01   6.079761e+01   2.861579e-01
  2.601290e-01   6.055779e+01   2.812234e-01
  2.604280e-01   6.056989e+01   2.847111e-01
  2.607270e-01   6.045222e+01   2.806877e-01
  2.610260e-01   6.021545e+01   2.826799e-01
  2.613250e-01   6.050054e+01   2.839462e-01
  2.616240e-01   6.106633e+01   2.843711e-01
  2.619220e-01   6.073805e+01   2.837050e-01
  2.622210e-01   6.103833e+01   2.815608e-01
  2.625200e-01   6.070640e+01   2.825449e-01
  2.628190e-01   5.995282e+01   2.804935e-01
  2.631180e-01   6.047611e+01   2.799730e-01
  2.634170e-01   6.018016e+01   2.828947e-01
  2.637160e-01   6.055517e+01   2.801559e-01
  2.640150e-01   6.049967e+01   2.827520e-01
  2.643140e-01   6.069219e+01   2.800893e-01
  2.646130e-01   6.070293e+01   2.804975e-01
  2.649120e-01   6.008639e+01   2.820802e-01
  2.652110e-01   6.030019e+01   2.793742e-01
  2.655090e-01   6.081547e+01   2.813361e-01
  2.658080e-01   6.028759e+01   2.784892e-01
  2.661070e-01   6.004769e+01   2.791708e-01
  2.664060e-01   6.050336e+01   2.799402e-01
  2.667050e-01   6.060060e+01   2.804532e-01
  2.670040e-01   6.059795e+01   2.802549e-01
  2.673030e-01   6.075484e+01   2.797565e-01
  2.676020e-01   5.984490e+01   2.777482e-01
  2.679010e-01   5.989433e+01   2.777683e-01
  2.682000e-01   6.018846e+01   2.773191e-01
  2.684990e-01   6.030544e+01   2.786251e-01
  2.687980e-01   6.044348e+01   2.785651e-01
  2.690960e-01   6.020570e+01   2.791552e-01
  2.693950e-01   6.002030e+01   2.758162e-01
  2.696940e-01   6.016247e+01   2.765134e-01
  2.699930e-01   6.022869e+01   2.776931e-01
  2.702920e-01   6.036862e+01   2.777338e-01
  2.705910e-01   6.039876e+01   2.782733e-01
  2.708900e-01   5.991892e+01   2.750311e-01
  2.711890e-01   5.988217e+01   2.767995e-01
  2.714880e-01   6.004462e+01   2.761497e-01
  2.717870e-01   6.027100e+01   2.771352e-01
  2.720860e-01   6.038694e+01   2.763798e-01
  2.723850e-01   5.968769e+01   2.741344e-01
  2.726840e-01   6.006781e+01   2.761104e-01
  2.729820e-01   6.022563e+01   2.762876e-01
  2.732810e-01   5.907327e+01   2.727198e-01
  2.735800e-01   5.982415e+01   2.743563e-01
  2.738790e-01   5.982754e+01   2.749130e-01
  2.741780e-01   5.967554e+01   2.750229e-01
  2.744770e-01   5.973155e+01   2.726076e-01
  2.747760e-01   5.990052e+01   2.743490e-01
  2.750750e-01   6.005123e+01   2.778483e-01
  2.753740e-01   5.996995e+01   2.821030e-01
  2.756730e-01   5.957212e+01   2.826563e-01
  2.759720e-01   6.096580e+01   2.846353e-01
  2.762710e-01   6.029812e+01   2.871339e-01
  2.765690e-01   6.023819e+01   2.862682e-01
  2.768680e-01   5.982042e+01   2.879778e-01
  2.771670e-01   6.009572e+01   2.862383e-01
  2.774660e-01   6.028229e+01   2.875120e-01
  2.777650e-01   5.985415e+01   2.899773e-01
  2.780640e-01   5.937524e+01   2.874312e-01
  2.783630e-01   5.961319e+01   2.884310e-01
  2.786620e-01   5.968526e+01   2.903232e-01
  2.789610e-01   6.000683e+01   2.912130e-01
  2.792600e-01   5.945695e+01   2.927316e-01
  2.795590e-01   6.049560e+01   2.894924e-01
  2.798580e-01   6.001777e+01   2.928846e-01
  2.801560e-01   5.971302e+01   2.916998e-01
  2.804550e-01   5.981974e+01   2.928437e-01
  2.807540e-01   5.998660e+01   2.945940e-01
  2.810530e-01   5.951601e+01   2.906715e-01
  2.813520e-01   6.023298e+01   2.963333e-01
  2.816510e-01   5.952430e+01   2.935689e-01
  2.819500e-01   5.986547e+01   2.945217e-01
  2.822490e-01   5.999587e+01   2.948423e-01
  2.825480e-01   5.971734e+01   2.937076e-01
  2.828470e-01   5.923792e+01   2.959345e-01
  2.831460e-01   6.011465e+01   2.966139e-01
  2.834450e-01   5.995431e+01   2.946273e-01
  2.837430e-01   6.012310e+01   2.967495e-01
  2.840420e-01   5.962381e+01   2.971290e-01
  2.843410e-01   5.991666e+01   3.043573e-01
  2.846400e-01   5.929308e+01   3.048941e-01
  2.849390e-01   5.939700e+01   3.130410e-01
  2.852380e-01   5.948632e+01   3.161841e-01
  2.855370e-01   6.018493e+01   3.211885e-01
  2.858360e-01   6.010205e+01   3.230220e-01
  2.861350e-01   5.982368e+01   3.251191e-01
  2.864340e-01   5.976548e+01   3.297685e-01
  2.867330e-01   5.962528e+01   3.284354e-01
  2.870320e-01   5.990380e+01   3.348515e-01
  2.873310e-01   5.993603e+01   3.318379e-01
  2.876290e-01   5.975879e+01   3.366172e-01
  2.879280e-01   5.923439e+01   3.382007e-01
  2.882270e-01   5.938992e+01   3.349062e-01
  2.885260e-01   5.880407e+01   3.373144e-01
  2.888250e-01   5.915949e+01   3.374707e-01
  2.891240e-01   5.942651e+01   3.433338e-01
  2.894230e-01   5.945046e+01   3.465042e-01
  2.897220e-01   5.903051e+01   3.371026e-01
  2.900210e-01   5.886362e+01   3.455280e-01
  2.903200e-01   5.908379e+01   3.441508e-01
  2.906190e-01   5.924036e+01   3.483161e-01
  2.909180e-01   5.933616e+01   3.495446e-01
  2.912160e-01   5.901751e+01   3.448723e-01
  2.915150e-01   5.928644e+01   3.570565e-01
  2.918140e-01   5.923956e+01   3.486913e-01
  2.921130e-01   5.892002e+01   3.510005e-01
  2.924120e-01   5.944352e+01   3.551162e-01
  2.927110e-01   5.939698e+01   3.539864e-01
  2.930100e-01   5.864283e+01   3.609012e-01
  2.933090e-01   5.953804e+01   3.578134e-01
  2.936080e-01   5.862676e+01   3.526681e-01
  2.939070e-01   5.891032e+01   3.592026e-01
  2.942060e-01   5.878590e+01   3.594477e-01
  2.945050e-01   5.942114e+01   3.689615e-01
  2.948030e-01   5.939934e+01   3.592381e-01
  2.951020e-01   5.903458e+01   3.636014e-01
  2.954010e-01   5.939761e+01   3.664565e-01
  2.957000e-01   5.894131e+01   3.668033e-01
  2.959990e-01   5.897480e+01   3.664657e-01
  2.962980e-01   5.846399e+01   3.655356e-01
  2.965970e-01   5.861388e+01   3.695923e-01
  2.968960e-01   5.895610e+01   3.704416e-01
  2.971950e-01   5.891898e+01   3.687409e-01
  2.974940e-01   5.823899e+01   3.652730e-01
  2.977930e-01   5.772715e+01   3.670120e-01
  2.980920e-01   5.902494e+01   3.713436e-01
  2.983900e-01   5.862484e+01   3.730889e-01
  2.986890e-01   5.927581e+01   3.709886e-01
  2.989880e-01   5.897110e+01   3.739545e-01
  2.992870e-01   5.836253e+01   3.729559e-01
  2.995860e-01   5.871104e+01   3.762060e-01
  2.998850e-01   5.848884e+01   3.733592e-01
  3.001840e-01   5.852283e+01   3.758420e-01
  3.004830e-01   5.850183e+01   3.806613e-01
  3.007820e-01   5.840232e+01   3.788526e-01
  3.010810e-01   5.851502e+01   3.765380e-01
  3.013800e-01   5.848308e+01   3.821036e-01
  3.016790e-01   5.897325e+01   3.826931e-01
  3.019780e-01   5.824621e+01   3.823392e-01
  3.022760e-01   5.851336e+01   3.850063e-01
  3.025750e-01   5.897362e+01   3.844643e-01
  3.028740e-01   5.883040e+01   3.894516e-01
  3.031730e-01   5.867559e+01   3.870974e-01
  3.034720e-01   5.789816e+01   3.860907e-01
  3.037710e-01   5.866797e+01   3.883848e-01
  3.040700e-01   5.883155e+01   3.907887e-01
  3.043690e-01   5.867080e+01   3.948859e-01
  3.046680e-01   5.792911e+01   3.910115e-01
  3.049670e-01   5.938606e+01   3.923571e-01
  3.052660e-01   5.800520e+01   3.945841e-01
  3.055650e-01   5.850024e+01   3.948665e-01
  3.058630e-01   5.892847e+01   4.017207e-01
  3.061620e-01   5.823790e+01   3.920522e-01
  3.064610e-01   5.811326e+01   3.966429e-01
  3.067600e-01   5.810182e+01   4.026991e-01
  3.070590e-01   5.929090e+01   4.006416e-01
  3.073580e-01   5.789528e+01   4.019827e-01
  3.076570e-01   5.881087e+01   3.978797e-01
  3.079560e-01   5.867672e+01   4.037941e-01
  3.082550e-01   5.867394e+01   4.037846e-01
  3.085540e-01   5.934540e+01   4.057906e-01
  3.088530e-01   5.807093e+01   4.065081e-01
  3.091520e-01   5.854403e+01   4.021580e-01
  3.094500e-01   5.874936e+01   4.116710e-01
  3.097490e-01   5.843128e+01   4.086903e-01
  3.100480e-01   5.868254e+01   4.065093e-01
  3.103470e-01   5.879969e+01   4.182728e-01
  3.106460e-01   5.854227e+01   4.051199e-01
  3.109450e-01   5.873412e+01   4.177112e-01
  3.112440e-01   5.921990e+01   4.123745e-01
  3.115430e-01   5.882199e+01   4.163926e-01
  3.118420e-01   5.904551e+01   4.218075e-01
  3.121410e-01   5.886432e+01   4.146095e-01
  3.124400e-01   5.862952e+01   4.213265e-01
  3.127390e-01   5.761217e+01   4.117677e-01
  3.130380e-01   5.796548e+01   4.219830e-01
  3.133360e-01   5.815557e+01   4.202931e-01
  3.136350e-01   5.877485e+01   4.218484e-01
  3.139340e-01   5.928945e+01   4.299273e-01
  3.142330e-01   5.857818e+01   4.208055e-01
  3.145320e-01   5.879300e+01   4.320563e-01
  3.148310e-01   5.851702e+01   4.260659e-01
  3.151300e-01   5.892961e+01   4.275654e-01
  3.154290e-01   5.892953e+01   4.325577e-01
  3.157280e-01   5.842785e+01   4.278506e-01
  3.160270e-01   5.778342e+01   4.338246e-01
  3.163260e-01   5.831193e+01   4.274259e-01
  3.166250e-01   5.771828e+01   4.335800e-01
  3.169230e-01   5.721460e+01   4.291068e-01
  3.172220e-01   5.880105e+01   4.399054e-01
  3.175210e-01   5.817660e+01   4.371833e-01
  3.178200e-01   5.791431e+01   4.331987e-01
  3.181190e-01   5.801412e+01   4.415839e-01
  3.184180e-01   5.799145e+01   4.368665e-01
  3.187170e-01   5.844802e+01   4.464153e-01
  3.190160e-01   5.828300e+01   4.445847e-01
  3.193150e-01   5.860029e+01   4.391538e-01
  3.196140e-01   5.817761e+01   4.490371e-01
  3.199130e-01   5.782103e+01   4.412405e-01
  3.202120e-01   5.798102e+01   4.491011e-01
  3.205100e-01   5.819233e+01   4.486832e-01
  3.208090e-01   5.855372e+01   4.468187e-01
  3.211080e-01   5.884573e+01   4.549535e-01
  3.214070e-01   5.826533e+01   4.449161e-01
  3.217060e-01   5.750073e+01   4.493068e-01
  3.220050e-01   5.811176e+01   4.487829e-01
  3.223040e-01   5.740240e+01   4.440071e-01
  3.226030e-01   5.727606e+01   4.548012e-01
  3.229020e-01   5.752607e+01   4.405057e-01
  3.232010e-01   5.873054e+01   4.574940e-01
  3.235000e-01   5.862449e+01   4.520019e-01
  3.237990e-01   5.799431e+01   4.529147e-01
  3.240970e-01   5.810861e+01   4.602960e-01
  3.243960e-01   5.854739e+01   4.525388e-01
  3.246950e-01   5.850850e+01   4.636673e-01
  3.249940e-01   5.765452e+01   4.524324e-01
  3.252930e-01   5.770198e+01   4.600141e-01
  3.255920e-01   5.809141e+01   4.642709e-01
  3.258910e-01   5.873925e+01   4.623418e-01
  3.261900e-01   5.797948e+01   4.665761e-01
  3.264890e-01   5.887553e+01   4.646685e-01
  3.267880e-01   5.878948e+01   4.679706e-01
  3.270870e-01   5.783420e+01   4.721198e-01
  3.273860e-01   5.807593e+01   4.674280e-01
  3.276850e-01   5.783420e+01   4.721198e-01
  3.279830e-01   5.805323e+01   4.659492e-01
  3.282820e-01   5.748692e+01   4.731153e-01
  3.285810e-01   5.832297e+01   4.745942e-01
  3.288800e-01   5.840816e+01   4.783699e-01
  3.291790e-01   5.881313e+01   4.760988e-01
  3.294780e-01   5.735090e+01   4.774933e-01
  3.297770e-01   5.785526e+01   4.821272e-01
  3.300760e-01   5.783271e+01   4.769961e-01
  3.303750e-01   5.837451e+01   4.868770e-01
  3.306740e-01   5.863122e+01   4.812795e-01
  3.309730e-01   5.750775e+01   4.853364e-01
  3.312720e-01   5.897059e+01   4.952365e-01
  3.315700e-01   5.756029e+01   4.803869e-01
  3.318690e-01   5.797431e+01   4.948567e-01
  3.321680e-01   5.802128e+01   4.838468e-01
  3.324670e-01   5.880284e+01   4.994964e-01
  3.327660e-01   5.768938e+01   4.919945e-01
  3.330650e-01   5.746854e+01   4.915973e-01
  3.333640e-01   5.842845e+01   5.035813e-01
  3.336630e-01   5.754895e+01   4.881589e-01
  3.339620e-01   5.800862e+01   5.046709e-01
  3.342610e-01   5.826983e+01   4.989082e-01
  3.345600e-01   5.815704e+01   5.035666e-01
  3.348590e-01   5.782730e+01   5.110461e-01
  3.351570e-01   5.803063e+01   4.962058e-01
  3.354560e-01   5.745777e+01   5.130976e-01
  3.357550e-01   5.777029e+01   4.978902e-01
  3.360540e-01   5.716623e+01   5.099455e-01
  3.363530e-01   5.749292e+01   5.176603e-01
  3.366520e-01   5.772324e+01   5.034280e-01
  3.369510e-01   5.726746e+01   5.231268e-01
  3.372500e-01   5.801751e+01   5.029622e-01
  3.375490e-01   5.743280e+01   5.212555e-01
  3.378480e-01   5.721546e+01   5.176863e-01
  3.381470e-01   5.765606e+01   5.183941e-01
  3.384460e-01   5.745860e+01   5.314321e-01
  3.387450e-01   5.797017e+01   5.122887e-01
  3.390430e-01   5.859472e+01   5.338940e-01
  3.393420e-01   5.730977e+01   5.253137e-01
  3.396410e-01   5.733528e+01   5.261003e-01
  3.399400e-01   5.715917e+01   5.406830e-01
  3.402390e-01   5.736415e+01   5.158113e-01
  3.405380e-01   5.677048e+01   5.359523e-01
  3.408370e-01   5.697200e+01   5.291770e-01
  3.411360e-01   5.702445e+01   5.328922e-01
  3.414350e-01   5.798772e+01   5.445876e-01
  3.417340e-01   5.777377e+01   5.356776e-01
  3.420330e-01   5.749790e+01   5.505280e-01
  3.423320e-01   5.750750e+01   5.351445e-01
  3.426300e-01   5.858398e+01   5.549308e-01
  3.429290e-01   5.731785e+01   5.466285e-01
  3.432280e-01   5.728234e+01   5.442150e-01
  3.435270e-01   5.723526e+01   5.627551e-01
  3.438260e-01   5.686229e+01   5.385498e-01
  3.441250e-01   5.716426e+01   5.591456e-01
  3.444240e-01   5.734456e+01   5.521051e-01
  3.447230e-01   5.746794e+01   5.574160e-01
  3.450220e-01   5.719287e+01   5.675472e-01
  3.453210e-01   5.729672e+01   5.518747e-01
  3.456200e-01   5.796323e+01   5.765274e-01
  3.459190e-01   5.716973e+01   5.591723e-01
  3.462170e-01   5.830481e+01   5.756132e-01
  3.465160e-01   5.717841e+01   5.691719e-01
  3.468150e-01   5.679872e+01   5.664316e-01
  3.471140e-01   5.802609e+01   5.876229e-01
  3.474130e-01   5.771102e+01   5.701122e-01
  3.477120e-01   5.695495e+01   5.821740e-01
  3.480110e-01   5.829018e+01   5.825814e-01
  3.483100e-01   5.707513e+01   5.782596e-01
  3.486090e-01   5.680130e+01   5.917123e-01
  3.489080e-01   5.853979e+01   5.856322e-01
  3.492070e-01   5.764862e+01   5.970826e-01
  3.495060e-01   5.628846e+01   5.787577e-01
  3.498040e-01   5.734749e+01   5.964965e-01
  3.501030e-01   5.686385e+01   5.949521e-01
  3.504020e-01   5.717376e+01   5.955923e-01
  3.507010e-01   5.771340e+01   6.126218e-01
  3.510000e-01   5.746027e+01   5.922480e-01
  3.512990e-01   5.766788e+01   6.123802e-01
  3.515980e-01   5.728312e+01   6.021135e-01
  3.518970e-01   5.806071e+01   6.198103e-01
  3.521960e-01   5.773026e+01   6.268736e-01
  3.524950e-01   5.781758e+01   6.039068e-01
  3.527940e-01   5.745860e+01   6.287990e-01
  3.530930e-01   5.718157e+01   6.108431e-01
  3.533920e-01   5.725728e+01   6.265582e-01
  3.536900e-01   5.817247e+01   6.338465e-01
  3.539890e-01   5.778155e+01   6.282831e-01
  3.542880e-01   5.737259e+01   6.412847e-01
  3.545870e-01   5.686311e+01   6.133847e-01
  3.548860e-01   5.898885e+01   6.465915e-01
  3.551850e-01   5.698225e+01   6.239224e-01
  3.554840e-01   5.769184e+01   6.394436e-01
  3.557830e-01   5.761311e+01   6.414139e-01
  3.560820e-01   5.727022e+01   6.177402e-01
  3.563810e-01   5.744631e+01   6.392797e-01
  3.566800e-01   5.706891e+01   6.221546e-01
  3.569790e-01   5.687882e+01   6.409516e-01
  3.572770e-01   5.807281e+01   6.464117e-01
  3.575760e-01   5.705499e+01   6.144187e-01
  3.578750e-01   5.687561e+01   6.535268e-01
  3.581740e-01   5.782635e+01   6.296642e-01
  3.584730e-01   5.550140e+01   6.455834e-01
  3.587720e-01   5.720550e+01   6.440199e-01
  3.590710e-01   5.725440e+01   6.430643e-01
  3.593700e-01   5.699631e+01   6.662249e-01
  3.596690e-01   5.742744e+01   6.403795e-01
  3.599680e-01   5.687213e+01   6.668723e-01
  3.602670e-01   5.814336e+01   6.568718e-01
  3.605660e-01   5.697295e+01   6.660884e-01
  3.608640e-01   5.716369e+01   6.843130e-01
  3.611630e-01   5.741108e+01   6.501775e-01
  3.614620e-01   5.689497e+01   6.871794e-01
  3.617610e-01   5.613200e+01   6.571104e-01
  3.620600e-01   5.718186e+01   6.859080e-01
  3.623590e-01   5.764324e+01   6.856948e-01
  3.626580e-01   5.778190e+01   6.865190e-01
  3.629570e-01   5.749301e+01   7.032291e-01
  3.632560e-01   5.845782e+01   6.789164e-01
  3.635550e-01   5.684155e+01   7.106304e-01
  3.638540e-01   5.761527e+01   6.976626e-01
  3.641530e-01   5.754968e+01   7.019820e-01
  3.644510e-01   5.826198e+01   7.369623e-01
  3.647500e-01   5.737932e+01   6.870912e-01
  3.650490e-01   5.659423e+01   7.245554e-01
  3.653480e-01   5.726567e+01   7.116082e-01
  3.656470e-01   5.595559e+01   7.117856e-01
  3.659460e-01   5.772145e+01   7.446225e-01
  3.662450e-01   5.742180e+01   7.109185e-01
  3.665440e-01   5.698185e+01   7.573384e-01
  3.668430e-01   5.641003e+01   7.129665e-01
  3.671420e-01   5.705482e+01   7.479424e-01
  3.674410e-01   5.765931e+01   7.423398e-01
  3.677400e-01   5.781077e+01   7.568126e-01
  3.680390e-01   5.740126e+01   7.833840e-01
  3.683370e-01   5.673300e+01   7.290257e-01
  3.686360e-01   5.666593e+01   7.697015e-01
  3.689350e-01   5.592943e+01   7.483245e-01
  3.692340e-01   5.832453e+01   7.852352e-01
  3.695330e-01   5.824356e+01   8.123934e-01
  3.698320e-01   5.772651e+01   7.542888e-01
  3.701310e-01   5.873122e+01   8.182408e-01
  3.704300e-01   5.885930e+01   7.801581e-01
  3.707290e-01   5.604794e+01   8.017491e-01
  3.710280e-01   5.704243e+01   8.039729e-01
  3.713270e-01   5.710054e+01   7.926045e-01
  3.716260e-01   5.772283e+01   8.449456e-01
  3.719240e-01   5.594866e+01   7.778152e-01
  3.722230e-01   5.848853e+01   8.533245e-01
  3.725220e-01   5.733934e+01   8.158930e-01
  3.728210e-01   5.783795e+01   8.376157e-01
  3.731200e-01   5.630760e+01   8.755415e-01
  3.734190e-01   5.601127e+01   7.966730e-01
  3.737180e-01   5.577023e+01   8.682361e-01
  3.740170e-01   5.551290e+01   8.153969e-01
  3.743160e-01   5.666077e+01   8.814595e-01
  3.746150e-01   5.529715e+01   8.645457e-01
  3.749140e-01   5.758148e+01   8.609608e-01
  3.752130e-01   5.575038e+01   9.078614e-01
  3.755110e-01   5.556858e+01   8.429162e-01
  3.758100e-01   5.783492e+01   9.246784e-01
  3.761090e-01   5.789754e+01   8.975553e-01
  3.764080e-01   5.646242e+01   9.100925e-01
  3.767070e-01   5.741195e+01   9.595349e-01
  3.770060e-01   5.859524e+01   8.899545e-01
  3.773050e-01   5.639527e+01   9.591642e-01
  3.776040e-01   5.604036e+01   9.137959e-01
  3.779030e-01   5.642063e+01   9.472097e-01
  3.782020e-01   5.697455e+01   1.028113e+00
  3.785010e-01   5.632606e+01   8.986040e-01
  3.788000e-01   5.836887e+01   1.035554e+00
  3.790990e-01   5.656717e+01   9.405679e-01
  3.793970e-01   5.806809e+01   1.022998e+00
  3.796960e-01   5.755598e+01   1.013661e+00
  3.799950e-01   5.744140e+01   9.940696e-01
  3.802940e-01   5.738708e+01   1.104620e+00
  3.805930e-01   5.675430e+01   9.580917e-01
  3.808920e-01   5.791019e+01   1.115930e+00
  3.811910e-01   5.664187e+01   1.020119e+00
  3.814900e-01   5.815413e+01   1.087801e+00
  3.817890e-01   5.902674e+01   1.196679e+00
  3.820880e-01   5.710339e+01   1.000276e+00
  3.823870e-01   5.863825e+01   1.200455e+00
  3.826860e-01   5.906022e+01   1.057178e+00
  3.829840e-01   5.833038e+01   1.221328e+00
  3.832830e-01   5.585934e+01   1.142368e+00
  3.835820e-01   5.781683e+01   1.134536e+00
  3.838810e-01   5.752185e+01   1.265210e+00
  3.841800e-01   5.670522e+01   1.110587e+00
  3.844790e-01   5.634682e+01   1.261531e+00
  3.847780e-01   5.708587e+01   1.176841e+00
  3.850770e-01   5.639774e+01   1.271626e+00
  3.853760e-01   5.951112e+01   1.393432e+00
  3.856750e-01   5.618821e+01   1.167551e+00
  3.859740e-01   5.791940e+01   1.399003e+00
  3.862730e-01   5.459984e+01   1.232656e+00
  3.865710e-01   5.264786e+01   1.333819e+00
  3.868700e-01   5.876795e+01   1.435073e+00
  3.871690e-01   5.801136e+01   1.341505e+00
  3.874680e-01   5.878624e+01   1.555104e+00
  3.877670e-01   5.590448e+01   1.339054e+00
  3.880660e-01   5.234066e+01   1.500355e+00
  3.883650e-01   5.943521e+01   1.515041e+00
  3.886640e-01   5.803204e+01   1.562170e+00
  3.889630e-01   6.030618e+01   1.732965e+00
  3.892620e-01   5.765626e+01   1.523614e+00
  3.895610e-01   5.556147e+01   1.708977e+00
  3.898600e-01   5.851343e+01   1.707012e+00
  3.901580e-01   5.466186e+01   1.719130e+00
  3.904570e-01   5.704081e+01   1.963426e+00
  3.907560e-01   5.619226e+01   1.718651e+00
  3.910550e-01   5.845256e+01   2.024047e+00
  3.913540e-01   5.894317e+01   2.032523e+00
  3.916530e-01   5.894317e+01   2.032523e+00
  3.919520e-01   5.357714e+01   2.517273e+00
  3.922510e-01   5.705082e+01   1.999630e+00
  3.925500e-01   5.967208e+01   2.743725e+00
  3.928490e-01   5.592943e+01   2.424848e+00
  3.931480e-01   5.349040e+01   2.597724e+00
  3.934470e-01   0.000000e+00   0.000000e+00
  3.937460e-01   5.525660e+01   2.640262e+00
creator: radaver
creator-version: 3725
header-file: /nas_data/SAXS_data/20151104Workshop/header/JH1_0103.txt
image-file: /nas_data/Pilatus1M/20151104_Workshop/JH1_0103.tif
angular-axis-file: /nas_data/SAXS_data/20151104Workshop/q20151029.dat
beamstop-mask-file: /nas_data/SAXS_data/20151104Workshop/fit2d20151031.msk
detector-response-file: none
beam-center-x: 949.7700
beam-center-y: 918.8000
unit-time: 1.0000
channel-first: 10
channel-last: 1315
Exposure time [s]: 1.093998
Transmitted Beam: 0.483039
Incident Beam: 0.483039
Code: JH1
Concentration [mg/ml]: 1
Run Number: 0103
