# Supplementary material for: SAXS analysis of a soluble cytosolic NgBR construct including extracellular and transmembrane domains
Source: PLoS One. 2018 Jan 18;13(1):e0191371. doi: 10.1371/journal.pone.0191371 (PMC5773207; doi:10.1371/journal.pone.0191371)
Supplement: S1 File — (ZIP) [file pone.0191371.s001.zip › JH1_0104.dat]

Sample:   c= 1.0000 mg/ml  Code: JH1
  3.656810e-03   2.259448e+04   4.136345e+01
  3.955720e-03   2.203931e+04   2.805735e+01
  4.254640e-03   1.905521e+04   2.337871e+01
  4.553560e-03   1.543388e+04   2.028588e+01
  4.852480e-03   1.249729e+04   1.709035e+01
  5.151400e-03   1.051842e+04   1.548894e+01
  5.450320e-03   8.715167e+03   1.339151e+01
  5.749240e-03   7.458908e+03   1.200356e+01
  6.048150e-03   6.350740e+03   1.085670e+01
  6.347070e-03   5.527771e+03   9.623242e+00
  6.645990e-03   4.822480e+03   8.948873e+00
  6.944910e-03   4.245646e+03   8.083602e+00
  7.243830e-03   3.779719e+03   7.390600e+00
  7.542750e-03   3.361482e+03   6.943269e+00
  7.841670e-03   3.039816e+03   6.235601e+00
  8.140580e-03   2.747346e+03   6.009814e+00
  8.439500e-03   2.500930e+03   5.526759e+00
  8.738420e-03   2.291992e+03   5.240390e+00
  9.037340e-03   2.125906e+03   4.879937e+00
  9.336260e-03   1.952727e+03   4.596078e+00
  9.635180e-03   1.804416e+03   4.405523e+00
  9.934100e-03   1.667983e+03   4.098288e+00
  1.023300e-02   1.526042e+03   4.017374e+00
  1.053190e-02   1.412756e+03   3.920528e+00
  1.083090e-02   1.305002e+03   3.768050e+00
  1.112980e-02   1.205566e+03   3.590827e+00
  1.142870e-02   1.127964e+03   3.453876e+00
  1.172760e-02   1.034563e+03   3.298586e+00
  1.202650e-02   9.608737e+02   3.170147e+00
  1.232540e-02   8.896279e+02   3.033641e+00
  1.262440e-02   8.263037e+02   2.869318e+00
  1.292330e-02   7.716561e+02   2.730043e+00
  1.322220e-02   7.145447e+02   2.627074e+00
  1.352110e-02   6.638024e+02   2.506629e+00
  1.382000e-02   6.165997e+02   2.392060e+00
  1.411900e-02   5.805260e+02   2.309738e+00
  1.441790e-02   5.402914e+02   2.212211e+00
  1.471680e-02   5.052037e+02   2.129010e+00
  1.501570e-02   4.741071e+02   2.019819e+00
  1.531460e-02   4.457203e+02   1.949576e+00
  1.561350e-02   4.176156e+02   1.854001e+00
  1.591250e-02   3.953960e+02   1.819900e+00
  1.621140e-02   3.731247e+02   1.737419e+00
  1.651030e-02   3.532315e+02   1.672693e+00
  1.680920e-02   3.324392e+02   1.622717e+00
  1.710810e-02   3.162971e+02   1.586152e+00
  1.740710e-02   2.979800e+02   1.517386e+00
  1.770600e-02   2.816766e+02   1.460464e+00
  1.800490e-02   2.687144e+02   1.415188e+00
  1.830380e-02   2.577858e+02   1.397157e+00
  1.860270e-02   2.449075e+02   1.335365e+00
  1.890170e-02   2.340660e+02   1.305473e+00
  1.920060e-02   2.202770e+02   1.254432e+00
  1.949950e-02   2.152494e+02   1.254315e+00
  1.979840e-02   2.063890e+02   1.205182e+00
  2.009730e-02   1.983682e+02   1.168572e+00
  2.039620e-02   1.919908e+02   1.147549e+00
  2.069520e-02   1.841929e+02   1.117944e+00
  2.099410e-02   1.760573e+02   1.100896e+00
  2.129300e-02   1.704303e+02   1.054775e+00
  2.159190e-02   1.623237e+02   1.064858e+00
  2.189080e-02   1.584403e+02   1.057916e+00
  2.218980e-02   1.528505e+02   1.056986e+00
  2.248870e-02   1.475247e+02   1.056934e+00
  2.278760e-02   1.446098e+02   1.036130e+00
  2.308650e-02   1.403805e+02   1.052285e+00
  2.338540e-02   1.349042e+02   1.029413e+00
  2.368430e-02   1.332962e+02   1.004672e+00
  2.398330e-02   1.279538e+02   1.006731e+00
  2.428220e-02   1.254285e+02   9.745716e-01
  2.458110e-02   1.232045e+02   9.983688e-01
  2.488000e-02   1.202840e+02   9.601543e-01
  2.517890e-02   1.186735e+02   9.423283e-01
  2.547790e-02   1.159094e+02   9.444465e-01
  2.577680e-02   1.143956e+02   9.307226e-01
  2.607570e-02   1.108381e+02   9.235545e-01
  2.637460e-02   1.067930e+02   8.992634e-01
  2.667350e-02   1.061930e+02   8.742901e-01
  2.697250e-02   1.032342e+02   8.354461e-01
  2.727140e-02   1.029477e+02   8.033235e-01
  2.757030e-02   1.010004e+02   7.970103e-01
  2.786920e-02   1.008931e+02   7.874824e-01
  2.816810e-02   9.850019e+01   7.657562e-01
  2.846700e-02   9.720376e+01   7.513085e-01
  2.876600e-02   9.463747e+01   7.323925e-01
  2.906490e-02   9.524179e+01   7.369369e-01
  2.936380e-02   9.175586e+01   7.179390e-01
  2.966270e-02   9.251230e+01   7.156032e-01
  2.996160e-02   9.117363e+01   7.114478e-01
  3.026060e-02   9.026057e+01   6.967280e-01
  3.055950e-02   8.972065e+01   6.936564e-01
  3.085840e-02   8.787445e+01   6.835840e-01
  3.115730e-02   8.759362e+01   6.796332e-01
  3.145620e-02   8.801832e+01   6.747324e-01
  3.175510e-02   8.571951e+01   6.676898e-01
  3.205410e-02   8.546168e+01   6.630517e-01
  3.235300e-02   8.387764e+01   6.542169e-01
  3.265190e-02   8.446130e+01   6.444424e-01
  3.295080e-02   8.276787e+01   6.421325e-01
  3.324970e-02   8.214319e+01   6.388647e-01
  3.354870e-02   8.132377e+01   6.340083e-01
  3.384760e-02   8.082816e+01   6.247754e-01
  3.414650e-02   8.105031e+01   6.256333e-01
  3.444540e-02   7.965069e+01   6.116850e-01
  3.474430e-02   8.012645e+01   6.189078e-01
  3.504330e-02   7.894556e+01   6.067174e-01
  3.534220e-02   8.014546e+01   6.120650e-01
  3.564110e-02   7.865647e+01   6.056055e-01
  3.594000e-02   7.782303e+01   5.908584e-01
  3.623890e-02   7.780691e+01   6.008479e-01
  3.653780e-02   7.787143e+01   5.848386e-01
  3.683680e-02   7.630503e+01   5.864588e-01
  3.713570e-02   7.682148e+01   5.891419e-01
  3.743460e-02   7.639250e+01   5.779190e-01
  3.773350e-02   7.620776e+01   5.765544e-01
  3.803240e-02   7.518401e+01   5.863381e-01
  3.833140e-02   7.465482e+01   5.981581e-01
  3.863030e-02   7.529356e+01   6.100495e-01
  3.892920e-02   7.391900e+01   6.028833e-01
  3.922810e-02   7.478695e+01   6.087890e-01
  3.952700e-02   7.453979e+01   6.038432e-01
  3.982600e-02   7.355861e+01   6.085670e-01
  4.012490e-02   7.329379e+01   5.980029e-01
  4.042380e-02   7.319445e+01   6.054507e-01
  4.072270e-02   7.427271e+01   6.074880e-01
  4.102160e-02   7.291864e+01   6.011366e-01
  4.132050e-02   7.242931e+01   5.999019e-01
  4.161950e-02   7.253599e+01   5.941383e-01
  4.191840e-02   7.264669e+01   6.023846e-01
  4.221730e-02   7.233159e+01   5.933006e-01
  4.251620e-02   7.227706e+01   6.008502e-01
  4.281510e-02   7.257166e+01   5.927625e-01
  4.311410e-02   7.027245e+01   5.840444e-01
  4.341300e-02   7.161862e+01   5.926590e-01
  4.371190e-02   7.185446e+01   5.921021e-01
  4.401080e-02   7.089815e+01   5.881488e-01
  4.430970e-02   7.116383e+01   5.847458e-01
  4.460860e-02   7.112333e+01   5.853227e-01
  4.490760e-02   7.014599e+01   5.827719e-01
  4.520650e-02   7.054977e+01   5.800135e-01
  4.550540e-02   6.981791e+01   5.799262e-01
  4.580430e-02   6.984353e+01   5.778313e-01
  4.610320e-02   6.964676e+01   5.741245e-01
  4.640220e-02   6.978966e+01   5.790726e-01
  4.670110e-02   6.830976e+01   5.643700e-01
  4.700000e-02   6.860688e+01   5.676974e-01
  4.729890e-02   6.892739e+01   5.711517e-01
  4.759780e-02   7.000655e+01   5.748873e-01
  4.789680e-02   6.922833e+01   5.681519e-01
  4.819570e-02   6.802099e+01   5.624836e-01
  4.849460e-02   6.856827e+01   5.668348e-01
  4.879350e-02   6.869669e+01   5.611493e-01
  4.909240e-02   6.777449e+01   5.649444e-01
  4.939130e-02   6.856534e+01   5.585875e-01
  4.969030e-02   6.765618e+01   5.568834e-01
  4.998920e-02   6.724583e+01   5.545211e-01
  5.028810e-02   6.781982e+01   5.548759e-01
  5.058700e-02   6.736359e+01   5.570283e-01
  5.088590e-02   6.845412e+01   5.521930e-01
  5.118490e-02   6.811007e+01   5.580731e-01
  5.148380e-02   6.829615e+01   5.561546e-01
  5.178270e-02   6.759080e+01   5.461359e-01
  5.208160e-02   6.729032e+01   5.507281e-01
  5.238050e-02   6.774966e+01   5.467773e-01
  5.267940e-02   6.707983e+01   5.518405e-01
  5.297840e-02   6.842988e+01   5.501569e-01
  5.327730e-02   6.755963e+01   5.441108e-01
  5.357620e-02   6.712304e+01   5.442429e-01
  5.387510e-02   6.682955e+01   5.399145e-01
  5.417400e-02   6.770239e+01   5.485078e-01
  5.447300e-02   6.681442e+01   5.367702e-01
  5.477190e-02   6.714186e+01   5.393138e-01
  5.507080e-02   6.709421e+01   5.391224e-01
  5.536970e-02   6.671850e+01   5.357749e-01
  5.566860e-02   6.680774e+01   5.398264e-01
  5.596760e-02   6.694033e+01   5.342420e-01
  5.626650e-02   6.657221e+01   5.351872e-01
  5.656540e-02   6.636069e+01   5.325240e-01
  5.686430e-02   6.633420e+01   5.294382e-01
  5.716320e-02   6.649998e+01   5.265849e-01
  5.746210e-02   6.567532e+01   5.285751e-01
  5.776110e-02   6.620674e+01   5.325073e-01
  5.806000e-02   6.637853e+01   5.249488e-01
  5.835890e-02   6.546761e+01   5.219070e-01
  5.865780e-02   6.692483e+01   5.248078e-01
  5.895670e-02   6.672393e+01   5.339794e-01
  5.925570e-02   6.571958e+01   5.178142e-01
  5.955460e-02   6.602359e+01   5.258549e-01
  5.985350e-02   6.537876e+01   5.159142e-01
  6.015240e-02   6.661462e+01   5.224556e-01
  6.045130e-02   6.558056e+01   5.189466e-01
  6.075020e-02   6.620577e+01   5.163980e-01
  6.104920e-02   6.549763e+01   5.174970e-01
  6.134810e-02   6.578281e+01   5.191834e-01
  6.164700e-02   6.586126e+01   5.112595e-01
  6.194590e-02   6.626633e+01   5.210880e-01
  6.224480e-02   6.529395e+01   5.058811e-01
  6.254380e-02   6.624597e+01   5.182113e-01
  6.284270e-02   6.537687e+01   5.164623e-01
  6.314160e-02   6.558175e+01   5.049084e-01
  6.344050e-02   6.653830e+01   5.160489e-01
  6.373940e-02   6.566969e+01   5.042125e-01
  6.403840e-02   6.575890e+01   5.124762e-01
  6.433730e-02   6.531941e+01   5.054568e-01
  6.463620e-02   6.576562e+01   5.030400e-01
  6.493510e-02   6.452984e+01   5.092786e-01
  6.523400e-02   6.640850e+01   5.060072e-01
  6.553290e-02   6.560373e+01   5.055123e-01
  6.583190e-02   6.456981e+01   4.994618e-01
  6.613080e-02   6.447886e+01   4.945885e-01
  6.642970e-02   6.471926e+01   5.046959e-01
  6.672860e-02   6.540210e+01   4.966261e-01
  6.702750e-02   6.496529e+01   4.999697e-01
  6.732650e-02   6.528693e+01   4.976780e-01
  6.762540e-02   6.550317e+01   4.985015e-01
  6.792430e-02   6.548560e+01   5.004445e-01
  6.822320e-02   6.570243e+01   4.933622e-01
  6.852210e-02   6.461313e+01   4.965982e-01
  6.882110e-02   6.485710e+01   4.935704e-01
  6.912000e-02   6.479989e+01   4.928639e-01
  6.941890e-02   6.438353e+01   4.879081e-01
  6.971780e-02   6.529129e+01   4.908565e-01
  7.001670e-02   6.389177e+01   4.918391e-01
  7.031560e-02   6.515322e+01   4.898600e-01
  7.061460e-02   6.486323e+01   4.892447e-01
  7.091350e-02   6.525289e+01   4.892835e-01
  7.121240e-02   6.399293e+01   4.808238e-01
  7.151130e-02   6.543199e+01   4.923458e-01
  7.181020e-02   6.512228e+01   4.845858e-01
  7.210920e-02   6.471954e+01   4.863382e-01
  7.240810e-02   6.395631e+01   4.788619e-01
  7.270700e-02   6.504509e+01   4.889779e-01
  7.300590e-02   6.502853e+01   4.842369e-01
  7.330480e-02   6.570819e+01   4.812915e-01
  7.360370e-02   6.481664e+01   4.839084e-01
  7.390270e-02   6.438977e+01   4.768827e-01
  7.420160e-02   6.491113e+01   4.861200e-01
  7.450050e-02   6.546234e+01   4.790540e-01
  7.479940e-02   6.424871e+01   4.759164e-01
  7.509830e-02   6.523988e+01   4.836433e-01
  7.539730e-02   6.477916e+01   4.747924e-01
  7.569620e-02   6.503915e+01   4.766212e-01
  7.599510e-02   6.506566e+01   4.798269e-01
  7.629400e-02   6.387539e+01   4.693169e-01
  7.659290e-02   6.528876e+01   4.788620e-01
  7.689190e-02   6.439263e+01   4.712132e-01
  7.719080e-02   6.510066e+01   4.764073e-01
  7.748970e-02   6.456775e+01   4.709964e-01
  7.778860e-02   6.553431e+01   4.775518e-01
  7.808750e-02   6.470114e+01   4.710554e-01
  7.838640e-02   6.414113e+01   4.664840e-01
  7.868540e-02   6.510181e+01   4.712329e-01
  7.898430e-02   6.514455e+01   4.688600e-01
  7.928320e-02   6.469323e+01   4.727426e-01
  7.958210e-02   6.463454e+01   4.637263e-01
  7.988100e-02   6.459317e+01   4.689661e-01
  8.018000e-02   6.495453e+01   4.677590e-01
  8.047890e-02   6.539733e+01   4.689337e-01
  8.077780e-02   6.436169e+01   4.643817e-01
  8.107670e-02   6.458386e+01   4.627320e-01
  8.137560e-02   6.380687e+01   4.631963e-01
  8.167450e-02   6.452446e+01   4.629247e-01
  8.197350e-02   6.513934e+01   4.622952e-01
  8.227240e-02   6.381317e+01   4.619900e-01
  8.257130e-02   6.474366e+01   4.557831e-01
  8.287020e-02   6.413801e+01   4.627557e-01
  8.316910e-02   6.397655e+01   4.589465e-01
  8.346810e-02   6.390308e+01   4.543575e-01
  8.376700e-02   6.444807e+01   4.626506e-01
  8.406590e-02   6.454989e+01   4.535656e-01
  8.436480e-02   6.485475e+01   4.616844e-01
  8.466370e-02   6.485513e+01   4.557892e-01
  8.496270e-02   6.405960e+01   4.637011e-01
  8.526160e-02   6.384712e+01   4.775494e-01
  8.556050e-02   6.456187e+01   4.806686e-01
  8.585940e-02   6.490435e+01   4.879751e-01
  8.615830e-02   6.367165e+01   4.833189e-01
  8.645720e-02   6.423036e+01   4.902081e-01
  8.675620e-02   6.429325e+01   4.928893e-01
  8.705510e-02   6.404890e+01   4.909728e-01
  8.735400e-02   6.455131e+01   4.953629e-01
  8.765290e-02   6.373655e+01   4.927217e-01
  8.795180e-02   6.466701e+01   5.003484e-01
  8.825080e-02   6.456652e+01   4.954212e-01
  8.854970e-02   6.483344e+01   5.030536e-01
  8.884860e-02   6.477154e+01   5.007526e-01
  8.914750e-02   6.517070e+01   5.085722e-01
  8.944640e-02   6.421250e+01   5.011557e-01
  8.974530e-02   6.526926e+01   5.011381e-01
  9.004430e-02   6.641462e+01   5.034735e-01
  9.034320e-02   6.426204e+01   4.777484e-01
  9.064210e-02   6.425889e+01   4.768429e-01
  9.094100e-02   6.441593e+01   4.674823e-01
  9.123990e-02   6.406134e+01   4.649456e-01
  9.153890e-02   6.435140e+01   4.685092e-01
  9.183780e-02   6.403888e+01   4.640377e-01
  9.213670e-02   6.394436e+01   4.620566e-01
  9.243560e-02   6.516878e+01   4.652302e-01
  9.273450e-02   6.454783e+01   4.589997e-01
  9.303350e-02   6.425783e+01   4.640068e-01
  9.333240e-02   6.363792e+01   4.514918e-01
  9.363130e-02   6.397146e+01   4.561600e-01
  9.393020e-02   6.430387e+01   4.550043e-01
  9.422910e-02   6.437799e+01   4.564323e-01
  9.452800e-02   6.461550e+01   4.584505e-01
  9.482700e-02   6.284809e+01   4.420007e-01
  9.512590e-02   6.364586e+01   4.530557e-01
  9.542480e-02   6.300833e+01   4.458707e-01
  9.572370e-02   6.392332e+01   4.490965e-01
  9.602260e-02   6.486859e+01   4.546839e-01
  9.632160e-02   6.377711e+01   4.430783e-01
  9.662050e-02   6.355239e+01   4.448358e-01
  9.691940e-02   6.386375e+01   4.459242e-01
  9.721830e-02   6.458360e+01   4.458709e-01
  9.751720e-02   6.397959e+01   4.459618e-01
  9.781610e-02   6.394436e+01   4.415104e-01
  9.811510e-02   6.386146e+01   4.455499e-01
  9.841400e-02   6.440718e+01   4.402784e-01
  9.871290e-02   6.381238e+01   4.414101e-01
  9.901180e-02   6.488971e+01   4.462014e-01
  9.931070e-02   6.372598e+01   4.382925e-01
  9.960970e-02   6.356071e+01   4.408944e-01
  9.990860e-02   6.361668e+01   4.337916e-01
  1.002070e-01   6.435600e+01   4.404537e-01
  1.005060e-01   6.451113e+01   4.385469e-01
  1.008050e-01   6.434394e+01   4.404125e-01
  1.011040e-01   6.326905e+01   4.305910e-01
  1.014030e-01   6.425560e+01   4.359645e-01
  1.017020e-01   6.435299e+01   4.404434e-01
  1.020010e-01   6.475723e+01   4.369806e-01
  1.023000e-01   6.390930e+01   4.320959e-01
  1.025990e-01   6.337924e+01   4.293076e-01
  1.028980e-01   6.463758e+01   4.352230e-01
  1.031970e-01   6.419618e+01   4.361037e-01
  1.034960e-01   6.497323e+01   4.307210e-01
  1.037950e-01   6.361479e+01   4.301046e-01
  1.040930e-01   6.336131e+01   4.256657e-01
  1.043920e-01   6.368644e+01   4.306777e-01
  1.046910e-01   6.379015e+01   4.303666e-01
  1.049900e-01   6.430571e+01   4.262584e-01
  1.052890e-01   6.434781e+01   4.299419e-01
  1.055880e-01   6.425670e+01   4.280167e-01
  1.058870e-01   6.370720e+01   4.277964e-01
  1.061860e-01   6.382416e+01   4.240270e-01
  1.064850e-01   6.414465e+01   4.257243e-01
  1.067840e-01   6.492184e+01   4.305506e-01
  1.070830e-01   6.476950e+01   4.265215e-01
  1.073820e-01   6.425910e+01   4.232705e-01
  1.076800e-01   6.410614e+01   4.224555e-01
  1.079790e-01   6.490151e+01   4.269559e-01
  1.082780e-01   6.447557e+01   4.274595e-01
  1.085770e-01   6.413690e+01   4.173719e-01
  1.088760e-01   6.457446e+01   4.246207e-01
  1.091750e-01   6.391325e+01   4.208920e-01
  1.094740e-01   6.484388e+01   4.248794e-01
  1.097730e-01   6.420270e+01   4.203083e-01
  1.100720e-01   6.349817e+01   4.141018e-01
  1.103710e-01   6.380269e+01   4.214544e-01
  1.106700e-01   6.432448e+01   4.170851e-01
  1.109690e-01   6.433447e+01   4.228963e-01
  1.112670e-01   6.490937e+01   4.171929e-01
  1.115660e-01   6.393627e+01   4.152319e-01
  1.118650e-01   6.386498e+01   4.188971e-01
  1.121640e-01   6.426892e+01   4.142504e-01
  1.124630e-01   6.505246e+01   4.179486e-01
  1.127620e-01   6.384948e+01   4.140661e-01
  1.130610e-01   6.431417e+01   4.149819e-01
  1.133600e-01   6.460613e+01   4.207106e-01
  1.136590e-01   6.410690e+01   4.088553e-01
  1.139580e-01   6.452236e+01   4.147740e-01
  1.142570e-01   6.401625e+01   4.128534e-01
  1.145560e-01   6.404463e+01   4.135270e-01
  1.148550e-01   6.401457e+01   4.122686e-01
  1.151530e-01   6.497797e+01   4.099332e-01
  1.154520e-01   6.462753e+01   4.139475e-01
  1.157510e-01   6.351704e+01   4.058535e-01
  1.160500e-01   6.303346e+01   4.105391e-01
  1.163490e-01   6.427947e+01   4.082820e-01
  1.166480e-01   6.417311e+01   4.107673e-01
  1.169470e-01   6.443786e+01   4.093459e-01
  1.172460e-01   6.407561e+01   4.087555e-01
  1.175450e-01   6.424448e+01   4.059526e-01
  1.178440e-01   6.428296e+01   4.060741e-01
  1.181430e-01   6.418797e+01   4.088323e-01
  1.184420e-01   6.404567e+01   4.061503e-01
  1.187400e-01   6.399410e+01   4.046129e-01
  1.190390e-01   6.449754e+01   4.053804e-01
  1.193380e-01   6.458416e+01   4.056525e-01
  1.196370e-01   6.475654e+01   4.083981e-01
  1.199360e-01   6.450892e+01   4.035198e-01
  1.202350e-01   6.501315e+01   4.080975e-01
  1.205340e-01   6.405881e+01   4.026468e-01
  1.208330e-01   6.450835e+01   4.027134e-01
  1.211320e-01   6.359606e+01   4.030803e-01
  1.214310e-01   6.451086e+01   3.992892e-01
  1.217300e-01   6.433709e+01   4.043320e-01
  1.220290e-01   6.405205e+01   4.020883e-01
  1.223270e-01   6.447464e+01   4.007497e-01
  1.226260e-01   6.508551e+01   4.021150e-01
  1.229250e-01   6.474958e+01   3.995061e-01
  1.232240e-01   6.503290e+01   4.040792e-01
  1.235230e-01   6.430002e+01   4.009989e-01
  1.238220e-01   6.464286e+01   3.986580e-01
  1.241210e-01   6.419655e+01   3.988364e-01
  1.244200e-01   6.442831e+01   3.959443e-01
  1.247190e-01   6.423303e+01   3.999981e-01
  1.250180e-01   6.443795e+01   3.957197e-01
  1.253170e-01   6.411865e+01   3.955004e-01
  1.256160e-01   6.479012e+01   4.001526e-01
  1.259140e-01   6.466229e+01   3.969178e-01
  1.262130e-01   6.479873e+01   3.973364e-01
  1.265120e-01   6.474703e+01   3.943959e-01
  1.268110e-01   6.473884e+01   3.951238e-01
  1.271100e-01   6.453446e+01   3.980652e-01
  1.274090e-01   6.381209e+01   3.925356e-01
  1.277080e-01   6.463617e+01   3.938083e-01
  1.280070e-01   6.433405e+01   3.916479e-01
  1.283060e-01   6.364432e+01   3.910230e-01
  1.286050e-01   6.446250e+01   3.963042e-01
  1.289040e-01   6.443089e+01   3.892555e-01
  1.292030e-01   6.415041e+01   3.933240e-01
  1.295020e-01   6.468450e+01   3.912377e-01
  1.298000e-01   6.477834e+01   3.922576e-01
  1.300990e-01   6.513682e+01   3.908968e-01
  1.303980e-01   6.451338e+01   3.897467e-01
  1.306970e-01   6.512276e+01   3.945385e-01
  1.309960e-01   6.525369e+01   3.927099e-01
  1.312950e-01   6.488199e+01   3.913456e-01
  1.315940e-01   6.482908e+01   3.868687e-01
  1.318930e-01   6.465791e+01   3.892160e-01
  1.321920e-01   6.415912e+01   3.874722e-01
  1.324910e-01   6.392528e+01   3.877251e-01
  1.327900e-01   6.396968e+01   3.857096e-01
  1.330890e-01   6.462952e+01   3.872184e-01
  1.333870e-01   6.412406e+01   3.854651e-01
  1.336860e-01   6.485448e+01   3.869445e-01
  1.339850e-01   6.432150e+01   3.839491e-01
  1.342840e-01   6.436504e+01   3.868997e-01
  1.345830e-01   6.457282e+01   3.861033e-01
  1.348820e-01   6.488218e+01   3.870271e-01
  1.351810e-01   6.508761e+01   3.827690e-01
  1.354800e-01   6.475195e+01   3.861678e-01
  1.357790e-01   6.495663e+01   3.844463e-01
  1.360780e-01   6.481939e+01   3.856657e-01
  1.363770e-01   6.459395e+01   3.845287e-01
  1.366760e-01   6.432570e+01   3.858346e-01
  1.369740e-01   6.517637e+01   4.021318e-01
  1.372730e-01   6.433245e+01   4.016309e-01
  1.375720e-01   6.471163e+01   4.122011e-01
  1.378710e-01   6.412940e+01   4.120607e-01
  1.381700e-01   6.406867e+01   4.136045e-01
  1.384690e-01   6.364926e+01   4.194083e-01
  1.387680e-01   6.456377e+01   4.108760e-01
  1.390670e-01   6.407133e+01   3.976672e-01
  1.393660e-01   6.364715e+01   3.955758e-01
  1.396650e-01   6.464137e+01   3.958361e-01
  1.399640e-01   6.420911e+01   3.955245e-01
  1.402630e-01   6.446788e+01   3.881636e-01
  1.405620e-01   6.477617e+01   3.934872e-01
  1.408600e-01   6.450519e+01   3.914297e-01
  1.411590e-01   6.490934e+01   3.936430e-01
  1.414580e-01   6.461634e+01   3.932498e-01
  1.417570e-01   6.407256e+01   3.841366e-01
  1.420560e-01   6.493085e+01   3.912491e-01
  1.423550e-01   6.409527e+01   3.860880e-01
  1.426540e-01   6.457057e+01   3.839950e-01
  1.429530e-01   6.529000e+01   3.852001e-01
  1.432520e-01   6.509901e+01   3.816696e-01
  1.435510e-01   6.473731e+01   3.833362e-01
  1.438500e-01   6.482499e+01   3.795220e-01
  1.441490e-01   6.485822e+01   3.787313e-01
  1.444470e-01   6.483328e+01   3.811151e-01
  1.447460e-01   6.438701e+01   3.760374e-01
  1.450450e-01   6.411189e+01   3.789889e-01
  1.453440e-01   6.416531e+01   3.732308e-01
  1.456430e-01   6.479459e+01   3.787668e-01
  1.459420e-01   6.472910e+01   3.779129e-01
  1.462410e-01   6.489843e+01   3.766550e-01
  1.465400e-01   6.451253e+01   3.768412e-01
  1.468390e-01   6.446807e+01   3.719835e-01
  1.471380e-01   6.469001e+01   3.756162e-01
  1.474370e-01   6.464299e+01   3.761302e-01
  1.477360e-01   6.472625e+01   3.752893e-01
  1.480340e-01   6.461902e+01   3.713676e-01
  1.483330e-01   6.480930e+01   3.803700e-01
  1.486320e-01   6.505941e+01   3.906644e-01
  1.489310e-01   6.513175e+01   3.925879e-01
  1.492300e-01   6.487018e+01   3.913100e-01
  1.495290e-01   6.505822e+01   3.943429e-01
  1.498280e-01   6.499363e+01   3.987039e-01
  1.501270e-01   6.521299e+01   4.009332e-01
  1.504260e-01   6.473694e+01   3.941152e-01
  1.507250e-01   6.494335e+01   4.006255e-01
  1.510240e-01   6.521079e+01   4.004054e-01
  1.513230e-01   6.457455e+01   4.037250e-01
  1.516210e-01   6.511882e+01   4.011663e-01
  1.519200e-01   6.518802e+01   4.013794e-01
  1.522190e-01   6.598185e+01   4.108487e-01
  1.525180e-01   6.510929e+01   4.032482e-01
  1.528170e-01   6.517051e+01   4.088678e-01
  1.531160e-01   6.523082e+01   4.057713e-01
  1.534150e-01   6.494376e+01   3.990668e-01
  1.537140e-01   6.498818e+01   3.924003e-01
  1.540130e-01   6.505261e+01   3.861250e-01
  1.543120e-01   6.440864e+01   3.844419e-01
  1.546110e-01   6.456885e+01   3.823789e-01
  1.549100e-01   6.557118e+01   3.855661e-01
  1.552090e-01   6.458736e+01   3.847417e-01
  1.555070e-01   6.504848e+01   3.768726e-01
  1.558060e-01   6.590107e+01   3.846963e-01
  1.561050e-01   6.437385e+01   3.764359e-01
  1.564040e-01   6.440277e+01   3.780623e-01
  1.567030e-01   6.542140e+01   3.790459e-01
  1.570020e-01   6.485842e+01   3.754566e-01
  1.573010e-01   6.501379e+01   3.794069e-01
  1.576000e-01   6.492739e+01   3.733062e-01
  1.578990e-01   6.536255e+01   3.764809e-01
  1.581980e-01   6.416521e+01   3.713192e-01
  1.584970e-01   6.482222e+01   3.730038e-01
  1.587960e-01   6.554986e+01   3.785407e-01
  1.590940e-01   6.495358e+01   3.714910e-01
  1.593930e-01   6.402526e+01   3.675911e-01
  1.596920e-01   6.551109e+01   3.728727e-01
  1.599910e-01   6.533729e+01   3.740589e-01
  1.602900e-01   6.512911e+01   3.728304e-01
  1.605890e-01   6.495120e+01   3.667804e-01
  1.608880e-01   6.455813e+01   3.680932e-01
  1.611870e-01   6.499955e+01   3.683300e-01
  1.614860e-01   6.519131e+01   3.692803e-01
  1.617850e-01   6.541333e+01   3.666814e-01
  1.620840e-01   6.495291e+01   3.653887e-01
  1.623830e-01   6.555937e+01   3.686953e-01
  1.626810e-01   6.508827e+01   3.651749e-01
  1.629800e-01   6.438309e+01   3.593234e-01
  1.632790e-01   6.482923e+01   3.617176e-01
  1.635780e-01   6.417614e+01   3.610476e-01
  1.638770e-01   6.521076e+01   3.663121e-01
  1.641760e-01   6.459939e+01   3.628206e-01
  1.644750e-01   6.489665e+01   3.628740e-01
  1.647740e-01   6.552924e+01   3.642481e-01
  1.650730e-01   6.519735e+01   3.646923e-01
  1.653720e-01   6.486580e+01   3.633724e-01
  1.656710e-01   6.464066e+01   3.606149e-01
  1.659700e-01   6.437925e+01   3.614246e-01
  1.662680e-01   6.480609e+01   3.612681e-01
  1.665670e-01   6.431848e+01   3.608674e-01
  1.668660e-01   6.495899e+01   3.592186e-01
  1.671650e-01   6.459108e+01   3.610526e-01
  1.674640e-01   6.474286e+01   3.607082e-01
  1.677630e-01   6.428948e+01   3.575502e-01
  1.680620e-01   6.523506e+01   3.624618e-01
  1.683610e-01   6.478855e+01   3.555894e-01
  1.686600e-01   6.429084e+01   3.590659e-01
  1.689590e-01   6.487419e+01   3.571153e-01
  1.692580e-01   6.535676e+01   3.582550e-01
  1.695570e-01   6.509811e+01   3.620811e-01
  1.698560e-01   6.498244e+01   3.557545e-01
  1.701540e-01   6.409404e+01   3.560725e-01
  1.704530e-01   6.544681e+01   3.568399e-01
  1.707520e-01   6.427545e+01   3.538140e-01
  1.710510e-01   6.467990e+01   3.578832e-01
  1.713500e-01   6.452620e+01   3.539577e-01
  1.716490e-01   6.566063e+01   3.598342e-01
  1.719480e-01   6.430392e+01   3.504834e-01
  1.722470e-01   6.492833e+01   3.545139e-01
  1.725460e-01   6.465809e+01   3.554145e-01
  1.728450e-01   6.481807e+01   3.534906e-01
  1.731440e-01   6.486007e+01   3.541465e-01
  1.734430e-01   6.497455e+01   3.512446e-01
  1.737410e-01   6.416934e+01   3.526161e-01
  1.740400e-01   6.457539e+01   3.530080e-01
  1.743390e-01   6.498720e+01   3.516316e-01
  1.746380e-01   6.501015e+01   3.532952e-01
  1.749370e-01   6.435367e+01   3.492123e-01
  1.752360e-01   6.448792e+01   3.518733e-01
  1.755350e-01   6.517500e+01   3.528493e-01
  1.758340e-01   6.449522e+01   3.463183e-01
  1.761330e-01   6.493144e+01   3.530812e-01
  1.764320e-01   6.445279e+01   3.468866e-01
  1.767310e-01   6.475170e+01   3.520570e-01
  1.770300e-01   6.450937e+01   3.477253e-01
  1.773280e-01   6.449730e+01   3.490780e-01
  1.776270e-01   6.443071e+01   3.476854e-01
  1.779260e-01   6.497314e+01   3.475991e-01
  1.782250e-01   6.540417e+01   3.515235e-01
  1.785240e-01   6.417036e+01   3.449371e-01
  1.788230e-01   6.472831e+01   3.481426e-01
  1.791220e-01   6.363260e+01   3.456966e-01
  1.794210e-01   6.374753e+01   3.427931e-01
  1.797200e-01   6.390014e+01   3.447169e-01
  1.800190e-01   6.417794e+01   3.431141e-01
  1.803180e-01   6.437628e+01   3.471946e-01
  1.806170e-01   6.471862e+01   3.452261e-01
  1.809160e-01   6.504927e+01   3.454355e-01
  1.812140e-01   6.378071e+01   3.428823e-01
  1.815130e-01   6.472712e+01   3.449134e-01
  1.818120e-01   6.471328e+01   3.462237e-01
  1.821110e-01   6.368274e+01   3.394928e-01
  1.824100e-01   6.381970e+01   3.423211e-01
  1.827090e-01   6.409251e+01   3.423884e-01
  1.830080e-01   6.393480e+01   3.421322e-01
  1.833070e-01   6.434158e+01   3.407562e-01
  1.836060e-01   6.407946e+01   3.392538e-01
  1.839050e-01   6.423455e+01   3.435985e-01
  1.842040e-01   6.446630e+01   3.414119e-01
  1.845030e-01   6.421748e+01   3.399416e-01
  1.848010e-01   6.431776e+01   3.419997e-01
  1.851000e-01   6.332650e+01   3.347237e-01
  1.853990e-01   6.415551e+01   3.418966e-01
  1.856980e-01   6.422854e+01   3.396482e-01
  1.859970e-01   6.424561e+01   3.384115e-01
  1.862960e-01   6.420684e+01   3.397520e-01
  1.865950e-01   6.404656e+01   3.375691e-01
  1.868940e-01   6.427767e+01   3.420574e-01
  1.871930e-01   6.390268e+01   3.339106e-01
  1.874920e-01   6.384422e+01   3.368772e-01
  1.877910e-01   6.388733e+01   3.368328e-01
  1.880900e-01   6.457460e+01   3.386397e-01
  1.883880e-01   6.443144e+01   3.400230e-01
  1.886870e-01   6.362961e+01   3.318231e-01
  1.889860e-01   6.403402e+01   3.384918e-01
  1.892850e-01   6.386445e+01   3.355158e-01
  1.895840e-01   6.412512e+01   3.351096e-01
  1.898830e-01   6.405246e+01   3.353854e-01
  1.901820e-01   6.397591e+01   3.348744e-01
  1.904810e-01   6.406558e+01   3.349540e-01
  1.907800e-01   6.432844e+01   3.348669e-01
  1.910790e-01   6.390653e+01   3.331539e-01
  1.913780e-01   6.478107e+01   3.365080e-01
  1.916770e-01   6.436155e+01   3.352619e-01
  1.919750e-01   6.412819e+01   3.354280e-01
  1.922740e-01   6.431870e+01   3.322511e-01
  1.925730e-01   6.467539e+01   3.339288e-01
  1.928720e-01   6.406194e+01   3.331007e-01
  1.931710e-01   6.354975e+01   3.323752e-01
  1.934700e-01   6.376043e+01   3.314075e-01
  1.937690e-01   6.348960e+01   3.298039e-01
  1.940680e-01   6.350597e+01   3.316521e-01
  1.943670e-01   6.403641e+01   3.310713e-01
  1.946660e-01   6.394417e+01   3.314326e-01
  1.949650e-01   6.428192e+01   3.302159e-01
  1.952640e-01   6.438558e+01   3.319727e-01
  1.955630e-01   6.387712e+01   3.318616e-01
  1.958610e-01   6.415019e+01   3.294348e-01
  1.961600e-01   6.391480e+01   3.301603e-01
  1.964590e-01   6.432955e+01   3.297477e-01
  1.967580e-01   6.381682e+01   3.306527e-01
  1.970570e-01   6.401178e+01   3.289323e-01
  1.973560e-01   6.353556e+01   3.259649e-01
  1.976550e-01   6.375272e+01   3.292967e-01
  1.979540e-01   6.356522e+01   3.264738e-01
  1.982530e-01   6.367865e+01   3.285155e-01
  1.985520e-01   6.395663e+01   3.271878e-01
  1.988510e-01   6.386916e+01   3.271086e-01
  1.991500e-01   6.402038e+01   3.296911e-01
  1.994480e-01   6.331203e+01   3.245320e-01
  1.997470e-01   6.371214e+01   3.274315e-01
  2.000460e-01   6.399694e+01   3.242940e-01
  2.003450e-01   6.348016e+01   3.252486e-01
  2.006440e-01   6.362442e+01   3.283756e-01
  2.009430e-01   6.343986e+01   3.228795e-01
  2.012420e-01   6.312087e+01   3.253307e-01
  2.015410e-01   6.350962e+01   3.229168e-01
  2.018400e-01   6.351085e+01   3.236224e-01
  2.021390e-01   6.284360e+01   3.229039e-01
  2.024380e-01   6.371148e+01   3.202512e-01
  2.027370e-01   6.364600e+01   3.251013e-01
  2.030350e-01   6.325232e+01   3.210116e-01
  2.033340e-01   6.338247e+01   3.221746e-01
  2.036330e-01   6.365070e+01   3.203709e-01
  2.039320e-01   6.339257e+01   3.205408e-01
  2.042310e-01   6.313272e+01   3.229390e-01
  2.045300e-01   6.328374e+01   3.186329e-01
  2.048290e-01   6.306476e+01   3.191649e-01
  2.051280e-01   6.283124e+01   3.181665e-01
  2.054270e-01   6.280754e+01   3.175664e-01
  2.057260e-01   6.400414e+01   3.240311e-01
  2.060250e-01   6.315206e+01   3.178974e-01
  2.063240e-01   6.288993e+01   3.198156e-01
  2.066230e-01   6.299441e+01   3.187150e-01
  2.069210e-01   6.363218e+01   3.215593e-01
  2.072200e-01   6.319521e+01   3.197678e-01
  2.075190e-01   6.358422e+01   3.183113e-01
  2.078180e-01   6.293633e+01   3.191122e-01
  2.081170e-01   6.308056e+01   3.178518e-01
  2.084160e-01   6.289372e+01   3.194139e-01
  2.087150e-01   6.299402e+01   3.161659e-01
  2.090140e-01   6.282110e+01   3.171974e-01
  2.093130e-01   6.275680e+01   3.169010e-01
  2.096120e-01   6.326141e+01   3.176359e-01
  2.099110e-01   6.284646e+01   3.151357e-01
  2.102100e-01   6.275767e+01   3.165021e-01
  2.105080e-01   6.287025e+01   3.184008e-01
  2.108070e-01   6.273154e+01   3.151106e-01
  2.111060e-01   6.302004e+01   3.150451e-01
  2.114050e-01   6.330087e+01   3.161410e-01
  2.117040e-01   6.359771e+01   3.218869e-01
  2.120030e-01   6.321567e+01   3.268804e-01
  2.123020e-01   6.287321e+01   3.283476e-01
  2.126010e-01   6.289039e+01   3.257477e-01
  2.129000e-01   6.323435e+01   3.298874e-01
  2.131990e-01   6.300959e+01   3.321820e-01
  2.134980e-01   6.293282e+01   3.339939e-01
  2.137970e-01   6.360187e+01   3.332774e-01
  2.140950e-01   6.305295e+01   3.336882e-01
  2.143940e-01   6.278688e+01   3.342329e-01
  2.146930e-01   6.292829e+01   3.349240e-01
  2.149920e-01   6.257375e+01   3.342941e-01
  2.152910e-01   6.242181e+01   3.343615e-01
  2.155900e-01   6.276348e+01   3.381671e-01
  2.158890e-01   6.312606e+01   3.391425e-01
  2.161880e-01   6.278627e+01   3.367730e-01
  2.164870e-01   6.279596e+01   3.380919e-01
  2.167860e-01   6.269632e+01   3.315085e-01
  2.170850e-01   6.247886e+01   3.283589e-01
  2.173840e-01   6.284617e+01   3.262151e-01
  2.176820e-01   6.330773e+01   3.259563e-01
  2.179810e-01   6.280802e+01   3.256794e-01
  2.182800e-01   6.259367e+01   3.208582e-01
  2.185790e-01   6.170476e+01   3.201050e-01
  2.188780e-01   6.287657e+01   3.196444e-01
  2.191770e-01   6.210980e+01   3.197545e-01
  2.194760e-01   6.277478e+01   3.223036e-01
  2.197750e-01   6.225134e+01   3.177785e-01
  2.200740e-01   6.286595e+01   3.173106e-01
  2.203730e-01   6.257398e+01   3.183283e-01
  2.206720e-01   6.192463e+01   3.157284e-01
  2.209710e-01   6.203459e+01   3.181805e-01
  2.212700e-01   6.246085e+01   3.148251e-01
  2.215680e-01   6.228297e+01   3.171805e-01
  2.218670e-01   6.256472e+01   3.136441e-01
  2.221660e-01   6.192717e+01   3.154667e-01
  2.224650e-01   6.273291e+01   3.149823e-01
  2.227640e-01   6.233617e+01   3.137228e-01
  2.230630e-01   6.170646e+01   3.130493e-01
  2.233620e-01   6.195997e+01   3.129052e-01
  2.236610e-01   6.252568e+01   3.143304e-01
  2.239600e-01   6.197166e+01   3.093406e-01
  2.242590e-01   6.240423e+01   3.135020e-01
  2.245580e-01   6.222925e+01   3.121546e-01
  2.248570e-01   6.239275e+01   3.143900e-01
  2.251550e-01   6.221655e+01   3.103311e-01
  2.254540e-01   6.198822e+01   3.100147e-01
  2.257530e-01   6.228312e+01   3.130675e-01
  2.260520e-01   6.260707e+01   3.100386e-01
  2.263510e-01   6.215052e+01   3.099131e-01
  2.266500e-01   6.231291e+01   3.101911e-01
  2.269490e-01   6.280864e+01   3.100348e-01
  2.272480e-01   6.253573e+01   3.118921e-01
  2.275470e-01   6.230082e+01   3.071690e-01
  2.278460e-01   6.213114e+01   3.102449e-01
  2.281450e-01   6.211890e+01   3.074590e-01
  2.284440e-01   6.208473e+01   3.088678e-01
  2.287420e-01   6.179971e+01   3.090372e-01
  2.290410e-01   6.205325e+01   3.035378e-01
  2.293400e-01   6.215491e+01   3.085418e-01
  2.296390e-01   6.184396e+01   3.062858e-01
  2.299380e-01   6.194085e+01   3.070181e-01
  2.302370e-01   6.220368e+01   3.070523e-01
  2.305360e-01   6.222802e+01   3.051640e-01
  2.308350e-01   6.216567e+01   3.093202e-01
  2.311340e-01   6.160620e+01   3.022055e-01
  2.314330e-01   6.193365e+01   3.051659e-01
  2.317320e-01   6.189191e+01   3.061593e-01
  2.320310e-01   6.193489e+01   3.031293e-01
  2.323290e-01   6.173125e+01   3.073642e-01
  2.326280e-01   6.171590e+01   3.018840e-01
  2.329270e-01   6.152097e+01   3.018782e-01
  2.332260e-01   6.194668e+01   3.044734e-01
  2.335250e-01   6.158871e+01   3.028750e-01
  2.338240e-01   6.199455e+01   3.050737e-01
  2.341230e-01   6.158880e+01   2.995932e-01
  2.344220e-01   6.195890e+01   3.035451e-01
  2.347210e-01   6.193999e+01   3.033796e-01
  2.350200e-01   6.192516e+01   3.025134e-01
  2.353190e-01   6.162614e+01   3.021361e-01
  2.356180e-01   6.218227e+01   3.001104e-01
  2.359170e-01   6.173857e+01   3.033626e-01
  2.362150e-01   6.142759e+01   3.005924e-01
  2.365140e-01   6.122776e+01   2.977981e-01
  2.368130e-01   6.171442e+01   3.012934e-01
  2.371120e-01   6.145181e+01   2.992598e-01
  2.374110e-01   6.150688e+01   3.019618e-01
  2.377100e-01   6.182211e+01   2.991256e-01
  2.380090e-01   6.151519e+01   2.997604e-01
  2.383080e-01   6.091192e+01   2.963496e-01
  2.386070e-01   6.134834e+01   2.990077e-01
  2.389060e-01   6.103251e+01   2.978933e-01
  2.392050e-01   6.179154e+01   2.981413e-01
  2.395040e-01   6.140873e+01   2.992701e-01
  2.398020e-01   6.174263e+01   2.980233e-01
  2.401010e-01   6.114927e+01   2.982927e-01
  2.404000e-01   6.157538e+01   2.964950e-01
  2.406990e-01   6.161999e+01   2.982944e-01
  2.409980e-01   6.092593e+01   2.955968e-01
  2.412970e-01   6.097493e+01   2.952686e-01
  2.415960e-01   6.071265e+01   2.955270e-01
  2.418950e-01   6.143652e+01   2.956037e-01
  2.421940e-01   6.163871e+01   2.973209e-01
  2.424930e-01   6.114015e+01   2.970174e-01
  2.427920e-01   6.119349e+01   2.933700e-01
  2.430910e-01   6.134009e+01   2.957051e-01
  2.433890e-01   6.105745e+01   2.940283e-01
  2.436880e-01   6.145193e+01   2.975471e-01
  2.439870e-01   6.126522e+01   2.935419e-01
  2.442860e-01   6.052141e+01   2.912141e-01
  2.445850e-01   6.123542e+01   2.946770e-01
  2.448840e-01   6.096625e+01   2.935892e-01
  2.451830e-01   6.137325e+01   2.961196e-01
  2.454820e-01   6.127221e+01   2.923664e-01
  2.457810e-01   6.132429e+01   2.936833e-01
  2.460800e-01   6.114552e+01   2.935823e-01
  2.463790e-01   6.090371e+01   2.920244e-01
  2.466780e-01   6.066594e+01   2.918859e-01
  2.469770e-01   6.134532e+01   2.926486e-01
  2.472750e-01   6.082866e+01   2.921687e-01
  2.475740e-01   6.185882e+01   2.956201e-01
  2.478730e-01   6.111095e+01   2.891193e-01
  2.481720e-01   6.078967e+01   2.913202e-01
  2.484710e-01   6.139373e+01   2.909460e-01
  2.487700e-01   6.095917e+01   2.930255e-01
  2.490690e-01   6.122900e+01   2.925869e-01
  2.493680e-01   6.092269e+01   2.888824e-01
  2.496670e-01   6.057042e+01   2.919811e-01
  2.499660e-01   6.122828e+01   2.905537e-01
  2.502650e-01   6.081811e+01   2.908526e-01
  2.505640e-01   6.071925e+01   2.876720e-01
  2.508620e-01   6.070269e+01   2.889883e-01
  2.511610e-01   6.106402e+01   2.921924e-01
  2.514600e-01   6.062811e+01   2.879748e-01
  2.517590e-01   6.120443e+01   2.891315e-01
  2.520580e-01   6.132047e+01   2.899289e-01
  2.523570e-01   6.058024e+01   2.884871e-01
  2.526560e-01   6.144941e+01   2.913964e-01
  2.529550e-01   6.117974e+01   2.874189e-01
  2.532540e-01   6.054243e+01   2.858161e-01
  2.535530e-01   6.069744e+01   2.859780e-01
  2.538520e-01   6.074206e+01   2.874159e-01
  2.541510e-01   6.078607e+01   2.859832e-01
  2.544490e-01   6.060187e+01   2.863649e-01
  2.547480e-01   6.087042e+01   2.873069e-01
  2.550470e-01   6.054939e+01   2.848193e-01
  2.553460e-01   6.054259e+01   2.852073e-01
  2.556450e-01   6.071106e+01   2.833009e-01
  2.559440e-01   6.108621e+01   2.870968e-01
  2.562430e-01   6.086351e+01   2.879099e-01
  2.565420e-01   6.083172e+01   2.852807e-01
  2.568410e-01   6.026224e+01   2.831430e-01
  2.571400e-01   6.047614e+01   2.840445e-01
  2.574390e-01   6.054637e+01   2.863361e-01
  2.577380e-01   6.111399e+01   2.866517e-01
  2.580360e-01   6.107865e+01   2.845550e-01
  2.583350e-01   6.068816e+01   2.861599e-01
  2.586340e-01   6.013002e+01   2.817453e-01
  2.589330e-01   6.044288e+01   2.852762e-01
  2.592320e-01   6.035444e+01   2.822706e-01
  2.595310e-01   6.073175e+01   2.841440e-01
  2.598300e-01   6.044143e+01   2.853743e-01
  2.601290e-01   6.046781e+01   2.810694e-01
  2.604280e-01   6.029102e+01   2.841104e-01
  2.607270e-01   6.026596e+01   2.803098e-01
  2.610260e-01   6.015405e+01   2.825909e-01
  2.613250e-01   6.038956e+01   2.837412e-01
  2.616240e-01   6.049408e+01   2.830909e-01
  2.619220e-01   6.065178e+01   2.835589e-01
  2.622210e-01   6.012671e+01   2.795050e-01
  2.625200e-01   6.047230e+01   2.820548e-01
  2.628190e-01   6.063138e+01   2.821316e-01
  2.631180e-01   6.043105e+01   2.799234e-01
  2.634170e-01   6.039661e+01   2.834584e-01
  2.637160e-01   6.017042e+01   2.793191e-01
  2.640150e-01   6.051541e+01   2.828441e-01
  2.643140e-01   6.031119e+01   2.792634e-01
  2.646130e-01   6.025082e+01   2.795057e-01
  2.649120e-01   6.037220e+01   2.828056e-01
  2.652110e-01   6.036392e+01   2.795765e-01
  2.655090e-01   6.014270e+01   2.798304e-01
  2.658080e-01   6.012071e+01   2.781578e-01
  2.661070e-01   5.988681e+01   2.788511e-01
  2.664060e-01   6.016682e+01   2.792152e-01
  2.667050e-01   6.037242e+01   2.799794e-01
  2.670040e-01   5.980737e+01   2.784752e-01
  2.673030e-01   6.002988e+01   2.781368e-01
  2.676020e-01   6.047699e+01   2.792657e-01
  2.679010e-01   6.041778e+01   2.790340e-01
  2.682000e-01   6.044081e+01   2.779542e-01
  2.684990e-01   5.998647e+01   2.779416e-01
  2.687980e-01   5.959508e+01   2.766572e-01
  2.690960e-01   5.991331e+01   2.785310e-01
  2.693950e-01   5.995629e+01   2.757230e-01
  2.696940e-01   6.038053e+01   2.770682e-01
  2.699930e-01   5.981932e+01   2.768019e-01
  2.702920e-01   6.015576e+01   2.772980e-01
  2.705910e-01   6.045445e+01   2.784560e-01
  2.708900e-01   6.044373e+01   2.762870e-01
  2.711890e-01   6.009631e+01   2.773482e-01
  2.714880e-01   6.010115e+01   2.763337e-01
  2.717870e-01   5.982418e+01   2.761600e-01
  2.720860e-01   5.951084e+01   2.744213e-01
  2.723850e-01   5.976646e+01   2.743689e-01
  2.726840e-01   6.045825e+01   2.770604e-01
  2.729820e-01   6.030118e+01   2.765149e-01
  2.732810e-01   5.978284e+01   2.744065e-01
  2.735800e-01   6.019874e+01   2.752678e-01
  2.738790e-01   5.983705e+01   2.749886e-01
  2.741780e-01   5.944149e+01   2.745368e-01
  2.744770e-01   6.034363e+01   2.740543e-01
  2.747760e-01   5.981333e+01   2.742029e-01
  2.750750e-01   5.986767e+01   2.774776e-01
  2.753740e-01   5.980756e+01   2.817759e-01
  2.756730e-01   6.019515e+01   2.841861e-01
  2.759720e-01   5.991017e+01   2.822155e-01
  2.762710e-01   5.965284e+01   2.856493e-01
  2.765690e-01   6.009436e+01   2.859821e-01
  2.768680e-01   5.987294e+01   2.881606e-01
  2.771670e-01   5.965551e+01   2.852437e-01
  2.774660e-01   6.023454e+01   2.874543e-01
  2.777650e-01   5.987756e+01   2.900907e-01
  2.780640e-01   6.032274e+01   2.897722e-01
  2.783630e-01   5.974680e+01   2.888106e-01
  2.786620e-01   6.024828e+01   2.917464e-01
  2.789610e-01   6.024803e+01   2.918547e-01
  2.792600e-01   5.953356e+01   2.929774e-01
  2.795590e-01   5.984852e+01   2.879963e-01
  2.798580e-01   5.956083e+01   2.918246e-01
  2.801560e-01   5.977060e+01   2.918975e-01
  2.804550e-01   6.024757e+01   2.939466e-01
  2.807540e-01   5.972929e+01   2.940190e-01
  2.810530e-01   6.017554e+01   2.923348e-01
  2.813520e-01   5.992401e+01   2.956301e-01
  2.816510e-01   5.973443e+01   2.941441e-01
  2.819500e-01   6.026577e+01   2.955625e-01
  2.822490e-01   5.993237e+01   2.947438e-01
  2.825480e-01   5.992134e+01   2.942664e-01
  2.828470e-01   5.999171e+01   2.978696e-01
  2.831460e-01   6.011474e+01   2.966722e-01
  2.834450e-01   5.966781e+01   2.939800e-01
  2.837430e-01   5.920154e+01   2.945241e-01
  2.840420e-01   5.926348e+01   2.962878e-01
  2.843410e-01   5.961067e+01   3.036385e-01
  2.846400e-01   5.985582e+01   3.063974e-01
  2.849390e-01   5.970247e+01   3.139063e-01
  2.852380e-01   5.955835e+01   3.164373e-01
  2.855370e-01   6.032851e+01   3.216343e-01
  2.858360e-01   5.954374e+01   3.215810e-01
  2.861350e-01   5.956957e+01   3.244913e-01
  2.864340e-01   5.930831e+01   3.285691e-01
  2.867330e-01   5.953097e+01   3.282398e-01
  2.870320e-01   5.921195e+01   3.329773e-01
  2.873310e-01   5.941912e+01   3.304685e-01
  2.876290e-01   5.937624e+01   3.356036e-01
  2.879280e-01   5.962846e+01   3.393902e-01
  2.882270e-01   5.896728e+01   3.337777e-01
  2.885260e-01   5.900323e+01   3.379512e-01
  2.888250e-01   5.950618e+01   3.385243e-01
  2.891240e-01   5.897153e+01   3.420838e-01
  2.894230e-01   5.934038e+01   3.462509e-01
  2.897220e-01   5.912679e+01   3.374434e-01
  2.900210e-01   5.953797e+01   3.475696e-01
  2.903200e-01   5.898859e+01   3.439407e-01
  2.906190e-01   5.950939e+01   3.491744e-01
  2.909180e-01   5.855806e+01   3.473131e-01
  2.912160e-01   5.909101e+01   3.451544e-01
  2.915150e-01   5.897834e+01   3.561972e-01
  2.918140e-01   5.873300e+01   3.472652e-01
  2.921130e-01   5.917944e+01   3.518412e-01
  2.924120e-01   5.923333e+01   3.545571e-01
  2.927110e-01   5.944765e+01   3.542067e-01
  2.930100e-01   5.893019e+01   3.618551e-01
  2.933090e-01   5.875677e+01   3.555275e-01
  2.936080e-01   5.895106e+01   3.537113e-01
  2.939070e-01   5.909332e+01   3.598304e-01
  2.942060e-01   5.941795e+01   3.614455e-01
  2.945050e-01   5.908915e+01   3.680013e-01
  2.948030e-01   5.846626e+01   3.564751e-01
  2.951020e-01   5.920329e+01   3.641918e-01
  2.954010e-01   5.918336e+01   3.658665e-01
  2.957000e-01   5.978190e+01   3.694819e-01
  2.959990e-01   5.970408e+01   3.687967e-01
  2.962980e-01   5.889841e+01   3.669629e-01
  2.965970e-01   5.853890e+01   3.694280e-01
  2.968960e-01   5.880453e+01   3.700375e-01
  2.971950e-01   5.914058e+01   3.695060e-01
  2.974940e-01   5.862390e+01   3.665497e-01
  2.977930e-01   5.855039e+01   3.696920e-01
  2.980920e-01   5.898259e+01   3.712829e-01
  2.983900e-01   5.896131e+01   3.742312e-01
  2.986890e-01   5.888321e+01   3.698303e-01
  2.989880e-01   5.947338e+01   3.756172e-01
  2.992870e-01   5.815647e+01   3.723697e-01
  2.995860e-01   5.866889e+01   3.761445e-01
  2.998850e-01   5.809448e+01   3.721712e-01
  3.001840e-01   5.873648e+01   3.766010e-01
  3.004830e-01   5.888648e+01   3.819853e-01
  3.007820e-01   5.857514e+01   3.794870e-01
  3.010810e-01   5.861791e+01   3.769426e-01
  3.013800e-01   5.864332e+01   3.827016e-01
  3.016790e-01   5.886217e+01   3.824073e-01
  3.019780e-01   5.877867e+01   3.841579e-01
  3.022760e-01   5.854639e+01   3.851903e-01
  3.025750e-01   5.826704e+01   3.822290e-01
  3.028740e-01   5.938730e+01   3.913671e-01
  3.031730e-01   5.938834e+01   3.895176e-01
  3.034720e-01   5.878365e+01   3.891080e-01
  3.037710e-01   5.879638e+01   3.888857e-01
  3.040700e-01   5.844427e+01   3.895765e-01
  3.043690e-01   5.889582e+01   3.957198e-01
  3.046680e-01   5.896301e+01   3.945625e-01
  3.049670e-01   5.775738e+01   3.870151e-01
  3.052660e-01   5.812725e+01   3.950762e-01
  3.055650e-01   5.821384e+01   3.939758e-01
  3.058630e-01   5.893508e+01   4.018218e-01
  3.061620e-01   5.835046e+01   3.925077e-01
  3.064610e-01   5.894577e+01   3.995520e-01
  3.067600e-01   5.840656e+01   4.038328e-01
  3.070590e-01   5.845016e+01   3.978687e-01
  3.073580e-01   5.875000e+01   4.050183e-01
  3.076570e-01   6.368375e+01   4.141162e-01
  3.079560e-01   5.832439e+01   4.026587e-01
  3.082550e-01   5.803529e+01   4.016595e-01
  3.085540e-01   5.736450e+01   3.990387e-01
  3.088530e-01   5.781182e+01   4.056795e-01
  3.091520e-01   5.828781e+01   4.013555e-01
  3.094500e-01   5.807687e+01   4.093881e-01
  3.097490e-01   5.884306e+01   4.102081e-01
  3.100480e-01   5.871395e+01   4.066976e-01
  3.103470e-01   5.825715e+01   4.164201e-01
  3.106460e-01   5.838569e+01   4.046568e-01
  3.109450e-01   5.818947e+01   4.158513e-01
  3.112440e-01   5.849618e+01   4.099271e-01
  3.115430e-01   5.855898e+01   4.155419e-01
  3.118420e-01   5.896914e+01   4.216170e-01
  3.121410e-01   5.806059e+01   4.118497e-01
  3.124400e-01   5.867669e+01   4.215784e-01
  3.127390e-01   5.844141e+01   4.148016e-01
  3.130380e-01   5.821558e+01   4.229751e-01
  3.133360e-01   5.840926e+01   4.212912e-01
  3.136350e-01   5.794066e+01   4.189260e-01
  3.139340e-01   5.794039e+01   4.250910e-01
  3.142330e-01   5.860715e+01   4.209919e-01
  3.145320e-01   5.923528e+01   4.337632e-01
  3.148310e-01   5.936853e+01   4.292386e-01
  3.151300e-01   5.777647e+01   4.234442e-01
  3.154290e-01   5.805051e+01   4.294034e-01
  3.157280e-01   5.784266e+01   4.257859e-01
  3.160270e-01   5.834691e+01   4.360200e-01
  3.163260e-01   5.868891e+01   4.288892e-01
  3.166250e-01   5.875094e+01   4.375271e-01
  3.169230e-01   5.815133e+01   4.326899e-01
  3.172220e-01   5.809316e+01   4.373349e-01
  3.175210e-01   5.826180e+01   4.375889e-01
  3.178200e-01   5.769709e+01   4.324701e-01
  3.181190e-01   5.885726e+01   4.448683e-01
  3.184180e-01   5.747749e+01   4.350113e-01
  3.187170e-01   5.760791e+01   4.432820e-01
  3.190160e-01   5.860775e+01   4.459087e-01
  3.193150e-01   5.815571e+01   4.375703e-01
  3.196140e-01   5.868578e+01   4.510822e-01
  3.199130e-01   5.798850e+01   4.419655e-01
  3.202120e-01   5.812898e+01   4.497617e-01
  3.205100e-01   5.808705e+01   4.483649e-01
  3.208090e-01   5.846406e+01   4.465639e-01
  3.211080e-01   5.783424e+01   4.511147e-01
  3.214070e-01   5.801623e+01   4.440509e-01
  3.217060e-01   5.771289e+01   4.502229e-01
  3.220050e-01   5.839800e+01   4.499748e-01
  3.223040e-01   5.807422e+01   4.466851e-01
  3.226030e-01   5.824141e+01   4.587075e-01
  3.229020e-01   5.780503e+01   4.416589e-01
  3.232010e-01   5.800483e+01   4.547476e-01
  3.235000e-01   5.843476e+01   4.513582e-01
  3.237990e-01   5.763131e+01   4.515834e-01
  3.240970e-01   5.894840e+01   4.637009e-01
  3.243960e-01   5.721260e+01   4.474379e-01
  3.246950e-01   5.761976e+01   4.602223e-01
  3.249940e-01   5.797542e+01   4.537785e-01
  3.252930e-01   5.832624e+01   4.625862e-01
  3.255920e-01   5.884168e+01   4.673508e-01
  3.258910e-01   5.813969e+01   4.600661e-01
  3.261900e-01   5.883978e+01   4.701169e-01
  3.264890e-01   5.702015e+01   4.573776e-01
  3.267880e-01   5.795537e+01   4.647298e-01
  3.270870e-01   5.745585e+01   4.706650e-01
  3.273860e-01   5.720668e+01   4.640075e-01
  3.276850e-01   5.789924e+01   4.724776e-01
  3.279830e-01   5.786269e+01   4.652749e-01
  3.282820e-01   5.806254e+01   4.755711e-01
  3.285810e-01   5.848101e+01   4.753297e-01
  3.288800e-01   5.902285e+01   4.809745e-01
  3.291790e-01   5.857396e+01   4.752227e-01
  3.294780e-01   5.773923e+01   4.792009e-01
  3.297770e-01   5.772918e+01   4.816958e-01
  3.300760e-01   5.790256e+01   4.773775e-01
  3.303750e-01   5.815766e+01   4.860669e-01
  3.306740e-01   5.831032e+01   4.800545e-01
  3.309730e-01   5.855875e+01   4.898470e-01
  3.312720e-01   5.835292e+01   4.927325e-01
  3.315700e-01   5.824058e+01   4.833118e-01
  3.318690e-01   5.783642e+01   4.943645e-01
  3.321680e-01   5.808838e+01   4.842212e-01
  3.324670e-01   5.783686e+01   4.954736e-01
  3.327660e-01   5.868997e+01   4.963400e-01
  3.330650e-01   5.775606e+01   4.929219e-01
  3.333640e-01   5.737451e+01   4.991164e-01
  3.336630e-01   5.827982e+01   4.913450e-01
  3.339620e-01   5.691567e+01   4.999918e-01
  3.342610e-01   5.778410e+01   4.969216e-01
  3.345600e-01   5.851566e+01   5.052156e-01
  3.348590e-01   5.783637e+01   5.111862e-01
  3.351570e-01   5.669082e+01   4.905401e-01
  3.354560e-01   5.805322e+01   5.158503e-01
  3.357550e-01   5.834665e+01   5.004656e-01
  3.360540e-01   5.779839e+01   5.128576e-01
  3.363530e-01   5.775322e+01   5.189322e-01
  3.366520e-01   5.843102e+01   5.066041e-01
  3.369510e-01   5.827465e+01   5.278103e-01
  3.372500e-01   5.781775e+01   5.021937e-01
  3.375490e-01   5.901233e+01   5.284781e-01
  3.378480e-01   5.758460e+01   5.194552e-01
  3.381470e-01   5.694656e+01   5.152954e-01
  3.384460e-01   5.761384e+01   5.322536e-01
  3.387450e-01   5.746297e+01   5.101424e-01
  3.390430e-01   5.758593e+01   5.293818e-01
  3.393420e-01   5.866651e+01   5.315993e-01
  3.396410e-01   5.813041e+01   5.298394e-01
  3.399400e-01   5.739643e+01   5.419100e-01
  3.402390e-01   5.807331e+01   5.190913e-01
  3.405380e-01   5.695972e+01   5.369498e-01
  3.408370e-01   5.801705e+01   5.341129e-01
  3.411360e-01   5.699694e+01   5.328679e-01
  3.414350e-01   5.716107e+01   5.407978e-01
  3.417340e-01   5.921246e+01   5.424125e-01
  3.420330e-01   5.858558e+01   5.558194e-01
  3.423320e-01   5.775916e+01   5.364191e-01
  3.426300e-01   5.791802e+01   5.518756e-01
  3.429290e-01   5.751759e+01   5.476872e-01
  3.432280e-01   5.779613e+01   5.467571e-01
  3.435270e-01   5.724105e+01   5.628936e-01
  3.438260e-01   5.738970e+01   5.411474e-01
  3.441250e-01   5.717568e+01   5.593108e-01
  3.444240e-01   5.794662e+01   5.551044e-01
  3.447230e-01   5.727407e+01   5.565838e-01
  3.450220e-01   5.747442e+01   5.690537e-01
  3.453210e-01   5.822846e+01   5.564527e-01
  3.456200e-01   5.740077e+01   5.738356e-01
  3.459190e-01   5.794167e+01   5.630449e-01
  3.462170e-01   5.795242e+01   5.739833e-01
  3.465160e-01   5.785259e+01   5.726295e-01
  3.468150e-01   5.799070e+01   5.724563e-01
  3.471140e-01   5.713201e+01   5.831923e-01
  3.474130e-01   5.755894e+01   5.694719e-01
  3.477120e-01   5.742372e+01   5.846792e-01
  3.480110e-01   5.803339e+01   5.814105e-01
  3.483100e-01   5.758392e+01   5.809449e-01
  3.486090e-01   5.742166e+01   5.950511e-01
  3.489080e-01   5.659927e+01   5.759566e-01
  3.492070e-01   5.703396e+01   5.940071e-01
  3.495060e-01   5.659028e+01   5.804208e-01
  3.498040e-01   5.744441e+01   5.971171e-01
  3.501030e-01   5.795096e+01   6.007297e-01
  3.504020e-01   5.630234e+01   5.911516e-01
  3.507010e-01   5.707242e+01   6.093295e-01
  3.510000e-01   5.761710e+01   5.931717e-01
  3.512990e-01   5.713097e+01   6.096420e-01
  3.515980e-01   5.716624e+01   6.016166e-01
  3.518970e-01   5.801062e+01   6.196641e-01
  3.521960e-01   5.782776e+01   6.275255e-01
  3.524950e-01   5.719023e+01   6.007391e-01
  3.527940e-01   5.713000e+01   6.271210e-01
  3.530930e-01   5.745853e+01   6.124404e-01
  3.533920e-01   5.697788e+01   6.251499e-01
  3.536900e-01   5.789123e+01   6.324362e-01
  3.539890e-01   5.824838e+01   6.309394e-01
  3.542880e-01   5.808343e+01   6.453714e-01
  3.545870e-01   5.818934e+01   6.206179e-01
  3.548860e-01   5.767187e+01   6.394579e-01
  3.551850e-01   5.764697e+01   6.276737e-01
  3.554840e-01   5.690613e+01   6.351985e-01
  3.557830e-01   5.829287e+01   6.453129e-01
  3.560820e-01   5.751259e+01   6.191671e-01
  3.563810e-01   5.797409e+01   6.423352e-01
  3.566800e-01   5.751192e+01   6.246869e-01
  3.569790e-01   5.628690e+01   6.377326e-01
  3.572770e-01   5.675670e+01   6.391698e-01
  3.575760e-01   5.696479e+01   6.140529e-01
  3.578750e-01   5.782187e+01   6.590697e-01
  3.581740e-01   5.787641e+01   6.300599e-01
  3.584730e-01   5.761152e+01   6.578699e-01
  3.587720e-01   5.740921e+01   6.452917e-01
  3.590710e-01   5.703835e+01   6.419755e-01
  3.593700e-01   5.711210e+01   6.670317e-01
  3.596690e-01   5.645693e+01   6.350695e-01
  3.599680e-01   5.735592e+01   6.698337e-01
  3.602670e-01   5.783945e+01   6.552810e-01
  3.605660e-01   5.799242e+01   6.721529e-01
  3.608640e-01   5.744011e+01   6.860997e-01
  3.611630e-01   5.808175e+01   6.540921e-01
  3.614620e-01   5.852802e+01   6.971080e-01
  3.617610e-01   5.866269e+01   6.718913e-01
  3.620600e-01   5.727830e+01   6.866205e-01
  3.623590e-01   5.805747e+01   6.882887e-01
  3.626580e-01   5.755971e+01   6.853318e-01
  3.629570e-01   5.683571e+01   6.993344e-01
  3.632560e-01   5.796798e+01   6.761982e-01
  3.635550e-01   5.767257e+01   7.159463e-01
  3.638540e-01   5.744344e+01   6.967577e-01
  3.641530e-01   5.686978e+01   6.979595e-01
  3.644510e-01   5.783715e+01   7.344141e-01
  3.647500e-01   5.582968e+01   6.778822e-01
  3.650490e-01   5.731236e+01   7.292806e-01
  3.653480e-01   5.746500e+01   7.129850e-01
  3.656470e-01   5.558799e+01   7.095826e-01
  3.659460e-01   5.752302e+01   7.434868e-01
  3.662450e-01   5.773483e+01   7.129930e-01
  3.665440e-01   5.746735e+01   7.607067e-01
  3.668430e-01   5.672057e+01   7.150661e-01
  3.671420e-01   5.791088e+01   7.536801e-01
  3.674410e-01   5.798782e+01   7.445971e-01
  3.677400e-01   5.804153e+01   7.584699e-01
  3.680390e-01   5.658947e+01   7.779770e-01
  3.683370e-01   5.616478e+01   7.255075e-01
  3.686360e-01   5.570494e+01   7.632963e-01
  3.689350e-01   5.788447e+01   7.614400e-01
  3.692340e-01   5.739551e+01   7.791087e-01
  3.695330e-01   5.791494e+01   8.102567e-01
  3.698320e-01   5.738428e+01   7.521967e-01
  3.701310e-01   5.635933e+01   8.017047e-01
  3.704300e-01   5.648234e+01   7.643924e-01
  3.707290e-01   5.729751e+01   8.107958e-01
  3.710280e-01   5.673601e+01   8.019674e-01
  3.713270e-01   5.648451e+01   7.884716e-01
  3.716260e-01   5.867340e+01   8.520410e-01
  3.719240e-01   5.657633e+01   7.823191e-01
  3.722230e-01   5.801323e+01   8.500164e-01
  3.725220e-01   5.730370e+01   8.157989e-01
  3.728210e-01   5.644077e+01   8.275986e-01
  3.731200e-01   5.795033e+01   8.883951e-01
  3.734190e-01   5.718944e+01   8.051657e-01
  3.737180e-01   5.783389e+01   8.843267e-01
  3.740170e-01   5.723600e+01   8.281170e-01
  3.743160e-01   5.650461e+01   8.804161e-01
  3.746150e-01   5.630589e+01   8.725664e-01
  3.749140e-01   5.689571e+01   8.559860e-01
  3.752130e-01   5.731033e+01   9.206553e-01
  3.755110e-01   5.539845e+01   8.417896e-01
  3.758100e-01   5.525455e+01   9.039921e-01
  3.761090e-01   5.769747e+01   8.961785e-01
  3.764080e-01   5.661658e+01   9.115123e-01
  3.767070e-01   5.647182e+01   9.518324e-01
  3.770060e-01   5.695495e+01   8.775812e-01
  3.773050e-01   5.649893e+01   9.602332e-01
  3.776040e-01   5.774668e+01   9.277848e-01
  3.779030e-01   5.851078e+01   9.647839e-01
  3.782020e-01   5.575334e+01   1.017234e+00
  3.785010e-01   5.461276e+01   8.850049e-01
  3.788000e-01   5.872253e+01   1.038890e+00
  3.790990e-01   5.829464e+01   9.550084e-01
  3.793970e-01   5.673860e+01   1.011417e+00
  3.796960e-01   5.718559e+01   1.010592e+00
  3.799950e-01   5.686153e+01   9.892328e-01
  3.802940e-01   5.653744e+01   1.096626e+00
  3.805930e-01   5.768260e+01   9.660844e-01
  3.808920e-01   5.872880e+01   1.124009e+00
  3.811910e-01   5.732569e+01   1.026459e+00
  3.814900e-01   5.679269e+01   1.075203e+00
  3.817890e-01   5.771496e+01   1.183539e+00
  3.820880e-01   5.600390e+01   9.907928e-01
  3.823870e-01   5.713688e+01   1.185219e+00
  3.826860e-01   5.442632e+01   1.015056e+00
  3.829840e-01   5.607638e+01   1.197732e+00
  3.832830e-01   5.716663e+01   1.155884e+00
  3.835820e-01   5.721585e+01   1.128845e+00
  3.838810e-01   5.590182e+01   1.247510e+00
  3.841800e-01   5.677093e+01   1.111447e+00
  3.844790e-01   5.716000e+01   1.270850e+00
  3.847780e-01   5.708393e+01   1.177051e+00
  3.850770e-01   5.644849e+01   1.272447e+00
  3.853760e-01   5.587878e+01   1.350501e+00
  3.856750e-01   5.807902e+01   1.187266e+00
  3.859740e-01   5.716454e+01   1.390128e+00
  3.862730e-01   5.721028e+01   1.262026e+00
  3.865710e-01   5.706313e+01   1.388895e+00
  3.868700e-01   5.539040e+01   1.393497e+00
  3.871690e-01   5.617200e+01   1.320324e+00
  3.874680e-01   5.576383e+01   1.514897e+00
  3.877670e-01   5.852534e+01   1.370350e+00
  3.880660e-01   5.558799e+01   1.546499e+00
  3.883650e-01   5.856987e+01   1.504266e+00
  3.886640e-01   5.742372e+01   1.554265e+00
  3.889630e-01   5.908432e+01   1.715655e+00
  3.892620e-01   5.800104e+01   1.528462e+00
  3.895610e-01   5.731854e+01   1.736129e+00
  3.898600e-01   5.470032e+01   1.650778e+00
  3.901580e-01   5.598136e+01   1.740096e+00
  3.904570e-01   5.909144e+01   1.998798e+00
  3.907560e-01   5.968491e+01   1.771604e+00
  3.910550e-01   5.532028e+01   1.969454e+00
  3.913540e-01   5.588120e+01   1.979414e+00
  3.916530e-01   5.896623e+01   2.033318e+00
  3.919520e-01   5.927737e+01   2.648317e+00
  3.922510e-01   5.510994e+01   1.965706e+00
  3.925500e-01   5.805475e+01   2.706816e+00
  3.928490e-01   5.815992e+01   2.473211e+00
  3.931480e-01   6.057887e+01   2.765034e+00
  3.934470e-01   0.000000e+00   0.000000e+00
  3.937460e-01   5.843336e+01   2.715629e+00
creator: radaver
creator-version: 3725
header-file: /nas_data/SAXS_data/20151104Workshop/header/JH1_0104.txt
image-file: /nas_data/Pilatus1M/20151104_Workshop/JH1_0104.tif
angular-axis-file: /nas_data/SAXS_data/20151104Workshop/q20151029.dat
beamstop-mask-file: /nas_data/SAXS_data/20151104Workshop/fit2d20151031.msk
detector-response-file: none
beam-center-x: 949.7700
beam-center-y: 918.8000
unit-time: 1.0000
channel-first: 10
channel-last: 1315
Exposure time [s]: 1.094005
Transmitted Beam: 0.482847
Incident Beam: 0.482847
Code: JH1
Concentration [mg/ml]: 1
Run Number: 0104
