# Supplementary material for: SAXS analysis of a soluble cytosolic NgBR construct including extracellular and transmembrane domains
Source: PLoS One. 2018 Jan 18;13(1):e0191371. doi: 10.1371/journal.pone.0191371 (PMC5773207; doi:10.1371/journal.pone.0191371)
Supplement: S1 File — (ZIP) [file pone.0191371.s001.zip › JH1_0105.dat]

Sample:   c= 1.0000 mg/ml  Code: JH1
  3.656810e-03   2.265824e+04   4.141486e+01
  3.955720e-03   2.197436e+04   2.801130e+01
  4.254640e-03   1.900423e+04   2.334351e+01
  4.553560e-03   1.543443e+04   2.028286e+01
  4.852480e-03   1.248524e+04   1.707926e+01
  5.151400e-03   1.053052e+04   1.549526e+01
  5.450320e-03   8.679056e+03   1.336151e+01
  5.749240e-03   7.424844e+03   1.197412e+01
  6.048150e-03   6.352145e+03   1.085608e+01
  6.347070e-03   5.503082e+03   9.600124e+00
  6.645990e-03   4.814727e+03   8.940184e+00
  6.944910e-03   4.235135e+03   8.072241e+00
  7.243830e-03   3.785854e+03   7.395360e+00
  7.542750e-03   3.364187e+03   6.944903e+00
  7.841670e-03   3.035757e+03   6.230397e+00
  8.140580e-03   2.746810e+03   6.008224e+00
  8.439500e-03   2.513892e+03   5.540137e+00
  8.738420e-03   2.289873e+03   5.237093e+00
  9.037340e-03   2.119787e+03   4.872096e+00
  9.336260e-03   1.953557e+03   4.596286e+00
  9.635180e-03   1.806200e+03   4.406965e+00
  9.934100e-03   1.665071e+03   4.094025e+00
  1.023300e-02   1.529063e+03   4.020678e+00
  1.053190e-02   1.415243e+03   3.923321e+00
  1.083090e-02   1.309635e+03   3.774101e+00
  1.112980e-02   1.207612e+03   3.593273e+00
  1.142870e-02   1.122629e+03   3.445122e+00
  1.172760e-02   1.035290e+03   3.299193e+00
  1.202650e-02   9.581376e+02   3.165102e+00
  1.232540e-02   8.875729e+02   3.029629e+00
  1.262440e-02   8.281792e+02   2.872092e+00
  1.292330e-02   7.718136e+02   2.729865e+00
  1.322220e-02   7.145378e+02   2.626622e+00
  1.352110e-02   6.692770e+02   2.516524e+00
  1.382000e-02   6.182955e+02   2.394948e+00
  1.411900e-02   5.787429e+02   2.305803e+00
  1.441790e-02   5.428546e+02   2.217082e+00
  1.471680e-02   5.036717e+02   2.125424e+00
  1.501570e-02   4.720907e+02   2.015183e+00
  1.531460e-02   4.518796e+02   1.962673e+00
  1.561350e-02   4.212692e+02   1.861783e+00
  1.591250e-02   3.940582e+02   1.816515e+00
  1.621140e-02   3.752403e+02   1.742047e+00
  1.651030e-02   3.502709e+02   1.665391e+00
  1.680920e-02   3.336426e+02   1.625380e+00
  1.710810e-02   3.134084e+02   1.578628e+00
  1.740710e-02   2.994331e+02   1.520827e+00
  1.770600e-02   2.832327e+02   1.464248e+00
  1.800490e-02   2.743691e+02   1.429762e+00
  1.830380e-02   2.554515e+02   1.390584e+00
  1.860270e-02   2.423001e+02   1.328015e+00
  1.890170e-02   2.323210e+02   1.300381e+00
  1.920060e-02   2.240670e+02   1.264967e+00
  1.949950e-02   2.136796e+02   1.249524e+00
  1.979840e-02   2.064819e+02   1.205252e+00
  2.009730e-02   1.970151e+02   1.164385e+00
  2.039620e-02   1.914330e+02   1.145690e+00
  2.069520e-02   1.839143e+02   1.116911e+00
  2.099410e-02   1.751521e+02   1.097879e+00
  2.129300e-02   1.701580e+02   1.053757e+00
  2.159190e-02   1.646368e+02   1.072240e+00
  2.189080e-02   1.584509e+02   1.057774e+00
  2.218980e-02   1.545020e+02   1.062503e+00
  2.248870e-02   1.471423e+02   1.055387e+00
  2.278760e-02   1.437377e+02   1.032829e+00
  2.308650e-02   1.392770e+02   1.047966e+00
  2.338540e-02   1.358407e+02   1.032808e+00
  2.368430e-02   1.319043e+02   9.992462e-01
  2.398330e-02   1.293839e+02   1.012172e+00
  2.428220e-02   1.253867e+02   9.742462e-01
  2.458110e-02   1.231068e+02   9.978060e-01
  2.488000e-02   1.203511e+02   9.602617e-01
  2.517890e-02   1.173698e+02   9.369813e-01
  2.547790e-02   1.157553e+02   9.436609e-01
  2.577680e-02   1.128207e+02   9.241395e-01
  2.607570e-02   1.104549e+02   9.218027e-01
  2.637460e-02   1.103227e+02   9.138512e-01
  2.667350e-02   1.063518e+02   8.747976e-01
  2.697250e-02   1.047948e+02   8.415966e-01
  2.727140e-02   1.036841e+02   8.060569e-01
  2.757030e-02   1.019161e+02   8.004812e-01
  2.786920e-02   9.952605e+01   7.819988e-01
  2.816810e-02   9.757463e+01   7.620228e-01
  2.846700e-02   9.797240e+01   7.541472e-01
  2.876600e-02   9.613004e+01   7.380221e-01
  2.906490e-02   9.455447e+01   7.341504e-01
  2.936380e-02   9.397146e+01   7.264339e-01
  2.966270e-02   9.259207e+01   7.157921e-01
  2.996160e-02   9.146507e+01   7.124650e-01
  3.026060e-02   9.144548e+01   7.011692e-01
  3.055950e-02   9.014102e+01   6.951634e-01
  3.085840e-02   8.790890e+01   6.836038e-01
  3.115730e-02   8.814951e+01   6.816725e-01
  3.145620e-02   8.698582e+01   6.706513e-01
  3.175510e-02   8.601323e+01   6.687210e-01
  3.205410e-02   8.532000e+01   6.623912e-01
  3.235300e-02   8.472190e+01   6.573913e-01
  3.265190e-02   8.293879e+01   6.385009e-01
  3.295080e-02   8.358686e+01   6.451939e-01
  3.324970e-02   8.286579e+01   6.415614e-01
  3.354870e-02   8.228484e+01   6.376371e-01
  3.384760e-02   8.126946e+01   6.263740e-01
  3.414650e-02   8.101359e+01   6.253872e-01
  3.444540e-02   8.060554e+01   6.152377e-01
  3.474430e-02   7.992765e+01   6.180363e-01
  3.504330e-02   8.027562e+01   6.117048e-01
  3.534220e-02   7.909070e+01   6.079226e-01
  3.564110e-02   7.810349e+01   6.033721e-01
  3.594000e-02   7.880605e+01   5.944791e-01
  3.623890e-02   7.741449e+01   5.992308e-01
  3.653780e-02   7.726144e+01   5.824462e-01
  3.683680e-02   7.733843e+01   5.903181e-01
  3.713570e-02   7.686358e+01   5.892049e-01
  3.743460e-02   7.525250e+01   5.734949e-01
  3.773350e-02   7.595120e+01   5.754870e-01
  3.803240e-02   7.541031e+01   5.871219e-01
  3.833140e-02   7.477842e+01   5.985530e-01
  3.863030e-02   7.599971e+01   6.128012e-01
  3.892920e-02   7.370261e+01   6.018997e-01
  3.922810e-02   7.387024e+01   6.049453e-01
  3.952700e-02   7.405523e+01   6.017768e-01
  3.982600e-02   7.460107e+01   6.127618e-01
  4.012490e-02   7.315714e+01   5.973454e-01
  4.042380e-02   7.451676e+01   6.107931e-01
  4.072270e-02   7.465521e+01   6.089486e-01
  4.102160e-02   7.290915e+01   6.009971e-01
  4.132050e-02   7.273295e+01   6.010577e-01
  4.161950e-02   7.257988e+01   5.942188e-01
  4.191840e-02   7.274726e+01   6.027008e-01
  4.221730e-02   7.168473e+01   5.905431e-01
  4.251620e-02   7.312176e+01   6.042501e-01
  4.281510e-02   7.184562e+01   5.896914e-01
  4.311410e-02   7.171928e+01   5.899276e-01
  4.341300e-02   7.131034e+01   5.912834e-01
  4.371190e-02   7.060134e+01   5.868183e-01
  4.401080e-02   7.055745e+01   5.866359e-01
  4.430970e-02   7.086148e+01   5.834049e-01
  4.460860e-02   7.001611e+01   5.806518e-01
  4.490760e-02   7.029197e+01   5.832806e-01
  4.520650e-02   6.936786e+01   5.750385e-01
  4.550540e-02   6.967421e+01   5.792324e-01
  4.580430e-02   7.056572e+01   5.807141e-01
  4.610320e-02   7.074952e+01   5.785552e-01
  4.640220e-02   7.018904e+01   5.806301e-01
  4.670110e-02   6.866451e+01   5.657391e-01
  4.700000e-02   6.850414e+01   5.671774e-01
  4.729890e-02   6.926394e+01   5.724488e-01
  4.759780e-02   6.872782e+01   5.695176e-01
  4.789680e-02   6.799795e+01   5.629865e-01
  4.819570e-02   6.905377e+01   5.666430e-01
  4.849460e-02   6.772093e+01   5.632275e-01
  4.879350e-02   6.921445e+01   5.631660e-01
  4.909240e-02   6.846741e+01   5.677302e-01
  4.939130e-02   6.853334e+01   5.583639e-01
  4.969030e-02   6.771148e+01   5.570180e-01
  4.998920e-02   6.853530e+01   5.597190e-01
  5.028810e-02   6.909966e+01   5.599935e-01
  5.058700e-02   6.857510e+01   5.619212e-01
  5.088590e-02   6.779005e+01   5.494163e-01
  5.118490e-02   6.766221e+01   5.561424e-01
  5.148380e-02   6.878494e+01   5.580481e-01
  5.178270e-02   6.722415e+01   5.445617e-01
  5.208160e-02   6.769140e+01   5.522747e-01
  5.238050e-02   6.735648e+01   5.450974e-01
  5.267940e-02   6.738419e+01   5.529986e-01
  5.297840e-02   6.702748e+01   5.443994e-01
  5.327730e-02   6.841759e+01   5.474634e-01
  5.357620e-02   6.730355e+01   5.448832e-01
  5.387510e-02   6.723456e+01   5.414576e-01
  5.417400e-02   6.757761e+01   5.479106e-01
  5.447300e-02   6.635671e+01   5.348392e-01
  5.477190e-02   6.767376e+01   5.413554e-01
  5.507080e-02   6.638758e+01   5.361863e-01
  5.536970e-02   6.682955e+01   5.361311e-01
  5.566860e-02   6.564298e+01   5.350105e-01
  5.596760e-02   6.732289e+01   5.356769e-01
  5.626650e-02   6.658869e+01   5.351641e-01
  5.656540e-02   6.605659e+01   5.312137e-01
  5.686430e-02   6.643877e+01   5.297669e-01
  5.716320e-02   6.627769e+01   5.256163e-01
  5.746210e-02   6.571718e+01   5.286552e-01
  5.776110e-02   6.588492e+01   5.311228e-01
  5.806000e-02   6.625261e+01   5.243631e-01
  5.835890e-02   6.682246e+01   5.271917e-01
  5.865780e-02   6.660627e+01   5.234699e-01
  5.895670e-02   6.530473e+01   5.281819e-01
  5.925570e-02   6.678254e+01   5.218979e-01
  5.955460e-02   6.729947e+01   5.308229e-01
  5.985350e-02   6.597961e+01   5.181929e-01
  6.015240e-02   6.536761e+01   5.174559e-01
  6.045130e-02   6.595276e+01   5.203302e-01
  6.075020e-02   6.656216e+01   5.176996e-01
  6.104920e-02   6.634228e+01   5.207362e-01
  6.134810e-02   6.577314e+01   5.190585e-01
  6.164700e-02   6.587101e+01   5.112120e-01
  6.194590e-02   6.609264e+01   5.203177e-01
  6.224480e-02   6.614589e+01   5.090857e-01
  6.254380e-02   6.569299e+01   5.159577e-01
  6.284270e-02   6.583223e+01   5.181713e-01
  6.314160e-02   6.586684e+01   5.059202e-01
  6.344050e-02   6.482367e+01   5.092714e-01
  6.373940e-02   6.620892e+01   5.061939e-01
  6.403840e-02   6.558123e+01   5.116980e-01
  6.433730e-02   6.539535e+01   5.056661e-01
  6.463620e-02   6.558596e+01   5.022685e-01
  6.493510e-02   6.632842e+01   5.162409e-01
  6.523400e-02   6.610496e+01   5.047651e-01
  6.553290e-02   6.632557e+01   5.082009e-01
  6.583190e-02   6.575324e+01   5.039339e-01
  6.613080e-02   6.484416e+01   4.959047e-01
  6.642970e-02   6.581109e+01   5.088503e-01
  6.672860e-02   6.448681e+01   4.930564e-01
  6.702750e-02   6.472435e+01   4.989584e-01
  6.732650e-02   6.593640e+01   5.000638e-01
  6.762540e-02   6.427149e+01   4.937101e-01
  6.792430e-02   6.493996e+01   4.982720e-01
  6.822320e-02   6.538422e+01   4.920838e-01
  6.852210e-02   6.566369e+01   5.005355e-01
  6.882110e-02   6.434355e+01   4.915303e-01
  6.912000e-02   6.454966e+01   4.918292e-01
  6.941890e-02   6.561505e+01   4.924700e-01
  6.971780e-02   6.500019e+01   4.896792e-01
  7.001670e-02   6.496428e+01   4.958672e-01
  7.031560e-02   6.462337e+01   4.877826e-01
  7.061460e-02   6.534696e+01   4.909837e-01
  7.091350e-02   6.479833e+01   4.874949e-01
  7.121240e-02   6.518143e+01   4.851872e-01
  7.151130e-02   6.480278e+01   4.898910e-01
  7.181020e-02   6.490588e+01   4.836993e-01
  7.210920e-02   6.504135e+01   4.874644e-01
  7.240810e-02   6.514641e+01   4.832160e-01
  7.270700e-02   6.512626e+01   4.892012e-01
  7.300590e-02   6.397587e+01   4.802214e-01
  7.330480e-02   6.453738e+01   4.769047e-01
  7.360370e-02   6.480583e+01   4.837873e-01
  7.390270e-02   6.460482e+01   4.775987e-01
  7.420160e-02   6.398326e+01   4.825525e-01
  7.450050e-02   6.509703e+01   4.776357e-01
  7.479940e-02   6.457967e+01   4.770609e-01
  7.509830e-02   6.442599e+01   4.805368e-01
  7.539730e-02   6.473318e+01   4.745446e-01
  7.569620e-02   6.486031e+01   4.758860e-01
  7.599510e-02   6.454518e+01   4.778241e-01
  7.629400e-02   6.433321e+01   4.709171e-01
  7.659290e-02   6.488074e+01   4.772837e-01
  7.689190e-02   6.568103e+01   4.758246e-01
  7.719080e-02   6.469556e+01   4.748434e-01
  7.748970e-02   6.555253e+01   4.744954e-01
  7.778860e-02   6.462185e+01   4.741364e-01
  7.808750e-02   6.416185e+01   4.690098e-01
  7.838640e-02   6.455382e+01   4.679042e-01
  7.868540e-02   6.429922e+01   4.682410e-01
  7.898430e-02   6.393875e+01   4.644230e-01
  7.928320e-02   6.453694e+01   4.720924e-01
  7.958210e-02   6.448989e+01   4.631298e-01
  7.988100e-02   6.413252e+01   4.672129e-01
  8.018000e-02   6.411120e+01   4.646349e-01
  8.047890e-02   6.520070e+01   4.681500e-01
  8.077780e-02   6.458806e+01   4.651199e-01
  8.107670e-02   6.384641e+01   4.600057e-01
  8.137560e-02   6.516037e+01   4.680051e-01
  8.167450e-02   6.503745e+01   4.646836e-01
  8.197350e-02   6.434355e+01   4.593859e-01
  8.227240e-02   6.477821e+01   4.653924e-01
  8.257130e-02   6.430827e+01   4.541721e-01
  8.287020e-02   6.458053e+01   4.642718e-01
  8.316910e-02   6.414608e+01   4.594774e-01
  8.346810e-02   6.435647e+01   4.558903e-01
  8.376700e-02   6.445976e+01   4.626153e-01
  8.406590e-02   6.481507e+01   4.544204e-01
  8.436480e-02   6.473781e+01   4.611910e-01
  8.466370e-02   6.498398e+01   4.561655e-01
  8.496270e-02   6.451803e+01   4.652797e-01
  8.526160e-02   6.376153e+01   4.771495e-01
  8.556050e-02   6.349570e+01   4.766037e-01
  8.585940e-02   6.407949e+01   4.847834e-01
  8.615830e-02   6.406115e+01   4.847140e-01
  8.645720e-02   6.478114e+01   4.922232e-01
  8.675620e-02   6.541632e+01   4.970925e-01
  8.705510e-02   6.461820e+01   4.930676e-01
  8.735400e-02   6.509217e+01   4.973507e-01
  8.765290e-02   6.466721e+01   4.962230e-01
  8.795180e-02   6.457962e+01   4.999268e-01
  8.825080e-02   6.389894e+01   4.927711e-01
  8.854970e-02   6.451134e+01   5.017186e-01
  8.884860e-02   6.508660e+01   5.018852e-01
  8.914750e-02   6.422453e+01   5.047825e-01
  8.944640e-02   6.425753e+01   5.012477e-01
  8.974530e-02   6.445510e+01   4.979195e-01
  9.004430e-02   6.616352e+01   5.024369e-01
  9.034320e-02   6.464535e+01   4.790911e-01
  9.064210e-02   6.472204e+01   4.784783e-01
  9.094100e-02   6.403492e+01   4.660198e-01
  9.123990e-02   6.335516e+01   4.622986e-01
  9.153890e-02   6.466067e+01   4.695552e-01
  9.183780e-02   6.448809e+01   4.655846e-01
  9.213670e-02   6.405651e+01   4.623844e-01
  9.243560e-02   6.631237e+01   4.692161e-01
  9.273450e-02   6.453606e+01   4.588812e-01
  9.303350e-02   6.389137e+01   4.626046e-01
  9.333240e-02   6.418665e+01   4.533584e-01
  9.363130e-02   6.395661e+01   4.560309e-01
  9.393020e-02   6.342951e+01   4.518248e-01
  9.422910e-02   6.384537e+01   4.544643e-01
  9.452800e-02   6.421023e+01   4.569342e-01
  9.482700e-02   6.442745e+01   4.474452e-01
  9.512590e-02   6.403405e+01   4.543594e-01
  9.542480e-02   6.426154e+01   4.502078e-01
  9.572370e-02   6.387675e+01   4.488578e-01
  9.602260e-02   6.401540e+01   4.516084e-01
  9.632160e-02   6.351579e+01   4.420958e-01
  9.662050e-02   6.431243e+01   4.474131e-01
  9.691940e-02   6.347825e+01   4.445020e-01
  9.721830e-02   6.412815e+01   4.442218e-01
  9.751720e-02   6.468227e+01   4.483292e-01
  9.781610e-02   6.432831e+01   4.427600e-01
  9.811510e-02   6.434666e+01   4.471646e-01
  9.841400e-02   6.487609e+01   4.418044e-01
  9.871290e-02   6.448396e+01   4.436526e-01
  9.901180e-02   6.355835e+01   4.415265e-01
  9.931070e-02   6.419891e+01   4.398424e-01
  9.960970e-02   6.370764e+01   4.413300e-01
  9.990860e-02   6.357770e+01   4.335862e-01
  1.002070e-01   6.448217e+01   4.408116e-01
  1.005060e-01   6.444786e+01   4.382586e-01
  1.008050e-01   6.446409e+01   4.407498e-01
  1.011040e-01   6.397150e+01   4.329025e-01
  1.014030e-01   6.413361e+01   4.354777e-01
  1.017020e-01   6.371072e+01   4.381668e-01
  1.020010e-01   6.500974e+01   4.377587e-01
  1.023000e-01   6.371565e+01   4.313687e-01
  1.025990e-01   6.447727e+01   4.329382e-01
  1.028980e-01   6.449296e+01   4.346633e-01
  1.031970e-01   6.377196e+01   4.345878e-01
  1.034960e-01   6.418371e+01   4.280246e-01
  1.037950e-01   6.391041e+01   4.310309e-01
  1.040930e-01   6.420348e+01   4.284137e-01
  1.043920e-01   6.395050e+01   4.314976e-01
  1.046910e-01   6.446546e+01   4.325664e-01
  1.049900e-01   6.383795e+01   4.246344e-01
  1.052890e-01   6.450724e+01   4.304023e-01
  1.055880e-01   6.270475e+01   4.227457e-01
  1.058870e-01   6.373475e+01   4.278174e-01
  1.061860e-01   6.356629e+01   4.230989e-01
  1.064850e-01   6.432095e+01   4.262377e-01
  1.067840e-01   6.401244e+01   4.274531e-01
  1.070830e-01   6.432670e+01   4.249900e-01
  1.073820e-01   6.357152e+01   4.209296e-01
  1.076800e-01   6.377860e+01   4.213045e-01
  1.079790e-01   6.404031e+01   4.240429e-01
  1.082780e-01   6.418490e+01   4.264236e-01
  1.085770e-01   6.423495e+01   4.176210e-01
  1.088760e-01   6.411188e+01   4.230264e-01
  1.091750e-01   6.434355e+01   4.222360e-01
  1.094740e-01   6.396784e+01   4.219291e-01
  1.097730e-01   6.357612e+01   4.181825e-01
  1.100720e-01   6.436245e+01   4.168409e-01
  1.103710e-01   6.391775e+01   4.217638e-01
  1.106700e-01   6.506809e+01   4.194190e-01
  1.109690e-01   6.429075e+01   4.226820e-01
  1.112670e-01   6.414519e+01   4.146606e-01
  1.115660e-01   6.397692e+01   4.152945e-01
  1.118650e-01   6.390408e+01   4.189554e-01
  1.121640e-01   6.395652e+01   4.131734e-01
  1.124630e-01   6.401606e+01   4.145367e-01
  1.127620e-01   6.460930e+01   4.164530e-01
  1.130610e-01   6.460855e+01   4.158611e-01
  1.133600e-01   6.504193e+01   4.220566e-01
  1.136590e-01   6.455730e+01   4.102206e-01
  1.139580e-01   6.433556e+01   4.141040e-01
  1.142570e-01   6.444203e+01   4.141550e-01
  1.145560e-01   6.424746e+01   4.141121e-01
  1.148550e-01   6.352340e+01   4.106153e-01
  1.151530e-01   6.413414e+01   4.071947e-01
  1.154520e-01   6.389562e+01   4.115281e-01
  1.157510e-01   6.433059e+01   4.083762e-01
  1.160500e-01   6.458679e+01   4.154974e-01
  1.163490e-01   6.449391e+01   4.088942e-01
  1.166480e-01   6.467736e+01   4.123091e-01
  1.169470e-01   6.394582e+01   4.077120e-01
  1.172460e-01   6.424710e+01   4.092338e-01
  1.175450e-01   6.409481e+01   4.054117e-01
  1.178440e-01   6.415379e+01   4.055982e-01
  1.181430e-01   6.474703e+01   4.105403e-01
  1.184420e-01   6.471432e+01   4.081968e-01
  1.187400e-01   6.482690e+01   4.071691e-01
  1.190390e-01   6.373735e+01   4.029171e-01
  1.193380e-01   6.328907e+01   4.014977e-01
  1.196370e-01   6.424056e+01   4.066999e-01
  1.199360e-01   6.454289e+01   4.035586e-01
  1.202350e-01   6.403369e+01   4.049441e-01
  1.205340e-01   6.407537e+01   4.026316e-01
  1.208330e-01   6.453204e+01   4.027201e-01
  1.211320e-01   6.442528e+01   4.056319e-01
  1.214310e-01   6.485496e+01   4.002859e-01
  1.217300e-01   6.524025e+01   4.070921e-01
  1.220290e-01   6.521156e+01   4.056437e-01
  1.223270e-01   6.430122e+01   4.001436e-01
  1.226260e-01   6.483529e+01   4.012743e-01
  1.229250e-01   6.412424e+01   3.975059e-01
  1.232240e-01   6.476521e+01   4.031794e-01
  1.235230e-01   6.469104e+01   4.021492e-01
  1.238220e-01   6.430177e+01   3.975385e-01
  1.241210e-01   6.420979e+01   3.988109e-01
  1.244200e-01   6.430463e+01   3.954981e-01
  1.247190e-01   6.439335e+01   4.004302e-01
  1.250180e-01   6.560681e+01   3.992260e-01
  1.253170e-01   6.417040e+01   3.955939e-01
  1.256160e-01   6.444237e+01   3.990106e-01
  1.259140e-01   6.382964e+01   3.942882e-01
  1.262130e-01   6.383451e+01   3.943032e-01
  1.265120e-01   6.411780e+01   3.924093e-01
  1.268110e-01   6.458463e+01   3.945870e-01
  1.271100e-01   6.436564e+01   3.974778e-01
  1.274090e-01   6.398630e+01   3.930054e-01
  1.277080e-01   6.420683e+01   3.924327e-01
  1.280070e-01   6.450324e+01   3.920971e-01
  1.283060e-01   6.479025e+01   3.944616e-01
  1.286050e-01   6.489156e+01   3.975545e-01
  1.289040e-01   6.440703e+01   3.891184e-01
  1.292030e-01   6.457499e+01   3.945576e-01
  1.295020e-01   6.395323e+01   3.889550e-01
  1.298000e-01   6.449314e+01   3.913278e-01
  1.300990e-01   6.448660e+01   3.888759e-01
  1.303980e-01   6.433884e+01   3.891541e-01
  1.306970e-01   6.494092e+01   3.939215e-01
  1.309960e-01   6.436245e+01   3.899537e-01
  1.312950e-01   6.421141e+01   3.892530e-01
  1.315940e-01   6.489744e+01   3.870080e-01
  1.318930e-01   6.446066e+01   3.885570e-01
  1.321920e-01   6.452835e+01   3.885206e-01
  1.324910e-01   6.478552e+01   3.902600e-01
  1.327900e-01   6.515261e+01   3.891946e-01
  1.330890e-01   6.368026e+01   3.843000e-01
  1.333870e-01   6.516817e+01   3.885257e-01
  1.336860e-01   6.466435e+01   3.863123e-01
  1.339850e-01   6.463223e+01   3.848111e-01
  1.342840e-01   6.404132e+01   3.858611e-01
  1.345830e-01   6.490898e+01   3.870424e-01
  1.348820e-01   6.468742e+01   3.863813e-01
  1.351810e-01   6.444706e+01   3.808173e-01
  1.354800e-01   6.495135e+01   3.866974e-01
  1.357790e-01   6.488718e+01   3.841765e-01
  1.360780e-01   6.431832e+01   3.841081e-01
  1.363770e-01   6.458840e+01   3.844480e-01
  1.366760e-01   6.465356e+01   3.867521e-01
  1.369740e-01   6.502563e+01   4.015994e-01
  1.372730e-01   6.459922e+01   4.023956e-01
  1.375720e-01   6.451416e+01   4.115029e-01
  1.378710e-01   6.455529e+01   4.133576e-01
  1.381700e-01   6.414870e+01   4.137937e-01
  1.384690e-01   6.503147e+01   4.238669e-01
  1.387680e-01   6.416319e+01   4.095310e-01
  1.390670e-01   6.425719e+01   3.981771e-01
  1.393660e-01   6.465814e+01   3.986386e-01
  1.396650e-01   6.406974e+01   3.940161e-01
  1.399640e-01   6.429240e+01   3.957149e-01
  1.402630e-01   6.498138e+01   3.896413e-01
  1.405620e-01   6.430293e+01   3.919818e-01
  1.408600e-01   6.442428e+01   3.911188e-01
  1.411590e-01   6.429344e+01   3.917056e-01
  1.414580e-01   6.425264e+01   3.920760e-01
  1.417570e-01   6.491912e+01   3.866014e-01
  1.420560e-01   6.420215e+01   3.889825e-01
  1.423550e-01   6.464811e+01   3.876848e-01
  1.426540e-01   6.478870e+01   3.845789e-01
  1.429530e-01   6.508191e+01   3.845215e-01
  1.432520e-01   6.448895e+01   3.798136e-01
  1.435510e-01   6.452962e+01   3.826569e-01
  1.438500e-01   6.446350e+01   3.783992e-01
  1.441490e-01   6.467738e+01   3.781398e-01
  1.444470e-01   6.471756e+01   3.807113e-01
  1.447460e-01   6.483752e+01   3.772877e-01
  1.450450e-01   6.450480e+01   3.800850e-01
  1.453440e-01   6.483837e+01   3.751205e-01
  1.456430e-01   6.477959e+01   3.786597e-01
  1.459420e-01   6.442075e+01   3.769487e-01
  1.462410e-01   6.532693e+01   3.778333e-01
  1.465400e-01   6.468243e+01   3.772741e-01
  1.468390e-01   6.468900e+01   3.725581e-01
  1.471380e-01   6.513280e+01   3.768366e-01
  1.474370e-01   6.403069e+01   3.742821e-01
  1.477360e-01   6.393243e+01   3.729186e-01
  1.480340e-01   6.503482e+01   3.724982e-01
  1.483330e-01   6.505992e+01   3.810412e-01
  1.486320e-01   6.507521e+01   3.906466e-01
  1.489310e-01   6.540806e+01   3.933541e-01
  1.492300e-01   6.445446e+01   3.899890e-01
  1.495290e-01   6.520615e+01   3.947251e-01
  1.498280e-01   6.569566e+01   4.007845e-01
  1.501270e-01   6.483145e+01   3.996919e-01
  1.504260e-01   6.557881e+01   3.966033e-01
  1.507250e-01   6.473143e+01   3.999045e-01
  1.510240e-01   6.489163e+01   3.993577e-01
  1.513230e-01   6.537305e+01   4.061456e-01
  1.516210e-01   6.558625e+01   4.025363e-01
  1.519200e-01   6.495872e+01   4.006060e-01
  1.522190e-01   6.534349e+01   4.087882e-01
  1.525180e-01   6.566927e+01   4.049110e-01
  1.528170e-01   6.530773e+01   4.092297e-01
  1.531160e-01   6.530240e+01   4.059261e-01
  1.534150e-01   6.464507e+01   3.980816e-01
  1.537140e-01   6.530991e+01   3.933048e-01
  1.540130e-01   6.513398e+01   3.863019e-01
  1.543120e-01   6.483215e+01   3.856393e-01
  1.546110e-01   6.510868e+01   3.839100e-01
  1.549100e-01   6.509827e+01   3.841090e-01
  1.552090e-01   6.476512e+01   3.852065e-01
  1.555070e-01   6.555280e+01   3.782676e-01
  1.558060e-01   6.487784e+01   3.816344e-01
  1.561050e-01   6.495310e+01   3.780626e-01
  1.564040e-01   6.492482e+01   3.795281e-01
  1.567030e-01   6.555982e+01   3.793834e-01
  1.570020e-01   6.456517e+01   3.745442e-01
  1.573010e-01   6.531523e+01   3.802220e-01
  1.576000e-01   6.581761e+01   3.757940e-01
  1.578990e-01   6.480095e+01   3.747974e-01
  1.581980e-01   6.530804e+01   3.745488e-01
  1.584970e-01   6.488425e+01   3.731199e-01
  1.587960e-01   6.551268e+01   3.783701e-01
  1.590940e-01   6.548412e+01   3.729428e-01
  1.593930e-01   6.461993e+01   3.692326e-01
  1.596920e-01   6.520916e+01   3.719503e-01
  1.599910e-01   6.507570e+01   3.732470e-01
  1.602900e-01   6.525671e+01   3.731331e-01
  1.605890e-01   6.492951e+01   3.666579e-01
  1.608880e-01   6.499815e+01   3.692838e-01
  1.611870e-01   6.435607e+01   3.664411e-01
  1.614860e-01   6.555431e+01   3.702451e-01
  1.617850e-01   6.448328e+01   3.640045e-01
  1.620840e-01   6.598943e+01   3.682311e-01
  1.623830e-01   6.440781e+01   3.653818e-01
  1.626810e-01   6.466920e+01   3.639367e-01
  1.629800e-01   6.490688e+01   3.607218e-01
  1.632790e-01   6.536039e+01   3.631357e-01
  1.635780e-01   6.471514e+01   3.625000e-01
  1.638770e-01   6.507174e+01   3.658603e-01
  1.641760e-01   6.510339e+01   3.641724e-01
  1.644750e-01   6.531311e+01   3.639757e-01
  1.647740e-01   6.509041e+01   3.629659e-01
  1.650730e-01   6.496757e+01   3.639883e-01
  1.653720e-01   6.423367e+01   3.615372e-01
  1.656710e-01   6.513995e+01   3.619445e-01
  1.659700e-01   6.494192e+01   3.629400e-01
  1.662680e-01   6.520522e+01   3.623183e-01
  1.665670e-01   6.520376e+01   3.632817e-01
  1.668660e-01   6.443490e+01   3.577068e-01
  1.671650e-01   6.447066e+01   3.606556e-01
  1.674640e-01   6.444400e+01   3.598147e-01
  1.677630e-01   6.485046e+01   3.590468e-01
  1.680620e-01   6.478445e+01   3.611474e-01
  1.683610e-01   6.430453e+01   3.541995e-01
  1.686600e-01   6.490086e+01   3.607051e-01
  1.689590e-01   6.515910e+01   3.578388e-01
  1.692580e-01   6.420221e+01   3.550173e-01
  1.695570e-01   6.501396e+01   3.617866e-01
  1.698560e-01   6.511066e+01   3.560459e-01
  1.701540e-01   6.520771e+01   3.590927e-01
  1.704530e-01   6.507681e+01   3.557703e-01
  1.707520e-01   6.478162e+01   3.551451e-01
  1.710510e-01   6.502650e+01   3.587809e-01
  1.713500e-01   6.435326e+01   3.534240e-01
  1.716490e-01   6.457419e+01   3.567853e-01
  1.719480e-01   6.406474e+01   3.497726e-01
  1.722470e-01   6.515626e+01   3.550763e-01
  1.725460e-01   6.537864e+01   3.573297e-01
  1.728450e-01   6.512212e+01   3.542596e-01
  1.731440e-01   6.401300e+01   3.517676e-01
  1.734430e-01   6.433976e+01   3.494662e-01
  1.737410e-01   6.477550e+01   3.542184e-01
  1.740400e-01   6.503417e+01   3.542007e-01
  1.743390e-01   6.467069e+01   3.507157e-01
  1.746380e-01   6.513048e+01   3.535629e-01
  1.749370e-01   6.512213e+01   3.512324e-01
  1.752360e-01   6.473701e+01   3.524934e-01
  1.755350e-01   6.444476e+01   3.508084e-01
  1.758340e-01   6.461311e+01   3.465768e-01
  1.761330e-01   6.435507e+01   3.514520e-01
  1.764320e-01   6.422037e+01   3.462027e-01
  1.767310e-01   6.472434e+01   3.519239e-01
  1.770300e-01   6.477076e+01   3.483709e-01
  1.773280e-01   6.450787e+01   3.490483e-01
  1.776270e-01   6.489310e+01   3.488725e-01
  1.779260e-01   6.424131e+01   3.455782e-01
  1.782250e-01   6.460419e+01   3.493088e-01
  1.785240e-01   6.478284e+01   3.465215e-01
  1.788230e-01   6.491260e+01   3.485796e-01
  1.791220e-01   6.442428e+01   3.477824e-01
  1.794210e-01   6.444490e+01   3.446054e-01
  1.797200e-01   6.465586e+01   3.466914e-01
  1.800190e-01   6.449025e+01   3.438906e-01
  1.803180e-01   6.356111e+01   3.449318e-01
  1.806170e-01   6.440798e+01   3.443391e-01
  1.809160e-01   6.435822e+01   3.435383e-01
  1.812140e-01   6.373362e+01   3.426984e-01
  1.815130e-01   6.434171e+01   3.438276e-01
  1.818120e-01   6.446206e+01   3.454934e-01
  1.821110e-01   6.477596e+01   3.423372e-01
  1.824100e-01   6.451976e+01   3.441360e-01
  1.827090e-01   6.416802e+01   3.425328e-01
  1.830080e-01   6.438016e+01   3.432644e-01
  1.833070e-01   6.440489e+01   3.408668e-01
  1.836060e-01   6.436510e+01   3.399523e-01
  1.839050e-01   6.453096e+01   3.443329e-01
  1.842040e-01   6.468155e+01   3.419243e-01
  1.845030e-01   6.446588e+01   3.405416e-01
  1.848010e-01   6.444536e+01   3.422816e-01
  1.851000e-01   6.467075e+01   3.382012e-01
  1.853990e-01   6.425612e+01   3.421075e-01
  1.856980e-01   6.423762e+01   3.396155e-01
  1.859970e-01   6.443621e+01   3.388565e-01
  1.862960e-01   6.433097e+01   3.400235e-01
  1.865950e-01   6.459967e+01   3.389670e-01
  1.868940e-01   6.422163e+01   3.418512e-01
  1.871930e-01   6.343482e+01   3.326305e-01
  1.874920e-01   6.390997e+01   3.369943e-01
  1.877910e-01   6.399737e+01   3.370664e-01
  1.880900e-01   6.486904e+01   3.393542e-01
  1.883880e-01   6.447091e+01   3.400703e-01
  1.886870e-01   6.366891e+01   3.318701e-01
  1.889860e-01   6.400906e+01   3.383693e-01
  1.892850e-01   6.390656e+01   3.355704e-01
  1.895840e-01   6.425777e+01   3.354000e-01
  1.898830e-01   6.456475e+01   3.366677e-01
  1.901820e-01   6.380035e+01   3.343588e-01
  1.904810e-01   6.387963e+01   3.344116e-01
  1.907800e-01   6.358552e+01   3.328720e-01
  1.910790e-01   6.415257e+01   3.337389e-01
  1.913780e-01   6.381408e+01   3.339313e-01
  1.916770e-01   6.398391e+01   3.342211e-01
  1.919750e-01   6.439617e+01   3.360720e-01
  1.922740e-01   6.383055e+01   3.309326e-01
  1.925730e-01   6.416947e+01   3.325647e-01
  1.928720e-01   6.387087e+01   3.325480e-01
  1.931710e-01   6.363453e+01   3.325413e-01
  1.934700e-01   6.361343e+01   3.309700e-01
  1.937690e-01   6.393081e+01   3.308926e-01
  1.940680e-01   6.399380e+01   3.328679e-01
  1.943670e-01   6.383023e+01   3.304827e-01
  1.946660e-01   6.392625e+01   3.313308e-01
  1.949650e-01   6.329727e+01   3.276223e-01
  1.952640e-01   6.381825e+01   3.304517e-01
  1.955630e-01   6.384545e+01   3.317240e-01
  1.958610e-01   6.379898e+01   3.284769e-01
  1.961600e-01   6.400086e+01   3.303273e-01
  1.964590e-01   6.393802e+01   3.286879e-01
  1.967580e-01   6.364309e+01   3.301471e-01
  1.970570e-01   6.386537e+01   3.285010e-01
  1.973560e-01   6.347757e+01   3.257617e-01
  1.976550e-01   6.393207e+01   3.297045e-01
  1.979540e-01   6.378034e+01   3.269712e-01
  1.982530e-01   6.336090e+01   3.276402e-01
  1.985520e-01   6.365082e+01   3.263501e-01
  1.988510e-01   6.406889e+01   3.275650e-01
  1.991500e-01   6.390226e+01   3.293319e-01
  1.994480e-01   6.313956e+01   3.240356e-01
  1.997470e-01   6.374806e+01   3.274691e-01
  2.000460e-01   6.310163e+01   3.219638e-01
  2.003450e-01   6.362722e+01   3.255707e-01
  2.006440e-01   6.370144e+01   3.285194e-01
  2.009430e-01   6.369795e+01   3.234816e-01
  2.012420e-01   6.313835e+01   3.253214e-01
  2.015410e-01   6.295170e+01   3.214416e-01
  2.018400e-01   6.326874e+01   3.229511e-01
  2.021390e-01   6.340313e+01   3.242840e-01
  2.024380e-01   6.342790e+01   3.194843e-01
  2.027370e-01   6.350191e+01   3.246789e-01
  2.030350e-01   6.351295e+01   3.216186e-01
  2.033340e-01   6.354139e+01   3.225243e-01
  2.036330e-01   6.344407e+01   3.197971e-01
  2.039320e-01   6.320775e+01   3.200198e-01
  2.042310e-01   6.339237e+01   3.235484e-01
  2.045300e-01   6.293864e+01   3.177099e-01
  2.048290e-01   6.318579e+01   3.194177e-01
  2.051280e-01   6.290851e+01   3.183089e-01
  2.054270e-01   6.339813e+01   3.190027e-01
  2.057260e-01   6.332189e+01   3.222457e-01
  2.060250e-01   6.320616e+01   3.179804e-01
  2.063240e-01   6.307541e+01   3.202334e-01
  2.066230e-01   6.285731e+01   3.183149e-01
  2.069210e-01   6.256643e+01   3.188018e-01
  2.072200e-01   6.257402e+01   3.181392e-01
  2.075190e-01   6.301660e+01   3.168344e-01
  2.078180e-01   6.276165e+01   3.186158e-01
  2.081170e-01   6.328685e+01   3.183179e-01
  2.084160e-01   6.339489e+01   3.206304e-01
  2.087150e-01   6.396601e+01   3.185426e-01
  2.090140e-01   6.294262e+01   3.174510e-01
  2.093130e-01   6.301099e+01   3.174891e-01
  2.096120e-01   6.341566e+01   3.179699e-01
  2.099110e-01   6.336573e+01   3.163821e-01
  2.102100e-01   6.286437e+01   3.167182e-01
  2.105080e-01   6.334090e+01   3.195370e-01
  2.108070e-01   6.286724e+01   3.153985e-01
  2.111060e-01   6.307457e+01   3.151287e-01
  2.114050e-01   6.294986e+01   3.152106e-01
  2.117040e-01   6.340872e+01   3.213546e-01
  2.120030e-01   6.292083e+01   3.260628e-01
  2.123020e-01   6.300820e+01   3.286450e-01
  2.126010e-01   6.313757e+01   3.263327e-01
  2.129000e-01   6.281582e+01   3.287390e-01
  2.131990e-01   6.364504e+01   3.337970e-01
  2.134980e-01   6.281257e+01   3.336190e-01
  2.137970e-01   6.319481e+01   3.321537e-01
  2.140950e-01   6.276709e+01   3.328754e-01
  2.143940e-01   6.270544e+01   3.339603e-01
  2.146930e-01   6.248852e+01   3.336959e-01
  2.149920e-01   6.300098e+01   3.353774e-01
  2.152910e-01   6.321023e+01   3.364103e-01
  2.155900e-01   6.266056e+01   3.378333e-01
  2.158890e-01   6.285727e+01   3.383631e-01
  2.161880e-01   6.307228e+01   3.374828e-01
  2.164870e-01   6.345555e+01   3.398061e-01
  2.167860e-01   6.269816e+01   3.314581e-01
  2.170850e-01   6.285132e+01   3.292812e-01
  2.173840e-01   6.317388e+01   3.270099e-01
  2.176820e-01   6.251820e+01   3.238633e-01
  2.179810e-01   6.258108e+01   3.250362e-01
  2.182800e-01   6.263195e+01   3.209027e-01
  2.185790e-01   6.271670e+01   3.226653e-01
  2.188780e-01   6.261354e+01   3.189218e-01
  2.191770e-01   6.234248e+01   3.202994e-01
  2.194760e-01   6.278525e+01   3.222767e-01
  2.197750e-01   6.262623e+01   3.186807e-01
  2.200740e-01   6.255837e+01   3.164805e-01
  2.203730e-01   6.275220e+01   3.187281e-01
  2.206720e-01   6.266512e+01   3.175575e-01
  2.209710e-01   6.305799e+01   3.207407e-01
  2.212700e-01   6.257800e+01   3.150675e-01
  2.215680e-01   6.262387e+01   3.179942e-01
  2.218670e-01   6.296036e+01   3.145817e-01
  2.221660e-01   6.223261e+01   3.161909e-01
  2.224650e-01   6.198154e+01   3.130381e-01
  2.227640e-01   6.231220e+01   3.136101e-01
  2.230630e-01   6.334969e+01   3.171372e-01
  2.233620e-01   6.259958e+01   3.144636e-01
  2.236610e-01   6.237527e+01   3.138997e-01
  2.239600e-01   6.214855e+01   3.097300e-01
  2.242590e-01   6.248416e+01   3.136504e-01
  2.245580e-01   6.193454e+01   3.113625e-01
  2.248570e-01   6.220405e+01   3.138618e-01
  2.251550e-01   6.192189e+01   3.095437e-01
  2.254540e-01   6.248054e+01   3.111914e-01
  2.257530e-01   6.231581e+01   3.130973e-01
  2.260520e-01   6.170670e+01   3.077497e-01
  2.263510e-01   6.230897e+01   3.102561e-01
  2.266500e-01   6.160520e+01   3.083731e-01
  2.269490e-01   6.236083e+01   3.088760e-01
  2.272480e-01   6.176222e+01   3.099055e-01
  2.275470e-01   6.211499e+01   3.066594e-01
  2.278460e-01   6.232565e+01   3.106783e-01
  2.281450e-01   6.218944e+01   3.075822e-01
  2.284440e-01   6.176446e+01   3.080187e-01
  2.287420e-01   6.160142e+01   3.084895e-01
  2.290410e-01   6.186926e+01   3.030368e-01
  2.293400e-01   6.206219e+01   3.082601e-01
  2.296390e-01   6.241470e+01   3.076445e-01
  2.299380e-01   6.167829e+01   3.063155e-01
  2.302370e-01   6.205412e+01   3.066318e-01
  2.305360e-01   6.154750e+01   3.034401e-01
  2.308350e-01   6.265111e+01   3.104737e-01
  2.311340e-01   6.198280e+01   3.030771e-01
  2.314330e-01   6.209184e+01   3.055044e-01
  2.317320e-01   6.187125e+01   3.060571e-01
  2.320310e-01   6.189048e+01   3.029700e-01
  2.323290e-01   6.139701e+01   3.064798e-01
  2.326280e-01   6.185029e+01   3.021620e-01
  2.329270e-01   6.195503e+01   3.028907e-01
  2.332260e-01   6.161781e+01   3.036134e-01
  2.335250e-01   6.192103e+01   3.036403e-01
  2.338240e-01   6.175474e+01   3.044323e-01
  2.341230e-01   6.201695e+01   3.005825e-01
  2.344220e-01   6.133762e+01   3.019690e-01
  2.347210e-01   6.157320e+01   3.024295e-01
  2.350200e-01   6.182027e+01   3.022066e-01
  2.353190e-01   6.224674e+01   3.036029e-01
  2.356180e-01   6.145636e+01   2.983037e-01
  2.359170e-01   6.188187e+01   3.036637e-01
  2.362150e-01   6.130856e+01   3.002509e-01
  2.365140e-01   6.185020e+01   2.992580e-01
  2.368130e-01   6.187762e+01   3.016412e-01
  2.371120e-01   6.185815e+01   3.001974e-01
  2.374110e-01   6.195168e+01   3.030011e-01
  2.377100e-01   6.223841e+01   3.000810e-01
  2.380090e-01   6.171952e+01   3.002077e-01
  2.383080e-01   6.107031e+01   2.966851e-01
  2.386070e-01   6.151579e+01   2.993655e-01
  2.389060e-01   6.147580e+01   2.989232e-01
  2.392050e-01   6.156095e+01   2.975348e-01
  2.395040e-01   6.169149e+01   2.999082e-01
  2.398020e-01   6.157389e+01   2.975661e-01
  2.401010e-01   6.174560e+01   2.996936e-01
  2.404000e-01   6.114664e+01   2.954116e-01
  2.406990e-01   6.147960e+01   2.979046e-01
  2.409980e-01   6.139160e+01   2.966747e-01
  2.412970e-01   6.156919e+01   2.966544e-01
  2.415960e-01   6.126903e+01   2.968285e-01
  2.418950e-01   6.144870e+01   2.955836e-01
  2.421940e-01   6.120379e+01   2.962206e-01
  2.424930e-01   6.124090e+01   2.972124e-01
  2.427920e-01   6.106479e+01   2.930124e-01
  2.430910e-01   6.089210e+01   2.945740e-01
  2.433890e-01   6.164712e+01   2.953954e-01
  2.436880e-01   6.130899e+01   2.971512e-01
  2.439870e-01   6.079062e+01   2.923539e-01
  2.442860e-01   6.126883e+01   2.929579e-01
  2.445850e-01   6.156086e+01   2.954097e-01
  2.448840e-01   6.077629e+01   2.930825e-01
  2.451830e-01   6.101425e+01   2.952030e-01
  2.454820e-01   6.130753e+01   2.924018e-01
  2.457810e-01   6.154704e+01   2.941671e-01
  2.460800e-01   6.153093e+01   2.944569e-01
  2.463790e-01   6.148947e+01   2.933763e-01
  2.466780e-01   6.153996e+01   2.939319e-01
  2.469770e-01   6.109037e+01   2.919911e-01
  2.472750e-01   6.057126e+01   2.915012e-01
  2.475740e-01   6.163762e+01   2.950418e-01
  2.478730e-01   6.120267e+01   2.892879e-01
  2.481720e-01   6.103594e+01   2.918610e-01
  2.484710e-01   6.150142e+01   2.911524e-01
  2.487700e-01   6.113172e+01   2.933910e-01
  2.490690e-01   6.058519e+01   2.909960e-01
  2.493680e-01   6.073802e+01   2.883961e-01
  2.496670e-01   6.097793e+01   2.929127e-01
  2.499660e-01   6.058069e+01   2.889648e-01
  2.502650e-01   6.069490e+01   2.905093e-01
  2.505640e-01   6.077391e+01   2.877534e-01
  2.508620e-01   6.118579e+01   2.900876e-01
  2.511610e-01   6.055444e+01   2.909221e-01
  2.514600e-01   6.049300e+01   2.876058e-01
  2.517590e-01   6.127548e+01   2.892509e-01
  2.520580e-01   6.053808e+01   2.880252e-01
  2.523570e-01   6.094454e+01   2.893049e-01
  2.526560e-01   6.133634e+01   2.910796e-01
  2.529550e-01   6.039396e+01   2.855195e-01
  2.532540e-01   6.128567e+01   2.875171e-01
  2.535530e-01   6.072162e+01   2.859872e-01
  2.538520e-01   6.069595e+01   2.872588e-01
  2.541510e-01   6.057209e+01   2.854317e-01
  2.544490e-01   6.061004e+01   2.863363e-01
  2.547480e-01   6.058439e+01   2.865832e-01
  2.550470e-01   6.087472e+01   2.855357e-01
  2.553460e-01   6.099515e+01   2.862235e-01
  2.556450e-01   6.075026e+01   2.833450e-01
  2.559440e-01   6.020254e+01   2.849651e-01
  2.562430e-01   6.084319e+01   2.878138e-01
  2.565420e-01   6.020021e+01   2.837487e-01
  2.568410e-01   6.004396e+01   2.825825e-01
  2.571400e-01   6.067600e+01   2.844660e-01
  2.574390e-01   6.105003e+01   2.874765e-01
  2.577380e-01   6.058283e+01   2.853557e-01
  2.580360e-01   6.068586e+01   2.835912e-01
  2.583350e-01   6.041296e+01   2.854626e-01
  2.586340e-01   6.097962e+01   2.836814e-01
  2.589330e-01   6.086283e+01   2.862177e-01
  2.592320e-01   6.086085e+01   2.834050e-01
  2.595310e-01   6.086563e+01   2.844095e-01
  2.598300e-01   6.039970e+01   2.852281e-01
  2.601290e-01   6.097135e+01   2.821901e-01
  2.604280e-01   6.035788e+01   2.842205e-01
  2.607270e-01   6.047262e+01   2.807431e-01
  2.610260e-01   5.995082e+01   2.820661e-01
  2.613250e-01   6.025611e+01   2.833802e-01
  2.616240e-01   6.010042e+01   2.821212e-01
  2.619220e-01   6.008950e+01   2.821943e-01
  2.622210e-01   6.047161e+01   2.802587e-01
  2.625200e-01   6.027852e+01   2.815554e-01
  2.628190e-01   6.034603e+01   2.814199e-01
  2.631180e-01   6.030458e+01   2.795837e-01
  2.634170e-01   6.020488e+01   2.829609e-01
  2.637160e-01   6.020866e+01   2.793612e-01
  2.640150e-01   6.023618e+01   2.821436e-01
  2.643140e-01   6.042420e+01   2.794782e-01
  2.646130e-01   6.088398e+01   2.809236e-01
  2.649120e-01   6.051891e+01   2.831017e-01
  2.652110e-01   6.059876e+01   2.800730e-01
  2.655090e-01   6.015776e+01   2.798187e-01
  2.658080e-01   5.995526e+01   2.777285e-01
  2.661070e-01   6.045220e+01   2.801176e-01
  2.664060e-01   6.033455e+01   2.795574e-01
  2.667050e-01   6.014328e+01   2.794009e-01
  2.670040e-01   6.049901e+01   2.800340e-01
  2.673030e-01   6.012965e+01   2.783213e-01
  2.676020e-01   6.046324e+01   2.791874e-01
  2.679010e-01   6.027393e+01   2.786550e-01
  2.682000e-01   6.037846e+01   2.777644e-01
  2.684990e-01   6.006428e+01   2.780754e-01
  2.687980e-01   6.046876e+01   2.786313e-01
  2.690960e-01   5.953086e+01   2.775942e-01
  2.693950e-01   6.029245e+01   2.764487e-01
  2.696940e-01   6.026377e+01   2.767540e-01
  2.699930e-01   6.001318e+01   2.772038e-01
  2.702920e-01   6.000278e+01   2.768989e-01
  2.705910e-01   6.003295e+01   2.774372e-01
  2.708900e-01   5.951962e+01   2.741210e-01
  2.711890e-01   6.073649e+01   2.787750e-01
  2.714880e-01   5.999852e+01   2.760516e-01
  2.717870e-01   5.994948e+01   2.764029e-01
  2.720860e-01   5.966680e+01   2.747348e-01
  2.723850e-01   6.001722e+01   2.748979e-01
  2.726840e-01   6.035556e+01   2.767788e-01
  2.729820e-01   6.024555e+01   2.763412e-01
  2.732810e-01   5.999203e+01   2.748403e-01
  2.735800e-01   5.995214e+01   2.746575e-01
  2.738790e-01   6.020238e+01   2.757808e-01
  2.741780e-01   6.061694e+01   2.771917e-01
  2.744770e-01   5.981335e+01   2.728020e-01
  2.747760e-01   6.015275e+01   2.749339e-01
  2.750750e-01   5.997881e+01   2.776886e-01
  2.753740e-01   6.032374e+01   2.829420e-01
  2.756730e-01   5.980890e+01   2.832256e-01
  2.759720e-01   6.016792e+01   2.827747e-01
  2.762710e-01   6.001715e+01   2.864723e-01
  2.765690e-01   6.003893e+01   2.858024e-01
  2.768680e-01   5.958537e+01   2.874197e-01
  2.771670e-01   6.005689e+01   2.861539e-01
  2.774660e-01   6.002793e+01   2.869130e-01
  2.777650e-01   6.005707e+01   2.904767e-01
  2.780640e-01   6.052246e+01   2.902030e-01
  2.783630e-01   6.020694e+01   2.898722e-01
  2.786620e-01   6.003750e+01   2.911870e-01
  2.789610e-01   5.999613e+01   2.911953e-01
  2.792600e-01   5.968375e+01   2.932978e-01
  2.795590e-01   5.977034e+01   2.877601e-01
  2.798580e-01   5.968816e+01   2.920876e-01
  2.801560e-01   5.945850e+01   2.910858e-01
  2.804550e-01   6.043534e+01   2.943551e-01
  2.807540e-01   5.972092e+01   2.939493e-01
  2.810530e-01   6.005322e+01   2.919888e-01
  2.813520e-01   6.027870e+01   2.964542e-01
  2.816510e-01   5.931341e+01   2.930567e-01
  2.819500e-01   5.979499e+01   2.943567e-01
  2.822490e-01   6.036736e+01   2.957621e-01
  2.825480e-01   5.994612e+01   2.942781e-01
  2.828470e-01   5.970703e+01   2.971124e-01
  2.831460e-01   6.015614e+01   2.967248e-01
  2.834450e-01   6.038923e+01   2.957025e-01
  2.837430e-01   5.962120e+01   2.955168e-01
  2.840420e-01   5.970718e+01   2.973452e-01
  2.843410e-01   5.968353e+01   3.037733e-01
  2.846400e-01   5.979664e+01   3.061948e-01
  2.849390e-01   6.017751e+01   3.151000e-01
  2.852380e-01   5.921408e+01   3.154688e-01
  2.855370e-01   5.946156e+01   3.192616e-01
  2.858360e-01   6.030515e+01   3.235765e-01
  2.861350e-01   5.967337e+01   3.247197e-01
  2.864340e-01   6.003457e+01   3.305195e-01
  2.867330e-01   6.002672e+01   3.295486e-01
  2.870320e-01   5.979679e+01   3.345618e-01
  2.873310e-01   5.923943e+01   3.299133e-01
  2.876290e-01   5.940192e+01   3.356202e-01
  2.879280e-01   5.939999e+01   3.386828e-01
  2.882270e-01   5.969362e+01   3.357710e-01
  2.885260e-01   5.915574e+01   3.383312e-01
  2.888250e-01   5.933807e+01   3.379893e-01
  2.891240e-01   5.934461e+01   3.431069e-01
  2.894230e-01   5.956091e+01   3.468358e-01
  2.897220e-01   5.895881e+01   3.369075e-01
  2.900210e-01   5.960531e+01   3.477080e-01
  2.903200e-01   5.897892e+01   3.438551e-01
  2.906190e-01   5.910448e+01   3.479263e-01
  2.909180e-01   5.912951e+01   3.489454e-01
  2.912160e-01   5.932723e+01   3.457859e-01
  2.915150e-01   5.943391e+01   3.575106e-01
  2.918140e-01   5.919984e+01   3.485843e-01
  2.921130e-01   5.907604e+01   3.514750e-01
  2.924120e-01   5.866618e+01   3.527967e-01
  2.927110e-01   5.923793e+01   3.535223e-01
  2.930100e-01   5.909931e+01   3.623135e-01
  2.933090e-01   5.890489e+01   3.559159e-01
  2.936080e-01   5.879560e+01   3.531856e-01
  2.939070e-01   5.877132e+01   3.587888e-01
  2.942060e-01   5.918710e+01   3.606824e-01
  2.945050e-01   5.907171e+01   3.678856e-01
  2.948030e-01   5.948096e+01   3.594951e-01
  2.951020e-01   5.877592e+01   3.628143e-01
  2.954010e-01   5.959997e+01   3.670907e-01
  2.957000e-01   5.956561e+01   3.687513e-01
  2.959990e-01   5.893490e+01   3.663522e-01
  2.962980e-01   5.851762e+01   3.657137e-01
  2.965970e-01   5.882233e+01   3.702595e-01
  2.968960e-01   5.880584e+01   3.699798e-01
  2.971950e-01   5.895928e+01   3.688775e-01
  2.974940e-01   5.873720e+01   3.668425e-01
  2.977930e-01   5.912588e+01   3.714424e-01
  2.980920e-01   5.907271e+01   3.715044e-01
  2.983900e-01   5.905797e+01   3.744753e-01
  2.986890e-01   5.841772e+01   3.683041e-01
  2.989880e-01   5.878238e+01   3.733664e-01
  2.992870e-01   5.904515e+01   3.751413e-01
  2.995860e-01   5.786821e+01   3.735066e-01
  2.998850e-01   5.871385e+01   3.740874e-01
  3.001840e-01   5.813272e+01   3.745979e-01
  3.004830e-01   5.802958e+01   3.791326e-01
  3.007820e-01   5.909383e+01   3.810998e-01
  3.010810e-01   5.838025e+01   3.761149e-01
  3.013800e-01   5.871861e+01   3.828832e-01
  3.016790e-01   5.928458e+01   3.837129e-01
  3.019780e-01   5.870132e+01   3.838410e-01
  3.022760e-01   5.890179e+01   3.862931e-01
  3.025750e-01   5.861605e+01   3.833080e-01
  3.028740e-01   5.848828e+01   3.883287e-01
  3.031730e-01   5.846187e+01   3.864028e-01
  3.034720e-01   5.884641e+01   3.892507e-01
  3.037710e-01   5.877160e+01   3.887388e-01
  3.040700e-01   5.869473e+01   3.903452e-01
  3.043690e-01   5.795119e+01   3.924680e-01
  3.046680e-01   5.871897e+01   3.936794e-01
  3.049670e-01   5.796882e+01   3.876581e-01
  3.052660e-01   5.861518e+01   3.966647e-01
  3.055650e-01   5.870350e+01   3.955632e-01
  3.058630e-01   5.851555e+01   4.003222e-01
  3.061620e-01   5.901986e+01   3.946868e-01
  3.064610e-01   5.783231e+01   3.956942e-01
  3.067600e-01   5.815259e+01   4.028865e-01
  3.070590e-01   5.795143e+01   3.961016e-01
  3.073580e-01   5.795441e+01   4.021994e-01
  3.076570e-01   5.929341e+01   3.995201e-01
  3.079560e-01   5.921363e+01   4.056489e-01
  3.082550e-01   5.893574e+01   4.046959e-01
  3.085540e-01   5.862178e+01   4.033206e-01
  3.088530e-01   5.866618e+01   4.085979e-01
  3.091520e-01   5.906677e+01   4.039610e-01
  3.094500e-01   5.844982e+01   4.106319e-01
  3.097490e-01   5.841747e+01   4.086537e-01
  3.100480e-01   5.848031e+01   4.058198e-01
  3.103470e-01   5.902325e+01   4.190791e-01
  3.106460e-01   5.904747e+01   4.068758e-01
  3.109450e-01   5.829482e+01   4.161581e-01
  3.112440e-01   5.862310e+01   4.103031e-01
  3.115430e-01   5.794988e+01   4.133061e-01
  3.118420e-01   5.837689e+01   4.194244e-01
  3.121410e-01   5.863990e+01   4.138302e-01
  3.124400e-01   5.775477e+01   4.181836e-01
  3.127390e-01   5.820410e+01   4.138895e-01
  3.130380e-01   5.846956e+01   4.238260e-01
  3.133360e-01   5.811333e+01   4.201525e-01
  3.136350e-01   5.840881e+01   4.205447e-01
  3.139340e-01   5.775269e+01   4.243310e-01
  3.142330e-01   5.765949e+01   4.175046e-01
  3.145320e-01   5.816131e+01   4.297412e-01
  3.148310e-01   5.810154e+01   4.245628e-01
  3.151300e-01   5.828459e+01   4.252311e-01
  3.154290e-01   5.859632e+01   4.313453e-01
  3.157280e-01   5.844059e+01   4.279094e-01
  3.160270e-01   5.888441e+01   4.379506e-01
  3.163260e-01   5.883537e+01   4.293523e-01
  3.166250e-01   5.824925e+01   4.355822e-01
  3.169230e-01   5.785834e+01   4.315264e-01
  3.172220e-01   5.836997e+01   4.383024e-01
  3.175210e-01   5.860375e+01   4.387979e-01
  3.178200e-01   5.843286e+01   4.351462e-01
  3.181190e-01   5.764768e+01   4.401997e-01
  3.184180e-01   5.799148e+01   4.368790e-01
  3.187170e-01   5.791943e+01   4.444047e-01
  3.190160e-01   5.804214e+01   4.436778e-01
  3.193150e-01   5.859706e+01   4.391542e-01
  3.196140e-01   5.824332e+01   4.493035e-01
  3.199130e-01   5.792199e+01   4.416382e-01
  3.202120e-01   5.790085e+01   4.488033e-01
  3.205100e-01   5.754178e+01   4.461809e-01
  3.208090e-01   5.829110e+01   4.458283e-01
  3.211080e-01   5.716066e+01   4.484051e-01
  3.214070e-01   5.826526e+01   4.449286e-01
  3.217060e-01   5.791130e+01   4.509209e-01
  3.220050e-01   5.807349e+01   4.486479e-01
  3.223040e-01   5.749155e+01   4.443644e-01
  3.226030e-01   5.828697e+01   4.588103e-01
  3.229020e-01   5.752598e+01   4.405180e-01
  3.232010e-01   5.787498e+01   4.541625e-01
  3.235000e-01   5.804233e+01   4.497649e-01
  3.237990e-01   5.704256e+01   4.491958e-01
  3.240970e-01   5.877192e+01   4.629289e-01
  3.243960e-01   5.777417e+01   4.495534e-01
  3.246950e-01   5.860371e+01   4.640577e-01
  3.249940e-01   5.866263e+01   4.563838e-01
  3.252930e-01   5.827008e+01   4.622863e-01
  3.255920e-01   5.774221e+01   4.628867e-01
  3.258910e-01   5.839687e+01   4.610056e-01
  3.261900e-01   5.791896e+01   4.663459e-01
  3.264890e-01   5.817839e+01   4.619225e-01
  3.267880e-01   5.857305e+01   4.671218e-01
  3.270870e-01   5.835013e+01   4.742346e-01
  3.273860e-01   5.886935e+01   4.706236e-01
  3.276850e-01   5.801866e+01   4.728857e-01
  3.279830e-01   5.879708e+01   4.689383e-01
  3.282820e-01   5.821448e+01   4.761134e-01
  3.285810e-01   5.785513e+01   4.727004e-01
  3.288800e-01   5.769448e+01   4.754519e-01
  3.291790e-01   5.806106e+01   4.730584e-01
  3.294780e-01   5.828053e+01   4.813615e-01
  3.297770e-01   5.883493e+01   4.862059e-01
  3.300760e-01   5.869765e+01   4.805636e-01
  3.303750e-01   5.784584e+01   4.846812e-01
  3.306740e-01   5.814467e+01   4.792921e-01
  3.309730e-01   5.772814e+01   4.862794e-01
  3.312720e-01   5.753902e+01   4.892024e-01
  3.315700e-01   5.825321e+01   4.832835e-01
  3.318690e-01   5.818039e+01   4.957496e-01
  3.321680e-01   5.792776e+01   4.834705e-01
  3.324670e-01   5.801273e+01   4.961435e-01
  3.327660e-01   5.799060e+01   4.932915e-01
  3.330650e-01   5.732884e+01   4.910134e-01
  3.333640e-01   5.852294e+01   5.040027e-01
  3.336630e-01   5.812370e+01   4.906046e-01
  3.339620e-01   5.862666e+01   5.073668e-01
  3.342610e-01   5.820908e+01   4.986623e-01
  3.345600e-01   5.916764e+01   5.079375e-01
  3.348590e-01   5.755058e+01   5.098365e-01
  3.351570e-01   5.846251e+01   4.980631e-01
  3.354560e-01   5.761685e+01   5.138221e-01
  3.357550e-01   5.853315e+01   5.011811e-01
  3.360540e-01   5.677372e+01   5.082063e-01
  3.363530e-01   5.792504e+01   5.196169e-01
  3.366520e-01   5.808659e+01   5.050244e-01
  3.369510e-01   5.744277e+01   5.239419e-01
  3.372500e-01   5.806007e+01   5.031610e-01
  3.375490e-01   5.704340e+01   5.195002e-01
  3.378480e-01   5.809001e+01   5.216427e-01
  3.381470e-01   5.875940e+01   5.233458e-01
  3.384460e-01   5.827294e+01   5.352001e-01
  3.387450e-01   5.758866e+01   5.106148e-01
  3.390430e-01   5.737211e+01   5.283098e-01
  3.393420e-01   5.739491e+01   5.257188e-01
  3.396410e-01   5.693304e+01   5.242666e-01
  3.399400e-01   5.752559e+01   5.424288e-01
  3.402390e-01   5.777561e+01   5.176727e-01
  3.405380e-01   5.792235e+01   5.413777e-01
  3.408370e-01   5.699492e+01   5.292986e-01
  3.411360e-01   5.733150e+01   5.343403e-01
  3.414350e-01   5.722382e+01   5.410042e-01
  3.417340e-01   5.773237e+01   5.355010e-01
  3.420330e-01   5.761716e+01   5.511144e-01
  3.423320e-01   5.758549e+01   5.355226e-01
  3.426300e-01   5.785663e+01   5.514909e-01
  3.429290e-01   5.701354e+01   5.451911e-01
  3.432280e-01   5.780268e+01   5.466968e-01
  3.435270e-01   5.837844e+01   5.683636e-01
  3.438260e-01   5.762048e+01   5.421439e-01
  3.441250e-01   5.653853e+01   5.560928e-01
  3.444240e-01   5.901703e+01   5.601144e-01
  3.447230e-01   5.722791e+01   5.562666e-01
  3.450220e-01   5.775374e+01   5.703396e-01
  3.453210e-01   5.705015e+01   5.507017e-01
  3.456200e-01   5.764540e+01   5.749610e-01
  3.459190e-01   5.820674e+01   5.642371e-01
  3.462170e-01   5.694990e+01   5.689019e-01
  3.465160e-01   5.632610e+01   5.649301e-01
  3.468150e-01   5.751941e+01   5.700302e-01
  3.471140e-01   5.761283e+01   5.855434e-01
  3.474130e-01   5.788329e+01   5.709788e-01
  3.477120e-01   5.700582e+01   5.824506e-01
  3.480110e-01   5.776362e+01   5.799607e-01
  3.483100e-01   5.701394e+01   5.779660e-01
  3.486090e-01   5.874015e+01   6.017435e-01
  3.489080e-01   5.714284e+01   5.786190e-01
  3.492070e-01   5.851775e+01   6.015838e-01
  3.495060e-01   5.766044e+01   5.857853e-01
  3.498040e-01   5.787817e+01   5.992672e-01
  3.501030e-01   5.715968e+01   5.965147e-01
  3.504020e-01   5.841178e+01   6.020234e-01
  3.507010e-01   5.800284e+01   6.141737e-01
  3.510000e-01   5.765890e+01   5.932878e-01
  3.512990e-01   5.741755e+01   6.110671e-01
  3.515980e-01   5.759020e+01   6.037425e-01
  3.518970e-01   5.742219e+01   6.164103e-01
  3.521960e-01   5.673968e+01   6.214900e-01
  3.524950e-01   5.761271e+01   6.028532e-01
  3.527940e-01   5.650534e+01   6.235789e-01
  3.530930e-01   5.715221e+01   6.107037e-01
  3.533920e-01   5.758282e+01   6.283548e-01
  3.536900e-01   5.709834e+01   6.279854e-01
  3.539890e-01   5.805130e+01   6.297659e-01
  3.542880e-01   5.748339e+01   6.419220e-01
  3.545870e-01   5.728985e+01   6.156996e-01
  3.548860e-01   5.672411e+01   6.340759e-01
  3.551850e-01   5.697185e+01   6.238833e-01
  3.554840e-01   5.733366e+01   6.374737e-01
  3.557830e-01   5.665232e+01   6.360613e-01
  3.560820e-01   5.743342e+01   6.186375e-01
  3.563810e-01   5.831045e+01   6.440884e-01
  3.566800e-01   5.681442e+01   6.207836e-01
  3.569790e-01   5.701931e+01   6.417611e-01
  3.572770e-01   5.766598e+01   6.441619e-01
  3.575760e-01   5.707149e+01   6.145251e-01
  3.578750e-01   5.636069e+01   6.505803e-01
  3.581740e-01   5.817935e+01   6.316012e-01
  3.584730e-01   5.791520e+01   6.594913e-01
  3.587720e-01   5.604139e+01   6.374517e-01
  3.590710e-01   5.779218e+01   6.460959e-01
  3.593700e-01   5.721763e+01   6.675363e-01
  3.596690e-01   5.779493e+01   6.424436e-01
  3.599680e-01   5.607774e+01   6.622174e-01
  3.602670e-01   5.800567e+01   6.561123e-01
  3.605660e-01   5.696842e+01   6.660809e-01
  3.608640e-01   5.749466e+01   6.863108e-01
  3.611630e-01   5.788563e+01   6.528778e-01
  3.614620e-01   5.806856e+01   6.942504e-01
  3.617610e-01   5.741993e+01   6.646252e-01
  3.620600e-01   6.014723e+01   7.034884e-01
  3.623590e-01   5.640665e+01   6.783194e-01
  3.626580e-01   5.789941e+01   6.872364e-01
  3.629570e-01   5.733286e+01   7.022690e-01
  3.632560e-01   5.666333e+01   6.684339e-01
  3.635550e-01   5.668487e+01   7.096707e-01
  3.638540e-01   5.565852e+01   6.857327e-01
  3.641530e-01   5.693642e+01   6.982517e-01
  3.644510e-01   5.781784e+01   7.341689e-01
  3.647500e-01   5.652688e+01   6.819879e-01
  3.650490e-01   5.763646e+01   7.312176e-01
  3.653480e-01   5.764036e+01   7.139528e-01
  3.656470e-01   5.600406e+01   7.121143e-01
  3.659460e-01   5.791688e+01   7.459033e-01
  3.662450e-01   5.796201e+01   7.142752e-01
  3.665440e-01   5.748843e+01   7.607191e-01
  3.668430e-01   5.763885e+01   7.207108e-01
  3.671420e-01   5.768563e+01   7.520873e-01
  3.674410e-01   5.779641e+01   7.432431e-01
  3.677400e-01   5.697188e+01   7.513230e-01
  3.680390e-01   5.754354e+01   7.843767e-01
  3.683370e-01   5.811343e+01   7.378628e-01
  3.686360e-01   5.683646e+01   7.708809e-01
  3.689350e-01   5.599271e+01   7.487691e-01
  3.692340e-01   5.768295e+01   7.809267e-01
  3.695330e-01   5.664907e+01   8.012189e-01
  3.698320e-01   5.789737e+01   7.554259e-01
  3.701310e-01   5.815316e+01   8.142273e-01
  3.704300e-01   5.712533e+01   7.686026e-01
  3.707290e-01   5.789773e+01   8.148954e-01
  3.710280e-01   5.730633e+01   8.058535e-01
  3.713270e-01   5.786299e+01   7.979014e-01
  3.716260e-01   5.697163e+01   8.394535e-01
  3.719240e-01   5.727117e+01   7.869770e-01
  3.722230e-01   5.835492e+01   8.523736e-01
  3.725220e-01   5.663440e+01   8.108853e-01
  3.728210e-01   5.717405e+01   8.328182e-01
  3.731200e-01   5.601129e+01   8.732598e-01
  3.734190e-01   5.594648e+01   7.962349e-01
  3.737180e-01   5.774699e+01   8.835145e-01
  3.740170e-01   5.684559e+01   8.251500e-01
  3.743160e-01   5.711656e+01   8.850229e-01
  3.746150e-01   5.696297e+01   8.774964e-01
  3.749140e-01   5.835721e+01   8.667655e-01
  3.752130e-01   5.658152e+01   9.146299e-01
  3.755110e-01   5.650520e+01   8.500146e-01
  3.758100e-01   5.791215e+01   9.253221e-01
  3.761090e-01   5.653716e+01   8.869734e-01
  3.764080e-01   5.821140e+01   9.241069e-01
  3.767070e-01   5.690202e+01   9.552915e-01
  3.770060e-01   5.739553e+01   8.808218e-01
  3.773050e-01   5.812781e+01   9.738140e-01
  3.776040e-01   5.611807e+01   9.144554e-01
  3.779030e-01   5.675782e+01   9.500630e-01
  3.782020e-01   5.595737e+01   1.018924e+00
  3.785010e-01   5.740454e+01   9.071920e-01
  3.788000e-01   5.807823e+01   1.033002e+00
  3.790990e-01   5.635144e+01   9.387995e-01
  3.793970e-01   5.772896e+01   1.020035e+00
  3.796960e-01   5.525619e+01   9.932317e-01
  3.799950e-01   5.785758e+01   9.976929e-01
  3.802940e-01   5.651856e+01   1.096260e+00
  3.805930e-01   5.706487e+01   9.607370e-01
  3.808920e-01   5.647265e+01   1.102023e+00
  3.811910e-01   5.635113e+01   1.017527e+00
  3.814900e-01   5.773013e+01   1.083859e+00
  3.817890e-01   5.847208e+01   1.191078e+00
  3.820880e-01   5.640574e+01   9.941750e-01
  3.823870e-01   5.842041e+01   1.198257e+00
  3.826860e-01   5.527868e+01   1.022803e+00
  3.829840e-01   5.600651e+01   1.196786e+00
  3.832830e-01   5.485790e+01   1.132114e+00
  3.835820e-01   5.485900e+01   1.105166e+00
  3.838810e-01   5.593881e+01   1.247715e+00
  3.841800e-01   5.588187e+01   1.102526e+00
  3.844790e-01   5.753635e+01   1.274814e+00
  3.847780e-01   5.793831e+01   1.185629e+00
  3.850770e-01   5.952639e+01   1.306459e+00
  3.853760e-01   5.755681e+01   1.370400e+00
  3.856750e-01   5.563340e+01   1.161806e+00
  3.859740e-01   5.613164e+01   1.377282e+00
  3.862730e-01   5.783127e+01   1.268645e+00
  3.865710e-01   5.738201e+01   1.392538e+00
  3.868700e-01   5.786013e+01   1.423987e+00
  3.871690e-01   5.615324e+01   1.319883e+00
  3.874680e-01   5.771995e+01   1.540980e+00
  3.877670e-01   5.481711e+01   1.326005e+00
  3.880660e-01   5.754791e+01   1.573264e+00
  3.883650e-01   5.816410e+01   1.498796e+00
  3.886640e-01   5.736249e+01   1.553176e+00
  3.889630e-01   5.597690e+01   1.669651e+00
  3.892620e-01   5.544498e+01   1.494154e+00
  3.895610e-01   5.614290e+01   1.717945e+00
  3.898600e-01   5.697293e+01   1.684440e+00
  3.901580e-01   5.661151e+01   1.749570e+00
  3.904570e-01   5.839583e+01   1.986666e+00
  3.907560e-01   5.850847e+01   1.753764e+00
  3.910550e-01   5.761481e+01   2.009547e+00
  3.913540e-01   5.481117e+01   1.960044e+00
  3.916530e-01   5.628308e+01   1.986187e+00
  3.919520e-01   5.547266e+01   2.561489e+00
  3.922510e-01   5.754472e+01   2.008325e+00
  3.925500e-01   5.601674e+01   2.658437e+00
  3.928490e-01   5.540695e+01   2.413565e+00
  3.931480e-01   5.942316e+01   2.738075e+00
  3.934470e-01   0.000000e+00   0.000000e+00
  3.937460e-01   5.677372e+01   2.676339e+00
creator: radaver
creator-version: 3725
header-file: /nas_data/SAXS_data/20151104Workshop/header/JH1_0105.txt
image-file: /nas_data/Pilatus1M/20151104_Workshop/JH1_0105.tif
angular-axis-file: /nas_data/SAXS_data/20151104Workshop/q20151029.dat
beamstop-mask-file: /nas_data/SAXS_data/20151104Workshop/fit2d20151031.msk
detector-response-file: none
beam-center-x: 949.7700
beam-center-y: 918.8000
unit-time: 1.0000
channel-first: 10
channel-last: 1315
Exposure time [s]: 1.093983
Transmitted Beam: 0.483018
Incident Beam: 0.483018
Code: JH1
Concentration [mg/ml]: 1
Run Number: 0105
