# Supplementary material for: SAXS analysis of a soluble cytosolic NgBR construct including extracellular and transmembrane domains
Source: PLoS One. 2018 Jan 18;13(1):e0191371. doi: 10.1371/journal.pone.0191371 (PMC5773207; doi:10.1371/journal.pone.0191371)
Supplement: S1 File — (ZIP) [file pone.0191371.s001.zip › JH1_0106.dat]

Sample:   c= 1.0000 mg/ml  Code: JH1
  3.656810e-03   2.264653e+04   4.141489e+01
  3.955720e-03   2.202088e+04   2.804821e+01
  4.254640e-03   1.906926e+04   2.338949e+01
  4.553560e-03   1.544831e+04   2.029724e+01
  4.852480e-03   1.242270e+04   1.704085e+01
  5.151400e-03   1.053097e+04   1.549961e+01
  5.450320e-03   8.727873e+03   1.340251e+01
  5.749240e-03   7.447092e+03   1.199516e+01
  6.048150e-03   6.349112e+03   1.085631e+01
  6.347070e-03   5.522544e+03   9.619580e+00
  6.645990e-03   4.827192e+03   8.954073e+00
  6.944910e-03   4.224372e+03   8.064070e+00
  7.243830e-03   3.803429e+03   7.414430e+00
  7.542750e-03   3.353382e+03   6.935541e+00
  7.841670e-03   3.030118e+03   6.226223e+00
  8.140580e-03   2.739821e+03   6.002132e+00
  8.439500e-03   2.493269e+03   5.518798e+00
  8.738420e-03   2.306210e+03   5.257105e+00
  9.037340e-03   2.110872e+03   4.863101e+00
  9.336260e-03   1.958628e+03   4.603443e+00
  9.635180e-03   1.806040e+03   4.407914e+00
  9.934100e-03   1.659701e+03   4.088479e+00
  1.023300e-02   1.518962e+03   4.008415e+00
  1.053190e-02   1.416260e+03   3.925750e+00
  1.083090e-02   1.309096e+03   3.774304e+00
  1.112980e-02   1.197916e+03   3.579747e+00
  1.142870e-02   1.119319e+03   3.440933e+00
  1.172760e-02   1.032630e+03   3.295807e+00
  1.202650e-02   9.656543e+02   3.178318e+00
  1.232540e-02   8.880233e+02   3.031185e+00
  1.262440e-02   8.213842e+02   2.861028e+00
  1.292330e-02   7.667369e+02   2.721579e+00
  1.322220e-02   7.191207e+02   2.635716e+00
  1.352110e-02   6.629028e+02   2.505161e+00
  1.382000e-02   6.185237e+02   2.396011e+00
  1.411900e-02   5.777933e+02   2.304509e+00
  1.441790e-02   5.436800e+02   2.219342e+00
  1.471680e-02   5.067778e+02   2.132521e+00
  1.501570e-02   4.729468e+02   2.017533e+00
  1.531460e-02   4.447451e+02   1.947623e+00
  1.561350e-02   4.173471e+02   1.853577e+00
  1.591250e-02   3.962986e+02   1.822145e+00
  1.621140e-02   3.724736e+02   1.736063e+00
  1.651030e-02   3.531226e+02   1.672590e+00
  1.680920e-02   3.327225e+02   1.623558e+00
  1.710810e-02   3.134836e+02   1.579228e+00
  1.740710e-02   2.998359e+02   1.522245e+00
  1.770600e-02   2.873333e+02   1.475193e+00
  1.800490e-02   2.682796e+02   1.414173e+00
  1.830380e-02   2.587575e+02   1.399917e+00
  1.860270e-02   2.436202e+02   1.331974e+00
  1.890170e-02   2.348958e+02   1.307906e+00
  1.920060e-02   2.242905e+02   1.265926e+00
  1.949950e-02   2.175263e+02   1.261048e+00
  1.979840e-02   2.063920e+02   1.205302e+00
  2.009730e-02   1.983705e+02   1.168686e+00
  2.039620e-02   1.907366e+02   1.143901e+00
  2.069520e-02   1.829986e+02   1.114416e+00
  2.099410e-02   1.771640e+02   1.104453e+00
  2.129300e-02   1.698024e+02   1.052928e+00
  2.159190e-02   1.645756e+02   1.072318e+00
  2.189080e-02   1.574522e+02   1.054709e+00
  2.218980e-02   1.530470e+02   1.057763e+00
  2.248870e-02   1.485896e+02   1.060840e+00
  2.278760e-02   1.438123e+02   1.033365e+00
  2.308650e-02   1.402329e+02   1.051829e+00
  2.338540e-02   1.350313e+02   1.029994e+00
  2.368430e-02   1.327756e+02   1.002801e+00
  2.398330e-02   1.283974e+02   1.008567e+00
  2.428220e-02   1.268453e+02   9.801510e-01
  2.458110e-02   1.216899e+02   9.923049e-01
  2.488000e-02   1.220157e+02   9.671307e-01
  2.517890e-02   1.177600e+02   9.387812e-01
  2.547790e-02   1.153536e+02   9.422665e-01
  2.577680e-02   1.119477e+02   9.207960e-01
  2.607570e-02   1.104891e+02   9.221849e-01
  2.637460e-02   1.110086e+02   9.169255e-01
  2.667350e-02   1.058598e+02   8.729985e-01
  2.697250e-02   1.050521e+02   8.428477e-01
  2.727140e-02   1.035373e+02   8.056951e-01
  2.757030e-02   1.028559e+02   8.043724e-01
  2.786920e-02   1.008687e+02   7.874602e-01
  2.816810e-02   9.806589e+01   7.641369e-01
  2.846700e-02   9.804069e+01   7.546058e-01
  2.876600e-02   9.552234e+01   7.358766e-01
  2.906490e-02   9.521379e+01   7.368968e-01
  2.936380e-02   9.328984e+01   7.239823e-01
  2.966270e-02   9.219170e+01   7.144282e-01
  2.996160e-02   9.074075e+01   7.098225e-01
  3.026060e-02   9.057313e+01   6.979979e-01
  3.055950e-02   8.954415e+01   6.930379e-01
  3.085840e-02   8.802368e+01   6.842275e-01
  3.115730e-02   8.755182e+01   6.795339e-01
  3.145620e-02   8.647743e+01   6.688621e-01
  3.175510e-02   8.644801e+01   6.705831e-01
  3.205410e-02   8.509160e+01   6.616757e-01
  3.235300e-02   8.599585e+01   6.624873e-01
  3.265190e-02   8.347365e+01   6.407227e-01
  3.295080e-02   8.370499e+01   6.458172e-01
  3.324970e-02   8.216336e+01   6.390022e-01
  3.354870e-02   8.186285e+01   6.361650e-01
  3.384760e-02   8.141308e+01   6.270899e-01
  3.414650e-02   8.118123e+01   6.261964e-01
  3.444540e-02   8.076954e+01   6.160232e-01
  3.474430e-02   7.995002e+01   6.182832e-01
  3.504330e-02   7.851246e+01   6.051068e-01
  3.534220e-02   7.836036e+01   6.052662e-01
  3.564110e-02   7.837255e+01   6.045674e-01
  3.594000e-02   7.861365e+01   5.939071e-01
  3.623890e-02   7.772385e+01   6.005827e-01
  3.653780e-02   7.730155e+01   5.827486e-01
  3.683680e-02   7.782038e+01   5.923082e-01
  3.713570e-02   7.734182e+01   5.911885e-01
  3.743460e-02   7.573759e+01   5.754897e-01
  3.773350e-02   7.632657e+01   5.770571e-01
  3.803240e-02   7.651509e+01   5.915605e-01
  3.833140e-02   7.582867e+01   6.028981e-01
  3.863030e-02   7.538165e+01   6.104628e-01
  3.892920e-02   7.441465e+01   6.049571e-01
  3.922810e-02   7.617378e+01   6.144645e-01
  3.952700e-02   7.300263e+01   5.976398e-01
  3.982600e-02   7.307872e+01   6.066348e-01
  4.012490e-02   7.269735e+01   5.956199e-01
  4.042380e-02   7.359370e+01   6.071558e-01
  4.072270e-02   7.308877e+01   6.026825e-01
  4.102160e-02   7.270908e+01   6.003277e-01
  4.132050e-02   7.195071e+01   5.979720e-01
  4.161950e-02   7.317731e+01   5.968143e-01
  4.191840e-02   7.229043e+01   6.009614e-01
  4.221730e-02   7.180956e+01   5.912104e-01
  4.251620e-02   7.237536e+01   6.013143e-01
  4.281510e-02   7.166500e+01   5.891026e-01
  4.311410e-02   7.207209e+01   5.915303e-01
  4.341300e-02   7.164168e+01   5.928093e-01
  4.371190e-02   7.106255e+01   5.888847e-01
  4.401080e-02   7.066239e+01   5.872244e-01
  4.430970e-02   6.960554e+01   5.783617e-01
  4.460860e-02   7.034635e+01   5.821706e-01
  4.490760e-02   7.058996e+01   5.846673e-01
  4.520650e-02   6.957080e+01   5.760285e-01
  4.550540e-02   7.083296e+01   5.841807e-01
  4.580430e-02   6.987080e+01   5.779976e-01
  4.610320e-02   6.949398e+01   5.735474e-01
  4.640220e-02   7.028795e+01   5.811899e-01
  4.670110e-02   6.840168e+01   5.648019e-01
  4.700000e-02   6.928204e+01   5.705367e-01
  4.729890e-02   6.961705e+01   5.740551e-01
  4.759780e-02   6.804579e+01   5.668318e-01
  4.789680e-02   6.876545e+01   5.663017e-01
  4.819570e-02   6.925710e+01   5.676239e-01
  4.849460e-02   6.972452e+01   5.716469e-01
  4.879350e-02   6.873233e+01   5.613468e-01
  4.909240e-02   6.848883e+01   5.679663e-01
  4.939130e-02   6.763130e+01   5.548211e-01
  4.969030e-02   6.828303e+01   5.595091e-01
  4.998920e-02   6.749610e+01   5.556034e-01
  5.028810e-02   6.828189e+01   5.568145e-01
  5.058700e-02   6.773539e+01   5.586151e-01
  5.088590e-02   6.758466e+01   5.487258e-01
  5.118490e-02   6.744579e+01   5.553963e-01
  5.148380e-02   6.898372e+01   5.589989e-01
  5.178270e-02   6.719725e+01   5.445940e-01
  5.208160e-02   6.739744e+01   5.512173e-01
  5.238050e-02   6.749297e+01   5.457910e-01
  5.267940e-02   6.704684e+01   5.517558e-01
  5.297840e-02   6.731002e+01   5.456871e-01
  5.327730e-02   6.712507e+01   5.424082e-01
  5.357620e-02   6.792991e+01   5.475549e-01
  5.387510e-02   6.534985e+01   5.339532e-01
  5.417400e-02   6.728823e+01   5.468781e-01
  5.447300e-02   6.677502e+01   5.366616e-01
  5.477190e-02   6.658669e+01   5.371292e-01
  5.507080e-02   6.765256e+01   5.414111e-01
  5.536970e-02   6.634785e+01   5.343341e-01
  5.566860e-02   6.639255e+01   5.381961e-01
  5.596760e-02   6.778856e+01   5.376659e-01
  5.626650e-02   6.638228e+01   5.344727e-01
  5.656540e-02   6.681321e+01   5.343860e-01
  5.686430e-02   6.616473e+01   5.288105e-01
  5.716320e-02   6.599514e+01   5.246308e-01
  5.746210e-02   6.542792e+01   5.276274e-01
  5.776110e-02   6.722568e+01   5.366390e-01
  5.806000e-02   6.581364e+01   5.227587e-01
  5.835890e-02   6.703193e+01   5.281544e-01
  5.865780e-02   6.574764e+01   5.202199e-01
  5.895670e-02   6.692434e+01   5.348302e-01
  5.925570e-02   6.620918e+01   5.197876e-01
  5.955460e-02   6.627877e+01   5.269189e-01
  5.985350e-02   6.564332e+01   5.170048e-01
  6.015240e-02   6.649171e+01   5.220216e-01
  6.045130e-02   6.624986e+01   5.216363e-01
  6.075020e-02   6.582725e+01   5.149673e-01
  6.104920e-02   6.569786e+01   5.183354e-01
  6.134810e-02   6.587695e+01   5.196028e-01
  6.164700e-02   6.696505e+01   5.155736e-01
  6.194590e-02   6.590564e+01   5.197160e-01
  6.224480e-02   6.625863e+01   5.096516e-01
  6.254380e-02   6.556897e+01   5.156043e-01
  6.284270e-02   6.549098e+01   5.169607e-01
  6.314160e-02   6.578440e+01   5.057347e-01
  6.344050e-02   6.583006e+01   5.133426e-01
  6.373940e-02   6.568571e+01   5.043207e-01
  6.403840e-02   6.676972e+01   5.164477e-01
  6.433730e-02   6.522979e+01   5.051566e-01
  6.463620e-02   6.536216e+01   5.015410e-01
  6.493510e-02   6.551865e+01   5.132131e-01
  6.523400e-02   6.610843e+01   5.049094e-01
  6.553290e-02   6.587690e+01   5.066105e-01
  6.583190e-02   6.527344e+01   5.022223e-01
  6.613080e-02   6.499545e+01   4.966117e-01
  6.642970e-02   6.457378e+01   5.041750e-01
  6.672860e-02   6.550472e+01   4.970616e-01
  6.702750e-02   6.540834e+01   5.017181e-01
  6.732650e-02   6.507514e+01   4.969161e-01
  6.762540e-02   6.481711e+01   4.959299e-01
  6.792430e-02   6.490865e+01   4.982811e-01
  6.822320e-02   6.559231e+01   4.929942e-01
  6.852210e-02   6.527405e+01   4.991777e-01
  6.882110e-02   6.609382e+01   4.983000e-01
  6.912000e-02   6.452693e+01   4.918703e-01
  6.941890e-02   6.540503e+01   4.918089e-01
  6.971780e-02   6.427361e+01   4.870611e-01
  7.001670e-02   6.489576e+01   4.957342e-01
  7.031560e-02   6.413751e+01   4.860716e-01
  7.061460e-02   6.504501e+01   4.899752e-01
  7.091350e-02   6.559155e+01   4.905969e-01
  7.121240e-02   6.545015e+01   4.863125e-01
  7.151130e-02   6.545892e+01   4.924926e-01
  7.181020e-02   6.467630e+01   4.829684e-01
  7.210920e-02   6.486676e+01   4.869361e-01
  7.240810e-02   6.477501e+01   4.819617e-01
  7.270700e-02   6.456814e+01   4.872269e-01
  7.300590e-02   6.487827e+01   4.837219e-01
  7.330480e-02   6.484943e+01   4.781803e-01
  7.360370e-02   6.475998e+01   4.837416e-01
  7.390270e-02   6.359980e+01   4.739922e-01
  7.420160e-02   6.474836e+01   4.855550e-01
  7.450050e-02   6.539731e+01   4.788603e-01
  7.479940e-02   6.438753e+01   4.764743e-01
  7.509830e-02   6.491128e+01   4.824684e-01
  7.539730e-02   6.467977e+01   4.744719e-01
  7.569620e-02   6.443285e+01   4.744383e-01
  7.599510e-02   6.453268e+01   4.779018e-01
  7.629400e-02   6.381824e+01   4.691503e-01
  7.659290e-02   6.468609e+01   4.766909e-01
  7.689190e-02   6.533920e+01   4.747079e-01
  7.719080e-02   6.400036e+01   4.724078e-01
  7.748970e-02   6.498176e+01   4.725477e-01
  7.778860e-02   6.546638e+01   4.773484e-01
  7.808750e-02   6.452102e+01   4.704428e-01
  7.838640e-02   6.459073e+01   4.681594e-01
  7.868540e-02   6.436331e+01   4.685959e-01
  7.898430e-02   6.376268e+01   4.639035e-01
  7.928320e-02   6.410054e+01   4.706156e-01
  7.958210e-02   6.423054e+01   4.623176e-01
  7.988100e-02   6.460853e+01   4.690653e-01
  8.018000e-02   6.416470e+01   4.649494e-01
  8.047890e-02   6.484107e+01   4.669782e-01
  8.077780e-02   6.414237e+01   4.636327e-01
  8.107670e-02   6.419126e+01   4.613661e-01
  8.137560e-02   6.464601e+01   4.662753e-01
  8.167450e-02   6.493170e+01   4.644262e-01
  8.197350e-02   6.480683e+01   4.611564e-01
  8.227240e-02   6.549094e+01   4.680671e-01
  8.257130e-02   6.457272e+01   4.552231e-01
  8.287020e-02   6.444040e+01   4.638882e-01
  8.316910e-02   6.387643e+01   4.586297e-01
  8.346810e-02   6.453851e+01   4.566531e-01
  8.376700e-02   6.322428e+01   4.582793e-01
  8.406590e-02   6.462559e+01   4.538735e-01
  8.436480e-02   6.515603e+01   4.627984e-01
  8.466370e-02   6.518431e+01   4.569867e-01
  8.496270e-02   6.505510e+01   4.673335e-01
  8.526160e-02   6.448770e+01   4.799835e-01
  8.556050e-02   6.433758e+01   4.798774e-01
  8.585940e-02   6.488334e+01   4.879412e-01
  8.615830e-02   6.466684e+01   4.871265e-01
  8.645720e-02   6.393540e+01   4.891265e-01
  8.675620e-02   6.391210e+01   4.914716e-01
  8.705510e-02   6.418498e+01   4.915395e-01
  8.735400e-02   6.438836e+01   4.947830e-01
  8.765290e-02   6.484936e+01   4.970504e-01
  8.795180e-02   6.396652e+01   4.976771e-01
  8.825080e-02   6.479518e+01   4.963436e-01
  8.854970e-02   6.306521e+01   4.961921e-01
  8.884860e-02   6.443116e+01   4.994814e-01
  8.914750e-02   6.430550e+01   5.052318e-01
  8.944640e-02   6.476425e+01   5.033508e-01
  8.974530e-02   6.500425e+01   5.001659e-01
  9.004430e-02   6.626658e+01   5.029585e-01
  9.034320e-02   6.391869e+01   4.765145e-01
  9.064210e-02   6.361604e+01   4.744956e-01
  9.094100e-02   6.516758e+01   4.702453e-01
  9.123990e-02   6.396519e+01   4.646396e-01
  9.153890e-02   6.482729e+01   4.702818e-01
  9.183780e-02   6.435341e+01   4.652189e-01
  9.213670e-02   6.405971e+01   4.625160e-01
  9.243560e-02   6.546984e+01   4.663467e-01
  9.273450e-02   6.441939e+01   4.585852e-01
  9.303350e-02   6.413232e+01   4.635963e-01
  9.333240e-02   6.459802e+01   4.549269e-01
  9.363130e-02   6.379786e+01   4.555828e-01
  9.393020e-02   6.431899e+01   4.550999e-01
  9.422910e-02   6.361634e+01   4.537662e-01
  9.452800e-02   6.437045e+01   4.576227e-01
  9.482700e-02   6.394479e+01   4.458817e-01
  9.512590e-02   6.408665e+01   4.546639e-01
  9.542480e-02   6.453790e+01   4.512919e-01
  9.572370e-02   6.413396e+01   4.498774e-01
  9.602260e-02   6.371393e+01   4.506608e-01
  9.632160e-02   6.397672e+01   4.438121e-01
  9.662050e-02   6.413405e+01   4.469082e-01
  9.691940e-02   6.448284e+01   4.481218e-01
  9.721830e-02   6.390283e+01   4.435558e-01
  9.751720e-02   6.354372e+01   4.444812e-01
  9.781610e-02   6.395314e+01   4.415815e-01
  9.811510e-02   6.415310e+01   4.466074e-01
  9.841400e-02   6.433180e+01   4.400614e-01
  9.871290e-02   6.377228e+01   4.413121e-01
  9.901180e-02   6.417135e+01   4.437657e-01
  9.931070e-02   6.432268e+01   4.403804e-01
  9.960970e-02   6.319317e+01   4.396585e-01
  9.990860e-02   6.508700e+01   4.388164e-01
  1.002070e-01   6.432268e+01   4.403804e-01
  1.005060e-01   6.463339e+01   4.390029e-01
  1.008050e-01   6.433474e+01   4.404217e-01
  1.011040e-01   6.433006e+01   4.342266e-01
  1.014030e-01   6.385034e+01   4.346277e-01
  1.017020e-01   6.400008e+01   4.392747e-01
  1.020010e-01   6.439170e+01   4.357859e-01
  1.023000e-01   6.468084e+01   4.347365e-01
  1.025990e-01   6.424316e+01   4.322637e-01
  1.028980e-01   6.469057e+01   4.354417e-01
  1.031970e-01   6.363914e+01   4.342476e-01
  1.034960e-01   6.429699e+01   4.285133e-01
  1.037950e-01   6.493830e+01   4.345960e-01
  1.040930e-01   6.372483e+01   4.269245e-01
  1.043920e-01   6.407983e+01   4.320458e-01
  1.046910e-01   6.392392e+01   4.308575e-01
  1.049900e-01   6.452108e+01   4.270111e-01
  1.052890e-01   6.421893e+01   4.295508e-01
  1.055880e-01   6.426574e+01   4.280865e-01
  1.058870e-01   6.491712e+01   4.318796e-01
  1.061860e-01   6.437132e+01   4.258801e-01
  1.064850e-01   6.507216e+01   4.288308e-01
  1.067840e-01   6.434840e+01   4.286846e-01
  1.070830e-01   6.493600e+01   4.271088e-01
  1.073820e-01   6.463629e+01   4.245502e-01
  1.076800e-01   6.336619e+01   4.200491e-01
  1.079790e-01   6.425616e+01   4.248672e-01
  1.082780e-01   6.428625e+01   4.268709e-01
  1.085770e-01   6.429817e+01   4.179350e-01
  1.088760e-01   6.381563e+01   4.221574e-01
  1.091750e-01   6.510883e+01   4.248497e-01
  1.094740e-01   6.422381e+01   4.228821e-01
  1.097730e-01   6.380727e+01   4.190508e-01
  1.100720e-01   6.355043e+01   4.143106e-01
  1.103710e-01   6.445214e+01   4.236332e-01
  1.106700e-01   6.387925e+01   4.156776e-01
  1.109690e-01   6.414896e+01   4.223252e-01
  1.112670e-01   6.415972e+01   4.148152e-01
  1.115660e-01   6.416118e+01   4.160000e-01
  1.118650e-01   6.397573e+01   4.192990e-01
  1.121640e-01   6.422473e+01   4.141463e-01
  1.124630e-01   6.418895e+01   4.152038e-01
  1.127620e-01   6.423730e+01   4.153602e-01
  1.130610e-01   6.462870e+01   4.160339e-01
  1.133600e-01   6.465919e+01   4.209222e-01
  1.136590e-01   6.401705e+01   4.086065e-01
  1.139580e-01   6.347024e+01   4.114164e-01
  1.142570e-01   6.445951e+01   4.143186e-01
  1.145560e-01   6.440633e+01   4.147314e-01
  1.148550e-01   6.461861e+01   4.142474e-01
  1.151530e-01   6.371218e+01   4.059583e-01
  1.154520e-01   6.423110e+01   4.127141e-01
  1.157510e-01   6.414352e+01   4.078878e-01
  1.160500e-01   6.339547e+01   4.117544e-01
  1.163490e-01   6.406570e+01   4.076403e-01
  1.166480e-01   6.411135e+01   4.106076e-01
  1.169470e-01   6.479049e+01   4.105024e-01
  1.172460e-01   6.401444e+01   4.085982e-01
  1.175450e-01   6.427433e+01   4.060844e-01
  1.178440e-01   6.372785e+01   4.043544e-01
  1.181430e-01   6.411130e+01   4.086259e-01
  1.184420e-01   6.480717e+01   4.085955e-01
  1.187400e-01   6.425670e+01   4.054797e-01
  1.190390e-01   6.424699e+01   4.046297e-01
  1.193380e-01   6.476431e+01   4.062555e-01
  1.196370e-01   6.465517e+01   4.081161e-01
  1.199360e-01   6.398312e+01   4.019091e-01
  1.202350e-01   6.500981e+01   4.081248e-01
  1.205340e-01   6.367577e+01   4.014783e-01
  1.208330e-01   6.445993e+01   4.025995e-01
  1.211320e-01   6.427986e+01   4.052790e-01
  1.214310e-01   6.477245e+01   4.001350e-01
  1.217300e-01   6.472260e+01   4.055791e-01
  1.220290e-01   6.470515e+01   4.041704e-01
  1.223270e-01   6.506457e+01   4.026162e-01
  1.226260e-01   6.408623e+01   3.990530e-01
  1.229250e-01   6.445831e+01   3.986434e-01
  1.232240e-01   6.441713e+01   4.021988e-01
  1.235230e-01   6.484469e+01   4.027310e-01
  1.238220e-01   6.433023e+01   3.977296e-01
  1.241210e-01   6.432739e+01   3.992795e-01
  1.244200e-01   6.476148e+01   3.970035e-01
  1.247190e-01   6.468588e+01   4.014428e-01
  1.250180e-01   6.529086e+01   3.983669e-01
  1.253170e-01   6.453068e+01   3.968058e-01
  1.256160e-01   6.475762e+01   4.000892e-01
  1.259140e-01   6.382135e+01   3.943649e-01
  1.262130e-01   6.451829e+01   3.965123e-01
  1.265120e-01   6.436975e+01   3.932815e-01
  1.268110e-01   6.413816e+01   3.933229e-01
  1.271100e-01   6.404296e+01   3.965832e-01
  1.274090e-01   6.477786e+01   3.955315e-01
  1.277080e-01   6.485931e+01   3.945240e-01
  1.280070e-01   6.457011e+01   3.924021e-01
  1.283060e-01   6.462205e+01   3.940515e-01
  1.286050e-01   6.385547e+01   3.944703e-01
  1.289040e-01   6.415115e+01   3.884455e-01
  1.292030e-01   6.475564e+01   3.952117e-01
  1.295020e-01   6.453080e+01   3.908087e-01
  1.298000e-01   6.416789e+01   3.904411e-01
  1.300990e-01   6.412121e+01   3.878733e-01
  1.303980e-01   6.506698e+01   3.914516e-01
  1.306970e-01   6.463515e+01   3.930950e-01
  1.309960e-01   6.511684e+01   3.923342e-01
  1.312950e-01   6.554796e+01   3.933853e-01
  1.315940e-01   6.518744e+01   3.879724e-01
  1.318930e-01   6.438867e+01   3.884408e-01
  1.321920e-01   6.539038e+01   3.912086e-01
  1.324910e-01   6.464274e+01   3.899309e-01
  1.327900e-01   6.488172e+01   3.884854e-01
  1.330890e-01   6.450690e+01   3.868867e-01
  1.333870e-01   6.497257e+01   3.880429e-01
  1.336860e-01   6.505120e+01   3.875667e-01
  1.339850e-01   6.486292e+01   3.855973e-01
  1.342840e-01   6.426995e+01   3.866496e-01
  1.345830e-01   6.414374e+01   3.848540e-01
  1.348820e-01   6.415759e+01   3.848955e-01
  1.351810e-01   6.434544e+01   3.806156e-01
  1.354800e-01   6.489293e+01   3.866238e-01
  1.357790e-01   6.486397e+01   3.842075e-01
  1.360780e-01   6.398909e+01   3.832232e-01
  1.363770e-01   6.459675e+01   3.845726e-01
  1.366760e-01   6.511304e+01   3.882246e-01
  1.369740e-01   6.496757e+01   4.015243e-01
  1.372730e-01   6.482837e+01   4.032133e-01
  1.375720e-01   6.441372e+01   4.112892e-01
  1.378710e-01   6.465766e+01   4.137926e-01
  1.381700e-01   6.379477e+01   4.127577e-01
  1.384690e-01   6.395957e+01   4.204683e-01
  1.387680e-01   6.355838e+01   4.077020e-01
  1.390670e-01   6.442139e+01   3.987890e-01
  1.393660e-01   6.454663e+01   3.983980e-01
  1.396650e-01   6.471152e+01   3.960874e-01
  1.399640e-01   6.495936e+01   3.978654e-01
  1.402630e-01   6.421099e+01   3.874252e-01
  1.405620e-01   6.439608e+01   3.923674e-01
  1.408600e-01   6.457176e+01   3.916678e-01
  1.411590e-01   6.531054e+01   3.948942e-01
  1.414580e-01   6.454930e+01   3.930821e-01
  1.417570e-01   6.444376e+01   3.852834e-01
  1.420560e-01   6.465755e+01   3.904610e-01
  1.423550e-01   6.504920e+01   3.889865e-01
  1.426540e-01   6.448430e+01   3.837740e-01
  1.429530e-01   6.469518e+01   3.834769e-01
  1.432520e-01   6.491634e+01   3.811690e-01
  1.435510e-01   6.500810e+01   3.841727e-01
  1.438500e-01   6.501255e+01   3.801058e-01
  1.441490e-01   6.490783e+01   3.789112e-01
  1.444470e-01   6.493714e+01   3.814556e-01
  1.447460e-01   6.465153e+01   3.768439e-01
  1.450450e-01   6.508055e+01   3.818766e-01
  1.453440e-01   6.463318e+01   3.746237e-01
  1.456430e-01   6.479108e+01   3.787916e-01
  1.459420e-01   6.471460e+01   3.779055e-01
  1.462410e-01   6.479237e+01   3.763819e-01
  1.465400e-01   6.466317e+01   3.773158e-01
  1.468390e-01   6.499093e+01   3.735234e-01
  1.471380e-01   6.543274e+01   3.778013e-01
  1.474370e-01   6.522408e+01   3.778520e-01
  1.477360e-01   6.460765e+01   3.749800e-01
  1.480340e-01   6.405249e+01   3.697702e-01
  1.483330e-01   6.482129e+01   3.804404e-01
  1.486320e-01   6.434411e+01   3.885468e-01
  1.489310e-01   6.541125e+01   3.934658e-01
  1.492300e-01   6.474762e+01   3.909763e-01
  1.495290e-01   6.611261e+01   3.975624e-01
  1.498280e-01   6.509372e+01   3.990477e-01
  1.501270e-01   6.490702e+01   4.000285e-01
  1.504260e-01   6.450894e+01   3.934570e-01
  1.507250e-01   6.546457e+01   4.022671e-01
  1.510240e-01   6.505318e+01   3.999583e-01
  1.513230e-01   6.521764e+01   4.057679e-01
  1.516210e-01   6.559311e+01   4.026618e-01
  1.519200e-01   6.446594e+01   3.991871e-01
  1.522190e-01   6.542346e+01   4.091445e-01
  1.525180e-01   6.510386e+01   4.032687e-01
  1.528170e-01   6.462326e+01   4.071852e-01
  1.531160e-01   6.476322e+01   4.043518e-01
  1.534150e-01   6.504653e+01   3.994194e-01
  1.537140e-01   6.544335e+01   3.938085e-01
  1.540130e-01   6.485605e+01   3.855769e-01
  1.543120e-01   6.487269e+01   3.858600e-01
  1.546110e-01   6.421615e+01   3.813684e-01
  1.549100e-01   6.482594e+01   3.834043e-01
  1.552090e-01   6.475977e+01   3.852906e-01
  1.555070e-01   6.550385e+01   3.782245e-01
  1.558060e-01   6.486435e+01   3.816937e-01
  1.561050e-01   6.534569e+01   3.793019e-01
  1.564040e-01   6.477873e+01   3.791992e-01
  1.567030e-01   6.550160e+01   3.793133e-01
  1.570020e-01   6.486390e+01   3.755072e-01
  1.573010e-01   6.453419e+01   3.780399e-01
  1.576000e-01   6.465174e+01   3.725474e-01
  1.578990e-01   6.453095e+01   3.741129e-01
  1.581980e-01   6.508404e+01   3.740030e-01
  1.584970e-01   6.474620e+01   3.728195e-01
  1.587960e-01   6.550515e+01   3.784465e-01
  1.590940e-01   6.452996e+01   3.703118e-01
  1.593930e-01   6.477169e+01   3.697619e-01
  1.596920e-01   6.498829e+01   3.714162e-01
  1.599910e-01   6.433626e+01   3.712167e-01
  1.602900e-01   6.522228e+01   3.731315e-01
  1.605890e-01   6.467734e+01   3.660401e-01
  1.608880e-01   6.474011e+01   3.686457e-01
  1.611870e-01   6.492181e+01   3.681438e-01
  1.614860e-01   6.551093e+01   3.702187e-01
  1.617850e-01   6.445302e+01   3.640136e-01
  1.620840e-01   6.505333e+01   3.657048e-01
  1.623830e-01   6.510281e+01   3.674432e-01
  1.626810e-01   6.459212e+01   3.638141e-01
  1.629800e-01   6.518728e+01   3.615940e-01
  1.632790e-01   6.433053e+01   3.603569e-01
  1.635780e-01   6.544760e+01   3.646403e-01
  1.638770e-01   6.502319e+01   3.658188e-01
  1.641760e-01   6.540214e+01   3.651017e-01
  1.644750e-01   6.467731e+01   3.622938e-01
  1.647740e-01   6.534696e+01   3.637748e-01
  1.650730e-01   6.558076e+01   3.657969e-01
  1.653720e-01   6.495313e+01   3.636506e-01
  1.656710e-01   6.482365e+01   3.611584e-01
  1.659700e-01   6.426737e+01   3.611438e-01
  1.662680e-01   6.474557e+01   3.611327e-01
  1.665670e-01   6.499460e+01   3.627927e-01
  1.668660e-01   6.549951e+01   3.607433e-01
  1.671650e-01   6.491996e+01   3.620041e-01
  1.674640e-01   6.514679e+01   3.618652e-01
  1.677630e-01   6.495374e+01   3.594259e-01
  1.680620e-01   6.472946e+01   3.610878e-01
  1.683610e-01   6.442185e+01   3.546145e-01
  1.686600e-01   6.385546e+01   3.578811e-01
  1.689590e-01   6.490979e+01   3.572463e-01
  1.692580e-01   6.432589e+01   3.554513e-01
  1.695570e-01   6.509002e+01   3.620921e-01
  1.698560e-01   6.436722e+01   3.540992e-01
  1.701540e-01   6.479244e+01   3.580403e-01
  1.704530e-01   6.441393e+01   3.540456e-01
  1.707520e-01   6.364062e+01   3.520950e-01
  1.710510e-01   6.509591e+01   3.590655e-01
  1.713500e-01   6.546447e+01   3.565548e-01
  1.716490e-01   6.523492e+01   3.586990e-01
  1.719480e-01   6.512783e+01   3.527542e-01
  1.722470e-01   6.507973e+01   3.549598e-01
  1.725460e-01   6.519373e+01   3.569166e-01
  1.728450e-01   6.504602e+01   3.541444e-01
  1.731440e-01   6.480245e+01   3.540219e-01
  1.734430e-01   6.476248e+01   3.507033e-01
  1.737410e-01   6.514441e+01   3.553179e-01
  1.740400e-01   6.462208e+01   3.531683e-01
  1.743390e-01   6.475755e+01   3.510423e-01
  1.746380e-01   6.482823e+01   3.528332e-01
  1.749370e-01   6.464420e+01   3.500320e-01
  1.752360e-01   6.478406e+01   3.527129e-01
  1.755350e-01   6.456420e+01   3.512245e-01
  1.758340e-01   6.441601e+01   3.461376e-01
  1.761330e-01   6.459203e+01   3.521898e-01
  1.764320e-01   6.527699e+01   3.491297e-01
  1.767310e-01   6.592004e+01   3.552518e-01
  1.770300e-01   6.498623e+01   3.490404e-01
  1.773280e-01   6.510825e+01   3.507599e-01
  1.776270e-01   6.445577e+01   3.477852e-01
  1.779260e-01   6.483823e+01   3.472701e-01
  1.782250e-01   6.474733e+01   3.497863e-01
  1.785240e-01   6.483872e+01   3.467609e-01
  1.788230e-01   6.384320e+01   3.457861e-01
  1.791220e-01   6.427552e+01   3.474708e-01
  1.794210e-01   6.416309e+01   3.439404e-01
  1.797200e-01   6.413516e+01   3.453822e-01
  1.800190e-01   6.445034e+01   3.438734e-01
  1.803180e-01   6.383383e+01   3.457607e-01
  1.806170e-01   6.485216e+01   3.456141e-01
  1.809160e-01   6.479160e+01   3.447825e-01
  1.812140e-01   6.418890e+01   3.440096e-01
  1.815130e-01   6.409018e+01   3.432440e-01
  1.818120e-01   6.448626e+01   3.456479e-01
  1.821110e-01   6.461047e+01   3.419884e-01
  1.824100e-01   6.477915e+01   3.449166e-01
  1.827090e-01   6.437878e+01   3.431840e-01
  1.830080e-01   6.464248e+01   3.440523e-01
  1.833070e-01   6.430476e+01   3.406901e-01
  1.836060e-01   6.492846e+01   3.415254e-01
  1.839050e-01   6.388429e+01   3.426922e-01
  1.842040e-01   6.407856e+01   3.404151e-01
  1.845030e-01   6.415377e+01   3.398044e-01
  1.848010e-01   6.410049e+01   3.414531e-01
  1.851000e-01   6.439288e+01   3.375614e-01
  1.853990e-01   6.460111e+01   3.431136e-01
  1.856980e-01   6.443624e+01   3.402284e-01
  1.859970e-01   6.434308e+01   3.386994e-01
  1.862960e-01   6.487864e+01   3.415564e-01
  1.865950e-01   6.466524e+01   3.392270e-01
  1.868940e-01   6.472105e+01   3.432669e-01
  1.871930e-01   6.459160e+01   3.357368e-01
  1.874920e-01   6.380448e+01   3.368035e-01
  1.877910e-01   6.452438e+01   3.385393e-01
  1.880900e-01   6.405191e+01   3.372976e-01
  1.883880e-01   6.433029e+01   3.397874e-01
  1.886870e-01   6.454830e+01   3.342408e-01
  1.889860e-01   6.433042e+01   3.393057e-01
  1.892850e-01   6.394503e+01   3.357585e-01
  1.895840e-01   6.475704e+01   3.367879e-01
  1.898830e-01   6.435588e+01   3.362099e-01
  1.901820e-01   6.441553e+01   3.360541e-01
  1.904810e-01   6.425259e+01   3.354735e-01
  1.907800e-01   6.398467e+01   3.340018e-01
  1.910790e-01   6.359179e+01   3.323633e-01
  1.913780e-01   6.341887e+01   3.329820e-01
  1.916770e-01   6.402412e+01   3.344128e-01
  1.919750e-01   6.338198e+01   3.335016e-01
  1.922740e-01   6.448682e+01   3.327158e-01
  1.925730e-01   6.416830e+01   3.326479e-01
  1.928720e-01   6.355929e+01   3.318220e-01
  1.931710e-01   6.353543e+01   3.323684e-01
  1.934700e-01   6.435800e+01   3.329877e-01
  1.937690e-01   6.410108e+01   3.314189e-01
  1.940680e-01   6.394734e+01   3.328334e-01
  1.943670e-01   6.401915e+01   3.310573e-01
  1.946660e-01   6.401785e+01   3.316542e-01
  1.949650e-01   6.389172e+01   3.292425e-01
  1.952640e-01   6.379831e+01   3.304858e-01
  1.955630e-01   6.329228e+01   3.303695e-01
  1.958610e-01   6.379826e+01   3.285603e-01
  1.961600e-01   6.414155e+01   3.307760e-01
  1.964590e-01   6.414197e+01   3.292971e-01
  1.967580e-01   6.372239e+01   3.304385e-01
  1.970570e-01   6.369058e+01   3.281364e-01
  1.973560e-01   6.359583e+01   3.261496e-01
  1.976550e-01   6.369988e+01   3.291906e-01
  1.979540e-01   6.325666e+01   3.257106e-01
  1.982530e-01   6.375485e+01   3.287424e-01
  1.985520e-01   6.352148e+01   3.261030e-01
  1.988510e-01   6.319230e+01   3.254008e-01
  1.991500e-01   6.351090e+01   3.284070e-01
  1.994480e-01   6.413570e+01   3.266665e-01
  1.997470e-01   6.328465e+01   3.263613e-01
  2.000460e-01   6.345818e+01   3.229560e-01
  2.003450e-01   6.353524e+01   3.254198e-01
  2.006440e-01   6.298696e+01   3.267567e-01
  2.009430e-01   6.364719e+01   3.234366e-01
  2.012420e-01   6.302522e+01   3.251142e-01
  2.015410e-01   6.425215e+01   3.248291e-01
  2.018400e-01   6.320428e+01   3.228703e-01
  2.021390e-01   6.359701e+01   3.248638e-01
  2.024380e-01   6.350591e+01   3.197637e-01
  2.027370e-01   6.326747e+01   3.241631e-01
  2.030350e-01   6.328847e+01   3.211330e-01
  2.033340e-01   6.382006e+01   3.233147e-01
  2.036330e-01   6.275285e+01   3.181328e-01
  2.039320e-01   6.366205e+01   3.212511e-01
  2.042310e-01   6.352937e+01   3.239819e-01
  2.045300e-01   6.349281e+01   3.191884e-01
  2.048290e-01   6.298757e+01   3.189990e-01
  2.051280e-01   6.309747e+01   3.188694e-01
  2.054270e-01   6.278704e+01   3.175440e-01
  2.057260e-01   6.362056e+01   3.230886e-01
  2.060250e-01   6.334941e+01   3.184232e-01
  2.063240e-01   6.341072e+01   3.211668e-01
  2.066230e-01   6.317702e+01   3.192062e-01
  2.069210e-01   6.346843e+01   3.211750e-01
  2.072200e-01   6.321014e+01   3.198352e-01
  2.075190e-01   6.320073e+01   3.173793e-01
  2.078180e-01   6.346746e+01   3.204855e-01
  2.081170e-01   6.334854e+01   3.185557e-01
  2.084160e-01   6.341320e+01   3.207600e-01
  2.087150e-01   6.353260e+01   3.175440e-01
  2.090140e-01   6.265171e+01   3.167988e-01
  2.093130e-01   6.288685e+01   3.172585e-01
  2.096120e-01   6.356822e+01   3.184347e-01
  2.099110e-01   6.286284e+01   3.152059e-01
  2.102100e-01   6.286348e+01   3.167981e-01
  2.105080e-01   6.305929e+01   3.189086e-01
  2.108070e-01   6.327825e+01   3.165100e-01
  2.111060e-01   6.295924e+01   3.149222e-01
  2.114050e-01   6.328258e+01   3.161246e-01
  2.117040e-01   6.283385e+01   3.199776e-01
  2.120030e-01   6.378526e+01   3.283801e-01
  2.123020e-01   6.334448e+01   3.296064e-01
  2.126010e-01   6.344036e+01   3.271991e-01
  2.129000e-01   6.360409e+01   3.308811e-01
  2.131990e-01   6.307029e+01   3.323727e-01
  2.134980e-01   6.305616e+01   3.343520e-01
  2.137970e-01   6.269312e+01   3.309185e-01
  2.140950e-01   6.317766e+01   3.340490e-01
  2.143940e-01   6.370784e+01   3.367064e-01
  2.146930e-01   6.278304e+01   3.345682e-01
  2.149920e-01   6.334092e+01   3.363683e-01
  2.152910e-01   6.284895e+01   3.355346e-01
  2.155900e-01   6.332363e+01   3.397042e-01
  2.158890e-01   6.298831e+01   3.388036e-01
  2.161880e-01   6.259553e+01   3.362922e-01
  2.164870e-01   6.296052e+01   3.385659e-01
  2.167860e-01   6.304453e+01   3.324586e-01
  2.170850e-01   6.263886e+01   3.288095e-01
  2.173840e-01   6.308305e+01   3.268596e-01
  2.176820e-01   6.278566e+01   3.246396e-01
  2.179810e-01   6.240751e+01   3.246694e-01
  2.182800e-01   6.222524e+01   3.199421e-01
  2.185790e-01   6.292532e+01   3.232854e-01
  2.188780e-01   6.224460e+01   3.180634e-01
  2.191770e-01   6.233204e+01   3.203557e-01
  2.194760e-01   6.238090e+01   3.213206e-01
  2.197750e-01   6.292159e+01   3.195142e-01
  2.200740e-01   6.228488e+01   3.158700e-01
  2.203730e-01   6.243330e+01   3.179997e-01
  2.206720e-01   6.253987e+01   3.173223e-01
  2.209710e-01   6.184693e+01   3.177282e-01
  2.212700e-01   6.249304e+01   3.149353e-01
  2.215680e-01   6.307320e+01   3.192158e-01
  2.218670e-01   6.274772e+01   3.141315e-01
  2.221660e-01   6.213151e+01   3.160160e-01
  2.224650e-01   6.239493e+01   3.141618e-01
  2.227640e-01   6.255932e+01   3.143129e-01
  2.230630e-01   6.254864e+01   3.152075e-01
  2.233620e-01   6.246297e+01   3.142018e-01
  2.236610e-01   6.243768e+01   3.141382e-01
  2.239600e-01   6.207270e+01   3.096213e-01
  2.242590e-01   6.185184e+01   3.121403e-01
  2.245580e-01   6.244906e+01   3.127343e-01
  2.248570e-01   6.241221e+01   3.144681e-01
  2.251550e-01   6.177909e+01   3.092668e-01
  2.254540e-01   6.203380e+01   3.101574e-01
  2.257530e-01   6.196254e+01   3.122896e-01
  2.260520e-01   6.200440e+01   3.085713e-01
  2.263510e-01   6.249743e+01   3.108056e-01
  2.266500e-01   6.201556e+01   3.094788e-01
  2.269490e-01   6.215901e+01   3.084558e-01
  2.272480e-01   6.163092e+01   3.096562e-01
  2.275470e-01   6.282130e+01   3.084780e-01
  2.278460e-01   6.248506e+01   3.111561e-01
  2.281450e-01   6.131914e+01   3.055017e-01
  2.284440e-01   6.170739e+01   3.079562e-01
  2.287420e-01   6.227794e+01   3.102593e-01
  2.290410e-01   6.190583e+01   3.032051e-01
  2.293400e-01   6.185084e+01   3.078147e-01
  2.296390e-01   6.166727e+01   3.058763e-01
  2.299380e-01   6.187165e+01   3.068749e-01
  2.302370e-01   6.218487e+01   3.070343e-01
  2.305360e-01   6.195365e+01   3.045187e-01
  2.308350e-01   6.212946e+01   3.092587e-01
  2.311340e-01   6.181036e+01   3.027338e-01
  2.314330e-01   6.208347e+01   3.055631e-01
  2.317320e-01   6.153074e+01   3.052930e-01
  2.320310e-01   6.189590e+01   3.030619e-01
  2.323290e-01   6.235035e+01   3.089302e-01
  2.326280e-01   6.217779e+01   3.030396e-01
  2.329270e-01   6.184496e+01   3.027000e-01
  2.332260e-01   6.200155e+01   3.046364e-01
  2.335250e-01   6.178632e+01   3.033885e-01
  2.338240e-01   6.195648e+01   3.050082e-01
  2.341230e-01   6.150837e+01   2.994252e-01
  2.344220e-01   6.210126e+01   3.039217e-01
  2.347210e-01   6.123063e+01   3.016653e-01
  2.350200e-01   6.208000e+01   3.029194e-01
  2.353190e-01   6.175310e+01   3.024752e-01
  2.356180e-01   6.127820e+01   2.979483e-01
  2.359170e-01   6.179025e+01   3.035176e-01
  2.362150e-01   6.172585e+01   3.013492e-01
  2.365140e-01   6.159257e+01   2.987116e-01
  2.368130e-01   6.127271e+01   3.002410e-01
  2.371120e-01   6.161478e+01   2.996840e-01
  2.374110e-01   6.159981e+01   3.022178e-01
  2.377100e-01   6.168590e+01   2.988236e-01
  2.380090e-01   6.126359e+01   2.991744e-01
  2.383080e-01   6.128948e+01   2.972941e-01
  2.386070e-01   6.124309e+01   2.987788e-01
  2.389060e-01   6.155861e+01   2.992021e-01
  2.392050e-01   6.243172e+01   2.997095e-01
  2.395040e-01   6.130631e+01   2.990481e-01
  2.398020e-01   6.165334e+01   2.978353e-01
  2.401010e-01   6.113002e+01   2.982733e-01
  2.404000e-01   6.114411e+01   2.954822e-01
  2.406990e-01   6.163428e+01   2.983566e-01
  2.409980e-01   6.177061e+01   2.976663e-01
  2.412970e-01   6.085464e+01   2.950045e-01
  2.415960e-01   6.141882e+01   2.972683e-01
  2.418950e-01   6.160010e+01   2.960244e-01
  2.421940e-01   6.130012e+01   2.965305e-01
  2.424930e-01   6.095664e+01   2.965988e-01
  2.427920e-01   6.116120e+01   2.933197e-01
  2.430910e-01   6.103064e+01   2.949855e-01
  2.433890e-01   6.163380e+01   2.954402e-01
  2.436880e-01   6.112035e+01   2.967707e-01
  2.439870e-01   6.132438e+01   2.937107e-01
  2.442860e-01   6.058167e+01   2.913860e-01
  2.445850e-01   6.082977e+01   2.937266e-01
  2.448840e-01   6.148518e+01   2.948633e-01
  2.451830e-01   6.136603e+01   2.961296e-01
  2.454820e-01   6.062635e+01   2.908483e-01
  2.457810e-01   6.099943e+01   2.929315e-01
  2.460800e-01   6.130346e+01   2.939884e-01
  2.463790e-01   6.164183e+01   2.938158e-01
  2.466780e-01   6.094123e+01   2.925745e-01
  2.469770e-01   6.079813e+01   2.913674e-01
  2.472750e-01   6.111081e+01   2.928726e-01
  2.475740e-01   6.108604e+01   2.937950e-01
  2.478730e-01   6.120024e+01   2.893572e-01
  2.481720e-01   6.136086e+01   2.927127e-01
  2.484710e-01   6.070454e+01   2.893351e-01
  2.487700e-01   6.085211e+01   2.927952e-01
  2.490690e-01   6.082641e+01   2.916504e-01
  2.493680e-01   6.063255e+01   2.882204e-01
  2.496670e-01   6.128269e+01   2.937200e-01
  2.499660e-01   6.116376e+01   2.904274e-01
  2.502650e-01   6.081963e+01   2.908832e-01
  2.505640e-01   6.093905e+01   2.882189e-01
  2.508620e-01   6.045522e+01   2.884254e-01
  2.511610e-01   6.074250e+01   2.914491e-01
  2.514600e-01   6.097177e+01   2.888166e-01
  2.517590e-01   6.113106e+01   2.889849e-01
  2.520580e-01   6.115770e+01   2.895706e-01
  2.523570e-01   6.078519e+01   2.890015e-01
  2.526560e-01   6.082779e+01   2.899456e-01
  2.529550e-01   6.075889e+01   2.864552e-01
  2.532540e-01   6.077497e+01   2.863909e-01
  2.535530e-01   6.075988e+01   2.861515e-01
  2.538520e-01   6.054927e+01   2.869859e-01
  2.541510e-01   6.083231e+01   2.861184e-01
  2.544490e-01   6.066316e+01   2.865361e-01
  2.547480e-01   6.028219e+01   2.859417e-01
  2.550470e-01   6.080046e+01   2.854356e-01
  2.553460e-01   6.052288e+01   2.851872e-01
  2.556450e-01   6.036133e+01   2.825099e-01
  2.559440e-01   6.057658e+01   2.859231e-01
  2.562430e-01   6.035305e+01   2.867266e-01
  2.565420e-01   6.053387e+01   2.846078e-01
  2.568410e-01   6.108772e+01   2.851020e-01
  2.571400e-01   6.038725e+01   2.838620e-01
  2.574390e-01   6.042890e+01   2.860846e-01
  2.577380e-01   6.060621e+01   2.854848e-01
  2.580360e-01   6.096929e+01   2.843264e-01
  2.583350e-01   6.043892e+01   2.855981e-01
  2.586340e-01   6.074192e+01   2.832014e-01
  2.589330e-01   6.053486e+01   2.855196e-01
  2.592320e-01   6.069175e+01   2.830844e-01
  2.595310e-01   6.075096e+01   2.842152e-01
  2.598300e-01   6.097415e+01   2.866556e-01
  2.601290e-01   6.082006e+01   2.819129e-01
  2.604280e-01   6.099715e+01   2.857958e-01
  2.607270e-01   6.059660e+01   2.811037e-01
  2.610260e-01   6.037896e+01   2.831449e-01
  2.613250e-01   6.067808e+01   2.844445e-01
  2.616240e-01   6.027340e+01   2.826002e-01
  2.619220e-01   6.006103e+01   2.822007e-01
  2.622210e-01   6.051210e+01   2.804252e-01
  2.625200e-01   6.060060e+01   2.823799e-01
  2.628190e-01   6.083956e+01   2.826416e-01
  2.631180e-01   6.027104e+01   2.795784e-01
  2.634170e-01   6.023880e+01   2.831141e-01
  2.637160e-01   6.044093e+01   2.799722e-01
  2.640150e-01   6.055966e+01   2.829736e-01
  2.643140e-01   6.030813e+01   2.792821e-01
  2.646130e-01   5.998054e+01   2.789039e-01
  2.649120e-01   6.056623e+01   2.832859e-01
  2.652110e-01   6.070793e+01   2.803979e-01
  2.655090e-01   6.054580e+01   2.807925e-01
  2.658080e-01   6.015887e+01   2.782718e-01
  2.661070e-01   6.032255e+01   2.798897e-01
  2.664060e-01   6.057452e+01   2.801855e-01
  2.667050e-01   6.039528e+01   2.800583e-01
  2.670040e-01   6.080536e+01   2.808150e-01
  2.673030e-01   6.015957e+01   2.784628e-01
  2.676020e-01   5.982393e+01   2.777795e-01
  2.679010e-01   6.041349e+01   2.790499e-01
  2.682000e-01   6.024872e+01   2.775378e-01
  2.684990e-01   5.981467e+01   2.775690e-01
  2.687980e-01   6.035243e+01   2.784354e-01
  2.690960e-01   6.062634e+01   2.802094e-01
  2.693950e-01   6.009040e+01   2.760568e-01
  2.696940e-01   5.962237e+01   2.753487e-01
  2.699930e-01   6.065285e+01   2.787495e-01
  2.702920e-01   5.992782e+01   2.767977e-01
  2.705910e-01   6.028348e+01   2.780877e-01
  2.708900e-01   6.045366e+01   2.763352e-01
  2.711890e-01   6.061184e+01   2.785611e-01
  2.714880e-01   6.055449e+01   2.773996e-01
  2.717870e-01   5.993343e+01   2.764376e-01
  2.720860e-01   6.013697e+01   2.758867e-01
  2.723850e-01   6.027891e+01   2.755681e-01
  2.726840e-01   6.049864e+01   2.771786e-01
  2.729820e-01   6.009420e+01   2.760655e-01
  2.732810e-01   6.030663e+01   2.756315e-01
  2.735800e-01   5.960936e+01   2.739423e-01
  2.738790e-01   6.016664e+01   2.757705e-01
  2.741780e-01   5.968457e+01   2.751230e-01
  2.744770e-01   5.995644e+01   2.731990e-01
  2.747760e-01   6.014249e+01   2.749818e-01
  2.750750e-01   6.005111e+01   2.779281e-01
  2.753740e-01   6.018377e+01   2.826869e-01
  2.756730e-01   5.965476e+01   2.829338e-01
  2.759720e-01   6.013134e+01   2.827621e-01
  2.762710e-01   5.995665e+01   2.864022e-01
  2.765690e-01   5.985775e+01   2.854450e-01
  2.768680e-01   5.997974e+01   2.884441e-01
  2.771670e-01   6.029542e+01   2.867961e-01
  2.774660e-01   5.969687e+01   2.861950e-01
  2.777650e-01   6.031316e+01   2.911709e-01
  2.780640e-01   5.978676e+01   2.885086e-01
  2.783630e-01   5.984583e+01   2.890765e-01
  2.786620e-01   6.057736e+01   2.925691e-01
  2.789610e-01   6.035817e+01   2.921484e-01
  2.792600e-01   6.002623e+01   2.942144e-01
  2.795590e-01   6.017840e+01   2.888156e-01
  2.798580e-01   5.942884e+01   2.915281e-01
  2.801560e-01   5.952644e+01   2.913276e-01
  2.804550e-01   5.939520e+01   2.918868e-01
  2.807540e-01   5.996327e+01   2.946216e-01
  2.810530e-01   5.983440e+01   2.915320e-01
  2.813520e-01   6.005910e+01   2.959905e-01
  2.816510e-01   5.979330e+01   2.943162e-01
  2.819500e-01   5.978979e+01   2.944202e-01
  2.822490e-01   6.011599e+01   2.952223e-01
  2.825480e-01   5.950026e+01   2.932578e-01
  2.828470e-01   5.983566e+01   2.975095e-01
  2.831460e-01   5.975245e+01   2.958042e-01
  2.834450e-01   6.021052e+01   2.953413e-01
  2.837430e-01   6.017827e+01   2.969712e-01
  2.840420e-01   5.998115e+01   2.981040e-01
  2.843410e-01   5.988932e+01   3.043755e-01
  2.846400e-01   6.034379e+01   3.076723e-01
  2.849390e-01   6.031605e+01   3.155444e-01
  2.852380e-01   5.916243e+01   3.154130e-01
  2.855370e-01   5.958161e+01   3.196667e-01
  2.858360e-01   5.935152e+01   3.210912e-01
  2.861350e-01   5.990236e+01   3.254265e-01
  2.864340e-01   5.897155e+01   3.276652e-01
  2.867330e-01   5.959991e+01   3.284602e-01
  2.870320e-01   5.967426e+01   3.343056e-01
  2.873310e-01   5.988785e+01   3.318001e-01
  2.876290e-01   5.877063e+01   3.339186e-01
  2.879280e-01   5.953129e+01   3.391450e-01
  2.882270e-01   5.936558e+01   3.349340e-01
  2.885260e-01   5.924260e+01   3.386674e-01
  2.888250e-01   5.948059e+01   3.384828e-01
  2.891240e-01   5.949053e+01   3.436177e-01
  2.894230e-01   5.937763e+01   3.463916e-01
  2.897220e-01   5.890081e+01   3.368291e-01
  2.900210e-01   5.948202e+01   3.474384e-01
  2.903200e-01   5.950496e+01   3.454748e-01
  2.906190e-01   5.873762e+01   3.469349e-01
  2.909180e-01   5.939921e+01   3.498310e-01
  2.912160e-01   5.934391e+01   3.459243e-01
  2.915150e-01   5.898280e+01   3.562436e-01
  2.918140e-01   5.948112e+01   3.495022e-01
  2.921130e-01   5.922387e+01   3.520058e-01
  2.924120e-01   5.874121e+01   3.531139e-01
  2.927110e-01   5.933623e+01   3.539073e-01
  2.930100e-01   5.881220e+01   3.615261e-01
  2.933090e-01   5.941743e+01   3.575538e-01
  2.936080e-01   5.913179e+01   3.542859e-01
  2.939070e-01   5.917438e+01   3.601105e-01
  2.942060e-01   5.849212e+01   3.586517e-01
  2.945050e-01   5.911154e+01   3.681051e-01
  2.948030e-01   5.858359e+01   3.568656e-01
  2.951020e-01   5.983494e+01   3.661633e-01
  2.954010e-01   5.954495e+01   3.670164e-01
  2.957000e-01   5.915344e+01   3.675687e-01
  2.959990e-01   5.888119e+01   3.662803e-01
  2.962980e-01   5.946727e+01   3.687649e-01
  2.965970e-01   5.912569e+01   3.713093e-01
  2.968960e-01   5.883171e+01   3.701572e-01
  2.971950e-01   5.910765e+01   3.694372e-01
  2.974940e-01   5.885251e+01   3.672977e-01
  2.977930e-01   5.883672e+01   3.706291e-01
  2.980920e-01   5.908000e+01   3.716238e-01
  2.983900e-01   5.907437e+01   3.746245e-01
  2.986890e-01   5.904280e+01   3.703654e-01
  2.989880e-01   5.928033e+01   3.750417e-01
  2.992870e-01   5.845578e+01   3.733613e-01
  2.995860e-01   5.869905e+01   3.762759e-01
  2.998850e-01   5.861556e+01   3.738711e-01
  3.001840e-01   6.001287e+01   3.807062e-01
  3.004830e-01   5.923195e+01   3.831397e-01
  3.007820e-01   5.826877e+01   3.785283e-01
  3.010810e-01   5.949910e+01   3.798004e-01
  3.013800e-01   5.836441e+01   3.818257e-01
  3.016790e-01   5.859973e+01   3.815892e-01
  3.019780e-01   5.878453e+01   3.842126e-01
  3.022760e-01   5.897546e+01   3.866349e-01
  3.025750e-01   5.827782e+01   3.822997e-01
  3.028740e-01   5.927189e+01   3.910228e-01
  3.031730e-01   5.898282e+01   3.882214e-01
  3.034720e-01   5.876619e+01   3.890862e-01
  3.037710e-01   5.831589e+01   3.873293e-01
  3.040700e-01   5.817458e+01   3.887126e-01
  3.043690e-01   5.910085e+01   3.964447e-01
  3.046680e-01   5.861741e+01   3.934409e-01
  3.049670e-01   5.863179e+01   3.899697e-01
  3.052660e-01   5.896252e+01   3.979415e-01
  3.055650e-01   5.830728e+01   3.943283e-01
  3.058630e-01   5.916794e+01   4.026521e-01
  3.061620e-01   5.912444e+01   3.951388e-01
  3.064610e-01   5.817655e+01   3.969732e-01
  3.067600e-01   5.833638e+01   4.036274e-01
  3.070590e-01   5.910295e+01   4.001214e-01
  3.073580e-01   5.851232e+01   4.042356e-01
  3.076570e-01   5.848117e+01   3.968772e-01
  3.079560e-01   5.887180e+01   4.045813e-01
  3.082550e-01   5.880507e+01   4.043520e-01
  3.085540e-01   5.857448e+01   4.032624e-01
  3.088530e-01   5.820975e+01   4.071110e-01
  3.091520e-01   5.873533e+01   4.029305e-01
  3.094500e-01   5.893332e+01   4.124338e-01
  3.097490e-01   5.848784e+01   4.090059e-01
  3.100480e-01   5.856984e+01   4.062358e-01
  3.103470e-01   5.922358e+01   4.198987e-01
  3.106460e-01   5.895470e+01   4.066615e-01
  3.109450e-01   5.855990e+01   4.172114e-01
  3.112440e-01   5.924542e+01   4.125821e-01
  3.115430e-01   5.850788e+01   4.153990e-01
  3.118420e-01   5.860618e+01   4.203564e-01
  3.121410e-01   5.866157e+01   4.140141e-01
  3.124400e-01   5.852092e+01   4.210574e-01
  3.127390e-01   5.848756e+01   4.150038e-01
  3.130380e-01   5.865053e+01   4.245916e-01
  3.133360e-01   5.817997e+01   4.205024e-01
  3.136350e-01   5.783020e+01   4.185652e-01
  3.139340e-01   5.881829e+01   4.283390e-01
  3.142330e-01   5.865429e+01   4.212001e-01
  3.145320e-01   5.833447e+01   4.304922e-01
  3.148310e-01   5.819068e+01   4.249987e-01
  3.151300e-01   5.815654e+01   4.248740e-01
  3.154290e-01   5.829317e+01   4.303397e-01
  3.157280e-01   5.839569e+01   4.278561e-01
  3.160270e-01   5.787213e+01   4.342826e-01
  3.163260e-01   5.845525e+01   4.280742e-01
  3.166250e-01   5.872922e+01   4.374867e-01
  3.169230e-01   5.787228e+01   4.316904e-01
  3.172220e-01   5.834429e+01   4.383197e-01
  3.175210e-01   5.807206e+01   4.369162e-01
  3.178200e-01   5.841132e+01   4.351789e-01
  3.181190e-01   5.741192e+01   4.394127e-01
  3.184180e-01   5.785364e+01   4.364728e-01
  3.187170e-01   5.852606e+01   4.468419e-01
  3.190160e-01   5.830980e+01   4.448150e-01
  3.193150e-01   5.783059e+01   4.363858e-01
  3.196140e-01   5.827356e+01   4.495368e-01
  3.199130e-01   5.749049e+01   4.401043e-01
  3.202120e-01   5.766986e+01   4.480235e-01
  3.205100e-01   5.824318e+01   4.490086e-01
  3.208090e-01   5.845782e+01   4.465814e-01
  3.211080e-01   5.814057e+01   4.523497e-01
  3.214070e-01   5.775162e+01   4.430780e-01
  3.217060e-01   5.800811e+01   4.514147e-01
  3.220050e-01   5.785395e+01   4.479154e-01
  3.223040e-01   5.877911e+01   4.494294e-01
  3.226030e-01   5.820521e+01   4.586074e-01
  3.229020e-01   5.829837e+01   4.435806e-01
  3.232010e-01   5.756984e+01   4.530812e-01
  3.235000e-01   5.834794e+01   4.510644e-01
  3.237990e-01   5.774107e+01   4.520550e-01
  3.240970e-01   5.789037e+01   4.595632e-01
  3.243960e-01   5.753817e+01   4.487507e-01
  3.246950e-01   5.872972e+01   4.646769e-01
  3.249940e-01   5.851901e+01   4.559431e-01
  3.252930e-01   5.835538e+01   4.627446e-01
  3.255920e-01   5.800237e+01   4.640487e-01
  3.258910e-01   5.716004e+01   4.562158e-01
  3.261900e-01   5.883564e+01   4.701438e-01
  3.264890e-01   5.810952e+01   4.617688e-01
  3.267880e-01   5.848418e+01   4.668884e-01
  3.270870e-01   5.818375e+01   4.736809e-01
  3.273860e-01   5.853477e+01   4.694061e-01
  3.276850e-01   5.706542e+01   4.691066e-01
  3.279830e-01   5.807173e+01   4.661577e-01
  3.282820e-01   5.853300e+01   4.775381e-01
  3.285810e-01   5.828703e+01   4.745847e-01
  3.288800e-01   5.746962e+01   4.746477e-01
  3.291790e-01   5.726981e+01   4.699459e-01
  3.294780e-01   5.768229e+01   4.790089e-01
  3.297770e-01   5.765544e+01   4.814326e-01
  3.300760e-01   5.779125e+01   4.769625e-01
  3.303750e-01   5.889573e+01   4.891868e-01
  3.306740e-01   5.854247e+01   4.810537e-01
  3.309730e-01   5.772942e+01   4.864110e-01
  3.312720e-01   5.874241e+01   4.944199e-01
  3.315700e-01   5.815107e+01   4.829850e-01
  3.318690e-01   5.830780e+01   4.964209e-01
  3.321680e-01   5.805472e+01   4.841257e-01
  3.324670e-01   5.856503e+01   4.986290e-01
  3.327660e-01   5.835237e+01   4.949562e-01
  3.330650e-01   5.815385e+01   4.946622e-01
  3.333640e-01   5.803219e+01   5.020154e-01
  3.336630e-01   5.744539e+01   4.878600e-01
  3.339620e-01   5.722933e+01   5.014140e-01
  3.342610e-01   5.901720e+01   5.022422e-01
  3.345600e-01   5.793315e+01   5.027412e-01
  3.348590e-01   5.866048e+01   5.148629e-01
  3.351570e-01   5.714283e+01   4.925374e-01
  3.354560e-01   5.752298e+01   5.135366e-01
  3.357550e-01   5.864082e+01   5.017721e-01
  3.360540e-01   5.868298e+01   5.168151e-01
  3.363530e-01   5.810435e+01   5.205555e-01
  3.366520e-01   5.839790e+01   5.065073e-01
  3.369510e-01   5.648762e+01   5.197025e-01
  3.372500e-01   5.795497e+01   5.028358e-01
  3.375490e-01   5.818067e+01   5.247895e-01
  3.378480e-01   5.762806e+01   5.196992e-01
  3.381470e-01   5.820695e+01   5.210149e-01
  3.384460e-01   5.781631e+01   5.332374e-01
  3.387450e-01   5.784051e+01   5.118629e-01
  3.390430e-01   5.786430e+01   5.307088e-01
  3.393420e-01   5.734762e+01   5.256385e-01
  3.396410e-01   5.788033e+01   5.287474e-01
  3.399400e-01   5.778062e+01   5.437709e-01
  3.402390e-01   5.771279e+01   5.175254e-01
  3.405380e-01   5.653487e+01   5.349931e-01
  3.408370e-01   5.779664e+01   5.331466e-01
  3.411360e-01   5.746590e+01   5.351051e-01
  3.414350e-01   5.787273e+01   5.442042e-01
  3.417340e-01   5.744925e+01   5.343250e-01
  3.420330e-01   5.767871e+01   5.515518e-01
  3.423320e-01   5.778978e+01   5.366109e-01
  3.426300e-01   5.786037e+01   5.516519e-01
  3.429290e-01   5.797682e+01   5.499201e-01
  3.432280e-01   5.764128e+01   5.460746e-01
  3.435270e-01   5.695821e+01   5.615532e-01
  3.438260e-01   5.673175e+01   5.380862e-01
  3.441250e-01   5.850510e+01   5.658282e-01
  3.444240e-01   5.684043e+01   5.498313e-01
  3.447230e-01   5.727385e+01   5.566343e-01
  3.450220e-01   5.880934e+01   5.756775e-01
  3.453210e-01   5.729783e+01   5.520391e-01
  3.456200e-01   5.684336e+01   5.710954e-01
  3.459190e-01   5.768425e+01   5.618447e-01
  3.462170e-01   5.770158e+01   5.727927e-01
  3.465160e-01   5.740978e+01   5.704866e-01
  3.468150e-01   5.810317e+01   5.730642e-01
  3.471140e-01   5.717236e+01   5.834522e-01
  3.474130e-01   5.813311e+01   5.723582e-01
  3.477120e-01   5.680320e+01   5.815654e-01
  3.480110e-01   5.799752e+01   5.812846e-01
  3.483100e-01   5.818664e+01   5.840313e-01
  3.486090e-01   5.776533e+01   5.968844e-01
  3.489080e-01   5.822181e+01   5.842078e-01
  3.492070e-01   5.679701e+01   5.928267e-01
  3.495060e-01   5.785114e+01   5.869055e-01
  3.498040e-01   5.864697e+01   6.033907e-01
  3.501030e-01   5.733884e+01   5.976039e-01
  3.504020e-01   5.735571e+01   5.967112e-01
  3.507010e-01   5.789632e+01   6.137687e-01
  3.510000e-01   5.800034e+01   5.951962e-01
  3.512990e-01   5.711552e+01   6.096159e-01
  3.515980e-01   5.834834e+01   6.078612e-01
  3.518970e-01   5.770357e+01   6.180791e-01
  3.521960e-01   5.666017e+01   6.212155e-01
  3.524950e-01   5.709352e+01   6.002865e-01
  3.527940e-01   5.838680e+01   6.340401e-01
  3.530930e-01   5.805678e+01   6.156774e-01
  3.533920e-01   5.584962e+01   6.189867e-01
  3.536900e-01   5.734220e+01   6.294883e-01
  3.539890e-01   5.657762e+01   6.218823e-01
  3.542880e-01   5.779295e+01   6.438152e-01
  3.545870e-01   5.833251e+01   6.214384e-01
  3.548860e-01   5.833497e+01   6.431831e-01
  3.551850e-01   5.761662e+01   6.275665e-01
  3.554840e-01   5.715068e+01   6.366208e-01
  3.557830e-01   5.815361e+01   6.446013e-01
  3.560820e-01   5.761657e+01   6.197839e-01
  3.563810e-01   5.661812e+01   6.348376e-01
  3.566800e-01   5.661317e+01   6.198440e-01
  3.569790e-01   5.794504e+01   6.471177e-01
  3.572770e-01   5.835826e+01   6.481851e-01
  3.575760e-01   5.812066e+01   6.203089e-01
  3.578750e-01   5.705866e+01   6.547662e-01
  3.581740e-01   5.694726e+01   6.250398e-01
  3.584730e-01   5.705866e+01   6.547662e-01
  3.587720e-01   5.622283e+01   6.386484e-01
  3.590710e-01   5.710672e+01   6.424195e-01
  3.593700e-01   5.807328e+01   6.726835e-01
  3.596690e-01   5.785352e+01   6.429360e-01
  3.599680e-01   5.772644e+01   6.720560e-01
  3.602670e-01   5.675864e+01   6.491898e-01
  3.605660e-01   5.755122e+01   6.696531e-01
  3.608640e-01   5.754910e+01   6.868138e-01
  3.611630e-01   5.793042e+01   6.532998e-01
  3.614620e-01   5.628831e+01   6.837029e-01
  3.617610e-01   5.691865e+01   6.618895e-01
  3.620600e-01   5.775815e+01   6.895543e-01
  3.623590e-01   5.766014e+01   6.859929e-01
  3.626580e-01   5.817431e+01   6.890447e-01
  3.629570e-01   5.782737e+01   7.054742e-01
  3.632560e-01   5.614838e+01   6.655624e-01
  3.635550e-01   5.708766e+01   7.123724e-01
  3.638540e-01   5.686237e+01   6.932888e-01
  3.641530e-01   5.814831e+01   7.058268e-01
  3.644510e-01   5.809969e+01   7.361472e-01
  3.647500e-01   5.703370e+01   6.852162e-01
  3.650490e-01   5.760141e+01   7.311849e-01
  3.653480e-01   5.728983e+01   7.119633e-01
  3.656470e-01   5.846109e+01   7.277564e-01
  3.659460e-01   5.754327e+01   7.436865e-01
  3.662450e-01   5.752534e+01   7.117642e-01
  3.665440e-01   5.699455e+01   7.576411e-01
  3.668430e-01   5.779500e+01   7.218737e-01
  3.671420e-01   5.616551e+01   7.423043e-01
  3.674410e-01   5.748216e+01   7.414121e-01
  3.677400e-01   5.821088e+01   7.596459e-01
  3.680390e-01   5.658925e+01   7.780475e-01
  3.683370e-01   5.729062e+01   7.328107e-01
  3.686360e-01   5.710656e+01   7.729110e-01
  3.689350e-01   5.755456e+01   7.593373e-01
  3.692340e-01   5.671857e+01   7.745722e-01
  3.695330e-01   5.638369e+01   7.995475e-01
  3.698320e-01   5.711877e+01   7.505240e-01
  3.701310e-01   5.909585e+01   8.210134e-01
  3.704300e-01   5.755850e+01   7.717115e-01
  3.707290e-01   5.761795e+01   8.131350e-01
  3.710280e-01   5.675784e+01   8.021960e-01
  3.713270e-01   5.763983e+01   7.965681e-01
  3.716260e-01   5.760760e+01   8.443450e-01
  3.719240e-01   5.792844e+01   7.916854e-01
  3.722230e-01   5.746341e+01   8.460571e-01
  3.725220e-01   5.720976e+01   8.152054e-01
  3.728210e-01   5.755572e+01   8.358102e-01
  3.731200e-01   5.779759e+01   8.873056e-01
  3.734190e-01   5.710932e+01   8.046759e-01
  3.737180e-01   5.660033e+01   8.749258e-01
  3.740170e-01   5.591639e+01   8.185907e-01
  3.743160e-01   5.681692e+01   8.829275e-01
  3.746150e-01   5.673557e+01   8.759705e-01
  3.749140e-01   5.796244e+01   8.640531e-01
  3.752130e-01   5.627067e+01   9.123507e-01
  3.755110e-01   5.725097e+01   8.558277e-01
  3.758100e-01   5.630025e+01   9.125905e-01
  3.761090e-01   5.695634e+01   8.904865e-01
  3.764080e-01   5.755176e+01   9.190946e-01
  3.767070e-01   5.715621e+01   9.576713e-01
  3.770060e-01   5.673557e+01   8.759705e-01
  3.773050e-01   5.559531e+01   9.526116e-01
  3.776040e-01   5.854755e+01   9.342826e-01
  3.779030e-01   5.753511e+01   9.567947e-01
  3.782020e-01   5.756428e+01   1.033718e+00
  3.785010e-01   5.787901e+01   9.111699e-01
  3.788000e-01   5.845766e+01   1.036640e+00
  3.790990e-01   5.933821e+01   9.636078e-01
  3.793970e-01   5.736221e+01   1.017054e+00
  3.796960e-01   5.637449e+01   1.003493e+00
  3.799950e-01   5.652779e+01   9.864167e-01
  3.802940e-01   5.701594e+01   1.101359e+00
  3.805930e-01   5.724014e+01   9.624611e-01
  3.808920e-01   5.723352e+01   1.109710e+00
  3.811910e-01   5.731792e+01   1.026484e+00
  3.814900e-01   5.753614e+01   1.082317e+00
  3.817890e-01   5.629342e+01   1.168981e+00
  3.820880e-01   5.725902e+01   1.001926e+00
  3.823870e-01   5.822942e+01   1.196607e+00
  3.826860e-01   5.667065e+01   1.035869e+00
  3.829840e-01   5.713583e+01   1.209105e+00
  3.832830e-01   5.822912e+01   1.166684e+00
  3.835820e-01   5.865208e+01   1.143031e+00
  3.838810e-01   5.624630e+01   1.251464e+00
  3.841800e-01   5.673790e+01   1.111227e+00
  3.844790e-01   5.705754e+01   1.269828e+00
  3.847780e-01   5.386594e+01   1.143498e+00
  3.850770e-01   5.803680e+01   1.290344e+00
  3.853760e-01   5.742346e+01   1.369167e+00
  3.856750e-01   5.376884e+01   1.142467e+00
  3.859740e-01   5.873045e+01   1.409170e+00
  3.862730e-01   5.680320e+01   1.257644e+00
  3.865710e-01   5.622840e+01   1.378826e+00
  3.868700e-01   6.016931e+01   1.452501e+00
  3.871690e-01   5.698944e+01   1.330020e+00
  3.874680e-01   6.046659e+01   1.577628e+00
  3.877670e-01   5.705993e+01   1.353211e+00
  3.880660e-01   5.740565e+01   1.571726e+00
  3.883650e-01   5.904441e+01   1.510487e+00
  3.886640e-01   5.756057e+01   1.556260e+00
  3.889630e-01   5.595613e+01   1.669774e+00
  3.892620e-01   5.575576e+01   1.498724e+00
  3.895610e-01   5.727656e+01   1.735653e+00
  3.898600e-01   5.755061e+01   1.693397e+00
  3.901580e-01   5.518025e+01   1.727761e+00
  3.904570e-01   5.599172e+01   1.945847e+00
  3.907560e-01   5.680320e+01   1.728466e+00
  3.910550e-01   5.673307e+01   1.994628e+00
  3.913540e-01   5.869664e+01   2.028853e+00
  3.916530e-01   6.423670e+01   2.122440e+00
  3.919520e-01   5.893332e+01   2.640865e+00
  3.922510e-01   5.785511e+01   2.014256e+00
  3.925500e-01   5.894909e+01   2.727839e+00
  3.928490e-01   5.869664e+01   2.484827e+00
  3.931480e-01   5.680320e+01   2.677728e+00
  3.934470e-01   0.000000e+00   0.000000e+00
  3.937460e-01   6.071630e+01   2.768425e+00
creator: radaver
creator-version: 3725
header-file: /nas_data/SAXS_data/20151104Workshop/header/JH1_0106.txt
image-file: /nas_data/Pilatus1M/20151104_Workshop/JH1_0106.tif
angular-axis-file: /nas_data/SAXS_data/20151104Workshop/q20151029.dat
beamstop-mask-file: /nas_data/SAXS_data/20151104Workshop/fit2d20151031.msk
detector-response-file: none
beam-center-x: 949.7700
beam-center-y: 918.8000
unit-time: 1.0000
channel-first: 10
channel-last: 1315
Exposure time [s]: 1.093789
Transmitted Beam: 0.482853
Incident Beam: 0.482853
Code: JH1
Concentration [mg/ml]: 1
Run Number: 0106
