# Supplementary material for: SAXS analysis of a soluble cytosolic NgBR construct including extracellular and transmembrane domains
Source: PLoS One. 2018 Jan 18;13(1):e0191371. doi: 10.1371/journal.pone.0191371 (PMC5773207; doi:10.1371/journal.pone.0191371)
Supplement: S1 File — (ZIP) [file pone.0191371.s001.zip › JH1_0107.dat]

Sample:   c= 1.0000 mg/ml  Code: JH1
  3.656810e-03   2.260368e+04   4.135812e+01
  3.955720e-03   2.197937e+04   2.800986e+01
  4.254640e-03   1.910925e+04   2.340405e+01
  4.553560e-03   1.539732e+04   2.025511e+01
  4.852480e-03   1.248399e+04   1.707557e+01
  5.151400e-03   1.053107e+04   1.549311e+01
  5.450320e-03   8.721322e+03   1.339179e+01
  5.749240e-03   7.450148e+03   1.199252e+01
  6.048150e-03   6.360226e+03   1.086119e+01
  6.347070e-03   5.513132e+03   9.607296e+00
  6.645990e-03   4.822013e+03   8.945466e+00
  6.944910e-03   4.238441e+03   8.074055e+00
  7.243830e-03   3.774377e+03   7.382921e+00
  7.542750e-03   3.358760e+03   6.938151e+00
  7.841670e-03   3.028132e+03   6.221538e+00
  8.140580e-03   2.749081e+03   6.009713e+00
  8.439500e-03   2.513231e+03   5.538492e+00
  8.738420e-03   2.303245e+03   5.251492e+00
  9.037340e-03   2.117721e+03   4.868915e+00
  9.336260e-03   1.955116e+03   4.597359e+00
  9.635180e-03   1.798669e+03   4.397041e+00
  9.934100e-03   1.669813e+03   4.099173e+00
  1.023300e-02   1.527395e+03   4.017819e+00
  1.053190e-02   1.410643e+03   3.916293e+00
  1.083090e-02   1.310224e+03   3.774325e+00
  1.112980e-02   1.205930e+03   3.590176e+00
  1.142870e-02   1.115568e+03   3.433702e+00
  1.172760e-02   1.035736e+03   3.299358e+00
  1.202650e-02   9.634962e+02   3.173415e+00
  1.232540e-02   8.921484e+02   3.036926e+00
  1.262440e-02   8.258442e+02   2.867566e+00
  1.292330e-02   7.732475e+02   2.731948e+00
  1.322220e-02   7.106337e+02   2.619003e+00
  1.352110e-02   6.680151e+02   2.513734e+00
  1.382000e-02   6.222827e+02   2.402260e+00
  1.411900e-02   5.765861e+02   2.301122e+00
  1.441790e-02   5.424487e+02   2.215886e+00
  1.471680e-02   5.072798e+02   2.132671e+00
  1.501570e-02   4.728375e+02   2.016442e+00
  1.531460e-02   4.467960e+02   1.951279e+00
  1.561350e-02   4.192792e+02   1.857073e+00
  1.591250e-02   3.952839e+02   1.819037e+00
  1.621140e-02   3.732486e+02   1.737130e+00
  1.651030e-02   3.541049e+02   1.674204e+00
  1.680920e-02   3.328515e+02   1.623183e+00
  1.710810e-02   3.149422e+02   1.582225e+00
  1.740710e-02   2.985928e+02   1.518441e+00
  1.770600e-02   2.829801e+02   1.463353e+00
  1.800490e-02   2.707106e+02   1.419963e+00
  1.830380e-02   2.584317e+02   1.398441e+00
  1.860270e-02   2.452177e+02   1.335766e+00
  1.890170e-02   2.338813e+02   1.304525e+00
  1.920060e-02   2.236002e+02   1.263439e+00
  1.949950e-02   2.144051e+02   1.251437e+00
  1.979840e-02   2.066738e+02   1.205613e+00
  2.009730e-02   1.985116e+02   1.168605e+00
  2.039620e-02   1.894573e+02   1.139574e+00
  2.069520e-02   1.827346e+02   1.113139e+00
  2.099410e-02   1.777634e+02   1.105849e+00
  2.129300e-02   1.701605e+02   1.053590e+00
  2.159190e-02   1.643031e+02   1.070975e+00
  2.189080e-02   1.568173e+02   1.052133e+00
  2.218980e-02   1.548672e+02   1.063582e+00
  2.248870e-02   1.488720e+02   1.061397e+00
  2.278760e-02   1.442837e+02   1.034617e+00
  2.308650e-02   1.424076e+02   1.059503e+00
  2.338540e-02   1.371617e+02   1.037646e+00
  2.368430e-02   1.336238e+02   1.005572e+00
  2.398330e-02   1.297686e+02   1.013508e+00
  2.428220e-02   1.258976e+02   9.760677e-01
  2.458110e-02   1.233652e+02   9.986875e-01
  2.488000e-02   1.191011e+02   9.551040e-01
  2.517890e-02   1.167253e+02   9.342506e-01
  2.547790e-02   1.156786e+02   9.431920e-01
  2.577680e-02   1.125186e+02   9.227484e-01
  2.607570e-02   1.109105e+02   9.235493e-01
  2.637460e-02   1.081522e+02   9.046674e-01
  2.667350e-02   1.072805e+02   8.784636e-01
  2.697250e-02   1.042940e+02   8.394441e-01
  2.727140e-02   1.042261e+02   8.080273e-01
  2.757030e-02   1.025486e+02   8.028285e-01
  2.786920e-02   9.900789e+01   7.798315e-01
  2.816810e-02   9.820271e+01   7.643449e-01
  2.846700e-02   9.752797e+01   7.523103e-01
  2.876600e-02   9.712912e+01   7.417246e-01
  2.906490e-02   9.440353e+01   7.334429e-01
  2.936380e-02   9.438386e+01   7.279057e-01
  2.966270e-02   9.203594e+01   7.135212e-01
  2.996160e-02   9.303261e+01   7.184253e-01
  3.026060e-02   9.007160e+01   6.957670e-01
  3.055950e-02   8.850877e+01   6.887269e-01
  3.085840e-02   8.817741e+01   6.845338e-01
  3.115730e-02   8.857354e+01   6.831971e-01
  3.145620e-02   8.664691e+01   6.692328e-01
  3.175510e-02   8.626543e+01   6.695900e-01
  3.205410e-02   8.564136e+01   6.635277e-01
  3.235300e-02   8.438792e+01   6.559857e-01
  3.265190e-02   8.333886e+01   6.399332e-01
  3.295080e-02   8.401723e+01   6.467458e-01
  3.324970e-02   8.299728e+01   6.419640e-01
  3.354870e-02   8.246014e+01   6.382104e-01
  3.384760e-02   8.163349e+01   6.276714e-01
  3.414650e-02   8.050418e+01   6.233148e-01
  3.444540e-02   8.030660e+01   6.139943e-01
  3.474430e-02   8.007798e+01   6.185149e-01
  3.504330e-02   7.911676e+01   6.071730e-01
  3.534220e-02   7.830781e+01   6.048062e-01
  3.564110e-02   7.945692e+01   6.084769e-01
  3.594000e-02   7.837651e+01   5.927587e-01
  3.623890e-02   7.767174e+01   6.001263e-01
  3.653780e-02   7.702519e+01   5.814588e-01
  3.683680e-02   7.687142e+01   5.884357e-01
  3.713570e-02   7.685170e+01   5.890619e-01
  3.743460e-02   7.546791e+01   5.742201e-01
  3.773350e-02   7.594788e+01   5.753792e-01
  3.803240e-02   7.618963e+01   5.900502e-01
  3.833140e-02   7.545294e+01   6.011471e-01
  3.863030e-02   7.513485e+01   6.092037e-01
  3.892920e-02   7.556515e+01   6.093568e-01
  3.922810e-02   7.382600e+01   6.046641e-01
  3.952700e-02   7.478845e+01   6.046485e-01
  3.982600e-02   7.454118e+01   6.124144e-01
  4.012490e-02   7.383994e+01   6.000273e-01
  4.042380e-02   7.297565e+01   6.043441e-01
  4.072270e-02   7.246062e+01   5.998322e-01
  4.102160e-02   7.273151e+01   6.001652e-01
  4.132050e-02   7.288268e+01   6.015766e-01
  4.161950e-02   7.281849e+01   5.950963e-01
  4.191840e-02   7.265331e+01   6.022119e-01
  4.221730e-02   7.166588e+01   5.903678e-01
  4.251620e-02   7.165998e+01   5.980809e-01
  4.281510e-02   7.165735e+01   5.888209e-01
  4.311410e-02   7.245229e+01   5.928366e-01
  4.341300e-02   7.069862e+01   5.886444e-01
  4.371190e-02   7.174332e+01   5.914473e-01
  4.401080e-02   7.176770e+01   5.915478e-01
  4.430970e-02   7.144304e+01   5.856971e-01
  4.460860e-02   7.031066e+01   5.817756e-01
  4.490760e-02   6.977519e+01   5.810364e-01
  4.520650e-02   7.066491e+01   5.802937e-01
  4.550540e-02   7.026734e+01   5.815964e-01
  4.580430e-02   7.095323e+01   5.822101e-01
  4.610320e-02   7.027681e+01   5.765238e-01
  4.640220e-02   6.999296e+01   5.797227e-01
  4.670110e-02   6.905185e+01   5.672387e-01
  4.700000e-02   7.040148e+01   5.748832e-01
  4.729890e-02   6.820525e+01   5.679631e-01
  4.759780e-02   6.881832e+01   5.697982e-01
  4.789680e-02   7.000708e+01   5.711487e-01
  4.819570e-02   6.872415e+01   5.651955e-01
  4.849460e-02   6.885049e+01   5.678113e-01
  4.879350e-02   6.894878e+01   5.619912e-01
  4.909240e-02   6.868948e+01   5.685561e-01
  4.939130e-02   6.836060e+01   5.575675e-01
  4.969030e-02   6.947556e+01   5.641339e-01
  4.998920e-02   6.753016e+01   5.555075e-01
  5.028810e-02   6.765225e+01   5.540058e-01
  5.058700e-02   6.780213e+01   5.586528e-01
  5.088590e-02   6.774092e+01   5.491264e-01
  5.118490e-02   6.795056e+01   5.572340e-01
  5.148380e-02   6.905185e+01   5.590372e-01
  5.178270e-02   6.797364e+01   5.474984e-01
  5.208160e-02   6.782216e+01   5.527164e-01
  5.238050e-02   6.712694e+01   5.440778e-01
  5.267940e-02   6.704886e+01   5.515297e-01
  5.297840e-02   6.676220e+01   5.432311e-01
  5.327730e-02   6.666954e+01   5.403350e-01
  5.357620e-02   6.671241e+01   5.423953e-01
  5.387510e-02   6.692463e+01   5.401188e-01
  5.417400e-02   6.682251e+01   5.447507e-01
  5.447300e-02   6.684758e+01   5.367250e-01
  5.477190e-02   6.702365e+01   5.386598e-01
  5.507080e-02   6.798904e+01   5.425253e-01
  5.536970e-02   6.746099e+01   5.385688e-01
  5.566860e-02   6.590025e+01   5.359693e-01
  5.596760e-02   6.655071e+01   5.325079e-01
  5.626650e-02   6.666126e+01   5.353670e-01
  5.656540e-02   6.641054e+01   5.325469e-01
  5.686430e-02   6.623099e+01   5.288504e-01
  5.716320e-02   6.712668e+01   5.288845e-01
  5.746210e-02   6.563167e+01   5.282238e-01
  5.776110e-02   6.648803e+01   5.334599e-01
  5.806000e-02   6.717661e+01   5.279197e-01
  5.835890e-02   6.608936e+01   5.242052e-01
  5.865780e-02   6.643618e+01   5.227146e-01
  5.895670e-02   6.582548e+01   5.301959e-01
  5.925570e-02   6.616110e+01   5.193780e-01
  5.955460e-02   6.575370e+01   5.246046e-01
  5.985350e-02   6.555908e+01   5.164534e-01
  6.015240e-02   6.573090e+01   5.188061e-01
  6.045130e-02   6.637004e+01   5.218874e-01
  6.075020e-02   6.602492e+01   5.155208e-01
  6.104920e-02   6.552765e+01   5.174436e-01
  6.134810e-02   6.618544e+01   5.205967e-01
  6.164700e-02   6.622996e+01   5.125182e-01
  6.194590e-02   6.547702e+01   5.178032e-01
  6.224480e-02   6.648436e+01   5.103022e-01
  6.254380e-02   6.564290e+01   5.156757e-01
  6.284270e-02   6.521518e+01   5.156518e-01
  6.314160e-02   6.646660e+01   5.081343e-01
  6.344050e-02   6.597412e+01   5.136857e-01
  6.373940e-02   6.509989e+01   5.018535e-01
  6.403840e-02   6.569125e+01   5.120423e-01
  6.433730e-02   6.592094e+01   5.076101e-01
  6.463620e-02   6.546429e+01   5.017194e-01
  6.493510e-02   6.439858e+01   5.085913e-01
  6.523400e-02   6.503122e+01   5.005661e-01
  6.553290e-02   6.564188e+01   5.054912e-01
  6.583190e-02   6.538787e+01   5.024488e-01
  6.613080e-02   6.529662e+01   4.975495e-01
  6.642970e-02   6.610791e+01   5.099122e-01
  6.672860e-02   6.444286e+01   4.928069e-01
  6.702750e-02   6.464142e+01   4.985562e-01
  6.732650e-02   6.569849e+01   4.990782e-01
  6.762540e-02   6.586151e+01   4.996971e-01
  6.792430e-02   6.536946e+01   4.998343e-01
  6.822320e-02   6.549587e+01   4.924223e-01
  6.852210e-02   6.484862e+01   4.973370e-01
  6.882110e-02   6.525692e+01   4.949248e-01
  6.912000e-02   6.534123e+01   4.947539e-01
  6.941890e-02   6.534208e+01   4.913633e-01
  6.971780e-02   6.527003e+01   4.906134e-01
  7.001670e-02   6.459848e+01   4.943873e-01
  7.031560e-02   6.459831e+01   4.876074e-01
  7.061460e-02   6.474268e+01   4.886274e-01
  7.091350e-02   6.509953e+01   4.885458e-01
  7.121240e-02   6.484577e+01   4.838563e-01
  7.151130e-02   6.510344e+01   4.909449e-01
  7.181020e-02   6.444839e+01   4.819118e-01
  7.210920e-02   6.426018e+01   4.844482e-01
  7.240810e-02   6.514994e+01   4.831492e-01
  7.270700e-02   6.498349e+01   4.885839e-01
  7.300590e-02   6.504297e+01   4.841297e-01
  7.330480e-02   6.462172e+01   4.771373e-01
  7.360370e-02   6.396123e+01   4.805449e-01
  7.390270e-02   6.420579e+01   4.760427e-01
  7.420160e-02   6.454056e+01   4.845693e-01
  7.450050e-02   6.426271e+01   4.744865e-01
  7.479940e-02   6.426590e+01   4.758218e-01
  7.509830e-02   6.447634e+01   4.806450e-01
  7.539730e-02   6.449615e+01   4.735967e-01
  7.569620e-02   6.428736e+01   4.737011e-01
  7.599510e-02   6.452029e+01   4.776530e-01
  7.629400e-02   6.387085e+01   4.691442e-01
  7.659290e-02   6.494703e+01   4.774484e-01
  7.689190e-02   6.489774e+01   4.729006e-01
  7.719080e-02   6.439195e+01   4.736495e-01
  7.748970e-02   6.476175e+01   4.715467e-01
  7.778860e-02   6.442660e+01   4.733413e-01
  7.808750e-02   6.433940e+01   4.695807e-01
  7.838640e-02   6.459689e+01   4.679828e-01
  7.868540e-02   6.470404e+01   4.696350e-01
  7.898430e-02   6.472357e+01   4.671873e-01
  7.928320e-02   6.532687e+01   4.748942e-01
  7.958210e-02   6.387342e+01   4.608347e-01
  7.988100e-02   6.523416e+01   4.711306e-01
  8.018000e-02   6.455791e+01   4.661737e-01
  8.047890e-02   6.353260e+01   4.620461e-01
  8.077780e-02   6.506896e+01   4.667710e-01
  8.107670e-02   6.420631e+01   4.612241e-01
  8.137560e-02   6.524634e+01   4.682363e-01
  8.167450e-02   6.429904e+01   4.619617e-01
  8.197350e-02   6.457145e+01   4.601226e-01
  8.227240e-02   6.417186e+01   4.631326e-01
  8.257130e-02   6.364890e+01   4.517630e-01
  8.287020e-02   6.476603e+01   4.648612e-01
  8.316910e-02   6.537511e+01   4.637816e-01
  8.346810e-02   6.499377e+01   4.580662e-01
  8.376700e-02   6.476701e+01   4.636398e-01
  8.406590e-02   6.510257e+01   4.553518e-01
  8.436480e-02   6.454561e+01   4.604297e-01
  8.466370e-02   6.494648e+01   4.559585e-01
  8.496270e-02   6.411430e+01   4.637449e-01
  8.526160e-02   6.534314e+01   4.829512e-01
  8.556050e-02   6.472996e+01   4.811340e-01
  8.585940e-02   6.403629e+01   4.845398e-01
  8.615830e-02   6.494188e+01   4.879539e-01
  8.645720e-02   6.434096e+01   4.904669e-01
  8.675620e-02   6.325741e+01   4.887402e-01
  8.705510e-02   6.507073e+01   4.947093e-01
  8.735400e-02   6.523399e+01   4.978099e-01
  8.765290e-02   6.452782e+01   4.956060e-01
  8.795180e-02   6.470141e+01   5.003151e-01
  8.825080e-02   6.502506e+01   4.970120e-01
  8.854970e-02   6.483326e+01   5.028857e-01
  8.884860e-02   6.394313e+01   4.973747e-01
  8.914750e-02   6.443332e+01   5.055188e-01
  8.944640e-02   6.422064e+01   5.010209e-01
  8.974530e-02   6.421845e+01   4.969224e-01
  9.004430e-02   6.824706e+01   5.102022e-01
  9.034320e-02   6.421224e+01   4.774045e-01
  9.064210e-02   6.430105e+01   4.768408e-01
  9.094100e-02   6.417309e+01   4.664452e-01
  9.123990e-02   6.492927e+01   4.679291e-01
  9.153890e-02   6.435295e+01   4.683591e-01
  9.183780e-02   6.451380e+01   4.656004e-01
  9.213670e-02   6.407536e+01   4.623759e-01
  9.243560e-02   6.550051e+01   4.662578e-01
  9.273450e-02   6.353944e+01   4.552489e-01
  9.303350e-02   6.333450e+01   4.605080e-01
  9.333240e-02   6.453034e+01   4.544954e-01
  9.363130e-02   6.437103e+01   4.574303e-01
  9.393020e-02   6.444453e+01   4.553503e-01
  9.422910e-02   6.427053e+01   4.558996e-01
  9.452800e-02   6.356163e+01   4.545454e-01
  9.482700e-02   6.460806e+01   4.479978e-01
  9.512590e-02   6.552118e+01   4.595291e-01
  9.542480e-02   6.454298e+01   4.511179e-01
  9.572370e-02   6.355923e+01   4.476668e-01
  9.602260e-02   6.418850e+01   4.521438e-01
  9.632160e-02   6.435918e+01   4.449476e-01
  9.662050e-02   6.365950e+01   4.450626e-01
  9.691940e-02   6.415113e+01   4.467778e-01
  9.721830e-02   6.306105e+01   4.404375e-01
  9.751720e-02   6.332510e+01   4.435274e-01
  9.781610e-02   6.435578e+01   4.427812e-01
  9.811510e-02   6.474164e+01   4.484607e-01
  9.841400e-02   6.351019e+01   4.370565e-01
  9.871290e-02   6.397747e+01   4.418338e-01
  9.901180e-02   6.436826e+01   4.442572e-01
  9.931070e-02   6.433432e+01   4.402332e-01
  9.960970e-02   6.369268e+01   4.412052e-01
  9.990860e-02   6.452032e+01   4.367164e-01
  1.002070e-01   6.390956e+01   4.387775e-01
  1.005060e-01   6.361916e+01   4.353598e-01
  1.008050e-01   6.393366e+01   4.388602e-01
  1.011040e-01   6.460634e+01   4.349732e-01
  1.014030e-01   6.468585e+01   4.372762e-01
  1.017020e-01   6.453615e+01   4.409232e-01
  1.020010e-01   6.412778e+01   4.347072e-01
  1.023000e-01   6.450036e+01   4.339451e-01
  1.025990e-01   6.401132e+01   4.312997e-01
  1.028980e-01   6.334121e+01   4.306933e-01
  1.031970e-01   6.420384e+01   4.359848e-01
  1.034960e-01   6.377155e+01   4.265775e-01
  1.037950e-01   6.356089e+01   4.297795e-01
  1.040930e-01   6.423082e+01   4.284340e-01
  1.043920e-01   6.422331e+01   4.323454e-01
  1.046910e-01   6.440641e+01   4.322968e-01
  1.049900e-01   6.430815e+01   4.261248e-01
  1.052890e-01   6.475575e+01   4.311592e-01
  1.055880e-01   6.378948e+01   4.263161e-01
  1.058870e-01   6.361893e+01   4.273579e-01
  1.061860e-01   6.359594e+01   4.231275e-01
  1.064850e-01   6.397779e+01   4.250289e-01
  1.067840e-01   6.482447e+01   4.300847e-01
  1.070830e-01   6.339600e+01   4.218346e-01
  1.073820e-01   6.417181e+01   4.228424e-01
  1.076800e-01   6.318161e+01   4.192587e-01
  1.079790e-01   6.408088e+01   4.241071e-01
  1.082780e-01   6.387763e+01   4.253313e-01
  1.085770e-01   6.466698e+01   4.189538e-01
  1.088760e-01   6.481336e+01   4.252640e-01
  1.091750e-01   6.438044e+01   4.222871e-01
  1.094740e-01   6.450867e+01   4.236389e-01
  1.097730e-01   6.457800e+01   4.213949e-01
  1.100720e-01   6.491869e+01   4.185690e-01
  1.103710e-01   6.427219e+01   4.228617e-01
  1.106700e-01   6.449253e+01   4.174908e-01
  1.109690e-01   6.398891e+01   4.216188e-01
  1.112670e-01   6.326917e+01   4.117512e-01
  1.115660e-01   6.423064e+01   4.160483e-01
  1.118650e-01   6.429481e+01   4.201647e-01
  1.121640e-01   6.395938e+01   4.131143e-01
  1.124630e-01   6.433032e+01   4.154842e-01
  1.127620e-01   6.380973e+01   4.137996e-01
  1.130610e-01   6.466745e+01   4.159819e-01
  1.133600e-01   6.399647e+01   4.185817e-01
  1.136590e-01   6.390273e+01   4.080681e-01
  1.139580e-01   6.426098e+01   4.137955e-01
  1.142570e-01   6.459367e+01   4.145734e-01
  1.145560e-01   6.465047e+01   4.153402e-01
  1.148550e-01   6.377037e+01   4.113447e-01
  1.151530e-01   6.487018e+01   4.094569e-01
  1.154520e-01   6.345319e+01   4.100330e-01
  1.157510e-01   6.438447e+01   4.084796e-01
  1.160500e-01   6.356073e+01   4.121156e-01
  1.163490e-01   6.443630e+01   4.086439e-01
  1.166480e-01   6.431176e+01   4.110741e-01
  1.169470e-01   6.437424e+01   4.090078e-01
  1.172460e-01   6.345192e+01   4.066261e-01
  1.175450e-01   6.394288e+01   4.048640e-01
  1.178440e-01   6.392493e+01   4.048071e-01
  1.181430e-01   6.386167e+01   4.076563e-01
  1.184420e-01   6.507128e+01   4.092533e-01
  1.187400e-01   6.397202e+01   4.044086e-01
  1.190390e-01   6.447759e+01   4.051830e-01
  1.193380e-01   6.441648e+01   4.049909e-01
  1.196370e-01   6.475726e+01   4.082647e-01
  1.199360e-01   6.379256e+01   4.011396e-01
  1.202350e-01   6.462179e+01   4.067321e-01
  1.205340e-01   6.437285e+01   4.034984e-01
  1.208330e-01   6.447804e+01   4.024849e-01
  1.211320e-01   6.499373e+01   4.073501e-01
  1.214310e-01   6.465568e+01   3.996043e-01
  1.217300e-01   6.510693e+01   4.066087e-01
  1.220290e-01   6.399687e+01   4.017815e-01
  1.223270e-01   6.454381e+01   4.008314e-01
  1.226260e-01   6.421799e+01   3.992934e-01
  1.229250e-01   6.489376e+01   3.998178e-01
  1.232240e-01   6.466350e+01   4.027960e-01
  1.235230e-01   6.433976e+01   4.009895e-01
  1.238220e-01   6.543280e+01   4.009531e-01
  1.241210e-01   6.415389e+01   3.985713e-01
  1.244200e-01   6.511742e+01   3.979239e-01
  1.247190e-01   6.462347e+01   4.010787e-01
  1.250180e-01   6.401142e+01   3.942768e-01
  1.253170e-01   6.513654e+01   3.984948e-01
  1.256160e-01   6.469520e+01   3.997264e-01
  1.259140e-01   6.478975e+01   3.971768e-01
  1.262130e-01   6.436366e+01   3.958686e-01
  1.265120e-01   6.469439e+01   3.941045e-01
  1.268110e-01   6.498019e+01   3.957281e-01
  1.271100e-01   6.477866e+01   3.986851e-01
  1.274090e-01   6.462631e+01   3.949007e-01
  1.277080e-01   6.513511e+01   3.951939e-01
  1.280070e-01   6.446523e+01   3.919167e-01
  1.283060e-01   6.495848e+01   3.949081e-01
  1.286050e-01   6.482383e+01   3.972812e-01
  1.289040e-01   6.486279e+01   3.904281e-01
  1.292030e-01   6.373664e+01   3.919232e-01
  1.295020e-01   6.418038e+01   3.895806e-01
  1.298000e-01   6.460711e+01   3.916086e-01
  1.300990e-01   6.446996e+01   3.887614e-01
  1.303980e-01   6.504465e+01   3.912181e-01
  1.306970e-01   6.430555e+01   3.919249e-01
  1.309960e-01   6.434825e+01   3.898462e-01
  1.312950e-01   6.450390e+01   3.900740e-01
  1.315940e-01   6.494980e+01   3.871000e-01
  1.318930e-01   6.420520e+01   3.877222e-01
  1.321920e-01   6.333543e+01   3.848490e-01
  1.324910e-01   6.468183e+01   3.898831e-01
  1.327900e-01   6.457327e+01   3.873963e-01
  1.330890e-01   6.502475e+01   3.882715e-01
  1.333870e-01   6.476454e+01   3.872566e-01
  1.336860e-01   6.468910e+01   3.863224e-01
  1.339850e-01   6.459253e+01   3.846293e-01
  1.342840e-01   6.435016e+01   3.867264e-01
  1.345830e-01   6.498672e+01   3.872100e-01
  1.348820e-01   6.455298e+01   3.859157e-01
  1.351810e-01   6.414681e+01   3.798663e-01
  1.354800e-01   6.440512e+01   3.850042e-01
  1.357790e-01   6.494303e+01   3.842783e-01
  1.360780e-01   6.446215e+01   3.844737e-01
  1.363770e-01   6.439776e+01   3.838167e-01
  1.366760e-01   6.452579e+01   3.863058e-01
  1.369740e-01   6.444128e+01   3.997247e-01
  1.372730e-01   6.451772e+01   4.020751e-01
  1.375720e-01   6.524326e+01   4.137532e-01
  1.378710e-01   6.422702e+01   4.122371e-01
  1.381700e-01   6.492797e+01   4.162306e-01
  1.384690e-01   6.404885e+01   4.205829e-01
  1.387680e-01   6.435362e+01   4.100704e-01
  1.390670e-01   6.501290e+01   4.004454e-01
  1.393660e-01   6.428296e+01   3.974146e-01
  1.396650e-01   6.503443e+01   3.969057e-01
  1.399640e-01   6.464610e+01   3.967362e-01
  1.402630e-01   6.460488e+01   3.884466e-01
  1.405620e-01   6.403324e+01   3.910942e-01
  1.408600e-01   6.496316e+01   3.926862e-01
  1.411590e-01   6.393818e+01   3.905573e-01
  1.414580e-01   6.466906e+01   3.932795e-01
  1.417570e-01   6.446036e+01   3.851693e-01
  1.420560e-01   6.509738e+01   3.916203e-01
  1.423550e-01   6.506599e+01   3.888714e-01
  1.426540e-01   6.486312e+01   3.847360e-01
  1.429530e-01   6.447216e+01   3.826527e-01
  1.432520e-01   6.480082e+01   3.806679e-01
  1.435510e-01   6.504135e+01   3.841076e-01
  1.438500e-01   6.470863e+01   3.790552e-01
  1.441490e-01   6.488363e+01   3.786796e-01
  1.444470e-01   6.559618e+01   3.832235e-01
  1.447460e-01   6.470195e+01   3.768307e-01
  1.450450e-01   6.475661e+01   3.807631e-01
  1.453440e-01   6.542439e+01   3.767496e-01
  1.456430e-01   6.459885e+01   3.780686e-01
  1.459420e-01   6.508958e+01   3.788378e-01
  1.462410e-01   6.441620e+01   3.751283e-01
  1.465400e-01   6.447405e+01   3.766036e-01
  1.468390e-01   6.438018e+01   3.716063e-01
  1.471380e-01   6.438330e+01   3.746002e-01
  1.474370e-01   6.478374e+01   3.764144e-01
  1.477360e-01   6.467019e+01   3.750021e-01
  1.480340e-01   6.422202e+01   3.701020e-01
  1.483330e-01   6.545112e+01   3.821218e-01
  1.486320e-01   6.438556e+01   3.885069e-01
  1.489310e-01   6.415437e+01   3.895017e-01
  1.492300e-01   6.511014e+01   3.919028e-01
  1.495290e-01   6.421956e+01   3.916628e-01
  1.498280e-01   6.438337e+01   3.966958e-01
  1.501270e-01   6.559581e+01   4.019746e-01
  1.504260e-01   6.562665e+01   3.966823e-01
  1.507250e-01   6.501380e+01   4.007095e-01
  1.510240e-01   6.535418e+01   4.007122e-01
  1.513230e-01   6.500333e+01   4.049285e-01
  1.516210e-01   6.528547e+01   4.015458e-01
  1.519200e-01   6.532005e+01   4.016521e-01
  1.522190e-01   6.515825e+01   4.081409e-01
  1.525180e-01   6.472659e+01   4.019277e-01
  1.528170e-01   6.537072e+01   4.093593e-01
  1.531160e-01   6.445344e+01   4.032122e-01
  1.534150e-01   6.549609e+01   4.006270e-01
  1.537140e-01   6.504917e+01   3.924539e-01
  1.540130e-01   6.500479e+01   3.858548e-01
  1.543120e-01   6.449655e+01   3.845763e-01
  1.546110e-01   6.513467e+01   3.839230e-01
  1.549100e-01   6.449219e+01   3.822536e-01
  1.552090e-01   6.516741e+01   3.863371e-01
  1.555070e-01   6.488305e+01   3.762680e-01
  1.558060e-01   6.467011e+01   3.809599e-01
  1.561050e-01   6.482602e+01   3.776302e-01
  1.564040e-01   6.525377e+01   3.804254e-01
  1.567030e-01   6.499604e+01   3.776861e-01
  1.570020e-01   6.456553e+01   3.744834e-01
  1.573010e-01   6.482676e+01   3.787349e-01
  1.576000e-01   6.497004e+01   3.733047e-01
  1.578990e-01   6.443929e+01   3.736883e-01
  1.581980e-01   6.489991e+01   3.733149e-01
  1.584970e-01   6.526175e+01   3.741418e-01
  1.587960e-01   6.499511e+01   3.768102e-01
  1.590940e-01   6.432651e+01   3.695706e-01
  1.593930e-01   6.559825e+01   3.719556e-01
  1.596920e-01   6.426076e+01   3.691745e-01
  1.599910e-01   6.532169e+01   3.738899e-01
  1.602900e-01   6.523299e+01   3.730036e-01
  1.605890e-01   6.482524e+01   3.663028e-01
  1.608880e-01   6.507103e+01   3.694297e-01
  1.611870e-01   6.510862e+01   3.685164e-01
  1.614860e-01   6.481143e+01   3.680804e-01
  1.617850e-01   6.468379e+01   3.645097e-01
  1.620840e-01   6.492823e+01   3.651978e-01
  1.623830e-01   6.476570e+01   3.663350e-01
  1.626810e-01   6.481365e+01   3.642826e-01
  1.629800e-01   6.462689e+01   3.598834e-01
  1.632790e-01   6.498784e+01   3.620394e-01
  1.635780e-01   6.450902e+01   3.618624e-01
  1.638770e-01   6.497413e+01   3.655254e-01
  1.641760e-01   6.437725e+01   3.620759e-01
  1.644750e-01   6.456356e+01   3.618213e-01
  1.647740e-01   6.459137e+01   3.615120e-01
  1.650730e-01   6.562086e+01   3.657533e-01
  1.653720e-01   6.459689e+01   3.624979e-01
  1.656710e-01   6.479874e+01   3.609356e-01
  1.659700e-01   6.494680e+01   3.628936e-01
  1.662680e-01   6.544127e+01   3.629135e-01
  1.665670e-01   6.471480e+01   3.618572e-01
  1.668660e-01   6.528704e+01   3.600048e-01
  1.671650e-01   6.430815e+01   3.601412e-01
  1.674640e-01   6.486652e+01   3.609326e-01
  1.677630e-01   6.464817e+01   3.584271e-01
  1.680620e-01   6.470063e+01   3.608540e-01
  1.683610e-01   6.511996e+01   3.563792e-01
  1.686600e-01   6.516197e+01   3.613702e-01
  1.689590e-01   6.544990e+01   3.585771e-01
  1.692580e-01   6.506605e+01   3.573386e-01
  1.695570e-01   6.447522e+01   3.602249e-01
  1.698560e-01   6.498597e+01   3.556460e-01
  1.701540e-01   6.525929e+01   3.591753e-01
  1.704530e-01   6.408312e+01   3.529853e-01
  1.707520e-01   6.469791e+01   3.548569e-01
  1.710510e-01   6.438955e+01   3.569603e-01
  1.713500e-01   6.485974e+01   3.547534e-01
  1.716490e-01   6.470655e+01   3.570917e-01
  1.719480e-01   6.462962e+01   3.512531e-01
  1.722470e-01   6.517340e+01   3.550643e-01
  1.725460e-01   6.448236e+01   3.548132e-01
  1.728450e-01   6.475959e+01   3.532137e-01
  1.731440e-01   6.456382e+01   3.532193e-01
  1.734430e-01   6.416288e+01   3.489278e-01
  1.737410e-01   6.515297e+01   3.551903e-01
  1.740400e-01   6.457683e+01   3.528946e-01
  1.743390e-01   6.486605e+01   3.511870e-01
  1.746380e-01   6.476165e+01   3.525021e-01
  1.749370e-01   6.455330e+01   3.496373e-01
  1.752360e-01   6.469641e+01   3.523245e-01
  1.755350e-01   6.427454e+01   3.502869e-01
  1.758340e-01   6.503589e+01   3.476513e-01
  1.761330e-01   6.495544e+01   3.530291e-01
  1.764320e-01   6.477377e+01   3.476337e-01
  1.767310e-01   6.501664e+01   3.526593e-01
  1.770300e-01   6.464631e+01   3.479785e-01
  1.773280e-01   6.455639e+01   3.491218e-01
  1.776270e-01   6.493538e+01   3.489284e-01
  1.779260e-01   6.443935e+01   3.460532e-01
  1.782250e-01   6.447331e+01   3.488971e-01
  1.785240e-01   6.487814e+01   3.467189e-01
  1.788230e-01   6.521672e+01   3.493374e-01
  1.791220e-01   6.448555e+01   3.478902e-01
  1.794210e-01   6.462990e+01   3.450426e-01
  1.797200e-01   6.450996e+01   3.462428e-01
  1.800190e-01   6.449275e+01   3.438403e-01
  1.803180e-01   6.408462e+01   3.462921e-01
  1.806170e-01   6.443269e+01   3.443482e-01
  1.809160e-01   6.423611e+01   3.431555e-01
  1.812140e-01   6.468332e+01   3.451852e-01
  1.815130e-01   6.503125e+01   3.456079e-01
  1.818120e-01   6.436855e+01   3.451856e-01
  1.821110e-01   6.389000e+01   3.399318e-01
  1.824100e-01   6.432410e+01   3.435570e-01
  1.827090e-01   6.336264e+01   3.403202e-01
  1.830080e-01   6.476138e+01   3.442223e-01
  1.833070e-01   6.443589e+01   3.408924e-01
  1.836060e-01   6.461125e+01   3.405454e-01
  1.839050e-01   6.407247e+01   3.430507e-01
  1.842040e-01   6.454813e+01   3.415149e-01
  1.845030e-01   6.468553e+01   3.410648e-01
  1.848010e-01   6.383341e+01   3.405963e-01
  1.851000e-01   6.411717e+01   3.366949e-01
  1.853990e-01   6.434594e+01   3.422898e-01
  1.856980e-01   6.458073e+01   3.404649e-01
  1.859970e-01   6.381457e+01   3.371622e-01
  1.862960e-01   6.409230e+01   3.393360e-01
  1.865950e-01   6.434360e+01   3.382385e-01
  1.868940e-01   6.449508e+01   3.425215e-01
  1.871930e-01   6.409385e+01   3.342986e-01
  1.874920e-01   6.464912e+01   3.388814e-01
  1.877910e-01   6.445005e+01   3.382005e-01
  1.880900e-01   6.385552e+01   3.366370e-01
  1.883880e-01   6.450338e+01   3.400997e-01
  1.886870e-01   6.444505e+01   3.338315e-01
  1.889860e-01   6.392709e+01   3.380966e-01
  1.892850e-01   6.387485e+01   3.354316e-01
  1.895840e-01   6.415776e+01   3.350834e-01
  1.898830e-01   6.425032e+01   3.357913e-01
  1.901820e-01   6.404725e+01   3.349497e-01
  1.904810e-01   6.456028e+01   3.361329e-01
  1.907800e-01   6.403658e+01   3.339953e-01
  1.910790e-01   6.403415e+01   3.333756e-01
  1.913780e-01   6.361305e+01   3.333497e-01
  1.916770e-01   6.349154e+01   3.328775e-01
  1.919750e-01   6.383485e+01   3.345487e-01
  1.922740e-01   6.325372e+01   3.293794e-01
  1.925730e-01   6.418098e+01   3.325395e-01
  1.928720e-01   6.372339e+01   3.321089e-01
  1.931710e-01   6.384280e+01   3.330299e-01
  1.934700e-01   6.397454e+01   3.318532e-01
  1.937690e-01   6.382919e+01   3.305748e-01
  1.940680e-01   6.449189e+01   3.341056e-01
  1.943670e-01   6.393740e+01   3.307053e-01
  1.946660e-01   6.367163e+01   3.306156e-01
  1.949650e-01   6.339161e+01   3.278121e-01
  1.952640e-01   6.427095e+01   3.315668e-01
  1.955630e-01   6.315753e+01   3.298775e-01
  1.958610e-01   6.396554e+01   3.288510e-01
  1.961600e-01   6.336101e+01   3.286176e-01
  1.964590e-01   6.356216e+01   3.276661e-01
  1.967580e-01   6.360320e+01   3.299891e-01
  1.970570e-01   6.381891e+01   3.283272e-01
  1.973560e-01   6.402980e+01   3.271215e-01
  1.976550e-01   6.402651e+01   3.298933e-01
  1.979540e-01   6.343416e+01   3.260287e-01
  1.982530e-01   6.393103e+01   3.290565e-01
  1.985520e-01   6.391246e+01   3.269661e-01
  1.988510e-01   6.347680e+01   3.259939e-01
  1.991500e-01   6.340604e+01   3.279964e-01
  1.994480e-01   6.356753e+01   3.250781e-01
  1.997470e-01   6.399267e+01   3.280425e-01
  2.000460e-01   6.415476e+01   3.245857e-01
  2.003450e-01   6.317318e+01   3.243534e-01
  2.006440e-01   6.369561e+01   3.284501e-01
  2.009430e-01   6.333201e+01   3.224977e-01
  2.012420e-01   6.345762e+01   3.260890e-01
  2.015410e-01   6.287017e+01   3.211803e-01
  2.018400e-01   6.402399e+01   3.248192e-01
  2.021390e-01   6.401387e+01   3.257883e-01
  2.024380e-01   6.387022e+01   3.205434e-01
  2.027370e-01   6.358213e+01   3.248301e-01
  2.030350e-01   6.391525e+01   3.225822e-01
  2.033340e-01   6.337635e+01   3.220519e-01
  2.036330e-01   6.329256e+01   3.193622e-01
  2.039320e-01   6.339255e+01   3.204342e-01
  2.042310e-01   6.357280e+01   3.239549e-01
  2.045300e-01   6.338597e+01   3.187842e-01
  2.048290e-01   6.262898e+01   3.179546e-01
  2.051280e-01   6.341258e+01   3.195288e-01
  2.054270e-01   6.296317e+01   3.178539e-01
  2.057260e-01   6.373865e+01   3.232509e-01
  2.060250e-01   6.279985e+01   3.169043e-01
  2.063240e-01   6.330809e+01   3.207704e-01
  2.066230e-01   6.314592e+01   3.189920e-01
  2.069210e-01   6.313196e+01   3.201864e-01
  2.072200e-01   6.345558e+01   3.203194e-01
  2.075190e-01   6.292728e+01   3.165574e-01
  2.078180e-01   6.247733e+01   3.178407e-01
  2.081170e-01   6.349639e+01   3.187917e-01
  2.084160e-01   6.335933e+01   3.204875e-01
  2.087150e-01   6.292520e+01   3.158881e-01
  2.090140e-01   6.324191e+01   3.181522e-01
  2.093130e-01   6.260315e+01   3.164076e-01
  2.096120e-01   6.388079e+01   3.190810e-01
  2.099110e-01   6.343478e+01   3.165021e-01
  2.102100e-01   6.224381e+01   3.150989e-01
  2.105080e-01   6.316203e+01   3.190327e-01
  2.108070e-01   6.293661e+01   3.155203e-01
  2.111060e-01   6.265865e+01   3.140361e-01
  2.114050e-01   6.300793e+01   3.153038e-01
  2.117040e-01   6.267628e+01   3.194403e-01
  2.120030e-01   6.348615e+01   3.274701e-01
  2.123020e-01   6.242701e+01   3.270717e-01
  2.126010e-01   6.310489e+01   3.261942e-01
  2.129000e-01   6.280708e+01   3.286618e-01
  2.131990e-01   6.306221e+01   3.322102e-01
  2.134980e-01   6.288037e+01   3.337437e-01
  2.137970e-01   6.282137e+01   3.311161e-01
  2.140950e-01   6.280633e+01   3.329243e-01
  2.143940e-01   6.305631e+01   3.348379e-01
  2.146930e-01   6.305570e+01   3.351515e-01
  2.149920e-01   6.281773e+01   3.348339e-01
  2.152910e-01   6.265595e+01   3.348767e-01
  2.155900e-01   6.298032e+01   3.386382e-01
  2.158890e-01   6.304952e+01   3.388241e-01
  2.161880e-01   6.277162e+01   3.366218e-01
  2.164870e-01   6.228673e+01   3.366064e-01
  2.167860e-01   6.246547e+01   3.307877e-01
  2.170850e-01   6.302713e+01   3.296869e-01
  2.173840e-01   6.329513e+01   3.272694e-01
  2.176820e-01   6.226943e+01   3.231648e-01
  2.179810e-01   6.243381e+01   3.245999e-01
  2.182800e-01   6.221348e+01   3.197759e-01
  2.185790e-01   6.207198e+01   3.209494e-01
  2.188780e-01   6.245155e+01   3.184563e-01
  2.191770e-01   6.250446e+01   3.206622e-01
  2.194760e-01   6.277606e+01   3.221998e-01
  2.197750e-01   6.229264e+01   3.177782e-01
  2.200740e-01   6.241923e+01   3.160761e-01
  2.203730e-01   6.298714e+01   3.192713e-01
  2.206720e-01   6.252696e+01   3.171547e-01
  2.209710e-01   6.239619e+01   3.190004e-01
  2.212700e-01   6.297594e+01   3.160155e-01
  2.215680e-01   6.230776e+01   3.171381e-01
  2.218670e-01   6.232830e+01   3.129469e-01
  2.221660e-01   6.232284e+01   3.163677e-01
  2.224650e-01   6.260587e+01   3.145587e-01
  2.227640e-01   6.184190e+01   3.123727e-01
  2.230630e-01   6.237806e+01   3.146437e-01
  2.233620e-01   6.257730e+01   3.143556e-01
  2.236610e-01   6.213356e+01   3.132391e-01
  2.239600e-01   6.247673e+01   3.104954e-01
  2.242590e-01   6.258153e+01   3.138427e-01
  2.245580e-01   6.210809e+01   3.117469e-01
  2.248570e-01   6.252067e+01   3.146075e-01
  2.251550e-01   6.173589e+01   3.090273e-01
  2.254540e-01   6.248777e+01   3.111579e-01
  2.257530e-01   6.190991e+01   3.120243e-01
  2.260520e-01   6.213124e+01   3.087555e-01
  2.263510e-01   6.248603e+01   3.106452e-01
  2.266500e-01   6.234557e+01   3.101693e-01
  2.269490e-01   6.226068e+01   3.085768e-01
  2.272480e-01   6.190035e+01   3.102005e-01
  2.275470e-01   6.233206e+01   3.071439e-01
  2.278460e-01   6.208985e+01   3.100387e-01
  2.281450e-01   6.257187e+01   3.084754e-01
  2.284440e-01   6.157819e+01   3.075030e-01
  2.287420e-01   6.201964e+01   3.094837e-01
  2.290410e-01   6.227316e+01   3.039741e-01
  2.293400e-01   6.213197e+01   3.083824e-01
  2.296390e-01   6.213332e+01   3.068995e-01
  2.299380e-01   6.204720e+01   3.071794e-01
  2.302370e-01   6.195483e+01   3.063357e-01
  2.305360e-01   6.179035e+01   3.039879e-01
  2.308350e-01   6.123997e+01   3.069065e-01
  2.311340e-01   6.213118e+01   3.033895e-01
  2.314330e-01   6.145372e+01   3.038802e-01
  2.317320e-01   6.115610e+01   3.042328e-01
  2.320310e-01   6.211464e+01   3.034680e-01
  2.323290e-01   6.142105e+01   3.064891e-01
  2.326280e-01   6.156126e+01   3.014053e-01
  2.329270e-01   6.148748e+01   3.016957e-01
  2.332260e-01   6.171408e+01   3.038002e-01
  2.335250e-01   6.145698e+01   3.024503e-01
  2.338240e-01   6.178382e+01   3.044536e-01
  2.341230e-01   6.184934e+01   3.001264e-01
  2.344220e-01   6.166806e+01   3.027312e-01
  2.347210e-01   6.195377e+01   3.033125e-01
  2.350200e-01   6.125044e+01   3.007608e-01
  2.353190e-01   6.167104e+01   3.021457e-01
  2.356180e-01   6.176895e+01   2.990119e-01
  2.359170e-01   6.173329e+01   3.032488e-01
  2.362150e-01   6.108102e+01   2.996436e-01
  2.365140e-01   6.183408e+01   2.991695e-01
  2.368130e-01   6.164842e+01   3.010322e-01
  2.371120e-01   6.148525e+01   2.992417e-01
  2.374110e-01   6.093564e+01   3.004564e-01
  2.377100e-01   6.206451e+01   2.996119e-01
  2.380090e-01   6.117651e+01   2.988347e-01
  2.383080e-01   6.169561e+01   2.981508e-01
  2.386070e-01   6.098134e+01   2.980129e-01
  2.389060e-01   6.141332e+01   2.987219e-01
  2.392050e-01   6.156646e+01   2.974989e-01
  2.395040e-01   6.096274e+01   2.980822e-01
  2.398020e-01   6.098425e+01   2.960889e-01
  2.401010e-01   6.108100e+01   2.980270e-01
  2.404000e-01   6.160722e+01   2.964731e-01
  2.406990e-01   6.130631e+01   2.974353e-01
  2.409980e-01   6.117782e+01   2.961087e-01
  2.412970e-01   6.167456e+01   2.968590e-01
  2.415960e-01   6.116970e+01   2.965387e-01
  2.418950e-01   6.172118e+01   2.961892e-01
  2.421940e-01   6.087254e+01   2.953690e-01
  2.424930e-01   6.141819e+01   2.975931e-01
  2.427920e-01   6.120342e+01   2.932963e-01
  2.430910e-01   6.107852e+01   2.949758e-01
  2.433890e-01   6.124327e+01   2.943776e-01
  2.436880e-01   6.153779e+01   2.976559e-01
  2.439870e-01   6.134256e+01   2.936295e-01
  2.442860e-01   6.106653e+01   2.924254e-01
  2.445850e-01   6.165812e+01   2.955941e-01
  2.448840e-01   6.094692e+01   2.934451e-01
  2.451830e-01   6.140242e+01   2.960916e-01
  2.454820e-01   6.069893e+01   2.908987e-01
  2.457810e-01   6.107551e+01   2.929896e-01
  2.460800e-01   6.169793e+01   2.948075e-01
  2.463790e-01   6.104095e+01   2.922560e-01
  2.466780e-01   6.071825e+01   2.919146e-01
  2.469770e-01   6.129618e+01   2.924341e-01
  2.472750e-01   6.076720e+01   2.919240e-01
  2.475740e-01   6.134475e+01   2.942914e-01
  2.478730e-01   6.089674e+01   2.885162e-01
  2.481720e-01   6.096134e+01   2.916343e-01
  2.484710e-01   6.083485e+01   2.895224e-01
  2.487700e-01   6.106505e+01   2.931824e-01
  2.490690e-01   6.075797e+01   2.913624e-01
  2.493680e-01   6.086167e+01   2.886417e-01
  2.496670e-01   6.089025e+01   2.926536e-01
  2.499660e-01   6.119585e+01   2.903802e-01
  2.502650e-01   6.090418e+01   2.909616e-01
  2.505640e-01   6.068025e+01   2.874841e-01
  2.508620e-01   6.086308e+01   2.892737e-01
  2.511610e-01   6.048272e+01   2.907017e-01
  2.514600e-01   6.106214e+01   2.889077e-01
  2.517590e-01   6.098495e+01   2.885167e-01
  2.520580e-01   6.094410e+01   2.889417e-01
  2.523570e-01   6.054959e+01   2.883183e-01
  2.526560e-01   6.076231e+01   2.896664e-01
  2.529550e-01   6.082602e+01   2.864916e-01
  2.532540e-01   6.067210e+01   2.860269e-01
  2.535530e-01   6.121724e+01   2.871045e-01
  2.538520e-01   6.084304e+01   2.875591e-01
  2.541510e-01   6.108854e+01   2.865986e-01
  2.544490e-01   6.088479e+01   2.869371e-01
  2.547480e-01   6.062669e+01   2.866358e-01
  2.550470e-01   6.038463e+01   2.843370e-01
  2.553460e-01   6.004719e+01   2.839436e-01
  2.556450e-01   6.082925e+01   2.834823e-01
  2.559440e-01   6.086223e+01   2.864747e-01
  2.562430e-01   6.058216e+01   2.871483e-01
  2.565420e-01   6.073380e+01   2.849563e-01
  2.568410e-01   6.077525e+01   2.842511e-01
  2.571400e-01   6.055860e+01   2.841436e-01
  2.574390e-01   5.990123e+01   2.847118e-01
  2.577380e-01   6.065281e+01   2.854732e-01
  2.580360e-01   6.021403e+01   2.824398e-01
  2.583350e-01   6.019341e+01   2.848963e-01
  2.586340e-01   6.075101e+01   2.831023e-01
  2.589330e-01   6.003806e+01   2.842248e-01
  2.592320e-01   6.086183e+01   2.833604e-01
  2.595310e-01   6.031807e+01   2.830805e-01
  2.598300e-01   6.051841e+01   2.854610e-01
  2.601290e-01   6.026965e+01   2.805152e-01
  2.604280e-01   6.010645e+01   2.835810e-01
  2.607270e-01   6.047476e+01   2.807017e-01
  2.610260e-01   6.059831e+01   2.835383e-01
  2.613250e-01   6.012294e+01   2.830200e-01
  2.616240e-01   6.002494e+01   2.818973e-01
  2.619220e-01   6.063002e+01   2.834138e-01
  2.622210e-01   6.033865e+01   2.799041e-01
  2.625200e-01   6.048339e+01   2.819869e-01
  2.628190e-01   6.001120e+01   2.805917e-01
  2.631180e-01   5.995939e+01   2.787362e-01
  2.634170e-01   6.025144e+01   2.830235e-01
  2.637160e-01   6.051269e+01   2.800193e-01
  2.640150e-01   6.043027e+01   2.825511e-01
  2.643140e-01   6.025948e+01   2.790509e-01
  2.646130e-01   6.049714e+01   2.799834e-01
  2.649120e-01   6.012555e+01   2.821335e-01
  2.652110e-01   6.044673e+01   2.796752e-01
  2.655090e-01   6.009102e+01   2.796171e-01
  2.658080e-01   6.033412e+01   2.785585e-01
  2.661070e-01   5.964848e+01   2.782032e-01
  2.664060e-01   6.064867e+01   2.802378e-01
  2.667050e-01   6.029596e+01   2.797091e-01
  2.670040e-01   6.008638e+01   2.790312e-01
  2.673030e-01   6.012006e+01   2.782531e-01
  2.676020e-01   6.024220e+01   2.786305e-01
  2.679010e-01   6.047421e+01   2.790715e-01
  2.682000e-01   6.034061e+01   2.776314e-01
  2.684990e-01   6.041377e+01   2.788371e-01
  2.687980e-01   5.988532e+01   2.772379e-01
  2.690960e-01   5.985537e+01   2.783038e-01
  2.693950e-01   5.956418e+01   2.747286e-01
  2.696940e-01   6.022478e+01   2.766187e-01
  2.699930e-01   6.030053e+01   2.778207e-01
  2.702920e-01   6.044919e+01   2.778810e-01
  2.705910e-01   6.003745e+01   2.774017e-01
  2.708900e-01   5.985583e+01   2.748487e-01
  2.711890e-01   5.984020e+01   2.766646e-01
  2.714880e-01   5.994820e+01   2.758901e-01
  2.717870e-01   6.011438e+01   2.767370e-01
  2.720860e-01   5.948646e+01   2.742739e-01
  2.723850e-01   6.016729e+01   2.751959e-01
  2.726840e-01   5.981918e+01   2.755006e-01
  2.729820e-01   5.994305e+01   2.756010e-01
  2.732810e-01   6.038127e+01   2.756848e-01
  2.735800e-01   5.995244e+01   2.746128e-01
  2.738790e-01   6.018120e+01   2.756867e-01
  2.741780e-01   6.040302e+01   2.766564e-01
  2.744770e-01   6.001247e+01   2.732105e-01
  2.747760e-01   6.007758e+01   2.747166e-01
  2.750750e-01   6.003352e+01   2.777693e-01
  2.753740e-01   6.016846e+01   2.825309e-01
  2.756730e-01   5.944722e+01   2.823212e-01
  2.759720e-01   5.982120e+01   2.819121e-01
  2.762710e-01   5.988111e+01   2.861002e-01
  2.765690e-01   5.985722e+01   2.853224e-01
  2.768680e-01   5.939658e+01   2.869165e-01
  2.771670e-01   6.006565e+01   2.861275e-01
  2.774660e-01   5.954882e+01   2.857184e-01
  2.777650e-01   5.957513e+01   2.892610e-01
  2.780640e-01   5.969424e+01   2.881628e-01
  2.783630e-01   6.047722e+01   2.904740e-01
  2.786620e-01   5.995270e+01   2.909331e-01
  2.789610e-01   5.999324e+01   2.911401e-01
  2.792600e-01   5.952713e+01   2.928642e-01
  2.795590e-01   6.036549e+01   2.891414e-01
  2.798580e-01   6.031570e+01   2.935705e-01
  2.801560e-01   5.980210e+01   2.918774e-01
  2.804550e-01   5.992233e+01   2.930546e-01
  2.807540e-01   6.042000e+01   2.956159e-01
  2.810530e-01   5.922582e+01   2.899223e-01
  2.813520e-01   5.991188e+01   2.955019e-01
  2.816510e-01   5.980764e+01   2.942265e-01
  2.819500e-01   5.969119e+01   2.940524e-01
  2.822490e-01   5.970568e+01   2.940881e-01
  2.825480e-01   5.964179e+01   2.934816e-01
  2.828470e-01   5.957348e+01   2.967309e-01
  2.831460e-01   5.995043e+01   2.961680e-01
  2.834450e-01   6.009713e+01   2.949377e-01
  2.837430e-01   6.011543e+01   2.966900e-01
  2.840420e-01   6.004862e+01   2.981449e-01
  2.843410e-01   5.975343e+01   3.039009e-01
  2.846400e-01   6.001353e+01   3.066989e-01
  2.849390e-01   5.990030e+01   3.143214e-01
  2.852380e-01   5.965485e+01   3.165883e-01
  2.855370e-01   5.945731e+01   3.191974e-01
  2.858360e-01   5.972980e+01   3.219760e-01
  2.861350e-01   5.950878e+01   3.242179e-01
  2.864340e-01   5.920523e+01   3.281743e-01
  2.867330e-01   5.988026e+01   3.290919e-01
  2.870320e-01   5.935972e+01   3.332818e-01
  2.873310e-01   5.951004e+01   3.306113e-01
  2.876290e-01   5.859559e+01   3.332794e-01
  2.879280e-01   5.911973e+01   3.378270e-01
  2.882270e-01   6.007981e+01   3.367996e-01
  2.885260e-01   5.882280e+01   3.373220e-01
  2.888250e-01   5.904516e+01   3.370983e-01
  2.891240e-01   5.885301e+01   3.416264e-01
  2.894230e-01   5.994097e+01   3.478831e-01
  2.897220e-01   5.897202e+01   3.368895e-01
  2.900210e-01   5.861230e+01   3.447425e-01
  2.903200e-01   5.976704e+01   3.460877e-01
  2.906190e-01   5.912792e+01   3.479377e-01
  2.909180e-01   5.938374e+01   3.496369e-01
  2.912160e-01   5.868707e+01   3.438584e-01
  2.915150e-01   5.955614e+01   3.578188e-01
  2.918140e-01   5.897097e+01   3.478523e-01
  2.921130e-01   5.931153e+01   3.521166e-01
  2.924120e-01   5.949301e+01   3.552154e-01
  2.927110e-01   5.998603e+01   3.556887e-01
  2.930100e-01   5.892433e+01   3.617169e-01
  2.933090e-01   5.959699e+01   3.579415e-01
  2.936080e-01   5.946968e+01   3.551457e-01
  2.939070e-01   5.897303e+01   3.593445e-01
  2.942060e-01   5.890385e+01   3.597589e-01
  2.945050e-01   5.961559e+01   3.695142e-01
  2.948030e-01   5.869673e+01   3.570583e-01
  2.951020e-01   5.902738e+01   3.635295e-01
  2.954010e-01   5.908752e+01   3.654487e-01
  2.957000e-01   5.892290e+01   3.666959e-01
  2.959990e-01   5.950732e+01   3.680662e-01
  2.962980e-01   5.931851e+01   3.681469e-01
  2.965970e-01   5.903120e+01   3.708549e-01
  2.968960e-01   5.873520e+01   3.696964e-01
  2.971950e-01   5.857987e+01   3.676279e-01
  2.974940e-01   5.856432e+01   3.662417e-01
  2.977930e-01   5.900368e+01   3.709969e-01
  2.980920e-01   5.896909e+01   3.711170e-01
  2.983900e-01   5.907166e+01   3.744567e-01
  2.986890e-01   5.890908e+01   3.697886e-01
  2.989880e-01   5.882695e+01   3.734461e-01
  2.992870e-01   5.868728e+01   3.739409e-01
  2.995860e-01   5.880824e+01   3.764658e-01
  2.998850e-01   5.913045e+01   3.753501e-01
  3.001840e-01   5.833549e+01   3.751886e-01
  3.004830e-01   5.878544e+01   3.815306e-01
  3.007820e-01   5.901286e+01   3.807757e-01
  3.010810e-01   5.885025e+01   3.775634e-01
  3.013800e-01   5.868421e+01   3.827077e-01
  3.016790e-01   5.904649e+01   3.828783e-01
  3.019780e-01   5.909088e+01   3.850488e-01
  3.022760e-01   5.876327e+01   3.857748e-01
  3.025750e-01   5.955886e+01   3.863144e-01
  3.028740e-01   5.958238e+01   3.918791e-01
  3.031730e-01   5.857018e+01   3.866966e-01
  3.034720e-01   5.900197e+01   3.897004e-01
  3.037710e-01   5.860822e+01   3.881339e-01
  3.040700e-01   5.865975e+01   3.901643e-01
  3.043690e-01   5.882745e+01   3.953587e-01
  3.046680e-01   5.866524e+01   3.934342e-01
  3.049670e-01   5.839280e+01   3.890088e-01
  3.052660e-01   5.827914e+01   3.954606e-01
  3.055650e-01   5.858016e+01   3.950821e-01
  3.058630e-01   5.882473e+01   4.013120e-01
  3.061620e-01   5.847527e+01   3.927966e-01
  3.064610e-01   5.856017e+01   3.981106e-01
  3.067600e-01   5.877513e+01   4.049703e-01
  3.070590e-01   5.865219e+01   3.984233e-01
  3.073580e-01   5.861887e+01   4.044316e-01
  3.076570e-01   5.842072e+01   3.965035e-01
  3.079560e-01   5.816062e+01   4.019594e-01
  3.082550e-01   5.808284e+01   4.016905e-01
  3.085540e-01   5.865787e+01   4.033780e-01
  3.088530e-01   5.833668e+01   4.073815e-01
  3.091520e-01   5.922399e+01   4.044313e-01
  3.094500e-01   5.864101e+01   4.112349e-01
  3.097490e-01   5.887825e+01   4.101944e-01
  3.100480e-01   5.817945e+01   4.047076e-01
  3.103470e-01   5.892341e+01   4.186553e-01
  3.106460e-01   5.848702e+01   4.048732e-01
  3.109450e-01   5.808843e+01   4.153520e-01
  3.112440e-01   5.873290e+01   4.106192e-01
  3.115430e-01   5.890904e+01   4.166436e-01
  3.118420e-01   5.927337e+01   4.225627e-01
  3.121410e-01   5.760743e+01   4.101030e-01
  3.124400e-01   5.845002e+01   4.206235e-01
  3.127390e-01   5.921462e+01   4.173978e-01
  3.130380e-01   5.803561e+01   4.221805e-01
  3.133360e-01   5.843117e+01   4.212302e-01
  3.136350e-01   5.887985e+01   4.221673e-01
  3.139340e-01   5.885871e+01   4.283041e-01
  3.142330e-01   5.788521e+01   4.182518e-01
  3.145320e-01   5.855790e+01   4.311326e-01
  3.148310e-01   5.817227e+01   4.247509e-01
  3.151300e-01   5.845449e+01   4.257800e-01
  3.154290e-01   5.910703e+01   4.331494e-01
  3.157280e-01   5.849017e+01   4.280201e-01
  3.160270e-01   5.804438e+01   4.347437e-01
  3.163260e-01   5.724356e+01   4.234343e-01
  3.166250e-01   5.867282e+01   4.370908e-01
  3.169230e-01   5.772016e+01   4.309395e-01
  3.172220e-01   5.805455e+01   4.370443e-01
  3.175210e-01   5.828549e+01   4.375324e-01
  3.178200e-01   5.889297e+01   4.367838e-01
  3.181190e-01   5.809233e+01   4.418211e-01
  3.184180e-01   5.826183e+01   4.378238e-01
  3.187170e-01   5.781505e+01   4.439307e-01
  3.190160e-01   5.692785e+01   4.393256e-01
  3.193150e-01   5.850859e+01   4.387500e-01
  3.196140e-01   5.774244e+01   4.472934e-01
  3.199130e-01   5.808798e+01   4.421974e-01
  3.202120e-01   5.804167e+01   4.492744e-01
  3.205100e-01   5.780980e+01   4.471449e-01
  3.208090e-01   5.819001e+01   4.453679e-01
  3.211080e-01   5.773954e+01   4.505954e-01
  3.214070e-01   5.802862e+01   4.439507e-01
  3.217060e-01   5.807466e+01   4.514817e-01
  3.220050e-01   5.833147e+01   4.495690e-01
  3.223040e-01   5.799098e+01   4.462165e-01
  3.226030e-01   5.803662e+01   4.577482e-01
  3.229020e-01   5.829269e+01   4.433705e-01
  3.232010e-01   5.866459e+01   4.571745e-01
  3.235000e-01   5.765034e+01   4.481694e-01
  3.237990e-01   5.882358e+01   4.560790e-01
  3.240970e-01   5.845723e+01   4.616115e-01
  3.243960e-01   5.769911e+01   4.491870e-01
  3.246950e-01   5.744555e+01   4.593734e-01
  3.249940e-01   5.896977e+01   4.575013e-01
  3.252930e-01   5.783651e+01   4.604870e-01
  3.255920e-01   5.865790e+01   4.664654e-01
  3.258910e-01   5.838483e+01   4.608818e-01
  3.261900e-01   5.848912e+01   4.685582e-01
  3.264890e-01   5.801250e+01   4.611871e-01
  3.267880e-01   5.819244e+01   4.655246e-01
  3.270870e-01   5.830000e+01   4.739524e-01
  3.273860e-01   5.824058e+01   4.680261e-01
  3.276850e-01   5.825377e+01   4.737645e-01
  3.279830e-01   5.901691e+01   4.697364e-01
  3.282820e-01   5.809791e+01   4.755578e-01
  3.285810e-01   5.815258e+01   4.738356e-01
  3.288800e-01   5.815717e+01   4.772757e-01
  3.291790e-01   5.780296e+01   4.719278e-01
  3.294780e-01   5.787176e+01   4.795911e-01
  3.297770e-01   5.912877e+01   4.873379e-01
  3.300760e-01   5.795454e+01   4.774330e-01
  3.303750e-01   5.862648e+01   4.878599e-01
  3.306740e-01   5.750536e+01   4.765710e-01
  3.309730e-01   5.740603e+01   4.848406e-01
  3.312720e-01   5.806883e+01   4.913682e-01
  3.315700e-01   5.840629e+01   4.838380e-01
  3.318690e-01   5.740104e+01   4.923365e-01
  3.321680e-01   5.856207e+01   4.860299e-01
  3.324670e-01   5.771783e+01   4.947989e-01
  3.327660e-01   5.839928e+01   4.949447e-01
  3.330650e-01   5.784800e+01   4.931501e-01
  3.333640e-01   5.778330e+01   5.007248e-01
  3.336630e-01   5.755390e+01   4.881131e-01
  3.339620e-01   5.772939e+01   5.033859e-01
  3.342610e-01   5.769872e+01   4.963893e-01
  3.345600e-01   5.702520e+01   4.985742e-01
  3.348590e-01   5.802369e+01   5.118431e-01
  3.351570e-01   5.865950e+01   4.988190e-01
  3.354560e-01   5.660836e+01   5.092212e-01
  3.357550e-01   5.773303e+01   4.976616e-01
  3.360540e-01   5.829206e+01   5.148720e-01
  3.363530e-01   5.809227e+01   5.202803e-01
  3.366520e-01   5.727289e+01   5.013917e-01
  3.369510e-01   5.788717e+01   5.258778e-01
  3.372500e-01   5.702085e+01   4.985551e-01
  3.375490e-01   5.862313e+01   5.265574e-01
  3.378480e-01   5.793968e+01   5.208811e-01
  3.381470e-01   5.792452e+01   5.195286e-01
  3.384460e-01   5.813082e+01   5.344586e-01
  3.387450e-01   5.844311e+01   5.143038e-01
  3.390430e-01   5.838415e+01   5.328610e-01
  3.393420e-01   5.757811e+01   5.264700e-01
  3.396410e-01   5.795664e+01   5.288710e-01
  3.399400e-01   5.701060e+01   5.399060e-01
  3.402390e-01   5.742728e+01   5.160244e-01
  3.405380e-01   5.719502e+01   5.378789e-01
  3.408370e-01   5.798340e+01   5.337805e-01
  3.411360e-01   5.750172e+01   5.350444e-01
  3.414350e-01   5.833488e+01   5.461406e-01
  3.417340e-01   5.746003e+01   5.341481e-01
  3.420330e-01   5.726611e+01   5.493420e-01
  3.423320e-01   5.656078e+01   5.306487e-01
  3.426300e-01   5.865728e+01   5.552019e-01
  3.429290e-01   5.741682e+01   5.470254e-01
  3.432280e-01   5.725633e+01   5.440169e-01
  3.435270e-01   5.700940e+01   5.615668e-01
  3.438260e-01   5.827963e+01   5.451458e-01
  3.441250e-01   5.745481e+01   5.604881e-01
  3.444240e-01   5.716413e+01   5.511604e-01
  3.447230e-01   5.616037e+01   5.509627e-01
  3.450220e-01   5.867493e+01   5.747750e-01
  3.453210e-01   5.789748e+01   5.546845e-01
  3.456200e-01   5.846332e+01   5.789299e-01
  3.459190e-01   5.737826e+01   5.601146e-01
  3.462170e-01   5.780596e+01   5.730670e-01
  3.465160e-01   5.747429e+01   5.705646e-01
  3.468150e-01   5.739308e+01   5.693097e-01
  3.471140e-01   5.830767e+01   5.889664e-01
  3.474130e-01   5.717723e+01   5.673919e-01
  3.477120e-01   5.733796e+01   5.840483e-01
  3.480110e-01   5.740108e+01   5.780422e-01
  3.483100e-01   5.755150e+01   5.805883e-01
  3.486090e-01   5.674262e+01   5.913256e-01
  3.489080e-01   5.677251e+01   5.766456e-01
  3.492070e-01   5.624798e+01   5.897039e-01
  3.495060e-01   5.749264e+01   5.848356e-01
  3.498040e-01   5.734420e+01   5.963978e-01
  3.501030e-01   5.771953e+01   5.993297e-01
  3.504020e-01   5.726357e+01   5.959784e-01
  3.507010e-01   5.719052e+01   6.097569e-01
  3.510000e-01   5.738962e+01   5.918028e-01
  3.512990e-01   5.808117e+01   6.144866e-01
  3.515980e-01   5.687516e+01   5.998835e-01
  3.518970e-01   5.721798e+01   6.152115e-01
  3.521960e-01   5.734019e+01   6.246667e-01
  3.524950e-01   5.751798e+01   6.022578e-01
  3.527940e-01   5.682374e+01   6.252299e-01
  3.530930e-01   5.663752e+01   6.078471e-01
  3.533920e-01   5.631626e+01   6.213032e-01
  3.536900e-01   5.681708e+01   6.263332e-01
  3.539890e-01   5.848969e+01   6.320348e-01
  3.542880e-01   5.748588e+01   6.418297e-01
  3.545870e-01   5.773393e+01   6.179791e-01
  3.548860e-01   5.778234e+01   6.398573e-01
  3.551850e-01   5.639297e+01   6.206029e-01
  3.554840e-01   5.853341e+01   6.440024e-01
  3.557830e-01   5.709761e+01   6.384505e-01
  3.560820e-01   5.689483e+01   6.156281e-01
  3.563810e-01   5.721012e+01   6.378768e-01
  3.566800e-01   5.760932e+01   6.250079e-01
  3.569790e-01   5.649500e+01   6.386980e-01
  3.572770e-01   5.819360e+01   6.469950e-01
  3.575760e-01   5.776039e+01   6.181207e-01
  3.578750e-01   5.846660e+01   6.625137e-01
  3.581740e-01   5.755691e+01   6.281096e-01
  3.584730e-01   5.743810e+01   6.566607e-01
  3.587720e-01   5.791469e+01   6.479109e-01
  3.590710e-01   5.687769e+01   6.408576e-01
  3.593700e-01   5.732327e+01   6.680417e-01
  3.596690e-01   5.534856e+01   6.285958e-01
  3.599680e-01   5.717709e+01   6.685664e-01
  3.602670e-01   5.596853e+01   6.443815e-01
  3.605660e-01   5.737777e+01   6.683592e-01
  3.608640e-01   5.747564e+01   6.860838e-01
  3.611630e-01   5.751315e+01   6.506662e-01
  3.614620e-01   5.631517e+01   6.835755e-01
  3.617610e-01   5.631659e+01   6.580999e-01
  3.620600e-01   5.768441e+01   6.888212e-01
  3.623590e-01   5.729314e+01   6.835157e-01
  3.626580e-01   5.757039e+01   6.851676e-01
  3.629570e-01   5.705592e+01   7.004550e-01
  3.632560e-01   5.677859e+01   6.690027e-01
  3.635550e-01   5.858460e+01   7.213452e-01
  3.638540e-01   5.813159e+01   7.006858e-01
  3.641530e-01   5.619852e+01   6.935975e-01
  3.644510e-01   5.772416e+01   7.334525e-01
  3.647500e-01   5.754458e+01   6.879858e-01
  3.650490e-01   5.771941e+01   7.316225e-01
  3.653480e-01   5.671074e+01   7.080550e-01
  3.656470e-01   5.716227e+01   7.193211e-01
  3.659460e-01   5.676455e+01   7.383235e-01
  3.662450e-01   5.856758e+01   7.178780e-01
  3.665440e-01   5.543670e+01   7.468974e-01
  3.668430e-01   5.708827e+01   7.171417e-01
  3.671420e-01   5.674514e+01   7.458078e-01
  3.674410e-01   5.642053e+01   7.342217e-01
  3.677400e-01   5.799305e+01   7.579011e-01
  3.680390e-01   5.820855e+01   7.887656e-01
  3.683370e-01   5.758847e+01   7.344011e-01
  3.686360e-01   5.732981e+01   7.740913e-01
  3.689350e-01   5.752569e+01   7.588243e-01
  3.692340e-01   5.600455e+01   7.693543e-01
  3.695330e-01   5.565609e+01   7.940344e-01
  3.698320e-01   5.745453e+01   7.524068e-01
  3.701310e-01   5.627629e+01   8.008476e-01
  3.704300e-01   5.672393e+01   7.657708e-01
  3.707290e-01   5.668615e+01   8.061906e-01
  3.710280e-01   5.582602e+01   7.952457e-01
  3.713270e-01   5.564404e+01   7.823234e-01
  3.716260e-01   5.645818e+01   8.355241e-01
  3.719240e-01   5.715493e+01   7.860480e-01
  3.722230e-01   5.610774e+01   8.356623e-01
  3.725220e-01   5.735847e+01   8.159174e-01
  3.728210e-01   5.747044e+01   8.348360e-01
  3.731200e-01   5.787099e+01   8.874916e-01
  3.734190e-01   5.735534e+01   8.060647e-01
  3.737180e-01   5.687656e+01   8.766856e-01
  3.740170e-01   5.709020e+01   8.267867e-01
  3.743160e-01   5.860565e+01   8.963372e-01
  3.746150e-01   5.721439e+01   8.792853e-01
  3.749140e-01   5.842799e+01   8.671476e-01
  3.752130e-01   5.752350e+01   9.220594e-01
  3.755110e-01   5.763695e+01   8.583429e-01
  3.758100e-01   5.719834e+01   9.194496e-01
  3.761090e-01   5.515523e+01   8.759214e-01
  3.764080e-01   5.762020e+01   9.192502e-01
  3.767070e-01   5.608158e+01   9.482227e-01
  3.770060e-01   5.710628e+01   8.784542e-01
  3.773050e-01   5.618413e+01   9.572361e-01
  3.776040e-01   5.821478e+01   9.312279e-01
  3.779030e-01   5.613493e+01   9.446792e-01
  3.782020e-01   5.714444e+01   1.029504e+00
  3.785010e-01   5.795884e+01   9.114106e-01
  3.788000e-01   5.730596e+01   1.025941e+00
  3.790990e-01   5.666113e+01   9.412200e-01
  3.793970e-01   5.754771e+01   1.018264e+00
  3.796960e-01   5.721898e+01   1.010551e+00
  3.799950e-01   5.725370e+01   9.923084e-01
  3.802940e-01   5.703128e+01   1.101039e+00
  3.805930e-01   5.599498e+01   9.515307e-01
  3.808920e-01   5.808782e+01   1.117487e+00
  3.811910e-01   5.653453e+01   1.019013e+00
  3.814900e-01   5.569714e+01   1.064428e+00
  3.817890e-01   5.711876e+01   1.177018e+00
  3.820880e-01   5.558131e+01   9.867195e-01
  3.823870e-01   5.547734e+01   1.167491e+00
  3.826860e-01   5.730357e+01   1.041195e+00
  3.829840e-01   5.606468e+01   1.197209e+00
  3.832830e-01   5.659145e+01   1.149672e+00
  3.835820e-01   5.768973e+01   1.133133e+00
  3.838810e-01   5.647673e+01   1.253492e+00
  3.841800e-01   5.708112e+01   1.114109e+00
  3.844790e-01   5.856207e+01   1.285914e+00
  3.847780e-01   5.529969e+01   1.158125e+00
  3.850770e-01   5.586636e+01   1.265448e+00
  3.853760e-01   5.574379e+01   1.348421e+00
  3.856750e-01   5.804042e+01   1.186477e+00
  3.859740e-01   5.759951e+01   1.394943e+00
  3.862730e-01   5.561428e+01   1.243884e+00
  3.865710e-01   5.773464e+01   1.396579e+00
  3.868700e-01   5.647467e+01   1.406602e+00
  3.871690e-01   5.591757e+01   1.316893e+00
  3.874680e-01   5.626142e+01   1.521135e+00
  3.877670e-01   5.486311e+01   1.326342e+00
  3.880660e-01   5.946370e+01   1.598972e+00
  3.883650e-01   5.509476e+01   1.458473e+00
  3.886640e-01   5.671290e+01   1.544102e+00
  3.889630e-01   5.735236e+01   1.689760e+00
  3.892620e-01   5.526563e+01   1.491488e+00
  3.895610e-01   6.074881e+01   1.786730e+00
  3.898600e-01   5.874634e+01   1.710172e+00
  3.901580e-01   5.805220e+01   1.771400e+00
  3.904570e-01   5.486311e+01   1.925318e+00
  3.907560e-01   5.633454e+01   1.720590e+00
  3.910550e-01   5.731549e+01   2.003989e+00
  3.913540e-01   5.710528e+01   2.000311e+00
  3.916530e-01   5.654474e+01   1.990469e+00
  3.919520e-01   5.486311e+01   2.546956e+00
  3.922510e-01   5.647467e+01   1.989235e+00
  3.925500e-01   5.486311e+01   2.630485e+00
  3.928490e-01   5.749065e+01   2.458123e+00
  3.931480e-01   5.713331e+01   2.684357e+00
  3.934470e-01   0.000000e+00   0.000000e+00
  3.937460e-01   5.599821e+01   2.657557e+00
creator: radaver
creator-version: 3725
header-file: /nas_data/SAXS_data/20151104Workshop/header/JH1_0107.txt
image-file: /nas_data/Pilatus1M/20151104_Workshop/JH1_0107.tif
angular-axis-file: /nas_data/SAXS_data/20151104Workshop/q20151029.dat
beamstop-mask-file: /nas_data/SAXS_data/20151104Workshop/fit2d20151031.msk
detector-response-file: none
beam-center-x: 949.7700
beam-center-y: 918.8000
unit-time: 1.0000
channel-first: 10
channel-last: 1315
Exposure time [s]: 1.094046
Transmitted Beam: 0.483150
Incident Beam: 0.483150
Code: JH1
Concentration [mg/ml]: 1
Run Number: 0107
