# Supplementary material for: SAXS analysis of a soluble cytosolic NgBR construct including extracellular and transmembrane domains
Source: PLoS One. 2018 Jan 18;13(1):e0191371. doi: 10.1371/journal.pone.0191371 (PMC5773207; doi:10.1371/journal.pone.0191371)
Supplement: S1 File — (ZIP) [file pone.0191371.s001.zip › JH1_0108.dat]

Sample:   c= 1.0000 mg/ml  Code: JH1
  3.656810e-03   2.267208e+04   4.133932e+01
  3.955720e-03   2.196887e+04   2.794818e+01
  4.254640e-03   1.908909e+04   2.334577e+01
  4.553560e-03   1.542681e+04   2.023469e+01
  4.852480e-03   1.248903e+04   1.704549e+01
  5.151400e-03   1.052143e+04   1.545560e+01
  5.450320e-03   8.728604e+03   1.337107e+01
  5.749240e-03   7.440647e+03   1.196134e+01
  6.048150e-03   6.352417e+03   1.083321e+01
  6.347070e-03   5.505677e+03   9.581946e+00
  6.645990e-03   4.816947e+03   8.923210e+00
  6.944910e-03   4.231111e+03   8.051231e+00
  7.243830e-03   3.792266e+03   7.385864e+00
  7.542750e-03   3.346040e+03   6.911403e+00
  7.841670e-03   3.038419e+03   6.219859e+00
  8.140580e-03   2.738243e+03   5.986078e+00
  8.439500e-03   2.503286e+03   5.516669e+00
  8.738420e-03   2.291322e+03   5.227598e+00
  9.037340e-03   2.117886e+03   4.859545e+00
  9.336260e-03   1.949879e+03   4.582183e+00
  9.635180e-03   1.802684e+03   4.393302e+00
  9.934100e-03   1.665748e+03   4.086140e+00
  1.023300e-02   1.527161e+03   4.009623e+00
  1.053190e-02   1.415213e+03   3.914929e+00
  1.083090e-02   1.310336e+03   3.767075e+00
  1.112980e-02   1.209407e+03   3.588288e+00
  1.142870e-02   1.125919e+03   3.442822e+00
  1.172760e-02   1.042173e+03   3.303096e+00
  1.202650e-02   9.583314e+02   3.158684e+00
  1.232540e-02   8.924480e+02   3.031472e+00
  1.262440e-02   8.212354e+02   2.853939e+00
  1.292330e-02   7.723386e+02   2.724981e+00
  1.322220e-02   7.140373e+02   2.620113e+00
  1.352110e-02   6.651964e+02   2.503500e+00
  1.382000e-02   6.204140e+02   2.393940e+00
  1.411900e-02   5.805993e+02   2.304582e+00
  1.441790e-02   5.423402e+02   2.211314e+00
  1.471680e-02   5.054503e+02   2.124641e+00
  1.501570e-02   4.712393e+02   2.009079e+00
  1.531460e-02   4.460872e+02   1.945902e+00
  1.561350e-02   4.210016e+02   1.857229e+00
  1.591250e-02   3.937748e+02   1.811997e+00
  1.621140e-02   3.708501e+02   1.728140e+00
  1.651030e-02   3.570995e+02   1.677966e+00
  1.680920e-02   3.373960e+02   1.631017e+00
  1.710810e-02   3.182435e+02   1.587373e+00
  1.740710e-02   3.020669e+02   1.524250e+00
  1.770600e-02   2.820810e+02   1.458158e+00
  1.800490e-02   2.692702e+02   1.413399e+00
  1.830380e-02   2.568148e+02   1.391322e+00
  1.860270e-02   2.415305e+02   1.323083e+00
  1.890170e-02   2.353772e+02   1.306120e+00
  1.920060e-02   2.244082e+02   1.263235e+00
  1.949950e-02   2.161541e+02   1.254063e+00
  1.979840e-02   2.076913e+02   1.206204e+00
  2.009730e-02   1.972874e+02   1.162709e+00
  2.039620e-02   1.890691e+02   1.136170e+00
  2.069520e-02   1.837333e+02   1.113985e+00
  2.099410e-02   1.748869e+02   1.094712e+00
  2.129300e-02   1.714098e+02   1.055374e+00
  2.159190e-02   1.645625e+02   1.069716e+00
  2.189080e-02   1.587333e+02   1.056463e+00
  2.218980e-02   1.546671e+02   1.060808e+00
  2.248870e-02   1.489889e+02   1.059728e+00
  2.278760e-02   1.448704e+02   1.034683e+00
  2.308650e-02   1.394227e+02   1.046282e+00
  2.338540e-02   1.351379e+02   1.027940e+00
  2.368430e-02   1.331524e+02   1.001825e+00
  2.398330e-02   1.306156e+02   1.014813e+00
  2.428220e-02   1.278232e+02   9.815728e-01
  2.458110e-02   1.219148e+02   9.908501e-01
  2.488000e-02   1.171309e+02   9.453114e-01
  2.517890e-02   1.164312e+02   9.312407e-01
  2.547790e-02   1.168870e+02   9.462440e-01
  2.577680e-02   1.120997e+02   9.192209e-01
  2.607570e-02   1.119155e+02   9.259024e-01
  2.637460e-02   1.081726e+02   9.029762e-01
  2.667350e-02   1.051113e+02   8.678297e-01
  2.697250e-02   1.058634e+02   8.440760e-01
  2.727140e-02   1.037486e+02   8.045911e-01
  2.757030e-02   1.027911e+02   8.021989e-01
  2.786920e-02   9.952495e+01   7.803299e-01
  2.816810e-02   9.783521e+01   7.614154e-01
  2.846700e-02   9.759621e+01   7.510957e-01
  2.876600e-02   9.693988e+01   7.395467e-01
  2.906490e-02   9.522510e+01   7.351810e-01
  2.936380e-02   9.314126e+01   7.216784e-01
  2.966270e-02   9.197790e+01   7.118956e-01
  2.996160e-02   9.197133e+01   7.129132e-01
  3.026060e-02   8.988418e+01   6.936780e-01
  3.055950e-02   8.960286e+01   6.916099e-01
  3.085840e-02   8.739742e+01   6.801613e-01
  3.115730e-02   8.712374e+01   6.762521e-01
  3.145620e-02   8.715650e+01   6.698799e-01
  3.175510e-02   8.636703e+01   6.686686e-01
  3.205410e-02   8.629877e+01   6.647617e-01
  3.235300e-02   8.348288e+01   6.511775e-01
  3.265190e-02   8.468094e+01   6.437987e-01
  3.295080e-02   8.400002e+01   6.454097e-01
  3.324970e-02   8.255295e+01   6.389861e-01
  3.354870e-02   8.239247e+01   6.366958e-01
  3.384760e-02   8.137571e+01   6.254491e-01
  3.414650e-02   8.155358e+01   6.261323e-01
  3.444540e-02   8.105765e+01   6.156475e-01
  3.474430e-02   7.962105e+01   6.155367e-01
  3.504330e-02   8.005490e+01   6.095629e-01
  3.534220e-02   8.006180e+01   6.103413e-01
  3.564110e-02   7.911270e+01   6.059652e-01
  3.594000e-02   7.814047e+01   5.907033e-01
  3.623890e-02   7.811985e+01   6.006731e-01
  3.653780e-02   7.711650e+01   5.806609e-01
  3.683680e-02   7.685249e+01   5.872080e-01
  3.713570e-02   7.649172e+01   5.865267e-01
  3.743460e-02   7.641214e+01   5.766667e-01
  3.773350e-02   7.603635e+01   5.745838e-01
  3.803240e-02   7.594078e+01   5.879291e-01
  3.833140e-02   7.574848e+01   6.011405e-01
  3.863030e-02   7.481547e+01   6.067139e-01
  3.892920e-02   7.476944e+01   6.049498e-01
  3.922810e-02   7.470548e+01   6.070607e-01
  3.952700e-02   7.470441e+01   6.031221e-01
  3.982600e-02   7.413346e+01   6.095380e-01
  4.012490e-02   7.344339e+01   5.972389e-01
  4.042380e-02   7.387083e+01   6.068456e-01
  4.072270e-02   7.359088e+01   6.033053e-01
  4.102160e-02   7.224391e+01   5.969755e-01
  4.132050e-02   7.277479e+01   5.999508e-01
  4.161950e-02   7.259577e+01   5.930188e-01
  4.191840e-02   7.328810e+01   6.036494e-01
  4.221730e-02   7.136534e+01   5.879718e-01
  4.251620e-02   7.249755e+01   6.003848e-01
  4.281510e-02   7.087017e+01   5.844279e-01
  4.311410e-02   7.182981e+01   5.891253e-01
  4.341300e-02   7.125117e+01   5.897799e-01
  4.371190e-02   7.203008e+01   5.914645e-01
  4.401080e-02   7.117530e+01   5.879446e-01
  4.430970e-02   7.034012e+01   5.800174e-01
  4.460860e-02   7.093626e+01   5.832107e-01
  4.490760e-02   7.081716e+01   5.842093e-01
  4.520650e-02   7.118985e+01   5.813014e-01
  4.550540e-02   6.993891e+01   5.790963e-01
  4.580430e-02   6.958038e+01   5.754180e-01
  4.610320e-02   6.975612e+01   5.732562e-01
  4.640220e-02   6.912529e+01   5.749870e-01
  4.670110e-02   6.943073e+01   5.676759e-01
  4.700000e-02   6.990083e+01   5.717106e-01
  4.729890e-02   6.948288e+01   5.721324e-01
  4.759780e-02   6.912633e+01   5.699506e-01
  4.789680e-02   6.919866e+01   5.667264e-01
  4.819570e-02   6.846378e+01   5.630161e-01
  4.849460e-02   6.867832e+01   5.659874e-01
  4.879350e-02   6.850033e+01   5.590606e-01
  4.909240e-02   6.839655e+01   5.662285e-01
  4.939130e-02   6.853179e+01   5.571691e-01
  4.969030e-02   6.834063e+01   5.584086e-01
  4.998920e-02   6.797983e+01   5.562596e-01
  5.028810e-02   6.850754e+01   5.564021e-01
  5.058700e-02   6.800837e+01   5.584032e-01
  5.088590e-02   6.699629e+01   5.450276e-01
  5.118490e-02   6.813004e+01   5.568738e-01
  5.148380e-02   6.799201e+01   5.536412e-01
  5.178270e-02   6.761032e+01   5.449610e-01
  5.208160e-02   6.734520e+01   5.496880e-01
  5.238050e-02   6.752247e+01   5.446069e-01
  5.267940e-02   6.573741e+01   5.450369e-01
  5.297840e-02   6.635498e+01   5.405084e-01
  5.327730e-02   6.670023e+01   5.393981e-01
  5.357620e-02   6.744340e+01   5.442879e-01
  5.387510e-02   6.671851e+01   5.382275e-01
  5.417400e-02   6.652053e+01   5.424512e-01
  5.447300e-02   6.682141e+01   5.355662e-01
  5.477190e-02   6.775680e+01   5.405344e-01
  5.507080e-02   6.714016e+01   5.380691e-01
  5.536970e-02   6.680659e+01   5.348979e-01
  5.566860e-02   6.714402e+01   5.399411e-01
  5.596760e-02   6.650606e+01   5.312840e-01
  5.626650e-02   6.690081e+01   5.352750e-01
  5.656540e-02   6.698798e+01   5.338069e-01
  5.686430e-02   6.707319e+01   5.311572e-01
  5.716320e-02   6.585471e+01   5.228211e-01
  5.746210e-02   6.699604e+01   5.326380e-01
  5.776110e-02   6.585626e+01   5.298769e-01
  5.806000e-02   6.560719e+01   5.206920e-01
  5.835890e-02   6.643888e+01   5.245575e-01
  5.865780e-02   6.590516e+01   5.195991e-01
  5.895670e-02   6.568208e+01   5.285781e-01
  5.925570e-02   6.572689e+01   5.166544e-01
  5.955460e-02   6.548322e+01   5.224965e-01
  5.985350e-02   6.609211e+01   5.175305e-01
  6.015240e-02   6.475923e+01   5.139460e-01
  6.045130e-02   6.631812e+01   5.206589e-01
  6.075020e-02   6.569772e+01   5.132321e-01
  6.104920e-02   6.634504e+01   5.196385e-01
  6.134810e-02   6.603590e+01   5.189872e-01
  6.164700e-02   6.549606e+01   5.086699e-01
  6.194590e-02   6.520790e+01   5.157233e-01
  6.224480e-02   6.528717e+01   5.046938e-01
  6.254380e-02   6.591397e+01   5.157247e-01
  6.284270e-02   6.569034e+01   5.165108e-01
  6.314160e-02   6.502953e+01   5.016241e-01
  6.344050e-02   6.411772e+01   5.054126e-01
  6.373940e-02   6.606222e+01   5.045565e-01
  6.403840e-02   6.539775e+01   5.098939e-01
  6.433730e-02   6.535863e+01   5.044480e-01
  6.463620e-02   6.592368e+01   5.024881e-01
  6.493510e-02   6.540620e+01   5.115483e-01
  6.523400e-02   6.555134e+01   5.015770e-01
  6.553290e-02   6.622186e+01   5.067225e-01
  6.583190e-02   6.527747e+01   5.010387e-01
  6.613080e-02   6.500645e+01   4.954680e-01
  6.642970e-02   6.571534e+01   5.073977e-01
  6.672860e-02   6.474560e+01   4.929931e-01
  6.702750e-02   6.505042e+01   4.991489e-01
  6.732650e-02   6.550871e+01   4.973783e-01
  6.762540e-02   6.602607e+01   4.993385e-01
  6.792430e-02   6.520817e+01   4.982371e-01
  6.822320e-02   6.593957e+01   4.931173e-01
  6.852210e-02   6.465119e+01   4.956043e-01
  6.882110e-02   6.506446e+01   4.932241e-01
  6.912000e-02   6.477890e+01   4.916530e-01
  6.941890e-02   6.523295e+01   4.899888e-01
  6.971780e-02   6.388992e+01   4.844457e-01
  7.001670e-02   6.523448e+01   4.958396e-01
  7.031560e-02   6.428255e+01   4.854590e-01
  7.061460e-02   6.548046e+01   4.904388e-01
  7.091350e-02   6.509246e+01   4.875600e-01
  7.121240e-02   6.501931e+01   4.835520e-01
  7.151130e-02   6.463413e+01   4.882116e-01
  7.181020e-02   6.522927e+01   4.838706e-01
  7.210920e-02   6.525585e+01   4.872283e-01
  7.240810e-02   6.507279e+01   4.819149e-01
  7.270700e-02   6.471025e+01   4.865982e-01
  7.300590e-02   6.538720e+01   4.844560e-01
  7.330480e-02   6.400675e+01   4.739291e-01
  7.360370e-02   6.483590e+01   4.828695e-01
  7.390270e-02   6.552541e+01   4.799656e-01
  7.420160e-02   6.553033e+01   4.873120e-01
  7.450050e-02   6.481321e+01   4.755788e-01
  7.479940e-02   6.516126e+01   4.781842e-01
  7.509830e-02   6.524767e+01   4.825620e-01
  7.539730e-02   6.402834e+01   4.709495e-01
  7.569620e-02   6.418812e+01   4.724059e-01
  7.599510e-02   6.491526e+01   4.781720e-01
  7.629400e-02   6.483878e+01   4.717575e-01
  7.659290e-02   6.403495e+01   4.731532e-01
  7.689190e-02   6.452986e+01   4.706324e-01
  7.719080e-02   6.555870e+01   4.769830e-01
  7.748970e-02   6.394679e+01   4.676503e-01
  7.778860e-02   6.438860e+01   4.722725e-01
  7.808750e-02   6.459905e+01   4.696033e-01
  7.838640e-02   6.440762e+01   4.663792e-01
  7.868540e-02   6.442642e+01   4.677062e-01
  7.898430e-02   6.457041e+01   4.657179e-01
  7.928320e-02   6.543164e+01   4.743416e-01
  7.958210e-02   6.423219e+01   4.612197e-01
  7.988100e-02   6.424954e+01   4.666435e-01
  8.018000e-02   6.458628e+01   4.653606e-01
  8.047890e-02   6.410004e+01   4.631936e-01
  8.077780e-02   6.436341e+01   4.633220e-01
  8.107670e-02   6.438673e+01   4.609648e-01
  8.137560e-02   6.503387e+01   4.665554e-01
  8.167450e-02   6.411289e+01   4.603868e-01
  8.197350e-02   6.452387e+01   4.590499e-01
  8.227240e-02   6.431961e+01   4.627550e-01
  8.257130e-02   6.347265e+01   4.502512e-01
  8.287020e-02   6.363786e+01   4.598899e-01
  8.316910e-02   6.384378e+01   4.574177e-01
  8.346810e-02   6.469376e+01   4.561104e-01
  8.376700e-02   6.498567e+01   4.635099e-01
  8.406590e-02   6.426660e+01   4.515305e-01
  8.436480e-02   6.350394e+01   4.558025e-01
  8.466370e-02   6.506473e+01   4.554772e-01
  8.496270e-02   6.479494e+01   4.652845e-01
  8.526160e-02   6.440057e+01   4.785139e-01
  8.556050e-02   6.343940e+01   4.753783e-01
  8.585940e-02   6.420869e+01   4.842389e-01
  8.615830e-02   6.393844e+01   4.832188e-01
  8.645720e-02   6.420398e+01   4.889825e-01
  8.675620e-02   6.444228e+01   4.923276e-01
  8.705510e-02   6.405493e+01   4.898689e-01
  8.735400e-02   6.466778e+01   4.946715e-01
  8.765290e-02   6.452490e+01   4.946216e-01
  8.795180e-02   6.479054e+01   4.996765e-01
  8.825080e-02   6.448993e+01   4.939908e-01
  8.854970e-02   6.379794e+01   4.978747e-01
  8.884860e-02   6.443986e+01   4.983225e-01
  8.914750e-02   6.459929e+01   5.051755e-01
  8.944640e-02   6.392975e+01   4.989034e-01
  8.974530e-02   6.460613e+01   4.974414e-01
  9.004430e-02   6.737523e+01   5.059375e-01
  9.034320e-02   6.448356e+01   4.774727e-01
  9.064210e-02   6.457712e+01   4.769250e-01
  9.094100e-02   6.434346e+01   4.661468e-01
  9.123990e-02   6.486600e+01   4.667827e-01
  9.153890e-02   6.422949e+01   4.669908e-01
  9.183780e-02   6.347413e+01   4.609266e-01
  9.213670e-02   6.412974e+01   4.616638e-01
  9.243560e-02   6.553777e+01   4.654746e-01
  9.273450e-02   6.387497e+01   4.555531e-01
  9.303350e-02   6.454018e+01   4.639578e-01
  9.333240e-02   6.429949e+01   4.527908e-01
  9.363130e-02   6.409905e+01   4.555666e-01
  9.393020e-02   6.413721e+01   4.533713e-01
  9.422910e-02   6.392174e+01   4.537681e-01
  9.452800e-02   6.402135e+01   4.552904e-01
  9.482700e-02   6.376049e+01   4.441757e-01
  9.512590e-02   6.355948e+01   4.517090e-01
  9.542480e-02   6.411702e+01   4.487440e-01
  9.572370e-02   6.370559e+01   4.473019e-01
  9.602260e-02   6.399695e+01   4.505822e-01
  9.632160e-02   6.427521e+01   4.437842e-01
  9.662050e-02   6.386226e+01   4.448954e-01
  9.691940e-02   6.411020e+01   4.457583e-01
  9.721830e-02   6.380027e+01   4.421415e-01
  9.751720e-02   6.374192e+01   4.441110e-01
  9.781610e-02   6.473143e+01   4.431996e-01
  9.811510e-02   6.449692e+01   4.467334e-01
  9.841400e-02   6.358158e+01   4.364434e-01
  9.871290e-02   6.485711e+01   4.439873e-01
  9.901180e-02   6.376755e+01   4.413111e-01
  9.931070e-02   6.358081e+01   4.367881e-01
  9.960970e-02   6.334233e+01   4.391261e-01
  9.990860e-02   6.479718e+01   4.367930e-01
  1.002070e-01   6.417193e+01   4.388139e-01
  1.005060e-01   6.465156e+01   4.380163e-01
  1.008050e-01   6.421094e+01   4.389472e-01
  1.011040e-01   6.459790e+01   4.340908e-01
  1.014030e-01   6.419652e+01   4.347638e-01
  1.017020e-01   6.414493e+01   4.387215e-01
  1.020010e-01   6.495635e+01   4.366474e-01
  1.023000e-01   6.347376e+01   4.296326e-01
  1.025990e-01   6.375440e+01   4.295880e-01
  1.028980e-01   6.416909e+01   4.326476e-01
  1.031970e-01   6.422326e+01   4.351945e-01
  1.034960e-01   6.379706e+01   4.258250e-01
  1.037950e-01   6.393965e+01   4.302117e-01
  1.040930e-01   6.369132e+01   4.257932e-01
  1.043920e-01   6.458305e+01   4.327033e-01
  1.046910e-01   6.482136e+01   4.328355e-01
  1.049900e-01   6.408116e+01   4.245369e-01
  1.052890e-01   6.466183e+01   4.300004e-01
  1.055880e-01   6.496671e+01   4.293871e-01
  1.058870e-01   6.368960e+01   4.267555e-01
  1.061860e-01   6.332680e+01   4.214022e-01
  1.064850e-01   6.385616e+01   4.237909e-01
  1.067840e-01   6.377432e+01   4.257491e-01
  1.070830e-01   6.358623e+01   4.216375e-01
  1.073820e-01   6.397000e+01   4.213480e-01
  1.076800e-01   6.445788e+01   4.226405e-01
  1.079790e-01   6.441660e+01   4.243816e-01
  1.082780e-01   6.407273e+01   4.251439e-01
  1.085770e-01   6.460793e+01   4.179402e-01
  1.088760e-01   6.353905e+01   4.202359e-01
  1.091750e-01   6.411957e+01   4.206032e-01
  1.094740e-01   6.456318e+01   4.229856e-01
  1.097730e-01   6.413291e+01   4.191156e-01
  1.100720e-01   6.434679e+01   4.159030e-01
  1.103710e-01   6.378725e+01   4.204362e-01
  1.106700e-01   6.398646e+01   4.150330e-01
  1.109690e-01   6.446284e+01   4.223464e-01
  1.112670e-01   6.473720e+01   4.156829e-01
  1.115660e-01   6.402159e+01   4.145551e-01
  1.118650e-01   6.405077e+01   4.185431e-01
  1.121640e-01   6.389981e+01   4.121111e-01
  1.124630e-01   6.444947e+01   4.150522e-01
  1.127620e-01   6.346316e+01   4.118641e-01
  1.130610e-01   6.340357e+01   4.110880e-01
  1.133600e-01   6.424990e+01   4.185861e-01
  1.136590e-01   6.403357e+01   4.076835e-01
  1.139580e-01   6.339046e+01   4.101761e-01
  1.142570e-01   6.448337e+01   4.134059e-01
  1.145560e-01   6.349316e+01   4.107977e-01
  1.148550e-01   6.384262e+01   4.107695e-01
  1.151530e-01   6.470577e+01   4.081348e-01
  1.154520e-01   6.379543e+01   4.103300e-01
  1.157510e-01   6.431773e+01   4.074661e-01
  1.160500e-01   6.371858e+01   4.118168e-01
  1.163490e-01   6.401054e+01   4.064919e-01
  1.166480e-01   6.442062e+01   4.106141e-01
  1.169470e-01   6.466526e+01   4.091263e-01
  1.172460e-01   6.514968e+01   4.112212e-01
  1.175450e-01   6.398054e+01   4.041880e-01
  1.178440e-01   6.439419e+01   4.054925e-01
  1.181430e-01   6.425395e+01   4.081035e-01
  1.184420e-01   6.389814e+01   4.047511e-01
  1.187400e-01   6.409792e+01   4.040115e-01
  1.190390e-01   6.439962e+01   4.041428e-01
  1.193380e-01   6.485868e+01   4.055807e-01
  1.196370e-01   6.394429e+01   4.048972e-01
  1.199360e-01   6.400459e+01   4.010168e-01
  1.202350e-01   6.433256e+01   4.050240e-01
  1.205340e-01   6.444780e+01   4.029404e-01
  1.208330e-01   6.354688e+01   3.987836e-01
  1.211320e-01   6.531856e+01   4.075649e-01
  1.214310e-01   6.457423e+01   3.985684e-01
  1.217300e-01   6.305056e+01   3.993502e-01
  1.220290e-01   6.402469e+01   4.010797e-01
  1.223270e-01   6.513361e+01   4.018680e-01
  1.226260e-01   6.456945e+01   3.995983e-01
  1.229250e-01   6.497286e+01   3.992758e-01
  1.232240e-01   6.455226e+01   4.016592e-01
  1.235230e-01   6.365669e+01   3.980720e-01
  1.238220e-01   6.440519e+01   3.970111e-01
  1.241210e-01   6.488879e+01   4.000606e-01
  1.244200e-01   6.446472e+01   3.951471e-01
  1.247190e-01   6.451374e+01   3.999511e-01
  1.250180e-01   6.426827e+01   3.942913e-01
  1.253170e-01   6.415733e+01   3.947116e-01
  1.256160e-01   6.482515e+01   3.993420e-01
  1.259140e-01   6.415965e+01   3.944646e-01
  1.262130e-01   6.471018e+01   3.961534e-01
  1.265120e-01   6.500255e+01   3.942663e-01
  1.268110e-01   6.542141e+01   3.962896e-01
  1.271100e-01   6.452452e+01   3.971210e-01
  1.274090e-01   6.434392e+01   3.932632e-01
  1.277080e-01   6.469327e+01   3.930779e-01
  1.280070e-01   6.449236e+01   3.912294e-01
  1.283060e-01   6.437601e+01   3.923616e-01
  1.286050e-01   6.526313e+01   3.978424e-01
  1.289040e-01   6.443041e+01   3.883606e-01
  1.292030e-01   6.449721e+01   3.934805e-01
  1.295020e-01   6.442795e+01   3.895649e-01
  1.298000e-01   6.426852e+01   3.898141e-01
  1.300990e-01   6.452759e+01   3.881714e-01
  1.303980e-01   6.475664e+01   3.895846e-01
  1.306970e-01   6.427929e+01   3.910755e-01
  1.309960e-01   6.502270e+01   3.911144e-01
  1.312950e-01   6.467142e+01   3.898133e-01
  1.315940e-01   6.390905e+01   3.832321e-01
  1.318930e-01   6.412822e+01   3.867288e-01
  1.321920e-01   6.498999e+01   3.890779e-01
  1.324910e-01   6.481899e+01   3.895299e-01
  1.327900e-01   6.523667e+01   3.886166e-01
  1.330890e-01   6.418076e+01   3.849860e-01
  1.333870e-01   6.444357e+01   3.855373e-01
  1.336860e-01   6.393892e+01   3.833216e-01
  1.339850e-01   6.503949e+01   3.851999e-01
  1.342840e-01   6.422502e+01   3.855916e-01
  1.345830e-01   6.473175e+01   3.856909e-01
  1.348820e-01   6.451344e+01   3.850399e-01
  1.351810e-01   6.513199e+01   3.820206e-01
  1.354800e-01   6.536974e+01   3.871151e-01
  1.357790e-01   6.471541e+01   3.828510e-01
  1.360780e-01   6.472317e+01   3.844949e-01
  1.363770e-01   6.418840e+01   3.824398e-01
  1.366760e-01   6.489924e+01   3.866613e-01
  1.369740e-01   6.483059e+01   4.001431e-01
  1.372730e-01   6.442184e+01   4.009874e-01
  1.375720e-01   6.461877e+01   4.109598e-01
  1.378710e-01   6.449951e+01   4.122995e-01
  1.381700e-01   6.420812e+01   4.131041e-01
  1.384690e-01   6.400664e+01   4.196187e-01
  1.387680e-01   6.475444e+01   4.105378e-01
  1.390670e-01   6.400603e+01   3.965522e-01
  1.393660e-01   6.458629e+01   3.975689e-01
  1.396650e-01   6.462969e+01   3.948918e-01
  1.399640e-01   6.446280e+01   3.953955e-01
  1.402630e-01   6.490975e+01   3.885976e-01
  1.405620e-01   6.479322e+01   3.926357e-01
  1.408600e-01   6.461136e+01   3.908525e-01
  1.411590e-01   6.463547e+01   3.919101e-01
  1.414580e-01   6.486084e+01   3.930888e-01
  1.417570e-01   6.426936e+01   3.838430e-01
  1.420560e-01   6.478331e+01   3.899073e-01
  1.423550e-01   6.449587e+01   3.864038e-01
  1.426540e-01   6.484504e+01   3.839271e-01
  1.429530e-01   6.467392e+01   3.824985e-01
  1.432520e-01   6.525936e+01   3.812623e-01
  1.435510e-01   6.482006e+01   3.827007e-01
  1.438500e-01   6.441937e+01   3.774644e-01
  1.441490e-01   6.445296e+01   3.766796e-01
  1.444470e-01   6.449586e+01   3.792496e-01
  1.447460e-01   6.485690e+01   3.765408e-01
  1.450450e-01   6.476792e+01   3.800487e-01
  1.453440e-01   6.460368e+01   3.736440e-01
  1.456430e-01   6.511901e+01   3.788423e-01
  1.459420e-01   6.445865e+01   3.762570e-01
  1.462410e-01   6.494684e+01   3.759306e-01
  1.465400e-01   6.458265e+01   3.761805e-01
  1.468390e-01   6.536037e+01   3.736892e-01
  1.471380e-01   6.449108e+01   3.741774e-01
  1.474370e-01   6.463632e+01   3.752476e-01
  1.477360e-01   6.517673e+01   3.757286e-01
  1.480340e-01   6.500468e+01   3.716192e-01
  1.483330e-01   6.480545e+01   3.794857e-01
  1.486320e-01   6.566944e+01   3.915908e-01
  1.489310e-01   6.504745e+01   3.914333e-01
  1.492300e-01   6.459388e+01   3.895795e-01
  1.495290e-01   6.486698e+01   3.928591e-01
  1.498280e-01   6.551122e+01   3.993696e-01
  1.501270e-01   6.471768e+01   3.984909e-01
  1.504260e-01   6.590894e+01   3.967540e-01
  1.507250e-01   6.513758e+01   4.003032e-01
  1.510240e-01   6.476739e+01   3.981259e-01
  1.513230e-01   6.611261e+01   4.075671e-01
  1.516210e-01   6.529748e+01   4.007942e-01
  1.519200e-01   6.534177e+01   4.009301e-01
  1.522190e-01   6.520565e+01   4.074876e-01
  1.525180e-01   6.593692e+01   4.048716e-01
  1.528170e-01   6.511681e+01   4.077613e-01
  1.531160e-01   6.529352e+01   4.050345e-01
  1.534150e-01   6.545393e+01   3.997117e-01
  1.537140e-01   6.468311e+01   3.905797e-01
  1.540130e-01   6.459235e+01   3.838735e-01
  1.543120e-01   6.553633e+01   3.869026e-01
  1.546110e-01   6.538404e+01   3.839020e-01
  1.549100e-01   6.495006e+01   3.828548e-01
  1.552090e-01   6.565774e+01   3.870264e-01
  1.555070e-01   6.441767e+01   3.741800e-01
  1.558060e-01   6.502888e+01   3.812650e-01
  1.561050e-01   6.509757e+01   3.776772e-01
  1.564040e-01   6.504415e+01   3.790681e-01
  1.567030e-01   6.482193e+01   3.764393e-01
  1.570020e-01   6.445502e+01   3.734280e-01
  1.573010e-01   6.480604e+01   3.779308e-01
  1.576000e-01   6.526209e+01   3.734082e-01
  1.578990e-01   6.511465e+01   3.749038e-01
  1.581980e-01   6.538964e+01   3.739850e-01
  1.584970e-01   6.495229e+01   3.725208e-01
  1.587960e-01   6.488373e+01   3.757479e-01
  1.590940e-01   6.479111e+01   3.701745e-01
  1.593930e-01   6.442495e+01   3.678904e-01
  1.596920e-01   6.516211e+01   3.710246e-01
  1.599910e-01   6.525087e+01   3.729534e-01
  1.602900e-01   6.510878e+01   3.719166e-01
  1.605890e-01   6.489048e+01   3.657674e-01
  1.608880e-01   6.488050e+01   3.681641e-01
  1.611870e-01   6.503393e+01   3.675818e-01
  1.614860e-01   6.486116e+01   3.674986e-01
  1.617850e-01   6.481877e+01   3.641734e-01
  1.620840e-01   6.543872e+01   3.659108e-01
  1.623830e-01   6.495329e+01   3.661447e-01
  1.626810e-01   6.458384e+01   3.629222e-01
  1.629800e-01   6.468674e+01   3.593430e-01
  1.632790e-01   6.538578e+01   3.624331e-01
  1.635780e-01   6.516376e+01   3.629800e-01
  1.638770e-01   6.454306e+01   3.635955e-01
  1.641760e-01   6.540259e+01   3.642313e-01
  1.644750e-01   6.481519e+01   3.618139e-01
  1.647740e-01   6.449113e+01   3.605220e-01
  1.650730e-01   6.477250e+01   3.626678e-01
  1.653720e-01   6.533632e+01   3.638509e-01
  1.656710e-01   6.504115e+01   3.609000e-01
  1.659700e-01   6.471219e+01   3.615262e-01
  1.662680e-01   6.527874e+01   3.617509e-01
  1.665670e-01   6.501514e+01   3.619837e-01
  1.668660e-01   6.505661e+01   3.586632e-01
  1.671650e-01   6.547217e+01   3.626724e-01
  1.674640e-01   6.481607e+01   3.600837e-01
  1.677630e-01   6.529320e+01   3.595035e-01
  1.680620e-01   6.511035e+01   3.612840e-01
  1.683610e-01   6.376880e+01   3.519702e-01
  1.686600e-01   6.509396e+01   3.604724e-01
  1.689590e-01   6.450628e+01   3.552839e-01
  1.692580e-01   6.453124e+01   3.551682e-01
  1.695570e-01   6.485375e+01   3.605714e-01
  1.698560e-01   6.459918e+01   3.538897e-01
  1.701540e-01   6.471183e+01   3.569632e-01
  1.704530e-01   6.465480e+01   3.538601e-01
  1.707520e-01   6.480855e+01   3.544628e-01
  1.710510e-01   6.471448e+01   3.571572e-01
  1.713500e-01   6.450478e+01   3.530866e-01
  1.716490e-01   6.488453e+01   3.568803e-01
  1.719480e-01   6.473545e+01   3.508503e-01
  1.722470e-01   6.419130e+01   3.516870e-01
  1.725460e-01   6.459109e+01   3.544149e-01
  1.728450e-01   6.461298e+01   3.521208e-01
  1.731440e-01   6.469356e+01   3.528798e-01
  1.734430e-01   6.475412e+01   3.498434e-01
  1.737410e-01   6.453089e+01   3.527964e-01
  1.740400e-01   6.470189e+01   3.525426e-01
  1.743390e-01   6.447710e+01   3.494450e-01
  1.746380e-01   6.476940e+01   3.518310e-01
  1.749370e-01   6.430004e+01   3.482655e-01
  1.752360e-01   6.415592e+01   3.501608e-01
  1.755350e-01   6.441219e+01   3.499732e-01
  1.758340e-01   6.506395e+01   3.470435e-01
  1.761330e-01   6.510959e+01   3.527537e-01
  1.764320e-01   6.459212e+01   3.464642e-01
  1.767310e-01   6.459960e+01   3.508362e-01
  1.770300e-01   6.497107e+01   3.481665e-01
  1.773280e-01   6.462658e+01   3.486257e-01
  1.776270e-01   6.436499e+01   3.467104e-01
  1.779260e-01   6.456415e+01   3.457080e-01
  1.782250e-01   6.480148e+01   3.490971e-01
  1.785240e-01   6.470666e+01   3.455805e-01
  1.788230e-01   6.465891e+01   3.471572e-01
  1.791220e-01   6.462514e+01   3.475827e-01
  1.794210e-01   6.342771e+01   3.411473e-01
  1.797200e-01   6.462524e+01   3.458715e-01
  1.800190e-01   6.454467e+01   3.433033e-01
  1.803180e-01   6.423766e+01   3.460245e-01
  1.806170e-01   6.443103e+01   3.436676e-01
  1.809160e-01   6.471448e+01   3.437546e-01
  1.812140e-01   6.427175e+01   3.434096e-01
  1.815130e-01   6.451998e+01   3.435707e-01
  1.818120e-01   6.445343e+01   3.447348e-01
  1.821110e-01   6.464460e+01   3.412620e-01
  1.824100e-01   6.443181e+01   3.431693e-01
  1.827090e-01   6.447046e+01   3.426083e-01
  1.830080e-01   6.493922e+01   3.440178e-01
  1.833070e-01   6.483517e+01   3.412756e-01
  1.836060e-01   6.423440e+01   3.388840e-01
  1.839050e-01   6.422176e+01   3.427758e-01
  1.842040e-01   6.424809e+01   3.400513e-01
  1.845030e-01   6.422396e+01   3.391785e-01
  1.848010e-01   6.418395e+01   3.408596e-01
  1.851000e-01   6.431647e+01   3.365556e-01
  1.853990e-01   6.379967e+01   3.401646e-01
  1.856980e-01   6.425227e+01   3.389312e-01
  1.859970e-01   6.362986e+01   3.360128e-01
  1.862960e-01   6.428108e+01   3.391681e-01
  1.865950e-01   6.405574e+01   3.368184e-01
  1.868940e-01   6.398475e+01   3.404938e-01
  1.871930e-01   6.445200e+01   3.345730e-01
  1.874920e-01   6.439017e+01   3.375379e-01
  1.877910e-01   6.357318e+01   3.352324e-01
  1.880900e-01   6.420249e+01   3.368875e-01
  1.883880e-01   6.435213e+01   3.390337e-01
  1.886870e-01   6.428178e+01   3.327537e-01
  1.889860e-01   6.475029e+01   3.395984e-01
  1.892850e-01   6.389095e+01   3.348152e-01
  1.895840e-01   6.422680e+01   3.346054e-01
  1.898830e-01   6.363465e+01   3.335224e-01
  1.901820e-01   6.334930e+01   3.324655e-01
  1.904810e-01   6.428607e+01   3.347597e-01
  1.907800e-01   6.406297e+01   3.334082e-01
  1.910790e-01   6.444679e+01   3.337913e-01
  1.913780e-01   6.420041e+01   3.342276e-01
  1.916770e-01   6.449060e+01   3.348275e-01
  1.919750e-01   6.438253e+01   3.353211e-01
  1.922740e-01   6.362401e+01   3.296935e-01
  1.925730e-01   6.367861e+01   3.305851e-01
  1.928720e-01   6.439921e+01   3.332098e-01
  1.931710e-01   6.376536e+01   3.321743e-01
  1.934700e-01   6.357095e+01   3.301552e-01
  1.937690e-01   6.380047e+01   3.298515e-01
  1.940680e-01   6.403026e+01   3.322540e-01
  1.943670e-01   6.384501e+01   3.298174e-01
  1.946660e-01   6.453503e+01   3.321961e-01
  1.949650e-01   6.353802e+01   3.275460e-01
  1.952640e-01   6.443964e+01   3.313497e-01
  1.955630e-01   6.394634e+01   3.312793e-01
  1.958610e-01   6.419958e+01   3.288052e-01
  1.961600e-01   6.320410e+01   3.275660e-01
  1.964590e-01   6.359713e+01   3.271127e-01
  1.967580e-01   6.435982e+01   3.312942e-01
  1.970570e-01   6.348945e+01   3.268356e-01
  1.973560e-01   6.346397e+01   3.250334e-01
  1.976550e-01   6.301512e+01   3.266348e-01
  1.979540e-01   6.383958e+01   3.264267e-01
  1.982530e-01   6.424199e+01   3.292081e-01
  1.985520e-01   6.357174e+01   3.254530e-01
  1.988510e-01   6.400321e+01   3.267001e-01
  1.991500e-01   6.378936e+01   3.283404e-01
  1.994480e-01   6.263922e+01   3.220621e-01
  1.997470e-01   6.388566e+01   3.271245e-01
  2.000460e-01   6.334363e+01   3.218940e-01
  2.003450e-01   6.346279e+01   3.244576e-01
  2.006440e-01   6.417451e+01   3.290352e-01
  2.009430e-01   6.383109e+01   3.231302e-01
  2.012420e-01   6.352913e+01   3.256320e-01
  2.015410e-01   6.301575e+01   3.209205e-01
  2.018400e-01   6.368088e+01   3.233115e-01
  2.021390e-01   6.323588e+01   3.231667e-01
  2.024380e-01   6.333602e+01   3.185733e-01
  2.027370e-01   6.283182e+01   3.222738e-01
  2.030350e-01   6.316501e+01   3.200537e-01
  2.033340e-01   6.325323e+01   3.211072e-01
  2.036330e-01   6.321117e+01   3.185301e-01
  2.039320e-01   6.343263e+01   3.199061e-01
  2.042310e-01   6.341218e+01   3.229101e-01
  2.045300e-01   6.291851e+01   3.169829e-01
  2.048290e-01   6.297979e+01   3.182177e-01
  2.051280e-01   6.328087e+01   3.185700e-01
  2.054270e-01   6.282483e+01   3.168811e-01
  2.057260e-01   6.325508e+01   3.213900e-01
  2.060250e-01   6.389469e+01   3.190271e-01
  2.063240e-01   6.344663e+01   3.204907e-01
  2.066230e-01   6.297522e+01   3.179351e-01
  2.069210e-01   6.320292e+01   3.197372e-01
  2.072200e-01   6.307295e+01   3.187251e-01
  2.075190e-01   6.363053e+01   3.176963e-01
  2.078180e-01   6.276210e+01   3.179387e-01
  2.081170e-01   6.350555e+01   3.181887e-01
  2.084160e-01   6.271191e+01   3.182198e-01
  2.087150e-01   6.219024e+01   3.134213e-01
  2.090140e-01   6.275306e+01   3.162979e-01
  2.093130e-01   6.342319e+01   3.178479e-01
  2.096120e-01   6.283798e+01   3.158445e-01
  2.099110e-01   6.336523e+01   3.157073e-01
  2.102100e-01   6.280675e+01   3.158991e-01
  2.105080e-01   6.254344e+01   3.168432e-01
  2.108070e-01   6.311353e+01   3.153430e-01
  2.111060e-01   6.278908e+01   3.137454e-01
  2.114050e-01   6.340668e+01   3.156789e-01
  2.117040e-01   6.306933e+01   3.198112e-01
  2.120030e-01   6.261623e+01   3.245802e-01
  2.123020e-01   6.343324e+01   3.290497e-01
  2.126010e-01   6.366515e+01   3.269957e-01
  2.129000e-01   6.305404e+01   3.286607e-01
  2.131990e-01   6.313730e+01   3.317552e-01
  2.134980e-01   6.301655e+01   3.334489e-01
  2.137970e-01   6.323201e+01   3.315442e-01
  2.140950e-01   6.311540e+01   3.330872e-01
  2.143940e-01   6.300196e+01   3.340364e-01
  2.146930e-01   6.246763e+01   3.329300e-01
  2.149920e-01   6.261750e+01   3.336434e-01
  2.152910e-01   6.325696e+01   3.358182e-01
  2.155900e-01   6.268971e+01   3.371925e-01
  2.158890e-01   6.271328e+01   3.372559e-01
  2.161880e-01   6.307017e+01   3.367588e-01
  2.164870e-01   6.264936e+01   3.369219e-01
  2.167860e-01   6.202847e+01   3.289813e-01
  2.170850e-01   6.267164e+01   3.281103e-01
  2.173840e-01   6.271981e+01   3.251390e-01
  2.176820e-01   6.329310e+01   3.251706e-01
  2.179810e-01   6.324454e+01   3.260591e-01
  2.182800e-01   6.277817e+01   3.205932e-01
  2.185790e-01   6.225658e+01   3.207952e-01
  2.188780e-01   6.303955e+01   3.193237e-01
  2.191770e-01   6.235264e+01   3.196437e-01
  2.194760e-01   6.230410e+01   3.203560e-01
  2.197750e-01   6.247454e+01   3.176170e-01
  2.200740e-01   6.244058e+01   3.155094e-01
  2.203730e-01   6.185505e+01   3.157679e-01
  2.206720e-01   6.285851e+01   3.173701e-01
  2.209710e-01   6.253314e+01   3.187233e-01
  2.212700e-01   6.252037e+01   3.142521e-01
  2.215680e-01   6.217586e+01   3.161802e-01
  2.218670e-01   6.294928e+01   3.138844e-01
  2.221660e-01   6.171200e+01   3.141954e-01
  2.224650e-01   6.206271e+01   3.125762e-01
  2.227640e-01   6.245111e+01   3.132911e-01
  2.230630e-01   6.237521e+01   3.140187e-01
  2.233620e-01   6.234123e+01   3.131460e-01
  2.236610e-01   6.196214e+01   3.121925e-01
  2.239600e-01   6.275728e+01   3.105807e-01
  2.242590e-01   6.197229e+01   3.116981e-01
  2.245580e-01   6.248632e+01   3.120807e-01
  2.248570e-01   6.190639e+01   3.124434e-01
  2.251550e-01   6.254143e+01   3.104261e-01
  2.254540e-01   6.236762e+01   3.102483e-01
  2.257530e-01   6.240324e+01   3.126499e-01
  2.260520e-01   6.269596e+01   3.095465e-01
  2.263510e-01   6.239317e+01   3.098048e-01
  2.266500e-01   6.159374e+01   3.076881e-01
  2.269490e-01   6.237592e+01   3.082558e-01
  2.272480e-01   6.189440e+01   3.095765e-01
  2.275470e-01   6.234078e+01   3.065623e-01
  2.278460e-01   6.230578e+01   3.099675e-01
  2.281450e-01   6.237031e+01   3.073735e-01
  2.284440e-01   6.217633e+01   3.083861e-01
  2.287420e-01   6.169017e+01   3.080545e-01
  2.290410e-01   6.152190e+01   3.015417e-01
  2.293400e-01   6.195834e+01   3.073465e-01
  2.296390e-01   6.175668e+01   3.053671e-01
  2.299380e-01   6.223701e+01   3.070448e-01
  2.302370e-01   6.222171e+01   3.063920e-01
  2.305360e-01   6.116807e+01   3.018594e-01
  2.308350e-01   6.209511e+01   3.084351e-01
  2.311340e-01   6.225043e+01   3.030842e-01
  2.314330e-01   6.222891e+01   3.051904e-01
  2.317320e-01   6.201666e+01   3.057643e-01
  2.320310e-01   6.232137e+01   3.033757e-01
  2.323290e-01   6.212457e+01   3.076341e-01
  2.326280e-01   6.125653e+01   3.000681e-01
  2.329270e-01   6.174463e+01   3.017323e-01
  2.332260e-01   6.189204e+01   3.036405e-01
  2.335250e-01   6.171700e+01   3.024943e-01
  2.338240e-01   6.140992e+01   3.029349e-01
  2.341230e-01   6.196645e+01   2.998205e-01
  2.344220e-01   6.169109e+01   3.021931e-01
  2.347210e-01   6.188376e+01   3.025459e-01
  2.350200e-01   6.157355e+01   3.009609e-01
  2.353190e-01   6.149986e+01   3.011336e-01
  2.356180e-01   6.108687e+01   2.967726e-01
  2.359170e-01   6.116021e+01   3.012453e-01
  2.362150e-01   6.190438e+01   3.010641e-01
  2.365140e-01   6.176306e+01   2.984106e-01
  2.368130e-01   6.180481e+01   3.008219e-01
  2.371120e-01   6.146452e+01   2.986038e-01
  2.374110e-01   6.151556e+01   3.012899e-01
  2.377100e-01   6.183686e+01   2.984746e-01
  2.380090e-01   6.146140e+01   2.989416e-01
  2.383080e-01   6.187120e+01   2.979885e-01
  2.386070e-01   6.167487e+01   2.991143e-01
  2.389060e-01   6.137066e+01   2.980317e-01
  2.392050e-01   6.168433e+01   2.971988e-01
  2.395040e-01   6.134928e+01   2.984386e-01
  2.398020e-01   6.133208e+01   2.963490e-01
  2.401010e-01   6.145405e+01   2.983487e-01
  2.404000e-01   6.186007e+01   2.964975e-01
  2.406990e-01   6.133026e+01   2.969092e-01
  2.409980e-01   6.164017e+01   2.966419e-01
  2.412970e-01   6.167882e+01   2.962863e-01
  2.415960e-01   6.121323e+01   2.960618e-01
  2.418950e-01   6.124259e+01   2.944594e-01
  2.421940e-01   6.143031e+01   2.961365e-01
  2.424930e-01   6.079661e+01   2.955020e-01
  2.427920e-01   6.124750e+01   2.928257e-01
  2.430910e-01   6.089423e+01   2.939521e-01
  2.433890e-01   6.102272e+01   2.932700e-01
  2.436880e-01   6.083745e+01   2.953761e-01
  2.439870e-01   6.130350e+01   2.929596e-01
  2.442860e-01   6.057030e+01   2.906630e-01
  2.445850e-01   6.100122e+01   2.934379e-01
  2.448840e-01   6.088513e+01   2.927204e-01
  2.451830e-01   6.169058e+01   2.962028e-01
  2.454820e-01   6.085517e+01   2.907009e-01
  2.457810e-01   6.146450e+01   2.933440e-01
  2.460800e-01   6.121313e+01   2.930704e-01
  2.463790e-01   6.074711e+01   2.909793e-01
  2.466780e-01   6.133277e+01   2.928120e-01
  2.469770e-01   6.159628e+01   2.925735e-01
  2.472750e-01   6.089757e+01   2.916632e-01
  2.475740e-01   6.064563e+01   2.920350e-01
  2.478730e-01   6.133997e+01   2.889957e-01
  2.481720e-01   6.127943e+01   2.918200e-01
  2.484710e-01   6.118360e+01   2.897810e-01
  2.487700e-01   5.997861e+01   2.899921e-01
  2.490690e-01   6.057527e+01   2.903527e-01
  2.493680e-01   6.068425e+01   2.876548e-01
  2.496670e-01   6.091756e+01   2.921445e-01
  2.499660e-01   6.075676e+01   2.887684e-01
  2.502650e-01   6.127722e+01   2.912783e-01
  2.505640e-01   6.122905e+01   2.882141e-01
  2.508620e-01   6.066401e+01   2.882332e-01
  2.511610e-01   6.108464e+01   2.915710e-01
  2.514600e-01   6.118475e+01   2.886298e-01
  2.517590e-01   6.102984e+01   2.880561e-01
  2.520580e-01   6.053170e+01   2.873970e-01
  2.523570e-01   6.080980e+01   2.883698e-01
  2.526560e-01   6.068210e+01   2.889067e-01
  2.529550e-01   6.036292e+01   2.848385e-01
  2.532540e-01   6.072821e+01   2.855972e-01
  2.535530e-01   6.079332e+01   2.855469e-01
  2.538520e-01   6.090486e+01   2.871402e-01
  2.541510e-01   6.054753e+01   2.847664e-01
  2.544490e-01   6.091801e+01   2.864518e-01
  2.547480e-01   6.083429e+01   2.865623e-01
  2.550470e-01   6.090523e+01   2.849993e-01
  2.553460e-01   6.052979e+01   2.845226e-01
  2.556450e-01   6.029715e+01   2.816855e-01
  2.559440e-01   6.063956e+01   2.853887e-01
  2.562430e-01   6.107926e+01   2.877578e-01
  2.565420e-01   6.061538e+01   2.841194e-01
  2.568410e-01   6.068645e+01   2.834856e-01
  2.571400e-01   6.049631e+01   2.834398e-01
  2.574390e-01   6.110851e+01   2.870020e-01
  2.577380e-01   6.071732e+01   2.850641e-01
  2.580360e-01   6.050300e+01   2.825608e-01
  2.583350e-01   6.025811e+01   2.844897e-01
  2.586340e-01   6.073212e+01   2.825025e-01
  2.589330e-01   6.103288e+01   2.860071e-01
  2.592320e-01   6.034052e+01   2.815902e-01
  2.595310e-01   6.053400e+01   2.830299e-01
  2.598300e-01   6.096902e+01   2.859592e-01
  2.601290e-01   6.026468e+01   2.799528e-01
  2.604280e-01   6.053032e+01   2.840203e-01
  2.607270e-01   6.018948e+01   2.794889e-01
  2.610260e-01   6.052971e+01   2.828213e-01
  2.613250e-01   6.054394e+01   2.834515e-01
  2.616240e-01   6.063868e+01   2.827785e-01
  2.619220e-01   6.005433e+01   2.815112e-01
  2.622210e-01   6.053002e+01   2.797971e-01
  2.625200e-01   5.994883e+01   2.801867e-01
  2.628190e-01   6.060166e+01   2.814150e-01
  2.631180e-01   5.971125e+01   2.776127e-01
  2.634170e-01   6.047590e+01   2.829934e-01
  2.637160e-01   6.000424e+01   2.782929e-01
  2.640150e-01   6.011555e+01   2.812610e-01
  2.643140e-01   6.027149e+01   2.785307e-01
  2.646130e-01   6.055149e+01   2.795591e-01
  2.649120e-01   6.035120e+01   2.821074e-01
  2.652110e-01   6.033718e+01   2.788730e-01
  2.655090e-01   6.058363e+01   2.802096e-01
  2.658080e-01   6.024729e+01   2.778114e-01
  2.661070e-01   6.005294e+01   2.785967e-01
  2.664060e-01   5.981484e+01   2.777582e-01
  2.667050e-01   5.989009e+01   2.782187e-01
  2.670040e-01   5.996810e+01   2.782091e-01
  2.673030e-01   6.018949e+01   2.778670e-01
  2.676020e-01   6.047952e+01   2.786306e-01
  2.679010e-01   6.047427e+01   2.785236e-01
  2.682000e-01   6.051358e+01   2.774831e-01
  2.684990e-01   5.969219e+01   2.766226e-01
  2.687980e-01   6.000066e+01   2.769599e-01
  2.690960e-01   6.034878e+01   2.788998e-01
  2.693950e-01   6.035158e+01   2.759955e-01
  2.696940e-01   6.015176e+01   2.759081e-01
  2.699930e-01   5.961133e+01   2.756861e-01
  2.702920e-01   5.997791e+01   2.762522e-01
  2.705910e-01   6.034706e+01   2.775700e-01
  2.708900e-01   6.020933e+01   2.751178e-01
  2.711890e-01   6.002971e+01   2.765583e-01
  2.714880e-01   5.977371e+01   2.749474e-01
  2.717870e-01   5.988487e+01   2.756658e-01
  2.720860e-01   6.004791e+01   2.750241e-01
  2.723850e-01   5.947110e+01   2.730619e-01
  2.726840e-01   6.006475e+01   2.755235e-01
  2.729820e-01   6.030614e+01   2.758916e-01
  2.732810e-01   6.005786e+01   2.744057e-01
  2.735800e-01   5.982999e+01   2.737935e-01
  2.738790e-01   5.997403e+01   2.746713e-01
  2.741780e-01   6.054217e+01   2.764310e-01
  2.744770e-01   6.005083e+01   2.727611e-01
  2.747760e-01   5.991696e+01   2.738104e-01
  2.750750e-01   5.975830e+01   2.765877e-01
  2.753740e-01   5.986765e+01   2.812704e-01
  2.756730e-01   5.961063e+01   2.821538e-01
  2.759720e-01   6.009730e+01   2.820071e-01
  2.762710e-01   5.966660e+01   2.850265e-01
  2.765690e-01   6.051378e+01   2.863197e-01
  2.768680e-01   5.950315e+01   2.866100e-01
  2.771670e-01   6.017619e+01   2.858283e-01
  2.774660e-01   5.991192e+01   2.860255e-01
  2.777650e-01   5.972052e+01   2.890451e-01
  2.780640e-01   5.979674e+01   2.878438e-01
  2.783630e-01   6.025801e+01   2.893778e-01
  2.786620e-01   6.022937e+01   2.910311e-01
  2.789610e-01   5.962699e+01   2.896802e-01
  2.792600e-01   6.024799e+01   2.940536e-01
  2.795590e-01   6.051492e+01   2.889306e-01
  2.798580e-01   6.022281e+01   2.927684e-01
  2.801560e-01   5.962850e+01   2.908811e-01
  2.804550e-01   6.003842e+01   2.927624e-01
  2.807540e-01   6.026652e+01   2.946604e-01
  2.810530e-01   5.989255e+01   2.909772e-01
  2.813520e-01   5.976684e+01   2.945645e-01
  2.816510e-01   5.994209e+01   2.939786e-01
  2.819500e-01   5.980907e+01   2.937647e-01
  2.822490e-01   6.019143e+01   2.947022e-01
  2.825480e-01   5.948979e+01   2.925319e-01
  2.828470e-01   5.989624e+01   2.969494e-01
  2.831460e-01   5.982307e+01   2.952723e-01
  2.834450e-01   6.012808e+01   2.944344e-01
  2.837430e-01   5.989125e+01   2.955548e-01
  2.840420e-01   5.977912e+01   2.968909e-01
  2.843410e-01   5.962215e+01   3.029708e-01
  2.846400e-01   5.926131e+01   3.041723e-01
  2.849390e-01   5.921349e+01   3.119006e-01
  2.852380e-01   5.971870e+01   3.161357e-01
  2.855370e-01   5.930427e+01   3.181603e-01
  2.858360e-01   5.951103e+01   3.207547e-01
  2.861350e-01   5.960962e+01   3.238553e-01
  2.864340e-01   5.912334e+01   3.273033e-01
  2.867330e-01   5.896796e+01   3.259341e-01
  2.870320e-01   5.952385e+01   3.330869e-01
  2.873310e-01   5.948330e+01   3.298880e-01
  2.876290e-01   5.907566e+01   3.339847e-01
  2.879280e-01   5.880318e+01   3.362598e-01
  2.882270e-01   5.901849e+01   3.331561e-01
  2.885260e-01   5.891380e+01   3.369199e-01
  2.888250e-01   5.981801e+01   3.386311e-01
  2.891240e-01   5.922457e+01   3.420301e-01
  2.894230e-01   5.944637e+01   3.457646e-01
  2.897220e-01   5.943653e+01   3.375496e-01
  2.900210e-01   5.903876e+01   3.453150e-01
  2.903200e-01   5.980604e+01   3.455207e-01
  2.906190e-01   5.871648e+01   3.460442e-01
  2.909180e-01   5.880218e+01   3.472375e-01
  2.912160e-01   5.853709e+01   3.427444e-01
  2.915150e-01   5.911477e+01   3.557904e-01
  2.918140e-01   5.902370e+01   3.473245e-01
  2.921130e-01   5.888727e+01   3.501660e-01
  2.924120e-01   5.905891e+01   3.532221e-01
  2.927110e-01   5.931162e+01   3.529891e-01
  2.930100e-01   5.880153e+01   3.606302e-01
  2.933090e-01   5.919829e+01   3.560417e-01
  2.936080e-01   5.984478e+01   3.555644e-01
  2.939070e-01   5.870676e+01   3.578284e-01
  2.942060e-01   5.916082e+01   3.598348e-01
  2.945050e-01   5.950262e+01   3.684390e-01
  2.948030e-01   5.941190e+01   3.585215e-01
  2.951020e-01   5.909686e+01   3.630291e-01
  2.954010e-01   5.949735e+01   3.659938e-01
  2.957000e-01   5.843714e+01   3.644642e-01
  2.959990e-01   5.933735e+01   3.668184e-01
  2.962980e-01   5.847131e+01   3.647908e-01
  2.965970e-01   5.865804e+01   3.689550e-01
  2.968960e-01   5.864847e+01   3.686979e-01
  2.971950e-01   5.911989e+01   3.685933e-01
  2.974940e-01   5.810870e+01   3.640979e-01
  2.977930e-01   5.884190e+01   3.697605e-01
  2.980920e-01   5.880753e+01   3.698806e-01
  2.983900e-01   5.916856e+01   3.740278e-01
  2.986890e-01   5.964907e+01   3.713733e-01
  2.989880e-01   5.872839e+01   3.724005e-01
  2.992870e-01   5.889372e+01   3.738625e-01
  2.995860e-01   5.889199e+01   3.759940e-01
  2.998850e-01   5.830039e+01   3.719744e-01
  3.001840e-01   5.909450e+01   3.768800e-01
  3.004830e-01   5.851535e+01   3.799057e-01
  3.007820e-01   5.884741e+01   3.794949e-01
  3.010810e-01   5.862660e+01   3.761053e-01
  3.013800e-01   5.887909e+01   3.825899e-01
  3.016790e-01   5.855023e+01   3.805173e-01
  3.019780e-01   5.849166e+01   3.823393e-01
  3.022760e-01   5.892121e+01   3.855344e-01
  3.025750e-01   5.850404e+01   3.821264e-01
  3.028740e-01   5.894298e+01   3.890054e-01
  3.031730e-01   5.883120e+01   3.867964e-01
  3.034720e-01   5.877306e+01   3.881799e-01
  3.037710e-01   5.866248e+01   3.875510e-01
  3.040700e-01   5.856403e+01   3.890804e-01
  3.043690e-01   5.928214e+01   3.961043e-01
  3.046680e-01   5.888976e+01   3.934123e-01
  3.049670e-01   5.867999e+01   3.891985e-01
  3.052660e-01   5.899136e+01   3.970885e-01
  3.055650e-01   5.869802e+01   3.947028e-01
  3.058630e-01   5.799399e+01   3.976858e-01
  3.061620e-01   5.866111e+01   3.926478e-01
  3.064610e-01   5.847060e+01   3.970250e-01
  3.067600e-01   5.859456e+01   4.035538e-01
  3.070590e-01   5.852722e+01   3.972171e-01
  3.073580e-01   5.861124e+01   4.036112e-01
  3.076570e-01   5.899300e+01   3.976584e-01
  3.079560e-01   5.903375e+01   4.041702e-01
  3.082550e-01   5.819255e+01   4.012802e-01
  3.085540e-01   5.845537e+01   4.018904e-01
  3.088530e-01   5.830050e+01   4.064554e-01
  3.091520e-01   5.850472e+01   4.011786e-01
  3.094500e-01   5.867809e+01   4.105572e-01
  3.097490e-01   5.871273e+01   4.088130e-01
  3.100480e-01   5.834378e+01   4.044830e-01
  3.103470e-01   5.836335e+01   4.158428e-01
  3.106460e-01   5.925141e+01   4.067102e-01
  3.109450e-01   5.827469e+01   4.152005e-01
  3.112440e-01   5.811644e+01   4.076565e-01
  3.115430e-01   5.787073e+01   4.121446e-01
  3.118420e-01   5.892980e+01   4.205090e-01
  3.121410e-01   5.829455e+01   4.117315e-01
  3.124400e-01   5.865487e+01   4.205326e-01
  3.127390e-01   5.834342e+01   4.135024e-01
  3.130380e-01   5.832185e+01   4.223893e-01
  3.133360e-01   5.773310e+01   4.178843e-01
  3.136350e-01   5.817247e+01   4.187997e-01
  3.139340e-01   5.848498e+01   4.261038e-01
  3.142330e-01   5.790795e+01   4.175126e-01
  3.145320e-01   5.851786e+01   4.301389e-01
  3.148310e-01   5.772779e+01   4.222943e-01
  3.151300e-01   5.841669e+01   4.248065e-01
  3.154290e-01   5.841352e+01   4.297552e-01
  3.157280e-01   5.799238e+01   4.253580e-01
  3.160270e-01   5.914969e+01   4.380017e-01
  3.163260e-01   5.825445e+01   4.263180e-01
  3.166250e-01   5.906212e+01   4.376773e-01
  3.169230e-01   5.861218e+01   4.334040e-01
  3.172220e-01   5.819056e+01   4.366967e-01
  3.175210e-01   5.848866e+01   4.374337e-01
  3.178200e-01   5.902976e+01   4.364321e-01
  3.181190e-01   5.836648e+01   4.419928e-01
  3.184180e-01   5.849206e+01   4.378266e-01
  3.187170e-01   5.771046e+01   4.426581e-01
  3.190160e-01   5.796078e+01   4.424229e-01
  3.193150e-01   5.822988e+01   4.368443e-01
  3.196140e-01   5.822341e+01   4.482705e-01
  3.199130e-01   5.818533e+01   4.416988e-01
  3.202120e-01   5.885315e+01   4.515159e-01
  3.205100e-01   5.733151e+01   4.444170e-01
  3.208090e-01   5.835217e+01   4.451123e-01
  3.211080e-01   5.842719e+01   4.523806e-01
  3.214070e-01   5.855539e+01   4.450855e-01
  3.217060e-01   5.831530e+01   4.515278e-01
  3.220050e-01   5.826483e+01   4.484299e-01
  3.223040e-01   5.889890e+01   4.488130e-01
  3.226030e-01   5.801031e+01   4.567458e-01
  3.229020e-01   5.825209e+01   4.423458e-01
  3.232010e-01   5.811504e+01   4.541346e-01
  3.235000e-01   5.784060e+01   4.480269e-01
  3.237990e-01   5.771928e+01   4.508906e-01
  3.240970e-01   5.803908e+01   4.590544e-01
  3.243960e-01   5.803005e+01   4.495888e-01
  3.246950e-01   5.846791e+01   4.625331e-01
  3.249940e-01   5.839194e+01   4.543604e-01
  3.252930e-01   5.804784e+01   4.604217e-01
  3.255920e-01   5.829106e+01   4.640914e-01
  3.258910e-01   5.850003e+01   4.604304e-01
  3.261900e-01   5.868963e+01   4.684390e-01
  3.264890e-01   5.798210e+01   4.601609e-01
  3.267880e-01   5.796784e+01   4.637130e-01
  3.270870e-01   5.759537e+01   4.701546e-01
  3.273860e-01   5.747635e+01   4.640323e-01
  3.276850e-01   5.811733e+01   4.722801e-01
  3.279830e-01   5.808524e+01   4.650988e-01
  3.282820e-01   5.766059e+01   4.728344e-01
  3.285810e-01   5.790520e+01   4.718982e-01
  3.288800e-01   5.780806e+01   4.749066e-01
  3.291790e-01   5.917659e+01   4.765647e-01
  3.294780e-01   5.929555e+01   4.845016e-01
  3.297770e-01   5.856072e+01   4.840390e-01
  3.300760e-01   5.815028e+01   4.772995e-01
  3.303750e-01   5.815788e+01   4.849522e-01
  3.306740e-01   5.812163e+01   4.781771e-01
  3.309730e-01   5.833103e+01   4.877715e-01
  3.312720e-01   5.745584e+01   4.878081e-01
  3.315700e-01   5.749843e+01   4.791204e-01
  3.318690e-01   5.813907e+01   4.945186e-01
  3.321680e-01   5.833633e+01   4.841397e-01
  3.324670e-01   5.687029e+01   4.901882e-01
  3.327660e-01   5.791111e+01   4.919039e-01
  3.330650e-01   5.781786e+01   4.920535e-01
  3.333640e-01   5.766465e+01   4.992283e-01
  3.336630e-01   5.770745e+01   4.878041e-01
  3.339620e-01   5.770402e+01   5.022871e-01
  3.342610e-01   5.740429e+01   4.941490e-01
  3.345600e-01   5.794775e+01   5.016041e-01
  3.348590e-01   5.818732e+01   5.115579e-01
  3.351570e-01   5.652805e+01   4.887111e-01
  3.354560e-01   5.897790e+01   5.187490e-01
  3.357550e-01   5.816458e+01   4.985372e-01
  3.360540e-01   5.825361e+01   5.136915e-01
  3.363530e-01   5.749305e+01   5.165737e-01
  3.366520e-01   5.723182e+01   5.002277e-01
  3.369510e-01   5.676069e+01   5.197133e-01
  3.372500e-01   5.741369e+01   4.992873e-01
  3.375490e-01   5.770061e+01   5.213721e-01
  3.378480e-01   5.685878e+01   5.149863e-01
  3.381470e-01   5.814284e+01   5.194847e-01
  3.384460e-01   5.847542e+01   5.349878e-01
  3.387450e-01   5.777202e+01   5.103384e-01
  3.390430e-01   5.814056e+01   5.307041e-01
  3.393420e-01   5.766388e+01   5.258275e-01
  3.396410e-01   5.771484e+01   5.267303e-01
  3.399400e-01   5.780043e+01   5.425656e-01
  3.402390e-01   5.822270e+01   5.185656e-01
  3.405380e-01   5.730317e+01   5.373301e-01
  3.408370e-01   5.729583e+01   5.295644e-01
  3.411360e-01   5.799021e+01   5.362572e-01
  3.414350e-01   5.743374e+01   5.408418e-01
  3.417340e-01   5.817928e+01   5.364253e-01
  3.420330e-01   5.853216e+01   5.542908e-01
  3.423320e-01   5.760837e+01   5.344888e-01
  3.426300e-01   5.642235e+01   5.434529e-01
  3.429290e-01   5.743555e+01   5.460403e-01
  3.432280e-01   5.852481e+01   5.489301e-01
  3.435270e-01   5.795385e+01   5.650875e-01
  3.438260e-01   5.711131e+01   5.385943e-01
  3.441250e-01   5.828597e+01   5.634191e-01
  3.444240e-01   5.689751e+01   5.487939e-01
  3.447230e-01   5.729681e+01   5.554165e-01
  3.450220e-01   5.745205e+01   5.676370e-01
  3.453210e-01   5.688693e+01   5.487428e-01
  3.456200e-01   5.803409e+01   5.756682e-01
  3.459190e-01   5.835133e+01   5.637349e-01
  3.462170e-01   5.843366e+01   5.750387e-01
  3.465160e-01   5.753654e+01   5.697525e-01
  3.468150e-01   5.752229e+01   5.688311e-01
  3.471140e-01   5.713671e+01   5.818776e-01
  3.474130e-01   5.741840e+01   5.674708e-01
  3.477120e-01   5.772929e+01   5.848873e-01
  3.480110e-01   5.653228e+01   5.725246e-01
  3.483100e-01   5.726154e+01   5.779867e-01
  3.486090e-01   5.691898e+01   5.910810e-01
  3.489080e-01   5.572717e+01   5.701903e-01
  3.492070e-01   5.764075e+01   5.957879e-01
  3.495060e-01   5.884927e+01   5.905336e-01
  3.498040e-01   5.807070e+01   5.989853e-01
  3.501030e-01   5.722033e+01   5.955607e-01
  3.504020e-01   5.781120e+01   5.976455e-01
  3.507010e-01   5.789216e+01   6.122813e-01
  3.510000e-01   5.696387e+01   5.884458e-01
  3.512990e-01   5.820299e+01   6.139228e-01
  3.515980e-01   5.747133e+01   6.018353e-01
  3.518970e-01   5.814654e+01   6.189656e-01
  3.521960e-01   5.710167e+01   6.221421e-01
  3.524950e-01   5.697825e+01   5.982484e-01
  3.527940e-01   5.774515e+01   6.290411e-01
  3.530930e-01   5.743549e+01   6.109122e-01
  3.533920e-01   5.783634e+01   6.283961e-01
  3.536900e-01   5.723377e+01   6.273913e-01
  3.539890e-01   5.689963e+01   6.221605e-01
  3.542880e-01   5.777427e+01   6.421743e-01
  3.545870e-01   5.829809e+01   6.197717e-01
  3.548860e-01   5.812732e+01   6.405044e-01
  3.551850e-01   5.692685e+01   6.223093e-01
  3.554840e-01   5.752741e+01   6.371907e-01
  3.557830e-01   5.846646e+01   6.447897e-01
  3.560820e-01   5.781951e+01   6.193921e-01
  3.563810e-01   5.794204e+01   6.406837e-01
  3.566800e-01   5.823432e+01   6.271552e-01
  3.569790e-01   5.728029e+01   6.418589e-01
  3.572770e-01   5.608804e+01   6.339352e-01
  3.575760e-01   5.771827e+01   6.166819e-01
  3.578750e-01   5.861859e+01   6.620717e-01
  3.581740e-01   5.763834e+01   6.273195e-01
  3.584730e-01   5.781098e+01   6.574951e-01
  3.587720e-01   5.760083e+01   6.448842e-01
  3.590710e-01   5.699978e+01   6.402853e-01
  3.593700e-01   5.779630e+01   6.694752e-01
  3.596690e-01   5.750648e+01   6.394743e-01
  3.599680e-01   5.778595e+01   6.707969e-01
  3.602670e-01   5.746340e+01   6.516481e-01
  3.605660e-01   5.784283e+01   6.697446e-01
  3.608640e-01   5.509654e+01   6.704151e-01
  3.611630e-01   5.731684e+01   6.482793e-01
  3.614620e-01   5.813568e+01   6.931729e-01
  3.617610e-01   5.819454e+01   6.676689e-01
  3.620600e-01   5.780220e+01   6.881702e-01
  3.623590e-01   5.688966e+01   6.797673e-01
  3.626580e-01   5.749885e+01   6.833972e-01
  3.629570e-01   5.792845e+01   7.044047e-01
  3.632560e-01   5.714471e+01   6.698383e-01
  3.635550e-01   5.668267e+01   7.081463e-01
  3.638540e-01   5.755019e+01   6.958041e-01
  3.641530e-01   5.790508e+01   7.026674e-01
  3.644510e-01   5.669008e+01   7.254260e-01
  3.647500e-01   5.857235e+01   6.927396e-01
  3.650490e-01   5.789016e+01   7.312652e-01
  3.653480e-01   5.861922e+01   7.184569e-01
  3.656470e-01   5.860603e+01   7.269183e-01
  3.659460e-01   5.624531e+01   7.334958e-01
  3.662450e-01   5.732110e+01   7.088031e-01
  3.665440e-01   5.731411e+01   7.579481e-01
  3.668430e-01   5.758216e+01   7.188230e-01
  3.671420e-01   5.752818e+01   7.494614e-01
  3.674410e-01   5.597076e+01   7.298534e-01
  3.677400e-01   5.694665e+01   7.495576e-01
  3.680390e-01   5.730946e+01   7.811135e-01
  3.683370e-01   5.745582e+01   7.321144e-01
  3.686360e-01   5.618871e+01   7.648440e-01
  3.689350e-01   5.669180e+01   7.518251e-01
  3.692340e-01   5.803770e+01   7.816569e-01
  3.695330e-01   5.694978e+01   8.016326e-01
  3.698320e-01   5.664024e+01   7.455891e-01
  3.701310e-01   5.766746e+01   8.090940e-01
  3.704300e-01   5.522452e+01   7.540984e-01
  3.707290e-01   5.669217e+01   8.046503e-01
  3.710280e-01   5.720931e+01   8.034572e-01
  3.713270e-01   5.763882e+01   7.946592e-01
  3.716260e-01   5.648301e+01   8.340668e-01
  3.719240e-01   5.838438e+01   7.928973e-01
  3.722230e-01   5.583802e+01   8.320144e-01
  3.725220e-01   5.598892e+01   8.045348e-01
  3.728210e-01   5.793350e+01   8.365467e-01
  3.731200e-01   5.689831e+01   8.782737e-01
  3.734190e-01   5.709647e+01   8.026644e-01
  3.737180e-01   5.793212e+01   8.830460e-01
  3.740170e-01   5.754604e+01   8.284509e-01
  3.743160e-01   5.653228e+01   8.786103e-01
  3.746150e-01   5.778406e+01   8.819168e-01
  3.749140e-01   5.663483e+01   8.520611e-01
  3.752130e-01   5.745976e+01   9.197388e-01
  3.755110e-01   5.835302e+01   8.619626e-01
  3.758100e-01   5.794558e+01   9.236189e-01
  3.761090e-01   5.766846e+01   8.938967e-01
  3.764080e-01   5.759865e+01   9.172736e-01
  3.767070e-01   5.816117e+01   9.637473e-01
  3.770060e-01   5.832246e+01   8.860159e-01
  3.773050e-01   5.632109e+01   9.565202e-01
  3.776040e-01   5.767479e+01   9.250789e-01
  3.779030e-01   5.719736e+01   9.517045e-01
  3.782020e-01   5.618126e+01   1.018787e+00
  3.785010e-01   5.761724e+01   9.069365e-01
  3.788000e-01   5.753851e+01   1.026002e+00
  3.790990e-01   5.735768e+01   9.451282e-01
  3.793970e-01   5.604771e+01   1.002933e+00
  3.796960e-01   5.738559e+01   1.010034e+00
  3.799950e-01   5.682350e+01   9.866322e-01
  3.802940e-01   5.860724e+01   1.113957e+00
  3.805930e-01   5.442238e+01   9.362319e-01
  3.808920e-01   5.775286e+01   1.112072e+00
  3.811910e-01   5.675182e+01   1.018964e+00
  3.814900e-01   5.600545e+01   1.065274e+00
  3.817890e-01   5.636316e+01   1.166912e+00
  3.820880e-01   5.721276e+01   9.991304e-01
  3.823870e-01   5.670359e+01   1.178006e+00
  3.826860e-01   5.675840e+01   1.034196e+00
  3.829840e-01   5.548821e+01   1.188700e+00
  3.832830e-01   5.881218e+01   1.169711e+00
  3.835820e-01   5.741906e+01   1.128252e+00
  3.838810e-01   5.800101e+01   1.267800e+00
  3.841800e-01   5.648896e+01   1.106139e+00
  3.844790e-01   5.768542e+01   1.273747e+00
  3.847780e-01   5.590414e+01   1.162150e+00
  3.850770e-01   5.730317e+01   1.279101e+00
  3.853760e-01   5.640232e+01   1.353699e+00
  3.856750e-01   5.776439e+01   1.181328e+00
  3.859740e-01   5.649863e+01   1.378836e+00
  3.862730e-01   5.739134e+01   1.261120e+00
  3.865710e-01   5.387391e+01   1.346427e+00
  3.868700e-01   5.764896e+01   1.418360e+00
  3.871690e-01   5.557463e+01   1.310270e+00
  3.874680e-01   5.874441e+01   1.551286e+00
  3.877670e-01   5.726688e+01   1.352425e+00
  3.880660e-01   5.460504e+01   1.529247e+00
  3.883650e-01   5.599387e+01   1.467438e+00
  3.886640e-01   5.468974e+01   1.513332e+00
  3.889630e-01   5.737530e+01   1.686779e+00
  3.892620e-01   5.520918e+01   1.487799e+00
  3.895610e-01   5.799793e+01   1.742379e+00
  3.898600e-01   5.588761e+01   1.664767e+00
  3.901580e-01   5.717836e+01   1.754565e+00
  3.904570e-01   5.431137e+01   1.911851e+00
  3.907560e-01   5.873075e+01   1.753352e+00
  3.910550e-01   5.709062e+01   1.996127e+00
  3.913540e-01   5.646248e+01   1.985115e+00
  3.916530e-01   5.792813e+01   2.010715e+00
  3.919520e-01   5.853446e+01   2.625629e+00
  3.922510e-01   5.381035e+01   1.937932e+00
  3.925500e-01   5.728604e+01   2.682665e+00
  3.928490e-01   5.736979e+01   2.450716e+00
  3.931480e-01   6.055235e+01   2.758084e+00
  3.934470e-01   0.000000e+00   0.000000e+00
  3.937460e-01   6.030109e+01   2.752356e+00
creator: radaver
creator-version: 3725
header-file: /nas_data/SAXS_data/20151104Workshop/header/JH1_0108.txt
image-file: /nas_data/Pilatus1M/20151104_Workshop/JH1_0108.tif
angular-axis-file: /nas_data/SAXS_data/20151104Workshop/q20151029.dat
beamstop-mask-file: /nas_data/SAXS_data/20151104Workshop/fit2d20151031.msk
detector-response-file: none
beam-center-x: 949.7700
beam-center-y: 918.8000
unit-time: 1.0000
channel-first: 10
channel-last: 1315
Exposure time [s]: 1.093931
Transmitted Beam: 0.485104
Incident Beam: 0.485104
Code: JH1
Concentration [mg/ml]: 1
Run Number: 0108
