# Supplementary material for: SAXS analysis of a soluble cytosolic NgBR construct including extracellular and transmembrane domains
Source: PLoS One. 2018 Jan 18;13(1):e0191371. doi: 10.1371/journal.pone.0191371 (PMC5773207; doi:10.1371/journal.pone.0191371)
Supplement: S1 File — (ZIP) [file pone.0191371.s001.zip › JH1_0109.dat]

Sample:   c= 1.0000 mg/ml  Code: JH1
  3.656810e-03   2.272175e+04   4.138107e+01
  3.955720e-03   2.199181e+04   2.796040e+01
  4.254640e-03   1.907476e+04   2.333503e+01
  4.553560e-03   1.542284e+04   2.023037e+01
  4.852480e-03   1.246433e+04   1.702718e+01
  5.151400e-03   1.055165e+04   1.547648e+01
  5.450320e-03   8.708551e+03   1.335457e+01
  5.749240e-03   7.435735e+03   1.195638e+01
  6.048150e-03   6.367929e+03   1.084551e+01
  6.347070e-03   5.507996e+03   9.583153e+00
  6.645990e-03   4.840393e+03   8.944142e+00
  6.944910e-03   4.235848e+03   8.055054e+00
  7.243830e-03   3.782980e+03   7.376192e+00
  7.542750e-03   3.364657e+03   6.930016e+00
  7.841670e-03   3.050418e+03   6.231601e+00
  8.140580e-03   2.758988e+03   6.008202e+00
  8.439500e-03   2.505451e+03   5.518587e+00
  8.738420e-03   2.291006e+03   5.226794e+00
  9.037340e-03   2.123180e+03   4.865202e+00
  9.336260e-03   1.960466e+03   4.594216e+00
  9.635180e-03   1.804637e+03   4.395309e+00
  9.934100e-03   1.668262e+03   4.088876e+00
  1.023300e-02   1.523892e+03   4.004990e+00
  1.053190e-02   1.420853e+03   3.922390e+00
  1.083090e-02   1.303065e+03   3.756291e+00
  1.112980e-02   1.208181e+03   3.586164e+00
  1.142870e-02   1.117265e+03   3.429276e+00
  1.172760e-02   1.032680e+03   3.287740e+00
  1.202650e-02   9.606257e+02   3.162195e+00
  1.232540e-02   8.897435e+02   3.026619e+00
  1.262440e-02   8.265801e+02   2.862968e+00
  1.292330e-02   7.725154e+02   2.725062e+00
  1.322220e-02   7.108980e+02   2.614125e+00
  1.352110e-02   6.626062e+02   2.498409e+00
  1.382000e-02   6.192376e+02   2.391467e+00
  1.411900e-02   5.775376e+02   2.298303e+00
  1.441790e-02   5.427892e+02   2.212042e+00
  1.471680e-02   5.055166e+02   2.124601e+00
  1.501570e-02   4.736945e+02   2.014135e+00
  1.531460e-02   4.453921e+02   1.944221e+00
  1.561350e-02   4.190053e+02   1.852664e+00
  1.591250e-02   3.946752e+02   1.813913e+00
  1.621140e-02   3.708437e+02   1.727979e+00
  1.651030e-02   3.532787e+02   1.668824e+00
  1.680920e-02   3.320177e+02   1.617828e+00
  1.710810e-02   3.143818e+02   1.577579e+00
  1.740710e-02   3.021081e+02   1.524225e+00
  1.770600e-02   2.851231e+02   1.465875e+00
  1.800490e-02   2.714870e+02   1.419085e+00
  1.830380e-02   2.564171e+02   1.390127e+00
  1.860270e-02   2.459462e+02   1.335009e+00
  1.890170e-02   2.360403e+02   1.307848e+00
  1.920060e-02   2.253087e+02   1.265660e+00
  1.949950e-02   2.141825e+02   1.248225e+00
  1.979840e-02   2.072219e+02   1.204738e+00
  2.009730e-02   1.974184e+02   1.162996e+00
  2.039620e-02   1.902658e+02   1.139664e+00
  2.069520e-02   1.838507e+02   1.114247e+00
  2.099410e-02   1.752889e+02   1.095877e+00
  2.129300e-02   1.720109e+02   1.057134e+00
  2.159190e-02   1.635821e+02   1.066434e+00
  2.189080e-02   1.586221e+02   1.056003e+00
  2.218980e-02   1.554120e+02   1.063269e+00
  2.248870e-02   1.478559e+02   1.055602e+00
  2.278760e-02   1.449789e+02   1.034983e+00
  2.308650e-02   1.403098e+02   1.049516e+00
  2.338540e-02   1.360688e+02   1.031387e+00
  2.368430e-02   1.339588e+02   1.004770e+00
  2.398330e-02   1.274402e+02   1.002317e+00
  2.428220e-02   1.253598e+02   9.719860e-01
  2.458110e-02   1.218942e+02   9.906823e-01
  2.488000e-02   1.176832e+02   9.474570e-01
  2.517890e-02   1.185934e+02   9.397685e-01
  2.547790e-02   1.146997e+02   9.372695e-01
  2.577680e-02   1.109428e+02   9.143876e-01
  2.607570e-02   1.115060e+02   9.241284e-01
  2.637460e-02   1.088477e+02   9.057125e-01
  2.667350e-02   1.083316e+02   8.809485e-01
  2.697250e-02   1.055292e+02   8.426713e-01
  2.727140e-02   1.030697e+02   8.018865e-01
  2.757030e-02   1.007394e+02   7.940853e-01
  2.786920e-02   1.000097e+02   7.821617e-01
  2.816810e-02   9.969681e+01   7.685602e-01
  2.846700e-02   9.686304e+01   7.482058e-01
  2.876600e-02   9.595321e+01   7.357112e-01
  2.906490e-02   9.506710e+01   7.345087e-01
  2.936380e-02   9.351684e+01   7.230708e-01
  2.966270e-02   9.140592e+01   7.096185e-01
  2.996160e-02   9.290609e+01   7.164662e-01
  3.026060e-02   9.064507e+01   6.965489e-01
  3.055950e-02   9.028688e+01   6.941859e-01
  3.085840e-02   8.889624e+01   6.859106e-01
  3.115730e-02   8.789621e+01   6.791860e-01
  3.145620e-02   8.694613e+01   6.690143e-01
  3.175510e-02   8.635240e+01   6.685553e-01
  3.205410e-02   8.510148e+01   6.600784e-01
  3.235300e-02   8.492117e+01   6.567073e-01
  3.265190e-02   8.429468e+01   6.422743e-01
  3.295080e-02   8.306358e+01   6.417478e-01
  3.324970e-02   8.409668e+01   6.448783e-01
  3.354870e-02   8.184232e+01   6.345128e-01
  3.384760e-02   8.115045e+01   6.245300e-01
  3.414650e-02   8.067462e+01   6.226963e-01
  3.444540e-02   8.019305e+01   6.123034e-01
  3.474430e-02   7.899857e+01   6.130739e-01
  3.504330e-02   7.862132e+01   6.040293e-01
  3.534220e-02   7.896896e+01   6.061101e-01
  3.564110e-02   7.842177e+01   6.032622e-01
  3.594000e-02   7.776560e+01   5.892348e-01
  3.623890e-02   7.758018e+01   5.985441e-01
  3.653780e-02   7.778101e+01   5.831080e-01
  3.683680e-02   7.776358e+01   5.906284e-01
  3.713570e-02   7.657320e+01   5.867893e-01
  3.743460e-02   7.636439e+01   5.764376e-01
  3.773350e-02   7.640550e+01   5.759281e-01
  3.803240e-02   7.601439e+01   5.881642e-01
  3.833140e-02   7.413298e+01   5.946453e-01
  3.863030e-02   7.581618e+01   6.107063e-01
  3.892920e-02   7.591170e+01   6.095016e-01
  3.922810e-02   7.466324e+01   6.068377e-01
  3.952700e-02   7.376675e+01   5.992743e-01
  3.982600e-02   7.380522e+01   6.081356e-01
  4.012490e-02   7.500912e+01   6.035205e-01
  4.042380e-02   7.292127e+01   6.028816e-01
  4.072270e-02   7.308390e+01   6.011727e-01
  4.102160e-02   7.252760e+01   5.980959e-01
  4.132050e-02   7.302456e+01   6.009285e-01
  4.161950e-02   7.199258e+01   5.905000e-01
  4.191840e-02   7.244053e+01   6.000978e-01
  4.221730e-02   7.209914e+01   5.909369e-01
  4.251620e-02   7.129715e+01   5.953431e-01
  4.281510e-02   7.167734e+01   5.876969e-01
  4.311410e-02   7.111232e+01   5.861260e-01
  4.341300e-02   7.153197e+01   5.908909e-01
  4.371190e-02   7.240150e+01   5.929373e-01
  4.401080e-02   7.006096e+01   5.832745e-01
  4.430970e-02   7.087335e+01   5.821625e-01
  4.460860e-02   7.012363e+01   5.798114e-01
  4.490760e-02   7.110874e+01   5.853612e-01
  4.520650e-02   6.961642e+01   5.747929e-01
  4.550540e-02   7.106328e+01   5.836832e-01
  4.580430e-02   7.005865e+01   5.773433e-01
  4.610320e-02   7.008815e+01   5.745703e-01
  4.640220e-02   6.965873e+01   5.771524e-01
  4.670110e-02   6.871824e+01   5.647079e-01
  4.700000e-02   6.891656e+01   5.676231e-01
  4.729890e-02   6.890589e+01   5.697036e-01
  4.759780e-02   6.868707e+01   5.680887e-01
  4.789680e-02   6.918230e+01   5.666114e-01
  4.819570e-02   6.734118e+01   5.583339e-01
  4.849460e-02   6.838221e+01   5.647181e-01
  4.879350e-02   6.938287e+01   5.626029e-01
  4.909240e-02   6.938795e+01   5.702691e-01
  4.939130e-02   6.814881e+01   5.555630e-01
  4.969030e-02   6.865296e+01   5.596357e-01
  4.998920e-02   6.852809e+01   5.584509e-01
  5.028810e-02   6.905619e+01   5.585784e-01
  5.058700e-02   6.842318e+01   5.600561e-01
  5.088590e-02   6.911286e+01   5.535232e-01
  5.118490e-02   6.768161e+01   5.549911e-01
  5.148380e-02   6.792641e+01   5.533272e-01
  5.178270e-02   6.795021e+01   5.462829e-01
  5.208160e-02   6.762089e+01   5.507654e-01
  5.238050e-02   6.716847e+01   5.431314e-01
  5.267940e-02   6.746127e+01   5.520902e-01
  5.297840e-02   6.764676e+01   5.456981e-01
  5.327730e-02   6.799297e+01   5.445540e-01
  5.357620e-02   6.756373e+01   5.447271e-01
  5.387510e-02   6.722381e+01   5.402161e-01
  5.417400e-02   6.669944e+01   5.431342e-01
  5.447300e-02   6.659550e+01   5.346149e-01
  5.477190e-02   6.712879e+01   5.379780e-01
  5.507080e-02   6.664591e+01   5.360396e-01
  5.536970e-02   6.715925e+01   5.362625e-01
  5.566860e-02   6.616890e+01   5.359607e-01
  5.596760e-02   6.686822e+01   5.326835e-01
  5.626650e-02   6.642274e+01   5.333139e-01
  5.656540e-02   6.664065e+01   5.323761e-01
  5.686430e-02   6.672959e+01   5.297501e-01
  5.716320e-02   6.660715e+01   5.257549e-01
  5.746210e-02   6.553246e+01   5.267434e-01
  5.776110e-02   6.550836e+01   5.284307e-01
  5.806000e-02   6.569525e+01   5.209972e-01
  5.835890e-02   6.610051e+01   5.231757e-01
  5.865780e-02   6.578342e+01   5.190750e-01
  5.895670e-02   6.665766e+01   5.324441e-01
  5.925570e-02   6.666999e+01   5.203038e-01
  5.955460e-02   6.623911e+01   5.254590e-01
  5.985350e-02   6.621462e+01   5.179661e-01
  6.015240e-02   6.686073e+01   5.221742e-01
  6.045130e-02   6.564072e+01   5.179490e-01
  6.075020e-02   6.663265e+01   5.168273e-01
  6.104920e-02   6.505604e+01   5.145223e-01
  6.134810e-02   6.492362e+01   5.145543e-01
  6.164700e-02   6.677263e+01   5.135596e-01
  6.194590e-02   6.560467e+01   5.172461e-01
  6.224480e-02   6.613039e+01   5.078995e-01
  6.254380e-02   6.623363e+01   5.169299e-01
  6.284270e-02   6.491178e+01   5.133973e-01
  6.314160e-02   6.585804e+01   5.047668e-01
  6.344050e-02   6.584357e+01   5.121262e-01
  6.373940e-02   6.607415e+01   5.045593e-01
  6.403840e-02   6.574044e+01   5.111848e-01
  6.433730e-02   6.604437e+01   5.070445e-01
  6.463620e-02   6.550660e+01   5.008536e-01
  6.493510e-02   6.488310e+01   5.094554e-01
  6.523400e-02   6.617339e+01   5.039086e-01
  6.553290e-02   6.572218e+01   5.047644e-01
  6.583190e-02   6.615079e+01   5.043364e-01
  6.613080e-02   6.517668e+01   4.960742e-01
  6.642970e-02   6.553970e+01   5.066762e-01
  6.672860e-02   6.542897e+01   4.955460e-01
  6.702750e-02   6.601591e+01   5.027969e-01
  6.732650e-02   6.546364e+01   4.971651e-01
  6.762540e-02   6.558068e+01   4.976093e-01
  6.792430e-02   6.520094e+01   4.981672e-01
  6.822320e-02   6.543803e+01   4.911967e-01
  6.852210e-02   6.484917e+01   4.963205e-01
  6.882110e-02   6.516559e+01   4.935654e-01
  6.912000e-02   6.476420e+01   4.915556e-01
  6.941890e-02   6.465888e+01   4.877867e-01
  6.971780e-02   6.531880e+01   4.897915e-01
  7.001670e-02   6.526488e+01   4.959131e-01
  7.031560e-02   6.474085e+01   4.871453e-01
  7.061460e-02   6.593214e+01   4.920857e-01
  7.091350e-02   6.500476e+01   4.871902e-01
  7.121240e-02   6.457683e+01   4.818630e-01
  7.151130e-02   6.456419e+01   4.879061e-01
  7.181020e-02   6.609029e+01   4.870124e-01
  7.210920e-02   6.429548e+01   4.835888e-01
  7.240810e-02   6.567196e+01   4.840875e-01
  7.270700e-02   6.465539e+01   4.863507e-01
  7.300590e-02   6.508544e+01   4.832959e-01
  7.330480e-02   6.488357e+01   4.771238e-01
  7.360370e-02   6.477459e+01   4.826002e-01
  7.390270e-02   6.535965e+01   4.793175e-01
  7.420160e-02   6.483806e+01   4.846901e-01
  7.450050e-02   6.528721e+01   4.772743e-01
  7.479940e-02   6.515373e+01   4.781161e-01
  7.509830e-02   6.364870e+01   4.765721e-01
  7.539730e-02   6.419414e+01   4.715189e-01
  7.569620e-02   6.497330e+01   4.752462e-01
  7.599510e-02   6.326317e+01   4.720081e-01
  7.629400e-02   6.422036e+01   4.694626e-01
  7.659290e-02   6.515316e+01   4.772261e-01
  7.689190e-02   6.570292e+01   4.748506e-01
  7.719080e-02   6.469056e+01   4.737742e-01
  7.748970e-02   6.392229e+01   4.675211e-01
  7.778860e-02   6.452316e+01   4.727257e-01
  7.808750e-02   6.483727e+01   4.704286e-01
  7.838640e-02   6.484241e+01   4.679111e-01
  7.868540e-02   6.544752e+01   4.713581e-01
  7.898430e-02   6.385420e+01   4.630886e-01
  7.928320e-02   6.458166e+01   4.712107e-01
  7.958210e-02   6.514846e+01   4.644583e-01
  7.988100e-02   6.399807e+01   4.656900e-01
  8.018000e-02   6.415964e+01   4.637817e-01
  8.047890e-02   6.444726e+01   4.644071e-01
  8.077780e-02   6.381230e+01   4.612951e-01
  8.107670e-02   6.415805e+01   4.601065e-01
  8.137560e-02   6.441714e+01   4.642986e-01
  8.167450e-02   6.554320e+01   4.654545e-01
  8.197350e-02   6.431049e+01   4.582514e-01
  8.227240e-02   6.434867e+01   4.628203e-01
  8.257130e-02   6.401755e+01   4.521415e-01
  8.287020e-02   6.403913e+01   4.612985e-01
  8.316910e-02   6.528454e+01   4.625110e-01
  8.346810e-02   6.516508e+01   4.577301e-01
  8.376700e-02   6.416153e+01   4.605224e-01
  8.406590e-02   6.438577e+01   4.519106e-01
  8.436480e-02   6.403290e+01   4.576581e-01
  8.466370e-02   6.472854e+01   4.542605e-01
  8.496270e-02   6.407911e+01   4.626680e-01
  8.526160e-02   6.451409e+01   4.788949e-01
  8.556050e-02   6.512398e+01   4.816078e-01
  8.585940e-02   6.450453e+01   4.853121e-01
  8.615830e-02   6.425624e+01   4.843771e-01
  8.645720e-02   6.395853e+01   4.880056e-01
  8.675620e-02   6.484880e+01   4.938362e-01
  8.705510e-02   6.456099e+01   4.917586e-01
  8.735400e-02   6.495571e+01   4.957296e-01
  8.765290e-02   6.522667e+01   4.972620e-01
  8.795180e-02   6.566574e+01   5.029975e-01
  8.825080e-02   6.364668e+01   4.907090e-01
  8.854970e-02   6.414064e+01   4.991679e-01
  8.884860e-02   6.487589e+01   4.999632e-01
  8.914750e-02   6.462390e+01   5.052289e-01
  8.944640e-02   6.523467e+01   5.039267e-01
  8.974530e-02   6.454540e+01   4.971655e-01
  9.004430e-02   6.483777e+01   4.962769e-01
  9.034320e-02   6.488976e+01   4.789336e-01
  9.064210e-02   6.425276e+01   4.756854e-01
  9.094100e-02   6.483904e+01   4.678989e-01
  9.123990e-02   6.447551e+01   4.653362e-01
  9.153890e-02   6.420164e+01   4.668501e-01
  9.183780e-02   6.385493e+01   4.622680e-01
  9.213670e-02   6.462728e+01   4.634120e-01
  9.243560e-02   6.594315e+01   4.668725e-01
  9.273450e-02   6.403957e+01   4.561010e-01
  9.303350e-02   6.373560e+01   4.610178e-01
  9.333240e-02   6.461696e+01   4.538688e-01
  9.363130e-02   6.364793e+01   4.539223e-01
  9.393020e-02   6.407508e+01   4.531133e-01
  9.422910e-02   6.386904e+01   4.535426e-01
  9.452800e-02   6.359290e+01   4.537260e-01
  9.482700e-02   6.362285e+01   4.436584e-01
  9.512590e-02   6.427090e+01   4.541915e-01
  9.542480e-02   6.463371e+01   4.505103e-01
  9.572370e-02   6.388950e+01   4.479092e-01
  9.602260e-02   6.378628e+01   4.498019e-01
  9.632160e-02   6.349843e+01   4.410571e-01
  9.662050e-02   6.334013e+01   4.430355e-01
  9.691940e-02   6.454558e+01   4.472314e-01
  9.721830e-02   6.422450e+01   4.435715e-01
  9.751720e-02   6.387963e+01   4.445528e-01
  9.781610e-02   6.458697e+01   4.426674e-01
  9.811510e-02   6.426634e+01   4.458964e-01
  9.841400e-02   6.408003e+01   4.381137e-01
  9.871290e-02   6.376126e+01   4.401832e-01
  9.901180e-02   6.363156e+01   4.408030e-01
  9.931070e-02   6.324002e+01   4.355791e-01
  9.960970e-02   6.404689e+01   4.415242e-01
  9.990860e-02   6.415032e+01   4.345705e-01
  1.002070e-01   6.485410e+01   4.411027e-01
  1.005060e-01   6.444182e+01   4.372682e-01
  1.008050e-01   6.413107e+01   4.386370e-01
  1.011040e-01   6.426905e+01   4.329478e-01
  1.014030e-01   6.455069e+01   4.359245e-01
  1.017020e-01   6.421207e+01   4.389139e-01
  1.020010e-01   6.374505e+01   4.325204e-01
  1.023000e-01   6.479758e+01   4.340530e-01
  1.025990e-01   6.417772e+01   4.309754e-01
  1.028980e-01   6.398615e+01   4.319939e-01
  1.031970e-01   6.365512e+01   4.332286e-01
  1.034960e-01   6.401928e+01   4.265299e-01
  1.037950e-01   6.407353e+01   4.306254e-01
  1.040930e-01   6.444897e+01   4.282820e-01
  1.043920e-01   6.429385e+01   4.316968e-01
  1.046910e-01   6.383078e+01   4.294792e-01
  1.049900e-01   6.416311e+01   4.247722e-01
  1.052890e-01   6.402476e+01   4.278407e-01
  1.055880e-01   6.397678e+01   4.260671e-01
  1.058870e-01   6.373599e+01   4.268748e-01
  1.061860e-01   6.437308e+01   4.248331e-01
  1.064850e-01   6.376942e+01   4.234671e-01
  1.067840e-01   6.478656e+01   4.290783e-01
  1.070830e-01   6.467405e+01   4.251928e-01
  1.073820e-01   6.410624e+01   4.217607e-01
  1.076800e-01   6.411725e+01   4.214866e-01
  1.079790e-01   6.368169e+01   4.219181e-01
  1.082780e-01   6.519572e+01   4.288172e-01
  1.085770e-01   6.385903e+01   4.154757e-01
  1.088760e-01   6.475934e+01   4.242162e-01
  1.091750e-01   6.344667e+01   4.183549e-01
  1.094740e-01   6.422531e+01   4.218417e-01
  1.097730e-01   6.351136e+01   4.170444e-01
  1.100720e-01   6.415313e+01   4.152415e-01
  1.103710e-01   6.401473e+01   4.211496e-01
  1.106700e-01   6.428515e+01   4.159654e-01
  1.109690e-01   6.404800e+01   4.209496e-01
  1.112670e-01   6.381354e+01   4.126719e-01
  1.115660e-01   6.390608e+01   4.141459e-01
  1.118650e-01   6.380749e+01   4.177121e-01
  1.121640e-01   6.432746e+01   4.134528e-01
  1.124630e-01   6.423277e+01   4.143188e-01
  1.127620e-01   6.444390e+01   4.149991e-01
  1.130610e-01   6.417365e+01   4.135419e-01
  1.133600e-01   6.398817e+01   4.176973e-01
  1.136590e-01   6.351927e+01   4.060086e-01
  1.139580e-01   6.421032e+01   4.127852e-01
  1.142570e-01   6.448570e+01   4.133784e-01
  1.145560e-01   6.413613e+01   4.128374e-01
  1.148550e-01   6.445808e+01   4.127098e-01
  1.151530e-01   6.457127e+01   4.076758e-01
  1.154520e-01   6.462112e+01   4.129419e-01
  1.157510e-01   6.455977e+01   4.081975e-01
  1.160500e-01   6.418414e+01   4.132835e-01
  1.163490e-01   6.500627e+01   4.096067e-01
  1.166480e-01   6.408261e+01   4.095007e-01
  1.169470e-01   6.419105e+01   4.075889e-01
  1.172460e-01   6.461702e+01   4.095020e-01
  1.175450e-01   6.363782e+01   4.030698e-01
  1.178440e-01   6.494239e+01   4.071803e-01
  1.181430e-01   6.375326e+01   4.064759e-01
  1.184420e-01   6.400523e+01   4.050558e-01
  1.187400e-01   6.476178e+01   4.060639e-01
  1.190390e-01   6.419853e+01   4.034772e-01
  1.193380e-01   6.466258e+01   4.049328e-01
  1.196370e-01   6.375915e+01   4.042764e-01
  1.199360e-01   6.407916e+01   4.012163e-01
  1.202350e-01   6.473468e+01   4.062535e-01
  1.205340e-01   6.459054e+01   4.033523e-01
  1.208330e-01   6.380885e+01   3.995709e-01
  1.211320e-01   6.536089e+01   4.076625e-01
  1.214310e-01   6.457067e+01   3.985236e-01
  1.217300e-01   6.493409e+01   4.052370e-01
  1.220290e-01   6.455646e+01   4.027078e-01
  1.223270e-01   6.478543e+01   4.007585e-01
  1.226260e-01   6.374010e+01   3.969901e-01
  1.229250e-01   6.485882e+01   3.988915e-01
  1.232240e-01   6.495113e+01   4.028641e-01
  1.235230e-01   6.450457e+01   4.006805e-01
  1.238220e-01   6.464631e+01   3.977199e-01
  1.241210e-01   6.475203e+01   3.996050e-01
  1.244200e-01   6.463785e+01   3.956439e-01
  1.247190e-01   6.396238e+01   3.982047e-01
  1.250180e-01   6.416790e+01   3.939499e-01
  1.253170e-01   6.477774e+01   3.965819e-01
  1.256160e-01   6.466414e+01   3.988120e-01
  1.259140e-01   6.465557e+01   3.959527e-01
  1.262130e-01   6.496110e+01   3.968871e-01
  1.265120e-01   6.489591e+01   3.939094e-01
  1.268110e-01   6.491830e+01   3.947295e-01
  1.271100e-01   6.431321e+01   3.964366e-01
  1.274090e-01   6.377068e+01   3.914744e-01
  1.277080e-01   6.460113e+01   3.927646e-01
  1.280070e-01   6.442924e+01   3.910048e-01
  1.283060e-01   6.429338e+01   3.920765e-01
  1.286050e-01   6.455615e+01   3.956482e-01
  1.289040e-01   6.447333e+01   3.884570e-01
  1.292030e-01   6.469509e+01   3.940503e-01
  1.295020e-01   6.440291e+01   3.894562e-01
  1.298000e-01   6.429073e+01   3.898485e-01
  1.300990e-01   6.436958e+01   3.876630e-01
  1.303980e-01   6.345915e+01   3.856292e-01
  1.306970e-01   6.443969e+01   3.915299e-01
  1.309960e-01   6.503757e+01   3.911260e-01
  1.312950e-01   6.407786e+01   3.879874e-01
  1.315940e-01   6.427964e+01   3.843091e-01
  1.318930e-01   6.433655e+01   3.873237e-01
  1.321920e-01   6.439908e+01   3.872723e-01
  1.324910e-01   6.524569e+01   3.907768e-01
  1.327900e-01   6.435996e+01   3.859638e-01
  1.330890e-01   6.418836e+01   3.849762e-01
  1.333870e-01   6.462637e+01   3.860510e-01
  1.336860e-01   6.496664e+01   3.863573e-01
  1.339850e-01   6.467721e+01   3.840930e-01
  1.342840e-01   6.492936e+01   3.876673e-01
  1.345830e-01   6.422450e+01   3.841442e-01
  1.348820e-01   6.487703e+01   3.860908e-01
  1.351810e-01   6.494846e+01   3.814497e-01
  1.354800e-01   6.467793e+01   3.850286e-01
  1.357790e-01   6.491279e+01   3.834019e-01
  1.360780e-01   6.506848e+01   3.854865e-01
  1.363770e-01   6.426183e+01   3.826261e-01
  1.366760e-01   6.447596e+01   3.853657e-01
  1.369740e-01   6.446897e+01   3.989918e-01
  1.372730e-01   6.432608e+01   4.006553e-01
  1.375720e-01   6.477246e+01   4.114134e-01
  1.378710e-01   6.383245e+01   4.101272e-01
  1.381700e-01   6.373752e+01   4.115525e-01
  1.384690e-01   6.398205e+01   4.195026e-01
  1.387680e-01   6.442859e+01   4.094689e-01
  1.390670e-01   6.442262e+01   3.978069e-01
  1.393660e-01   6.491791e+01   3.985545e-01
  1.396650e-01   6.431719e+01   3.939026e-01
  1.399640e-01   6.505324e+01   3.971685e-01
  1.402630e-01   6.387996e+01   3.854700e-01
  1.405620e-01   6.460145e+01   3.920210e-01
  1.408600e-01   6.475171e+01   3.912436e-01
  1.411590e-01   6.511872e+01   3.933391e-01
  1.414580e-01   6.495943e+01   3.933541e-01
  1.417570e-01   6.531054e+01   3.869070e-01
  1.420560e-01   6.469022e+01   3.895941e-01
  1.423550e-01   6.501963e+01   3.879367e-01
  1.426540e-01   6.462725e+01   3.832493e-01
  1.429530e-01   6.477832e+01   3.827747e-01
  1.432520e-01   6.399448e+01   3.775173e-01
  1.435510e-01   6.495141e+01   3.830558e-01
  1.438500e-01   6.508735e+01   3.793843e-01
  1.441490e-01   6.436941e+01   3.764036e-01
  1.444470e-01   6.517391e+01   3.812057e-01
  1.447460e-01   6.437162e+01   3.750977e-01
  1.450450e-01   6.453399e+01   3.793296e-01
  1.453440e-01   6.410660e+01   3.721722e-01
  1.456430e-01   6.552887e+01   3.800005e-01
  1.459420e-01   6.439065e+01   3.760266e-01
  1.462410e-01   6.541665e+01   3.772559e-01
  1.465400e-01   6.469001e+01   3.764612e-01
  1.468390e-01   6.487721e+01   3.722739e-01
  1.471380e-01   6.481878e+01   3.750951e-01
  1.474370e-01   6.493032e+01   3.760681e-01
  1.477360e-01   6.494480e+01   3.750278e-01
  1.480340e-01   6.463682e+01   3.705348e-01
  1.483330e-01   6.430568e+01   3.779876e-01
  1.486320e-01   6.498360e+01   3.895076e-01
  1.489310e-01   6.490926e+01   3.909842e-01
  1.492300e-01   6.517965e+01   3.913088e-01
  1.495290e-01   6.477511e+01   3.925476e-01
  1.498280e-01   6.548795e+01   3.992648e-01
  1.501270e-01   6.498394e+01   3.992760e-01
  1.504260e-01   6.578077e+01   3.963344e-01
  1.507250e-01   6.476990e+01   3.991380e-01
  1.510240e-01   6.462674e+01   3.976597e-01
  1.513230e-01   6.495087e+01   4.039361e-01
  1.516210e-01   6.518066e+01   4.004016e-01
  1.519200e-01   6.556929e+01   4.015935e-01
  1.522190e-01   6.532955e+01   4.078400e-01
  1.525180e-01   6.600281e+01   4.050396e-01
  1.528170e-01   6.506493e+01   4.075643e-01
  1.531160e-01   6.483028e+01   4.035610e-01
  1.534150e-01   6.552338e+01   3.998898e-01
  1.537140e-01   6.536071e+01   3.925869e-01
  1.540130e-01   6.465212e+01   3.840185e-01
  1.543120e-01   6.487893e+01   3.849246e-01
  1.546110e-01   6.480729e+01   3.821727e-01
  1.549100e-01   6.530911e+01   3.838791e-01
  1.552090e-01   6.441033e+01   3.832998e-01
  1.555070e-01   6.451976e+01   3.744447e-01
  1.558060e-01   6.485025e+01   3.807088e-01
  1.561050e-01   6.410726e+01   3.747617e-01
  1.564040e-01   6.588793e+01   3.814866e-01
  1.567030e-01   6.502078e+01   3.769843e-01
  1.570020e-01   6.486159e+01   3.745722e-01
  1.573010e-01   6.450640e+01   3.770242e-01
  1.576000e-01   6.569963e+01   3.746261e-01
  1.578990e-01   6.503456e+01   3.746414e-01
  1.581980e-01   6.546411e+01   3.741662e-01
  1.584970e-01   6.472341e+01   3.718324e-01
  1.587960e-01   6.490321e+01   3.757725e-01
  1.590940e-01   6.541662e+01   3.719256e-01
  1.593930e-01   6.494965e+01   3.693542e-01
  1.596920e-01   6.522289e+01   3.711662e-01
  1.599910e-01   6.516309e+01   3.726709e-01
  1.602900e-01   6.513811e+01   3.719689e-01
  1.605890e-01   6.569991e+01   3.680104e-01
  1.608880e-01   6.496560e+01   3.683743e-01
  1.611870e-01   6.483597e+01   3.669908e-01
  1.614860e-01   6.462117e+01   3.667870e-01
  1.617850e-01   6.514328e+01   3.650529e-01
  1.620840e-01   6.462777e+01   3.636056e-01
  1.623830e-01   6.436448e+01   3.644505e-01
  1.626810e-01   6.445872e+01   3.625398e-01
  1.629800e-01   6.543022e+01   3.613716e-01
  1.632790e-01   6.460541e+01   3.602333e-01
  1.635780e-01   6.479895e+01   3.619319e-01
  1.638770e-01   6.510350e+01   3.651397e-01
  1.641760e-01   6.456000e+01   3.618468e-01
  1.644750e-01   6.453160e+01   3.609909e-01
  1.647740e-01   6.450238e+01   3.605229e-01
  1.650730e-01   6.487320e+01   3.629188e-01
  1.653720e-01   6.475800e+01   3.622064e-01
  1.656710e-01   6.489399e+01   3.604610e-01
  1.659700e-01   6.502433e+01   3.623664e-01
  1.662680e-01   6.422542e+01   3.587901e-01
  1.665670e-01   6.449432e+01   3.605004e-01
  1.668660e-01   6.524527e+01   3.591525e-01
  1.671650e-01   6.433826e+01   3.594877e-01
  1.674640e-01   6.561114e+01   3.622548e-01
  1.677630e-01   6.498330e+01   3.586189e-01
  1.680620e-01   6.545209e+01   3.622002e-01
  1.683610e-01   6.457962e+01   3.541708e-01
  1.686600e-01   6.513483e+01   3.605550e-01
  1.689590e-01   6.461862e+01   3.555630e-01
  1.692580e-01   6.495616e+01   3.563055e-01
  1.695570e-01   6.505322e+01   3.610949e-01
  1.698560e-01   6.513679e+01   3.553292e-01
  1.701540e-01   6.432091e+01   3.558533e-01
  1.704530e-01   6.467289e+01   3.538796e-01
  1.707520e-01   6.489256e+01   3.546624e-01
  1.710510e-01   6.444337e+01   3.563781e-01
  1.713500e-01   6.452284e+01   3.531061e-01
  1.716490e-01   6.448102e+01   3.557387e-01
  1.719480e-01   6.492031e+01   3.513211e-01
  1.722470e-01   6.444436e+01   3.523497e-01
  1.725460e-01   6.463265e+01   3.544989e-01
  1.728450e-01   6.468070e+01   3.522755e-01
  1.731440e-01   6.489815e+01   3.534074e-01
  1.734430e-01   6.426316e+01   3.484852e-01
  1.737410e-01   6.494615e+01   3.538997e-01
  1.740400e-01   6.457378e+01   3.521636e-01
  1.743390e-01   6.447754e+01   3.494166e-01
  1.746380e-01   6.436480e+01   3.507007e-01
  1.749370e-01   6.431178e+01   3.482678e-01
  1.752360e-01   6.467818e+01   3.515534e-01
  1.755350e-01   6.500206e+01   3.515423e-01
  1.758340e-01   6.481233e+01   3.463425e-01
  1.761330e-01   6.399409e+01   3.496893e-01
  1.764320e-01   6.512932e+01   3.478725e-01
  1.767310e-01   6.497539e+01   3.518254e-01
  1.770300e-01   6.421203e+01   3.460974e-01
  1.773280e-01   6.483752e+01   3.491646e-01
  1.776270e-01   6.551555e+01   3.497659e-01
  1.779260e-01   6.466427e+01   3.459466e-01
  1.782250e-01   6.460812e+01   3.485463e-01
  1.785240e-01   6.452778e+01   3.450733e-01
  1.788230e-01   6.452123e+01   3.467581e-01
  1.791220e-01   6.524597e+01   3.492186e-01
  1.794210e-01   6.475436e+01   3.446673e-01
  1.797200e-01   6.478457e+01   3.462683e-01
  1.800190e-01   6.491530e+01   3.442584e-01
  1.803180e-01   6.455664e+01   3.468532e-01
  1.806170e-01   6.445678e+01   3.437071e-01
  1.809160e-01   6.434204e+01   3.427350e-01
  1.812140e-01   6.499469e+01   3.453063e-01
  1.815130e-01   6.466270e+01   3.439214e-01
  1.818120e-01   6.437431e+01   3.444940e-01
  1.821110e-01   6.473453e+01   3.414703e-01
  1.824100e-01   6.468953e+01   3.438258e-01
  1.827090e-01   6.463976e+01   3.430288e-01
  1.830080e-01   6.408822e+01   3.417273e-01
  1.833070e-01   6.438595e+01   3.400624e-01
  1.836060e-01   6.428430e+01   3.389869e-01
  1.839050e-01   6.467368e+01   3.439505e-01
  1.842040e-01   6.424621e+01   3.400175e-01
  1.845030e-01   6.461426e+01   3.401787e-01
  1.848010e-01   6.484636e+01   3.425850e-01
  1.851000e-01   6.456618e+01   3.371798e-01
  1.853990e-01   6.458494e+01   3.422226e-01
  1.856980e-01   6.415023e+01   3.386333e-01
  1.859970e-01   6.420099e+01   3.374889e-01
  1.862960e-01   6.450638e+01   3.397332e-01
  1.865950e-01   6.426624e+01   3.373428e-01
  1.868940e-01   6.397935e+01   3.404506e-01
  1.871930e-01   6.400697e+01   3.333877e-01
  1.874920e-01   6.462694e+01   3.381293e-01
  1.877910e-01   6.449385e+01   3.376225e-01
  1.880900e-01   6.461404e+01   3.379369e-01
  1.883880e-01   6.477341e+01   3.401128e-01
  1.886870e-01   6.420028e+01   3.325145e-01
  1.889860e-01   6.382400e+01   3.371320e-01
  1.892850e-01   6.360822e+01   3.340452e-01
  1.895840e-01   6.415492e+01   3.343898e-01
  1.898830e-01   6.462883e+01   3.360892e-01
  1.901820e-01   6.361421e+01   3.331317e-01
  1.904810e-01   6.403815e+01   3.340853e-01
  1.907800e-01   6.406947e+01   3.333969e-01
  1.910790e-01   6.440304e+01   3.336497e-01
  1.913780e-01   6.376332e+01   3.330597e-01
  1.916770e-01   6.404690e+01   3.336455e-01
  1.919750e-01   6.394033e+01   3.341393e-01
  1.922740e-01   6.394291e+01   3.304907e-01
  1.925730e-01   6.378108e+01   3.308229e-01
  1.928720e-01   6.431935e+01   3.329750e-01
  1.931710e-01   6.383415e+01   3.323253e-01
  1.934700e-01   6.428022e+01   3.319637e-01
  1.937690e-01   6.404201e+01   3.304473e-01
  1.940680e-01   6.418835e+01   3.326357e-01
  1.943670e-01   6.389382e+01   3.299155e-01
  1.946660e-01   6.465746e+01   3.324829e-01
  1.949650e-01   6.357791e+01   3.276211e-01
  1.952640e-01   6.400114e+01   3.301925e-01
  1.955630e-01   6.317021e+01   3.292349e-01
  1.958610e-01   6.365497e+01   3.273799e-01
  1.961600e-01   6.446983e+01   3.308016e-01
  1.964590e-01   6.372262e+01   3.274075e-01
  1.967580e-01   6.362939e+01   3.293810e-01
  1.970570e-01   6.380000e+01   3.276062e-01
  1.973560e-01   6.331508e+01   3.246244e-01
  1.976550e-01   6.381530e+01   3.286742e-01
  1.979540e-01   6.400232e+01   3.268148e-01
  1.982530e-01   6.349907e+01   3.272713e-01
  1.985520e-01   6.412237e+01   3.268318e-01
  1.988510e-01   6.365390e+01   3.257798e-01
  1.991500e-01   6.306041e+01   3.264313e-01
  1.994480e-01   6.370145e+01   3.247539e-01
  1.997470e-01   6.415117e+01   3.277758e-01
  2.000460e-01   6.403126e+01   3.236090e-01
  2.003450e-01   6.343048e+01   3.243476e-01
  2.006440e-01   6.431039e+01   3.293554e-01
  2.009430e-01   6.366000e+01   3.226695e-01
  2.012420e-01   6.383711e+01   3.263927e-01
  2.015410e-01   6.395775e+01   3.232829e-01
  2.018400e-01   6.351583e+01   3.228649e-01
  2.021390e-01   6.345966e+01   3.237106e-01
  2.024380e-01   6.356721e+01   3.191272e-01
  2.027370e-01   6.333518e+01   3.235347e-01
  2.030350e-01   6.344130e+01   3.207257e-01
  2.033340e-01   6.344625e+01   3.215695e-01
  2.036330e-01   6.280568e+01   3.174799e-01
  2.039320e-01   6.336221e+01   3.197014e-01
  2.042310e-01   6.328964e+01   3.225707e-01
  2.045300e-01   6.316971e+01   3.175881e-01
  2.048290e-01   6.329868e+01   3.189953e-01
  2.051280e-01   6.315951e+01   3.182374e-01
  2.054270e-01   6.293404e+01   3.171296e-01
  2.057260e-01   6.293579e+01   3.205507e-01
  2.060250e-01   6.330415e+01   3.175225e-01
  2.063240e-01   6.311540e+01   3.196259e-01
  2.066230e-01   6.343638e+01   3.190700e-01
  2.069210e-01   6.354316e+01   3.205696e-01
  2.072200e-01   6.362588e+01   3.200920e-01
  2.075190e-01   6.354998e+01   3.174683e-01
  2.078180e-01   6.313795e+01   3.188623e-01
  2.081170e-01   6.290661e+01   3.166578e-01
  2.084160e-01   6.346655e+01   3.201016e-01
  2.087150e-01   6.350315e+01   3.166856e-01
  2.090140e-01   6.301500e+01   3.169305e-01
  2.093130e-01   6.236450e+01   3.151572e-01
  2.096120e-01   6.327178e+01   3.169060e-01
  2.099110e-01   6.327743e+01   3.154619e-01
  2.102100e-01   6.317262e+01   3.167911e-01
  2.105080e-01   6.288592e+01   3.176827e-01
  2.108070e-01   6.298784e+01   3.150022e-01
  2.111060e-01   6.271418e+01   3.135317e-01
  2.114050e-01   6.292610e+01   3.144536e-01
  2.117040e-01   6.304730e+01   3.197282e-01
  2.120030e-01   6.287478e+01   3.252221e-01
  2.123020e-01   6.330986e+01   3.287017e-01
  2.126010e-01   6.231603e+01   3.234851e-01
  2.129000e-01   6.362915e+01   3.301281e-01
  2.131990e-01   6.312835e+01   3.317036e-01
  2.134980e-01   6.275714e+01   3.327337e-01
  2.137970e-01   6.236964e+01   3.292477e-01
  2.140950e-01   6.305199e+01   3.328916e-01
  2.143940e-01   6.295588e+01   3.338860e-01
  2.146930e-01   6.234351e+01   3.325709e-01
  2.149920e-01   6.280241e+01   3.341074e-01
  2.152910e-01   6.256712e+01   3.339538e-01
  2.155900e-01   6.290395e+01   3.377396e-01
  2.158890e-01   6.309254e+01   3.382455e-01
  2.161880e-01   6.277724e+01   3.359474e-01
  2.164870e-01   6.285977e+01   3.374586e-01
  2.167860e-01   6.199529e+01   3.288655e-01
  2.170850e-01   6.349573e+01   3.302325e-01
  2.173840e-01   6.276986e+01   3.252412e-01
  2.176820e-01   6.254578e+01   3.232178e-01
  2.179810e-01   6.271112e+01   3.246537e-01
  2.182800e-01   6.318986e+01   3.216154e-01
  2.185790e-01   6.234520e+01   3.209962e-01
  2.188780e-01   6.261648e+01   3.182235e-01
  2.191770e-01   6.312357e+01   3.215864e-01
  2.194760e-01   6.218156e+01   3.200137e-01
  2.197750e-01   6.223309e+01   3.169758e-01
  2.200740e-01   6.260854e+01   3.159067e-01
  2.203730e-01   6.252471e+01   3.174457e-01
  2.206720e-01   6.252103e+01   3.164902e-01
  2.209710e-01   6.261514e+01   3.189051e-01
  2.212700e-01   6.240871e+01   3.139447e-01
  2.215680e-01   6.194348e+01   3.155621e-01
  2.218670e-01   6.266477e+01   3.131478e-01
  2.221660e-01   6.200224e+01   3.149067e-01
  2.224650e-01   6.252913e+01   3.137220e-01
  2.227640e-01   6.293395e+01   3.144733e-01
  2.230630e-01   6.235358e+01   3.139377e-01
  2.233620e-01   6.203500e+01   3.123495e-01
  2.236610e-01   6.212622e+01   3.125791e-01
  2.239600e-01   6.260527e+01   3.101780e-01
  2.242590e-01   6.251198e+01   3.130259e-01
  2.245580e-01   6.208615e+01   3.110535e-01
  2.248570e-01   6.245719e+01   3.138037e-01
  2.251550e-01   6.210873e+01   3.093242e-01
  2.254540e-01   6.197592e+01   3.092463e-01
  2.257530e-01   6.213269e+01   3.119450e-01
  2.260520e-01   6.172573e+01   3.071160e-01
  2.263510e-01   6.215344e+01   3.091828e-01
  2.266500e-01   6.202591e+01   3.087395e-01
  2.269490e-01   6.233033e+01   3.081170e-01
  2.272480e-01   6.215330e+01   3.101970e-01
  2.275470e-01   6.246738e+01   3.068474e-01
  2.278460e-01   6.221814e+01   3.097232e-01
  2.281450e-01   6.192204e+01   3.062410e-01
  2.284440e-01   6.163666e+01   3.070188e-01
  2.287420e-01   6.199964e+01   3.088001e-01
  2.290410e-01   6.213655e+01   3.030186e-01
  2.293400e-01   6.176492e+01   3.068404e-01
  2.296390e-01   6.231386e+01   3.067156e-01
  2.299380e-01   6.232340e+01   3.072318e-01
  2.302370e-01   6.206787e+01   3.059870e-01
  2.305360e-01   6.191135e+01   3.036622e-01
  2.308350e-01   6.185483e+01   3.078117e-01
  2.311340e-01   6.217645e+01   3.028784e-01
  2.314330e-01   6.219293e+01   3.050763e-01
  2.317320e-01   6.214483e+01   3.060542e-01
  2.320310e-01   6.221189e+01   3.030834e-01
  2.323290e-01   6.186121e+01   3.069553e-01
  2.326280e-01   6.213235e+01   3.021800e-01
  2.329270e-01   6.229586e+01   3.030505e-01
  2.332260e-01   6.181603e+01   3.034283e-01
  2.335250e-01   6.193038e+01   3.029911e-01
  2.338240e-01   6.191350e+01   3.041487e-01
  2.341230e-01   6.191100e+01   2.996610e-01
  2.344220e-01   6.140683e+01   3.014706e-01
  2.347210e-01   6.201082e+01   3.028307e-01
  2.350200e-01   6.140133e+01   3.005143e-01
  2.353190e-01   6.171648e+01   3.016380e-01
  2.356180e-01   6.157962e+01   2.979419e-01
  2.359170e-01   6.148661e+01   3.020225e-01
  2.362150e-01   6.196856e+01   3.011947e-01
  2.365140e-01   6.181603e+01   2.985132e-01
  2.368130e-01   6.104481e+01   2.989413e-01
  2.371120e-01   6.117564e+01   2.978760e-01
  2.374110e-01   6.211743e+01   3.027347e-01
  2.377100e-01   6.193442e+01   2.986847e-01
  2.380090e-01   6.107883e+01   2.979845e-01
  2.383080e-01   6.153212e+01   2.971457e-01
  2.386070e-01   6.169634e+01   2.991410e-01
  2.389060e-01   6.115479e+01   2.974819e-01
  2.392050e-01   6.141332e+01   2.965201e-01
  2.395040e-01   6.105004e+01   2.976847e-01
  2.398020e-01   6.144768e+01   2.966031e-01
  2.401010e-01   6.175645e+01   2.990566e-01
  2.404000e-01   6.146169e+01   2.955162e-01
  2.406990e-01   6.123077e+01   2.966432e-01
  2.409980e-01   6.172822e+01   2.968286e-01
  2.412970e-01   6.148623e+01   2.957984e-01
  2.415960e-01   6.147631e+01   2.966722e-01
  2.418950e-01   6.146012e+01   2.949569e-01
  2.421940e-01   6.138708e+01   2.960073e-01
  2.424930e-01   6.118985e+01   2.964310e-01
  2.427920e-01   6.109015e+01   2.924246e-01
  2.430910e-01   6.149256e+01   2.953678e-01
  2.433890e-01   6.066996e+01   2.923964e-01
  2.436880e-01   6.099061e+01   2.957227e-01
  2.439870e-01   6.130572e+01   2.929401e-01
  2.442860e-01   6.130475e+01   2.923952e-01
  2.445850e-01   6.083565e+01   2.930146e-01
  2.448840e-01   6.134620e+01   2.938017e-01
  2.451830e-01   6.191049e+01   2.967051e-01
  2.454820e-01   6.079766e+01   2.905389e-01
  2.457810e-01   6.108175e+01   2.924045e-01
  2.460800e-01   6.128694e+01   2.932222e-01
  2.463790e-01   6.087478e+01   2.912602e-01
  2.466780e-01   6.133216e+01   2.927858e-01
  2.469770e-01   6.051736e+01   2.899753e-01
  2.472750e-01   6.079508e+01   2.913930e-01
  2.475740e-01   6.087861e+01   2.925707e-01
  2.478730e-01   6.126696e+01   2.887992e-01
  2.481720e-01   6.142606e+01   2.921442e-01
  2.484710e-01   6.119794e+01   2.897904e-01
  2.487700e-01   6.145022e+01   2.935032e-01
  2.490690e-01   6.110213e+01   2.915880e-01
  2.493680e-01   6.132427e+01   2.891432e-01
  2.496670e-01   6.032871e+01   2.907045e-01
  2.499660e-01   6.119519e+01   2.897839e-01
  2.502650e-01   6.060236e+01   2.896453e-01
  2.505640e-01   6.114544e+01   2.879929e-01
  2.508620e-01   6.064689e+01   2.881681e-01
  2.511610e-01   6.068189e+01   2.905836e-01
  2.514600e-01   6.071426e+01   2.874936e-01
  2.517590e-01   6.082240e+01   2.875418e-01
  2.520580e-01   6.102351e+01   2.885377e-01
  2.523570e-01   6.083779e+01   2.884117e-01
  2.526560e-01   6.126868e+01   2.902751e-01
  2.529550e-01   6.110257e+01   2.865541e-01
  2.532540e-01   6.092205e+01   2.860285e-01
  2.535530e-01   6.095467e+01   2.859013e-01
  2.538520e-01   6.056835e+01   2.863216e-01
  2.541510e-01   6.105684e+01   2.859374e-01
  2.544490e-01   6.086459e+01   2.863020e-01
  2.547480e-01   6.042450e+01   2.855714e-01
  2.550470e-01   6.071224e+01   2.845233e-01
  2.553460e-01   6.026280e+01   2.838703e-01
  2.556450e-01   6.042245e+01   2.819542e-01
  2.559440e-01   6.054201e+01   2.851349e-01
  2.562430e-01   6.102825e+01   2.876133e-01
  2.565420e-01   5.989542e+01   2.824031e-01
  2.568410e-01   6.041005e+01   2.828153e-01
  2.571400e-01   6.074365e+01   2.839946e-01
  2.574390e-01   6.052808e+01   2.856115e-01
  2.577380e-01   6.086494e+01   2.853863e-01
  2.580360e-01   6.056532e+01   2.826824e-01
  2.583350e-01   6.047889e+01   2.849862e-01
  2.586340e-01   6.028694e+01   2.814413e-01
  2.589330e-01   6.062589e+01   2.850278e-01
  2.592320e-01   6.064300e+01   2.822712e-01
  2.595310e-01   6.019562e+01   2.822138e-01
  2.598300e-01   6.060467e+01   2.850793e-01
  2.601290e-01   6.066276e+01   2.808521e-01
  2.604280e-01   6.049608e+01   2.839159e-01
  2.607270e-01   6.040507e+01   2.799653e-01
  2.610260e-01   6.067140e+01   2.831282e-01
  2.613250e-01   6.091714e+01   2.842997e-01
  2.616240e-01   6.106614e+01   2.837494e-01
  2.619220e-01   6.049011e+01   2.825068e-01
  2.622210e-01   6.062063e+01   2.799828e-01
  2.625200e-01   6.007747e+01   2.804634e-01
  2.628190e-01   6.063451e+01   2.814674e-01
  2.631180e-01   6.034637e+01   2.790615e-01
  2.634170e-01   6.066426e+01   2.834098e-01
  2.637160e-01   6.048316e+01   2.793776e-01
  2.640150e-01   6.039351e+01   2.818866e-01
  2.643140e-01   6.052511e+01   2.790924e-01
  2.646130e-01   6.016958e+01   2.786525e-01
  2.649120e-01   6.012476e+01   2.815538e-01
  2.652110e-01   6.026898e+01   2.786917e-01
  2.655090e-01   6.035567e+01   2.796583e-01
  2.658080e-01   6.024990e+01   2.777939e-01
  2.661070e-01   5.990967e+01   2.782406e-01
  2.664060e-01   6.064810e+01   2.796626e-01
  2.667050e-01   6.058422e+01   2.798027e-01
  2.670040e-01   5.997988e+01   2.782129e-01
  2.673030e-01   6.041016e+01   2.783524e-01
  2.676020e-01   5.968638e+01   2.767741e-01
  2.679010e-01   5.998435e+01   2.773696e-01
  2.682000e-01   6.026035e+01   2.768784e-01
  2.684990e-01   6.048186e+01   2.784228e-01
  2.687980e-01   6.024742e+01   2.775053e-01
  2.690960e-01   6.032052e+01   2.788109e-01
  2.693950e-01   6.018236e+01   2.755850e-01
  2.696940e-01   6.015296e+01   2.758875e-01
  2.699930e-01   6.050122e+01   2.777127e-01
  2.702920e-01   6.063691e+01   2.777422e-01
  2.705910e-01   6.034067e+01   2.775318e-01
  2.708900e-01   5.981578e+01   2.741940e-01
  2.711890e-01   5.980808e+01   2.760239e-01
  2.714880e-01   6.007086e+01   2.756066e-01
  2.717870e-01   6.016781e+01   2.762929e-01
  2.720860e-01   6.006671e+01   2.750439e-01
  2.723850e-01   5.950741e+01   2.731221e-01
  2.726840e-01   6.027067e+01   2.759720e-01
  2.729820e-01   5.954507e+01   2.741220e-01
  2.732810e-01   6.013419e+01   2.745567e-01
  2.735800e-01   5.996893e+01   2.740880e-01
  2.738790e-01   6.013618e+01   2.750191e-01
  2.741780e-01   6.022021e+01   2.756716e-01
  2.744770e-01   5.975452e+01   2.720643e-01
  2.747760e-01   5.968412e+01   2.732548e-01
  2.750750e-01   6.007201e+01   2.772892e-01
  2.753740e-01   6.025917e+01   2.821647e-01
  2.756730e-01   6.023213e+01   2.835969e-01
  2.759720e-01   6.003553e+01   2.818383e-01
  2.762710e-01   6.001589e+01   2.858353e-01
  2.765690e-01   5.988725e+01   2.848095e-01
  2.768680e-01   6.015700e+01   2.881559e-01
  2.771670e-01   5.996375e+01   2.852992e-01
  2.774660e-01   5.969016e+01   2.854714e-01
  2.777650e-01   6.030347e+01   2.904278e-01
  2.780640e-01   5.940702e+01   2.868800e-01
  2.783630e-01   5.974205e+01   2.881118e-01
  2.786620e-01   5.997312e+01   2.903867e-01
  2.789610e-01   6.005731e+01   2.906990e-01
  2.792600e-01   6.007134e+01   2.935973e-01
  2.795590e-01   6.004813e+01   2.877897e-01
  2.798580e-01   5.972309e+01   2.915265e-01
  2.801560e-01   5.995464e+01   2.916508e-01
  2.804550e-01   5.982414e+01   2.922147e-01
  2.807540e-01   5.996390e+01   2.938948e-01
  2.810530e-01   6.022445e+01   2.917576e-01
  2.813520e-01   6.031846e+01   2.958957e-01
  2.816510e-01   5.950525e+01   2.928806e-01
  2.819500e-01   5.981193e+01   2.937468e-01
  2.822490e-01   6.004708e+01   2.943237e-01
  2.825480e-01   5.947540e+01   2.924717e-01
  2.828470e-01   5.907064e+01   2.948707e-01
  2.831460e-01   6.034188e+01   2.965248e-01
  2.834450e-01   5.992617e+01   2.939147e-01
  2.837430e-01   6.010131e+01   2.960476e-01
  2.840420e-01   5.952575e+01   2.962360e-01
  2.843410e-01   5.921492e+01   3.019087e-01
  2.846400e-01   5.946045e+01   3.046571e-01
  2.849390e-01   5.929053e+01   3.120770e-01
  2.852380e-01   5.982739e+01   3.163965e-01
  2.855370e-01   5.922084e+01   3.179096e-01
  2.858360e-01   5.964269e+01   3.210822e-01
  2.861350e-01   5.897325e+01   3.220947e-01
  2.864340e-01   5.937782e+01   3.279792e-01
  2.867330e-01   5.991983e+01   3.285264e-01
  2.870320e-01   5.938518e+01   3.326705e-01
  2.873310e-01   5.902507e+01   3.285871e-01
  2.876290e-01   5.910530e+01   3.340402e-01
  2.879280e-01   5.870863e+01   3.359609e-01
  2.882270e-01   5.878098e+01   3.324569e-01
  2.885260e-01   5.943360e+01   3.383744e-01
  2.888250e-01   5.913513e+01   3.366641e-01
  2.891240e-01   5.889263e+01   3.410414e-01
  2.894230e-01   5.905024e+01   3.445814e-01
  2.897220e-01   5.953380e+01   3.377971e-01
  2.900210e-01   5.891770e+01   3.449315e-01
  2.903200e-01   5.928896e+01   3.439947e-01
  2.906190e-01   5.976888e+01   3.491021e-01
  2.909180e-01   5.908744e+01   3.480492e-01
  2.912160e-01   5.911508e+01   3.444032e-01
  2.915150e-01   5.959291e+01   3.571962e-01
  2.918140e-01   5.901779e+01   3.472777e-01
  2.921130e-01   5.957472e+01   3.521742e-01
  2.924120e-01   5.931927e+01   3.539699e-01
  2.927110e-01   5.913774e+01   3.524415e-01
  2.930100e-01   5.902819e+01   3.612940e-01
  2.933090e-01   5.919683e+01   3.560071e-01
  2.936080e-01   5.940587e+01   3.542282e-01
  2.939070e-01   5.850274e+01   3.571758e-01
  2.942060e-01   5.905014e+01   3.594676e-01
  2.945050e-01   5.852769e+01   3.653772e-01
  2.948030e-01   5.873559e+01   3.564449e-01
  2.951020e-01   5.851382e+01   3.612033e-01
  2.954010e-01   5.962459e+01   3.663539e-01
  2.957000e-01   5.858634e+01   3.648982e-01
  2.959990e-01   5.935224e+01   3.668334e-01
  2.962980e-01   5.937614e+01   3.675714e-01
  2.965970e-01   5.882909e+01   3.694612e-01
  2.968960e-01   5.869416e+01   3.688103e-01
  2.971950e-01   5.846653e+01   3.665199e-01
  2.974940e-01   5.912758e+01   3.672450e-01
  2.977930e-01   5.943828e+01   3.715981e-01
  2.980920e-01   5.920695e+01   3.711032e-01
  2.983900e-01   5.841861e+01   3.716185e-01
  2.986890e-01   5.884834e+01   3.688410e-01
  2.989880e-01   5.838082e+01   3.712654e-01
  2.992870e-01   5.809357e+01   3.712826e-01
  2.995860e-01   5.852920e+01   3.748023e-01
  2.998850e-01   5.856103e+01   3.727734e-01
  3.001840e-01   5.912054e+01   3.769311e-01
  3.004830e-01   5.864354e+01   3.802894e-01
  3.007820e-01   5.860254e+01   3.786724e-01
  3.010810e-01   5.864803e+01   3.761422e-01
  3.013800e-01   5.849876e+01   3.813200e-01
  3.016790e-01   5.914362e+01   3.824083e-01
  3.019780e-01   5.878161e+01   3.832533e-01
  3.022760e-01   5.870441e+01   3.847919e-01
  3.025750e-01   5.844423e+01   3.818987e-01
  3.028740e-01   5.839139e+01   3.871482e-01
  3.031730e-01   5.796183e+01   3.838953e-01
  3.034720e-01   5.949623e+01   3.905278e-01
  3.037710e-01   5.931044e+01   3.896525e-01
  3.040700e-01   5.865232e+01   3.893406e-01
  3.043690e-01   5.846501e+01   3.933316e-01
  3.046680e-01   5.953409e+01   3.955252e-01
  3.049670e-01   5.854358e+01   3.887130e-01
  3.052660e-01   5.896534e+01   3.969672e-01
  3.055650e-01   5.774869e+01   3.914648e-01
  3.058630e-01   5.844769e+01   3.992046e-01
  3.061620e-01   5.844621e+01   3.918947e-01
  3.064610e-01   5.857930e+01   3.973602e-01
  3.067600e-01   5.821505e+01   4.022107e-01
  3.070590e-01   5.847148e+01   3.969943e-01
  3.073580e-01   5.888476e+01   4.045176e-01
  3.076570e-01   5.868016e+01   3.965691e-01
  3.079560e-01   5.874709e+01   4.031535e-01
  3.082550e-01   5.923126e+01   4.048114e-01
  3.085540e-01   5.843442e+01   4.017843e-01
  3.088530e-01   5.870995e+01   4.078457e-01
  3.091520e-01   5.863508e+01   4.015913e-01
  3.094500e-01   5.798460e+01   4.080893e-01
  3.097490e-01   5.883655e+01   4.092092e-01
  3.100480e-01   5.812923e+01   4.037044e-01
  3.103470e-01   5.843938e+01   4.160783e-01
  3.106460e-01   5.862730e+01   4.045283e-01
  3.109450e-01   5.841271e+01   4.156567e-01
  3.112440e-01   5.840965e+01   4.086490e-01
  3.115430e-01   5.817789e+01   4.132019e-01
  3.118420e-01   5.827779e+01   4.181408e-01
  3.121410e-01   5.893887e+01   4.139656e-01
  3.124400e-01   5.832540e+01   4.193143e-01
  3.127390e-01   5.778853e+01   4.114965e-01
  3.130380e-01   5.859948e+01   4.233576e-01
  3.133360e-01   5.765981e+01   4.175836e-01
  3.136350e-01   5.812041e+01   4.185768e-01
  3.139340e-01   5.746630e+01   4.223409e-01
  3.142330e-01   5.871379e+01   4.203719e-01
  3.145320e-01   5.814125e+01   4.287162e-01
  3.148310e-01   5.909866e+01   4.272428e-01
  3.151300e-01   5.778597e+01   4.224712e-01
  3.154290e-01   5.755326e+01   4.265429e-01
  3.157280e-01   5.819156e+01   4.260518e-01
  3.160270e-01   5.778093e+01   4.328675e-01
  3.163260e-01   5.808550e+01   4.256633e-01
  3.166250e-01   5.777768e+01   4.328554e-01
  3.169230e-01   5.787489e+01   4.306330e-01
  3.172220e-01   5.787925e+01   4.354902e-01
  3.175210e-01   5.782456e+01   4.349064e-01
  3.178200e-01   5.799384e+01   4.325490e-01
  3.181190e-01   5.873810e+01   4.433601e-01
  3.184180e-01   5.801032e+01   4.359830e-01
  3.187170e-01   5.852900e+01   4.457485e-01
  3.190160e-01   5.867016e+01   4.450844e-01
  3.193150e-01   5.785631e+01   4.354039e-01
  3.196140e-01   5.814799e+01   4.479421e-01
  3.199130e-01   5.766590e+01   4.396856e-01
  3.202120e-01   5.771065e+01   4.470740e-01
  3.205100e-01   5.741825e+01   4.447154e-01
  3.208090e-01   5.777537e+01   4.428694e-01
  3.211080e-01   5.756280e+01   4.489838e-01
  3.214070e-01   5.905625e+01   4.469471e-01
  3.217060e-01   5.835086e+01   4.516272e-01
  3.220050e-01   5.793750e+01   4.471306e-01
  3.223040e-01   5.763401e+01   4.439300e-01
  3.226030e-01   5.862612e+01   4.591248e-01
  3.229020e-01   5.825230e+01   4.423092e-01
  3.232010e-01   5.820100e+01   4.544319e-01
  3.235000e-01   5.838597e+01   4.500960e-01
  3.237990e-01   5.809689e+01   4.523248e-01
  3.240970e-01   5.717251e+01   4.555760e-01
  3.243960e-01   5.789485e+01   4.490267e-01
  3.246950e-01   5.834460e+01   4.620059e-01
  3.249940e-01   5.875675e+01   4.557389e-01
  3.252930e-01   5.818771e+01   4.609371e-01
  3.255920e-01   5.897202e+01   4.667548e-01
  3.258910e-01   5.826911e+01   4.594818e-01
  3.261900e-01   5.802923e+01   4.657565e-01
  3.264890e-01   5.850173e+01   4.621791e-01
  3.267880e-01   5.820652e+01   4.646274e-01
  3.270870e-01   5.768539e+01   4.704820e-01
  3.273860e-01   5.892370e+01   4.697987e-01
  3.276850e-01   5.775062e+01   4.707479e-01
  3.279830e-01   5.795625e+01   4.645428e-01
  3.282820e-01   5.803850e+01   4.743412e-01
  3.285810e-01   5.825299e+01   4.732732e-01
  3.288800e-01   5.778266e+01   4.747621e-01
  3.291790e-01   5.799621e+01   4.717478e-01
  3.294780e-01   5.793973e+01   4.788898e-01
  3.297770e-01   5.763476e+01   4.801563e-01
  3.300760e-01   5.826578e+01   4.777328e-01
  3.303750e-01   5.771542e+01   4.830630e-01
  3.306740e-01   5.806852e+01   4.779181e-01
  3.309730e-01   5.747698e+01   4.841465e-01
  3.312720e-01   5.834468e+01   4.915252e-01
  3.315700e-01   5.762841e+01   4.796210e-01
  3.318690e-01   5.827642e+01   4.950605e-01
  3.321680e-01   5.759531e+01   4.810143e-01
  3.324670e-01   5.763372e+01   4.934257e-01
  3.327660e-01   5.724543e+01   4.890271e-01
  3.330650e-01   5.733914e+01   4.899708e-01
  3.333640e-01   5.874386e+01   5.038356e-01
  3.336630e-01   5.791619e+01   4.886442e-01
  3.339620e-01   5.825816e+01   5.046504e-01
  3.342610e-01   5.781988e+01   4.958925e-01
  3.345600e-01   5.868463e+01   5.047405e-01
  3.348590e-01   5.717022e+01   5.070243e-01
  3.351570e-01   5.777313e+01   4.940221e-01
  3.354560e-01   5.775443e+01   5.132967e-01
  3.357550e-01   5.766768e+01   4.963612e-01
  3.360540e-01   5.866495e+01   5.154583e-01
  3.363530e-01   5.828150e+01   5.200597e-01
  3.366520e-01   5.876088e+01   5.068230e-01
  3.369510e-01   5.755515e+01   5.232935e-01
  3.372500e-01   5.666162e+01   4.959644e-01
  3.375490e-01   5.755424e+01   5.206663e-01
  3.378480e-01   5.709166e+01   5.159962e-01
  3.381470e-01   5.758540e+01   5.169446e-01
  3.384460e-01   5.809849e+01   5.332156e-01
  3.387450e-01   5.848793e+01   5.134472e-01
  3.390430e-01   5.775778e+01   5.289094e-01
  3.393420e-01   5.699732e+01   5.227352e-01
  3.396410e-01   5.829625e+01   5.293319e-01
  3.399400e-01   5.826931e+01   5.447157e-01
  3.402390e-01   5.818514e+01   5.183544e-01
  3.405380e-01   5.748994e+01   5.381594e-01
  3.408370e-01   5.813274e+01   5.333728e-01
  3.411360e-01   5.728626e+01   5.329473e-01
  3.414350e-01   5.760224e+01   5.415888e-01
  3.417340e-01   5.759579e+01   5.336834e-01
  3.420330e-01   5.753035e+01   5.494803e-01
  3.423320e-01   5.799527e+01   5.362352e-01
  3.426300e-01   5.747522e+01   5.484536e-01
  3.429290e-01   5.727530e+01   5.452318e-01
  3.432280e-01   5.887524e+01   5.505245e-01
  3.435270e-01   5.769613e+01   5.637819e-01
  3.438260e-01   5.729462e+01   5.394123e-01
  3.441250e-01   5.703457e+01   5.572908e-01
  3.444240e-01   5.789343e+01   5.535291e-01
  3.447230e-01   5.875670e+01   5.624002e-01
  3.450220e-01   5.817128e+01   5.711307e-01
  3.453210e-01   5.742241e+01   5.512728e-01
  3.456200e-01   5.863517e+01   5.785927e-01
  3.459190e-01   5.695833e+01   5.569182e-01
  3.462170e-01   5.704323e+01   5.681078e-01
  3.465160e-01   5.741398e+01   5.690972e-01
  3.468150e-01   5.849678e+01   5.735805e-01
  3.471140e-01   5.728700e+01   5.825931e-01
  3.474130e-01   5.724045e+01   5.665428e-01
  3.477120e-01   5.788541e+01   5.856280e-01
  3.480110e-01   5.728214e+01   5.762604e-01
  3.483100e-01   5.721101e+01   5.776827e-01
  3.486090e-01   5.792196e+01   5.962155e-01
  3.489080e-01   5.714684e+01   5.773587e-01
  3.492070e-01   5.699680e+01   5.924004e-01
  3.495060e-01   5.748845e+01   5.836165e-01
  3.498040e-01   5.763463e+01   5.966816e-01
  3.501030e-01   5.818368e+01   6.005022e-01
  3.504020e-01   5.850563e+01   6.011734e-01
  3.507010e-01   5.708599e+01   6.079517e-01
  3.510000e-01   5.770786e+01   5.922260e-01
  3.512990e-01   5.880174e+01   6.170203e-01
  3.515980e-01   5.775776e+01   6.032821e-01
  3.518970e-01   5.679280e+01   6.116662e-01
  3.521960e-01   5.722077e+01   6.227379e-01
  3.524950e-01   5.712561e+01   5.989708e-01
  3.527940e-01   5.690637e+01   6.244029e-01
  3.530930e-01   5.828335e+01   6.153527e-01
  3.533920e-01   5.809278e+01   6.297343e-01
  3.536900e-01   5.820051e+01   6.326142e-01
  3.539890e-01   5.623703e+01   6.184750e-01
  3.542880e-01   5.743620e+01   6.402384e-01
  3.545870e-01   5.841997e+01   6.203667e-01
  3.548860e-01   5.729892e+01   6.358701e-01
  3.551850e-01   5.925021e+01   6.348278e-01
  3.554840e-01   5.739065e+01   6.363789e-01
  3.557830e-01   5.716969e+01   6.375450e-01
  3.560820e-01   5.790923e+01   6.198200e-01
  3.563810e-01   5.696185e+01   6.351877e-01
  3.566800e-01   5.815693e+01   6.266853e-01
  3.569790e-01   5.755823e+01   6.433598e-01
  3.572770e-01   5.645106e+01   6.359296e-01
  3.575760e-01   5.720783e+01   6.138970e-01
  3.578750e-01   5.821988e+01   6.597604e-01
  3.581740e-01   5.629061e+01   6.198895e-01
  3.584730e-01   5.703858e+01   6.530327e-01
  3.587720e-01   5.764883e+01   6.450982e-01
  3.590710e-01   5.797532e+01   6.456866e-01
  3.593700e-01   5.829049e+01   6.722744e-01
  3.596690e-01   5.733322e+01   6.384561e-01
  3.599680e-01   5.743361e+01   6.686921e-01
  3.602670e-01   5.788220e+01   6.539631e-01
  3.605660e-01   5.685610e+01   6.639513e-01
  3.608640e-01   5.786033e+01   6.869661e-01
  3.611630e-01   5.676463e+01   6.450943e-01
  3.614620e-01   5.657228e+01   6.837310e-01
  3.617610e-01   5.752602e+01   6.637667e-01
  3.620600e-01   5.817743e+01   6.903418e-01
  3.623590e-01   5.757844e+01   6.838121e-01
  3.626580e-01   5.637652e+01   6.766374e-01
  3.629570e-01   5.697660e+01   6.985343e-01
  3.632560e-01   5.781016e+01   6.736702e-01
  3.635550e-01   5.790260e+01   7.156655e-01
  3.638540e-01   5.800306e+01   6.984773e-01
  3.641530e-01   5.752016e+01   7.002688e-01
  3.644510e-01   5.693108e+01   7.269048e-01
  3.647500e-01   5.704697e+01   6.836018e-01
  3.650490e-01   5.789883e+01   7.312580e-01
  3.653480e-01   5.806343e+01   7.149823e-01
  3.656470e-01   5.831665e+01   7.250600e-01
  3.659460e-01   5.853112e+01   7.481887e-01
  3.662450e-01   5.734644e+01   7.088998e-01
  3.665440e-01   5.663294e+01   7.533668e-01
  3.668430e-01   5.769802e+01   7.194848e-01
  3.671420e-01   5.692295e+01   7.454455e-01
  3.674410e-01   5.894918e+01   7.489574e-01
  3.677400e-01   5.770642e+01   7.544774e-01
  3.680390e-01   5.721460e+01   7.804007e-01
  3.683370e-01   5.611231e+01   7.234428e-01
  3.686360e-01   5.790714e+01   7.763859e-01
  3.689350e-01   5.726039e+01   7.555219e-01
  3.692340e-01   5.775420e+01   7.796795e-01
  3.695330e-01   5.821500e+01   8.104198e-01
  3.698320e-01   5.727830e+01   7.497134e-01
  3.701310e-01   5.746475e+01   8.076023e-01
  3.704300e-01   5.626531e+01   7.611069e-01
  3.707290e-01   5.686526e+01   8.058095e-01
  3.710280e-01   5.629706e+01   7.969581e-01
  3.713270e-01   5.731139e+01   7.923318e-01
  3.716260e-01   5.779108e+01   8.435979e-01
  3.719240e-01   5.751320e+01   7.868928e-01
  3.722230e-01   5.742756e+01   8.437023e-01
  3.725220e-01   5.677700e+01   8.101086e-01
  3.728210e-01   5.674010e+01   8.278155e-01
  3.731200e-01   5.706489e+01   8.794839e-01
  3.734190e-01   5.739142e+01   8.046668e-01
  3.737180e-01   5.770699e+01   8.812538e-01
  3.740170e-01   5.686852e+01   8.234898e-01
  3.743160e-01   5.653636e+01   8.785676e-01
  3.746150e-01   5.634775e+01   8.708134e-01
  3.749140e-01   5.721482e+01   8.563404e-01
  3.752130e-01   5.709676e+01   9.167514e-01
  3.755110e-01   5.773209e+01   8.572917e-01
  3.758100e-01   5.627247e+01   9.101099e-01
  3.761090e-01   5.659197e+01   8.854393e-01
  3.764080e-01   5.865508e+01   9.255690e-01
  3.767070e-01   5.754458e+01   9.585440e-01
  3.770060e-01   5.774736e+01   8.815621e-01
  3.773050e-01   5.817940e+01   9.720900e-01
  3.776040e-01   5.631501e+01   9.140313e-01
  3.779030e-01   5.721934e+01   9.518068e-01
  3.782020e-01   5.825902e+01   1.037367e+00
  3.785010e-01   5.737911e+01   9.049837e-01
  3.788000e-01   5.721780e+01   1.023052e+00
  3.790990e-01   5.742582e+01   9.456093e-01
  3.793970e-01   5.750961e+01   1.015843e+00
  3.796960e-01   5.776691e+01   1.013299e+00
  3.799950e-01   5.813274e+01   9.978492e-01
  3.802940e-01   5.648036e+01   1.093464e+00
  3.805930e-01   5.776266e+01   9.644539e-01
  3.808920e-01   5.703655e+01   1.105061e+00
  3.811910e-01   5.875434e+01   1.036698e+00
  3.814900e-01   5.804213e+01   1.084379e+00
  3.817890e-01   5.584636e+01   1.161451e+00
  3.820880e-01   5.624358e+01   9.905478e-01
  3.823870e-01   5.657164e+01   1.176535e+00
  3.826860e-01   5.718213e+01   1.037961e+00
  3.829840e-01   5.738837e+01   1.208779e+00
  3.832830e-01   5.708095e+01   1.152269e+00
  3.835820e-01   5.780832e+01   1.131974e+00
  3.838810e-01   5.962591e+01   1.285328e+00
  3.841800e-01   5.682589e+01   1.109339e+00
  3.844790e-01   5.652270e+01   1.260738e+00
  3.847780e-01   5.480770e+01   1.150600e+00
  3.850770e-01   5.580903e+01   1.262209e+00
  3.853760e-01   5.899151e+01   1.384304e+00
  3.856750e-01   5.686087e+01   1.171953e+00
  3.859740e-01   5.470590e+01   1.356669e+00
  3.862730e-01   5.632875e+01   1.249285e+00
  3.865710e-01   5.685915e+01   1.383111e+00
  3.868700e-01   5.694139e+01   1.409509e+00
  3.871690e-01   5.636827e+01   1.319481e+00
  3.874680e-01   5.922596e+01   1.557500e+00
  3.877670e-01   5.661850e+01   1.344634e+00
  3.880660e-01   5.904910e+01   1.590124e+00
  3.883650e-01   5.783003e+01   1.491178e+00
  3.886640e-01   5.610402e+01   1.532645e+00
  3.889630e-01   5.567982e+01   1.661529e+00
  3.892620e-01   5.680331e+01   1.508998e+00
  3.895610e-01   5.390591e+01   1.679646e+00
  3.898600e-01   5.845637e+01   1.702452e+00
  3.901580e-01   5.819147e+01   1.769891e+00
  3.904570e-01   5.571524e+01   1.936238e+00
  3.907560e-01   5.458628e+01   1.690213e+00
  3.910550e-01   5.645292e+01   1.984779e+00
  3.913540e-01   5.617380e+01   1.979866e+00
  3.916530e-01   5.582489e+01   1.973708e+00
  3.919520e-01   5.722924e+01   2.595971e+00
  3.922510e-01   5.645292e+01   1.984779e+00
  3.925500e-01   5.438740e+01   2.613692e+00
  3.928490e-01   5.599934e+01   2.421063e+00
  3.931480e-01   5.551786e+01   2.640715e+00
  3.934470e-01   0.000000e+00   0.000000e+00
  3.937460e-01   5.689952e+01   2.673373e+00
creator: radaver
creator-version: 3725
header-file: /nas_data/SAXS_data/20151104Workshop/header/JH1_0109.txt
image-file: /nas_data/Pilatus1M/20151104_Workshop/JH1_0109.tif
angular-axis-file: /nas_data/SAXS_data/20151104Workshop/q20151029.dat
beamstop-mask-file: /nas_data/SAXS_data/20151104Workshop/fit2d20151031.msk
detector-response-file: none
beam-center-x: 949.7700
beam-center-y: 918.8000
unit-time: 1.0000
channel-first: 10
channel-last: 1315
Exposure time [s]: 1.093999
Transmitted Beam: 0.485156
Incident Beam: 0.485156
Code: JH1
Concentration [mg/ml]: 1
Run Number: 0109
