# Supplementary material for: SAXS analysis of a soluble cytosolic NgBR construct including extracellular and transmembrane domains
Source: PLoS One. 2018 Jan 18;13(1):e0191371. doi: 10.1371/journal.pone.0191371 (PMC5773207; doi:10.1371/journal.pone.0191371)
Supplement: S1 File — (ZIP) [file pone.0191371.s001.zip › JH1_0110.dat]

Sample:   c= 1.0000 mg/ml  Code: JH1
  3.656810e-03   2.261941e+04   4.129170e+01
  3.955720e-03   2.202909e+04   2.798675e+01
  4.254640e-03   1.908855e+04   2.334568e+01
  4.553560e-03   1.547135e+04   2.026409e+01
  4.852480e-03   1.248349e+04   1.704189e+01
  5.151400e-03   1.052210e+04   1.545626e+01
  5.450320e-03   8.724668e+03   1.336819e+01
  5.749240e-03   7.429995e+03   1.195290e+01
  6.048150e-03   6.369897e+03   1.084821e+01
  6.347070e-03   5.502222e+03   9.579040e+00
  6.645990e-03   4.816898e+03   8.923257e+00
  6.944910e-03   4.246367e+03   8.065816e+00
  7.243830e-03   3.785238e+03   7.379095e+00
  7.542750e-03   3.360071e+03   6.925951e+00
  7.841670e-03   3.030359e+03   6.211668e+00
  8.140580e-03   2.745995e+03   5.994607e+00
  8.439500e-03   2.509441e+03   5.523505e+00
  8.738420e-03   2.302033e+03   5.239856e+00
  9.037340e-03   2.122803e+03   4.865233e+00
  9.336260e-03   1.950889e+03   4.583417e+00
  9.635180e-03   1.803813e+03   4.394724e+00
  9.934100e-03   1.665271e+03   4.085598e+00
  1.023300e-02   1.526845e+03   4.009250e+00
  1.053190e-02   1.416867e+03   3.917257e+00
  1.083090e-02   1.308847e+03   3.764973e+00
  1.112980e-02   1.202704e+03   3.578367e+00
  1.142870e-02   1.116773e+03   3.428846e+00
  1.172760e-02   1.031390e+03   3.285998e+00
  1.202650e-02   9.615996e+02   3.164098e+00
  1.232540e-02   8.907365e+02   3.028595e+00
  1.262440e-02   8.225022e+02   2.856169e+00
  1.292330e-02   7.694318e+02   2.719876e+00
  1.322220e-02   7.171576e+02   2.625859e+00
  1.352110e-02   6.614696e+02   2.496503e+00
  1.382000e-02   6.202329e+02   2.393616e+00
  1.411900e-02   5.825049e+02   2.308385e+00
  1.441790e-02   5.417113e+02   2.210054e+00
  1.471680e-02   5.070238e+02   2.127968e+00
  1.501570e-02   4.715832e+02   2.009833e+00
  1.531460e-02   4.496616e+02   1.953703e+00
  1.561350e-02   4.194290e+02   1.853777e+00
  1.591250e-02   3.930909e+02   1.810441e+00
  1.621140e-02   3.740630e+02   1.735628e+00
  1.651030e-02   3.535903e+02   1.669719e+00
  1.680920e-02   3.334291e+02   1.621418e+00
  1.710810e-02   3.137923e+02   1.576249e+00
  1.740710e-02   2.991889e+02   1.516987e+00
  1.770600e-02   2.827803e+02   1.459979e+00
  1.800490e-02   2.710786e+02   1.418152e+00
  1.830380e-02   2.582674e+02   1.395266e+00
  1.860270e-02   2.457901e+02   1.334712e+00
  1.890170e-02   2.320698e+02   1.296925e+00
  1.920060e-02   2.230049e+02   1.259292e+00
  1.949950e-02   2.165151e+02   1.255123e+00
  1.979840e-02   2.045432e+02   1.197040e+00
  2.009730e-02   1.981891e+02   1.165375e+00
  2.039620e-02   1.910667e+02   1.142168e+00
  2.069520e-02   1.815757e+02   1.107437e+00
  2.099410e-02   1.767476e+02   1.100532e+00
  2.129300e-02   1.699837e+02   1.050986e+00
  2.159190e-02   1.650248e+02   1.071229e+00
  2.189080e-02   1.581108e+02   1.054400e+00
  2.218980e-02   1.536808e+02   1.057431e+00
  2.248870e-02   1.487131e+02   1.058758e+00
  2.278760e-02   1.434767e+02   1.029705e+00
  2.308650e-02   1.418361e+02   1.055310e+00
  2.338540e-02   1.371738e+02   1.035665e+00
  2.368430e-02   1.327707e+02   1.000399e+00
  2.398330e-02   1.285840e+02   1.006901e+00
  2.428220e-02   1.256249e+02   9.731055e-01
  2.458110e-02   1.225697e+02   9.935179e-01
  2.488000e-02   1.187737e+02   9.519271e-01
  2.517890e-02   1.183553e+02   9.389137e-01
  2.547790e-02   1.124924e+02   9.282952e-01
  2.577680e-02   1.131574e+02   9.235566e-01
  2.607570e-02   1.094436e+02   9.156292e-01
  2.637460e-02   1.088156e+02   9.056652e-01
  2.667350e-02   1.062743e+02   8.726264e-01
  2.697250e-02   1.050445e+02   8.408138e-01
  2.727140e-02   1.035823e+02   8.039543e-01
  2.757030e-02   1.018416e+02   7.984937e-01
  2.786920e-02   1.010750e+02   7.863910e-01
  2.816810e-02   9.928910e+01   7.670600e-01
  2.846700e-02   9.682365e+01   7.481248e-01
  2.876600e-02   9.483740e+01   7.314905e-01
  2.906490e-02   9.490922e+01   7.339683e-01
  2.936380e-02   9.389809e+01   7.246121e-01
  2.966270e-02   9.265204e+01   7.145071e-01
  2.996160e-02   9.024352e+01   7.061923e-01
  3.026060e-02   8.940958e+01   6.918514e-01
  3.055950e-02   8.962607e+01   6.917067e-01
  3.085840e-02   8.769566e+01   6.813279e-01
  3.115730e-02   8.851133e+01   6.816232e-01
  3.145620e-02   8.671037e+01   6.681702e-01
  3.175510e-02   8.748189e+01   6.729774e-01
  3.205410e-02   8.575264e+01   6.626618e-01
  3.235300e-02   8.392144e+01   6.528924e-01
  3.265190e-02   8.362056e+01   6.397618e-01
  3.295080e-02   8.321823e+01   6.424060e-01
  3.324970e-02   8.180286e+01   6.360831e-01
  3.354870e-02   8.326998e+01   6.400840e-01
  3.384760e-02   8.198312e+01   6.277855e-01
  3.414650e-02   8.072842e+01   6.229631e-01
  3.444540e-02   8.004931e+01   6.118126e-01
  3.474430e-02   8.036982e+01   6.184307e-01
  3.504330e-02   7.930464e+01   6.067062e-01
  3.534220e-02   7.961213e+01   6.086312e-01
  3.564110e-02   7.813034e+01   6.021975e-01
  3.594000e-02   7.847700e+01   5.919801e-01
  3.623890e-02   7.878657e+01   6.032372e-01
  3.653780e-02   7.763403e+01   5.826122e-01
  3.683680e-02   7.763927e+01   5.902122e-01
  3.713570e-02   7.688459e+01   5.880372e-01
  3.743460e-02   7.656605e+01   5.772531e-01
  3.773350e-02   7.525636e+01   5.716351e-01
  3.803240e-02   7.582856e+01   5.875007e-01
  3.833140e-02   7.524912e+01   5.991621e-01
  3.863030e-02   7.491051e+01   6.071054e-01
  3.892920e-02   7.478078e+01   6.050019e-01
  3.922810e-02   7.342936e+01   6.018597e-01
  3.952700e-02   7.392199e+01   5.999616e-01
  3.982600e-02   7.390446e+01   6.086022e-01
  4.012490e-02   7.474169e+01   6.025009e-01
  4.042380e-02   7.387736e+01   6.068787e-01
  4.072270e-02   7.196515e+01   5.966103e-01
  4.102160e-02   7.318763e+01   6.008683e-01
  4.132050e-02   7.220257e+01   5.975936e-01
  4.161950e-02   7.317376e+01   5.953810e-01
  4.191840e-02   7.273772e+01   6.013847e-01
  4.221730e-02   7.205472e+01   5.908109e-01
  4.251620e-02   7.231011e+01   5.996144e-01
  4.281510e-02   7.181146e+01   5.883024e-01
  4.311410e-02   7.119832e+01   5.865360e-01
  4.341300e-02   7.065705e+01   5.873219e-01
  4.371190e-02   7.187131e+01   5.908184e-01
  4.401080e-02   7.036083e+01   5.845770e-01
  4.430970e-02   7.144642e+01   5.845669e-01
  4.460860e-02   7.080827e+01   5.826904e-01
  4.490760e-02   6.965712e+01   5.794107e-01
  4.520650e-02   7.008059e+01   5.767608e-01
  4.550540e-02   6.977733e+01   5.784330e-01
  4.580430e-02   7.072868e+01   5.801527e-01
  4.610320e-02   6.965863e+01   5.728615e-01
  4.640220e-02   6.952371e+01   5.766476e-01
  4.670110e-02   6.887055e+01   5.653871e-01
  4.700000e-02   6.931777e+01   5.693272e-01
  4.729890e-02   6.906503e+01   5.704154e-01
  4.759780e-02   6.996896e+01   5.734197e-01
  4.789680e-02   6.888448e+01   5.654442e-01
  4.819570e-02   6.882172e+01   5.644919e-01
  4.849460e-02   6.858646e+01   5.656146e-01
  4.879350e-02   6.891241e+01   5.607455e-01
  4.909240e-02   6.842141e+01   5.663372e-01
  4.939130e-02   6.838373e+01   5.565726e-01
  4.969030e-02   6.742492e+01   5.546606e-01
  4.998920e-02   6.757158e+01   5.545925e-01
  5.028810e-02   6.827397e+01   5.554586e-01
  5.058700e-02   6.792267e+01   5.580570e-01
  5.088590e-02   6.824807e+01   5.501015e-01
  5.118490e-02   6.855022e+01   5.585942e-01
  5.148380e-02   6.848933e+01   5.556681e-01
  5.178270e-02   6.732620e+01   5.438204e-01
  5.208160e-02   6.730621e+01   5.495346e-01
  5.238050e-02   6.796753e+01   5.464044e-01
  5.267940e-02   6.721199e+01   5.511217e-01
  5.297840e-02   6.837730e+01   5.486889e-01
  5.327730e-02   6.799282e+01   5.446052e-01
  5.357620e-02   6.746677e+01   5.443878e-01
  5.387510e-02   6.764041e+01   5.419389e-01
  5.417400e-02   6.669886e+01   5.431834e-01
  5.447300e-02   6.781868e+01   5.395535e-01
  5.477190e-02   6.587376e+01   5.329760e-01
  5.507080e-02   6.628774e+01   5.346481e-01
  5.536970e-02   6.741614e+01   5.373382e-01
  5.566860e-02   6.653753e+01   5.375026e-01
  5.596760e-02   6.693612e+01   5.330045e-01
  5.626650e-02   6.657242e+01   5.339652e-01
  5.656540e-02   6.649168e+01   5.318313e-01
  5.686430e-02   6.662871e+01   5.293999e-01
  5.716320e-02   6.741676e+01   5.289908e-01
  5.746210e-02   6.632835e+01   5.299827e-01
  5.776110e-02   6.685528e+01   5.338864e-01
  5.806000e-02   6.652599e+01   5.243308e-01
  5.835890e-02   6.679231e+01   5.259563e-01
  5.865780e-02   6.600485e+01   5.199974e-01
  5.895670e-02   6.599398e+01   5.298372e-01
  5.925570e-02   6.531401e+01   5.150345e-01
  5.955460e-02   6.544706e+01   5.223577e-01
  5.985350e-02   6.635285e+01   5.185557e-01
  6.015240e-02   6.655937e+01   5.210456e-01
  6.045130e-02   6.572269e+01   5.183216e-01
  6.075020e-02   6.498139e+01   5.104318e-01
  6.104920e-02   6.554868e+01   5.165158e-01
  6.134810e-02   6.648595e+01   5.207581e-01
  6.164700e-02   6.539865e+01   5.082968e-01
  6.194590e-02   6.533162e+01   5.162177e-01
  6.224480e-02   6.531584e+01   5.048098e-01
  6.254380e-02   6.642781e+01   5.177364e-01
  6.284270e-02   6.520029e+01   5.145859e-01
  6.314160e-02   6.491093e+01   5.011717e-01
  6.344050e-02   6.511905e+01   5.093491e-01
  6.373940e-02   6.611369e+01   5.047582e-01
  6.403840e-02   6.555018e+01   5.104931e-01
  6.433730e-02   6.519646e+01   5.038270e-01
  6.463620e-02   6.554203e+01   5.010367e-01
  6.493510e-02   6.511549e+01   5.104155e-01
  6.523400e-02   6.641625e+01   5.048804e-01
  6.553290e-02   6.476531e+01   5.011240e-01
  6.583190e-02   6.524806e+01   5.009310e-01
  6.613080e-02   6.560826e+01   4.977613e-01
  6.642970e-02   6.592827e+01   5.082243e-01
  6.672860e-02   6.533630e+01   4.952421e-01
  6.702750e-02   6.494453e+01   4.987476e-01
  6.732650e-02   6.572533e+01   4.982052e-01
  6.762540e-02   6.548741e+01   4.973026e-01
  6.792430e-02   6.487071e+01   4.969513e-01
  6.822320e-02   6.601101e+01   4.933894e-01
  6.852210e-02   6.478931e+01   4.961385e-01
  6.882110e-02   6.433671e+01   4.904630e-01
  6.912000e-02   6.504146e+01   4.926535e-01
  6.941890e-02   6.431048e+01   4.865170e-01
  6.971780e-02   6.543407e+01   4.902701e-01
  7.001670e-02   6.449713e+01   4.930345e-01
  7.031560e-02   6.435721e+01   4.857459e-01
  7.061460e-02   6.482796e+01   4.879942e-01
  7.091350e-02   6.522894e+01   4.880760e-01
  7.121240e-02   6.488400e+01   4.830536e-01
  7.151130e-02   6.561273e+01   4.918988e-01
  7.181020e-02   6.481426e+01   4.823338e-01
  7.210920e-02   6.463512e+01   4.849104e-01
  7.240810e-02   6.476721e+01   4.807870e-01
  7.270700e-02   6.517264e+01   4.883387e-01
  7.300590e-02   6.558598e+01   4.851969e-01
  7.330480e-02   6.451691e+01   4.758190e-01
  7.360370e-02   6.491637e+01   4.831740e-01
  7.390270e-02   6.434547e+01   4.756294e-01
  7.420160e-02   6.544834e+01   4.870121e-01
  7.450050e-02   6.523681e+01   4.771354e-01
  7.479940e-02   6.414845e+01   4.744583e-01
  7.509830e-02   6.499205e+01   4.816209e-01
  7.539730e-02   6.466013e+01   4.732722e-01
  7.569620e-02   6.490221e+01   4.750313e-01
  7.599510e-02   6.434599e+01   4.760756e-01
  7.629400e-02   6.517651e+01   4.729895e-01
  7.659290e-02   6.509913e+01   4.770735e-01
  7.689190e-02   6.420854e+01   4.694641e-01
  7.719080e-02   6.431418e+01   4.724388e-01
  7.748970e-02   6.432091e+01   4.690211e-01
  7.778860e-02   6.480216e+01   4.737917e-01
  7.808750e-02   6.413611e+01   4.679225e-01
  7.838640e-02   6.482097e+01   4.678782e-01
  7.868540e-02   6.436325e+01   4.674817e-01
  7.898430e-02   6.460870e+01   4.658608e-01
  7.928320e-02   6.385804e+01   4.686079e-01
  7.958210e-02   6.392883e+01   4.601341e-01
  7.988100e-02   6.403057e+01   4.658525e-01
  8.018000e-02   6.485252e+01   4.663236e-01
  8.047890e-02   6.391058e+01   4.625134e-01
  8.077780e-02   6.469495e+01   4.645186e-01
  8.107670e-02   6.489961e+01   4.628019e-01
  8.137560e-02   6.441600e+01   4.643386e-01
  8.167450e-02   6.518869e+01   4.642381e-01
  8.197350e-02   6.455134e+01   4.591524e-01
  8.227240e-02   6.433427e+01   4.628125e-01
  8.257130e-02   6.470365e+01   4.546011e-01
  8.287020e-02   6.436704e+01   4.625220e-01
  8.316910e-02   6.451040e+01   4.598044e-01
  8.346810e-02   6.468546e+01   4.560859e-01
  8.376700e-02   6.417043e+01   4.605981e-01
  8.406590e-02   6.431552e+01   4.517070e-01
  8.436480e-02   6.414976e+01   4.581191e-01
  8.466370e-02   6.430082e+01   4.528002e-01
  8.496270e-02   6.522062e+01   4.668153e-01
  8.526160e-02   6.357347e+01   4.754361e-01
  8.556050e-02   6.340154e+01   4.752413e-01
  8.585940e-02   6.563066e+01   4.895766e-01
  8.615830e-02   6.438167e+01   4.848958e-01
  8.645720e-02   6.442132e+01   4.898145e-01
  8.675620e-02   6.363116e+01   4.892245e-01
  8.705510e-02   6.417240e+01   4.903230e-01
  8.735400e-02   6.496806e+01   4.958238e-01
  8.765290e-02   6.421912e+01   4.934533e-01
  8.795180e-02   6.384773e+01   4.960328e-01
  8.825080e-02   6.471075e+01   4.948410e-01
  8.854970e-02   6.461909e+01   5.010738e-01
  8.884860e-02   6.459149e+01   4.989136e-01
  8.914750e-02   6.411865e+01   5.032979e-01
  8.944640e-02   6.510691e+01   5.034809e-01
  8.974530e-02   6.365759e+01   4.937813e-01
  9.004430e-02   6.703849e+01   5.046769e-01
  9.034320e-02   6.429045e+01   4.767621e-01
  9.064210e-02   6.408533e+01   4.751104e-01
  9.094100e-02   6.330801e+01   4.623857e-01
  9.123990e-02   6.339943e+01   4.614805e-01
  9.153890e-02   6.419348e+01   4.668648e-01
  9.183780e-02   6.359595e+01   4.613735e-01
  9.213670e-02   6.427398e+01   4.621875e-01
  9.243560e-02   6.516224e+01   4.641440e-01
  9.273450e-02   6.423370e+01   4.568352e-01
  9.303350e-02   6.460823e+01   4.642071e-01
  9.333240e-02   6.458461e+01   4.537983e-01
  9.363130e-02   6.449865e+01   4.569892e-01
  9.393020e-02   6.495899e+01   4.562712e-01
  9.422910e-02   6.350430e+01   4.522887e-01
  9.452800e-02   6.349166e+01   4.534078e-01
  9.482700e-02   6.415479e+01   4.455516e-01
  9.512590e-02   6.534574e+01   4.580171e-01
  9.542480e-02   6.367865e+01   4.472120e-01
  9.572370e-02   6.413092e+01   4.487973e-01
  9.602260e-02   6.454077e+01   4.524973e-01
  9.632160e-02   6.365759e+01   4.416514e-01
  9.662050e-02   6.452066e+01   4.471876e-01
  9.691940e-02   6.360633e+01   4.440077e-01
  9.721830e-02   6.356566e+01   4.413324e-01
  9.751720e-02   6.382060e+01   4.443896e-01
  9.781610e-02   6.449305e+01   4.423874e-01
  9.811510e-02   6.450755e+01   4.467749e-01
  9.841400e-02   6.499100e+01   4.412588e-01
  9.871290e-02   6.400438e+01   4.410635e-01
  9.901180e-02   6.417814e+01   4.427342e-01
  9.931070e-02   6.361514e+01   4.369105e-01
  9.960970e-02   6.243948e+01   4.359899e-01
  9.990860e-02   6.444225e+01   4.355996e-01
  1.002070e-01   6.401423e+01   4.382789e-01
  1.005060e-01   6.395551e+01   4.356565e-01
  1.008050e-01   6.427229e+01   4.391614e-01
  1.011040e-01   6.367452e+01   4.309816e-01
  1.014030e-01   6.408891e+01   4.344038e-01
  1.017020e-01   6.435331e+01   4.394381e-01
  1.020010e-01   6.423562e+01   4.342227e-01
  1.023000e-01   6.478955e+01   4.340673e-01
  1.025990e-01   6.371520e+01   4.294604e-01
  1.028980e-01   6.324862e+01   4.295378e-01
  1.031970e-01   6.386186e+01   4.339728e-01
  1.034960e-01   6.436684e+01   4.277268e-01
  1.037950e-01   6.322020e+01   4.277890e-01
  1.040930e-01   6.333682e+01   4.246110e-01
  1.043920e-01   6.408574e+01   4.310386e-01
  1.046910e-01   6.401055e+01   4.301244e-01
  1.049900e-01   6.454376e+01   4.260709e-01
  1.052890e-01   6.441725e+01   4.291909e-01
  1.055880e-01   6.436924e+01   4.274125e-01
  1.058870e-01   6.430573e+01   4.288192e-01
  1.061860e-01   6.403479e+01   4.237556e-01
  1.064850e-01   6.420906e+01   4.249647e-01
  1.067840e-01   6.414230e+01   4.269801e-01
  1.070830e-01   6.423341e+01   4.237821e-01
  1.073820e-01   6.480948e+01   4.241080e-01
  1.076800e-01   6.394377e+01   4.209561e-01
  1.079790e-01   6.386994e+01   4.225814e-01
  1.082780e-01   6.460160e+01   4.268994e-01
  1.085770e-01   6.365759e+01   4.148593e-01
  1.088760e-01   6.402399e+01   4.218409e-01
  1.091750e-01   6.395260e+01   4.200596e-01
  1.094740e-01   6.429849e+01   4.221221e-01
  1.097730e-01   6.459166e+01   4.206163e-01
  1.100720e-01   6.285348e+01   4.110529e-01
  1.103710e-01   6.391883e+01   4.208740e-01
  1.106700e-01   6.379665e+01   4.144213e-01
  1.109690e-01   6.413489e+01   4.212751e-01
  1.112670e-01   6.433283e+01   4.143870e-01
  1.115660e-01   6.372227e+01   4.135892e-01
  1.118650e-01   6.507501e+01   4.218807e-01
  1.121640e-01   6.412440e+01   4.128390e-01
  1.124630e-01   6.497738e+01   4.167529e-01
  1.127620e-01   6.343775e+01   4.117859e-01
  1.130610e-01   6.474826e+01   4.154287e-01
  1.133600e-01   6.385035e+01   4.172869e-01
  1.136590e-01   6.457480e+01   4.094071e-01
  1.139580e-01   6.307594e+01   4.091615e-01
  1.142570e-01   6.452977e+01   4.135589e-01
  1.145560e-01   6.412706e+01   4.128475e-01
  1.148550e-01   6.494872e+01   4.143169e-01
  1.151530e-01   6.471999e+01   4.081838e-01
  1.154520e-01   6.374925e+01   4.101857e-01
  1.157510e-01   6.489214e+01   4.092859e-01
  1.160500e-01   6.380508e+01   4.121005e-01
  1.163490e-01   6.449202e+01   4.080221e-01
  1.166480e-01   6.366033e+01   4.081881e-01
  1.169470e-01   6.438446e+01   4.082413e-01
  1.172460e-01   6.466565e+01   4.096950e-01
  1.175450e-01   6.461258e+01   4.061837e-01
  1.178440e-01   6.451044e+01   4.058625e-01
  1.181430e-01   6.463114e+01   4.093038e-01
  1.184420e-01   6.501219e+01   4.082685e-01
  1.187400e-01   6.475627e+01   4.060852e-01
  1.190390e-01   6.398248e+01   4.028360e-01
  1.193380e-01   6.435531e+01   4.040079e-01
  1.196370e-01   6.395587e+01   4.049381e-01
  1.199360e-01   6.392049e+01   4.007574e-01
  1.202350e-01   6.381624e+01   4.033997e-01
  1.205340e-01   6.400322e+01   4.015524e-01
  1.208330e-01   6.373089e+01   3.993647e-01
  1.211320e-01   6.435607e+01   4.045552e-01
  1.214310e-01   6.477484e+01   3.991911e-01
  1.217300e-01   6.496667e+01   4.053772e-01
  1.220290e-01   6.483759e+01   4.036221e-01
  1.223270e-01   6.379850e+01   3.977320e-01
  1.226260e-01   6.498627e+01   4.008902e-01
  1.229250e-01   6.450064e+01   3.978263e-01
  1.232240e-01   6.418871e+01   4.005307e-01
  1.235230e-01   6.456165e+01   4.008958e-01
  1.238220e-01   6.503549e+01   3.989532e-01
  1.241210e-01   6.427350e+01   3.981635e-01
  1.244200e-01   6.390169e+01   3.934219e-01
  1.247190e-01   6.472584e+01   4.006122e-01
  1.250180e-01   6.470504e+01   3.956329e-01
  1.253170e-01   6.466378e+01   3.962705e-01
  1.256160e-01   6.438122e+01   3.979764e-01
  1.259140e-01   6.457570e+01   3.957457e-01
  1.262130e-01   6.486189e+01   3.966216e-01
  1.265120e-01   6.469780e+01   3.933451e-01
  1.268110e-01   6.543237e+01   3.963270e-01
  1.271100e-01   6.349442e+01   3.939424e-01
  1.274090e-01   6.371070e+01   3.913274e-01
  1.277080e-01   6.481881e+01   3.934632e-01
  1.280070e-01   6.487107e+01   3.923805e-01
  1.283060e-01   6.360252e+01   3.900014e-01
  1.286050e-01   6.481581e+01   3.964807e-01
  1.289040e-01   6.429597e+01   3.879592e-01
  1.292030e-01   6.465458e+01   3.939644e-01
  1.295020e-01   6.459889e+01   3.900854e-01
  1.298000e-01   6.425094e+01   3.897649e-01
  1.300990e-01   6.479513e+01   3.889794e-01
  1.303980e-01   6.437594e+01   3.884417e-01
  1.306970e-01   6.477315e+01   3.925790e-01
  1.309960e-01   6.464058e+01   3.899676e-01
  1.312950e-01   6.518265e+01   3.913550e-01
  1.315940e-01   6.458372e+01   3.852536e-01
  1.318930e-01   6.421818e+01   3.870040e-01
  1.321920e-01   6.456041e+01   3.877939e-01
  1.324910e-01   6.407827e+01   3.873018e-01
  1.327900e-01   6.442082e+01   3.861829e-01
  1.330890e-01   6.426985e+01   3.852571e-01
  1.333870e-01   6.463865e+01   3.861244e-01
  1.336860e-01   6.492384e+01   3.862667e-01
  1.339850e-01   6.496100e+01   3.849714e-01
  1.342840e-01   6.510144e+01   3.882176e-01
  1.345830e-01   6.475608e+01   3.857674e-01
  1.348820e-01   6.467794e+01   3.855345e-01
  1.351810e-01   6.441632e+01   3.799199e-01
  1.354800e-01   6.442429e+01   3.843094e-01
  1.357790e-01   6.502026e+01   3.837557e-01
  1.360780e-01   6.439788e+01   3.835314e-01
  1.363770e-01   6.394136e+01   3.817072e-01
  1.366760e-01   6.490750e+01   3.866900e-01
  1.369740e-01   6.463189e+01   3.995336e-01
  1.372730e-01   6.466279e+01   4.017407e-01
  1.375720e-01   6.524478e+01   4.129499e-01
  1.378710e-01   6.502269e+01   4.139726e-01
  1.381700e-01   6.480217e+01   4.150150e-01
  1.384690e-01   6.504786e+01   4.230224e-01
  1.387680e-01   6.489894e+01   4.109998e-01
  1.390670e-01   6.542746e+01   4.009355e-01
  1.393660e-01   6.531204e+01   3.998006e-01
  1.396650e-01   6.458036e+01   3.947452e-01
  1.399640e-01   6.506804e+01   3.972514e-01
  1.402630e-01   6.465519e+01   3.878389e-01
  1.405620e-01   6.475412e+01   3.925213e-01
  1.408600e-01   6.463634e+01   3.909321e-01
  1.411590e-01   6.399045e+01   3.899538e-01
  1.414580e-01   6.418083e+01   3.910268e-01
  1.417570e-01   6.454580e+01   3.846717e-01
  1.420560e-01   6.509209e+01   3.908395e-01
  1.423550e-01   6.474724e+01   3.871601e-01
  1.426540e-01   6.466454e+01   3.833963e-01
  1.429530e-01   6.477254e+01   3.827940e-01
  1.432520e-01   6.415366e+01   3.780225e-01
  1.435510e-01   6.498409e+01   3.831886e-01
  1.438500e-01   6.516829e+01   3.796562e-01
  1.441490e-01   6.504209e+01   3.784012e-01
  1.444470e-01   6.446151e+01   3.791526e-01
  1.447460e-01   6.477518e+01   3.763074e-01
  1.450450e-01   6.478265e+01   3.800958e-01
  1.453440e-01   6.517123e+01   3.752855e-01
  1.456430e-01   6.444813e+01   3.768897e-01
  1.459420e-01   6.487290e+01   3.774680e-01
  1.462410e-01   6.498518e+01   3.760455e-01
  1.465400e-01   6.438240e+01   3.756008e-01
  1.468390e-01   6.461179e+01   3.715470e-01
  1.471380e-01   6.471821e+01   3.748396e-01
  1.474370e-01   6.491652e+01   3.760639e-01
  1.477360e-01   6.477087e+01   3.745608e-01
  1.480340e-01   6.542669e+01   3.728274e-01
  1.483330e-01   6.513791e+01   3.804619e-01
  1.486320e-01   6.453827e+01   3.882076e-01
  1.489310e-01   6.451880e+01   3.898435e-01
  1.492300e-01   6.558209e+01   3.925523e-01
  1.495290e-01   6.432584e+01   3.912211e-01
  1.498280e-01   6.451923e+01   3.963385e-01
  1.501270e-01   6.557291e+01   4.011195e-01
  1.504260e-01   6.433397e+01   3.919889e-01
  1.507250e-01   6.515862e+01   4.003720e-01
  1.510240e-01   6.510402e+01   3.991634e-01
  1.513230e-01   6.505116e+01   4.042863e-01
  1.516210e-01   6.484864e+01   3.994185e-01
  1.519200e-01   6.546613e+01   4.013156e-01
  1.522190e-01   6.401777e+01   4.037630e-01
  1.525180e-01   6.496126e+01   4.018692e-01
  1.528170e-01   6.571056e+01   4.096204e-01
  1.531160e-01   6.478985e+01   4.034735e-01
  1.534150e-01   6.514284e+01   3.987648e-01
  1.537140e-01   6.443681e+01   3.898394e-01
  1.540130e-01   6.497012e+01   3.849984e-01
  1.543120e-01   6.504887e+01   3.854651e-01
  1.546110e-01   6.491880e+01   3.825377e-01
  1.549100e-01   6.553141e+01   3.845684e-01
  1.552090e-01   6.562717e+01   3.869403e-01
  1.555070e-01   6.534058e+01   3.768548e-01
  1.558060e-01   6.527613e+01   3.819931e-01
  1.561050e-01   6.528299e+01   3.782186e-01
  1.564040e-01   6.508306e+01   3.791854e-01
  1.567030e-01   6.512496e+01   3.773221e-01
  1.570020e-01   6.458184e+01   3.737991e-01
  1.573010e-01   6.536722e+01   3.795675e-01
  1.576000e-01   6.547924e+01   3.740328e-01
  1.578990e-01   6.483323e+01   3.740966e-01
  1.581980e-01   6.528191e+01   3.736806e-01
  1.584970e-01   6.563094e+01   3.744658e-01
  1.587960e-01   6.458697e+01   3.748915e-01
  1.590940e-01   6.433139e+01   3.688627e-01
  1.593930e-01   6.515107e+01   3.699616e-01
  1.596920e-01   6.518036e+01   3.710805e-01
  1.599910e-01   6.507955e+01   3.724674e-01
  1.602900e-01   6.563702e+01   3.734261e-01
  1.605890e-01   6.473925e+01   3.653447e-01
  1.608880e-01   6.481291e+01   3.679761e-01
  1.611870e-01   6.492309e+01   3.672722e-01
  1.614860e-01   6.442939e+01   3.662772e-01
  1.617850e-01   6.514953e+01   3.651052e-01
  1.620840e-01   6.512703e+01   3.650421e-01
  1.623830e-01   6.453978e+01   3.649812e-01
  1.626810e-01   6.508689e+01   3.643367e-01
  1.629800e-01   6.541272e+01   3.613576e-01
  1.632790e-01   6.471814e+01   3.605817e-01
  1.635780e-01   6.526823e+01   3.632747e-01
  1.638770e-01   6.492744e+01   3.646803e-01
  1.641760e-01   6.465544e+01   3.621486e-01
  1.644750e-01   6.446106e+01   3.608278e-01
  1.647740e-01   6.505277e+01   3.620922e-01
  1.650730e-01   6.419105e+01   3.610401e-01
  1.653720e-01   6.456769e+01   3.617081e-01
  1.656710e-01   6.500045e+01   3.607908e-01
  1.659700e-01   6.508921e+01   3.625816e-01
  1.662680e-01   6.446618e+01   3.594961e-01
  1.665670e-01   6.522005e+01   3.625575e-01
  1.668660e-01   6.467830e+01   3.576226e-01
  1.671650e-01   6.488690e+01   3.610516e-01
  1.674640e-01   6.526153e+01   3.613227e-01
  1.677630e-01   6.464133e+01   3.577081e-01
  1.680620e-01   6.509767e+01   3.612525e-01
  1.683610e-01   6.529516e+01   3.561613e-01
  1.686600e-01   6.557441e+01   3.618040e-01
  1.689590e-01   6.489508e+01   3.563566e-01
  1.692580e-01   6.486490e+01   3.560889e-01
  1.695570e-01   6.528812e+01   3.617806e-01
  1.698560e-01   6.481766e+01   3.544914e-01
  1.701540e-01   6.482739e+01   3.572855e-01
  1.704530e-01   6.440243e+01   3.531725e-01
  1.707520e-01   6.451328e+01   3.536580e-01
  1.710510e-01   6.448716e+01   3.565331e-01
  1.713500e-01   6.492166e+01   3.542294e-01
  1.716490e-01   6.533343e+01   3.581164e-01
  1.719480e-01   6.477102e+01   3.509503e-01
  1.722470e-01   6.414061e+01   3.515517e-01
  1.725460e-01   6.414709e+01   3.531984e-01
  1.728450e-01   6.480046e+01   3.526350e-01
  1.731440e-01   6.478922e+01   3.531443e-01
  1.734430e-01   6.489723e+01   3.502334e-01
  1.737410e-01   6.382821e+01   3.508740e-01
  1.740400e-01   6.454572e+01   3.521205e-01
  1.743390e-01   6.542918e+01   3.520192e-01
  1.746380e-01   6.458918e+01   3.513448e-01
  1.749370e-01   6.464658e+01   3.492064e-01
  1.752360e-01   6.461020e+01   3.514020e-01
  1.755350e-01   6.480715e+01   3.510482e-01
  1.758340e-01   6.461363e+01   3.458440e-01
  1.761330e-01   6.492746e+01   3.522637e-01
  1.764320e-01   6.473656e+01   3.468550e-01
  1.767310e-01   6.414174e+01   3.495943e-01
  1.770300e-01   6.450784e+01   3.469267e-01
  1.773280e-01   6.396593e+01   3.468427e-01
  1.776270e-01   6.510031e+01   3.486889e-01
  1.779260e-01   6.440815e+01   3.452937e-01
  1.782250e-01   6.448500e+01   3.482472e-01
  1.785240e-01   6.465264e+01   3.454398e-01
  1.788230e-01   6.411039e+01   3.456852e-01
  1.791220e-01   6.493308e+01   3.484134e-01
  1.794210e-01   6.461805e+01   3.443371e-01
  1.797200e-01   6.464324e+01   3.459233e-01
  1.800190e-01   6.426298e+01   3.425569e-01
  1.803180e-01   6.424646e+01   3.460518e-01
  1.806170e-01   6.468534e+01   3.443487e-01
  1.809160e-01   6.413881e+01   3.422258e-01
  1.812140e-01   6.474099e+01   3.446645e-01
  1.815130e-01   6.440422e+01   3.432659e-01
  1.818120e-01   6.460597e+01   3.451461e-01
  1.821110e-01   6.415412e+01   3.399684e-01
  1.824100e-01   6.483709e+01   3.442505e-01
  1.827090e-01   6.427152e+01   3.420828e-01
  1.830080e-01   6.404755e+01   3.416513e-01
  1.833070e-01   6.453831e+01   3.404969e-01
  1.836060e-01   6.394073e+01   3.381120e-01
  1.839050e-01   6.502445e+01   3.449148e-01
  1.842040e-01   6.436642e+01   3.403678e-01
  1.845030e-01   6.428978e+01   3.393558e-01
  1.848010e-01   6.443148e+01   3.415197e-01
  1.851000e-01   6.432837e+01   3.365902e-01
  1.853990e-01   6.387536e+01   3.403698e-01
  1.856980e-01   6.439485e+01   3.393106e-01
  1.859970e-01   6.391509e+01   3.367686e-01
  1.862960e-01   6.424663e+01   3.390807e-01
  1.865950e-01   6.455653e+01   3.381360e-01
  1.868940e-01   6.401326e+01   3.405732e-01
  1.871930e-01   6.446724e+01   3.346161e-01
  1.874920e-01   6.447645e+01   3.377675e-01
  1.877910e-01   6.472002e+01   3.382461e-01
  1.880900e-01   6.453263e+01   3.377561e-01
  1.883880e-01   6.439276e+01   3.391442e-01
  1.886870e-01   6.402474e+01   3.320912e-01
  1.889860e-01   6.472849e+01   3.395447e-01
  1.892850e-01   6.369049e+01   3.342930e-01
  1.895840e-01   6.385508e+01   3.336392e-01
  1.898830e-01   6.421983e+01   3.350559e-01
  1.901820e-01   6.428063e+01   3.349040e-01
  1.904810e-01   6.441118e+01   3.350888e-01
  1.907800e-01   6.368429e+01   3.324248e-01
  1.910790e-01   6.431501e+01   3.334533e-01
  1.913780e-01   6.395814e+01   3.335998e-01
  1.916770e-01   6.406081e+01   3.337134e-01
  1.919750e-01   6.392105e+01   3.341207e-01
  1.922740e-01   6.457524e+01   3.321524e-01
  1.925730e-01   6.384298e+01   3.310149e-01
  1.928720e-01   6.341953e+01   3.306691e-01
  1.931710e-01   6.377707e+01   3.322083e-01
  1.934700e-01   6.354140e+01   3.300819e-01
  1.937690e-01   6.419062e+01   3.308619e-01
  1.940680e-01   6.395056e+01   3.320506e-01
  1.943670e-01   6.380374e+01   3.297142e-01
  1.946660e-01   6.401481e+01   3.308579e-01
  1.949650e-01   6.368118e+01   3.279183e-01
  1.952640e-01   6.460966e+01   3.317900e-01
  1.955630e-01   6.347399e+01   3.300569e-01
  1.958610e-01   6.397862e+01   3.282423e-01
  1.961600e-01   6.387771e+01   3.293103e-01
  1.964590e-01   6.435055e+01   3.290480e-01
  1.967580e-01   6.376086e+01   3.297525e-01
  1.970570e-01   6.354629e+01   3.269853e-01
  1.973560e-01   6.394140e+01   3.262571e-01
  1.976550e-01   6.401706e+01   3.292247e-01
  1.979540e-01   6.356383e+01   3.257243e-01
  1.982530e-01   6.319735e+01   3.265239e-01
  1.985520e-01   6.379799e+01   3.260351e-01
  1.988510e-01   6.302396e+01   3.241946e-01
  1.991500e-01   6.343070e+01   3.274194e-01
  1.994480e-01   6.406296e+01   3.257051e-01
  1.997470e-01   6.305280e+01   3.249886e-01
  2.000460e-01   6.376698e+01   3.229712e-01
  2.003450e-01   6.338116e+01   3.242523e-01
  2.006440e-01   6.338798e+01   3.270160e-01
  2.009430e-01   6.382097e+01   3.231079e-01
  2.012420e-01   6.361557e+01   3.258569e-01
  2.015410e-01   6.379013e+01   3.228897e-01
  2.018400e-01   6.352626e+01   3.229222e-01
  2.021390e-01   6.317444e+01   3.230130e-01
  2.024380e-01   6.293192e+01   3.175587e-01
  2.027370e-01   6.334391e+01   3.235878e-01
  2.030350e-01   6.382799e+01   3.217323e-01
  2.033340e-01   6.350069e+01   3.217381e-01
  2.036330e-01   6.311457e+01   3.182899e-01
  2.039320e-01   6.303383e+01   3.189022e-01
  2.042310e-01   6.365851e+01   3.235400e-01
  2.045300e-01   6.318172e+01   3.176485e-01
  2.048290e-01   6.344899e+01   3.194042e-01
  2.051280e-01   6.349388e+01   3.191091e-01
  2.054270e-01   6.313621e+01   3.176687e-01
  2.057260e-01   6.277467e+01   3.201706e-01
  2.060250e-01   6.315849e+01   3.171872e-01
  2.063240e-01   6.332653e+01   3.201905e-01
  2.066230e-01   6.289467e+01   3.177349e-01
  2.069210e-01   6.340643e+01   3.202549e-01
  2.072200e-01   6.343021e+01   3.196298e-01
  2.075190e-01   6.362234e+01   3.176792e-01
  2.078180e-01   6.283427e+01   3.181248e-01
  2.081170e-01   6.335700e+01   3.178196e-01
  2.084160e-01   6.297158e+01   3.188813e-01
  2.087150e-01   6.297975e+01   3.154078e-01
  2.090140e-01   6.264595e+01   3.160311e-01
  2.093130e-01   6.323176e+01   3.173711e-01
  2.096120e-01   6.263449e+01   3.153360e-01
  2.099110e-01   6.269173e+01   3.140283e-01
  2.102100e-01   6.350559e+01   3.176550e-01
  2.105080e-01   6.276144e+01   3.173982e-01
  2.108070e-01   6.309751e+01   3.153063e-01
  2.111060e-01   6.287975e+01   3.139752e-01
  2.114050e-01   6.310309e+01   3.149255e-01
  2.117040e-01   6.237816e+01   3.180573e-01
  2.120030e-01   6.292880e+01   3.253927e-01
  2.123020e-01   6.304197e+01   3.280367e-01
  2.126010e-01   6.277800e+01   3.247128e-01
  2.129000e-01   6.308791e+01   3.287523e-01
  2.131990e-01   6.303401e+01   3.314872e-01
  2.134980e-01   6.247264e+01   3.320102e-01
  2.137970e-01   6.262662e+01   3.299567e-01
  2.140950e-01   6.244169e+01   3.313081e-01
  2.143940e-01   6.302275e+01   3.340950e-01
  2.146930e-01   6.310240e+01   3.346207e-01
  2.149920e-01   6.286946e+01   3.343175e-01
  2.152910e-01   6.332781e+01   3.360097e-01
  2.155900e-01   6.268194e+01   3.371752e-01
  2.158890e-01   6.244616e+01   3.365404e-01
  2.161880e-01   6.324050e+01   3.372168e-01
  2.164870e-01   6.277206e+01   3.372552e-01
  2.167860e-01   6.283588e+01   3.311190e-01
  2.170850e-01   6.273650e+01   3.282834e-01
  2.173840e-01   6.252222e+01   3.246298e-01
  2.176820e-01   6.222355e+01   3.224148e-01
  2.179810e-01   6.339042e+01   3.264383e-01
  2.182800e-01   6.268124e+01   3.203489e-01
  2.185790e-01   6.213721e+01   3.204908e-01
  2.188780e-01   6.245369e+01   3.178398e-01
  2.191770e-01   6.303889e+01   3.214012e-01
  2.194760e-01   6.262332e+01   3.211790e-01
  2.197750e-01   6.282302e+01   3.185049e-01
  2.200740e-01   6.260609e+01   3.159306e-01
  2.203730e-01   6.274455e+01   3.180335e-01
  2.206720e-01   6.223807e+01   3.158032e-01
  2.209710e-01   6.246946e+01   3.185642e-01
  2.212700e-01   6.206517e+01   3.131092e-01
  2.215680e-01   6.209836e+01   3.159864e-01
  2.218670e-01   6.186594e+01   3.111750e-01
  2.221660e-01   6.223319e+01   3.155226e-01
  2.224650e-01   6.238201e+01   3.133825e-01
  2.227640e-01   6.206735e+01   3.123303e-01
  2.230630e-01   6.223106e+01   3.136589e-01
  2.233620e-01   6.231578e+01   3.130853e-01
  2.236610e-01   6.213331e+01   3.126266e-01
  2.239600e-01   6.209303e+01   3.089359e-01
  2.242590e-01   6.277941e+01   3.137245e-01
  2.245580e-01   6.189065e+01   3.105929e-01
  2.248570e-01   6.274819e+01   3.145638e-01
  2.251550e-01   6.225151e+01   3.097090e-01
  2.254540e-01   6.262511e+01   3.108913e-01
  2.257530e-01   6.265517e+01   3.132837e-01
  2.260520e-01   6.230295e+01   3.085779e-01
  2.263510e-01   6.204066e+01   3.089316e-01
  2.266500e-01   6.198083e+01   3.086566e-01
  2.269490e-01   6.232086e+01   3.081229e-01
  2.272480e-01   6.260333e+01   3.113476e-01
  2.275470e-01   6.184157e+01   3.053355e-01
  2.278460e-01   6.230091e+01   3.099586e-01
  2.281450e-01   6.180051e+01   3.059694e-01
  2.284440e-01   6.226786e+01   3.086162e-01
  2.287420e-01   6.210988e+01   3.091039e-01
  2.290410e-01   6.178182e+01   3.021812e-01
  2.293400e-01   6.228895e+01   3.081686e-01
  2.296390e-01   6.207053e+01   3.061453e-01
  2.299380e-01   6.261549e+01   3.079802e-01
  2.302370e-01   6.190918e+01   3.056247e-01
  2.305360e-01   6.204528e+01   3.040193e-01
  2.308350e-01   6.159388e+01   3.071909e-01
  2.311340e-01   6.200676e+01   3.024936e-01
  2.314330e-01   6.244873e+01   3.057321e-01
  2.317320e-01   6.174960e+01   3.051084e-01
  2.320310e-01   6.172602e+01   3.019263e-01
  2.323290e-01   6.199485e+01   3.073159e-01
  2.326280e-01   6.178992e+01   3.013748e-01
  2.329270e-01   6.165302e+01   3.015115e-01
  2.332260e-01   6.187396e+01   3.035993e-01
  2.335250e-01   6.210673e+01   3.034511e-01
  2.338240e-01   6.177434e+01   3.038356e-01
  2.341230e-01   6.150497e+01   2.987051e-01
  2.344220e-01   6.210834e+01   3.032165e-01
  2.347210e-01   6.196640e+01   3.027510e-01
  2.350200e-01   6.170281e+01   3.012798e-01
  2.353190e-01   6.157782e+01   3.013275e-01
  2.356180e-01   6.133613e+01   2.973805e-01
  2.359170e-01   6.143153e+01   3.019159e-01
  2.362150e-01   6.139905e+01   2.998359e-01
  2.365140e-01   6.140389e+01   2.975447e-01
  2.368130e-01   6.195838e+01   3.011985e-01
  2.371120e-01   6.161087e+01   2.989622e-01
  2.374110e-01   6.175885e+01   3.018883e-01
  2.377100e-01   6.177043e+01   2.983174e-01
  2.380090e-01   6.137544e+01   2.987356e-01
  2.383080e-01   6.137589e+01   2.967964e-01
  2.386070e-01   6.086231e+01   2.971405e-01
  2.389060e-01   6.167443e+01   2.987715e-01
  2.392050e-01   6.139063e+01   2.964935e-01
  2.395040e-01   6.103406e+01   2.976740e-01
  2.398020e-01   6.126176e+01   2.961822e-01
  2.401010e-01   6.192607e+01   2.994955e-01
  2.404000e-01   6.188267e+01   2.965547e-01
  2.406990e-01   6.134591e+01   2.969502e-01
  2.409980e-01   6.152724e+01   2.963732e-01
  2.412970e-01   6.105812e+01   2.947948e-01
  2.415960e-01   6.109851e+01   2.957873e-01
  2.418950e-01   6.154118e+01   2.951794e-01
  2.421940e-01   6.146728e+01   2.962287e-01
  2.424930e-01   6.172717e+01   2.977580e-01
  2.427920e-01   6.075456e+01   2.916480e-01
  2.430910e-01   6.108990e+01   2.944271e-01
  2.433890e-01   6.139750e+01   2.941723e-01
  2.436880e-01   6.123166e+01   2.963347e-01
  2.439870e-01   6.142098e+01   2.932432e-01
  2.442860e-01   6.117692e+01   2.921180e-01
  2.445850e-01   6.116341e+01   2.938308e-01
  2.448840e-01   6.116928e+01   2.934057e-01
  2.451830e-01   6.119693e+01   2.950183e-01
  2.454820e-01   6.104252e+01   2.911511e-01
  2.457810e-01   6.145738e+01   2.933301e-01
  2.460800e-01   6.063349e+01   2.916825e-01
  2.463790e-01   6.080134e+01   2.911122e-01
  2.466780e-01   6.136060e+01   2.928815e-01
  2.469770e-01   6.106947e+01   2.913227e-01
  2.472750e-01   6.099802e+01   2.919067e-01
  2.475740e-01   6.071861e+01   2.922137e-01
  2.478730e-01   6.110433e+01   2.884430e-01
  2.481720e-01   6.114312e+01   2.914983e-01
  2.484710e-01   6.080606e+01   2.888885e-01
  2.487700e-01   6.098518e+01   2.924184e-01
  2.490690e-01   6.072266e+01   2.907088e-01
  2.493680e-01   6.084777e+01   2.880451e-01
  2.496670e-01   6.087399e+01   2.920430e-01
  2.499660e-01   6.068390e+01   2.885982e-01
  2.502650e-01   6.084927e+01   2.902624e-01
  2.505640e-01   6.078262e+01   2.871645e-01
  2.508620e-01   6.081865e+01   2.886033e-01
  2.511610e-01   6.077137e+01   2.908254e-01
  2.514600e-01   6.068496e+01   2.874515e-01
  2.517590e-01   6.156273e+01   2.893140e-01
  2.520580e-01   6.087955e+01   2.882246e-01
  2.523570e-01   6.079192e+01   2.883304e-01
  2.526560e-01   6.074114e+01   2.890502e-01
  2.529550e-01   6.075666e+01   2.857690e-01
  2.532540e-01   6.093363e+01   2.860828e-01
  2.535530e-01   6.137534e+01   2.869135e-01
  2.538520e-01   6.069900e+01   2.866575e-01
  2.541510e-01   6.061307e+01   2.849235e-01
  2.544490e-01   6.043301e+01   2.853122e-01
  2.547480e-01   6.074511e+01   2.863552e-01
  2.550470e-01   6.028634e+01   2.835506e-01
  2.553460e-01   6.077446e+01   2.851000e-01
  2.556450e-01   6.025892e+01   2.815991e-01
  2.559440e-01   6.054680e+01   2.851733e-01
  2.562430e-01   6.061010e+01   2.866535e-01
  2.565420e-01   6.052875e+01   2.839192e-01
  2.568410e-01   6.139488e+01   2.851384e-01
  2.571400e-01   6.036875e+01   2.831438e-01
  2.574390e-01   6.082266e+01   2.863329e-01
  2.577380e-01   6.055664e+01   2.846897e-01
  2.580360e-01   6.017698e+01   2.818014e-01
  2.583350e-01   6.091348e+01   2.860355e-01
  2.586340e-01   6.036280e+01   2.816451e-01
  2.589330e-01   6.043504e+01   2.846059e-01
  2.592320e-01   6.014597e+01   2.811388e-01
  2.595310e-01   6.028514e+01   2.824505e-01
  2.598300e-01   6.090725e+01   2.858173e-01
  2.601290e-01   6.083036e+01   2.812666e-01
  2.604280e-01   6.002781e+01   2.828418e-01
  2.607270e-01   6.028028e+01   2.797026e-01
  2.610260e-01   6.098688e+01   2.838903e-01
  2.613250e-01   6.102295e+01   2.845736e-01
  2.616240e-01   6.019421e+01   2.817432e-01
  2.619220e-01   6.024560e+01   2.819621e-01
  2.622210e-01   6.013550e+01   2.788867e-01
  2.625200e-01   6.037175e+01   2.811762e-01
  2.628190e-01   6.026184e+01   2.806278e-01
  2.631180e-01   6.023007e+01   2.788190e-01
  2.634170e-01   6.095257e+01   2.841094e-01
  2.637160e-01   6.008938e+01   2.784932e-01
  2.640150e-01   6.031814e+01   2.817375e-01
  2.643140e-01   6.035255e+01   2.787208e-01
  2.646130e-01   6.029073e+01   2.789594e-01
  2.649120e-01   5.973662e+01   2.806702e-01
  2.652110e-01   6.034102e+01   2.788847e-01
  2.655090e-01   6.064969e+01   2.803653e-01
  2.658080e-01   5.983092e+01   2.768526e-01
  2.661070e-01   6.031269e+01   2.792015e-01
  2.664060e-01   5.992830e+01   2.780244e-01
  2.667050e-01   6.021317e+01   2.789710e-01
  2.670040e-01   6.008422e+01   2.784812e-01
  2.673030e-01   6.051914e+01   2.786298e-01
  2.676020e-01   6.054368e+01   2.787812e-01
  2.679010e-01   6.016894e+01   2.778225e-01
  2.682000e-01   6.021201e+01   2.767937e-01
  2.684990e-01   6.014211e+01   2.776660e-01
  2.687980e-01   5.979096e+01   2.764784e-01
  2.690960e-01   6.016443e+01   2.784764e-01
  2.693950e-01   5.998428e+01   2.751572e-01
  2.696940e-01   5.983282e+01   2.751785e-01
  2.699930e-01   6.051910e+01   2.777801e-01
  2.702920e-01   6.060264e+01   2.776901e-01
  2.705910e-01   5.952354e+01   2.756724e-01
  2.708900e-01   6.020429e+01   2.751091e-01
  2.711890e-01   5.949327e+01   2.753227e-01
  2.714880e-01   6.027326e+01   2.760968e-01
  2.717870e-01   5.989754e+01   2.756979e-01
  2.720860e-01   6.049885e+01   2.760577e-01
  2.723850e-01   6.002275e+01   2.743283e-01
  2.726840e-01   5.997753e+01   2.753262e-01
  2.729820e-01   6.011176e+01   2.754495e-01
  2.732810e-01   6.024843e+01   2.748435e-01
  2.735800e-01   6.026726e+01   2.747951e-01
  2.738790e-01   6.038160e+01   2.756059e-01
  2.741780e-01   6.020516e+01   2.756634e-01
  2.744770e-01   5.989721e+01   2.724149e-01
  2.747760e-01   5.975428e+01   2.734413e-01
  2.750750e-01   5.959824e+01   2.762199e-01
  2.753740e-01   5.992176e+01   2.814003e-01
  2.756730e-01   5.996446e+01   2.829929e-01
  2.759720e-01   5.991990e+01   2.815935e-01
  2.762710e-01   5.955619e+01   2.847656e-01
  2.765690e-01   6.001243e+01   2.851341e-01
  2.768680e-01   5.954029e+01   2.867023e-01
  2.771670e-01   6.056166e+01   2.867453e-01
  2.774660e-01   6.030235e+01   2.869589e-01
  2.777650e-01   5.976793e+01   2.891628e-01
  2.780640e-01   5.997534e+01   2.882764e-01
  2.783630e-01   5.960054e+01   2.877977e-01
  2.786620e-01   5.990155e+01   2.902410e-01
  2.789610e-01   6.010813e+01   2.908496e-01
  2.792600e-01   5.969955e+01   2.927152e-01
  2.795590e-01   5.995884e+01   2.876030e-01
  2.798580e-01   6.008601e+01   2.924387e-01
  2.801560e-01   5.951763e+01   2.906136e-01
  2.804550e-01   6.022240e+01   2.932137e-01
  2.807540e-01   5.979954e+01   2.935196e-01
  2.810530e-01   6.013412e+01   2.915664e-01
  2.813520e-01   6.014265e+01   2.954922e-01
  2.816510e-01   5.968958e+01   2.933618e-01
  2.819500e-01   5.946546e+01   2.929226e-01
  2.822490e-01   5.973384e+01   2.935829e-01
  2.825480e-01   5.995135e+01   2.936676e-01
  2.828470e-01   5.966340e+01   2.963747e-01
  2.831460e-01   5.989718e+01   2.954582e-01
  2.834450e-01   5.989720e+01   2.938716e-01
  2.837430e-01   5.981957e+01   2.953810e-01
  2.840420e-01   5.988801e+01   2.971643e-01
  2.843410e-01   5.982970e+01   3.035008e-01
  2.846400e-01   5.953889e+01   3.048870e-01
  2.849390e-01   5.946609e+01   3.125684e-01
  2.852380e-01   5.962790e+01   3.158986e-01
  2.855370e-01   5.983636e+01   3.195878e-01
  2.858360e-01   5.999115e+01   3.220494e-01
  2.861350e-01   5.913754e+01   3.225738e-01
  2.864340e-01   5.954494e+01   3.284717e-01
  2.867330e-01   5.971503e+01   3.279957e-01
  2.870320e-01   5.942070e+01   3.328016e-01
  2.873310e-01   5.917900e+01   3.290465e-01
  2.876290e-01   5.944509e+01   3.350309e-01
  2.879280e-01   5.872172e+01   3.360303e-01
  2.882270e-01   5.985662e+01   3.355169e-01
  2.885260e-01   5.883795e+01   3.367065e-01
  2.888250e-01   5.934766e+01   3.373006e-01
  2.891240e-01   5.906383e+01   3.415692e-01
  2.894230e-01   5.927867e+01   3.452801e-01
  2.897220e-01   5.952786e+01   3.378123e-01
  2.900210e-01   5.966208e+01   3.471367e-01
  2.903200e-01   5.929225e+01   3.440370e-01
  2.906190e-01   5.958854e+01   3.486081e-01
  2.909180e-01   5.964207e+01   3.497122e-01
  2.912160e-01   5.928687e+01   3.449361e-01
  2.915150e-01   5.967919e+01   3.574887e-01
  2.918140e-01   5.900858e+01   3.472836e-01
  2.921130e-01   5.930494e+01   3.514093e-01
  2.924120e-01   5.854677e+01   3.516909e-01
  2.927110e-01   5.879815e+01   3.514615e-01
  2.930100e-01   5.959457e+01   3.630577e-01
  2.933090e-01   5.950788e+01   3.569752e-01
  2.936080e-01   5.955660e+01   3.547110e-01
  2.939070e-01   5.851823e+01   3.572571e-01
  2.942060e-01   5.924960e+01   3.601084e-01
  2.945050e-01   5.926659e+01   3.677114e-01
  2.948030e-01   5.922057e+01   3.579475e-01
  2.951020e-01   5.903341e+01   3.628380e-01
  2.954010e-01   5.864079e+01   3.633535e-01
  2.957000e-01   5.932262e+01   3.672189e-01
  2.959990e-01   5.857210e+01   3.644492e-01
  2.962980e-01   5.879570e+01   3.658051e-01
  2.965970e-01   5.856875e+01   3.686779e-01
  2.968960e-01   5.820929e+01   3.673187e-01
  2.971950e-01   5.811225e+01   3.654425e-01
  2.974940e-01   5.905441e+01   3.670526e-01
  2.977930e-01   5.845043e+01   3.685323e-01
  2.980920e-01   5.859471e+01   3.692146e-01
  2.983900e-01   5.866853e+01   3.724479e-01
  2.986890e-01   5.898208e+01   3.692949e-01
  2.989880e-01   5.866821e+01   3.722135e-01
  2.992870e-01   5.943844e+01   3.755914e-01
  2.995860e-01   5.866036e+01   3.752577e-01
  2.998850e-01   5.898276e+01   3.741488e-01
  3.001840e-01   5.883854e+01   3.760668e-01
  3.004830e-01   5.891614e+01   3.812085e-01
  3.007820e-01   5.839587e+01   3.780401e-01
  3.010810e-01   5.860369e+01   3.760357e-01
  3.013800e-01   5.920599e+01   3.836545e-01
  3.016790e-01   5.937249e+01   3.831839e-01
  3.019780e-01   5.912769e+01   3.844164e-01
  3.022760e-01   5.840276e+01   3.838385e-01
  3.025750e-01   5.891959e+01   3.834851e-01
  3.028740e-01   5.888259e+01   3.888101e-01
  3.031730e-01   5.905622e+01   3.875394e-01
  3.034720e-01   5.912040e+01   3.893293e-01
  3.037710e-01   5.828476e+01   3.863053e-01
  3.040700e-01   5.860919e+01   3.892344e-01
  3.043690e-01   5.884402e+01   3.946420e-01
  3.046680e-01   5.927733e+01   3.947089e-01
  3.049670e-01   5.834304e+01   3.880835e-01
  3.052660e-01   5.843394e+01   3.952120e-01
  3.055650e-01   5.846567e+01   3.939249e-01
  3.058630e-01   5.863607e+01   3.998854e-01
  3.061620e-01   5.826546e+01   3.913255e-01
  3.064610e-01   5.917545e+01   3.994150e-01
  3.067600e-01   5.899046e+01   4.049190e-01
  3.070590e-01   5.843407e+01   3.969050e-01
  3.073580e-01   5.810105e+01   4.018549e-01
  3.076570e-01   5.912825e+01   3.981182e-01
  3.079560e-01   5.743278e+01   3.986562e-01
  3.082550e-01   5.887172e+01   4.036193e-01
  3.085540e-01   5.926894e+01   4.046817e-01
  3.088530e-01   5.899599e+01   4.088769e-01
  3.091520e-01   5.895710e+01   4.027308e-01
  3.094500e-01   5.895795e+01   4.115394e-01
  3.097490e-01   5.892744e+01   4.095641e-01
  3.100480e-01   5.850203e+01   4.050354e-01
  3.103470e-01   5.856012e+01   4.165475e-01
  3.106460e-01   5.833135e+01   4.035443e-01
  3.109450e-01   5.851848e+01   4.160724e-01
  3.112440e-01   5.862093e+01   4.094263e-01
  3.115430e-01   5.792771e+01   4.123517e-01
  3.118420e-01   5.877498e+01   4.199606e-01
  3.121410e-01   5.876106e+01   4.133800e-01
  3.124400e-01   5.814352e+01   4.186998e-01
  3.127390e-01   5.850582e+01   4.140818e-01
  3.130380e-01   5.802327e+01   4.213111e-01
  3.133360e-01   5.850864e+01   4.206861e-01
  3.136350e-01   5.826413e+01   4.191339e-01
  3.139340e-01   5.745550e+01   4.223413e-01
  3.142330e-01   5.842693e+01   4.193836e-01
  3.145320e-01   5.854437e+01   4.302408e-01
  3.148310e-01   5.901722e+01   4.269889e-01
  3.151300e-01   5.813678e+01   4.237919e-01
  3.154290e-01   5.830724e+01   4.293685e-01
  3.157280e-01   5.865502e+01   4.277857e-01
  3.160270e-01   5.842114e+01   4.353004e-01
  3.163260e-01   5.795303e+01   4.252181e-01
  3.166250e-01   5.832708e+01   4.349498e-01
  3.169230e-01   5.793717e+01   4.309056e-01
  3.172220e-01   5.785748e+01   4.354497e-01
  3.175210e-01   5.854222e+01   4.376385e-01
  3.178200e-01   5.859860e+01   4.348398e-01
  3.181190e-01   5.886307e+01   4.438737e-01
  3.184180e-01   5.899470e+01   4.397084e-01
  3.187170e-01   5.746040e+01   4.417026e-01
  3.190160e-01   5.850571e+01   4.445024e-01
  3.193150e-01   5.803773e+01   4.361274e-01
  3.196140e-01   5.778975e+01   4.466026e-01
  3.199130e-01   5.810941e+01   4.414151e-01
  3.202120e-01   5.798489e+01   4.481775e-01
  3.205100e-01   5.801138e+01   4.470489e-01
  3.208090e-01   5.854013e+01   4.458333e-01
  3.211080e-01   5.795204e+01   4.505421e-01
  3.214070e-01   5.801191e+01   4.430198e-01
  3.217060e-01   5.751588e+01   4.484269e-01
  3.220050e-01   5.863188e+01   4.498448e-01
  3.223040e-01   5.879411e+01   4.484182e-01
  3.226030e-01   5.841071e+01   4.583241e-01
  3.229020e-01   5.750423e+01   4.395017e-01
  3.232010e-01   5.789267e+01   4.532696e-01
  3.235000e-01   5.828949e+01   4.497667e-01
  3.237990e-01   5.751266e+01   4.500875e-01
  3.240970e-01   5.838885e+01   4.604404e-01
  3.243960e-01   5.889511e+01   4.529321e-01
  3.246950e-01   5.813981e+01   4.612382e-01
  3.249940e-01   5.765068e+01   4.514719e-01
  3.252930e-01   5.797235e+01   4.601270e-01
  3.255920e-01   5.877631e+01   4.660239e-01
  3.258910e-01   5.846863e+01   4.603116e-01
  3.261900e-01   5.836181e+01   4.671338e-01
  3.264890e-01   5.867719e+01   4.629157e-01
  3.267880e-01   5.837338e+01   4.653371e-01
  3.270870e-01   5.882089e+01   4.751352e-01
  3.273860e-01   5.849657e+01   4.681374e-01
  3.276850e-01   5.804562e+01   4.719936e-01
  3.279830e-01   5.795610e+01   4.645863e-01
  3.282820e-01   5.846055e+01   4.761080e-01
  3.285810e-01   5.871787e+01   4.752031e-01
  3.288800e-01   5.770392e+01   4.744836e-01
  3.291790e-01   5.847163e+01   4.737225e-01
  3.294780e-01   5.704019e+01   4.752030e-01
  3.297770e-01   5.905805e+01   4.860951e-01
  3.300760e-01   5.732876e+01   4.739209e-01
  3.303750e-01   5.798116e+01   4.842199e-01
  3.306740e-01   5.779237e+01   4.768257e-01
  3.309730e-01   5.814869e+01   4.870136e-01
  3.312720e-01   5.826052e+01   4.912172e-01
  3.315700e-01   5.830611e+01   4.824787e-01
  3.318690e-01   5.847258e+01   4.959401e-01
  3.321680e-01   5.769466e+01   4.814747e-01
  3.324670e-01   5.853621e+01   4.973212e-01
  3.327660e-01   5.757387e+01   4.904746e-01
  3.330650e-01   5.738773e+01   4.902249e-01
  3.333640e-01   5.838764e+01   5.023534e-01
  3.336630e-01   5.899519e+01   4.932219e-01
  3.339620e-01   5.733358e+01   5.006774e-01
  3.342610e-01   5.807334e+01   4.970255e-01
  3.345600e-01   5.806619e+01   5.021216e-01
  3.348590e-01   5.858880e+01   5.133250e-01
  3.351570e-01   5.726019e+01   4.918708e-01
  3.354560e-01   5.831295e+01   5.158217e-01
  3.357550e-01   5.792222e+01   4.975027e-01
  3.360540e-01   5.748021e+01   5.102754e-01
  3.363530e-01   5.826937e+01   5.200550e-01
  3.366520e-01   5.676518e+01   4.981894e-01
  3.369510e-01   5.805148e+01   5.255949e-01
  3.372500e-01   5.792291e+01   5.015017e-01
  3.375490e-01   5.771594e+01   5.214468e-01
  3.378480e-01   5.788615e+01   5.196235e-01
  3.381470e-01   5.754994e+01   5.168346e-01
  3.384460e-01   5.771307e+01   5.314946e-01
  3.387450e-01   5.711051e+01   5.074135e-01
  3.390430e-01   5.756530e+01   5.280775e-01
  3.393420e-01   5.872478e+01   5.306480e-01
  3.396410e-01   5.796121e+01   5.278588e-01
  3.399400e-01   5.796461e+01   5.433413e-01
  3.402390e-01   5.739254e+01   5.148607e-01
  3.405380e-01   5.768730e+01   5.391336e-01
  3.408370e-01   5.634745e+01   5.251688e-01
  3.411360e-01   5.754014e+01   5.341777e-01
  3.414350e-01   5.807157e+01   5.438424e-01
  3.417340e-01   5.740396e+01   5.328446e-01
  3.420330e-01   5.860687e+01   5.546502e-01
  3.423320e-01   5.726243e+01   5.328871e-01
  3.426300e-01   5.796249e+01   5.508259e-01
  3.429290e-01   5.797145e+01   5.485875e-01
  3.432280e-01   5.839730e+01   5.483375e-01
  3.435270e-01   5.763547e+01   5.635390e-01
  3.438260e-01   5.782361e+01   5.419482e-01
  3.441250e-01   5.794406e+01   5.617700e-01
  3.444240e-01   5.766094e+01   5.524691e-01
  3.447230e-01   5.736261e+01   5.557411e-01
  3.450220e-01   5.771684e+01   5.689495e-01
  3.453210e-01   5.719513e+01   5.502330e-01
  3.456200e-01   5.766983e+01   5.738647e-01
  3.459190e-01   5.765541e+01   5.603690e-01
  3.462170e-01   5.762564e+01   5.710549e-01
  3.465160e-01   5.820914e+01   5.730790e-01
  3.468150e-01   5.859228e+01   5.741031e-01
  3.471140e-01   5.688308e+01   5.805908e-01
  3.474130e-01   5.753176e+01   5.680366e-01
  3.477120e-01   5.697790e+01   5.810744e-01
  3.480110e-01   5.741479e+01   5.769821e-01
  3.483100e-01   5.783448e+01   5.808771e-01
  3.486090e-01   5.812940e+01   5.973390e-01
  3.489080e-01   5.779364e+01   5.806720e-01
  3.492070e-01   5.716160e+01   5.933126e-01
  3.495060e-01   5.709049e+01   5.816483e-01
  3.498040e-01   5.766412e+01   5.968910e-01
  3.501030e-01   5.717193e+01   5.953149e-01
  3.504020e-01   5.765176e+01   5.968270e-01
  3.507010e-01   5.694142e+01   6.072392e-01
  3.510000e-01   5.754254e+01   5.914333e-01
  3.512990e-01   5.689609e+01   6.069974e-01
  3.515980e-01   5.681706e+01   5.984060e-01
  3.518970e-01   5.798962e+01   6.181363e-01
  3.521960e-01   5.816031e+01   6.278893e-01
  3.524950e-01   5.813523e+01   6.042981e-01
  3.527940e-01   5.832882e+01   6.322187e-01
  3.530930e-01   5.782657e+01   6.129949e-01
  3.533920e-01   5.734595e+01   6.257328e-01
  3.536900e-01   5.746880e+01   6.286847e-01
  3.539890e-01   5.748588e+01   6.253639e-01
  3.542880e-01   5.783258e+01   6.425049e-01
  3.545870e-01   5.796326e+01   6.179958e-01
  3.548860e-01   5.790973e+01   6.393111e-01
  3.551850e-01   5.855396e+01   6.311468e-01
  3.554840e-01   5.699221e+01   6.342263e-01
  3.557830e-01   5.585078e+01   6.302079e-01
  3.560820e-01   5.736287e+01   6.169478e-01
  3.563810e-01   5.859501e+01   6.442903e-01
  3.566800e-01   5.824904e+01   6.272410e-01
  3.569790e-01   5.671326e+01   6.386807e-01
  3.572770e-01   5.798799e+01   6.445896e-01
  3.575760e-01   5.800279e+01   6.182065e-01
  3.578750e-01   5.740837e+01   6.552084e-01
  3.581740e-01   5.686118e+01   6.230824e-01
  3.584730e-01   5.740837e+01   6.552084e-01
  3.587720e-01   5.706052e+01   6.418591e-01
  3.590710e-01   5.592208e+01   6.342101e-01
  3.593700e-01   5.650243e+01   6.619460e-01
  3.596690e-01   5.732279e+01   6.384587e-01
  3.599680e-01   5.864372e+01   6.757642e-01
  3.602670e-01   5.804101e+01   6.549219e-01
  3.605660e-01   5.761914e+01   6.684553e-01
  3.608640e-01   5.721870e+01   6.832115e-01
  3.611630e-01   5.803661e+01   6.523439e-01
  3.614620e-01   5.712027e+01   6.870998e-01
  3.617610e-01   5.876262e+01   6.709268e-01
  3.620600e-01   5.709059e+01   6.839281e-01
  3.623590e-01   5.663092e+01   6.782268e-01
  3.626580e-01   5.741882e+01   6.829285e-01
  3.629570e-01   5.767269e+01   7.028552e-01
  3.632560e-01   5.690249e+01   6.684241e-01
  3.635550e-01   5.775436e+01   7.148167e-01
  3.638540e-01   5.750091e+01   6.955134e-01
  3.641530e-01   5.771017e+01   7.014911e-01
  3.644510e-01   5.554945e+01   7.180985e-01
  3.647500e-01   5.712337e+01   6.841244e-01
  3.650490e-01   5.740178e+01   7.281816e-01
  3.653480e-01   5.570570e+01   7.003821e-01
  3.656470e-01   5.725477e+01   7.184968e-01
  3.659460e-01   5.792048e+01   7.443464e-01
  3.662450e-01   5.881232e+01   7.179712e-01
  3.665440e-01   5.700456e+01   7.559064e-01
  3.668430e-01   5.595914e+01   7.086275e-01
  3.671420e-01   5.738292e+01   7.485224e-01
  3.674410e-01   5.828466e+01   7.447948e-01
  3.677400e-01   5.744114e+01   7.528128e-01
  3.680390e-01   5.711901e+01   7.798226e-01
  3.683370e-01   5.734507e+01   7.314160e-01
  3.686360e-01   5.761623e+01   7.745068e-01
  3.689350e-01   5.556630e+01   7.443325e-01
  3.692340e-01   5.782835e+01   7.802540e-01
  3.695330e-01   5.693968e+01   8.015699e-01
  3.698320e-01   5.803512e+01   7.547219e-01
  3.701310e-01   5.802058e+01   8.115758e-01
  3.704300e-01   5.738815e+01   7.687368e-01
  3.707290e-01   5.695602e+01   8.065290e-01
  3.710280e-01   5.710894e+01   8.027604e-01
  3.713270e-01   5.623764e+01   7.849490e-01
  3.716260e-01   5.774048e+01   8.433088e-01
  3.719240e-01   5.738414e+01   7.860842e-01
  3.722230e-01   5.683100e+01   8.393884e-01
  3.725220e-01   5.546984e+01   8.008050e-01
  3.728210e-01   5.659385e+01   8.268266e-01
  3.731200e-01   5.695372e+01   8.787104e-01
  3.734190e-01   5.744746e+01   8.051361e-01
  3.737180e-01   5.703148e+01   8.761641e-01
  3.740170e-01   5.733255e+01   8.269214e-01
  3.743160e-01   5.811748e+01   8.908528e-01
  3.746150e-01   5.769104e+01   8.812158e-01
  3.749140e-01   5.668728e+01   8.524645e-01
  3.752130e-01   5.785845e+01   9.229338e-01
  3.755110e-01   5.785766e+01   8.583051e-01
  3.758100e-01   5.643040e+01   9.114727e-01
  3.761090e-01   5.719855e+01   8.902566e-01
  3.764080e-01   5.676718e+01   9.106383e-01
  3.767070e-01   5.742777e+01   9.576616e-01
  3.770060e-01   5.651999e+01   8.722262e-01
  3.773050e-01   5.659843e+01   9.588824e-01
  3.776040e-01   5.766115e+01   9.249791e-01
  3.779030e-01   5.634342e+01   9.445833e-01
  3.782020e-01   5.682905e+01   1.024654e+00
  3.785010e-01   5.747568e+01   9.058310e-01
  3.788000e-01   5.739334e+01   1.024718e+00
  3.790990e-01   5.810642e+01   9.512869e-01
  3.793970e-01   5.883068e+01   1.027542e+00
  3.796960e-01   5.694234e+01   1.006136e+00
  3.799950e-01   5.586533e+01   9.782885e-01
  3.802940e-01   5.771917e+01   1.105496e+00
  3.805930e-01   5.766090e+01   9.636956e-01
  3.808920e-01   5.687608e+01   1.103610e+00
  3.811910e-01   5.558208e+01   1.008419e+00
  3.814900e-01   5.722239e+01   1.076797e+00
  3.817890e-01   5.641265e+01   1.167436e+00
  3.820880e-01   5.796424e+01   1.005681e+00
  3.823870e-01   5.739002e+01   1.185127e+00
  3.826860e-01   5.798448e+01   1.045317e+00
  3.829840e-01   5.773033e+01   1.212490e+00
  3.832830e-01   5.848769e+01   1.166492e+00
  3.835820e-01   5.657779e+01   1.119968e+00
  3.838810e-01   5.678286e+01   1.254430e+00
  3.841800e-01   5.932763e+01   1.133603e+00
  3.844790e-01   5.411461e+01   1.233707e+00
  3.847780e-01   5.689584e+01   1.172425e+00
  3.850770e-01   5.818948e+01   1.288969e+00
  3.853760e-01   5.575368e+01   1.345907e+00
  3.856750e-01   5.663009e+01   1.169684e+00
  3.859740e-01   5.616329e+01   1.374752e+00
  3.862730e-01   5.525868e+01   1.237479e+00
  3.865710e-01   5.569218e+01   1.368974e+00
  3.868700e-01   5.614958e+01   1.399808e+00
  3.871690e-01   5.739844e+01   1.331611e+00
  3.874680e-01   5.514060e+01   1.502965e+00
  3.877670e-01   5.362693e+01   1.308753e+00
  3.880660e-01   5.589103e+01   1.547166e+00
  3.883650e-01   5.853327e+01   1.500360e+00
  3.886640e-01   5.845978e+01   1.564640e+00
  3.889630e-01   5.564082e+01   1.661105e+00
  3.892620e-01   5.777639e+01   1.522013e+00
  3.895610e-01   5.600999e+01   1.712275e+00
  3.898600e-01   5.450023e+01   1.643991e+00
  3.901580e-01   5.470284e+01   1.716181e+00
  3.904570e-01   5.996584e+01   2.008931e+00
  3.907560e-01   5.600999e+01   1.712275e+00
  3.910550e-01   6.030235e+01   2.051528e+00
  3.913540e-01   5.758037e+01   2.004691e+00
  3.916530e-01   5.395106e+01   1.940485e+00
  3.919520e-01   5.570900e+01   2.561503e+00
  3.922510e-01   5.569592e+01   1.971614e+00
  3.925500e-01   5.540278e+01   2.638228e+00
  3.928490e-01   5.276455e+01   2.350320e+00
  3.931480e-01   5.427211e+01   2.611168e+00
  3.934470e-01   0.000000e+00   0.000000e+00
  3.937460e-01   6.155865e+01   2.780936e+00
creator: radaver
creator-version: 3725
header-file: /nas_data/SAXS_data/20151104Workshop/header/JH1_0110.txt
image-file: /nas_data/Pilatus1M/20151104_Workshop/JH1_0110.tif
angular-axis-file: /nas_data/SAXS_data/20151104Workshop/q20151029.dat
beamstop-mask-file: /nas_data/SAXS_data/20151104Workshop/fit2d20151031.msk
detector-response-file: none
beam-center-x: 949.7700
beam-center-y: 918.8000
unit-time: 1.0000
channel-first: 10
channel-last: 1315
Exposure time [s]: 1.094012
Transmitted Beam: 0.485058
Incident Beam: 0.485058
Code: JH1
Concentration [mg/ml]: 1
Run Number: 0110
