# Supplementary material for: SAXS analysis of a soluble cytosolic NgBR construct including extracellular and transmembrane domains
Source: PLoS One. 2018 Jan 18;13(1):e0191371. doi: 10.1371/journal.pone.0191371 (PMC5773207; doi:10.1371/journal.pone.0191371)
Supplement: S1 File — (ZIP) [file pone.0191371.s001.zip › JH1_0111.dat]

Sample:   c= 1.0000 mg/ml  Code: JH1
  3.656810e-03   2.260741e+04   4.128458e+01
  3.955720e-03   2.198490e+04   2.796126e+01
  4.254640e-03   1.907691e+04   2.334073e+01
  4.553560e-03   1.545466e+04   2.025504e+01
  4.852480e-03   1.246315e+04   1.702958e+01
  5.151400e-03   1.052676e+04   1.546112e+01
  5.450320e-03   8.756243e+03   1.339360e+01
  5.749240e-03   7.439397e+03   1.196157e+01
  6.048150e-03   6.347614e+03   1.083023e+01
  6.347070e-03   5.502312e+03   9.580008e+00
  6.645990e-03   4.819579e+03   8.926571e+00
  6.944910e-03   4.229948e+03   8.050956e+00
  7.243830e-03   3.785985e+03   7.380509e+00
  7.542750e-03   3.370092e+03   6.936915e+00
  7.841670e-03   3.044128e+03   6.226344e+00
  8.140580e-03   2.749267e+03   5.998736e+00
  8.439500e-03   2.504521e+03   5.518601e+00
  8.738420e-03   2.302031e+03   5.240341e+00
  9.037340e-03   2.117889e+03   4.860050e+00
  9.336260e-03   1.960557e+03   4.595187e+00
  9.635180e-03   1.808871e+03   4.401290e+00
  9.934100e-03   1.664007e+03   4.084427e+00
  1.023300e-02   1.525624e+03   4.008018e+00
  1.053190e-02   1.414661e+03   3.914570e+00
  1.083090e-02   1.311950e+03   3.769784e+00
  1.112980e-02   1.206644e+03   3.584557e+00
  1.142870e-02   1.125541e+03   3.442600e+00
  1.172760e-02   1.034922e+03   3.291926e+00
  1.202650e-02   9.678910e+02   3.174727e+00
  1.232540e-02   8.893676e+02   3.026548e+00
  1.262440e-02   8.297281e+02   2.868954e+00
  1.292330e-02   7.739599e+02   2.728121e+00
  1.322220e-02   7.150984e+02   2.622330e+00
  1.352110e-02   6.649476e+02   2.503290e+00
  1.382000e-02   6.217803e+02   2.396823e+00
  1.411900e-02   5.799782e+02   2.303588e+00
  1.441790e-02   5.411717e+02   2.209159e+00
  1.471680e-02   5.070377e+02   2.128195e+00
  1.501570e-02   4.739669e+02   2.015093e+00
  1.531460e-02   4.474614e+02   1.949099e+00
  1.561350e-02   4.173764e+02   1.849407e+00
  1.591250e-02   3.977092e+02   1.821215e+00
  1.621140e-02   3.739070e+02   1.735427e+00
  1.651030e-02   3.547286e+02   1.672560e+00
  1.680920e-02   3.336804e+02   1.622179e+00
  1.710810e-02   3.169234e+02   1.584241e+00
  1.740710e-02   3.007908e+02   1.521184e+00
  1.770600e-02   2.836019e+02   1.462235e+00
  1.800490e-02   2.717004e+02   1.419910e+00
  1.830380e-02   2.575464e+02   1.393446e+00
  1.860270e-02   2.459807e+02   1.335354e+00
  1.890170e-02   2.334541e+02   1.300908e+00
  1.920060e-02   2.246609e+02   1.264076e+00
  1.949950e-02   2.133243e+02   1.245956e+00
  1.979840e-02   2.067673e+02   1.203642e+00
  2.009730e-02   1.987263e+02   1.167062e+00
  2.039620e-02   1.898184e+02   1.138537e+00
  2.069520e-02   1.843522e+02   1.115975e+00
  2.099410e-02   1.769449e+02   1.101248e+00
  2.129300e-02   1.701778e+02   1.051683e+00
  2.159190e-02   1.641722e+02   1.068557e+00
  2.189080e-02   1.599899e+02   1.060746e+00
  2.218980e-02   1.544880e+02   1.060303e+00
  2.248870e-02   1.488840e+02   1.059465e+00
  2.278760e-02   1.441760e+02   1.032307e+00
  2.308650e-02   1.414542e+02   1.053986e+00
  2.338540e-02   1.349704e+02   1.027409e+00
  2.368430e-02   1.331271e+02   1.001834e+00
  2.398330e-02   1.297830e+02   1.011678e+00
  2.428220e-02   1.263871e+02   9.761438e-01
  2.458110e-02   1.226247e+02   9.938333e-01
  2.488000e-02   1.215657e+02   9.631403e-01
  2.517890e-02   1.181389e+02   9.381422e-01
  2.547790e-02   1.162446e+02   9.437377e-01
  2.577680e-02   1.133518e+02   9.244357e-01
  2.607570e-02   1.098010e+02   9.172086e-01
  2.637460e-02   1.077049e+02   9.011152e-01
  2.667350e-02   1.068817e+02   8.751980e-01
  2.697250e-02   1.058045e+02   8.439284e-01
  2.727140e-02   1.040696e+02   8.059182e-01
  2.757030e-02   1.030002e+02   8.030975e-01
  2.786920e-02   9.971687e+01   7.811626e-01
  2.816810e-02   9.790878e+01   7.617803e-01
  2.846700e-02   9.829862e+01   7.538716e-01
  2.876600e-02   9.607959e+01   7.363340e-01
  2.906490e-02   9.450676e+01   7.324785e-01
  2.936380e-02   9.403860e+01   7.252214e-01
  2.966270e-02   9.341879e+01   7.175242e-01
  2.996160e-02   9.126074e+01   7.102272e-01
  3.026060e-02   9.048641e+01   6.960699e-01
  3.055950e-02   8.943450e+01   6.910313e-01
  3.085840e-02   8.941147e+01   6.880248e-01
  3.115730e-02   8.735176e+01   6.772065e-01
  3.145620e-02   8.651536e+01   6.674805e-01
  3.175510e-02   8.602760e+01   6.674223e-01
  3.205410e-02   8.439596e+01   6.574601e-01
  3.235300e-02   8.470926e+01   6.560108e-01
  3.265190e-02   8.304864e+01   6.376295e-01
  3.295080e-02   8.422571e+01   6.463430e-01
  3.324970e-02   8.242161e+01   6.385436e-01
  3.354870e-02   8.137607e+01   6.328218e-01
  3.384760e-02   8.110885e+01   6.244873e-01
  3.414650e-02   8.016646e+01   6.208487e-01
  3.444540e-02   8.135503e+01   6.168395e-01
  3.474430e-02   7.962799e+01   6.156272e-01
  3.504330e-02   7.986719e+01   6.089108e-01
  3.534220e-02   7.933374e+01   6.076227e-01
  3.564110e-02   7.807524e+01   6.020411e-01
  3.594000e-02   7.786631e+01   5.897271e-01
  3.623890e-02   7.781263e+01   5.995528e-01
  3.653780e-02   7.674761e+01   5.793304e-01
  3.683680e-02   7.641513e+01   5.855952e-01
  3.713570e-02   7.739371e+01   5.900357e-01
  3.743460e-02   7.669346e+01   5.777870e-01
  3.773350e-02   7.416292e+01   5.675199e-01
  3.803240e-02   7.588364e+01   5.877686e-01
  3.833140e-02   7.453783e+01   5.963790e-01
  3.863030e-02   7.554451e+01   6.097258e-01
  3.892920e-02   7.369319e+01   6.006421e-01
  3.922810e-02   7.371438e+01   6.030828e-01
  3.952700e-02   7.370684e+01   5.991436e-01
  3.982600e-02   7.379789e+01   6.082198e-01
  4.012490e-02   7.426496e+01   6.006322e-01
  4.042380e-02   7.407060e+01   6.077284e-01
  4.072270e-02   7.308666e+01   6.012970e-01
  4.102160e-02   7.241180e+01   5.977306e-01
  4.132050e-02   7.412553e+01   6.055554e-01
  4.161950e-02   7.293542e+01   5.944659e-01
  4.191840e-02   7.259211e+01   6.008383e-01
  4.221730e-02   7.178709e+01   5.897676e-01
  4.251620e-02   7.153284e+01   5.964384e-01
  4.281510e-02   7.229240e+01   5.903240e-01
  4.311410e-02   7.223129e+01   5.908305e-01
  4.341300e-02   7.095340e+01   5.886070e-01
  4.371190e-02   7.001445e+01   5.831905e-01
  4.401080e-02   7.153977e+01   5.895090e-01
  4.430970e-02   7.130663e+01   5.840491e-01
  4.460860e-02   7.042337e+01   5.811586e-01
  4.490760e-02   7.100534e+01   5.850455e-01
  4.520650e-02   7.037373e+01   5.780196e-01
  4.550540e-02   6.932511e+01   5.766091e-01
  4.580430e-02   6.926160e+01   5.741577e-01
  4.610320e-02   6.935588e+01   5.716684e-01
  4.640220e-02   7.031639e+01   5.799795e-01
  4.670110e-02   7.004395e+01   5.702362e-01
  4.700000e-02   6.816143e+01   5.646110e-01
  4.729890e-02   6.909201e+01   5.705798e-01
  4.759780e-02   6.824758e+01   5.663748e-01
  4.789680e-02   6.886479e+01   5.654160e-01
  4.819570e-02   6.929298e+01   5.664739e-01
  4.849460e-02   6.944830e+01   5.692102e-01
  4.879350e-02   6.982883e+01   5.645142e-01
  4.909240e-02   6.958283e+01   5.711768e-01
  4.939130e-02   6.794337e+01   5.548293e-01
  4.969030e-02   6.782538e+01   5.563570e-01
  4.998920e-02   6.763423e+01   5.549011e-01
  5.028810e-02   6.721545e+01   5.511871e-01
  5.058700e-02   6.880204e+01   5.617101e-01
  5.088590e-02   6.701458e+01   5.451584e-01
  5.118490e-02   6.821697e+01   5.572865e-01
  5.148380e-02   6.807370e+01   5.540310e-01
  5.178270e-02   6.774731e+01   5.455693e-01
  5.208160e-02   6.806816e+01   5.526878e-01
  5.238050e-02   6.744856e+01   5.443650e-01
  5.267940e-02   6.783016e+01   5.537017e-01
  5.297840e-02   6.769422e+01   5.459922e-01
  5.327730e-02   6.667476e+01   5.393508e-01
  5.357620e-02   6.632822e+01   5.398251e-01
  5.387510e-02   6.654556e+01   5.375850e-01
  5.417400e-02   6.764039e+01   5.470547e-01
  5.447300e-02   6.650034e+01   5.343332e-01
  5.477190e-02   6.743439e+01   5.393026e-01
  5.507080e-02   6.699015e+01   5.375232e-01
  5.536970e-02   6.643916e+01   5.334801e-01
  5.566860e-02   6.686693e+01   5.388816e-01
  5.596760e-02   6.658349e+01   5.316481e-01
  5.626650e-02   6.669618e+01   5.345110e-01
  5.656540e-02   6.676357e+01   5.329671e-01
  5.686430e-02   6.608576e+01   5.272874e-01
  5.716320e-02   6.642048e+01   5.251164e-01
  5.746210e-02   6.628562e+01   5.298612e-01
  5.776110e-02   6.690183e+01   5.341219e-01
  5.806000e-02   6.668716e+01   5.250144e-01
  5.835890e-02   6.649819e+01   5.248458e-01
  5.865780e-02   6.648013e+01   5.219147e-01
  5.895670e-02   6.666997e+01   5.325934e-01
  5.925570e-02   6.649603e+01   5.197223e-01
  5.955460e-02   6.618896e+01   5.253589e-01
  5.985350e-02   6.616252e+01   5.178596e-01
  6.015240e-02   6.644528e+01   5.206472e-01
  6.045130e-02   6.520341e+01   5.163179e-01
  6.075020e-02   6.563912e+01   5.130562e-01
  6.104920e-02   6.576035e+01   5.173972e-01
  6.134810e-02   6.604139e+01   5.190625e-01
  6.164700e-02   6.640656e+01   5.122463e-01
  6.194590e-02   6.536009e+01   5.163781e-01
  6.224480e-02   6.519921e+01   5.044058e-01
  6.254380e-02   6.590742e+01   5.157523e-01
  6.284270e-02   6.611419e+01   5.182280e-01
  6.314160e-02   6.463273e+01   5.001431e-01
  6.344050e-02   6.624689e+01   5.137889e-01
  6.373940e-02   6.590243e+01   5.039980e-01
  6.403840e-02   6.522835e+01   5.092858e-01
  6.433730e-02   6.614709e+01   5.075341e-01
  6.463620e-02   6.506387e+01   4.992521e-01
  6.493510e-02   6.529567e+01   5.111687e-01
  6.523400e-02   6.577986e+01   5.025025e-01
  6.553290e-02   6.568097e+01   5.047010e-01
  6.583190e-02   6.462552e+01   4.985819e-01
  6.613080e-02   6.497457e+01   4.953976e-01
  6.642970e-02   6.527830e+01   5.057599e-01
  6.672860e-02   6.548737e+01   4.958604e-01
  6.702750e-02   6.559253e+01   5.012763e-01
  6.732650e-02   6.568845e+01   4.981117e-01
  6.762540e-02   6.491036e+01   4.951528e-01
  6.792430e-02   6.472666e+01   4.964454e-01
  6.822320e-02   6.436717e+01   4.872527e-01
  6.852210e-02   6.470256e+01   4.958524e-01
  6.882110e-02   6.536587e+01   4.944163e-01
  6.912000e-02   6.504982e+01   4.927310e-01
  6.941890e-02   6.519490e+01   4.898965e-01
  6.971780e-02   6.491350e+01   4.883614e-01
  7.001670e-02   6.484085e+01   4.943925e-01
  7.031560e-02   6.586528e+01   4.914499e-01
  7.061460e-02   6.486574e+01   4.881817e-01
  7.091350e-02   6.529221e+01   4.883580e-01
  7.121240e-02   6.438890e+01   4.812518e-01
  7.151130e-02   6.485036e+01   4.890781e-01
  7.181020e-02   6.525712e+01   4.840239e-01
  7.210920e-02   6.564048e+01   4.887126e-01
  7.240810e-02   6.414741e+01   4.785255e-01
  7.270700e-02   6.371352e+01   4.828861e-01
  7.300590e-02   6.452474e+01   4.813001e-01
  7.330480e-02   6.497116e+01   4.775355e-01
  7.360370e-02   6.461551e+01   4.820979e-01
  7.390270e-02   6.424843e+01   4.753148e-01
  7.420160e-02   6.439488e+01   4.831216e-01
  7.450050e-02   6.449153e+01   4.744462e-01
  7.479940e-02   6.441309e+01   4.754802e-01
  7.509830e-02   6.459006e+01   4.801737e-01
  7.539730e-02   6.376787e+01   4.700391e-01
  7.569620e-02   6.481691e+01   4.747632e-01
  7.599510e-02   6.480185e+01   4.778035e-01
  7.629400e-02   6.413122e+01   4.692249e-01
  7.659290e-02   6.478253e+01   4.759563e-01
  7.689190e-02   6.498608e+01   4.723419e-01
  7.719080e-02   6.436085e+01   4.726541e-01
  7.748970e-02   6.455521e+01   4.699183e-01
  7.778860e-02   6.400694e+01   4.709194e-01
  7.808750e-02   6.390902e+01   4.671368e-01
  7.838640e-02   6.431285e+01   4.660841e-01
  7.868540e-02   6.433107e+01   4.674083e-01
  7.898430e-02   6.459720e+01   4.658627e-01
  7.928320e-02   6.485703e+01   4.723030e-01
  7.958210e-02   6.509015e+01   4.643378e-01
  7.988100e-02   6.367976e+01   4.646178e-01
  8.018000e-02   6.392889e+01   4.630340e-01
  8.047890e-02   6.521136e+01   4.672399e-01
  8.077780e-02   6.417323e+01   4.626848e-01
  8.107670e-02   6.500740e+01   4.632291e-01
  8.137560e-02   6.378521e+01   4.621025e-01
  8.167450e-02   6.412284e+01   4.604701e-01
  8.197350e-02   6.431508e+01   4.583540e-01
  8.227240e-02   6.450274e+01   4.634612e-01
  8.257130e-02   6.415983e+01   4.527288e-01
  8.287020e-02   6.462832e+01   4.635029e-01
  8.316910e-02   6.442406e+01   4.595393e-01
  8.346810e-02   6.480363e+01   4.565448e-01
  8.376700e-02   6.448657e+01   4.617743e-01
  8.406590e-02   6.325182e+01   4.479977e-01
  8.436480e-02   6.466889e+01   4.600118e-01
  8.466370e-02   6.379613e+01   4.510617e-01
  8.496270e-02   6.580755e+01   4.689546e-01
  8.526160e-02   6.500067e+01   4.807878e-01
  8.556050e-02   6.445371e+01   4.792130e-01
  8.585940e-02   6.400280e+01   4.835119e-01
  8.615830e-02   6.466394e+01   4.860028e-01
  8.645720e-02   6.451897e+01   4.902312e-01
  8.675620e-02   6.469638e+01   4.933483e-01
  8.705510e-02   6.406817e+01   4.899702e-01
  8.735400e-02   6.454111e+01   4.942379e-01
  8.765290e-02   6.462926e+01   4.950726e-01
  8.795180e-02   6.360521e+01   4.951359e-01
  8.825080e-02   6.407181e+01   4.924377e-01
  8.854970e-02   6.478267e+01   5.017543e-01
  8.884860e-02   6.487716e+01   5.000622e-01
  8.914750e-02   6.454942e+01   5.050327e-01
  8.944640e-02   6.454268e+01   5.013411e-01
  8.974530e-02   6.442794e+01   4.968063e-01
  9.004430e-02   7.045576e+01   5.174280e-01
  9.034320e-02   6.371893e+01   4.746824e-01
  9.064210e-02   6.421351e+01   4.756295e-01
  9.094100e-02   6.464725e+01   4.672942e-01
  9.123990e-02   6.420075e+01   4.644309e-01
  9.153890e-02   6.408316e+01   4.665068e-01
  9.183780e-02   6.417020e+01   4.634949e-01
  9.213670e-02   6.466821e+01   4.636459e-01
  9.243560e-02   6.490652e+01   4.632754e-01
  9.273450e-02   6.424889e+01   4.569317e-01
  9.303350e-02   6.297897e+01   4.583593e-01
  9.333240e-02   6.454559e+01   4.537034e-01
  9.363130e-02   6.400867e+01   4.552924e-01
  9.393020e-02   6.455436e+01   4.548902e-01
  9.422910e-02   6.299739e+01   4.505218e-01
  9.452800e-02   6.350671e+01   4.535037e-01
  9.482700e-02   6.363749e+01   4.437929e-01
  9.512590e-02   6.467075e+01   4.556878e-01
  9.542480e-02   6.394180e+01   4.481767e-01
  9.572370e-02   6.398264e+01   4.483198e-01
  9.602260e-02   6.465748e+01   4.529483e-01
  9.632160e-02   6.428543e+01   4.438653e-01
  9.662050e-02   6.423816e+01   4.462490e-01
  9.691940e-02   6.425056e+01   4.462921e-01
  9.721830e-02   6.391460e+01   4.425833e-01
  9.751720e-02   6.477951e+01   4.477573e-01
  9.781610e-02   6.427437e+01   4.416778e-01
  9.811510e-02   6.395936e+01   4.449138e-01
  9.841400e-02   6.439180e+01   4.392608e-01
  9.871290e-02   6.432332e+01   4.422022e-01
  9.901180e-02   6.359134e+01   4.407465e-01
  9.931070e-02   6.434427e+01   4.394481e-01
  9.960970e-02   6.409534e+01   4.417743e-01
  9.990860e-02   6.502261e+01   4.375974e-01
  1.002070e-01   6.416119e+01   4.388225e-01
  1.005060e-01   6.378931e+01   4.351306e-01
  1.008050e-01   6.414319e+01   4.387609e-01
  1.011040e-01   6.483299e+01   4.349249e-01
  1.014030e-01   6.454258e+01   4.359791e-01
  1.017020e-01   6.375002e+01   4.374142e-01
  1.020010e-01   6.381894e+01   4.328523e-01
  1.023000e-01   6.461544e+01   4.335240e-01
  1.025990e-01   6.439585e+01   4.317884e-01
  1.028980e-01   6.409483e+01   4.324419e-01
  1.031970e-01   6.466423e+01   4.367311e-01
  1.034960e-01   6.381878e+01   4.259415e-01
  1.037950e-01   6.322617e+01   4.278489e-01
  1.040930e-01   6.458141e+01   4.288024e-01
  1.043920e-01   6.475879e+01   4.333364e-01
  1.046910e-01   6.466421e+01   4.323552e-01
  1.049900e-01   6.396501e+01   4.241958e-01
  1.052890e-01   6.386293e+01   4.273800e-01
  1.055880e-01   6.439540e+01   4.275391e-01
  1.058870e-01   6.456937e+01   4.297373e-01
  1.061860e-01   6.401865e+01   4.237416e-01
  1.064850e-01   6.469924e+01   4.266234e-01
  1.067840e-01   6.446126e+01   4.280802e-01
  1.070830e-01   6.401045e+01   4.230854e-01
  1.073820e-01   6.400266e+01   4.214991e-01
  1.076800e-01   6.513089e+01   4.248851e-01
  1.079790e-01   6.388741e+01   4.226785e-01
  1.082780e-01   6.437942e+01   4.262043e-01
  1.085770e-01   6.423730e+01   4.167828e-01
  1.088760e-01   6.433057e+01   4.228890e-01
  1.091750e-01   6.395622e+01   4.201105e-01
  1.094740e-01   6.455159e+01   4.229914e-01
  1.097730e-01   6.500912e+01   4.220126e-01
  1.100720e-01   6.406434e+01   4.150321e-01
  1.103710e-01   6.396397e+01   4.210617e-01
  1.106700e-01   6.391891e+01   4.148568e-01
  1.109690e-01   6.447894e+01   4.224428e-01
  1.112670e-01   6.403777e+01   4.134741e-01
  1.115660e-01   6.393549e+01   4.143191e-01
  1.118650e-01   6.502966e+01   4.217729e-01
  1.121640e-01   6.448192e+01   4.140267e-01
  1.124630e-01   6.379977e+01   4.129976e-01
  1.127620e-01   6.435318e+01   4.147849e-01
  1.130610e-01   6.418446e+01   4.136545e-01
  1.133600e-01   6.464778e+01   4.199236e-01
  1.136590e-01   6.441547e+01   4.089397e-01
  1.139580e-01   6.477868e+01   4.146860e-01
  1.142570e-01   6.428198e+01   4.128025e-01
  1.145560e-01   6.563832e+01   4.177227e-01
  1.148550e-01   6.398271e+01   4.112624e-01
  1.151530e-01   6.348322e+01   4.043025e-01
  1.154520e-01   6.320411e+01   4.084661e-01
  1.157510e-01   6.432586e+01   4.075340e-01
  1.160500e-01   6.429347e+01   4.137131e-01
  1.163490e-01   6.439299e+01   4.077466e-01
  1.166480e-01   6.481352e+01   4.119069e-01
  1.169470e-01   6.387345e+01   4.066558e-01
  1.172460e-01   6.430124e+01   4.085769e-01
  1.175450e-01   6.449179e+01   4.058416e-01
  1.178440e-01   6.515581e+01   4.079255e-01
  1.181430e-01   6.510463e+01   4.108386e-01
  1.184420e-01   6.480374e+01   4.076513e-01
  1.187400e-01   6.434296e+01   4.048248e-01
  1.190390e-01   6.462095e+01   4.048785e-01
  1.193380e-01   6.427849e+01   4.038043e-01
  1.196370e-01   6.450884e+01   4.067227e-01
  1.199360e-01   6.459834e+01   4.029142e-01
  1.202350e-01   6.389953e+01   4.037003e-01
  1.205340e-01   6.497264e+01   4.046196e-01
  1.208330e-01   6.446863e+01   4.017068e-01
  1.211320e-01   6.462494e+01   4.054371e-01
  1.214310e-01   6.385925e+01   3.963967e-01
  1.217300e-01   6.422484e+01   4.030936e-01
  1.220290e-01   6.389719e+01   4.007216e-01
  1.223270e-01   6.500076e+01   4.014994e-01
  1.226260e-01   6.522096e+01   4.016508e-01
  1.229250e-01   6.546485e+01   4.008261e-01
  1.232240e-01   6.432063e+01   4.009793e-01
  1.235230e-01   6.433214e+01   4.002198e-01
  1.238220e-01   6.462657e+01   3.977340e-01
  1.241210e-01   6.439400e+01   3.985736e-01
  1.244200e-01   6.467912e+01   3.958446e-01
  1.247190e-01   6.429644e+01   3.993183e-01
  1.250180e-01   6.431785e+01   3.944841e-01
  1.253170e-01   6.414874e+01   3.947260e-01
  1.256160e-01   6.432676e+01   3.978450e-01
  1.259140e-01   6.454405e+01   3.956855e-01
  1.262130e-01   6.456346e+01   3.957449e-01
  1.265120e-01   6.490357e+01   3.940068e-01
  1.268110e-01   6.467381e+01   3.940596e-01
  1.271100e-01   6.449874e+01   3.970827e-01
  1.274090e-01   6.455917e+01   3.939612e-01
  1.277080e-01   6.477354e+01   3.933624e-01
  1.280070e-01   6.436802e+01   3.908925e-01
  1.283060e-01   6.531976e+01   3.952680e-01
  1.286050e-01   6.472113e+01   3.962279e-01
  1.289040e-01   6.479025e+01   3.894838e-01
  1.292030e-01   6.481067e+01   3.944763e-01
  1.295020e-01   6.477347e+01   3.906484e-01
  1.298000e-01   6.472640e+01   3.912407e-01
  1.300990e-01   6.404112e+01   3.867454e-01
  1.303980e-01   6.455670e+01   3.890229e-01
  1.306970e-01   6.388088e+01   3.899019e-01
  1.309960e-01   6.504556e+01   3.912236e-01
  1.312950e-01   6.497386e+01   3.907641e-01
  1.315940e-01   6.443024e+01   3.848313e-01
  1.318930e-01   6.433975e+01   3.874062e-01
  1.321920e-01   6.480539e+01   3.885651e-01
  1.324910e-01   6.522575e+01   3.907906e-01
  1.327900e-01   6.442817e+01   3.862408e-01
  1.330890e-01   6.467678e+01   3.865108e-01
  1.333870e-01   6.467605e+01   3.862720e-01
  1.336860e-01   6.506693e+01   3.867281e-01
  1.339850e-01   6.471751e+01   3.842850e-01
  1.342840e-01   6.412021e+01   3.853166e-01
  1.345830e-01   6.554273e+01   3.881395e-01
  1.348820e-01   6.509911e+01   3.868237e-01
  1.351810e-01   6.479584e+01   3.810729e-01
  1.354800e-01   6.477104e+01   3.853781e-01
  1.357790e-01   6.445921e+01   3.821319e-01
  1.360780e-01   6.490333e+01   3.850694e-01
  1.363770e-01   6.438172e+01   3.830549e-01
  1.366760e-01   6.450252e+01   3.855176e-01
  1.369740e-01   6.434995e+01   3.986982e-01
  1.372730e-01   6.469728e+01   4.018852e-01
  1.375720e-01   6.484649e+01   4.117258e-01
  1.378710e-01   6.506115e+01   4.141335e-01
  1.381700e-01   6.416291e+01   4.130013e-01
  1.384690e-01   6.464997e+01   4.217658e-01
  1.387680e-01   6.463506e+01   4.102016e-01
  1.390670e-01   6.462132e+01   3.984949e-01
  1.393660e-01   6.422024e+01   3.964816e-01
  1.396650e-01   6.426174e+01   3.938068e-01
  1.399640e-01   6.574236e+01   3.993417e-01
  1.402630e-01   6.510700e+01   3.892278e-01
  1.405620e-01   6.538491e+01   3.944652e-01
  1.408600e-01   6.534600e+01   3.931089e-01
  1.411590e-01   6.497208e+01   3.929699e-01
  1.414580e-01   6.467648e+01   3.925703e-01
  1.417570e-01   6.487193e+01   3.856781e-01
  1.420560e-01   6.456433e+01   3.892880e-01
  1.423550e-01   6.517375e+01   3.884693e-01
  1.426540e-01   6.427414e+01   3.822728e-01
  1.429530e-01   6.547017e+01   3.848857e-01
  1.432520e-01   6.466018e+01   3.795472e-01
  1.435510e-01   6.465719e+01   3.822591e-01
  1.438500e-01   6.458975e+01   3.780024e-01
  1.441490e-01   6.517088e+01   3.788109e-01
  1.444470e-01   6.505344e+01   3.809248e-01
  1.447460e-01   6.493810e+01   3.768154e-01
  1.450450e-01   6.446235e+01   3.791903e-01
  1.453440e-01   6.456733e+01   3.735775e-01
  1.456430e-01   6.551164e+01   3.800219e-01
  1.459420e-01   6.444562e+01   3.762578e-01
  1.462410e-01   6.490368e+01   3.758445e-01
  1.465400e-01   6.479763e+01   3.768451e-01
  1.468390e-01   6.488025e+01   3.723527e-01
  1.471380e-01   6.460430e+01   3.745444e-01
  1.474370e-01   6.547769e+01   3.777210e-01
  1.477360e-01   6.448395e+01   3.737651e-01
  1.480340e-01   6.434240e+01   3.697595e-01
  1.483330e-01   6.523004e+01   3.807662e-01
  1.486320e-01   6.579279e+01   3.919989e-01
  1.489310e-01   6.548733e+01   3.927952e-01
  1.492300e-01   6.515717e+01   3.913149e-01
  1.495290e-01   6.524450e+01   3.940414e-01
  1.498280e-01   6.529099e+01   3.987389e-01
  1.501270e-01   6.533969e+01   4.004427e-01
  1.504260e-01   6.470904e+01   3.931665e-01
  1.507250e-01   6.526670e+01   4.007411e-01
  1.510240e-01   6.475875e+01   3.981405e-01
  1.513230e-01   6.531205e+01   4.051338e-01
  1.516210e-01   6.494682e+01   3.997579e-01
  1.519200e-01   6.513136e+01   4.003254e-01
  1.522190e-01   6.476831e+01   4.061607e-01
  1.525180e-01   6.541097e+01   4.032953e-01
  1.528170e-01   6.472420e+01   4.065722e-01
  1.531160e-01   6.514116e+01   4.046035e-01
  1.534150e-01   6.528924e+01   3.992497e-01
  1.537140e-01   6.515412e+01   3.920397e-01
  1.540130e-01   6.500959e+01   3.851511e-01
  1.543120e-01   6.476854e+01   3.846693e-01
  1.546110e-01   6.484294e+01   3.823497e-01
  1.549100e-01   6.502443e+01   3.831136e-01
  1.552090e-01   6.510086e+01   3.854214e-01
  1.555070e-01   6.423968e+01   3.737013e-01
  1.558060e-01   6.536429e+01   3.822865e-01
  1.561050e-01   6.501022e+01   3.774627e-01
  1.564040e-01   6.531833e+01   3.799055e-01
  1.567030e-01   6.517862e+01   3.775126e-01
  1.570020e-01   6.550704e+01   3.765021e-01
  1.573010e-01   6.534190e+01   3.795293e-01
  1.576000e-01   6.505975e+01   3.728674e-01
  1.578990e-01   6.473733e+01   3.738546e-01
  1.581980e-01   6.578397e+01   3.751497e-01
  1.584970e-01   6.490375e+01   3.724201e-01
  1.587960e-01   6.558926e+01   3.778243e-01
  1.590940e-01   6.535238e+01   3.718128e-01
  1.593930e-01   6.512747e+01   3.699290e-01
  1.596920e-01   6.494526e+01   3.704451e-01
  1.599910e-01   6.531766e+01   3.731828e-01
  1.602900e-01   6.525824e+01   3.723817e-01
  1.605890e-01   6.515960e+01   3.665630e-01
  1.608880e-01   6.487511e+01   3.681869e-01
  1.611870e-01   6.535701e+01   3.685318e-01
  1.614860e-01   6.473503e+01   3.671790e-01
  1.617850e-01   6.493449e+01   3.645360e-01
  1.620840e-01   6.487310e+01   3.643636e-01
  1.623830e-01   6.476028e+01   3.656381e-01
  1.626810e-01   6.475630e+01   3.634440e-01
  1.629800e-01   6.460427e+01   3.591510e-01
  1.632790e-01   6.529080e+01   3.622072e-01
  1.635780e-01   6.598009e+01   3.652843e-01
  1.638770e-01   6.413233e+01   3.624742e-01
  1.641760e-01   6.426170e+01   3.610778e-01
  1.644750e-01   6.568312e+01   3.642659e-01
  1.647740e-01   6.507092e+01   3.621764e-01
  1.650730e-01   6.484073e+01   3.628962e-01
  1.653720e-01   6.450471e+01   3.615653e-01
  1.656710e-01   6.439963e+01   3.591529e-01
  1.659700e-01   6.468112e+01   3.614768e-01
  1.662680e-01   6.437390e+01   3.592721e-01
  1.665670e-01   6.536321e+01   3.629889e-01
  1.668660e-01   6.482679e+01   3.580662e-01
  1.671650e-01   6.488892e+01   3.610907e-01
  1.674640e-01   6.476145e+01   3.599692e-01
  1.677630e-01   6.493845e+01   3.585626e-01
  1.680620e-01   6.450824e+01   3.596468e-01
  1.683610e-01   6.513437e+01   3.557556e-01
  1.686600e-01   6.447449e+01   3.587901e-01
  1.689590e-01   6.454506e+01   3.554274e-01
  1.692580e-01   6.519175e+01   3.570182e-01
  1.695570e-01   6.523008e+01   3.616534e-01
  1.698560e-01   6.496933e+01   3.549389e-01
  1.701540e-01   6.497337e+01   3.577208e-01
  1.704530e-01   6.484250e+01   3.544100e-01
  1.707520e-01   6.520202e+01   3.555739e-01
  1.710510e-01   6.437298e+01   3.562504e-01
  1.713500e-01   6.448525e+01   3.530696e-01
  1.716490e-01   6.437962e+01   3.555258e-01
  1.719480e-01   6.459858e+01   3.505154e-01
  1.722470e-01   6.472299e+01   3.531770e-01
  1.725460e-01   6.498957e+01   3.555433e-01
  1.728450e-01   6.487969e+01   3.528833e-01
  1.731440e-01   6.426221e+01   3.517377e-01
  1.734430e-01   6.495278e+01   3.504159e-01
  1.737410e-01   6.446899e+01   3.526636e-01
  1.740400e-01   6.419844e+01   3.512046e-01
  1.743390e-01   6.490338e+01   3.506345e-01
  1.746380e-01   6.455723e+01   3.512906e-01
  1.749370e-01   6.444352e+01   3.486899e-01
  1.752360e-01   6.470059e+01   3.516804e-01
  1.755350e-01   6.470699e+01   3.508094e-01
  1.758340e-01   6.525329e+01   3.475840e-01
  1.761330e-01   6.513834e+01   3.528681e-01
  1.764320e-01   6.401438e+01   3.449470e-01
  1.767310e-01   6.483212e+01   3.515034e-01
  1.770300e-01   6.475870e+01   3.476329e-01
  1.773280e-01   6.479043e+01   3.491034e-01
  1.776270e-01   6.457444e+01   3.473100e-01
  1.779260e-01   6.478487e+01   3.463342e-01
  1.782250e-01   6.518545e+01   3.501660e-01
  1.785240e-01   6.501910e+01   3.464496e-01
  1.788230e-01   6.502463e+01   3.481736e-01
  1.791220e-01   6.406820e+01   3.461175e-01
  1.794210e-01   6.475853e+01   3.447432e-01
  1.797200e-01   6.383691e+01   3.437910e-01
  1.800190e-01   6.451966e+01   3.432722e-01
  1.803180e-01   6.397317e+01   3.453471e-01
  1.806170e-01   6.420233e+01   3.430926e-01
  1.809160e-01   6.497259e+01   3.444750e-01
  1.812140e-01   6.392716e+01   3.425232e-01
  1.815130e-01   6.451685e+01   3.435979e-01
  1.818120e-01   6.408500e+01   3.437837e-01
  1.821110e-01   6.418407e+01   3.400794e-01
  1.824100e-01   6.484549e+01   3.443048e-01
  1.827090e-01   6.470596e+01   3.432689e-01
  1.830080e-01   6.457532e+01   3.430880e-01
  1.833070e-01   6.455930e+01   3.405839e-01
  1.836060e-01   6.418688e+01   3.387937e-01
  1.839050e-01   6.430458e+01   3.430322e-01
  1.842040e-01   6.457461e+01   3.409495e-01
  1.845030e-01   6.403658e+01   3.387183e-01
  1.848010e-01   6.395280e+01   3.402804e-01
  1.851000e-01   6.500442e+01   3.383857e-01
  1.853990e-01   6.443146e+01   3.418800e-01
  1.856980e-01   6.428881e+01   3.390626e-01
  1.859970e-01   6.437777e+01   3.380167e-01
  1.862960e-01   6.392028e+01   3.382499e-01
  1.865950e-01   6.372002e+01   3.359693e-01
  1.868940e-01   6.420640e+01   3.411183e-01
  1.871930e-01   6.493436e+01   3.358574e-01
  1.874920e-01   6.412740e+01   3.368833e-01
  1.877910e-01   6.448098e+01   3.376523e-01
  1.880900e-01   6.424052e+01   3.370221e-01
  1.883880e-01   6.442439e+01   3.392590e-01
  1.886870e-01   6.406593e+01   3.322289e-01
  1.889860e-01   6.392995e+01   3.374752e-01
  1.892850e-01   6.411826e+01   3.354449e-01
  1.895840e-01   6.407095e+01   3.342337e-01
  1.898830e-01   6.413037e+01   3.348536e-01
  1.901820e-01   6.384058e+01   3.337867e-01
  1.904810e-01   6.390183e+01   3.337923e-01
  1.907800e-01   6.436085e+01   3.342169e-01
  1.910790e-01   6.405376e+01   3.328063e-01
  1.913780e-01   6.410926e+01   3.340248e-01
  1.916770e-01   6.359283e+01   3.325232e-01
  1.919750e-01   6.391721e+01   3.341417e-01
  1.922740e-01   6.336547e+01   3.290569e-01
  1.925730e-01   6.403166e+01   3.315345e-01
  1.928720e-01   6.339339e+01   3.306316e-01
  1.931710e-01   6.412816e+01   3.331524e-01
  1.934700e-01   6.386535e+01   3.309530e-01
  1.937690e-01   6.395353e+01   3.302810e-01
  1.940680e-01   6.384002e+01   3.317943e-01
  1.943670e-01   6.338616e+01   3.286640e-01
  1.946660e-01   6.355295e+01   3.296929e-01
  1.949650e-01   6.361365e+01   3.277748e-01
  1.952640e-01   6.354976e+01   3.290879e-01
  1.955630e-01   6.382911e+01   3.310097e-01
  1.958610e-01   6.380187e+01   3.278190e-01
  1.961600e-01   6.386751e+01   3.293146e-01
  1.964590e-01   6.395190e+01   3.280577e-01
  1.967580e-01   6.328489e+01   3.285499e-01
  1.970570e-01   6.302464e+01   3.256707e-01
  1.973560e-01   6.375515e+01   3.258119e-01
  1.976550e-01   6.403066e+01   3.292903e-01
  1.979540e-01   6.424510e+01   3.274956e-01
  1.982530e-01   6.349258e+01   3.273161e-01
  1.985520e-01   6.366820e+01   3.257336e-01
  1.988510e-01   6.351939e+01   3.254966e-01
  1.991500e-01   6.343066e+01   3.274498e-01
  1.994480e-01   6.389104e+01   3.252980e-01
  1.997470e-01   6.333762e+01   3.257520e-01
  2.000460e-01   6.336654e+01   3.219855e-01
  2.003450e-01   6.351241e+01   3.246180e-01
  2.006440e-01   6.387055e+01   3.282889e-01
  2.009430e-01   6.306550e+01   3.212197e-01
  2.012420e-01   6.318166e+01   3.247738e-01
  2.015410e-01   6.364670e+01   3.225565e-01
  2.018400e-01   6.351345e+01   3.229196e-01
  2.021390e-01   6.339267e+01   3.236005e-01
  2.024380e-01   6.395013e+01   3.201471e-01
  2.027370e-01   6.359543e+01   3.242597e-01
  2.030350e-01   6.339866e+01   3.206782e-01
  2.033340e-01   6.357772e+01   3.219631e-01
  2.036330e-01   6.307173e+01   3.182115e-01
  2.039320e-01   6.400570e+01   3.213812e-01
  2.042310e-01   6.302563e+01   3.219577e-01
  2.045300e-01   6.346820e+01   3.183975e-01
  2.048290e-01   6.332249e+01   3.191153e-01
  2.051280e-01   6.297313e+01   3.178273e-01
  2.054270e-01   6.331741e+01   3.181538e-01
  2.057260e-01   6.292353e+01   3.205798e-01
  2.060250e-01   6.318617e+01   3.172862e-01
  2.063240e-01   6.307923e+01   3.195944e-01
  2.066230e-01   6.303159e+01   3.181102e-01
  2.069210e-01   6.347485e+01   3.204574e-01
  2.072200e-01   6.359343e+01   3.200705e-01
  2.075190e-01   6.282980e+01   3.157237e-01
  2.078180e-01   6.341301e+01   3.196162e-01
  2.081170e-01   6.319019e+01   3.174305e-01
  2.084160e-01   6.281855e+01   3.185232e-01
  2.087150e-01   6.320159e+01   3.159921e-01
  2.090140e-01   6.296217e+01   3.168572e-01
  2.093130e-01   6.276077e+01   3.162163e-01
  2.096120e-01   6.302246e+01   3.163405e-01
  2.099110e-01   6.287487e+01   3.145159e-01
  2.102100e-01   6.294847e+01   3.162880e-01
  2.105080e-01   6.311347e+01   3.183167e-01
  2.108070e-01   6.326999e+01   3.157663e-01
  2.111060e-01   6.223286e+01   3.123850e-01
  2.114050e-01   6.298120e+01   3.146505e-01
  2.117040e-01   6.288772e+01   3.193834e-01
  2.120030e-01   6.260561e+01   3.245863e-01
  2.123020e-01   6.313735e+01   3.283153e-01
  2.126010e-01   6.315588e+01   3.257189e-01
  2.129000e-01   6.324014e+01   3.291793e-01
  2.131990e-01   6.336307e+01   3.323822e-01
  2.134980e-01   6.352196e+01   3.348180e-01
  2.137970e-01   6.282257e+01   3.305032e-01
  2.140950e-01   6.320581e+01   3.333601e-01
  2.143940e-01   6.263059e+01   3.330849e-01
  2.146930e-01   6.279468e+01   3.338348e-01
  2.149920e-01   6.310342e+01   3.349701e-01
  2.152910e-01   6.282247e+01   3.346975e-01
  2.155900e-01   6.329405e+01   3.388490e-01
  2.158890e-01   6.272444e+01   3.373208e-01
  2.161880e-01   6.305623e+01   3.367564e-01
  2.164870e-01   6.304290e+01   3.380134e-01
  2.167860e-01   6.233274e+01   3.298213e-01
  2.170850e-01   6.292342e+01   3.288027e-01
  2.173840e-01   6.308513e+01   3.261182e-01
  2.176820e-01   6.241892e+01   3.229506e-01
  2.179810e-01   6.273135e+01   3.247671e-01
  2.182800e-01   6.249312e+01   3.198976e-01
  2.185790e-01   6.271089e+01   3.219968e-01
  2.188780e-01   6.212879e+01   3.170414e-01
  2.191770e-01   6.276544e+01   3.207332e-01
  2.194760e-01   6.265803e+01   3.212979e-01
  2.197750e-01   6.287508e+01   3.186665e-01
  2.200740e-01   6.266717e+01   3.161140e-01
  2.203730e-01   6.255630e+01   3.175856e-01
  2.206720e-01   6.259263e+01   3.167309e-01
  2.209710e-01   6.282554e+01   3.195006e-01
  2.212700e-01   6.266759e+01   3.146544e-01
  2.215680e-01   6.227234e+01   3.164581e-01
  2.218670e-01   6.205904e+01   3.116892e-01
  2.221660e-01   6.188316e+01   3.146633e-01
  2.224650e-01   6.288174e+01   3.146645e-01
  2.227640e-01   6.247188e+01   3.133756e-01
  2.230630e-01   6.240708e+01   3.141314e-01
  2.233620e-01   6.245638e+01   3.134675e-01
  2.236610e-01   6.199541e+01   3.123085e-01
  2.239600e-01   6.157266e+01   3.076672e-01
  2.242590e-01   6.248218e+01   3.130101e-01
  2.245580e-01   6.267073e+01   3.125732e-01
  2.248570e-01   6.235293e+01   3.136007e-01
  2.251550e-01   6.174219e+01   3.084681e-01
  2.254540e-01   6.241910e+01   3.104084e-01
  2.257530e-01   6.239107e+01   3.126518e-01
  2.260520e-01   6.207760e+01   3.080480e-01
  2.263510e-01   6.223375e+01   3.094407e-01
  2.266500e-01   6.208306e+01   3.089398e-01
  2.269490e-01   6.183725e+01   3.069536e-01
  2.272480e-01   6.194902e+01   3.097451e-01
  2.275470e-01   6.247279e+01   3.069184e-01
  2.278460e-01   6.172485e+01   3.085510e-01
  2.281450e-01   6.192564e+01   3.063075e-01
  2.284440e-01   6.232228e+01   3.087798e-01
  2.287420e-01   6.196911e+01   3.087821e-01
  2.290410e-01   6.196923e+01   3.026673e-01
  2.293400e-01   6.216939e+01   3.079013e-01
  2.296390e-01   6.208207e+01   3.062022e-01
  2.299380e-01   6.195443e+01   3.063786e-01
  2.302370e-01   6.187693e+01   3.055735e-01
  2.305360e-01   6.199275e+01   3.039189e-01
  2.308350e-01   6.193326e+01   3.080647e-01
  2.311340e-01   6.222936e+01   3.030642e-01
  2.314330e-01   6.157259e+01   3.036081e-01
  2.317320e-01   6.204004e+01   3.058535e-01
  2.320310e-01   6.197236e+01   3.025563e-01
  2.323290e-01   6.224712e+01   3.079692e-01
  2.326280e-01   6.174260e+01   3.012874e-01
  2.329270e-01   6.121172e+01   3.004584e-01
  2.332260e-01   6.156662e+01   3.028725e-01
  2.335250e-01   6.234072e+01   3.040504e-01
  2.338240e-01   6.217744e+01   3.048536e-01
  2.341230e-01   6.211421e+01   3.002088e-01
  2.344220e-01   6.157799e+01   3.019472e-01
  2.347210e-01   6.202527e+01   3.029229e-01
  2.350200e-01   6.131702e+01   3.003644e-01
  2.353190e-01   6.155682e+01   3.013042e-01
  2.356180e-01   6.177295e+01   2.984653e-01
  2.359170e-01   6.123815e+01   3.014683e-01
  2.362150e-01   6.149541e+01   3.000990e-01
  2.365140e-01   6.161576e+01   2.980853e-01
  2.368130e-01   6.185860e+01   3.009839e-01
  2.371120e-01   6.173986e+01   2.993028e-01
  2.374110e-01   6.095265e+01   2.999393e-01
  2.377100e-01   6.143032e+01   2.975226e-01
  2.380090e-01   6.147120e+01   2.989963e-01
  2.383080e-01   6.107581e+01   2.960975e-01
  2.386070e-01   6.181531e+01   2.994856e-01
  2.389060e-01   6.152088e+01   2.984271e-01
  2.392050e-01   6.138343e+01   2.965037e-01
  2.395040e-01   6.151443e+01   2.988709e-01
  2.398020e-01   6.111704e+01   2.958596e-01
  2.401010e-01   6.125089e+01   2.978860e-01
  2.404000e-01   6.140521e+01   2.954360e-01
  2.406990e-01   6.142201e+01   2.971619e-01
  2.409980e-01   6.107177e+01   2.953016e-01
  2.412970e-01   6.152359e+01   2.959439e-01
  2.415960e-01   6.106977e+01   2.957452e-01
  2.418950e-01   6.108249e+01   2.941046e-01
  2.421940e-01   6.151441e+01   2.963698e-01
  2.424930e-01   6.161511e+01   2.975152e-01
  2.427920e-01   6.137079e+01   2.931506e-01
  2.430910e-01   6.176122e+01   2.960680e-01
  2.433890e-01   6.104944e+01   2.933645e-01
  2.436880e-01   6.143526e+01   2.968545e-01
  2.439870e-01   6.105432e+01   2.923938e-01
  2.442860e-01   6.166822e+01   2.933158e-01
  2.445850e-01   6.066229e+01   2.926518e-01
  2.448840e-01   6.078511e+01   2.925101e-01
  2.451830e-01   6.063220e+01   2.936813e-01
  2.454820e-01   6.133999e+01   2.918868e-01
  2.457810e-01   6.093389e+01   2.921053e-01
  2.460800e-01   6.111492e+01   2.928654e-01
  2.463790e-01   6.082240e+01   2.911897e-01
  2.466780e-01   6.066172e+01   2.912359e-01
  2.469770e-01   6.077920e+01   2.906566e-01
  2.472750e-01   6.114768e+01   2.922917e-01
  2.475740e-01   6.066661e+01   2.921157e-01
  2.478730e-01   6.126413e+01   2.888468e-01
  2.481720e-01   6.129766e+01   2.918936e-01
  2.484710e-01   6.058537e+01   2.883906e-01
  2.487700e-01   6.126017e+01   2.931041e-01
  2.490690e-01   6.130468e+01   2.921259e-01
  2.493680e-01   6.106230e+01   2.885792e-01
  2.496670e-01   6.078721e+01   2.918619e-01
  2.499660e-01   6.055105e+01   2.883089e-01
  2.502650e-01   6.072625e+01   2.899958e-01
  2.505640e-01   6.076135e+01   2.871409e-01
  2.508620e-01   6.091352e+01   2.888552e-01
  2.511610e-01   6.060867e+01   2.904628e-01
  2.514600e-01   6.113203e+01   2.885352e-01
  2.517590e-01   6.116485e+01   2.884044e-01
  2.520580e-01   6.065203e+01   2.877122e-01
  2.523570e-01   6.037511e+01   2.873670e-01
  2.526560e-01   6.087350e+01   2.893919e-01
  2.529550e-01   6.082980e+01   2.859675e-01
  2.532540e-01   6.097049e+01   2.861960e-01
  2.535530e-01   6.123919e+01   2.866217e-01
  2.538520e-01   6.082267e+01   2.869760e-01
  2.541510e-01   6.078778e+01   2.853603e-01
  2.544490e-01   6.058436e+01   2.856958e-01
  2.547480e-01   6.025551e+01   2.852254e-01
  2.550470e-01   6.056167e+01   2.842237e-01
  2.553460e-01   6.106668e+01   2.858111e-01
  2.556450e-01   6.044518e+01   2.820602e-01
  2.559440e-01   6.034715e+01   2.847292e-01
  2.562430e-01   6.112986e+01   2.879067e-01
  2.565420e-01   6.054666e+01   2.839876e-01
  2.568410e-01   6.083542e+01   2.838627e-01
  2.571400e-01   6.034411e+01   2.831123e-01
  2.574390e-01   6.073555e+01   2.861544e-01
  2.577380e-01   6.100564e+01   2.857697e-01
  2.580360e-01   6.054322e+01   2.826840e-01
  2.583350e-01   6.062255e+01   2.853782e-01
  2.586340e-01   6.080513e+01   2.827015e-01
  2.589330e-01   6.065674e+01   2.851539e-01
  2.592320e-01   6.083405e+01   2.827687e-01
  2.595310e-01   6.006076e+01   2.819505e-01
  2.598300e-01   6.084748e+01   2.857035e-01
  2.601290e-01   6.090150e+01   2.814572e-01
  2.604280e-01   6.057615e+01   2.841572e-01
  2.607270e-01   6.100673e+01   2.814091e-01
  2.610260e-01   6.003335e+01   2.816884e-01
  2.613250e-01   6.053390e+01   2.834573e-01
  2.616240e-01   6.071453e+01   2.829845e-01
  2.619220e-01   6.046139e+01   2.824928e-01
  2.622210e-01   6.032779e+01   2.793582e-01
  2.625200e-01   6.020616e+01   2.808165e-01
  2.628190e-01   6.023252e+01   2.805856e-01
  2.631180e-01   6.025160e+01   2.788948e-01
  2.634170e-01   6.017449e+01   2.823165e-01
  2.637160e-01   6.009926e+01   2.785420e-01
  2.640150e-01   6.016352e+01   2.814023e-01
  2.643140e-01   6.032000e+01   2.786715e-01
  2.646130e-01   5.992627e+01   2.781408e-01
  2.649120e-01   6.023838e+01   2.818727e-01
  2.652110e-01   5.991778e+01   2.779308e-01
  2.655090e-01   6.037189e+01   2.797485e-01
  2.658080e-01   6.020209e+01   2.777359e-01
  2.661070e-01   6.042861e+01   2.794957e-01
  2.664060e-01   6.026196e+01   2.788233e-01
  2.667050e-01   5.969434e+01   2.777924e-01
  2.670040e-01   6.003730e+01   2.783983e-01
  2.673030e-01   6.067795e+01   2.790211e-01
  2.676020e-01   6.027376e+01   2.781849e-01
  2.679010e-01   6.039311e+01   2.783654e-01
  2.682000e-01   5.990759e+01   2.761187e-01
  2.684990e-01   6.049563e+01   2.785068e-01
  2.687980e-01   6.017674e+01   2.773947e-01
  2.690960e-01   6.062812e+01   2.795734e-01
  2.693950e-01   5.998028e+01   2.751737e-01
  2.696940e-01   6.003888e+01   2.756776e-01
  2.699930e-01   6.023195e+01   2.771461e-01
  2.702920e-01   5.973323e+01   2.757166e-01
  2.705910e-01   5.997900e+01   2.767508e-01
  2.708900e-01   5.946735e+01   2.734456e-01
  2.711890e-01   6.028807e+01   2.771814e-01
  2.714880e-01   5.992648e+01   2.753270e-01
  2.717870e-01   6.029579e+01   2.766386e-01
  2.720860e-01   5.979449e+01   2.744715e-01
  2.723850e-01   6.043771e+01   2.753005e-01
  2.726840e-01   6.000638e+01   2.754180e-01
  2.729820e-01   5.986919e+01   2.749187e-01
  2.732810e-01   6.007781e+01   2.744796e-01
  2.735800e-01   5.987495e+01   2.739247e-01
  2.738790e-01   6.025820e+01   2.753497e-01
  2.741780e-01   5.999796e+01   2.752142e-01
  2.744770e-01   5.984143e+01   2.723133e-01
  2.747760e-01   5.990682e+01   2.738156e-01
  2.750750e-01   5.961573e+01   2.762861e-01
  2.753740e-01   6.053561e+01   2.828643e-01
  2.756730e-01   5.959090e+01   2.821363e-01
  2.759720e-01   6.020503e+01   2.822890e-01
  2.762710e-01   5.978925e+01   2.853488e-01
  2.765690e-01   6.015367e+01   2.854960e-01
  2.768680e-01   6.015201e+01   2.881982e-01
  2.771670e-01   6.044121e+01   2.864866e-01
  2.774660e-01   5.988607e+01   2.859933e-01
  2.777650e-01   5.960274e+01   2.887898e-01
  2.780640e-01   6.024981e+01   2.889621e-01
  2.783630e-01   5.992298e+01   2.886020e-01
  2.786620e-01   6.017150e+01   2.909213e-01
  2.789610e-01   5.978430e+01   2.900920e-01
  2.792600e-01   5.992167e+01   2.932865e-01
  2.795590e-01   5.945671e+01   2.864228e-01
  2.798580e-01   5.993916e+01   2.921083e-01
  2.801560e-01   6.028518e+01   2.925087e-01
  2.804550e-01   5.944541e+01   2.913431e-01
  2.807540e-01   5.981210e+01   2.935778e-01
  2.810530e-01   6.031780e+01   2.920386e-01
  2.813520e-01   6.002605e+01   2.952331e-01
  2.816510e-01   5.971366e+01   2.934483e-01
  2.819500e-01   5.962516e+01   2.933430e-01
  2.822490e-01   6.004657e+01   2.943778e-01
  2.825480e-01   5.980423e+01   2.933343e-01
  2.828470e-01   6.006765e+01   2.974047e-01
  2.831460e-01   6.042435e+01   2.967831e-01
  2.834450e-01   6.002082e+01   2.942020e-01
  2.837430e-01   5.989926e+01   2.956051e-01
  2.840420e-01   6.022950e+01   2.980380e-01
  2.843410e-01   5.991012e+01   3.037329e-01
  2.846400e-01   5.998095e+01   3.060452e-01
  2.849390e-01   5.982716e+01   3.135451e-01
  2.852380e-01   6.002733e+01   3.169843e-01
  2.855370e-01   5.955555e+01   3.188666e-01
  2.858360e-01   5.922937e+01   3.200279e-01
  2.861350e-01   6.003199e+01   3.250342e-01
  2.864340e-01   5.884922e+01   3.265774e-01
  2.867330e-01   5.913511e+01   3.264295e-01
  2.870320e-01   5.911669e+01   3.319800e-01
  2.873310e-01   5.914974e+01   3.289958e-01
  2.876290e-01   5.935039e+01   3.347950e-01
  2.879280e-01   5.966350e+01   3.387457e-01
  2.882270e-01   5.933730e+01   3.340893e-01
  2.885260e-01   5.913026e+01   3.375732e-01
  2.888250e-01   5.897906e+01   3.362828e-01
  2.891240e-01   5.946204e+01   3.427506e-01
  2.894230e-01   5.952303e+01   3.460232e-01
  2.897220e-01   5.893879e+01   3.361680e-01
  2.900210e-01   5.897824e+01   3.451736e-01
  2.903200e-01   5.987031e+01   3.457421e-01
  2.906190e-01   5.922837e+01   3.475853e-01
  2.909180e-01   5.933322e+01   3.488379e-01
  2.912160e-01   5.982179e+01   3.465209e-01
  2.915150e-01   5.897921e+01   3.554190e-01
  2.918140e-01   5.902773e+01   3.473722e-01
  2.921130e-01   5.915977e+01   3.510116e-01
  2.924120e-01   6.038752e+01   3.572100e-01
  2.927110e-01   5.900870e+01   3.521229e-01
  2.930100e-01   5.954150e+01   3.629298e-01
  2.933090e-01   5.809036e+01   3.527306e-01
  2.936080e-01   5.870557e+01   3.522003e-01
  2.939070e-01   5.908975e+01   3.590308e-01
  2.942060e-01   5.909862e+01   3.596827e-01
  2.945050e-01   5.948297e+01   3.684163e-01
  2.948030e-01   5.855644e+01   3.559678e-01
  2.951020e-01   5.928975e+01   3.636587e-01
  2.954010e-01   5.944435e+01   3.658685e-01
  2.957000e-01   5.881755e+01   3.656863e-01
  2.959990e-01   5.849454e+01   3.642417e-01
  2.962980e-01   5.863591e+01   3.653416e-01
  2.965970e-01   5.840323e+01   3.681908e-01
  2.968960e-01   5.858409e+01   3.685336e-01
  2.971950e-01   5.907235e+01   3.684832e-01
  2.974940e-01   5.822112e+01   3.644876e-01
  2.977930e-01   5.884244e+01   3.698004e-01
  2.980920e-01   5.928507e+01   3.714177e-01
  2.983900e-01   5.853045e+01   3.720440e-01
  2.986890e-01   5.905780e+01   3.695663e-01
  2.989880e-01   5.840514e+01   3.714126e-01
  2.992870e-01   5.871599e+01   3.733365e-01
  2.995860e-01   5.856082e+01   3.749741e-01
  2.998850e-01   5.869463e+01   3.732686e-01
  3.001840e-01   5.861388e+01   3.753831e-01
  3.004830e-01   5.867793e+01   3.804725e-01
  3.007820e-01   5.941522e+01   3.813608e-01
  3.010810e-01   5.795575e+01   3.739859e-01
  3.013800e-01   5.935376e+01   3.841687e-01
  3.016790e-01   5.850049e+01   3.803950e-01
  3.019780e-01   5.889371e+01   3.836907e-01
  3.022760e-01   5.882490e+01   3.852590e-01
  3.025750e-01   5.917769e+01   3.843599e-01
  3.028740e-01   5.878313e+01   3.885177e-01
  3.031730e-01   5.879504e+01   3.867174e-01
  3.034720e-01   5.868263e+01   3.879213e-01
  3.037710e-01   5.826999e+01   3.862923e-01
  3.040700e-01   5.857872e+01   3.891694e-01
  3.043690e-01   5.919380e+01   3.958500e-01
  3.046680e-01   5.931727e+01   3.948785e-01
  3.049670e-01   5.856560e+01   3.888592e-01
  3.052660e-01   5.907842e+01   3.974224e-01
  3.055650e-01   5.881900e+01   3.951501e-01
  3.058630e-01   5.890064e+01   4.008238e-01
  3.061620e-01   5.821321e+01   3.911863e-01
  3.064610e-01   5.847730e+01   3.970887e-01
  3.067600e-01   5.848714e+01   4.032254e-01
  3.070590e-01   5.902198e+01   3.989338e-01
  3.073580e-01   5.911819e+01   4.053948e-01
  3.076570e-01   5.913389e+01   3.981741e-01
  3.079560e-01   5.843983e+01   4.021735e-01
  3.082550e-01   5.891864e+01   4.038177e-01
  3.085540e-01   5.869407e+01   4.027517e-01
  3.088530e-01   5.908632e+01   4.092278e-01
  3.091520e-01   5.838749e+01   4.008179e-01
  3.094500e-01   5.814432e+01   4.087278e-01
  3.097490e-01   5.789066e+01   4.059829e-01
  3.100480e-01   5.781452e+01   4.026858e-01
  3.103470e-01   5.795460e+01   4.144269e-01
  3.106460e-01   5.845948e+01   4.040249e-01
  3.109450e-01   5.848498e+01   4.159920e-01
  3.112440e-01   5.824572e+01   4.081519e-01
  3.115430e-01   5.804711e+01   4.128148e-01
  3.118420e-01   5.814664e+01   4.177486e-01
  3.121410e-01   5.843458e+01   4.122683e-01
  3.124400e-01   5.848305e+01   4.199596e-01
  3.127390e-01   5.828220e+01   4.133281e-01
  3.130380e-01   5.839205e+01   4.226871e-01
  3.133360e-01   5.835615e+01   4.201765e-01
  3.136350e-01   5.751803e+01   4.164803e-01
  3.139340e-01   5.835424e+01   4.256713e-01
  3.142330e-01   5.799219e+01   4.178593e-01
  3.145320e-01   5.887466e+01   4.314928e-01
  3.148310e-01   5.871303e+01   4.259267e-01
  3.151300e-01   5.869758e+01   4.258706e-01
  3.154290e-01   5.851099e+01   4.301581e-01
  3.157280e-01   5.770480e+01   4.243459e-01
  3.160270e-01   5.779293e+01   4.329939e-01
  3.163260e-01   5.765487e+01   4.241623e-01
  3.166250e-01   5.804272e+01   4.339286e-01
  3.169230e-01   5.812425e+01   4.316408e-01
  3.172220e-01   5.924169e+01   4.406688e-01
  3.175210e-01   5.811790e+01   4.360901e-01
  3.178200e-01   5.829644e+01   4.337576e-01
  3.181190e-01   5.815090e+01   4.412213e-01
  3.184180e-01   5.799608e+01   4.360114e-01
  3.187170e-01   5.770880e+01   4.426975e-01
  3.190160e-01   5.848281e+01   4.444568e-01
  3.193150e-01   5.846482e+01   4.377699e-01
  3.196140e-01   5.785573e+01   4.468990e-01
  3.199130e-01   5.773789e+01   4.400427e-01
  3.202120e-01   5.905587e+01   4.523396e-01
  3.205100e-01   5.855625e+01   4.491852e-01
  3.208090e-01   5.792615e+01   4.435303e-01
  3.211080e-01   5.889471e+01   4.542339e-01
  3.214070e-01   5.866225e+01   4.455375e-01
  3.217060e-01   5.818748e+01   4.510793e-01
  3.220050e-01   5.750362e+01   4.455370e-01
  3.223040e-01   5.761464e+01   4.439388e-01
  3.226030e-01   5.862300e+01   4.591989e-01
  3.229020e-01   5.750820e+01   4.395578e-01
  3.232010e-01   5.819804e+01   4.545058e-01
  3.235000e-01   5.788727e+01   4.482540e-01
  3.237990e-01   5.776292e+01   4.511076e-01
  3.240970e-01   5.847597e+01   4.608266e-01
  3.243960e-01   5.870748e+01   4.522521e-01
  3.246950e-01   5.797861e+01   4.606412e-01
  3.249940e-01   5.886372e+01   4.562393e-01
  3.252930e-01   5.828996e+01   4.614286e-01
  3.255920e-01   5.805550e+01   4.632006e-01
  3.258910e-01   5.744649e+01   4.563127e-01
  3.261900e-01   5.787903e+01   4.652409e-01
  3.264890e-01   5.780050e+01   4.594872e-01
  3.267880e-01   5.817647e+01   4.645948e-01
  3.270870e-01   5.819460e+01   4.726429e-01
  3.273860e-01   5.817021e+01   4.668731e-01
  3.276850e-01   5.828289e+01   4.730013e-01
  3.279830e-01   5.817547e+01   4.655080e-01
  3.282820e-01   5.829690e+01   4.754853e-01
  3.285810e-01   5.805950e+01   4.725754e-01
  3.288800e-01   5.755075e+01   4.738975e-01
  3.291790e-01   5.782609e+01   4.711440e-01
  3.294780e-01   5.824266e+01   4.802304e-01
  3.297770e-01   5.781650e+01   4.810032e-01
  3.300760e-01   5.718268e+01   4.733607e-01
  3.303750e-01   5.841258e+01   4.860632e-01
  3.306740e-01   5.777558e+01   4.768007e-01
  3.309730e-01   5.888976e+01   4.901527e-01
  3.312720e-01   5.729788e+01   4.871875e-01
  3.315700e-01   5.729868e+01   4.783368e-01
  3.318690e-01   5.749478e+01   4.918217e-01
  3.321680e-01   5.799876e+01   4.827868e-01
  3.324670e-01   5.785403e+01   4.944608e-01
  3.327660e-01   5.790219e+01   4.919169e-01
  3.330650e-01   5.813557e+01   4.934546e-01
  3.333640e-01   5.852819e+01   5.030044e-01
  3.336630e-01   5.822255e+01   4.900270e-01
  3.339620e-01   5.864304e+01   5.064098e-01
  3.342610e-01   5.855215e+01   4.991166e-01
  3.345600e-01   5.736042e+01   4.991072e-01
  3.348590e-01   5.845575e+01   5.127895e-01
  3.351570e-01   5.792587e+01   4.947677e-01
  3.354560e-01   5.793132e+01   5.141788e-01
  3.357550e-01   5.802701e+01   4.979988e-01
  3.360540e-01   5.725529e+01   5.093234e-01
  3.363530e-01   5.794132e+01   5.186372e-01
  3.366520e-01   5.863867e+01   5.063909e-01
  3.369510e-01   5.691521e+01   5.204741e-01
  3.372500e-01   5.719105e+01   4.983697e-01
  3.375490e-01   5.787275e+01   5.222032e-01
  3.378480e-01   5.837744e+01   5.218724e-01
  3.381470e-01   5.781597e+01   5.180759e-01
  3.384460e-01   5.723424e+01   5.293344e-01
  3.387450e-01   5.739167e+01   5.087083e-01
  3.390430e-01   5.692189e+01   5.251669e-01
  3.393420e-01   5.769019e+01   5.260018e-01
  3.396410e-01   5.871244e+01   5.313180e-01
  3.399400e-01   5.778691e+01   5.425583e-01
  3.402390e-01   5.846572e+01   5.197004e-01
  3.405380e-01   5.764763e+01   5.389983e-01
  3.408370e-01   5.768463e+01   5.314130e-01
  3.411360e-01   5.843372e+01   5.383596e-01
  3.414350e-01   5.676301e+01   5.377301e-01
  3.417340e-01   5.651923e+01   5.287716e-01
  3.420330e-01   5.717398e+01   5.478788e-01
  3.423320e-01   5.803196e+01   5.365057e-01
  3.426300e-01   5.847588e+01   5.533114e-01
  3.429290e-01   5.783684e+01   5.480012e-01
  3.432280e-01   5.793439e+01   5.462107e-01
  3.435270e-01   5.699036e+01   5.604284e-01
  3.438260e-01   5.789533e+01   5.423346e-01
  3.441250e-01   5.860308e+01   5.650081e-01
  3.444240e-01   5.878349e+01   5.578728e-01
  3.447230e-01   5.832645e+01   5.604427e-01
  3.450220e-01   5.778367e+01   5.693318e-01
  3.453210e-01   5.730106e+01   5.507935e-01
  3.456200e-01   5.835451e+01   5.773149e-01
  3.459190e-01   5.830347e+01   5.635619e-01
  3.462170e-01   5.717789e+01   5.688850e-01
  3.465160e-01   5.671326e+01   5.657200e-01
  3.468150e-01   5.768610e+01   5.696993e-01
  3.471140e-01   5.697664e+01   5.811220e-01
  3.474130e-01   5.676274e+01   5.642798e-01
  3.477120e-01   5.683439e+01   5.803962e-01
  3.480110e-01   5.705431e+01   5.752214e-01
  3.483100e-01   5.727921e+01   5.781357e-01
  3.486090e-01   5.691233e+01   5.911075e-01
  3.489080e-01   5.742509e+01   5.788714e-01
  3.492070e-01   5.746789e+01   5.949554e-01
  3.495060e-01   5.697071e+01   5.810918e-01
  3.498040e-01   5.786641e+01   5.979927e-01
  3.501030e-01   5.697176e+01   5.943271e-01
  3.504020e-01   5.771810e+01   5.972259e-01
  3.507010e-01   5.810491e+01   6.134687e-01
  3.510000e-01   5.759580e+01   5.917620e-01
  3.512990e-01   5.765153e+01   6.110706e-01
  3.515980e-01   5.686545e+01   5.987164e-01
  3.518970e-01   5.740069e+01   6.150466e-01
  3.521960e-01   5.846944e+01   6.296143e-01
  3.524950e-01   5.727904e+01   5.998874e-01
  3.527940e-01   5.740069e+01   6.272270e-01
  3.530930e-01   5.740837e+01   6.108311e-01
  3.533920e-01   5.827853e+01   6.308589e-01
  3.536900e-01   5.677784e+01   6.249520e-01
  3.539890e-01   5.606766e+01   6.176591e-01
  3.542880e-01   5.733644e+01   6.398024e-01
  3.545870e-01   5.778292e+01   6.170910e-01
  3.548860e-01   5.745460e+01   6.368531e-01
  3.551850e-01   5.822463e+01   6.294279e-01
  3.554840e-01   5.577451e+01   6.274726e-01
  3.557830e-01   5.744013e+01   6.391713e-01
  3.560820e-01   5.759919e+01   6.182747e-01
  3.563810e-01   5.793985e+01   6.407378e-01
  3.566800e-01   5.765863e+01   6.241120e-01
  3.569790e-01   5.792519e+01   6.455288e-01
  3.572770e-01   5.684496e+01   6.382644e-01
  3.575760e-01   5.593108e+01   6.071221e-01
  3.578750e-01   5.672347e+01   6.513488e-01
  3.581740e-01   5.734296e+01   6.257747e-01
  3.584730e-01   5.833153e+01   6.605169e-01
  3.587720e-01   5.639231e+01   6.381492e-01
  3.590710e-01   5.723458e+01   6.416691e-01
  3.593700e-01   5.762210e+01   6.685346e-01
  3.596690e-01   5.724810e+01   6.381020e-01
  3.599680e-01   5.783684e+01   6.711616e-01
  3.602670e-01   5.844355e+01   6.572501e-01
  3.605660e-01   5.800216e+01   6.707358e-01
  3.608640e-01   5.756388e+01   6.853328e-01
  3.611630e-01   5.716001e+01   6.474587e-01
  3.614620e-01   5.729623e+01   6.882213e-01
  3.617610e-01   5.688874e+01   6.602040e-01
  3.620600e-01   5.737983e+01   6.857222e-01
  3.623590e-01   5.633274e+01   6.765018e-01
  3.626580e-01   5.748636e+01   6.833936e-01
  3.629570e-01   5.749493e+01   7.018365e-01
  3.632560e-01   5.805180e+01   6.752036e-01
  3.635550e-01   5.730496e+01   7.120964e-01
  3.638540e-01   5.699834e+01   6.925316e-01
  3.641530e-01   5.683393e+01   6.962099e-01
  3.644510e-01   5.815022e+01   7.347848e-01
  3.647500e-01   5.854349e+01   6.926405e-01
  3.650490e-01   5.783745e+01   7.310078e-01
  3.653480e-01   5.721333e+01   7.098625e-01
  3.656470e-01   5.694978e+01   7.166472e-01
  3.659460e-01   5.731893e+01   7.405398e-01
  3.662450e-01   5.747321e+01   7.098164e-01
  3.665440e-01   5.780718e+01   7.612801e-01
  3.668430e-01   5.802488e+01   7.216556e-01
  3.671420e-01   5.905377e+01   7.594124e-01
  3.674410e-01   5.724838e+01   7.382127e-01
  3.677400e-01   5.749130e+01   7.532114e-01
  3.680390e-01   5.715093e+01   7.801130e-01
  3.683370e-01   5.758900e+01   7.330382e-01
  3.686360e-01   5.772066e+01   7.752805e-01
  3.689350e-01   5.592567e+01   7.468050e-01
  3.692340e-01   5.698621e+01   7.746238e-01
  3.695330e-01   5.718728e+01   8.033855e-01
  3.698320e-01   5.611203e+01   7.421811e-01
  3.701310e-01   5.705490e+01   8.048685e-01
  3.704300e-01   5.760481e+01   7.702582e-01
  3.707290e-01   5.684096e+01   8.057888e-01
  3.710280e-01   5.662297e+01   7.994118e-01
  3.713270e-01   5.751924e+01   7.939165e-01
  3.716260e-01   5.750484e+01   8.416645e-01
  3.719240e-01   5.724403e+01   7.851969e-01
  3.722230e-01   5.658116e+01   8.376192e-01
  3.725220e-01   5.622020e+01   8.062781e-01
  3.728210e-01   5.840460e+01   8.400279e-01
  3.731200e-01   5.785926e+01   8.857507e-01
  3.734190e-01   5.789831e+01   8.083645e-01
  3.737180e-01   5.701516e+01   8.761202e-01
  3.740170e-01   5.697341e+01   8.244040e-01
  3.743160e-01   5.745905e+01   8.858744e-01
  3.746150e-01   5.592467e+01   8.677012e-01
  3.749140e-01   5.669783e+01   8.526230e-01
  3.752130e-01   5.619056e+01   9.096183e-01
  3.755110e-01   5.695149e+01   8.516363e-01
  3.758100e-01   5.543959e+01   9.035195e-01
  3.761090e-01   5.805458e+01   8.969769e-01
  3.764080e-01   5.832649e+01   9.231463e-01
  3.767070e-01   5.798152e+01   9.623572e-01
  3.770060e-01   5.849608e+01   8.874254e-01
  3.773050e-01   5.761635e+01   9.675566e-01
  3.776040e-01   5.722665e+01   9.215731e-01
  3.779030e-01   5.743093e+01   9.537443e-01
  3.782020e-01   5.632222e+01   1.020169e+00
  3.785010e-01   5.692949e+01   9.016006e-01
  3.788000e-01   5.689165e+01   1.020324e+00
  3.790990e-01   5.693339e+01   9.417233e-01
  3.793970e-01   5.837491e+01   1.023649e+00
  3.796960e-01   5.782421e+01   1.013992e+00
  3.799950e-01   5.678385e+01   9.863898e-01
  3.802940e-01   5.696751e+01   1.098376e+00
  3.805930e-01   5.731722e+01   9.609087e-01
  3.808920e-01   5.842876e+01   1.118676e+00
  3.811910e-01   5.612309e+01   1.013409e+00
  3.814900e-01   5.753703e+01   1.079853e+00
  3.817890e-01   5.746220e+01   1.178355e+00
  3.820880e-01   5.652651e+01   9.932229e-01
  3.823870e-01   5.720487e+01   1.183324e+00
  3.826860e-01   5.901305e+01   1.054646e+00
  3.829840e-01   5.797030e+01   1.215121e+00
  3.832830e-01   5.747473e+01   1.156454e+00
  3.835820e-01   5.547961e+01   1.109149e+00
  3.838810e-01   5.920486e+01   1.281022e+00
  3.841800e-01   5.604568e+01   1.101905e+00
  3.844790e-01   5.564376e+01   1.251133e+00
  3.847780e-01   5.441752e+01   1.146713e+00
  3.850770e-01   5.797184e+01   1.286676e+00
  3.853760e-01   5.465917e+01   1.332754e+00
  3.856750e-01   5.664062e+01   1.169901e+00
  3.859740e-01   5.916922e+01   1.411193e+00
  3.862730e-01   5.707060e+01   1.257721e+00
  3.865710e-01   5.792391e+01   1.396264e+00
  3.868700e-01   5.654396e+01   1.404846e+00
  3.871690e-01   5.682205e+01   1.325031e+00
  3.874680e-01   5.539670e+01   1.506592e+00
  3.877670e-01   5.609672e+01   1.338675e+00
  3.880660e-01   5.692949e+01   1.561618e+00
  3.883650e-01   5.615931e+01   1.469756e+00
  3.886640e-01   5.436597e+01   1.509002e+00
  3.889630e-01   5.520477e+01   1.654737e+00
  3.892620e-01   5.710539e+01   1.513290e+00
  3.895610e-01   5.785285e+01   1.740378e+00
  3.898600e-01   5.609756e+01   1.668064e+00
  3.901580e-01   5.826721e+01   1.771375e+00
  3.904570e-01   5.647665e+01   1.949790e+00
  3.907560e-01   5.722459e+01   1.730902e+00
  3.910550e-01   6.101164e+01   2.063749e+00
  3.913540e-01   5.619493e+01   1.980611e+00
  3.916530e-01   6.108144e+01   2.064930e+00
  3.919520e-01   5.689736e+01   2.588920e+00
  3.922510e-01   5.577608e+01   1.973216e+00
  3.925500e-01   5.679527e+01   2.671425e+00
  3.928490e-01   5.047072e+01   2.298878e+00
  3.931480e-01   5.604135e+01   2.653635e+00
  3.934470e-01   0.000000e+00   0.000000e+00
  3.937460e-01   5.893138e+01   2.721198e+00
creator: radaver
creator-version: 3725
header-file: /nas_data/SAXS_data/20151104Workshop/header/JH1_0111.txt
image-file: /nas_data/Pilatus1M/20151104_Workshop/JH1_0111.tif
angular-axis-file: /nas_data/SAXS_data/20151104Workshop/q20151029.dat
beamstop-mask-file: /nas_data/SAXS_data/20151104Workshop/fit2d20151031.msk
detector-response-file: none
beam-center-x: 949.7700
beam-center-y: 918.8000
unit-time: 1.0000
channel-first: 10
channel-last: 1315
Exposure time [s]: 1.094077
Transmitted Beam: 0.484939
Incident Beam: 0.484939
Code: JH1
Concentration [mg/ml]: 1
Run Number: 0111
