# Supplementary material for: SAXS analysis of a soluble cytosolic NgBR construct including extracellular and transmembrane domains
Source: PLoS One. 2018 Jan 18;13(1):e0191371. doi: 10.1371/journal.pone.0191371 (PMC5773207; doi:10.1371/journal.pone.0191371)
Supplement: S1 File — (ZIP) [file pone.0191371.s001.zip › JH1_0112.dat]

Sample:   c= 1.0000 mg/ml  Code: JH1
  3.656810e-03   2.266780e+04   4.133797e+01
  3.955720e-03   2.202112e+04   2.798313e+01
  4.254640e-03   1.906022e+04   2.332955e+01
  4.553560e-03   1.543984e+04   2.024448e+01
  4.852480e-03   1.245539e+04   1.702357e+01
  5.151400e-03   1.053788e+04   1.546863e+01
  5.450320e-03   8.731344e+03   1.337399e+01
  5.749240e-03   7.433530e+03   1.195636e+01
  6.048150e-03   6.364419e+03   1.084411e+01
  6.347070e-03   5.511095e+03   9.587254e+00
  6.645990e-03   4.829248e+03   8.935149e+00
  6.944910e-03   4.222044e+03   8.043097e+00
  7.243830e-03   3.795195e+03   7.389174e+00
  7.542750e-03   3.362716e+03   6.929033e+00
  7.841670e-03   3.039113e+03   6.220955e+00
  8.140580e-03   2.749419e+03   5.998652e+00
  8.439500e-03   2.521226e+03   5.536745e+00
  8.738420e-03   2.300946e+03   5.238888e+00
  9.037340e-03   2.118483e+03   4.860530e+00
  9.336260e-03   1.952780e+03   4.585875e+00
  9.635180e-03   1.799662e+03   4.389890e+00
  9.934100e-03   1.665453e+03   4.086031e+00
  1.023300e-02   1.522675e+03   4.003977e+00
  1.053190e-02   1.415204e+03   3.915159e+00
  1.083090e-02   1.300425e+03   3.753034e+00
  1.112980e-02   1.208791e+03   3.587595e+00
  1.142870e-02   1.120804e+03   3.435207e+00
  1.172760e-02   1.031905e+03   3.286987e+00
  1.202650e-02   9.658012e+02   3.171167e+00
  1.232540e-02   8.951125e+02   3.036182e+00
  1.262440e-02   8.261182e+02   2.862588e+00
  1.292330e-02   7.747611e+02   2.729420e+00
  1.322220e-02   7.186546e+02   2.628733e+00
  1.352110e-02   6.632057e+02   2.499906e+00
  1.382000e-02   6.194654e+02   2.392257e+00
  1.411900e-02   5.812109e+02   2.305939e+00
  1.441790e-02   5.423983e+02   2.211569e+00
  1.471680e-02   5.077995e+02   2.129705e+00
  1.501570e-02   4.736449e+02   2.014325e+00
  1.531460e-02   4.455566e+02   1.944865e+00
  1.561350e-02   4.178252e+02   1.850325e+00
  1.591250e-02   3.934066e+02   1.811261e+00
  1.621140e-02   3.740693e+02   1.735732e+00
  1.651030e-02   3.521443e+02   1.666387e+00
  1.680920e-02   3.327143e+02   1.619762e+00
  1.710810e-02   3.131516e+02   1.574720e+00
  1.740710e-02   3.005428e+02   1.520494e+00
  1.770600e-02   2.836613e+02   1.462327e+00
  1.800490e-02   2.705204e+02   1.416764e+00
  1.830380e-02   2.578568e+02   1.394228e+00
  1.860270e-02   2.474391e+02   1.339251e+00
  1.890170e-02   2.361240e+02   1.308271e+00
  1.920060e-02   2.261073e+02   1.268086e+00
  1.949950e-02   2.146091e+02   1.249651e+00
  1.979840e-02   2.057693e+02   1.200684e+00
  2.009730e-02   1.962016e+02   1.159576e+00
  2.039620e-02   1.914210e+02   1.143285e+00
  2.069520e-02   1.826077e+02   1.110636e+00
  2.099410e-02   1.783900e+02   1.105690e+00
  2.129300e-02   1.695203e+02   1.049606e+00
  2.159190e-02   1.655217e+02   1.072895e+00
  2.189080e-02   1.597516e+02   1.059912e+00
  2.218980e-02   1.535001e+02   1.056864e+00
  2.248870e-02   1.494672e+02   1.061494e+00
  2.278760e-02   1.426120e+02   1.026650e+00
  2.308650e-02   1.402802e+02   1.049560e+00
  2.338540e-02   1.366561e+02   1.033762e+00
  2.368430e-02   1.318873e+02   9.971166e-01
  2.398330e-02   1.299694e+02   1.012362e+00
  2.428220e-02   1.265424e+02   9.767031e-01
  2.458110e-02   1.231864e+02   9.960654e-01
  2.488000e-02   1.208308e+02   9.601847e-01
  2.517890e-02   1.182334e+02   9.384784e-01
  2.547790e-02   1.162273e+02   9.436283e-01
  2.577680e-02   1.122493e+02   9.198909e-01
  2.607570e-02   1.118528e+02   9.257001e-01
  2.637460e-02   1.075302e+02   9.003464e-01
  2.667350e-02   1.075966e+02   8.780837e-01
  2.697250e-02   1.045707e+02   8.389586e-01
  2.727140e-02   1.041858e+02   8.063345e-01
  2.757030e-02   1.016580e+02   7.978146e-01
  2.786920e-02   1.017401e+02   7.890149e-01
  2.816810e-02   9.937044e+01   7.674137e-01
  2.846700e-02   9.782219e+01   7.520113e-01
  2.876600e-02   9.698009e+01   7.397459e-01
  2.906490e-02   9.488494e+01   7.339122e-01
  2.936380e-02   9.367848e+01   7.238014e-01
  2.966270e-02   9.325674e+01   7.168719e-01
  2.996160e-02   9.135818e+01   7.105768e-01
  3.026060e-02   8.985783e+01   6.936192e-01
  3.055950e-02   9.038276e+01   6.946562e-01
  3.085840e-02   8.774705e+01   6.815626e-01
  3.115730e-02   8.894043e+01   6.833086e-01
  3.145620e-02   8.753804e+01   6.713861e-01
  3.175510e-02   8.586514e+01   6.667641e-01
  3.205410e-02   8.502913e+01   6.598944e-01
  3.235300e-02   8.496131e+01   6.569588e-01
  3.265190e-02   8.460331e+01   6.435434e-01
  3.295080e-02   8.336567e+01   6.430079e-01
  3.324970e-02   8.297868e+01   6.406713e-01
  3.354870e-02   8.244204e+01   6.369267e-01
  3.384760e-02   8.262138e+01   6.302570e-01
  3.414650e-02   8.070789e+01   6.229160e-01
  3.444540e-02   7.998741e+01   6.116075e-01
  3.474430e-02   7.929300e+01   6.143054e-01
  3.504330e-02   7.913177e+01   6.060758e-01
  3.534220e-02   7.938766e+01   6.078039e-01
  3.564110e-02   7.940101e+01   6.071059e-01
  3.594000e-02   7.824392e+01   5.911308e-01
  3.623890e-02   7.747821e+01   5.982383e-01
  3.653780e-02   7.602849e+01   5.765859e-01
  3.683680e-02   7.843703e+01   5.932673e-01
  3.713570e-02   7.559710e+01   5.831228e-01
  3.743460e-02   7.547275e+01   5.731465e-01
  3.773350e-02   7.626723e+01   5.754911e-01
  3.803240e-02   7.595018e+01   5.880019e-01
  3.833140e-02   7.520916e+01   5.990338e-01
  3.863030e-02   7.439171e+01   6.050306e-01
  3.892920e-02   7.413743e+01   6.024249e-01
  3.922810e-02   7.379707e+01   6.033959e-01
  3.952700e-02   7.466983e+01   6.030198e-01
  3.982600e-02   7.389703e+01   6.086030e-01
  4.012490e-02   7.302990e+01   5.955922e-01
  4.042380e-02   7.276814e+01   6.023366e-01
  4.072270e-02   7.344170e+01   6.027308e-01
  4.102160e-02   7.211964e+01   5.964988e-01
  4.132050e-02   7.244744e+01   5.986369e-01
  4.161950e-02   7.232376e+01   5.919434e-01
  4.191840e-02   7.181035e+01   5.975695e-01
  4.221730e-02   7.197493e+01   5.905142e-01
  4.251620e-02   7.131308e+01   5.954969e-01
  4.281510e-02   7.067650e+01   5.836650e-01
  4.311410e-02   7.180971e+01   5.890793e-01
  4.341300e-02   7.108422e+01   5.891250e-01
  4.371190e-02   7.173785e+01   5.903000e-01
  4.401080e-02   6.999407e+01   5.830815e-01
  4.430970e-02   7.156380e+01   5.850771e-01
  4.460860e-02   7.041753e+01   5.811104e-01
  4.490760e-02   6.956307e+01   5.790492e-01
  4.520650e-02   7.058152e+01   5.788483e-01
  4.550540e-02   7.069567e+01   5.822569e-01
  4.580430e-02   7.105483e+01   5.815187e-01
  4.610320e-02   7.061284e+01   5.768014e-01
  4.640220e-02   6.864117e+01   5.730054e-01
  4.670110e-02   6.940219e+01   5.675944e-01
  4.700000e-02   6.973645e+01   5.710733e-01
  4.729890e-02   6.895907e+01   5.700070e-01
  4.759780e-02   6.931348e+01   5.707569e-01
  4.789680e-02   6.949967e+01   5.679928e-01
  4.819570e-02   6.856487e+01   5.634665e-01
  4.849460e-02   6.945654e+01   5.692203e-01
  4.879350e-02   6.845861e+01   5.589250e-01
  4.909240e-02   6.792683e+01   5.643157e-01
  4.939130e-02   6.914282e+01   5.596820e-01
  4.969030e-02   6.731322e+01   5.542295e-01
  4.998920e-02   6.836154e+01   5.578536e-01
  5.028810e-02   6.930242e+01   5.596553e-01
  5.058700e-02   6.810850e+01   5.588487e-01
  5.088590e-02   6.792695e+01   5.488341e-01
  5.118490e-02   6.736914e+01   5.537896e-01
  5.148380e-02   6.728354e+01   5.507833e-01
  5.178270e-02   6.818979e+01   5.473253e-01
  5.208160e-02   6.814777e+01   5.529880e-01
  5.238050e-02   6.717938e+01   5.432551e-01
  5.267940e-02   6.643704e+01   5.479634e-01
  5.297840e-02   6.777668e+01   5.463019e-01
  5.327730e-02   6.640311e+01   5.382287e-01
  5.357620e-02   6.701244e+01   5.425797e-01
  5.387510e-02   6.653570e+01   5.375229e-01
  5.417400e-02   6.741800e+01   5.461320e-01
  5.447300e-02   6.679534e+01   5.354948e-01
  5.477190e-02   6.667839e+01   5.362488e-01
  5.507080e-02   6.670427e+01   5.363528e-01
  5.536970e-02   6.675061e+01   5.347069e-01
  5.566860e-02   6.734774e+01   5.407931e-01
  5.596760e-02   6.656523e+01   5.315532e-01
  5.626650e-02   6.705472e+01   5.359235e-01
  5.656540e-02   6.626879e+01   5.309665e-01
  5.686430e-02   6.754424e+01   5.330521e-01
  5.716320e-02   6.622816e+01   5.243339e-01
  5.746210e-02   6.670364e+01   5.315073e-01
  5.776110e-02   6.596249e+01   5.303369e-01
  5.806000e-02   6.598728e+01   5.222305e-01
  5.835890e-02   6.732523e+01   5.280776e-01
  5.865780e-02   6.574125e+01   5.189847e-01
  5.895670e-02   6.603481e+01   5.300283e-01
  5.925570e-02   6.603966e+01   5.179143e-01
  5.955460e-02   6.637110e+01   5.260594e-01
  5.985350e-02   6.580847e+01   5.164508e-01
  6.015240e-02   6.567694e+01   5.176068e-01
  6.045130e-02   6.625275e+01   5.204344e-01
  6.075020e-02   6.627125e+01   5.154994e-01
  6.104920e-02   6.590550e+01   5.179464e-01
  6.134810e-02   6.662741e+01   5.213387e-01
  6.164700e-02   6.564245e+01   5.092695e-01
  6.194590e-02   6.644793e+01   5.206360e-01
  6.224480e-02   6.595468e+01   5.072987e-01
  6.254380e-02   6.578088e+01   5.152356e-01
  6.284270e-02   6.562943e+01   5.163032e-01
  6.314160e-02   6.529686e+01   5.026853e-01
  6.344050e-02   6.607804e+01   5.131124e-01
  6.373940e-02   6.534198e+01   5.018295e-01
  6.403840e-02   6.551319e+01   5.103754e-01
  6.433730e-02   6.539787e+01   5.046306e-01
  6.463620e-02   6.613486e+01   5.033235e-01
  6.493510e-02   6.664672e+01   5.164086e-01
  6.523400e-02   6.550188e+01   5.014188e-01
  6.553290e-02   6.515201e+01   5.026437e-01
  6.583190e-02   6.515478e+01   5.005986e-01
  6.613080e-02   6.512025e+01   4.959321e-01
  6.642970e-02   6.523371e+01   5.055661e-01
  6.672860e-02   6.522665e+01   4.948518e-01
  6.702750e-02   6.498186e+01   4.989167e-01
  6.732650e-02   6.586429e+01   4.987572e-01
  6.762540e-02   6.485210e+01   4.949100e-01
  6.792430e-02   6.592822e+01   5.010114e-01
  6.822320e-02   6.491505e+01   4.893017e-01
  6.852210e-02   6.557872e+01   4.991776e-01
  6.882110e-02   6.485563e+01   4.924624e-01
  6.912000e-02   6.557809e+01   4.947072e-01
  6.941890e-02   6.481771e+01   4.884570e-01
  6.971780e-02   6.508078e+01   4.889700e-01
  7.001670e-02   6.484301e+01   4.943802e-01
  7.031560e-02   6.365618e+01   4.831180e-01
  7.061460e-02   6.512119e+01   4.891218e-01
  7.091350e-02   6.476815e+01   4.863740e-01
  7.121240e-02   6.531149e+01   4.846672e-01
  7.151130e-02   6.491874e+01   4.893156e-01
  7.181020e-02   6.425374e+01   4.802684e-01
  7.210920e-02   6.453263e+01   4.845508e-01
  7.240810e-02   6.603387e+01   4.854907e-01
  7.270700e-02   6.563313e+01   4.900862e-01
  7.300590e-02   6.532709e+01   4.842632e-01
  7.330480e-02   6.521495e+01   4.784107e-01
  7.360370e-02   6.333334e+01   4.772710e-01
  7.390270e-02   6.525575e+01   4.790066e-01
  7.420160e-02   6.472660e+01   4.843443e-01
  7.450050e-02   6.417208e+01   4.732500e-01
  7.479940e-02   6.430597e+01   4.750649e-01
  7.509830e-02   6.539495e+01   4.831363e-01
  7.539730e-02   6.547400e+01   4.762659e-01
  7.569620e-02   6.504103e+01   4.755635e-01
  7.599510e-02   6.404614e+01   4.749896e-01
  7.629400e-02   6.543383e+01   4.739467e-01
  7.659290e-02   6.487156e+01   4.762635e-01
  7.689190e-02   6.404352e+01   4.688845e-01
  7.719080e-02   6.508438e+01   4.752837e-01
  7.748970e-02   6.359215e+01   4.663806e-01
  7.778860e-02   6.442429e+01   4.724326e-01
  7.808750e-02   6.484263e+01   4.705169e-01
  7.838640e-02   6.387857e+01   4.644885e-01
  7.868540e-02   6.424084e+01   4.670610e-01
  7.898430e-02   6.408120e+01   4.639791e-01
  7.928320e-02   6.405721e+01   4.693623e-01
  7.958210e-02   6.493239e+01   4.637555e-01
  7.988100e-02   6.456256e+01   4.678078e-01
  8.018000e-02   6.457751e+01   4.653578e-01
  8.047890e-02   6.491472e+01   4.661566e-01
  8.077780e-02   6.442809e+01   4.635834e-01
  8.107670e-02   6.547730e+01   4.648810e-01
  8.137560e-02   6.490468e+01   4.661206e-01
  8.167450e-02   6.413405e+01   4.604913e-01
  8.197350e-02   6.508712e+01   4.610777e-01
  8.227240e-02   6.438085e+01   4.630039e-01
  8.257130e-02   6.308122e+01   4.488885e-01
  8.287020e-02   6.377537e+01   4.604150e-01
  8.316910e-02   6.443183e+01   4.595479e-01
  8.346810e-02   6.443805e+01   4.552363e-01
  8.376700e-02   6.361495e+01   4.586239e-01
  8.406590e-02   6.405881e+01   4.508278e-01
  8.436480e-02   6.413674e+01   4.580962e-01
  8.466370e-02   6.410336e+01   4.521277e-01
  8.496270e-02   6.388403e+01   4.620310e-01
  8.526160e-02   6.415607e+01   4.776342e-01
  8.556050e-02   6.487232e+01   4.807467e-01
  8.585940e-02   6.458918e+01   4.857016e-01
  8.615830e-02   6.420203e+01   4.842437e-01
  8.645720e-02   6.427152e+01   4.892699e-01
  8.675620e-02   6.478129e+01   4.936515e-01
  8.705510e-02   6.577515e+01   4.964339e-01
  8.735400e-02   6.411569e+01   4.925859e-01
  8.765290e-02   6.364934e+01   4.912847e-01
  8.795180e-02   6.420888e+01   4.974594e-01
  8.825080e-02   6.449413e+01   4.940375e-01
  8.854970e-02   6.481616e+01   5.018631e-01
  8.884860e-02   6.437461e+01   4.981009e-01
  8.914750e-02   6.426749e+01   5.039077e-01
  8.944640e-02   6.438157e+01   5.006942e-01
  8.974530e-02   6.464094e+01   4.976062e-01
  9.004430e-02   7.076529e+01   5.185418e-01
  9.034320e-02   6.426878e+01   4.767063e-01
  9.064210e-02   6.505011e+01   4.786980e-01
  9.094100e-02   6.407784e+01   4.652125e-01
  9.123990e-02   6.388300e+01   4.632610e-01
  9.153890e-02   6.407105e+01   4.664434e-01
  9.183780e-02   6.497497e+01   4.663729e-01
  9.213670e-02   6.473265e+01   4.638576e-01
  9.243560e-02   6.555580e+01   4.655675e-01
  9.273450e-02   6.448077e+01   4.577366e-01
  9.303350e-02   6.475498e+01   4.647580e-01
  9.333240e-02   6.456256e+01   4.537442e-01
  9.363130e-02   6.455062e+01   4.571968e-01
  9.393020e-02   6.484068e+01   4.558790e-01
  9.422910e-02   6.404241e+01   4.542243e-01
  9.452800e-02   6.427214e+01   4.562095e-01
  9.482700e-02   6.526929e+01   4.494281e-01
  9.512590e-02   6.449844e+01   4.550614e-01
  9.542480e-02   6.393650e+01   4.481396e-01
  9.572370e-02   6.396477e+01   4.482386e-01
  9.602260e-02   6.403025e+01   4.507273e-01
  9.632160e-02   6.429542e+01   4.438814e-01
  9.662050e-02   6.360978e+01   4.440426e-01
  9.691940e-02   6.379267e+01   4.446805e-01
  9.721830e-02   6.387865e+01   4.424404e-01
  9.751720e-02   6.312160e+01   4.419721e-01
  9.781610e-02   6.490029e+01   4.438048e-01
  9.811510e-02   6.366007e+01   4.438532e-01
  9.841400e-02   6.405687e+01   4.380988e-01
  9.871290e-02   6.422679e+01   4.418519e-01
  9.901180e-02   6.441384e+01   4.435693e-01
  9.931070e-02   6.439595e+01   4.396063e-01
  9.960970e-02   6.400477e+01   4.414437e-01
  9.990860e-02   6.422803e+01   4.348974e-01
  1.002070e-01   6.425791e+01   4.391349e-01
  1.005060e-01   6.463285e+01   4.379800e-01
  1.008050e-01   6.391279e+01   4.379541e-01
  1.011040e-01   6.513103e+01   4.359053e-01
  1.014030e-01   6.489354e+01   4.371447e-01
  1.017020e-01   6.475007e+01   4.408134e-01
  1.020010e-01   6.431563e+01   4.345155e-01
  1.023000e-01   6.369975e+01   4.304234e-01
  1.025990e-01   6.396783e+01   4.303332e-01
  1.028980e-01   6.423830e+01   4.329076e-01
  1.031970e-01   6.410144e+01   4.348084e-01
  1.034960e-01   6.344110e+01   4.246617e-01
  1.037950e-01   6.364360e+01   4.292411e-01
  1.040930e-01   6.346576e+01   4.250649e-01
  1.043920e-01   6.460844e+01   4.328151e-01
  1.046910e-01   6.335810e+01   4.279487e-01
  1.049900e-01   6.388375e+01   4.239087e-01
  1.052890e-01   6.467269e+01   4.300632e-01
  1.055880e-01   6.443547e+01   4.276544e-01
  1.058870e-01   6.385764e+01   4.273446e-01
  1.061860e-01   6.386750e+01   4.232236e-01
  1.064850e-01   6.373748e+01   4.234231e-01
  1.067840e-01   6.347806e+01   4.247854e-01
  1.070830e-01   6.454201e+01   4.248208e-01
  1.073820e-01   6.444978e+01   4.229512e-01
  1.076800e-01   6.508945e+01   4.247324e-01
  1.079790e-01   6.417012e+01   4.235951e-01
  1.082780e-01   6.359822e+01   4.235930e-01
  1.085770e-01   6.498366e+01   4.191797e-01
  1.088760e-01   6.357750e+01   4.203890e-01
  1.091750e-01   6.369705e+01   4.192411e-01
  1.094740e-01   6.390324e+01   4.208443e-01
  1.097730e-01   6.346424e+01   4.169508e-01
  1.100720e-01   6.391116e+01   4.145184e-01
  1.103710e-01   6.482062e+01   4.238543e-01
  1.106700e-01   6.402400e+01   4.151804e-01
  1.109690e-01   6.467838e+01   4.230781e-01
  1.112670e-01   6.428606e+01   4.142577e-01
  1.115660e-01   6.424966e+01   4.153186e-01
  1.118650e-01   6.397664e+01   4.183267e-01
  1.121640e-01   6.425328e+01   4.132749e-01
  1.124630e-01   6.392547e+01   4.133871e-01
  1.127620e-01   6.429972e+01   4.145954e-01
  1.130610e-01   6.391257e+01   4.127603e-01
  1.133600e-01   6.363873e+01   4.166163e-01
  1.136590e-01   6.460482e+01   4.095233e-01
  1.139580e-01   6.417340e+01   4.127270e-01
  1.142570e-01   6.406194e+01   4.120783e-01
  1.145560e-01   6.455897e+01   4.142568e-01
  1.148550e-01   6.369193e+01   4.103098e-01
  1.151530e-01   6.478845e+01   4.084207e-01
  1.154520e-01   6.400130e+01   4.110170e-01
  1.157510e-01   6.407526e+01   4.067226e-01
  1.160500e-01   6.483915e+01   4.154479e-01
  1.163490e-01   6.409850e+01   4.067963e-01
  1.166480e-01   6.456471e+01   4.110985e-01
  1.169470e-01   6.497616e+01   4.101340e-01
  1.172460e-01   6.455809e+01   4.093752e-01
  1.175450e-01   6.399613e+01   4.042622e-01
  1.178440e-01   6.453496e+01   4.059605e-01
  1.181430e-01   6.336235e+01   4.052872e-01
  1.184420e-01   6.376502e+01   4.043543e-01
  1.187400e-01   6.418226e+01   4.043022e-01
  1.190390e-01   6.449891e+01   4.044793e-01
  1.193380e-01   6.418184e+01   4.034839e-01
  1.196370e-01   6.473426e+01   4.074159e-01
  1.199360e-01   6.501514e+01   4.041952e-01
  1.202350e-01   6.453944e+01   4.056999e-01
  1.205340e-01   6.430713e+01   4.025254e-01
  1.208330e-01   6.404030e+01   4.003536e-01
  1.211320e-01   6.442120e+01   4.047807e-01
  1.214310e-01   6.477659e+01   3.992171e-01
  1.217300e-01   6.477858e+01   4.048108e-01
  1.220290e-01   6.423113e+01   4.017507e-01
  1.223270e-01   6.395633e+01   3.982442e-01
  1.226260e-01   6.443894e+01   3.992190e-01
  1.229250e-01   6.457600e+01   3.980792e-01
  1.232240e-01   6.377540e+01   3.992596e-01
  1.235230e-01   6.450108e+01   4.007283e-01
  1.238220e-01   6.421736e+01   3.964563e-01
  1.241210e-01   6.454407e+01   3.990212e-01
  1.244200e-01   6.419170e+01   3.943339e-01
  1.247190e-01   6.422911e+01   3.990926e-01
  1.250180e-01   6.454719e+01   3.951704e-01
  1.253170e-01   6.494002e+01   3.971365e-01
  1.256160e-01   6.452563e+01   3.984430e-01
  1.259140e-01   6.442712e+01   3.953105e-01
  1.262130e-01   6.420155e+01   3.946178e-01
  1.265120e-01   6.439594e+01   3.924466e-01
  1.268110e-01   6.481730e+01   3.944801e-01
  1.271100e-01   6.480872e+01   3.980192e-01
  1.274090e-01   6.504420e+01   3.954219e-01
  1.277080e-01   6.518379e+01   3.945897e-01
  1.280070e-01   6.466412e+01   3.917743e-01
  1.283060e-01   6.474034e+01   3.934947e-01
  1.286050e-01   6.483704e+01   3.965661e-01
  1.289040e-01   6.511967e+01   3.904565e-01
  1.292030e-01   6.500696e+01   3.950568e-01
  1.295020e-01   6.537118e+01   3.924304e-01
  1.298000e-01   6.535004e+01   3.931047e-01
  1.300990e-01   6.448186e+01   3.880579e-01
  1.303980e-01   6.487014e+01   3.899500e-01
  1.306970e-01   6.473699e+01   3.924896e-01
  1.309960e-01   6.486841e+01   3.906743e-01
  1.312950e-01   6.429874e+01   3.887125e-01
  1.315940e-01   6.376987e+01   3.828382e-01
  1.318930e-01   6.477059e+01   3.886850e-01
  1.321920e-01   6.418501e+01   3.866847e-01
  1.324910e-01   6.454374e+01   3.887260e-01
  1.327900e-01   6.494376e+01   3.877671e-01
  1.330890e-01   6.430419e+01   3.853799e-01
  1.333870e-01   6.481371e+01   3.866668e-01
  1.336860e-01   6.459727e+01   3.853139e-01
  1.339850e-01   6.565218e+01   3.870339e-01
  1.342840e-01   6.470066e+01   3.870407e-01
  1.345830e-01   6.481331e+01   3.859577e-01
  1.348820e-01   6.493283e+01   3.863134e-01
  1.351810e-01   6.531933e+01   3.825933e-01
  1.354800e-01   6.513480e+01   3.864427e-01
  1.357790e-01   6.475061e+01   3.829788e-01
  1.360780e-01   6.487511e+01   3.849697e-01
  1.363770e-01   6.493015e+01   3.846670e-01
  1.366760e-01   6.411932e+01   3.843548e-01
  1.369740e-01   6.453480e+01   3.992539e-01
  1.372730e-01   6.347626e+01   3.980583e-01
  1.375720e-01   6.477838e+01   4.114925e-01
  1.378710e-01   6.464719e+01   4.127968e-01
  1.381700e-01   6.434898e+01   4.135825e-01
  1.384690e-01   6.396229e+01   4.194993e-01
  1.387680e-01   6.443187e+01   4.095393e-01
  1.390670e-01   6.492556e+01   3.994153e-01
  1.393660e-01   6.453554e+01   3.974373e-01
  1.396650e-01   6.451221e+01   3.945571e-01
  1.399640e-01   6.449989e+01   3.955337e-01
  1.402630e-01   6.489220e+01   3.885691e-01
  1.405620e-01   6.473223e+01   3.924752e-01
  1.408600e-01   6.405420e+01   3.891877e-01
  1.411590e-01   6.462922e+01   3.919154e-01
  1.414580e-01   6.488555e+01   3.931880e-01
  1.417570e-01   6.386920e+01   3.826699e-01
  1.420560e-01   6.452847e+01   3.891638e-01
  1.423550e-01   6.388799e+01   3.846023e-01
  1.426540e-01   6.487353e+01   3.840352e-01
  1.429530e-01   6.392852e+01   3.803114e-01
  1.432520e-01   6.492660e+01   3.803125e-01
  1.435510e-01   6.520999e+01   3.838738e-01
  1.438500e-01   6.456007e+01   3.778998e-01
  1.441490e-01   6.476477e+01   3.776131e-01
  1.444470e-01   6.538260e+01   3.818715e-01
  1.447460e-01   6.458071e+01   3.757615e-01
  1.450450e-01   6.533799e+01   3.817412e-01
  1.453440e-01   6.464842e+01   3.737965e-01
  1.456430e-01   6.477439e+01   3.778619e-01
  1.459420e-01   6.461380e+01   3.767329e-01
  1.462410e-01   6.452833e+01   3.747406e-01
  1.465400e-01   6.413920e+01   3.749100e-01
  1.468390e-01   6.477016e+01   3.720212e-01
  1.471380e-01   6.473139e+01   3.748971e-01
  1.474370e-01   6.481209e+01   3.757807e-01
  1.477360e-01   6.485120e+01   3.748123e-01
  1.480340e-01   6.513809e+01   3.720233e-01
  1.483330e-01   6.468235e+01   3.791486e-01
  1.486320e-01   6.518948e+01   3.901813e-01
  1.489310e-01   6.434876e+01   3.893495e-01
  1.492300e-01   6.561705e+01   3.926772e-01
  1.495290e-01   6.484883e+01   3.928285e-01
  1.498280e-01   6.536836e+01   3.989586e-01
  1.501270e-01   6.470606e+01   3.984798e-01
  1.504260e-01   6.488760e+01   3.936922e-01
  1.507250e-01   6.459206e+01   3.986481e-01
  1.510240e-01   6.599675e+01   4.019115e-01
  1.513230e-01   6.453518e+01   4.027005e-01
  1.516210e-01   6.505461e+01   4.000729e-01
  1.519200e-01   6.499310e+01   3.998837e-01
  1.522190e-01   6.490047e+01   4.065580e-01
  1.525180e-01   6.586552e+01   4.046774e-01
  1.528170e-01   6.574797e+01   4.097581e-01
  1.531160e-01   6.507042e+01   4.043670e-01
  1.534150e-01   6.503237e+01   3.984471e-01
  1.537140e-01   6.507324e+01   3.917800e-01
  1.540130e-01   6.484676e+01   3.846525e-01
  1.543120e-01   6.518122e+01   3.858769e-01
  1.546110e-01   6.526138e+01   3.835655e-01
  1.549100e-01   6.481816e+01   3.824896e-01
  1.552090e-01   6.486501e+01   3.847067e-01
  1.555070e-01   6.520602e+01   3.764860e-01
  1.558060e-01   6.527615e+01   3.820128e-01
  1.561050e-01   6.495661e+01   3.772914e-01
  1.564040e-01   6.484010e+01   3.784964e-01
  1.567030e-01   6.540278e+01   3.781455e-01
  1.570020e-01   6.470534e+01   3.741756e-01
  1.573010e-01   6.439967e+01   3.767673e-01
  1.576000e-01   6.518470e+01   3.732098e-01
  1.578990e-01   6.455710e+01   3.733184e-01
  1.581980e-01   6.445862e+01   3.713360e-01
  1.584970e-01   6.524025e+01   3.733688e-01
  1.587960e-01   6.476990e+01   3.754414e-01
  1.590940e-01   6.472086e+01   3.699967e-01
  1.593930e-01   6.436779e+01   3.677499e-01
  1.596920e-01   6.518285e+01   3.711067e-01
  1.599910e-01   6.506067e+01   3.724325e-01
  1.602900e-01   6.426482e+01   3.695212e-01
  1.605890e-01   6.482015e+01   3.655918e-01
  1.608880e-01   6.498465e+01   3.684823e-01
  1.611870e-01   6.543678e+01   3.687413e-01
  1.614860e-01   6.440063e+01   3.662143e-01
  1.617850e-01   6.436228e+01   3.629112e-01
  1.620840e-01   6.483088e+01   3.642299e-01
  1.623830e-01   6.509551e+01   3.665681e-01
  1.626810e-01   6.510991e+01   3.644199e-01
  1.629800e-01   6.467079e+01   3.593210e-01
  1.632790e-01   6.494181e+01   3.612229e-01
  1.635780e-01   6.531944e+01   3.634359e-01
  1.638770e-01   6.529876e+01   3.657405e-01
  1.641760e-01   6.533968e+01   3.640786e-01
  1.644750e-01   6.467980e+01   3.614581e-01
  1.647740e-01   6.500908e+01   3.619893e-01
  1.650730e-01   6.412455e+01   3.608716e-01
  1.653720e-01   6.480941e+01   3.624032e-01
  1.656710e-01   6.523747e+01   3.614666e-01
  1.659700e-01   6.486160e+01   3.619658e-01
  1.662680e-01   6.492393e+01   3.607887e-01
  1.665670e-01   6.516832e+01   3.624323e-01
  1.668660e-01   6.497369e+01   3.584568e-01
  1.671650e-01   6.523515e+01   3.620378e-01
  1.674640e-01   6.450399e+01   3.592380e-01
  1.677630e-01   6.527356e+01   3.594717e-01
  1.680620e-01   6.498408e+01   3.609558e-01
  1.683610e-01   6.459272e+01   3.542586e-01
  1.686600e-01   6.475264e+01   3.595483e-01
  1.689590e-01   6.479021e+01   3.560869e-01
  1.692580e-01   6.453532e+01   3.552014e-01
  1.695570e-01   6.572791e+01   3.630158e-01
  1.698560e-01   6.469636e+01   3.541778e-01
  1.701540e-01   6.472772e+01   3.570292e-01
  1.704530e-01   6.441681e+01   3.532301e-01
  1.707520e-01   6.519855e+01   3.555497e-01
  1.710510e-01   6.470080e+01   3.571415e-01
  1.713500e-01   6.473892e+01   3.537487e-01
  1.716490e-01   6.480029e+01   3.566706e-01
  1.719480e-01   6.460273e+01   3.505122e-01
  1.722470e-01   6.537089e+01   3.549255e-01
  1.725460e-01   6.544124e+01   3.567618e-01
  1.728450e-01   6.486279e+01   3.528227e-01
  1.731440e-01   6.469387e+01   3.529025e-01
  1.734430e-01   6.471677e+01   3.497642e-01
  1.737410e-01   6.446943e+01   3.526502e-01
  1.740400e-01   6.470990e+01   3.525862e-01
  1.743390e-01   6.404375e+01   3.482903e-01
  1.746380e-01   6.503355e+01   3.525695e-01
  1.749370e-01   6.461362e+01   3.491353e-01
  1.752360e-01   6.427281e+01   3.505013e-01
  1.755350e-01   6.464457e+01   3.506256e-01
  1.758340e-01   6.479616e+01   3.463500e-01
  1.761330e-01   6.492077e+01   3.522637e-01
  1.764320e-01   6.444771e+01   3.460981e-01
  1.767310e-01   6.479816e+01   3.513967e-01
  1.770300e-01   6.441559e+01   3.466964e-01
  1.773280e-01   6.433176e+01   3.478511e-01
  1.776270e-01   6.471478e+01   3.476727e-01
  1.779260e-01   6.521455e+01   3.474664e-01
  1.782250e-01   6.522518e+01   3.502582e-01
  1.785240e-01   6.403170e+01   3.437947e-01
  1.788230e-01   6.463895e+01   3.471251e-01
  1.791220e-01   6.482385e+01   3.481382e-01
  1.794210e-01   6.441183e+01   3.438049e-01
  1.797200e-01   6.440368e+01   3.452995e-01
  1.800190e-01   6.401758e+01   3.419198e-01
  1.803180e-01   6.470792e+01   3.473103e-01
  1.806170e-01   6.412368e+01   3.428681e-01
  1.809160e-01   6.434082e+01   3.427819e-01
  1.812140e-01   6.488529e+01   3.450662e-01
  1.815130e-01   6.485915e+01   3.444939e-01
  1.818120e-01   6.487633e+01   3.458854e-01
  1.821110e-01   6.435171e+01   3.405091e-01
  1.824100e-01   6.392612e+01   3.418411e-01
  1.827090e-01   6.445841e+01   3.425974e-01
  1.830080e-01   6.464834e+01   3.432677e-01
  1.833070e-01   6.436710e+01   3.400625e-01
  1.836060e-01   6.461606e+01   3.399104e-01
  1.839050e-01   6.468349e+01   3.440271e-01
  1.842040e-01   6.454045e+01   3.408452e-01
  1.845030e-01   6.467799e+01   3.403963e-01
  1.848010e-01   6.410138e+01   3.406613e-01
  1.851000e-01   6.415358e+01   3.361500e-01
  1.853990e-01   6.429370e+01   3.415002e-01
  1.856980e-01   6.412076e+01   3.386051e-01
  1.859970e-01   6.351352e+01   3.357263e-01
  1.862960e-01   6.443759e+01   3.396018e-01
  1.865950e-01   6.406367e+01   3.368601e-01
  1.868940e-01   6.426450e+01   3.412584e-01
  1.871930e-01   6.406395e+01   3.335850e-01
  1.874920e-01   6.478923e+01   3.386032e-01
  1.877910e-01   6.396823e+01   3.362932e-01
  1.880900e-01   6.420337e+01   3.369107e-01
  1.883880e-01   6.419753e+01   3.386472e-01
  1.886870e-01   6.432764e+01   3.328930e-01
  1.889860e-01   6.458374e+01   3.391824e-01
  1.892850e-01   6.380585e+01   3.346128e-01
  1.895840e-01   6.443699e+01   3.351732e-01
  1.898830e-01   6.398693e+01   3.344651e-01
  1.901820e-01   6.404294e+01   3.343014e-01
  1.904810e-01   6.372219e+01   3.333089e-01
  1.907800e-01   6.408999e+01   3.334991e-01
  1.910790e-01   6.439944e+01   3.336893e-01
  1.913780e-01   6.438064e+01   3.347171e-01
  1.916770e-01   6.401352e+01   3.336074e-01
  1.919750e-01   6.362546e+01   3.333644e-01
  1.922740e-01   6.440420e+01   3.317293e-01
  1.925730e-01   6.416538e+01   3.318667e-01
  1.928720e-01   6.381920e+01   3.317264e-01
  1.931710e-01   6.444300e+01   3.339554e-01
  1.934700e-01   6.369371e+01   3.304943e-01
  1.937690e-01   6.401815e+01   3.304341e-01
  1.940680e-01   6.350711e+01   3.309143e-01
  1.943670e-01   6.439650e+01   3.312593e-01
  1.946660e-01   6.392735e+01   3.306489e-01
  1.949650e-01   6.442573e+01   3.298466e-01
  1.952640e-01   6.404717e+01   3.303596e-01
  1.955630e-01   6.427008e+01   3.321374e-01
  1.958610e-01   6.341931e+01   3.268212e-01
  1.961600e-01   6.385712e+01   3.292742e-01
  1.964590e-01   6.364707e+01   3.272613e-01
  1.967580e-01   6.351160e+01   3.291242e-01
  1.970570e-01   6.348385e+01   3.268414e-01
  1.973560e-01   6.414111e+01   3.267830e-01
  1.976550e-01   6.391867e+01   3.289886e-01
  1.979540e-01   6.365384e+01   3.259716e-01
  1.982530e-01   6.350250e+01   3.273281e-01
  1.985520e-01   6.367292e+01   3.257321e-01
  1.988510e-01   6.382100e+01   3.262549e-01
  1.991500e-01   6.378205e+01   3.283419e-01
  1.994480e-01   6.406791e+01   3.257344e-01
  1.997470e-01   6.433918e+01   3.283039e-01
  2.000460e-01   6.337765e+01   3.220003e-01
  2.003450e-01   6.353203e+01   3.246547e-01
  2.006440e-01   6.288328e+01   3.257283e-01
  2.009430e-01   6.301610e+01   3.210806e-01
  2.012420e-01   6.369224e+01   3.260699e-01
  2.015410e-01   6.326384e+01   3.215715e-01
  2.018400e-01   6.356400e+01   3.230347e-01
  2.021390e-01   6.326519e+01   3.232616e-01
  2.024380e-01   6.364835e+01   3.193776e-01
  2.027370e-01   6.328431e+01   3.234522e-01
  2.030350e-01   6.319067e+01   3.201385e-01
  2.033340e-01   6.364907e+01   3.221303e-01
  2.036330e-01   6.382260e+01   3.200867e-01
  2.039320e-01   6.267404e+01   3.180072e-01
  2.042310e-01   6.348088e+01   3.231050e-01
  2.045300e-01   6.339267e+01   3.181947e-01
  2.048290e-01   6.373050e+01   3.201285e-01
  2.051280e-01   6.295027e+01   3.177564e-01
  2.054270e-01   6.369580e+01   3.190898e-01
  2.057260e-01   6.335110e+01   3.216538e-01
  2.060250e-01   6.292603e+01   3.166192e-01
  2.063240e-01   6.355487e+01   3.207838e-01
  2.066230e-01   6.317245e+01   3.184522e-01
  2.069210e-01   6.293573e+01   3.190804e-01
  2.072200e-01   6.296478e+01   3.184714e-01
  2.075190e-01   6.333700e+01   3.169823e-01
  2.078180e-01   6.297766e+01   3.185040e-01
  2.081170e-01   6.340658e+01   3.179603e-01
  2.084160e-01   6.363858e+01   3.205821e-01
  2.087150e-01   6.275717e+01   3.148661e-01
  2.090140e-01   6.318495e+01   3.174041e-01
  2.093130e-01   6.294515e+01   3.166673e-01
  2.096120e-01   6.259490e+01   3.152525e-01
  2.099110e-01   6.342498e+01   3.158757e-01
  2.102100e-01   6.263020e+01   3.154743e-01
  2.105080e-01   6.258329e+01   3.169638e-01
  2.108070e-01   6.298267e+01   3.150355e-01
  2.111060e-01   6.296462e+01   3.142032e-01
  2.114050e-01   6.303885e+01   3.147814e-01
  2.117040e-01   6.278519e+01   3.191097e-01
  2.120030e-01   6.310019e+01   3.258523e-01
  2.123020e-01   6.312187e+01   3.282614e-01
  2.126010e-01   6.207226e+01   3.228991e-01
  2.129000e-01   6.289737e+01   3.282724e-01
  2.131990e-01   6.247215e+01   3.300235e-01
  2.134980e-01   6.254437e+01   3.322178e-01
  2.137970e-01   6.258960e+01   3.298762e-01
  2.140950e-01   6.274875e+01   3.321388e-01
  2.143940e-01   6.235970e+01   3.323500e-01
  2.146930e-01   6.328282e+01   3.351160e-01
  2.149920e-01   6.268214e+01   3.338362e-01
  2.152910e-01   6.261221e+01   3.341231e-01
  2.155900e-01   6.344479e+01   3.392382e-01
  2.158890e-01   6.297862e+01   3.379896e-01
  2.161880e-01   6.286937e+01   3.362431e-01
  2.164870e-01   6.305760e+01   3.380388e-01
  2.167860e-01   6.281967e+01   3.310933e-01
  2.170850e-01   6.337690e+01   3.299717e-01
  2.173840e-01   6.237863e+01   3.242735e-01
  2.176820e-01   6.296343e+01   3.243427e-01
  2.179810e-01   6.208560e+01   3.230778e-01
  2.182800e-01   6.318546e+01   3.216514e-01
  2.185790e-01   6.257344e+01   3.216304e-01
  2.188780e-01   6.314927e+01   3.196213e-01
  2.191770e-01   6.259963e+01   3.202960e-01
  2.194760e-01   6.267425e+01   3.213261e-01
  2.197750e-01   6.204301e+01   3.165377e-01
  2.200740e-01   6.290592e+01   3.167025e-01
  2.203730e-01   6.283485e+01   3.182787e-01
  2.206720e-01   6.268039e+01   3.169397e-01
  2.209710e-01   6.236217e+01   3.183069e-01
  2.212700e-01   6.241437e+01   3.140050e-01
  2.215680e-01   6.229612e+01   3.165054e-01
  2.218670e-01   6.206798e+01   3.116987e-01
  2.221660e-01   6.237559e+01   3.158997e-01
  2.224650e-01   6.278993e+01   3.144216e-01
  2.227640e-01   6.229852e+01   3.129275e-01
  2.230630e-01   6.200189e+01   3.130969e-01
  2.233620e-01   6.151674e+01   3.110876e-01
  2.236610e-01   6.215545e+01   3.126984e-01
  2.239600e-01   6.228544e+01   3.094301e-01
  2.242590e-01   6.218536e+01   3.122528e-01
  2.245580e-01   6.234753e+01   3.117532e-01
  2.248570e-01   6.204180e+01   3.128043e-01
  2.251550e-01   6.174323e+01   3.084579e-01
  2.254540e-01   6.212992e+01   3.096756e-01
  2.257530e-01   6.205064e+01   3.117847e-01
  2.260520e-01   6.221002e+01   3.083636e-01
  2.263510e-01   6.227320e+01   3.095259e-01
  2.266500e-01   6.200720e+01   3.087382e-01
  2.269490e-01   6.244916e+01   3.084558e-01
  2.272480e-01   6.194698e+01   3.097271e-01
  2.275470e-01   6.190523e+01   3.055084e-01
  2.278460e-01   6.189709e+01   3.089684e-01
  2.281450e-01   6.200383e+01   3.064881e-01
  2.284440e-01   6.269802e+01   3.096963e-01
  2.287420e-01   6.187627e+01   3.085379e-01
  2.290410e-01   6.212816e+01   3.030426e-01
  2.293400e-01   6.192484e+01   3.072824e-01
  2.296390e-01   6.170694e+01   3.052630e-01
  2.299380e-01   6.188717e+01   3.061996e-01
  2.302370e-01   6.158662e+01   3.048431e-01
  2.305360e-01   6.204720e+01   3.040397e-01
  2.308350e-01   6.162321e+01   3.072799e-01
  2.311340e-01   6.122948e+01   3.006072e-01
  2.314330e-01   6.161089e+01   3.036899e-01
  2.317320e-01   6.149664e+01   3.044985e-01
  2.320310e-01   6.138381e+01   3.011037e-01
  2.323290e-01   6.155026e+01   3.062278e-01
  2.326280e-01   6.216086e+01   3.022936e-01
  2.329270e-01   6.156646e+01   3.013153e-01
  2.332260e-01   6.148255e+01   3.026531e-01
  2.335250e-01   6.174836e+01   3.025899e-01
  2.338240e-01   6.154606e+01   3.032893e-01
  2.341230e-01   6.173474e+01   2.992779e-01
  2.344220e-01   6.130196e+01   3.012572e-01
  2.347210e-01   6.217101e+01   3.032660e-01
  2.350200e-01   6.237711e+01   3.029371e-01
  2.353190e-01   6.131282e+01   3.006940e-01
  2.356180e-01   6.126891e+01   2.972328e-01
  2.359170e-01   6.091254e+01   3.006533e-01
  2.362150e-01   6.168360e+01   3.005454e-01
  2.365140e-01   6.184136e+01   2.986182e-01
  2.368130e-01   6.092506e+01   2.986917e-01
  2.371120e-01   6.180002e+01   2.994362e-01
  2.374110e-01   6.196150e+01   3.023987e-01
  2.377100e-01   6.218744e+01   2.993381e-01
  2.380090e-01   6.194163e+01   3.001258e-01
  2.383080e-01   6.133341e+01   2.967090e-01
  2.386070e-01   6.138363e+01   2.984257e-01
  2.389060e-01   6.134931e+01   2.979983e-01
  2.392050e-01   6.154876e+01   2.968904e-01
  2.395040e-01   6.153546e+01   2.989096e-01
  2.398020e-01   6.144421e+01   2.966382e-01
  2.401010e-01   6.170647e+01   2.989793e-01
  2.404000e-01   6.155362e+01   2.957805e-01
  2.406990e-01   6.141692e+01   2.971373e-01
  2.409980e-01   6.147932e+01   2.962730e-01
  2.412970e-01   6.091210e+01   2.944573e-01
  2.415960e-01   6.125661e+01   2.961850e-01
  2.418950e-01   6.128132e+01   2.945707e-01
  2.421940e-01   6.122233e+01   2.956531e-01
  2.424930e-01   6.118337e+01   2.964587e-01
  2.427920e-01   6.146371e+01   2.933603e-01
  2.430910e-01   6.099969e+01   2.942248e-01
  2.433890e-01   6.100631e+01   2.932488e-01
  2.436880e-01   6.128961e+01   2.964901e-01
  2.439870e-01   6.146651e+01   2.933670e-01
  2.442860e-01   6.137434e+01   2.926040e-01
  2.445850e-01   6.126429e+01   2.940882e-01
  2.448840e-01   6.137544e+01   2.939148e-01
  2.451830e-01   6.063002e+01   2.936638e-01
  2.454820e-01   6.102242e+01   2.911181e-01
  2.457810e-01   6.088543e+01   2.919770e-01
  2.460800e-01   6.099618e+01   2.925687e-01
  2.463790e-01   6.112542e+01   2.919020e-01
  2.466780e-01   6.130680e+01   2.927682e-01
  2.469770e-01   6.086311e+01   2.908451e-01
  2.472750e-01   6.107974e+01   2.921172e-01
  2.475740e-01   6.129870e+01   2.936214e-01
  2.478730e-01   6.090364e+01   2.879838e-01
  2.481720e-01   6.138014e+01   2.920778e-01
  2.484710e-01   6.143687e+01   2.903981e-01
  2.487700e-01   6.077551e+01   2.919303e-01
  2.490690e-01   6.083609e+01   2.909952e-01
  2.493680e-01   6.115542e+01   2.887872e-01
  2.496670e-01   6.140992e+01   2.933409e-01
  2.499660e-01   6.108959e+01   2.895762e-01
  2.502650e-01   6.087215e+01   2.903319e-01
  2.505640e-01   6.086215e+01   2.873671e-01
  2.508620e-01   6.083177e+01   2.886493e-01
  2.511610e-01   6.063566e+01   2.905154e-01
  2.514600e-01   6.106568e+01   2.883667e-01
  2.517590e-01   6.043910e+01   2.866763e-01
  2.520580e-01   6.057877e+01   2.875265e-01
  2.523570e-01   6.062039e+01   2.879382e-01
  2.526560e-01   6.091660e+01   2.894823e-01
  2.529550e-01   6.075888e+01   2.857889e-01
  2.532540e-01   6.084453e+01   2.858883e-01
  2.535530e-01   6.045209e+01   2.847620e-01
  2.538520e-01   6.023680e+01   2.855787e-01
  2.541510e-01   6.043179e+01   2.845117e-01
  2.544490e-01   6.084068e+01   2.862877e-01
  2.547480e-01   6.089177e+01   2.867154e-01
  2.550470e-01   6.083274e+01   2.848473e-01
  2.553460e-01   6.049582e+01   2.844603e-01
  2.556450e-01   6.069681e+01   2.826350e-01
  2.559440e-01   5.994050e+01   2.837565e-01
  2.562430e-01   6.096751e+01   2.875122e-01
  2.565420e-01   6.066684e+01   2.842575e-01
  2.568410e-01   6.043570e+01   2.829169e-01
  2.571400e-01   6.069107e+01   2.839133e-01
  2.574390e-01   6.050269e+01   2.855934e-01
  2.577380e-01   6.031793e+01   2.841426e-01
  2.580360e-01   6.069393e+01   2.830238e-01
  2.583350e-01   6.066856e+01   2.854746e-01
  2.586340e-01   5.996160e+01   2.807220e-01
  2.589330e-01   6.042116e+01   2.845878e-01
  2.592320e-01   6.055827e+01   2.821153e-01
  2.595310e-01   6.073472e+01   2.835163e-01
  2.598300e-01   6.069890e+01   2.853427e-01
  2.601290e-01   6.101871e+01   2.817162e-01
  2.604280e-01   6.031922e+01   2.835422e-01
  2.607270e-01   6.029947e+01   2.797615e-01
  2.610260e-01   6.002837e+01   2.816651e-01
  2.613250e-01   6.038023e+01   2.830855e-01
  2.616240e-01   6.039297e+01   2.822224e-01
  2.619220e-01   6.023201e+01   2.819448e-01
  2.622210e-01   6.028916e+01   2.792572e-01
  2.625200e-01   6.060848e+01   2.817415e-01
  2.628190e-01   6.062877e+01   2.814953e-01
  2.631180e-01   6.045313e+01   2.793492e-01
  2.634170e-01   6.025823e+01   2.825012e-01
  2.637160e-01   6.064676e+01   2.797962e-01
  2.640150e-01   6.051650e+01   2.822149e-01
  2.643140e-01   6.038065e+01   2.788000e-01
  2.646130e-01   6.029565e+01   2.789851e-01
  2.649120e-01   6.053145e+01   2.825458e-01
  2.652110e-01   6.055864e+01   2.794016e-01
  2.655090e-01   6.026060e+01   2.794789e-01
  2.658080e-01   6.034187e+01   2.780466e-01
  2.661070e-01   6.023488e+01   2.790357e-01
  2.664060e-01   6.004025e+01   2.782983e-01
  2.667050e-01   6.018447e+01   2.789189e-01
  2.670040e-01   6.045443e+01   2.793522e-01
  2.673030e-01   6.051896e+01   2.786438e-01
  2.676020e-01   5.949719e+01   2.763756e-01
  2.679010e-01   5.946567e+01   2.762083e-01
  2.682000e-01   5.977663e+01   2.758054e-01
  2.684990e-01   6.032266e+01   2.780969e-01
  2.687980e-01   6.040573e+01   2.779104e-01
  2.690960e-01   6.026086e+01   2.787138e-01
  2.693950e-01   6.006619e+01   2.753592e-01
  2.696940e-01   6.021616e+01   2.760728e-01
  2.699930e-01   5.997575e+01   2.765446e-01
  2.702920e-01   5.991789e+01   2.761310e-01
  2.705910e-01   6.014640e+01   2.771253e-01
  2.708900e-01   5.996910e+01   2.745854e-01
  2.711890e-01   5.993775e+01   2.763635e-01
  2.714880e-01   5.939280e+01   2.740869e-01
  2.717870e-01   6.022607e+01   2.764671e-01
  2.720860e-01   6.013093e+01   2.752312e-01
  2.723850e-01   5.992862e+01   2.741272e-01
  2.726840e-01   5.974102e+01   2.747970e-01
  2.729820e-01   5.981752e+01   2.747886e-01
  2.732810e-01   6.016812e+01   2.746744e-01
  2.735800e-01   5.974843e+01   2.736238e-01
  2.738790e-01   5.994119e+01   2.746131e-01
  2.741780e-01   5.992355e+01   2.750321e-01
  2.744770e-01   5.961839e+01   2.717941e-01
  2.747760e-01   5.953768e+01   2.729593e-01
  2.750750e-01   5.992446e+01   2.769891e-01
  2.753740e-01   5.948254e+01   2.803816e-01
  2.756730e-01   6.002940e+01   2.831607e-01
  2.759720e-01   6.026753e+01   2.824237e-01
  2.762710e-01   6.057682e+01   2.872101e-01
  2.765690e-01   5.973815e+01   2.844964e-01
  2.768680e-01   5.972039e+01   2.871504e-01
  2.771670e-01   6.023795e+01   2.859926e-01
  2.774660e-01   5.962026e+01   2.853460e-01
  2.777650e-01   6.036033e+01   2.906073e-01
  2.780640e-01   5.939950e+01   2.869039e-01
  2.783630e-01   5.948160e+01   2.875252e-01
  2.786620e-01   6.003149e+01   2.905706e-01
  2.789610e-01   6.030434e+01   2.913389e-01
  2.792600e-01   6.043631e+01   2.945311e-01
  2.795590e-01   5.987534e+01   2.874175e-01
  2.798580e-01   5.978758e+01   2.917266e-01
  2.801560e-01   6.006588e+01   2.919641e-01
  2.804550e-01   6.007155e+01   2.928613e-01
  2.807540e-01   5.960254e+01   2.930509e-01
  2.810530e-01   5.989713e+01   2.910063e-01
  2.813520e-01   6.027662e+01   2.958364e-01
  2.816510e-01   6.003459e+01   2.942236e-01
  2.819500e-01   6.021765e+01   2.947846e-01
  2.822490e-01   6.012673e+01   2.945620e-01
  2.825480e-01   5.998198e+01   2.937577e-01
  2.828470e-01   5.980501e+01   2.967415e-01
  2.831460e-01   5.980132e+01   2.952369e-01
  2.834450e-01   5.972889e+01   2.934735e-01
  2.837430e-01   5.960547e+01   2.948671e-01
  2.840420e-01   5.937509e+01   2.959042e-01
  2.843410e-01   5.923382e+01   3.020012e-01
  2.846400e-01   5.967930e+01   3.052620e-01
  2.849390e-01   5.967432e+01   3.131313e-01
  2.852380e-01   5.898295e+01   3.142017e-01
  2.855370e-01   5.954036e+01   3.188128e-01
  2.858360e-01   5.977775e+01   3.214926e-01
  2.861350e-01   5.956069e+01   3.237424e-01
  2.864340e-01   5.971780e+01   3.289650e-01
  2.867330e-01   5.899868e+01   3.260392e-01
  2.870320e-01   5.891978e+01   3.314129e-01
  2.873310e-01   5.941747e+01   3.297258e-01
  2.876290e-01   5.967783e+01   3.357034e-01
  2.879280e-01   5.964317e+01   3.386739e-01
  2.882270e-01   5.937752e+01   3.341886e-01
  2.885260e-01   5.911572e+01   3.375177e-01
  2.888250e-01   5.899717e+01   3.363205e-01
  2.891240e-01   5.917264e+01   3.419013e-01
  2.894230e-01   5.915806e+01   3.449464e-01
  2.897220e-01   5.911987e+01   3.366700e-01
  2.900210e-01   5.912687e+01   3.455939e-01
  2.903200e-01   5.891105e+01   3.429469e-01
  2.906190e-01   5.878902e+01   3.462794e-01
  2.909180e-01   5.904119e+01   3.479640e-01
  2.912160e-01   5.880727e+01   3.435557e-01
  2.915150e-01   5.883939e+01   3.549828e-01
  2.918140e-01   5.938463e+01   3.484064e-01
  2.921130e-01   5.825315e+01   3.482971e-01
  2.924120e-01   5.885071e+01   3.526208e-01
  2.927110e-01   5.862142e+01   3.509509e-01
  2.930100e-01   5.859867e+01   3.600299e-01
  2.933090e-01   5.936624e+01   3.565685e-01
  2.936080e-01   5.908312e+01   3.533164e-01
  2.939070e-01   5.857225e+01   3.574403e-01
  2.942060e-01   5.941768e+01   3.606374e-01
  2.945050e-01   5.879811e+01   3.662740e-01
  2.948030e-01   5.885667e+01   3.568644e-01
  2.951020e-01   5.882984e+01   3.622305e-01
  2.954010e-01   5.917597e+01   3.650266e-01
  2.957000e-01   5.939693e+01   3.674677e-01
  2.959990e-01   5.873235e+01   3.649662e-01
  2.962980e-01   5.920463e+01   3.670939e-01
  2.965970e-01   5.878831e+01   3.693873e-01
  2.968960e-01   5.863255e+01   3.686707e-01
  2.971950e-01   5.905596e+01   3.684168e-01
  2.974940e-01   5.868631e+01   3.659257e-01
  2.977930e-01   5.870975e+01   3.693679e-01
  2.980920e-01   5.870545e+01   3.695823e-01
  2.983900e-01   5.879753e+01   3.728764e-01
  2.986890e-01   5.949458e+01   3.709150e-01
  2.989880e-01   5.840975e+01   3.714118e-01
  2.992870e-01   5.883930e+01   3.737128e-01
  2.995860e-01   5.851755e+01   3.748200e-01
  2.998850e-01   5.868027e+01   3.732074e-01
  3.001840e-01   5.889027e+01   3.762515e-01
  3.004830e-01   5.908009e+01   3.817582e-01
  3.007820e-01   5.851693e+01   3.784512e-01
  3.010810e-01   5.898376e+01   3.772725e-01
  3.013800e-01   5.881924e+01   3.824191e-01
  3.016790e-01   5.840660e+01   3.800738e-01
  3.019780e-01   5.904880e+01   3.841796e-01
  3.022760e-01   5.919089e+01   3.864396e-01
  3.025750e-01   5.884578e+01   3.832646e-01
  3.028740e-01   5.863960e+01   3.880270e-01
  3.031730e-01   5.881814e+01   3.867773e-01
  3.034720e-01   5.898034e+01   3.888879e-01
  3.037710e-01   5.890788e+01   3.883849e-01
  3.040700e-01   5.934168e+01   3.916793e-01
  3.043690e-01   5.825716e+01   3.926894e-01
  3.046680e-01   5.819524e+01   3.911097e-01
  3.049670e-01   5.857882e+01   3.888869e-01
  3.052660e-01   5.840520e+01   3.951352e-01
  3.055650e-01   5.858584e+01   3.943498e-01
  3.058630e-01   5.865847e+01   3.999824e-01
  3.061620e-01   5.902059e+01   3.938734e-01
  3.064610e-01   5.788468e+01   3.950551e-01
  3.067600e-01   5.869077e+01   4.039099e-01
  3.070590e-01   5.882835e+01   3.982623e-01
  3.073580e-01   5.864629e+01   4.037569e-01
  3.076570e-01   5.845073e+01   3.958510e-01
  3.079560e-01   5.782891e+01   4.000492e-01
  3.082550e-01   5.857613e+01   4.026255e-01
  3.085540e-01   5.880250e+01   4.031069e-01
  3.088530e-01   5.774941e+01   4.045549e-01
  3.091520e-01   5.785165e+01   3.989579e-01
  3.094500e-01   5.845839e+01   4.098133e-01
  3.097490e-01   5.854918e+01   4.082685e-01
  3.100480e-01   5.911103e+01   4.071591e-01
  3.103470e-01   5.848911e+01   4.163163e-01
  3.106460e-01   5.799115e+01   4.023865e-01
  3.109450e-01   5.826711e+01   4.151992e-01
  3.112440e-01   5.893297e+01   4.105357e-01
  3.115430e-01   5.843272e+01   4.141666e-01
  3.118420e-01   5.899111e+01   4.207537e-01
  3.121410e-01   5.904922e+01   4.144137e-01
  3.124400e-01   5.757960e+01   4.166859e-01
  3.127390e-01   5.887236e+01   4.153983e-01
  3.130380e-01   5.858301e+01   4.233601e-01
  3.133360e-01   5.866290e+01   4.212619e-01
  3.136350e-01   5.919285e+01   4.224829e-01
  3.139340e-01   5.874993e+01   4.270943e-01
  3.142330e-01   5.871896e+01   4.204521e-01
  3.145320e-01   5.878124e+01   4.311325e-01
  3.148310e-01   5.883483e+01   4.263505e-01
  3.151300e-01   5.817366e+01   4.239482e-01
  3.154290e-01   5.849981e+01   4.300991e-01
  3.157280e-01   5.838959e+01   4.268387e-01
  3.160270e-01   5.804439e+01   4.339169e-01
  3.163260e-01   5.916342e+01   4.296578e-01
  3.166250e-01   5.902726e+01   4.375752e-01
  3.169230e-01   5.862905e+01   4.334932e-01
  3.172220e-01   5.802732e+01   4.361108e-01
  3.175210e-01   5.712823e+01   4.323432e-01
  3.178200e-01   5.803666e+01   4.327721e-01
  3.181190e-01   5.766403e+01   4.393522e-01
  3.184180e-01   5.749307e+01   4.340985e-01
  3.187170e-01   5.816584e+01   4.444286e-01
  3.190160e-01   5.836988e+01   4.440090e-01
  3.193150e-01   5.814204e+01   4.365417e-01
  3.196140e-01   5.870696e+01   4.501559e-01
  3.199130e-01   5.884981e+01   4.442412e-01
  3.202120e-01   5.807401e+01   4.485449e-01
  3.205100e-01   5.836190e+01   4.484206e-01
  3.208090e-01   5.844090e+01   4.454782e-01
  3.211080e-01   5.800005e+01   4.507519e-01
  3.214070e-01   5.833594e+01   4.442782e-01
  3.217060e-01   5.858476e+01   4.525978e-01
  3.220050e-01   5.757479e+01   4.457941e-01
  3.223040e-01   5.772615e+01   4.443498e-01
  3.226030e-01   5.838076e+01   4.582302e-01
  3.229020e-01   5.842728e+01   4.430379e-01
  3.232010e-01   5.829260e+01   4.548560e-01
  3.235000e-01   5.809072e+01   4.490223e-01
  3.237990e-01   5.819142e+01   4.527590e-01
  3.240970e-01   5.818788e+01   4.596710e-01
  3.243960e-01   5.762268e+01   4.480357e-01
  3.246950e-01   5.813482e+01   4.612422e-01
  3.249940e-01   5.798900e+01   4.528180e-01
  3.252930e-01   5.822303e+01   4.611445e-01
  3.255920e-01   5.804699e+01   4.631474e-01
  3.258910e-01   5.816659e+01   4.591447e-01
  3.261900e-01   5.753395e+01   4.638326e-01
  3.264890e-01   5.825956e+01   4.612891e-01
  3.267880e-01   5.725529e+01   4.608827e-01
  3.270870e-01   5.798250e+01   4.717612e-01
  3.273860e-01   5.937935e+01   4.716808e-01
  3.276850e-01   5.859664e+01   4.742530e-01
  3.279830e-01   5.833453e+01   4.661246e-01
  3.282820e-01   5.758630e+01   4.725589e-01
  3.285810e-01   5.804314e+01   4.724892e-01
  3.288800e-01   5.806884e+01   4.760061e-01
  3.291790e-01   5.820129e+01   4.726504e-01
  3.294780e-01   5.820615e+01   4.800599e-01
  3.297770e-01   5.805979e+01   4.819942e-01
  3.300760e-01   5.735426e+01   4.740507e-01
  3.303750e-01   5.840370e+01   4.860061e-01
  3.306740e-01   5.792817e+01   4.774101e-01
  3.309730e-01   5.778754e+01   4.855239e-01
  3.312720e-01   5.829137e+01   4.913726e-01
  3.315700e-01   5.707033e+01   4.773629e-01
  3.318690e-01   5.775504e+01   4.929132e-01
  3.321680e-01   5.798993e+01   4.827301e-01
  3.324670e-01   5.727876e+01   4.919760e-01
  3.327660e-01   5.803111e+01   4.924438e-01
  3.330650e-01   5.758630e+01   4.910976e-01
  3.333640e-01   5.683321e+01   4.956468e-01
  3.336630e-01   5.808575e+01   4.894307e-01
  3.339620e-01   5.746629e+01   5.012824e-01
  3.342610e-01   5.808358e+01   4.970949e-01
  3.345600e-01   5.868447e+01   5.048138e-01
  3.348590e-01   5.836994e+01   5.123917e-01
  3.351570e-01   5.813235e+01   4.956282e-01
  3.354560e-01   5.787176e+01   5.138931e-01
  3.357550e-01   5.770596e+01   4.965986e-01
  3.360540e-01   5.799806e+01   5.125952e-01
  3.363530e-01   5.780653e+01   5.180121e-01
  3.366520e-01   5.734386e+01   5.007481e-01
  3.369510e-01   5.836205e+01   5.270261e-01
  3.372500e-01   5.736001e+01   4.990847e-01
  3.375490e-01   5.786795e+01   5.221599e-01
  3.378480e-01   5.775683e+01   5.190695e-01
  3.381470e-01   5.769513e+01   5.175127e-01
  3.384460e-01   5.760153e+01   5.310081e-01
  3.387450e-01   5.843744e+01   5.133008e-01
  3.390430e-01   5.828342e+01   5.313885e-01
  3.393420e-01   5.776213e+01   5.263078e-01
  3.396410e-01   5.742871e+01   5.254556e-01
  3.399400e-01   5.810811e+01   5.440415e-01
  3.402390e-01   5.818834e+01   5.184446e-01
  3.405380e-01   5.824755e+01   5.417732e-01
  3.408370e-01   5.650990e+01   5.259524e-01
  3.411360e-01   5.849831e+01   5.386347e-01
  3.414350e-01   5.754272e+01   5.413882e-01
  3.417340e-01   5.783528e+01   5.348702e-01
  3.420330e-01   5.816143e+01   5.525668e-01
  3.423320e-01   5.708483e+01   5.320875e-01
  3.426300e-01   5.783758e+01   5.502605e-01
  3.429290e-01   5.669503e+01   5.425424e-01
  3.432280e-01   5.750219e+01   5.441469e-01
  3.435270e-01   5.850658e+01   5.678110e-01
  3.438260e-01   5.784989e+01   5.420992e-01
  3.441250e-01   5.700226e+01   5.572146e-01
  3.444240e-01   5.653927e+01   5.470973e-01
  3.447230e-01   5.685697e+01   5.533149e-01
  3.450220e-01   5.712262e+01   5.660423e-01
  3.453210e-01   5.804275e+01   5.543238e-01
  3.456200e-01   5.774430e+01   5.742647e-01
  3.459190e-01   5.760688e+01   5.601619e-01
  3.462170e-01   5.739953e+01   5.699628e-01
  3.465160e-01   5.791044e+01   5.716361e-01
  3.468150e-01   5.778258e+01   5.701518e-01
  3.471140e-01   5.703118e+01   5.813760e-01
  3.474130e-01   5.794715e+01   5.701129e-01
  3.477120e-01   5.769495e+01   5.847495e-01
  3.480110e-01   5.713076e+01   5.755828e-01
  3.483100e-01   5.796297e+01   5.815520e-01
  3.486090e-01   5.787142e+01   5.960427e-01
  3.489080e-01   5.758370e+01   5.796462e-01
  3.492070e-01   5.772180e+01   5.962435e-01
  3.495060e-01   5.771866e+01   5.848696e-01
  3.498040e-01   5.753412e+01   5.962485e-01
  3.501030e-01   5.814494e+01   6.003903e-01
  3.504020e-01   5.856604e+01   6.015718e-01
  3.507010e-01   5.731645e+01   6.092670e-01
  3.510000e-01   5.722626e+01   5.898360e-01
  3.512990e-01   5.658461e+01   6.053648e-01
  3.515980e-01   5.775578e+01   6.033602e-01
  3.518970e-01   5.711257e+01   6.134757e-01
  3.521960e-01   5.753583e+01   6.245415e-01
  3.524950e-01   5.767006e+01   6.019065e-01
  3.527940e-01   5.717663e+01   6.259756e-01
  3.530930e-01   5.801449e+01   6.140217e-01
  3.533920e-01   5.752257e+01   6.267280e-01
  3.536900e-01   5.768107e+01   6.298771e-01
  3.539890e-01   5.680462e+01   6.216793e-01
  3.542880e-01   5.834539e+01   6.453804e-01
  3.545870e-01   5.777813e+01   6.170399e-01
  3.548860e-01   5.812746e+01   6.405448e-01
  3.551850e-01   5.777076e+01   6.269438e-01
  3.554840e-01   5.688515e+01   6.336629e-01
  3.557830e-01   5.905687e+01   6.480772e-01
  3.560820e-01   5.787976e+01   6.197531e-01
  3.563810e-01   5.704232e+01   6.357293e-01
  3.566800e-01   5.722153e+01   6.217161e-01
  3.569790e-01   5.694210e+01   6.400009e-01
  3.572770e-01   5.720571e+01   6.402599e-01
  3.575760e-01   5.709940e+01   6.134049e-01
  3.578750e-01   5.716001e+01   6.538233e-01
  3.581740e-01   5.704458e+01   6.241186e-01
  3.584730e-01   5.786301e+01   6.578316e-01
  3.587720e-01   5.717471e+01   6.425342e-01
  3.590710e-01   5.776213e+01   6.445928e-01
  3.593700e-01   5.702013e+01   6.650058e-01
  3.596690e-01   5.800432e+01   6.422760e-01
  3.599680e-01   5.779311e+01   6.708800e-01
  3.602670e-01   5.724879e+01   6.504704e-01
  3.605660e-01   5.676419e+01   6.635117e-01
  3.608640e-01   5.665350e+01   6.798637e-01
  3.611630e-01   5.731660e+01   6.483181e-01
  3.614620e-01   5.666326e+01   6.843809e-01
  3.617610e-01   5.680741e+01   6.597045e-01
  3.620600e-01   5.706370e+01   6.838022e-01
  3.623590e-01   5.725414e+01   6.819836e-01
  3.626580e-01   5.650678e+01   6.775179e-01
  3.629570e-01   5.778143e+01   7.035537e-01
  3.632560e-01   5.823545e+01   6.762427e-01
  3.635550e-01   5.778685e+01   7.150546e-01
  3.638540e-01   5.711140e+01   6.931893e-01
  3.641530e-01   5.732383e+01   6.991751e-01
  3.644510e-01   5.814540e+01   7.347239e-01
  3.647500e-01   5.755534e+01   6.867417e-01
  3.650490e-01   5.761093e+01   7.295446e-01
  3.653480e-01   5.822136e+01   7.160590e-01
  3.656470e-01   5.686390e+01   7.160769e-01
  3.659460e-01   5.674974e+01   7.368233e-01
  3.662450e-01   5.584678e+01   6.996717e-01
  3.665440e-01   5.855424e+01   7.661516e-01
  3.668430e-01   5.732005e+01   7.172295e-01
  3.671420e-01   5.827744e+01   7.543729e-01
  3.674410e-01   5.604432e+01   7.303780e-01
  3.677400e-01   5.792069e+01   7.559876e-01
  3.680390e-01   5.652863e+01   7.758220e-01
  3.683370e-01   5.795742e+01   7.353487e-01
  3.686360e-01   5.735144e+01   7.727649e-01
  3.689350e-01   5.748658e+01   7.571237e-01
  3.692340e-01   5.541270e+01   7.638228e-01
  3.695330e-01   5.643771e+01   7.980699e-01
  3.698320e-01   5.673559e+01   7.462626e-01
  3.701310e-01   5.585808e+01   7.963490e-01
  3.704300e-01   5.736316e+01   7.686090e-01
  3.707290e-01   5.709896e+01   8.075819e-01
  3.710280e-01   5.714868e+01   8.030810e-01
  3.713270e-01   5.655023e+01   7.871681e-01
  3.716260e-01   5.727835e+01   8.399705e-01
  3.719240e-01   5.677620e+01   7.819494e-01
  3.722230e-01   5.688645e+01   8.398410e-01
  3.725220e-01   5.615772e+01   8.057966e-01
  3.728210e-01   5.855681e+01   8.410869e-01
  3.731200e-01   5.618675e+01   8.728187e-01
  3.734190e-01   5.690040e+01   8.013347e-01
  3.737180e-01   5.653927e+01   8.724199e-01
  3.740170e-01   5.811379e+01   8.325791e-01
  3.743160e-01   5.847854e+01   8.936619e-01
  3.746150e-01   5.803353e+01   8.838732e-01
  3.749140e-01   5.501361e+01   8.398291e-01
  3.752130e-01   5.729019e+01   9.184375e-01
  3.755110e-01   5.844939e+01   8.627274e-01
  3.758100e-01   5.509635e+01   9.006808e-01
  3.761090e-01   5.688572e+01   8.878644e-01
  3.764080e-01   5.553121e+01   9.007167e-01
  3.767070e-01   5.733785e+01   9.569609e-01
  3.770060e-01   5.656620e+01   8.726276e-01
  3.773050e-01   5.686421e+01   9.611806e-01
  3.776040e-01   5.704382e+01   9.200617e-01
  3.779030e-01   5.690353e+01   9.493156e-01
  3.782020e-01   5.844239e+01   1.039150e+00
  3.785010e-01   5.809553e+01   9.107494e-01
  3.788000e-01   5.591716e+01   1.011506e+00
  3.790990e-01   5.546456e+01   9.294576e-01
  3.793970e-01   5.819058e+01   1.021989e+00
  3.796960e-01   5.710822e+01   1.007653e+00
  3.799950e-01   5.696760e+01   9.879435e-01
  3.802940e-01   5.687809e+01   1.097468e+00
  3.805930e-01   5.797289e+01   9.663491e-01
  3.808920e-01   5.643219e+01   1.099352e+00
  3.811910e-01   5.619162e+01   1.013985e+00
  3.814900e-01   5.662033e+01   1.071172e+00
  3.817890e-01   5.714333e+01   1.175033e+00
  3.820880e-01   5.931389e+01   1.017374e+00
  3.823870e-01   5.546234e+01   1.165113e+00
  3.826860e-01   5.806583e+01   1.046104e+00
  3.829840e-01   5.702317e+01   1.205103e+00
  3.832830e-01   5.828431e+01   1.164522e+00
  3.835820e-01   5.749268e+01   1.129045e+00
  3.838810e-01   5.767560e+01   1.264317e+00
  3.841800e-01   5.573776e+01   1.098828e+00
  3.844790e-01   5.780508e+01   1.275147e+00
  3.847780e-01   5.738495e+01   1.177514e+00
  3.850770e-01   5.682483e+01   1.273830e+00
  3.853760e-01   5.631182e+01   1.352696e+00
  3.856750e-01   5.791651e+01   1.182955e+00
  3.859740e-01   5.573157e+01   1.369529e+00
  3.862730e-01   5.454377e+01   1.229512e+00
  3.865710e-01   5.660658e+01   1.380238e+00
  3.868700e-01   5.674868e+01   1.407329e+00
  3.871690e-01   5.860929e+01   1.345652e+00
  3.874680e-01   5.649830e+01   1.521435e+00
  3.877670e-01   5.551710e+01   1.331686e+00
  3.880660e-01   5.636794e+01   1.553833e+00
  3.883650e-01   5.800083e+01   1.493597e+00
  3.886640e-01   5.846580e+01   1.564801e+00
  3.889630e-01   5.733281e+01   1.686259e+00
  3.892620e-01   5.441404e+01   1.477138e+00
  3.895610e-01   5.549225e+01   1.704431e+00
  3.898600e-01   5.614251e+01   1.668663e+00
  3.901580e-01   5.524695e+01   1.724784e+00
  3.904570e-01   5.613542e+01   1.943811e+00
  3.907560e-01   5.502109e+01   1.697180e+00
  3.910550e-01   5.681848e+01   1.991487e+00
  3.913540e-01   5.863332e+01   2.023042e+00
  3.916530e-01   5.325860e+01   1.928091e+00
  3.919520e-01   5.830613e+01   2.620666e+00
  3.922510e-01   5.905213e+01   2.030254e+00
  3.925500e-01   5.641363e+01   2.662324e+00
  3.928490e-01   5.507344e+01   2.401316e+00
  3.931480e-01   5.679056e+01   2.671203e+00
  3.934470e-01   0.000000e+00   0.000000e+00
  3.937460e-01   5.641363e+01   2.662324e+00
creator: radaver
creator-version: 3725
header-file: /nas_data/SAXS_data/20151104Workshop/header/JH1_0112.txt
image-file: /nas_data/Pilatus1M/20151104_Workshop/JH1_0112.tif
angular-axis-file: /nas_data/SAXS_data/20151104Workshop/q20151029.dat
beamstop-mask-file: /nas_data/SAXS_data/20151104Workshop/fit2d20151031.msk
detector-response-file: none
beam-center-x: 949.7700
beam-center-y: 918.8000
unit-time: 1.0000
channel-first: 10
channel-last: 1315
Exposure time [s]: 1.093976
Transmitted Beam: 0.485024
Incident Beam: 0.485024
Code: JH1
Concentration [mg/ml]: 1
Run Number: 0112
