# Supplementary material for: SAXS analysis of a soluble cytosolic NgBR construct including extracellular and transmembrane domains
Source: PLoS One. 2018 Jan 18;13(1):e0191371. doi: 10.1371/journal.pone.0191371 (PMC5773207; doi:10.1371/journal.pone.0191371)
Supplement: S1 File — (ZIP) [file pone.0191371.s001.zip › JH1_0113.dat]

Sample:   c= 1.0000 mg/ml  Code: JH1
  3.656810e-03   2.256709e+04   4.125321e+01
  3.955720e-03   2.199776e+04   2.797315e+01
  4.254640e-03   1.909972e+04   2.335778e+01
  4.553560e-03   1.544513e+04   2.025147e+01
  4.852480e-03   1.249738e+04   1.705521e+01
  5.151400e-03   1.054445e+04   1.547615e+01
  5.450320e-03   8.720138e+03   1.336773e+01
  5.749240e-03   7.450659e+03   1.197221e+01
  6.048150e-03   6.333529e+03   1.081964e+01
  6.347070e-03   5.517599e+03   9.594577e+00
  6.645990e-03   4.828810e+03   8.936298e+00
  6.944910e-03   4.236801e+03   8.058542e+00
  7.243830e-03   3.795810e+03   7.391057e+00
  7.542750e-03   3.352188e+03   6.919380e+00
  7.841670e-03   3.043813e+03   6.226846e+00
  8.140580e-03   2.736510e+03   5.985594e+00
  8.439500e-03   2.504515e+03   5.519325e+00
  8.738420e-03   2.307056e+03   5.246751e+00
  9.037340e-03   2.129494e+03   4.873993e+00
  9.336260e-03   1.952544e+03   4.586394e+00
  9.635180e-03   1.808858e+03   4.401856e+00
  9.934100e-03   1.665079e+03   4.086283e+00
  1.023300e-02   1.532199e+03   4.017178e+00
  1.053190e-02   1.415219e+03   3.915861e+00
  1.083090e-02   1.304377e+03   3.759386e+00
  1.112980e-02   1.206729e+03   3.585158e+00
  1.142870e-02   1.122721e+03   3.438741e+00
  1.172760e-02   1.036715e+03   3.295212e+00
  1.202650e-02   9.640642e+02   3.168865e+00
  1.232540e-02   8.978757e+02   3.041393e+00
  1.262440e-02   8.255025e+02   2.862018e+00
  1.292330e-02   7.761463e+02   2.732334e+00
  1.322220e-02   7.122963e+02   2.617534e+00
  1.352110e-02   6.624842e+02   2.498980e+00
  1.382000e-02   6.214737e+02   2.396549e+00
  1.411900e-02   5.798298e+02   2.303598e+00
  1.441790e-02   5.421810e+02   2.211510e+00
  1.471680e-02   5.041251e+02   2.122354e+00
  1.501570e-02   4.736211e+02   2.014625e+00
  1.531460e-02   4.464419e+02   1.947135e+00
  1.561350e-02   4.156836e+02   1.845897e+00
  1.591250e-02   3.957457e+02   1.816954e+00
  1.621140e-02   3.733776e+02   1.734428e+00
  1.651030e-02   3.527321e+02   1.668067e+00
  1.680920e-02   3.324198e+02   1.619327e+00
  1.710810e-02   3.153517e+02   1.580517e+00
  1.740710e-02   2.997393e+02   1.518724e+00
  1.770600e-02   2.830662e+02   1.461046e+00
  1.800490e-02   2.719950e+02   1.420868e+00
  1.830380e-02   2.584291e+02   1.396017e+00
  1.860270e-02   2.472278e+02   1.338912e+00
  1.890170e-02   2.336247e+02   1.301555e+00
  1.920060e-02   2.261219e+02   1.268348e+00
  1.949950e-02   2.147201e+02   1.250191e+00
  1.979840e-02   2.047616e+02   1.197948e+00
  2.009730e-02   1.987515e+02   1.167290e+00
  2.039620e-02   1.898891e+02   1.138900e+00
  2.069520e-02   1.835226e+02   1.113609e+00
  2.099410e-02   1.781504e+02   1.105139e+00
  2.129300e-02   1.709770e+02   1.054289e+00
  2.159190e-02   1.647583e+02   1.070604e+00
  2.189080e-02   1.590192e+02   1.057663e+00
  2.218980e-02   1.529566e+02   1.055174e+00
  2.248870e-02   1.487274e+02   1.059048e+00
  2.278760e-02   1.435414e+02   1.030169e+00
  2.308650e-02   1.401483e+02   1.049248e+00
  2.338540e-02   1.374390e+02   1.036899e+00
  2.368430e-02   1.344293e+02   1.006855e+00
  2.398330e-02   1.293519e+02   1.010131e+00
  2.428220e-02   1.261264e+02   9.752659e-01
  2.458110e-02   1.224396e+02   9.932145e-01
  2.488000e-02   1.192699e+02   9.541286e-01
  2.517890e-02   1.176560e+02   9.363469e-01
  2.547790e-02   1.160761e+02   9.431784e-01
  2.577680e-02   1.140077e+02   9.272293e-01
  2.607570e-02   1.098378e+02   9.174835e-01
  2.637460e-02   1.082689e+02   9.035908e-01
  2.667350e-02   1.075982e+02   8.782427e-01
  2.697250e-02   1.046879e+02   8.395744e-01
  2.727140e-02   1.027300e+02   8.008205e-01
  2.757030e-02   1.009856e+02   7.953099e-01
  2.786920e-02   9.932092e+01   7.797134e-01
  2.816810e-02   9.769756e+01   7.610589e-01
  2.846700e-02   9.729525e+01   7.501135e-01
  2.876600e-02   9.491402e+01   7.319509e-01
  2.906490e-02   9.431032e+01   7.318137e-01
  2.936380e-02   9.361595e+01   7.236856e-01
  2.966270e-02   9.283163e+01   7.153604e-01
  2.996160e-02   9.200917e+01   7.132279e-01
  3.026060e-02   9.019972e+01   6.950583e-01
  3.055950e-02   8.964511e+01   6.919360e-01
  3.085840e-02   8.803705e+01   6.828066e-01
  3.115730e-02   8.855648e+01   6.819506e-01
  3.145620e-02   8.689369e+01   6.690269e-01
  3.175510e-02   8.663565e+01   6.698655e-01
  3.205410e-02   8.464885e+01   6.585316e-01
  3.235300e-02   8.543804e+01   6.589139e-01
  3.265190e-02   8.364846e+01   6.400127e-01
  3.295080e-02   8.300272e+01   6.417182e-01
  3.324970e-02   8.305702e+01   6.410851e-01
  3.354870e-02   8.264299e+01   6.378134e-01
  3.384760e-02   8.145737e+01   6.259104e-01
  3.414650e-02   8.203450e+01   6.281238e-01
  3.444540e-02   8.094618e+01   6.153690e-01
  3.474430e-02   8.060600e+01   6.194783e-01
  3.504330e-02   7.901534e+01   6.057350e-01
  3.534220e-02   7.956888e+01   6.086030e-01
  3.564110e-02   7.884353e+01   6.050761e-01
  3.594000e-02   7.767248e+01   5.890706e-01
  3.623890e-02   7.808737e+01   6.006899e-01
  3.653780e-02   7.693852e+01   5.801273e-01
  3.683680e-02   7.785382e+01   5.911604e-01
  3.713570e-02   7.564589e+01   5.834124e-01
  3.743460e-02   7.639157e+01   5.767250e-01
  3.773350e-02   7.563780e+01   5.732111e-01
  3.803240e-02   7.576256e+01   5.873773e-01
  3.833140e-02   7.487258e+01   5.977958e-01
  3.863030e-02   7.505258e+01   6.078178e-01
  3.892920e-02   7.414852e+01   6.025747e-01
  3.922810e-02   7.377832e+01   6.034241e-01
  3.952700e-02   7.499783e+01   6.044479e-01
  3.982600e-02   7.448932e+01   6.111433e-01
  4.012490e-02   7.411456e+01   6.001031e-01
  4.042380e-02   7.335704e+01   6.048741e-01
  4.072270e-02   7.406103e+01   6.053721e-01
  4.102160e-02   7.253461e+01   5.983165e-01
  4.132050e-02   7.185409e+01   5.962841e-01
  4.161950e-02   7.242161e+01   5.924467e-01
  4.191840e-02   7.358133e+01   6.049984e-01
  4.221730e-02   7.171886e+01   5.895653e-01
  4.251620e-02   7.218353e+01   5.992243e-01
  4.281510e-02   7.241280e+01   5.908936e-01
  4.311410e-02   7.084369e+01   5.852053e-01
  4.341300e-02   7.146549e+01   5.908055e-01
  4.371190e-02   7.143724e+01   5.891643e-01
  4.401080e-02   7.064036e+01   5.858691e-01
  4.430970e-02   7.218681e+01   5.877205e-01
  4.460860e-02   7.111842e+01   5.840967e-01
  4.490760e-02   7.067215e+01   5.837485e-01
  4.520650e-02   7.086725e+01   5.801196e-01
  4.550540e-02   7.051877e+01   5.816291e-01
  4.580430e-02   7.017021e+01   5.779880e-01
  4.610320e-02   6.958634e+01   5.726932e-01
  4.640220e-02   6.923445e+01   5.755764e-01
  4.670110e-02   6.802860e+01   5.620472e-01
  4.700000e-02   6.969988e+01   5.710228e-01
  4.729890e-02   6.896420e+01   5.701273e-01
  4.759780e-02   6.938460e+01   5.711489e-01
  4.789680e-02   6.887838e+01   5.655467e-01
  4.819570e-02   6.807917e+01   5.615648e-01
  4.849460e-02   6.866871e+01   5.660812e-01
  4.879350e-02   6.881109e+01   5.604594e-01
  4.909240e-02   6.922138e+01   5.697667e-01
  4.939130e-02   6.844175e+01   5.569342e-01
  4.969030e-02   6.881109e+01   5.604594e-01
  4.998920e-02   6.828968e+01   5.576572e-01
  5.028810e-02   6.639684e+01   5.478929e-01
  5.058700e-02   6.824228e+01   5.594945e-01
  5.088590e-02   6.793726e+01   5.489712e-01
  5.118490e-02   6.811663e+01   5.569502e-01
  5.148380e-02   6.865100e+01   5.564489e-01
  5.178270e-02   6.704453e+01   5.428040e-01
  5.208160e-02   6.772259e+01   5.513560e-01
  5.238050e-02   6.718516e+01   5.433730e-01
  5.267940e-02   6.697555e+01   5.502754e-01
  5.297840e-02   6.732892e+01   5.445891e-01
  5.327730e-02   6.698917e+01   5.406926e-01
  5.357620e-02   6.649520e+01   5.405757e-01
  5.387510e-02   6.786203e+01   5.429484e-01
  5.417400e-02   6.771583e+01   5.474321e-01
  5.447300e-02   6.721795e+01   5.372796e-01
  5.477190e-02   6.696043e+01   5.374751e-01
  5.507080e-02   6.633056e+01   5.349413e-01
  5.536970e-02   6.667527e+01   5.344980e-01
  5.566860e-02   6.720175e+01   5.403005e-01
  5.596760e-02   6.700026e+01   5.333800e-01
  5.626650e-02   6.670098e+01   5.346010e-01
  5.656540e-02   6.759835e+01   5.363598e-01
  5.686430e-02   6.705853e+01   5.312244e-01
  5.716320e-02   6.664569e+01   5.260755e-01
  5.746210e-02   6.582443e+01   5.280847e-01
  5.776110e-02   6.659537e+01   5.329677e-01
  5.806000e-02   6.594822e+01   5.221666e-01
  5.835890e-02   6.654066e+01   5.250828e-01
  5.865780e-02   6.625183e+01   5.210867e-01
  5.895670e-02   6.642802e+01   5.316965e-01
  5.925570e-02   6.693214e+01   5.214928e-01
  5.955460e-02   6.570597e+01   5.235078e-01
  5.985350e-02   6.519482e+01   5.141266e-01
  6.015240e-02   6.605072e+01   5.191678e-01
  6.045130e-02   6.677471e+01   5.225713e-01
  6.075020e-02   6.667135e+01   5.171430e-01
  6.104920e-02   6.611573e+01   5.188620e-01
  6.134810e-02   6.671588e+01   5.217754e-01
  6.164700e-02   6.566133e+01   5.094313e-01
  6.194590e-02   6.555695e+01   5.172236e-01
  6.224480e-02   6.522818e+01   5.045847e-01
  6.254380e-02   6.631243e+01   5.174031e-01
  6.284270e-02   6.506309e+01   5.141601e-01
  6.314160e-02   6.553249e+01   5.036790e-01
  6.344050e-02   6.509658e+01   5.093760e-01
  6.373940e-02   6.583892e+01   5.038217e-01
  6.403840e-02   6.494732e+01   5.082547e-01
  6.433730e-02   6.532713e+01   5.044453e-01
  6.463620e-02   6.568270e+01   5.016871e-01
  6.493510e-02   6.574926e+01   5.130090e-01
  6.523400e-02   6.518677e+01   5.002982e-01
  6.553290e-02   6.505053e+01   5.023395e-01
  6.583190e-02   6.504662e+01   5.002698e-01
  6.613080e-02   6.551316e+01   4.975125e-01
  6.642970e-02   6.516232e+01   5.053773e-01
  6.672860e-02   6.496766e+01   4.939543e-01
  6.702750e-02   6.539531e+01   5.005884e-01
  6.732650e-02   6.398678e+01   4.916826e-01
  6.762540e-02   6.439482e+01   4.932478e-01
  6.792430e-02   6.518941e+01   4.982828e-01
  6.822320e-02   6.529181e+01   4.908049e-01
  6.852210e-02   6.503517e+01   4.971910e-01
  6.882110e-02   6.420861e+01   4.900849e-01
  6.912000e-02   6.573156e+01   4.953718e-01
  6.941890e-02   6.490285e+01   4.888627e-01
  6.971780e-02   6.432430e+01   4.862044e-01
  7.001670e-02   6.475244e+01   4.941207e-01
  7.031560e-02   6.532154e+01   4.894819e-01
  7.061460e-02   6.477634e+01   4.879097e-01
  7.091350e-02   6.500989e+01   4.873656e-01
  7.121240e-02   6.437717e+01   4.812716e-01
  7.151130e-02   6.440266e+01   4.874515e-01
  7.181020e-02   6.519540e+01   4.838590e-01
  7.210920e-02   6.510465e+01   4.867782e-01
  7.240810e-02   6.492852e+01   4.814939e-01
  7.270700e-02   6.476639e+01   4.869240e-01
  7.300590e-02   6.476806e+01   4.822706e-01
  7.330480e-02   6.435642e+01   4.753339e-01
  7.360370e-02   6.513632e+01   4.841010e-01
  7.390270e-02   6.535934e+01   4.794700e-01
  7.420160e-02   6.497026e+01   4.853395e-01
  7.450050e-02   6.530462e+01   4.774909e-01
  7.479940e-02   6.434237e+01   4.752820e-01
  7.509830e-02   6.521774e+01   4.825651e-01
  7.539730e-02   6.433579e+01   4.721901e-01
  7.569620e-02   6.440623e+01   4.733194e-01
  7.599510e-02   6.375478e+01   4.739903e-01
  7.629400e-02   6.452938e+01   4.707416e-01
  7.659290e-02   6.435546e+01   4.744477e-01
  7.689190e-02   6.445383e+01   4.704659e-01
  7.719080e-02   6.480494e+01   4.743448e-01
  7.748970e-02   6.549614e+01   4.733932e-01
  7.778860e-02   6.389219e+01   4.705594e-01
  7.808750e-02   6.467391e+01   4.699861e-01
  7.838640e-02   6.413054e+01   4.654846e-01
  7.868540e-02   6.418165e+01   4.669270e-01
  7.898430e-02   6.470840e+01   4.663252e-01
  7.928320e-02   6.402444e+01   4.693238e-01
  7.958210e-02   6.393446e+01   4.602580e-01
  7.988100e-02   6.450363e+01   4.676756e-01
  8.018000e-02   6.542185e+01   4.684716e-01
  8.047890e-02   6.468614e+01   4.654161e-01
  8.077780e-02   6.458730e+01   4.642366e-01
  8.107670e-02   6.505433e+01   4.634576e-01
  8.137560e-02   6.460578e+01   4.651269e-01
  8.167450e-02   6.416628e+01   4.606870e-01
  8.197350e-02   6.437459e+01   4.586267e-01
  8.227240e-02   6.398688e+01   4.616653e-01
  8.257130e-02   6.416404e+01   4.528035e-01
  8.287020e-02   6.490811e+01   4.645666e-01
  8.316910e-02   6.495917e+01   4.615049e-01
  8.346810e-02   6.417734e+01   4.543934e-01
  8.376700e-02   6.409351e+01   4.604257e-01
  8.406590e-02   6.371926e+01   4.497096e-01
  8.436480e-02   6.457145e+01   4.597260e-01
  8.466370e-02   6.427877e+01   4.528246e-01
  8.496270e-02   6.427395e+01   4.635194e-01
  8.526160e-02   6.448074e+01   4.789245e-01
  8.556050e-02   6.423199e+01   4.784514e-01
  8.585940e-02   6.448742e+01   4.854032e-01
  8.615830e-02   6.476875e+01   4.864608e-01
  8.645720e-02   6.329534e+01   4.856245e-01
  8.675620e-02   6.548870e+01   4.964258e-01
  8.705510e-02   6.495470e+01   4.934138e-01
  8.735400e-02   6.444841e+01   4.939482e-01
  8.765290e-02   6.407737e+01   4.930195e-01
  8.795180e-02   6.473627e+01   4.995850e-01
  8.825080e-02   6.407363e+01   4.925099e-01
  8.854970e-02   6.411568e+01   4.992306e-01
  8.884860e-02   6.521049e+01   5.014115e-01
  8.914750e-02   6.449537e+01   5.048880e-01
  8.944640e-02   6.474284e+01   5.021844e-01
  8.974530e-02   6.423041e+01   4.961098e-01
  9.004430e-02   7.376608e+01   5.295141e-01
  9.034320e-02   6.548315e+01   4.812726e-01
  9.064210e-02   6.441728e+01   4.764467e-01
  9.094100e-02   6.393457e+01   4.647729e-01
  9.123990e-02   6.363972e+01   4.624584e-01
  9.153890e-02   6.372646e+01   4.652682e-01
  9.183780e-02   6.385902e+01   4.624310e-01
  9.213670e-02   6.396048e+01   4.611628e-01
  9.243560e-02   6.490717e+01   4.633390e-01
  9.273450e-02   6.430816e+01   4.572030e-01
  9.303350e-02   6.451055e+01   4.639607e-01
  9.333240e-02   6.402995e+01   4.519473e-01
  9.363130e-02   6.435927e+01   4.565981e-01
  9.393020e-02   6.357109e+01   4.514723e-01
  9.422910e-02   6.415169e+01   4.546907e-01
  9.452800e-02   6.425885e+01   4.562417e-01
  9.482700e-02   6.418681e+01   4.457632e-01
  9.512590e-02   6.364406e+01   4.521160e-01
  9.542480e-02   6.455260e+01   4.503718e-01
  9.572370e-02   6.418182e+01   4.490766e-01
  9.602260e-02   6.395095e+01   4.505264e-01
  9.632160e-02   6.423501e+01   4.437500e-01
  9.662050e-02   6.335283e+01   4.432219e-01
  9.691940e-02   6.448463e+01   4.471634e-01
  9.721830e-02   6.423808e+01   4.437605e-01
  9.751720e-02   6.362338e+01   4.438025e-01
  9.781610e-02   6.424889e+01   4.416487e-01
  9.811510e-02   6.427658e+01   4.460748e-01
  9.841400e-02   6.429795e+01   4.389987e-01
  9.871290e-02   6.377780e+01   4.403813e-01
  9.901180e-02   6.487319e+01   4.452255e-01
  9.931070e-02   6.423522e+01   4.391337e-01
  9.960970e-02   6.374378e+01   4.406193e-01
  9.990860e-02   6.407656e+01   4.344598e-01
  1.002070e-01   6.397704e+01   4.382503e-01
  1.005060e-01   6.427233e+01   4.368327e-01
  1.008050e-01   6.405810e+01   4.385279e-01
  1.011040e-01   6.457291e+01   4.341091e-01
  1.014030e-01   6.486308e+01   4.371181e-01
  1.017020e-01   6.375789e+01   4.374991e-01
  1.020010e-01   6.454062e+01   4.353505e-01
  1.023000e-01   6.469074e+01   4.338339e-01
  1.025990e-01   6.434339e+01   4.316696e-01
  1.028980e-01   6.379077e+01   4.314720e-01
  1.031970e-01   6.428895e+01   4.355196e-01
  1.034960e-01   6.465178e+01   4.287691e-01
  1.037950e-01   6.504422e+01   4.340141e-01
  1.040930e-01   6.454724e+01   4.287458e-01
  1.043920e-01   6.397541e+01   4.307644e-01
  1.046910e-01   6.397290e+01   4.300948e-01
  1.049900e-01   6.433086e+01   4.254635e-01
  1.052890e-01   6.433758e+01   4.290221e-01
  1.055880e-01   6.476452e+01   4.288195e-01
  1.058870e-01   6.425175e+01   4.287358e-01
  1.061860e-01   6.424601e+01   4.245496e-01
  1.064850e-01   6.411138e+01   4.247371e-01
  1.067840e-01   6.413141e+01   4.270400e-01
  1.070830e-01   6.423719e+01   4.238901e-01
  1.073820e-01   6.453883e+01   4.233169e-01
  1.076800e-01   6.345691e+01   4.194450e-01
  1.079790e-01   6.457005e+01   4.249870e-01
  1.082780e-01   6.393079e+01   4.247729e-01
  1.085770e-01   6.452479e+01   4.177697e-01
  1.088760e-01   6.408622e+01   4.221409e-01
  1.091750e-01   6.397039e+01   4.202127e-01
  1.094740e-01   6.427757e+01   4.221485e-01
  1.097730e-01   6.460707e+01   4.207613e-01
  1.100720e-01   6.509253e+01   4.184047e-01
  1.103710e-01   6.487365e+01   4.241014e-01
  1.106700e-01   6.462262e+01   4.171894e-01
  1.109690e-01   6.386758e+01   4.204910e-01
  1.112670e-01   6.371826e+01   4.124959e-01
  1.115660e-01   6.370266e+01   4.136187e-01
  1.118650e-01   6.343795e+01   4.166342e-01
  1.121640e-01   6.366138e+01   4.114385e-01
  1.124630e-01   6.449858e+01   4.153082e-01
  1.127620e-01   6.406536e+01   4.139111e-01
  1.130610e-01   6.411613e+01   4.134890e-01
  1.133600e-01   6.382456e+01   4.172966e-01
  1.136590e-01   6.404819e+01   4.078262e-01
  1.139580e-01   6.432318e+01   4.132802e-01
  1.142570e-01   6.402323e+01   4.120254e-01
  1.145560e-01   6.468513e+01   4.147335e-01
  1.148550e-01   6.451526e+01   4.130251e-01
  1.151530e-01   6.452252e+01   4.076525e-01
  1.154520e-01   6.441170e+01   4.124044e-01
  1.157510e-01   6.462181e+01   4.085245e-01
  1.160500e-01   6.387112e+01   4.124066e-01
  1.163490e-01   6.383412e+01   4.060271e-01
  1.166480e-01   6.452956e+01   4.110580e-01
  1.169470e-01   6.463619e+01   4.091308e-01
  1.172460e-01   6.424295e+01   4.084458e-01
  1.175450e-01   6.441434e+01   4.056515e-01
  1.178440e-01   6.364541e+01   4.032230e-01
  1.181430e-01   6.520745e+01   4.112173e-01
  1.184420e-01   6.381797e+01   4.045925e-01
  1.187400e-01   6.411796e+01   4.041699e-01
  1.190390e-01   6.413565e+01   4.034088e-01
  1.193380e-01   6.391743e+01   4.027219e-01
  1.196370e-01   6.440024e+01   4.064340e-01
  1.199360e-01   6.450987e+01   4.026915e-01
  1.202350e-01   6.461801e+01   4.060173e-01
  1.205340e-01   6.396402e+01   4.015199e-01
  1.208330e-01   6.419527e+01   4.009073e-01
  1.211320e-01   6.423497e+01   4.042655e-01
  1.214310e-01   6.517322e+01   4.005071e-01
  1.217300e-01   6.333335e+01   4.003392e-01
  1.220290e-01   6.405991e+01   4.012846e-01
  1.223270e-01   6.448959e+01   3.999705e-01
  1.226260e-01   6.359045e+01   3.966509e-01
  1.229250e-01   6.481939e+01   3.988980e-01
  1.232240e-01   6.440768e+01   4.013037e-01
  1.235230e-01   6.463060e+01   4.012002e-01
  1.238220e-01   6.470734e+01   3.980351e-01
  1.241210e-01   6.426546e+01   3.982283e-01
  1.244200e-01   6.424552e+01   3.945678e-01
  1.247190e-01   6.455905e+01   4.001859e-01
  1.250180e-01   6.482617e+01   3.960923e-01
  1.253170e-01   6.448642e+01   3.958159e-01
  1.256160e-01   6.484588e+01   3.995000e-01
  1.259140e-01   6.459268e+01   3.958869e-01
  1.262130e-01   6.422145e+01   3.947476e-01
  1.265120e-01   6.509302e+01   3.946336e-01
  1.268110e-01   6.479180e+01   3.944711e-01
  1.271100e-01   6.505867e+01   3.988553e-01
  1.274090e-01   6.452336e+01   3.939040e-01
  1.277080e-01   6.419093e+01   3.916411e-01
  1.280070e-01   6.523510e+01   3.935686e-01
  1.283060e-01   6.507388e+01   3.945756e-01
  1.286050e-01   6.502700e+01   3.972156e-01
  1.289040e-01   6.504629e+01   3.903043e-01
  1.292030e-01   6.445317e+01   3.934389e-01
  1.295020e-01   6.501685e+01   3.914335e-01
  1.298000e-01   6.499192e+01   3.920943e-01
  1.300990e-01   6.448326e+01   3.881296e-01
  1.303980e-01   6.513892e+01   3.908249e-01
  1.306970e-01   6.543317e+01   3.946630e-01
  1.309960e-01   6.411660e+01   3.884713e-01
  1.312950e-01   6.467841e+01   3.899262e-01
  1.315940e-01   6.438752e+01   3.847547e-01
  1.318930e-01   6.461345e+01   3.882807e-01
  1.321920e-01   6.533291e+01   3.901950e-01
  1.324910e-01   6.454745e+01   3.888048e-01
  1.327900e-01   6.488991e+01   3.876737e-01
  1.330890e-01   6.441203e+01   3.857700e-01
  1.333870e-01   6.462164e+01   3.861606e-01
  1.336860e-01   6.511865e+01   3.869330e-01
  1.339850e-01   6.471639e+01   3.843325e-01
  1.342840e-01   6.400748e+01   3.850288e-01
  1.345830e-01   6.450708e+01   3.851117e-01
  1.348820e-01   6.491632e+01   3.863314e-01
  1.351810e-01   6.489594e+01   3.814176e-01
  1.354800e-01   6.443728e+01   3.844348e-01
  1.357790e-01   6.443549e+01   3.821122e-01
  1.360780e-01   6.405671e+01   3.826003e-01
  1.363770e-01   6.464269e+01   3.838813e-01
  1.366760e-01   6.453112e+01   3.856541e-01
  1.369740e-01   6.441146e+01   3.989416e-01
  1.372730e-01   6.432986e+01   4.007955e-01
  1.375720e-01   6.475384e+01   4.114860e-01
  1.378710e-01   6.457211e+01   4.126287e-01
  1.381700e-01   6.445910e+01   4.140083e-01
  1.384690e-01   6.435333e+01   4.208528e-01
  1.387680e-01   6.370953e+01   4.073080e-01
  1.390670e-01   6.463843e+01   3.986004e-01
  1.393660e-01   6.430824e+01   3.968057e-01
  1.396650e-01   6.431014e+01   3.940072e-01
  1.399640e-01   6.428696e+01   3.949489e-01
  1.402630e-01   6.479140e+01   3.883347e-01
  1.405620e-01   6.485234e+01   3.929074e-01
  1.408600e-01   6.521191e+01   3.927573e-01
  1.411590e-01   6.457323e+01   3.918137e-01
  1.414580e-01   6.470790e+01   3.927176e-01
  1.417570e-01   6.468040e+01   3.851593e-01
  1.420560e-01   6.463543e+01   3.895539e-01
  1.423550e-01   6.485749e+01   3.875769e-01
  1.426540e-01   6.464366e+01   3.834208e-01
  1.429530e-01   6.485379e+01   3.831203e-01
  1.432520e-01   6.451463e+01   3.791699e-01
  1.435510e-01   6.499078e+01   3.832947e-01
  1.438500e-01   6.440770e+01   3.775192e-01
  1.441490e-01   6.464854e+01   3.773397e-01
  1.444470e-01   6.489887e+01   3.805224e-01
  1.447460e-01   6.451787e+01   3.756439e-01
  1.450450e-01   6.518668e+01   3.813652e-01
  1.453440e-01   6.491522e+01   3.746321e-01
  1.456430e-01   6.481456e+01   3.780447e-01
  1.459420e-01   6.522076e+01   3.785640e-01
  1.462410e-01   6.503189e+01   3.762654e-01
  1.465400e-01   6.495509e+01   3.773526e-01
  1.468390e-01   6.506629e+01   3.729355e-01
  1.471380e-01   6.407623e+01   3.730599e-01
  1.474370e-01   6.481283e+01   3.758482e-01
  1.477360e-01   6.451403e+01   3.739017e-01
  1.480340e-01   6.472502e+01   3.709063e-01
  1.483330e-01   6.451365e+01   3.787197e-01
  1.486320e-01   6.517944e+01   3.902191e-01
  1.489310e-01   6.503571e+01   3.914902e-01
  1.492300e-01   6.427643e+01   3.887127e-01
  1.495290e-01   6.536651e+01   3.944619e-01
  1.498280e-01   6.549583e+01   3.994168e-01
  1.501270e-01   6.578413e+01   4.018555e-01
  1.504260e-01   6.498901e+01   3.940683e-01
  1.507250e-01   6.538489e+01   4.011569e-01
  1.510240e-01   6.494484e+01   3.987649e-01
  1.513230e-01   6.504278e+01   4.043513e-01
  1.516210e-01   6.512646e+01   4.003634e-01
  1.519200e-01   6.509446e+01   4.002650e-01
  1.522190e-01   6.507080e+01   4.071620e-01
  1.525180e-01   6.475177e+01   4.013111e-01
  1.528170e-01   6.553326e+01   4.091595e-01
  1.531160e-01   6.522879e+01   4.049291e-01
  1.534150e-01   6.492556e+01   3.981889e-01
  1.537140e-01   6.550407e+01   3.931432e-01
  1.540130e-01   6.505875e+01   3.853478e-01
  1.543120e-01   6.525187e+01   3.861531e-01
  1.546110e-01   6.437074e+01   3.810054e-01
  1.549100e-01   6.512970e+01   3.834743e-01
  1.552090e-01   6.473693e+01   3.843935e-01
  1.555070e-01   6.529828e+01   3.768177e-01
  1.558060e-01   6.525859e+01   3.820279e-01
  1.561050e-01   6.530584e+01   3.783701e-01
  1.564040e-01   6.545940e+01   3.803658e-01
  1.567030e-01   6.580827e+01   3.793819e-01
  1.570020e-01   6.464559e+01   3.740678e-01
  1.573010e-01   6.494245e+01   3.784175e-01
  1.576000e-01   6.530997e+01   3.736332e-01
  1.578990e-01   6.489485e+01   3.743587e-01
  1.581980e-01   6.565801e+01   3.748400e-01
  1.584970e-01   6.487605e+01   3.723899e-01
  1.587960e-01   6.486861e+01   3.757927e-01
  1.590940e-01   6.447676e+01   3.693625e-01
  1.593930e-01   6.562602e+01   3.713914e-01
  1.596920e-01   6.472786e+01   3.698735e-01
  1.599910e-01   6.433899e+01   3.704256e-01
  1.602900e-01   6.473777e+01   3.709429e-01
  1.605890e-01   6.453742e+01   3.648570e-01
  1.608880e-01   6.476897e+01   3.679342e-01
  1.611870e-01   6.487129e+01   3.672084e-01
  1.614860e-01   6.563336e+01   3.697669e-01
  1.617850e-01   6.528125e+01   3.655564e-01
  1.620840e-01   6.506632e+01   3.649541e-01
  1.623830e-01   6.498392e+01   3.663174e-01
  1.626810e-01   6.514887e+01   3.645923e-01
  1.629800e-01   6.455148e+01   3.590518e-01
  1.632790e-01   6.468501e+01   3.605707e-01
  1.635780e-01   6.496388e+01   3.625084e-01
  1.638770e-01   6.460834e+01   3.638651e-01
  1.641760e-01   6.508235e+01   3.634241e-01
  1.644750e-01   6.452043e+01   3.610753e-01
  1.647740e-01   6.440258e+01   3.603594e-01
  1.650730e-01   6.468928e+01   3.625202e-01
  1.653720e-01   6.516035e+01   3.634463e-01
  1.656710e-01   6.490554e+01   3.606086e-01
  1.659700e-01   6.454064e+01   3.611318e-01
  1.662680e-01   6.485224e+01   3.606522e-01
  1.665670e-01   6.486231e+01   3.616433e-01
  1.668660e-01   6.471933e+01   3.578166e-01
  1.671650e-01   6.415640e+01   3.590944e-01
  1.674640e-01   6.496872e+01   3.605925e-01
  1.677630e-01   6.432589e+01   3.569147e-01
  1.680620e-01   6.439496e+01   3.593784e-01
  1.683610e-01   6.469876e+01   3.546109e-01
  1.686600e-01   6.493892e+01   3.601277e-01
  1.689590e-01   6.427437e+01   3.547282e-01
  1.692580e-01   6.531071e+01   3.573910e-01
  1.695570e-01   6.432877e+01   3.591937e-01
  1.698560e-01   6.462188e+01   3.540354e-01
  1.701540e-01   6.452368e+01   3.565279e-01
  1.704530e-01   6.485192e+01   3.544827e-01
  1.707520e-01   6.457921e+01   3.539185e-01
  1.710510e-01   6.538789e+01   3.590953e-01
  1.713500e-01   6.482331e+01   3.540408e-01
  1.716490e-01   6.526076e+01   3.579979e-01
  1.719480e-01   6.515977e+01   3.520813e-01
  1.722470e-01   6.514302e+01   3.543680e-01
  1.725460e-01   6.479276e+01   3.550515e-01
  1.728450e-01   6.464153e+01   3.522817e-01
  1.731440e-01   6.443521e+01   3.522575e-01
  1.734430e-01   6.448589e+01   3.492004e-01
  1.737410e-01   6.498392e+01   3.541161e-01
  1.740400e-01   6.496110e+01   3.533313e-01
  1.743390e-01   6.425550e+01   3.489262e-01
  1.746380e-01   6.452461e+01   3.512483e-01
  1.749370e-01   6.509467e+01   3.504935e-01
  1.752360e-01   6.536209e+01   3.535204e-01
  1.755350e-01   6.469939e+01   3.508353e-01
  1.758340e-01   6.477795e+01   3.463616e-01
  1.761330e-01   6.507146e+01   3.527336e-01
  1.764320e-01   6.462630e+01   3.466376e-01
  1.767310e-01   6.534873e+01   3.529478e-01
  1.770300e-01   6.471052e+01   3.475495e-01
  1.773280e-01   6.438424e+01   3.480534e-01
  1.776270e-01   6.472981e+01   3.477736e-01
  1.779260e-01   6.465942e+01   3.460445e-01
  1.782250e-01   6.452159e+01   3.484245e-01
  1.785240e-01   6.439003e+01   3.448152e-01
  1.788230e-01   6.425490e+01   3.461526e-01
  1.791220e-01   6.430960e+01   3.468148e-01
  1.794210e-01   6.419191e+01   3.432772e-01
  1.797200e-01   6.475572e+01   3.463021e-01
  1.800190e-01   6.465549e+01   3.436789e-01
  1.803180e-01   6.446003e+01   3.467046e-01
  1.806170e-01   6.502994e+01   3.453426e-01
  1.809160e-01   6.440704e+01   3.430179e-01
  1.812140e-01   6.431491e+01   3.436059e-01
  1.815130e-01   6.464009e+01   3.439714e-01
  1.818120e-01   6.446169e+01   3.448382e-01
  1.821110e-01   6.463544e+01   3.413182e-01
  1.824100e-01   6.536553e+01   3.457284e-01
  1.827090e-01   6.483057e+01   3.436448e-01
  1.830080e-01   6.495526e+01   3.441414e-01
  1.833070e-01   6.458179e+01   3.406883e-01
  1.836060e-01   6.454730e+01   3.397885e-01
  1.839050e-01   6.499702e+01   3.449198e-01
  1.842040e-01   6.442965e+01   3.406117e-01
  1.845030e-01   6.462880e+01   3.403260e-01
  1.848010e-01   6.354414e+01   3.392363e-01
  1.851000e-01   6.414946e+01   3.361976e-01
  1.853990e-01   6.437049e+01   3.417635e-01
  1.856980e-01   6.449364e+01   3.396473e-01
  1.859970e-01   6.454571e+01   3.385021e-01
  1.862960e-01   6.435974e+01   3.394556e-01
  1.865950e-01   6.420998e+01   3.373032e-01
  1.868940e-01   6.413820e+01   3.409822e-01
  1.871930e-01   6.421655e+01   3.340401e-01
  1.874920e-01   6.397090e+01   3.365165e-01
  1.877910e-01   6.368451e+01   3.356049e-01
  1.880900e-01   6.420978e+01   3.369861e-01
  1.883880e-01   6.428955e+01   3.389487e-01
  1.886870e-01   6.462746e+01   3.337259e-01
  1.889860e-01   6.388808e+01   3.374093e-01
  1.892850e-01   6.399831e+01   3.351754e-01
  1.895840e-01   6.449777e+01   3.353895e-01
  1.898830e-01   6.386578e+01   3.342064e-01
  1.901820e-01   6.392556e+01   3.340530e-01
  1.904810e-01   6.425883e+01   3.347677e-01
  1.907800e-01   6.474418e+01   3.352551e-01
  1.910790e-01   6.420563e+01   3.332447e-01
  1.913780e-01   6.432991e+01   3.346434e-01
  1.916770e-01   6.418361e+01   3.341084e-01
  1.919750e-01   6.328940e+01   3.325406e-01
  1.922740e-01   6.374289e+01   3.300792e-01
  1.925730e-01   6.409326e+01   3.317378e-01
  1.928720e-01   6.397594e+01   3.321913e-01
  1.931710e-01   6.393220e+01   3.326870e-01
  1.934700e-01   6.389599e+01   3.310762e-01
  1.937690e-01   6.450448e+01   3.317446e-01
  1.940680e-01   6.369823e+01   3.314695e-01
  1.943670e-01   6.406263e+01   3.304569e-01
  1.946660e-01   6.377850e+01   3.303211e-01
  1.949650e-01   6.380787e+01   3.283182e-01
  1.952640e-01   6.414786e+01   3.306766e-01
  1.955630e-01   6.384601e+01   3.310973e-01
  1.958610e-01   6.360479e+01   3.273557e-01
  1.961600e-01   6.392349e+01   3.295025e-01
  1.964590e-01   6.398735e+01   3.281920e-01
  1.967580e-01   6.378278e+01   3.298835e-01
  1.970570e-01   6.396883e+01   3.281445e-01
  1.973560e-01   6.459643e+01   3.279979e-01
  1.976550e-01   6.391041e+01   3.290245e-01
  1.979540e-01   6.386634e+01   3.265721e-01
  1.982530e-01   6.400561e+01   3.286793e-01
  1.985520e-01   6.380675e+01   3.261309e-01
  1.988510e-01   6.305070e+01   3.243364e-01
  1.991500e-01   6.311774e+01   3.266843e-01
  1.994480e-01   6.355342e+01   3.244803e-01
  1.997470e-01   6.345326e+01   3.260924e-01
  2.000460e-01   6.356825e+01   3.225402e-01
  2.003450e-01   6.409515e+01   3.261470e-01
  2.006440e-01   6.405456e+01   3.288050e-01
  2.009430e-01   6.374172e+01   3.229800e-01
  2.012420e-01   6.376448e+01   3.263115e-01
  2.015410e-01   6.273316e+01   3.202757e-01
  2.018400e-01   6.335947e+01   3.225706e-01
  2.021390e-01   6.339128e+01   3.236398e-01
  2.024380e-01   6.320718e+01   3.183241e-01
  2.027370e-01   6.311283e+01   3.230698e-01
  2.030350e-01   6.378375e+01   3.216932e-01
  2.033340e-01   6.349507e+01   3.217963e-01
  2.036330e-01   6.336624e+01   3.189958e-01
  2.039320e-01   6.395163e+01   3.212879e-01
  2.042310e-01   6.363292e+01   3.235479e-01
  2.045300e-01   6.362081e+01   3.188222e-01
  2.048290e-01   6.341486e+01   3.193903e-01
  2.051280e-01   6.316149e+01   3.183444e-01
  2.054270e-01   6.317747e+01   3.178441e-01
  2.057260e-01   6.337803e+01   3.217781e-01
  2.060250e-01   6.351047e+01   3.181415e-01
  2.063240e-01   6.311213e+01   3.197201e-01
  2.066230e-01   6.312536e+01   3.183889e-01
  2.069210e-01   6.295438e+01   3.191832e-01
  2.072200e-01   6.319776e+01   3.191155e-01
  2.075190e-01   6.276074e+01   3.155919e-01
  2.078180e-01   6.353776e+01   3.199728e-01
  2.081170e-01   6.306975e+01   3.171698e-01
  2.084160e-01   6.293535e+01   3.188613e-01
  2.087150e-01   6.303026e+01   3.156053e-01
  2.090140e-01   6.321649e+01   3.175385e-01
  2.093130e-01   6.265787e+01   3.159988e-01
  2.096120e-01   6.289938e+01   3.160733e-01
  2.099110e-01   6.344232e+01   3.159738e-01
  2.102100e-01   6.330213e+01   3.172173e-01
  2.105080e-01   6.343690e+01   3.191736e-01
  2.108070e-01   6.305344e+01   3.152672e-01
  2.111060e-01   6.349627e+01   3.155817e-01
  2.114050e-01   6.312524e+01   3.150518e-01
  2.117040e-01   6.326456e+01   3.203813e-01
  2.120030e-01   6.262555e+01   3.246809e-01
  2.123020e-01   6.320700e+01   3.285398e-01
  2.126010e-01   6.326670e+01   3.260477e-01
  2.129000e-01   6.311120e+01   3.288871e-01
  2.131990e-01   6.307289e+01   3.316641e-01
  2.134980e-01   6.320691e+01   3.340309e-01
  2.137970e-01   6.354010e+01   3.324293e-01
  2.140950e-01   6.352328e+01   3.342405e-01
  2.143940e-01   6.285980e+01   3.337380e-01
  2.146930e-01   6.309534e+01   3.346774e-01
  2.149920e-01   6.290670e+01   3.344918e-01
  2.152910e-01   6.321366e+01   3.357824e-01
  2.155900e-01   6.322915e+01   3.387200e-01
  2.158890e-01   6.267209e+01   3.372246e-01
  2.161880e-01   6.264478e+01   3.357003e-01
  2.164870e-01   6.279855e+01   3.374024e-01
  2.167860e-01   6.279264e+01   3.310796e-01
  2.170850e-01   6.250871e+01   3.277607e-01
  2.173840e-01   6.283708e+01   3.255196e-01
  2.176820e-01   6.280482e+01   3.239902e-01
  2.179810e-01   6.267564e+01   3.246658e-01
  2.182800e-01   6.241630e+01   3.197432e-01
  2.185790e-01   6.261008e+01   3.217805e-01
  2.188780e-01   6.287023e+01   3.189698e-01
  2.191770e-01   6.240992e+01   3.198658e-01
  2.194760e-01   6.283118e+01   3.217841e-01
  2.197750e-01   6.263486e+01   3.180992e-01
  2.200740e-01   6.229458e+01   3.152146e-01
  2.203730e-01   6.232933e+01   3.170509e-01
  2.206720e-01   6.291701e+01   3.175926e-01
  2.209710e-01   6.273816e+01   3.193206e-01
  2.212700e-01   6.308557e+01   3.157438e-01
  2.215680e-01   6.251403e+01   3.171136e-01
  2.218670e-01   6.252017e+01   3.128865e-01
  2.221660e-01   6.208680e+01   3.152223e-01
  2.224650e-01   6.264166e+01   3.141048e-01
  2.227640e-01   6.281706e+01   3.142818e-01
  2.230630e-01   6.169289e+01   3.123701e-01
  2.233620e-01   6.240525e+01   3.133806e-01
  2.236610e-01   6.263343e+01   3.139530e-01
  2.239600e-01   6.259312e+01   3.102473e-01
  2.242590e-01   6.206112e+01   3.119949e-01
  2.245580e-01   6.186865e+01   3.106076e-01
  2.248570e-01   6.249881e+01   3.140089e-01
  2.251550e-01   6.159205e+01   3.081336e-01
  2.254540e-01   6.217623e+01   3.098449e-01
  2.257530e-01   6.225244e+01   3.123456e-01
  2.260520e-01   6.238761e+01   3.088571e-01
  2.263510e-01   6.261343e+01   3.104243e-01
  2.266500e-01   6.234861e+01   3.096408e-01
  2.269490e-01   6.231999e+01   3.081902e-01
  2.272480e-01   6.259437e+01   3.113955e-01
  2.275470e-01   6.222237e+01   3.063432e-01
  2.278460e-01   6.203586e+01   3.093683e-01
  2.281450e-01   6.212996e+01   3.068530e-01
  2.284440e-01   6.249487e+01   3.092479e-01
  2.287420e-01   6.198859e+01   3.088715e-01
  2.290410e-01   6.269392e+01   3.044722e-01
  2.293400e-01   6.239787e+01   3.085074e-01
  2.296390e-01   6.235532e+01   3.069159e-01
  2.299380e-01   6.243155e+01   3.075968e-01
  2.302370e-01   6.192502e+01   3.057327e-01
  2.305360e-01   6.254122e+01   3.053008e-01
  2.308350e-01   6.217651e+01   3.087099e-01
  2.311340e-01   6.189741e+01   3.022949e-01
  2.314330e-01   6.207557e+01   3.048860e-01
  2.317320e-01   6.146976e+01   3.044849e-01
  2.320310e-01   6.215425e+01   3.030401e-01
  2.323290e-01   6.187953e+01   3.070992e-01
  2.326280e-01   6.201630e+01   3.019944e-01
  2.329270e-01   6.178260e+01   3.018962e-01
  2.332260e-01   6.173195e+01   3.033191e-01
  2.335250e-01   6.181137e+01   3.027969e-01
  2.338240e-01   6.239125e+01   3.054178e-01
  2.341230e-01   6.187812e+01   2.996774e-01
  2.344220e-01   6.166390e+01   3.021978e-01
  2.347210e-01   6.204613e+01   3.030139e-01
  2.350200e-01   6.137152e+01   3.005376e-01
  2.353190e-01   6.154657e+01   3.013190e-01
  2.356180e-01   6.173593e+01   2.984154e-01
  2.359170e-01   6.255181e+01   3.047250e-01
  2.362150e-01   6.186912e+01   3.010493e-01
  2.365140e-01   6.169122e+01   2.983073e-01
  2.368130e-01   6.190720e+01   3.011420e-01
  2.371120e-01   6.207115e+01   3.001444e-01
  2.374110e-01   6.210706e+01   3.028064e-01
  2.377100e-01   6.176657e+01   2.983753e-01
  2.380090e-01   6.133182e+01   2.986967e-01
  2.383080e-01   6.159597e+01   2.973951e-01
  2.386070e-01   6.119744e+01   2.980245e-01
  2.389060e-01   6.190061e+01   2.993863e-01
  2.392050e-01   6.115471e+01   2.959900e-01
  2.395040e-01   6.192724e+01   2.999118e-01
  2.398020e-01   6.123637e+01   2.961875e-01
  2.401010e-01   6.121639e+01   2.978415e-01
  2.404000e-01   6.126365e+01   2.951343e-01
  2.406990e-01   6.145697e+01   2.972858e-01
  2.409980e-01   6.107222e+01   2.953418e-01
  2.412970e-01   6.133341e+01   2.955252e-01
  2.415960e-01   6.119912e+01   2.960974e-01
  2.418950e-01   6.132813e+01   2.947344e-01
  2.421940e-01   6.170923e+01   2.968780e-01
  2.424930e-01   6.102790e+01   2.961333e-01
  2.427920e-01   6.125397e+01   2.929103e-01
  2.430910e-01   6.079376e+01   2.937788e-01
  2.433890e-01   6.115444e+01   2.936556e-01
  2.436880e-01   6.096801e+01   2.957626e-01
  2.439870e-01   6.080296e+01   2.918299e-01
  2.442860e-01   6.106495e+01   2.919163e-01
  2.445850e-01   6.136750e+01   2.943870e-01
  2.448840e-01   6.086879e+01   2.927501e-01
  2.451830e-01   6.125866e+01   2.952336e-01
  2.454820e-01   6.120897e+01   2.916135e-01
  2.457810e-01   6.085618e+01   2.919576e-01
  2.460800e-01   6.120269e+01   2.931145e-01
  2.463790e-01   6.068651e+01   2.909027e-01
  2.466780e-01   6.094491e+01   2.919536e-01
  2.469770e-01   6.112759e+01   2.915270e-01
  2.472750e-01   6.118204e+01   2.924125e-01
  2.475740e-01   6.122997e+01   2.935078e-01
  2.478730e-01   6.146561e+01   2.893597e-01
  2.481720e-01   6.141956e+01   2.922224e-01
  2.484710e-01   6.143490e+01   2.904439e-01
  2.487700e-01   6.167758e+01   2.941399e-01
  2.490690e-01   6.093104e+01   2.912728e-01
  2.493680e-01   6.074970e+01   2.878777e-01
  2.496670e-01   6.126167e+01   2.930375e-01
  2.499660e-01   6.097490e+01   2.893545e-01
  2.502650e-01   6.101106e+01   2.907135e-01
  2.505640e-01   6.143438e+01   2.887650e-01
  2.508620e-01   6.078167e+01   2.885806e-01
  2.511610e-01   6.105218e+01   2.915622e-01
  2.514600e-01   6.110327e+01   2.885055e-01
  2.517590e-01   6.143133e+01   2.890702e-01
  2.520580e-01   6.134385e+01   2.893868e-01
  2.523570e-01   6.061821e+01   2.879831e-01
  2.526560e-01   6.040797e+01   2.883214e-01
  2.529550e-01   6.023540e+01   2.846046e-01
  2.532540e-01   6.048541e+01   2.850929e-01
  2.535530e-01   6.095349e+01   2.859902e-01
  2.538520e-01   6.087399e+01   2.871351e-01
  2.541510e-01   6.087623e+01   2.856057e-01
  2.544490e-01   6.089283e+01   2.864601e-01
  2.547480e-01   6.047809e+01   2.857895e-01
  2.550470e-01   6.074182e+01   2.846838e-01
  2.553460e-01   6.103334e+01   2.857709e-01
  2.556450e-01   6.086405e+01   2.830733e-01
  2.559440e-01   6.026503e+01   2.845731e-01
  2.562430e-01   6.085850e+01   2.873050e-01
  2.565420e-01   5.986853e+01   2.824302e-01
  2.568410e-01   6.046599e+01   2.830369e-01
  2.571400e-01   6.092342e+01   2.845057e-01
  2.574390e-01   6.058171e+01   2.858296e-01
  2.577380e-01   6.079684e+01   2.853180e-01
  2.580360e-01   6.059754e+01   2.828482e-01
  2.583350e-01   6.098932e+01   2.862780e-01
  2.586340e-01   6.034268e+01   2.816616e-01
  2.589330e-01   6.054542e+01   2.849299e-01
  2.592320e-01   6.066873e+01   2.824216e-01
  2.595310e-01   6.026731e+01   2.824723e-01
  2.598300e-01   6.048116e+01   2.848799e-01
  2.601290e-01   6.059235e+01   2.807791e-01
  2.604280e-01   6.074019e+01   2.845793e-01
  2.607270e-01   6.031265e+01   2.798407e-01
  2.610260e-01   6.092050e+01   2.837997e-01
  2.613250e-01   6.006532e+01   2.823955e-01
  2.616240e-01   6.068970e+01   2.829641e-01
  2.619220e-01   6.055661e+01   2.827526e-01
  2.622210e-01   6.046669e+01   2.797166e-01
  2.625200e-01   6.023520e+01   2.809214e-01
  2.628190e-01   6.043412e+01   2.810920e-01
  2.631180e-01   6.033728e+01   2.791299e-01
  2.634170e-01   6.019572e+01   2.824037e-01
  2.637160e-01   5.974070e+01   2.777466e-01
  2.640150e-01   6.029793e+01   2.817537e-01
  2.643140e-01   6.067594e+01   2.795295e-01
  2.646130e-01   5.984529e+01   2.779896e-01
  2.649120e-01   6.029391e+01   2.820399e-01
  2.652110e-01   5.996072e+01   2.780672e-01
  2.655090e-01   6.040214e+01   2.798556e-01
  2.658080e-01   6.036029e+01   2.781373e-01
  2.661070e-01   6.058427e+01   2.798924e-01
  2.664060e-01   6.023920e+01   2.788075e-01
  2.667050e-01   6.057780e+01   2.798775e-01
  2.670040e-01   6.005190e+01   2.784691e-01
  2.673030e-01   6.027563e+01   2.781314e-01
  2.676020e-01   6.071096e+01   2.792290e-01
  2.679010e-01   6.016012e+01   2.778647e-01
  2.682000e-01   6.040718e+01   2.773044e-01
  2.684990e-01   6.004481e+01   2.775039e-01
  2.687980e-01   6.057127e+01   2.783393e-01
  2.690960e-01   5.978148e+01   2.776512e-01
  2.693950e-01   6.028912e+01   2.759177e-01
  2.696940e-01   5.983700e+01   2.752501e-01
  2.699930e-01   6.049280e+01   2.777823e-01
  2.702920e-01   6.019459e+01   2.768160e-01
  2.705910e-01   6.083407e+01   2.787534e-01
  2.708900e-01   6.068798e+01   2.762743e-01
  2.711890e-01   6.063164e+01   2.780069e-01
  2.714880e-01   6.049529e+01   2.766672e-01
  2.717870e-01   6.087163e+01   2.779932e-01
  2.720860e-01   6.038624e+01   2.758628e-01
  2.723850e-01   5.994068e+01   2.742025e-01
  2.726840e-01   6.016642e+01   2.758216e-01
  2.729820e-01   5.961734e+01   2.743762e-01
  2.732810e-01   6.034333e+01   2.751219e-01
  2.735800e-01   5.980932e+01   2.738108e-01
  2.738790e-01   6.009293e+01   2.750083e-01
  2.741780e-01   5.941782e+01   2.739167e-01
  2.744770e-01   5.998619e+01   2.726786e-01
  2.747760e-01   6.021812e+01   2.745624e-01
  2.750750e-01   6.046657e+01   2.782875e-01
  2.753740e-01   5.970683e+01   2.809585e-01
  2.756730e-01   5.984318e+01   2.827703e-01
  2.759720e-01   5.991249e+01   2.816396e-01
  2.762710e-01   6.046984e+01   2.870062e-01
  2.765690e-01   6.009234e+01   2.853882e-01
  2.768680e-01   5.974253e+01   2.872536e-01
  2.771670e-01   6.013258e+01   2.857921e-01
  2.774660e-01   5.983771e+01   2.859157e-01
  2.777650e-01   5.989145e+01   2.895267e-01
  2.780640e-01   5.980553e+01   2.879328e-01
  2.783630e-01   5.996804e+01   2.887487e-01
  2.786620e-01   6.036752e+01   2.914334e-01
  2.789610e-01   6.029433e+01   2.913654e-01
  2.792600e-01   5.969775e+01   2.927768e-01
  2.795590e-01   5.959115e+01   2.867844e-01
  2.798580e-01   5.991516e+01   2.920884e-01
  2.801560e-01   6.049705e+01   2.930610e-01
  2.804550e-01   5.959541e+01   2.917490e-01
  2.807540e-01   5.980488e+01   2.935989e-01
  2.810530e-01   5.966197e+01   2.904850e-01
  2.813520e-01   5.974709e+01   2.945853e-01
  2.816510e-01   5.972081e+01   2.935047e-01
  2.819500e-01   6.028189e+01   2.949931e-01
  2.822490e-01   5.983583e+01   2.938996e-01
  2.825480e-01   5.966032e+01   2.930199e-01
  2.828470e-01   6.033690e+01   2.981100e-01
  2.831460e-01   6.001750e+01   2.958215e-01
  2.834450e-01   5.978284e+01   2.936571e-01
  2.837430e-01   5.946860e+01   2.945795e-01
  2.840420e-01   6.035608e+01   2.983906e-01
  2.843410e-01   5.974423e+01   3.033523e-01
  2.846400e-01   5.936736e+01   3.045161e-01
  2.849390e-01   5.991861e+01   3.138262e-01
  2.852380e-01   5.973849e+01   3.162627e-01
  2.855370e-01   5.971476e+01   3.193348e-01
  2.858360e-01   5.963422e+01   3.211623e-01
  2.861350e-01   5.906739e+01   3.224550e-01
  2.864340e-01   6.009568e+01   3.300616e-01
  2.867330e-01   5.948782e+01   3.274448e-01
  2.870320e-01   5.977942e+01   3.338799e-01
  2.873310e-01   5.939054e+01   3.297084e-01
  2.876290e-01   5.948511e+01   3.352192e-01
  2.879280e-01   5.942536e+01   3.381138e-01
  2.882270e-01   6.022040e+01   3.366107e-01
  2.885260e-01   5.928857e+01   3.380695e-01
  2.888250e-01   5.916728e+01   3.368636e-01
  2.891240e-01   5.921495e+01   3.420830e-01
  2.894230e-01   5.919674e+01   3.451192e-01
  2.897220e-01   5.911358e+01   3.367107e-01
  2.900210e-01   5.892718e+01   3.450698e-01
  2.903200e-01   5.907533e+01   3.434844e-01
  2.906190e-01   5.883394e+01   3.464719e-01
  2.909180e-01   5.905762e+01   3.480729e-01
  2.912160e-01   5.930155e+01   3.450565e-01
  2.915150e-01   5.913408e+01   3.559324e-01
  2.918140e-01   5.903518e+01   3.474401e-01
  2.921130e-01   5.915461e+01   3.510427e-01
  2.924120e-01   5.952004e+01   3.546820e-01
  2.927110e-01   5.925342e+01   3.528990e-01
  2.930100e-01   5.881598e+01   3.607596e-01
  2.933090e-01   5.908695e+01   3.557906e-01
  2.936080e-01   5.908253e+01   3.533760e-01
  2.939070e-01   5.878027e+01   3.581368e-01
  2.942060e-01   5.939455e+01   3.606299e-01
  2.945050e-01   5.949187e+01   3.684926e-01
  2.948030e-01   5.968017e+01   3.594148e-01
  2.951020e-01   5.887038e+01   3.624182e-01
  2.954010e-01   5.902311e+01   3.646182e-01
  2.957000e-01   5.888997e+01   3.659598e-01
  2.959990e-01   5.907947e+01   3.661068e-01
  2.962980e-01   5.834177e+01   3.644724e-01
  2.965970e-01   5.862533e+01   3.689391e-01
  2.968960e-01   5.861352e+01   3.686749e-01
  2.971950e-01   5.866725e+01   3.672662e-01
  2.974940e-01   5.943253e+01   3.683088e-01
  2.977930e-01   5.931133e+01   3.713200e-01
  2.980920e-01   5.836742e+01   3.685808e-01
  2.983900e-01   5.882744e+01   3.730361e-01
  2.986890e-01   5.846274e+01   3.677484e-01
  2.989880e-01   5.947902e+01   3.748612e-01
  2.992870e-01   5.927291e+01   3.751525e-01
  2.995860e-01   5.845624e+01   3.746887e-01
  2.998850e-01   5.865793e+01   3.732013e-01
  3.001840e-01   5.929791e+01   3.776171e-01
  3.004830e-01   5.854047e+01   3.800769e-01
  3.007820e-01   5.824101e+01   3.776236e-01
  3.010810e-01   5.912497e+01   3.777895e-01
  3.013800e-01   5.911329e+01   3.834405e-01
  3.016790e-01   5.806074e+01   3.790127e-01
  3.019780e-01   5.862926e+01   3.828790e-01
  3.022760e-01   5.876224e+01   3.851047e-01
  3.025750e-01   5.911345e+01   3.842020e-01
  3.028740e-01   5.886290e+01   3.888327e-01
  3.031730e-01   5.862233e+01   3.862001e-01
  3.034720e-01   5.900598e+01   3.890401e-01
  3.037710e-01   5.916659e+01   3.893044e-01
  3.040700e-01   5.907267e+01   3.908585e-01
  3.043690e-01   5.801792e+01   3.919504e-01
  3.046680e-01   5.815500e+01   3.910425e-01
  3.049670e-01   5.852429e+01   3.887735e-01
  3.052660e-01   5.854050e+01   3.956614e-01
  3.055650e-01   5.870446e+01   3.948175e-01
  3.058630e-01   5.878801e+01   4.004934e-01
  3.061620e-01   5.843897e+01   3.919961e-01
  3.064610e-01   5.992496e+01   4.020271e-01
  3.067600e-01   5.865835e+01   4.038686e-01
  3.070590e-01   5.883532e+01   3.983552e-01
  3.073580e-01   5.835247e+01   4.028142e-01
  3.076570e-01   5.941504e+01   3.991724e-01
  3.079560e-01   5.847745e+01   4.023562e-01
  3.082550e-01   5.821999e+01   4.014694e-01
  3.085540e-01   5.872620e+01   4.029153e-01
  3.088530e-01   5.877877e+01   4.082154e-01
  3.091520e-01   5.952587e+01   4.047600e-01
  3.094500e-01   5.903626e+01   4.119054e-01
  3.097490e-01   5.904514e+01   4.100653e-01
  3.100480e-01   5.849754e+01   4.051111e-01
  3.103470e-01   5.856873e+01   4.166720e-01
  3.106460e-01   5.897212e+01   4.058462e-01
  3.109450e-01   5.883491e+01   4.172898e-01
  3.112440e-01   5.794359e+01   4.071458e-01
  3.115430e-01   5.790096e+01   4.123494e-01
  3.118420e-01   5.842322e+01   4.187964e-01
  3.121410e-01   5.828131e+01   4.117818e-01
  3.124400e-01   5.893592e+01   4.216383e-01
  3.127390e-01   5.874916e+01   4.150356e-01
  3.130380e-01   5.893086e+01   4.246890e-01
  3.133360e-01   5.830503e+01   4.200481e-01
  3.136350e-01   5.789222e+01   4.178882e-01
  3.139340e-01   5.854362e+01   4.264179e-01
  3.142330e-01   5.870625e+01   4.204796e-01
  3.145320e-01   5.856127e+01   4.303999e-01
  3.148310e-01   5.781374e+01   4.227081e-01
  3.151300e-01   5.839787e+01   4.248382e-01
  3.154290e-01   5.826393e+01   4.293058e-01
  3.157280e-01   5.821950e+01   4.262906e-01
  3.160270e-01   5.836311e+01   4.351822e-01
  3.163260e-01   5.903105e+01   4.292514e-01
  3.166250e-01   5.887905e+01   4.371015e-01
  3.169230e-01   5.859493e+01   4.334423e-01
  3.172220e-01   5.863768e+01   4.384746e-01
  3.175210e-01   5.888937e+01   4.390330e-01
  3.178200e-01   5.779536e+01   4.319466e-01
  3.181190e-01   5.743294e+01   4.385472e-01
  3.184180e-01   5.773274e+01   4.350780e-01
  3.187170e-01   5.828797e+01   4.449723e-01
  3.190160e-01   5.829557e+01   4.438034e-01
  3.193150e-01   5.784750e+01   4.355102e-01
  3.196140e-01   5.792284e+01   4.472173e-01
  3.199130e-01   5.776995e+01   4.402231e-01
  3.202120e-01   5.803529e+01   4.484733e-01
  3.205100e-01   5.880613e+01   4.502022e-01
  3.208090e-01   5.832534e+01   4.451149e-01
  3.211080e-01   5.826201e+01   4.518472e-01
  3.214070e-01   5.680602e+01   4.384899e-01
  3.217060e-01   5.848271e+01   4.522820e-01
  3.220050e-01   5.791594e+01   4.471906e-01
  3.223040e-01   5.877955e+01   4.484637e-01
  3.226030e-01   5.874646e+01   4.597431e-01
  3.229020e-01   5.812498e+01   4.419671e-01
  3.232010e-01   5.772349e+01   4.527089e-01
  3.235000e-01   5.873241e+01   4.515741e-01
  3.237990e-01   5.812708e+01   4.525873e-01
  3.240970e-01   5.790298e+01   4.586240e-01
  3.243960e-01   5.815499e+01   4.501786e-01
  3.246950e-01   5.863093e+01   4.632866e-01
  3.249940e-01   5.856450e+01   4.551385e-01
  3.252930e-01   5.762581e+01   4.588531e-01
  3.255920e-01   5.769011e+01   4.618018e-01
  3.258910e-01   5.803454e+01   4.587030e-01
  3.261900e-01   5.762503e+01   4.642803e-01
  3.264890e-01   5.809348e+01   4.607113e-01
  3.267880e-01   5.885247e+01   4.673481e-01
  3.270870e-01   5.792203e+01   4.715971e-01
  3.273860e-01   5.799821e+01   4.662440e-01
  3.276850e-01   5.777612e+01   4.710027e-01
  3.279830e-01   5.760218e+01   4.632700e-01
  3.282820e-01   5.740848e+01   4.719108e-01
  3.285810e-01   5.788249e+01   4.719169e-01
  3.288800e-01   5.863940e+01   4.784220e-01
  3.291790e-01   5.784908e+01   4.713000e-01
  3.294780e-01   5.804420e+01   4.794750e-01
  3.297770e-01   5.858033e+01   4.842342e-01
  3.300760e-01   5.753490e+01   4.748792e-01
  3.303750e-01   5.791425e+01   4.840495e-01
  3.306740e-01   5.759408e+01   4.761142e-01
  3.309730e-01   5.879518e+01   4.898238e-01
  3.312720e-01   5.876743e+01   4.934608e-01
  3.315700e-01   5.733782e+01   4.785635e-01
  3.318690e-01   5.789716e+01   4.936051e-01
  3.321680e-01   5.760409e+01   4.812051e-01
  3.324670e-01   5.727332e+01   4.920381e-01
  3.327660e-01   5.851530e+01   4.945799e-01
  3.330650e-01   5.758957e+01   4.911969e-01
  3.333640e-01   5.802047e+01   5.008843e-01
  3.336630e-01   5.719424e+01   4.857447e-01
  3.339620e-01   5.836112e+01   5.052580e-01
  3.342610e-01   5.632912e+01   4.896149e-01
  3.345600e-01   5.733217e+01   4.990503e-01
  3.348590e-01   5.789529e+01   5.103929e-01
  3.351570e-01   5.707887e+01   4.912021e-01
  3.354560e-01   5.876378e+01   5.179285e-01
  3.357550e-01   5.840576e+01   4.996875e-01
  3.360540e-01   5.682632e+01   5.074790e-01
  3.363530e-01   5.757588e+01   5.170675e-01
  3.366520e-01   5.760875e+01   5.019906e-01
  3.369510e-01   5.750635e+01   5.232392e-01
  3.372500e-01   5.719750e+01   4.984638e-01
  3.375490e-01   5.764770e+01   5.212559e-01
  3.378480e-01   5.740825e+01   5.175907e-01
  3.381470e-01   5.825385e+01   5.201029e-01
  3.384460e-01   5.704862e+01   5.285453e-01
  3.387450e-01   5.682053e+01   5.062377e-01
  3.390430e-01   5.744585e+01   5.276483e-01
  3.393420e-01   5.750398e+01   5.252217e-01
  3.396410e-01   5.715050e+01   5.242724e-01
  3.399400e-01   5.815380e+01   5.443499e-01
  3.402390e-01   5.739531e+01   5.149892e-01
  3.405380e-01   5.795527e+01   5.405061e-01
  3.408370e-01   5.695558e+01   5.281141e-01
  3.411360e-01   5.795803e+01   5.362348e-01
  3.414350e-01   5.698185e+01   5.388370e-01
  3.417340e-01   5.783065e+01   5.349418e-01
  3.420330e-01   5.779830e+01   5.509349e-01
  3.423320e-01   5.784391e+01   5.357066e-01
  3.426300e-01   5.802528e+01   5.512484e-01
  3.429290e-01   5.790409e+01   5.483922e-01
  3.432280e-01   5.727494e+01   5.431650e-01
  3.435270e-01   5.712122e+01   5.611457e-01
  3.438260e-01   5.670122e+01   5.367836e-01
  3.441250e-01   5.750158e+01   5.597471e-01
  3.444240e-01   5.767635e+01   5.526674e-01
  3.447230e-01   5.799715e+01   5.589324e-01
  3.450220e-01   5.822540e+01   5.715794e-01
  3.453210e-01   5.747511e+01   5.517024e-01
  3.456200e-01   5.844995e+01   5.778632e-01
  3.459190e-01   5.672785e+01   5.559684e-01
  3.462170e-01   5.827439e+01   5.743898e-01
  3.465160e-01   5.772737e+01   5.708311e-01
  3.468150e-01   5.779141e+01   5.702946e-01
  3.471140e-01   5.826045e+01   5.877103e-01
  3.474130e-01   5.793924e+01   5.701731e-01
  3.477120e-01   5.638701e+01   5.781838e-01
  3.480110e-01   5.773072e+01   5.786978e-01
  3.483100e-01   5.812904e+01   5.824858e-01
  3.486090e-01   5.802664e+01   5.969453e-01
  3.489080e-01   5.713095e+01   5.774634e-01
  3.492070e-01   5.701486e+01   5.926841e-01
  3.495060e-01   5.718737e+01   5.822728e-01
  3.498040e-01   5.816607e+01   5.996184e-01
  3.501030e-01   5.770624e+01   5.982250e-01
  3.504020e-01   5.799918e+01   5.987575e-01
  3.507010e-01   5.688935e+01   6.070982e-01
  3.510000e-01   5.795770e+01   5.936968e-01
  3.512990e-01   5.699301e+01   6.076511e-01
  3.515980e-01   5.818571e+01   6.057070e-01
  3.518970e-01   5.781800e+01   6.173600e-01
  3.521960e-01   5.811193e+01   6.277696e-01
  3.524950e-01   5.754557e+01   6.013611e-01
  3.527940e-01   5.764898e+01   6.286653e-01
  3.530930e-01   5.648742e+01   6.059920e-01
  3.533920e-01   5.852620e+01   6.322817e-01
  3.536900e-01   5.792130e+01   6.312972e-01
  3.539890e-01   5.735525e+01   6.247938e-01
  3.542880e-01   5.723736e+01   6.393340e-01
  3.545870e-01   5.756091e+01   6.159859e-01
  3.548860e-01   5.715206e+01   6.352582e-01
  3.551850e-01   5.728719e+01   6.244230e-01
  3.554840e-01   5.676371e+01   6.330962e-01
  3.557830e-01   5.707117e+01   6.371995e-01
  3.560820e-01   5.920765e+01   6.269310e-01
  3.563810e-01   5.739527e+01   6.378040e-01
  3.566800e-01   5.820773e+01   6.271598e-01
  3.569790e-01   5.807725e+01   6.464610e-01
  3.572770e-01   5.812165e+01   6.454775e-01
  3.575760e-01   5.686217e+01   6.122357e-01
  3.578750e-01   5.746418e+01   6.556745e-01
  3.581740e-01   5.770651e+01   6.278384e-01
  3.584730e-01   5.625968e+01   6.487664e-01
  3.587720e-01   5.699956e+01   6.416608e-01
  3.590710e-01   5.640063e+01   6.370614e-01
  3.593700e-01   5.773046e+01   6.692515e-01
  3.596690e-01   5.833752e+01   6.442301e-01
  3.599680e-01   5.516444e+01   6.555592e-01
  3.602670e-01   5.772708e+01   6.532955e-01
  3.605660e-01   5.731926e+01   6.668638e-01
  3.608640e-01   5.713840e+01   6.828857e-01
  3.611630e-01   5.674967e+01   6.452159e-01
  3.614620e-01   5.795637e+01   6.922662e-01
  3.617610e-01   5.774683e+01   6.652525e-01
  3.620600e-01   5.805898e+01   6.898597e-01
  3.623590e-01   5.703839e+01   6.808158e-01
  3.626580e-01   5.652643e+01   6.777535e-01
  3.629570e-01   5.483646e+01   6.855093e-01
  3.632560e-01   5.732091e+01   6.710284e-01
  3.635550e-01   5.732014e+01   7.122850e-01
  3.638540e-01   5.890714e+01   7.041253e-01
  3.641530e-01   5.720727e+01   6.985853e-01
  3.644510e-01   5.667967e+01   7.255304e-01
  3.647500e-01   5.797701e+01   6.893725e-01
  3.650490e-01   5.739993e+01   7.283340e-01
  3.653480e-01   5.866448e+01   7.189037e-01
  3.656470e-01   5.799321e+01   7.232782e-01
  3.659460e-01   5.858778e+01   7.487906e-01
  3.662450e-01   5.842670e+01   7.157748e-01
  3.665440e-01   5.703026e+01   7.562471e-01
  3.668430e-01   5.847117e+01   7.245214e-01
  3.671420e-01   5.801442e+01   7.527995e-01
  3.674410e-01   5.693980e+01   7.363179e-01
  3.677400e-01   5.848372e+01   7.597851e-01
  3.680390e-01   5.638851e+01   7.749946e-01
  3.683370e-01   5.734292e+01   7.315672e-01
  3.686360e-01   5.722556e+01   7.720505e-01
  3.689350e-01   5.682826e+01   7.529069e-01
  3.692340e-01   5.745419e+01   7.779010e-01
  3.695330e-01   5.685245e+01   8.011362e-01
  3.698320e-01   5.813984e+01   7.555727e-01
  3.701310e-01   5.635451e+01   8.000189e-01
  3.704300e-01   5.792912e+01   7.725257e-01
  3.707290e-01   5.647895e+01   8.033251e-01
  3.710280e-01   5.702179e+01   8.023284e-01
  3.713270e-01   5.781945e+01   7.960911e-01
  3.716260e-01   5.625088e+01   8.325473e-01
  3.719240e-01   5.836882e+01   7.929785e-01
  3.722230e-01   5.701786e+01   8.409567e-01
  3.725220e-01   5.807411e+01   8.195727e-01
  3.728210e-01   5.733239e+01   8.323916e-01
  3.731200e-01   5.672170e+01   8.771163e-01
  3.734190e-01   5.743949e+01   8.052617e-01
  3.737180e-01   5.856543e+01   8.880689e-01
  3.740170e-01   5.733453e+01   8.271220e-01
  3.743160e-01   5.864916e+01   8.951201e-01
  3.746150e-01   5.630307e+01   8.707471e-01
  3.749140e-01   5.728997e+01   8.571772e-01
  3.752130e-01   5.655894e+01   9.127159e-01
  3.755110e-01   5.790922e+01   8.588810e-01
  3.758100e-01   5.624963e+01   9.102168e-01
  3.761090e-01   5.741841e+01   8.921669e-01
  3.764080e-01   5.619357e+01   9.062300e-01
  3.767070e-01   5.646307e+01   9.497980e-01
  3.770060e-01   5.728612e+01   8.783158e-01
  3.773050e-01   5.724154e+01   9.645320e-01
  3.776040e-01   5.728633e+01   9.221756e-01
  3.779030e-01   5.701838e+01   9.504383e-01
  3.782020e-01   5.813002e+01   1.036550e+00
  3.785010e-01   5.627328e+01   8.965080e-01
  3.788000e-01   5.593660e+01   1.011858e+00
  3.790990e-01   5.654335e+01   9.386163e-01
  3.793970e-01   5.844423e+01   1.024392e+00
  3.796960e-01   5.840866e+01   1.019238e+00
  3.799950e-01   5.575340e+01   9.775283e-01
  3.802940e-01   5.823240e+01   1.110650e+00
  3.805930e-01   5.792860e+01   9.661478e-01
  3.808920e-01   5.613046e+01   1.096599e+00
  3.811910e-01   5.606473e+01   1.013016e+00
  3.814900e-01   5.763335e+01   1.080900e+00
  3.817890e-01   5.769495e+01   1.180896e+00
  3.820880e-01   5.593050e+01   9.881036e-01
  3.823870e-01   5.868908e+01   1.198735e+00
  3.826860e-01   5.793520e+01   1.045108e+00
  3.829840e-01   5.826589e+01   1.218376e+00
  3.832830e-01   5.513914e+01   1.132863e+00
  3.835820e-01   5.742395e+01   1.128566e+00
  3.838810e-01   5.755703e+01   1.263237e+00
  3.841800e-01   5.699234e+01   1.111319e+00
  3.844790e-01   5.726240e+01   1.269368e+00
  3.847780e-01   5.742907e+01   1.178172e+00
  3.850770e-01   5.998675e+01   1.309018e+00
  3.853760e-01   5.711152e+01   1.362504e+00
  3.856750e-01   5.788831e+01   1.182873e+00
  3.859740e-01   5.598661e+01   1.372897e+00
  3.862730e-01   5.653121e+01   1.251929e+00
  3.865710e-01   5.578462e+01   1.370418e+00
  3.868700e-01   5.572103e+01   1.394770e+00
  3.871690e-01   5.612624e+01   1.317068e+00
  3.874680e-01   5.639500e+01   1.520307e+00
  3.877670e-01   5.885964e+01   1.371427e+00
  3.880660e-01   5.840139e+01   1.581886e+00
  3.883650e-01   5.648198e+01   1.474168e+00
  3.886640e-01   5.743874e+01   1.551266e+00
  3.889630e-01   5.879153e+01   1.707873e+00
  3.892620e-01   5.828378e+01   1.529026e+00
  3.895610e-01   6.085323e+01   1.785174e+00
  3.898600e-01   5.779926e+01   1.693399e+00
  3.901580e-01   5.806717e+01   1.768566e+00
  3.904570e-01   5.352899e+01   1.898478e+00
  3.907560e-01   5.802528e+01   1.743201e+00
  3.910550e-01   5.627963e+01   1.982365e+00
  3.913540e-01   5.669859e+01   1.989730e+00
  3.916530e-01   5.551155e+01   1.968792e+00
  3.919520e-01   5.620544e+01   2.573470e+00
  3.922510e-01   5.600033e+01   1.977440e+00
  3.925500e-01   5.316540e+01   2.584990e+00
  3.928490e-01   5.624472e+01   2.427139e+00
  3.931480e-01   5.668462e+01   2.669175e+00
  3.934470e-01   0.000000e+00   0.000000e+00
  3.937460e-01   5.856992e+01   2.713199e+00
creator: radaver
creator-version: 3725
header-file: /nas_data/SAXS_data/20151104Workshop/header/JH1_0113.txt
image-file: /nas_data/Pilatus1M/20151104_Workshop/JH1_0113.tif
angular-axis-file: /nas_data/SAXS_data/20151104Workshop/q20151029.dat
beamstop-mask-file: /nas_data/SAXS_data/20151104Workshop/fit2d20151031.msk
detector-response-file: none
beam-center-x: 949.7700
beam-center-y: 918.8000
unit-time: 1.0000
channel-first: 10
channel-last: 1315
Exposure time [s]: 1.093925
Transmitted Beam: 0.484878
Incident Beam: 0.484878
Code: JH1
Concentration [mg/ml]: 1
Run Number: 0113
