# Supplementary material for: SAXS analysis of a soluble cytosolic NgBR construct including extracellular and transmembrane domains
Source: PLoS One. 2018 Jan 18;13(1):e0191371. doi: 10.1371/journal.pone.0191371 (PMC5773207; doi:10.1371/journal.pone.0191371)
Supplement: S1 File — (ZIP) [file pone.0191371.s001.zip › JH1_0114.dat]

Sample:   c= 1.0000 mg/ml  Code: JH1
  3.656810e-03   2.269090e+04   4.135500e+01
  3.955720e-03   2.199341e+04   2.796279e+01
  4.254640e-03   1.904100e+04   2.331552e+01
  4.553560e-03   1.539896e+04   2.021570e+01
  4.852480e-03   1.247002e+04   1.703191e+01
  5.151400e-03   1.053326e+04   1.546374e+01
  5.450320e-03   8.722455e+03   1.336588e+01
  5.749240e-03   7.456444e+03   1.197361e+01
  6.048150e-03   6.362441e+03   1.084137e+01
  6.347070e-03   5.498600e+03   9.575447e+00
  6.645990e-03   4.832010e+03   8.936834e+00
  6.944910e-03   4.230291e+03   8.050165e+00
  7.243830e-03   3.786704e+03   7.380185e+00
  7.542750e-03   3.370869e+03   6.936752e+00
  7.841670e-03   3.048414e+03   6.229861e+00
  8.140580e-03   2.748975e+03   5.997584e+00
  8.439500e-03   2.514304e+03   5.528602e+00
  8.738420e-03   2.308488e+03   5.246957e+00
  9.037340e-03   2.118260e+03   4.859801e+00
  9.336260e-03   1.954349e+03   4.587270e+00
  9.635180e-03   1.813337e+03   4.406108e+00
  9.934100e-03   1.665229e+03   4.085359e+00
  1.023300e-02   1.526695e+03   4.008869e+00
  1.053190e-02   1.411691e+03   3.909915e+00
  1.083090e-02   1.314813e+03   3.773371e+00
  1.112980e-02   1.211547e+03   3.591333e+00
  1.142870e-02   1.124965e+03   3.441242e+00
  1.172760e-02   1.041094e+03   3.301269e+00
  1.202650e-02   9.598458e+02   3.161067e+00
  1.232540e-02   8.997982e+02   3.043822e+00
  1.262440e-02   8.282581e+02   2.866014e+00
  1.292330e-02   7.750814e+02   2.729718e+00
  1.322220e-02   7.153710e+02   2.622466e+00
  1.352110e-02   6.667603e+02   2.506352e+00
  1.382000e-02   6.221619e+02   2.397225e+00
  1.411900e-02   5.787653e+02   2.300858e+00
  1.441790e-02   5.436361e+02   2.213876e+00
  1.471680e-02   5.063165e+02   2.126386e+00
  1.501570e-02   4.769359e+02   2.021114e+00
  1.531460e-02   4.474051e+02   1.948705e+00
  1.561350e-02   4.190957e+02   1.852955e+00
  1.591250e-02   3.955728e+02   1.816064e+00
  1.621140e-02   3.721203e+02   1.731035e+00
  1.651030e-02   3.544646e+02   1.671705e+00
  1.680920e-02   3.342736e+02   1.623395e+00
  1.710810e-02   3.154737e+02   1.580394e+00
  1.740710e-02   2.972003e+02   1.511868e+00
  1.770600e-02   2.843598e+02   1.463984e+00
  1.800490e-02   2.701265e+02   1.415595e+00
  1.830380e-02   2.577538e+02   1.393814e+00
  1.860270e-02   2.434702e+02   1.328337e+00
  1.890170e-02   2.358461e+02   1.307374e+00
  1.920060e-02   2.255869e+02   1.266503e+00
  1.949950e-02   2.152949e+02   1.251524e+00
  1.979840e-02   2.059814e+02   1.201186e+00
  2.009730e-02   1.987465e+02   1.166959e+00
  2.039620e-02   1.909263e+02   1.141696e+00
  2.069520e-02   1.822142e+02   1.109331e+00
  2.099410e-02   1.775604e+02   1.103009e+00
  2.129300e-02   1.706764e+02   1.053077e+00
  2.159190e-02   1.644813e+02   1.069414e+00
  2.189080e-02   1.585604e+02   1.055850e+00
  2.218980e-02   1.543869e+02   1.059809e+00
  2.248870e-02   1.480438e+02   1.056324e+00
  2.278760e-02   1.437222e+02   1.030538e+00
  2.308650e-02   1.398996e+02   1.048033e+00
  2.338540e-02   1.377319e+02   1.037722e+00
  2.368430e-02   1.335725e+02   1.003369e+00
  2.398330e-02   1.307955e+02   1.015476e+00
  2.428220e-02   1.273243e+02   9.796204e-01
  2.458110e-02   1.231302e+02   9.957413e-01
  2.488000e-02   1.206470e+02   9.593610e-01
  2.517890e-02   1.164378e+02   9.312343e-01
  2.547790e-02   1.147340e+02   9.374556e-01
  2.577680e-02   1.129359e+02   9.226103e-01
  2.607570e-02   1.114863e+02   9.240925e-01
  2.637460e-02   1.096347e+02   9.090258e-01
  2.667350e-02   1.063792e+02   8.730169e-01
  2.697250e-02   1.055329e+02   8.427274e-01
  2.727140e-02   1.041780e+02   8.062258e-01
  2.757030e-02   1.008995e+02   7.947554e-01
  2.786920e-02   9.987273e+01   7.816644e-01
  2.816810e-02   9.900150e+01   7.659132e-01
  2.846700e-02   9.710377e+01   7.491719e-01
  2.876600e-02   9.696685e+01   7.396234e-01
  2.906490e-02   9.545672e+01   7.360485e-01
  2.936380e-02   9.472818e+01   7.277746e-01
  2.966270e-02   9.239011e+01   7.134637e-01
  2.996160e-02   9.261132e+01   7.153640e-01
  3.026060e-02   9.160684e+01   7.002689e-01
  3.055950e-02   8.969259e+01   6.919316e-01
  3.085840e-02   8.888382e+01   6.858965e-01
  3.115730e-02   8.825128e+01   6.805899e-01
  3.145620e-02   8.601255e+01   6.654456e-01
  3.175510e-02   8.531006e+01   6.645408e-01
  3.205410e-02   8.602128e+01   6.636686e-01
  3.235300e-02   8.465527e+01   6.557107e-01
  3.265190e-02   8.449875e+01   6.430829e-01
  3.295080e-02   8.351804e+01   6.435326e-01
  3.324970e-02   8.217618e+01   6.375037e-01
  3.354870e-02   8.131904e+01   6.325123e-01
  3.384760e-02   8.137956e+01   6.254417e-01
  3.414650e-02   8.122093e+01   6.248319e-01
  3.444540e-02   8.010743e+01   6.120066e-01
  3.474430e-02   7.958210e+01   6.153643e-01
  3.504330e-02   7.960368e+01   6.078211e-01
  3.534220e-02   7.913492e+01   6.067766e-01
  3.564110e-02   7.894465e+01   6.052998e-01
  3.594000e-02   7.880023e+01   5.931707e-01
  3.623890e-02   7.758320e+01   5.985852e-01
  3.653780e-02   7.752636e+01   5.821813e-01
  3.683680e-02   7.792826e+01   5.912825e-01
  3.713570e-02   7.677411e+01   5.875876e-01
  3.743460e-02   7.688976e+01   5.784456e-01
  3.773350e-02   7.676035e+01   5.772924e-01
  3.803240e-02   7.487492e+01   5.837679e-01
  3.833140e-02   7.557138e+01   6.004161e-01
  3.863030e-02   7.528247e+01   6.085829e-01
  3.892920e-02   7.449985e+01   6.038368e-01
  3.922810e-02   7.514905e+01   6.088388e-01
  3.952700e-02   7.449462e+01   6.022533e-01
  3.982600e-02   7.365212e+01   6.075345e-01
  4.012490e-02   7.437061e+01   6.009759e-01
  4.042380e-02   7.348675e+01   6.052445e-01
  4.072270e-02   7.301692e+01   6.009267e-01
  4.102160e-02   7.330424e+01   6.013192e-01
  4.132050e-02   7.276964e+01   5.999082e-01
  4.161950e-02   7.306533e+01   5.949125e-01
  4.191840e-02   7.085175e+01   5.935098e-01
  4.221730e-02   7.252281e+01   5.926997e-01
  4.251620e-02   7.177151e+01   5.973497e-01
  4.281510e-02   7.202656e+01   5.891558e-01
  4.311410e-02   7.164596e+01   5.883500e-01
  4.341300e-02   7.147067e+01   5.906667e-01
  4.371190e-02   7.084973e+01   5.865776e-01
  4.401080e-02   7.085945e+01   5.866178e-01
  4.430970e-02   7.113380e+01   5.832599e-01
  4.460860e-02   7.116137e+01   5.841146e-01
  4.490760e-02   6.993506e+01   5.805389e-01
  4.520650e-02   7.110886e+01   5.809501e-01
  4.550540e-02   7.057643e+01   5.817090e-01
  4.580430e-02   6.968965e+01   5.758492e-01
  4.610320e-02   6.948737e+01   5.721306e-01
  4.640220e-02   6.942169e+01   5.761979e-01
  4.670110e-02   6.961609e+01   5.684130e-01
  4.700000e-02   6.958728e+01   5.704067e-01
  4.729890e-02   6.982654e+01   5.735252e-01
  4.759780e-02   6.980278e+01   5.727121e-01
  4.789680e-02   6.958825e+01   5.682993e-01
  4.819570e-02   6.982005e+01   5.685453e-01
  4.849460e-02   6.852420e+01   5.653319e-01
  4.879350e-02   6.938058e+01   5.626213e-01
  4.909240e-02   6.848076e+01   5.665568e-01
  4.939130e-02   6.936037e+01   5.605073e-01
  4.969030e-02   6.915702e+01   5.617141e-01
  4.998920e-02   6.870779e+01   5.592101e-01
  5.028810e-02   6.722390e+01   5.511452e-01
  5.058700e-02   6.741214e+01   5.559303e-01
  5.088590e-02   6.859207e+01   5.514609e-01
  5.118490e-02   6.622273e+01   5.490041e-01
  5.148380e-02   6.740117e+01   5.512109e-01
  5.178270e-02   6.851033e+01   5.485568e-01
  5.208160e-02   6.741220e+01   5.499419e-01
  5.238050e-02   6.833025e+01   5.478354e-01
  5.267940e-02   6.694375e+01   5.499956e-01
  5.297840e-02   6.770185e+01   5.459471e-01
  5.327730e-02   6.684817e+01   5.399768e-01
  5.357620e-02   6.726293e+01   5.435399e-01
  5.387510e-02   6.739107e+01   5.409144e-01
  5.417400e-02   6.677678e+01   5.434757e-01
  5.447300e-02   6.754634e+01   5.384444e-01
  5.477190e-02   6.678183e+01   5.366123e-01
  5.507080e-02   6.702330e+01   5.375816e-01
  5.536970e-02   6.768832e+01   5.383971e-01
  5.566860e-02   6.740410e+01   5.409667e-01
  5.596760e-02   6.646740e+01   5.311107e-01
  5.626650e-02   6.597106e+01   5.315237e-01
  5.656540e-02   6.749790e+01   5.358158e-01
  5.686430e-02   6.720723e+01   5.316688e-01
  5.716320e-02   6.605341e+01   5.235907e-01
  5.746210e-02   6.669489e+01   5.314207e-01
  5.776110e-02   6.636316e+01   5.318934e-01
  5.806000e-02   6.685459e+01   5.256001e-01
  5.835890e-02   6.662467e+01   5.252718e-01
  5.865780e-02   6.631012e+01   5.211745e-01
  5.895670e-02   6.552005e+01   5.279070e-01
  5.925570e-02   6.620142e+01   5.184978e-01
  5.955460e-02   6.624563e+01   5.255108e-01
  5.985350e-02   6.562547e+01   5.156820e-01
  6.015240e-02   6.588031e+01   5.183571e-01
  6.045130e-02   6.565536e+01   5.180323e-01
  6.075020e-02   6.605789e+01   5.146188e-01
  6.104920e-02   6.461885e+01   5.128157e-01
  6.134810e-02   6.552140e+01   5.169432e-01
  6.164700e-02   6.564153e+01   5.092164e-01
  6.194590e-02   6.497896e+01   5.147989e-01
  6.224480e-02   6.625004e+01   5.083838e-01
  6.254380e-02   6.504987e+01   5.123149e-01
  6.284270e-02   6.646539e+01   5.195304e-01
  6.314160e-02   6.547374e+01   5.033167e-01
  6.344050e-02   6.523657e+01   5.097852e-01
  6.373940e-02   6.651609e+01   5.062688e-01
  6.403840e-02   6.567535e+01   5.109569e-01
  6.433730e-02   6.494133e+01   5.028172e-01
  6.463620e-02   6.606454e+01   5.030068e-01
  6.493510e-02   6.472947e+01   5.088769e-01
  6.523400e-02   6.531260e+01   5.006451e-01
  6.553290e-02   6.517422e+01   5.026805e-01
  6.583190e-02   6.597272e+01   5.036819e-01
  6.613080e-02   6.592321e+01   4.989317e-01
  6.642970e-02   6.599274e+01   5.084494e-01
  6.672860e-02   6.566813e+01   4.964753e-01
  6.702750e-02   6.534836e+01   5.002729e-01
  6.732650e-02   6.512268e+01   4.958931e-01
  6.762540e-02   6.469598e+01   4.942658e-01
  6.792430e-02   6.577074e+01   5.003639e-01
  6.822320e-02   6.582059e+01   4.926547e-01
  6.852210e-02   6.438828e+01   4.945780e-01
  6.882110e-02   6.532903e+01   4.942083e-01
  6.912000e-02   6.502057e+01   4.925518e-01
  6.941890e-02   6.523200e+01   4.899679e-01
  6.971780e-02   6.566682e+01   4.911188e-01
  7.001670e-02   6.389202e+01   4.906937e-01
  7.031560e-02   6.544009e+01   4.897930e-01
  7.061460e-02   6.468244e+01   4.874238e-01
  7.091350e-02   6.432099e+01   4.846450e-01
  7.121240e-02   6.519090e+01   4.841724e-01
  7.151130e-02   6.546659e+01   4.913281e-01
  7.181020e-02   6.414074e+01   4.797992e-01
  7.210920e-02   6.458191e+01   4.846886e-01
  7.240810e-02   6.369066e+01   4.767527e-01
  7.270700e-02   6.509349e+01   4.880197e-01
  7.300590e-02   6.351624e+01   4.774578e-01
  7.330480e-02   6.470399e+01   4.764865e-01
  7.360370e-02   6.457600e+01   4.818836e-01
  7.390270e-02   6.500399e+01   4.780352e-01
  7.420160e-02   6.530102e+01   4.864414e-01
  7.450050e-02   6.509474e+01   4.765937e-01
  7.479940e-02   6.527945e+01   4.786007e-01
  7.509830e-02   6.483621e+01   4.810210e-01
  7.539730e-02   6.503522e+01   4.746211e-01
  7.569620e-02   6.508052e+01   4.756616e-01
  7.599510e-02   6.438235e+01   4.761883e-01
  7.629400e-02   6.447037e+01   4.703987e-01
  7.659290e-02   6.407586e+01   4.732875e-01
  7.689190e-02   6.518427e+01   4.729960e-01
  7.719080e-02   6.458589e+01   4.734140e-01
  7.748970e-02   6.425688e+01   4.687661e-01
  7.778860e-02   6.495902e+01   4.743430e-01
  7.808750e-02   6.446476e+01   4.690983e-01
  7.838640e-02   6.441319e+01   4.663828e-01
  7.868540e-02   6.384809e+01   4.655857e-01
  7.898430e-02   6.490171e+01   4.668946e-01
  7.928320e-02   6.473931e+01   4.718087e-01
  7.958210e-02   6.556551e+01   4.659655e-01
  7.988100e-02   6.476350e+01   4.684896e-01
  8.018000e-02   6.450459e+01   4.650497e-01
  8.047890e-02   6.444022e+01   4.644046e-01
  8.077780e-02   6.439220e+01   4.634092e-01
  8.107670e-02   6.435577e+01   4.608376e-01
  8.137560e-02   6.470797e+01   4.653684e-01
  8.167450e-02   6.518271e+01   4.641956e-01
  8.197350e-02   6.397393e+01   4.570733e-01
  8.227240e-02   6.483107e+01   4.645747e-01
  8.257130e-02   6.498835e+01   4.555793e-01
  8.287020e-02   6.487956e+01   4.643384e-01
  8.316910e-02   6.482236e+01   4.608936e-01
  8.346810e-02   6.426473e+01   4.545794e-01
  8.376700e-02   6.407859e+01   4.602473e-01
  8.406590e-02   6.404951e+01   4.507512e-01
  8.436480e-02   6.396069e+01   4.574225e-01
  8.466370e-02   6.451811e+01   4.535438e-01
  8.496270e-02   6.471685e+01   4.649876e-01
  8.526160e-02   6.363163e+01   4.756317e-01
  8.556050e-02   6.459610e+01   4.796755e-01
  8.585940e-02   6.421144e+01   4.842321e-01
  8.615830e-02   6.399964e+01   4.834328e-01
  8.645720e-02   6.370043e+01   4.870439e-01
  8.675620e-02   6.368927e+01   4.894254e-01
  8.705510e-02   6.509180e+01   4.938003e-01
  8.735400e-02   6.443996e+01   4.937819e-01
  8.765290e-02   6.473264e+01   4.953996e-01
  8.795180e-02   6.536779e+01   5.018798e-01
  8.825080e-02   6.446266e+01   4.938689e-01
  8.854970e-02   6.431013e+01   4.998516e-01
  8.884860e-02   6.357985e+01   4.949685e-01
  8.914750e-02   6.448015e+01   5.046916e-01
  8.944640e-02   6.429507e+01   5.003090e-01
  8.974530e-02   6.503815e+01   4.990841e-01
  9.004430e-02   6.471499e+01   4.958312e-01
  9.034320e-02   6.404062e+01   4.758131e-01
  9.064210e-02   6.434009e+01   4.760320e-01
  9.094100e-02   6.368717e+01   4.637470e-01
  9.123990e-02   6.464980e+01   4.659876e-01
  9.153890e-02   6.443204e+01   4.677100e-01
  9.183780e-02   6.421598e+01   4.635959e-01
  9.213670e-02   6.464361e+01   4.634933e-01
  9.243560e-02   6.459760e+01   4.621074e-01
  9.273450e-02   6.400364e+01   4.559955e-01
  9.303350e-02   6.452227e+01   4.638770e-01
  9.333240e-02   6.424391e+01   4.525791e-01
  9.363130e-02   6.392292e+01   4.549242e-01
  9.393020e-02   6.494021e+01   4.561844e-01
  9.422910e-02   6.427151e+01   4.549918e-01
  9.452800e-02   6.345670e+01   4.532622e-01
  9.482700e-02   6.360436e+01   4.436158e-01
  9.512590e-02   6.541678e+01   4.582450e-01
  9.542480e-02   6.366653e+01   4.471489e-01
  9.572370e-02   6.409678e+01   4.486572e-01
  9.602260e-02   6.415736e+01   4.511306e-01
  9.632160e-02   6.482214e+01   4.456525e-01
  9.662050e-02   6.403748e+01   4.454896e-01
  9.691940e-02   6.473788e+01   4.479192e-01
  9.721830e-02   6.453414e+01   4.446614e-01
  9.751720e-02   6.473678e+01   4.475475e-01
  9.781610e-02   6.377408e+01   4.398945e-01
  9.811510e-02   6.409941e+01   4.453388e-01
  9.841400e-02   6.426908e+01   4.387811e-01
  9.871290e-02   6.454860e+01   4.429144e-01
  9.901180e-02   6.372028e+01   4.411319e-01
  9.931070e-02   6.395435e+01   4.380538e-01
  9.960970e-02   6.423279e+01   4.421863e-01
  9.990860e-02   6.395055e+01   4.339147e-01
  1.002070e-01   6.418539e+01   4.388443e-01
  1.005060e-01   6.465291e+01   4.380053e-01
  1.008050e-01   6.421839e+01   4.389571e-01
  1.011040e-01   6.356076e+01   4.305767e-01
  1.014030e-01   6.451289e+01   4.358183e-01
  1.017020e-01   6.412838e+01   4.386494e-01
  1.020010e-01   6.396265e+01   4.332793e-01
  1.023000e-01   6.516453e+01   4.353017e-01
  1.025990e-01   6.470504e+01   4.327637e-01
  1.028980e-01   6.404204e+01   4.322037e-01
  1.031970e-01   6.361126e+01   4.331006e-01
  1.034960e-01   6.449736e+01   4.281406e-01
  1.037950e-01   6.434613e+01   4.315617e-01
  1.040930e-01   6.369535e+01   4.257916e-01
  1.043920e-01   6.406827e+01   4.309601e-01
  1.046910e-01   6.355673e+01   4.285773e-01
  1.049900e-01   6.363789e+01   4.230510e-01
  1.052890e-01   6.439705e+01   4.291039e-01
  1.055880e-01   6.415902e+01   4.266945e-01
  1.058870e-01   6.365935e+01   4.266391e-01
  1.061860e-01   6.376534e+01   4.228438e-01
  1.064850e-01   6.409631e+01   4.245720e-01
  1.067840e-01   6.421316e+01   4.271963e-01
  1.070830e-01   6.374107e+01   4.221356e-01
  1.073820e-01   6.456766e+01   4.232967e-01
  1.076800e-01   6.350563e+01   4.194922e-01
  1.079790e-01   6.397311e+01   4.229032e-01
  1.082780e-01   6.428539e+01   4.258338e-01
  1.085770e-01   6.391398e+01   4.156749e-01
  1.088760e-01   6.408205e+01   4.220127e-01
  1.091750e-01   6.403778e+01   4.203200e-01
  1.094740e-01   6.330889e+01   4.188419e-01
  1.097730e-01   6.392295e+01   4.184142e-01
  1.100720e-01   6.370787e+01   4.138183e-01
  1.103710e-01   6.379936e+01   4.204612e-01
  1.106700e-01   6.449875e+01   4.166764e-01
  1.109690e-01   6.423969e+01   4.215998e-01
  1.112670e-01   6.495413e+01   4.163641e-01
  1.115660e-01   6.391237e+01   4.141867e-01
  1.118650e-01   6.399700e+01   4.183525e-01
  1.121640e-01   6.436303e+01   4.135874e-01
  1.124630e-01   6.415090e+01   4.140750e-01
  1.127620e-01   6.484848e+01   4.163203e-01
  1.130610e-01   6.448913e+01   4.145775e-01
  1.133600e-01   6.448804e+01   4.193463e-01
  1.136590e-01   6.381621e+01   4.069766e-01
  1.139580e-01   6.436526e+01   4.133032e-01
  1.142570e-01   6.393021e+01   4.116143e-01
  1.145560e-01   6.468992e+01   4.146364e-01
  1.148550e-01   6.397816e+01   4.111907e-01
  1.151530e-01   6.421210e+01   4.065604e-01
  1.154520e-01   6.435830e+01   4.121216e-01
  1.157510e-01   6.475197e+01   4.088248e-01
  1.160500e-01   6.503146e+01   4.160230e-01
  1.163490e-01   6.425122e+01   4.072410e-01
  1.166480e-01   6.454691e+01   4.110018e-01
  1.169470e-01   6.479268e+01   4.095147e-01
  1.172460e-01   6.353590e+01   4.060818e-01
  1.175450e-01   6.491559e+01   4.071164e-01
  1.178440e-01   6.402197e+01   4.043045e-01
  1.181430e-01   6.436603e+01   4.084448e-01
  1.184420e-01   6.468064e+01   4.072074e-01
  1.187400e-01   6.494640e+01   4.066623e-01
  1.190390e-01   6.435194e+01   4.039789e-01
  1.193380e-01   6.419978e+01   4.035010e-01
  1.196370e-01   6.452683e+01   4.067230e-01
  1.199360e-01   6.436937e+01   4.021436e-01
  1.202350e-01   6.436879e+01   4.051237e-01
  1.205340e-01   6.394697e+01   4.013575e-01
  1.208330e-01   6.414294e+01   4.006353e-01
  1.211320e-01   6.453580e+01   4.051011e-01
  1.214310e-01   6.437286e+01   3.979323e-01
  1.217300e-01   6.350388e+01   4.007691e-01
  1.220290e-01   6.492963e+01   4.038899e-01
  1.223270e-01   6.495792e+01   4.013114e-01
  1.226260e-01   6.487645e+01   4.005330e-01
  1.229250e-01   6.400649e+01   3.962813e-01
  1.232240e-01   6.484757e+01   4.025626e-01
  1.235230e-01   6.489923e+01   4.019241e-01
  1.238220e-01   6.454011e+01   3.974127e-01
  1.241210e-01   6.429967e+01   3.982263e-01
  1.244200e-01   6.458125e+01   3.954901e-01
  1.247190e-01   6.452900e+01   3.999843e-01
  1.250180e-01   6.432661e+01   3.944562e-01
  1.253170e-01   6.479140e+01   3.966432e-01
  1.256160e-01   6.453767e+01   3.984414e-01
  1.259140e-01   6.354883e+01   3.925685e-01
  1.262130e-01   6.431758e+01   3.949358e-01
  1.265120e-01   6.456274e+01   3.929163e-01
  1.268110e-01   6.458625e+01   3.937381e-01
  1.271100e-01   6.434154e+01   3.965434e-01
  1.274090e-01   6.514210e+01   3.956809e-01
  1.277080e-01   6.427075e+01   3.917783e-01
  1.280070e-01   6.450678e+01   3.912593e-01
  1.283060e-01   6.429254e+01   3.920933e-01
  1.286050e-01   6.464981e+01   3.959545e-01
  1.289040e-01   6.457331e+01   3.887772e-01
  1.292030e-01   6.472547e+01   3.941622e-01
  1.295020e-01   6.437392e+01   3.893877e-01
  1.298000e-01   6.453348e+01   3.906030e-01
  1.300990e-01   6.461174e+01   3.884107e-01
  1.303980e-01   6.489033e+01   3.899727e-01
  1.306970e-01   6.418909e+01   3.907871e-01
  1.309960e-01   6.452644e+01   3.896053e-01
  1.312950e-01   6.445773e+01   3.891549e-01
  1.315940e-01   6.430435e+01   3.844019e-01
  1.318930e-01   6.512644e+01   3.897133e-01
  1.321920e-01   6.447996e+01   3.875345e-01
  1.324910e-01   6.497123e+01   3.899732e-01
  1.327900e-01   6.514640e+01   3.883338e-01
  1.330890e-01   6.460802e+01   3.862517e-01
  1.333870e-01   6.422220e+01   3.848609e-01
  1.336860e-01   6.484666e+01   3.860194e-01
  1.339850e-01   6.425927e+01   3.828689e-01
  1.342840e-01   6.469038e+01   3.869723e-01
  1.345830e-01   6.489721e+01   3.861698e-01
  1.348820e-01   6.531543e+01   3.874121e-01
  1.351810e-01   6.472856e+01   3.808222e-01
  1.354800e-01   6.491582e+01   3.857550e-01
  1.357790e-01   6.430543e+01   3.816229e-01
  1.360780e-01   6.504748e+01   3.854433e-01
  1.363770e-01   6.474207e+01   3.840721e-01
  1.366760e-01   6.496835e+01   3.868535e-01
  1.369740e-01   6.396412e+01   3.974460e-01
  1.372730e-01   6.329419e+01   3.974483e-01
  1.375720e-01   6.455669e+01   4.107478e-01
  1.378710e-01   6.506680e+01   4.140940e-01
  1.381700e-01   6.492911e+01   4.154022e-01
  1.384690e-01   6.457151e+01   4.214513e-01
  1.387680e-01   6.440371e+01   4.094099e-01
  1.390670e-01   6.462304e+01   3.984448e-01
  1.393660e-01   6.491697e+01   3.985712e-01
  1.396650e-01   6.383134e+01   3.924313e-01
  1.399640e-01   6.404355e+01   3.940936e-01
  1.402630e-01   6.493074e+01   3.886466e-01
  1.405620e-01   6.442700e+01   3.915106e-01
  1.408600e-01   6.444601e+01   3.903382e-01
  1.411590e-01   6.504434e+01   3.931338e-01
  1.414580e-01   6.471093e+01   3.926203e-01
  1.417570e-01   6.498000e+01   3.859457e-01
  1.420560e-01   6.466609e+01   3.895406e-01
  1.423550e-01   6.386167e+01   3.844856e-01
  1.426540e-01   6.418811e+01   3.819638e-01
  1.429530e-01   6.397715e+01   3.804190e-01
  1.432520e-01   6.502978e+01   3.805776e-01
  1.435510e-01   6.487647e+01   3.828536e-01
  1.438500e-01   6.425778e+01   3.769774e-01
  1.441490e-01   6.469493e+01   3.773727e-01
  1.444470e-01   6.556387e+01   3.823633e-01
  1.447460e-01   6.518894e+01   3.774901e-01
  1.450450e-01   6.452027e+01   3.793080e-01
  1.453440e-01   6.472444e+01   3.739798e-01
  1.456430e-01   6.479043e+01   3.778719e-01
  1.459420e-01   6.477692e+01   3.771714e-01
  1.462410e-01   6.458104e+01   3.748572e-01
  1.465400e-01   6.426694e+01   3.752466e-01
  1.468390e-01   6.471269e+01   3.718199e-01
  1.471380e-01   6.448000e+01   3.741320e-01
  1.474370e-01   6.525693e+01   3.770314e-01
  1.477360e-01   6.458734e+01   3.740126e-01
  1.480340e-01   6.496608e+01   3.714957e-01
  1.483330e-01   6.507417e+01   3.802582e-01
  1.486320e-01   6.499700e+01   3.895670e-01
  1.489310e-01   6.514883e+01   3.917243e-01
  1.492300e-01   6.520956e+01   3.914179e-01
  1.495290e-01   6.535248e+01   3.943126e-01
  1.498280e-01   6.508541e+01   3.980554e-01
  1.501270e-01   6.521115e+01   3.999931e-01
  1.504260e-01   6.589949e+01   3.967115e-01
  1.507250e-01   6.415147e+01   3.972475e-01
  1.510240e-01   6.479950e+01   3.982105e-01
  1.513230e-01   6.552254e+01   4.057298e-01
  1.516210e-01   6.480826e+01   3.992758e-01
  1.519200e-01   6.614398e+01   4.033694e-01
  1.522190e-01   6.500751e+01   4.068536e-01
  1.525180e-01   6.467192e+01   4.009549e-01
  1.528170e-01   6.485687e+01   4.069322e-01
  1.531160e-01   6.581900e+01   4.066467e-01
  1.534150e-01   6.572510e+01   4.005246e-01
  1.537140e-01   6.539781e+01   3.927176e-01
  1.540130e-01   6.444405e+01   3.834190e-01
  1.543120e-01   6.442624e+01   3.835983e-01
  1.546110e-01   6.511119e+01   3.830865e-01
  1.549100e-01   6.529071e+01   3.838439e-01
  1.552090e-01   6.507594e+01   3.852942e-01
  1.555070e-01   6.563669e+01   3.776904e-01
  1.558060e-01   6.507345e+01   3.813821e-01
  1.561050e-01   6.491329e+01   3.771289e-01
  1.564040e-01   6.508593e+01   3.791764e-01
  1.567030e-01   6.448288e+01   3.754402e-01
  1.570020e-01   6.543477e+01   3.762421e-01
  1.573010e-01   6.529731e+01   3.793471e-01
  1.576000e-01   6.487505e+01   3.722861e-01
  1.578990e-01   6.445172e+01   3.729773e-01
  1.581980e-01   6.487170e+01   3.724877e-01
  1.584970e-01   6.500751e+01   3.726659e-01
  1.587960e-01   6.530560e+01   3.769541e-01
  1.590940e-01   6.552246e+01   3.722446e-01
  1.593930e-01   6.523333e+01   3.701781e-01
  1.596920e-01   6.416677e+01   3.681670e-01
  1.599910e-01   6.502669e+01   3.722990e-01
  1.602900e-01   6.512328e+01   3.719449e-01
  1.605890e-01   6.501369e+01   3.661015e-01
  1.608880e-01   6.443930e+01   3.668972e-01
  1.611870e-01   6.494830e+01   3.673267e-01
  1.614860e-01   6.490028e+01   3.675964e-01
  1.617850e-01   6.437635e+01   3.629155e-01
  1.620840e-01   6.542590e+01   3.658619e-01
  1.623830e-01   6.464118e+01   3.652510e-01
  1.626810e-01   6.523591e+01   3.647368e-01
  1.629800e-01   6.488974e+01   3.598937e-01
  1.632790e-01   6.513808e+01   3.617331e-01
  1.635780e-01   6.505401e+01   3.626614e-01
  1.638770e-01   6.444837e+01   3.633158e-01
  1.641760e-01   6.569814e+01   3.650404e-01
  1.644750e-01   6.485099e+01   3.619009e-01
  1.647740e-01   6.501859e+01   3.619805e-01
  1.650730e-01   6.465624e+01   3.623293e-01
  1.653720e-01   6.513313e+01   3.632718e-01
  1.656710e-01   6.530687e+01   3.616237e-01
  1.659700e-01   6.544475e+01   3.635539e-01
  1.662680e-01   6.473890e+01   3.602392e-01
  1.665670e-01   6.564736e+01   3.637266e-01
  1.668660e-01   6.515679e+01   3.589266e-01
  1.671650e-01   6.436870e+01   3.595905e-01
  1.674640e-01   6.477748e+01   3.599638e-01
  1.677630e-01   6.474624e+01   3.579819e-01
  1.680620e-01   6.482710e+01   3.604845e-01
  1.683610e-01   6.391191e+01   3.523524e-01
  1.686600e-01   6.537279e+01   3.612308e-01
  1.689590e-01   6.477564e+01   3.560122e-01
  1.692580e-01   6.488632e+01   3.561314e-01
  1.695570e-01   6.488523e+01   3.606461e-01
  1.698560e-01   6.480396e+01   3.544377e-01
  1.701540e-01   6.455170e+01   3.565087e-01
  1.704530e-01   6.486130e+01   3.544122e-01
  1.707520e-01   6.450930e+01   3.536309e-01
  1.710510e-01   6.481435e+01   3.574200e-01
  1.713500e-01   6.497369e+01   3.543551e-01
  1.716490e-01   6.493096e+01   3.569953e-01
  1.719480e-01   6.463389e+01   3.505626e-01
  1.722470e-01   6.487457e+01   3.535412e-01
  1.725460e-01   6.452818e+01   3.542297e-01
  1.728450e-01   6.499791e+01   3.531557e-01
  1.731440e-01   6.444261e+01   3.521822e-01
  1.734430e-01   6.495554e+01   3.503747e-01
  1.737410e-01   6.554656e+01   3.555494e-01
  1.740400e-01   6.489899e+01   3.530666e-01
  1.743390e-01   6.483991e+01   3.504143e-01
  1.746380e-01   6.464250e+01   3.514737e-01
  1.749370e-01   6.441808e+01   3.485727e-01
  1.752360e-01   6.427176e+01   3.504644e-01
  1.755350e-01   6.495522e+01   3.514329e-01
  1.758340e-01   6.480390e+01   3.463370e-01
  1.761330e-01   6.458326e+01   3.513126e-01
  1.764320e-01   6.404865e+01   3.449914e-01
  1.767310e-01   6.449976e+01   3.505526e-01
  1.770300e-01   6.454484e+01   3.470102e-01
  1.773280e-01   6.465397e+01   3.486872e-01
  1.776270e-01   6.495989e+01   3.482966e-01
  1.779260e-01   6.447443e+01   3.454555e-01
  1.782250e-01   6.515043e+01   3.500233e-01
  1.785240e-01   6.460242e+01   3.452898e-01
  1.788230e-01   6.477547e+01   3.474577e-01
  1.791220e-01   6.442615e+01   3.470348e-01
  1.794210e-01   6.457176e+01   3.441980e-01
  1.797200e-01   6.490015e+01   3.465941e-01
  1.800190e-01   6.397225e+01   3.417655e-01
  1.803180e-01   6.416974e+01   3.458293e-01
  1.806170e-01   6.446862e+01   3.437557e-01
  1.809160e-01   6.393939e+01   3.416777e-01
  1.812140e-01   6.440296e+01   3.437478e-01
  1.815130e-01   6.468554e+01   3.439990e-01
  1.818120e-01   6.423868e+01   3.441479e-01
  1.821110e-01   6.470127e+01   3.413994e-01
  1.824100e-01   6.437424e+01   3.430038e-01
  1.827090e-01   6.500842e+01   3.440225e-01
  1.830080e-01   6.495466e+01   3.440465e-01
  1.833070e-01   6.423602e+01   3.396830e-01
  1.836060e-01   6.456236e+01   3.397360e-01
  1.839050e-01   6.463980e+01   3.438774e-01
  1.842040e-01   6.493102e+01   3.418417e-01
  1.845030e-01   6.426598e+01   3.392774e-01
  1.848010e-01   6.411786e+01   3.406719e-01
  1.851000e-01   6.453908e+01   3.371256e-01
  1.853990e-01   6.417056e+01   3.411398e-01
  1.856980e-01   6.425487e+01   3.389260e-01
  1.859970e-01   6.429603e+01   3.377552e-01
  1.862960e-01   6.432842e+01   3.392809e-01
  1.865950e-01   6.441956e+01   3.377616e-01
  1.868940e-01   6.454188e+01   3.419608e-01
  1.871930e-01   6.434150e+01   3.342743e-01
  1.874920e-01   6.452892e+01   3.378894e-01
  1.877910e-01   6.420148e+01   3.368729e-01
  1.880900e-01   6.417143e+01   3.367941e-01
  1.883880e-01   6.466012e+01   3.398320e-01
  1.886870e-01   6.488866e+01   3.343089e-01
  1.889860e-01   6.405468e+01   3.377574e-01
  1.892850e-01   6.394782e+01   3.349523e-01
  1.895840e-01   6.369235e+01   3.331985e-01
  1.898830e-01   6.422443e+01   3.350526e-01
  1.901820e-01   6.388043e+01   3.338445e-01
  1.904810e-01   6.390501e+01   3.337543e-01
  1.907800e-01   6.401332e+01   3.332671e-01
  1.910790e-01   6.406018e+01   3.327768e-01
  1.913780e-01   6.470042e+01   3.355147e-01
  1.916770e-01   6.380811e+01   3.330393e-01
  1.919750e-01   6.409855e+01   3.345689e-01
  1.922740e-01   6.399704e+01   3.306469e-01
  1.925730e-01   6.419065e+01   3.318997e-01
  1.928720e-01   6.393435e+01   3.319933e-01
  1.931710e-01   6.380410e+01   3.322634e-01
  1.934700e-01   6.387677e+01   3.309366e-01
  1.937690e-01   6.414893e+01   3.307393e-01
  1.940680e-01   6.359646e+01   3.311148e-01
  1.943670e-01   6.358323e+01   3.291288e-01
  1.946660e-01   6.423636e+01   3.314148e-01
  1.949650e-01   6.391341e+01   3.285006e-01
  1.952640e-01   6.395804e+01   3.300975e-01
  1.955630e-01   6.369126e+01   3.306062e-01
  1.958610e-01   6.351811e+01   3.270438e-01
  1.961600e-01   6.380565e+01   3.291094e-01
  1.964590e-01   6.376759e+01   3.275391e-01
  1.967580e-01   6.396135e+01   3.302554e-01
  1.970570e-01   6.353878e+01   3.269510e-01
  1.973560e-01   6.324641e+01   3.244643e-01
  1.976550e-01   6.380465e+01   3.286630e-01
  1.979540e-01   6.397358e+01   3.267575e-01
  1.982530e-01   6.374655e+01   3.279246e-01
  1.985520e-01   6.355223e+01   3.253916e-01
  1.988510e-01   6.339170e+01   3.251241e-01
  1.991500e-01   6.307845e+01   3.264941e-01
  1.994480e-01   6.358023e+01   3.244607e-01
  1.997470e-01   6.411059e+01   3.276882e-01
  2.000460e-01   6.355668e+01   3.224234e-01
  2.003450e-01   6.331730e+01   3.240740e-01
  2.006440e-01   6.318481e+01   3.264765e-01
  2.009430e-01   6.368099e+01   3.227386e-01
  2.012420e-01   6.371489e+01   3.260962e-01
  2.015410e-01   6.386109e+01   3.230544e-01
  2.018400e-01   6.373218e+01   3.234303e-01
  2.021390e-01   6.343948e+01   3.236750e-01
  2.024380e-01   6.371607e+01   3.195163e-01
  2.027370e-01   6.373314e+01   3.245656e-01
  2.030350e-01   6.357565e+01   3.210810e-01
  2.033340e-01   6.275648e+01   3.198325e-01
  2.036330e-01   6.352769e+01   3.193153e-01
  2.039320e-01   6.341200e+01   3.198428e-01
  2.042310e-01   6.305582e+01   3.219901e-01
  2.045300e-01   6.346336e+01   3.183411e-01
  2.048290e-01   6.324221e+01   3.188687e-01
  2.051280e-01   6.280651e+01   3.173625e-01
  2.054270e-01   6.256466e+01   3.162131e-01
  2.057260e-01   6.343673e+01   3.218398e-01
  2.060250e-01   6.360346e+01   3.182880e-01
  2.063240e-01   6.358621e+01   3.208316e-01
  2.066230e-01   6.263210e+01   3.170565e-01
  2.069210e-01   6.365293e+01   3.208621e-01
  2.072200e-01   6.327140e+01   3.192148e-01
  2.075190e-01   6.332467e+01   3.169206e-01
  2.078180e-01   6.318604e+01   3.189994e-01
  2.081170e-01   6.273904e+01   3.162514e-01
  2.084160e-01   6.339045e+01   3.199254e-01
  2.087150e-01   6.334199e+01   3.162990e-01
  2.090140e-01   6.310092e+01   3.171621e-01
  2.093130e-01   6.313199e+01   3.171061e-01
  2.096120e-01   6.296052e+01   3.161411e-01
  2.099110e-01   6.310121e+01   3.150378e-01
  2.102100e-01   6.275623e+01   3.157609e-01
  2.105080e-01   6.283433e+01   3.175680e-01
  2.108070e-01   6.243475e+01   3.136316e-01
  2.111060e-01   6.267019e+01   3.134372e-01
  2.114050e-01   6.309416e+01   3.148888e-01
  2.117040e-01   6.288324e+01   3.193277e-01
  2.120030e-01   6.307276e+01   3.257498e-01
  2.123020e-01   6.344923e+01   3.290795e-01
  2.126010e-01   6.277560e+01   3.246917e-01
  2.129000e-01   6.316777e+01   3.289453e-01
  2.131990e-01   6.268659e+01   3.305573e-01
  2.134980e-01   6.271391e+01   3.326355e-01
  2.137970e-01   6.360473e+01   3.325081e-01
  2.140950e-01   6.363121e+01   3.344336e-01
  2.143940e-01   6.297802e+01   3.339611e-01
  2.146930e-01   6.332550e+01   3.351963e-01
  2.149920e-01   6.328500e+01   3.354051e-01
  2.152910e-01   6.325248e+01   3.357944e-01
  2.155900e-01   6.345421e+01   3.392303e-01
  2.158890e-01   6.300263e+01   3.380211e-01
  2.161880e-01   6.280140e+01   3.360286e-01
  2.164870e-01   6.315222e+01   3.382594e-01
  2.167860e-01   6.294702e+01   3.313965e-01
  2.170850e-01   6.352087e+01   3.303141e-01
  2.173840e-01   6.249121e+01   3.245344e-01
  2.176820e-01   6.296454e+01   3.243140e-01
  2.179810e-01   6.248197e+01   3.240759e-01
  2.182800e-01   6.299309e+01   3.211301e-01
  2.185790e-01   6.254638e+01   3.215295e-01
  2.188780e-01   6.286687e+01   3.188748e-01
  2.191770e-01   6.286599e+01   3.209454e-01
  2.194760e-01   6.285146e+01   3.217488e-01
  2.197750e-01   6.346957e+01   3.201250e-01
  2.200740e-01   6.251746e+01   3.156924e-01
  2.203730e-01   6.276782e+01   3.180779e-01
  2.206720e-01   6.266178e+01   3.168618e-01
  2.209710e-01   6.264567e+01   3.189986e-01
  2.212700e-01   6.212897e+01   3.132558e-01
  2.215680e-01   6.238367e+01   3.166969e-01
  2.218670e-01   6.233134e+01   3.123289e-01
  2.221660e-01   6.235705e+01   3.158220e-01
  2.224650e-01   6.278715e+01   3.143841e-01
  2.227640e-01   6.229739e+01   3.128942e-01
  2.230630e-01   6.271381e+01   3.148587e-01
  2.233620e-01   6.290303e+01   3.145427e-01
  2.236610e-01   6.225502e+01   3.129183e-01
  2.239600e-01   6.174768e+01   3.080614e-01
  2.242590e-01   6.218423e+01   3.122196e-01
  2.245580e-01   6.208447e+01   3.110646e-01
  2.248570e-01   6.260052e+01   3.141791e-01
  2.251550e-01   6.244455e+01   3.101746e-01
  2.254540e-01   6.176134e+01   3.087257e-01
  2.257530e-01   6.215447e+01   3.120151e-01
  2.260520e-01   6.164622e+01   3.069332e-01
  2.263510e-01   6.215648e+01   3.092056e-01
  2.266500e-01   6.261912e+01   3.102276e-01
  2.269490e-01   6.249032e+01   3.085274e-01
  2.272480e-01   6.209749e+01   3.100730e-01
  2.275470e-01   6.252780e+01   3.070109e-01
  2.278460e-01   6.167225e+01   3.083767e-01
  2.281450e-01   6.202054e+01   3.064995e-01
  2.284440e-01   6.223004e+01   3.085083e-01
  2.287420e-01   6.200882e+01   3.088381e-01
  2.290410e-01   6.248110e+01   3.038725e-01
  2.293400e-01   6.214908e+01   3.078083e-01
  2.296390e-01   6.249061e+01   3.071654e-01
  2.299380e-01   6.176153e+01   3.058588e-01
  2.302370e-01   6.177980e+01   3.052912e-01
  2.305360e-01   6.185191e+01   3.035313e-01
  2.308350e-01   6.201871e+01   3.082343e-01
  2.311340e-01   6.269606e+01   3.041564e-01
  2.314330e-01   6.211075e+01   3.048897e-01
  2.317320e-01   6.229717e+01   3.064442e-01
  2.320310e-01   6.210135e+01   3.028290e-01
  2.323290e-01   6.218110e+01   3.077631e-01
  2.326280e-01   6.197973e+01   3.018235e-01
  2.329270e-01   6.227693e+01   3.030194e-01
  2.332260e-01   6.187425e+01   3.035861e-01
  2.335250e-01   6.164591e+01   3.023093e-01
  2.338240e-01   6.179258e+01   3.038665e-01
  2.341230e-01   6.213468e+01   3.002166e-01
  2.344220e-01   6.137587e+01   3.014094e-01
  2.347210e-01   6.163681e+01   3.019309e-01
  2.350200e-01   6.198840e+01   3.019624e-01
  2.353190e-01   6.165916e+01   3.015127e-01
  2.356180e-01   6.152657e+01   2.978282e-01
  2.359170e-01   6.174786e+01   3.026783e-01
  2.362150e-01   6.150908e+01   3.000907e-01
  2.365140e-01   6.184807e+01   2.986053e-01
  2.368130e-01   6.132607e+01   2.996439e-01
  2.371120e-01   6.197657e+01   2.998344e-01
  2.374110e-01   6.130019e+01   3.007514e-01
  2.377100e-01   6.100126e+01   2.964406e-01
  2.380090e-01   6.151229e+01   2.990547e-01
  2.383080e-01   6.153817e+01   2.971749e-01
  2.386070e-01   6.159217e+01   2.989031e-01
  2.389060e-01   6.170207e+01   2.988248e-01
  2.392050e-01   6.176300e+01   2.973778e-01
  2.395040e-01   6.146977e+01   2.987209e-01
  2.398020e-01   6.168282e+01   2.971847e-01
  2.401010e-01   6.124692e+01   2.978350e-01
  2.404000e-01   6.201910e+01   2.968679e-01
  2.406990e-01   6.112182e+01   2.963937e-01
  2.409980e-01   6.134174e+01   2.959125e-01
  2.412970e-01   6.132292e+01   2.954198e-01
  2.415960e-01   6.121891e+01   2.960650e-01
  2.418950e-01   6.114198e+01   2.942070e-01
  2.421940e-01   6.095346e+01   2.949745e-01
  2.424930e-01   6.063289e+01   2.950933e-01
  2.427920e-01   6.110597e+01   2.924768e-01
  2.430910e-01   6.118362e+01   2.946394e-01
  2.433890e-01   6.114383e+01   2.935505e-01
  2.436880e-01   6.129058e+01   2.964636e-01
  2.439870e-01   6.063560e+01   2.913490e-01
  2.442860e-01   6.117829e+01   2.921078e-01
  2.445850e-01   6.098419e+01   2.933866e-01
  2.448840e-01   6.174204e+01   2.947626e-01
  2.451830e-01   6.107613e+01   2.947135e-01
  2.454820e-01   6.122299e+01   2.915678e-01
  2.457810e-01   6.113536e+01   2.925472e-01
  2.460800e-01   6.105025e+01   2.926698e-01
  2.463790e-01   6.166543e+01   2.931600e-01
  2.466780e-01   6.081821e+01   2.915708e-01
  2.469770e-01   6.165722e+01   2.927078e-01
  2.472750e-01   6.124664e+01   2.924875e-01
  2.475740e-01   6.125021e+01   2.934767e-01
  2.478730e-01   6.071479e+01   2.875090e-01
  2.481720e-01   6.118059e+01   2.915743e-01
  2.484710e-01   6.126435e+01   2.899618e-01
  2.487700e-01   6.147309e+01   2.935723e-01
  2.490690e-01   6.096341e+01   2.912712e-01
  2.493680e-01   6.111488e+01   2.886634e-01
  2.496670e-01   6.099029e+01   2.923085e-01
  2.499660e-01   6.119573e+01   2.897994e-01
  2.502650e-01   6.063740e+01   2.897433e-01
  2.505640e-01   6.110534e+01   2.879126e-01
  2.508620e-01   6.151557e+01   2.902388e-01
  2.511610e-01   6.096341e+01   2.912712e-01
  2.514600e-01   6.058681e+01   2.872058e-01
  2.517590e-01   6.092899e+01   2.878078e-01
  2.520580e-01   6.132014e+01   2.892524e-01
  2.523570e-01   6.128408e+01   2.894819e-01
  2.526560e-01   6.106979e+01   2.898178e-01
  2.529550e-01   6.113413e+01   2.866422e-01
  2.532540e-01   6.038815e+01   2.847864e-01
  2.535530e-01   6.043898e+01   2.847034e-01
  2.538520e-01   6.028870e+01   2.856739e-01
  2.541510e-01   6.034771e+01   2.842861e-01
  2.544490e-01   6.017156e+01   2.846813e-01
  2.547480e-01   6.094336e+01   2.868089e-01
  2.550470e-01   6.063954e+01   2.843669e-01
  2.553460e-01   6.072075e+01   2.849609e-01
  2.556450e-01   6.116922e+01   2.837051e-01
  2.559440e-01   6.073196e+01   2.855959e-01
  2.562430e-01   6.048796e+01   2.863514e-01
  2.565420e-01   6.112111e+01   2.852920e-01
  2.568410e-01   6.058416e+01   2.832366e-01
  2.571400e-01   6.044289e+01   2.833046e-01
  2.574390e-01   6.030895e+01   2.851081e-01
  2.577380e-01   6.034366e+01   2.841755e-01
  2.580360e-01   6.081407e+01   2.832762e-01
  2.583350e-01   6.046067e+01   2.849573e-01
  2.586340e-01   6.096170e+01   2.830259e-01
  2.589330e-01   6.069351e+01   2.852008e-01
  2.592320e-01   6.071730e+01   2.824580e-01
  2.595310e-01   6.076127e+01   2.835507e-01
  2.598300e-01   6.079572e+01   2.855424e-01
  2.601290e-01   6.056470e+01   2.806389e-01
  2.604280e-01   6.019554e+01   2.832238e-01
  2.607270e-01   6.059010e+01   2.804076e-01
  2.610260e-01   6.052938e+01   2.828105e-01
  2.613250e-01   6.038174e+01   2.830615e-01
  2.616240e-01   6.028891e+01   2.819518e-01
  2.619220e-01   6.062934e+01   2.828457e-01
  2.622210e-01   6.048693e+01   2.796876e-01
  2.625200e-01   6.042645e+01   2.812907e-01
  2.628190e-01   6.065616e+01   2.815315e-01
  2.631180e-01   6.012001e+01   2.785514e-01
  2.634170e-01   6.063183e+01   2.833480e-01
  2.637160e-01   6.073691e+01   2.799769e-01
  2.640150e-01   6.031656e+01   2.817208e-01
  2.643140e-01   6.043068e+01   2.788884e-01
  2.646130e-01   6.067238e+01   2.798281e-01
  2.649120e-01   6.019001e+01   2.817204e-01
  2.652110e-01   6.005065e+01   2.782002e-01
  2.655090e-01   5.998969e+01   2.788228e-01
  2.658080e-01   5.990485e+01   2.770109e-01
  2.661070e-01   5.986388e+01   2.781480e-01
  2.664060e-01   6.076886e+01   2.799546e-01
  2.667050e-01   6.030716e+01   2.791759e-01
  2.670040e-01   5.982188e+01   2.778599e-01
  2.673030e-01   5.962212e+01   2.765445e-01
  2.676020e-01   5.983217e+01   2.771255e-01
  2.679010e-01   5.971576e+01   2.767616e-01
  2.682000e-01   6.011743e+01   2.765635e-01
  2.684990e-01   6.045192e+01   2.783675e-01
  2.687980e-01   6.040548e+01   2.778828e-01
  2.690960e-01   6.013829e+01   2.784031e-01
  2.693950e-01   6.014916e+01   2.755225e-01
  2.696940e-01   5.995135e+01   2.754383e-01
  2.699930e-01   6.001762e+01   2.766141e-01
  2.702920e-01   6.004363e+01   2.763937e-01
  2.705910e-01   5.982830e+01   2.763646e-01
  2.708900e-01   6.006427e+01   2.747764e-01
  2.711890e-01   5.958719e+01   2.755273e-01
  2.714880e-01   6.059274e+01   2.768148e-01
  2.717870e-01   5.991870e+01   2.757339e-01
  2.720860e-01   6.000461e+01   2.749152e-01
  2.723850e-01   6.017271e+01   2.746582e-01
  2.726840e-01   6.025132e+01   2.759413e-01
  2.729820e-01   5.991694e+01   2.749901e-01
  2.732810e-01   5.979033e+01   2.737841e-01
  2.735800e-01   6.020787e+01   2.746470e-01
  2.738790e-01   5.972827e+01   2.740982e-01
  2.741780e-01   5.943356e+01   2.738787e-01
  2.744770e-01   5.979137e+01   2.721616e-01
  2.747760e-01   6.014543e+01   2.743222e-01
  2.750750e-01   5.982703e+01   2.767369e-01
  2.753740e-01   5.982245e+01   2.811542e-01
  2.756730e-01   6.020468e+01   2.835462e-01
  2.759720e-01   6.016185e+01   2.821485e-01
  2.762710e-01   5.974406e+01   2.852013e-01
  2.765690e-01   6.004486e+01   2.851981e-01
  2.768680e-01   6.035342e+01   2.886402e-01
  2.771670e-01   6.004160e+01   2.854984e-01
  2.774660e-01   5.997458e+01   2.861648e-01
  2.777650e-01   5.957780e+01   2.886893e-01
  2.780640e-01   6.060994e+01   2.897842e-01
  2.783630e-01   5.985771e+01   2.884048e-01
  2.786620e-01   6.016464e+01   2.908643e-01
  2.789610e-01   6.027149e+01   2.912312e-01
  2.792600e-01   6.039584e+01   2.944038e-01
  2.795590e-01   5.995473e+01   2.875799e-01
  2.798580e-01   6.006057e+01   2.923634e-01
  2.801560e-01   5.947103e+01   2.904865e-01
  2.804550e-01   5.989855e+01   2.924108e-01
  2.807540e-01   6.010090e+01   2.942448e-01
  2.810530e-01   6.011306e+01   2.915020e-01
  2.813520e-01   6.017198e+01   2.955507e-01
  2.816510e-01   5.971006e+01   2.933987e-01
  2.819500e-01   5.971971e+01   2.935347e-01
  2.822490e-01   5.975722e+01   2.936269e-01
  2.825480e-01   6.036011e+01   2.946535e-01
  2.828470e-01   6.024824e+01   2.978101e-01
  2.831460e-01   6.020355e+01   2.961993e-01
  2.834450e-01   5.995802e+01   2.940073e-01
  2.837430e-01   5.996576e+01   2.957281e-01
  2.840420e-01   5.958469e+01   2.963972e-01
  2.843410e-01   6.009823e+01   3.041672e-01
  2.846400e-01   5.965988e+01   3.051826e-01
  2.849390e-01   5.995183e+01   3.138280e-01
  2.852380e-01   5.890453e+01   3.139622e-01
  2.855370e-01   6.010225e+01   3.202824e-01
  2.858360e-01   5.942383e+01   3.205083e-01
  2.861350e-01   5.877145e+01   3.215590e-01
  2.864340e-01   5.988554e+01   3.293946e-01
  2.867330e-01   5.998337e+01   3.287167e-01
  2.870320e-01   5.938730e+01   3.326928e-01
  2.873310e-01   5.999680e+01   3.312971e-01
  2.876290e-01   5.885246e+01   3.333414e-01
  2.879280e-01   5.977191e+01   3.390063e-01
  2.882270e-01   5.962171e+01   3.348425e-01
  2.885260e-01   5.957625e+01   3.387968e-01
  2.888250e-01   5.944190e+01   3.375529e-01
  2.891240e-01   5.947714e+01   3.427465e-01
  2.894230e-01   5.963521e+01   3.463010e-01
  2.897220e-01   5.882275e+01   3.357903e-01
  2.900210e-01   5.897601e+01   3.451192e-01
  2.903200e-01   5.910917e+01   3.434896e-01
  2.906190e-01   5.964222e+01   3.487491e-01
  2.909180e-01   5.876520e+01   3.471160e-01
  2.912160e-01   5.922324e+01   3.447351e-01
  2.915150e-01   5.959664e+01   3.572249e-01
  2.918140e-01   5.915849e+01   3.477085e-01
  2.921130e-01   5.974715e+01   3.527009e-01
  2.924120e-01   5.882024e+01   3.524952e-01
  2.927110e-01   5.902173e+01   3.521129e-01
  2.930100e-01   5.942103e+01   3.625121e-01
  2.933090e-01   5.934612e+01   3.564733e-01
  2.936080e-01   5.898078e+01   3.529759e-01
  2.939070e-01   5.878984e+01   3.580688e-01
  2.942060e-01   5.985256e+01   3.619195e-01
  2.945050e-01   5.895547e+01   3.667281e-01
  2.948030e-01   5.963700e+01   3.591873e-01
  2.951020e-01   5.824530e+01   3.603913e-01
  2.954010e-01   5.950889e+01   3.660163e-01
  2.957000e-01   5.863984e+01   3.650828e-01
  2.959990e-01   5.897488e+01   3.656834e-01
  2.962980e-01   5.877210e+01   3.657149e-01
  2.965970e-01   5.938253e+01   3.712133e-01
  2.968960e-01   5.918897e+01   3.703798e-01
  2.971950e-01   5.935009e+01   3.692972e-01
  2.974940e-01   5.877982e+01   3.661814e-01
  2.977930e-01   5.882379e+01   3.696905e-01
  2.980920e-01   5.865680e+01   3.693932e-01
  2.983900e-01   5.858986e+01   3.721811e-01
  2.986890e-01   5.849115e+01   3.677380e-01
  2.989880e-01   5.915634e+01   3.737416e-01
  2.992870e-01   5.936180e+01   3.753319e-01
  2.995860e-01   5.865738e+01   3.752310e-01
  2.998850e-01   5.830338e+01   3.719708e-01
  3.001840e-01   5.901340e+01   3.766080e-01
  3.004830e-01   5.932015e+01   3.824958e-01
  3.007820e-01   5.871354e+01   3.790495e-01
  3.010810e-01   5.870447e+01   3.763417e-01
  3.013800e-01   5.887740e+01   3.825709e-01
  3.016790e-01   5.880077e+01   3.813171e-01
  3.019780e-01   5.815514e+01   3.812243e-01
  3.022760e-01   5.905577e+01   3.859607e-01
  3.025750e-01   5.938588e+01   3.849819e-01
  3.028740e-01   5.829189e+01   3.868372e-01
  3.031730e-01   5.854986e+01   3.858567e-01
  3.034720e-01   5.899705e+01   3.889052e-01
  3.037710e-01   5.829734e+01   3.863293e-01
  3.040700e-01   5.854178e+01   3.889927e-01
  3.043690e-01   5.838343e+01   3.930765e-01
  3.046680e-01   5.879886e+01   3.930946e-01
  3.049670e-01   5.856225e+01   3.887941e-01
  3.052660e-01   5.927584e+01   3.980306e-01
  3.055650e-01   5.929630e+01   3.966951e-01
  3.058630e-01   5.822712e+01   3.984702e-01
  3.061620e-01   5.893814e+01   3.935599e-01
  3.064610e-01   5.919698e+01   3.994693e-01
  3.067600e-01   5.918793e+01   4.055776e-01
  3.070590e-01   5.867942e+01   3.977192e-01
  3.073580e-01   5.832083e+01   4.025958e-01
  3.076570e-01   5.876903e+01   3.968888e-01
  3.079560e-01   5.858963e+01   4.026327e-01
  3.082550e-01   5.870860e+01   4.030413e-01
  3.085540e-01   5.846780e+01   4.019189e-01
  3.088530e-01   5.891691e+01   4.085840e-01
  3.091520e-01   5.869587e+01   4.018192e-01
  3.094500e-01   5.862223e+01   4.103472e-01
  3.097490e-01   5.888788e+01   4.094079e-01
  3.100480e-01   5.867051e+01   4.055996e-01
  3.103470e-01   5.918285e+01   4.187372e-01
  3.106460e-01   5.917184e+01   4.064226e-01
  3.109450e-01   5.861073e+01   4.163812e-01
  3.112440e-01   5.812376e+01   4.076677e-01
  3.115430e-01   5.896726e+01   4.160161e-01
  3.118420e-01   5.844855e+01   4.187736e-01
  3.121410e-01   5.955241e+01   4.161351e-01
  3.124400e-01   5.877734e+01   4.209565e-01
  3.127390e-01   5.825723e+01   4.131822e-01
  3.130380e-01   5.899679e+01   4.248113e-01
  3.133360e-01   5.919892e+01   4.231410e-01
  3.136350e-01   5.881955e+01   4.211076e-01
  3.139340e-01   5.805245e+01   4.245102e-01
  3.142330e-01   5.870151e+01   4.203487e-01
  3.145320e-01   5.838725e+01   4.296434e-01
  3.148310e-01   5.930526e+01   4.280100e-01
  3.151300e-01   5.930526e+01   4.280100e-01
  3.154290e-01   5.852004e+01   4.301316e-01
  3.157280e-01   5.854045e+01   4.273481e-01
  3.160270e-01   5.816282e+01   4.343170e-01
  3.163260e-01   5.874011e+01   4.280762e-01
  3.166250e-01   5.827633e+01   4.347406e-01
  3.169230e-01   5.954695e+01   4.368309e-01
  3.172220e-01   5.880578e+01   4.389836e-01
  3.175210e-01   5.853358e+01   4.375861e-01
  3.178200e-01   5.876101e+01   4.354220e-01
  3.181190e-01   5.755910e+01   4.389095e-01
  3.184180e-01   5.854362e+01   4.380040e-01
  3.187170e-01   5.770297e+01   4.426137e-01
  3.190160e-01   5.838553e+01   4.440253e-01
  3.193150e-01   5.811434e+01   4.363952e-01
  3.196140e-01   5.796391e+01   4.472545e-01
  3.199130e-01   5.773192e+01   4.399589e-01
  3.202120e-01   5.840215e+01   4.497666e-01
  3.205100e-01   5.799917e+01   4.469814e-01
  3.208090e-01   5.831409e+01   4.449513e-01
  3.211080e-01   5.834600e+01   4.520501e-01
  3.214070e-01   5.858169e+01   4.451697e-01
  3.217060e-01   5.809792e+01   4.506694e-01
  3.220050e-01   5.823309e+01   4.482918e-01
  3.223040e-01   5.775595e+01   4.444212e-01
  3.226030e-01   5.814644e+01   4.572652e-01
  3.229020e-01   5.852674e+01   4.433717e-01
  3.232010e-01   5.848351e+01   4.555559e-01
  3.235000e-01   5.801695e+01   4.486935e-01
  3.237990e-01   5.773280e+01   4.509274e-01
  3.240970e-01   5.847426e+01   4.607559e-01
  3.243960e-01   5.858669e+01   4.517239e-01
  3.246950e-01   5.837230e+01   4.621383e-01
  3.249940e-01   5.855042e+01   4.549604e-01
  3.252930e-01   5.782097e+01   4.595048e-01
  3.255920e-01   5.823151e+01   4.638378e-01
  3.258910e-01   5.870243e+01   4.612099e-01
  3.261900e-01   5.728347e+01   4.627768e-01
  3.264890e-01   5.764569e+01   4.588078e-01
  3.267880e-01   5.821967e+01   4.647027e-01
  3.270870e-01   5.815926e+01   4.724337e-01
  3.273860e-01   5.848747e+01   4.680795e-01
  3.276850e-01   5.828206e+01   4.729323e-01
  3.279830e-01   5.860991e+01   4.671781e-01
  3.282820e-01   5.774568e+01   4.731663e-01
  3.285810e-01   5.842408e+01   4.739910e-01
  3.288800e-01   5.748796e+01   4.735732e-01
  3.291790e-01   5.811705e+01   4.722623e-01
  3.294780e-01   5.759312e+01   4.774787e-01
  3.297770e-01   5.753242e+01   4.797534e-01
  3.300760e-01   5.763690e+01   4.751710e-01
  3.303750e-01   5.922529e+01   4.893649e-01
  3.306740e-01   5.821586e+01   4.785476e-01
  3.309730e-01   5.851451e+01   4.885207e-01
  3.312720e-01   5.847466e+01   4.920966e-01
  3.315700e-01   5.824488e+01   4.822032e-01
  3.318690e-01   5.838731e+01   4.955557e-01
  3.321680e-01   5.852504e+01   4.849050e-01
  3.324670e-01   5.851394e+01   4.972038e-01
  3.327660e-01   5.834152e+01   4.937110e-01
  3.330650e-01   5.790170e+01   4.923927e-01
  3.333640e-01   5.769514e+01   4.993425e-01
  3.336630e-01   5.798374e+01   4.889531e-01
  3.339620e-01   5.772179e+01   5.023466e-01
  3.342610e-01   5.798720e+01   4.966340e-01
  3.345600e-01   5.795667e+01   5.016249e-01
  3.348590e-01   5.801680e+01   5.107897e-01
  3.351570e-01   5.849704e+01   4.971320e-01
  3.354560e-01   5.802474e+01   5.145218e-01
  3.357550e-01   5.772891e+01   4.966490e-01
  3.360540e-01   5.706275e+01   5.083957e-01
  3.363530e-01   5.769318e+01   5.174536e-01
  3.366520e-01   5.746822e+01   5.012420e-01
  3.369510e-01   5.769880e+01   5.239719e-01
  3.372500e-01   5.733582e+01   4.989308e-01
  3.375490e-01   5.819114e+01   5.235651e-01
  3.378480e-01   5.869705e+01   5.232264e-01
  3.381470e-01   5.802733e+01   5.189500e-01
  3.384460e-01   5.759031e+01   5.309047e-01
  3.387450e-01   5.783103e+01   5.105809e-01
  3.390430e-01   5.804925e+01   5.302684e-01
  3.393420e-01   5.804336e+01   5.275361e-01
  3.396410e-01   5.786457e+01   5.273944e-01
  3.399400e-01   5.786763e+01   5.428617e-01
  3.402390e-01   5.728105e+01   5.143368e-01
  3.405380e-01   5.806995e+01   5.408940e-01
  3.408370e-01   5.758053e+01   5.308596e-01
  3.411360e-01   5.752495e+01   5.340827e-01
  3.414350e-01   5.894727e+01   5.479024e-01
  3.417340e-01   5.688435e+01   5.304032e-01
  3.420330e-01   5.817635e+01   5.525839e-01
  3.423320e-01   5.717785e+01   5.324690e-01
  3.426300e-01   5.747041e+01   5.484576e-01
  3.429290e-01   5.868766e+01   5.519405e-01
  3.432280e-01   5.834047e+01   5.480455e-01
  3.435270e-01   5.726655e+01   5.617068e-01
  3.438260e-01   5.759992e+01   5.408741e-01
  3.441250e-01   5.788974e+01   5.614809e-01
  3.444240e-01   5.720047e+01   5.502335e-01
  3.447230e-01   5.741657e+01   5.559770e-01
  3.450220e-01   5.793587e+01   5.700019e-01
  3.453210e-01   5.734867e+01   5.509458e-01
  3.456200e-01   5.817844e+01   5.763632e-01
  3.459190e-01   5.681690e+01   5.562537e-01
  3.462170e-01   5.734309e+01   5.696271e-01
  3.465160e-01   5.741963e+01   5.691532e-01
  3.468150e-01   5.785007e+01   5.704292e-01
  3.471140e-01   5.827033e+01   5.876008e-01
  3.474130e-01   5.769472e+01   5.688145e-01
  3.477120e-01   5.773112e+01   5.848758e-01
  3.480110e-01   5.683555e+01   5.740379e-01
  3.483100e-01   5.707080e+01   5.770028e-01
  3.486090e-01   5.642393e+01   5.884840e-01
  3.489080e-01   5.795752e+01   5.814680e-01
  3.492070e-01   5.690389e+01   5.919465e-01
  3.495060e-01   5.805702e+01   5.865243e-01
  3.498040e-01   5.807276e+01   5.989748e-01
  3.501030e-01   5.836916e+01   6.014882e-01
  3.504020e-01   5.730669e+01   5.950110e-01
  3.507010e-01   5.670957e+01   6.059739e-01
  3.510000e-01   5.790804e+01   5.932815e-01
  3.512990e-01   5.695563e+01   6.072871e-01
  3.515980e-01   5.729710e+01   6.009010e-01
  3.518970e-01   5.671933e+01   6.113005e-01
  3.521960e-01   5.876500e+01   6.311160e-01
  3.524950e-01   5.723173e+01   5.995564e-01
  3.527940e-01   5.734365e+01   6.268282e-01
  3.530930e-01   5.717152e+01   6.094851e-01
  3.533920e-01   5.613230e+01   6.190477e-01
  3.536900e-01   5.771110e+01   6.299798e-01
  3.539890e-01   5.680037e+01   6.215955e-01
  3.542880e-01   5.744186e+01   6.403014e-01
  3.545870e-01   5.762194e+01   6.161453e-01
  3.548860e-01   5.702227e+01   6.343645e-01
  3.551850e-01   5.798399e+01   6.280387e-01
  3.554840e-01   5.727633e+01   6.357761e-01
  3.557830e-01   5.712555e+01   6.373302e-01
  3.560820e-01   5.691309e+01   6.144961e-01
  3.563810e-01   5.654244e+01   6.328760e-01
  3.566800e-01   5.831799e+01   6.275833e-01
  3.569790e-01   5.784438e+01   6.449888e-01
  3.572770e-01   5.729487e+01   6.406963e-01
  3.575760e-01   5.687086e+01   6.121165e-01
  3.578750e-01   5.699186e+01   6.527973e-01
  3.581740e-01   5.708126e+01   6.242585e-01
  3.584730e-01   5.705916e+01   6.531826e-01
  3.587720e-01   5.748845e+01   6.442320e-01
  3.590710e-01   5.693821e+01   6.399167e-01
  3.593700e-01   5.806360e+01   6.709978e-01
  3.596690e-01   5.677714e+01   6.353836e-01
  3.599680e-01   5.733025e+01   6.681231e-01
  3.602670e-01   5.802830e+01   6.548202e-01
  3.605660e-01   5.738123e+01   6.670433e-01
  3.608640e-01   5.758868e+01   6.853853e-01
  3.611630e-01   5.727611e+01   6.480260e-01
  3.614620e-01   5.671835e+01   6.846468e-01
  3.617610e-01   5.798360e+01   6.664342e-01
  3.620600e-01   5.765883e+01   6.872919e-01
  3.623590e-01   5.720238e+01   6.816090e-01
  3.626580e-01   5.768970e+01   6.845061e-01
  3.629570e-01   5.760744e+01   7.024254e-01
  3.632560e-01   5.756462e+01   6.722711e-01
  3.635550e-01   5.800561e+01   7.163371e-01
  3.638540e-01   5.751247e+01   6.955514e-01
  3.641530e-01   5.775603e+01   7.017376e-01
  3.644510e-01   5.643545e+01   7.237693e-01
  3.647500e-01   5.699524e+01   6.833254e-01
  3.650490e-01   5.704552e+01   7.258851e-01
  3.653480e-01   5.719745e+01   7.096655e-01
  3.656470e-01   5.662744e+01   7.145170e-01
  3.659460e-01   5.817342e+01   7.459357e-01
  3.662450e-01   5.798310e+01   7.128591e-01
  3.665440e-01   5.751050e+01   7.592186e-01
  3.668430e-01   5.721917e+01   7.165283e-01
  3.671420e-01   5.795368e+01   7.522013e-01
  3.674410e-01   5.737524e+01   7.389276e-01
  3.677400e-01   5.776143e+01   7.548741e-01
  3.680390e-01   5.586824e+01   7.712019e-01
  3.683370e-01   5.618313e+01   7.239349e-01
  3.686360e-01   5.726740e+01   7.721233e-01
  3.689350e-01   5.721618e+01   7.552674e-01
  3.692340e-01   5.827570e+01   7.832302e-01
  3.695330e-01   5.617849e+01   7.961576e-01
  3.698320e-01   5.736245e+01   7.503009e-01
  3.701310e-01   5.836714e+01   8.139587e-01
  3.704300e-01   5.639441e+01   7.620171e-01
  3.707290e-01   5.754464e+01   8.106486e-01
  3.710280e-01   5.684419e+01   8.008608e-01
  3.713270e-01   5.702125e+01   7.903625e-01
  3.716260e-01   5.791992e+01   8.445794e-01
  3.719240e-01   5.832641e+01   7.924754e-01
  3.722230e-01   5.708611e+01   8.412318e-01
  3.725220e-01   5.656295e+01   8.086199e-01
  3.728210e-01   5.533248e+01   8.175230e-01
  3.731200e-01   5.776186e+01   8.848821e-01
  3.734190e-01   5.816432e+01   8.101068e-01
  3.737180e-01   5.580148e+01   8.666247e-01
  3.740170e-01   5.533569e+01   8.123559e-01
  3.743160e-01   5.727925e+01   8.843645e-01
  3.746150e-01   5.768575e+01   8.811350e-01
  3.749140e-01   5.768191e+01   8.598711e-01
  3.752130e-01   5.785315e+01   9.228492e-01
  3.755110e-01   5.688475e+01   8.510191e-01
  3.758100e-01   5.816229e+01   9.253115e-01
  3.761090e-01   5.880048e+01   9.025956e-01
  3.764080e-01   5.623613e+01   9.063273e-01
  3.767070e-01   5.628874e+01   9.480734e-01
  3.770060e-01   5.838563e+01   8.864641e-01
  3.773050e-01   5.732421e+01   9.649666e-01
  3.776040e-01   5.504459e+01   9.037070e-01
  3.779030e-01   5.752583e+01   9.543994e-01
  3.782020e-01   5.715636e+01   1.027553e+00
  3.785010e-01   5.655682e+01   8.985200e-01
  3.788000e-01   5.811984e+01   1.031136e+00
  3.790990e-01   5.582750e+01   9.324029e-01
  3.793970e-01   5.792802e+01   1.019581e+00
  3.796960e-01   5.635051e+01   1.000848e+00
  3.799950e-01   5.716207e+01   9.895320e-01
  3.802940e-01   5.640124e+01   1.092752e+00
  3.805930e-01   5.551366e+01   9.455385e-01
  3.808920e-01   5.633556e+01   1.098303e+00
  3.811910e-01   5.777226e+01   1.028048e+00
  3.814900e-01   5.687271e+01   1.073452e+00
  3.817890e-01   5.887153e+01   1.192553e+00
  3.820880e-01   5.855212e+01   1.010722e+00
  3.823870e-01   5.743370e+01   1.185524e+00
  3.826860e-01   5.666017e+01   1.033264e+00
  3.829840e-01   5.403288e+01   1.172966e+00
  3.832830e-01   5.473704e+01   1.128419e+00
  3.835820e-01   5.856772e+01   1.139441e+00
  3.838810e-01   5.575239e+01   1.242938e+00
  3.841800e-01   5.782777e+01   1.119131e+00
  3.844790e-01   5.655639e+01   1.261176e+00
  3.847780e-01   5.650411e+01   1.168328e+00
  3.850770e-01   5.849819e+01   1.292324e+00
  3.853760e-01   5.597598e+01   1.348525e+00
  3.856750e-01   5.834007e+01   1.187158e+00
  3.859740e-01   5.548519e+01   1.366365e+00
  3.862730e-01   5.633430e+01   1.249408e+00
  3.865710e-01   5.770594e+01   1.393441e+00
  3.868700e-01   5.576060e+01   1.394887e+00
  3.871690e-01   5.730051e+01   1.330413e+00
  3.874680e-01   5.775714e+01   1.538141e+00
  3.877670e-01   5.777381e+01   1.358350e+00
  3.880660e-01   5.862667e+01   1.584504e+00
  3.883650e-01   5.741272e+01   1.485861e+00
  3.886640e-01   5.686325e+01   1.543056e+00
  3.889630e-01   5.791668e+01   1.694659e+00
  3.892620e-01   5.628772e+01   1.502208e+00
  3.895610e-01   5.846489e+01   1.749317e+00
  3.898600e-01   5.548696e+01   1.658731e+00
  3.901580e-01   5.529003e+01   1.725288e+00
  3.904570e-01   5.814336e+01   1.978077e+00
  3.907560e-01   5.610954e+01   1.713718e+00
  3.910550e-01   5.778445e+01   2.008149e+00
  3.913540e-01   5.583039e+01   1.973902e+00
  3.916530e-01   5.659806e+01   1.987427e+00
  3.919520e-01   5.476176e+01   2.539516e+00
  3.922510e-01   5.680742e+01   1.991099e+00
  3.925500e-01   5.791007e+01   2.697141e+00
  3.928490e-01   5.799382e+01   2.463921e+00
  3.931480e-01   5.816131e+01   2.702985e+00
  3.934470e-01   0.000000e+00   0.000000e+00
  3.937460e-01   5.464399e+01   2.619979e+00
creator: radaver
creator-version: 3725
header-file: /nas_data/SAXS_data/20151104Workshop/header/JH1_0114.txt
image-file: /nas_data/Pilatus1M/20151104_Workshop/JH1_0114.tif
angular-axis-file: /nas_data/SAXS_data/20151104Workshop/q20151029.dat
beamstop-mask-file: /nas_data/SAXS_data/20151104Workshop/fit2d20151031.msk
detector-response-file: none
beam-center-x: 949.7700
beam-center-y: 918.8000
unit-time: 1.0000
channel-first: 10
channel-last: 1315
Exposure time [s]: 1.093986
Transmitted Beam: 0.485114
Incident Beam: 0.485114
Code: JH1
Concentration [mg/ml]: 1
Run Number: 0114
