# Supplementary material for: SAXS analysis of a soluble cytosolic NgBR construct including extracellular and transmembrane domains
Source: PLoS One. 2018 Jan 18;13(1):e0191371. doi: 10.1371/journal.pone.0191371 (PMC5773207; doi:10.1371/journal.pone.0191371)
Supplement: S1 File — (ZIP) [file pone.0191371.s001.zip › JH1_0115.dat]

Sample:   c= 1.0000 mg/ml  Code: JH1
  3.656810e-03   2.269538e+04   4.135933e+01
  3.955720e-03   2.198673e+04   2.795871e+01
  4.254640e-03   1.908639e+04   2.334343e+01
  4.553560e-03   1.543033e+04   2.023639e+01
  4.852480e-03   1.249124e+04   1.704649e+01
  5.151400e-03   1.055461e+04   1.547949e+01
  5.450320e-03   8.723663e+03   1.336689e+01
  5.749240e-03   7.433650e+03   1.195536e+01
  6.048150e-03   6.342527e+03   1.082445e+01
  6.347070e-03   5.522843e+03   9.596588e+00
  6.645990e-03   4.831223e+03   8.936158e+00
  6.944910e-03   4.222588e+03   8.042879e+00
  7.243830e-03   3.780016e+03   7.373707e+00
  7.542750e-03   3.366155e+03   6.931940e+00
  7.841670e-03   3.044210e+03   6.225600e+00
  8.140580e-03   2.752448e+03   6.001407e+00
  8.439500e-03   2.516230e+03   5.530751e+00
  8.738420e-03   2.304532e+03   5.242489e+00
  9.037340e-03   2.127874e+03   4.870845e+00
  9.336260e-03   1.957128e+03   4.590557e+00
  9.635180e-03   1.813433e+03   4.406250e+00
  9.934100e-03   1.669648e+03   4.090800e+00
  1.023300e-02   1.523828e+03   4.005126e+00
  1.053190e-02   1.412368e+03   3.910876e+00
  1.083090e-02   1.313474e+03   3.771472e+00
  1.112980e-02   1.203353e+03   3.579189e+00
  1.142870e-02   1.118862e+03   3.431915e+00
  1.172760e-02   1.037337e+03   3.295327e+00
  1.202650e-02   9.597112e+02   3.160864e+00
  1.232540e-02   8.926216e+02   3.031677e+00
  1.262440e-02   8.278810e+02   2.865378e+00
  1.292330e-02   7.725620e+02   2.725294e+00
  1.322220e-02   7.126202e+02   2.617434e+00
  1.352110e-02   6.634800e+02   2.500194e+00
  1.382000e-02   6.258546e+02   2.404343e+00
  1.411900e-02   5.842054e+02   2.311660e+00
  1.441790e-02   5.416950e+02   2.209932e+00
  1.471680e-02   5.037504e+02   2.121003e+00
  1.501570e-02   4.759993e+02   2.019140e+00
  1.531460e-02   4.471811e+02   1.948229e+00
  1.561350e-02   4.205670e+02   1.856216e+00
  1.591250e-02   3.944602e+02   1.813519e+00
  1.621140e-02   3.732278e+02   1.733620e+00
  1.651030e-02   3.496515e+02   1.660326e+00
  1.680920e-02   3.306824e+02   1.614661e+00
  1.710810e-02   3.139176e+02   1.576501e+00
  1.740710e-02   2.989419e+02   1.516300e+00
  1.770600e-02   2.850264e+02   1.465707e+00
  1.800490e-02   2.691726e+02   1.413101e+00
  1.830380e-02   2.586236e+02   1.396172e+00
  1.860270e-02   2.466690e+02   1.337043e+00
  1.890170e-02   2.350226e+02   1.305097e+00
  1.920060e-02   2.262153e+02   1.268273e+00
  1.949950e-02   2.147590e+02   1.249973e+00
  1.979840e-02   2.050312e+02   1.198419e+00
  2.009730e-02   1.986529e+02   1.166691e+00
  2.039620e-02   1.898908e+02   1.138602e+00
  2.069520e-02   1.854243e+02   1.119067e+00
  2.099410e-02   1.758838e+02   1.097795e+00
  2.129300e-02   1.702105e+02   1.051645e+00
  2.159190e-02   1.641981e+02   1.068499e+00
  2.189080e-02   1.594270e+02   1.058738e+00
  2.218980e-02   1.537630e+02   1.057672e+00
  2.248870e-02   1.483545e+02   1.057438e+00
  2.278760e-02   1.447584e+02   1.034252e+00
  2.308650e-02   1.431517e+02   1.060150e+00
  2.338540e-02   1.375146e+02   1.036909e+00
  2.368430e-02   1.309813e+02   9.935949e-01
  2.398330e-02   1.310099e+02   1.016314e+00
  2.428220e-02   1.241451e+02   9.673184e-01
  2.458110e-02   1.247018e+02   1.002082e+00
  2.488000e-02   1.210375e+02   9.609178e-01
  2.517890e-02   1.189342e+02   9.411694e-01
  2.547790e-02   1.144289e+02   9.362140e-01
  2.577680e-02   1.120629e+02   9.190428e-01
  2.607570e-02   1.115029e+02   9.241667e-01
  2.637460e-02   1.082114e+02   9.031114e-01
  2.667350e-02   1.067028e+02   8.743490e-01
  2.697250e-02   1.056418e+02   8.431670e-01
  2.727140e-02   1.034305e+02   8.033328e-01
  2.757030e-02   1.027349e+02   8.019559e-01
  2.786920e-02   1.008038e+02   7.853040e-01
  2.816810e-02   1.004366e+02   7.714490e-01
  2.846700e-02   9.768869e+01   7.514292e-01
  2.876600e-02   9.744752e+01   7.414586e-01
  2.906490e-02   9.500378e+01   7.343044e-01
  2.936380e-02   9.276112e+01   7.201828e-01
  2.966270e-02   9.166391e+01   7.106584e-01
  2.996160e-02   9.118674e+01   7.098448e-01
  3.026060e-02   9.064435e+01   6.965844e-01
  3.055950e-02   8.949613e+01   6.911774e-01
  3.085840e-02   8.779980e+01   6.817050e-01
  3.115730e-02   8.759097e+01   6.780429e-01
  3.145620e-02   8.730579e+01   6.704335e-01
  3.175510e-02   8.584425e+01   6.666220e-01
  3.205410e-02   8.569457e+01   6.624109e-01
  3.235300e-02   8.417375e+01   6.538470e-01
  3.265190e-02   8.568415e+01   6.475818e-01
  3.295080e-02   8.266612e+01   6.402458e-01
  3.324970e-02   8.295855e+01   6.405349e-01
  3.354870e-02   8.191036e+01   6.348115e-01
  3.384760e-02   8.166411e+01   6.265379e-01
  3.414650e-02   8.129879e+01   6.251349e-01
  3.444540e-02   8.021123e+01   6.124065e-01
  3.474430e-02   7.974480e+01   6.159966e-01
  3.504330e-02   7.942825e+01   6.071545e-01
  3.534220e-02   7.915911e+01   6.068728e-01
  3.564110e-02   7.873672e+01   6.045057e-01
  3.594000e-02   7.738122e+01   5.878091e-01
  3.623890e-02   7.784273e+01   5.995891e-01
  3.653780e-02   7.753600e+01   5.822209e-01
  3.683680e-02   7.761063e+01   5.900797e-01
  3.713570e-02   7.695489e+01   5.882824e-01
  3.743460e-02   7.630752e+01   5.762547e-01
  3.773350e-02   7.683505e+01   5.775766e-01
  3.803240e-02   7.606372e+01   5.883874e-01
  3.833140e-02   7.522402e+01   5.990381e-01
  3.863030e-02   7.526858e+01   6.085303e-01
  3.892920e-02   7.455456e+01   6.040619e-01
  3.922810e-02   7.371944e+01   6.030233e-01
  3.952700e-02   7.375053e+01   5.992414e-01
  3.982600e-02   7.483067e+01   6.123795e-01
  4.012490e-02   7.438604e+01   6.010417e-01
  4.042380e-02   7.271494e+01   6.020612e-01
  4.072270e-02   7.273092e+01   5.997521e-01
  4.102160e-02   7.329029e+01   6.012655e-01
  4.132050e-02   7.264684e+01   5.994054e-01
  4.161950e-02   7.394778e+01   5.984977e-01
  4.191840e-02   7.300037e+01   6.024454e-01
  4.221730e-02   7.244131e+01   5.923700e-01
  4.251620e-02   7.079291e+01   5.932668e-01
  4.281510e-02   7.278400e+01   5.922490e-01
  4.311410e-02   7.140038e+01   5.873442e-01
  4.341300e-02   7.194014e+01   5.926069e-01
  4.371190e-02   7.100596e+01   5.872274e-01
  4.401080e-02   7.114680e+01   5.878095e-01
  4.430970e-02   7.069463e+01   5.814600e-01
  4.460860e-02   7.051492e+01   5.814588e-01
  4.490760e-02   7.115030e+01   5.855645e-01
  4.520650e-02   6.910673e+01   5.727165e-01
  4.550540e-02   6.884638e+01   5.745384e-01
  4.580430e-02   6.985700e+01   5.765435e-01
  4.610320e-02   6.988388e+01   5.737640e-01
  4.640220e-02   6.948945e+01   5.764824e-01
  4.670110e-02   6.921777e+01   5.667878e-01
  4.700000e-02   6.926547e+01   5.690895e-01
  4.729890e-02   6.932802e+01   5.714775e-01
  4.759780e-02   6.805556e+01   5.655023e-01
  4.789680e-02   6.834988e+01   5.632233e-01
  4.819570e-02   6.859862e+01   5.635536e-01
  4.849460e-02   6.876753e+01   5.663381e-01
  4.879350e-02   6.903008e+01   5.612016e-01
  4.909240e-02   6.914716e+01   5.693101e-01
  4.939130e-02   6.829220e+01   5.561778e-01
  4.969030e-02   6.763396e+01   5.554975e-01
  4.998920e-02   6.825800e+01   5.573799e-01
  5.028810e-02   6.740092e+01   5.518736e-01
  5.058700e-02   6.730289e+01   5.554829e-01
  5.088590e-02   6.746229e+01   5.469036e-01
  5.118490e-02   6.806683e+01   5.565989e-01
  5.148380e-02   6.786176e+01   5.530943e-01
  5.178270e-02   6.710559e+01   5.429070e-01
  5.208160e-02   6.763282e+01   5.508443e-01
  5.238050e-02   6.752725e+01   5.446100e-01
  5.267940e-02   6.706653e+01   5.505029e-01
  5.297840e-02   6.708187e+01   5.434448e-01
  5.327730e-02   6.650436e+01   5.385896e-01
  5.357620e-02   6.754921e+01   5.446986e-01
  5.387510e-02   6.664509e+01   5.379154e-01
  5.417400e-02   6.679967e+01   5.435720e-01
  5.447300e-02   6.650841e+01   5.342946e-01
  5.477190e-02   6.694215e+01   5.372592e-01
  5.507080e-02   6.667912e+01   5.362027e-01
  5.536970e-02   6.754350e+01   5.378240e-01
  5.566860e-02   6.617184e+01   5.360021e-01
  5.596760e-02   6.622627e+01   5.301495e-01
  5.626650e-02   6.709812e+01   5.360479e-01
  5.656540e-02   6.636300e+01   5.312952e-01
  5.686430e-02   6.658973e+01   5.292238e-01
  5.716320e-02   6.697142e+01   5.272196e-01
  5.746210e-02   6.556932e+01   5.269205e-01
  5.776110e-02   6.720803e+01   5.352716e-01
  5.806000e-02   6.656612e+01   5.244679e-01
  5.835890e-02   6.668343e+01   5.255064e-01
  5.865780e-02   6.673690e+01   5.228521e-01
  5.895670e-02   6.606951e+01   5.301191e-01
  5.925570e-02   6.565802e+01   5.163684e-01
  5.955460e-02   6.548768e+01   5.224988e-01
  5.985350e-02   6.586937e+01   5.166424e-01
  6.015240e-02   6.583213e+01   5.181705e-01
  6.045130e-02   6.579100e+01   5.185702e-01
  6.075020e-02   6.548535e+01   5.123868e-01
  6.104920e-02   6.623937e+01   5.192091e-01
  6.134810e-02   6.484512e+01   5.142714e-01
  6.164700e-02   6.576080e+01   5.096818e-01
  6.194590e-02   6.604014e+01   5.189885e-01
  6.224480e-02   6.606745e+01   5.076857e-01
  6.254380e-02   6.571235e+01   5.149201e-01
  6.284270e-02   6.465902e+01   5.124250e-01
  6.314160e-02   6.539325e+01   5.030101e-01
  6.344050e-02   6.532099e+01   5.101179e-01
  6.373940e-02   6.699468e+01   5.080898e-01
  6.403840e-02   6.558071e+01   5.105916e-01
  6.433730e-02   6.503941e+01   5.031997e-01
  6.463620e-02   6.541040e+01   5.005133e-01
  6.493510e-02   6.414213e+01   5.065659e-01
  6.523400e-02   6.495646e+01   4.992811e-01
  6.553290e-02   6.544251e+01   5.037170e-01
  6.583190e-02   6.496596e+01   4.998269e-01
  6.613080e-02   6.579937e+01   4.984658e-01
  6.642970e-02   6.570361e+01   5.073373e-01
  6.672860e-02   6.443397e+01   4.917907e-01
  6.702750e-02   6.453336e+01   4.971464e-01
  6.732650e-02   6.559546e+01   4.976928e-01
  6.762540e-02   6.535756e+01   4.967895e-01
  6.792430e-02   6.436684e+01   4.949978e-01
  6.822320e-02   6.539729e+01   4.910709e-01
  6.852210e-02   6.490569e+01   4.965641e-01
  6.882110e-02   6.673554e+01   4.995029e-01
  6.912000e-02   6.561833e+01   4.948136e-01
  6.941890e-02   6.489786e+01   4.887142e-01
  6.971780e-02   6.395592e+01   4.846815e-01
  7.001670e-02   6.485752e+01   4.943903e-01
  7.031560e-02   6.433373e+01   4.856379e-01
  7.061460e-02   6.452525e+01   4.868340e-01
  7.091350e-02   6.459927e+01   4.856951e-01
  7.121240e-02   6.481408e+01   4.827739e-01
  7.151130e-02   6.534567e+01   4.908770e-01
  7.181020e-02   6.515004e+01   4.835623e-01
  7.210920e-02   6.494279e+01   4.860437e-01
  7.240810e-02   6.492975e+01   4.813707e-01
  7.270700e-02   6.487106e+01   4.871880e-01
  7.300590e-02   6.531873e+01   4.841879e-01
  7.330480e-02   6.468018e+01   4.764016e-01
  7.360370e-02   6.466305e+01   4.822111e-01
  7.390270e-02   6.432978e+01   4.755524e-01
  7.420160e-02   6.480534e+01   4.845945e-01
  7.450050e-02   6.424757e+01   4.734850e-01
  7.479940e-02   6.516090e+01   4.781687e-01
  7.509830e-02   6.482269e+01   4.809737e-01
  7.539730e-02   6.538235e+01   4.758889e-01
  7.569620e-02   6.505346e+01   4.755655e-01
  7.599510e-02   6.427744e+01   4.758029e-01
  7.629400e-02   6.428235e+01   4.697150e-01
  7.659290e-02   6.454855e+01   4.750328e-01
  7.689190e-02   6.454320e+01   4.706671e-01
  7.719080e-02   6.358723e+01   4.697424e-01
  7.748970e-02   6.462012e+01   4.700920e-01
  7.778860e-02   6.485239e+01   4.739563e-01
  7.808750e-02   6.433579e+01   4.686315e-01
  7.838640e-02   6.469759e+01   4.674140e-01
  7.868540e-02   6.442260e+01   4.676785e-01
  7.898430e-02   6.434490e+01   4.648902e-01
  7.928320e-02   6.403517e+01   4.692386e-01
  7.958210e-02   6.458935e+01   4.624865e-01
  7.988100e-02   6.478798e+01   4.685809e-01
  8.018000e-02   6.455563e+01   4.652364e-01
  8.047890e-02   6.509696e+01   4.667678e-01
  8.077780e-02   6.458305e+01   4.640981e-01
  8.107670e-02   6.464692e+01   4.618815e-01
  8.137560e-02   6.550862e+01   4.682414e-01
  8.167450e-02   6.425785e+01   4.608933e-01
  8.197350e-02   6.477150e+01   4.599163e-01
  8.227240e-02   6.540776e+01   4.666391e-01
  8.257130e-02   6.414277e+01   4.526084e-01
  8.287020e-02   6.373047e+01   4.602107e-01
  8.316910e-02   6.438399e+01   4.593352e-01
  8.346810e-02   6.409506e+01   4.539815e-01
  8.376700e-02   6.389752e+01   4.595993e-01
  8.406590e-02   6.428183e+01   4.515706e-01
  8.436480e-02   6.409556e+01   4.579072e-01
  8.466370e-02   6.448060e+01   4.534146e-01
  8.496270e-02   6.394584e+01   4.622121e-01
  8.526160e-02   6.413367e+01   4.775071e-01
  8.556050e-02   6.428696e+01   4.785291e-01
  8.585940e-02   6.418297e+01   4.841276e-01
  8.615830e-02   6.492793e+01   4.869290e-01
  8.645720e-02   6.466194e+01   4.907088e-01
  8.675620e-02   6.494997e+01   4.942485e-01
  8.705510e-02   6.448568e+01   4.914987e-01
  8.735400e-02   6.418720e+01   4.928154e-01
  8.765290e-02   6.466136e+01   4.951297e-01
  8.795180e-02   6.387345e+01   4.961129e-01
  8.825080e-02   6.473584e+01   4.949171e-01
  8.854970e-02   6.473048e+01   5.014854e-01
  8.884860e-02   6.444375e+01   4.983227e-01
  8.914750e-02   6.462706e+01   5.052691e-01
  8.944640e-02   6.606721e+01   5.071601e-01
  8.974530e-02   6.319290e+01   4.919561e-01
  9.004430e-02   7.520854e+01   5.345243e-01
  9.034320e-02   6.351108e+01   4.738445e-01
  9.064210e-02   6.407668e+01   4.750593e-01
  9.094100e-02   6.401209e+01   4.649311e-01
  9.123990e-02   6.435162e+01   4.649144e-01
  9.153890e-02   6.385562e+01   4.656159e-01
  9.183780e-02   6.499990e+01   4.664197e-01
  9.213670e-02   6.500328e+01   4.647837e-01
  9.243560e-02   6.529917e+01   4.646128e-01
  9.273450e-02   6.395241e+01   4.558156e-01
  9.303350e-02   6.314898e+01   4.589165e-01
  9.333240e-02   6.433712e+01   4.529099e-01
  9.363130e-02   6.414706e+01   4.557237e-01
  9.393020e-02   6.462371e+01   4.550740e-01
  9.422910e-02   6.472643e+01   4.566018e-01
  9.452800e-02   6.371645e+01   4.541915e-01
  9.482700e-02   6.376908e+01   4.441925e-01
  9.512590e-02   6.416884e+01   4.538557e-01
  9.542480e-02   6.418231e+01   4.489591e-01
  9.572370e-02   6.357934e+01   4.468452e-01
  9.602260e-02   6.412004e+01   4.510020e-01
  9.632160e-02   6.402322e+01   4.429003e-01
  9.662050e-02   6.370971e+01   4.443506e-01
  9.691940e-02   6.388017e+01   4.449446e-01
  9.721830e-02   6.406612e+01   4.430486e-01
  9.751720e-02   6.410634e+01   4.453655e-01
  9.781610e-02   6.364435e+01   4.394494e-01
  9.811510e-02   6.437552e+01   4.462996e-01
  9.841400e-02   6.428780e+01   4.388476e-01
  9.871290e-02   6.447033e+01   4.426483e-01
  9.901180e-02   6.406001e+01   4.423089e-01
  9.931070e-02   6.409612e+01   4.385416e-01
  9.960970e-02   6.421832e+01   4.421391e-01
  9.990860e-02   6.346550e+01   4.322685e-01
  1.002070e-01   6.466621e+01   4.404875e-01
  1.005060e-01   6.416701e+01   4.363588e-01
  1.008050e-01   6.340901e+01   4.361847e-01
  1.011040e-01   6.371901e+01   4.311149e-01
  1.014030e-01   6.392479e+01   4.338298e-01
  1.017020e-01   6.408412e+01   4.385005e-01
  1.020010e-01   6.417178e+01   4.339895e-01
  1.023000e-01   6.435690e+01   4.325983e-01
  1.025990e-01   6.523837e+01   4.345461e-01
  1.028980e-01   6.391736e+01   4.317853e-01
  1.031970e-01   6.372700e+01   4.334970e-01
  1.034960e-01   6.379612e+01   4.258093e-01
  1.037950e-01   6.407769e+01   4.306631e-01
  1.040930e-01   6.366478e+01   4.256919e-01
  1.043920e-01   6.379942e+01   4.300574e-01
  1.046910e-01   6.436957e+01   4.313117e-01
  1.049900e-01   6.338552e+01   4.222137e-01
  1.052890e-01   6.389456e+01   4.274290e-01
  1.055880e-01   6.440949e+01   4.275290e-01
  1.058870e-01   6.440638e+01   4.291375e-01
  1.061860e-01   6.490732e+01   4.266158e-01
  1.064850e-01   6.447110e+01   4.258139e-01
  1.067840e-01   6.365686e+01   4.253443e-01
  1.070830e-01   6.339515e+01   4.209910e-01
  1.073820e-01   6.392459e+01   4.211859e-01
  1.076800e-01   6.416864e+01   4.216787e-01
  1.079790e-01   6.487128e+01   4.258641e-01
  1.082780e-01   6.413099e+01   4.253246e-01
  1.085770e-01   6.395527e+01   4.158115e-01
  1.088760e-01   6.371594e+01   4.208079e-01
  1.091750e-01   6.413233e+01   4.206326e-01
  1.094740e-01   6.433768e+01   4.222338e-01
  1.097730e-01   6.398943e+01   4.186341e-01
  1.100720e-01   6.374355e+01   4.139366e-01
  1.103710e-01   6.430720e+01   4.221337e-01
  1.106700e-01   6.472024e+01   4.173936e-01
  1.109690e-01   6.381709e+01   4.202132e-01
  1.112670e-01   6.371114e+01   4.123634e-01
  1.115660e-01   6.342191e+01   4.125968e-01
  1.118650e-01   6.422200e+01   4.190898e-01
  1.121640e-01   6.437706e+01   4.136349e-01
  1.124630e-01   6.423450e+01   4.143471e-01
  1.127620e-01   6.503366e+01   4.169167e-01
  1.130610e-01   6.363169e+01   4.118146e-01
  1.133600e-01   6.301625e+01   4.145358e-01
  1.136590e-01   6.367420e+01   4.065259e-01
  1.139580e-01   6.470572e+01   4.143973e-01
  1.142570e-01   6.408732e+01   4.121222e-01
  1.145560e-01   6.448869e+01   4.139934e-01
  1.148550e-01   6.438589e+01   4.125013e-01
  1.151530e-01   6.417681e+01   4.064510e-01
  1.154520e-01   6.485784e+01   4.137203e-01
  1.157510e-01   6.406612e+01   4.066563e-01
  1.160500e-01   6.484592e+01   4.154315e-01
  1.163490e-01   6.368409e+01   4.054421e-01
  1.166480e-01   6.409752e+01   4.095709e-01
  1.169470e-01   6.433012e+01   4.080527e-01
  1.172460e-01   6.391298e+01   4.072874e-01
  1.175450e-01   6.444910e+01   4.056533e-01
  1.178440e-01   6.409675e+01   4.045429e-01
  1.181430e-01   6.395466e+01   4.071399e-01
  1.184420e-01   6.506595e+01   4.084209e-01
  1.187400e-01   6.489113e+01   4.064916e-01
  1.190390e-01   6.512873e+01   4.064121e-01
  1.193380e-01   6.449218e+01   4.044211e-01
  1.196370e-01   6.557099e+01   4.100029e-01
  1.199360e-01   6.425706e+01   4.017950e-01
  1.202350e-01   6.411456e+01   4.043252e-01
  1.205340e-01   6.443139e+01   4.028772e-01
  1.208330e-01   6.347805e+01   3.985557e-01
  1.211320e-01   6.461793e+01   4.053612e-01
  1.214310e-01   6.493201e+01   3.996592e-01
  1.217300e-01   6.423558e+01   4.030737e-01
  1.220290e-01   6.422691e+01   4.017007e-01
  1.223270e-01   6.533058e+01   4.024632e-01
  1.226260e-01   6.420707e+01   3.984636e-01
  1.229250e-01   6.489295e+01   3.990184e-01
  1.232240e-01   6.473337e+01   4.022103e-01
  1.235230e-01   6.419057e+01   3.997260e-01
  1.238220e-01   6.403430e+01   3.958546e-01
  1.241210e-01   6.446813e+01   3.987499e-01
  1.244200e-01   6.427441e+01   3.945518e-01
  1.247190e-01   6.424711e+01   3.991120e-01
  1.250180e-01   6.500947e+01   3.965467e-01
  1.253170e-01   6.435750e+01   3.953152e-01
  1.256160e-01   6.403906e+01   3.969016e-01
  1.259140e-01   6.436440e+01   3.950819e-01
  1.262130e-01   6.438865e+01   3.951563e-01
  1.265120e-01   6.470458e+01   3.933500e-01
  1.268110e-01   6.488465e+01   3.946489e-01
  1.271100e-01   6.409544e+01   3.957866e-01
  1.274090e-01   6.468380e+01   3.942888e-01
  1.277080e-01   6.441002e+01   3.922048e-01
  1.280070e-01   6.442446e+01   3.910118e-01
  1.283060e-01   6.491022e+01   3.939746e-01
  1.286050e-01   6.515498e+01   3.975008e-01
  1.289040e-01   6.472621e+01   3.892395e-01
  1.292030e-01   6.551354e+01   3.965569e-01
  1.295020e-01   6.476802e+01   3.905800e-01
  1.298000e-01   6.430727e+01   3.899201e-01
  1.300990e-01   6.489502e+01   3.892635e-01
  1.303980e-01   6.446454e+01   3.886934e-01
  1.306970e-01   6.483934e+01   3.927638e-01
  1.309960e-01   6.506825e+01   3.912398e-01
  1.312950e-01   6.464879e+01   3.897335e-01
  1.315940e-01   6.517142e+01   3.869870e-01
  1.318930e-01   6.484269e+01   3.888656e-01
  1.321920e-01   6.419655e+01   3.866841e-01
  1.324910e-01   6.567421e+01   3.920796e-01
  1.327900e-01   6.526521e+01   3.886900e-01
  1.330890e-01   6.434784e+01   3.854754e-01
  1.333870e-01   6.402230e+01   3.842637e-01
  1.336860e-01   6.489107e+01   3.861538e-01
  1.339850e-01   6.535957e+01   3.861351e-01
  1.342840e-01   6.433927e+01   3.859229e-01
  1.345830e-01   6.402246e+01   3.835606e-01
  1.348820e-01   6.437863e+01   3.846260e-01
  1.351810e-01   6.494441e+01   3.814588e-01
  1.354800e-01   6.476528e+01   3.853097e-01
  1.357790e-01   6.524380e+01   3.843994e-01
  1.360780e-01   6.468965e+01   3.843839e-01
  1.363770e-01   6.446941e+01   3.832647e-01
  1.366760e-01   6.445081e+01   3.853118e-01
  1.369740e-01   6.468598e+01   3.996847e-01
  1.372730e-01   6.456028e+01   4.014061e-01
  1.375720e-01   6.451040e+01   4.106029e-01
  1.378710e-01   6.446933e+01   4.121908e-01
  1.381700e-01   6.399967e+01   4.124207e-01
  1.384690e-01   6.406337e+01   4.197922e-01
  1.387680e-01   6.482348e+01   4.107444e-01
  1.390670e-01   6.454026e+01   3.981919e-01
  1.393660e-01   6.508902e+01   3.991014e-01
  1.396650e-01   6.351603e+01   3.914631e-01
  1.399640e-01   6.454143e+01   3.956248e-01
  1.402630e-01   6.473376e+01   3.880589e-01
  1.405620e-01   6.446106e+01   3.916164e-01
  1.408600e-01   6.520804e+01   3.926415e-01
  1.411590e-01   6.499044e+01   3.929732e-01
  1.414580e-01   6.432577e+01   3.914524e-01
  1.417570e-01   6.524896e+01   3.867458e-01
  1.420560e-01   6.470908e+01   3.896723e-01
  1.423550e-01   6.428834e+01   3.857702e-01
  1.426540e-01   6.520942e+01   3.849928e-01
  1.429530e-01   6.454115e+01   3.820943e-01
  1.432520e-01   6.431557e+01   3.784841e-01
  1.435510e-01   6.472359e+01   3.824045e-01
  1.438500e-01   6.431824e+01   3.771569e-01
  1.441490e-01   6.498845e+01   3.782300e-01
  1.444470e-01   6.514764e+01   3.811498e-01
  1.447460e-01   6.497766e+01   3.768800e-01
  1.450450e-01   6.521899e+01   3.813585e-01
  1.453440e-01   6.415471e+01   3.723324e-01
  1.456430e-01   6.555372e+01   3.800934e-01
  1.459420e-01   6.523886e+01   3.785160e-01
  1.462410e-01   6.481896e+01   3.755492e-01
  1.465400e-01   6.453719e+01   3.760370e-01
  1.468390e-01   6.453185e+01   3.713022e-01
  1.471380e-01   6.467612e+01   3.747027e-01
  1.474370e-01   6.502678e+01   3.763681e-01
  1.477360e-01   6.395566e+01   3.721813e-01
  1.480340e-01   6.496472e+01   3.714939e-01
  1.483330e-01   6.416389e+01   3.775914e-01
  1.486320e-01   6.451676e+01   3.881273e-01
  1.489310e-01   6.442884e+01   3.895560e-01
  1.492300e-01   6.455011e+01   3.894360e-01
  1.495290e-01   6.529376e+01   3.941377e-01
  1.498280e-01   6.548543e+01   3.992791e-01
  1.501270e-01   6.561674e+01   4.012374e-01
  1.504260e-01   6.507394e+01   3.942210e-01
  1.507250e-01   6.532805e+01   4.008761e-01
  1.510240e-01   6.613395e+01   4.022922e-01
  1.513230e-01   6.538512e+01   4.053065e-01
  1.516210e-01   6.477703e+01   3.991819e-01
  1.519200e-01   6.490741e+01   3.995834e-01
  1.522190e-01   6.563212e+01   4.088058e-01
  1.525180e-01   6.468510e+01   4.009981e-01
  1.528170e-01   6.441846e+01   4.055569e-01
  1.531160e-01   6.483491e+01   4.035976e-01
  1.534150e-01   6.549398e+01   3.998221e-01
  1.537140e-01   6.596692e+01   3.944250e-01
  1.540130e-01   6.451552e+01   3.836338e-01
  1.543120e-01   6.477872e+01   3.846484e-01
  1.546110e-01   6.506687e+01   3.829584e-01
  1.549100e-01   6.538851e+01   3.841335e-01
  1.552090e-01   6.491930e+01   3.848324e-01
  1.555070e-01   6.535709e+01   3.768873e-01
  1.558060e-01   6.515691e+01   3.816288e-01
  1.561050e-01   6.524271e+01   3.780868e-01
  1.564040e-01   6.460954e+01   3.777883e-01
  1.567030e-01   6.479185e+01   3.763408e-01
  1.570020e-01   6.593960e+01   3.776929e-01
  1.573010e-01   6.468760e+01   3.775741e-01
  1.576000e-01   6.481813e+01   3.721249e-01
  1.578990e-01   6.509568e+01   3.748381e-01
  1.581980e-01   6.532374e+01   3.737854e-01
  1.584970e-01   6.542059e+01   3.738502e-01
  1.587960e-01   6.540427e+01   3.772410e-01
  1.590940e-01   6.511295e+01   3.710817e-01
  1.593930e-01   6.433080e+01   3.676106e-01
  1.596920e-01   6.511600e+01   3.708824e-01
  1.599910e-01   6.529603e+01   3.730714e-01
  1.602900e-01   6.470554e+01   3.707522e-01
  1.605890e-01   6.485983e+01   3.656702e-01
  1.608880e-01   6.457375e+01   3.672819e-01
  1.611870e-01   6.510071e+01   3.677596e-01
  1.614860e-01   6.495101e+01   3.677421e-01
  1.617850e-01   6.476991e+01   3.640253e-01
  1.620840e-01   6.488858e+01   3.643586e-01
  1.623830e-01   6.517647e+01   3.667624e-01
  1.626810e-01   6.516937e+01   3.645529e-01
  1.629800e-01   6.491445e+01   3.599643e-01
  1.632790e-01   6.497010e+01   3.612685e-01
  1.635780e-01   6.518618e+01   3.630317e-01
  1.638770e-01   6.477273e+01   3.642310e-01
  1.641760e-01   6.502551e+01   3.631690e-01
  1.644750e-01   6.469018e+01   3.614540e-01
  1.647740e-01   6.549093e+01   3.632951e-01
  1.650730e-01   6.491080e+01   3.630440e-01
  1.653720e-01   6.535473e+01   3.638914e-01
  1.656710e-01   6.500126e+01   3.607786e-01
  1.659700e-01   6.482953e+01   3.618431e-01
  1.662680e-01   6.492407e+01   3.607561e-01
  1.665670e-01   6.523902e+01   3.625957e-01
  1.668660e-01   6.471267e+01   3.577033e-01
  1.671650e-01   6.508862e+01   3.615979e-01
  1.674640e-01   6.478823e+01   3.599957e-01
  1.677630e-01   6.419477e+01   3.564561e-01
  1.680620e-01   6.425455e+01   3.588911e-01
  1.683610e-01   6.456730e+01   3.541565e-01
  1.686600e-01   6.478470e+01   3.596044e-01
  1.689590e-01   6.504055e+01   3.567416e-01
  1.692580e-01   6.529560e+01   3.572549e-01
  1.695570e-01   6.486394e+01   3.605890e-01
  1.698560e-01   6.472136e+01   3.542137e-01
  1.701540e-01   6.508604e+01   3.579832e-01
  1.704530e-01   6.464128e+01   3.538126e-01
  1.707520e-01   6.528354e+01   3.557488e-01
  1.710510e-01   6.527041e+01   3.586774e-01
  1.713500e-01   6.451448e+01   3.531027e-01
  1.716490e-01   6.458430e+01   3.560431e-01
  1.719480e-01   6.467267e+01   3.506697e-01
  1.722470e-01   6.514313e+01   3.542743e-01
  1.725460e-01   6.541176e+01   3.566488e-01
  1.728450e-01   6.484133e+01   3.527321e-01
  1.731440e-01   6.502462e+01   3.537711e-01
  1.734430e-01   6.517175e+01   3.509594e-01
  1.737410e-01   6.494173e+01   3.539072e-01
  1.740400e-01   6.490934e+01   3.530969e-01
  1.743390e-01   6.448843e+01   3.494653e-01
  1.746380e-01   6.425149e+01   3.504111e-01
  1.749370e-01   6.487340e+01   3.498045e-01
  1.752360e-01   6.437953e+01   3.507601e-01
  1.755350e-01   6.383034e+01   3.483786e-01
  1.758340e-01   6.459920e+01   3.457916e-01
  1.761330e-01   6.478467e+01   3.518620e-01
  1.764320e-01   6.496181e+01   3.474440e-01
  1.767310e-01   6.495396e+01   3.517867e-01
  1.770300e-01   6.448402e+01   3.468487e-01
  1.773280e-01   6.496125e+01   3.495168e-01
  1.776270e-01   6.552836e+01   3.498193e-01
  1.779260e-01   6.496199e+01   3.467612e-01
  1.782250e-01   6.403227e+01   3.470087e-01
  1.785240e-01   6.505533e+01   3.465000e-01
  1.788230e-01   6.468303e+01   3.472117e-01
  1.791220e-01   6.458953e+01   3.474766e-01
  1.794210e-01   6.376522e+01   3.420436e-01
  1.797200e-01   6.481946e+01   3.463806e-01
  1.800190e-01   6.436008e+01   3.428019e-01
  1.803180e-01   6.466999e+01   3.471767e-01
  1.806170e-01   6.423842e+01   3.431434e-01
  1.809160e-01   6.416289e+01   3.422763e-01
  1.812140e-01   6.450646e+01   3.440259e-01
  1.815130e-01   6.487655e+01   3.445085e-01
  1.818120e-01   6.382643e+01   3.430438e-01
  1.821110e-01   6.424626e+01   3.401988e-01
  1.824100e-01   6.430005e+01   3.428081e-01
  1.827090e-01   6.461775e+01   3.429892e-01
  1.830080e-01   6.455268e+01   3.429822e-01
  1.833070e-01   6.419545e+01   3.395777e-01
  1.836060e-01   6.379438e+01   3.377113e-01
  1.839050e-01   6.450700e+01   3.435260e-01
  1.842040e-01   6.443326e+01   3.405308e-01
  1.845030e-01   6.433479e+01   3.394609e-01
  1.848010e-01   6.439012e+01   3.413964e-01
  1.851000e-01   6.440071e+01   3.367660e-01
  1.853990e-01   6.461925e+01   3.423323e-01
  1.856980e-01   6.448266e+01   3.395283e-01
  1.859970e-01   6.460195e+01   3.385597e-01
  1.862960e-01   6.393370e+01   3.382404e-01
  1.865950e-01   6.427686e+01   3.373893e-01
  1.868940e-01   6.414040e+01   3.408976e-01
  1.871930e-01   6.414427e+01   3.337635e-01
  1.874920e-01   6.406789e+01   3.366822e-01
  1.877910e-01   6.382218e+01   3.358783e-01
  1.880900e-01   6.379037e+01   3.357946e-01
  1.883880e-01   6.391073e+01   3.378589e-01
  1.886870e-01   6.421769e+01   3.325779e-01
  1.889860e-01   6.377581e+01   3.370233e-01
  1.892850e-01   6.403103e+01   3.351721e-01
  1.895840e-01   6.369135e+01   3.331978e-01
  1.898830e-01   6.447863e+01   3.357170e-01
  1.901820e-01   6.434004e+01   3.350453e-01
  1.904810e-01   6.398070e+01   3.339538e-01
  1.907800e-01   6.395507e+01   3.331174e-01
  1.910790e-01   6.461412e+01   3.342144e-01
  1.913780e-01   6.426968e+01   3.343979e-01
  1.916770e-01   6.434424e+01   3.344375e-01
  1.919750e-01   6.417788e+01   3.347778e-01
  1.922740e-01   6.362536e+01   3.296872e-01
  1.925730e-01   6.372632e+01   3.306991e-01
  1.928720e-01   6.358513e+01   3.310872e-01
  1.931710e-01   6.384637e+01   3.323754e-01
  1.934700e-01   6.395296e+01   3.311358e-01
  1.937690e-01   6.387001e+01   3.300214e-01
  1.940680e-01   6.393854e+01   3.320061e-01
  1.943670e-01   6.379863e+01   3.296878e-01
  1.946660e-01   6.352066e+01   3.295653e-01
  1.949650e-01   6.371999e+01   3.280050e-01
  1.952640e-01   6.388552e+01   3.299122e-01
  1.955630e-01   6.333677e+01   3.296868e-01
  1.958610e-01   6.387247e+01   3.279567e-01
  1.961600e-01   6.311039e+01   3.273133e-01
  1.964590e-01   6.396517e+01   3.280481e-01
  1.967580e-01   6.326294e+01   3.284493e-01
  1.970570e-01   6.357317e+01   3.270413e-01
  1.973560e-01   6.383973e+01   3.259846e-01
  1.976550e-01   6.388158e+01   3.288630e-01
  1.979540e-01   6.316152e+01   3.246789e-01
  1.982530e-01   6.396996e+01   3.285006e-01
  1.985520e-01   6.363794e+01   3.256128e-01
  1.988510e-01   6.362422e+01   3.257218e-01
  1.991500e-01   6.331409e+01   3.271052e-01
  1.994480e-01   6.343360e+01   3.240883e-01
  1.997470e-01   6.310806e+01   3.251179e-01
  2.000460e-01   6.350672e+01   3.222985e-01
  2.003450e-01   6.275076e+01   3.226228e-01
  2.006440e-01   6.348244e+01   3.272465e-01
  2.009430e-01   6.360813e+01   3.225558e-01
  2.012420e-01   6.355874e+01   3.256982e-01
  2.015410e-01   6.340751e+01   3.219070e-01
  2.018400e-01   6.285642e+01   3.212023e-01
  2.021390e-01   6.366647e+01   3.242555e-01
  2.024380e-01   6.350211e+01   3.189812e-01
  2.027370e-01   6.378512e+01   3.246998e-01
  2.030350e-01   6.300721e+01   3.196442e-01
  2.033340e-01   6.333261e+01   3.212991e-01
  2.036330e-01   6.366165e+01   3.196536e-01
  2.039320e-01   6.299813e+01   3.187991e-01
  2.042310e-01   6.332456e+01   3.226774e-01
  2.045300e-01   6.300899e+01   3.172013e-01
  2.048290e-01   6.292139e+01   3.180608e-01
  2.051280e-01   6.341984e+01   3.189102e-01
  2.054270e-01   6.310719e+01   3.175830e-01
  2.057260e-01   6.328399e+01   3.214539e-01
  2.060250e-01   6.349907e+01   3.180285e-01
  2.063240e-01   6.273869e+01   3.186882e-01
  2.066230e-01   6.312878e+01   3.183130e-01
  2.069210e-01   6.323800e+01   3.198165e-01
  2.072200e-01   6.356847e+01   3.199652e-01
  2.075190e-01   6.277978e+01   3.155560e-01
  2.078180e-01   6.291782e+01   3.183235e-01
  2.081170e-01   6.295817e+01   3.168050e-01
  2.084160e-01   6.303597e+01   3.190315e-01
  2.087150e-01   6.296365e+01   3.153548e-01
  2.090140e-01   6.295339e+01   3.167930e-01
  2.093130e-01   6.296548e+01   3.166895e-01
  2.096120e-01   6.282632e+01   3.158059e-01
  2.099110e-01   6.334574e+01   3.156495e-01
  2.102100e-01   6.311602e+01   3.166666e-01
  2.105080e-01   6.313520e+01   3.183292e-01
  2.108070e-01   6.317596e+01   3.154896e-01
  2.111060e-01   6.332776e+01   3.150791e-01
  2.114050e-01   6.299903e+01   3.146531e-01
  2.117040e-01   6.363964e+01   3.212444e-01
  2.120030e-01   6.313070e+01   3.259012e-01
  2.123020e-01   6.343119e+01   3.290346e-01
  2.126010e-01   6.331878e+01   3.260953e-01
  2.129000e-01   6.208418e+01   3.261136e-01
  2.131990e-01   6.237182e+01   3.297282e-01
  2.134980e-01   6.312044e+01   3.337138e-01
  2.137970e-01   6.218182e+01   3.287697e-01
  2.140950e-01   6.261071e+01   3.317429e-01
  2.143940e-01   6.259799e+01   3.329539e-01
  2.146930e-01   6.352141e+01   3.357164e-01
  2.149920e-01   6.321285e+01   3.352158e-01
  2.152910e-01   6.209268e+01   3.327036e-01
  2.155900e-01   6.239945e+01   3.364010e-01
  2.158890e-01   6.245385e+01   3.365477e-01
  2.161880e-01   6.304306e+01   3.366764e-01
  2.164870e-01   6.335045e+01   3.387918e-01
  2.167860e-01   6.255868e+01   3.303746e-01
  2.170850e-01   6.222133e+01   3.269197e-01
  2.173840e-01   6.261834e+01   3.248663e-01
  2.176820e-01   6.307051e+01   3.245887e-01
  2.179810e-01   6.296680e+01   3.253327e-01
  2.182800e-01   6.202629e+01   3.186581e-01
  2.185790e-01   6.232231e+01   3.209550e-01
  2.188780e-01   6.300670e+01   3.192311e-01
  2.191770e-01   6.241285e+01   3.197885e-01
  2.194760e-01   6.225759e+01   3.202269e-01
  2.197750e-01   6.247084e+01   3.175982e-01
  2.200740e-01   6.280035e+01   3.164077e-01
  2.203730e-01   6.237524e+01   3.170835e-01
  2.206720e-01   6.227796e+01   3.158917e-01
  2.209710e-01   6.225979e+01   3.180164e-01
  2.212700e-01   6.343275e+01   3.165274e-01
  2.215680e-01   6.232330e+01   3.165455e-01
  2.218670e-01   6.210044e+01   3.117517e-01
  2.221660e-01   6.197387e+01   3.148520e-01
  2.224650e-01   6.297521e+01   3.148564e-01
  2.227640e-01   6.235469e+01   3.130399e-01
  2.230630e-01   6.262444e+01   3.146361e-01
  2.233620e-01   6.246965e+01   3.134591e-01
  2.236610e-01   6.282827e+01   3.143575e-01
  2.239600e-01   6.176838e+01   3.081148e-01
  2.242590e-01   6.209246e+01   3.119909e-01
  2.245580e-01   6.255276e+01   3.122373e-01
  2.248570e-01   6.210140e+01   3.129259e-01
  2.251550e-01   6.230662e+01   3.098337e-01
  2.254540e-01   6.173119e+01   3.086521e-01
  2.257530e-01   6.225857e+01   3.122781e-01
  2.260520e-01   6.213444e+01   3.081480e-01
  2.263510e-01   6.199108e+01   3.087957e-01
  2.266500e-01   6.215569e+01   3.090793e-01
  2.269490e-01   6.193200e+01   3.071478e-01
  2.272480e-01   6.200686e+01   3.098484e-01
  2.275470e-01   6.226623e+01   3.063699e-01
  2.278460e-01   6.192893e+01   3.090195e-01
  2.281450e-01   6.160623e+01   3.054758e-01
  2.284440e-01   6.166180e+01   3.070984e-01
  2.287420e-01   6.172497e+01   3.081322e-01
  2.290410e-01   6.121528e+01   3.007804e-01
  2.293400e-01   6.169550e+01   3.066848e-01
  2.296390e-01   6.160958e+01   3.049942e-01
  2.299380e-01   6.182738e+01   3.060236e-01
  2.302370e-01   6.233721e+01   3.066671e-01
  2.305360e-01   6.158450e+01   3.028762e-01
  2.308350e-01   6.185705e+01   3.078341e-01
  2.311340e-01   6.244152e+01   3.035401e-01
  2.314330e-01   6.198276e+01   3.045772e-01
  2.317320e-01   6.159844e+01   3.047225e-01
  2.320310e-01   6.144936e+01   3.012369e-01
  2.323290e-01   6.153442e+01   3.061604e-01
  2.326280e-01   6.204807e+01   3.019916e-01
  2.329270e-01   6.137532e+01   3.008196e-01
  2.332260e-01   6.175133e+01   3.032862e-01
  2.335250e-01   6.142869e+01   3.017780e-01
  2.338240e-01   6.128375e+01   3.026146e-01
  2.341230e-01   6.123604e+01   2.980394e-01
  2.344220e-01   6.196571e+01   3.028560e-01
  2.347210e-01   6.206645e+01   3.029832e-01
  2.350200e-01   6.187733e+01   3.016935e-01
  2.353190e-01   6.151686e+01   3.011663e-01
  2.356180e-01   6.080356e+01   2.960748e-01
  2.359170e-01   6.149487e+01   3.020594e-01
  2.362150e-01   6.184800e+01   3.009181e-01
  2.365140e-01   6.122309e+01   2.970945e-01
  2.368130e-01   6.160789e+01   3.003334e-01
  2.371120e-01   6.133178e+01   2.982723e-01
  2.374110e-01   6.151486e+01   3.012793e-01
  2.377100e-01   6.120077e+01   2.969267e-01
  2.380090e-01   6.187068e+01   2.999264e-01
  2.383080e-01   6.213015e+01   2.986026e-01
  2.386070e-01   6.149425e+01   2.986671e-01
  2.389060e-01   6.159858e+01   2.985758e-01
  2.392050e-01   6.136281e+01   2.964145e-01
  2.395040e-01   6.143420e+01   2.986362e-01
  2.398020e-01   6.123967e+01   2.961169e-01
  2.401010e-01   6.197181e+01   2.995940e-01
  2.404000e-01   6.207098e+01   2.969937e-01
  2.406990e-01   6.134531e+01   2.969368e-01
  2.409980e-01   6.101983e+01   2.951367e-01
  2.412970e-01   6.126244e+01   2.952758e-01
  2.415960e-01   6.152461e+01   2.968050e-01
  2.418950e-01   6.128851e+01   2.945610e-01
  2.421940e-01   6.126108e+01   2.957196e-01
  2.424930e-01   6.152260e+01   2.972523e-01
  2.427920e-01   6.129847e+01   2.929389e-01
  2.430910e-01   6.120987e+01   2.947043e-01
  2.433890e-01   6.128406e+01   2.938887e-01
  2.436880e-01   6.074637e+01   2.951462e-01
  2.439870e-01   6.150286e+01   2.934268e-01
  2.442860e-01   6.062807e+01   2.907930e-01
  2.445850e-01   6.108653e+01   2.936343e-01
  2.448840e-01   6.101662e+01   2.930276e-01
  2.451830e-01   6.140392e+01   2.955050e-01
  2.454820e-01   6.119732e+01   2.915084e-01
  2.457810e-01   6.075670e+01   2.916415e-01
  2.460800e-01   6.131052e+01   2.932947e-01
  2.463790e-01   6.126058e+01   2.921978e-01
  2.466780e-01   6.120892e+01   2.925076e-01
  2.469770e-01   6.071440e+01   2.904630e-01
  2.472750e-01   6.114538e+01   2.922474e-01
  2.475740e-01   6.084031e+01   2.924947e-01
  2.478730e-01   6.122469e+01   2.887154e-01
  2.481720e-01   6.142171e+01   2.921500e-01
  2.484710e-01   6.121840e+01   2.898548e-01
  2.487700e-01   6.112751e+01   2.927477e-01
  2.490690e-01   6.118957e+01   2.918126e-01
  2.493680e-01   6.155190e+01   2.896953e-01
  2.496670e-01   6.079907e+01   2.918516e-01
  2.499660e-01   6.103587e+01   2.894223e-01
  2.502650e-01   6.111437e+01   2.908823e-01
  2.505640e-01   6.053764e+01   2.865737e-01
  2.508620e-01   6.060564e+01   2.880859e-01
  2.511610e-01   6.088619e+01   2.910883e-01
  2.514600e-01   6.072230e+01   2.875284e-01
  2.517590e-01   6.117713e+01   2.883950e-01
  2.520580e-01   6.094290e+01   2.883630e-01
  2.523570e-01   6.094157e+01   2.886735e-01
  2.526560e-01   6.088482e+01   2.893803e-01
  2.529550e-01   6.084184e+01   2.859578e-01
  2.532540e-01   6.015516e+01   2.842381e-01
  2.535530e-01   6.083532e+01   2.856370e-01
  2.538520e-01   6.082680e+01   2.869476e-01
  2.541510e-01   6.121088e+01   2.863136e-01
  2.544490e-01   6.070293e+01   2.859372e-01
  2.547480e-01   6.062147e+01   2.860522e-01
  2.550470e-01   6.058690e+01   2.842451e-01
  2.553460e-01   6.065191e+01   2.848010e-01
  2.556450e-01   6.080281e+01   2.828558e-01
  2.559440e-01   6.032841e+01   2.846472e-01
  2.562430e-01   6.106615e+01   2.877184e-01
  2.565420e-01   6.089544e+01   2.847665e-01
  2.568410e-01   6.095563e+01   2.841052e-01
  2.571400e-01   6.088711e+01   2.843454e-01
  2.574390e-01   6.030561e+01   2.851018e-01
  2.577380e-01   6.066019e+01   2.849216e-01
  2.580360e-01   6.062740e+01   2.828428e-01
  2.583350e-01   6.049092e+01   2.850303e-01
  2.586340e-01   6.031986e+01   2.815337e-01
  2.589330e-01   6.129194e+01   2.866050e-01
  2.592320e-01   6.090328e+01   2.828919e-01
  2.595310e-01   6.049071e+01   2.829203e-01
  2.598300e-01   6.108879e+01   2.862314e-01
  2.601290e-01   6.086320e+01   2.813312e-01
  2.604280e-01   6.015093e+01   2.831204e-01
  2.607270e-01   6.005614e+01   2.791709e-01
  2.610260e-01   6.020767e+01   2.820596e-01
  2.613250e-01   6.024842e+01   2.827505e-01
  2.616240e-01   6.062190e+01   2.827310e-01
  2.619220e-01   6.037669e+01   2.822574e-01
  2.622210e-01   6.016431e+01   2.789423e-01
  2.625200e-01   6.103474e+01   2.827046e-01
  2.628190e-01   6.017730e+01   2.804197e-01
  2.631180e-01   6.013103e+01   2.785785e-01
  2.634170e-01   6.050806e+01   2.830603e-01
  2.637160e-01   6.078666e+01   2.800931e-01
  2.640150e-01   6.075281e+01   2.827394e-01
  2.643140e-01   6.032326e+01   2.786420e-01
  2.646130e-01   6.038012e+01   2.791549e-01
  2.649120e-01   6.007863e+01   2.814613e-01
  2.652110e-01   6.039676e+01   2.790024e-01
  2.655090e-01   6.022106e+01   2.793616e-01
  2.658080e-01   6.077276e+01   2.790120e-01
  2.661070e-01   6.049655e+01   2.796155e-01
  2.664060e-01   6.000733e+01   2.781966e-01
  2.667050e-01   5.988525e+01   2.781992e-01
  2.670040e-01   6.020718e+01   2.787549e-01
  2.673030e-01   6.060794e+01   2.788230e-01
  2.676020e-01   5.998561e+01   2.774823e-01
  2.679010e-01   6.028341e+01   2.780755e-01
  2.682000e-01   6.010795e+01   2.765433e-01
  2.684990e-01   5.958482e+01   2.763655e-01
  2.687980e-01   5.988589e+01   2.766867e-01
  2.690960e-01   6.044058e+01   2.791036e-01
  2.693950e-01   6.034548e+01   2.759734e-01
  2.696940e-01   6.020767e+01   2.760281e-01
  2.699930e-01   6.017386e+01   2.769756e-01
  2.702920e-01   6.002525e+01   2.763530e-01
  2.705910e-01   5.990815e+01   2.765505e-01
  2.708900e-01   5.996315e+01   2.745466e-01
  2.711890e-01   5.992295e+01   2.763041e-01
  2.714880e-01   6.026211e+01   2.760602e-01
  2.717870e-01   6.044344e+01   2.769403e-01
  2.720860e-01   5.993099e+01   2.747481e-01
  2.723850e-01   5.996780e+01   2.741917e-01
  2.726840e-01   5.998663e+01   2.753361e-01
  2.729820e-01   5.993530e+01   2.750339e-01
  2.732810e-01   5.981234e+01   2.738361e-01
  2.735800e-01   6.002690e+01   2.742356e-01
  2.738790e-01   6.005601e+01   2.748508e-01
  2.741780e-01   5.955289e+01   2.741551e-01
  2.744770e-01   5.971898e+01   2.719984e-01
  2.747760e-01   5.974825e+01   2.734166e-01
  2.750750e-01   6.025144e+01   2.777183e-01
  2.753740e-01   6.013763e+01   2.818955e-01
  2.756730e-01   6.038967e+01   2.839831e-01
  2.759720e-01   6.017843e+01   2.821891e-01
  2.762710e-01   5.998982e+01   2.857890e-01
  2.765690e-01   6.032190e+01   2.858569e-01
  2.768680e-01   5.924287e+01   2.859739e-01
  2.771670e-01   5.974092e+01   2.847842e-01
  2.774660e-01   5.995480e+01   2.861193e-01
  2.777650e-01   6.029752e+01   2.904295e-01
  2.780640e-01   6.010078e+01   2.885661e-01
  2.783630e-01   5.929701e+01   2.870525e-01
  2.786620e-01   5.993332e+01   2.903063e-01
  2.789610e-01   5.976980e+01   2.900183e-01
  2.792600e-01   5.971343e+01   2.927375e-01
  2.795590e-01   5.996508e+01   2.876064e-01
  2.798580e-01   5.988907e+01   2.919473e-01
  2.801560e-01   5.986050e+01   2.914378e-01
  2.804550e-01   5.989782e+01   2.924107e-01
  2.807540e-01   6.014482e+01   2.943540e-01
  2.810530e-01   6.014768e+01   2.915876e-01
  2.813520e-01   5.972410e+01   2.944504e-01
  2.816510e-01   6.047197e+01   2.952664e-01
  2.819500e-01   5.986035e+01   2.938819e-01
  2.822490e-01   5.988199e+01   2.939350e-01
  2.825480e-01   5.917126e+01   2.917390e-01
  2.828470e-01   5.957324e+01   2.961388e-01
  2.831460e-01   5.985304e+01   2.953375e-01
  2.834450e-01   5.980302e+01   2.936287e-01
  2.837430e-01   5.957560e+01   2.947662e-01
  2.840420e-01   5.951019e+01   2.962136e-01
  2.843410e-01   5.954319e+01   3.027611e-01
  2.846400e-01   6.003837e+01   3.061509e-01
  2.849390e-01   5.994267e+01   3.138059e-01
  2.852380e-01   5.986912e+01   3.165242e-01
  2.855370e-01   5.915056e+01   3.177383e-01
  2.858360e-01   5.931907e+01   3.202275e-01
  2.861350e-01   5.950580e+01   3.235636e-01
  2.864340e-01   5.975579e+01   3.290395e-01
  2.867330e-01   5.923468e+01   3.266607e-01
  2.870320e-01   5.960978e+01   3.333174e-01
  2.873310e-01   5.921817e+01   3.291422e-01
  2.876290e-01   5.889657e+01   3.334682e-01
  2.879280e-01   5.933999e+01   3.377812e-01
  2.882270e-01   5.990825e+01   3.356481e-01
  2.885260e-01   5.926096e+01   3.379011e-01
  2.888250e-01   5.919723e+01   3.368594e-01
  2.891240e-01   5.914996e+01   3.418045e-01
  2.894230e-01   5.881542e+01   3.439145e-01
  2.897220e-01   5.914164e+01   3.367012e-01
  2.900210e-01   5.922309e+01   3.458434e-01
  2.903200e-01   5.901404e+01   3.432151e-01
  2.906190e-01   6.008951e+01   3.500565e-01
  2.909180e-01   5.969881e+01   3.498645e-01
  2.912160e-01   5.900520e+01   3.441019e-01
  2.915150e-01   5.934895e+01   3.564839e-01
  2.918140e-01   5.881379e+01   3.466960e-01
  2.921130e-01   5.938764e+01   3.516402e-01
  2.924120e-01   5.872375e+01   3.522080e-01
  2.927110e-01   5.907493e+01   3.522736e-01
  2.930100e-01   5.933989e+01   3.622666e-01
  2.933090e-01   5.918193e+01   3.559819e-01
  2.936080e-01   5.892443e+01   3.528093e-01
  2.939070e-01   5.918962e+01   3.592863e-01
  2.942060e-01   5.871961e+01   3.584799e-01
  2.945050e-01   5.904969e+01   3.670232e-01
  2.948030e-01   5.881561e+01   3.567073e-01
  2.951020e-01   5.910227e+01   3.630350e-01
  2.954010e-01   5.913362e+01   3.648625e-01
  2.957000e-01   5.840868e+01   3.643646e-01
  2.959990e-01   5.807990e+01   3.629002e-01
  2.962980e-01   5.931668e+01   3.674075e-01
  2.965970e-01   5.893999e+01   3.698297e-01
  2.968960e-01   5.943997e+01   3.711665e-01
  2.971950e-01   5.895324e+01   3.680626e-01
  2.974940e-01   5.887175e+01   3.664698e-01
  2.977930e-01   5.856192e+01   3.688688e-01
  2.980920e-01   5.915996e+01   3.709763e-01
  2.983900e-01   5.888844e+01   3.731304e-01
  2.986890e-01   5.895886e+01   3.692075e-01
  2.989880e-01   5.891145e+01   3.729694e-01
  2.992870e-01   5.923909e+01   3.749459e-01
  2.995860e-01   5.854044e+01   3.748590e-01
  2.998850e-01   5.841322e+01   3.723232e-01
  3.001840e-01   5.952602e+01   3.782423e-01
  3.004830e-01   5.866233e+01   3.803713e-01
  3.007820e-01   5.868241e+01   3.789512e-01
  3.010810e-01   5.921423e+01   3.779743e-01
  3.013800e-01   5.833368e+01   3.808025e-01
  3.016790e-01   5.847010e+01   3.802456e-01
  3.019780e-01   5.902550e+01   3.840687e-01
  3.022760e-01   5.863520e+01   3.845862e-01
  3.025750e-01   5.960370e+01   3.856896e-01
  3.028740e-01   5.862116e+01   3.879305e-01
  3.031730e-01   5.867006e+01   3.862548e-01
  3.034720e-01   5.822095e+01   3.863409e-01
  3.037710e-01   5.930161e+01   3.896450e-01
  3.040700e-01   5.863293e+01   3.892976e-01
  3.043690e-01   5.884725e+01   3.946370e-01
  3.046680e-01   5.865500e+01   3.926157e-01
  3.049670e-01   5.842097e+01   3.883271e-01
  3.052660e-01   5.870723e+01   3.961193e-01
  3.055650e-01   5.873700e+01   3.948221e-01
  3.058630e-01   5.875954e+01   4.002902e-01
  3.061620e-01   5.856828e+01   3.923254e-01
  3.064610e-01   5.921924e+01   3.995467e-01
  3.067600e-01   5.898574e+01   4.048866e-01
  3.070590e-01   5.913837e+01   3.992738e-01
  3.073580e-01   5.851050e+01   4.032522e-01
  3.076570e-01   5.870806e+01   3.966852e-01
  3.079560e-01   5.803968e+01   4.007409e-01
  3.082550e-01   5.868162e+01   4.029510e-01
  3.085540e-01   5.867294e+01   4.026257e-01
  3.088530e-01   5.783518e+01   4.048181e-01
  3.091520e-01   5.855351e+01   4.013340e-01
  3.094500e-01   5.859706e+01   4.102615e-01
  3.097490e-01   5.822821e+01   4.071106e-01
  3.100480e-01   5.882541e+01   4.061370e-01
  3.103470e-01   5.818213e+01   4.151844e-01
  3.106460e-01   5.760646e+01   4.010130e-01
  3.109450e-01   5.823278e+01   4.150389e-01
  3.112440e-01   5.859908e+01   4.093336e-01
  3.115430e-01   5.837800e+01   4.139347e-01
  3.118420e-01   5.838322e+01   4.185419e-01
  3.121410e-01   5.863713e+01   4.129273e-01
  3.124400e-01   5.922724e+01   4.225669e-01
  3.127390e-01   5.834289e+01   4.134883e-01
  3.130380e-01   5.891795e+01   4.245298e-01
  3.133360e-01   5.865519e+01   4.211957e-01
  3.136350e-01   5.853080e+01   4.200751e-01
  3.139340e-01   5.806865e+01   4.245719e-01
  3.142330e-01   5.823864e+01   4.186906e-01
  3.145320e-01   5.933008e+01   4.331009e-01
  3.148310e-01   5.821244e+01   4.240506e-01
  3.151300e-01   5.811050e+01   4.236792e-01
  3.154290e-01   5.857446e+01   4.303341e-01
  3.157280e-01   5.832275e+01   4.265552e-01
  3.160270e-01   5.810188e+01   4.340920e-01
  3.163260e-01   5.806070e+01   4.255959e-01
  3.166250e-01   5.831268e+01   4.348788e-01
  3.169230e-01   5.818570e+01   4.318115e-01
  3.172220e-01   5.832474e+01   4.371870e-01
  3.175210e-01   5.846556e+01   4.373343e-01
  3.178200e-01   5.820672e+01   4.333661e-01
  3.181190e-01   5.874122e+01   4.433963e-01
  3.184180e-01   5.785285e+01   4.354148e-01
  3.187170e-01   5.831816e+01   4.449694e-01
  3.190160e-01   5.810593e+01   4.429634e-01
  3.193150e-01   5.745633e+01   4.339201e-01
  3.196140e-01   5.844083e+01   4.490933e-01
  3.199130e-01   5.865798e+01   4.434760e-01
  3.202120e-01   5.867301e+01   4.508110e-01
  3.205100e-01   5.800674e+01   4.470132e-01
  3.208090e-01   5.850489e+01   4.456812e-01
  3.211080e-01   5.823110e+01   4.516074e-01
  3.214070e-01   5.851471e+01   4.449177e-01
  3.217060e-01   5.800420e+01   4.503084e-01
  3.220050e-01   5.858923e+01   4.496632e-01
  3.223040e-01   5.813964e+01   4.458976e-01
  3.226030e-01   5.756097e+01   4.549599e-01
  3.229020e-01   5.816803e+01   4.420134e-01
  3.232010e-01   5.878937e+01   4.567483e-01
  3.235000e-01   5.821195e+01   4.494495e-01
  3.237990e-01   5.844844e+01   4.537162e-01
  3.240970e-01   5.790130e+01   4.584957e-01
  3.243960e-01   5.893219e+01   4.530565e-01
  3.246950e-01   5.808393e+01   4.609981e-01
  3.249940e-01   5.888695e+01   4.562687e-01
  3.252930e-01   5.816125e+01   4.608576e-01
  3.255920e-01   5.815829e+01   4.635488e-01
  3.258910e-01   5.747107e+01   4.563497e-01
  3.261900e-01   5.793467e+01   4.654025e-01
  3.264890e-01   5.696348e+01   4.560875e-01
  3.267880e-01   5.801262e+01   4.638784e-01
  3.270870e-01   5.786444e+01   4.712375e-01
  3.273860e-01   5.758533e+01   4.644582e-01
  3.276850e-01   5.778001e+01   4.708936e-01
  3.279830e-01   5.817862e+01   4.654587e-01
  3.282820e-01   5.778900e+01   4.733465e-01
  3.285810e-01   5.736725e+01   4.696872e-01
  3.288800e-01   5.760177e+01   4.740445e-01
  3.291790e-01   5.774163e+01   4.707372e-01
  3.294780e-01   5.822321e+01   4.800863e-01
  3.297770e-01   5.782113e+01   4.809585e-01
  3.300760e-01   5.792354e+01   4.763539e-01
  3.303750e-01   5.792800e+01   4.839785e-01
  3.306740e-01   5.815753e+01   4.783105e-01
  3.309730e-01   5.794011e+01   4.861199e-01
  3.312720e-01   5.790798e+01   4.897092e-01
  3.315700e-01   5.802598e+01   4.812990e-01
  3.318690e-01   5.788326e+01   4.934149e-01
  3.321680e-01   5.785075e+01   4.821063e-01
  3.324670e-01   5.805411e+01   4.952492e-01
  3.327660e-01   5.705954e+01   4.882594e-01
  3.330650e-01   5.738733e+01   4.902036e-01
  3.333640e-01   5.811502e+01   5.011592e-01
  3.336630e-01   5.876369e+01   4.922335e-01
  3.339620e-01   5.850066e+01   5.057274e-01
  3.342610e-01   5.747745e+01   4.944492e-01
  3.345600e-01   5.735385e+01   4.990122e-01
  3.348590e-01   5.803546e+01   5.108748e-01
  3.351570e-01   5.824000e+01   4.960415e-01
  3.354560e-01   5.818054e+01   5.152151e-01
  3.357550e-01   5.738776e+01   4.951822e-01
  3.360540e-01   5.902924e+01   5.170847e-01
  3.363530e-01   5.753141e+01   5.167307e-01
  3.366520e-01   5.716285e+01   4.999114e-01
  3.369510e-01   5.735212e+01   5.223984e-01
  3.372500e-01   5.797905e+01   5.017246e-01
  3.375490e-01   5.775843e+01   5.216178e-01
  3.378480e-01   5.637501e+01   5.127756e-01
  3.381470e-01   5.749428e+01   5.165639e-01
  3.384460e-01   5.856984e+01   5.354037e-01
  3.387450e-01   5.788580e+01   5.108256e-01
  3.390430e-01   5.837932e+01   5.317769e-01
  3.393420e-01   5.843240e+01   5.293042e-01
  3.396410e-01   5.778352e+01   5.270280e-01
  3.399400e-01   5.756784e+01   5.414568e-01
  3.402390e-01   5.791444e+01   5.171757e-01
  3.405380e-01   5.758695e+01   5.386430e-01
  3.408370e-01   5.820277e+01   5.337233e-01
  3.411360e-01   5.770413e+01   5.349170e-01
  3.414350e-01   5.797525e+01   5.433694e-01
  3.417340e-01   5.785931e+01   5.349324e-01
  3.420330e-01   5.934750e+01   5.581215e-01
  3.423320e-01   5.733719e+01   5.332135e-01
  3.426300e-01   5.704711e+01   5.464373e-01
  3.429290e-01   5.811734e+01   5.492554e-01
  3.432280e-01   5.753800e+01   5.442665e-01
  3.435270e-01   5.778512e+01   5.642476e-01
  3.438260e-01   5.783422e+01   5.419762e-01
  3.441250e-01   5.832064e+01   5.635700e-01
  3.444240e-01   5.733875e+01   5.509014e-01
  3.447230e-01   5.699731e+01   5.539466e-01
  3.450220e-01   5.748790e+01   5.677973e-01
  3.453210e-01   5.740227e+01   5.512064e-01
  3.456200e-01   5.844177e+01   5.776695e-01
  3.459190e-01   5.740028e+01   5.591054e-01
  3.462170e-01   5.660815e+01   5.659683e-01
  3.465160e-01   5.808601e+01   5.724496e-01
  3.468150e-01   5.818823e+01   5.720973e-01
  3.471140e-01   5.808732e+01   5.866808e-01
  3.474130e-01   5.779073e+01   5.692908e-01
  3.477120e-01   5.744145e+01   5.834100e-01
  3.480110e-01   5.749716e+01   5.773727e-01
  3.483100e-01   5.770151e+01   5.801857e-01
  3.486090e-01   5.790993e+01   5.961864e-01
  3.489080e-01   5.787652e+01   5.810650e-01
  3.492070e-01   5.745876e+01   5.948290e-01
  3.495060e-01   5.779698e+01   5.852127e-01
  3.498040e-01   5.785720e+01   5.978656e-01
  3.501030e-01   5.856198e+01   6.024844e-01
  3.504020e-01   5.741856e+01   5.955949e-01
  3.507010e-01   5.802471e+01   6.129637e-01
  3.510000e-01   5.772029e+01   5.923224e-01
  3.512990e-01   5.612099e+01   6.028245e-01
  3.515980e-01   5.820526e+01   6.056480e-01
  3.518970e-01   5.710212e+01   6.133634e-01
  3.521960e-01   5.728129e+01   6.231014e-01
  3.524950e-01   5.701884e+01   5.984437e-01
  3.527940e-01   5.788562e+01   6.297871e-01
  3.530930e-01   5.800388e+01   6.139093e-01
  3.533920e-01   5.709558e+01   6.243404e-01
  3.536900e-01   5.749858e+01   6.288224e-01
  3.539890e-01   5.707313e+01   6.230899e-01
  3.542880e-01   5.662171e+01   6.357177e-01
  3.545870e-01   5.922360e+01   6.246534e-01
  3.548860e-01   5.774984e+01   6.384024e-01
  3.551850e-01   5.688946e+01   6.220865e-01
  3.554840e-01   5.714291e+01   6.350388e-01
  3.557830e-01   5.645071e+01   6.335582e-01
  3.560820e-01   5.836678e+01   6.222980e-01
  3.563810e-01   5.752066e+01   6.383309e-01
  3.566800e-01   5.638034e+01   6.170729e-01
  3.569790e-01   5.708271e+01   6.407319e-01
  3.572770e-01   5.692298e+01   6.386173e-01
  3.575760e-01   5.684517e+01   6.119818e-01
  3.578750e-01   5.713459e+01   6.536181e-01
  3.581740e-01   5.649479e+01   6.210469e-01
  3.584730e-01   5.827863e+01   6.601295e-01
  3.587720e-01   5.657224e+01   6.390814e-01
  3.590710e-01   5.700360e+01   6.402878e-01
  3.593700e-01   5.692440e+01   6.643865e-01
  3.596690e-01   5.813591e+01   6.429453e-01
  3.599680e-01   5.768131e+01   6.701694e-01
  3.602670e-01   5.646981e+01   6.459707e-01
  3.605660e-01   5.871564e+01   6.747587e-01
  3.608640e-01   5.737727e+01   6.841301e-01
  3.611630e-01   5.785600e+01   6.513019e-01
  3.614620e-01   5.695041e+01   6.860500e-01
  3.617610e-01   5.776214e+01   6.651642e-01
  3.620600e-01   5.670097e+01   6.815631e-01
  3.623590e-01   5.782032e+01   6.852846e-01
  3.626580e-01   5.655329e+01   6.777347e-01
  3.629570e-01   5.738542e+01   7.010745e-01
  3.632560e-01   5.721983e+01   6.702586e-01
  3.635550e-01   5.723664e+01   7.115772e-01
  3.638540e-01   5.785803e+01   6.976419e-01
  3.641530e-01   5.659714e+01   6.946657e-01
  3.644510e-01   5.625046e+01   7.225863e-01
  3.647500e-01   5.821660e+01   6.906122e-01
  3.650490e-01   5.831162e+01   7.339005e-01
  3.653480e-01   5.712767e+01   7.092366e-01
  3.656470e-01   5.668219e+01   7.148665e-01
  3.659460e-01   5.626111e+01   7.335771e-01
  3.662450e-01   5.831682e+01   7.149117e-01
  3.665440e-01   5.662915e+01   7.533831e-01
  3.668430e-01   5.669941e+01   7.132707e-01
  3.671420e-01   5.715377e+01   7.469964e-01
  3.674410e-01   5.749011e+01   7.396712e-01
  3.677400e-01   5.661771e+01   7.473675e-01
  3.680390e-01   5.810450e+01   7.864896e-01
  3.683370e-01   5.893560e+01   7.414603e-01
  3.686360e-01   5.717438e+01   7.715004e-01
  3.689350e-01   5.747606e+01   7.569851e-01
  3.692340e-01   5.805531e+01   7.817524e-01
  3.695330e-01   5.876300e+01   8.142701e-01
  3.698320e-01   5.821694e+01   7.558730e-01
  3.701310e-01   5.811809e+01   8.122250e-01
  3.704300e-01   5.822788e+01   7.743097e-01
  3.707290e-01   5.753388e+01   8.105776e-01
  3.710280e-01   5.790548e+01   8.083070e-01
  3.713270e-01   5.670421e+01   7.881669e-01
  3.716260e-01   5.865954e+01   8.499597e-01
  3.719240e-01   5.596902e+01   7.763000e-01
  3.722230e-01   5.621901e+01   8.348232e-01
  3.725220e-01   5.763870e+01   8.162778e-01
  3.728210e-01   5.882390e+01   8.429258e-01
  3.731200e-01   5.686783e+01   8.780124e-01
  3.734190e-01   5.819884e+01   8.103519e-01
  3.737180e-01   5.539835e+01   8.634936e-01
  3.740170e-01   5.887833e+01   8.379613e-01
  3.743160e-01   5.774416e+01   8.879515e-01
  3.746150e-01   5.717497e+01   8.772304e-01
  3.749140e-01   5.754158e+01   8.588295e-01
  3.752130e-01   5.730914e+01   9.185054e-01
  3.755110e-01   5.829864e+01   8.615353e-01
  3.758100e-01   5.735331e+01   9.188592e-01
  3.761090e-01   5.745722e+01   8.922316e-01
  3.764080e-01   5.804805e+01   9.208178e-01
  3.767070e-01   5.804594e+01   9.627636e-01
  3.770060e-01   5.655584e+01   8.724679e-01
  3.773050e-01   5.779595e+01   9.689346e-01
  3.776040e-01   5.836871e+01   9.305998e-01
  3.779030e-01   5.828655e+01   9.606948e-01
  3.782020e-01   5.734176e+01   1.029225e+00
  3.785010e-01   5.501578e+01   8.861993e-01
  3.788000e-01   5.806563e+01   1.030661e+00
  3.790990e-01   5.640434e+01   9.372131e-01
  3.793970e-01   5.611617e+01   1.003516e+00
  3.796960e-01   5.601341e+01   9.978559e-01
  3.799950e-01   5.800210e+01   9.967822e-01
  3.802940e-01   5.627486e+01   1.091533e+00
  3.805930e-01   5.752744e+01   9.625412e-01
  3.808920e-01   5.971938e+01   1.130814e+00
  3.811910e-01   5.539469e+01   1.006677e+00
  3.814900e-01   5.750147e+01   1.079376e+00
  3.817890e-01   5.645645e+01   1.167842e+00
  3.820880e-01   5.780257e+01   1.004238e+00
  3.823870e-01   5.652893e+01   1.176155e+00
  3.826860e-01   5.762182e+01   1.042001e+00
  3.829840e-01   5.854054e+01   1.220920e+00
  3.832830e-01   5.680808e+01   1.149575e+00
  3.835820e-01   5.730481e+01   1.127096e+00
  3.838810e-01   5.461692e+01   1.230223e+00
  3.841800e-01   5.748190e+01   1.115785e+00
  3.844790e-01   5.669767e+01   1.262757e+00
  3.847780e-01   5.684298e+01   1.171833e+00
  3.850770e-01   5.535838e+01   1.257171e+00
  3.853760e-01   5.470960e+01   1.333191e+00
  3.856750e-01   5.732613e+01   1.176803e+00
  3.859740e-01   5.770661e+01   1.393457e+00
  3.862730e-01   5.608556e+01   1.246654e+00
  3.865710e-01   5.841322e+01   1.401962e+00
  3.868700e-01   5.698255e+01   1.410096e+00
  3.871690e-01   5.554044e+01   1.309829e+00
  3.874680e-01   5.882285e+01   1.552276e+00
  3.877670e-01   5.646505e+01   1.342884e+00
  3.880660e-01   5.408790e+01   1.521943e+00
  3.883650e-01   5.783640e+01   1.491342e+00
  3.886640e-01   5.334656e+01   1.494589e+00
  3.889630e-01   5.538843e+01   1.657267e+00
  3.892620e-01   5.692984e+01   1.510761e+00
  3.895610e-01   5.846556e+01   1.749337e+00
  3.898600e-01   5.340496e+01   1.627323e+00
  3.901580e-01   5.432161e+01   1.710122e+00
  3.904570e-01   5.848052e+01   1.983816e+00
  3.907560e-01   5.380716e+01   1.678199e+00
  3.910550e-01   5.499357e+01   1.959065e+00
  3.913540e-01   5.450505e+01   1.950344e+00
  3.916530e-01   5.652893e+01   1.986224e+00
  3.919520e-01   5.947314e+01   2.646520e+00
  3.922510e-01   5.590083e+01   1.975159e+00
  3.925500e-01   5.426777e+01   2.610959e+00
  3.928490e-01   5.621488e+01   2.425851e+00
  3.931480e-01   5.966942e+01   2.737821e+00
  3.934470e-01   0.000000e+00   0.000000e+00
  3.937460e-01   5.426777e+01   2.610959e+00
creator: radaver
creator-version: 3725
header-file: /nas_data/SAXS_data/20151104Workshop/header/JH1_0115.txt
image-file: /nas_data/Pilatus1M/20151104_Workshop/JH1_0115.tif
angular-axis-file: /nas_data/SAXS_data/20151104Workshop/q20151029.dat
beamstop-mask-file: /nas_data/SAXS_data/20151104Workshop/fit2d20151031.msk
detector-response-file: none
beam-center-x: 949.7700
beam-center-y: 918.8000
unit-time: 1.0000
channel-first: 10
channel-last: 1315
Exposure time [s]: 1.094068
Transmitted Beam: 0.485072
Incident Beam: 0.485072
Code: JH1
Concentration [mg/ml]: 1
Run Number: 0115
