# Supplementary material for: SAXS analysis of a soluble cytosolic NgBR construct including extracellular and transmembrane domains
Source: PLoS One. 2018 Jan 18;13(1):e0191371. doi: 10.1371/journal.pone.0191371 (PMC5773207; doi:10.1371/journal.pone.0191371)
Supplement: S1 File — (ZIP) [file pone.0191371.s001.zip › JH1_0116.dat]

Sample:   c= 1.0000 mg/ml  Code: JH1
  3.656810e-03   2.265276e+04   4.132724e+01
  3.955720e-03   2.203213e+04   2.799215e+01
  4.254640e-03   1.905152e+04   2.332592e+01
  4.553560e-03   1.542877e+04   2.023869e+01
  4.852480e-03   1.244214e+04   1.701574e+01
  5.151400e-03   1.054644e+04   1.547604e+01
  5.450320e-03   8.720744e+03   1.336684e+01
  5.749240e-03   7.453358e+03   1.197316e+01
  6.048150e-03   6.356950e+03   1.083853e+01
  6.347070e-03   5.499665e+03   9.577999e+00
  6.645990e-03   4.823977e+03   8.930918e+00
  6.944910e-03   4.238684e+03   8.059514e+00
  7.243830e-03   3.789183e+03   7.383853e+00
  7.542750e-03   3.361303e+03   6.928078e+00
  7.841670e-03   3.045704e+03   6.228148e+00
  8.140580e-03   2.754895e+03   6.005058e+00
  8.439500e-03   2.505952e+03   5.520348e+00
  8.738420e-03   2.306110e+03   5.245143e+00
  9.037340e-03   2.120831e+03   4.863574e+00
  9.336260e-03   1.961744e+03   4.596720e+00
  9.635180e-03   1.806787e+03   4.398890e+00
  9.934100e-03   1.666385e+03   4.087471e+00
  1.023300e-02   1.527276e+03   4.010312e+00
  1.053190e-02   1.415875e+03   3.916369e+00
  1.083090e-02   1.308597e+03   3.765080e+00
  1.112980e-02   1.203438e+03   3.579902e+00
  1.142870e-02   1.123925e+03   3.440235e+00
  1.172760e-02   1.038923e+03   3.298385e+00
  1.202650e-02   9.600258e+02   3.161899e+00
  1.232540e-02   8.957673e+02   3.037512e+00
  1.262440e-02   8.265353e+02   2.863517e+00
  1.292330e-02   7.768447e+02   2.733285e+00
  1.322220e-02   7.192201e+02   2.629958e+00
  1.352110e-02   6.679856e+02   2.509080e+00
  1.382000e-02   6.239993e+02   2.401170e+00
  1.411900e-02   5.802153e+02   2.304129e+00
  1.441790e-02   5.441182e+02   2.215233e+00
  1.471680e-02   5.072834e+02   2.128776e+00
  1.501570e-02   4.724540e+02   2.011937e+00
  1.531460e-02   4.435154e+02   1.940545e+00
  1.561350e-02   4.229667e+02   1.861809e+00
  1.591250e-02   3.948230e+02   1.814650e+00
  1.621140e-02   3.744134e+02   1.736655e+00
  1.651030e-02   3.539224e+02   1.670710e+00
  1.680920e-02   3.311772e+02   1.616133e+00
  1.710810e-02   3.160242e+02   1.582041e+00
  1.740710e-02   2.983936e+02   1.515157e+00
  1.770600e-02   2.816289e+02   1.457184e+00
  1.800490e-02   2.690828e+02   1.413097e+00
  1.830380e-02   2.565897e+02   1.390899e+00
  1.860270e-02   2.431250e+02   1.327621e+00
  1.890170e-02   2.338817e+02   1.302139e+00
  1.920060e-02   2.251087e+02   1.265374e+00
  1.949950e-02   2.136140e+02   1.246840e+00
  1.979840e-02   2.061284e+02   1.201818e+00
  2.009730e-02   1.998421e+02   1.170370e+00
  2.039620e-02   1.897208e+02   1.138279e+00
  2.069520e-02   1.830597e+02   1.112091e+00
  2.099410e-02   1.771340e+02   1.101871e+00
  2.129300e-02   1.699088e+02   1.050884e+00
  2.159190e-02   1.636955e+02   1.067037e+00
  2.189080e-02   1.598239e+02   1.060228e+00
  2.218980e-02   1.533695e+02   1.056490e+00
  2.248870e-02   1.485087e+02   1.058161e+00
  2.278760e-02   1.420635e+02   1.024748e+00
  2.308650e-02   1.411801e+02   1.052997e+00
  2.338540e-02   1.375049e+02   1.037042e+00
  2.368430e-02   1.334821e+02   1.003200e+00
  2.398330e-02   1.315261e+02   1.018481e+00
  2.428220e-02   1.264024e+02   9.762332e-01
  2.458110e-02   1.225356e+02   9.935028e-01
  2.488000e-02   1.217640e+02   9.639552e-01
  2.517890e-02   1.173490e+02   9.350295e-01
  2.547790e-02   1.136926e+02   9.333496e-01
  2.577680e-02   1.125671e+02   9.212589e-01
  2.607570e-02   1.109801e+02   9.221487e-01
  2.637460e-02   1.082017e+02   9.032186e-01
  2.667350e-02   1.080852e+02   8.801387e-01
  2.697250e-02   1.045657e+02   8.389990e-01
  2.727140e-02   1.029838e+02   8.017276e-01
  2.757030e-02   1.023678e+02   8.006530e-01
  2.786920e-02   1.008307e+02   7.855376e-01
  2.816810e-02   9.923070e+01   7.669294e-01
  2.846700e-02   9.798667e+01   7.526977e-01
  2.876600e-02   9.670630e+01   7.387543e-01
  2.906490e-02   9.431956e+01   7.317753e-01
  2.936380e-02   9.185745e+01   7.167837e-01
  2.966270e-02   9.289545e+01   7.155336e-01
  2.996160e-02   9.142667e+01   7.108945e-01
  3.026060e-02   9.039560e+01   6.957420e-01
  3.055950e-02   8.983516e+01   6.925988e-01
  3.085840e-02   8.775445e+01   6.816406e-01
  3.115730e-02   8.786645e+01   6.792196e-01
  3.145620e-02   8.854466e+01   6.752841e-01
  3.175510e-02   8.546329e+01   6.652502e-01
  3.205410e-02   8.500557e+01   6.598507e-01
  3.235300e-02   8.358150e+01   6.516494e-01
  3.265190e-02   8.487993e+01   6.446412e-01
  3.295080e-02   8.399777e+01   6.454877e-01
  3.324970e-02   8.225354e+01   6.379119e-01
  3.354870e-02   8.167145e+01   6.339889e-01
  3.384760e-02   8.206593e+01   6.281803e-01
  3.414650e-02   8.120522e+01   6.248774e-01
  3.444540e-02   8.119634e+01   6.162566e-01
  3.474430e-02   7.979474e+01   6.162904e-01
  3.504330e-02   8.019246e+01   6.101683e-01
  3.534220e-02   7.854744e+01   6.046226e-01
  3.564110e-02   7.736044e+01   5.992973e-01
  3.594000e-02   7.934957e+01   5.953357e-01
  3.623890e-02   7.747555e+01   5.982713e-01
  3.653780e-02   7.785880e+01   5.835272e-01
  3.683680e-02   7.763157e+01   5.902560e-01
  3.713570e-02   7.699811e+01   5.885440e-01
  3.743460e-02   7.567085e+01   5.739397e-01
  3.773350e-02   7.595252e+01   5.743441e-01
  3.803240e-02   7.610686e+01   5.886507e-01
  3.833140e-02   7.420839e+01   5.950779e-01
  3.863030e-02   7.429420e+01   6.046777e-01
  3.892920e-02   7.451534e+01   6.040020e-01
  3.922810e-02   7.463672e+01   6.068627e-01
  3.952700e-02   7.519204e+01   6.051685e-01
  3.982600e-02   7.355681e+01   6.072442e-01
  4.012490e-02   7.316677e+01   5.961931e-01
  4.042380e-02   7.348177e+01   6.053267e-01
  4.072270e-02   7.311096e+01   6.014155e-01
  4.102160e-02   7.303306e+01   6.003078e-01
  4.132050e-02   7.355621e+01   6.032441e-01
  4.161950e-02   7.229061e+01   5.918505e-01
  4.191840e-02   7.207935e+01   5.987310e-01
  4.221730e-02   7.136511e+01   5.880498e-01
  4.251620e-02   7.219374e+01   5.992059e-01
  4.281510e-02   7.051318e+01   5.830324e-01
  4.311410e-02   7.098397e+01   5.857250e-01
  4.341300e-02   7.125565e+01   5.898776e-01
  4.371190e-02   7.097094e+01   5.871787e-01
  4.401080e-02   7.116040e+01   5.879620e-01
  4.430970e-02   6.956006e+01   5.768698e-01
  4.460860e-02   7.020709e+01   5.802834e-01
  4.490760e-02   7.006003e+01   5.811559e-01
  4.520650e-02   7.015493e+01   5.771381e-01
  4.550540e-02   6.926703e+01   5.763853e-01
  4.580430e-02   6.925159e+01   5.741339e-01
  4.610320e-02   7.035446e+01   5.757868e-01
  4.640220e-02   6.948352e+01   5.765523e-01
  4.670110e-02   6.916617e+01   5.666694e-01
  4.700000e-02   6.998507e+01   5.721318e-01
  4.729890e-02   6.969945e+01   5.731002e-01
  4.759780e-02   6.935641e+01   5.709749e-01
  4.789680e-02   6.923117e+01   5.669356e-01
  4.819570e-02   6.817187e+01   5.618900e-01
  4.849460e-02   6.956923e+01   5.697231e-01
  4.879350e-02   6.825857e+01   5.581481e-01
  4.909240e-02   6.841960e+01   5.663999e-01
  4.939130e-02   6.767117e+01   5.537338e-01
  4.969030e-02   6.879255e+01   5.603270e-01
  4.998920e-02   6.752913e+01   5.544869e-01
  5.028810e-02   6.783434e+01   5.537359e-01
  5.058700e-02   6.762763e+01   5.569126e-01
  5.088590e-02   6.782146e+01   5.484474e-01
  5.118490e-02   6.763840e+01   5.549354e-01
  5.148380e-02   6.756383e+01   5.519693e-01
  5.178270e-02   6.841934e+01   5.482854e-01
  5.208160e-02   6.728698e+01   5.495241e-01
  5.238050e-02   6.697819e+01   5.424803e-01
  5.267940e-02   6.753149e+01   5.524984e-01
  5.297840e-02   6.714349e+01   5.437834e-01
  5.327730e-02   6.743807e+01   5.424461e-01
  5.357620e-02   6.714955e+01   5.431738e-01
  5.387510e-02   6.800027e+01   5.434459e-01
  5.417400e-02   6.700298e+01   5.444878e-01
  5.447300e-02   6.756927e+01   5.386272e-01
  5.477190e-02   6.704173e+01   5.377467e-01
  5.507080e-02   6.770166e+01   5.403869e-01
  5.536970e-02   6.634044e+01   5.331001e-01
  5.566860e-02   6.630211e+01   5.366173e-01
  5.596760e-02   6.720317e+01   5.341328e-01
  5.626650e-02   6.715438e+01   5.363604e-01
  5.656540e-02   6.715914e+01   5.345602e-01
  5.686430e-02   6.656106e+01   5.291966e-01
  5.716320e-02   6.710962e+01   5.278498e-01
  5.746210e-02   6.724699e+01   5.337063e-01
  5.776110e-02   6.587821e+01   5.300363e-01
  5.806000e-02   6.523625e+01   5.192876e-01
  5.835890e-02   6.709055e+01   5.271945e-01
  5.865780e-02   6.576715e+01   5.191244e-01
  5.895670e-02   6.602734e+01   5.300367e-01
  5.925570e-02   6.603702e+01   5.179414e-01
  5.955460e-02   6.615135e+01   5.252258e-01
  5.985350e-02   6.571665e+01   5.161277e-01
  6.015240e-02   6.556404e+01   5.171991e-01
  6.045130e-02   6.574306e+01   5.184661e-01
  6.075020e-02   6.646531e+01   5.162909e-01
  6.104920e-02   6.587839e+01   5.178773e-01
  6.134810e-02   6.582107e+01   5.182119e-01
  6.164700e-02   6.601945e+01   5.107668e-01
  6.194590e-02   6.571499e+01   5.177942e-01
  6.224480e-02   6.535933e+01   5.050404e-01
  6.254380e-02   6.641601e+01   5.177545e-01
  6.284270e-02   6.574860e+01   5.168091e-01
  6.314160e-02   6.546500e+01   5.033684e-01
  6.344050e-02   6.561736e+01   5.113576e-01
  6.373940e-02   6.563282e+01   5.029815e-01
  6.403840e-02   6.601577e+01   5.123663e-01
  6.433730e-02   6.505294e+01   5.033345e-01
  6.463620e-02   6.554677e+01   5.011168e-01
  6.493510e-02   6.466339e+01   5.087035e-01
  6.523400e-02   6.450172e+01   4.976119e-01
  6.553290e-02   6.568115e+01   5.047172e-01
  6.583190e-02   6.590663e+01   5.035150e-01
  6.613080e-02   6.618356e+01   5.000008e-01
  6.642970e-02   6.465141e+01   5.033411e-01
  6.672860e-02   6.560781e+01   4.963315e-01
  6.702750e-02   6.517132e+01   4.996796e-01
  6.732650e-02   6.474060e+01   4.945201e-01
  6.762540e-02   6.539409e+01   4.970097e-01
  6.792430e-02   6.504290e+01   4.976720e-01
  6.822320e-02   6.533758e+01   4.909270e-01
  6.852210e-02   6.510938e+01   4.974241e-01
  6.882110e-02   6.618894e+01   4.975347e-01
  6.912000e-02   6.580033e+01   4.955805e-01
  6.941890e-02   6.577323e+01   4.920797e-01
  6.971780e-02   6.579199e+01   4.916700e-01
  7.001670e-02   6.533870e+01   4.963021e-01
  7.031560e-02   6.525693e+01   4.891901e-01
  7.061460e-02   6.511592e+01   4.891373e-01
  7.091350e-02   6.552637e+01   4.892480e-01
  7.121240e-02   6.583174e+01   4.866289e-01
  7.151130e-02   6.526380e+01   4.906498e-01
  7.181020e-02   6.486262e+01   4.825735e-01
  7.210920e-02   6.589925e+01   4.896900e-01
  7.240810e-02   6.508312e+01   4.820178e-01
  7.270700e-02   6.422253e+01   4.848261e-01
  7.300590e-02   6.511394e+01   4.835075e-01
  7.330480e-02   6.451885e+01   4.758851e-01
  7.360370e-02   6.487489e+01   4.830795e-01
  7.390270e-02   6.458999e+01   4.765913e-01
  7.420160e-02   6.516369e+01   4.860121e-01
  7.450050e-02   6.527740e+01   4.773429e-01
  7.479940e-02   6.442759e+01   4.755484e-01
  7.509830e-02   6.552579e+01   4.836543e-01
  7.539730e-02   6.448558e+01   4.726914e-01
  7.569620e-02   6.508174e+01   4.757467e-01
  7.599510e-02   6.466844e+01   4.773261e-01
  7.629400e-02   6.442702e+01   4.703203e-01
  7.659290e-02   6.522366e+01   4.775887e-01
  7.689190e-02   6.386738e+01   4.682732e-01
  7.719080e-02   6.466335e+01   4.737782e-01
  7.748970e-02   6.403238e+01   4.680259e-01
  7.778860e-02   6.468308e+01   4.734148e-01
  7.808750e-02   6.389247e+01   4.670907e-01
  7.838640e-02   6.427966e+01   4.659782e-01
  7.868540e-02   6.385617e+01   4.656942e-01
  7.898430e-02   6.479606e+01   4.665936e-01
  7.928320e-02   6.490574e+01   4.724950e-01
  7.958210e-02   6.496829e+01   4.639172e-01
  7.988100e-02   6.348367e+01   4.639162e-01
  8.018000e-02   6.429170e+01   4.643604e-01
  8.047890e-02   6.501450e+01   4.665485e-01
  8.077780e-02   6.390363e+01   4.617261e-01
  8.107670e-02   6.411682e+01   4.600593e-01
  8.137560e-02   6.406368e+01   4.631244e-01
  8.167450e-02   6.389531e+01   4.596666e-01
  8.197350e-02   6.486787e+01   4.603337e-01
  8.227240e-02   6.359757e+01   4.602120e-01
  8.257130e-02   6.462064e+01   4.543657e-01
  8.287020e-02   6.489493e+01   4.644722e-01
  8.316910e-02   6.491320e+01   4.612947e-01
  8.346810e-02   6.447954e+01   4.554157e-01
  8.376700e-02   6.495682e+01   4.634692e-01
  8.406590e-02   6.425847e+01   4.515625e-01
  8.436480e-02   6.414274e+01   4.581508e-01
  8.466370e-02   6.393083e+01   4.515516e-01
  8.496270e-02   6.457839e+01   4.645687e-01
  8.526160e-02   6.465970e+01   4.795400e-01
  8.556050e-02   6.376999e+01   4.766792e-01
  8.585940e-02   6.438300e+01   4.849608e-01
  8.615830e-02   6.403962e+01   4.836659e-01
  8.645720e-02   6.447453e+01   4.900774e-01
  8.675620e-02   6.445958e+01   4.924598e-01
  8.705510e-02   6.472416e+01   4.924874e-01
  8.735400e-02   6.436720e+01   4.935868e-01
  8.765290e-02   6.395437e+01   4.924961e-01
  8.795180e-02   6.543623e+01   5.022276e-01
  8.825080e-02   6.448453e+01   4.940365e-01
  8.854970e-02   6.485662e+01   5.020560e-01
  8.884860e-02   6.435694e+01   4.980686e-01
  8.914750e-02   6.460477e+01   5.052648e-01
  8.944640e-02   6.456224e+01   5.014325e-01
  8.974530e-02   6.445873e+01   4.969403e-01
  9.004430e-02   7.422233e+01   5.310952e-01
  9.034320e-02   6.393505e+01   4.755014e-01
  9.064210e-02   6.408007e+01   4.751497e-01
  9.094100e-02   6.395537e+01   4.648013e-01
  9.123990e-02   6.420807e+01   4.644717e-01
  9.153890e-02   6.414825e+01   4.667580e-01
  9.183780e-02   6.405698e+01   4.631002e-01
  9.213670e-02   6.388100e+01   4.608295e-01
  9.243560e-02   6.518830e+01   4.642942e-01
  9.273450e-02   6.389212e+01   4.556754e-01
  9.303350e-02   6.499788e+01   4.656625e-01
  9.333240e-02   6.312711e+01   4.487042e-01
  9.363130e-02   6.352034e+01   4.535663e-01
  9.393020e-02   6.485326e+01   4.559562e-01
  9.422910e-02   6.460265e+01   4.562397e-01
  9.452800e-02   6.381182e+01   4.546058e-01
  9.482700e-02   6.383950e+01   4.445105e-01
  9.512590e-02   6.434400e+01   4.545492e-01
  9.542480e-02   6.431959e+01   4.495126e-01
  9.572370e-02   6.392375e+01   4.481273e-01
  9.602260e-02   6.408077e+01   4.509377e-01
  9.632160e-02   6.441506e+01   4.443263e-01
  9.662050e-02   6.354458e+01   4.438471e-01
  9.691940e-02   6.499547e+01   4.488856e-01
  9.721830e-02   6.315538e+01   4.399603e-01
  9.751720e-02   6.421711e+01   4.458232e-01
  9.781610e-02   6.406283e+01   4.409640e-01
  9.811510e-02   6.398807e+01   4.450274e-01
  9.841400e-02   6.437180e+01   4.392061e-01
  9.871290e-02   6.374965e+01   4.402395e-01
  9.901180e-02   6.369302e+01   4.411124e-01
  9.931070e-02   6.357386e+01   4.368229e-01
  9.960970e-02   6.440989e+01   4.428706e-01
  9.990860e-02   6.411656e+01   4.345513e-01
  1.002070e-01   6.419216e+01   4.389419e-01
  1.005060e-01   6.393276e+01   4.356330e-01
  1.008050e-01   6.497855e+01   4.416224e-01
  1.011040e-01   6.359984e+01   4.307821e-01
  1.014030e-01   6.444642e+01   4.356677e-01
  1.017020e-01   6.445329e+01   4.398338e-01
  1.020010e-01   6.424566e+01   4.343104e-01
  1.023000e-01   6.382532e+01   4.308786e-01
  1.025990e-01   6.381494e+01   4.298497e-01
  1.028980e-01   6.497121e+01   4.354017e-01
  1.031970e-01   6.367414e+01   4.333881e-01
  1.034960e-01   6.424632e+01   4.273791e-01
  1.037950e-01   6.505129e+01   4.339936e-01
  1.040930e-01   6.443448e+01   4.283276e-01
  1.043920e-01   6.457429e+01   4.327320e-01
  1.046910e-01   6.419119e+01   4.307842e-01
  1.049900e-01   6.494517e+01   4.274467e-01
  1.052890e-01   6.352364e+01   4.262564e-01
  1.055880e-01   6.429150e+01   4.272073e-01
  1.058870e-01   6.402705e+01   4.279420e-01
  1.061860e-01   6.401418e+01   4.237399e-01
  1.064850e-01   6.346537e+01   4.225488e-01
  1.067840e-01   6.469552e+01   4.288705e-01
  1.070830e-01   6.424093e+01   4.238594e-01
  1.073820e-01   6.393721e+01   4.212965e-01
  1.076800e-01   6.333869e+01   4.190115e-01
  1.079790e-01   6.448423e+01   4.246613e-01
  1.082780e-01   6.382187e+01   4.243678e-01
  1.085770e-01   6.411956e+01   4.164135e-01
  1.088760e-01   6.347827e+01   4.200912e-01
  1.091750e-01   6.426098e+01   4.211232e-01
  1.094740e-01   6.404276e+01   4.213340e-01
  1.097730e-01   6.439944e+01   4.200420e-01
  1.100720e-01   6.446087e+01   4.163274e-01
  1.103710e-01   6.390971e+01   4.208961e-01
  1.106700e-01   6.423791e+01   4.159035e-01
  1.109690e-01   6.416461e+01   4.214248e-01
  1.112670e-01   6.444220e+01   4.147904e-01
  1.115660e-01   6.377296e+01   4.138049e-01
  1.118650e-01   6.431965e+01   4.194770e-01
  1.121640e-01   6.451780e+01   4.141547e-01
  1.124630e-01   6.481969e+01   4.162985e-01
  1.127620e-01   6.404701e+01   4.138098e-01
  1.130610e-01   6.318865e+01   4.104457e-01
  1.133600e-01   6.419895e+01   4.184763e-01
  1.136590e-01   6.392095e+01   4.073795e-01
  1.139580e-01   6.378977e+01   4.115212e-01
  1.142570e-01   6.415869e+01   4.124192e-01
  1.145560e-01   6.449919e+01   4.140949e-01
  1.148550e-01   6.437527e+01   4.125349e-01
  1.151530e-01   6.440899e+01   4.072524e-01
  1.154520e-01   6.446462e+01   4.125319e-01
  1.157510e-01   6.423171e+01   4.072482e-01
  1.160500e-01   6.352537e+01   4.112471e-01
  1.163490e-01   6.458287e+01   4.083599e-01
  1.166480e-01   6.444839e+01   4.107577e-01
  1.169470e-01   6.479655e+01   4.095964e-01
  1.172460e-01   6.482706e+01   4.102568e-01
  1.175450e-01   6.406923e+01   4.045223e-01
  1.178440e-01   6.436040e+01   4.054405e-01
  1.181430e-01   6.401452e+01   4.073971e-01
  1.184420e-01   6.452821e+01   4.067963e-01
  1.187400e-01   6.463221e+01   4.057463e-01
  1.190390e-01   6.425962e+01   4.037575e-01
  1.193380e-01   6.369897e+01   4.019923e-01
  1.196370e-01   6.442563e+01   4.064729e-01
  1.199360e-01   6.446912e+01   4.025234e-01
  1.202350e-01   6.399019e+01   4.039991e-01
  1.205340e-01   6.458606e+01   4.034266e-01
  1.208330e-01   6.412466e+01   4.006461e-01
  1.211320e-01   6.438982e+01   4.047114e-01
  1.214310e-01   6.469491e+01   3.989942e-01
  1.217300e-01   6.454506e+01   4.041097e-01
  1.220290e-01   6.447415e+01   4.025391e-01
  1.223270e-01   6.418632e+01   3.989885e-01
  1.226260e-01   6.436663e+01   3.990238e-01
  1.229250e-01   6.490931e+01   3.991340e-01
  1.232240e-01   6.410961e+01   4.003334e-01
  1.235230e-01   6.490632e+01   4.020142e-01
  1.238220e-01   6.427805e+01   3.966723e-01
  1.241210e-01   6.458548e+01   3.991781e-01
  1.244200e-01   6.462012e+01   3.956763e-01
  1.247190e-01   6.458066e+01   4.002122e-01
  1.250180e-01   6.448152e+01   3.949979e-01
  1.253170e-01   6.456563e+01   3.960187e-01
  1.256160e-01   6.422491e+01   3.975422e-01
  1.259140e-01   6.469358e+01   3.961558e-01
  1.262130e-01   6.487795e+01   3.967199e-01
  1.265120e-01   6.415887e+01   3.917519e-01
  1.268110e-01   6.452172e+01   3.936081e-01
  1.271100e-01   6.435359e+01   3.966478e-01
  1.274090e-01   6.519546e+01   3.959101e-01
  1.277080e-01   6.393183e+01   3.908103e-01
  1.280070e-01   6.409186e+01   3.900651e-01
  1.283060e-01   6.487409e+01   3.939294e-01
  1.286050e-01   6.409924e+01   3.943318e-01
  1.289040e-01   6.479191e+01   3.895008e-01
  1.292030e-01   6.529730e+01   3.959667e-01
  1.295020e-01   6.478453e+01   3.906938e-01
  1.298000e-01   6.495507e+01   3.919433e-01
  1.300990e-01   6.531336e+01   3.905801e-01
  1.303980e-01   6.475527e+01   3.896327e-01
  1.306970e-01   6.426085e+01   3.910718e-01
  1.309960e-01   6.523783e+01   3.918135e-01
  1.312950e-01   6.438795e+01   3.890102e-01
  1.315940e-01   6.515140e+01   3.869910e-01
  1.318930e-01   6.501791e+01   3.894545e-01
  1.321920e-01   6.466028e+01   3.881418e-01
  1.324910e-01   6.477318e+01   3.894445e-01
  1.327900e-01   6.455024e+01   3.866185e-01
  1.330890e-01   6.456758e+01   3.861963e-01
  1.333870e-01   6.525221e+01   3.880007e-01
  1.336860e-01   6.475143e+01   3.858013e-01
  1.339850e-01   6.510031e+01   3.854317e-01
  1.342840e-01   6.434415e+01   3.860008e-01
  1.345830e-01   6.462500e+01   3.854244e-01
  1.348820e-01   6.429859e+01   3.844499e-01
  1.351810e-01   6.440313e+01   3.799281e-01
  1.354800e-01   6.514881e+01   3.865122e-01
  1.357790e-01   6.457873e+01   3.824978e-01
  1.360780e-01   6.528889e+01   3.862234e-01
  1.363770e-01   6.517430e+01   3.854174e-01
  1.366760e-01   6.493740e+01   3.868269e-01
  1.369740e-01   6.462566e+01   3.995638e-01
  1.372730e-01   6.448407e+01   4.012348e-01
  1.375720e-01   6.462043e+01   4.110202e-01
  1.378710e-01   6.358623e+01   4.094250e-01
  1.381700e-01   6.499102e+01   4.156707e-01
  1.384690e-01   6.489611e+01   4.225810e-01
  1.387680e-01   6.486555e+01   4.109450e-01
  1.390670e-01   6.441888e+01   3.978825e-01
  1.393660e-01   6.453998e+01   3.974797e-01
  1.396650e-01   6.465186e+01   3.950126e-01
  1.399640e-01   6.474938e+01   3.963266e-01
  1.402630e-01   6.547637e+01   3.903423e-01
  1.405620e-01   6.436081e+01   3.913759e-01
  1.408600e-01   6.517738e+01   3.926135e-01
  1.411590e-01   6.508543e+01   3.933247e-01
  1.414580e-01   6.485442e+01   3.931221e-01
  1.417570e-01   6.452051e+01   3.846439e-01
  1.420560e-01   6.407068e+01   3.878089e-01
  1.423550e-01   6.483969e+01   3.874843e-01
  1.426540e-01   6.428038e+01   3.823031e-01
  1.429530e-01   6.439033e+01   3.817102e-01
  1.432520e-01   6.441018e+01   3.788244e-01
  1.435510e-01   6.514936e+01   3.837231e-01
  1.438500e-01   6.436587e+01   3.773583e-01
  1.441490e-01   6.460679e+01   3.771795e-01
  1.444470e-01   6.484777e+01   3.803339e-01
  1.447460e-01   6.430359e+01   3.749815e-01
  1.450450e-01   6.517568e+01   3.812943e-01
  1.453440e-01   6.473127e+01   3.740630e-01
  1.456430e-01   6.398570e+01   3.755816e-01
  1.459420e-01   6.448035e+01   3.763708e-01
  1.462410e-01   6.417200e+01   3.737315e-01
  1.465400e-01   6.418136e+01   3.750603e-01
  1.468390e-01   6.497401e+01   3.726331e-01
  1.471380e-01   6.450188e+01   3.742590e-01
  1.474370e-01   6.521588e+01   3.769767e-01
  1.477360e-01   6.530472e+01   3.761478e-01
  1.480340e-01   6.502001e+01   3.717129e-01
  1.483330e-01   6.467393e+01   3.791513e-01
  1.486320e-01   6.456360e+01   3.883318e-01
  1.489310e-01   6.456070e+01   3.900183e-01
  1.492300e-01   6.564534e+01   3.927902e-01
  1.495290e-01   6.549366e+01   3.948053e-01
  1.498280e-01   6.491998e+01   3.976167e-01
  1.501270e-01   6.556216e+01   4.011362e-01
  1.504260e-01   6.456969e+01   3.927550e-01
  1.507250e-01   6.518460e+01   4.005014e-01
  1.510240e-01   6.563176e+01   4.008276e-01
  1.513230e-01   6.499187e+01   4.041521e-01
  1.516210e-01   6.502711e+01   4.000173e-01
  1.519200e-01   6.487947e+01   3.995629e-01
  1.522190e-01   6.446664e+01   4.052262e-01
  1.525180e-01   6.557913e+01   4.038259e-01
  1.528170e-01   6.562723e+01   4.094112e-01
  1.531160e-01   6.450682e+01   4.026411e-01
  1.534150e-01   6.471216e+01   3.974937e-01
  1.537140e-01   6.516758e+01   3.920923e-01
  1.540130e-01   6.516421e+01   3.856208e-01
  1.543120e-01   6.482280e+01   3.848423e-01
  1.546110e-01   6.414348e+01   3.802936e-01
  1.549100e-01   6.534222e+01   3.840605e-01
  1.552090e-01   6.474660e+01   3.843832e-01
  1.555070e-01   6.475020e+01   3.751949e-01
  1.558060e-01   6.519615e+01   3.818063e-01
  1.561050e-01   6.513477e+01   3.778358e-01
  1.564040e-01   6.560742e+01   3.807570e-01
  1.567030e-01   6.515858e+01   3.774662e-01
  1.570020e-01   6.613217e+01   3.783060e-01
  1.573010e-01   6.508138e+01   3.787836e-01
  1.576000e-01   6.516207e+01   3.731720e-01
  1.578990e-01   6.516452e+01   3.750977e-01
  1.581980e-01   6.467120e+01   3.719747e-01
  1.584970e-01   6.506804e+01   3.729026e-01
  1.587960e-01   6.522982e+01   3.767992e-01
  1.590940e-01   6.426693e+01   3.687235e-01
  1.593930e-01   6.541517e+01   3.707566e-01
  1.596920e-01   6.476120e+01   3.699312e-01
  1.599910e-01   6.545389e+01   3.735833e-01
  1.602900e-01   6.512413e+01   3.720104e-01
  1.605890e-01   6.464599e+01   3.651267e-01
  1.608880e-01   6.478090e+01   3.679308e-01
  1.611870e-01   6.473759e+01   3.667925e-01
  1.614860e-01   6.472028e+01   3.671485e-01
  1.617850e-01   6.526595e+01   3.654765e-01
  1.620840e-01   6.508790e+01   3.649776e-01
  1.623830e-01   6.496867e+01   3.662372e-01
  1.626810e-01   6.502957e+01   3.642213e-01
  1.629800e-01   6.487183e+01   3.599051e-01
  1.632790e-01   6.484269e+01   3.609732e-01
  1.635780e-01   6.484148e+01   3.621299e-01
  1.638770e-01   6.463825e+01   3.639123e-01
  1.641760e-01   6.484798e+01   3.627323e-01
  1.644750e-01   6.449319e+01   3.609624e-01
  1.647740e-01   6.499026e+01   3.619630e-01
  1.650730e-01   6.516160e+01   3.638042e-01
  1.653720e-01   6.538426e+01   3.640332e-01
  1.656710e-01   6.465399e+01   3.598726e-01
  1.659700e-01   6.456794e+01   3.611715e-01
  1.662680e-01   6.462050e+01   3.599707e-01
  1.665670e-01   6.538135e+01   3.630505e-01
  1.668660e-01   6.504440e+01   3.586777e-01
  1.671650e-01   6.454327e+01   3.601388e-01
  1.674640e-01   6.426720e+01   3.586040e-01
  1.677630e-01   6.372478e+01   3.552071e-01
  1.680620e-01   6.496941e+01   3.609412e-01
  1.683610e-01   6.493241e+01   3.552146e-01
  1.686600e-01   6.434868e+01   3.584509e-01
  1.689590e-01   6.522433e+01   3.573037e-01
  1.692580e-01   6.464633e+01   3.555325e-01
  1.695570e-01   6.482704e+01   3.605455e-01
  1.698560e-01   6.518083e+01   3.555271e-01
  1.701540e-01   6.459527e+01   3.566895e-01
  1.704530e-01   6.419560e+01   3.526485e-01
  1.707520e-01   6.500048e+01   3.550349e-01
  1.710510e-01   6.426851e+01   3.559722e-01
  1.713500e-01   6.535919e+01   3.554651e-01
  1.716490e-01   6.550276e+01   3.586246e-01
  1.719480e-01   6.423547e+01   3.495397e-01
  1.722470e-01   6.519532e+01   3.544742e-01
  1.725460e-01   6.488660e+01   3.552724e-01
  1.728450e-01   6.477812e+01   3.526179e-01
  1.731440e-01   6.464354e+01   3.527907e-01
  1.734430e-01   6.445200e+01   3.490732e-01
  1.737410e-01   6.462924e+01   3.531125e-01
  1.740400e-01   6.432153e+01   3.515520e-01
  1.743390e-01   6.460239e+01   3.498313e-01
  1.746380e-01   6.450004e+01   3.511457e-01
  1.749370e-01   6.434183e+01   3.484254e-01
  1.752360e-01   6.463576e+01   3.515150e-01
  1.755350e-01   6.466533e+01   3.507073e-01
  1.758340e-01   6.439077e+01   3.452899e-01
  1.761330e-01   6.489575e+01   3.522213e-01
  1.764320e-01   6.512437e+01   3.479355e-01
  1.767310e-01   6.432916e+01   3.501480e-01
  1.770300e-01   6.436145e+01   3.465757e-01
  1.773280e-01   6.405513e+01   3.471275e-01
  1.776270e-01   6.410953e+01   3.460681e-01
  1.779260e-01   6.447224e+01   3.455082e-01
  1.782250e-01   6.426206e+01   3.476877e-01
  1.785240e-01   6.460219e+01   3.453478e-01
  1.788230e-01   6.491491e+01   3.478905e-01
  1.791220e-01   6.446297e+01   3.471929e-01
  1.794210e-01   6.463956e+01   3.444370e-01
  1.797200e-01   6.418525e+01   3.447384e-01
  1.800190e-01   6.471542e+01   3.438032e-01
  1.803180e-01   6.515542e+01   3.485343e-01
  1.806170e-01   6.405227e+01   3.427020e-01
  1.809160e-01   6.451451e+01   3.432691e-01
  1.812140e-01   6.479006e+01   3.448378e-01
  1.815130e-01   6.350517e+01   3.409038e-01
  1.818120e-01   6.421991e+01   3.441559e-01
  1.821110e-01   6.451599e+01   3.409681e-01
  1.824100e-01   6.470140e+01   3.439326e-01
  1.827090e-01   6.461161e+01   3.430291e-01
  1.830080e-01   6.449363e+01   3.428815e-01
  1.833070e-01   6.409789e+01   3.393751e-01
  1.836060e-01   6.410678e+01   3.385927e-01
  1.839050e-01   6.425181e+01   3.429020e-01
  1.842040e-01   6.413212e+01   3.397898e-01
  1.845030e-01   6.445442e+01   3.398321e-01
  1.848010e-01   6.415773e+01   3.408357e-01
  1.851000e-01   6.522863e+01   3.389793e-01
  1.853990e-01   6.456787e+01   3.422523e-01
  1.856980e-01   6.394405e+01   3.381627e-01
  1.859970e-01   6.431075e+01   3.378512e-01
  1.862960e-01   6.439500e+01   3.395141e-01
  1.865950e-01   6.437764e+01   3.377090e-01
  1.868940e-01   6.402187e+01   3.406382e-01
  1.871930e-01   6.389602e+01   3.331716e-01
  1.874920e-01   6.473666e+01   3.384903e-01
  1.877910e-01   6.400754e+01   3.364208e-01
  1.880900e-01   6.406236e+01   3.365648e-01
  1.883880e-01   6.391023e+01   3.379130e-01
  1.886870e-01   6.333590e+01   3.303408e-01
  1.889860e-01   6.400338e+01   3.376794e-01
  1.892850e-01   6.441004e+01   3.362177e-01
  1.895840e-01   6.371048e+01   3.333024e-01
  1.898830e-01   6.377587e+01   3.339371e-01
  1.901820e-01   6.402079e+01   3.342678e-01
  1.904810e-01   6.414117e+01   3.344271e-01
  1.907800e-01   6.436482e+01   3.342376e-01
  1.910790e-01   6.437763e+01   3.336569e-01
  1.913780e-01   6.398617e+01   3.337142e-01
  1.916770e-01   6.382976e+01   3.331523e-01
  1.919750e-01   6.387923e+01   3.340527e-01
  1.922740e-01   6.386837e+01   3.303704e-01
  1.925730e-01   6.413003e+01   3.317993e-01
  1.928720e-01   6.409574e+01   3.324684e-01
  1.931710e-01   6.386556e+01   3.324798e-01
  1.934700e-01   6.402365e+01   3.313731e-01
  1.937690e-01   6.493831e+01   3.328245e-01
  1.940680e-01   6.405780e+01   3.323700e-01
  1.943670e-01   6.356902e+01   3.291479e-01
  1.946660e-01   6.381857e+01   3.303913e-01
  1.949650e-01   6.453807e+01   3.301580e-01
  1.952640e-01   6.377012e+01   3.296681e-01
  1.955630e-01   6.359786e+01   3.304197e-01
  1.958610e-01   6.326173e+01   3.264385e-01
  1.961600e-01   6.360654e+01   3.286513e-01
  1.964590e-01   6.370340e+01   3.274298e-01
  1.967580e-01   6.367772e+01   3.295782e-01
  1.970570e-01   6.374211e+01   3.275292e-01
  1.973560e-01   6.357259e+01   3.253551e-01
  1.976550e-01   6.385848e+01   3.288574e-01
  1.979540e-01   6.342931e+01   3.254198e-01
  1.982530e-01   6.349818e+01   3.273407e-01
  1.985520e-01   6.372880e+01   3.258986e-01
  1.988510e-01   6.352331e+01   3.255167e-01
  1.991500e-01   6.386397e+01   3.285764e-01
  1.994480e-01   6.349249e+01   3.242918e-01
  1.997470e-01   6.358112e+01   3.263876e-01
  2.000460e-01   6.349153e+01   3.223128e-01
  2.003450e-01   6.388468e+01   3.255780e-01
  2.006440e-01   6.393018e+01   3.284523e-01
  2.009430e-01   6.347190e+01   3.222630e-01
  2.012420e-01   6.324733e+01   3.249526e-01
  2.015410e-01   6.325337e+01   3.215682e-01
  2.018400e-01   6.361260e+01   3.231815e-01
  2.021390e-01   6.335033e+01   3.235024e-01
  2.024380e-01   6.338828e+01   3.187475e-01
  2.027370e-01   6.362911e+01   3.243556e-01
  2.030350e-01   6.298244e+01   3.196337e-01
  2.033340e-01   6.320336e+01   3.210237e-01
  2.036330e-01   6.367288e+01   3.197342e-01
  2.039320e-01   6.277348e+01   3.182824e-01
  2.042310e-01   6.352624e+01   3.232438e-01
  2.045300e-01   6.336829e+01   3.181566e-01
  2.048290e-01   6.328136e+01   3.190215e-01
  2.051280e-01   6.322567e+01   3.184738e-01
  2.054270e-01   6.309110e+01   3.175945e-01
  2.057260e-01   6.296335e+01   3.206911e-01
  2.060250e-01   6.275827e+01   3.162198e-01
  2.063240e-01   6.266047e+01   3.185417e-01
  2.066230e-01   6.339833e+01   3.190441e-01
  2.069210e-01   6.265199e+01   3.183834e-01
  2.072200e-01   6.320265e+01   3.190955e-01
  2.075190e-01   6.287176e+01   3.158388e-01
  2.078180e-01   6.249863e+01   3.173133e-01
  2.081170e-01   6.368366e+01   3.186773e-01
  2.084160e-01   6.314708e+01   3.193648e-01
  2.087150e-01   6.374110e+01   3.173478e-01
  2.090140e-01   6.276990e+01   3.163828e-01
  2.093130e-01   6.272003e+01   3.161234e-01
  2.096120e-01   6.339158e+01   3.172754e-01
  2.099110e-01   6.315882e+01   3.152350e-01
  2.102100e-01   6.284110e+01   3.160279e-01
  2.105080e-01   6.322814e+01   3.186156e-01
  2.108070e-01   6.258044e+01   3.140506e-01
  2.111060e-01   6.297059e+01   3.142408e-01
  2.114050e-01   6.267854e+01   3.139032e-01
  2.117040e-01   6.295162e+01   3.195555e-01
  2.120030e-01   6.305378e+01   3.257560e-01
  2.123020e-01   6.329149e+01   3.287260e-01
  2.126010e-01   6.298674e+01   3.252925e-01
  2.129000e-01   6.279166e+01   3.280202e-01
  2.131990e-01   6.270612e+01   3.306648e-01
  2.134980e-01   6.316230e+01   3.338791e-01
  2.137970e-01   6.263169e+01   3.300109e-01
  2.140950e-01   6.241144e+01   3.312688e-01
  2.143940e-01   6.307734e+01   3.342810e-01
  2.146930e-01   6.255717e+01   3.332132e-01
  2.149920e-01   6.314466e+01   3.350898e-01
  2.152910e-01   6.298862e+01   3.351502e-01
  2.155900e-01   6.299317e+01   3.380531e-01
  2.158890e-01   6.285711e+01   3.376878e-01
  2.161880e-01   6.258530e+01   3.355069e-01
  2.164870e-01   6.327696e+01   3.386507e-01
  2.167860e-01   6.329126e+01   3.323578e-01
  2.170850e-01   6.240667e+01   3.274599e-01
  2.173840e-01   6.252253e+01   3.246708e-01
  2.176820e-01   6.257317e+01   3.233593e-01
  2.179810e-01   6.294708e+01   3.253351e-01
  2.182800e-01   6.284251e+01   3.208005e-01
  2.185790e-01   6.235266e+01   3.210857e-01
  2.188780e-01   6.230413e+01   3.174983e-01
  2.191770e-01   6.244150e+01   3.199143e-01
  2.194760e-01   6.208192e+01   3.198272e-01
  2.197750e-01   6.210529e+01   3.167195e-01
  2.200740e-01   6.225961e+01   3.150942e-01
  2.203730e-01   6.259240e+01   3.176870e-01
  2.206720e-01   6.269426e+01   3.169977e-01
  2.209710e-01   6.146611e+01   3.160347e-01
  2.212700e-01   6.217692e+01   3.134298e-01
  2.215680e-01   6.233247e+01   3.166207e-01
  2.218670e-01   6.270787e+01   3.133240e-01
  2.221660e-01   6.176697e+01   3.143775e-01
  2.224650e-01   6.255178e+01   3.138475e-01
  2.227640e-01   6.234368e+01   3.130636e-01
  2.230630e-01   6.258487e+01   3.145882e-01
  2.233620e-01   6.204014e+01   3.124308e-01
  2.236610e-01   6.173333e+01   3.116573e-01
  2.239600e-01   6.198849e+01   3.087139e-01
  2.242590e-01   6.284984e+01   3.139394e-01
  2.245580e-01   6.228015e+01   3.116073e-01
  2.248570e-01   6.212964e+01   3.130483e-01
  2.251550e-01   6.196793e+01   3.090410e-01
  2.254540e-01   6.221764e+01   3.099166e-01
  2.257530e-01   6.239649e+01   3.126750e-01
  2.260520e-01   6.169925e+01   3.071173e-01
  2.263510e-01   6.294385e+01   3.112107e-01
  2.266500e-01   6.215146e+01   3.091195e-01
  2.269490e-01   6.175878e+01   3.067682e-01
  2.272480e-01   6.248873e+01   3.111010e-01
  2.275470e-01   6.207553e+01   3.059505e-01
  2.278460e-01   6.234565e+01   3.101083e-01
  2.281450e-01   6.206128e+01   3.066522e-01
  2.284440e-01   6.167130e+01   3.071723e-01
  2.287420e-01   6.201909e+01   3.089161e-01
  2.290410e-01   6.187548e+01   3.024476e-01
  2.293400e-01   6.227845e+01   3.081808e-01
  2.296390e-01   6.168264e+01   3.052250e-01
  2.299380e-01   6.189007e+01   3.062289e-01
  2.302370e-01   6.249799e+01   3.071126e-01
  2.305360e-01   6.232885e+01   3.047510e-01
  2.308350e-01   6.185433e+01   3.078778e-01
  2.311340e-01   6.190699e+01   3.022876e-01
  2.314330e-01   6.174107e+01   3.040326e-01
  2.317320e-01   6.252490e+01   3.070558e-01
  2.320310e-01   6.172949e+01   3.019722e-01
  2.323290e-01   6.175421e+01   3.067569e-01
  2.326280e-01   6.184933e+01   3.015570e-01
  2.329270e-01   6.207536e+01   3.025799e-01
  2.332260e-01   6.203084e+01   3.040216e-01
  2.335250e-01   6.127976e+01   3.014614e-01
  2.338240e-01   6.197499e+01   3.043663e-01
  2.341230e-01   6.205129e+01   3.000660e-01
  2.344220e-01   6.171949e+01   3.023033e-01
  2.347210e-01   6.253805e+01   3.041819e-01
  2.350200e-01   6.120309e+01   3.000945e-01
  2.353190e-01   6.165059e+01   3.015429e-01
  2.356180e-01   6.157197e+01   2.979886e-01
  2.359170e-01   6.211463e+01   3.036274e-01
  2.362150e-01   6.188292e+01   3.010523e-01
  2.365140e-01   6.162821e+01   2.981247e-01
  2.368130e-01   6.150945e+01   3.001425e-01
  2.371120e-01   6.172045e+01   2.992650e-01
  2.374110e-01   6.151731e+01   3.013347e-01
  2.377100e-01   6.190534e+01   2.986800e-01
  2.380090e-01   6.138191e+01   2.987883e-01
  2.383080e-01   6.129348e+01   2.966338e-01
  2.386070e-01   6.111536e+01   2.977944e-01
  2.389060e-01   6.200676e+01   2.996125e-01
  2.392050e-01   6.095466e+01   2.954755e-01
  2.395040e-01   6.111307e+01   2.979035e-01
  2.398020e-01   6.084151e+01   2.952011e-01
  2.401010e-01   6.098664e+01   2.972519e-01
  2.404000e-01   6.117729e+01   2.948963e-01
  2.406990e-01   6.125758e+01   2.967731e-01
  2.409980e-01   6.133685e+01   2.959509e-01
  2.412970e-01   6.136651e+01   2.955750e-01
  2.415960e-01   6.146599e+01   2.967122e-01
  2.418950e-01   6.146154e+01   2.950249e-01
  2.421940e-01   6.154248e+01   2.964466e-01
  2.424930e-01   6.123388e+01   2.966025e-01
  2.427920e-01   6.106929e+01   2.924387e-01
  2.430910e-01   6.124555e+01   2.948384e-01
  2.433890e-01   6.154946e+01   2.945726e-01
  2.436880e-01   6.078062e+01   2.952778e-01
  2.439870e-01   6.127514e+01   2.929311e-01
  2.442860e-01   6.098837e+01   2.917036e-01
  2.445850e-01   6.102183e+01   2.935269e-01
  2.448840e-01   6.115487e+01   2.934074e-01
  2.451830e-01   6.061460e+01   2.936477e-01
  2.454820e-01   6.102986e+01   2.911569e-01
  2.457810e-01   6.082002e+01   2.918412e-01
  2.460800e-01   6.064290e+01   2.917413e-01
  2.463790e-01   6.120537e+01   2.921140e-01
  2.466780e-01   6.069203e+01   2.913176e-01
  2.469770e-01   6.088304e+01   2.909137e-01
  2.472750e-01   6.082868e+01   2.915373e-01
  2.475740e-01   6.085181e+01   2.925703e-01
  2.478730e-01   6.121752e+01   2.887458e-01
  2.481720e-01   6.070789e+01   2.904950e-01
  2.484710e-01   6.134417e+01   2.901999e-01
  2.487700e-01   6.107321e+01   2.926656e-01
  2.490690e-01   6.117621e+01   2.918286e-01
  2.493680e-01   6.052187e+01   2.873082e-01
  2.496670e-01   6.102640e+01   2.924446e-01
  2.499660e-01   6.097899e+01   2.893349e-01
  2.502650e-01   6.050702e+01   2.894808e-01
  2.505640e-01   6.069997e+01   2.870047e-01
  2.508620e-01   6.105700e+01   2.892041e-01
  2.511610e-01   6.017807e+01   2.894381e-01
  2.514600e-01   6.099416e+01   2.882186e-01
  2.517590e-01   6.065455e+01   2.872076e-01
  2.520580e-01   6.079636e+01   2.880632e-01
  2.523570e-01   6.068387e+01   2.881097e-01
  2.526560e-01   6.076994e+01   2.891545e-01
  2.529550e-01   6.075961e+01   2.858113e-01
  2.532540e-01   6.061285e+01   2.853642e-01
  2.535530e-01   6.079623e+01   2.855920e-01
  2.538520e-01   6.062331e+01   2.865142e-01
  2.541510e-01   6.095764e+01   2.857676e-01
  2.544490e-01   6.006937e+01   2.844878e-01
  2.547480e-01   6.071695e+01   2.863243e-01
  2.550470e-01   6.048136e+01   2.840440e-01
  2.553460e-01   6.037213e+01   2.841899e-01
  2.556450e-01   6.037783e+01   2.819117e-01
  2.559440e-01   6.099709e+01   2.862672e-01
  2.562430e-01   6.042712e+01   2.862559e-01
  2.565420e-01   6.065963e+01   2.842612e-01
  2.568410e-01   6.023648e+01   2.824706e-01
  2.571400e-01   6.084331e+01   2.842897e-01
  2.574390e-01   6.046155e+01   2.855170e-01
  2.577380e-01   6.098129e+01   2.857215e-01
  2.580360e-01   6.017737e+01   2.818372e-01
  2.583350e-01   6.072973e+01   2.856392e-01
  2.586340e-01   6.070110e+01   2.824682e-01
  2.589330e-01   6.091788e+01   2.857759e-01
  2.592320e-01   6.023842e+01   2.813896e-01
  2.595310e-01   6.056084e+01   2.831306e-01
  2.598300e-01   6.076671e+01   2.855227e-01
  2.601290e-01   6.096380e+01   2.816098e-01
  2.604280e-01   6.081717e+01   2.847307e-01
  2.607270e-01   6.045489e+01   2.801420e-01
  2.610260e-01   6.016263e+01   2.820003e-01
  2.613250e-01   6.004516e+01   2.823194e-01
  2.616240e-01   5.989387e+01   2.810742e-01
  2.619220e-01   6.056808e+01   2.827507e-01
  2.622210e-01   6.072609e+01   2.802875e-01
  2.625200e-01   6.017713e+01   2.807574e-01
  2.628190e-01   6.045715e+01   2.811170e-01
  2.631180e-01   6.029017e+01   2.789926e-01
  2.634170e-01   6.044709e+01   2.829640e-01
  2.637160e-01   6.013525e+01   2.786339e-01
  2.640150e-01   6.065557e+01   2.825594e-01
  2.643140e-01   6.008811e+01   2.781439e-01
  2.646130e-01   6.003713e+01   2.784065e-01
  2.649120e-01   6.026188e+01   2.819364e-01
  2.652110e-01   6.037917e+01   2.790074e-01
  2.655090e-01   6.009042e+01   2.791042e-01
  2.658080e-01   6.045439e+01   2.783258e-01
  2.661070e-01   5.986868e+01   2.782063e-01
  2.664060e-01   5.999216e+01   2.782070e-01
  2.667050e-01   6.029272e+01   2.791898e-01
  2.670040e-01   6.041798e+01   2.792882e-01
  2.673030e-01   6.014021e+01   2.777906e-01
  2.676020e-01   6.047008e+01   2.786462e-01
  2.679010e-01   5.990796e+01   2.772537e-01
  2.682000e-01   6.059601e+01   2.777093e-01
  2.684990e-01   6.004801e+01   2.774831e-01
  2.687980e-01   5.992981e+01   2.768335e-01
  2.690960e-01   6.034436e+01   2.789270e-01
  2.693950e-01   6.027310e+01   2.758530e-01
  2.696940e-01   6.011347e+01   2.758573e-01
  2.699930e-01   6.016042e+01   2.769900e-01
  2.702920e-01   6.031983e+01   2.770757e-01
  2.705910e-01   6.044882e+01   2.778412e-01
  2.708900e-01   5.979041e+01   2.741958e-01
  2.711890e-01   6.020258e+01   2.769934e-01
  2.714880e-01   5.997066e+01   2.754369e-01
  2.717870e-01   6.043660e+01   2.769700e-01
  2.720860e-01   6.059952e+01   2.763215e-01
  2.723850e-01   6.009531e+01   2.745280e-01
  2.726840e-01   6.027177e+01   2.760349e-01
  2.729820e-01   5.991076e+01   2.750226e-01
  2.732810e-01   6.024956e+01   2.748801e-01
  2.735800e-01   6.021953e+01   2.747202e-01
  2.738790e-01   5.988695e+01   2.745087e-01
  2.741780e-01   5.998903e+01   2.752022e-01
  2.744770e-01   6.008926e+01   2.728850e-01
  2.747760e-01   5.964267e+01   2.732197e-01
  2.750750e-01   5.977050e+01   2.766530e-01
  2.753740e-01   6.034901e+01   2.824367e-01
  2.756730e-01   5.996996e+01   2.830409e-01
  2.759720e-01   6.048142e+01   2.829449e-01
  2.762710e-01   6.038947e+01   2.867863e-01
  2.765690e-01   5.988230e+01   2.848601e-01
  2.768680e-01   5.942247e+01   2.864540e-01
  2.771670e-01   5.967766e+01   2.846801e-01
  2.774660e-01   6.014108e+01   2.866104e-01
  2.777650e-01   6.034947e+01   2.906021e-01
  2.780640e-01   6.022719e+01   2.889168e-01
  2.783630e-01   6.007819e+01   2.889845e-01
  2.786620e-01   6.030603e+01   2.912553e-01
  2.789610e-01   5.962188e+01   2.897066e-01
  2.792600e-01   5.997992e+01   2.934381e-01
  2.795590e-01   6.004269e+01   2.878396e-01
  2.798580e-01   6.000123e+01   2.922685e-01
  2.801560e-01   5.969844e+01   2.910907e-01
  2.804550e-01   5.982463e+01   2.922799e-01
  2.807540e-01   5.965872e+01   2.932101e-01
  2.810530e-01   6.015891e+01   2.916626e-01
  2.813520e-01   6.026791e+01   2.958364e-01
  2.816510e-01   5.976926e+01   2.935939e-01
  2.819500e-01   5.966204e+01   2.934427e-01
  2.822490e-01   5.990306e+01   2.940349e-01
  2.825480e-01   5.953598e+01   2.926847e-01
  2.828470e-01   5.971058e+01   2.965286e-01
  2.831460e-01   5.980706e+01   2.952724e-01
  2.834450e-01   6.001875e+01   2.942060e-01
  2.837430e-01   5.991608e+01   2.956558e-01
  2.840420e-01   5.998986e+01   2.974537e-01
  2.843410e-01   5.950264e+01   3.027076e-01
  2.846400e-01   6.012051e+01   3.064105e-01
  2.849390e-01   5.968788e+01   3.131896e-01
  2.852380e-01   5.937817e+01   3.152754e-01
  2.855370e-01   5.997240e+01   3.199905e-01
  2.858360e-01   5.938866e+01   3.204678e-01
  2.861350e-01   5.958514e+01   3.238323e-01
  2.864340e-01   5.961225e+01   3.286979e-01
  2.867330e-01   5.922526e+01   3.266883e-01
  2.870320e-01   5.959016e+01   3.333171e-01
  2.873310e-01   5.942241e+01   3.297634e-01
  2.876290e-01   5.993199e+01   3.364418e-01
  2.879280e-01   5.884589e+01   3.364271e-01
  2.882270e-01   5.937483e+01   3.342052e-01
  2.885260e-01   5.910886e+01   3.375225e-01
  2.888250e-01   5.887915e+01   3.360082e-01
  2.891240e-01   5.942224e+01   3.426464e-01
  2.894230e-01   5.936175e+01   3.455648e-01
  2.897220e-01   5.868740e+01   3.354606e-01
  2.900210e-01   5.908290e+01   3.454904e-01
  2.903200e-01   5.897348e+01   3.431534e-01
  2.906190e-01   5.896683e+01   3.468277e-01
  2.909180e-01   5.883027e+01   3.473670e-01
  2.912160e-01   5.919316e+01   3.447060e-01
  2.915150e-01   5.898927e+01   3.554603e-01
  2.918140e-01   5.906408e+01   3.474899e-01
  2.921130e-01   5.862398e+01   3.494293e-01
  2.924120e-01   5.952486e+01   3.546604e-01
  2.927110e-01   5.866352e+01   3.511023e-01
  2.930100e-01   5.937261e+01   3.624259e-01
  2.933090e-01   5.893144e+01   3.552860e-01
  2.936080e-01   5.873455e+01   3.522981e-01
  2.939070e-01   5.885560e+01   3.583298e-01
  2.942060e-01   5.962549e+01   3.612936e-01
  2.945050e-01   5.912837e+01   3.673278e-01
  2.948030e-01   5.870288e+01   3.564236e-01
  2.951020e-01   5.882050e+01   3.622279e-01
  2.954010e-01   5.897960e+01   3.644467e-01
  2.957000e-01   5.856879e+01   3.649234e-01
  2.959990e-01   5.905840e+01   3.660043e-01
  2.962980e-01   5.877384e+01   3.657824e-01
  2.965970e-01   5.903359e+01   3.701839e-01
  2.968960e-01   5.945249e+01   3.712664e-01
  2.971950e-01   5.874499e+01   3.674721e-01
  2.974940e-01   5.960302e+01   3.687992e-01
  2.977930e-01   5.879262e+01   3.696552e-01
  2.980920e-01   5.904206e+01   3.706672e-01
  2.983900e-01   5.859319e+01   3.722548e-01
  2.986890e-01   5.916089e+01   3.699001e-01
  2.989880e-01   5.958269e+01   3.751496e-01
  2.992870e-01   5.973567e+01   3.765759e-01
  2.995860e-01   5.920314e+01   3.770365e-01
  2.998850e-01   5.894751e+01   3.740834e-01
  3.001840e-01   5.866317e+01   3.755525e-01
  3.004830e-01   5.859767e+01   3.802239e-01
  3.007820e-01   5.930383e+01   3.810149e-01
  3.010810e-01   5.831411e+01   3.751519e-01
  3.013800e-01   5.913362e+01   3.834675e-01
  3.016790e-01   5.913488e+01   3.824637e-01
  3.019780e-01   5.852986e+01   3.825154e-01
  3.022760e-01   5.815480e+01   3.830702e-01
  3.025750e-01   5.851725e+01   3.822209e-01
  3.028740e-01   5.914370e+01   3.897195e-01
  3.031730e-01   5.913190e+01   3.878356e-01
  3.034720e-01   5.863496e+01   3.877757e-01
  3.037710e-01   5.916482e+01   3.892591e-01
  3.040700e-01   5.923908e+01   3.913689e-01
  3.043690e-01   5.878976e+01   3.945088e-01
  3.046680e-01   5.857696e+01   3.924187e-01
  3.049670e-01   5.889714e+01   3.899703e-01
  3.052660e-01   5.836553e+01   3.950295e-01
  3.055650e-01   5.868988e+01   3.947284e-01
  3.058630e-01   5.922070e+01   4.019237e-01
  3.061620e-01   5.856381e+01   3.923747e-01
  3.064610e-01   5.842697e+01   3.969301e-01
  3.067600e-01   5.808763e+01   4.018583e-01
  3.070590e-01   5.841888e+01   3.969026e-01
  3.073580e-01   5.875764e+01   4.041692e-01
  3.076570e-01   5.895253e+01   3.975754e-01
  3.079560e-01   5.848496e+01   4.023411e-01
  3.082550e-01   5.925719e+01   4.049887e-01
  3.085540e-01   5.870875e+01   4.028145e-01
  3.088530e-01   5.896808e+01   4.088308e-01
  3.091520e-01   5.842686e+01   4.009654e-01
  3.094500e-01   5.792379e+01   4.079646e-01
  3.097490e-01   5.856904e+01   4.083673e-01
  3.100480e-01   5.809858e+01   4.036863e-01
  3.103470e-01   5.837902e+01   4.159544e-01
  3.106460e-01   5.827599e+01   4.034027e-01
  3.109450e-01   5.746772e+01   4.123710e-01
  3.112440e-01   5.867549e+01   4.096675e-01
  3.115430e-01   5.854687e+01   4.146009e-01
  3.118420e-01   5.841736e+01   4.187329e-01
  3.121410e-01   5.885124e+01   4.137483e-01
  3.124400e-01   5.789856e+01   4.178686e-01
  3.127390e-01   5.757639e+01   4.108304e-01
  3.130380e-01   5.844155e+01   4.228793e-01
  3.133360e-01   5.793618e+01   4.186748e-01
  3.136350e-01   5.858316e+01   4.203318e-01
  3.139340e-01   5.825226e+01   4.253123e-01
  3.142330e-01   5.913093e+01   4.219549e-01
  3.145320e-01   5.801174e+01   4.283322e-01
  3.148310e-01   5.802448e+01   4.234349e-01
  3.151300e-01   5.899784e+01   4.269717e-01
  3.154290e-01   5.841972e+01   4.298357e-01
  3.157280e-01   5.839804e+01   4.269004e-01
  3.160270e-01   5.861405e+01   4.360725e-01
  3.163260e-01   5.793617e+01   4.252089e-01
  3.166250e-01   5.835775e+01   4.351180e-01
  3.169230e-01   5.805090e+01   4.313817e-01
  3.172220e-01   5.864544e+01   4.384591e-01
  3.175210e-01   5.824584e+01   4.365833e-01
  3.178200e-01   5.871962e+01   4.353425e-01
  3.181190e-01   5.884752e+01   4.438700e-01
  3.184180e-01   5.847170e+01   4.378092e-01
  3.187170e-01   5.833048e+01   4.450893e-01
  3.190160e-01   5.823644e+01   4.435333e-01
  3.193150e-01   5.797671e+01   4.359521e-01
  3.196140e-01   5.879140e+01   4.505121e-01
  3.199130e-01   5.764755e+01   4.397118e-01
  3.202120e-01   5.794381e+01   4.480742e-01
  3.205100e-01   5.891824e+01   4.505854e-01
  3.208090e-01   5.846293e+01   4.455944e-01
  3.211080e-01   5.763356e+01   4.493580e-01
  3.214070e-01   5.857111e+01   4.452050e-01
  3.217060e-01   5.865268e+01   4.528928e-01
  3.220050e-01   5.846344e+01   4.492538e-01
  3.223040e-01   5.791581e+01   4.451114e-01
  3.226030e-01   5.845035e+01   4.585364e-01
  3.229020e-01   5.830805e+01   4.426176e-01
  3.232010e-01   5.851046e+01   4.557382e-01
  3.235000e-01   5.847402e+01   4.505339e-01
  3.237990e-01   5.839361e+01   4.535777e-01
  3.240970e-01   5.801834e+01   4.590340e-01
  3.243960e-01   5.735926e+01   4.470427e-01
  3.246950e-01   5.747710e+01   4.586588e-01
  3.249940e-01   5.735376e+01   4.503635e-01
  3.252930e-01   5.829356e+01   4.614571e-01
  3.255920e-01   5.762666e+01   4.615009e-01
  3.258910e-01   5.807351e+01   4.588104e-01
  3.261900e-01   5.792000e+01   4.654199e-01
  3.264890e-01   5.743512e+01   4.580467e-01
  3.267880e-01   5.828024e+01   4.650233e-01
  3.270870e-01   5.826345e+01   4.729370e-01
  3.273860e-01   5.759671e+01   4.645802e-01
  3.276850e-01   5.765690e+01   4.704688e-01
  3.279830e-01   5.753461e+01   4.629512e-01
  3.282820e-01   5.746276e+01   4.720859e-01
  3.285810e-01   5.787074e+01   4.718211e-01
  3.288800e-01   5.848310e+01   4.777355e-01
  3.291790e-01   5.809838e+01   4.722665e-01
  3.294780e-01   5.738299e+01   4.766878e-01
  3.297770e-01   5.858444e+01   4.842020e-01
  3.300760e-01   5.733904e+01   4.740221e-01
  3.303750e-01   5.742519e+01   4.819524e-01
  3.306740e-01   5.756271e+01   4.759362e-01
  3.309730e-01   5.757151e+01   4.846505e-01
  3.312720e-01   5.847379e+01   4.921765e-01
  3.315700e-01   5.795715e+01   4.810923e-01
  3.318690e-01   5.838609e+01   4.956345e-01
  3.321680e-01   5.758034e+01   4.810570e-01
  3.324670e-01   5.848731e+01   4.971750e-01
  3.327660e-01   5.874582e+01   4.955028e-01
  3.330650e-01   5.839886e+01   4.945860e-01
  3.333640e-01   5.720890e+01   4.973183e-01
  3.336630e-01   5.893144e+01   4.930163e-01
  3.339620e-01   5.781572e+01   5.028405e-01
  3.342610e-01   5.783243e+01   4.960549e-01
  3.345600e-01   5.832379e+01   5.032965e-01
  3.348590e-01   5.754614e+01   5.087999e-01
  3.351570e-01   5.790831e+01   4.947080e-01
  3.354560e-01   5.833196e+01   5.159696e-01
  3.357550e-01   5.750487e+01   4.957685e-01
  3.360540e-01   5.845049e+01   5.146279e-01
  3.363530e-01   5.807953e+01   5.192714e-01
  3.366520e-01   5.847610e+01   5.057041e-01
  3.369510e-01   5.855612e+01   5.279399e-01
  3.372500e-01   5.726407e+01   4.987032e-01
  3.375490e-01   5.803182e+01   5.229366e-01
  3.378480e-01   5.856767e+01   5.227381e-01
  3.381470e-01   5.786596e+01   5.183158e-01
  3.384460e-01   5.804559e+01   5.330895e-01
  3.387450e-01   5.830160e+01   5.127409e-01
  3.390430e-01   5.792843e+01   5.298061e-01
  3.393420e-01   5.742516e+01   5.248083e-01
  3.396410e-01   5.808135e+01   5.284711e-01
  3.399400e-01   5.783123e+01   5.427830e-01
  3.402390e-01   5.721734e+01   5.141379e-01
  3.405380e-01   5.768647e+01   5.391965e-01
  3.408370e-01   5.738954e+01   5.300684e-01
  3.411360e-01   5.721709e+01   5.327421e-01
  3.414350e-01   5.768859e+01   5.421132e-01
  3.417340e-01   5.779417e+01   5.347188e-01
  3.420330e-01   5.802283e+01   5.519480e-01
  3.423320e-01   5.782225e+01   5.355519e-01
  3.426300e-01   5.742184e+01   5.483189e-01
  3.429290e-01   5.724845e+01   5.452234e-01
  3.432280e-01   5.849417e+01   5.488601e-01
  3.435270e-01   5.741826e+01   5.625458e-01
  3.438260e-01   5.757374e+01   5.408429e-01
  3.441250e-01   5.804013e+01   5.623051e-01
  3.444240e-01   5.744755e+01   5.515142e-01
  3.447230e-01   5.769456e+01   5.574158e-01
  3.450220e-01   5.820236e+01   5.714083e-01
  3.453210e-01   5.723576e+01   5.504966e-01
  3.456200e-01   5.646177e+01   5.678926e-01
  3.459190e-01   5.733737e+01   5.588905e-01
  3.462170e-01   5.694368e+01   5.677361e-01
  3.465160e-01   5.864118e+01   5.752730e-01
  3.468150e-01   5.769528e+01   5.697622e-01
  3.471140e-01   5.744842e+01   5.835410e-01
  3.474130e-01   5.798358e+01   5.703333e-01
  3.477120e-01   5.869910e+01   5.898588e-01
  3.480110e-01   5.731882e+01   5.765710e-01
  3.483100e-01   5.766790e+01   5.801118e-01
  3.486090e-01   5.738860e+01   5.935940e-01
  3.489080e-01   5.746949e+01   5.791130e-01
  3.492070e-01   5.804430e+01   5.979501e-01
  3.495060e-01   5.764402e+01   5.845336e-01
  3.498040e-01   5.751772e+01   5.962066e-01
  3.501030e-01   5.794254e+01   5.993877e-01
  3.504020e-01   5.670195e+01   5.919636e-01
  3.507010e-01   5.718223e+01   6.085972e-01
  3.510000e-01   5.759936e+01   5.917985e-01
  3.512990e-01   5.591267e+01   6.018032e-01
  3.515980e-01   5.785239e+01   6.039083e-01
  3.518970e-01   5.710106e+01   6.134582e-01
  3.521960e-01   5.645253e+01   6.186787e-01
  3.524950e-01   5.874652e+01   6.075420e-01
  3.527940e-01   5.725344e+01   6.264412e-01
  3.530930e-01   5.663845e+01   6.067399e-01
  3.533920e-01   5.732600e+01   6.257015e-01
  3.536900e-01   5.685014e+01   6.253690e-01
  3.539890e-01   5.882024e+01   6.326586e-01
  3.542880e-01   5.715434e+01   6.388053e-01
  3.545870e-01   5.773376e+01   6.168475e-01
  3.548860e-01   5.820646e+01   6.410263e-01
  3.551850e-01   5.684006e+01   6.219182e-01
  3.554840e-01   5.635684e+01   6.307592e-01
  3.557830e-01   5.686042e+01   6.359573e-01
  3.560820e-01   5.909607e+01   6.262764e-01
  3.563810e-01   5.777336e+01   6.398363e-01
  3.566800e-01   5.750004e+01   6.232724e-01
  3.569790e-01   5.847553e+01   6.486081e-01
  3.572770e-01   5.838937e+01   6.468966e-01
  3.575760e-01   5.643541e+01   6.098720e-01
  3.578750e-01   5.717576e+01   6.539606e-01
  3.581740e-01   5.662258e+01   6.218508e-01
  3.584730e-01   5.785642e+01   6.578417e-01
  3.587720e-01   5.713243e+01   6.423430e-01
  3.590710e-01   5.692156e+01   6.399317e-01
  3.593700e-01   5.790490e+01   6.701938e-01
  3.596690e-01   5.767129e+01   6.404759e-01
  3.599680e-01   5.785599e+01   6.712934e-01
  3.602670e-01   5.727924e+01   6.506905e-01
  3.605660e-01   5.781958e+01   6.696999e-01
  3.608640e-01   5.784486e+01   6.870246e-01
  3.611630e-01   5.828568e+01   6.538231e-01
  3.614620e-01   5.630770e+01   6.822796e-01
  3.617610e-01   5.762017e+01   6.644550e-01
  3.620600e-01   5.789148e+01   6.887939e-01
  3.623590e-01   5.708368e+01   6.810169e-01
  3.626580e-01   5.697806e+01   6.803866e-01
  3.629570e-01   5.733569e+01   7.008855e-01
  3.632560e-01   5.696370e+01   6.688664e-01
  3.635550e-01   5.706072e+01   7.105992e-01
  3.638540e-01   5.695978e+01   6.923186e-01
  3.641530e-01   5.804856e+01   7.036318e-01
  3.644510e-01   5.678887e+01   7.261553e-01
  3.647500e-01   5.689985e+01   6.828692e-01
  3.650490e-01   5.707412e+01   7.261903e-01
  3.653480e-01   5.656507e+01   7.058512e-01
  3.656470e-01   5.845942e+01   7.261060e-01
  3.659460e-01   5.684406e+01   7.374886e-01
  3.662450e-01   5.816059e+01   7.140705e-01
  3.665440e-01   5.746986e+01   7.590791e-01
  3.668430e-01   5.753479e+01   7.186237e-01
  3.671420e-01   5.679161e+01   7.447480e-01
  3.674410e-01   5.721384e+01   7.380127e-01
  3.677400e-01   5.652772e+01   7.468956e-01
  3.680390e-01   5.766562e+01   7.836421e-01
  3.683370e-01   5.720064e+01   7.305848e-01
  3.686360e-01   5.668283e+01   7.683027e-01
  3.689350e-01   5.820299e+01   7.618818e-01
  3.692340e-01   5.758995e+01   7.787404e-01
  3.695330e-01   5.682963e+01   8.008940e-01
  3.698320e-01   5.743101e+01   7.508765e-01
  3.701310e-01   5.844372e+01   8.146307e-01
  3.704300e-01   5.767016e+01   7.707188e-01
  3.707290e-01   5.713006e+01   8.078603e-01
  3.710280e-01   5.619756e+01   7.964277e-01
  3.713270e-01   5.668992e+01   7.881966e-01
  3.716260e-01   5.758231e+01   8.422572e-01
  3.719240e-01   5.635358e+01   7.790900e-01
  3.722230e-01   5.698148e+01   8.406030e-01
  3.725220e-01   5.769228e+01   8.167910e-01
  3.728210e-01   5.753824e+01   8.338000e-01
  3.731200e-01   5.582874e+01   8.700965e-01
  3.734190e-01   5.872583e+01   8.141459e-01
  3.737180e-01   5.715332e+01   8.772080e-01
  3.740170e-01   5.647587e+01   8.208217e-01
  3.743160e-01   5.880116e+01   8.961883e-01
  3.746150e-01   5.629164e+01   8.705703e-01
  3.749140e-01   5.775277e+01   8.605451e-01
  3.752130e-01   5.797586e+01   9.239842e-01
  3.755110e-01   5.598707e+01   8.444208e-01
  3.758100e-01   5.690087e+01   9.153778e-01
  3.761090e-01   5.707412e+01   8.893978e-01
  3.764080e-01   5.418035e+01   8.897581e-01
  3.767070e-01   5.712251e+01   9.552313e-01
  3.770060e-01   5.777265e+01   8.819481e-01
  3.773050e-01   5.766865e+01   9.680255e-01
  3.776040e-01   5.749733e+01   9.237786e-01
  3.779030e-01   5.646825e+01   9.457462e-01
  3.782020e-01   5.632570e+01   1.020232e+00
  3.785010e-01   5.860372e+01   9.147903e-01
  3.788000e-01   5.735266e+01   1.024481e+00
  3.790990e-01   5.706152e+01   9.428115e-01
  3.793970e-01   5.703214e+01   1.011838e+00
  3.796960e-01   5.846793e+01   1.019652e+00
  3.799950e-01   5.699298e+01   9.882350e-01
  3.802940e-01   5.678042e+01   1.096605e+00
  3.805930e-01   5.828737e+01   9.690367e-01
  3.808920e-01   5.650461e+01   1.100136e+00
  3.811910e-01   5.740756e+01   1.024972e+00
  3.814900e-01   5.833103e+01   1.087312e+00
  3.817890e-01   5.734492e+01   1.177189e+00
  3.820880e-01   5.591915e+01   9.879030e-01
  3.823870e-01   5.857924e+01   1.197491e+00
  3.826860e-01   5.771610e+01   1.043024e+00
  3.829840e-01   5.675123e+01   1.202313e+00
  3.832830e-01   5.659399e+01   1.147595e+00
  3.835820e-01   5.681356e+01   1.122438e+00
  3.838810e-01   5.638114e+01   1.250139e+00
  3.841800e-01   5.427255e+01   1.084367e+00
  3.844790e-01   5.837610e+01   1.281522e+00
  3.847780e-01   5.765907e+01   1.180409e+00
  3.850770e-01   5.711864e+01   1.277212e+00
  3.853760e-01   5.615747e+01   1.350939e+00
  3.856750e-01   5.848070e+01   1.188789e+00
  3.859740e-01   5.378740e+01   1.345526e+00
  3.862730e-01   5.715728e+01   1.258714e+00
  3.865710e-01   5.624452e+01   1.375916e+00
  3.868700e-01   5.584934e+01   1.396233e+00
  3.871690e-01   5.685645e+01   1.325473e+00
  3.874680e-01   5.785870e+01   1.539754e+00
  3.877670e-01   5.645161e+01   1.342944e+00
  3.880660e-01   5.993173e+01   1.602315e+00
  3.883650e-01   5.639358e+01   1.472864e+00
  3.886640e-01   5.621236e+01   1.534460e+00
  3.889630e-01   5.907721e+01   1.711844e+00
  3.892620e-01   5.570526e+01   1.494669e+00
  3.895610e-01   5.827529e+01   1.746775e+00
  3.898600e-01   5.600182e+01   1.666691e+00
  3.901580e-01   5.266991e+01   1.684198e+00
  3.904570e-01   5.378740e+01   1.902861e+00
  3.907560e-01   5.330121e+01   1.670564e+00
  3.910550e-01   5.598896e+01   1.977039e+00
  3.913540e-01   5.710595e+01   1.996663e+00
  3.916530e-01   5.913048e+01   2.031747e+00
  3.919520e-01   5.796114e+01   2.613090e+00
  3.922510e-01   6.297013e+01   2.096676e+00
  3.925500e-01   5.956332e+01   2.735834e+00
  3.928490e-01   5.654745e+01   2.433415e+00
  3.931480e-01   5.579349e+01   2.647842e+00
  3.934470e-01   0.000000e+00   0.000000e+00
  3.937460e-01   5.302894e+01   2.581409e+00
creator: radaver
creator-version: 3725
header-file: /nas_data/SAXS_data/20151104Workshop/header/JH1_0116.txt
image-file: /nas_data/Pilatus1M/20151104_Workshop/JH1_0116.tif
angular-axis-file: /nas_data/SAXS_data/20151104Workshop/q20151029.dat
beamstop-mask-file: /nas_data/SAXS_data/20151104Workshop/fit2d20151031.msk
detector-response-file: none
beam-center-x: 949.7700
beam-center-y: 918.8000
unit-time: 1.0000
channel-first: 10
channel-last: 1315
Exposure time [s]: 1.094005
Transmitted Beam: 0.484941
Incident Beam: 0.484941
Code: JH1
Concentration [mg/ml]: 1
Run Number: 0116
