# Supplementary material for: SAXS analysis of a soluble cytosolic NgBR construct including extracellular and transmembrane domains
Source: PLoS One. 2018 Jan 18;13(1):e0191371. doi: 10.1371/journal.pone.0191371 (PMC5773207; doi:10.1371/journal.pone.0191371)
Supplement: S1 File — (ZIP) [file pone.0191371.s001.zip › JH1_0117.dat]

Sample:   c= 1.0000 mg/ml  Code: JH1
  3.656810e-03   2.265195e+04   4.132488e+01
  3.955720e-03   2.203953e+04   2.799575e+01
  4.254640e-03   1.910279e+04   2.335636e+01
  4.553560e-03   1.541343e+04   2.022783e+01
  4.852480e-03   1.250866e+04   1.706050e+01
  5.151400e-03   1.053173e+04   1.546463e+01
  5.450320e-03   8.712435e+03   1.335994e+01
  5.749240e-03   7.451770e+03   1.197141e+01
  6.048150e-03   6.384923e+03   1.086192e+01
  6.347070e-03   5.526002e+03   9.600527e+00
  6.645990e-03   4.837303e+03   8.942892e+00
  6.944910e-03   4.243115e+03   8.063408e+00
  7.243830e-03   3.782640e+03   7.377184e+00
  7.542750e-03   3.379400e+03   6.946430e+00
  7.841670e-03   3.043032e+03   6.225169e+00
  8.140580e-03   2.759966e+03   6.010344e+00
  8.439500e-03   2.512187e+03   5.526993e+00
  8.738420e-03   2.304377e+03   5.242966e+00
  9.037340e-03   2.122793e+03   4.865632e+00
  9.336260e-03   1.957185e+03   4.591194e+00
  9.635180e-03   1.811250e+03   4.404145e+00
  9.934100e-03   1.669602e+03   4.091253e+00
  1.023300e-02   1.535758e+03   4.021274e+00
  1.053190e-02   1.426747e+03   3.931222e+00
  1.083090e-02   1.314202e+03   3.772986e+00
  1.112980e-02   1.205069e+03   3.582185e+00
  1.142870e-02   1.123573e+03   3.439561e+00
  1.172760e-02   1.040883e+03   3.301365e+00
  1.202650e-02   9.588671e+02   3.159866e+00
  1.232540e-02   8.910929e+02   3.029456e+00
  1.262440e-02   8.242976e+02   2.859526e+00
  1.292330e-02   7.754468e+02   2.730717e+00
  1.322220e-02   7.119801e+02   2.616584e+00
  1.352110e-02   6.667267e+02   2.506615e+00
  1.382000e-02   6.217327e+02   2.396710e+00
  1.411900e-02   5.807459e+02   2.305092e+00
  1.441790e-02   5.452205e+02   2.217388e+00
  1.471680e-02   5.049923e+02   2.123880e+00
  1.501570e-02   4.775313e+02   2.022639e+00
  1.531460e-02   4.466642e+02   1.947345e+00
  1.561350e-02   4.207700e+02   1.856895e+00
  1.591250e-02   3.954257e+02   1.815963e+00
  1.621140e-02   3.753746e+02   1.738815e+00
  1.651030e-02   3.540758e+02   1.671006e+00
  1.680920e-02   3.355909e+02   1.626803e+00
  1.710810e-02   3.168704e+02   1.584095e+00
  1.740710e-02   2.999702e+02   1.519094e+00
  1.770600e-02   2.845847e+02   1.464753e+00
  1.800490e-02   2.711986e+02   1.418586e+00
  1.830380e-02   2.602109e+02   1.400624e+00
  1.860270e-02   2.468827e+02   1.337788e+00
  1.890170e-02   2.333921e+02   1.300724e+00
  1.920060e-02   2.238676e+02   1.261832e+00
  1.949950e-02   2.159913e+02   1.253710e+00
  1.979840e-02   2.059720e+02   1.201315e+00
  2.009730e-02   1.975372e+02   1.163555e+00
  2.039620e-02   1.894600e+02   1.137452e+00
  2.069520e-02   1.827548e+02   1.111120e+00
  2.099410e-02   1.773874e+02   1.102615e+00
  2.129300e-02   1.706234e+02   1.053050e+00
  2.159190e-02   1.648510e+02   1.070754e+00
  2.189080e-02   1.607889e+02   1.063382e+00
  2.218980e-02   1.532119e+02   1.055906e+00
  2.248870e-02   1.484819e+02   1.058024e+00
  2.278760e-02   1.448979e+02   1.034879e+00
  2.308650e-02   1.402580e+02   1.049511e+00
  2.338540e-02   1.362193e+02   1.032142e+00
  2.368430e-02   1.329514e+02   1.001164e+00
  2.398330e-02   1.276752e+02   1.003421e+00
  2.428220e-02   1.263849e+02   9.761271e-01
  2.458110e-02   1.228401e+02   9.946971e-01
  2.488000e-02   1.211592e+02   9.615204e-01
  2.517890e-02   1.191202e+02   9.420224e-01
  2.547790e-02   1.155377e+02   9.408559e-01
  2.577680e-02   1.132142e+02   9.238663e-01
  2.607570e-02   1.132009e+02   9.312927e-01
  2.637460e-02   1.100930e+02   9.110424e-01
  2.667350e-02   1.064284e+02   8.733325e-01
  2.697250e-02   1.061124e+02   8.451479e-01
  2.727140e-02   1.036497e+02   8.042837e-01
  2.757030e-02   1.014706e+02   7.971050e-01
  2.786920e-02   1.006759e+02   7.849033e-01
  2.816810e-02   9.943032e+01   7.676701e-01
  2.846700e-02   9.864382e+01   7.551877e-01
  2.876600e-02   9.687925e+01   7.393855e-01
  2.906490e-02   9.577679e+01   7.373775e-01
  2.936380e-02   9.369582e+01   7.238923e-01
  2.966270e-02   9.286608e+01   7.153923e-01
  2.996160e-02   9.151342e+01   7.112037e-01
  3.026060e-02   9.043666e+01   6.958725e-01
  3.055950e-02   9.021250e+01   6.940245e-01
  3.085840e-02   8.961111e+01   6.887866e-01
  3.115730e-02   8.689876e+01   6.754424e-01
  3.145620e-02   8.818750e+01   6.738942e-01
  3.175510e-02   8.679764e+01   6.703969e-01
  3.205410e-02   8.613587e+01   6.641970e-01
  3.235300e-02   8.455032e+01   6.553894e-01
  3.265190e-02   8.286608e+01   6.369228e-01
  3.295080e-02   8.343563e+01   6.432988e-01
  3.324970e-02   8.260817e+01   6.392604e-01
  3.354870e-02   8.216696e+01   6.358841e-01
  3.384760e-02   8.170366e+01   6.267675e-01
  3.414650e-02   8.122286e+01   6.249206e-01
  3.444540e-02   8.074564e+01   6.145197e-01
  3.474430e-02   8.047857e+01   6.189012e-01
  3.504330e-02   7.944337e+01   6.072878e-01
  3.534220e-02   7.899266e+01   6.063098e-01
  3.564110e-02   7.895593e+01   6.054219e-01
  3.594000e-02   7.792303e+01   5.899368e-01
  3.623890e-02   7.762189e+01   5.988124e-01
  3.653780e-02   7.818938e+01   5.847416e-01
  3.683680e-02   7.647664e+01   5.858258e-01
  3.713570e-02   7.663667e+01   5.871378e-01
  3.743460e-02   7.720578e+01   5.797086e-01
  3.773350e-02   7.671955e+01   5.772141e-01
  3.803240e-02   7.624654e+01   5.891674e-01
  3.833140e-02   7.623522e+01   6.031260e-01
  3.863030e-02   7.549400e+01   6.095167e-01
  3.892920e-02   7.620331e+01   6.107807e-01
  3.922810e-02   7.563242e+01   6.108732e-01
  3.952700e-02   7.435818e+01   6.017799e-01
  3.982600e-02   7.442822e+01   6.108065e-01
  4.012490e-02   7.417139e+01   6.002485e-01
  4.042380e-02   7.410922e+01   6.078816e-01
  4.072270e-02   7.359988e+01   6.033994e-01
  4.102160e-02   7.329373e+01   6.013544e-01
  4.132050e-02   7.312498e+01   6.014495e-01
  4.161950e-02   7.230429e+01   5.918832e-01
  4.191840e-02   7.223280e+01   5.993443e-01
  4.221730e-02   7.193121e+01   5.903542e-01
  4.251620e-02   7.185983e+01   5.977950e-01
  4.281510e-02   7.198265e+01   5.890529e-01
  4.311410e-02   7.152447e+01   5.879275e-01
  4.341300e-02   7.189944e+01   5.925130e-01
  4.371190e-02   7.153369e+01   5.894788e-01
  4.401080e-02   7.073218e+01   5.861671e-01
  4.430970e-02   7.085574e+01   5.821946e-01
  4.460860e-02   7.067155e+01   5.821767e-01
  4.490760e-02   7.014127e+01   5.814699e-01
  4.520650e-02   7.106092e+01   5.808298e-01
  4.550540e-02   6.939106e+01   5.768784e-01
  4.580430e-02   6.976016e+01   5.762154e-01
  4.610320e-02   7.006148e+01   5.745640e-01
  4.640220e-02   6.946369e+01   5.764473e-01
  4.670110e-02   6.948103e+01   5.679353e-01
  4.700000e-02   6.945575e+01   5.699416e-01
  4.729890e-02   6.994368e+01   5.740808e-01
  4.759780e-02   6.894673e+01   5.692636e-01
  4.789680e-02   6.827868e+01   5.629999e-01
  4.819570e-02   6.953260e+01   5.674476e-01
  4.849460e-02   6.966638e+01   5.700982e-01
  4.879350e-02   6.800675e+01   5.570956e-01
  4.909240e-02   6.794067e+01   5.643918e-01
  4.939130e-02   6.956872e+01   5.614216e-01
  4.969030e-02   6.842204e+01   5.587940e-01
  4.998920e-02   6.809743e+01   5.567932e-01
  5.028810e-02   6.794199e+01   5.541532e-01
  5.058700e-02   6.739760e+01   5.559427e-01
  5.088590e-02   6.788707e+01   5.486910e-01
  5.118490e-02   6.769680e+01   5.551530e-01
  5.148380e-02   6.899688e+01   5.577703e-01
  5.178270e-02   6.796582e+01   5.464437e-01
  5.208160e-02   6.774838e+01   5.513833e-01
  5.238050e-02   6.693777e+01   5.422952e-01
  5.267940e-02   6.667644e+01   5.489679e-01
  5.297840e-02   6.760499e+01   5.456275e-01
  5.327730e-02   6.737604e+01   5.421752e-01
  5.357620e-02   6.812398e+01   5.470791e-01
  5.387510e-02   6.730440e+01   5.406368e-01
  5.417400e-02   6.697115e+01   5.443370e-01
  5.447300e-02   6.675250e+01   5.353407e-01
  5.477190e-02   6.672159e+01   5.364401e-01
  5.507080e-02   6.660946e+01   5.359891e-01
  5.536970e-02   6.711482e+01   5.361813e-01
  5.566860e-02   6.545438e+01   5.331547e-01
  5.596760e-02   6.723607e+01   5.342425e-01
  5.626650e-02   6.730330e+01   5.369336e-01
  5.656540e-02   6.682199e+01   5.331957e-01
  5.686430e-02   6.711115e+01   5.313578e-01
  5.716320e-02   6.639027e+01   5.249925e-01
  5.746210e-02   6.667414e+01   5.314073e-01
  5.776110e-02   6.697317e+01   5.344020e-01
  5.806000e-02   6.714894e+01   5.268244e-01
  5.835890e-02   6.564372e+01   5.214584e-01
  5.865780e-02   6.549563e+01   5.180313e-01
  5.895670e-02   6.581366e+01   5.291575e-01
  5.925570e-02   6.657612e+01   5.200308e-01
  5.955460e-02   6.632126e+01   5.258791e-01
  5.985350e-02   6.611274e+01   5.176603e-01
  6.015240e-02   6.690921e+01   5.224572e-01
  6.045130e-02   6.610992e+01   5.198902e-01
  6.075020e-02   6.525302e+01   5.115406e-01
  6.104920e-02   6.572258e+01   5.172441e-01
  6.134810e-02   6.517947e+01   5.156597e-01
  6.164700e-02   6.585224e+01   5.100994e-01
  6.194590e-02   6.581996e+01   5.181871e-01
  6.224480e-02   6.523321e+01   5.045330e-01
  6.254380e-02   6.612826e+01   5.166113e-01
  6.284270e-02   6.537377e+01   5.153135e-01
  6.314160e-02   6.563399e+01   5.039979e-01
  6.344050e-02   6.559625e+01   5.112552e-01
  6.373940e-02   6.584734e+01   5.037829e-01
  6.403840e-02   6.626107e+01   5.132971e-01
  6.433730e-02   6.546837e+01   5.049192e-01
  6.463620e-02   6.553011e+01   5.010334e-01
  6.493510e-02   6.614290e+01   5.144698e-01
  6.523400e-02   6.585550e+01   5.027870e-01
  6.553290e-02   6.547430e+01   5.039020e-01
  6.583190e-02   6.485135e+01   4.994480e-01
  6.613080e-02   6.561178e+01   4.978166e-01
  6.642970e-02   6.522232e+01   5.055386e-01
  6.672860e-02   6.476538e+01   4.931152e-01
  6.702750e-02   6.526195e+01   5.000072e-01
  6.732650e-02   6.574775e+01   4.983322e-01
  6.762540e-02   6.533983e+01   4.967839e-01
  6.792430e-02   6.562033e+01   4.998565e-01
  6.822320e-02   6.474597e+01   4.886801e-01
  6.852210e-02   6.551843e+01   4.989645e-01
  6.882110e-02   6.505436e+01   4.932325e-01
  6.912000e-02   6.505243e+01   4.927366e-01
  6.941890e-02   6.407838e+01   4.856792e-01
  6.971780e-02   6.475808e+01   4.877722e-01
  7.001670e-02   6.576327e+01   4.978924e-01
  7.031560e-02   6.461375e+01   4.867542e-01
  7.061460e-02   6.527611e+01   4.897193e-01
  7.091350e-02   6.532396e+01   4.884726e-01
  7.121240e-02   6.432305e+01   4.810015e-01
  7.151130e-02   6.482711e+01   4.889863e-01
  7.181020e-02   6.532062e+01   4.842552e-01
  7.210920e-02   6.378006e+01   4.817329e-01
  7.240810e-02   6.517080e+01   4.823234e-01
  7.270700e-02   6.402716e+01   4.840690e-01
  7.300590e-02   6.439798e+01   4.808230e-01
  7.330480e-02   6.490686e+01   4.772951e-01
  7.360370e-02   6.450649e+01   4.816869e-01
  7.390270e-02   6.371284e+01   4.733255e-01
  7.420160e-02   6.465836e+01   4.841049e-01
  7.450050e-02   6.583419e+01   4.793554e-01
  7.479940e-02   6.547194e+01   4.793682e-01
  7.509830e-02   6.479955e+01   4.809477e-01
  7.539730e-02   6.383607e+01   4.702864e-01
  7.569620e-02   6.450630e+01   4.736202e-01
  7.599510e-02   6.418422e+01   4.755170e-01
  7.629400e-02   6.439790e+01   4.701955e-01
  7.659290e-02   6.443873e+01   4.746876e-01
  7.689190e-02   6.574024e+01   4.750707e-01
  7.719080e-02   6.455759e+01   4.733719e-01
  7.748970e-02   6.456095e+01   4.699351e-01
  7.778860e-02   6.440081e+01   4.723620e-01
  7.808750e-02   6.428692e+01   4.685118e-01
  7.838640e-02   6.433539e+01   4.661617e-01
  7.868540e-02   6.516198e+01   4.704131e-01
  7.898430e-02   6.489510e+01   4.669316e-01
  7.928320e-02   6.413365e+01   4.696577e-01
  7.958210e-02   6.481410e+01   4.633481e-01
  7.988100e-02   6.453291e+01   4.677158e-01
  8.018000e-02   6.425980e+01   4.642269e-01
  8.047890e-02   6.458756e+01   4.649958e-01
  8.077780e-02   6.364506e+01   4.607729e-01
  8.107670e-02   6.500629e+01   4.632212e-01
  8.137560e-02   6.543119e+01   4.680228e-01
  8.167450e-02   6.524929e+01   4.644931e-01
  8.197350e-02   6.449037e+01   4.589742e-01
  8.227240e-02   6.453827e+01   4.635848e-01
  8.257130e-02   6.456124e+01   4.541389e-01
  8.287020e-02   6.487984e+01   4.643999e-01
  8.316910e-02   6.481302e+01   4.609204e-01
  8.346810e-02   6.499871e+01   4.572275e-01
  8.376700e-02   6.396302e+01   4.598920e-01
  8.406590e-02   6.373937e+01   4.497171e-01
  8.436480e-02   6.486411e+01   4.607016e-01
  8.466370e-02   6.369618e+01   4.507043e-01
  8.496270e-02   6.512470e+01   4.665112e-01
  8.526160e-02   6.430610e+01   4.782081e-01
  8.556050e-02   6.380772e+01   4.768014e-01
  8.585940e-02   6.462996e+01   4.858709e-01
  8.615830e-02   6.438158e+01   4.849363e-01
  8.645720e-02   6.531870e+01   4.932559e-01
  8.675620e-02   6.498118e+01   4.944287e-01
  8.705510e-02   6.423194e+01   4.905918e-01
  8.735400e-02   6.414640e+01   4.927201e-01
  8.765290e-02   6.501496e+01   4.965434e-01
  8.795180e-02   6.481053e+01   4.998010e-01
  8.825080e-02   6.404043e+01   4.923129e-01
  8.854970e-02   6.507690e+01   5.028881e-01
  8.884860e-02   6.500324e+01   5.005435e-01
  8.914750e-02   6.403859e+01   5.030260e-01
  8.944640e-02   6.466229e+01   5.018011e-01
  8.974530e-02   6.479076e+01   4.981989e-01
  9.004430e-02   7.316390e+01   5.272740e-01
  9.034320e-02   6.322985e+01   4.728531e-01
  9.064210e-02   6.405035e+01   4.750208e-01
  9.094100e-02   6.525750e+01   4.694906e-01
  9.123990e-02   6.434747e+01   4.649573e-01
  9.153890e-02   6.395641e+01   4.660412e-01
  9.183780e-02   6.505625e+01   4.666799e-01
  9.213670e-02   6.471696e+01   4.638166e-01
  9.243560e-02   6.583125e+01   4.665599e-01
  9.273450e-02   6.416330e+01   4.566233e-01
  9.303350e-02   6.398865e+01   4.620150e-01
  9.333240e-02   6.395130e+01   4.516060e-01
  9.363130e-02   6.371612e+01   4.542468e-01
  9.393020e-02   6.452440e+01   4.547808e-01
  9.422910e-02   6.375021e+01   4.532018e-01
  9.452800e-02   6.397519e+01   4.551694e-01
  9.482700e-02   6.380352e+01   4.443677e-01
  9.512590e-02   6.375455e+01   4.524445e-01
  9.542480e-02   6.377107e+01   4.475742e-01
  9.572370e-02   6.461608e+01   4.505297e-01
  9.602260e-02   6.400591e+01   4.506564e-01
  9.632160e-02   6.443143e+01   4.443653e-01
  9.662050e-02   6.320477e+01   4.426413e-01
  9.691940e-02   6.472065e+01   4.479179e-01
  9.721830e-02   6.383076e+01   4.422891e-01
  9.751720e-02   6.458961e+01   4.470967e-01
  9.781610e-02   6.361466e+01   4.394015e-01
  9.811510e-02   6.468246e+01   4.474179e-01
  9.841400e-02   6.470532e+01   4.403251e-01
  9.871290e-02   6.515516e+01   4.450485e-01
  9.901180e-02   6.483047e+01   4.450161e-01
  9.931070e-02   6.384496e+01   4.377360e-01
  9.960970e-02   6.446267e+01   4.430345e-01
  9.990860e-02   6.401432e+01   4.341876e-01
  1.002070e-01   6.391999e+01   4.379931e-01
  1.005060e-01   6.357748e+01   4.344037e-01
  1.008050e-01   6.421711e+01   4.390099e-01
  1.011040e-01   6.372319e+01   4.311827e-01
  1.014030e-01   6.405555e+01   4.343274e-01
  1.017020e-01   6.437318e+01   4.395431e-01
  1.020010e-01   6.402921e+01   4.335611e-01
  1.023000e-01   6.415477e+01   4.319722e-01
  1.025990e-01   6.467847e+01   4.327311e-01
  1.028980e-01   6.434172e+01   4.332702e-01
  1.031970e-01   6.378415e+01   4.337453e-01
  1.034960e-01   6.378357e+01   4.258203e-01
  1.037950e-01   6.418339e+01   4.310718e-01
  1.040930e-01   6.439524e+01   4.281803e-01
  1.043920e-01   6.395447e+01   4.306332e-01
  1.046910e-01   6.448098e+01   4.317385e-01
  1.049900e-01   6.456872e+01   4.261892e-01
  1.052890e-01   6.340995e+01   4.258580e-01
  1.055880e-01   6.383511e+01   4.256715e-01
  1.058870e-01   6.418788e+01   4.284623e-01
  1.061860e-01   6.398109e+01   4.236137e-01
  1.064850e-01   6.427897e+01   4.252319e-01
  1.067840e-01   6.488657e+01   4.294864e-01
  1.070830e-01   6.490979e+01   4.260435e-01
  1.073820e-01   6.469829e+01   4.237798e-01
  1.076800e-01   6.345565e+01   4.193817e-01
  1.079790e-01   6.374929e+01   4.222178e-01
  1.082780e-01   6.421467e+01   4.256549e-01
  1.085770e-01   6.458232e+01   4.178969e-01
  1.088760e-01   6.486321e+01   4.246324e-01
  1.091750e-01   6.410413e+01   4.205924e-01
  1.094740e-01   6.384646e+01   4.206712e-01
  1.097730e-01   6.310406e+01   4.157796e-01
  1.100720e-01   6.476498e+01   4.172918e-01
  1.103710e-01   6.344179e+01   4.193359e-01
  1.106700e-01   6.477673e+01   4.176277e-01
  1.109690e-01   6.458023e+01   4.227708e-01
  1.112670e-01   6.438907e+01   4.146030e-01
  1.115660e-01   6.520164e+01   4.183979e-01
  1.118650e-01   6.495469e+01   4.215260e-01
  1.121640e-01   6.410598e+01   4.128145e-01
  1.124630e-01   6.472903e+01   4.159908e-01
  1.127620e-01   6.417296e+01   4.142001e-01
  1.130610e-01   6.497246e+01   4.161824e-01
  1.133600e-01   6.413388e+01   4.182477e-01
  1.136590e-01   6.419369e+01   4.082316e-01
  1.139580e-01   6.438468e+01   4.134194e-01
  1.142570e-01   6.348296e+01   4.102254e-01
  1.145560e-01   6.437448e+01   4.136781e-01
  1.148550e-01   6.456316e+01   4.131202e-01
  1.151530e-01   6.418505e+01   4.065277e-01
  1.154520e-01   6.466016e+01   4.131408e-01
  1.157510e-01   6.456229e+01   4.082788e-01
  1.160500e-01   6.457188e+01   4.146044e-01
  1.163490e-01   6.456745e+01   4.082951e-01
  1.166480e-01   6.372605e+01   4.084332e-01
  1.169470e-01   6.442898e+01   4.084169e-01
  1.172460e-01   6.504521e+01   4.109303e-01
  1.175450e-01   6.442939e+01   4.056417e-01
  1.178440e-01   6.475118e+01   4.066534e-01
  1.181430e-01   6.444242e+01   4.087403e-01
  1.184420e-01   6.396154e+01   4.049902e-01
  1.187400e-01   6.467551e+01   4.058661e-01
  1.190390e-01   6.409474e+01   4.032232e-01
  1.193380e-01   6.433827e+01   4.039885e-01
  1.196370e-01   6.423592e+01   4.058580e-01
  1.199360e-01   6.471031e+01   4.032598e-01
  1.202350e-01   6.362043e+01   4.028143e-01
  1.205340e-01   6.467168e+01   4.036780e-01
  1.208330e-01   6.403200e+01   4.003408e-01
  1.211320e-01   6.375648e+01   4.027002e-01
  1.214310e-01   6.444868e+01   3.982185e-01
  1.217300e-01   6.447925e+01   4.038877e-01
  1.220290e-01   6.460225e+01   4.029229e-01
  1.223270e-01   6.463013e+01   4.003497e-01
  1.226260e-01   6.503186e+01   4.010646e-01
  1.229250e-01   6.543673e+01   4.007366e-01
  1.232240e-01   6.473698e+01   4.022715e-01
  1.235230e-01   6.497589e+01   4.022138e-01
  1.238220e-01   6.455203e+01   3.975011e-01
  1.241210e-01   6.410179e+01   3.976648e-01
  1.244200e-01   6.453266e+01   3.953928e-01
  1.247190e-01   6.462021e+01   4.003190e-01
  1.250180e-01   6.430949e+01   3.944551e-01
  1.253170e-01   6.407720e+01   3.945024e-01
  1.256160e-01   6.482268e+01   3.993722e-01
  1.259140e-01   6.407721e+01   3.942485e-01
  1.262130e-01   6.423488e+01   3.947332e-01
  1.265120e-01   6.439539e+01   3.924579e-01
  1.268110e-01   6.528975e+01   3.959282e-01
  1.271100e-01   6.478365e+01   3.979553e-01
  1.274090e-01   6.446430e+01   3.936682e-01
  1.277080e-01   6.434722e+01   3.920624e-01
  1.280070e-01   6.442863e+01   3.910731e-01
  1.283060e-01   6.474460e+01   3.935206e-01
  1.286050e-01   6.418636e+01   3.945842e-01
  1.289040e-01   6.424127e+01   3.878269e-01
  1.292030e-01   6.516970e+01   3.955640e-01
  1.295020e-01   6.461922e+01   3.901797e-01
  1.298000e-01   6.450773e+01   3.905759e-01
  1.300990e-01   6.463791e+01   3.885399e-01
  1.303980e-01   6.503616e+01   3.904615e-01
  1.306970e-01   6.470080e+01   3.923928e-01
  1.309960e-01   6.444678e+01   3.894154e-01
  1.312950e-01   6.467428e+01   3.898588e-01
  1.315940e-01   6.558987e+01   3.882757e-01
  1.318930e-01   6.528336e+01   3.902333e-01
  1.321920e-01   6.486718e+01   3.887470e-01
  1.324910e-01   6.475168e+01   3.893645e-01
  1.327900e-01   6.506844e+01   3.881519e-01
  1.330890e-01   6.455787e+01   3.861520e-01
  1.333870e-01   6.462880e+01   3.861276e-01
  1.336860e-01   6.408895e+01   3.838075e-01
  1.339850e-01   6.487156e+01   3.847387e-01
  1.342840e-01   6.435991e+01   3.860329e-01
  1.345830e-01   6.477391e+01   3.858530e-01
  1.348820e-01   6.356260e+01   3.822281e-01
  1.351810e-01   6.489334e+01   3.813562e-01
  1.354800e-01   6.510699e+01   3.863729e-01
  1.357790e-01   6.494062e+01   3.835530e-01
  1.360780e-01   6.533857e+01   3.863551e-01
  1.363770e-01   6.442164e+01   3.831703e-01
  1.366760e-01   6.492767e+01   3.867827e-01
  1.369740e-01   6.544067e+01   4.020595e-01
  1.372730e-01   6.420188e+01   4.003402e-01
  1.375720e-01   6.424675e+01   4.098139e-01
  1.378710e-01   6.396607e+01   4.106299e-01
  1.381700e-01   6.429738e+01   4.134303e-01
  1.384690e-01   6.430218e+01   4.206262e-01
  1.387680e-01   6.390243e+01   4.078666e-01
  1.390670e-01   6.485120e+01   3.991996e-01
  1.393660e-01   6.482128e+01   3.983293e-01
  1.396650e-01   6.461539e+01   3.948856e-01
  1.399640e-01   6.462299e+01   3.959240e-01
  1.402630e-01   6.467308e+01   3.879252e-01
  1.405620e-01   6.439857e+01   3.914752e-01
  1.408600e-01   6.486245e+01   3.916483e-01
  1.411590e-01   6.450750e+01   3.915591e-01
  1.414580e-01   6.465154e+01   3.924912e-01
  1.417570e-01   6.467592e+01   3.850917e-01
  1.420560e-01   6.447403e+01   3.890124e-01
  1.423550e-01   6.503370e+01   3.880483e-01
  1.426540e-01   6.482778e+01   3.839123e-01
  1.429530e-01   6.596456e+01   3.863328e-01
  1.432520e-01   6.387264e+01   3.772255e-01
  1.435510e-01   6.478715e+01   3.826398e-01
  1.438500e-01   6.547572e+01   3.805828e-01
  1.441490e-01   6.474921e+01   3.775801e-01
  1.444470e-01   6.466868e+01   3.797934e-01
  1.447460e-01   6.463524e+01   3.759325e-01
  1.450450e-01   6.431180e+01   3.787440e-01
  1.453440e-01   6.481262e+01   3.742832e-01
  1.456430e-01   6.509168e+01   3.787987e-01
  1.459420e-01   6.421386e+01   3.755775e-01
  1.462410e-01   6.435411e+01   3.742467e-01
  1.465400e-01   6.516690e+01   3.779141e-01
  1.468390e-01   6.510351e+01   3.729896e-01
  1.471380e-01   6.428400e+01   3.736116e-01
  1.474370e-01   6.437186e+01   3.745146e-01
  1.477360e-01   6.454350e+01   3.739344e-01
  1.480340e-01   6.497238e+01   3.715621e-01
  1.483330e-01   6.462882e+01   3.790041e-01
  1.486320e-01   6.511670e+01   3.899763e-01
  1.489310e-01   6.436949e+01   3.894250e-01
  1.492300e-01   6.478708e+01   3.901987e-01
  1.495290e-01   6.451993e+01   3.918439e-01
  1.498280e-01   6.475171e+01   3.970854e-01
  1.501270e-01   6.551281e+01   4.009694e-01
  1.504260e-01   6.539590e+01   3.952442e-01
  1.507250e-01   6.424691e+01   3.975946e-01
  1.510240e-01   6.469889e+01   3.979530e-01
  1.513230e-01   6.586379e+01   4.068380e-01
  1.516210e-01   6.462830e+01   3.987730e-01
  1.519200e-01   6.560021e+01   4.017603e-01
  1.522190e-01   6.477993e+01   4.061937e-01
  1.525180e-01   6.506174e+01   4.022138e-01
  1.528170e-01   6.463881e+01   4.063004e-01
  1.531160e-01   6.577835e+01   4.065740e-01
  1.534150e-01   6.498538e+01   3.983162e-01
  1.537140e-01   6.526623e+01   3.923735e-01
  1.540130e-01   6.514310e+01   3.855431e-01
  1.543120e-01   6.445901e+01   3.837458e-01
  1.546110e-01   6.511688e+01   3.831532e-01
  1.549100e-01   6.569822e+01   3.850901e-01
  1.552090e-01   6.474834e+01   3.843732e-01
  1.555070e-01   6.509292e+01   3.761717e-01
  1.558060e-01   6.530056e+01   3.820968e-01
  1.561050e-01   6.542989e+01   3.786759e-01
  1.564040e-01   6.480459e+01   3.784052e-01
  1.567030e-01   6.478611e+01   3.763710e-01
  1.570020e-01   6.484592e+01   3.745942e-01
  1.573010e-01   6.502995e+01   3.786190e-01
  1.576000e-01   6.494751e+01   3.725424e-01
  1.578990e-01   6.445988e+01   3.730494e-01
  1.581980e-01   6.517741e+01   3.734129e-01
  1.584970e-01   6.453509e+01   3.713577e-01
  1.587960e-01   6.515503e+01   3.765683e-01
  1.590940e-01   6.546126e+01   3.721192e-01
  1.593930e-01   6.483639e+01   3.690982e-01
  1.596920e-01   6.498641e+01   3.705592e-01
  1.599910e-01   6.516303e+01   3.727377e-01
  1.602900e-01   6.536336e+01   3.726783e-01
  1.605890e-01   6.481204e+01   3.655809e-01
  1.608880e-01   6.476743e+01   3.678780e-01
  1.611870e-01   6.492158e+01   3.672989e-01
  1.614860e-01   6.424867e+01   3.657940e-01
  1.617850e-01   6.561688e+01   3.664433e-01
  1.620840e-01   6.444632e+01   3.631600e-01
  1.623830e-01   6.450525e+01   3.649143e-01
  1.626810e-01   6.442678e+01   3.625150e-01
  1.629800e-01   6.527002e+01   3.609937e-01
  1.632790e-01   6.474715e+01   3.606930e-01
  1.635780e-01   6.499815e+01   3.625528e-01
  1.638770e-01   6.471919e+01   3.641258e-01
  1.641760e-01   6.503154e+01   3.632310e-01
  1.644750e-01   6.442144e+01   3.607474e-01
  1.647740e-01   6.513430e+01   3.623497e-01
  1.650730e-01   6.459590e+01   3.622074e-01
  1.653720e-01   6.470829e+01   3.621323e-01
  1.656710e-01   6.434845e+01   3.590071e-01
  1.659700e-01   6.468001e+01   3.614706e-01
  1.662680e-01   6.469962e+01   3.601768e-01
  1.665670e-01   6.572090e+01   3.639776e-01
  1.668660e-01   6.444003e+01   3.569934e-01
  1.671650e-01   6.540421e+01   3.625185e-01
  1.674640e-01   6.533057e+01   3.615443e-01
  1.677630e-01   6.479083e+01   3.581517e-01
  1.680620e-01   6.483797e+01   3.605617e-01
  1.683610e-01   6.480293e+01   3.548463e-01
  1.686600e-01   6.488468e+01   3.599265e-01
  1.689590e-01   6.402334e+01   3.539850e-01
  1.692580e-01   6.521996e+01   3.570923e-01
  1.695570e-01   6.489010e+01   3.607066e-01
  1.698560e-01   6.509231e+01   3.552716e-01
  1.701540e-01   6.551779e+01   3.592133e-01
  1.704530e-01   6.428545e+01   3.528813e-01
  1.707520e-01   6.506904e+01   3.552081e-01
  1.710510e-01   6.459268e+01   3.568547e-01
  1.713500e-01   6.434109e+01   3.526718e-01
  1.716490e-01   6.515206e+01   3.576492e-01
  1.719480e-01   6.505392e+01   3.517456e-01
  1.722470e-01   6.479318e+01   3.533654e-01
  1.725460e-01   6.516546e+01   3.560210e-01
  1.728450e-01   6.419338e+01   3.510089e-01
  1.731440e-01   6.465769e+01   3.528154e-01
  1.734430e-01   6.454522e+01   3.493118e-01
  1.737410e-01   6.472060e+01   3.533481e-01
  1.740400e-01   6.474298e+01   3.526879e-01
  1.743390e-01   6.436430e+01   3.491723e-01
  1.746380e-01   6.477977e+01   3.518925e-01
  1.749370e-01   6.460089e+01   3.491124e-01
  1.752360e-01   6.435732e+01   3.507432e-01
  1.755350e-01   6.462980e+01   3.505971e-01
  1.758340e-01   6.477265e+01   3.462986e-01
  1.761330e-01   6.460391e+01   3.514145e-01
  1.764320e-01   6.515455e+01   3.480024e-01
  1.767310e-01   6.459661e+01   3.508613e-01
  1.770300e-01   6.466615e+01   3.473814e-01
  1.773280e-01   6.449776e+01   3.483110e-01
  1.776270e-01   6.460695e+01   3.473944e-01
  1.779260e-01   6.427276e+01   3.449597e-01
  1.782250e-01   6.433976e+01   3.478841e-01
  1.785240e-01   6.379777e+01   3.431774e-01
  1.788230e-01   6.465252e+01   3.471730e-01
  1.791220e-01   6.394930e+01   3.457932e-01
  1.794210e-01   6.414262e+01   3.430970e-01
  1.797200e-01   6.505592e+01   3.470550e-01
  1.800190e-01   6.438705e+01   3.429164e-01
  1.803180e-01   6.470099e+01   3.473031e-01
  1.806170e-01   6.442858e+01   3.436936e-01
  1.809160e-01   6.441080e+01   3.429796e-01
  1.812140e-01   6.452618e+01   3.441213e-01
  1.815130e-01   6.429432e+01   3.430019e-01
  1.818120e-01   6.459290e+01   3.451403e-01
  1.821110e-01   6.458118e+01   3.411269e-01
  1.824100e-01   6.422831e+01   3.426594e-01
  1.827090e-01   6.416218e+01   3.418205e-01
  1.830080e-01   6.464166e+01   3.432612e-01
  1.833070e-01   6.464264e+01   3.408008e-01
  1.836060e-01   6.445400e+01   3.394950e-01
  1.839050e-01   6.478290e+01   3.443026e-01
  1.842040e-01   6.401365e+01   3.394624e-01
  1.845030e-01   6.411789e+01   3.389304e-01
  1.848010e-01   6.396799e+01   3.403179e-01
  1.851000e-01   6.434099e+01   3.366517e-01
  1.853990e-01   6.420723e+01   3.412817e-01
  1.856980e-01   6.446652e+01   3.395280e-01
  1.859970e-01   6.374841e+01   3.363576e-01
  1.862960e-01   6.423241e+01   3.390718e-01
  1.865950e-01   6.405194e+01   3.368404e-01
  1.868940e-01   6.403494e+01   3.406596e-01
  1.871930e-01   6.401084e+01   3.334576e-01
  1.874920e-01   6.453511e+01   3.379496e-01
  1.877910e-01   6.447457e+01   3.376326e-01
  1.880900e-01   6.424472e+01   3.370303e-01
  1.883880e-01   6.473413e+01   3.400707e-01
  1.886870e-01   6.394940e+01   3.319238e-01
  1.889860e-01   6.390570e+01   3.374083e-01
  1.892850e-01   6.387147e+01   3.347959e-01
  1.895840e-01   6.409078e+01   3.342825e-01
  1.898830e-01   6.439677e+01   3.355455e-01
  1.901820e-01   6.374873e+01   3.335436e-01
  1.904810e-01   6.410996e+01   3.343325e-01
  1.907800e-01   6.417751e+01   3.337377e-01
  1.910790e-01   6.422039e+01   3.332361e-01
  1.913780e-01   6.366264e+01   3.328564e-01
  1.916770e-01   6.458455e+01   3.351031e-01
  1.919750e-01   6.394232e+01   3.342045e-01
  1.922740e-01   6.431787e+01   3.315178e-01
  1.925730e-01   6.454553e+01   3.328593e-01
  1.928720e-01   6.394411e+01   3.320618e-01
  1.931710e-01   6.444032e+01   3.339594e-01
  1.934700e-01   6.440791e+01   3.323529e-01
  1.937690e-01   6.403259e+01   3.304823e-01
  1.940680e-01   6.410792e+01   3.324869e-01
  1.943670e-01   6.452172e+01   3.315921e-01
  1.946660e-01   6.427190e+01   3.315496e-01
  1.949650e-01   6.390811e+01   3.285297e-01
  1.952640e-01   6.367477e+01   3.294086e-01
  1.955630e-01   6.399966e+01   3.314488e-01
  1.958610e-01   6.376709e+01   3.277268e-01
  1.961600e-01   6.454391e+01   3.310510e-01
  1.964590e-01   6.457681e+01   3.296538e-01
  1.967580e-01   6.388420e+01   3.300991e-01
  1.970570e-01   6.388685e+01   3.278880e-01
  1.973560e-01   6.373574e+01   3.257595e-01
  1.976550e-01   6.354525e+01   3.280369e-01
  1.979540e-01   6.381495e+01   3.263946e-01
  1.982530e-01   6.378340e+01   3.280621e-01
  1.985520e-01   6.363045e+01   3.256342e-01
  1.988510e-01   6.368342e+01   3.259138e-01
  1.991500e-01   6.335689e+01   3.272565e-01
  1.994480e-01   6.349907e+01   3.242958e-01
  1.997470e-01   6.358951e+01   3.263963e-01
  2.000460e-01   6.430947e+01   3.243695e-01
  2.003450e-01   6.327075e+01   3.239971e-01
  2.006440e-01   6.330588e+01   3.268317e-01
  2.009430e-01   6.351270e+01   3.223538e-01
  2.012420e-01   6.308041e+01   3.245107e-01
  2.015410e-01   6.302116e+01   3.209647e-01
  2.018400e-01   6.347296e+01   3.228139e-01
  2.021390e-01   6.298192e+01   3.225477e-01
  2.024380e-01   6.356920e+01   3.191894e-01
  2.027370e-01   6.375305e+01   3.246585e-01
  2.030350e-01   6.387931e+01   3.218888e-01
  2.033340e-01   6.308587e+01   3.207125e-01
  2.036330e-01   6.366304e+01   3.196969e-01
  2.039320e-01   6.339141e+01   3.198325e-01
  2.042310e-01   6.352781e+01   3.232350e-01
  2.045300e-01   6.298953e+01   3.171918e-01
  2.048290e-01   6.346613e+01   3.194743e-01
  2.051280e-01   6.322068e+01   3.184487e-01
  2.054270e-01   6.304456e+01   3.174649e-01
  2.057260e-01   6.353002e+01   3.221183e-01
  2.060250e-01   6.316118e+01   3.172207e-01
  2.063240e-01   6.387156e+01   3.215926e-01
  2.066230e-01   6.337407e+01   3.189705e-01
  2.069210e-01   6.317284e+01   3.196914e-01
  2.072200e-01   6.343608e+01   3.196716e-01
  2.075190e-01   6.325390e+01   3.167847e-01
  2.078180e-01   6.308007e+01   3.187733e-01
  2.081170e-01   6.262623e+01   3.160081e-01
  2.084160e-01   6.342150e+01   3.200454e-01
  2.087150e-01   6.288137e+01   3.151879e-01
  2.090140e-01   6.335494e+01   3.178413e-01
  2.093130e-01   6.353240e+01   3.181515e-01
  2.096120e-01   6.332942e+01   3.171073e-01
  2.099110e-01   6.330801e+01   3.155947e-01
  2.102100e-01   6.270424e+01   3.156711e-01
  2.105080e-01   6.321192e+01   3.185622e-01
  2.108070e-01   6.282292e+01   3.146460e-01
  2.111060e-01   6.264104e+01   3.134051e-01
  2.114050e-01   6.290938e+01   3.144683e-01
  2.117040e-01   6.330025e+01   3.204265e-01
  2.120030e-01   6.303702e+01   3.256999e-01
  2.123020e-01   6.284603e+01   3.275542e-01
  2.126010e-01   6.247110e+01   3.239455e-01
  2.129000e-01   6.267534e+01   3.277033e-01
  2.131990e-01   6.333059e+01   3.322942e-01
  2.134980e-01   6.278319e+01   3.328625e-01
  2.137970e-01   6.284583e+01   3.305616e-01
  2.140950e-01   6.347021e+01   3.340538e-01
  2.143940e-01   6.320345e+01   3.346018e-01
  2.146930e-01   6.305981e+01   3.345360e-01
  2.149920e-01   6.299032e+01   3.346669e-01
  2.152910e-01   6.286953e+01   3.348200e-01
  2.155900e-01   6.288481e+01   3.377488e-01
  2.158890e-01   6.317686e+01   3.385322e-01
  2.161880e-01   6.234476e+01   3.348483e-01
  2.164870e-01   6.257606e+01   3.367567e-01
  2.167860e-01   6.318679e+01   3.320703e-01
  2.170850e-01   6.305807e+01   3.291515e-01
  2.173840e-01   6.256480e+01   3.247678e-01
  2.176820e-01   6.239279e+01   3.228802e-01
  2.179810e-01   6.265966e+01   3.245787e-01
  2.182800e-01   6.235449e+01   3.195398e-01
  2.185790e-01   6.288507e+01   3.224409e-01
  2.188780e-01   6.258395e+01   3.181979e-01
  2.191770e-01   6.302659e+01   3.213970e-01
  2.194760e-01   6.252185e+01   3.209458e-01
  2.197750e-01   6.216338e+01   3.168551e-01
  2.200740e-01   6.277931e+01   3.163940e-01
  2.203730e-01   6.218923e+01   3.166497e-01
  2.206720e-01   6.271656e+01   3.170416e-01
  2.209710e-01   6.268473e+01   3.191396e-01
  2.212700e-01   6.255908e+01   3.143791e-01
  2.215680e-01   6.186762e+01   3.154254e-01
  2.218670e-01   6.236949e+01   3.124652e-01
  2.221660e-01   6.249969e+01   3.162242e-01
  2.224650e-01   6.234688e+01   3.133207e-01
  2.227640e-01   6.168169e+01   3.113847e-01
  2.230630e-01   6.202494e+01   3.131654e-01
  2.233620e-01   6.225236e+01   3.129524e-01
  2.236610e-01   6.252925e+01   3.136476e-01
  2.239600e-01   6.224495e+01   3.093397e-01
  2.242590e-01   6.241682e+01   3.128436e-01
  2.245580e-01   6.217235e+01   3.113252e-01
  2.248570e-01   6.191339e+01   3.124907e-01
  2.251550e-01   6.217726e+01   3.095504e-01
  2.254540e-01   6.277152e+01   3.112807e-01
  2.257530e-01   6.208292e+01   3.118761e-01
  2.260520e-01   6.221258e+01   3.083801e-01
  2.263510e-01   6.152801e+01   3.076785e-01
  2.266500e-01   6.231413e+01   3.095115e-01
  2.269490e-01   6.214396e+01   3.077113e-01
  2.272480e-01   6.187826e+01   3.095655e-01
  2.275470e-01   6.170424e+01   3.050221e-01
  2.278460e-01   6.158035e+01   3.081869e-01
  2.281450e-01   6.170640e+01   3.057621e-01
  2.284440e-01   6.168938e+01   3.072053e-01
  2.287420e-01   6.219729e+01   3.093474e-01
  2.290410e-01   6.193860e+01   3.025899e-01
  2.293400e-01   6.233911e+01   3.083187e-01
  2.296390e-01   6.212027e+01   3.062938e-01
  2.299380e-01   6.233668e+01   3.073197e-01
  2.302370e-01   6.152578e+01   3.047026e-01
  2.305360e-01   6.214961e+01   3.043005e-01
  2.308350e-01   6.276272e+01   3.101181e-01
  2.311340e-01   6.207627e+01   3.026886e-01
  2.314330e-01   6.181255e+01   3.041965e-01
  2.317320e-01   6.124435e+01   3.038833e-01
  2.320310e-01   6.205845e+01   3.027638e-01
  2.323290e-01   6.156345e+01   3.062707e-01
  2.326280e-01   6.193266e+01   3.017482e-01
  2.329270e-01   6.141124e+01   3.009451e-01
  2.332260e-01   6.167582e+01   3.031384e-01
  2.335250e-01   6.185771e+01   3.028677e-01
  2.338240e-01   6.201345e+01   3.044487e-01
  2.341230e-01   6.239607e+01   3.008866e-01
  2.344220e-01   6.172351e+01   3.023012e-01
  2.347210e-01   6.195171e+01   3.027406e-01
  2.350200e-01   6.150871e+01   3.008310e-01
  2.353190e-01   6.178435e+01   3.018579e-01
  2.356180e-01   6.109556e+01   2.968218e-01
  2.359170e-01   6.186338e+01   3.030008e-01
  2.362150e-01   6.175942e+01   3.007399e-01
  2.365140e-01   6.193340e+01   2.988501e-01
  2.368130e-01   6.186486e+01   3.009965e-01
  2.371120e-01   6.163868e+01   2.990549e-01
  2.374110e-01   6.179436e+01   3.020006e-01
  2.377100e-01   6.158345e+01   2.978907e-01
  2.380090e-01   6.117056e+01   2.982617e-01
  2.383080e-01   6.221739e+01   2.988493e-01
  2.386070e-01   6.141669e+01   2.985158e-01
  2.389060e-01   6.174275e+01   2.989622e-01
  2.392050e-01   6.178196e+01   2.974621e-01
  2.395040e-01   6.114165e+01   2.979614e-01
  2.398020e-01   6.096274e+01   2.954834e-01
  2.401010e-01   6.180614e+01   2.992306e-01
  2.404000e-01   6.149939e+01   2.956599e-01
  2.406990e-01   6.141665e+01   2.971464e-01
  2.409980e-01   6.120922e+01   2.956312e-01
  2.412970e-01   6.200939e+01   2.971074e-01
  2.415960e-01   6.122340e+01   2.961144e-01
  2.418950e-01   6.101630e+01   2.939427e-01
  2.421940e-01   6.137770e+01   2.960378e-01
  2.424930e-01   6.136265e+01   2.969025e-01
  2.427920e-01   6.093145e+01   2.920969e-01
  2.430910e-01   6.112576e+01   2.945384e-01
  2.433890e-01   6.126830e+01   2.938874e-01
  2.436880e-01   6.120901e+01   2.963049e-01
  2.439870e-01   6.093005e+01   2.920936e-01
  2.442860e-01   6.154997e+01   2.930320e-01
  2.445850e-01   6.164669e+01   2.950143e-01
  2.448840e-01   6.125702e+01   2.936408e-01
  2.451830e-01   6.125989e+01   2.951950e-01
  2.454820e-01   6.164728e+01   2.926145e-01
  2.457810e-01   6.108268e+01   2.924592e-01
  2.460800e-01   6.124158e+01   2.931662e-01
  2.463790e-01   6.118242e+01   2.920477e-01
  2.466780e-01   6.124652e+01   2.926338e-01
  2.469770e-01   6.086016e+01   2.908476e-01
  2.472750e-01   6.137856e+01   2.928405e-01
  2.475740e-01   6.085264e+01   2.925608e-01
  2.478730e-01   6.109966e+01   2.884564e-01
  2.481720e-01   6.124657e+01   2.917694e-01
  2.484710e-01   6.106616e+01   2.895302e-01
  2.487700e-01   6.146246e+01   2.935852e-01
  2.490690e-01   6.098765e+01   2.913670e-01
  2.493680e-01   6.107080e+01   2.885968e-01
  2.496670e-01   6.101599e+01   2.924081e-01
  2.499660e-01   6.134894e+01   2.901998e-01
  2.502650e-01   6.088585e+01   2.903741e-01
  2.505640e-01   6.135464e+01   2.885369e-01
  2.508620e-01   6.090699e+01   2.888372e-01
  2.511610e-01   6.050880e+01   2.902209e-01
  2.514600e-01   6.133798e+01   2.890184e-01
  2.517590e-01   6.084967e+01   2.876579e-01
  2.520580e-01   6.112457e+01   2.888284e-01
  2.523570e-01   6.076388e+01   2.882882e-01
  2.526560e-01   6.061381e+01   2.887715e-01
  2.529550e-01   6.051149e+01   2.852159e-01
  2.532540e-01   6.062016e+01   2.853701e-01
  2.535530e-01   6.085046e+01   2.857081e-01
  2.538520e-01   6.041678e+01   2.860144e-01
  2.541510e-01   6.036343e+01   2.843601e-01
  2.544490e-01   6.026807e+01   2.849466e-01
  2.547480e-01   6.066221e+01   2.861839e-01
  2.550470e-01   6.045258e+01   2.839652e-01
  2.553460e-01   6.093186e+01   2.854930e-01
  2.556450e-01   6.101536e+01   2.833850e-01
  2.559440e-01   6.081898e+01   2.858377e-01
  2.562430e-01   6.056880e+01   2.865800e-01
  2.565420e-01   6.062954e+01   2.841795e-01
  2.568410e-01   6.081186e+01   2.838053e-01
  2.571400e-01   6.046129e+01   2.833846e-01
  2.574390e-01   6.048240e+01   2.855549e-01
  2.577380e-01   6.073954e+01   2.851433e-01
  2.580360e-01   6.085367e+01   2.834054e-01
  2.583350e-01   6.038641e+01   2.848194e-01
  2.586340e-01   6.034407e+01   2.816252e-01
  2.589330e-01   6.019590e+01   2.840662e-01
  2.592320e-01   6.070683e+01   2.824704e-01
  2.595310e-01   6.038929e+01   2.827182e-01
  2.598300e-01   6.067338e+01   2.852921e-01
  2.601290e-01   6.072876e+01   2.810553e-01
  2.604280e-01   6.079371e+01   2.846646e-01
  2.607270e-01   6.015287e+01   2.794304e-01
  2.610260e-01   6.033896e+01   2.824021e-01
  2.613250e-01   6.071868e+01   2.838872e-01
  2.616240e-01   5.989310e+01   2.810613e-01
  2.619220e-01   6.046959e+01   2.825096e-01
  2.622210e-01   6.026208e+01   2.792036e-01
  2.625200e-01   6.045136e+01   2.813853e-01
  2.628190e-01   5.979493e+01   2.795621e-01
  2.631180e-01   6.033576e+01   2.790871e-01
  2.634170e-01   6.026352e+01   2.825228e-01
  2.637160e-01   6.006854e+01   2.784684e-01
  2.640150e-01   6.110355e+01   2.835897e-01
  2.643140e-01   6.030609e+01   2.786370e-01
  2.646130e-01   6.034480e+01   2.791080e-01
  2.649120e-01   6.049586e+01   2.824720e-01
  2.652110e-01   6.016814e+01   2.785084e-01
  2.655090e-01   6.034364e+01   2.796806e-01
  2.658080e-01   6.000246e+01   2.772726e-01
  2.661070e-01   6.032675e+01   2.792576e-01
  2.664060e-01   6.021706e+01   2.787170e-01
  2.667050e-01   6.001908e+01   2.785446e-01
  2.670040e-01   6.044549e+01   2.793408e-01
  2.673030e-01   6.058838e+01   2.788127e-01
  2.676020e-01   6.051923e+01   2.787484e-01
  2.679010e-01   6.035230e+01   2.782690e-01
  2.682000e-01   6.052506e+01   2.775357e-01
  2.684990e-01   5.990865e+01   2.771500e-01
  2.687980e-01   6.007725e+01   2.771629e-01
  2.690960e-01   6.013462e+01   2.784309e-01
  2.693950e-01   6.066726e+01   2.767426e-01
  2.696940e-01   5.988216e+01   2.753152e-01
  2.699930e-01   6.024749e+01   2.771795e-01
  2.702920e-01   6.000073e+01   2.763309e-01
  2.705910e-01   5.970470e+01   2.761149e-01
  2.708900e-01   6.004471e+01   2.747675e-01
  2.711890e-01   5.989581e+01   2.762758e-01
  2.714880e-01   6.025054e+01   2.760680e-01
  2.717870e-01   6.017799e+01   2.763659e-01
  2.720860e-01   5.990055e+01   2.747125e-01
  2.723850e-01   6.026362e+01   2.749014e-01
  2.726840e-01   5.936319e+01   2.739357e-01
  2.729820e-01   6.012064e+01   2.754931e-01
  2.732810e-01   6.023603e+01   2.748384e-01
  2.735800e-01   6.024485e+01   2.747672e-01
  2.738790e-01   6.053648e+01   2.759824e-01
  2.741780e-01   6.033904e+01   2.759930e-01
  2.744770e-01   5.999406e+01   2.726580e-01
  2.747760e-01   5.993833e+01   2.738852e-01
  2.750750e-01   6.033429e+01   2.779438e-01
  2.753740e-01   6.048171e+01   2.827359e-01
  2.756730e-01   5.994385e+01   2.829682e-01
  2.759720e-01   5.985854e+01   2.814731e-01
  2.762710e-01   5.993394e+01   2.856914e-01
  2.765690e-01   5.982609e+01   2.847151e-01
  2.768680e-01   5.945368e+01   2.865179e-01
  2.771670e-01   5.986442e+01   2.851139e-01
  2.774660e-01   6.006669e+01   2.864218e-01
  2.777650e-01   5.948838e+01   2.885101e-01
  2.780640e-01   5.992864e+01   2.881884e-01
  2.783630e-01   6.035005e+01   2.896261e-01
  2.786620e-01   5.969646e+01   2.897682e-01
  2.789610e-01   5.949190e+01   2.893793e-01
  2.792600e-01   6.008859e+01   2.936922e-01
  2.795590e-01   6.009590e+01   2.879558e-01
  2.798580e-01   6.035238e+01   2.931109e-01
  2.801560e-01   6.012518e+01   2.921177e-01
  2.804550e-01   5.969712e+01   2.919567e-01
  2.807540e-01   5.945804e+01   2.927050e-01
  2.810530e-01   5.965929e+01   2.904375e-01
  2.813520e-01   6.006713e+01   2.953316e-01
  2.816510e-01   5.944297e+01   2.927799e-01
  2.819500e-01   5.979876e+01   2.937672e-01
  2.822490e-01   5.991999e+01   2.940648e-01
  2.825480e-01   6.001183e+01   2.938404e-01
  2.828470e-01   5.989582e+01   2.969765e-01
  2.831460e-01   6.000204e+01   2.957417e-01
  2.834450e-01   6.004286e+01   2.942535e-01
  2.837430e-01   5.993907e+01   2.957008e-01
  2.840420e-01   6.018717e+01   2.979307e-01
  2.843410e-01   5.988599e+01   3.036692e-01
  2.846400e-01   5.939747e+01   3.045504e-01
  2.849390e-01   5.996745e+01   3.139098e-01
  2.852380e-01   5.942036e+01   3.153750e-01
  2.855370e-01   5.942477e+01   3.185136e-01
  2.858360e-01   5.966237e+01   3.211928e-01
  2.861350e-01   5.943086e+01   3.234000e-01
  2.864340e-01   5.970904e+01   3.289517e-01
  2.867330e-01   5.941159e+01   3.271889e-01
  2.870320e-01   5.906906e+01   3.318434e-01
  2.873310e-01   5.954764e+01   3.300977e-01
  2.876290e-01   5.913407e+01   3.341815e-01
  2.879280e-01   5.917782e+01   3.373613e-01
  2.882270e-01   5.952438e+01   3.346127e-01
  2.885260e-01   5.953395e+01   3.387207e-01
  2.888250e-01   5.954366e+01   3.378857e-01
  2.891240e-01   5.930495e+01   3.422946e-01
  2.894230e-01   5.904529e+01   3.446288e-01
  2.897220e-01   5.879973e+01   3.357683e-01
  2.900210e-01   5.903379e+01   3.453332e-01
  2.903200e-01   5.940408e+01   3.443903e-01
  2.906190e-01   5.904582e+01   3.470462e-01
  2.909180e-01   5.950448e+01   3.493380e-01
  2.912160e-01   5.915838e+01   3.445911e-01
  2.915150e-01   5.938942e+01   3.566498e-01
  2.918140e-01   5.900218e+01   3.472941e-01
  2.921130e-01   5.906712e+01   3.507336e-01
  2.924120e-01   5.865173e+01   3.520358e-01
  2.927110e-01   5.921571e+01   3.527370e-01
  2.930100e-01   5.886577e+01   3.608614e-01
  2.933090e-01   5.938085e+01   3.566241e-01
  2.936080e-01   5.946311e+01   3.544624e-01
  2.939070e-01   5.930906e+01   3.596934e-01
  2.942060e-01   5.863353e+01   3.582616e-01
  2.945050e-01   6.012085e+01   3.703832e-01
  2.948030e-01   5.925221e+01   3.580733e-01
  2.951020e-01   5.859282e+01   3.615119e-01
  2.954010e-01   5.908754e+01   3.647657e-01
  2.957000e-01   5.860964e+01   3.650363e-01
  2.959990e-01   5.931004e+01   3.667688e-01
  2.962980e-01   5.862807e+01   3.653141e-01
  2.965970e-01   5.891752e+01   3.698052e-01
  2.968960e-01   5.894706e+01   3.696703e-01
  2.971950e-01   5.883000e+01   3.677234e-01
  2.974940e-01   5.831367e+01   3.647740e-01
  2.977930e-01   5.853002e+01   3.688142e-01
  2.980920e-01   5.887685e+01   3.701336e-01
  2.983900e-01   5.900951e+01   3.735602e-01
  2.986890e-01   5.885328e+01   3.689226e-01
  2.989880e-01   5.965357e+01   3.753579e-01
  2.992870e-01   5.841589e+01   3.723780e-01
  2.995860e-01   5.957062e+01   3.781900e-01
  2.998850e-01   5.829008e+01   3.719768e-01
  3.001840e-01   5.862729e+01   3.754228e-01
  3.004830e-01   5.863992e+01   3.803459e-01
  3.007820e-01   5.873373e+01   3.791641e-01
  3.010810e-01   5.894179e+01   3.771507e-01
  3.013800e-01   5.929306e+01   3.839689e-01
  3.016790e-01   5.897192e+01   3.819213e-01
  3.019780e-01   5.893020e+01   3.838063e-01
  3.022760e-01   5.900555e+01   3.858468e-01
  3.025750e-01   5.883717e+01   3.832491e-01
  3.028740e-01   5.846371e+01   3.874574e-01
  3.031730e-01   5.876859e+01   3.866271e-01
  3.034720e-01   5.884831e+01   3.884652e-01
  3.037710e-01   5.886822e+01   3.882669e-01
  3.040700e-01   5.780209e+01   3.865777e-01
  3.043690e-01   5.879042e+01   3.944955e-01
  3.046680e-01   5.791779e+01   3.901892e-01
  3.049670e-01   5.842776e+01   3.883980e-01
  3.052660e-01   5.872184e+01   3.962178e-01
  3.055650e-01   5.827910e+01   3.933290e-01
  3.058630e-01   5.867324e+01   4.000459e-01
  3.061620e-01   5.798614e+01   3.904193e-01
  3.064610e-01   5.941194e+01   4.002460e-01
  3.067600e-01   5.800800e+01   4.015668e-01
  3.070590e-01   5.875672e+01   3.980329e-01
  3.073580e-01   5.862791e+01   4.037069e-01
  3.076570e-01   5.943047e+01   3.991680e-01
  3.079560e-01   5.918056e+01   4.047108e-01
  3.082550e-01   5.805413e+01   4.008407e-01
  3.085540e-01   5.892521e+01   4.035405e-01
  3.088530e-01   5.891241e+01   4.086216e-01
  3.091520e-01   5.875243e+01   4.020651e-01
  3.094500e-01   5.815769e+01   4.087713e-01
  3.097490e-01   5.834804e+01   4.075800e-01
  3.100480e-01   5.805473e+01   4.035180e-01
  3.103470e-01   5.818772e+01   4.152560e-01
  3.106460e-01   5.825185e+01   4.033033e-01
  3.109450e-01   5.913196e+01   4.182830e-01
  3.112440e-01   5.821040e+01   4.080246e-01
  3.115430e-01   5.879473e+01   4.154612e-01
  3.118420e-01   5.843376e+01   4.187751e-01
  3.121410e-01   5.815144e+01   4.112648e-01
  3.124400e-01   5.860568e+01   4.203960e-01
  3.127390e-01   5.888796e+01   4.154670e-01
  3.130380e-01   5.800858e+01   4.212933e-01
  3.133360e-01   5.741428e+01   4.167683e-01
  3.136350e-01   5.880170e+01   4.210985e-01
  3.139340e-01   5.776638e+01   4.235181e-01
  3.142330e-01   5.816281e+01   4.184700e-01
  3.145320e-01   5.815580e+01   4.288468e-01
  3.148310e-01   5.780671e+01   4.226229e-01
  3.151300e-01   5.823619e+01   4.241899e-01
  3.154290e-01   5.870921e+01   4.308824e-01
  3.157280e-01   5.717957e+01   4.224066e-01
  3.160270e-01   5.854454e+01   4.357967e-01
  3.163260e-01   5.815628e+01   4.259990e-01
  3.166250e-01   5.818122e+01   4.344423e-01
  3.169230e-01   5.885408e+01   4.343386e-01
  3.172220e-01   5.862443e+01   4.383633e-01
  3.175210e-01   5.804492e+01   4.358124e-01
  3.178200e-01   5.809857e+01   4.330171e-01
  3.181190e-01   5.843780e+01   4.423047e-01
  3.184180e-01   5.851954e+01   4.379709e-01
  3.187170e-01   5.885226e+01   4.470580e-01
  3.190160e-01   5.800554e+01   4.426357e-01
  3.193150e-01   5.778530e+01   4.352147e-01
  3.196140e-01   5.885235e+01   4.507278e-01
  3.199130e-01   5.819300e+01   4.417698e-01
  3.202120e-01   5.841044e+01   4.498571e-01
  3.205100e-01   5.805563e+01   4.472571e-01
  3.208090e-01   5.844814e+01   4.455204e-01
  3.211080e-01   5.772710e+01   4.497048e-01
  3.214070e-01   5.811984e+01   4.434691e-01
  3.217060e-01   5.828089e+01   4.514374e-01
  3.220050e-01   5.800317e+01   4.474642e-01
  3.223040e-01   5.718265e+01   4.422676e-01
  3.226030e-01   5.843855e+01   4.584720e-01
  3.229020e-01   5.908289e+01   4.455313e-01
  3.232010e-01   5.810831e+01   4.541514e-01
  3.235000e-01   5.851801e+01   4.506855e-01
  3.237990e-01   5.789227e+01   4.516086e-01
  3.240970e-01   5.807550e+01   4.592420e-01
  3.243960e-01   5.718054e+01   4.463281e-01
  3.246950e-01   5.745793e+01   4.585642e-01
  3.249940e-01   5.788673e+01   4.524334e-01
  3.252930e-01   5.790543e+01   4.599002e-01
  3.255920e-01   5.846472e+01   4.648262e-01
  3.258910e-01   5.827553e+01   4.595896e-01
  3.261900e-01   5.800518e+01   4.657436e-01
  3.264890e-01   5.779950e+01   4.594793e-01
  3.267880e-01   5.828306e+01   4.650162e-01
  3.270870e-01   5.851221e+01   4.739268e-01
  3.273860e-01   5.803432e+01   4.663234e-01
  3.276850e-01   5.808996e+01   4.722137e-01
  3.279830e-01   5.764554e+01   4.633790e-01
  3.282820e-01   5.824937e+01   4.752873e-01
  3.285810e-01   5.807773e+01   4.726455e-01
  3.288800e-01   5.845507e+01   4.776022e-01
  3.291790e-01   5.872333e+01   4.747810e-01
  3.294780e-01   5.776651e+01   4.782592e-01
  3.297770e-01   5.830371e+01   4.830214e-01
  3.300760e-01   5.781648e+01   4.759727e-01
  3.303750e-01   5.787770e+01   4.838285e-01
  3.306740e-01   5.866778e+01   4.804640e-01
  3.309730e-01   5.791781e+01   4.860868e-01
  3.312720e-01   5.752473e+01   4.881467e-01
  3.315700e-01   5.862342e+01   4.838306e-01
  3.318690e-01   5.867598e+01   4.968439e-01
  3.321680e-01   5.784907e+01   4.821593e-01
  3.324670e-01   5.736705e+01   4.923712e-01
  3.327660e-01   5.790955e+01   4.919439e-01
  3.330650e-01   5.782463e+01   4.921290e-01
  3.333640e-01   5.803870e+01   5.008923e-01
  3.336630e-01   5.813082e+01   4.896366e-01
  3.339620e-01   5.729515e+01   5.005518e-01
  3.342610e-01   5.836820e+01   4.983277e-01
  3.345600e-01   5.746801e+01   4.995707e-01
  3.348590e-01   5.730770e+01   5.077246e-01
  3.351570e-01   5.792487e+01   4.947592e-01
  3.354560e-01   5.717733e+01   5.108174e-01
  3.357550e-01   5.826963e+01   4.990345e-01
  3.360540e-01   5.810155e+01   5.130692e-01
  3.363530e-01   5.848347e+01   5.210535e-01
  3.366520e-01   5.795547e+01   5.034280e-01
  3.369510e-01   5.675241e+01   5.197247e-01
  3.372500e-01   5.767212e+01   5.004571e-01
  3.375490e-01   5.816389e+01   5.235106e-01
  3.378480e-01   5.798922e+01   5.201298e-01
  3.381470e-01   5.769892e+01   5.175468e-01
  3.384460e-01   5.755147e+01   5.307947e-01
  3.387450e-01   5.753047e+01   5.093186e-01
  3.390430e-01   5.761862e+01   5.283666e-01
  3.393420e-01   5.771318e+01   5.261020e-01
  3.396410e-01   5.743249e+01   5.254901e-01
  3.399400e-01   5.843795e+01   5.456013e-01
  3.402390e-01   5.680169e+01   5.122469e-01
  3.405380e-01   5.766176e+01   5.390598e-01
  3.408370e-01   5.803612e+01   5.330250e-01
  3.411360e-01   5.740602e+01   5.335998e-01
  3.414350e-01   5.741915e+01   5.408244e-01
  3.417340e-01   5.758679e+01   5.337375e-01
  3.420330e-01   5.674249e+01   5.458028e-01
  3.423320e-01   5.755481e+01   5.342909e-01
  3.426300e-01   5.684665e+01   5.455442e-01
  3.429290e-01   5.752951e+01   5.465385e-01
  3.432280e-01   5.792824e+01   5.461770e-01
  3.435270e-01   5.739720e+01   5.624204e-01
  3.438260e-01   5.734059e+01   5.397254e-01
  3.441250e-01   5.761066e+01   5.601988e-01
  3.444240e-01   5.713595e+01   5.499947e-01
  3.447230e-01   5.768462e+01   5.573459e-01
  3.450220e-01   5.658787e+01   5.634051e-01
  3.453210e-01   5.817363e+01   5.549666e-01
  3.456200e-01   5.716554e+01   5.713983e-01
  3.459190e-01   5.814450e+01   5.627883e-01
  3.462170e-01   5.762405e+01   5.710952e-01
  3.465160e-01   5.738944e+01   5.690777e-01
  3.468150e-01   5.868094e+01   5.745858e-01
  3.471140e-01   5.788248e+01   5.857183e-01
  3.474130e-01   5.775463e+01   5.691838e-01
  3.477120e-01   5.746760e+01   5.836154e-01
  3.480110e-01   5.762166e+01   5.780694e-01
  3.483100e-01   5.793760e+01   5.814438e-01
  3.486090e-01   5.731041e+01   5.931661e-01
  3.489080e-01   5.833440e+01   5.834315e-01
  3.492070e-01   5.738683e+01   5.945305e-01
  3.495060e-01   5.746760e+01   5.836154e-01
  3.498040e-01   5.735252e+01   5.953263e-01
  3.501030e-01   5.742958e+01   5.967052e-01
  3.504020e-01   5.674692e+01   5.921749e-01
  3.507010e-01   5.742385e+01   6.098576e-01
  3.510000e-01   5.758873e+01   5.917206e-01
  3.512990e-01   5.640050e+01   6.043990e-01
  3.515980e-01   5.770915e+01   6.031364e-01
  3.518970e-01   5.859251e+01   6.213936e-01
  3.521960e-01   5.719385e+01   6.227031e-01
  3.524950e-01   5.708329e+01   5.988563e-01
  3.527940e-01   5.815361e+01   6.313218e-01
  3.530930e-01   5.802481e+01   6.140965e-01
  3.533920e-01   5.717125e+01   6.248317e-01
  3.536900e-01   5.662554e+01   6.241079e-01
  3.539890e-01   5.690362e+01   6.222413e-01
  3.542880e-01   5.855627e+01   6.465669e-01
  3.545870e-01   5.740630e+01   6.150714e-01
  3.548860e-01   5.763009e+01   6.378195e-01
  3.551850e-01   5.743434e+01   6.251363e-01
  3.554840e-01   5.796892e+01   6.396917e-01
  3.557830e-01   5.763118e+01   6.402279e-01
  3.560820e-01   5.708055e+01   6.154796e-01
  3.563810e-01   5.675556e+01   6.341502e-01
  3.566800e-01   5.748875e+01   6.231866e-01
  3.569790e-01   5.629121e+01   6.363535e-01
  3.572770e-01   5.894374e+01   6.499347e-01
  3.575760e-01   5.705043e+01   6.131620e-01
  3.578750e-01   5.852499e+01   6.616056e-01
  3.581740e-01   5.807949e+01   6.297753e-01
  3.584730e-01   5.876432e+01   6.629570e-01
  3.587720e-01   5.684629e+01   6.407072e-01
  3.590710e-01   5.886658e+01   6.507475e-01
  3.593700e-01   5.711695e+01   6.655921e-01
  3.596690e-01   5.770941e+01   6.406623e-01
  3.599680e-01   5.749316e+01   6.691588e-01
  3.602670e-01   5.749646e+01   6.518974e-01
  3.605660e-01   5.589147e+01   6.584130e-01
  3.608640e-01   5.717941e+01   6.830344e-01
  3.611630e-01   5.795107e+01   6.519179e-01
  3.614620e-01   5.668352e+01   6.845257e-01
  3.617610e-01   5.578449e+01   6.537594e-01
  3.620600e-01   5.666591e+01   6.814371e-01
  3.623590e-01   5.614492e+01   6.753673e-01
  3.626580e-01   5.697356e+01   6.803329e-01
  3.629570e-01   5.847916e+01   7.078121e-01
  3.632560e-01   5.710057e+01   6.696431e-01
  3.635550e-01   5.633062e+01   7.060106e-01
  3.638540e-01   5.744331e+01   6.952235e-01
  3.641530e-01   5.730202e+01   6.990650e-01
  3.644510e-01   5.792639e+01   7.333630e-01
  3.647500e-01   5.684619e+01   6.825203e-01
  3.650490e-01   5.668158e+01   7.236601e-01
  3.653480e-01   5.753822e+01   7.118690e-01
  3.656470e-01   5.658808e+01   7.143616e-01
  3.659460e-01   5.795896e+01   7.446564e-01
  3.662450e-01   5.684105e+01   7.058958e-01
  3.665440e-01   5.695403e+01   7.556350e-01
  3.668430e-01   5.623784e+01   7.104499e-01
  3.671420e-01   5.766604e+01   7.504300e-01
  3.674410e-01   5.702846e+01   7.367871e-01
  3.677400e-01   5.687850e+01   7.491800e-01
  3.680390e-01   5.839581e+01   7.885568e-01
  3.683370e-01   5.735475e+01   7.315395e-01
  3.686360e-01   5.666795e+01   7.681716e-01
  3.689350e-01   5.589479e+01   7.465924e-01
  3.692340e-01   5.745905e+01   7.778243e-01
  3.695330e-01   5.672357e+01   8.001148e-01
  3.698320e-01   5.670006e+01   7.460534e-01
  3.701310e-01   5.789412e+01   8.107593e-01
  3.704300e-01   5.785100e+01   7.718958e-01
  3.707290e-01   5.717125e+01   8.081196e-01
  3.710280e-01   5.674614e+01   8.002740e-01
  3.713270e-01   5.638958e+01   7.860750e-01
  3.716260e-01   5.760240e+01   8.423709e-01
  3.719240e-01   5.774924e+01   7.886474e-01
  3.722230e-01   5.728698e+01   8.428202e-01
  3.725220e-01   5.764148e+01   8.163991e-01
  3.728210e-01   5.702627e+01   8.300494e-01
  3.731200e-01   5.671927e+01   8.769739e-01
  3.734190e-01   5.735559e+01   8.045599e-01
  3.737180e-01   5.751230e+01   8.799239e-01
  3.740170e-01   5.533817e+01   8.124799e-01
  3.743160e-01   5.706199e+01   8.828007e-01
  3.746150e-01   5.736421e+01   8.787903e-01
  3.749140e-01   5.765847e+01   8.598083e-01
  3.752130e-01   5.769152e+01   9.216792e-01
  3.755110e-01   5.730709e+01   8.542836e-01
  3.758100e-01   5.570368e+01   9.056612e-01
  3.761090e-01   5.784570e+01   8.953542e-01
  3.764080e-01   5.857387e+01   9.250940e-01
  3.767070e-01   5.716592e+01   9.555565e-01
  3.770060e-01   5.744499e+01   8.794088e-01
  3.773050e-01   5.563311e+01   9.507502e-01
  3.776040e-01   5.550415e+01   9.075898e-01
  3.779030e-01   5.622623e+01   9.436800e-01
  3.782020e-01   5.676473e+01   1.024160e+00
  3.785010e-01   5.709986e+01   9.029409e-01
  3.788000e-01   5.608553e+01   1.013061e+00
  3.790990e-01   5.721279e+01   9.440231e-01
  3.793970e-01   5.704560e+01   1.011918e+00
  3.796960e-01   5.673858e+01   1.004419e+00
  3.799950e-01   5.750251e+01   9.926036e-01
  3.802940e-01   5.872424e+01   1.115174e+00
  3.805930e-01   5.675241e+01   9.561543e-01
  3.808920e-01   5.907029e+01   1.124791e+00
  3.811910e-01   5.515229e+01   1.004597e+00
  3.814900e-01   5.646193e+01   1.069708e+00
  3.817890e-01   5.840360e+01   1.187958e+00
  3.820880e-01   5.692693e+01   9.967259e-01
  3.823870e-01   5.764448e+01   1.187852e+00
  3.826860e-01   5.703303e+01   1.036793e+00
  3.829840e-01   5.725615e+01   1.207602e+00
  3.832830e-01   5.596127e+01   1.141117e+00
  3.835820e-01   5.745212e+01   1.128684e+00
  3.838810e-01   5.679245e+01   1.254641e+00
  3.841800e-01   5.821112e+01   1.122980e+00
  3.844790e-01   5.747131e+01   1.271502e+00
  3.847780e-01   5.763036e+01   1.180068e+00
  3.850770e-01   5.580051e+01   1.262339e+00
  3.853760e-01   5.839526e+01   1.377538e+00
  3.856750e-01   5.705043e+01   1.174116e+00
  3.859740e-01   5.506211e+01   1.361323e+00
  3.862730e-01   5.607180e+01   1.246656e+00
  3.865710e-01   5.768732e+01   1.393397e+00
  3.868700e-01   5.570532e+01   1.394377e+00
  3.871690e-01   5.700646e+01   1.327168e+00
  3.874680e-01   5.670689e+01   1.524291e+00
  3.877670e-01   5.711801e+01   1.350795e+00
  3.880660e-01   5.590046e+01   1.547427e+00
  3.883650e-01   5.788925e+01   1.492209e+00
  3.886640e-01   5.641734e+01   1.537195e+00
  3.889630e-01   5.470783e+01   1.647258e+00
  3.892620e-01   5.598157e+01   1.498312e+00
  3.895610e-01   5.586238e+01   1.710162e+00
  3.898600e-01   5.723738e+01   1.684911e+00
  3.901580e-01   5.271961e+01   1.684926e+00
  3.904570e-01   5.634105e+01   1.947432e+00
  3.907560e-01   5.408233e+01   1.682694e+00
  3.910550e-01   5.717125e+01   1.997725e+00
  3.913540e-01   5.710144e+01   1.996505e+00
  3.916530e-01   5.584493e+01   1.974416e+00
  3.919520e-01   5.430483e+01   2.529228e+00
  3.922510e-01   5.940505e+01   2.036379e+00
  3.925500e-01   5.176825e+01   2.550439e+00
  3.928490e-01   5.968427e+01   2.499899e+00
  3.931480e-01   5.830211e+01   2.706607e+00
  3.934470e-01   0.000000e+00   0.000000e+00
  3.937460e-01   5.955862e+01   2.735618e+00
creator: radaver
creator-version: 3725
header-file: /nas_data/SAXS_data/20151104Workshop/header/JH1_0117.txt
image-file: /nas_data/Pilatus1M/20151104_Workshop/JH1_0117.tif
angular-axis-file: /nas_data/SAXS_data/20151104Workshop/q20151029.dat
beamstop-mask-file: /nas_data/SAXS_data/20151104Workshop/fit2d20151031.msk
detector-response-file: none
beam-center-x: 949.7700
beam-center-y: 918.8000
unit-time: 1.0000
channel-first: 10
channel-last: 1315
Exposure time [s]: 1.093983
Transmitted Beam: 0.484989
Incident Beam: 0.484989
Code: JH1
Concentration [mg/ml]: 1
Run Number: 0117
