# Supplementary material for: SAXS analysis of a soluble cytosolic NgBR construct including extracellular and transmembrane domains
Source: PLoS One. 2018 Jan 18;13(1):e0191371. doi: 10.1371/journal.pone.0191371 (PMC5773207; doi:10.1371/journal.pone.0191371)
Supplement: S1 File — (ZIP) [file pone.0191371.s001.zip › JH1_0118.dat]

Sample:   c= 1.0000 mg/ml  Code: JH1
  3.656810e-03   2.264535e+04   4.132859e+01
  3.955720e-03   2.196784e+04   2.795676e+01
  4.254640e-03   1.908491e+04   2.335093e+01
  4.553560e-03   1.541499e+04   2.023362e+01
  4.852480e-03   1.247747e+04   1.704323e+01
  5.151400e-03   1.052416e+04   1.546271e+01
  5.450320e-03   8.730130e+03   1.337665e+01
  5.749240e-03   7.453127e+03   1.197532e+01
  6.048150e-03   6.364824e+03   1.084736e+01
  6.347070e-03   5.512920e+03   9.591415e+00
  6.645990e-03   4.819932e+03   8.928923e+00
  6.944910e-03   4.234705e+03   8.057310e+00
  7.243830e-03   3.798774e+03   7.394642e+00
  7.542750e-03   3.363508e+03   6.931709e+00
  7.841670e-03   3.043625e+03   6.227243e+00
  8.140580e-03   2.752532e+03   6.003659e+00
  8.439500e-03   2.504307e+03   5.519618e+00
  8.738420e-03   2.302098e+03   5.241607e+00
  9.037340e-03   2.125122e+03   4.869447e+00
  9.336260e-03   1.961630e+03   4.597488e+00
  9.635180e-03   1.806296e+03   4.399155e+00
  9.934100e-03   1.665214e+03   4.086835e+00
  1.023300e-02   1.533754e+03   4.019595e+00
  1.053190e-02   1.416939e+03   3.918610e+00
  1.083090e-02   1.312556e+03   3.771512e+00
  1.112980e-02   1.209962e+03   3.590296e+00
  1.142870e-02   1.124735e+03   3.442149e+00
  1.172760e-02   1.037393e+03   3.296602e+00
  1.202650e-02   9.644342e+02   3.169772e+00
  1.232540e-02   8.912346e+02   3.030411e+00
  1.262440e-02   8.303430e+02   2.870669e+00
  1.292330e-02   7.737341e+02   2.728343e+00
  1.322220e-02   7.186557e+02   2.629441e+00
  1.352110e-02   6.692283e+02   2.511905e+00
  1.382000e-02   6.196501e+02   2.393257e+00
  1.411900e-02   5.762414e+02   2.296676e+00
  1.441790e-02   5.396762e+02   2.206605e+00
  1.471680e-02   5.082956e+02   2.131317e+00
  1.501570e-02   4.735650e+02   2.014696e+00
  1.531460e-02   4.489642e+02   1.952812e+00
  1.561350e-02   4.183366e+02   1.851953e+00
  1.591250e-02   3.974977e+02   1.821143e+00
  1.621140e-02   3.782913e+02   1.745968e+00
  1.651030e-02   3.522229e+02   1.667020e+00
  1.680920e-02   3.329956e+02   1.620882e+00
  1.710810e-02   3.158788e+02   1.581987e+00
  1.740710e-02   3.014584e+02   1.523217e+00
  1.770600e-02   2.857521e+02   1.468100e+00
  1.800490e-02   2.723583e+02   1.421951e+00
  1.830380e-02   2.593001e+02   1.398500e+00
  1.860270e-02   2.459546e+02   1.335586e+00
  1.890170e-02   2.353369e+02   1.306440e+00
  1.920060e-02   2.255954e+02   1.266990e+00
  1.949950e-02   2.157582e+02   1.253328e+00
  1.979840e-02   2.058027e+02   1.201104e+00
  2.009730e-02   1.962109e+02   1.159915e+00
  2.039620e-02   1.920293e+02   1.145408e+00
  2.069520e-02   1.811783e+02   1.106578e+00
  2.099410e-02   1.758596e+02   1.098115e+00
  2.129300e-02   1.693838e+02   1.049465e+00
  2.159190e-02   1.633909e+02   1.066253e+00
  2.189080e-02   1.583739e+02   1.055615e+00
  2.218980e-02   1.535680e+02   1.057381e+00
  2.248870e-02   1.483935e+02   1.057958e+00
  2.278760e-02   1.426590e+02   1.027095e+00
  2.308650e-02   1.419819e+02   1.056190e+00
  2.338540e-02   1.368938e+02   1.034938e+00
  2.368430e-02   1.327727e+02   1.000727e+00
  2.398330e-02   1.290056e+02   1.008873e+00
  2.428220e-02   1.255393e+02   9.730855e-01
  2.458110e-02   1.247433e+02   1.002609e+00
  2.488000e-02   1.204681e+02   9.590002e-01
  2.517890e-02   1.170820e+02   9.341484e-01
  2.547790e-02   1.174242e+02   9.487292e-01
  2.577680e-02   1.126490e+02   9.217746e-01
  2.607570e-02   1.111540e+02   9.230517e-01
  2.637460e-02   1.089607e+02   9.065587e-01
  2.667350e-02   1.076759e+02   8.786430e-01
  2.697250e-02   1.057852e+02   8.440430e-01
  2.727140e-02   1.025247e+02   8.000954e-01
  2.757030e-02   1.020885e+02   7.997167e-01
  2.786920e-02   1.003438e+02   7.837921e-01
  2.816810e-02   9.970251e+01   7.689012e-01
  2.846700e-02   9.880599e+01   7.559863e-01
  2.876600e-02   9.579013e+01   7.353908e-01
  2.906490e-02   9.435657e+01   7.320624e-01
  2.936380e-02   9.400296e+01   7.252486e-01
  2.966270e-02   9.287125e+01   7.155808e-01
  2.996160e-02   9.141278e+01   7.109799e-01
  3.026060e-02   9.007751e+01   6.946530e-01
  3.055950e-02   8.988109e+01   6.929117e-01
  3.085840e-02   8.817024e+01   6.833876e-01
  3.115730e-02   8.717082e+01   6.766583e-01
  3.145620e-02   8.659585e+01   6.679425e-01
  3.175510e-02   8.593197e+01   6.672027e-01
  3.205410e-02   8.644804e+01   6.655562e-01
  3.235300e-02   8.523565e+01   6.581953e-01
  3.265190e-02   8.350756e+01   6.395340e-01
  3.295080e-02   8.394140e+01   6.453977e-01
  3.324970e-02   8.415662e+01   6.453759e-01
  3.354870e-02   8.094037e+01   6.312687e-01
  3.384760e-02   8.061173e+01   6.227119e-01
  3.414650e-02   8.059249e+01   6.226376e-01
  3.444540e-02   8.038129e+01   6.132761e-01
  3.474430e-02   7.997842e+01   6.171204e-01
  3.504330e-02   8.016354e+01   6.101780e-01
  3.534220e-02   7.895538e+01   6.063096e-01
  3.564110e-02   7.840793e+01   6.034594e-01
  3.594000e-02   7.803125e+01   5.904853e-01
  3.623890e-02   7.862440e+01   6.028089e-01
  3.653780e-02   7.777997e+01   5.833461e-01
  3.683680e-02   7.667431e+01   5.867206e-01
  3.713570e-02   7.645677e+01   5.865865e-01
  3.743460e-02   7.491231e+01   5.711678e-01
  3.773350e-02   7.544791e+01   5.725452e-01
  3.803240e-02   7.518023e+01   5.851709e-01
  3.833140e-02   7.447620e+01   5.962677e-01
  3.863030e-02   7.360453e+01   6.019826e-01
  3.892920e-02   7.538700e+01   6.076436e-01
  3.922810e-02   7.482396e+01   6.077427e-01
  3.952700e-02   7.498766e+01   6.044641e-01
  3.982600e-02   7.506510e+01   6.135588e-01
  4.012490e-02   7.411886e+01   6.001773e-01
  4.042380e-02   7.274237e+01   6.023916e-01
  4.072270e-02   7.310500e+01   6.015090e-01
  4.102160e-02   7.255821e+01   5.984704e-01
  4.132050e-02   7.267936e+01   5.997554e-01
  4.161950e-02   7.172759e+01   5.896569e-01
  4.191840e-02   7.328181e+01   6.038229e-01
  4.221730e-02   7.220264e+01   5.916063e-01
  4.251620e-02   7.196335e+01   5.983663e-01
  4.281510e-02   7.132211e+01   5.864821e-01
  4.311410e-02   7.193531e+01   5.897525e-01
  4.341300e-02   7.163533e+01   5.915631e-01
  4.371190e-02   7.220891e+01   5.923939e-01
  4.401080e-02   7.127094e+01   5.885339e-01
  4.430970e-02   7.042011e+01   5.805389e-01
  4.460860e-02   7.024423e+01   5.805507e-01
  4.490760e-02   7.013092e+01   5.815639e-01
  4.520650e-02   6.966948e+01   5.752506e-01
  4.550540e-02   7.060889e+01   5.820556e-01
  4.580430e-02   7.025968e+01   5.784110e-01
  4.610320e-02   6.956651e+01   5.726657e-01
  4.640220e-02   6.912312e+01   5.751679e-01
  4.670110e-02   6.978315e+01   5.693028e-01
  4.700000e-02   7.039621e+01   5.739224e-01
  4.729890e-02   6.970794e+01   5.732475e-01
  4.759780e-02   6.855601e+01   5.677820e-01
  4.789680e-02   6.861275e+01   5.645085e-01
  4.819570e-02   6.886114e+01   5.648342e-01
  4.849460e-02   6.961986e+01   5.700422e-01
  4.879350e-02   6.925786e+01   5.623291e-01
  4.909240e-02   6.847928e+01   5.667580e-01
  4.939130e-02   6.862695e+01   5.577400e-01
  4.969030e-02   6.865518e+01   5.598771e-01
  4.998920e-02   6.776059e+01   5.555453e-01
  5.028810e-02   6.791522e+01   5.541746e-01
  5.058700e-02   6.906726e+01   5.629195e-01
  5.088590e-02   6.729790e+01   5.464336e-01
  5.118490e-02   6.766494e+01   5.551531e-01
  5.148380e-02   6.899782e+01   5.579055e-01
  5.178270e-02   6.804620e+01   5.468955e-01
  5.208160e-02   6.741664e+01   5.501612e-01
  5.238050e-02   6.716271e+01   5.433336e-01
  5.267940e-02   6.734998e+01   5.518636e-01
  5.297840e-02   6.638562e+01   5.408118e-01
  5.327730e-02   6.746890e+01   5.426765e-01
  5.357620e-02   6.720666e+01   5.435113e-01
  5.387510e-02   6.763157e+01   5.420769e-01
  5.417400e-02   6.683450e+01   5.439095e-01
  5.447300e-02   6.630288e+01   5.336604e-01
  5.477190e-02   6.663222e+01   5.362070e-01
  5.507080e-02   6.691269e+01   5.373343e-01
  5.536970e-02   6.692788e+01   5.355602e-01
  5.566860e-02   6.778798e+01   5.427034e-01
  5.596760e-02   6.617204e+01   5.301232e-01
  5.626650e-02   6.723216e+01   5.367762e-01
  5.656540e-02   6.667045e+01   5.327162e-01
  5.686430e-02   6.683130e+01   5.303738e-01
  5.716320e-02   6.650048e+01   5.255518e-01
  5.746210e-02   6.649793e+01   5.308296e-01
  5.776110e-02   6.635200e+01   5.320433e-01
  5.806000e-02   6.683322e+01   5.257083e-01
  5.835890e-02   6.631702e+01   5.242493e-01
  5.865780e-02   6.636274e+01   5.215721e-01
  5.895670e-02   6.588298e+01   5.295608e-01
  5.925570e-02   6.569718e+01   5.167083e-01
  5.955460e-02   6.564331e+01   5.233077e-01
  5.985350e-02   6.621284e+01   5.181741e-01
  6.015240e-02   6.647137e+01   5.208677e-01
  6.045130e-02   6.585884e+01   5.190242e-01
  6.075020e-02   6.659169e+01   5.168829e-01
  6.104920e-02   6.639296e+01   5.199979e-01
  6.134810e-02   6.639790e+01   5.205797e-01
  6.164700e-02   6.599791e+01   5.107836e-01
  6.194590e-02   6.573670e+01   5.179812e-01
  6.224480e-02   6.613065e+01   5.081114e-01
  6.254380e-02   6.594138e+01   5.160023e-01
  6.284270e-02   6.507134e+01   5.142413e-01
  6.314160e-02   6.554489e+01   5.037743e-01
  6.344050e-02   6.613346e+01   5.134653e-01
  6.373940e-02   6.544263e+01   5.023507e-01
  6.403840e-02   6.536936e+01   5.099517e-01
  6.433730e-02   6.593947e+01   5.068520e-01
  6.463620e-02   6.554949e+01   5.012255e-01
  6.493510e-02   6.471278e+01   5.089975e-01
  6.523400e-02   6.466528e+01   4.983402e-01
  6.553290e-02   6.414718e+01   4.988865e-01
  6.583190e-02   6.567850e+01   5.027414e-01
  6.613080e-02   6.521946e+01   4.964430e-01
  6.642970e-02   6.543731e+01   5.064904e-01
  6.672860e-02   6.461936e+01   4.926750e-01
  6.702750e-02   6.515090e+01   4.996993e-01
  6.732650e-02   6.521191e+01   4.964143e-01
  6.762540e-02   6.487559e+01   4.951325e-01
  6.792430e-02   6.513318e+01   4.981150e-01
  6.822320e-02   6.526727e+01   4.907591e-01
  6.852210e-02   6.565195e+01   4.995904e-01
  6.882110e-02   6.472210e+01   4.920872e-01
  6.912000e-02   6.524365e+01   4.935765e-01
  6.941890e-02   6.466101e+01   4.879972e-01
  6.971780e-02   6.547596e+01   4.905839e-01
  7.001670e-02   6.590363e+01   4.985408e-01
  7.031560e-02   6.454882e+01   4.866242e-01
  7.061460e-02   6.497606e+01   4.887076e-01
  7.091350e-02   6.546437e+01   4.891125e-01
  7.121240e-02   6.428499e+01   4.809725e-01
  7.151130e-02   6.532631e+01   4.909810e-01
  7.181020e-02   6.473003e+01   4.821746e-01
  7.210920e-02   6.468742e+01   4.852618e-01
  7.240810e-02   6.494080e+01   4.815850e-01
  7.270700e-02   6.417084e+01   4.847260e-01
  7.300590e-02   6.572135e+01   4.858527e-01
  7.330480e-02   6.480401e+01   4.770291e-01
  7.360370e-02   6.463405e+01   4.822765e-01
  7.390270e-02   6.406300e+01   4.747362e-01
  7.420160e-02   6.431533e+01   4.829327e-01
  7.450050e-02   6.551602e+01   4.783083e-01
  7.479940e-02   6.437913e+01   4.754627e-01
  7.509830e-02   6.480866e+01   4.810948e-01
  7.539730e-02   6.493723e+01   4.744370e-01
  7.569620e-02   6.414009e+01   4.723851e-01
  7.599510e-02   6.507094e+01   4.789032e-01
  7.629400e-02   6.499498e+01   4.724815e-01
  7.659290e-02   6.427668e+01   4.742020e-01
  7.689190e-02   6.442138e+01   4.703920e-01
  7.719080e-02   6.435187e+01   4.727285e-01
  7.748970e-02   6.390350e+01   4.676464e-01
  7.778860e-02   6.362351e+01   4.696134e-01
  7.808750e-02   6.421474e+01   4.683590e-01
  7.838640e-02   6.533895e+01   4.698941e-01
  7.868540e-02   6.504659e+01   4.701071e-01
  7.898430e-02   6.507021e+01   4.676713e-01
  7.928320e-02   6.480045e+01   4.722042e-01
  7.958210e-02   6.397638e+01   4.604524e-01
  7.988100e-02   6.544849e+01   4.711330e-01
  8.018000e-02   6.319292e+01   4.604655e-01
  8.047890e-02   6.480221e+01   4.658776e-01
  8.077780e-02   6.531040e+01   4.668722e-01
  8.107670e-02   6.433352e+01   4.609265e-01
  8.137560e-02   6.367015e+01   4.617903e-01
  8.167450e-02   6.360280e+01   4.587032e-01
  8.197350e-02   6.496521e+01   4.607694e-01
  8.227240e-02   6.497513e+01   4.652608e-01
  8.257130e-02   6.460444e+01   4.543978e-01
  8.287020e-02   6.429849e+01   4.624236e-01
  8.316910e-02   6.352524e+01   4.564259e-01
  8.346810e-02   6.487167e+01   4.568880e-01
  8.376700e-02   6.464156e+01   4.624338e-01
  8.406590e-02   6.451224e+01   4.525420e-01
  8.436480e-02   6.407625e+01   4.580030e-01
  8.466370e-02   6.453661e+01   4.537748e-01
  8.496270e-02   6.442653e+01   4.641132e-01
  8.526160e-02   6.435775e+01   4.785128e-01
  8.556050e-02   6.432970e+01   4.788605e-01
  8.585940e-02   6.469330e+01   4.862234e-01
  8.615830e-02   6.470792e+01   4.862784e-01
  8.645720e-02   6.499919e+01   4.921639e-01
  8.675620e-02   6.535807e+01   4.959773e-01
  8.705510e-02   6.410476e+01   4.902213e-01
  8.735400e-02   6.502858e+01   4.962135e-01
  8.765290e-02   6.440061e+01   4.943082e-01
  8.795180e-02   6.465597e+01   4.993223e-01
  8.825080e-02   6.456663e+01   4.944478e-01
  8.854970e-02   6.427166e+01   4.998848e-01
  8.884860e-02   6.407370e+01   4.970688e-01
  8.914750e-02   6.419527e+01   5.037597e-01
  8.944640e-02   6.532001e+01   5.044656e-01
  8.974530e-02   6.373283e+01   4.942311e-01
  9.004430e-02   7.079569e+01   5.187924e-01
  9.034320e-02   6.465354e+01   4.782595e-01
  9.064210e-02   6.414750e+01   4.754929e-01
  9.094100e-02   6.505508e+01   4.688723e-01
  9.123990e-02   6.394419e+01   4.636072e-01
  9.153890e-02   6.509076e+01   4.702667e-01
  9.183780e-02   6.398833e+01   4.629427e-01
  9.213670e-02   6.398921e+01   4.613100e-01
  9.243560e-02   6.527342e+01   4.646884e-01
  9.273450e-02   6.407649e+01   4.564219e-01
  9.303350e-02   6.333797e+01   4.597682e-01
  9.333240e-02   6.371981e+01   4.508941e-01
  9.363130e-02   6.409930e+01   4.557180e-01
  9.393020e-02   6.392305e+01   4.527632e-01
  9.422910e-02   6.358041e+01   4.527045e-01
  9.452800e-02   6.402154e+01   4.554415e-01
  9.482700e-02   6.413393e+01   4.456217e-01
  9.512590e-02   6.422469e+01   4.542166e-01
  9.542480e-02   6.431339e+01   4.495791e-01
  9.572370e-02   6.432282e+01   4.496121e-01
  9.602260e-02   6.486144e+01   4.537652e-01
  9.632160e-02   6.405707e+01   4.431768e-01
  9.662050e-02   6.509850e+01   4.493294e-01
  9.691940e-02   6.545517e+01   4.505586e-01
  9.721830e-02   6.433915e+01   4.441515e-01
  9.751720e-02   6.476868e+01   4.478215e-01
  9.781610e-02   6.409707e+01   4.411684e-01
  9.811510e-02   6.473771e+01   4.477144e-01
  9.841400e-02   6.470883e+01   4.404408e-01
  9.871290e-02   6.382028e+01   4.405697e-01
  9.901180e-02   6.359882e+01   4.408725e-01
  9.931070e-02   6.404920e+01   4.385389e-01
  9.960970e-02   6.430722e+01   4.426043e-01
  9.990860e-02   6.402681e+01   4.343322e-01
  1.002070e-01   6.398915e+01   4.383333e-01
  1.005060e-01   6.359556e+01   4.345679e-01
  1.008050e-01   6.422035e+01   4.391244e-01
  1.011040e-01   6.401301e+01   4.322639e-01
  1.014030e-01   6.494312e+01   4.374291e-01
  1.017020e-01   6.376095e+01   4.375510e-01
  1.020010e-01   6.390666e+01   4.332480e-01
  1.023000e-01   6.419956e+01   4.322247e-01
  1.025990e-01   6.457281e+01   4.324794e-01
  1.028980e-01   6.364230e+01   4.310104e-01
  1.031970e-01   6.510673e+01   4.383223e-01
  1.034960e-01   6.427437e+01   4.275562e-01
  1.037950e-01   6.446274e+01   4.321106e-01
  1.040930e-01   6.412650e+01   4.273865e-01
  1.043920e-01   6.410065e+01   4.312267e-01
  1.046910e-01   6.377388e+01   4.294659e-01
  1.049900e-01   6.438244e+01   4.256743e-01
  1.052890e-01   6.420954e+01   4.286355e-01
  1.055880e-01   6.472282e+01   4.287220e-01
  1.058870e-01   6.356287e+01   4.264716e-01
  1.061860e-01   6.460892e+01   4.257873e-01
  1.064850e-01   6.289362e+01   4.207237e-01
  1.067840e-01   6.511054e+01   4.303284e-01
  1.070830e-01   6.395559e+01   4.230000e-01
  1.073820e-01   6.325135e+01   4.191130e-01
  1.076800e-01   6.383218e+01   4.207232e-01
  1.079790e-01   6.413744e+01   4.236009e-01
  1.082780e-01   6.419130e+01   4.256777e-01
  1.085770e-01   6.431516e+01   4.171299e-01
  1.088760e-01   6.456837e+01   4.237660e-01
  1.091750e-01   6.424202e+01   4.211437e-01
  1.094740e-01   6.373790e+01   4.204124e-01
  1.097730e-01   6.457545e+01   4.206981e-01
  1.100720e-01   6.433283e+01   4.159953e-01
  1.103710e-01   6.361034e+01   4.199915e-01
  1.106700e-01   6.452171e+01   4.169030e-01
  1.109690e-01   6.446391e+01   4.224894e-01
  1.112670e-01   6.424046e+01   4.142219e-01
  1.115660e-01   6.385976e+01   4.141676e-01
  1.118650e-01   6.406026e+01   4.187124e-01
  1.121640e-01   6.441279e+01   4.138987e-01
  1.124630e-01   6.379932e+01   4.130899e-01
  1.127620e-01   6.398387e+01   4.136869e-01
  1.130610e-01   6.365084e+01   4.120249e-01
  1.133600e-01   6.412863e+01   4.183291e-01
  1.136590e-01   6.404473e+01   4.078537e-01
  1.139580e-01   6.441768e+01   4.136228e-01
  1.142570e-01   6.387622e+01   4.115910e-01
  1.145560e-01   6.388885e+01   4.122119e-01
  1.148550e-01   6.470202e+01   4.136616e-01
  1.151530e-01   6.340900e+01   4.041578e-01
  1.154520e-01   6.409905e+01   4.114412e-01
  1.157510e-01   6.438348e+01   4.078091e-01
  1.160500e-01   6.399241e+01   4.128370e-01
  1.163490e-01   6.432149e+01   4.076127e-01
  1.166480e-01   6.499485e+01   4.125763e-01
  1.169470e-01   6.424436e+01   4.079274e-01
  1.172460e-01   6.449406e+01   4.092820e-01
  1.175450e-01   6.346071e+01   4.026756e-01
  1.178440e-01   6.404071e+01   4.045116e-01
  1.181430e-01   6.469066e+01   4.096233e-01
  1.184420e-01   6.466897e+01   4.073197e-01
  1.187400e-01   6.386508e+01   4.034103e-01
  1.190390e-01   6.411226e+01   4.033733e-01
  1.193380e-01   6.451324e+01   4.046328e-01
  1.196370e-01   6.517695e+01   4.089163e-01
  1.199360e-01   6.425305e+01   4.019271e-01
  1.202350e-01   6.489050e+01   4.069110e-01
  1.205340e-01   6.461896e+01   4.036085e-01
  1.208330e-01   6.405466e+01   4.005059e-01
  1.211320e-01   6.485023e+01   4.062354e-01
  1.214310e-01   6.397933e+01   3.968593e-01
  1.217300e-01   6.390977e+01   4.021949e-01
  1.220290e-01   6.451956e+01   4.027598e-01
  1.223270e-01   6.478712e+01   4.009301e-01
  1.226260e-01   6.482989e+01   4.005357e-01
  1.229250e-01   6.389374e+01   3.960770e-01
  1.232240e-01   6.456491e+01   4.018312e-01
  1.235230e-01   6.459799e+01   4.011369e-01
  1.238220e-01   6.458979e+01   3.977110e-01
  1.241210e-01   6.433686e+01   3.984871e-01
  1.244200e-01   6.390624e+01   3.935618e-01
  1.247190e-01   6.440007e+01   3.997306e-01
  1.250180e-01   6.487717e+01   3.962856e-01
  1.253170e-01   6.459825e+01   3.961965e-01
  1.256160e-01   6.527171e+01   4.008475e-01
  1.259140e-01   6.481847e+01   3.966157e-01
  1.262130e-01   6.433067e+01   3.951205e-01
  1.265120e-01   6.444966e+01   3.927157e-01
  1.268110e-01   6.452062e+01   3.936819e-01
  1.271100e-01   6.476771e+01   3.980001e-01
  1.274090e-01   6.486748e+01   3.949904e-01
  1.277080e-01   6.434647e+01   3.921525e-01
  1.280070e-01   6.480335e+01   3.923011e-01
  1.283060e-01   6.423669e+01   3.920663e-01
  1.286050e-01   6.490098e+01   3.968681e-01
  1.289040e-01   6.475877e+01   3.894775e-01
  1.292030e-01   6.383842e+01   3.915951e-01
  1.295020e-01   6.361020e+01   3.872126e-01
  1.298000e-01   6.425658e+01   3.899067e-01
  1.300990e-01   6.399776e+01   3.867023e-01
  1.303980e-01   6.481117e+01   3.898773e-01
  1.306970e-01   6.419321e+01   3.909426e-01
  1.309960e-01   6.411461e+01   3.885021e-01
  1.312950e-01   6.469300e+01   3.900071e-01
  1.315940e-01   6.433302e+01   3.846282e-01
  1.318930e-01   6.509242e+01   3.897540e-01
  1.321920e-01   6.521941e+01   3.898928e-01
  1.324910e-01   6.570277e+01   3.923060e-01
  1.327900e-01   6.476552e+01   3.873386e-01
  1.330890e-01   6.412843e+01   3.849562e-01
  1.333870e-01   6.415380e+01   3.847966e-01
  1.336860e-01   6.483202e+01   3.861170e-01
  1.339850e-01   6.491355e+01   3.849539e-01
  1.342840e-01   6.487671e+01   3.876710e-01
  1.345830e-01   6.482743e+01   3.861033e-01
  1.348820e-01   6.474694e+01   3.858636e-01
  1.351810e-01   6.503378e+01   3.818586e-01
  1.354800e-01   6.449076e+01   3.846307e-01
  1.357790e-01   6.481938e+01   3.832850e-01
  1.360780e-01   6.485509e+01   3.850137e-01
  1.363770e-01   6.496730e+01   3.848803e-01
  1.366760e-01   6.428054e+01   3.849410e-01
  1.369740e-01   6.459912e+01   3.995601e-01
  1.372730e-01   6.438199e+01   4.009958e-01
  1.375720e-01   6.475824e+01   4.115390e-01
  1.378710e-01   6.394347e+01   4.106541e-01
  1.381700e-01   6.376385e+01   4.118084e-01
  1.384690e-01   6.398288e+01   4.196794e-01
  1.387680e-01   6.399245e+01   4.082500e-01
  1.390670e-01   6.399917e+01   3.966620e-01
  1.393660e-01   6.487876e+01   3.985997e-01
  1.396650e-01   6.502490e+01   3.962282e-01
  1.399640e-01   6.448356e+01   3.955898e-01
  1.402630e-01   6.534142e+01   3.900164e-01
  1.405620e-01   6.466224e+01   3.923682e-01
  1.408600e-01   6.483623e+01   3.916614e-01
  1.411590e-01   6.502536e+01   3.932202e-01
  1.414580e-01   6.502290e+01   3.937096e-01
  1.417570e-01   6.398609e+01   3.831228e-01
  1.420560e-01   6.448093e+01   3.891248e-01
  1.423550e-01   6.466591e+01   3.870406e-01
  1.426540e-01   6.454671e+01   3.831694e-01
  1.429530e-01   6.439069e+01   3.817861e-01
  1.432520e-01   6.458924e+01   3.794250e-01
  1.435510e-01   6.428861e+01   3.812546e-01
  1.438500e-01   6.441768e+01   3.775842e-01
  1.441490e-01   6.479515e+01   3.778030e-01
  1.444470e-01   6.481519e+01   3.803130e-01
  1.447460e-01   6.472258e+01   3.762750e-01
  1.450450e-01   6.508521e+01   3.811043e-01
  1.453440e-01   6.527998e+01   3.757187e-01
  1.456430e-01   6.479815e+01   3.780327e-01
  1.459420e-01   6.528804e+01   3.787950e-01
  1.462410e-01   6.456298e+01   3.749419e-01
  1.465400e-01   6.502000e+01   3.775768e-01
  1.468390e-01   6.445219e+01   3.712065e-01
  1.471380e-01   6.487912e+01   3.754254e-01
  1.474370e-01   6.448285e+01   3.749256e-01
  1.477360e-01   6.502908e+01   3.754268e-01
  1.480340e-01   6.478191e+01   3.711044e-01
  1.483330e-01   6.502173e+01   3.802440e-01
  1.486320e-01   6.461229e+01   3.885544e-01
  1.489310e-01   6.499380e+01   3.914011e-01
  1.492300e-01   6.524318e+01   3.916620e-01
  1.495290e-01   6.479319e+01   3.927653e-01
  1.498280e-01   6.492840e+01   3.977205e-01
  1.501270e-01   6.464014e+01   3.983837e-01
  1.504260e-01   6.468106e+01   3.931707e-01
  1.507250e-01   6.532341e+01   4.010062e-01
  1.510240e-01   6.514080e+01   3.994038e-01
  1.513230e-01   6.566352e+01   4.063147e-01
  1.516210e-01   6.523479e+01   4.007341e-01
  1.519200e-01   6.486800e+01   3.996059e-01
  1.522190e-01   6.507292e+01   4.072071e-01
  1.525180e-01   6.507250e+01   4.023419e-01
  1.528170e-01   6.548178e+01   4.090375e-01
  1.531160e-01   6.524365e+01   4.050136e-01
  1.534150e-01   6.521629e+01   3.991172e-01
  1.537140e-01   6.530171e+01   3.925726e-01
  1.540130e-01   6.500943e+01   3.852381e-01
  1.543120e-01   6.446425e+01   3.838518e-01
  1.546110e-01   6.472803e+01   3.820974e-01
  1.549100e-01   6.509686e+01   3.834139e-01
  1.552090e-01   6.523087e+01   3.858936e-01
  1.555070e-01   6.489523e+01   3.756885e-01
  1.558060e-01   6.469831e+01   3.804204e-01
  1.561050e-01   6.494107e+01   3.773476e-01
  1.564040e-01   6.515346e+01   3.795118e-01
  1.567030e-01   6.537884e+01   3.781778e-01
  1.570020e-01   6.565802e+01   3.770213e-01
  1.573010e-01   6.574870e+01   3.807953e-01
  1.576000e-01   6.481991e+01   3.722640e-01
  1.578990e-01   6.587479e+01   3.772103e-01
  1.581980e-01   6.519956e+01   3.735644e-01
  1.584970e-01   6.490115e+01   3.724972e-01
  1.587960e-01   6.560162e+01   3.779457e-01
  1.590940e-01   6.463076e+01   3.698383e-01
  1.593930e-01   6.547026e+01   3.709855e-01
  1.596920e-01   6.525802e+01   3.714203e-01
  1.599910e-01   6.514681e+01   3.727791e-01
  1.602900e-01   6.478829e+01   3.711227e-01
  1.605890e-01   6.437633e+01   3.644358e-01
  1.608880e-01   6.455545e+01   3.673620e-01
  1.611870e-01   6.412265e+01   3.651179e-01
  1.614860e-01   6.541659e+01   3.691907e-01
  1.617850e-01   6.419825e+01   3.625458e-01
  1.620840e-01   6.506634e+01   3.649887e-01
  1.623830e-01   6.451500e+01   3.650279e-01
  1.626810e-01   6.472448e+01   3.634372e-01
  1.629800e-01   6.527281e+01   3.610865e-01
  1.632790e-01   6.504503e+01   3.616069e-01
  1.635780e-01   6.526145e+01   3.633720e-01
  1.638770e-01   6.447709e+01   3.635297e-01
  1.641760e-01   6.440454e+01   3.615609e-01
  1.644750e-01   6.508439e+01   3.626842e-01
  1.647740e-01   6.512466e+01   3.624082e-01
  1.650730e-01   6.428091e+01   3.614083e-01
  1.653720e-01   6.456035e+01   3.618033e-01
  1.656710e-01   6.482564e+01   3.604207e-01
  1.659700e-01   6.486409e+01   3.620699e-01
  1.662680e-01   6.508919e+01   3.613446e-01
  1.665670e-01   6.481610e+01   3.615486e-01
  1.668660e-01   6.460296e+01   3.575286e-01
  1.671650e-01   6.520787e+01   3.620593e-01
  1.674640e-01   6.519120e+01   3.612436e-01
  1.677630e-01   6.480353e+01   3.582712e-01
  1.680620e-01   6.491065e+01   3.608487e-01
  1.683610e-01   6.479848e+01   3.549177e-01
  1.686600e-01   6.486133e+01   3.599465e-01
  1.689590e-01   6.502473e+01   3.568266e-01
  1.692580e-01   6.448195e+01   3.551499e-01
  1.695570e-01   6.528578e+01   3.618899e-01
  1.698560e-01   6.443817e+01   3.535652e-01
  1.701540e-01   6.472307e+01   3.571122e-01
  1.704530e-01   6.532543e+01   3.558081e-01
  1.707520e-01   6.502598e+01   3.551742e-01
  1.710510e-01   6.482825e+01   3.575891e-01
  1.713500e-01   6.421283e+01   3.524030e-01
  1.716490e-01   6.452474e+01   3.560071e-01
  1.719480e-01   6.458795e+01   3.505662e-01
  1.722470e-01   6.483143e+01   3.535529e-01
  1.725460e-01   6.545498e+01   3.568951e-01
  1.728450e-01   6.480546e+01   3.527614e-01
  1.731440e-01   6.449363e+01   3.524505e-01
  1.734430e-01   6.475909e+01   3.499725e-01
  1.737410e-01   6.395978e+01   3.513478e-01
  1.740400e-01   6.430063e+01   3.515638e-01
  1.743390e-01   6.509583e+01   3.512336e-01
  1.746380e-01   6.451960e+01   3.512679e-01
  1.749370e-01   6.474647e+01   3.495879e-01
  1.752360e-01   6.495946e+01   3.524632e-01
  1.755350e-01   6.548226e+01   3.529849e-01
  1.758340e-01   6.452717e+01   3.457232e-01
  1.761330e-01   6.500536e+01   3.525877e-01
  1.764320e-01   6.493049e+01   3.474853e-01
  1.767310e-01   6.449930e+01   3.506795e-01
  1.770300e-01   6.428029e+01   3.464250e-01
  1.773280e-01   6.461660e+01   3.487139e-01
  1.776270e-01   6.468973e+01   3.476988e-01
  1.779260e-01   6.462905e+01   3.459960e-01
  1.782250e-01   6.522634e+01   3.503553e-01
  1.785240e-01   6.412149e+01   3.441280e-01
  1.788230e-01   6.468299e+01   3.473366e-01
  1.791220e-01   6.453316e+01   3.474500e-01
  1.794210e-01   6.493666e+01   3.452954e-01
  1.797200e-01   6.421969e+01   3.448985e-01
  1.800190e-01   6.468965e+01   3.438022e-01
  1.803180e-01   6.467180e+01   3.473065e-01
  1.806170e-01   6.372705e+01   3.418979e-01
  1.809160e-01   6.421092e+01   3.425277e-01
  1.812140e-01   6.391580e+01   3.425705e-01
  1.815130e-01   6.450037e+01   3.436320e-01
  1.818120e-01   6.452924e+01   3.450515e-01
  1.821110e-01   6.435382e+01   3.406061e-01
  1.824100e-01   6.500479e+01   3.448057e-01
  1.827090e-01   6.439829e+01   3.425296e-01
  1.830080e-01   6.421620e+01   3.422103e-01
  1.833070e-01   6.476478e+01   3.412029e-01
  1.836060e-01   6.406395e+01   3.385460e-01
  1.839050e-01   6.388525e+01   3.419895e-01
  1.842040e-01   6.463275e+01   3.411804e-01
  1.845030e-01   6.390075e+01   3.384357e-01
  1.848010e-01   6.507954e+01   3.433428e-01
  1.851000e-01   6.418627e+01   3.363259e-01
  1.853990e-01   6.388540e+01   3.405055e-01
  1.856980e-01   6.457741e+01   3.398999e-01
  1.859970e-01   6.430402e+01   3.378998e-01
  1.862960e-01   6.438087e+01   3.395434e-01
  1.865950e-01   6.457126e+01   3.382828e-01
  1.868940e-01   6.448032e+01   3.419228e-01
  1.871930e-01   6.440944e+01   3.345731e-01
  1.874920e-01   6.407507e+01   3.368223e-01
  1.877910e-01   6.418478e+01   3.369524e-01
  1.880900e-01   6.432806e+01   3.373282e-01
  1.883880e-01   6.419269e+01   3.387253e-01
  1.886870e-01   6.405193e+01   3.322680e-01
  1.889860e-01   6.406235e+01   3.379012e-01
  1.892850e-01   6.452134e+01   3.365741e-01
  1.895840e-01   6.380002e+01   3.336020e-01
  1.898830e-01   6.444986e+01   3.357629e-01
  1.901820e-01   6.434273e+01   3.351729e-01
  1.904810e-01   6.437914e+01   3.351127e-01
  1.907800e-01   6.428068e+01   3.340846e-01
  1.910790e-01   6.377664e+01   3.321610e-01
  1.913780e-01   6.410355e+01   3.340857e-01
  1.916770e-01   6.456801e+01   3.351391e-01
  1.919750e-01   6.427828e+01   3.351602e-01
  1.922740e-01   6.431399e+01   3.315859e-01
  1.925730e-01   6.389415e+01   3.312535e-01
  1.928720e-01   6.381035e+01   3.317925e-01
  1.931710e-01   6.428022e+01   3.336229e-01
  1.934700e-01   6.371248e+01   3.306317e-01
  1.937690e-01   6.402864e+01   3.305499e-01
  1.940680e-01   6.407948e+01   3.324914e-01
  1.943670e-01   6.375422e+01   3.296917e-01
  1.946660e-01   6.396681e+01   3.308397e-01
  1.949650e-01   6.373546e+01   3.281630e-01
  1.952640e-01   6.404065e+01   3.304314e-01
  1.955630e-01   6.386324e+01   3.311733e-01
  1.958610e-01   6.381230e+01   3.279203e-01
  1.961600e-01   6.384385e+01   3.293283e-01
  1.964590e-01   6.364253e+01   3.273375e-01
  1.967580e-01   6.399451e+01   3.304618e-01
  1.970570e-01   6.413751e+01   3.286080e-01
  1.973560e-01   6.345261e+01   3.251117e-01
  1.976550e-01   6.436639e+01   3.302274e-01
  1.979540e-01   6.343249e+01   3.254917e-01
  1.982530e-01   6.448365e+01   3.299357e-01
  1.985520e-01   6.360375e+01   3.256425e-01
  1.988510e-01   6.374347e+01   3.261442e-01
  1.991500e-01   6.374866e+01   3.283441e-01
  1.994480e-01   6.317937e+01   3.235546e-01
  1.997470e-01   6.315351e+01   3.253520e-01
  2.000460e-01   6.359665e+01   3.226428e-01
  2.003450e-01   6.398776e+01   3.259045e-01
  2.006440e-01   6.310950e+01   3.264013e-01
  2.009430e-01   6.366540e+01   3.228171e-01
  2.012420e-01   6.350931e+01   3.256888e-01
  2.015410e-01   6.300834e+01   3.210077e-01
  2.018400e-01   6.353079e+01   3.230370e-01
  2.021390e-01   6.321157e+01   3.232113e-01
  2.024380e-01   6.319027e+01   3.183116e-01
  2.027370e-01   6.365904e+01   3.244955e-01
  2.030350e-01   6.347289e+01   3.209387e-01
  2.033340e-01   6.343531e+01   3.216753e-01
  2.036330e-01   6.335414e+01   3.189955e-01
  2.039320e-01   6.271900e+01   3.182066e-01
  2.042310e-01   6.347712e+01   3.231822e-01
  2.045300e-01   6.285462e+01   3.169266e-01
  2.048290e-01   6.339951e+01   3.193818e-01
  2.051280e-01   6.285087e+01   3.175907e-01
  2.054270e-01   6.371881e+01   3.192332e-01
  2.057260e-01   6.306158e+01   3.210041e-01
  2.060250e-01   6.340932e+01   3.179181e-01
  2.063240e-01   6.340271e+01   3.204856e-01
  2.066230e-01   6.318549e+01   3.185706e-01
  2.069210e-01   6.342921e+01   3.204150e-01
  2.072200e-01   6.271010e+01   3.179120e-01
  2.075190e-01   6.312816e+01   3.165442e-01
  2.078180e-01   6.321294e+01   3.191840e-01
  2.081170e-01   6.287111e+01   3.166999e-01
  2.084160e-01   6.340130e+01   3.200698e-01
  2.087150e-01   6.298529e+01   3.155226e-01
  2.090140e-01   6.313274e+01   3.173581e-01
  2.093130e-01   6.320370e+01   3.174022e-01
  2.096120e-01   6.328619e+01   3.170737e-01
  2.099110e-01   6.287509e+01   3.145879e-01
  2.102100e-01   6.278785e+01   3.159559e-01
  2.105080e-01   6.319031e+01   3.185828e-01
  2.108070e-01   6.302596e+01   3.152283e-01
  2.111060e-01   6.299216e+01   3.143562e-01
  2.114050e-01   6.306799e+01   3.149387e-01
  2.117040e-01   6.329276e+01   3.204830e-01
  2.120030e-01   6.312397e+01   3.260012e-01
  2.123020e-01   6.332828e+01   3.288860e-01
  2.126010e-01   6.293582e+01   3.252248e-01
  2.129000e-01   6.323286e+01   3.292351e-01
  2.131990e-01   6.350522e+01   3.328304e-01
  2.134980e-01   6.248261e+01   3.321430e-01
  2.137970e-01   6.358866e+01   3.325878e-01
  2.140950e-01   6.239371e+01   3.312868e-01
  2.143940e-01   6.310386e+01   3.344169e-01
  2.146930e-01   6.297057e+01   3.343779e-01
  2.149920e-01   6.270157e+01   3.339776e-01
  2.152910e-01   6.343435e+01   3.363999e-01
  2.155900e-01   6.319937e+01   3.386723e-01
  2.158890e-01   6.285636e+01   3.377520e-01
  2.161880e-01   6.296431e+01   3.365872e-01
  2.164870e-01   6.317850e+01   3.384535e-01
  2.167860e-01   6.221089e+01   3.295736e-01
  2.170850e-01   6.273884e+01   3.283946e-01
  2.173840e-01   6.306654e+01   3.261442e-01
  2.176820e-01   6.270303e+01   3.237582e-01
  2.179810e-01   6.221483e+01   3.235007e-01
  2.182800e-01   6.275085e+01   3.206293e-01
  2.185790e-01   6.313966e+01   3.231690e-01
  2.188780e-01   6.213111e+01   3.171193e-01
  2.191770e-01   6.266932e+01   3.205602e-01
  2.194760e-01   6.279032e+01   3.217099e-01
  2.197750e-01   6.242212e+01   3.175886e-01
  2.200740e-01   6.313912e+01   3.173742e-01
  2.203730e-01   6.262986e+01   3.178444e-01
  2.206720e-01   6.200693e+01   3.153171e-01
  2.209710e-01   6.281181e+01   3.195382e-01
  2.212700e-01   6.284778e+01   3.151779e-01
  2.215680e-01   6.314690e+01   3.187449e-01
  2.218670e-01   6.252417e+01   3.129261e-01
  2.221660e-01   6.259797e+01   3.165473e-01
  2.224650e-01   6.291344e+01   3.148152e-01
  2.227640e-01   6.276446e+01   3.141799e-01
  2.230630e-01   6.191654e+01   3.129654e-01
  2.233620e-01   6.262797e+01   3.139691e-01
  2.236610e-01   6.218410e+01   3.128545e-01
  2.239600e-01   6.206203e+01   3.089576e-01
  2.242590e-01   6.261722e+01   3.134193e-01
  2.245580e-01   6.227651e+01   3.116593e-01
  2.248570e-01   6.228183e+01   3.134930e-01
  2.251550e-01   6.248563e+01   3.103901e-01
  2.254540e-01   6.192236e+01   3.092410e-01
  2.257530e-01   6.211531e+01   3.120309e-01
  2.260520e-01   6.268693e+01   3.096264e-01
  2.263510e-01   6.218658e+01   3.093936e-01
  2.266500e-01   6.179749e+01   3.082984e-01
  2.269490e-01   6.249032e+01   3.086403e-01
  2.272480e-01   6.218477e+01   3.104043e-01
  2.275470e-01   6.267614e+01   3.074873e-01
  2.278460e-01   6.170658e+01   3.085753e-01
  2.281450e-01   6.202045e+01   3.066114e-01
  2.284440e-01   6.237201e+01   3.089730e-01
  2.287420e-01   6.230972e+01   3.096998e-01
  2.290410e-01   6.201216e+01   3.028408e-01
  2.293400e-01   6.218999e+01   3.080222e-01
  2.296390e-01   6.229157e+01   3.067880e-01
  2.299380e-01   6.211140e+01   3.068362e-01
  2.302370e-01   6.215112e+01   3.063193e-01
  2.305360e-01   6.188674e+01   3.037278e-01
  2.308350e-01   6.248416e+01   3.095020e-01
  2.311340e-01   6.273013e+01   3.043503e-01
  2.314330e-01   6.241082e+01   3.057371e-01
  2.317320e-01   6.197015e+01   3.057506e-01
  2.320310e-01   6.153352e+01   3.015516e-01
  2.323290e-01   6.199947e+01   3.074257e-01
  2.326280e-01   6.141909e+01   3.005652e-01
  2.329270e-01   6.168215e+01   3.016792e-01
  2.332260e-01   6.185842e+01   3.036583e-01
  2.335250e-01   6.175037e+01   3.026761e-01
  2.338240e-01   6.199333e+01   3.044710e-01
  2.341230e-01   6.168370e+01   2.992345e-01
  2.344220e-01   6.166816e+01   3.022368e-01
  2.347210e-01   6.169228e+01   3.021773e-01
  2.350200e-01   6.187332e+01   3.017923e-01
  2.353190e-01   6.142542e+01   3.010508e-01
  2.356180e-01   6.149081e+01   2.978505e-01
  2.359170e-01   6.154064e+01   3.022806e-01
  2.362150e-01   6.170501e+01   3.006782e-01
  2.365140e-01   6.158170e+01   2.980706e-01
  2.368130e-01   6.217679e+01   3.018255e-01
  2.371120e-01   6.184918e+01   2.996356e-01
  2.374110e-01   6.103349e+01   3.002062e-01
  2.377100e-01   6.139622e+01   2.975076e-01
  2.380090e-01   6.148020e+01   2.990861e-01
  2.383080e-01   6.149991e+01   2.971912e-01
  2.386070e-01   6.179257e+01   2.994985e-01
  2.389060e-01   6.150246e+01   2.984502e-01
  2.392050e-01   6.161477e+01   2.971293e-01
  2.395040e-01   6.163243e+01   2.992253e-01
  2.398020e-01   6.140557e+01   2.966245e-01
  2.401010e-01   6.111347e+01   2.976192e-01
  2.404000e-01   6.155539e+01   2.958642e-01
  2.406990e-01   6.165846e+01   2.978009e-01
  2.409980e-01   6.182804e+01   2.971918e-01
  2.412970e-01   6.096190e+01   2.946567e-01
  2.415960e-01   6.128091e+01   2.963233e-01
  2.418950e-01   6.177325e+01   2.958300e-01
  2.421940e-01   6.157948e+01   2.965938e-01
  2.424930e-01   6.144762e+01   2.971780e-01
  2.427920e-01   6.089432e+01   2.920767e-01
  2.430910e-01   6.164727e+01   2.958619e-01
  2.433890e-01   6.158066e+01   2.947050e-01
  2.436880e-01   6.150047e+01   2.970794e-01
  2.439870e-01   6.118291e+01   2.927680e-01
  2.442860e-01   6.067732e+01   2.910158e-01
  2.445850e-01   6.081271e+01   2.930810e-01
  2.448840e-01   6.111690e+01   2.933739e-01
  2.451830e-01   6.153638e+01   2.959301e-01
  2.454820e-01   6.168050e+01   2.927623e-01
  2.457810e-01   6.106243e+01   2.924796e-01
  2.460800e-01   6.105421e+01   2.927864e-01
  2.463790e-01   6.127122e+01   2.923284e-01
  2.466780e-01   6.088370e+01   2.918345e-01
  2.469770e-01   6.129768e+01   2.919599e-01
  2.472750e-01   6.109018e+01   2.922206e-01
  2.475740e-01   6.062098e+01   2.920722e-01
  2.478730e-01   6.149496e+01   2.894561e-01
  2.481720e-01   6.132827e+01   2.920328e-01
  2.484710e-01   6.116635e+01   2.898358e-01
  2.487700e-01   6.124168e+01   2.931264e-01
  2.490690e-01   6.048578e+01   2.902341e-01
  2.493680e-01   6.111458e+01   2.887683e-01
  2.496670e-01   6.050918e+01   2.912598e-01
  2.499660e-01   6.112652e+01   2.897415e-01
  2.502650e-01   6.076768e+01   2.901605e-01
  2.505640e-01   6.108082e+01   2.879601e-01
  2.508620e-01   6.073836e+01   2.885050e-01
  2.511610e-01   6.062087e+01   2.905580e-01
  2.514600e-01   6.084370e+01   2.879193e-01
  2.517590e-01   6.094365e+01   2.879477e-01
  2.520580e-01   6.065636e+01   2.877878e-01
  2.523570e-01   6.043674e+01   2.875789e-01
  2.526560e-01   6.093830e+01   2.896116e-01
  2.529550e-01   6.061667e+01   2.855309e-01
  2.532540e-01   6.096726e+01   2.862533e-01
  2.535530e-01   6.128579e+01   2.867958e-01
  2.538520e-01   6.111851e+01   2.877384e-01
  2.541510e-01   6.050981e+01   2.847718e-01
  2.544490e-01   6.054178e+01   2.856602e-01
  2.547480e-01   6.039228e+01   2.856137e-01
  2.550470e-01   6.078000e+01   2.848002e-01
  2.553460e-01   6.082006e+01   2.852982e-01
  2.556450e-01   6.012894e+01   2.813853e-01
  2.559440e-01   6.090275e+01   2.861019e-01
  2.562430e-01   6.044405e+01   2.863521e-01
  2.565420e-01   6.038359e+01   2.836693e-01
  2.568410e-01   6.066560e+01   2.835306e-01
  2.571400e-01   6.047516e+01   2.834839e-01
  2.574390e-01   6.019393e+01   2.849403e-01
  2.577380e-01   6.079897e+01   2.853500e-01
  2.580360e-01   6.030001e+01   2.821796e-01
  2.583350e-01   6.053717e+01   2.852419e-01
  2.586340e-01   6.048559e+01   2.820217e-01
  2.589330e-01   6.088679e+01   2.857590e-01
  2.592320e-01   6.008322e+01   2.810820e-01
  2.595310e-01   6.057003e+01   2.832077e-01
  2.598300e-01   6.037987e+01   2.846682e-01
  2.601290e-01   6.027198e+01   2.800623e-01
  2.604280e-01   6.049431e+01   2.840296e-01
  2.607270e-01   6.069288e+01   2.807480e-01
  2.610260e-01   6.031186e+01   2.824052e-01
  2.613250e-01   6.077784e+01   2.840923e-01
  2.616240e-01   6.113664e+01   2.840310e-01
  2.619220e-01   6.017721e+01   2.818922e-01
  2.622210e-01   6.026200e+01   2.792692e-01
  2.625200e-01   6.061875e+01   2.818410e-01
  2.628190e-01   6.048741e+01   2.812425e-01
  2.631180e-01   6.048043e+01   2.794873e-01
  2.634170e-01   6.050659e+01   2.831587e-01
  2.637160e-01   6.050756e+01   2.795500e-01
  2.640150e-01   6.049633e+01   2.822436e-01
  2.643140e-01   5.959390e+01   2.770521e-01
  2.646130e-01   6.133544e+01   2.814559e-01
  2.649120e-01   6.045575e+01   2.824449e-01
  2.652110e-01   6.030612e+01   2.788933e-01
  2.655090e-01   6.017754e+01   2.793612e-01
  2.658080e-01   6.022814e+01   2.778590e-01
  2.661070e-01   5.978612e+01   2.780689e-01
  2.664060e-01   6.016929e+01   2.786720e-01
  2.667050e-01   6.014436e+01   2.789008e-01
  2.670040e-01   6.007101e+01   2.785397e-01
  2.673030e-01   6.052451e+01   2.787313e-01
  2.676020e-01   5.985540e+01   2.772808e-01
  2.679010e-01   6.036790e+01   2.783705e-01
  2.682000e-01   6.070127e+01   2.780049e-01
  2.684990e-01   5.989583e+01   2.771856e-01
  2.687980e-01   6.038444e+01   2.779360e-01
  2.690960e-01   6.066597e+01   2.797242e-01
  2.693950e-01   5.947453e+01   2.740733e-01
  2.696940e-01   6.000156e+01   2.756544e-01
  2.699930e-01   6.038050e+01   2.775506e-01
  2.702920e-01   5.961393e+01   2.755037e-01
  2.705910e-01   6.043932e+01   2.778738e-01
  2.708900e-01   5.982645e+01   2.743323e-01
  2.711890e-01   5.973407e+01   2.759676e-01
  2.714880e-01   5.981448e+01   2.751320e-01
  2.717870e-01   6.003873e+01   2.761109e-01
  2.720860e-01   5.996155e+01   2.749171e-01
  2.723850e-01   6.013394e+01   2.746701e-01
  2.726840e-01   5.988819e+01   2.752091e-01
  2.729820e-01   5.993931e+01   2.751421e-01
  2.732810e-01   6.015025e+01   2.747074e-01
  2.735800e-01   5.970028e+01   2.735869e-01
  2.738790e-01   5.980722e+01   2.743797e-01
  2.741780e-01   6.022728e+01   2.758022e-01
  2.744770e-01   5.959710e+01   2.718185e-01
  2.747760e-01   6.006924e+01   2.742488e-01
  2.750750e-01   5.976321e+01   2.766904e-01
  2.753740e-01   5.974722e+01   2.810801e-01
  2.756730e-01   6.007634e+01   2.833474e-01
  2.759720e-01   5.977287e+01   2.813378e-01
  2.762710e-01   5.968288e+01   2.851595e-01
  2.765690e-01   5.977701e+01   2.846654e-01
  2.768680e-01   5.992376e+01   2.877162e-01
  2.771670e-01   6.006516e+01   2.856588e-01
  2.774660e-01   5.954159e+01   2.852343e-01
  2.777650e-01   6.033955e+01   2.906353e-01
  2.780640e-01   6.013713e+01   2.887573e-01
  2.783630e-01   6.012819e+01   2.891614e-01
  2.786620e-01   6.068431e+01   2.922247e-01
  2.789610e-01   6.035221e+01   2.915328e-01
  2.792600e-01   6.006664e+01   2.937077e-01
  2.795590e-01   5.967282e+01   2.870080e-01
  2.798580e-01   5.972142e+01   2.916434e-01
  2.801560e-01   6.009388e+01   2.921105e-01
  2.804550e-01   5.999524e+01   2.927538e-01
  2.807540e-01   6.011173e+01   2.943790e-01
  2.810530e-01   6.011178e+01   2.916056e-01
  2.813520e-01   6.009543e+01   2.954707e-01
  2.816510e-01   6.003797e+01   2.943109e-01
  2.819500e-01   6.046656e+01   2.954725e-01
  2.822490e-01   5.968689e+01   2.935614e-01
  2.825480e-01   6.025170e+01   2.944965e-01
  2.828470e-01   6.002716e+01   2.973719e-01
  2.831460e-01   5.944989e+01   2.944471e-01
  2.834450e-01   5.970903e+01   2.935035e-01
  2.837430e-01   5.988997e+01   2.956493e-01
  2.840420e-01   5.959288e+01   2.965260e-01
  2.843410e-01   5.946745e+01   3.026774e-01
  2.846400e-01   5.915675e+01   3.040042e-01
  2.849390e-01   5.936442e+01   3.124010e-01
  2.852380e-01   5.929597e+01   3.151189e-01
  2.855370e-01   6.023676e+01   3.207579e-01
  2.858360e-01   5.954863e+01   3.209621e-01
  2.861350e-01   5.957154e+01   3.238588e-01
  2.864340e-01   5.959575e+01   3.287169e-01
  2.867330e-01   5.968115e+01   3.280075e-01
  2.870320e-01   5.927036e+01   3.324867e-01
  2.873310e-01   5.910703e+01   3.289516e-01
  2.876290e-01   5.973444e+01   3.359527e-01
  2.879280e-01   5.943275e+01   3.381668e-01
  2.882270e-01   5.979332e+01   3.354467e-01
  2.885260e-01   5.945982e+01   3.385895e-01
  2.888250e-01   5.957364e+01   3.380503e-01
  2.891240e-01   5.923406e+01   3.421706e-01
  2.894230e-01   5.932668e+01   3.455304e-01
  2.897220e-01   5.936071e+01   3.374457e-01
  2.900210e-01   5.869984e+01   3.444361e-01
  2.903200e-01   5.898064e+01   3.432415e-01
  2.906190e-01   5.933282e+01   3.479706e-01
  2.909180e-01   5.961254e+01   3.497374e-01
  2.912160e-01   5.892721e+01   3.439982e-01
  2.915150e-01   5.916027e+01   3.560449e-01
  2.918140e-01   5.909134e+01   3.476382e-01
  2.921130e-01   5.878242e+01   3.499697e-01
  2.924120e-01   5.931356e+01   3.540998e-01
  2.927110e-01   5.829132e+01   3.500554e-01
  2.930100e-01   5.913254e+01   3.617633e-01
  2.933090e-01   5.923098e+01   3.562577e-01
  2.936080e-01   5.928608e+01   3.540177e-01
  2.939070e-01   5.873247e+01   3.580250e-01
  2.942060e-01   5.912546e+01   3.598461e-01
  2.945050e-01   5.851921e+01   3.655024e-01
  2.948030e-01   5.933425e+01   3.584056e-01
  2.951020e-01   5.880341e+01   3.622463e-01
  2.954010e-01   5.892389e+01   3.643460e-01
  2.957000e-01   5.887610e+01   3.659513e-01
  2.959990e-01   5.894997e+01   3.657399e-01
  2.962980e-01   5.914306e+01   3.670015e-01
  2.965970e-01   5.904979e+01   3.703073e-01
  2.968960e-01   5.812826e+01   3.671804e-01
  2.971950e-01   5.840240e+01   3.664709e-01
  2.974940e-01   5.866988e+01   3.659727e-01
  2.977930e-01   5.812048e+01   3.676082e-01
  2.980920e-01   5.858566e+01   3.693042e-01
  2.983900e-01   5.828258e+01   3.713396e-01
  2.986890e-01   5.905222e+01   3.696327e-01
  2.989880e-01   5.903422e+01   3.734922e-01
  2.992870e-01   5.888040e+01   3.739437e-01
  2.995860e-01   5.882282e+01   3.758973e-01
  2.998850e-01   5.903951e+01   3.744486e-01
  3.001840e-01   5.910950e+01   3.770524e-01
  3.004830e-01   5.897113e+01   3.815084e-01
  3.007820e-01   5.843815e+01   3.782979e-01
  3.010810e-01   5.887781e+01   3.770348e-01
  3.013800e-01   5.788562e+01   3.794738e-01
  3.016790e-01   5.890567e+01   3.817967e-01
  3.019780e-01   5.926808e+01   3.849956e-01
  3.022760e-01   5.840481e+01   3.839680e-01
  3.025750e-01   5.832542e+01   3.816687e-01
  3.028740e-01   5.936729e+01   3.905320e-01
  3.031730e-01   5.927216e+01   3.883715e-01
  3.034720e-01   5.866823e+01   3.879617e-01
  3.037710e-01   5.821702e+01   3.862044e-01
  3.040700e-01   5.930888e+01   3.916762e-01
  3.043690e-01   5.844735e+01   3.934354e-01
  3.046680e-01   5.868936e+01   3.928721e-01
  3.049670e-01   5.891508e+01   3.901062e-01
  3.052660e-01   5.884045e+01   3.967112e-01
  3.055650e-01   5.854294e+01   3.943112e-01
  3.058630e-01   5.877730e+01   4.004948e-01
  3.061620e-01   5.884978e+01   3.934087e-01
  3.064610e-01   5.823948e+01   3.963704e-01
  3.067600e-01   5.894200e+01   4.048822e-01
  3.070590e-01   5.895975e+01   3.988139e-01
  3.073580e-01   5.877791e+01   4.043182e-01
  3.076570e-01   5.940214e+01   3.991669e-01
  3.079560e-01   5.843037e+01   4.022322e-01
  3.082550e-01   5.896201e+01   4.040580e-01
  3.085540e-01   5.840552e+01   4.018517e-01
  3.088530e-01   5.798459e+01   4.054866e-01
  3.091520e-01   5.827912e+01   4.005367e-01
  3.094500e-01   5.731413e+01   4.058915e-01
  3.097490e-01   5.825875e+01   4.073640e-01
  3.100480e-01   5.841320e+01   4.048573e-01
  3.103470e-01   5.860354e+01   4.168352e-01
  3.106460e-01   5.827930e+01   4.034933e-01
  3.109450e-01   5.824216e+01   4.152217e-01
  3.112440e-01   5.776856e+01   4.065689e-01
  3.115430e-01   5.832900e+01   4.139099e-01
  3.118420e-01   5.824811e+01   4.182078e-01
  3.121410e-01   5.805372e+01   4.110159e-01
  3.124400e-01   5.872079e+01   4.209078e-01
  3.127390e-01   5.744648e+01   4.104472e-01
  3.130380e-01   5.795939e+01   4.212138e-01
  3.133360e-01   5.847043e+01   4.206832e-01
  3.136350e-01   5.870872e+01   4.208646e-01
  3.139340e-01   5.892748e+01   4.278541e-01
  3.142330e-01   5.895532e+01   4.214106e-01
  3.145320e-01   5.845529e+01   4.300509e-01
  3.148310e-01   5.769485e+01   4.223132e-01
  3.151300e-01   5.777522e+01   4.226073e-01
  3.154290e-01   5.841100e+01   4.298879e-01
  3.157280e-01   5.833666e+01   4.267597e-01
  3.160270e-01   5.896484e+01   4.374612e-01
  3.163260e-01   5.888300e+01   4.287534e-01
  3.166250e-01   5.839363e+01   4.353372e-01
  3.169230e-01   5.780109e+01   4.305369e-01
  3.172220e-01   5.742556e+01   4.339601e-01
  3.175210e-01   5.802316e+01   4.358334e-01
  3.178200e-01   5.838749e+01   4.341947e-01
  3.181190e-01   5.857587e+01   4.429312e-01
  3.184180e-01   5.817982e+01   4.368007e-01
  3.187170e-01   5.812233e+01   4.443816e-01
  3.190160e-01   5.760709e+01   4.412167e-01
  3.193150e-01   5.832412e+01   4.373421e-01
  3.196140e-01   5.869014e+01   4.502123e-01
  3.199130e-01   5.835128e+01   4.424744e-01
  3.202120e-01   5.801161e+01   4.484242e-01
  3.205100e-01   5.751074e+01   4.452582e-01
  3.208090e-01   5.801361e+01   4.439658e-01
  3.211080e-01   5.844127e+01   4.525846e-01
  3.214070e-01   5.850946e+01   4.450579e-01
  3.217060e-01   5.775911e+01   4.495178e-01
  3.220050e-01   5.792344e+01   4.472619e-01
  3.223040e-01   5.834920e+01   4.468613e-01
  3.226030e-01   5.787952e+01   4.563814e-01
  3.229020e-01   5.780657e+01   4.407966e-01
  3.232010e-01   5.839492e+01   4.553773e-01
  3.235000e-01   5.803163e+01   4.489144e-01
  3.237990e-01   5.844472e+01   4.538651e-01
  3.240970e-01   5.806290e+01   4.593003e-01
  3.243960e-01   5.829845e+01   4.507761e-01
  3.246950e-01   5.743008e+01   4.585611e-01
  3.249940e-01   5.822887e+01   4.538754e-01
  3.252930e-01   5.814467e+01   4.609578e-01
  3.255920e-01   5.750137e+01   4.610894e-01
  3.258910e-01   5.812168e+01   4.590907e-01
  3.261900e-01   5.840666e+01   4.674627e-01
  3.264890e-01   5.801311e+01   4.604360e-01
  3.267880e-01   5.795790e+01   4.638265e-01
  3.270870e-01   5.769105e+01   4.707004e-01
  3.273860e-01   5.822662e+01   4.672054e-01
  3.276850e-01   5.894303e+01   4.757804e-01
  3.279830e-01   5.882423e+01   4.682027e-01
  3.282820e-01   5.789658e+01   4.739575e-01
  3.285810e-01   5.772027e+01   4.712998e-01
  3.288800e-01   5.831475e+01   4.771410e-01
  3.291790e-01   5.818646e+01   4.727171e-01
  3.294780e-01   5.909309e+01   4.838335e-01
  3.297770e-01   5.775468e+01   4.808551e-01
  3.300760e-01   5.778493e+01   4.759549e-01
  3.303750e-01   5.775930e+01   4.834472e-01
  3.306740e-01   5.789235e+01   4.773907e-01
  3.309730e-01   5.767981e+01   4.852013e-01
  3.312720e-01   5.751454e+01   4.882185e-01
  3.315700e-01   5.792395e+01   4.810488e-01
  3.318690e-01   5.797546e+01   4.939855e-01
  3.321680e-01   5.817787e+01   4.836415e-01
  3.324670e-01   5.749133e+01   4.930203e-01
  3.327660e-01   5.877723e+01   4.957325e-01
  3.330650e-01   5.804464e+01   4.931805e-01
  3.333640e-01   5.690266e+01   4.960827e-01
  3.336630e-01   5.851719e+01   4.913768e-01
  3.339620e-01   5.755403e+01   5.017996e-01
  3.342610e-01   5.746777e+01   4.945855e-01
  3.345600e-01   5.822067e+01   5.029500e-01
  3.348590e-01   5.800526e+01   5.109257e-01
  3.351570e-01   5.878084e+01   4.985188e-01
  3.354560e-01   5.721341e+01   5.110989e-01
  3.357550e-01   5.703571e+01   4.938388e-01
  3.360540e-01   5.800201e+01   5.127503e-01
  3.363530e-01   5.824165e+01   5.200976e-01
  3.366520e-01   5.725652e+01   5.005010e-01
  3.369510e-01   5.756008e+01   5.235332e-01
  3.372500e-01   5.791653e+01   5.016346e-01
  3.375490e-01   5.714476e+01   5.190262e-01
  3.378480e-01   5.757314e+01   5.183825e-01
  3.381470e-01   5.767967e+01   5.175823e-01
  3.384460e-01   5.713289e+01   5.289855e-01
  3.387450e-01   5.809440e+01   5.119294e-01
  3.390430e-01   5.894488e+01   5.345389e-01
  3.393420e-01   5.763482e+01   5.258686e-01
  3.396410e-01   5.766640e+01   5.266832e-01
  3.399400e-01   5.697735e+01   5.388667e-01
  3.402390e-01   5.852924e+01   5.201007e-01
  3.405380e-01   5.769901e+01   5.393609e-01
  3.408370e-01   5.780878e+01   5.321053e-01
  3.411360e-01   5.788463e+01   5.359459e-01
  3.414350e-01   5.714043e+01   5.396373e-01
  3.417340e-01   5.818309e+01   5.366201e-01
  3.420330e-01   5.667469e+01   5.456051e-01
  3.423320e-01   5.732390e+01   5.333437e-01
  3.426300e-01   5.763818e+01   5.494586e-01
  3.429290e-01   5.645536e+01   5.415397e-01
  3.432280e-01   5.714667e+01   5.426078e-01
  3.435270e-01   5.749041e+01   5.630095e-01
  3.438260e-01   5.807410e+01   5.432945e-01
  3.441250e-01   5.765961e+01   5.605687e-01
  3.444240e-01   5.731648e+01   5.509927e-01
  3.447230e-01   5.757712e+01   5.569574e-01
  3.450220e-01   5.733288e+01   5.672354e-01
  3.453210e-01   5.781438e+01   5.533807e-01
  3.456200e-01   5.725533e+01   5.719816e-01
  3.459190e-01   5.762691e+01   5.604098e-01
  3.462170e-01   5.747566e+01   5.704938e-01
  3.465160e-01   5.743907e+01   5.694578e-01
  3.468150e-01   5.868045e+01   5.747188e-01
  3.471140e-01   5.735236e+01   5.831673e-01
  3.474130e-01   5.758542e+01   5.684833e-01
  3.477120e-01   5.718040e+01   5.822924e-01
  3.480110e-01   5.651742e+01   5.726385e-01
  3.483100e-01   5.750955e+01   5.794284e-01
  3.486090e-01   5.749711e+01   5.942715e-01
  3.489080e-01   5.746284e+01   5.791931e-01
  3.492070e-01   5.890514e+01   6.024860e-01
  3.495060e-01   5.778523e+01   5.853639e-01
  3.498040e-01   5.731154e+01   5.952538e-01
  3.501030e-01   5.870341e+01   6.034287e-01
  3.504020e-01   5.766394e+01   5.970811e-01
  3.507010e-01   5.712691e+01   6.084221e-01
  3.510000e-01   5.767062e+01   5.922806e-01
  3.512990e-01   5.781378e+01   6.120688e-01
  3.515980e-01   5.720029e+01   6.006128e-01
  3.518970e-01   5.815860e+01   6.192343e-01
  3.521960e-01   5.609483e+01   6.168366e-01
  3.524950e-01   5.739933e+01   6.006533e-01
  3.527940e-01   5.723476e+01   6.264619e-01
  3.530930e-01   5.823422e+01   6.153486e-01
  3.533920e-01   5.634418e+01   6.204418e-01
  3.536900e-01   5.682427e+01   6.253494e-01
  3.539890e-01   5.719592e+01   6.239844e-01
  3.542880e-01   5.778389e+01   6.424399e-01
  3.545870e-01   5.759818e+01   6.162436e-01
  3.548860e-01   5.705694e+01   6.347894e-01
  3.551850e-01   5.778136e+01   6.271697e-01
  3.554840e-01   5.616708e+01   6.298199e-01
  3.557830e-01   5.688984e+01   6.362466e-01
  3.560820e-01   5.722032e+01   6.163779e-01
  3.563810e-01   5.784565e+01   6.403621e-01
  3.566800e-01   5.829309e+01   6.276789e-01
  3.569790e-01   5.736852e+01   6.425653e-01
  3.572770e-01   5.664134e+01   6.372648e-01
  3.575760e-01   5.678062e+01   6.118545e-01
  3.578750e-01   5.717574e+01   6.540888e-01
  3.581740e-01   5.731434e+01   6.257605e-01
  3.584730e-01   5.648733e+01   6.501392e-01
  3.587720e-01   5.749440e+01   6.445010e-01
  3.590710e-01   5.762762e+01   6.440147e-01
  3.593700e-01   5.778018e+01   6.696030e-01
  3.596690e-01   5.697523e+01   6.367240e-01
  3.599680e-01   5.723975e+01   6.678397e-01
  3.602670e-01   5.711685e+01   6.498949e-01
  3.605660e-01   5.860273e+01   6.743523e-01
  3.608640e-01   5.802265e+01   6.882146e-01
  3.611630e-01   5.753081e+01   6.497028e-01
  3.614620e-01   5.761171e+01   6.902701e-01
  3.617610e-01   5.715986e+01   6.619255e-01
  3.620600e-01   5.820114e+01   6.907691e-01
  3.623590e-01   5.644772e+01   6.773456e-01
  3.626580e-01   5.733365e+01   6.826402e-01
  3.629570e-01   5.722105e+01   7.003218e-01
  3.632560e-01   5.719033e+01   6.703271e-01
  3.635550e-01   5.749919e+01   7.134641e-01
  3.638540e-01   5.801755e+01   6.988545e-01
  3.641530e-01   5.767031e+01   7.014732e-01
  3.644510e-01   5.668111e+01   7.256082e-01
  3.647500e-01   5.693037e+01   6.831863e-01
  3.650490e-01   5.702257e+01   7.260046e-01
  3.653480e-01   5.619956e+01   7.037050e-01
  3.656470e-01   5.817560e+01   7.244833e-01
  3.659460e-01   5.872330e+01   7.497271e-01
  3.662450e-01   5.735021e+01   7.092174e-01
  3.665440e-01   5.697084e+01   7.559246e-01
  3.668430e-01   5.678514e+01   7.140667e-01
  3.671420e-01   5.699953e+01   7.462564e-01
  3.674410e-01   5.760770e+01   7.406939e-01
  3.677400e-01   5.684607e+01   7.491428e-01
  3.680390e-01   5.789066e+01   7.853237e-01
  3.683370e-01   5.737244e+01   7.318247e-01
  3.686360e-01   5.694469e+01   7.702264e-01
  3.689350e-01   5.746757e+01   7.572017e-01
  3.692340e-01   5.831835e+01   7.838034e-01
  3.695330e-01   5.702129e+01   8.024008e-01
  3.698320e-01   5.847494e+01   7.578187e-01
  3.701310e-01   5.769422e+01   8.095490e-01
  3.704300e-01   5.712606e+01   7.672249e-01
  3.707290e-01   5.712962e+01   8.080156e-01
  3.710280e-01   5.834238e+01   8.116427e-01
  3.713270e-01   5.730417e+01   7.926107e-01
  3.716260e-01   5.700100e+01   8.381593e-01
  3.719240e-01   5.761483e+01   7.879147e-01
  3.722230e-01   5.748765e+01   8.444940e-01
  3.725220e-01   5.755296e+01   8.159642e-01
  3.728210e-01   5.728280e+01   8.321103e-01
  3.731200e-01   5.720723e+01   8.809457e-01
  3.734190e-01   5.800364e+01   8.092831e-01
  3.737180e-01   5.743165e+01   8.795139e-01
  3.740170e-01   5.876559e+01   8.374600e-01
  3.743160e-01   5.695223e+01   8.821591e-01
  3.746150e-01   5.696024e+01   8.758968e-01
  3.749140e-01   5.801916e+01   8.626966e-01
  3.752130e-01   5.643705e+01   9.118182e-01
  3.755110e-01   5.746150e+01   8.556353e-01
  3.758100e-01   5.630447e+01   9.107465e-01
  3.761090e-01   5.849689e+01   9.005918e-01
  3.764080e-01   5.715434e+01   9.140308e-01
  3.767070e-01   5.677738e+01   9.525280e-01
  3.770060e-01   5.714880e+01   8.773454e-01
  3.773050e-01   5.640708e+01   9.575664e-01
  3.776040e-01   5.769806e+01   9.255712e-01
  3.779030e-01   5.623688e+01   9.439917e-01
  3.782020e-01   5.747549e+01   1.030795e+00
  3.785010e-01   5.714105e+01   9.034793e-01
  3.788000e-01   5.631334e+01   1.015355e+00
  3.790990e-01   5.734883e+01   9.453675e-01
  3.793970e-01   5.816796e+01   1.022065e+00
  3.796960e-01   5.582249e+01   9.965125e-01
  3.799950e-01   5.627822e+01   9.822112e-01
  3.802940e-01   5.627302e+01   1.091908e+00
  3.805930e-01   5.658576e+01   9.549743e-01
  3.808920e-01   5.528396e+01   1.088402e+00
  3.811910e-01   5.490367e+01   1.002566e+00
  3.814900e-01   5.588026e+01   1.064434e+00
  3.817890e-01   5.831024e+01   1.187288e+00
  3.820880e-01   5.620298e+01   9.906013e-01
  3.823870e-01   5.688800e+01   1.180310e+00
  3.826860e-01   5.839872e+01   1.049380e+00
  3.829840e-01   5.743602e+01   1.209783e+00
  3.832830e-01   5.696539e+01   1.151580e+00
  3.835820e-01   5.783414e+01   1.132697e+00
  3.838810e-01   5.837210e+01   1.272270e+00
  3.841800e-01   5.600611e+01   1.101765e+00
  3.844790e-01   5.502171e+01   1.244402e+00
  3.847780e-01   5.787509e+01   1.182850e+00
  3.850770e-01   5.556967e+01   1.260022e+00
  3.853760e-01   5.718735e+01   1.363537e+00
  3.856750e-01   5.598944e+01   1.163421e+00
  3.859740e-01   5.788286e+01   1.396086e+00
  3.862730e-01   5.546043e+01   1.240133e+00
  3.865710e-01   5.609822e+01   1.374395e+00
  3.868700e-01   6.009651e+01   1.448634e+00
  3.871690e-01   5.839347e+01   1.343533e+00
  3.874680e-01   5.775842e+01   1.538721e+00
  3.877670e-01   5.692120e+01   1.348783e+00
  3.880660e-01   5.695534e+01   1.562327e+00
  3.883650e-01   5.691598e+01   1.479961e+00
  3.886640e-01   5.669535e+01   1.541340e+00
  3.889630e-01   5.716511e+01   1.684243e+00
  3.892620e-01   5.793373e+01   1.524572e+00
  3.895610e-01   5.447447e+01   1.689182e+00
  3.898600e-01   5.369153e+01   1.632271e+00
  3.901580e-01   5.662351e+01   1.746608e+00
  3.904570e-01   5.347178e+01   1.897642e+00
  3.907560e-01   5.646488e+01   1.719765e+00
  3.910550e-01   5.908384e+01   2.031344e+00
  3.913540e-01   5.552205e+01   1.969164e+00
  3.916530e-01   5.992191e+01   2.045700e+00
  3.919520e-01   5.586252e+01   2.565850e+00
  3.922510e-01   5.677916e+01   1.991332e+00
  3.925500e-01   5.669535e+01   2.669680e+00
  3.928490e-01   5.468398e+01   2.393453e+00
  3.931480e-01   5.845529e+01   2.710799e+00
  3.934470e-01   0.000000e+00   0.000000e+00
  3.937460e-01   5.468398e+01   2.621896e+00
creator: radaver
creator-version: 3725
header-file: /nas_data/SAXS_data/20151104Workshop/header/JH1_0118.txt
image-file: /nas_data/Pilatus1M/20151104_Workshop/JH1_0118.tif
angular-axis-file: /nas_data/SAXS_data/20151104Workshop/q20151029.dat
beamstop-mask-file: /nas_data/SAXS_data/20151104Workshop/fit2d20151031.msk
detector-response-file: none
beam-center-x: 949.7700
beam-center-y: 918.8000
unit-time: 1.0000
channel-first: 10
channel-last: 1315
Exposure time [s]: 1.094061
Transmitted Beam: 0.484726
Incident Beam: 0.484726
Code: JH1
Concentration [mg/ml]: 1
Run Number: 0118
