# Supplementary material for: SAXS analysis of a soluble cytosolic NgBR construct including extracellular and transmembrane domains
Source: PLoS One. 2018 Jan 18;13(1):e0191371. doi: 10.1371/journal.pone.0191371 (PMC5773207; doi:10.1371/journal.pone.0191371)
Supplement: S1 File — (ZIP) [file pone.0191371.s001.zip › JH1_0119.dat]

Sample:   c= 1.0000 mg/ml  Code: JH1
  3.656810e-03   2.258459e+04   4.127058e+01
  3.955720e-03   2.197920e+04   2.796228e+01
  4.254640e-03   1.907143e+04   2.334126e+01
  4.553560e-03   1.542516e+04   2.023905e+01
  4.852480e-03   1.246887e+04   1.703631e+01
  5.151400e-03   1.053209e+04   1.546759e+01
  5.450320e-03   8.722955e+03   1.337034e+01
  5.749240e-03   7.439017e+03   1.196325e+01
  6.048150e-03   6.356707e+03   1.083978e+01
  6.347070e-03   5.516550e+03   9.593986e+00
  6.645990e-03   4.821393e+03   8.929730e+00
  6.944910e-03   4.248335e+03   8.069773e+00
  7.243830e-03   3.781052e+03   7.376922e+00
  7.542750e-03   3.377737e+03   6.945931e+00
  7.841670e-03   3.048820e+03   6.232173e+00
  8.140580e-03   2.748254e+03   5.998625e+00
  8.439500e-03   2.505935e+03   5.521074e+00
  8.738420e-03   2.307520e+03   5.247455e+00
  9.037340e-03   2.128231e+03   4.872709e+00
  9.336260e-03   1.959979e+03   4.595272e+00
  9.635180e-03   1.812739e+03   4.406723e+00
  9.934100e-03   1.670476e+03   4.093037e+00
  1.023300e-02   1.537326e+03   4.024028e+00
  1.053190e-02   1.418012e+03   3.919854e+00
  1.083090e-02   1.312385e+03   3.771035e+00
  1.112980e-02   1.206703e+03   3.585239e+00
  1.142870e-02   1.128547e+03   3.447767e+00
  1.172760e-02   1.032730e+03   3.288984e+00
  1.202650e-02   9.636704e+02   3.168323e+00
  1.232540e-02   8.910740e+02   3.029953e+00
  1.262440e-02   8.262126e+02   2.863345e+00
  1.292330e-02   7.719079e+02   2.724954e+00
  1.322220e-02   7.190968e+02   2.630087e+00
  1.352110e-02   6.663182e+02   2.506284e+00
  1.382000e-02   6.207666e+02   2.395265e+00
  1.411900e-02   5.813695e+02   2.306731e+00
  1.441790e-02   5.440305e+02   2.215353e+00
  1.471680e-02   5.045430e+02   2.123305e+00
  1.501570e-02   4.737727e+02   2.015015e+00
  1.531460e-02   4.494188e+02   1.953681e+00
  1.561350e-02   4.214086e+02   1.858627e+00
  1.591250e-02   3.960058e+02   1.817611e+00
  1.621140e-02   3.731689e+02   1.734001e+00
  1.651030e-02   3.549172e+02   1.673282e+00
  1.680920e-02   3.330416e+02   1.620895e+00
  1.710810e-02   3.177811e+02   1.586646e+00
  1.740710e-02   3.015909e+02   1.523458e+00
  1.770600e-02   2.860716e+02   1.468831e+00
  1.800490e-02   2.696156e+02   1.414686e+00
  1.830380e-02   2.596153e+02   1.399264e+00
  1.860270e-02   2.464974e+02   1.336977e+00
  1.890170e-02   2.366062e+02   1.309878e+00
  1.920060e-02   2.226081e+02   1.258497e+00
  1.949950e-02   2.151858e+02   1.251588e+00
  1.979840e-02   2.048524e+02   1.198254e+00
  2.009730e-02   1.996218e+02   1.169882e+00
  2.039620e-02   1.925933e+02   1.147019e+00
  2.069520e-02   1.846769e+02   1.117143e+00
  2.099410e-02   1.791290e+02   1.108207e+00
  2.129300e-02   1.692526e+02   1.048994e+00
  2.159190e-02   1.637605e+02   1.067393e+00
  2.189080e-02   1.593957e+02   1.058950e+00
  2.218980e-02   1.524937e+02   1.053612e+00
  2.248870e-02   1.477041e+02   1.055433e+00
  2.278760e-02   1.448227e+02   1.034791e+00
  2.308650e-02   1.395921e+02   1.047199e+00
  2.338540e-02   1.367597e+02   1.034368e+00
  2.368430e-02   1.338802e+02   1.004830e+00
  2.398330e-02   1.273884e+02   1.002468e+00
  2.428220e-02   1.271379e+02   9.792014e-01
  2.458110e-02   1.233986e+02   9.971297e-01
  2.488000e-02   1.199343e+02   9.568146e-01
  2.517890e-02   1.171944e+02   9.345394e-01
  2.547790e-02   1.149649e+02   9.386842e-01
  2.577680e-02   1.130123e+02   9.232033e-01
  2.607570e-02   1.111097e+02   9.228114e-01
  2.637460e-02   1.093320e+02   9.080465e-01
  2.667350e-02   1.076197e+02   8.783600e-01
  2.697250e-02   1.049373e+02   8.406020e-01
  2.727140e-02   1.043726e+02   8.072243e-01
  2.757030e-02   1.029842e+02   8.031684e-01
  2.786920e-02   1.005641e+02   7.846042e-01
  2.816810e-02   9.782267e+01   7.615715e-01
  2.846700e-02   9.727284e+01   7.500522e-01
  2.876600e-02   9.589695e+01   7.357557e-01
  2.906490e-02   9.557736e+01   7.367378e-01
  2.936380e-02   9.250326e+01   7.193961e-01
  2.966270e-02   9.099100e+01   7.082567e-01
  2.996160e-02   9.097032e+01   7.092138e-01
  3.026060e-02   9.052177e+01   6.963213e-01
  3.055950e-02   8.958167e+01   6.917143e-01
  3.085840e-02   8.779932e+01   6.819069e-01
  3.115730e-02   8.948148e+01   6.855259e-01
  3.145620e-02   8.669344e+01   6.682779e-01
  3.175510e-02   8.640318e+01   6.689885e-01
  3.205410e-02   8.511049e+01   6.603469e-01
  3.235300e-02   8.475260e+01   6.562874e-01
  3.265190e-02   8.342389e+01   6.391744e-01
  3.295080e-02   8.413456e+01   6.461003e-01
  3.324970e-02   8.254297e+01   6.391195e-01
  3.354870e-02   8.101415e+01   6.315178e-01
  3.384760e-02   8.172735e+01   6.269677e-01
  3.414650e-02   8.115499e+01   6.247685e-01
  3.444540e-02   8.031064e+01   6.129690e-01
  3.474430e-02   8.009719e+01   6.175406e-01
  3.504330e-02   7.976365e+01   6.086169e-01
  3.534220e-02   7.897831e+01   6.063605e-01
  3.564110e-02   7.821258e+01   6.026703e-01
  3.594000e-02   7.817361e+01   5.909876e-01
  3.623890e-02   7.769980e+01   5.992173e-01
  3.653780e-02   7.705741e+01   5.805947e-01
  3.683680e-02   7.629233e+01   5.852215e-01
  3.713570e-02   7.761737e+01   5.909857e-01
  3.743460e-02   7.587416e+01   5.747877e-01
  3.773350e-02   7.682016e+01   5.776932e-01
  3.803240e-02   7.492511e+01   5.841414e-01
  3.833140e-02   7.672959e+01   6.051839e-01
  3.863030e-02   7.584031e+01   6.110197e-01
  3.892920e-02   7.465299e+01   6.046412e-01
  3.922810e-02   7.520472e+01   6.092498e-01
  3.952700e-02   7.353153e+01   5.985299e-01
  3.982600e-02   7.313038e+01   6.055632e-01
  4.012490e-02   7.355583e+01   5.978568e-01
  4.042380e-02   7.453410e+01   6.097279e-01
  4.072270e-02   7.359586e+01   6.034881e-01
  4.102160e-02   7.298367e+01   6.001857e-01
  4.132050e-02   7.291295e+01   6.006816e-01
  4.161950e-02   7.253793e+01   5.929421e-01
  4.191840e-02   7.298929e+01   6.025796e-01
  4.221730e-02   7.243614e+01   5.925259e-01
  4.251620e-02   7.086010e+01   5.937256e-01
  4.281510e-02   7.183417e+01   5.885477e-01
  4.311410e-02   7.274836e+01   5.930397e-01
  4.341300e-02   7.161680e+01   5.914504e-01
  4.371190e-02   7.222923e+01   5.924410e-01
  4.401080e-02   7.082002e+01   5.866332e-01
  4.430970e-02   7.157433e+01   5.852414e-01
  4.460860e-02   7.034118e+01   5.809156e-01
  4.490760e-02   7.048399e+01   5.829904e-01
  4.520650e-02   6.980818e+01   5.757877e-01
  4.550540e-02   6.962156e+01   5.779365e-01
  4.580430e-02   7.063198e+01   5.799060e-01
  4.610320e-02   7.015662e+01   5.750543e-01
  4.640220e-02   6.962669e+01   5.772239e-01
  4.670110e-02   6.963530e+01   5.686646e-01
  4.700000e-02   7.030806e+01   5.735279e-01
  4.729890e-02   7.061384e+01   5.769251e-01
  4.759780e-02   6.985002e+01   5.730804e-01
  4.789680e-02   6.862757e+01   5.645349e-01
  4.819570e-02   6.766680e+01   5.598802e-01
  4.849460e-02   6.882731e+01   5.667535e-01
  4.879350e-02   6.814461e+01   5.577572e-01
  4.909240e-02   6.822702e+01   5.656785e-01
  4.939130e-02   6.859589e+01   5.575796e-01
  4.969030e-02   6.852352e+01   5.593058e-01
  4.998920e-02   6.825781e+01   5.575457e-01
  5.028810e-02   6.818272e+01   5.552309e-01
  5.058700e-02   6.724220e+01   5.553983e-01
  5.088590e-02   6.895328e+01   5.530794e-01
  5.118490e-02   6.822593e+01   5.574155e-01
  5.148380e-02   6.832632e+01   5.551500e-01
  5.178270e-02   6.796755e+01   5.465459e-01
  5.208160e-02   6.711660e+01   5.489020e-01
  5.238050e-02   6.699188e+01   5.426089e-01
  5.267940e-02   6.687603e+01   5.498848e-01
  5.297840e-02   6.769465e+01   5.460844e-01
  5.327730e-02   6.704602e+01   5.409401e-01
  5.357620e-02   6.751927e+01   5.447406e-01
  5.387510e-02   6.760157e+01   5.419236e-01
  5.417400e-02   6.672896e+01   5.434466e-01
  5.447300e-02   6.690034e+01   5.360267e-01
  5.477190e-02   6.662406e+01   5.361414e-01
  5.507080e-02   6.658092e+01   5.359678e-01
  5.536970e-02   6.596413e+01   5.316577e-01
  5.566860e-02   6.616361e+01   5.361289e-01
  5.596760e-02   6.717035e+01   5.340745e-01
  5.626650e-02   6.590842e+01   5.314331e-01
  5.656540e-02   6.651333e+01   5.320556e-01
  5.686430e-02   6.640227e+01   5.286363e-01
  5.716320e-02   6.781297e+01   5.306803e-01
  5.746210e-02   6.659571e+01   5.311872e-01
  5.776110e-02   6.641640e+01   5.322688e-01
  5.806000e-02   6.598570e+01   5.223324e-01
  5.835890e-02   6.649123e+01   5.249054e-01
  5.865780e-02   6.696944e+01   5.239187e-01
  5.895670e-02   6.584513e+01   5.293763e-01
  5.925570e-02   6.688785e+01   5.213377e-01
  5.955460e-02   6.578127e+01   5.238252e-01
  5.985350e-02   6.649667e+01   5.192518e-01
  6.015240e-02   6.632856e+01   5.202760e-01
  6.045130e-02   6.607981e+01   5.198624e-01
  6.075020e-02   6.619442e+01   5.153073e-01
  6.104920e-02   6.664546e+01   5.209539e-01
  6.134810e-02   6.586332e+01   5.184482e-01
  6.164700e-02   6.582382e+01   5.100783e-01
  6.194590e-02   6.590822e+01   5.186248e-01
  6.224480e-02   6.591176e+01   5.072387e-01
  6.254380e-02   6.552958e+01   5.143571e-01
  6.284270e-02   6.541689e+01   5.155734e-01
  6.314160e-02   6.561817e+01   5.040250e-01
  6.344050e-02   6.596193e+01   5.127677e-01
  6.373940e-02   6.605538e+01   5.046662e-01
  6.403840e-02   6.546478e+01   5.102925e-01
  6.433730e-02   6.546394e+01   5.049901e-01
  6.463620e-02   6.510461e+01   4.994912e-01
  6.493510e-02   6.566159e+01   5.126840e-01
  6.523400e-02   6.557896e+01   5.018177e-01
  6.553290e-02   6.560577e+01   5.044956e-01
  6.583190e-02   6.522797e+01   5.009835e-01
  6.613080e-02   6.428578e+01   4.928465e-01
  6.642970e-02   6.627206e+01   5.096795e-01
  6.672860e-02   6.493445e+01   4.938445e-01
  6.702750e-02   6.539202e+01   5.005925e-01
  6.732650e-02   6.555154e+01   4.976748e-01
  6.762540e-02   6.480342e+01   4.948268e-01
  6.792430e-02   6.550610e+01   4.995084e-01
  6.822320e-02   6.517811e+01   4.903937e-01
  6.852210e-02   6.464419e+01   4.957108e-01
  6.882110e-02   6.524165e+01   4.940282e-01
  6.912000e-02   6.617651e+01   4.970622e-01
  6.941890e-02   6.555162e+01   4.913164e-01
  6.971780e-02   6.490195e+01   4.883989e-01
  7.001670e-02   6.516402e+01   4.957052e-01
  7.031560e-02   6.445289e+01   4.862327e-01
  7.061460e-02   6.413381e+01   4.855001e-01
  7.091350e-02   6.533213e+01   4.885883e-01
  7.121240e-02   6.526661e+01   4.846011e-01
  7.151130e-02   6.349562e+01   4.840229e-01
  7.181020e-02   6.439171e+01   4.808835e-01
  7.210920e-02   6.488697e+01   4.859800e-01
  7.240810e-02   6.532208e+01   4.829671e-01
  7.270700e-02   6.534916e+01   4.891262e-01
  7.300590e-02   6.435221e+01   4.807359e-01
  7.330480e-02   6.462404e+01   4.763371e-01
  7.360370e-02   6.444624e+01   4.815458e-01
  7.390270e-02   6.437878e+01   4.758757e-01
  7.420160e-02   6.422406e+01   4.825604e-01
  7.450050e-02   6.492841e+01   4.761294e-01
  7.479940e-02   6.507346e+01   4.779905e-01
  7.509830e-02   6.536136e+01   4.831123e-01
  7.539730e-02   6.477679e+01   4.738215e-01
  7.569620e-02   6.347826e+01   4.699129e-01
  7.599510e-02   6.479515e+01   4.778580e-01
  7.629400e-02   6.442037e+01   4.703595e-01
  7.659290e-02   6.427931e+01   4.741827e-01
  7.689190e-02   6.522742e+01   4.732967e-01
  7.719080e-02   6.500372e+01   4.750876e-01
  7.748970e-02   6.472718e+01   4.706218e-01
  7.778860e-02   6.440594e+01   4.724632e-01
  7.808750e-02   6.426153e+01   4.685010e-01
  7.838640e-02   6.500320e+01   4.686566e-01
  7.868540e-02   6.413159e+01   4.667604e-01
  7.898430e-02   6.502528e+01   4.674812e-01
  7.928320e-02   6.477876e+01   4.720962e-01
  7.958210e-02   6.501233e+01   4.641371e-01
  7.988100e-02   6.403320e+01   4.659826e-01
  8.018000e-02   6.483577e+01   4.663840e-01
  8.047890e-02   6.485121e+01   4.660252e-01
  8.077780e-02   6.463500e+01   4.644235e-01
  8.107670e-02   6.413743e+01   4.601954e-01
  8.137560e-02   6.391353e+01   4.626437e-01
  8.167450e-02   6.512651e+01   4.641368e-01
  8.197350e-02   6.470239e+01   4.598082e-01
  8.227240e-02   6.428762e+01   4.627644e-01
  8.257130e-02   6.436645e+01   4.535324e-01
  8.287020e-02   6.462315e+01   4.635612e-01
  8.316910e-02   6.501269e+01   4.617104e-01
  8.346810e-02   6.483799e+01   4.567415e-01
  8.376700e-02   6.493466e+01   4.634526e-01
  8.406590e-02   6.429486e+01   4.517513e-01
  8.436480e-02   6.457577e+01   4.597567e-01
  8.466370e-02   6.484773e+01   4.548395e-01
  8.496270e-02   6.422810e+01   4.633696e-01
  8.526160e-02   6.504357e+01   4.810262e-01
  8.556050e-02   6.465685e+01   4.800472e-01
  8.585940e-02   6.445519e+01   4.852981e-01
  8.615830e-02   6.425788e+01   4.845547e-01
  8.645720e-02   6.404479e+01   4.885074e-01
  8.675620e-02   6.464257e+01   4.932248e-01
  8.705510e-02   6.419062e+01   4.905195e-01
  8.735400e-02   6.388104e+01   4.917856e-01
  8.765290e-02   6.506420e+01   4.968180e-01
  8.795180e-02   6.523412e+01   5.015191e-01
  8.825080e-02   6.362738e+01   4.908082e-01
  8.854970e-02   6.520845e+01   5.034839e-01
  8.884860e-02   6.410441e+01   4.971575e-01
  8.914750e-02   6.414789e+01   5.035429e-01
  8.944640e-02   6.332531e+01   4.966729e-01
  8.974530e-02   6.431518e+01   4.964536e-01
  9.004430e-02   7.691465e+01   5.407147e-01
  9.034320e-02   6.438387e+01   4.772319e-01
  9.064210e-02   6.423128e+01   4.757742e-01
  9.094100e-02   6.447609e+01   4.667526e-01
  9.123990e-02   6.434303e+01   4.650224e-01
  9.153890e-02   6.434221e+01   4.675263e-01
  9.183780e-02   6.389008e+01   4.625589e-01
  9.213670e-02   6.351252e+01   4.595604e-01
  9.243560e-02   6.501405e+01   4.637359e-01
  9.273450e-02   6.342826e+01   4.540795e-01
  9.303350e-02   6.367060e+01   4.609457e-01
  9.333240e-02   6.394171e+01   4.516509e-01
  9.363130e-02   6.391976e+01   4.550515e-01
  9.393020e-02   6.373246e+01   4.520601e-01
  9.422910e-02   6.365965e+01   4.529588e-01
  9.452800e-02   6.405258e+01   4.555241e-01
  9.482700e-02   6.424683e+01   4.459865e-01
  9.512590e-02   6.404981e+01   4.535701e-01
  9.542480e-02   6.434323e+01   4.496559e-01
  9.572370e-02   6.382788e+01   4.478516e-01
  9.602260e-02   6.316170e+01   4.477527e-01
  9.632160e-02   6.336251e+01   4.407407e-01
  9.662050e-02   6.393386e+01   4.452646e-01
  9.691940e-02   6.417574e+01   4.461061e-01
  9.721830e-02   6.444777e+01   4.444991e-01
  9.751720e-02   6.318182e+01   4.422745e-01
  9.781610e-02   6.416210e+01   4.413651e-01
  9.811510e-02   6.387531e+01   4.446951e-01
  9.841400e-02   6.501265e+01   4.414465e-01
  9.871290e-02   6.439635e+01   4.425265e-01
  9.901180e-02   6.417164e+01   4.428264e-01
  9.931070e-02   6.456076e+01   4.402598e-01
  9.960970e-02   6.371453e+01   4.405330e-01
  9.990860e-02   6.318821e+01   4.314521e-01
  1.002070e-01   6.443466e+01   4.398296e-01
  1.005060e-01   6.421427e+01   4.366500e-01
  1.008050e-01   6.414945e+01   4.388551e-01
  1.011040e-01   6.425326e+01   4.330478e-01
  1.014030e-01   6.434893e+01   4.353967e-01
  1.017020e-01   6.429656e+01   4.393580e-01
  1.020010e-01   6.424244e+01   4.343582e-01
  1.023000e-01   6.370289e+01   4.305232e-01
  1.025990e-01   6.441720e+01   4.319316e-01
  1.028980e-01   6.399350e+01   4.321716e-01
  1.031970e-01   6.435816e+01   4.357686e-01
  1.034960e-01   6.447126e+01   4.281844e-01
  1.037950e-01   6.367288e+01   4.294289e-01
  1.040930e-01   6.396486e+01   4.268214e-01
  1.043920e-01   6.423494e+01   4.316517e-01
  1.046910e-01   6.383837e+01   4.296567e-01
  1.049900e-01   6.447305e+01   4.259476e-01
  1.052890e-01   6.504283e+01   4.313815e-01
  1.055880e-01   6.426910e+01   4.271905e-01
  1.058870e-01   6.408725e+01   4.282009e-01
  1.061860e-01   6.406794e+01   4.239750e-01
  1.064850e-01   6.354441e+01   4.228689e-01
  1.067840e-01   6.451960e+01   4.283449e-01
  1.070830e-01   6.408203e+01   4.233920e-01
  1.073820e-01   6.368512e+01   4.205219e-01
  1.076800e-01   6.432345e+01   4.223133e-01
  1.079790e-01   6.454080e+01   4.249049e-01
  1.082780e-01   6.439513e+01   4.263269e-01
  1.085770e-01   6.334429e+01   4.139443e-01
  1.088760e-01   6.463834e+01   4.239696e-01
  1.091750e-01   6.406853e+01   4.205489e-01
  1.094740e-01   6.424305e+01   4.220492e-01
  1.097730e-01   6.428254e+01   4.197172e-01
  1.100720e-01   6.391076e+01   4.146030e-01
  1.103710e-01   6.418482e+01   4.218579e-01
  1.106700e-01   6.377312e+01   4.144521e-01
  1.109690e-01   6.375280e+01   4.201270e-01
  1.112670e-01   6.353291e+01   4.119092e-01
  1.115660e-01   6.425213e+01   4.154126e-01
  1.118650e-01   6.418924e+01   4.191081e-01
  1.121640e-01   6.489422e+01   4.154171e-01
  1.124630e-01   6.386639e+01   4.132817e-01
  1.127620e-01   6.483986e+01   4.164194e-01
  1.130610e-01   6.446976e+01   4.146416e-01
  1.133600e-01   6.432542e+01   4.189448e-01
  1.136590e-01   6.447059e+01   4.091825e-01
  1.139580e-01   6.459303e+01   4.141600e-01
  1.142570e-01   6.478592e+01   4.144862e-01
  1.145560e-01   6.429588e+01   4.134976e-01
  1.148550e-01   6.376593e+01   4.106332e-01
  1.151530e-01   6.441865e+01   4.073379e-01
  1.154520e-01   6.441073e+01   4.124150e-01
  1.157510e-01   6.441434e+01   4.078818e-01
  1.160500e-01   6.377153e+01   4.120988e-01
  1.163490e-01   6.439110e+01   4.078082e-01
  1.166480e-01   6.368543e+01   4.083742e-01
  1.169470e-01   6.452397e+01   4.087891e-01
  1.172460e-01   6.376161e+01   4.069264e-01
  1.175450e-01   6.442376e+01   4.056947e-01
  1.178440e-01   6.387193e+01   4.039535e-01
  1.181430e-01   6.473202e+01   4.097292e-01
  1.184420e-01   6.470723e+01   4.074152e-01
  1.187400e-01   6.473374e+01   4.061196e-01
  1.190390e-01   6.499764e+01   4.061242e-01
  1.193380e-01   6.497734e+01   4.060608e-01
  1.196370e-01   6.388124e+01   4.048065e-01
  1.199360e-01   6.394101e+01   4.009254e-01
  1.202350e-01   6.475245e+01   4.064530e-01
  1.205340e-01   6.418759e+01   4.022344e-01
  1.208330e-01   6.508844e+01   4.037002e-01
  1.211320e-01   6.380671e+01   4.029291e-01
  1.214310e-01   6.482068e+01   3.994357e-01
  1.217300e-01   6.513950e+01   4.060211e-01
  1.220290e-01   6.390581e+01   4.008151e-01
  1.223270e-01   6.404735e+01   3.986101e-01
  1.226260e-01   6.395100e+01   3.977871e-01
  1.229250e-01   6.393256e+01   3.961731e-01
  1.232240e-01   6.462203e+01   4.019843e-01
  1.235230e-01   6.405211e+01   3.994140e-01
  1.238220e-01   6.388649e+01   3.955156e-01
  1.241210e-01   6.452888e+01   3.990570e-01
  1.244200e-01   6.480236e+01   3.962873e-01
  1.247190e-01   6.459313e+01   4.003049e-01
  1.250180e-01   6.444326e+01   3.949340e-01
  1.253170e-01   6.418216e+01   3.948943e-01
  1.256160e-01   6.399611e+01   3.968870e-01
  1.259140e-01   6.450722e+01   3.956381e-01
  1.262130e-01   6.421846e+01   3.947516e-01
  1.265120e-01   6.486289e+01   3.939486e-01
  1.268110e-01   6.425573e+01   3.928489e-01
  1.271100e-01   6.422179e+01   3.962949e-01
  1.274090e-01   6.402505e+01   3.923932e-01
  1.277080e-01   6.375553e+01   3.903237e-01
  1.280070e-01   6.411629e+01   3.901921e-01
  1.283060e-01   6.429583e+01   3.922228e-01
  1.286050e-01   6.540019e+01   3.983671e-01
  1.289040e-01   6.501316e+01   3.902179e-01
  1.292030e-01   6.472648e+01   3.942854e-01
  1.295020e-01   6.436601e+01   3.894824e-01
  1.298000e-01   6.399796e+01   3.890975e-01
  1.300990e-01   6.470485e+01   3.888089e-01
  1.303980e-01   6.481731e+01   3.898719e-01
  1.306970e-01   6.449245e+01   3.918288e-01
  1.309960e-01   6.508832e+01   3.914171e-01
  1.312950e-01   6.384816e+01   3.874285e-01
  1.315940e-01   6.465394e+01   3.855628e-01
  1.318930e-01   6.514746e+01   3.898949e-01
  1.321920e-01   6.389233e+01   3.858821e-01
  1.324910e-01   6.401307e+01   3.872049e-01
  1.327900e-01   6.479465e+01   3.874020e-01
  1.330890e-01   6.494777e+01   3.873839e-01
  1.333870e-01   6.483597e+01   3.868134e-01
  1.336860e-01   6.469993e+01   3.856999e-01
  1.339850e-01   6.429159e+01   3.830818e-01
  1.342840e-01   6.485719e+01   3.875889e-01
  1.345830e-01   6.569783e+01   3.886629e-01
  1.348820e-01   6.430445e+01   3.845193e-01
  1.351810e-01   6.482181e+01   3.812125e-01
  1.354800e-01   6.405395e+01   3.833024e-01
  1.357790e-01   6.506752e+01   3.839945e-01
  1.360780e-01   6.440837e+01   3.836619e-01
  1.363770e-01   6.379663e+01   3.813736e-01
  1.366760e-01   6.431185e+01   3.850112e-01
  1.369740e-01   6.521145e+01   4.014248e-01
  1.372730e-01   6.425175e+01   4.005655e-01
  1.375720e-01   6.448359e+01   4.106402e-01
  1.378710e-01   6.435492e+01   4.119480e-01
  1.381700e-01   6.396879e+01   4.124444e-01
  1.384690e-01   6.418423e+01   4.203136e-01
  1.387680e-01   6.431275e+01   4.092453e-01
  1.390670e-01   6.414620e+01   3.970931e-01
  1.393660e-01   6.409217e+01   3.961518e-01
  1.396650e-01   6.463552e+01   3.950159e-01
  1.399640e-01   6.419419e+01   3.946770e-01
  1.402630e-01   6.493074e+01   3.887650e-01
  1.405620e-01   6.484477e+01   3.928976e-01
  1.408600e-01   6.389860e+01   3.887953e-01
  1.411590e-01   6.447532e+01   3.915296e-01
  1.414580e-01   6.463595e+01   3.925124e-01
  1.417570e-01   6.462738e+01   3.850143e-01
  1.420560e-01   6.472193e+01   3.898275e-01
  1.423550e-01   6.514441e+01   3.884462e-01
  1.426540e-01   6.546674e+01   3.858670e-01
  1.429530e-01   6.490340e+01   3.832796e-01
  1.432520e-01   6.411333e+01   3.780015e-01
  1.435510e-01   6.413154e+01   3.807653e-01
  1.438500e-01   6.477936e+01   3.786195e-01
  1.441490e-01   6.457577e+01   3.771398e-01
  1.444470e-01   6.507725e+01   3.810577e-01
  1.447460e-01   6.389443e+01   3.738371e-01
  1.450450e-01   6.499469e+01   3.808159e-01
  1.453440e-01   6.508604e+01   3.751373e-01
  1.456430e-01   6.507248e+01   3.788089e-01
  1.459420e-01   6.482079e+01   3.774140e-01
  1.462410e-01   6.475974e+01   3.754898e-01
  1.465400e-01   6.485200e+01   3.770657e-01
  1.468390e-01   6.444216e+01   3.711550e-01
  1.471380e-01   6.502540e+01   3.758254e-01
  1.474370e-01   6.482153e+01   3.758859e-01
  1.477360e-01   6.511214e+01   3.756435e-01
  1.480340e-01   6.554558e+01   3.732625e-01
  1.483330e-01   6.484924e+01   3.797161e-01
  1.486320e-01   6.482400e+01   3.891667e-01
  1.489310e-01   6.515318e+01   3.918567e-01
  1.492300e-01   6.495779e+01   3.907805e-01
  1.495290e-01   6.454006e+01   3.919734e-01
  1.498280e-01   6.500084e+01   3.979179e-01
  1.501270e-01   6.589655e+01   4.022122e-01
  1.504260e-01   6.502203e+01   3.941815e-01
  1.507250e-01   6.524650e+01   4.007456e-01
  1.510240e-01   6.565193e+01   4.009432e-01
  1.513230e-01   6.487618e+01   4.038467e-01
  1.516210e-01   6.456715e+01   3.986538e-01
  1.519200e-01   6.508404e+01   4.002464e-01
  1.522190e-01   6.513375e+01   4.073725e-01
  1.525180e-01   6.466904e+01   4.010681e-01
  1.528170e-01   6.542012e+01   4.088199e-01
  1.531160e-01   6.531611e+01   4.052136e-01
  1.534150e-01   6.553069e+01   4.000536e-01
  1.537140e-01   6.522292e+01   3.923117e-01
  1.540130e-01   6.498549e+01   3.851436e-01
  1.543120e-01   6.598984e+01   3.883435e-01
  1.546110e-01   6.481708e+01   3.823368e-01
  1.549100e-01   6.602145e+01   3.861035e-01
  1.552090e-01   6.514299e+01   3.856100e-01
  1.555070e-01   6.467852e+01   3.750378e-01
  1.558060e-01   6.522493e+01   3.819421e-01
  1.561050e-01   6.502739e+01   3.775752e-01
  1.564040e-01   6.574670e+01   3.812123e-01
  1.567030e-01   6.510618e+01   3.773653e-01
  1.570020e-01   6.556989e+01   3.767451e-01
  1.573010e-01   6.498207e+01   3.785456e-01
  1.576000e-01   6.548748e+01   3.741531e-01
  1.578990e-01   6.517779e+01   3.751865e-01
  1.581980e-01   6.464800e+01   3.719582e-01
  1.584970e-01   6.466876e+01   3.718069e-01
  1.587960e-01   6.495133e+01   3.760448e-01
  1.590940e-01   6.480695e+01   3.703194e-01
  1.593930e-01   6.529410e+01   3.704634e-01
  1.596920e-01   6.472373e+01   3.698740e-01
  1.599910e-01   6.487010e+01   3.719638e-01
  1.602900e-01   6.547756e+01   3.730688e-01
  1.605890e-01   6.549476e+01   3.675654e-01
  1.608880e-01   6.480883e+01   3.680598e-01
  1.611870e-01   6.511676e+01   3.679148e-01
  1.614860e-01   6.514400e+01   3.683981e-01
  1.617850e-01   6.413717e+01   3.623511e-01
  1.620840e-01   6.507271e+01   3.649843e-01
  1.623830e-01   6.503164e+01   3.664641e-01
  1.626810e-01   6.499407e+01   3.641710e-01
  1.629800e-01   6.482742e+01   3.598304e-01
  1.632790e-01   6.483406e+01   3.609979e-01
  1.635780e-01   6.446450e+01   3.611244e-01
  1.638770e-01   6.495695e+01   3.648576e-01
  1.641760e-01   6.582950e+01   3.655165e-01
  1.644750e-01   6.529872e+01   3.632587e-01
  1.647740e-01   6.461055e+01   3.609528e-01
  1.650730e-01   6.545550e+01   3.646730e-01
  1.653720e-01   6.482006e+01   3.625081e-01
  1.656710e-01   6.440095e+01   3.592161e-01
  1.659700e-01   6.487232e+01   3.620707e-01
  1.662680e-01   6.461187e+01   3.599952e-01
  1.665670e-01   6.463072e+01   3.610091e-01
  1.668660e-01   6.449020e+01   3.571946e-01
  1.671650e-01   6.532652e+01   3.623663e-01
  1.674640e-01   6.501710e+01   3.607388e-01
  1.677630e-01   6.527290e+01   3.595444e-01
  1.680620e-01   6.583539e+01   3.633878e-01
  1.683610e-01   6.467004e+01   3.545440e-01
  1.686600e-01   6.492130e+01   3.600909e-01
  1.689590e-01   6.452927e+01   3.554428e-01
  1.692580e-01   6.544611e+01   3.577733e-01
  1.695570e-01   6.415456e+01   3.587190e-01
  1.698560e-01   6.431972e+01   3.532185e-01
  1.701540e-01   6.445116e+01   3.563394e-01
  1.704530e-01   6.481169e+01   3.543845e-01
  1.707520e-01   6.418394e+01   3.528455e-01
  1.710510e-01   6.481243e+01   3.575236e-01
  1.713500e-01   6.443702e+01   3.529961e-01
  1.716490e-01   6.477806e+01   3.566834e-01
  1.719480e-01   6.502905e+01   3.517397e-01
  1.722470e-01   6.445142e+01   3.524937e-01
  1.725460e-01   6.498583e+01   3.555920e-01
  1.728450e-01   6.446345e+01   3.518079e-01
  1.731440e-01   6.496142e+01   3.537048e-01
  1.734430e-01   6.481736e+01   3.501084e-01
  1.737410e-01   6.476634e+01   3.535346e-01
  1.740400e-01   6.469060e+01   3.526067e-01
  1.743390e-01   6.450424e+01   3.496126e-01
  1.746380e-01   6.476986e+01   3.519269e-01
  1.749370e-01   6.466872e+01   3.493565e-01
  1.752360e-01   6.494195e+01   3.523942e-01
  1.755350e-01   6.515081e+01   3.520688e-01
  1.758340e-01   6.515825e+01   3.473884e-01
  1.761330e-01   6.476221e+01   3.519062e-01
  1.764320e-01   6.555102e+01   3.491204e-01
  1.767310e-01   6.421689e+01   3.498896e-01
  1.770300e-01   6.473164e+01   3.476179e-01
  1.773280e-01   6.417403e+01   3.474964e-01
  1.776270e-01   6.475469e+01   3.478520e-01
  1.779260e-01   6.451743e+01   3.456759e-01
  1.782250e-01   6.451461e+01   3.484173e-01
  1.785240e-01   6.440911e+01   3.448778e-01
  1.788230e-01   6.431328e+01   3.463213e-01
  1.791220e-01   6.453275e+01   3.474276e-01
  1.794210e-01   6.421089e+01   3.433394e-01
  1.797200e-01   6.472486e+01   3.462312e-01
  1.800190e-01   6.474019e+01   3.439154e-01
  1.803180e-01   6.473662e+01   3.474593e-01
  1.806170e-01   6.459227e+01   3.441900e-01
  1.809160e-01   6.505261e+01   3.447442e-01
  1.812140e-01   6.437979e+01   3.437906e-01
  1.815130e-01   6.421424e+01   3.428480e-01
  1.818120e-01   6.456747e+01   3.451326e-01
  1.821110e-01   6.488490e+01   3.419877e-01
  1.824100e-01   6.410990e+01   3.424031e-01
  1.827090e-01   6.516462e+01   3.445405e-01
  1.830080e-01   6.486660e+01   3.439179e-01
  1.833070e-01   6.490783e+01   3.415587e-01
  1.836060e-01   6.430297e+01   3.391562e-01
  1.839050e-01   6.459133e+01   3.438531e-01
  1.842040e-01   6.420886e+01   3.400389e-01
  1.845030e-01   6.468868e+01   3.404950e-01
  1.848010e-01   6.427466e+01   3.411922e-01
  1.851000e-01   6.429648e+01   3.365939e-01
  1.853990e-01   6.470869e+01   3.426715e-01
  1.856980e-01   6.408652e+01   3.385849e-01
  1.859970e-01   6.481988e+01   3.392316e-01
  1.862960e-01   6.501400e+01   3.411880e-01
  1.865950e-01   6.426035e+01   3.374467e-01
  1.868940e-01   6.468998e+01   3.424572e-01
  1.871930e-01   6.431468e+01   3.343064e-01
  1.874920e-01   6.434341e+01   3.375062e-01
  1.877910e-01   6.422645e+01   3.370411e-01
  1.880900e-01   6.416985e+01   3.368926e-01
  1.883880e-01   6.473348e+01   3.401283e-01
  1.886870e-01   6.465246e+01   3.338016e-01
  1.889860e-01   6.430044e+01   3.385078e-01
  1.892850e-01   6.409915e+01   3.354505e-01
  1.895840e-01   6.418290e+01   3.345810e-01
  1.898830e-01   6.423734e+01   3.351883e-01
  1.901820e-01   6.377621e+01   3.336737e-01
  1.904810e-01   6.372244e+01   3.333787e-01
  1.907800e-01   6.376587e+01   3.327237e-01
  1.910790e-01   6.462680e+01   3.343471e-01
  1.913780e-01   6.417231e+01   3.342444e-01
  1.916770e-01   6.420529e+01   3.341760e-01
  1.919750e-01   6.355573e+01   3.332508e-01
  1.922740e-01   6.409074e+01   3.309896e-01
  1.925730e-01   6.417653e+01   3.319644e-01
  1.928720e-01   6.388361e+01   3.319626e-01
  1.931710e-01   6.386203e+01   3.325155e-01
  1.934700e-01   6.396373e+01   3.312627e-01
  1.937690e-01   6.406517e+01   3.306240e-01
  1.940680e-01   6.401816e+01   3.323120e-01
  1.943670e-01   6.330149e+01   3.284989e-01
  1.946660e-01   6.402400e+01   3.309673e-01
  1.949650e-01   6.397095e+01   3.287485e-01
  1.952640e-01   6.431409e+01   3.311159e-01
  1.955630e-01   6.380906e+01   3.310126e-01
  1.958610e-01   6.386684e+01   3.280403e-01
  1.961600e-01   6.381395e+01   3.292311e-01
  1.964590e-01   6.395290e+01   3.281147e-01
  1.967580e-01   6.342532e+01   3.289688e-01
  1.970570e-01   6.382497e+01   3.277863e-01
  1.973560e-01   6.429595e+01   3.272451e-01
  1.976550e-01   6.371140e+01   3.285228e-01
  1.979540e-01   6.314751e+01   3.247399e-01
  1.982530e-01   6.370100e+01   3.279073e-01
  1.985520e-01   6.400106e+01   3.266380e-01
  1.988510e-01   6.304824e+01   3.243409e-01
  1.991500e-01   6.369013e+01   3.281732e-01
  1.994480e-01   6.397187e+01   3.255576e-01
  1.997470e-01   6.307707e+01   3.251352e-01
  2.000460e-01   6.379181e+01   3.231177e-01
  2.003450e-01   6.372268e+01   3.252088e-01
  2.006440e-01   6.372631e+01   3.279724e-01
  2.009430e-01   6.390801e+01   3.234118e-01
  2.012420e-01   6.293375e+01   3.241898e-01
  2.015410e-01   6.344868e+01   3.221077e-01
  2.018400e-01   6.396645e+01   3.241229e-01
  2.021390e-01   6.356241e+01   3.240872e-01
  2.024380e-01   6.331722e+01   3.186117e-01
  2.027370e-01   6.293512e+01   3.226254e-01
  2.030350e-01   6.336128e+01   3.206368e-01
  2.033340e-01   6.360207e+01   3.220781e-01
  2.036330e-01   6.370452e+01   3.198568e-01
  2.039320e-01   6.326824e+01   3.195773e-01
  2.042310e-01   6.318473e+01   3.224173e-01
  2.045300e-01   6.330391e+01   3.180378e-01
  2.048290e-01   6.284800e+01   3.179702e-01
  2.051280e-01   6.302451e+01   3.180096e-01
  2.054270e-01   6.361027e+01   3.189416e-01
  2.057260e-01   6.298035e+01   3.207777e-01
  2.060250e-01   6.340794e+01   3.178952e-01
  2.063240e-01   6.310987e+01   3.197250e-01
  2.066230e-01   6.316009e+01   3.184871e-01
  2.069210e-01   6.286796e+01   3.189747e-01
  2.072200e-01   6.321166e+01   3.191612e-01
  2.075190e-01   6.320931e+01   3.167283e-01
  2.078180e-01   6.364514e+01   3.202537e-01
  2.081170e-01   6.310428e+01   3.172672e-01
  2.084160e-01   6.332407e+01   3.198553e-01
  2.087150e-01   6.301393e+01   3.155750e-01
  2.090140e-01   6.330207e+01   3.177640e-01
  2.093130e-01   6.321669e+01   3.174154e-01
  2.096120e-01   6.291788e+01   3.161303e-01
  2.099110e-01   6.304996e+01   3.150058e-01
  2.102100e-01   6.323960e+01   3.170711e-01
  2.105080e-01   6.348611e+01   3.193080e-01
  2.108070e-01   6.341235e+01   3.161738e-01
  2.111060e-01   6.308170e+01   3.145603e-01
  2.114050e-01   6.366411e+01   3.164042e-01
  2.117040e-01   6.267493e+01   3.188955e-01
  2.120030e-01   6.284859e+01   3.252694e-01
  2.123020e-01   6.286113e+01   3.276507e-01
  2.126010e-01   6.322724e+01   3.259569e-01
  2.129000e-01   6.292688e+01   3.284175e-01
  2.131990e-01   6.328815e+01   3.322407e-01
  2.134980e-01   6.276626e+01   3.328756e-01
  2.137970e-01   6.263816e+01   3.300725e-01
  2.140950e-01   6.265517e+01   3.319599e-01
  2.143940e-01   6.245289e+01   3.326672e-01
  2.146930e-01   6.267170e+01   3.335631e-01
  2.149920e-01   6.361527e+01   3.363816e-01
  2.152910e-01   6.268633e+01   3.343901e-01
  2.155900e-01   6.355820e+01   3.396116e-01
  2.158890e-01   6.243493e+01   3.365972e-01
  2.161880e-01   6.279109e+01   3.361034e-01
  2.164870e-01   6.224256e+01   3.359167e-01
  2.167860e-01   6.255941e+01   3.304753e-01
  2.170850e-01   6.257304e+01   3.279403e-01
  2.173840e-01   6.274515e+01   3.252922e-01
  2.176820e-01   6.301127e+01   3.245331e-01
  2.179810e-01   6.258733e+01   3.244478e-01
  2.182800e-01   6.306423e+01   3.214093e-01
  2.185790e-01   6.256796e+01   3.216830e-01
  2.188780e-01   6.264948e+01   3.184200e-01
  2.191770e-01   6.216816e+01   3.192564e-01
  2.194760e-01   6.278593e+01   3.216790e-01
  2.197750e-01   6.241286e+01   3.175456e-01
  2.200740e-01   6.178990e+01   3.139457e-01
  2.203730e-01   6.273671e+01   3.180959e-01
  2.206720e-01   6.279616e+01   3.172980e-01
  2.209710e-01   6.280249e+01   3.194949e-01
  2.212700e-01   6.254297e+01   3.143935e-01
  2.215680e-01   6.287535e+01   3.180394e-01
  2.218670e-01   6.260265e+01   3.131033e-01
  2.221660e-01   6.285440e+01   3.171755e-01
  2.224650e-01   6.222529e+01   3.130696e-01
  2.227640e-01   6.210420e+01   3.125039e-01
  2.230630e-01   6.196907e+01   3.130790e-01
  2.233620e-01   6.198764e+01   3.123407e-01
  2.236610e-01   6.283907e+01   3.144785e-01
  2.239600e-01   6.248965e+01   3.100012e-01
  2.242590e-01   6.216723e+01   3.122720e-01
  2.245580e-01   6.234063e+01   3.118006e-01
  2.248570e-01   6.222372e+01   3.133275e-01
  2.251550e-01   6.219895e+01   3.096583e-01
  2.254540e-01   6.195339e+01   3.092995e-01
  2.257530e-01   6.205129e+01   3.118510e-01
  2.260520e-01   6.193151e+01   3.077364e-01
  2.263510e-01   6.153254e+01   3.077435e-01
  2.266500e-01   6.221745e+01   3.093253e-01
  2.269490e-01   6.194921e+01   3.072823e-01
  2.272480e-01   6.258461e+01   3.113816e-01
  2.275470e-01   6.259004e+01   3.072572e-01
  2.278460e-01   6.158794e+01   3.082597e-01
  2.281450e-01   6.212957e+01   3.068623e-01
  2.284440e-01   6.209809e+01   3.082750e-01
  2.287420e-01   6.165875e+01   3.080589e-01
  2.290410e-01   6.210069e+01   3.030384e-01
  2.293400e-01   6.237916e+01   3.084715e-01
  2.296390e-01   6.198784e+01   3.060205e-01
  2.299380e-01   6.211441e+01   3.068248e-01
  2.302370e-01   6.184915e+01   3.055555e-01
  2.305360e-01   6.226221e+01   3.046292e-01
  2.308350e-01   6.201665e+01   3.083231e-01
  2.311340e-01   6.183806e+01   3.021600e-01
  2.314330e-01   6.180866e+01   3.042400e-01
  2.317320e-01   6.210435e+01   3.060628e-01
  2.320310e-01   6.198700e+01   3.026422e-01
  2.323290e-01   6.179679e+01   3.069040e-01
  2.326280e-01   6.135422e+01   3.003881e-01
  2.329270e-01   6.206408e+01   3.025933e-01
  2.332260e-01   6.216235e+01   3.043848e-01
  2.335250e-01   6.192379e+01   3.030822e-01
  2.338240e-01   6.215320e+01   3.048447e-01
  2.341230e-01   6.230172e+01   3.007114e-01
  2.344220e-01   6.148585e+01   3.017713e-01
  2.347210e-01   6.175873e+01   3.023215e-01
  2.350200e-01   6.199233e+01   3.020640e-01
  2.353190e-01   6.140168e+01   3.009741e-01
  2.356180e-01   6.148328e+01   2.978141e-01
  2.359170e-01   6.171571e+01   3.026917e-01
  2.362150e-01   6.216771e+01   3.017850e-01
  2.365140e-01   6.141404e+01   2.976463e-01
  2.368130e-01   6.121548e+01   2.994649e-01
  2.371120e-01   6.142505e+01   2.985882e-01
  2.374110e-01   6.135231e+01   3.009709e-01
  2.377100e-01   6.191917e+01   2.987536e-01
  2.380090e-01   6.138830e+01   2.988442e-01
  2.383080e-01   6.153547e+01   2.972589e-01
  2.386070e-01   6.124507e+01   2.981505e-01
  2.389060e-01   6.109382e+01   2.974388e-01
  2.392050e-01   6.174190e+01   2.974175e-01
  2.395040e-01   6.200401e+01   3.001076e-01
  2.398020e-01   6.197113e+01   2.979691e-01
  2.401010e-01   6.152627e+01   2.986044e-01
  2.404000e-01   6.151231e+01   2.957425e-01
  2.406990e-01   6.153011e+01   2.974726e-01
  2.409980e-01   6.157623e+01   2.965679e-01
  2.412970e-01   6.085334e+01   2.943762e-01
  2.415960e-01   6.129777e+01   2.963459e-01
  2.418950e-01   6.136339e+01   2.948290e-01
  2.421940e-01   6.124057e+01   2.957584e-01
  2.424930e-01   6.128202e+01   2.967592e-01
  2.427920e-01   6.109278e+01   2.925344e-01
  2.430910e-01   6.118399e+01   2.947300e-01
  2.433890e-01   6.121211e+01   2.938039e-01
  2.436880e-01   6.142263e+01   2.968732e-01
  2.439870e-01   6.105496e+01   2.924438e-01
  2.442860e-01   6.074945e+01   2.911709e-01
  2.445850e-01   6.078550e+01   2.929975e-01
  2.448840e-01   6.090665e+01   2.928509e-01
  2.451830e-01   6.091556e+01   2.944155e-01
  2.454820e-01   6.107551e+01   2.913051e-01
  2.457810e-01   6.129729e+01   2.930236e-01
  2.460800e-01   6.162093e+01   2.941241e-01
  2.463790e-01   6.079237e+01   2.911660e-01
  2.466780e-01   6.132523e+01   2.928729e-01
  2.469770e-01   6.111221e+01   2.915001e-01
  2.472750e-01   6.091079e+01   2.917734e-01
  2.475740e-01   6.160130e+01   2.944063e-01
  2.478730e-01   6.092208e+01   2.880871e-01
  2.481720e-01   6.105381e+01   2.913607e-01
  2.484710e-01   6.087461e+01   2.891261e-01
  2.487700e-01   6.108409e+01   2.927311e-01
  2.490690e-01   6.098942e+01   2.914221e-01
  2.493680e-01   6.148228e+01   2.896179e-01
  2.496670e-01   6.023404e+01   2.905791e-01
  2.499660e-01   6.113827e+01   2.897516e-01
  2.502650e-01   6.090986e+01   2.904820e-01
  2.505640e-01   6.084395e+01   2.873837e-01
  2.508620e-01   6.071723e+01   2.884372e-01
  2.511610e-01   6.083625e+01   2.910559e-01
  2.514600e-01   6.067278e+01   2.874971e-01
  2.517590e-01   6.128036e+01   2.887244e-01
  2.520580e-01   6.090288e+01   2.883544e-01
  2.523570e-01   6.099989e+01   2.888979e-01
  2.526560e-01   6.063909e+01   2.888820e-01
  2.529550e-01   6.112162e+01   2.867002e-01
  2.532540e-01   6.088320e+01   2.860384e-01
  2.535530e-01   6.094012e+01   2.859684e-01
  2.538520e-01   6.061665e+01   2.865371e-01
  2.541510e-01   6.074093e+01   2.852976e-01
  2.544490e-01   6.055728e+01   2.856793e-01
  2.547480e-01   6.026333e+01   2.852912e-01
  2.550470e-01   6.045366e+01   2.840172e-01
  2.553460e-01   6.111503e+01   2.859717e-01
  2.556450e-01   6.030065e+01   2.817695e-01
  2.559440e-01   6.085767e+01   2.859785e-01
  2.562430e-01   6.066453e+01   2.868564e-01
  2.565420e-01   6.094649e+01   2.849710e-01
  2.568410e-01   6.070720e+01   2.836104e-01
  2.571400e-01   6.057140e+01   2.836920e-01
  2.574390e-01   6.052642e+01   2.857087e-01
  2.577380e-01   6.074466e+01   2.852051e-01
  2.580360e-01   6.037053e+01   2.823273e-01
  2.583350e-01   6.040748e+01   2.849187e-01
  2.586340e-01   6.052815e+01   2.821036e-01
  2.589330e-01   6.010828e+01   2.839089e-01
  2.592320e-01   6.060836e+01   2.822904e-01
  2.595310e-01   6.013364e+01   2.821683e-01
  2.598300e-01   6.102869e+01   2.861761e-01
  2.601290e-01   6.050142e+01   2.805777e-01
  2.604280e-01   6.008555e+01   2.830511e-01
  2.607270e-01   6.017385e+01   2.795279e-01
  2.610260e-01   6.063370e+01   2.831404e-01
  2.613250e-01   6.101736e+01   2.846342e-01
  2.616240e-01   6.030322e+01   2.820711e-01
  2.619220e-01   6.049464e+01   2.826174e-01
  2.622210e-01   6.013687e+01   2.789621e-01
  2.625200e-01   6.042004e+01   2.813615e-01
  2.628190e-01   6.022112e+01   2.806056e-01
  2.631180e-01   6.045625e+01   2.794143e-01
  2.634170e-01   6.013879e+01   2.822795e-01
  2.637160e-01   6.030257e+01   2.790590e-01
  2.640150e-01   6.048366e+01   2.821968e-01
  2.643140e-01   6.028076e+01   2.786271e-01
  2.646130e-01   6.064091e+01   2.798407e-01
  2.649120e-01   6.014225e+01   2.816944e-01
  2.652110e-01   5.999439e+01   2.781545e-01
  2.655090e-01   5.998604e+01   2.788993e-01
  2.658080e-01   6.024000e+01   2.778693e-01
  2.661070e-01   5.998312e+01   2.785097e-01
  2.664060e-01   6.037228e+01   2.791246e-01
  2.667050e-01   5.988613e+01   2.782844e-01
  2.670040e-01   6.043171e+01   2.793576e-01
  2.673030e-01   6.019880e+01   2.779633e-01
  2.676020e-01   6.076254e+01   2.793569e-01
  2.679010e-01   5.982274e+01   2.770938e-01
  2.682000e-01   6.038703e+01   2.772674e-01
  2.684990e-01   6.047080e+01   2.784958e-01
  2.687980e-01   6.002530e+01   2.770913e-01
  2.690960e-01   6.031809e+01   2.789039e-01
  2.693950e-01   6.026916e+01   2.758812e-01
  2.696940e-01   6.027912e+01   2.762744e-01
  2.699930e-01   6.008736e+01   2.768591e-01
  2.702920e-01   6.037430e+01   2.772382e-01
  2.705910e-01   6.048046e+01   2.779514e-01
  2.708900e-01   6.051091e+01   2.758802e-01
  2.711890e-01   5.959418e+01   2.756274e-01
  2.714880e-01   6.055121e+01   2.768043e-01
  2.717870e-01   6.051258e+01   2.771814e-01
  2.720860e-01   6.065368e+01   2.764823e-01
  2.723850e-01   5.981172e+01   2.739165e-01
  2.726840e-01   5.973038e+01   2.748295e-01
  2.729820e-01   6.008478e+01   2.754589e-01
  2.732810e-01   5.962857e+01   2.734968e-01
  2.735800e-01   5.970801e+01   2.735879e-01
  2.738790e-01   6.003905e+01   2.748941e-01
  2.741780e-01   5.987642e+01   2.749809e-01
  2.744770e-01   5.993813e+01   2.725784e-01
  2.747760e-01   5.973388e+01   2.734654e-01
  2.750750e-01   5.997364e+01   2.771602e-01
  2.753740e-01   6.022118e+01   2.821755e-01
  2.756730e-01   5.983114e+01   2.827513e-01
  2.759720e-01   6.036799e+01   2.827176e-01
  2.762710e-01   6.020415e+01   2.863846e-01
  2.765690e-01   6.000012e+01   2.851787e-01
  2.768680e-01   5.973133e+01   2.872363e-01
  2.771670e-01   6.042050e+01   2.864850e-01
  2.774660e-01   5.983625e+01   2.859217e-01
  2.777650e-01   6.003402e+01   2.898808e-01
  2.780640e-01   6.000639e+01   2.884256e-01
  2.783630e-01   5.985387e+01   2.884834e-01
  2.786620e-01   5.959769e+01   2.895788e-01
  2.789610e-01   5.955771e+01   2.895898e-01
  2.792600e-01   5.964717e+01   2.926625e-01
  2.795590e-01   5.947919e+01   2.865244e-01
  2.798580e-01   5.983515e+01   2.919031e-01
  2.801560e-01   6.023276e+01   2.924300e-01
  2.804550e-01   5.996219e+01   2.926552e-01
  2.807540e-01   5.942401e+01   2.926723e-01
  2.810530e-01   5.933074e+01   2.896872e-01
  2.813520e-01   5.971187e+01   2.945083e-01
  2.816510e-01   5.971615e+01   2.935030e-01
  2.819500e-01   6.016321e+01   2.947124e-01
  2.822490e-01   5.964349e+01   2.934367e-01
  2.825480e-01   5.959523e+01   2.928698e-01
  2.828470e-01   6.005517e+01   2.974231e-01
  2.831460e-01   5.976779e+01   2.952153e-01
  2.834450e-01   6.015757e+01   2.945858e-01
  2.837430e-01   5.971920e+01   2.952094e-01
  2.840420e-01   5.970804e+01   2.967943e-01
  2.843410e-01   5.950022e+01   3.027423e-01
  2.846400e-01   5.976809e+01   3.055523e-01
  2.849390e-01   5.901196e+01   3.114532e-01
  2.852380e-01   5.953485e+01   3.157337e-01
  2.855370e-01   5.934133e+01   3.183454e-01
  2.858360e-01   5.974718e+01   3.214770e-01
  2.861350e-01   5.961355e+01   3.239532e-01
  2.864340e-01   5.961384e+01   3.287467e-01
  2.867330e-01   5.959093e+01   3.277395e-01
  2.870320e-01   5.936195e+01   3.327231e-01
  2.873310e-01   5.861655e+01   3.275639e-01
  2.876290e-01   5.974791e+01   3.359701e-01
  2.879280e-01   5.903493e+01   3.370125e-01
  2.882270e-01   5.987444e+01   3.356536e-01
  2.885260e-01   5.949496e+01   3.386688e-01
  2.888250e-01   5.958745e+01   3.380688e-01
  2.891240e-01   5.963197e+01   3.432969e-01
  2.894230e-01   5.879826e+01   3.439671e-01
  2.897220e-01   5.934002e+01   3.373662e-01
  2.900210e-01   5.886847e+01   3.449094e-01
  2.903200e-01   5.984024e+01   3.457126e-01
  2.906190e-01   5.901948e+01   3.470294e-01
  2.909180e-01   5.927904e+01   3.487364e-01
  2.912160e-01   5.907862e+01   3.444188e-01
  2.915150e-01   5.876523e+01   3.548325e-01
  2.918140e-01   5.939085e+01   3.484968e-01
  2.921130e-01   5.823564e+01   3.483170e-01
  2.924120e-01   5.927883e+01   3.539744e-01
  2.927110e-01   5.942974e+01   3.534355e-01
  2.930100e-01   5.842380e+01   3.595668e-01
  2.933090e-01   5.917446e+01   3.560658e-01
  2.936080e-01   5.859610e+01   3.519301e-01
  2.939070e-01   5.936030e+01   3.599115e-01
  2.942060e-01   5.867807e+01   3.584601e-01
  2.945050e-01   5.899368e+01   3.669587e-01
  2.948030e-01   5.857586e+01   3.560859e-01
  2.951020e-01   5.971327e+01   3.650157e-01
  2.954010e-01   5.875224e+01   3.637927e-01
  2.957000e-01   5.883705e+01   3.658076e-01
  2.959990e-01   5.874536e+01   3.650823e-01
  2.962980e-01   5.815212e+01   3.638917e-01
  2.965970e-01   5.924921e+01   3.709094e-01
  2.968960e-01   5.931084e+01   3.708739e-01
  2.971950e-01   5.882523e+01   3.677726e-01
  2.974940e-01   5.903477e+01   3.670865e-01
  2.977930e-01   5.908979e+01   3.706383e-01
  2.980920e-01   5.859246e+01   3.693030e-01
  2.983900e-01   5.835588e+01   3.715503e-01
  2.986890e-01   5.936193e+01   3.705781e-01
  2.989880e-01   5.953025e+01   3.750351e-01
  2.992870e-01   5.903229e+01   3.744028e-01
  2.995860e-01   5.921912e+01   3.771383e-01
  2.998850e-01   5.945022e+01   3.757258e-01
  3.001840e-01   5.877280e+01   3.759540e-01
  3.004830e-01   5.895405e+01   3.814298e-01
  3.007820e-01   5.897459e+01   3.800070e-01
  3.010810e-01   5.907581e+01   3.776451e-01
  3.013800e-01   5.817950e+01   3.804126e-01
  3.016790e-01   5.855948e+01   3.806498e-01
  3.019780e-01   5.889324e+01   3.837528e-01
  3.022760e-01   5.824622e+01   3.834229e-01
  3.025750e-01   5.844315e+01   3.820303e-01
  3.028740e-01   5.879491e+01   3.886211e-01
  3.031730e-01   5.815553e+01   3.846723e-01
  3.034720e-01   5.837118e+01   3.869547e-01
  3.037710e-01   5.882471e+01   3.881910e-01
  3.040700e-01   5.896282e+01   3.905079e-01
  3.043690e-01   5.841636e+01   3.933071e-01
  3.046680e-01   5.879262e+01   3.931935e-01
  3.049670e-01   5.902152e+01   3.904346e-01
  3.052660e-01   5.816466e+01   3.944024e-01
  3.055650e-01   5.827288e+01   3.933766e-01
  3.058630e-01   5.799793e+01   3.978064e-01
  3.061620e-01   5.896880e+01   3.937822e-01
  3.064610e-01   5.838340e+01   3.968356e-01
  3.067600e-01   5.956327e+01   4.069855e-01
  3.070590e-01   5.875563e+01   3.980986e-01
  3.073580e-01   5.859275e+01   4.036562e-01
  3.076570e-01   5.850178e+01   3.961060e-01
  3.079560e-01   5.850074e+01   4.024497e-01
  3.082550e-01   5.865025e+01   4.029637e-01
  3.085540e-01   5.858637e+01   4.024488e-01
  3.088530e-01   5.853036e+01   4.073655e-01
  3.091520e-01   5.896010e+01   4.028453e-01
  3.094500e-01   5.775548e+01   4.074264e-01
  3.097490e-01   5.872440e+01   4.089638e-01
  3.100480e-01   5.817879e+01   4.040194e-01
  3.103470e-01   5.864380e+01   4.169529e-01
  3.106460e-01   5.878612e+01   4.052192e-01
  3.109450e-01   5.895427e+01   4.177269e-01
  3.112440e-01   5.888874e+01   4.104667e-01
  3.115430e-01   5.851569e+01   4.145464e-01
  3.118420e-01   5.821096e+01   4.180489e-01
  3.121410e-01   5.795351e+01   4.106359e-01
  3.124400e-01   5.865931e+01   4.206617e-01
  3.127390e-01   5.884106e+01   4.153740e-01
  3.130380e-01   5.858281e+01   4.234472e-01
  3.133360e-01   5.765221e+01   4.177038e-01
  3.136350e-01   5.807106e+01   4.185471e-01
  3.139340e-01   5.799154e+01   4.244167e-01
  3.142330e-01   5.837887e+01   4.193196e-01
  3.145320e-01   5.741052e+01   4.261644e-01
  3.148310e-01   5.865523e+01   4.257875e-01
  3.151300e-01   5.830596e+01   4.245180e-01
  3.154290e-01   5.818874e+01   4.290430e-01
  3.157280e-01   5.759595e+01   4.240158e-01
  3.160270e-01   5.865258e+01   4.362747e-01
  3.163260e-01   5.772706e+01   4.244981e-01
  3.166250e-01   5.871100e+01   4.364919e-01
  3.169230e-01   5.812108e+01   4.317006e-01
  3.172220e-01   5.794973e+01   4.359095e-01
  3.175210e-01   5.860853e+01   4.379996e-01
  3.178200e-01   5.757000e+01   4.311180e-01
  3.181190e-01   5.735975e+01   4.382823e-01
  3.184180e-01   5.774643e+01   4.351442e-01
  3.187170e-01   5.784345e+01   4.432871e-01
  3.190160e-01   5.817445e+01   4.433570e-01
  3.193150e-01   5.788743e+01   4.356751e-01
  3.196140e-01   5.838598e+01   4.490167e-01
  3.199130e-01   5.835420e+01   4.424584e-01
  3.202120e-01   5.757821e+01   4.467187e-01
  3.205100e-01   5.824822e+01   4.480765e-01
  3.208090e-01   5.817637e+01   4.445610e-01
  3.211080e-01   5.806965e+01   4.511157e-01
  3.214070e-01   5.816719e+01   4.437271e-01
  3.217060e-01   5.762611e+01   4.489725e-01
  3.220050e-01   5.820987e+01   4.483390e-01
  3.223040e-01   5.882796e+01   4.486634e-01
  3.226030e-01   5.816029e+01   4.574590e-01
  3.229020e-01   5.788688e+01   4.410757e-01
  3.232010e-01   5.804336e+01   4.539766e-01
  3.235000e-01   5.771897e+01   4.476761e-01
  3.237990e-01   5.794066e+01   4.518761e-01
  3.240970e-01   5.807033e+01   4.593016e-01
  3.243960e-01   5.797766e+01   4.495067e-01
  3.246950e-01   5.854333e+01   4.629559e-01
  3.249940e-01   5.790692e+01   4.525912e-01
  3.252930e-01   5.796582e+01   4.602202e-01
  3.255920e-01   5.788991e+01   4.626162e-01
  3.258910e-01   5.877084e+01   4.616191e-01
  3.261900e-01   5.850800e+01   4.678395e-01
  3.264890e-01   5.775755e+01   4.593926e-01
  3.267880e-01   5.753883e+01   4.621183e-01
  3.270870e-01   5.868238e+01   4.746982e-01
  3.273860e-01   5.806206e+01   4.665162e-01
  3.276850e-01   5.832142e+01   4.732360e-01
  3.279830e-01   5.832145e+01   4.661690e-01
  3.282820e-01   5.799424e+01   4.743280e-01
  3.285810e-01   5.774399e+01   4.713678e-01
  3.288800e-01   5.806169e+01   4.760754e-01
  3.291790e-01   5.746895e+01   4.697647e-01
  3.294780e-01   5.759257e+01   4.776219e-01
  3.297770e-01   5.826800e+01   4.829577e-01
  3.300760e-01   5.791505e+01   4.764613e-01
  3.303750e-01   5.780888e+01   4.836251e-01
  3.306740e-01   5.835367e+01   4.792596e-01
  3.309730e-01   5.796250e+01   4.863591e-01
  3.312720e-01   5.832797e+01   4.916287e-01
  3.315700e-01   5.728972e+01   4.783787e-01
  3.318690e-01   5.801466e+01   4.941222e-01
  3.321680e-01   5.767226e+01   4.815059e-01
  3.324670e-01   5.802117e+01   4.952567e-01
  3.327660e-01   5.744899e+01   4.900692e-01
  3.330650e-01   5.797050e+01   4.928353e-01
  3.333640e-01   5.728921e+01   4.977344e-01
  3.336630e-01   5.787055e+01   4.886245e-01
  3.339620e-01   5.817692e+01   5.044768e-01
  3.342610e-01   5.777994e+01   4.958967e-01
  3.345600e-01   5.781387e+01   5.011592e-01
  3.348590e-01   5.803416e+01   5.110217e-01
  3.351570e-01   5.692627e+01   4.905615e-01
  3.354560e-01   5.796880e+01   5.144304e-01
  3.357550e-01   5.716126e+01   4.943518e-01
  3.360540e-01   5.798585e+01   5.126475e-01
  3.363530e-01   5.724537e+01   5.155985e-01
  3.366520e-01   5.882435e+01   5.072761e-01
  3.369510e-01   5.745782e+01   5.230359e-01
  3.372500e-01   5.817879e+01   5.027383e-01
  3.375490e-01   5.777410e+01   5.218445e-01
  3.378480e-01   5.839680e+01   5.220455e-01
  3.381470e-01   5.742184e+01   5.163926e-01
  3.384460e-01   5.721404e+01   5.293287e-01
  3.387450e-01   5.769487e+01   5.101348e-01
  3.390430e-01   5.747877e+01   5.278171e-01
  3.393420e-01   5.773811e+01   5.263074e-01
  3.396410e-01   5.666372e+01   5.220523e-01
  3.399400e-01   5.738313e+01   5.407490e-01
  3.402390e-01   5.706180e+01   5.135079e-01
  3.405380e-01   5.771716e+01   5.394127e-01
  3.408370e-01   5.786048e+01   5.323106e-01
  3.411360e-01   5.773863e+01   5.352368e-01
  3.414350e-01   5.698566e+01   5.388730e-01
  3.417340e-01   5.756234e+01   5.337172e-01
  3.420330e-01   5.753957e+01   5.497188e-01
  3.423320e-01   5.887980e+01   5.405002e-01
  3.426300e-01   5.862621e+01   5.541140e-01
  3.429290e-01   5.760152e+01   5.469759e-01
  3.432280e-01   5.722210e+01   5.429325e-01
  3.435270e-01   5.778108e+01   5.643964e-01
  3.438260e-01   5.675075e+01   5.370359e-01
  3.441250e-01   5.846449e+01   5.644332e-01
  3.444240e-01   5.739951e+01   5.513579e-01
  3.447230e-01   5.643882e+01   5.513907e-01
  3.450220e-01   5.784772e+01   5.697417e-01
  3.453210e-01   5.805093e+01   5.544777e-01
  3.456200e-01   5.670555e+01   5.691940e-01
  3.459190e-01   5.732560e+01   5.589086e-01
  3.462170e-01   5.822733e+01   5.741770e-01
  3.465160e-01   5.822799e+01   5.733201e-01
  3.468150e-01   5.766020e+01   5.696658e-01
  3.471140e-01   5.727420e+01   5.827341e-01
  3.474130e-01   5.799362e+01   5.704597e-01
  3.477120e-01   5.637299e+01   5.781313e-01
  3.480110e-01   5.868019e+01   5.834566e-01
  3.483100e-01   5.785274e+01   5.811192e-01
  3.486090e-01   5.704789e+01   5.919092e-01
  3.489080e-01   5.709390e+01   5.772954e-01
  3.492070e-01   5.716655e+01   5.934919e-01
  3.495060e-01   5.784338e+01   5.856225e-01
  3.498040e-01   5.784851e+01   5.979993e-01
  3.501030e-01   5.708989e+01   5.950416e-01
  3.504020e-01   5.729834e+01   5.951489e-01
  3.507010e-01   5.765769e+01   6.112046e-01
  3.510000e-01   5.680600e+01   5.877880e-01
  3.512990e-01   5.745036e+01   6.101047e-01
  3.515980e-01   5.769775e+01   6.031820e-01
  3.518970e-01   5.783505e+01   6.174717e-01
  3.521960e-01   5.664410e+01   6.198112e-01
  3.524950e-01   5.649987e+01   5.958921e-01
  3.527940e-01   5.814647e+01   6.313931e-01
  3.530930e-01   5.758995e+01   6.118977e-01
  3.533920e-01   5.737563e+01   6.260568e-01
  3.536900e-01   5.833116e+01   6.335480e-01
  3.539890e-01   5.728421e+01   6.244276e-01
  3.542880e-01   5.633418e+01   6.342910e-01
  3.545870e-01   5.749224e+01   6.156390e-01
  3.548860e-01   5.757957e+01   6.376511e-01
  3.551850e-01   5.734547e+01   6.247614e-01
  3.554840e-01   5.741716e+01   6.367511e-01
  3.557830e-01   5.723151e+01   6.381153e-01
  3.560820e-01   5.810292e+01   6.210754e-01
  3.563810e-01   5.763301e+01   6.391449e-01
  3.566800e-01   5.831298e+01   6.277476e-01
  3.569790e-01   5.800917e+01   6.461036e-01
  3.572770e-01   5.696418e+01   6.390393e-01
  3.575760e-01   5.698463e+01   6.129151e-01
  3.578750e-01   5.713882e+01   6.538376e-01
  3.581740e-01   5.860526e+01   6.327298e-01
  3.584730e-01   5.723608e+01   6.543938e-01
  3.587720e-01   5.607872e+01   6.364778e-01
  3.590710e-01   5.624608e+01   6.362093e-01
  3.593700e-01   5.733085e+01   6.669535e-01
  3.596690e-01   5.711056e+01   6.374407e-01
  3.599680e-01   5.706134e+01   6.667573e-01
  3.602670e-01   5.810063e+01   6.554278e-01
  3.605660e-01   5.644633e+01   6.617885e-01
  3.608640e-01   5.701979e+01   6.821994e-01
  3.611630e-01   5.662874e+01   6.445497e-01
  3.614620e-01   5.692657e+01   6.861113e-01
  3.617610e-01   5.644775e+01   6.577491e-01
  3.620600e-01   5.740706e+01   6.859986e-01
  3.623590e-01   5.666837e+01   6.786266e-01
  3.626580e-01   5.706658e+01   6.810068e-01
  3.629570e-01   5.691409e+01   6.983981e-01
  3.632560e-01   5.770183e+01   6.732768e-01
  3.635550e-01   5.846584e+01   7.193923e-01
  3.638540e-01   5.730342e+01   6.944976e-01
  3.641530e-01   5.844814e+01   7.061447e-01
  3.644510e-01   5.745435e+01   7.304961e-01
  3.647500e-01   5.680864e+01   6.824138e-01
  3.650490e-01   5.764406e+01   7.299056e-01
  3.653480e-01   5.745257e+01   7.114630e-01
  3.656470e-01   5.750994e+01   7.202824e-01
  3.659460e-01   5.907981e+01   7.519534e-01
  3.662450e-01   5.837799e+01   7.155003e-01
  3.665440e-01   5.802693e+01   7.628521e-01
  3.668430e-01   5.731689e+01   7.173583e-01
  3.671420e-01   5.721724e+01   7.476345e-01
  3.674410e-01   5.522959e+01   7.252000e-01
  3.677400e-01   5.723397e+01   7.516484e-01
  3.680390e-01   5.648815e+01   7.757049e-01
  3.683370e-01   5.681473e+01   7.282144e-01
  3.686360e-01   5.746897e+01   7.737166e-01
  3.689350e-01   5.789947e+01   7.599953e-01
  3.692340e-01   5.771082e+01   7.796625e-01
  3.695330e-01   5.746591e+01   8.054738e-01
  3.698320e-01   5.765273e+01   7.524260e-01
  3.701310e-01   5.731234e+01   8.068161e-01
  3.704300e-01   5.667605e+01   7.641502e-01
  3.707290e-01   5.664270e+01   8.045157e-01
  3.710280e-01   5.674336e+01   8.003939e-01
  3.713270e-01   5.622290e+01   7.850493e-01
  3.716260e-01   5.730210e+01   8.403187e-01
  3.719240e-01   5.823266e+01   7.920796e-01
  3.722230e-01   5.626502e+01   8.354144e-01
  3.725220e-01   5.835560e+01   8.215840e-01
  3.728210e-01   5.733622e+01   8.324473e-01
  3.731200e-01   5.724093e+01   8.811512e-01
  3.734190e-01   5.676594e+01   8.005531e-01
  3.737180e-01   5.582201e+01   8.670482e-01
  3.740170e-01   5.743383e+01   8.278656e-01
  3.743160e-01   5.667202e+01   8.799324e-01
  3.746150e-01   5.696674e+01   8.758932e-01
  3.749140e-01   5.629337e+01   8.497173e-01
  3.752130e-01   5.922882e+01   9.340413e-01
  3.755110e-01   5.861375e+01   8.641187e-01
  3.758100e-01   5.819773e+01   9.258754e-01
  3.761090e-01   5.690930e+01   8.882325e-01
  3.764080e-01   5.673810e+01   9.106407e-01
  3.767070e-01   5.597152e+01   9.456862e-01
  3.770060e-01   5.702061e+01   8.763072e-01
  3.773050e-01   5.768422e+01   9.682868e-01
  3.776040e-01   5.729016e+01   9.222373e-01
  3.779030e-01   5.668947e+01   9.477247e-01
  3.782020e-01   5.720968e+01   1.028346e+00
  3.785010e-01   5.666270e+01   8.996347e-01
  3.788000e-01   5.718509e+01   1.023122e+00
  3.790990e-01   5.755997e+01   9.470482e-01
  3.793970e-01   5.747849e+01   1.015927e+00
  3.796960e-01   5.544213e+01   9.930510e-01
  3.799950e-01   5.695694e+01   9.880558e-01
  3.802940e-01   5.762194e+01   1.104850e+00
  3.805930e-01   5.553137e+01   9.459774e-01
  3.808920e-01   5.386313e+01   1.074259e+00
  3.811910e-01   5.782577e+01   1.028837e+00
  3.814900e-01   5.672490e+01   1.072383e+00
  3.817890e-01   5.644186e+01   1.168040e+00
  3.820880e-01   5.647543e+01   9.929386e-01
  3.823870e-01   5.937861e+01   1.205797e+00
  3.826860e-01   5.573313e+01   1.025088e+00
  3.829840e-01   5.719968e+01   1.207217e+00
  3.832830e-01   5.833176e+01   1.165238e+00
  3.835820e-01   5.649617e+01   1.119450e+00
  3.838810e-01   5.650726e+01   1.251706e+00
  3.841800e-01   5.680110e+01   1.109490e+00
  3.844790e-01   5.622503e+01   1.257859e+00
  3.847780e-01   5.806139e+01   1.184680e+00
  3.850770e-01   5.673412e+01   1.273077e+00
  3.853760e-01   5.760295e+01   1.368399e+00
  3.856750e-01   5.941502e+01   1.198410e+00
  3.859740e-01   5.595669e+01   1.372576e+00
  3.862730e-01   5.611909e+01   1.247399e+00
  3.865710e-01   5.743809e+01   1.390626e+00
  3.868700e-01   5.642306e+01   1.403576e+00
  3.871690e-01   5.742816e+01   1.332300e+00
  3.874680e-01   5.750543e+01   1.535253e+00
  3.877670e-01   5.576381e+01   1.334918e+00
  3.880660e-01   5.797678e+01   1.576178e+00
  3.883650e-01   5.544685e+01   1.460646e+00
  3.886640e-01   5.932801e+01   1.576624e+00
  3.889630e-01   5.874584e+01   1.707266e+00
  3.892620e-01   5.680341e+01   1.509534e+00
  3.895610e-01   5.588187e+01   1.710759e+00
  3.898600e-01   5.815044e+01   1.698593e+00
  3.901580e-01   5.640111e+01   1.743068e+00
  3.904570e-01   5.602402e+01   1.942284e+00
  3.907560e-01   5.551526e+01   1.705138e+00
  3.910550e-01   5.698170e+01   1.994758e+00
  3.913540e-01   5.390916e+01   1.940233e+00
  3.916530e-01   5.809899e+01   2.014220e+00
  3.919520e-01   5.726975e+01   2.597809e+00
  3.922510e-01   5.530577e+01   1.965205e+00
  3.925500e-01   6.209329e+01   2.793709e+00
  3.928490e-01   5.813390e+01   2.467647e+00
  3.931480e-01   5.631133e+01   2.660460e+00
  3.934470e-01   0.000000e+00   0.000000e+00
  3.937460e-01   5.807106e+01   2.701710e+00
creator: radaver
creator-version: 3725
header-file: /nas_data/SAXS_data/20151104Workshop/header/JH1_0119.txt
image-file: /nas_data/Pilatus1M/20151104_Workshop/JH1_0119.tif
angular-axis-file: /nas_data/SAXS_data/20151104Workshop/q20151029.dat
beamstop-mask-file: /nas_data/SAXS_data/20151104Workshop/fit2d20151031.msk
detector-response-file: none
beam-center-x: 949.7700
beam-center-y: 918.8000
unit-time: 1.0000
channel-first: 10
channel-last: 1315
Exposure time [s]: 1.094073
Transmitted Beam: 0.484780
Incident Beam: 0.484780
Code: JH1
Concentration [mg/ml]: 1
Run Number: 0119
