# Supplementary material for: SAXS analysis of a soluble cytosolic NgBR construct including extracellular and transmembrane domains
Source: PLoS One. 2018 Jan 18;13(1):e0191371. doi: 10.1371/journal.pone.0191371 (PMC5773207; doi:10.1371/journal.pone.0191371)
Supplement: S1 File — (ZIP) [file pone.0191371.s001.zip › JH1_0120.dat]

Sample:   c= 1.0000 mg/ml  Code: JH1
  3.656810e-03   2.261815e+04   4.128775e+01
  3.955720e-03   2.199795e+04   2.796507e+01
  4.254640e-03   1.903386e+04   2.331064e+01
  4.553560e-03   1.540927e+04   2.022202e+01
  4.852480e-03   1.244137e+04   1.701196e+01
  5.151400e-03   1.053059e+04   1.546145e+01
  5.450320e-03   8.722338e+03   1.336550e+01
  5.749240e-03   7.413011e+03   1.193842e+01
  6.048150e-03   6.378658e+03   1.085494e+01
  6.347070e-03   5.489254e+03   9.567096e+00
  6.645990e-03   4.810361e+03   8.916596e+00
  6.944910e-03   4.233904e+03   8.053425e+00
  7.243830e-03   3.794908e+03   7.388013e+00
  7.542750e-03   3.366610e+03   6.932217e+00
  7.841670e-03   3.054378e+03   6.235815e+00
  8.140580e-03   2.752923e+03   6.001758e+00
  8.439500e-03   2.510499e+03   5.524294e+00
  8.738420e-03   2.307003e+03   5.245154e+00
  9.037340e-03   2.118624e+03   4.860112e+00
  9.336260e-03   1.961563e+03   4.595627e+00
  9.635180e-03   1.808525e+03   4.400162e+00
  9.934100e-03   1.671710e+03   4.093212e+00
  1.023300e-02   1.528365e+03   4.010972e+00
  1.053190e-02   1.418841e+03   3.919718e+00
  1.083090e-02   1.309276e+03   3.765335e+00
  1.112980e-02   1.208332e+03   3.586486e+00
  1.142870e-02   1.122642e+03   3.437612e+00
  1.172760e-02   1.033145e+03   3.288569e+00
  1.202650e-02   9.609488e+02   3.162813e+00
  1.232540e-02   8.952799e+02   3.036103e+00
  1.262440e-02   8.320397e+02   2.872486e+00
  1.292330e-02   7.789119e+02   2.736395e+00
  1.322220e-02   7.230494e+02   2.636444e+00
  1.352110e-02   6.632830e+02   2.499753e+00
  1.382000e-02   6.231691e+02   2.399112e+00
  1.411900e-02   5.792795e+02   2.301830e+00
  1.441790e-02   5.407904e+02   2.208025e+00
  1.471680e-02   5.070800e+02   2.127942e+00
  1.501570e-02   4.740372e+02   2.014919e+00
  1.531460e-02   4.496940e+02   1.953641e+00
  1.561350e-02   4.198145e+02   1.854503e+00
  1.591250e-02   3.949802e+02   1.814664e+00
  1.621140e-02   3.722247e+02   1.731240e+00
  1.651030e-02   3.506175e+02   1.662572e+00
  1.680920e-02   3.360643e+02   1.627702e+00
  1.710810e-02   3.139398e+02   1.576512e+00
  1.740710e-02   3.007710e+02   1.520889e+00
  1.770600e-02   2.823275e+02   1.458711e+00
  1.800490e-02   2.691503e+02   1.413003e+00
  1.830380e-02   2.585565e+02   1.395952e+00
  1.860270e-02   2.468945e+02   1.337617e+00
  1.890170e-02   2.353502e+02   1.305970e+00
  1.920060e-02   2.228680e+02   1.258820e+00
  1.949950e-02   2.148416e+02   1.250178e+00
  1.979840e-02   2.066728e+02   1.203173e+00
  2.009730e-02   1.992174e+02   1.168315e+00
  2.039620e-02   1.900782e+02   1.139133e+00
  2.069520e-02   1.831516e+02   1.112157e+00
  2.099410e-02   1.775663e+02   1.103003e+00
  2.129300e-02   1.697853e+02   1.050301e+00
  2.159190e-02   1.659550e+02   1.074170e+00
  2.189080e-02   1.574004e+02   1.051958e+00
  2.218980e-02   1.549767e+02   1.061808e+00
  2.248870e-02   1.491226e+02   1.060143e+00
  2.278760e-02   1.447725e+02   1.034274e+00
  2.308650e-02   1.402075e+02   1.049162e+00
  2.338540e-02   1.348722e+02   1.026870e+00
  2.368430e-02   1.334084e+02   1.002731e+00
  2.398330e-02   1.297886e+02   1.011537e+00
  2.428220e-02   1.272358e+02   9.792584e-01
  2.458110e-02   1.232053e+02   9.960231e-01
  2.488000e-02   1.201306e+02   9.572847e-01
  2.517890e-02   1.184956e+02   9.394065e-01
  2.547790e-02   1.145911e+02   9.368511e-01
  2.577680e-02   1.142047e+02   9.277579e-01
  2.607570e-02   1.082645e+02   9.106220e-01
  2.637460e-02   1.076025e+02   9.005417e-01
  2.667350e-02   1.085524e+02   8.818700e-01
  2.697250e-02   1.038796e+02   8.360818e-01
  2.727140e-02   1.026823e+02   8.003997e-01
  2.757030e-02   1.021408e+02   7.996115e-01
  2.786920e-02   9.880389e+01   7.774534e-01
  2.816810e-02   9.892605e+01   7.656044e-01
  2.846700e-02   9.701281e+01   7.488045e-01
  2.876600e-02   9.634769e+01   7.372421e-01
  2.906490e-02   9.423234e+01   7.312967e-01
  2.936380e-02   9.257705e+01   7.194480e-01
  2.966270e-02   9.278823e+01   7.149836e-01
  2.996160e-02   9.154083e+01   7.112019e-01
  3.026060e-02   9.056972e+01   6.962783e-01
  3.055950e-02   8.993418e+01   6.928476e-01
  3.085840e-02   8.794311e+01   6.822422e-01
  3.115730e-02   8.737616e+01   6.771922e-01
  3.145620e-02   8.628677e+01   6.664909e-01
  3.175510e-02   8.595853e+01   6.670471e-01
  3.205410e-02   8.654999e+01   6.656904e-01
  3.235300e-02   8.398117e+01   6.530804e-01
  3.265190e-02   8.450972e+01   6.431106e-01
  3.295080e-02   8.365816e+01   6.440581e-01
  3.324970e-02   8.235555e+01   6.381850e-01
  3.354870e-02   8.226002e+01   6.361473e-01
  3.384760e-02   8.144327e+01   6.256728e-01
  3.414650e-02   8.163554e+01   6.264109e-01
  3.444540e-02   8.157199e+01   6.175622e-01
  3.474430e-02   8.065868e+01   6.194990e-01
  3.504330e-02   7.923356e+01   6.063931e-01
  3.534220e-02   7.896396e+01   6.061075e-01
  3.564110e-02   7.819400e+01   6.024020e-01
  3.594000e-02   7.831009e+01   5.913101e-01
  3.623890e-02   7.870661e+01   6.028902e-01
  3.653780e-02   7.703332e+01   5.803144e-01
  3.683680e-02   7.780371e+01   5.907968e-01
  3.713570e-02   7.689665e+01   5.880434e-01
  3.743460e-02   7.586378e+01   5.745608e-01
  3.773350e-02   7.556742e+01   5.727764e-01
  3.803240e-02   7.589110e+01   5.877030e-01
  3.833140e-02   7.522938e+01   5.990428e-01
  3.863030e-02   7.416242e+01   6.040254e-01
  3.892920e-02   7.389951e+01   6.013857e-01
  3.922810e-02   7.441082e+01   6.058276e-01
  3.952700e-02   7.424304e+01   6.012223e-01
  3.982600e-02   7.508208e+01   6.133903e-01
  4.012490e-02   7.299305e+01   5.953708e-01
  4.042380e-02   7.312961e+01   6.037587e-01
  4.072270e-02   7.409180e+01   6.053203e-01
  4.102160e-02   7.279791e+01   5.992257e-01
  4.132050e-02   7.289996e+01   6.004320e-01
  4.161950e-02   7.257291e+01   5.928914e-01
  4.191840e-02   7.229534e+01   5.995125e-01
  4.221730e-02   7.152183e+01   5.885823e-01
  4.251620e-02   7.175344e+01   5.972614e-01
  4.281510e-02   7.168607e+01   5.877487e-01
  4.311410e-02   7.099542e+01   5.856600e-01
  4.341300e-02   7.190197e+01   5.924332e-01
  4.371190e-02   7.140022e+01   5.888390e-01
  4.401080e-02   7.044356e+01   5.848809e-01
  4.430970e-02   7.048985e+01   5.806011e-01
  4.460860e-02   6.966719e+01   5.779371e-01
  4.490760e-02   7.112707e+01   5.854526e-01
  4.520650e-02   6.936393e+01   5.737653e-01
  4.550540e-02   6.954733e+01   5.774397e-01
  4.580430e-02   6.948199e+01   5.749780e-01
  4.610320e-02   6.964448e+01   5.727644e-01
  4.640220e-02   7.067636e+01   5.813687e-01
  4.670110e-02   6.858740e+01   5.641854e-01
  4.700000e-02   6.938318e+01   5.695571e-01
  4.729890e-02   6.895204e+01   5.699099e-01
  4.759780e-02   6.981381e+01   5.727448e-01
  4.789680e-02   6.902365e+01   5.659768e-01
  4.819570e-02   6.848833e+01   5.630847e-01
  4.849460e-02   6.832531e+01   5.644985e-01
  4.879350e-02   6.881182e+01   5.602981e-01
  4.909240e-02   6.856212e+01   5.668808e-01
  4.939130e-02   6.869604e+01   5.578043e-01
  4.969030e-02   6.882094e+01   5.603353e-01
  4.998920e-02   6.830882e+01   5.575719e-01
  5.028810e-02   6.708540e+01   5.505651e-01
  5.058700e-02   6.836273e+01   5.598239e-01
  5.088590e-02   6.729893e+01   5.462259e-01
  5.118490e-02   6.716192e+01   5.528713e-01
  5.148380e-02   6.819606e+01   5.544395e-01
  5.178270e-02   6.754546e+01   5.446683e-01
  5.208160e-02   6.826161e+01   5.533836e-01
  5.238050e-02   6.778702e+01   5.456414e-01
  5.267940e-02   6.857197e+01   5.566317e-01
  5.297840e-02   6.739951e+01   5.447148e-01
  5.327730e-02   6.732064e+01   5.418698e-01
  5.357620e-02   6.742248e+01   5.441723e-01
  5.387510e-02   6.696265e+01   5.391804e-01
  5.417400e-02   6.740191e+01   5.460017e-01
  5.447300e-02   6.663347e+01   5.347818e-01
  5.477190e-02   6.697292e+01   5.373677e-01
  5.507080e-02   6.640378e+01   5.350796e-01
  5.536970e-02   6.750977e+01   5.376748e-01
  5.566860e-02   6.688450e+01   5.388657e-01
  5.596760e-02   6.615045e+01   5.298313e-01
  5.626650e-02   6.688028e+01   5.351621e-01
  5.656540e-02   6.710789e+01   5.342538e-01
  5.686430e-02   6.517288e+01   5.235488e-01
  5.716320e-02   6.666888e+01   5.260128e-01
  5.746210e-02   6.609494e+01   5.290135e-01
  5.776110e-02   6.676522e+01   5.334905e-01
  5.806000e-02   6.661200e+01   5.246341e-01
  5.835890e-02   6.612896e+01   5.233025e-01
  5.865780e-02   6.646695e+01   5.217790e-01
  5.895670e-02   6.624873e+01   5.308228e-01
  5.925570e-02   6.555692e+01   5.159563e-01
  5.955460e-02   6.544652e+01   5.223201e-01
  5.985350e-02   6.567932e+01   5.158822e-01
  6.015240e-02   6.468246e+01   5.136118e-01
  6.045130e-02   6.581596e+01   5.186541e-01
  6.075020e-02   6.529330e+01   5.116206e-01
  6.104920e-02   6.584501e+01   5.176469e-01
  6.134810e-02   6.573468e+01   5.177725e-01
  6.164700e-02   6.577690e+01   5.097300e-01
  6.194590e-02   6.552260e+01   5.169366e-01
  6.224480e-02   6.480375e+01   5.027929e-01
  6.254380e-02   6.534962e+01   5.134826e-01
  6.284270e-02   6.554879e+01   5.159244e-01
  6.314160e-02   6.523099e+01   5.023717e-01
  6.344050e-02   6.622559e+01   5.136237e-01
  6.373940e-02   6.601611e+01   5.043514e-01
  6.403840e-02   6.589905e+01   5.118151e-01
  6.433730e-02   6.501633e+01   5.030964e-01
  6.463620e-02   6.500465e+01   4.989446e-01
  6.493510e-02   6.537069e+01   5.113800e-01
  6.523400e-02   6.492215e+01   4.991354e-01
  6.553290e-02   6.571413e+01   5.047472e-01
  6.583190e-02   6.540456e+01   5.014974e-01
  6.613080e-02   6.484795e+01   4.948351e-01
  6.642970e-02   6.556286e+01   5.067795e-01
  6.672860e-02   6.565774e+01   4.964252e-01
  6.702750e-02   6.500848e+01   4.989593e-01
  6.732650e-02   6.484040e+01   4.948063e-01
  6.762540e-02   6.624127e+01   5.001229e-01
  6.792430e-02   6.530727e+01   4.985869e-01
  6.822320e-02   6.459721e+01   4.880441e-01
  6.852210e-02   6.506163e+01   4.971464e-01
  6.882110e-02   6.522148e+01   4.937905e-01
  6.912000e-02   6.392824e+01   4.883862e-01
  6.941890e-02   6.587683e+01   4.923728e-01
  6.971780e-02   6.461349e+01   4.871532e-01
  7.001670e-02   6.510263e+01   4.953098e-01
  7.031560e-02   6.529791e+01   4.892499e-01
  7.061460e-02   6.569332e+01   4.912071e-01
  7.091350e-02   6.494988e+01   4.869978e-01
  7.121240e-02   6.476733e+01   4.825863e-01
  7.151130e-02   6.482213e+01   4.888931e-01
  7.181020e-02   6.422765e+01   4.801136e-01
  7.210920e-02   6.489917e+01   4.858669e-01
  7.240810e-02   6.457643e+01   4.800458e-01
  7.270700e-02   6.499551e+01   4.876416e-01
  7.300590e-02   6.434967e+01   4.805695e-01
  7.330480e-02   6.479588e+01   4.768143e-01
  7.360370e-02   6.488599e+01   4.830282e-01
  7.390270e-02   6.486404e+01   4.775098e-01
  7.420160e-02   6.459520e+01   4.837947e-01
  7.450050e-02   6.475343e+01   4.753321e-01
  7.479940e-02   6.366958e+01   4.726520e-01
  7.509830e-02   6.461568e+01   4.801917e-01
  7.539730e-02   6.486265e+01   4.739806e-01
  7.569620e-02   6.422942e+01   4.725307e-01
  7.599510e-02   6.482328e+01   4.778056e-01
  7.629400e-02   6.500637e+01   4.723397e-01
  7.659290e-02   6.454497e+01   4.750064e-01
  7.689190e-02   6.542508e+01   4.738584e-01
  7.719080e-02   6.554770e+01   4.769156e-01
  7.748970e-02   6.468492e+01   4.703145e-01
  7.778860e-02   6.394826e+01   4.706278e-01
  7.808750e-02   6.513778e+01   4.715303e-01
  7.838640e-02   6.439347e+01   4.663012e-01
  7.868540e-02   6.455822e+01   4.681575e-01
  7.898430e-02   6.487870e+01   4.668016e-01
  7.928320e-02   6.501153e+01   4.727892e-01
  7.958210e-02   6.486061e+01   4.634438e-01
  7.988100e-02   6.450649e+01   4.675489e-01
  8.018000e-02   6.494766e+01   4.666339e-01
  8.047890e-02   6.483899e+01   4.658291e-01
  8.077780e-02   6.447941e+01   4.637127e-01
  8.107670e-02   6.412525e+01   4.600014e-01
  8.137560e-02   6.424997e+01   4.637084e-01
  8.167450e-02   6.471707e+01   4.625244e-01
  8.197350e-02   6.374907e+01   4.562593e-01
  8.227240e-02   6.479493e+01   4.644350e-01
  8.257130e-02   6.467252e+01   4.544610e-01
  8.287020e-02   6.391634e+01   4.608686e-01
  8.316910e-02   6.466550e+01   4.603255e-01
  8.346810e-02   6.404970e+01   4.538083e-01
  8.376700e-02   6.406586e+01   4.601915e-01
  8.406590e-02   6.401815e+01   4.506309e-01
  8.436480e-02   6.396769e+01   4.574375e-01
  8.466370e-02   6.332610e+01   4.493247e-01
  8.496270e-02   6.473405e+01   4.650391e-01
  8.526160e-02   6.464203e+01   4.793826e-01
  8.556050e-02   6.401269e+01   4.774940e-01
  8.585940e-02   6.524931e+01   4.881191e-01
  8.615830e-02   6.443136e+01   4.850500e-01
  8.645720e-02   6.423012e+01   4.890540e-01
  8.675620e-02   6.491251e+01   4.940922e-01
  8.705510e-02   6.529121e+01   4.945453e-01
  8.735400e-02   6.393770e+01   4.918430e-01
  8.765290e-02   6.435447e+01   4.939396e-01
  8.795180e-02   6.383522e+01   4.959506e-01
  8.825080e-02   6.578406e+01   4.988941e-01
  8.854970e-02   6.513868e+01   5.030502e-01
  8.884860e-02   6.392384e+01   4.962948e-01
  8.914750e-02   6.442201e+01   5.044529e-01
  8.944640e-02   6.450246e+01   5.011043e-01
  8.974530e-02   6.430000e+01   4.962329e-01
  9.004430e-02   6.505404e+01   4.971174e-01
  9.034320e-02   6.462817e+01   4.779803e-01
  9.064210e-02   6.409777e+01   4.751243e-01
  9.094100e-02   6.406593e+01   4.651137e-01
  9.123990e-02   6.329679e+01   4.610755e-01
  9.153890e-02   6.376380e+01   4.652681e-01
  9.183780e-02   6.443404e+01   4.643721e-01
  9.213670e-02   6.419880e+01   4.618858e-01
  9.243560e-02   6.585419e+01   4.665702e-01
  9.273450e-02   6.401383e+01   4.560218e-01
  9.303350e-02   6.425931e+01   4.629206e-01
  9.333240e-02   6.417733e+01   4.523345e-01
  9.363130e-02   6.416615e+01   4.557789e-01
  9.393020e-02   6.443106e+01   4.543826e-01
  9.422910e-02   6.371793e+01   4.530181e-01
  9.452800e-02   6.386831e+01   4.547198e-01
  9.482700e-02   6.470918e+01   4.474422e-01
  9.512590e-02   6.485539e+01   4.562645e-01
  9.542480e-02   6.350044e+01   4.465555e-01
  9.572370e-02   6.414735e+01   4.488243e-01
  9.602260e-02   6.388492e+01   4.501618e-01
  9.632160e-02   6.424025e+01   4.436380e-01
  9.662050e-02   6.440035e+01   4.467402e-01
  9.691940e-02   6.412144e+01   4.457717e-01
  9.721830e-02   6.402886e+01   4.429074e-01
  9.751720e-02   6.433173e+01   4.461353e-01
  9.781610e-02   6.390175e+01   4.403249e-01
  9.811510e-02   6.423582e+01   4.458027e-01
  9.841400e-02   6.365217e+01   4.366605e-01
  9.871290e-02   6.324506e+01   4.384097e-01
  9.901180e-02   6.472218e+01   4.445767e-01
  9.931070e-02   6.420057e+01   4.388866e-01
  9.960970e-02   6.331071e+01   4.389913e-01
  9.990860e-02   6.485451e+01   4.369611e-01
  1.002070e-01   6.440159e+01   4.395731e-01
  1.005060e-01   6.354329e+01   4.342208e-01
  1.008050e-01   6.398455e+01   4.381476e-01
  1.011040e-01   6.428714e+01   4.330205e-01
  1.014030e-01   6.463370e+01   4.362166e-01
  1.017020e-01   6.449460e+01   4.398904e-01
  1.020010e-01   6.400679e+01   4.334193e-01
  1.023000e-01   6.479530e+01   4.340572e-01
  1.025990e-01   6.453722e+01   4.321926e-01
  1.028980e-01   6.401006e+01   4.320863e-01
  1.031970e-01   6.403897e+01   4.345446e-01
  1.034960e-01   6.420465e+01   4.271586e-01
  1.037950e-01   6.348080e+01   4.286407e-01
  1.040930e-01   6.413087e+01   4.272354e-01
  1.043920e-01   6.441041e+01   4.320998e-01
  1.046910e-01   6.479080e+01   4.327086e-01
  1.049900e-01   6.436346e+01   4.254465e-01
  1.052890e-01   6.460008e+01   4.297704e-01
  1.055880e-01   6.482872e+01   4.289062e-01
  1.058870e-01   6.393961e+01   4.275678e-01
  1.061860e-01   6.363357e+01   4.223973e-01
  1.064850e-01   6.378415e+01   4.235275e-01
  1.067840e-01   6.417908e+01   4.270735e-01
  1.070830e-01   6.402342e+01   4.230602e-01
  1.073820e-01   6.390716e+01   4.211168e-01
  1.076800e-01   6.433410e+01   4.222103e-01
  1.079790e-01   6.447630e+01   4.245538e-01
  1.082780e-01   6.394409e+01   4.246926e-01
  1.085770e-01   6.445183e+01   4.174110e-01
  1.088760e-01   6.409035e+01   4.220308e-01
  1.091750e-01   6.401014e+01   4.202200e-01
  1.094740e-01   6.375222e+01   4.202966e-01
  1.097730e-01   6.341897e+01   4.167524e-01
  1.100720e-01   6.476409e+01   4.172255e-01
  1.103710e-01   6.403208e+01   4.212181e-01
  1.106700e-01   6.408678e+01   4.153344e-01
  1.109690e-01   6.445821e+01   4.223070e-01
  1.112670e-01   6.392111e+01   4.130308e-01
  1.115660e-01   6.374316e+01   4.136289e-01
  1.118650e-01   6.474896e+01   4.207939e-01
  1.121640e-01   6.514417e+01   4.160805e-01
  1.124630e-01   6.491512e+01   4.165250e-01
  1.127620e-01   6.358950e+01   4.122502e-01
  1.130610e-01   6.432373e+01   4.140365e-01
  1.133600e-01   6.401347e+01   4.177913e-01
  1.136590e-01   6.439735e+01   4.088165e-01
  1.139580e-01   6.450043e+01   4.137279e-01
  1.142570e-01   6.392210e+01   4.115792e-01
  1.145560e-01   6.385527e+01   4.119438e-01
  1.148550e-01   6.468622e+01   4.134507e-01
  1.151530e-01   6.427363e+01   4.067462e-01
  1.154520e-01   6.383033e+01   4.104187e-01
  1.157510e-01   6.433099e+01   4.074847e-01
  1.160500e-01   6.416635e+01   4.132375e-01
  1.163490e-01   6.402126e+01   4.065026e-01
  1.166480e-01   6.471941e+01   4.115416e-01
  1.169470e-01   6.453102e+01   4.086780e-01
  1.172460e-01   6.416118e+01   4.080661e-01
  1.175450e-01   6.448382e+01   4.057513e-01
  1.178440e-01   6.460382e+01   4.061286e-01
  1.181430e-01   6.509407e+01   4.107392e-01
  1.184420e-01   6.497005e+01   4.081085e-01
  1.187400e-01   6.496391e+01   4.067082e-01
  1.190390e-01   6.413863e+01   4.032999e-01
  1.193380e-01   6.393069e+01   4.026456e-01
  1.196370e-01   6.416510e+01   4.055724e-01
  1.199360e-01   6.469816e+01   4.031605e-01
  1.202350e-01   6.427928e+01   4.048330e-01
  1.205340e-01   6.412553e+01   4.019087e-01
  1.208330e-01   6.484076e+01   4.027998e-01
  1.211320e-01   6.432446e+01   4.044284e-01
  1.214310e-01   6.435035e+01   3.978540e-01
  1.217300e-01   6.436605e+01   4.034716e-01
  1.220290e-01   6.400477e+01   4.009943e-01
  1.223270e-01   6.426585e+01   3.991591e-01
  1.226260e-01   6.428757e+01   3.987023e-01
  1.229250e-01   6.417787e+01   3.968028e-01
  1.232240e-01   6.412753e+01   4.003126e-01
  1.235230e-01   6.373649e+01   3.982986e-01
  1.238220e-01   6.454217e+01   3.974103e-01
  1.241210e-01   6.458046e+01   3.990861e-01
  1.244200e-01   6.429990e+01   3.946190e-01
  1.247190e-01   6.475425e+01   4.006730e-01
  1.250180e-01   6.413996e+01   3.938749e-01
  1.253170e-01   6.528388e+01   3.981391e-01
  1.256160e-01   6.428148e+01   3.976411e-01
  1.259140e-01   6.456210e+01   3.956772e-01
  1.262130e-01   6.496222e+01   3.969014e-01
  1.265120e-01   6.493531e+01   3.940397e-01
  1.268110e-01   6.432658e+01   3.929371e-01
  1.271100e-01   6.443646e+01   3.968271e-01
  1.274090e-01   6.488208e+01   3.948817e-01
  1.277080e-01   6.485062e+01   3.935331e-01
  1.280070e-01   6.417646e+01   3.902477e-01
  1.283060e-01   6.425624e+01   3.919740e-01
  1.286050e-01   6.535991e+01   3.981144e-01
  1.289040e-01   6.485836e+01   3.896258e-01
  1.292030e-01   6.439619e+01   3.931497e-01
  1.295020e-01   6.473144e+01   3.904589e-01
  1.298000e-01   6.421622e+01   3.896331e-01
  1.300990e-01   6.500582e+01   3.895848e-01
  1.303980e-01   6.498825e+01   3.902582e-01
  1.306970e-01   6.492377e+01   3.930085e-01
  1.309960e-01   6.443187e+01   3.893111e-01
  1.312950e-01   6.529832e+01   3.916756e-01
  1.315940e-01   6.478866e+01   3.858382e-01
  1.318930e-01   6.481577e+01   3.887741e-01
  1.321920e-01   6.374814e+01   3.853205e-01
  1.324910e-01   6.498242e+01   3.899983e-01
  1.327900e-01   6.482873e+01   3.873774e-01
  1.330890e-01   6.443432e+01   3.857236e-01
  1.333870e-01   6.511420e+01   3.875159e-01
  1.336860e-01   6.481623e+01   3.859203e-01
  1.339850e-01   6.491341e+01   3.848042e-01
  1.342840e-01   6.495373e+01   3.877506e-01
  1.345830e-01   6.505291e+01   3.866243e-01
  1.348820e-01   6.429004e+01   3.843506e-01
  1.351810e-01   6.399086e+01   3.786375e-01
  1.354800e-01   6.470208e+01   3.851110e-01
  1.357790e-01   6.456531e+01   3.823848e-01
  1.360780e-01   6.453075e+01   3.839008e-01
  1.363770e-01   6.492833e+01   3.846157e-01
  1.366760e-01   6.458082e+01   3.856895e-01
  1.369740e-01   6.491699e+01   4.003866e-01
  1.372730e-01   6.441693e+01   4.009491e-01
  1.375720e-01   6.431605e+01   4.099725e-01
  1.378710e-01   6.470028e+01   4.129170e-01
  1.381700e-01   6.380478e+01   4.117809e-01
  1.384690e-01   6.452467e+01   4.212891e-01
  1.387680e-01   6.400530e+01   4.081327e-01
  1.390670e-01   6.495184e+01   3.994484e-01
  1.393660e-01   6.436109e+01   3.968524e-01
  1.396650e-01   6.468017e+01   3.950233e-01
  1.399640e-01   6.471002e+01   3.961302e-01
  1.402630e-01   6.466271e+01   3.878351e-01
  1.405620e-01   6.494994e+01   3.930877e-01
  1.408600e-01   6.434861e+01   3.900346e-01
  1.411590e-01   6.392475e+01   3.897271e-01
  1.414580e-01   6.471047e+01   3.926103e-01
  1.417570e-01   6.441556e+01   3.842573e-01
  1.420560e-01   6.385842e+01   3.870918e-01
  1.423550e-01   6.463661e+01   3.868029e-01
  1.426540e-01   6.443076e+01   3.826767e-01
  1.429530e-01   6.495150e+01   3.832964e-01
  1.432520e-01   6.426523e+01   3.783254e-01
  1.435510e-01   6.450311e+01   3.817420e-01
  1.438500e-01   6.570348e+01   3.811861e-01
  1.441490e-01   6.475152e+01   3.775294e-01
  1.444470e-01   6.460217e+01   3.795403e-01
  1.447460e-01   6.475110e+01   3.762120e-01
  1.450450e-01   6.515071e+01   3.811482e-01
  1.453440e-01   6.498521e+01   3.747241e-01
  1.456430e-01   6.475233e+01   3.777525e-01
  1.459420e-01   6.464890e+01   3.767902e-01
  1.462410e-01   6.522005e+01   3.766989e-01
  1.465400e-01   6.505943e+01   3.775449e-01
  1.468390e-01   6.411169e+01   3.700812e-01
  1.471380e-01   6.443375e+01   3.739896e-01
  1.474370e-01   6.516258e+01   3.767504e-01
  1.477360e-01   6.414269e+01   3.727148e-01
  1.480340e-01   6.473169e+01   3.708167e-01
  1.483330e-01   6.445584e+01   3.784390e-01
  1.486320e-01   6.478868e+01   3.889336e-01
  1.489310e-01   6.447001e+01   3.896696e-01
  1.492300e-01   6.479086e+01   3.901507e-01
  1.495290e-01   6.536864e+01   3.943527e-01
  1.498280e-01   6.586642e+01   4.004278e-01
  1.501270e-01   6.473969e+01   3.985358e-01
  1.504260e-01   6.491032e+01   3.937142e-01
  1.507250e-01   6.480787e+01   3.992658e-01
  1.510240e-01   6.532766e+01   3.998212e-01
  1.513230e-01   6.485141e+01   4.036377e-01
  1.516210e-01   6.532934e+01   4.008690e-01
  1.519200e-01   6.506861e+01   4.000682e-01
  1.522190e-01   6.510650e+01   4.071543e-01
  1.525180e-01   6.531537e+01   4.029357e-01
  1.528170e-01   6.499955e+01   4.073706e-01
  1.531160e-01   6.530864e+01   4.050581e-01
  1.534150e-01   6.518526e+01   3.988676e-01
  1.537140e-01   6.484783e+01   3.910543e-01
  1.540130e-01   6.480163e+01   3.844728e-01
  1.543120e-01   6.479568e+01   3.846881e-01
  1.546110e-01   6.500240e+01   3.827580e-01
  1.549100e-01   6.546160e+01   3.843375e-01
  1.552090e-01   6.519170e+01   3.856282e-01
  1.555070e-01   6.532086e+01   3.767724e-01
  1.558060e-01   6.510188e+01   3.814571e-01
  1.561050e-01   6.506819e+01   3.775703e-01
  1.564040e-01   6.513829e+01   3.793205e-01
  1.567030e-01   6.496531e+01   3.768337e-01
  1.570020e-01   6.491704e+01   3.747425e-01
  1.573010e-01   6.499694e+01   3.784653e-01
  1.576000e-01   6.460090e+01   3.714905e-01
  1.578990e-01   6.453522e+01   3.732106e-01
  1.581980e-01   6.527306e+01   3.736300e-01
  1.584970e-01   6.439154e+01   3.708880e-01
  1.587960e-01   6.491327e+01   3.758119e-01
  1.590940e-01   6.538213e+01   3.718376e-01
  1.593930e-01   6.465911e+01   3.685372e-01
  1.596920e-01   6.530249e+01   3.714028e-01
  1.599910e-01   6.515172e+01   3.726486e-01
  1.602900e-01   6.501209e+01   3.716190e-01
  1.605890e-01   6.462122e+01   3.649868e-01
  1.608880e-01   6.504643e+01   3.686134e-01
  1.611870e-01   6.483535e+01   3.669991e-01
  1.614860e-01   6.556783e+01   3.694739e-01
  1.617850e-01   6.498931e+01   3.646312e-01
  1.620840e-01   6.476632e+01   3.640051e-01
  1.623830e-01   6.459706e+01   3.651184e-01
  1.626810e-01   6.499854e+01   3.640646e-01
  1.629800e-01   6.469727e+01   3.593517e-01
  1.632790e-01   6.469732e+01   3.604993e-01
  1.635780e-01   6.511787e+01   3.628313e-01
  1.638770e-01   6.462167e+01   3.637959e-01
  1.641760e-01   6.482921e+01   3.626103e-01
  1.644750e-01   6.496527e+01   3.622117e-01
  1.647740e-01   6.406457e+01   3.593071e-01
  1.650730e-01   6.519957e+01   3.638405e-01
  1.653720e-01   6.509785e+01   3.631654e-01
  1.656710e-01   6.448104e+01   3.593221e-01
  1.659700e-01   6.512077e+01   3.626449e-01
  1.662680e-01   6.445543e+01   3.594417e-01
  1.665670e-01   6.456434e+01   3.607059e-01
  1.668660e-01   6.466953e+01   3.575741e-01
  1.671650e-01   6.492029e+01   3.611199e-01
  1.674640e-01   6.490864e+01   3.603201e-01
  1.677630e-01   6.563008e+01   3.604090e-01
  1.680620e-01   6.489040e+01   3.606525e-01
  1.683610e-01   6.428011e+01   3.533582e-01
  1.686600e-01   6.482102e+01   3.596952e-01
  1.689590e-01   6.431496e+01   3.547362e-01
  1.692580e-01   6.444174e+01   3.549015e-01
  1.695570e-01   6.493049e+01   3.607639e-01
  1.698560e-01   6.516942e+01   3.554279e-01
  1.701540e-01   6.435198e+01   3.559489e-01
  1.704530e-01   6.468610e+01   3.539254e-01
  1.707520e-01   6.472164e+01   3.542047e-01
  1.710510e-01   6.496523e+01   3.578279e-01
  1.713500e-01   6.524525e+01   3.550870e-01
  1.716490e-01   6.514989e+01   3.575888e-01
  1.719480e-01   6.424508e+01   3.494989e-01
  1.722470e-01   6.489291e+01   3.535834e-01
  1.725460e-01   6.471395e+01   3.547315e-01
  1.728450e-01   6.552079e+01   3.545655e-01
  1.731440e-01   6.432238e+01   3.518458e-01
  1.734430e-01   6.537790e+01   3.515043e-01
  1.737410e-01   6.492269e+01   3.538455e-01
  1.740400e-01   6.476745e+01   3.527009e-01
  1.743390e-01   6.426897e+01   3.488605e-01
  1.746380e-01   6.463775e+01   3.514531e-01
  1.749370e-01   6.493770e+01   3.499680e-01
  1.752360e-01   6.518046e+01   3.529254e-01
  1.755350e-01   6.488962e+01   3.512477e-01
  1.758340e-01   6.456229e+01   3.456832e-01
  1.761330e-01   6.382751e+01   3.492434e-01
  1.764320e-01   6.401796e+01   3.449011e-01
  1.767310e-01   6.441882e+01   3.503248e-01
  1.770300e-01   6.454573e+01   3.470050e-01
  1.773280e-01   6.416786e+01   3.473662e-01
  1.776270e-01   6.430345e+01   3.465247e-01
  1.779260e-01   6.394595e+01   3.440292e-01
  1.782250e-01   6.467746e+01   3.487428e-01
  1.785240e-01   6.498158e+01   3.462940e-01
  1.788230e-01   6.434025e+01   3.462808e-01
  1.791220e-01   6.495231e+01   3.484414e-01
  1.794210e-01   6.465515e+01   3.444126e-01
  1.797200e-01   6.519714e+01   3.473786e-01
  1.800190e-01   6.427435e+01   3.425639e-01
  1.803180e-01   6.449121e+01   3.466868e-01
  1.806170e-01   6.420369e+01   3.430411e-01
  1.809160e-01   6.518175e+01   3.449736e-01
  1.812140e-01   6.420199e+01   3.432035e-01
  1.815130e-01   6.354486e+01   3.409450e-01
  1.818120e-01   6.416027e+01   3.439302e-01
  1.821110e-01   6.477949e+01   3.415982e-01
  1.824100e-01   6.473509e+01   3.439563e-01
  1.827090e-01   6.457593e+01   3.428687e-01
  1.830080e-01   6.451083e+01   3.428615e-01
  1.833070e-01   6.410566e+01   3.393307e-01
  1.836060e-01   6.452377e+01   3.396270e-01
  1.839050e-01   6.451440e+01   3.435361e-01
  1.842040e-01   6.467082e+01   3.411486e-01
  1.845030e-01   6.419868e+01   3.390922e-01
  1.848010e-01   6.437749e+01   3.413535e-01
  1.851000e-01   6.520364e+01   3.388494e-01
  1.853990e-01   6.464105e+01   3.423806e-01
  1.856980e-01   6.492778e+01   3.406886e-01
  1.859970e-01   6.516433e+01   3.400207e-01
  1.862960e-01   6.442759e+01   3.395349e-01
  1.865950e-01   6.408558e+01   3.368775e-01
  1.868940e-01   6.438504e+01   3.415376e-01
  1.871930e-01   6.436993e+01   3.343408e-01
  1.874920e-01   6.405725e+01   3.366449e-01
  1.877910e-01   6.430471e+01   3.371363e-01
  1.880900e-01   6.429410e+01   3.371085e-01
  1.883880e-01   6.427509e+01   3.388112e-01
  1.886870e-01   6.438979e+01   3.330140e-01
  1.889860e-01   6.382035e+01   3.371316e-01
  1.892850e-01   6.459939e+01   3.366470e-01
  1.895840e-01   6.423686e+01   3.346124e-01
  1.898830e-01   6.423385e+01   3.350698e-01
  1.901820e-01   6.388984e+01   3.338618e-01
  1.904810e-01   6.428218e+01   3.347304e-01
  1.907800e-01   6.408511e+01   3.334466e-01
  1.910790e-01   6.449471e+01   3.338962e-01
  1.913780e-01   6.373548e+01   3.329960e-01
  1.916770e-01   6.435631e+01   3.344595e-01
  1.919750e-01   6.389142e+01   3.340206e-01
  1.922740e-01   6.424705e+01   3.312848e-01
  1.925730e-01   6.392699e+01   3.312101e-01
  1.928720e-01   6.415392e+01   3.325555e-01
  1.931710e-01   6.375458e+01   3.321272e-01
  1.934700e-01   6.415171e+01   3.316408e-01
  1.937690e-01   6.456046e+01   3.317912e-01
  1.940680e-01   6.395050e+01   3.320279e-01
  1.943670e-01   6.479852e+01   3.322520e-01
  1.946660e-01   6.405914e+01   3.309500e-01
  1.949650e-01   6.453360e+01   3.300833e-01
  1.952640e-01   6.350377e+01   3.289159e-01
  1.955630e-01   6.420327e+01   3.319251e-01
  1.958610e-01   6.388239e+01   3.279731e-01
  1.961600e-01   6.386735e+01   3.292613e-01
  1.964590e-01   6.385058e+01   3.277450e-01
  1.967580e-01   6.361581e+01   3.293548e-01
  1.970570e-01   6.365880e+01   3.272524e-01
  1.973560e-01   6.376794e+01   3.257922e-01
  1.976550e-01   6.357162e+01   3.280550e-01
  1.979540e-01   6.416102e+01   3.272287e-01
  1.982530e-01   6.358181e+01   3.274934e-01
  1.985520e-01   6.343283e+01   3.250786e-01
  1.988510e-01   6.317882e+01   3.245706e-01
  1.991500e-01   6.363502e+01   3.279241e-01
  1.994480e-01   6.345326e+01   3.241295e-01
  1.997470e-01   6.317154e+01   3.252724e-01
  2.000460e-01   6.349337e+01   3.222557e-01
  2.003450e-01   6.445731e+01   3.269713e-01
  2.006440e-01   6.436787e+01   3.295116e-01
  2.009430e-01   6.338542e+01   3.219817e-01
  2.012420e-01   6.342504e+01   3.253464e-01
  2.015410e-01   6.315559e+01   3.212580e-01
  2.018400e-01   6.370640e+01   3.233577e-01
  2.021390e-01   6.403944e+01   3.251948e-01
  2.024380e-01   6.374212e+01   3.195746e-01
  2.027370e-01   6.370390e+01   3.244840e-01
  2.030350e-01   6.332639e+01   3.204439e-01
  2.033340e-01   6.310905e+01   3.207226e-01
  2.036330e-01   6.358910e+01   3.194626e-01
  2.039320e-01   6.379477e+01   3.207996e-01
  2.042310e-01   6.332598e+01   3.226720e-01
  2.045300e-01   6.404020e+01   3.197776e-01
  2.048290e-01   6.333589e+01   3.190978e-01
  2.051280e-01   6.252794e+01   3.166510e-01
  2.054270e-01   6.323632e+01   3.178989e-01
  2.057260e-01   6.278248e+01   3.201688e-01
  2.060250e-01   6.344299e+01   3.178792e-01
  2.063240e-01   6.375986e+01   3.212624e-01
  2.066230e-01   6.367256e+01   3.196721e-01
  2.069210e-01   6.306304e+01   3.193649e-01
  2.072200e-01   6.307859e+01   3.187210e-01
  2.075190e-01   6.307922e+01   3.162989e-01
  2.078180e-01   6.319776e+01   3.190220e-01
  2.081170e-01   6.331494e+01   3.176925e-01
  2.084160e-01   6.329080e+01   3.196668e-01
  2.087150e-01   6.287171e+01   3.151157e-01
  2.090140e-01   6.303597e+01   3.169919e-01
  2.093130e-01   6.343821e+01   3.178672e-01
  2.096120e-01   6.298950e+01   3.162069e-01
  2.099110e-01   6.317393e+01   3.152124e-01
  2.102100e-01   6.283291e+01   3.159468e-01
  2.105080e-01   6.294552e+01   3.178418e-01
  2.108070e-01   6.256119e+01   3.139421e-01
  2.111060e-01   6.327565e+01   3.149407e-01
  2.114050e-01   6.292167e+01   3.144512e-01
  2.117040e-01   6.330855e+01   3.203987e-01
  2.120030e-01   6.291354e+01   3.253312e-01
  2.123020e-01   6.338500e+01   3.289057e-01
  2.126010e-01   6.257972e+01   3.241776e-01
  2.129000e-01   6.309305e+01   3.287434e-01
  2.131990e-01   6.339847e+01   3.324216e-01
  2.134980e-01   6.326865e+01   3.340961e-01
  2.137970e-01   6.322475e+01   3.315062e-01
  2.140950e-01   6.308706e+01   3.329933e-01
  2.143940e-01   6.268483e+01   3.331755e-01
  2.146930e-01   6.299094e+01   3.343024e-01
  2.149920e-01   6.319334e+01   3.351548e-01
  2.152910e-01   6.346004e+01   3.363376e-01
  2.155900e-01   6.266437e+01   3.371050e-01
  2.158890e-01   6.240867e+01   3.364166e-01
  2.161880e-01   6.274650e+01   3.358743e-01
  2.164870e-01   6.217112e+01   3.356142e-01
  2.167860e-01   6.276979e+01   3.309224e-01
  2.170850e-01   6.279498e+01   3.284141e-01
  2.173840e-01   6.268059e+01   3.250187e-01
  2.176820e-01   6.266946e+01   3.235460e-01
  2.179810e-01   6.269774e+01   3.246279e-01
  2.182800e-01   6.268092e+01   3.203264e-01
  2.185790e-01   6.229737e+01   3.208818e-01
  2.188780e-01   6.273634e+01   3.185366e-01
  2.191770e-01   6.270102e+01   3.205170e-01
  2.194760e-01   6.313693e+01   3.224715e-01
  2.197750e-01   6.293075e+01   3.187562e-01
  2.200740e-01   6.254341e+01   3.157510e-01
  2.203730e-01   6.263450e+01   3.177329e-01
  2.206720e-01   6.226648e+01   3.158539e-01
  2.209710e-01   6.233105e+01   3.181895e-01
  2.212700e-01   6.248950e+01   3.141564e-01
  2.215680e-01   6.234556e+01   3.165932e-01
  2.218670e-01   6.259777e+01   3.129888e-01
  2.221660e-01   6.230952e+01   3.156947e-01
  2.224650e-01   6.243337e+01   3.134902e-01
  2.227640e-01   6.223651e+01   3.127344e-01
  2.230630e-01   6.187645e+01   3.127427e-01
  2.233620e-01   6.254482e+01   3.136389e-01
  2.236610e-01   6.229318e+01   3.130073e-01
  2.239600e-01   6.215992e+01   3.090813e-01
  2.242590e-01   6.237744e+01   3.126974e-01
  2.245580e-01   6.249473e+01   3.120838e-01
  2.248570e-01   6.245587e+01   3.138090e-01
  2.251550e-01   6.204895e+01   3.091838e-01
  2.254540e-01   6.241138e+01   3.103393e-01
  2.257530e-01   6.192463e+01   3.114308e-01
  2.260520e-01   6.270557e+01   3.095524e-01
  2.263510e-01   6.180768e+01   3.083300e-01
  2.266500e-01   6.229978e+01   3.094288e-01
  2.269490e-01   6.211896e+01   3.076025e-01
  2.272480e-01   6.207618e+01   3.100130e-01
  2.275470e-01   6.166737e+01   3.048845e-01
  2.278460e-01   6.208893e+01   3.094099e-01
  2.281450e-01   6.164067e+01   3.055527e-01
  2.284440e-01   6.190308e+01   3.076900e-01
  2.287420e-01   6.263672e+01   3.103910e-01
  2.290410e-01   6.205866e+01   3.028369e-01
  2.293400e-01   6.199086e+01   3.074095e-01
  2.296390e-01   6.200776e+01   3.059697e-01
  2.299380e-01   6.230408e+01   3.071926e-01
  2.302370e-01   6.230357e+01   3.065758e-01
  2.305360e-01   6.199367e+01   3.038723e-01
  2.308350e-01   6.218449e+01   3.086393e-01
  2.311340e-01   6.200278e+01   3.024634e-01
  2.314330e-01   6.199428e+01   3.045970e-01
  2.317320e-01   6.132219e+01   3.040300e-01
  2.320310e-01   6.158328e+01   3.015565e-01
  2.323290e-01   6.155081e+01   3.061926e-01
  2.326280e-01   6.156549e+01   3.008066e-01
  2.329270e-01   6.157241e+01   3.012939e-01
  2.332260e-01   6.183280e+01   3.034778e-01
  2.335250e-01   6.100426e+01   3.007253e-01
  2.338240e-01   6.185562e+01   3.040148e-01
  2.341230e-01   6.175337e+01   2.992874e-01
  2.344220e-01   6.152711e+01   3.017739e-01
  2.347210e-01   6.184708e+01   3.024388e-01
  2.350200e-01   6.253284e+01   3.032789e-01
  2.353190e-01   6.147363e+01   3.010521e-01
  2.356180e-01   6.135664e+01   2.974101e-01
  2.359170e-01   6.153744e+01   3.021555e-01
  2.362150e-01   6.112427e+01   2.991440e-01
  2.365140e-01   6.214376e+01   2.993117e-01
  2.368130e-01   6.086221e+01   2.985020e-01
  2.371120e-01   6.123844e+01   2.980370e-01
  2.374110e-01   6.081797e+01   2.995596e-01
  2.377100e-01   6.134431e+01   2.972665e-01
  2.380090e-01   6.208532e+01   3.004378e-01
  2.383080e-01   6.100738e+01   2.958840e-01
  2.386070e-01   6.152274e+01   2.987280e-01
  2.389060e-01   6.206549e+01   2.996969e-01
  2.392050e-01   6.127349e+01   2.961904e-01
  2.395040e-01   6.159772e+01   2.990251e-01
  2.398020e-01   6.090553e+01   2.952998e-01
  2.401010e-01   6.157733e+01   2.986307e-01
  2.404000e-01   6.160145e+01   2.958601e-01
  2.406990e-01   6.058305e+01   2.950780e-01
  2.409980e-01   6.122057e+01   2.956136e-01
  2.412970e-01   6.203605e+01   2.971261e-01
  2.415960e-01   6.133363e+01   2.963358e-01
  2.418950e-01   6.112373e+01   2.941566e-01
  2.421940e-01   6.142754e+01   2.961129e-01
  2.424930e-01   6.152780e+01   2.972566e-01
  2.427920e-01   6.084151e+01   2.918369e-01
  2.430910e-01   6.097662e+01   2.941341e-01
  2.433890e-01   6.141595e+01   2.941965e-01
  2.436880e-01   6.139113e+01   2.967002e-01
  2.439870e-01   6.129506e+01   2.929226e-01
  2.442860e-01   6.077115e+01   2.911278e-01
  2.445850e-01   6.128496e+01   2.941027e-01
  2.448840e-01   6.102449e+01   2.930384e-01
  2.451830e-01   6.101230e+01   2.945530e-01
  2.454820e-01   6.102869e+01   2.910984e-01
  2.457810e-01   6.117607e+01   2.926382e-01
  2.460800e-01   6.129730e+01   2.932549e-01
  2.463790e-01   6.127250e+01   2.922181e-01
  2.466780e-01   6.136766e+01   2.928785e-01
  2.469770e-01   6.104590e+01   2.912468e-01
  2.472750e-01   6.114059e+01   2.922278e-01
  2.475740e-01   6.112800e+01   2.931773e-01
  2.478730e-01   6.151944e+01   2.894015e-01
  2.481720e-01   6.053039e+01   2.900144e-01
  2.484710e-01   6.073468e+01   2.886993e-01
  2.487700e-01   6.082690e+01   2.920189e-01
  2.490690e-01   6.097187e+01   2.912850e-01
  2.493680e-01   6.138624e+01   2.892972e-01
  2.496670e-01   6.105205e+01   2.924500e-01
  2.499660e-01   6.131655e+01   2.900790e-01
  2.502650e-01   6.087978e+01   2.903154e-01
  2.505640e-01   6.109858e+01   2.878904e-01
  2.508620e-01   6.070497e+01   2.883139e-01
  2.511610e-01   6.051543e+01   2.901926e-01
  2.514600e-01   6.111238e+01   2.884425e-01
  2.517590e-01   6.065986e+01   2.871652e-01
  2.520580e-01   6.102547e+01   2.885502e-01
  2.523570e-01   6.072762e+01   2.881583e-01
  2.526560e-01   6.054723e+01   2.885689e-01
  2.529550e-01   6.053473e+01   2.852272e-01
  2.532540e-01   6.070646e+01   2.855297e-01
  2.535530e-01   6.097141e+01   2.859484e-01
  2.538520e-01   6.062174e+01   2.864556e-01
  2.541510e-01   6.059280e+01   2.848565e-01
  2.544490e-01   6.084906e+01   2.862732e-01
  2.547480e-01   6.037515e+01   2.854625e-01
  2.550470e-01   6.098491e+01   2.851693e-01
  2.553460e-01   6.073547e+01   2.849892e-01
  2.556450e-01   6.069548e+01   2.825982e-01
  2.559440e-01   6.084345e+01   2.858517e-01
  2.562430e-01   6.026842e+01   2.858250e-01
  2.565420e-01   6.061375e+01   2.840992e-01
  2.568410e-01   6.085029e+01   2.838517e-01
  2.571400e-01   6.071244e+01   2.839294e-01
  2.574390e-01   6.074702e+01   2.861354e-01
  2.577380e-01   6.049223e+01   2.845189e-01
  2.580360e-01   6.092751e+01   2.835341e-01
  2.583350e-01   6.061917e+01   2.853243e-01
  2.586340e-01   6.145307e+01   2.841580e-01
  2.589330e-01   6.066806e+01   2.851347e-01
  2.592320e-01   6.071726e+01   2.824517e-01
  2.595310e-01   6.007452e+01   2.819375e-01
  2.598300e-01   6.004742e+01   2.837734e-01
  2.601290e-01   6.051913e+01   2.805271e-01
  2.604280e-01   6.049938e+01   2.839314e-01
  2.607270e-01   6.012288e+01   2.793182e-01
  2.610260e-01   6.026378e+01   2.821832e-01
  2.613250e-01   6.095629e+01   2.843988e-01
  2.616240e-01   5.989729e+01   2.810284e-01
  2.619220e-01   6.113071e+01   2.840065e-01
  2.622210e-01   6.030969e+01   2.792714e-01
  2.625200e-01   6.033607e+01   2.810741e-01
  2.628190e-01   6.027457e+01   2.806384e-01
  2.631180e-01   6.008123e+01   2.784554e-01
  2.634170e-01   5.993799e+01   2.817159e-01
  2.637160e-01   5.967213e+01   2.775058e-01
  2.640150e-01   6.026391e+01   2.815917e-01
  2.643140e-01   6.024655e+01   2.784571e-01
  2.646130e-01   6.026191e+01   2.788738e-01
  2.649120e-01   6.011485e+01   2.815383e-01
  2.652110e-01   6.007894e+01   2.782596e-01
  2.655090e-01   6.058185e+01   2.801894e-01
  2.658080e-01   6.008539e+01   2.774219e-01
  2.661070e-01   6.055909e+01   2.797523e-01
  2.664060e-01   6.026580e+01   2.787873e-01
  2.667050e-01   6.031485e+01   2.791875e-01
  2.670040e-01   5.987087e+01   2.779675e-01
  2.673030e-01   6.026082e+01   2.780157e-01
  2.676020e-01   6.022614e+01   2.780303e-01
  2.679010e-01   6.032239e+01   2.781577e-01
  2.682000e-01   5.998374e+01   2.762498e-01
  2.684990e-01   5.991861e+01   2.771309e-01
  2.687980e-01   6.020597e+01   2.774174e-01
  2.690960e-01   6.027355e+01   2.787099e-01
  2.693950e-01   6.028029e+01   2.758166e-01
  2.696940e-01   6.029164e+01   2.762128e-01
  2.699930e-01   5.987220e+01   2.762728e-01
  2.702920e-01   6.005372e+01   2.764109e-01
  2.705910e-01   5.978993e+01   2.762699e-01
  2.708900e-01   5.954753e+01   2.735859e-01
  2.711890e-01   5.990816e+01   2.762623e-01
  2.714880e-01   6.011713e+01   2.757203e-01
  2.717870e-01   5.930830e+01   2.743198e-01
  2.720860e-01   6.009265e+01   2.751108e-01
  2.723850e-01   6.006350e+01   2.744028e-01
  2.726840e-01   5.978363e+01   2.748622e-01
  2.729820e-01   5.990547e+01   2.749578e-01
  2.732810e-01   5.990304e+01   2.740360e-01
  2.735800e-01   6.022151e+01   2.746721e-01
  2.738790e-01   5.985142e+01   2.743747e-01
  2.741780e-01   5.986761e+01   2.748709e-01
  2.744770e-01   6.045150e+01   2.736539e-01
  2.747760e-01   6.003894e+01   2.740733e-01
  2.750750e-01   5.995496e+01   2.770265e-01
  2.753740e-01   6.007880e+01   2.817497e-01
  2.756730e-01   5.974400e+01   2.824531e-01
  2.759720e-01   5.999910e+01   2.817605e-01
  2.762710e-01   6.022065e+01   2.863303e-01
  2.765690e-01   5.967785e+01   2.843189e-01
  2.768680e-01   5.972822e+01   2.871350e-01
  2.771670e-01   5.961678e+01   2.844803e-01
  2.774660e-01   5.995829e+01   2.861197e-01
  2.777650e-01   6.058652e+01   2.911165e-01
  2.780640e-01   5.968735e+01   2.875639e-01
  2.783630e-01   6.025665e+01   2.893579e-01
  2.786620e-01   5.996373e+01   2.903719e-01
  2.789610e-01   5.968628e+01   2.898075e-01
  2.792600e-01   5.937719e+01   2.919041e-01
  2.795590e-01   5.999623e+01   2.876731e-01
  2.798580e-01   5.956269e+01   2.911427e-01
  2.801560e-01   5.985576e+01   2.914181e-01
  2.804550e-01   6.006436e+01   2.928088e-01
  2.807540e-01   5.915905e+01   2.919237e-01
  2.810530e-01   5.995069e+01   2.911017e-01
  2.813520e-01   5.989062e+01   2.948525e-01
  2.816510e-01   5.952291e+01   2.929321e-01
  2.819500e-01   5.980942e+01   2.937486e-01
  2.822490e-01   6.004169e+01   2.943185e-01
  2.825480e-01   5.972460e+01   2.930918e-01
  2.828470e-01   5.967739e+01   2.963894e-01
  2.831460e-01   6.008433e+01   2.958994e-01
  2.834450e-01   6.011109e+01   2.943758e-01
  2.837430e-01   5.928062e+01   2.940274e-01
  2.840420e-01   5.985629e+01   2.970655e-01
  2.843410e-01   5.973076e+01   3.032292e-01
  2.846400e-01   6.008655e+01   3.062652e-01
  2.849390e-01   5.971265e+01   3.131945e-01
  2.852380e-01   5.977711e+01   3.162721e-01
  2.855370e-01   5.953981e+01   3.187732e-01
  2.858360e-01   5.937800e+01   3.203777e-01
  2.861350e-01   5.976287e+01   3.242527e-01
  2.864340e-01   5.956586e+01   3.285071e-01
  2.867330e-01   5.968172e+01   3.278819e-01
  2.870320e-01   5.987298e+01   3.340431e-01
  2.873310e-01   5.995026e+01   3.311613e-01
  2.876290e-01   5.929166e+01   3.345756e-01
  2.879280e-01   5.974237e+01   3.389151e-01
  2.882270e-01   5.930506e+01   3.339448e-01
  2.885260e-01   5.903226e+01   3.372391e-01
  2.888250e-01   5.922461e+01   3.369279e-01
  2.891240e-01   5.924147e+01   3.420593e-01
  2.894230e-01   5.922438e+01   3.450986e-01
  2.897220e-01   5.920352e+01   3.368680e-01
  2.900210e-01   5.888456e+01   3.448439e-01
  2.903200e-01   5.888302e+01   3.428244e-01
  2.906190e-01   5.927051e+01   3.476530e-01
  2.909180e-01   5.949457e+01   3.492558e-01
  2.912160e-01   5.929890e+01   3.449477e-01
  2.915150e-01   5.958332e+01   3.571772e-01
  2.918140e-01   5.956870e+01   3.489042e-01
  2.921130e-01   5.899293e+01   3.504599e-01
  2.924120e-01   5.965202e+01   3.549710e-01
  2.927110e-01   5.969131e+01   3.540968e-01
  2.930100e-01   5.922823e+01   3.619156e-01
  2.933090e-01   5.868190e+01   3.544651e-01
  2.936080e-01   5.854939e+01   3.516750e-01
  2.939070e-01   5.887012e+01   3.583053e-01
  2.942060e-01   5.856535e+01   3.579987e-01
  2.945050e-01   5.910800e+01   3.671942e-01
  2.948030e-01   5.905246e+01   3.574149e-01
  2.951020e-01   5.856606e+01   3.613744e-01
  2.954010e-01   5.865985e+01   3.633879e-01
  2.957000e-01   5.824633e+01   3.638478e-01
  2.959990e-01   5.822179e+01   3.633331e-01
  2.962980e-01   5.862161e+01   3.652383e-01
  2.965970e-01   5.881141e+01   3.694158e-01
  2.968960e-01   5.898010e+01   3.697176e-01
  2.971950e-01   5.883047e+01   3.676689e-01
  2.974940e-01   5.894604e+01   3.666908e-01
  2.977930e-01   5.938576e+01   3.714441e-01
  2.980920e-01   5.902176e+01   3.705324e-01
  2.983900e-01   5.918777e+01   3.740671e-01
  2.986890e-01   5.835218e+01   3.672928e-01
  2.989880e-01   5.887748e+01   3.728515e-01
  2.992870e-01   5.850490e+01   3.726049e-01
  2.995860e-01   5.902684e+01   3.764026e-01
  2.998850e-01   5.855711e+01   3.727711e-01
  3.001840e-01   5.882575e+01   3.760005e-01
  3.004830e-01   5.866400e+01   3.803661e-01
  3.007820e-01   5.840753e+01   3.780522e-01
  3.010810e-01   5.888042e+01   3.768969e-01
  3.013800e-01   5.870330e+01   3.819964e-01
  3.016790e-01   5.856823e+01   3.805540e-01
  3.019780e-01   5.849744e+01   3.823362e-01
  3.022760e-01   5.864960e+01   3.846227e-01
  3.025750e-01   5.952802e+01   3.854339e-01
  3.028740e-01   5.855887e+01   3.877135e-01
  3.031730e-01   5.958728e+01   3.892516e-01
  3.034720e-01   5.876887e+01   3.881438e-01
  3.037710e-01   5.888615e+01   3.882669e-01
  3.040700e-01   5.836345e+01   3.883912e-01
  3.043690e-01   5.880693e+01   3.944908e-01
  3.046680e-01   5.825230e+01   3.912548e-01
  3.049670e-01   5.850290e+01   3.885885e-01
  3.052660e-01   5.889372e+01   3.967369e-01
  3.055650e-01   5.893808e+01   3.954864e-01
  3.058630e-01   5.818911e+01   3.983314e-01
  3.061620e-01   5.878839e+01   3.930510e-01
  3.064610e-01   5.857980e+01   3.973727e-01
  3.067600e-01   5.827380e+01   4.024246e-01
  3.070590e-01   5.881701e+01   3.981764e-01
  3.073580e-01   5.815153e+01   4.020022e-01
  3.076570e-01   5.882541e+01   3.970704e-01
  3.079560e-01   5.873646e+01   4.031280e-01
  3.082550e-01   5.751907e+01   3.989285e-01
  3.085540e-01   5.874703e+01   4.028686e-01
  3.088530e-01   5.845531e+01   4.069714e-01
  3.091520e-01   5.856126e+01   4.013494e-01
  3.094500e-01   5.794755e+01   4.079700e-01
  3.097490e-01   5.881699e+01   4.091524e-01
  3.100480e-01   5.822773e+01   4.040573e-01
  3.103470e-01   5.836258e+01   4.158161e-01
  3.106460e-01   5.888172e+01   4.054162e-01
  3.109450e-01   5.852829e+01   4.160791e-01
  3.112440e-01   5.851291e+01   4.090212e-01
  3.115430e-01   5.808421e+01   4.128803e-01
  3.118420e-01   5.837697e+01   4.185079e-01
  3.121410e-01   5.807850e+01   4.109442e-01
  3.124400e-01   5.785527e+01   4.176324e-01
  3.127390e-01   5.800266e+01   4.122695e-01
  3.130380e-01   5.857209e+01   4.232702e-01
  3.133360e-01   5.825876e+01   4.197583e-01
  3.136350e-01   5.832557e+01   4.193263e-01
  3.139340e-01   5.813992e+01   4.248206e-01
  3.142330e-01   5.796150e+01   4.176816e-01
  3.145320e-01   5.848585e+01   4.299965e-01
  3.148310e-01   5.819685e+01   4.239821e-01
  3.151300e-01   5.930265e+01   4.279912e-01
  3.154290e-01   5.818236e+01   4.288794e-01
  3.157280e-01   5.791085e+01   4.250345e-01
  3.160270e-01   5.776786e+01   4.328304e-01
  3.163260e-01   5.858779e+01   4.275115e-01
  3.166250e-01   5.835160e+01   4.350118e-01
  3.169230e-01   5.760888e+01   4.296539e-01
  3.172220e-01   5.862953e+01   4.383156e-01
  3.175210e-01   5.848194e+01   4.373834e-01
  3.178200e-01   5.861001e+01   4.348527e-01
  3.181190e-01   5.883836e+01   4.437504e-01
  3.184180e-01   5.915055e+01   4.402589e-01
  3.187170e-01   5.801956e+01   4.438165e-01
  3.190160e-01   5.842011e+01   4.441470e-01
  3.193150e-01   5.777427e+01   4.351069e-01
  3.196140e-01   5.777156e+01   4.465020e-01
  3.199130e-01   5.850050e+01   4.428680e-01
  3.202120e-01   5.781770e+01   4.475006e-01
  3.205100e-01   5.809652e+01   4.473465e-01
  3.208090e-01   5.810104e+01   4.441280e-01
  3.211080e-01   5.829791e+01   4.518539e-01
  3.214070e-01   5.832541e+01   4.441851e-01
  3.217060e-01   5.832958e+01   4.515571e-01
  3.220050e-01   5.833406e+01   4.486704e-01
  3.223040e-01   5.736700e+01   4.429125e-01
  3.226030e-01   5.744990e+01   4.545082e-01
  3.229020e-01   5.870890e+01   4.440514e-01
  3.232010e-01   5.827514e+01   4.547336e-01
  3.235000e-01   5.763270e+01   4.471953e-01
  3.237990e-01   5.771969e+01   4.508663e-01
  3.240970e-01   5.729907e+01   4.560923e-01
  3.243960e-01   5.718403e+01   4.462738e-01
  3.246950e-01   5.867340e+01   4.633185e-01
  3.249940e-01   5.882358e+01   4.560105e-01
  3.252930e-01   5.871306e+01   4.630258e-01
  3.255920e-01   5.814767e+01   4.634936e-01
  3.258910e-01   5.849332e+01   4.603775e-01
  3.261900e-01   5.791650e+01   4.653166e-01
  3.264890e-01   5.803022e+01   4.603254e-01
  3.267880e-01   5.797231e+01   4.637043e-01
  3.270870e-01   5.880140e+01   4.750242e-01
  3.273860e-01   5.890444e+01   4.697348e-01
  3.276850e-01   5.786506e+01   4.712270e-01
  3.279830e-01   5.790728e+01   4.643591e-01
  3.282820e-01   5.899927e+01   4.782642e-01
  3.285810e-01   5.754863e+01   4.704161e-01
  3.288800e-01   5.842558e+01   4.774090e-01
  3.291790e-01   5.765784e+01   4.703824e-01
  3.294780e-01   5.762226e+01   4.775890e-01
  3.297770e-01   5.845398e+01   4.835699e-01
  3.300760e-01   5.810835e+01   4.771000e-01
  3.303750e-01   5.780348e+01   4.834446e-01
  3.306740e-01   5.824083e+01   4.786397e-01
  3.309730e-01   5.759023e+01   4.846365e-01
  3.312720e-01   5.738299e+01   4.874707e-01
  3.315700e-01   5.718845e+01   4.777996e-01
  3.318690e-01   5.779173e+01   4.930109e-01
  3.321680e-01   5.922954e+01   4.878041e-01
  3.324670e-01   5.730312e+01   4.920218e-01
  3.327660e-01   5.842669e+01   4.940604e-01
  3.330650e-01   5.745113e+01   4.904624e-01
  3.333640e-01   5.870816e+01   5.036962e-01
  3.336630e-01   5.840173e+01   4.907016e-01
  3.339620e-01   5.710285e+01   4.996351e-01
  3.342610e-01   5.859287e+01   4.992099e-01
  3.345600e-01   5.775442e+01   5.007378e-01
  3.348590e-01   5.811318e+01   5.112025e-01
  3.351570e-01   5.744676e+01   4.926381e-01
  3.354560e-01   5.872021e+01   5.175847e-01
  3.357550e-01   5.813226e+01   4.983701e-01
  3.360540e-01   5.816087e+01   5.132529e-01
  3.363530e-01   5.668357e+01   5.128948e-01
  3.366520e-01   5.793347e+01   5.032558e-01
  3.369510e-01   5.673990e+01   5.195883e-01
  3.372500e-01   5.776744e+01   5.007943e-01
  3.375490e-01   5.735483e+01   5.197777e-01
  3.378480e-01   5.743523e+01   5.175606e-01
  3.381470e-01   5.684136e+01   5.136081e-01
  3.384460e-01   5.800867e+01   5.328178e-01
  3.387450e-01   5.729208e+01   5.081850e-01
  3.390430e-01   5.846810e+01   5.321663e-01
  3.393420e-01   5.806958e+01   5.276437e-01
  3.396410e-01   5.831385e+01   5.294263e-01
  3.399400e-01   5.808916e+01   5.438878e-01
  3.402390e-01   5.778653e+01   5.165899e-01
  3.405380e-01   5.780542e+01   5.396487e-01
  3.408370e-01   5.758289e+01   5.308588e-01
  3.411360e-01   5.791414e+01   5.358746e-01
  3.414350e-01   5.815026e+01   5.441738e-01
  3.417340e-01   5.719836e+01   5.318534e-01
  3.420330e-01   5.806358e+01   5.520359e-01
  3.423320e-01   5.760672e+01   5.344504e-01
  3.426300e-01   5.719572e+01   5.471334e-01
  3.429290e-01   5.722133e+01   5.449897e-01
  3.432280e-01   5.779221e+01   5.454523e-01
  3.435270e-01   5.845956e+01   5.675151e-01
  3.438260e-01   5.729267e+01   5.394178e-01
  3.441250e-01   5.761491e+01   5.601342e-01
  3.444240e-01   5.760549e+01   5.521659e-01
  3.447230e-01   5.704259e+01   5.541512e-01
  3.450220e-01   5.708656e+01   5.657961e-01
  3.453210e-01   5.763725e+01   5.523181e-01
  3.456200e-01   5.834717e+01   5.771858e-01
  3.459190e-01   5.673817e+01   5.558560e-01
  3.462170e-01   5.824023e+01   5.740531e-01
  3.465160e-01   5.780072e+01   5.710262e-01
  3.468150e-01   5.789253e+01   5.706260e-01
  3.471140e-01   5.727235e+01   5.825345e-01
  3.474130e-01   5.857260e+01   5.731130e-01
  3.477120e-01   5.807817e+01   5.866183e-01
  3.480110e-01   5.726207e+01   5.761751e-01
  3.483100e-01   5.670079e+01   5.751167e-01
  3.486090e-01   5.677742e+01   5.903116e-01
  3.489080e-01   5.685829e+01   5.759149e-01
  3.492070e-01   5.794201e+01   5.973086e-01
  3.495060e-01   5.804262e+01   5.864387e-01
  3.498040e-01   5.710649e+01   5.939576e-01
  3.501030e-01   5.771580e+01   5.980992e-01
  3.504020e-01   5.735359e+01   5.952413e-01
  3.507010e-01   5.741284e+01   6.097063e-01
  3.510000e-01   5.819117e+01   5.947170e-01
  3.512990e-01   5.798911e+01   6.127586e-01
  3.515980e-01   5.817052e+01   6.054504e-01
  3.518970e-01   5.773140e+01   6.167167e-01
  3.521960e-01   5.762377e+01   6.249440e-01
  3.524950e-01   5.773795e+01   6.021889e-01
  3.527940e-01   5.656004e+01   6.225170e-01
  3.530930e-01   5.786421e+01   6.131528e-01
  3.533920e-01   5.738596e+01   6.259087e-01
  3.536900e-01   5.741975e+01   6.283737e-01
  3.539890e-01   5.733524e+01   6.245017e-01
  3.542880e-01   5.728232e+01   6.393976e-01
  3.545870e-01   5.657849e+01   6.105276e-01
  3.548860e-01   5.744318e+01   6.366874e-01
  3.551850e-01   5.699513e+01   6.226467e-01
  3.554840e-01   5.670926e+01   6.326071e-01
  3.557830e-01   5.724391e+01   6.379761e-01
  3.560820e-01   5.687078e+01   6.142541e-01
  3.563810e-01   5.859415e+01   6.442419e-01
  3.566800e-01   5.807231e+01   6.262462e-01
  3.569790e-01   5.690694e+01   6.397269e-01
  3.572770e-01   5.729952e+01   6.407082e-01
  3.575760e-01   5.867350e+01   6.217283e-01
  3.578750e-01   5.752022e+01   6.558019e-01
  3.581740e-01   5.767269e+01   6.274704e-01
  3.584730e-01   5.749779e+01   6.556740e-01
  3.587720e-01   5.757978e+01   6.447293e-01
  3.590710e-01   5.712988e+01   6.409788e-01
  3.593700e-01   5.678942e+01   6.635799e-01
  3.596690e-01   5.800470e+01   6.422015e-01
  3.599680e-01   5.704744e+01   6.664584e-01
  3.602670e-01   5.835087e+01   6.566232e-01
  3.605660e-01   5.775090e+01   6.691738e-01
  3.608640e-01   5.678680e+01   6.805819e-01
  3.611630e-01   5.732492e+01   6.482878e-01
  3.614620e-01   5.655884e+01   6.836684e-01
  3.617610e-01   5.726874e+01   6.622987e-01
  3.620600e-01   5.739415e+01   6.856975e-01
  3.623590e-01   5.720799e+01   6.816274e-01
  3.626580e-01   5.776026e+01   6.849096e-01
  3.629570e-01   5.687693e+01   6.979421e-01
  3.632560e-01   5.749143e+01   6.718288e-01
  3.635550e-01   5.636656e+01   7.061283e-01
  3.638540e-01   5.803987e+01   6.987179e-01
  3.641530e-01   5.754035e+01   7.004107e-01
  3.644510e-01   5.615452e+01   7.219498e-01
  3.647500e-01   5.736138e+01   6.855017e-01
  3.650490e-01   5.627641e+01   7.209593e-01
  3.653480e-01   5.635850e+01   7.044262e-01
  3.656470e-01   5.646268e+01   7.134610e-01
  3.659460e-01   5.682228e+01   7.372061e-01
  3.662450e-01   5.656084e+01   7.040465e-01
  3.665440e-01   5.742779e+01   7.586558e-01
  3.668430e-01   5.667831e+01   7.131182e-01
  3.671420e-01   5.793161e+01   7.520415e-01
  3.674410e-01   5.615466e+01   7.310094e-01
  3.677400e-01   5.802525e+01   7.565794e-01
  3.680390e-01   5.753708e+01   7.826182e-01
  3.683370e-01   5.580755e+01   7.214953e-01
  3.686360e-01   5.773333e+01   7.752410e-01
  3.689350e-01   5.788161e+01   7.596299e-01
  3.692340e-01   5.593632e+01   7.673316e-01
  3.695330e-01   5.774430e+01   8.071589e-01
  3.698320e-01   5.722254e+01   7.493689e-01
  3.701310e-01   5.802406e+01   8.115451e-01
  3.704300e-01   5.708178e+01   7.666301e-01
  3.707290e-01   5.624030e+01   8.013911e-01
  3.710280e-01   5.724787e+01   8.036818e-01
  3.713270e-01   5.769793e+01   7.950209e-01
  3.716260e-01   5.784349e+01   8.440034e-01
  3.719240e-01   5.749480e+01   7.867884e-01
  3.722230e-01   5.632745e+01   8.356048e-01
  3.725220e-01   5.817879e+01   8.200705e-01
  3.728210e-01   5.758866e+01   8.340054e-01
  3.731200e-01   5.668845e+01   8.766022e-01
  3.734190e-01   5.690939e+01   8.013023e-01
  3.737180e-01   5.849073e+01   8.872422e-01
  3.740170e-01   5.751558e+01   8.281841e-01
  3.743160e-01   5.689443e+01   8.813695e-01
  3.746150e-01   5.806006e+01   8.839697e-01
  3.749140e-01   5.674368e+01   8.528306e-01
  3.752130e-01   5.689379e+01   9.151455e-01
  3.755110e-01   5.666583e+01   8.493612e-01
  3.758100e-01   5.556897e+01   9.044277e-01
  3.761090e-01   5.742632e+01   8.919668e-01
  3.764080e-01   5.731452e+01   9.149558e-01
  3.767070e-01   5.860159e+01   9.673338e-01
  3.770060e-01   5.766976e+01   8.809935e-01
  3.773050e-01   5.730545e+01   9.647875e-01
  3.776040e-01   5.818744e+01   9.291277e-01
  3.779030e-01   5.736496e+01   9.530431e-01
  3.782020e-01   5.652579e+01   1.021847e+00
  3.785010e-01   5.796748e+01   9.096366e-01
  3.788000e-01   5.689165e+01   1.020160e+00
  3.790990e-01   5.671265e+01   9.397448e-01
  3.793970e-01   5.772808e+01   1.017798e+00
  3.796960e-01   5.608140e+01   9.984335e-01
  3.799950e-01   5.688549e+01   9.871135e-01
  3.802940e-01   5.677983e+01   1.096389e+00
  3.805930e-01   5.786243e+01   9.653129e-01
  3.808920e-01   5.601191e+01   1.095120e+00
  3.811910e-01   5.700141e+01   1.021144e+00
  3.814900e-01   5.915960e+01   1.094798e+00
  3.817890e-01   5.691229e+01   1.172515e+00
  3.820880e-01   5.600240e+01   9.884486e-01
  3.823870e-01   5.723542e+01   1.183450e+00
  3.826860e-01   5.852303e+01   1.050089e+00
  3.829840e-01   5.642394e+01   1.198612e+00
  3.832830e-01   5.601403e+01   1.141481e+00
  3.835820e-01   5.743463e+01   1.128340e+00
  3.838810e-01   5.865936e+01   1.274902e+00
  3.841800e-01   5.678567e+01   1.108977e+00
  3.844790e-01   5.596334e+01   1.254519e+00
  3.847780e-01   5.599435e+01   1.163021e+00
  3.850770e-01   5.692546e+01   1.274806e+00
  3.853760e-01   5.740291e+01   1.365575e+00
  3.856750e-01   5.674319e+01   1.170772e+00
  3.859740e-01   5.706413e+01   1.385639e+00
  3.862730e-01   5.716309e+01   1.258537e+00
  3.865710e-01   5.726600e+01   1.388088e+00
  3.868700e-01   5.736320e+01   1.414759e+00
  3.871690e-01   5.612424e+01   1.316658e+00
  3.874680e-01   5.582945e+01   1.512222e+00
  3.877670e-01   5.751578e+01   1.355284e+00
  3.880660e-01   5.712530e+01   1.564050e+00
  3.883650e-01   5.741020e+01   1.485796e+00
  3.886640e-01   5.573024e+01   1.527573e+00
  3.889630e-01   5.672412e+01   1.677084e+00
  3.892620e-01   5.580418e+01   1.495709e+00
  3.895610e-01   5.788659e+01   1.740606e+00
  3.898600e-01   5.850915e+01   1.703267e+00
  3.901580e-01   5.474926e+01   1.716792e+00
  3.904570e-01   5.820810e+01   1.979135e+00
  3.907560e-01   5.610708e+01   1.713643e+00
  3.910550e-01   5.847976e+01   2.020150e+00
  3.913540e-01   5.101278e+01   1.886776e+00
  3.916530e-01   5.526966e+01   1.963922e+00
  3.919520e-01   5.381726e+01   2.517465e+00
  3.922510e-01   5.680492e+01   1.991012e+00
  3.925500e-01   6.104785e+01   2.769187e+00
  3.928490e-01   5.338546e+01   2.363948e+00
  3.931480e-01   5.715385e+01   2.679414e+00
  3.934470e-01   0.000000e+00   0.000000e+00
  3.937460e-01   5.690262e+01   2.673518e+00
creator: radaver
creator-version: 3725
header-file: /nas_data/SAXS_data/20151104Workshop/header/JH1_0120.txt
image-file: /nas_data/Pilatus1M/20151104_Workshop/JH1_0120.tif
angular-axis-file: /nas_data/SAXS_data/20151104Workshop/q20151029.dat
beamstop-mask-file: /nas_data/SAXS_data/20151104Workshop/fit2d20151031.msk
detector-response-file: none
beam-center-x: 949.7700
beam-center-y: 918.8000
unit-time: 1.0000
channel-first: 10
channel-last: 1315
Exposure time [s]: 1.094007
Transmitted Beam: 0.485126
Incident Beam: 0.485126
Code: JH1
Concentration [mg/ml]: 1
Run Number: 0120
