# Supplementary material for: SAXS analysis of a soluble cytosolic NgBR construct including extracellular and transmembrane domains
Source: PLoS One. 2018 Jan 18;13(1):e0191371. doi: 10.1371/journal.pone.0191371 (PMC5773207; doi:10.1371/journal.pone.0191371)
Supplement: S1 File — (ZIP) [file pone.0191371.s001.zip › JH1_0121.dat]

Sample:   c= 1.0000 mg/ml  Code: JH1
  3.656810e-03   2.260346e+04   4.130623e+01
  3.955720e-03   2.198301e+04   2.797717e+01
  4.254640e-03   1.906624e+04   2.334848e+01
  4.553560e-03   1.540463e+04   2.023460e+01
  4.852480e-03   1.247279e+04   1.704659e+01
  5.151400e-03   1.053512e+04   1.547672e+01
  5.450320e-03   8.716626e+03   1.337145e+01
  5.749240e-03   7.430134e+03   1.196144e+01
  6.048150e-03   6.353202e+03   1.084163e+01
  6.347070e-03   5.520704e+03   9.601878e+00
  6.645990e-03   4.815018e+03   8.927805e+00
  6.944910e-03   4.245652e+03   8.070822e+00
  7.243830e-03   3.783533e+03   7.382633e+00
  7.542750e-03   3.367412e+03   6.938401e+00
  7.841670e-03   3.043354e+03   6.229362e+00
  8.140580e-03   2.748321e+03   6.001374e+00
  8.439500e-03   2.511203e+03   5.529339e+00
  8.738420e-03   2.299749e+03   5.240949e+00
  9.037340e-03   2.123240e+03   4.869164e+00
  9.336260e-03   1.965286e+03   4.603542e+00
  9.635180e-03   1.814785e+03   4.411177e+00
  9.934100e-03   1.670360e+03   4.094721e+00
  1.023300e-02   1.533543e+03   4.020866e+00
  1.053190e-02   1.422509e+03   3.927816e+00
  1.083090e-02   1.313665e+03   3.774555e+00
  1.112980e-02   1.213644e+03   3.597139e+00
  1.142870e-02   1.129755e+03   3.451149e+00
  1.172760e-02   1.034407e+03   3.293120e+00
  1.202650e-02   9.662193e+02   3.173926e+00
  1.232540e-02   8.937768e+02   3.035898e+00
  1.262440e-02   8.303466e+02   2.871779e+00
  1.292330e-02   7.751193e+02   2.731835e+00
  1.322220e-02   7.147222e+02   2.623245e+00
  1.352110e-02   6.707719e+02   2.515768e+00
  1.382000e-02   6.165102e+02   2.388104e+00
  1.411900e-02   5.805692e+02   2.306171e+00
  1.441790e-02   5.457078e+02   2.219755e+00
  1.471680e-02   5.063348e+02   2.128021e+00
  1.501570e-02   4.727716e+02   2.013782e+00
  1.531460e-02   4.476352e+02   1.950670e+00
  1.561350e-02   4.211775e+02   1.858946e+00
  1.591250e-02   3.947559e+02   1.815550e+00
  1.621140e-02   3.714051e+02   1.730670e+00
  1.651030e-02   3.531573e+02   1.669873e+00
  1.680920e-02   3.333625e+02   1.622399e+00
  1.710810e-02   3.163599e+02   1.583800e+00
  1.740710e-02   2.992103e+02   1.518111e+00
  1.770600e-02   2.842208e+02   1.464725e+00
  1.800490e-02   2.709038e+02   1.418694e+00
  1.830380e-02   2.562313e+02   1.390735e+00
  1.860270e-02   2.442932e+02   1.331580e+00
  1.890170e-02   2.361931e+02   1.309318e+00
  1.920060e-02   2.241028e+02   1.263278e+00
  1.949950e-02   2.172358e+02   1.258097e+00
  1.979840e-02   2.067399e+02   1.204298e+00
  2.009730e-02   1.980158e+02   1.165686e+00
  2.039620e-02   1.914729e+02   1.144188e+00
  2.069520e-02   1.828870e+02   1.112212e+00
  2.099410e-02   1.761391e+02   1.099410e+00
  2.129300e-02   1.706660e+02   1.053835e+00
  2.159190e-02   1.656684e+02   1.074072e+00
  2.189080e-02   1.587915e+02   1.057413e+00
  2.218980e-02   1.536935e+02   1.058220e+00
  2.248870e-02   1.507043e+02   1.066574e+00
  2.278760e-02   1.460472e+02   1.039620e+00
  2.308650e-02   1.388360e+02   1.044825e+00
  2.338540e-02   1.367017e+02   1.034610e+00
  2.368430e-02   1.320446e+02   9.983630e-01
  2.398330e-02   1.301945e+02   1.013901e+00
  2.428220e-02   1.271079e+02   9.795227e-01
  2.458110e-02   1.229845e+02   9.958993e-01
  2.488000e-02   1.205532e+02   9.597080e-01
  2.517890e-02   1.165754e+02   9.324841e-01
  2.547790e-02   1.167168e+02   9.462311e-01
  2.577680e-02   1.125244e+02   9.216191e-01
  2.607570e-02   1.110171e+02   9.228381e-01
  2.637460e-02   1.080859e+02   9.032598e-01
  2.667350e-02   1.060511e+02   8.723240e-01
  2.697250e-02   1.060689e+02   8.454990e-01
  2.727140e-02   1.034784e+02   8.041176e-01
  2.757030e-02   1.021169e+02   8.001359e-01
  2.786920e-02   1.002372e+02   7.836773e-01
  2.816810e-02   9.824821e+01   7.635666e-01
  2.846700e-02   9.763170e+01   7.517697e-01
  2.876600e-02   9.595427e+01   7.363039e-01
  2.906490e-02   9.459973e+01   7.332872e-01
  2.936380e-02   9.312897e+01   7.221470e-01
  2.966270e-02   9.341176e+01   7.179363e-01
  2.996160e-02   9.076926e+01   7.087456e-01
  3.026060e-02   8.971796e+01   6.935321e-01
  3.055950e-02   8.845343e+01   6.876511e-01
  3.085840e-02   8.943081e+01   6.885203e-01
  3.115730e-02   8.736408e+01   6.776687e-01
  3.145620e-02   8.717297e+01   6.704224e-01
  3.175510e-02   8.537082e+01   6.652765e-01
  3.205410e-02   8.509926e+01   6.605979e-01
  3.235300e-02   8.569802e+01   6.602321e-01
  3.265190e-02   8.542954e+01   6.471007e-01
  3.295080e-02   8.323628e+01   6.429286e-01
  3.324970e-02   8.355770e+01   6.433228e-01
  3.354870e-02   8.114064e+01   6.322925e-01
  3.384760e-02   8.059677e+01   6.228937e-01
  3.414650e-02   8.049086e+01   6.224843e-01
  3.444540e-02   8.098168e+01   6.157991e-01
  3.474430e-02   8.032115e+01   6.186792e-01
  3.504330e-02   8.016483e+01   6.104177e-01
  3.534220e-02   7.956599e+01   6.088838e-01
  3.564110e-02   7.992313e+01   6.094968e-01
  3.594000e-02   7.756364e+01   5.889400e-01
  3.623890e-02   7.738523e+01   5.982699e-01
  3.653780e-02   7.805001e+01   5.845828e-01
  3.683680e-02   7.653564e+01   5.864154e-01
  3.713570e-02   7.666425e+01   5.876079e-01
  3.743460e-02   7.667404e+01   5.780673e-01
  3.773350e-02   7.567992e+01   5.736456e-01
  3.803240e-02   7.558909e+01   5.869858e-01
  3.833140e-02   7.633464e+01   6.038937e-01
  3.863030e-02   7.427709e+01   6.049594e-01
  3.892920e-02   7.468039e+01   6.050219e-01
  3.922810e-02   7.404669e+01   6.048105e-01
  3.952700e-02   7.393360e+01   6.004317e-01
  3.982600e-02   7.425964e+01   6.104930e-01
  4.012490e-02   7.356310e+01   5.981530e-01
  4.042380e-02   7.237901e+01   6.011164e-01
  4.072270e-02   7.344360e+01   6.031324e-01
  4.102160e-02   7.247081e+01   5.983400e-01
  4.132050e-02   7.360705e+01   6.038032e-01
  4.161950e-02   7.192349e+01   5.906888e-01
  4.191840e-02   7.195402e+01   5.985578e-01
  4.221730e-02   7.225822e+01   5.920618e-01
  4.251620e-02   7.085860e+01   5.939841e-01
  4.281510e-02   7.167143e+01   5.881429e-01
  4.311410e-02   7.064552e+01   5.846664e-01
  4.341300e-02   7.213048e+01   5.938325e-01
  4.371190e-02   7.163708e+01   5.902707e-01
  4.401080e-02   7.153495e+01   5.898498e-01
  4.430970e-02   7.145619e+01   5.850190e-01
  4.460860e-02   7.044236e+01   5.815926e-01
  4.490760e-02   7.077855e+01   5.844679e-01
  4.520650e-02   7.040285e+01   5.784929e-01
  4.550540e-02   7.059602e+01   5.822266e-01
  4.580430e-02   7.113342e+01   5.822204e-01
  4.610320e-02   6.997390e+01   5.745611e-01
  4.640220e-02   6.988999e+01   5.785722e-01
  4.670110e-02   6.860979e+01   5.647136e-01
  4.700000e-02   7.057684e+01   5.748794e-01
  4.729890e-02   6.927567e+01   5.716873e-01
  4.759780e-02   6.952645e+01   5.720066e-01
  4.789680e-02   6.900023e+01   5.663181e-01
  4.819570e-02   6.897443e+01   5.655162e-01
  4.849460e-02   6.888405e+01   5.672400e-01
  4.879350e-02   6.952136e+01   5.636147e-01
  4.909240e-02   6.739598e+01   5.624736e-01
  4.939130e-02   6.918331e+01   5.602117e-01
  4.969030e-02   6.824653e+01   5.584232e-01
  4.998920e-02   6.949018e+01   5.628073e-01
  5.028810e-02   6.770503e+01   5.535293e-01
  5.058700e-02   6.755014e+01   5.569169e-01
  5.088590e-02   6.731419e+01   5.467100e-01
  5.118490e-02   6.866058e+01   5.594377e-01
  5.148380e-02   6.777781e+01   5.531639e-01
  5.178270e-02   6.861765e+01   5.493985e-01
  5.208160e-02   6.842557e+01   5.544760e-01
  5.238050e-02   6.733758e+01   5.442498e-01
  5.267940e-02   6.847888e+01   5.566836e-01
  5.297840e-02   6.769332e+01   5.463227e-01
  5.327730e-02   6.657291e+01   5.392685e-01
  5.357620e-02   6.655899e+01   5.410942e-01
  5.387510e-02   6.715315e+01   5.403641e-01
  5.417400e-02   6.781622e+01   5.481005e-01
  5.447300e-02   6.710189e+01   5.370730e-01
  5.477190e-02   6.705489e+01   5.381120e-01
  5.507080e-02   6.715853e+01   5.385277e-01
  5.536970e-02   6.707376e+01   5.363499e-01
  5.566860e-02   6.593567e+01   5.354433e-01
  5.596760e-02   6.685626e+01   5.330620e-01
  5.626650e-02   6.685932e+01   5.354918e-01
  5.656540e-02   6.639377e+01   5.318142e-01
  5.686430e-02   6.666793e+01   5.299289e-01
  5.716320e-02   6.684679e+01   5.271213e-01
  5.746210e-02   6.579852e+01   5.282338e-01
  5.776110e-02   6.645005e+01   5.326411e-01
  5.806000e-02   6.604458e+01   5.227985e-01
  5.835890e-02   6.712707e+01   5.276444e-01
  5.865780e-02   6.563027e+01   5.188853e-01
  5.895670e-02   6.647896e+01   5.321553e-01
  5.925570e-02   6.619920e+01   5.188784e-01
  5.955460e-02   6.654555e+01   5.270945e-01
  5.985350e-02   6.610959e+01   5.179692e-01
  6.015240e-02   6.636732e+01   5.206601e-01
  6.045130e-02   6.565165e+01   5.184066e-01
  6.075020e-02   6.623743e+01   5.157046e-01
  6.104920e-02   6.577156e+01   5.177579e-01
  6.134810e-02   6.541151e+01   5.168973e-01
  6.164700e-02   6.646808e+01   5.127971e-01
  6.194590e-02   6.474572e+01   5.142600e-01
  6.224480e-02   6.559159e+01   5.062310e-01
  6.254380e-02   6.620631e+01   5.172368e-01
  6.284270e-02   6.496282e+01   5.140101e-01
  6.314160e-02   6.551397e+01   5.038493e-01
  6.344050e-02   6.576944e+01   5.122473e-01
  6.373940e-02   6.507236e+01   5.011203e-01
  6.403840e-02   6.549931e+01   5.106547e-01
  6.433730e-02   6.529232e+01   5.045527e-01
  6.463620e-02   6.566132e+01   5.018460e-01
  6.493510e-02   6.467846e+01   5.090584e-01
  6.523400e-02   6.444602e+01   4.976861e-01
  6.553290e-02   6.504304e+01   5.025514e-01
  6.583190e-02   6.617196e+01   5.048207e-01
  6.613080e-02   6.607519e+01   4.998816e-01
  6.642970e-02   6.445586e+01   5.028713e-01
  6.672860e-02   6.521042e+01   4.951136e-01
  6.702750e-02   6.550790e+01   5.012593e-01
  6.732650e-02   6.585207e+01   4.990368e-01
  6.762540e-02   6.495957e+01   4.956436e-01
  6.792430e-02   6.533581e+01   4.990812e-01
  6.822320e-02   6.470448e+01   4.888267e-01
  6.852210e-02   6.582044e+01   5.004235e-01
  6.882110e-02   6.522873e+01   4.941996e-01
  6.912000e-02   6.487909e+01   4.923850e-01
  6.941890e-02   6.583863e+01   4.926104e-01
  6.971780e-02   6.409540e+01   4.855712e-01
  7.001670e-02   6.535804e+01   4.966640e-01
  7.031560e-02   6.489957e+01   4.881323e-01
  7.061460e-02   6.503711e+01   4.891253e-01
  7.091350e-02   6.530631e+01   4.887096e-01
  7.121240e-02   6.497912e+01   4.837483e-01
  7.151130e-02   6.523627e+01   4.908313e-01
  7.181020e-02   6.440604e+01   4.811515e-01
  7.210920e-02   6.566984e+01   4.891210e-01
  7.240810e-02   6.494076e+01   4.817702e-01
  7.270700e-02   6.533785e+01   4.893020e-01
  7.300590e-02   6.509977e+01   4.837358e-01
  7.330480e-02   6.567973e+01   4.804262e-01
  7.360370e-02   6.496831e+01   4.837081e-01
  7.390270e-02   6.467564e+01   4.771843e-01
  7.420160e-02   6.519226e+01   4.864011e-01
  7.450050e-02   6.499683e+01   4.765927e-01
  7.479940e-02   6.451654e+01   4.761531e-01
  7.509830e-02   6.534105e+01   4.832527e-01
  7.539730e-02   6.486928e+01   4.743711e-01
  7.569620e-02   6.436355e+01   4.733894e-01
  7.599510e-02   6.488118e+01   4.783884e-01
  7.629400e-02   6.485939e+01   4.721701e-01
  7.659290e-02   6.383601e+01   4.727556e-01
  7.689190e-02   6.497970e+01   4.726078e-01
  7.719080e-02   6.371329e+01   4.705581e-01
  7.748970e-02   6.490824e+01   4.714898e-01
  7.778860e-02   6.441831e+01   4.727194e-01
  7.808750e-02   6.411375e+01   4.681707e-01
  7.838640e-02   6.475006e+01   4.679519e-01
  7.868540e-02   6.373999e+01   4.655407e-01
  7.898430e-02   6.489493e+01   4.672207e-01
  7.928320e-02   6.412373e+01   4.699128e-01
  7.958210e-02   6.456291e+01   4.627363e-01
  7.988100e-02   6.509159e+01   4.700274e-01
  8.018000e-02   6.472237e+01   4.661839e-01
  8.047890e-02   6.354822e+01   4.615255e-01
  8.077780e-02   6.362721e+01   4.609941e-01
  8.107670e-02   6.432686e+01   4.610800e-01
  8.137560e-02   6.440295e+01   4.646189e-01
  8.167450e-02   6.487673e+01   4.634525e-01
  8.197350e-02   6.401444e+01   4.575612e-01
  8.227240e-02   6.448836e+01   4.636931e-01
  8.257130e-02   6.546340e+01   4.575846e-01
  8.287020e-02   6.494707e+01   4.649288e-01
  8.316910e-02   6.400080e+01   4.583075e-01
  8.346810e-02   6.466720e+01   4.563430e-01
  8.376700e-02   6.378419e+01   4.595336e-01
  8.406590e-02   6.399006e+01   4.508802e-01
  8.436480e-02   6.406333e+01   4.581331e-01
  8.466370e-02   6.481939e+01   4.549429e-01
  8.496270e-02   6.433895e+01   4.639761e-01
  8.526160e-02   6.438237e+01   4.787885e-01
  8.556050e-02   6.353733e+01   4.760854e-01
  8.585940e-02   6.379224e+01   4.830112e-01
  8.615830e-02   6.412504e+01   4.842695e-01
  8.645720e-02   6.495599e+01   4.921897e-01
  8.675620e-02   6.459855e+01   4.932768e-01
  8.705510e-02   6.440922e+01   4.915732e-01
  8.735400e-02   6.449508e+01   4.943639e-01
  8.765290e-02   6.429451e+01   4.940910e-01
  8.795180e-02   6.495273e+01   5.006595e-01
  8.825080e-02   6.490054e+01   4.959155e-01
  8.854970e-02   6.535224e+01   5.042635e-01
  8.884860e-02   6.470575e+01   4.997067e-01
  8.914750e-02   6.451767e+01   5.052174e-01
  8.944640e-02   6.411872e+01   4.999976e-01
  8.974530e-02   6.467558e+01   4.980647e-01
  9.004430e-02   6.743361e+01   5.065188e-01
  9.034320e-02   6.450504e+01   4.778938e-01
  9.064210e-02   6.442616e+01   4.767080e-01
  9.094100e-02   6.424278e+01   4.661152e-01
  9.123990e-02   6.496557e+01   4.674750e-01
  9.153890e-02   6.367198e+01   4.652923e-01
  9.183780e-02   6.414820e+01   4.636991e-01
  9.213670e-02   6.379884e+01   4.608006e-01
  9.243560e-02   6.413513e+01   4.607960e-01
  9.273450e-02   6.417463e+01   4.569470e-01
  9.303350e-02   6.478619e+01   4.651737e-01
  9.333240e-02   6.457033e+01   4.540680e-01
  9.363130e-02   6.405785e+01   4.557460e-01
  9.393020e-02   6.404608e+01   4.533731e-01
  9.422910e-02   6.535839e+01   4.591673e-01
  9.452800e-02   6.372712e+01   4.545680e-01
  9.482700e-02   6.403766e+01   4.454585e-01
  9.512590e-02   6.398480e+01   4.535420e-01
  9.542480e-02   6.390056e+01   4.483064e-01
  9.572370e-02   6.474032e+01   4.512425e-01
  9.602260e-02   6.399006e+01   4.508802e-01
  9.632160e-02   6.439482e+01   4.445146e-01
  9.662050e-02   6.409023e+01   4.460076e-01
  9.691940e-02   6.386365e+01   4.452185e-01
  9.721830e-02   6.405422e+01   4.433375e-01
  9.751720e-02   6.398809e+01   4.452860e-01
  9.781610e-02   6.440168e+01   4.423856e-01
  9.811510e-02   6.431965e+01   4.464382e-01
  9.841400e-02   6.533168e+01   4.427257e-01
  9.871290e-02   6.394551e+01   4.411714e-01
  9.901180e-02   6.351015e+01   4.407346e-01
  9.931070e-02   6.471452e+01   4.409803e-01
  9.960970e-02   6.428356e+01   4.426932e-01
  9.990860e-02   6.411149e+01   4.347866e-01
  1.002070e-01   6.306180e+01   4.353129e-01
  1.005060e-01   6.445582e+01   4.376656e-01
  1.008050e-01   6.477763e+01   4.411953e-01
  1.011040e-01   6.376141e+01   4.315796e-01
  1.014030e-01   6.485159e+01   4.372889e-01
  1.017020e-01   6.407747e+01   4.388045e-01
  1.020010e-01   6.416749e+01   4.342984e-01
  1.023000e-01   6.355005e+01   4.301982e-01
  1.025990e-01   6.500226e+01   4.340821e-01
  1.028980e-01   6.368253e+01   4.313125e-01
  1.031970e-01   6.356211e+01   4.332583e-01
  1.034960e-01   6.397376e+01   4.267193e-01
  1.037950e-01   6.413262e+01   4.311687e-01
  1.040930e-01   6.385660e+01   4.266503e-01
  1.043920e-01   6.379871e+01   4.303754e-01
  1.046910e-01   6.406610e+01   4.306144e-01
  1.049900e-01   6.370533e+01   4.235929e-01
  1.052890e-01   6.391821e+01   4.278266e-01
  1.055880e-01   6.428382e+01   4.274300e-01
  1.058870e-01   6.359462e+01   4.267423e-01
  1.061860e-01   6.402401e+01   4.240187e-01
  1.064850e-01   6.415316e+01   4.250792e-01
  1.067840e-01   6.447755e+01   4.283963e-01
  1.070830e-01   6.397402e+01   4.232238e-01
  1.073820e-01   6.416439e+01   4.222895e-01
  1.076800e-01   6.483320e+01   4.241724e-01
  1.079790e-01   6.431840e+01   4.243614e-01
  1.082780e-01   6.418421e+01   4.258180e-01
  1.085770e-01   6.390440e+01   4.159558e-01
  1.088760e-01   6.343794e+01   4.202018e-01
  1.091750e-01   6.324707e+01   4.180306e-01
  1.094740e-01   6.390352e+01   4.211202e-01
  1.097730e-01   6.478973e+01   4.215577e-01
  1.100720e-01   6.437967e+01   4.163068e-01
  1.103710e-01   6.392850e+01   4.212025e-01
  1.106700e-01   6.408882e+01   4.156620e-01
  1.109690e-01   6.393993e+01   4.209308e-01
  1.112670e-01   6.370988e+01   4.126665e-01
  1.115660e-01   6.380677e+01   4.141551e-01
  1.118650e-01   6.366861e+01   4.175911e-01
  1.121640e-01   6.367453e+01   4.116783e-01
  1.124630e-01   6.421515e+01   4.145934e-01
  1.127620e-01   6.462737e+01   4.159220e-01
  1.130610e-01   6.450594e+01   4.149429e-01
  1.133600e-01   6.433093e+01   4.191496e-01
  1.136590e-01   6.496220e+01   4.109228e-01
  1.139580e-01   6.426793e+01   4.133007e-01
  1.142570e-01   6.450134e+01   4.137593e-01
  1.145560e-01   6.381028e+01   4.121168e-01
  1.148550e-01   6.443422e+01   4.129635e-01
  1.151530e-01   6.460245e+01   4.081005e-01
  1.154520e-01   6.371494e+01   4.103644e-01
  1.157510e-01   6.438651e+01   4.079756e-01
  1.160500e-01   6.400702e+01   4.130431e-01
  1.163490e-01   6.503278e+01   4.100180e-01
  1.166480e-01   6.498198e+01   4.126942e-01
  1.169470e-01   6.450378e+01   4.089075e-01
  1.172460e-01   6.461389e+01   4.098197e-01
  1.175450e-01   6.429202e+01   4.054605e-01
  1.178440e-01   6.359139e+01   4.032451e-01
  1.181430e-01   6.490659e+01   4.104643e-01
  1.184420e-01   6.330921e+01   4.031697e-01
  1.187400e-01   6.494451e+01   4.069617e-01
  1.190390e-01   6.422765e+01   4.038916e-01
  1.193380e-01   6.412097e+01   4.035560e-01
  1.196370e-01   6.459038e+01   4.072288e-01
  1.199360e-01   6.442077e+01   4.026063e-01
  1.202350e-01   6.517028e+01   4.079442e-01
  1.205340e-01   6.435083e+01   4.029252e-01
  1.208330e-01   6.459016e+01   4.023313e-01
  1.211320e-01   6.508097e+01   4.071140e-01
  1.214310e-01   6.446463e+01   3.985149e-01
  1.217300e-01   6.448077e+01   4.041431e-01
  1.220290e-01   6.450129e+01   4.028578e-01
  1.223270e-01   6.432798e+01   3.996606e-01
  1.226260e-01   6.435230e+01   3.992112e-01
  1.229250e-01   6.425253e+01   3.973404e-01
  1.232240e-01   6.447196e+01   4.016964e-01
  1.235230e-01   6.528341e+01   4.034146e-01
  1.238220e-01   6.465177e+01   3.980549e-01
  1.241210e-01   6.497178e+01   4.006027e-01
  1.244200e-01   6.489657e+01   3.967521e-01
  1.247190e-01   6.439253e+01   3.998611e-01
  1.250180e-01   6.455890e+01   3.954645e-01
  1.253170e-01   6.467230e+01   3.965760e-01
  1.256160e-01   6.458781e+01   3.988954e-01
  1.259140e-01   6.501652e+01   3.973741e-01
  1.262130e-01   6.443849e+01   3.956037e-01
  1.265120e-01   6.446815e+01   3.929232e-01
  1.268110e-01   6.476741e+01   3.945859e-01
  1.271100e-01   6.553962e+01   4.005188e-01
  1.274090e-01   6.467672e+01   3.945610e-01
  1.277080e-01   6.472368e+01   3.934516e-01
  1.280070e-01   6.413309e+01   3.904173e-01
  1.283060e-01   6.462381e+01   3.933973e-01
  1.286050e-01   6.491937e+01   3.970771e-01
  1.289040e-01   6.442182e+01   3.886125e-01
  1.292030e-01   6.492607e+01   3.950690e-01
  1.295020e-01   6.511460e+01   3.919154e-01
  1.298000e-01   6.451678e+01   3.908457e-01
  1.300990e-01   6.438844e+01   3.880300e-01
  1.303980e-01   6.437990e+01   3.887275e-01
  1.306970e-01   6.394240e+01   3.903283e-01
  1.309960e-01   6.487782e+01   3.909579e-01
  1.312950e-01   6.539458e+01   3.922671e-01
  1.315940e-01   6.461728e+01   3.856254e-01
  1.318930e-01   6.438115e+01   3.877679e-01
  1.321920e-01   6.472611e+01   3.885650e-01
  1.324910e-01   6.433977e+01   3.883649e-01
  1.327900e-01   6.522572e+01   3.888619e-01
  1.330890e-01   6.427956e+01   3.855578e-01
  1.333870e-01   6.512249e+01   3.878400e-01
  1.336860e-01   6.439635e+01   3.849656e-01
  1.339850e-01   6.464139e+01   3.842939e-01
  1.342840e-01   6.448618e+01   3.866511e-01
  1.345830e-01   6.509596e+01   3.870511e-01
  1.348820e-01   6.525015e+01   3.875092e-01
  1.351810e-01   6.487517e+01   3.815394e-01
  1.354800e-01   6.468045e+01   3.853442e-01
  1.357790e-01   6.435667e+01   3.820615e-01
  1.360780e-01   6.484783e+01   3.851403e-01
  1.363770e-01   6.474805e+01   3.843782e-01
  1.366760e-01   6.452381e+01   3.858171e-01
  1.369740e-01   6.460185e+01   3.997223e-01
  1.372730e-01   6.436907e+01   4.011098e-01
  1.375720e-01   6.414591e+01   4.097463e-01
  1.378710e-01   6.421704e+01   4.116900e-01
  1.381700e-01   6.408176e+01   4.129926e-01
  1.384690e-01   6.483932e+01   4.226415e-01
  1.387680e-01   6.429194e+01   4.093616e-01
  1.390670e-01   6.450606e+01   3.983830e-01
  1.393660e-01   6.472284e+01   3.982737e-01
  1.396650e-01   6.467869e+01   3.953241e-01
  1.399640e-01   6.441906e+01   3.955440e-01
  1.402630e-01   6.517739e+01   3.896764e-01
  1.405620e-01   6.423071e+01   3.912073e-01
  1.408600e-01   6.434156e+01   3.903146e-01
  1.411590e-01   6.494692e+01   3.931342e-01
  1.414580e-01   6.473419e+01   3.929857e-01
  1.417570e-01   6.480672e+01   3.857201e-01
  1.420560e-01   6.488543e+01   3.904937e-01
  1.423550e-01   6.424275e+01   3.859207e-01
  1.426540e-01   6.490598e+01   3.843822e-01
  1.429530e-01   6.473477e+01   3.829521e-01
  1.432520e-01   6.495794e+01   3.806529e-01
  1.435510e-01   6.487211e+01   3.831282e-01
  1.438500e-01   6.495012e+01   3.792874e-01
  1.441490e-01   6.547994e+01   3.799404e-01
  1.444470e-01   6.433357e+01   3.790432e-01
  1.447460e-01   6.471767e+01   3.764055e-01
  1.450450e-01   6.455690e+01   3.797005e-01
  1.453440e-01   6.532374e+01   3.759893e-01
  1.456430e-01   6.438674e+01   3.769757e-01
  1.459420e-01   6.458170e+01   3.768854e-01
  1.462410e-01   6.450373e+01   3.749140e-01
  1.465400e-01   6.492523e+01   3.774468e-01
  1.468390e-01   6.457027e+01   3.716894e-01
  1.471380e-01   6.472687e+01   3.751290e-01
  1.474370e-01   6.505826e+01   3.767397e-01
  1.477360e-01   6.498587e+01   3.754465e-01
  1.480340e-01   6.487646e+01   3.715181e-01
  1.483330e-01   6.419054e+01   3.779512e-01
  1.486320e-01   6.456382e+01   3.885581e-01
  1.489310e-01   6.517121e+01   3.920858e-01
  1.492300e-01   6.462751e+01   3.899597e-01
  1.495290e-01   6.582474e+01   3.960319e-01
  1.498280e-01   6.447125e+01   3.964704e-01
  1.501270e-01   6.463830e+01   3.985314e-01
  1.504260e-01   6.489349e+01   3.939674e-01
  1.507250e-01   6.521603e+01   4.008307e-01
  1.510240e-01   6.530613e+01   4.000643e-01
  1.513230e-01   6.581472e+01   4.069388e-01
  1.516210e-01   6.507807e+01   4.004065e-01
  1.519200e-01   6.518893e+01   4.007474e-01
  1.522190e-01   6.530918e+01   4.081027e-01
  1.525180e-01   6.476907e+01   4.015572e-01
  1.528170e-01   6.531484e+01   4.086730e-01
  1.531160e-01   6.507497e+01   4.046453e-01
  1.534150e-01   6.436939e+01   3.966699e-01
  1.537140e-01   6.546062e+01   3.932012e-01
  1.540130e-01   6.508003e+01   3.855956e-01
  1.543120e-01   6.498508e+01   3.855476e-01
  1.546110e-01   6.497650e+01   3.829774e-01
  1.549100e-01   6.502494e+01   3.833495e-01
  1.552090e-01   6.454315e+01   3.840018e-01
  1.555070e-01   6.538050e+01   3.772357e-01
  1.558060e-01   6.532343e+01   3.824009e-01
  1.561050e-01   6.515783e+01   3.781223e-01
  1.564040e-01   6.521246e+01   3.798297e-01
  1.567030e-01   6.483151e+01   3.767364e-01
  1.570020e-01   6.545507e+01   3.765830e-01
  1.573010e-01   6.477078e+01   3.780983e-01
  1.576000e-01   6.463874e+01   3.718864e-01
  1.578990e-01   6.505653e+01   3.750045e-01
  1.581980e-01   6.462214e+01   3.720497e-01
  1.584970e-01   6.467297e+01   3.719849e-01
  1.587960e-01   6.547779e+01   3.777341e-01
  1.590940e-01   6.489231e+01   3.707285e-01
  1.593930e-01   6.524928e+01   3.705014e-01
  1.596920e-01   6.518344e+01   3.713508e-01
  1.599910e-01   6.472732e+01   3.717199e-01
  1.602900e-01   6.514027e+01   3.722727e-01
  1.605890e-01   6.464887e+01   3.653470e-01
  1.608880e-01   6.465536e+01   3.677877e-01
  1.611870e-01   6.470257e+01   3.669064e-01
  1.614860e-01   6.481845e+01   3.676404e-01
  1.617850e-01   6.484597e+01   3.645103e-01
  1.620840e-01   6.493817e+01   3.647694e-01
  1.623830e-01   6.570147e+01   3.685109e-01
  1.626810e-01   6.512150e+01   3.646905e-01
  1.629800e-01   6.505119e+01   3.606117e-01
  1.632790e-01   6.509108e+01   3.618741e-01
  1.635780e-01   6.491079e+01   3.625339e-01
  1.638770e-01   6.483646e+01   3.646816e-01
  1.641760e-01   6.497618e+01   3.633017e-01
  1.644750e-01   6.494841e+01   3.624446e-01
  1.647740e-01   6.469242e+01   3.613425e-01
  1.650730e-01   6.530648e+01   3.644201e-01
  1.653720e-01   6.494283e+01   3.630131e-01
  1.656710e-01   6.467701e+01   3.601458e-01
  1.659700e-01   6.474615e+01   3.618798e-01
  1.662680e-01   6.470767e+01   3.604227e-01
  1.665670e-01   6.524746e+01   3.628893e-01
  1.668660e-01   6.528833e+01   3.595585e-01
  1.671650e-01   6.560611e+01   3.633029e-01
  1.674640e-01   6.433790e+01   3.590097e-01
  1.677630e-01   6.467105e+01   3.580426e-01
  1.680620e-01   6.546251e+01   3.625188e-01
  1.683610e-01   6.554290e+01   3.570879e-01
  1.686600e-01   6.443548e+01   3.589010e-01
  1.689590e-01   6.451826e+01   3.555710e-01
  1.692580e-01   6.494660e+01   3.565643e-01
  1.695570e-01   6.484820e+01   3.608139e-01
  1.698560e-01   6.509934e+01   3.555112e-01
  1.701540e-01   6.474727e+01   3.573164e-01
  1.704530e-01   6.463096e+01   3.540479e-01
  1.707520e-01   6.449943e+01   3.538694e-01
  1.710510e-01   6.446165e+01   3.567138e-01
  1.713500e-01   6.474420e+01   3.539943e-01
  1.716490e-01   6.512286e+01   3.577909e-01
  1.719480e-01   6.461863e+01   3.507844e-01
  1.722470e-01   6.529812e+01   3.549597e-01
  1.725460e-01   6.466211e+01   3.548634e-01
  1.728450e-01   6.482460e+01   3.529493e-01
  1.731440e-01   6.518131e+01   3.544609e-01
  1.734430e-01   6.471620e+01   3.499912e-01
  1.737410e-01   6.451701e+01   3.530108e-01
  1.740400e-01   6.468100e+01   3.527378e-01
  1.743390e-01   6.460541e+01   3.500428e-01
  1.746380e-01   6.455205e+01   3.514914e-01
  1.749370e-01   6.466786e+01   3.495101e-01
  1.752360e-01   6.481617e+01   3.522098e-01
  1.755350e-01   6.498425e+01   3.517753e-01
  1.758340e-01   6.484935e+01   3.467186e-01
  1.761330e-01   6.408506e+01   3.502177e-01
  1.764320e-01   6.458965e+01   3.467055e-01
  1.767310e-01   6.519580e+01   3.527036e-01
  1.770300e-01   6.493888e+01   3.483292e-01
  1.773280e-01   6.402036e+01   3.472349e-01
  1.776270e-01   6.448891e+01   3.472923e-01
  1.779260e-01   6.491979e+01   3.469068e-01
  1.782250e-01   6.447048e+01   3.484534e-01
  1.785240e-01   6.431132e+01   3.447697e-01
  1.788230e-01   6.466185e+01   3.474135e-01
  1.791220e-01   6.465211e+01   3.479039e-01
  1.794210e-01   6.385659e+01   3.425436e-01
  1.797200e-01   6.439704e+01   3.455073e-01
  1.800190e-01   6.480711e+01   3.442466e-01
  1.803180e-01   6.481491e+01   3.478244e-01
  1.806170e-01   6.406616e+01   3.429383e-01
  1.809160e-01   6.446333e+01   3.433323e-01
  1.812140e-01   6.442621e+01   3.440680e-01
  1.815130e-01   6.456468e+01   3.439356e-01
  1.818120e-01   6.480973e+01   3.459337e-01
  1.821110e-01   6.483996e+01   3.420217e-01
  1.824100e-01   6.437760e+01   3.432703e-01
  1.827090e-01   6.456638e+01   3.431083e-01
  1.830080e-01   6.414519e+01   3.421527e-01
  1.833070e-01   6.428034e+01   3.400553e-01
  1.836060e-01   6.464324e+01   3.402040e-01
  1.839050e-01   6.496043e+01   3.449880e-01
  1.842040e-01   6.440313e+01   3.407049e-01
  1.845030e-01   6.436252e+01   3.397871e-01
  1.848010e-01   6.456405e+01   3.421119e-01
  1.851000e-01   6.403992e+01   3.360715e-01
  1.853990e-01   6.438138e+01   3.419563e-01
  1.856980e-01   6.478647e+01   3.405807e-01
  1.859970e-01   6.476044e+01   3.392273e-01
  1.862960e-01   6.482828e+01   3.408523e-01
  1.865950e-01   6.366501e+01   3.360298e-01
  1.868940e-01   6.381141e+01   3.402755e-01
  1.871930e-01   6.399464e+01   3.336223e-01
  1.874920e-01   6.412440e+01   3.370816e-01
  1.877910e-01   6.392617e+01   3.364023e-01
  1.880900e-01   6.418463e+01   3.370816e-01
  1.883880e-01   6.411153e+01   3.386414e-01
  1.886870e-01   6.461528e+01   3.338544e-01
  1.889860e-01   6.456115e+01   3.393446e-01
  1.892850e-01   6.418621e+01   3.358280e-01
  1.895840e-01   6.417732e+01   3.347157e-01
  1.898830e-01   6.372222e+01   3.339906e-01
  1.901820e-01   6.391524e+01   3.341862e-01
  1.904810e-01   6.372344e+01   3.335300e-01
  1.907800e-01   6.328930e+01   3.316259e-01
  1.910790e-01   6.404735e+01   3.329933e-01
  1.913780e-01   6.405706e+01   3.340931e-01
  1.916770e-01   6.379429e+01   3.332533e-01
  1.919750e-01   6.382057e+01   3.340933e-01
  1.922740e-01   6.343962e+01   3.294509e-01
  1.925730e-01   6.405162e+01   3.317891e-01
  1.928720e-01   6.391817e+01   3.322005e-01
  1.931710e-01   6.378211e+01   3.324556e-01
  1.934700e-01   6.441231e+01   3.325705e-01
  1.937690e-01   6.438021e+01   3.315837e-01
  1.940680e-01   6.331388e+01   3.306264e-01
  1.943670e-01   6.393639e+01   3.302894e-01
  1.946660e-01   6.407428e+01   3.312449e-01
  1.949650e-01   6.393333e+01   3.287984e-01
  1.952640e-01   6.434930e+01   3.313542e-01
  1.955630e-01   6.377147e+01   3.310627e-01
  1.958610e-01   6.374338e+01   3.278692e-01
  1.961600e-01   6.337277e+01   3.282374e-01
  1.964590e-01   6.404198e+01   3.284895e-01
  1.967580e-01   6.372783e+01   3.298995e-01
  1.970570e-01   6.385833e+01   3.280182e-01
  1.973560e-01   6.382987e+01   3.262022e-01
  1.976550e-01   6.368178e+01   3.285929e-01
  1.979540e-01   6.379890e+01   3.265561e-01
  1.982530e-01   6.405687e+01   3.289686e-01
  1.985520e-01   6.357262e+01   3.256881e-01
  1.988510e-01   6.345854e+01   3.255397e-01
  1.991500e-01   6.309028e+01   3.267698e-01
  1.994480e-01   6.376197e+01   3.251681e-01
  1.997470e-01   6.358793e+01   3.265948e-01
  2.000460e-01   6.338351e+01   3.222256e-01
  2.003450e-01   6.367655e+01   3.252361e-01
  2.006440e-01   6.392509e+01   3.286300e-01
  2.009430e-01   6.348016e+01   3.224712e-01
  2.012420e-01   6.353481e+01   3.258795e-01
  2.015410e-01   6.343819e+01   3.222248e-01
  2.018400e-01   6.376874e+01   3.237659e-01
  2.021390e-01   6.364394e+01   3.244396e-01
  2.024380e-01   6.352455e+01   3.192753e-01
  2.027370e-01   6.386861e+01   3.251543e-01
  2.030350e-01   6.383681e+01   3.219813e-01
  2.033340e-01   6.328499e+01   3.214176e-01
  2.036330e-01   6.304928e+01   3.183495e-01
  2.039320e-01   6.287715e+01   3.187302e-01
  2.042310e-01   6.339096e+01   3.230870e-01
  2.045300e-01   6.278307e+01   3.168680e-01
  2.048290e-01   6.353526e+01   3.198466e-01
  2.051280e-01   6.318514e+01   3.185567e-01
  2.054270e-01   6.356459e+01   3.189693e-01
  2.057260e-01   6.354675e+01   3.223606e-01
  2.060250e-01   6.370379e+01   3.187781e-01
  2.063240e-01   6.290841e+01   3.193567e-01
  2.066230e-01   6.322770e+01   3.187996e-01
  2.069210e-01   6.285117e+01   3.190743e-01
  2.072200e-01   6.317128e+01   3.192016e-01
  2.075190e-01   6.311163e+01   3.166246e-01
  2.078180e-01   6.295677e+01   3.186592e-01
  2.081170e-01   6.290993e+01   3.169196e-01
  2.084160e-01   6.281622e+01   3.187122e-01
  2.087150e-01   6.326789e+01   3.163513e-01
  2.090140e-01   6.321327e+01   3.176827e-01
  2.093130e-01   6.322524e+01   3.175785e-01
  2.096120e-01   6.279596e+01   3.159648e-01
  2.099110e-01   6.351577e+01   3.163083e-01
  2.102100e-01   6.304462e+01   3.167232e-01
  2.105080e-01   6.321645e+01   3.187713e-01
  2.108070e-01   6.302083e+01   3.153368e-01
  2.111060e-01   6.229021e+01   3.127201e-01
  2.114050e-01   6.240671e+01   3.134038e-01
  2.117040e-01   6.332687e+01   3.206927e-01
  2.120030e-01   6.306473e+01   3.259736e-01
  2.123020e-01   6.336848e+01   3.291170e-01
  2.126010e-01   6.320629e+01   3.260483e-01
  2.129000e-01   6.252155e+01   3.275041e-01
  2.131990e-01   6.276679e+01   3.310170e-01
  2.134980e-01   6.261906e+01   3.326334e-01
  2.137970e-01   6.264009e+01   3.302248e-01
  2.140950e-01   6.255968e+01   3.318548e-01
  2.143940e-01   6.273741e+01   3.335728e-01
  2.146930e-01   6.328203e+01   3.353329e-01
  2.149920e-01   6.315041e+01   3.352998e-01
  2.152910e-01   6.267978e+01   3.345218e-01
  2.155900e-01   6.272494e+01   3.375286e-01
  2.158890e-01   6.285935e+01   3.378900e-01
  2.161880e-01   6.223849e+01   3.347704e-01
  2.164870e-01   6.321624e+01   3.386849e-01
  2.167860e-01   6.299265e+01   3.317655e-01
  2.170850e-01   6.282326e+01   3.287419e-01
  2.173840e-01   6.268467e+01   3.252804e-01
  2.176820e-01   6.300727e+01   3.246676e-01
  2.179810e-01   6.251523e+01   3.244056e-01
  2.182800e-01   6.236960e+01   3.197768e-01
  2.185790e-01   6.284560e+01   3.225397e-01
  2.188780e-01   6.254664e+01   3.183004e-01
  2.191770e-01   6.285541e+01   3.211594e-01
  2.194760e-01   6.264896e+01   3.214712e-01
  2.197750e-01   6.205782e+01   3.167824e-01
  2.200740e-01   6.279977e+01   3.166420e-01
  2.203730e-01   6.315429e+01   3.192952e-01
  2.206720e-01   6.241893e+01   3.164847e-01
  2.209710e-01   6.202723e+01   3.176584e-01
  2.212700e-01   6.272216e+01   3.149840e-01
  2.215680e-01   6.158053e+01   3.148880e-01
  2.218670e-01   6.215382e+01   3.121180e-01
  2.221660e-01   6.190926e+01   3.149222e-01
  2.224650e-01   6.210739e+01   3.129124e-01
  2.227640e-01   6.193612e+01   3.122199e-01
  2.230630e-01   6.258322e+01   3.147669e-01
  2.233620e-01   6.269824e+01   3.142660e-01
  2.236610e-01   6.235169e+01   3.133963e-01
  2.239600e-01   6.177118e+01   3.083514e-01
  2.242590e-01   6.164024e+01   3.110843e-01
  2.245580e-01   6.234943e+01   3.119617e-01
  2.248570e-01   6.162073e+01   3.119447e-01
  2.251550e-01   6.240566e+01   3.103108e-01
  2.254540e-01   6.214932e+01   3.099264e-01
  2.257530e-01   6.273883e+01   3.137138e-01
  2.260520e-01   6.209238e+01   3.082732e-01
  2.263510e-01   6.200800e+01   3.090680e-01
  2.266500e-01   6.237148e+01   3.098460e-01
  2.269490e-01   6.204567e+01   3.076586e-01
  2.272480e-01   6.257533e+01   3.114974e-01
  2.275470e-01   6.221714e+01   3.064772e-01
  2.278460e-01   6.225597e+01   3.100652e-01
  2.281450e-01   6.149782e+01   3.054343e-01
  2.284440e-01   6.191761e+01   3.079640e-01
  2.287420e-01   6.239158e+01   3.100224e-01
  2.290410e-01   6.128285e+01   3.011706e-01
  2.293400e-01   6.237833e+01   3.086070e-01
  2.296390e-01   6.208852e+01   3.064055e-01
  2.299380e-01   6.243530e+01   3.077536e-01
  2.302370e-01   6.220501e+01   3.065700e-01
  2.305360e-01   6.200151e+01   3.041263e-01
  2.308350e-01   6.199528e+01   3.084075e-01
  2.311340e-01   6.201737e+01   3.027328e-01
  2.314330e-01   6.159251e+01   3.038430e-01
  2.317320e-01   6.193030e+01   3.057699e-01
  2.320310e-01   6.211774e+01   3.030963e-01
  2.323290e-01   6.196329e+01   3.074543e-01
  2.326280e-01   6.176225e+01   3.015197e-01
  2.329270e-01   6.224645e+01   3.031727e-01
  2.332260e-01   6.168674e+01   3.033534e-01
  2.335250e-01   6.180087e+01   3.029163e-01
  2.338240e-01   6.147686e+01   3.033168e-01
  2.341230e-01   6.195636e+01   3.000106e-01
  2.344220e-01   6.188167e+01   3.028761e-01
  2.347210e-01   6.140057e+01   3.015780e-01
  2.350200e-01   6.148342e+01   3.009557e-01
  2.353190e-01   6.195261e+01   3.024562e-01
  2.356180e-01   6.200306e+01   2.992037e-01
  2.359170e-01   6.195058e+01   3.034024e-01
  2.362150e-01   6.136981e+01   2.999758e-01
  2.365140e-01   6.126526e+01   2.974182e-01
  2.368130e-01   6.124224e+01   2.996639e-01
  2.371120e-01   6.181108e+01   2.996586e-01
  2.374110e-01   6.190950e+01   3.024693e-01
  2.377100e-01   6.147523e+01   2.978135e-01
  2.380090e-01   6.148676e+01   2.992171e-01
  2.383080e-01   6.175997e+01   2.979335e-01
  2.386070e-01   6.149729e+01   2.988970e-01
  2.389060e-01   6.205710e+01   2.999083e-01
  2.392050e-01   6.096959e+01   2.956834e-01
  2.395040e-01   6.166098e+01   2.994098e-01
  2.398020e-01   6.131805e+01   2.965271e-01
  2.401010e-01   6.196120e+01   2.997916e-01
  2.404000e-01   6.130249e+01   2.953694e-01
  2.406990e-01   6.140940e+01   2.973133e-01
  2.409980e-01   6.108363e+01   2.955110e-01
  2.412970e-01   6.121408e+01   2.953792e-01
  2.415960e-01   6.069570e+01   2.950185e-01
  2.418950e-01   6.144225e+01   2.951499e-01
  2.421940e-01   6.066904e+01   2.945064e-01
  2.424930e-01   6.067651e+01   2.954211e-01
  2.427920e-01   6.097765e+01   2.923890e-01
  2.430910e-01   6.074265e+01   2.937961e-01
  2.433890e-01   6.104231e+01   2.935269e-01
  2.436880e-01   6.103367e+01   2.960637e-01
  2.439870e-01   6.097484e+01   2.923822e-01
  2.442860e-01   6.122829e+01   2.924466e-01
  2.445850e-01   6.091466e+01   2.934394e-01
  2.448840e-01   6.074960e+01   2.926036e-01
  2.451830e-01   6.061243e+01   2.938130e-01
  2.454820e-01   6.095478e+01   2.911469e-01
  2.457810e-01   6.118234e+01   2.928793e-01
  2.460800e-01   6.109138e+01   2.929882e-01
  2.463790e-01   6.119556e+01   2.922603e-01
  2.466780e-01   6.123576e+01   2.927897e-01
  2.469770e-01   6.106236e+01   2.915111e-01
  2.472750e-01   6.095115e+01   2.920002e-01
  2.475740e-01   6.126054e+01   2.937218e-01
  2.478730e-01   6.123687e+01   2.889593e-01
  2.481720e-01   6.085639e+01   2.910191e-01
  2.484710e-01   6.093443e+01   2.893972e-01
  2.487700e-01   6.115544e+01   2.930327e-01
  2.490690e-01   6.091005e+01   2.913623e-01
  2.493680e-01   6.118621e+01   2.890486e-01
  2.496670e-01   6.115768e+01   2.929291e-01
  2.499660e-01   6.117908e+01   2.899775e-01
  2.502650e-01   6.094757e+01   2.907015e-01
  2.505640e-01   6.053413e+01   2.867789e-01
  2.508620e-01   6.066717e+01   2.884469e-01
  2.511610e-01   6.083061e+01   2.911722e-01
  2.514600e-01   6.077191e+01   2.878602e-01
  2.517590e-01   6.093202e+01   2.880311e-01
  2.520580e-01   6.156804e+01   2.900541e-01
  2.523570e-01   6.105980e+01   2.891687e-01
  2.526560e-01   6.105684e+01   2.900047e-01
  2.529550e-01   6.062834e+01   2.856683e-01
  2.532540e-01   6.049769e+01   2.852586e-01
  2.535530e-01   6.057007e+01   2.852260e-01
  2.538520e-01   6.072090e+01   2.869113e-01
  2.541510e-01   6.060602e+01   2.851077e-01
  2.544490e-01   6.067606e+01   2.860869e-01
  2.547480e-01   6.121605e+01   2.876657e-01
  2.550470e-01   6.080141e+01   2.849600e-01
  2.553460e-01   6.012891e+01   2.837817e-01
  2.556450e-01   6.068918e+01   2.828019e-01
  2.559440e-01   6.114601e+01   2.867830e-01
  2.562430e-01   6.070101e+01   2.870706e-01
  2.565420e-01   6.056211e+01   2.841976e-01
  2.568410e-01   6.079718e+01   2.839471e-01
  2.571400e-01   6.072785e+01   2.841849e-01
  2.574390e-01   6.127021e+01   2.875870e-01
  2.577380e-01   6.040884e+01   2.845425e-01
  2.580360e-01   6.105212e+01   2.840432e-01
  2.583350e-01   6.067524e+01   2.856769e-01
  2.586340e-01   6.023343e+01   2.815415e-01
  2.589330e-01   6.065718e+01   2.853295e-01
  2.592320e-01   6.089931e+01   2.830934e-01
  2.595310e-01   6.039138e+01   2.828985e-01
  2.598300e-01   6.121477e+01   2.867399e-01
  2.601290e-01   6.072080e+01   2.812113e-01
  2.604280e-01   6.044479e+01   2.840226e-01
  2.607270e-01   6.019375e+01   2.796988e-01
  2.610260e-01   6.060708e+01   2.832045e-01
  2.613250e-01   6.035418e+01   2.832094e-01
  2.616240e-01   6.047720e+01   2.826037e-01
  2.619220e-01   6.029622e+01   2.822793e-01
  2.622210e-01   6.051174e+01   2.799550e-01
  2.625200e-01   6.020118e+01   2.809767e-01
  2.628190e-01   6.020026e+01   2.806821e-01
  2.631180e-01   6.065883e+01   2.800069e-01
  2.634170e-01   6.018848e+01   2.825221e-01
  2.637160e-01   5.988589e+01   2.782172e-01
  2.640150e-01   6.082360e+01   2.831149e-01
  2.643140e-01   6.033326e+01   2.788727e-01
  2.646130e-01   6.039903e+01   2.794067e-01
  2.649120e-01   6.039400e+01   2.824093e-01
  2.652110e-01   6.033190e+01   2.790603e-01
  2.655090e-01   6.002270e+01   2.791089e-01
  2.658080e-01   6.033737e+01   2.782179e-01
  2.661070e-01   6.044047e+01   2.796941e-01
  2.664060e-01   6.058502e+01   2.797407e-01
  2.667050e-01   6.044435e+01   2.797031e-01
  2.670040e-01   6.068210e+01   2.800606e-01
  2.673030e-01   5.995962e+01   2.775343e-01
  2.676020e-01   5.988220e+01   2.774495e-01
  2.679010e-01   6.057110e+01   2.789459e-01
  2.682000e-01   5.987262e+01   2.762071e-01
  2.684990e-01   6.034889e+01   2.783391e-01
  2.687980e-01   5.999820e+01   2.771523e-01
  2.690960e-01   6.039644e+01   2.792095e-01
  2.693950e-01   6.058711e+01   2.767314e-01
  2.696940e-01   6.018969e+01   2.761925e-01
  2.699930e-01   6.059296e+01   2.781455e-01
  2.702920e-01   5.990830e+01   2.762893e-01
  2.705910e-01   6.022631e+01   2.774905e-01
  2.708900e-01   6.000847e+01   2.748550e-01
  2.711890e-01   6.029043e+01   2.773565e-01
  2.714880e-01   5.996565e+01   2.755855e-01
  2.717870e-01   5.994263e+01   2.759960e-01
  2.720860e-01   6.023855e+01   2.756574e-01
  2.723850e-01   6.000069e+01   2.744712e-01
  2.726840e-01   5.980013e+01   2.751126e-01
  2.729820e-01   5.975794e+01   2.748312e-01
  2.732810e-01   5.975460e+01   2.739078e-01
  2.735800e-01   5.995577e+01   2.742772e-01
  2.738790e-01   5.983311e+01   2.745447e-01
  2.741780e-01   5.970865e+01   2.747179e-01
  2.744770e-01   5.921122e+01   2.710414e-01
  2.747760e-01   5.982854e+01   2.738041e-01
  2.750750e-01   5.998870e+01   2.773186e-01
  2.753740e-01   6.036358e+01   2.826350e-01
  2.756730e-01   6.049841e+01   2.844505e-01
  2.759720e-01   6.002297e+01   2.820343e-01
  2.762710e-01   5.974109e+01   2.854084e-01
  2.765690e-01   6.014456e+01   2.856490e-01
  2.768680e-01   6.000168e+01   2.880140e-01
  2.771670e-01   5.995097e+01   2.854970e-01
  2.774660e-01   6.045988e+01   2.875360e-01
  2.777650e-01   5.948938e+01   2.886916e-01
  2.780640e-01   6.000304e+01   2.885462e-01
  2.783630e-01   6.031364e+01   2.897184e-01
  2.786620e-01   5.981845e+01   2.902441e-01
  2.789610e-01   6.001111e+01   2.908196e-01
  2.792600e-01   5.984268e+01   2.932725e-01
  2.795590e-01   6.035010e+01   2.887432e-01
  2.798580e-01   5.958638e+01   2.914256e-01
  2.801560e-01   5.960016e+01   2.910200e-01
  2.804550e-01   6.023729e+01   2.934566e-01
  2.807540e-01   5.997766e+01   2.941637e-01
  2.810530e-01   5.975317e+01   2.908463e-01
  2.813520e-01   6.004284e+01   2.954551e-01
  2.816510e-01   6.037296e+01   2.952444e-01
  2.819500e-01   5.987878e+01   2.941461e-01
  2.822490e-01   6.014754e+01   2.948055e-01
  2.825480e-01   5.970314e+01   2.932656e-01
  2.828470e-01   5.962519e+01   2.964886e-01
  2.831460e-01   6.040637e+01   2.969206e-01
  2.834450e-01   5.983729e+01   2.939317e-01
  2.837430e-01   6.000764e+01   2.960535e-01
  2.840420e-01   5.956936e+01   2.965816e-01
  2.843410e-01   5.913395e+01   3.019437e-01
  2.846400e-01   5.995432e+01   3.061645e-01
  2.849390e-01   5.969146e+01   3.133809e-01
  2.852380e-01   6.004718e+01   3.172308e-01
  2.855370e-01   5.966093e+01   3.193439e-01
  2.858360e-01   5.994246e+01   3.221456e-01
  2.861350e-01   5.935310e+01   3.233889e-01
  2.864340e-01   5.929324e+01   3.280077e-01
  2.867330e-01   5.940416e+01   3.273714e-01
  2.870320e-01   5.935518e+01   3.328526e-01
  2.873310e-01   5.904994e+01   3.289192e-01
  2.876290e-01   5.907512e+01   3.342221e-01
  2.879280e-01   5.958249e+01   3.387228e-01
  2.882270e-01   5.978096e+01   3.355411e-01
  2.885260e-01   5.887463e+01   3.370488e-01
  2.888250e-01   5.910885e+01   3.368586e-01
  2.891240e-01   5.947352e+01   3.429934e-01
  2.894230e-01   5.926158e+01   3.454737e-01
  2.897220e-01   5.931810e+01   3.374544e-01
  2.900210e-01   5.934170e+01   3.464474e-01
  2.903200e-01   5.896407e+01   3.433254e-01
  2.906190e-01   5.875558e+01   3.464071e-01
  2.909180e-01   5.900749e+01   3.480920e-01
  2.912160e-01   5.889419e+01   3.440342e-01
  2.915150e-01   5.877264e+01   3.550131e-01
  2.918140e-01   5.975291e+01   3.497134e-01
  2.921130e-01   5.973682e+01   3.529352e-01
  2.924120e-01   5.963213e+01   3.551861e-01
  2.927110e-01   5.908305e+01   3.525603e-01
  2.930100e-01   5.921128e+01   3.621434e-01
  2.933090e-01   5.837163e+01   3.537999e-01
  2.936080e-01   5.944596e+01   3.546312e-01
  2.939070e-01   5.909220e+01   3.592579e-01
  2.942060e-01   5.940111e+01   3.608227e-01
  2.945050e-01   5.873561e+01   3.663185e-01
  2.948030e-01   5.898994e+01   3.575017e-01
  2.951020e-01   5.856952e+01   3.616643e-01
  2.954010e-01   5.917217e+01   3.652533e-01
  2.957000e-01   5.890549e+01   3.661835e-01
  2.959990e-01   5.884320e+01   3.655492e-01
  2.962980e-01   5.912705e+01   3.670930e-01
  2.965970e-01   5.935321e+01   3.714003e-01
  2.968960e-01   5.942644e+01   3.714007e-01
  2.971950e-01   5.886391e+01   3.680576e-01
  2.974940e-01   5.892295e+01   3.669023e-01
  2.977930e-01   5.957299e+01   3.723166e-01
  2.980920e-01   5.911069e+01   3.710981e-01
  2.983900e-01   5.899042e+01   3.737315e-01
  2.986890e-01   5.912315e+01   3.699970e-01
  2.989880e-01   5.911751e+01   3.738994e-01
  2.992870e-01   5.920142e+01   3.751060e-01
  2.995860e-01   5.864453e+01   3.754716e-01
  2.998850e-01   5.882353e+01   3.739069e-01
  3.001840e-01   5.887338e+01   3.764434e-01
  3.004830e-01   5.877941e+01   3.810343e-01
  3.007820e-01   5.788270e+01   3.766406e-01
  3.010810e-01   5.898838e+01   3.775338e-01
  3.013800e-01   5.915505e+01   3.837598e-01
  3.016790e-01   5.894607e+01   3.820745e-01
  3.019780e-01   5.873055e+01   3.833933e-01
  3.022760e-01   5.855334e+01   3.846039e-01
  3.025750e-01   5.856028e+01   3.825835e-01
  3.028740e-01   5.907362e+01   3.897148e-01
  3.031730e-01   5.850539e+01   3.859997e-01
  3.034720e-01   5.833597e+01   3.870105e-01
  3.037710e-01   5.834902e+01   3.867907e-01
  3.040700e-01   5.813789e+01   3.879395e-01
  3.043690e-01   5.882895e+01   3.948696e-01
  3.046680e-01   5.879770e+01   3.933859e-01
  3.049670e-01   5.836587e+01   3.884331e-01
  3.052660e-01   5.872246e+01   3.964658e-01
  3.055650e-01   5.884316e+01   3.954732e-01
  3.058630e-01   5.883894e+01   4.008589e-01
  3.061620e-01   5.862400e+01   3.928044e-01
  3.064610e-01   5.893765e+01   3.988926e-01
  3.067600e-01   5.797146e+01   4.016895e-01
  3.070590e-01   5.843550e+01   3.971897e-01
  3.073580e-01   5.868678e+01   4.041601e-01
  3.076570e-01   5.927876e+01   3.989055e-01
  3.079560e-01   5.791005e+01   4.005914e-01
  3.082550e-01   5.846704e+01   4.025132e-01
  3.085540e-01   5.875763e+01   4.032163e-01
  3.088530e-01   5.896285e+01   4.090502e-01
  3.091520e-01   5.794380e+01   3.995364e-01
  3.094500e-01   5.834783e+01   4.096931e-01
  3.097490e-01   5.856301e+01   4.085835e-01
  3.100480e-01   5.802852e+01   4.036773e-01
  3.103470e-01   5.862195e+01   4.170612e-01
  3.106460e-01   5.893363e+01   4.059083e-01
  3.109450e-01   5.877877e+01   4.172907e-01
  3.112440e-01   5.819675e+01   4.082299e-01
  3.115430e-01   5.875602e+01   4.155821e-01
  3.118420e-01   5.836507e+01   4.187886e-01
  3.121410e-01   5.811297e+01   4.113838e-01
  3.124400e-01   5.848218e+01   4.202134e-01
  3.127390e-01   5.860008e+01   4.147074e-01
  3.130380e-01   5.869329e+01   4.240353e-01
  3.133360e-01   5.748556e+01   4.172857e-01
  3.136350e-01   5.892904e+01   4.218158e-01
  3.139340e-01   5.811790e+01   4.250684e-01
  3.142330e-01   5.835560e+01   4.194230e-01
  3.145320e-01   5.845913e+01   4.302305e-01
  3.148310e-01   5.855598e+01   4.256169e-01
  3.151300e-01   5.873541e+01   4.262685e-01
  3.154290e-01   5.812984e+01   4.290171e-01
  3.157280e-01   5.844718e+01   4.273281e-01
  3.160270e-01   5.833464e+01   4.352847e-01
  3.163260e-01   5.843156e+01   4.272710e-01
  3.166250e-01   5.841909e+01   4.355996e-01
  3.169230e-01   5.788410e+01   4.310118e-01
  3.172220e-01   5.846747e+01   4.380477e-01
  3.175210e-01   5.747156e+01   4.339238e-01
  3.178200e-01   5.780232e+01   4.321797e-01
  3.181190e-01   5.842320e+01   4.425238e-01
  3.184180e-01   5.889741e+01   4.396553e-01
  3.187170e-01   5.819768e+01   4.448407e-01
  3.190160e-01   5.824327e+01   4.438170e-01
  3.193150e-01   5.775530e+01   4.353717e-01
  3.196140e-01   5.788508e+01   4.472859e-01
  3.199130e-01   5.832904e+01   4.425603e-01
  3.202120e-01   5.807361e+01   4.488365e-01
  3.205100e-01   5.793796e+01   4.470809e-01
  3.208090e-01   5.823168e+01   4.449706e-01
  3.211080e-01   5.765495e+01   4.497026e-01
  3.214070e-01   5.814456e+01   4.438386e-01
  3.217060e-01   5.853530e+01   4.527023e-01
  3.220050e-01   5.826181e+01   4.487390e-01
  3.223040e-01   5.896950e+01   4.494031e-01
  3.226030e-01   5.797450e+01   4.569314e-01
  3.229020e-01   5.840611e+01   4.432471e-01
  3.232010e-01   5.855716e+01   4.561849e-01
  3.235000e-01   5.899727e+01   4.528081e-01
  3.237990e-01   5.805233e+01   4.525130e-01
  3.240970e-01   5.826031e+01   4.602575e-01
  3.243960e-01   5.785498e+01   4.492312e-01
  3.246950e-01   5.884107e+01   4.643387e-01
  3.249940e-01   5.833743e+01   4.544731e-01
  3.252930e-01   5.738851e+01   4.581269e-01
  3.255920e-01   5.840409e+01   4.648734e-01
  3.258910e-01   5.827892e+01   4.598882e-01
  3.261900e-01   5.837299e+01   4.675078e-01
  3.264890e-01   5.744703e+01   4.583604e-01
  3.267880e-01   5.770533e+01   4.629929e-01
  3.270870e-01   5.862328e+01   4.746708e-01
  3.273860e-01   5.753986e+01   4.646207e-01
  3.276850e-01   5.836577e+01   4.736271e-01
  3.279830e-01   5.798936e+01   4.650472e-01
  3.282820e-01   5.807705e+01   4.748783e-01
  3.285810e-01   5.806125e+01   4.728717e-01
  3.288800e-01   5.813303e+01   4.765803e-01
  3.291790e-01   5.803524e+01   4.722841e-01
  3.294780e-01   5.791355e+01   4.791647e-01
  3.297770e-01   5.859245e+01   4.845165e-01
  3.300760e-01   5.773525e+01   4.759334e-01
  3.303750e-01   5.735021e+01   4.819175e-01
  3.306740e-01   5.754689e+01   4.761473e-01
  3.309730e-01   5.786309e+01   4.861586e-01
  3.312720e-01   5.794868e+01   4.902462e-01
  3.315700e-01   5.709296e+01   4.777695e-01
  3.318690e-01   5.832338e+01   4.956562e-01
  3.321680e-01   5.848822e+01   4.851164e-01
  3.324670e-01   5.839028e+01   4.970511e-01
  3.327660e-01   5.724920e+01   4.894345e-01
  3.330650e-01   5.720029e+01   4.897687e-01
  3.333640e-01   5.788569e+01   5.005420e-01
  3.336630e-01   5.722433e+01   4.861054e-01
  3.339620e-01   5.769466e+01   5.026056e-01
  3.342610e-01   5.820637e+01   4.979452e-01
  3.345600e-01   5.798721e+01   5.021338e-01
  3.348590e-01   5.750945e+01   5.089332e-01
  3.351570e-01   5.754828e+01   4.934543e-01
  3.354560e-01   5.765041e+01   5.132446e-01
  3.357550e-01   5.828634e+01   4.994158e-01
  3.360540e-01   5.806934e+01   5.132453e-01
  3.363530e-01   5.759392e+01   5.173965e-01
  3.366520e-01   5.807121e+01   5.042431e-01
  3.369510e-01   5.883864e+01   5.295194e-01
  3.372500e-01   5.753935e+01   5.001909e-01
  3.375490e-01   5.799549e+01   5.230766e-01
  3.378480e-01   5.784167e+01   5.197900e-01
  3.381470e-01   5.714771e+01   5.153883e-01
  3.384460e-01   5.793171e+01   5.328758e-01
  3.387450e-01   5.743485e+01   5.092110e-01
  3.390430e-01   5.753976e+01   5.283326e-01
  3.393420e-01   5.739588e+01   5.249794e-01
  3.396410e-01   5.708496e+01   5.242229e-01
  3.399400e-01   5.763324e+01   5.421680e-01
  3.402390e-01   5.796839e+01   5.178020e-01
  3.405380e-01   5.810673e+01   5.414715e-01
  3.408370e-01   5.794151e+01   5.329209e-01
  3.411360e-01   5.760144e+01   5.348390e-01
  3.414350e-01   5.767915e+01   5.423838e-01
  3.417340e-01   5.715802e+01   5.320767e-01
  3.420330e-01   5.711256e+01   5.479195e-01
  3.423320e-01   5.822716e+01   5.377361e-01
  3.426300e-01   5.774545e+01   5.501813e-01
  3.429290e-01   5.714345e+01   5.450396e-01
  3.432280e-01   5.684521e+01   5.413829e-01
  3.435270e-01   5.745742e+01   5.630645e-01
  3.438260e-01   5.698450e+01   5.383809e-01
  3.441250e-01   5.780763e+01   5.615038e-01
  3.444240e-01   5.682522e+01   5.488375e-01
  3.447230e-01   5.871057e+01   5.626293e-01
  3.450220e-01   5.733770e+01   5.674775e-01
  3.453210e-01   5.845259e+01   5.566408e-01
  3.456200e-01   5.780264e+01   5.749301e-01
  3.459190e-01   5.773127e+01   5.611328e-01
  3.462170e-01   5.743490e+01   5.705110e-01
  3.465160e-01   5.783359e+01   5.716300e-01
  3.468150e-01   5.794261e+01   5.713139e-01
  3.471140e-01   5.771103e+01   5.852131e-01
  3.474130e-01   5.853961e+01   5.733944e-01
  3.477120e-01   5.793060e+01   5.863253e-01
  3.480110e-01   5.790803e+01   5.798637e-01
  3.483100e-01   5.786931e+01   5.814616e-01
  3.486090e-01   5.740614e+01   5.940297e-01
  3.489080e-01   5.723833e+01   5.782829e-01
  3.492070e-01   5.772942e+01   5.966725e-01
  3.495060e-01   5.617405e+01   5.773677e-01
  3.498040e-01   5.775783e+01   5.977969e-01
  3.501030e-01   5.652007e+01   5.923287e-01
  3.504020e-01   5.770214e+01   5.975087e-01
  3.507010e-01   5.828629e+01   6.148015e-01
  3.510000e-01   5.811678e+01   5.947961e-01
  3.512990e-01   5.724871e+01   6.093047e-01
  3.515980e-01   5.855078e+01   6.078955e-01
  3.518970e-01   5.708826e+01   6.137459e-01
  3.521960e-01   5.675574e+01   6.206985e-01
  3.524950e-01   5.682706e+01   5.978815e-01
  3.527940e-01   5.633870e+01   6.217778e-01
  3.530930e-01   5.838316e+01   6.163721e-01
  3.533920e-01   5.783707e+01   6.288496e-01
  3.536900e-01   5.788733e+01   6.314146e-01
  3.539890e-01   5.678350e+01   6.219699e-01
  3.542880e-01   5.715645e+01   6.391883e-01
  3.545870e-01   5.842111e+01   6.208691e-01
  3.548860e-01   5.656371e+01   6.322830e-01
  3.551850e-01   5.748521e+01   6.258011e-01
  3.554840e-01   5.810450e+01   6.408368e-01
  3.557830e-01   5.728258e+01   6.386847e-01
  3.560820e-01   5.729760e+01   6.170313e-01
  3.563810e-01   5.878407e+01   6.457839e-01
  3.566800e-01   5.704607e+01   6.211678e-01
  3.569790e-01   5.771520e+01   6.447519e-01
  3.572770e-01   5.657731e+01   6.371497e-01
  3.575760e-01   5.706187e+01   6.136040e-01
  3.578750e-01   5.733957e+01   6.552773e-01
  3.581740e-01   5.783023e+01   6.288124e-01
  3.584730e-01   5.661319e+01   6.511135e-01
  3.587720e-01   5.737237e+01   6.440644e-01
  3.590710e-01   5.821219e+01   6.475219e-01
  3.593700e-01   5.819742e+01   6.722749e-01
  3.596690e-01   5.652773e+01   6.344626e-01
  3.599680e-01   5.860947e+01   6.760431e-01
  3.602670e-01   5.739763e+01   6.517410e-01
  3.605660e-01   5.731988e+01   6.671872e-01
  3.608640e-01   5.864734e+01   6.921757e-01
  3.611630e-01   5.773664e+01   6.511145e-01
  3.614620e-01   5.708496e+01   6.873717e-01
  3.617610e-01   5.728058e+01   6.628791e-01
  3.620600e-01   5.754033e+01   6.871008e-01
  3.623590e-01   5.667826e+01   6.789885e-01
  3.626580e-01   5.812613e+01   6.876063e-01
  3.629570e-01   5.801136e+01   7.054128e-01
  3.632560e-01   5.601560e+01   6.636622e-01
  3.635550e-01   5.804845e+01   7.171396e-01
  3.638540e-01   5.740510e+01   6.954236e-01
  3.641530e-01   5.758663e+01   7.012338e-01
  3.644510e-01   5.814704e+01   7.352143e-01
  3.647500e-01   5.689215e+01   6.832198e-01
  3.650490e-01   5.883331e+01   7.377254e-01
  3.653480e-01   5.755674e+01   7.124254e-01
  3.656470e-01   5.872602e+01   7.281827e-01
  3.659460e-01   5.736995e+01   7.413227e-01
  3.662450e-01   5.674485e+01   7.057358e-01
  3.665440e-01   5.716527e+01   7.575048e-01
  3.668430e-01   5.750282e+01   7.188415e-01
  3.671420e-01   5.700430e+01   7.465748e-01
  3.674410e-01   5.689911e+01   7.364077e-01
  3.677400e-01   5.646499e+01   7.469149e-01
  3.680390e-01   5.643194e+01   7.756647e-01
  3.683370e-01   5.641700e+01   7.259847e-01
  3.686360e-01   5.636296e+01   7.665770e-01
  3.689350e-01   5.706250e+01   7.548187e-01
  3.692340e-01   5.688729e+01   7.744249e-01
  3.695330e-01   5.772059e+01   8.076168e-01
  3.698320e-01   5.665250e+01   7.462032e-01
  3.701310e-01   5.584016e+01   7.967415e-01
  3.704300e-01   5.768564e+01   7.712701e-01
  3.707290e-01   5.684193e+01   8.062888e-01
  3.710280e-01   5.741549e+01   8.054795e-01
  3.713270e-01   5.807240e+01   7.982131e-01
  3.716260e-01   5.741490e+01   8.415206e-01
  3.719240e-01   5.713079e+01   7.848999e-01
  3.722230e-01   5.751950e+01   8.450529e-01
  3.725220e-01   5.851187e+01   8.230503e-01
  3.728210e-01   5.714545e+01   8.314319e-01
  3.731200e-01   5.737346e+01   8.825642e-01
  3.734190e-01   5.759629e+01   8.067467e-01
  3.737180e-01   5.864857e+01   8.891251e-01
  3.740170e-01   5.775978e+01   8.305818e-01
  3.743160e-01   5.624397e+01   8.769940e-01
  3.746150e-01   5.657275e+01   8.732484e-01
  3.749140e-01   5.671589e+01   8.532806e-01
  3.752130e-01   5.617090e+01   9.100157e-01
  3.755110e-01   5.869155e+01   8.650777e-01
  3.758100e-01   5.737982e+01   9.197564e-01
  3.761090e-01   5.736248e+01   8.921599e-01
  3.764080e-01   5.850029e+01   9.250865e-01
  3.767070e-01   5.693304e+01   9.541999e-01
  3.770060e-01   5.762414e+01   8.813256e-01
  3.773050e-01   5.715004e+01   9.642229e-01
  3.776040e-01   5.688065e+01   9.193452e-01
  3.779030e-01   5.719993e+01   9.524067e-01
  3.782020e-01   5.733473e+01   1.029928e+00
  3.785010e-01   5.651311e+01   8.988471e-01
  3.788000e-01   5.754758e+01   1.026817e+00
  3.790990e-01   5.531873e+01   9.288414e-01
  3.793970e-01   5.855421e+01   1.025847e+00
  3.796960e-01   5.787719e+01   1.015077e+00
  3.799950e-01   5.678474e+01   9.870012e-01
  3.802940e-01   5.650717e+01   1.094599e+00
  3.805930e-01   5.556480e+01   9.466841e-01
  3.808920e-01   5.835018e+01   1.118608e+00
  3.811910e-01   5.663151e+01   1.018612e+00
  3.814900e-01   5.699873e+01   1.075448e+00
  3.817890e-01   5.840352e+01   1.188695e+00
  3.820880e-01   5.703254e+01   9.982692e-01
  3.823870e-01   5.761801e+01   1.188316e+00
  3.826860e-01   5.731142e+01   1.039965e+00
  3.829840e-01   5.500660e+01   1.184376e+00
  3.832830e-01   5.922252e+01   1.174625e+00
  3.835820e-01   5.736803e+01   1.128557e+00
  3.838810e-01   5.605816e+01   1.247278e+00
  3.841800e-01   5.797971e+01   1.121441e+00
  3.844790e-01   5.593721e+01   1.255195e+00
  3.847780e-01   5.765352e+01   1.181038e+00
  3.850770e-01   5.566963e+01   1.261640e+00
  3.853760e-01   5.791464e+01   1.372709e+00
  3.856750e-01   5.443576e+01   1.147607e+00
  3.859740e-01   5.897207e+01   1.409702e+00
  3.862730e-01   5.777875e+01   1.266274e+00
  3.865710e-01   5.856769e+01   1.404861e+00
  3.868700e-01   5.615888e+01   1.400911e+00
  3.871690e-01   5.772689e+01   1.336357e+00
  3.874680e-01   5.825415e+01   1.545905e+00
  3.877670e-01   5.530181e+01   1.329970e+00
  3.880660e-01   5.614141e+01   1.551721e+00
  3.883650e-01   5.680575e+01   1.479096e+00
  3.886640e-01   5.803900e+01   1.560098e+00
  3.889630e-01   5.656353e+01   1.676002e+00
  3.892620e-01   5.946392e+01   1.545169e+00
  3.895610e-01   5.184300e+01   1.648512e+00
  3.898600e-01   5.879826e+01   1.708790e+00
  3.901580e-01   5.553484e+01   1.730402e+00
  3.904570e-01   5.647839e+01   1.951014e+00
  3.907560e-01   5.960111e+01   1.767560e+00
  3.910550e-01   5.507555e+01   1.961985e+00
  3.913540e-01   5.605404e+01   1.979337e+00
  3.916530e-01   5.689276e+01   1.994090e+00
  3.919520e-01   5.555169e+01   2.559687e+00
  3.922510e-01   5.801104e+01   2.013593e+00
  3.925500e-01   5.359382e+01   2.596629e+00
  3.928490e-01   5.514544e+01   2.404455e+00
  3.931480e-01   5.585834e+01   2.650920e+00
  3.934470e-01   0.000000e+00   0.000000e+00
  3.937460e-01   5.409705e+01   2.608791e+00
creator: radaver
creator-version: 3725
header-file: /nas_data/SAXS_data/20151104Workshop/header/JH1_0121.txt
image-file: /nas_data/Pilatus1M/20151104_Workshop/JH1_0121.tif
angular-axis-file: /nas_data/SAXS_data/20151104Workshop/q20151029.dat
beamstop-mask-file: /nas_data/SAXS_data/20151104Workshop/fit2d20151031.msk
detector-response-file: none
beam-center-x: 949.7700
beam-center-y: 918.8000
unit-time: 1.0000
channel-first: 10
channel-last: 1315
Exposure time [s]: 1.094050
Transmitted Beam: 0.484358
Incident Beam: 0.484358
Code: JH1
Concentration [mg/ml]: 1
Run Number: 0121
