# Supplementary material for: SAXS analysis of a soluble cytosolic NgBR construct including extracellular and transmembrane domains
Source: PLoS One. 2018 Jan 18;13(1):e0191371. doi: 10.1371/journal.pone.0191371 (PMC5773207; doi:10.1371/journal.pone.0191371)
Supplement: S1 File — (ZIP) [file pone.0191371.s001.zip › JH1_0122.dat]

Sample:   c= 1.0000 mg/ml  Code: JH1
  3.656810e-03   2.265593e+04   4.132809e+01
  3.955720e-03   2.199033e+04   2.796419e+01
  4.254640e-03   1.904683e+04   2.332189e+01
  4.553560e-03   1.544919e+04   2.025107e+01
  4.852480e-03   1.250421e+04   1.705729e+01
  5.151400e-03   1.053840e+04   1.546937e+01
  5.450320e-03   8.716312e+03   1.336278e+01
  5.749240e-03   7.453713e+03   1.197285e+01
  6.048150e-03   6.347504e+03   1.082993e+01
  6.347070e-03   5.507374e+03   9.584233e+00
  6.645990e-03   4.826192e+03   8.932524e+00
  6.944910e-03   4.234263e+03   8.054909e+00
  7.243830e-03   3.787267e+03   7.381619e+00
  7.542750e-03   3.361469e+03   6.927904e+00
  7.841670e-03   3.052189e+03   6.234465e+00
  8.140580e-03   2.750708e+03   6.000194e+00
  8.439500e-03   2.509910e+03   5.524431e+00
  8.738420e-03   2.299332e+03   5.237169e+00
  9.037340e-03   2.116426e+03   4.858280e+00
  9.336260e-03   1.957790e+03   4.591857e+00
  9.635180e-03   1.810795e+03   4.403547e+00
  9.934100e-03   1.670891e+03   4.092790e+00
  1.023300e-02   1.535305e+03   4.020640e+00
  1.053190e-02   1.416741e+03   3.917373e+00
  1.083090e-02   1.312485e+03   3.770482e+00
  1.112980e-02   1.203170e+03   3.579325e+00
  1.142870e-02   1.130721e+03   3.450448e+00
  1.172760e-02   1.036925e+03   3.295047e+00
  1.202650e-02   9.608467e+02   3.163094e+00
  1.232540e-02   8.963270e+02   3.038309e+00
  1.262440e-02   8.295678e+02   2.868623e+00
  1.292330e-02   7.769213e+02   2.733284e+00
  1.322220e-02   7.209949e+02   2.633070e+00
  1.352110e-02   6.670334e+02   2.507166e+00
  1.382000e-02   6.216922e+02   2.396608e+00
  1.411900e-02   5.770652e+02   2.297752e+00
  1.441790e-02   5.429909e+02   2.212827e+00
  1.471680e-02   5.085728e+02   2.131374e+00
  1.501570e-02   4.769732e+02   2.021436e+00
  1.531460e-02   4.498047e+02   1.954159e+00
  1.561350e-02   4.225559e+02   1.860812e+00
  1.591250e-02   3.975358e+02   1.820783e+00
  1.621140e-02   3.774449e+02   1.743585e+00
  1.651030e-02   3.510325e+02   1.663792e+00
  1.680920e-02   3.344012e+02   1.623900e+00
  1.710810e-02   3.164363e+02   1.582993e+00
  1.740710e-02   3.015718e+02   1.523129e+00
  1.770600e-02   2.839681e+02   1.463151e+00
  1.800490e-02   2.693528e+02   1.413736e+00
  1.830380e-02   2.602130e+02   1.400615e+00
  1.860270e-02   2.460005e+02   1.335382e+00
  1.890170e-02   2.355185e+02   1.306622e+00
  1.920060e-02   2.261958e+02   1.268363e+00
  1.949950e-02   2.154993e+02   1.252268e+00
  1.979840e-02   2.062971e+02   1.202250e+00
  2.009730e-02   1.971082e+02   1.162279e+00
  2.039620e-02   1.896541e+02   1.138023e+00
  2.069520e-02   1.826429e+02   1.110769e+00
  2.099410e-02   1.781719e+02   1.105039e+00
  2.129300e-02   1.696060e+02   1.049895e+00
  2.159190e-02   1.655987e+02   1.073169e+00
  2.189080e-02   1.607293e+02   1.063174e+00
  2.218980e-02   1.533542e+02   1.056385e+00
  2.248870e-02   1.503937e+02   1.064803e+00
  2.278760e-02   1.453014e+02   1.036309e+00
  2.308650e-02   1.404122e+02   1.050077e+00
  2.338540e-02   1.365685e+02   1.033454e+00
  2.368430e-02   1.317349e+02   9.965630e-01
  2.398330e-02   1.305194e+02   1.014525e+00
  2.428220e-02   1.258621e+02   9.740961e-01
  2.458110e-02   1.233852e+02   9.968916e-01
  2.488000e-02   1.199816e+02   9.568264e-01
  2.517890e-02   1.185293e+02   9.396732e-01
  2.547790e-02   1.143785e+02   9.361142e-01
  2.577680e-02   1.105506e+02   9.129244e-01
  2.607570e-02   1.115743e+02   9.245681e-01
  2.637460e-02   1.098042e+02   9.098375e-01
  2.667350e-02   1.053226e+02   8.687748e-01
  2.697250e-02   1.055313e+02   8.428221e-01
  2.727140e-02   1.040594e+02   8.058636e-01
  2.757030e-02   1.016501e+02   7.978016e-01
  2.786920e-02   1.005514e+02   7.844100e-01
  2.816810e-02   9.837330e+01   7.635709e-01
  2.846700e-02   9.818506e+01   7.534218e-01
  2.876600e-02   9.588411e+01   7.355706e-01
  2.906490e-02   9.511062e+01   7.348011e-01
  2.936380e-02   9.265366e+01   7.198477e-01
  2.966270e-02   9.279804e+01   7.151228e-01
  2.996160e-02   9.111359e+01   7.096410e-01
  3.026060e-02   9.028488e+01   6.952812e-01
  3.055950e-02   8.931901e+01   6.905719e-01
  3.085840e-02   8.812690e+01   6.830517e-01
  3.115730e-02   8.847720e+01   6.815422e-01
  3.145620e-02   8.628551e+01   6.665806e-01
  3.175510e-02   8.659909e+01   6.696229e-01
  3.205410e-02   8.474616e+01   6.588104e-01
  3.235300e-02   8.506167e+01   6.573616e-01
  3.265190e-02   8.494982e+01   6.448744e-01
  3.295080e-02   8.247667e+01   6.395847e-01
  3.324970e-02   8.230967e+01   6.380978e-01
  3.354870e-02   8.217019e+01   6.358901e-01
  3.384760e-02   8.241356e+01   6.294781e-01
  3.414650e-02   8.162505e+01   6.264595e-01
  3.444540e-02   8.022954e+01   6.125463e-01
  3.474430e-02   7.948696e+01   6.150702e-01
  3.504330e-02   7.979454e+01   6.086223e-01
  3.534220e-02   8.020098e+01   6.109232e-01
  3.564110e-02   7.897752e+01   6.054984e-01
  3.594000e-02   7.848417e+01   5.920510e-01
  3.623890e-02   7.686732e+01   5.958886e-01
  3.653780e-02   7.728695e+01   5.813514e-01
  3.683680e-02   7.714819e+01   5.883862e-01
  3.713570e-02   7.707142e+01   5.887948e-01
  3.743460e-02   7.605942e+01   5.753828e-01
  3.773350e-02   7.688733e+01   5.778390e-01
  3.803240e-02   7.483370e+01   5.836772e-01
  3.833140e-02   7.563245e+01   6.007307e-01
  3.863030e-02   7.458207e+01   6.058179e-01
  3.892920e-02   7.498768e+01   6.058832e-01
  3.922810e-02   7.389909e+01   6.038265e-01
  3.952700e-02   7.454658e+01   6.025356e-01
  3.982600e-02   7.442669e+01   6.107940e-01
  4.012490e-02   7.329550e+01   5.966877e-01
  4.042380e-02   7.292600e+01   6.030032e-01
  4.072270e-02   7.291076e+01   6.005617e-01
  4.102160e-02   7.291232e+01   5.997815e-01
  4.132050e-02   7.297507e+01   6.008265e-01
  4.161950e-02   7.180376e+01   5.898249e-01
  4.191840e-02   7.260926e+01   6.008979e-01
  4.221730e-02   7.238517e+01   5.922080e-01
  4.251620e-02   7.226613e+01   5.994764e-01
  4.281510e-02   7.162929e+01   5.875993e-01
  4.311410e-02   7.242187e+01   5.915982e-01
  4.341300e-02   7.158547e+01   5.912118e-01
  4.371190e-02   7.088616e+01   5.867987e-01
  4.401080e-02   7.021582e+01   5.840176e-01
  4.430970e-02   7.132307e+01   5.841054e-01
  4.460860e-02   7.078999e+01   5.826583e-01
  4.490760e-02   7.038566e+01   5.824760e-01
  4.520650e-02   7.071289e+01   5.793998e-01
  4.550540e-02   7.053581e+01   5.816113e-01
  4.580430e-02   7.028226e+01   5.783617e-01
  4.610320e-02   6.982445e+01   5.735854e-01
  4.640220e-02   6.961533e+01   5.770702e-01
  4.670110e-02   6.941461e+01   5.676580e-01
  4.700000e-02   7.012777e+01   5.726863e-01
  4.729890e-02   6.901401e+01   5.702469e-01
  4.759780e-02   6.802880e+01   5.654556e-01
  4.789680e-02   6.857438e+01   5.642119e-01
  4.819570e-02   6.896158e+01   5.651070e-01
  4.849460e-02   6.772424e+01   5.620898e-01
  4.879350e-02   6.789583e+01   5.566354e-01
  4.909240e-02   6.878787e+01   5.678939e-01
  4.939130e-02   6.843917e+01   5.568395e-01
  4.969030e-02   6.830655e+01   5.583165e-01
  4.998920e-02   6.742226e+01   5.540204e-01
  5.028810e-02   6.813042e+01   5.549154e-01
  5.058700e-02   6.739162e+01   5.559124e-01
  5.088590e-02   6.864843e+01   5.517536e-01
  5.118490e-02   6.790483e+01   5.559996e-01
  5.148380e-02   6.724600e+01   5.506421e-01
  5.178270e-02   6.760856e+01   5.450000e-01
  5.208160e-02   6.657127e+01   5.465666e-01
  5.238050e-02   6.779748e+01   5.457609e-01
  5.267940e-02   6.742534e+01   5.520366e-01
  5.297840e-02   6.736580e+01   5.446558e-01
  5.327730e-02   6.668097e+01   5.393658e-01
  5.357620e-02   6.801714e+01   5.466443e-01
  5.387510e-02   6.767215e+01   5.421062e-01
  5.417400e-02   6.607607e+01   5.406816e-01
  5.447300e-02   6.679406e+01   5.355018e-01
  5.477190e-02   6.757848e+01   5.398683e-01
  5.507080e-02   6.662534e+01   5.360475e-01
  5.536970e-02   6.725479e+01   5.367346e-01
  5.566860e-02   6.699903e+01   5.394034e-01
  5.596760e-02   6.767191e+01   5.359657e-01
  5.626650e-02   6.672793e+01   5.346281e-01
  5.656540e-02   6.634837e+01   5.312972e-01
  5.686430e-02   6.673535e+01   5.298626e-01
  5.716320e-02   6.714031e+01   5.279442e-01
  5.746210e-02   6.577488e+01   5.278060e-01
  5.776110e-02   6.554759e+01   5.286783e-01
  5.806000e-02   6.649038e+01   5.242293e-01
  5.835890e-02   6.571693e+01   5.217437e-01
  5.865780e-02   6.619491e+01   5.207841e-01
  5.895670e-02   6.649302e+01   5.318761e-01
  5.925570e-02   6.659913e+01   5.201152e-01
  5.955460e-02   6.601967e+01   5.246767e-01
  5.985350e-02   6.607896e+01   5.175227e-01
  6.015240e-02   6.605930e+01   5.191230e-01
  6.045130e-02   6.580602e+01   5.186885e-01
  6.075020e-02   6.538000e+01   5.120329e-01
  6.104920e-02   6.516354e+01   5.150343e-01
  6.134810e-02   6.533315e+01   5.162619e-01
  6.164700e-02   6.585088e+01   5.100889e-01
  6.194590e-02   6.699350e+01   5.227808e-01
  6.224480e-02   6.562598e+01   5.060444e-01
  6.254380e-02   6.582018e+01   5.154012e-01
  6.284270e-02   6.605077e+01   5.179696e-01
  6.314160e-02   6.568295e+01   5.041806e-01
  6.344050e-02   6.543153e+01   5.106076e-01
  6.373940e-02   6.499805e+01   5.005184e-01
  6.403840e-02   6.575473e+01   5.113269e-01
  6.433730e-02   6.561500e+01   5.054791e-01
  6.463620e-02   6.438720e+01   4.966398e-01
  6.493510e-02   6.473299e+01   5.089518e-01
  6.523400e-02   6.465652e+01   4.981839e-01
  6.553290e-02   6.622917e+01   5.067933e-01
  6.583190e-02   6.551544e+01   5.019935e-01
  6.613080e-02   6.591637e+01   4.989657e-01
  6.642970e-02   6.544433e+01   5.063931e-01
  6.672860e-02   6.426471e+01   4.912004e-01
  6.702750e-02   6.542916e+01   5.006422e-01
  6.732650e-02   6.540269e+01   4.970177e-01
  6.762540e-02   6.526672e+01   4.965008e-01
  6.792430e-02   6.401982e+01   4.937180e-01
  6.822320e-02   6.513560e+01   4.901433e-01
  6.852210e-02   6.463172e+01   4.955715e-01
  6.882110e-02   6.440608e+01   4.907637e-01
  6.912000e-02   6.573781e+01   4.953204e-01
  6.941890e-02   6.534336e+01   4.904447e-01
  6.971780e-02   6.512781e+01   4.891577e-01
  7.001670e-02   6.536612e+01   4.963816e-01
  7.031560e-02   6.547412e+01   4.899791e-01
  7.061460e-02   6.498820e+01   4.886331e-01
  7.091350e-02   6.462497e+01   4.858471e-01
  7.121240e-02   6.485405e+01   4.829779e-01
  7.151130e-02   6.532001e+01   4.908366e-01
  7.181020e-02   6.481668e+01   4.823786e-01
  7.210920e-02   6.503766e+01   4.864541e-01
  7.240810e-02   6.470898e+01   4.806065e-01
  7.270700e-02   6.562146e+01   4.900536e-01
  7.300590e-02   6.512901e+01   4.835394e-01
  7.330480e-02   6.420007e+01   4.746843e-01
  7.360370e-02   6.464544e+01   4.822004e-01
  7.390270e-02   6.501256e+01   4.781240e-01
  7.420160e-02   6.558852e+01   4.875695e-01
  7.450050e-02   6.454843e+01   4.746465e-01
  7.479940e-02   6.388069e+01   4.735021e-01
  7.509830e-02   6.514090e+01   4.822078e-01
  7.539730e-02   6.464893e+01   4.732662e-01
  7.569620e-02   6.468580e+01   4.742738e-01
  7.599510e-02   6.431325e+01   4.759898e-01
  7.629400e-02   6.495959e+01   4.722367e-01
  7.659290e-02   6.561929e+01   4.790112e-01
  7.689190e-02   6.484974e+01   4.718373e-01
  7.719080e-02   6.413280e+01   4.718071e-01
  7.748970e-02   6.523689e+01   4.723839e-01
  7.778860e-02   6.491570e+01   4.742417e-01
  7.808750e-02   6.490702e+01   4.707611e-01
  7.838640e-02   6.521225e+01   4.693230e-01
  7.868540e-02   6.538816e+01   4.712240e-01
  7.898430e-02   6.411098e+01   4.640973e-01
  7.928320e-02   6.486490e+01   4.723228e-01
  7.958210e-02   6.446497e+01   4.620937e-01
  7.988100e-02   6.430108e+01   4.668701e-01
  8.018000e-02   6.440939e+01   4.647621e-01
  8.047890e-02   6.470675e+01   4.654198e-01
  8.077780e-02   6.364041e+01   4.607513e-01
  8.107670e-02   6.468478e+01   4.620695e-01
  8.137560e-02   6.420795e+01   4.636225e-01
  8.167450e-02   6.457672e+01   4.620882e-01
  8.197350e-02   6.527625e+01   4.617575e-01
  8.227240e-02   6.480999e+01   4.645549e-01
  8.257130e-02   6.394977e+01   4.519785e-01
  8.287020e-02   6.411066e+01   4.616341e-01
  8.316910e-02   6.410368e+01   4.583866e-01
  8.346810e-02   6.523216e+01   4.580431e-01
  8.376700e-02   6.427252e+01   4.609985e-01
  8.406590e-02   6.427429e+01   4.515956e-01
  8.436480e-02   6.450284e+01   4.594122e-01
  8.466370e-02   6.398826e+01   4.517318e-01
  8.496270e-02   6.468893e+01   4.649430e-01
  8.526160e-02   6.480974e+01   4.800721e-01
  8.556050e-02   6.421613e+01   4.783200e-01
  8.585940e-02   6.528609e+01   4.883259e-01
  8.615830e-02   6.449713e+01   4.853663e-01
  8.645720e-02   6.447929e+01   4.900712e-01
  8.675620e-02   6.468265e+01   4.932866e-01
  8.705510e-02   6.447043e+01   4.914967e-01
  8.735400e-02   6.465600e+01   4.946683e-01
  8.765290e-02   6.389492e+01   4.922427e-01
  8.795180e-02   6.537191e+01   5.019558e-01
  8.825080e-02   6.351305e+01   4.902765e-01
  8.854970e-02   6.434888e+01   5.000621e-01
  8.884860e-02   6.464346e+01   4.991513e-01
  8.914750e-02   6.351967e+01   5.009787e-01
  8.944640e-02   6.426766e+01   5.002624e-01
  8.974530e-02   6.447531e+01   4.969795e-01
  9.004430e-02   6.802119e+01   5.084000e-01
  9.034320e-02   6.490465e+01   4.790696e-01
  9.064210e-02   6.435200e+01   4.761332e-01
  9.094100e-02   6.319580e+01   4.620099e-01
  9.123990e-02   6.363727e+01   4.623796e-01
  9.153890e-02   6.427091e+01   4.671809e-01
  9.183780e-02   6.431842e+01   4.640212e-01
  9.213670e-02   6.434334e+01   4.624711e-01
  9.243560e-02   6.470568e+01   4.625493e-01
  9.273450e-02   6.447068e+01   4.577111e-01
  9.303350e-02   6.508148e+01   4.659387e-01
  9.333240e-02   6.367254e+01   4.506160e-01
  9.363130e-02   6.423618e+01   4.560922e-01
  9.393020e-02   6.434358e+01   4.541384e-01
  9.422910e-02   6.350727e+01   4.523328e-01
  9.452800e-02   6.395768e+01   4.551024e-01
  9.482700e-02   6.454496e+01   4.469375e-01
  9.512590e-02   6.350601e+01   4.515571e-01
  9.542480e-02   6.368809e+01   4.472783e-01
  9.572370e-02   6.318549e+01   4.455099e-01
  9.602260e-02   6.386181e+01   4.501442e-01
  9.632160e-02   6.374670e+01   4.419932e-01
  9.662050e-02   6.409624e+01   4.457474e-01
  9.691940e-02   6.440933e+01   4.468347e-01
  9.721830e-02   6.473963e+01   4.454222e-01
  9.751720e-02   6.428809e+01   4.460473e-01
  9.781610e-02   6.486680e+01   4.437003e-01
  9.811510e-02   6.329157e+01   4.425767e-01
  9.841400e-02   6.373616e+01   4.370105e-01
  9.871290e-02   6.403514e+01   4.412022e-01
  9.901180e-02   6.362254e+01   4.408463e-01
  9.931070e-02   6.410175e+01   4.386109e-01
  9.960970e-02   6.370623e+01   4.404229e-01
  9.990860e-02   6.334157e+01   4.318956e-01
  1.002070e-01   6.420079e+01   4.389496e-01
  1.005060e-01   6.420540e+01   4.365392e-01
  1.008050e-01   6.438086e+01   4.395647e-01
  1.011040e-01   6.434915e+01   4.332908e-01
  1.014030e-01   6.309715e+01   4.310614e-01
  1.017020e-01   6.433284e+01   4.394008e-01
  1.020010e-01   6.396625e+01   4.333434e-01
  1.023000e-01   6.417672e+01   4.320416e-01
  1.025990e-01   6.399968e+01   4.304500e-01
  1.028980e-01   6.398446e+01   4.320612e-01
  1.031970e-01   6.356163e+01   4.329835e-01
  1.034960e-01   6.482269e+01   4.292705e-01
  1.037950e-01   6.402284e+01   4.305279e-01
  1.040930e-01   6.491207e+01   4.298907e-01
  1.043920e-01   6.426921e+01   4.316871e-01
  1.046910e-01   6.419637e+01   4.307802e-01
  1.049900e-01   6.480087e+01   4.269503e-01
  1.052890e-01   6.398636e+01   4.277847e-01
  1.055880e-01   6.395017e+01   4.260505e-01
  1.058870e-01   6.385194e+01   4.273352e-01
  1.061860e-01   6.394612e+01   4.234935e-01
  1.064850e-01   6.457865e+01   4.262176e-01
  1.067840e-01   6.437354e+01   4.277807e-01
  1.070830e-01   6.437435e+01   4.242783e-01
  1.073820e-01   6.448322e+01   4.230705e-01
  1.076800e-01   6.425813e+01   4.220208e-01
  1.079790e-01   6.400804e+01   4.230694e-01
  1.082780e-01   6.519521e+01   4.288880e-01
  1.085770e-01   6.451609e+01   4.176783e-01
  1.088760e-01   6.371102e+01   4.208397e-01
  1.091750e-01   6.436221e+01   4.214338e-01
  1.094740e-01   6.397542e+01   4.210914e-01
  1.097730e-01   6.384515e+01   4.182096e-01
  1.100720e-01   6.316930e+01   4.121149e-01
  1.103710e-01   6.373428e+01   4.202971e-01
  1.106700e-01   6.375495e+01   4.143165e-01
  1.109690e-01   6.381228e+01   4.202453e-01
  1.112670e-01   6.468674e+01   4.155560e-01
  1.115660e-01   6.453179e+01   4.162388e-01
  1.118650e-01   6.423666e+01   4.191854e-01
  1.121640e-01   6.395846e+01   4.123350e-01
  1.124630e-01   6.416629e+01   4.141744e-01
  1.127620e-01   6.456195e+01   4.154493e-01
  1.130610e-01   6.448328e+01   4.146084e-01
  1.133600e-01   6.461806e+01   4.198192e-01
  1.136590e-01   6.390421e+01   4.073059e-01
  1.139580e-01   6.468863e+01   4.143898e-01
  1.142570e-01   6.443065e+01   4.132718e-01
  1.145560e-01   6.395580e+01   4.123264e-01
  1.148550e-01   6.430278e+01   4.122820e-01
  1.151530e-01   6.426355e+01   4.067721e-01
  1.154520e-01   6.423648e+01   4.117808e-01
  1.157510e-01   6.449641e+01   4.080662e-01
  1.160500e-01   6.430169e+01   4.137318e-01
  1.163490e-01   6.444736e+01   4.079110e-01
  1.166480e-01   6.490269e+01   4.121824e-01
  1.169470e-01   6.409368e+01   4.073486e-01
  1.172460e-01   6.467783e+01   4.097639e-01
  1.175450e-01   6.389176e+01   4.039416e-01
  1.178440e-01   6.464514e+01   4.063161e-01
  1.181430e-01   6.412222e+01   4.077194e-01
  1.184420e-01   6.497823e+01   4.081921e-01
  1.187400e-01   6.467927e+01   4.058738e-01
  1.190390e-01   6.421265e+01   4.035898e-01
  1.193380e-01   6.389303e+01   4.025841e-01
  1.196370e-01   6.380124e+01   4.044783e-01
  1.199360e-01   6.465872e+01   4.030948e-01
  1.202350e-01   6.477699e+01   4.064550e-01
  1.205340e-01   6.435791e+01   4.026933e-01
  1.208330e-01   6.346251e+01   3.985524e-01
  1.211320e-01   6.422826e+01   4.041832e-01
  1.214310e-01   6.340657e+01   3.949818e-01
  1.217300e-01   6.513568e+01   4.059342e-01
  1.220290e-01   6.457580e+01   4.028363e-01
  1.223270e-01   6.458168e+01   4.001955e-01
  1.226260e-01   6.405353e+01   3.980323e-01
  1.229250e-01   6.452984e+01   3.979458e-01
  1.232240e-01   6.440069e+01   4.012212e-01
  1.235230e-01   6.461603e+01   4.010943e-01
  1.238220e-01   6.402689e+01   3.958769e-01
  1.241210e-01   6.432250e+01   3.983447e-01
  1.244200e-01   6.486079e+01   3.963927e-01
  1.247190e-01   6.478007e+01   4.008097e-01
  1.250180e-01   6.497351e+01   3.964822e-01
  1.253170e-01   6.464907e+01   3.962548e-01
  1.256160e-01   6.447442e+01   3.982939e-01
  1.259140e-01   6.439122e+01   3.952093e-01
  1.262130e-01   6.395218e+01   3.938596e-01
  1.265120e-01   6.438450e+01   3.924206e-01
  1.268110e-01   6.460894e+01   3.938545e-01
  1.271100e-01   6.447431e+01   3.970000e-01
  1.274090e-01   6.466010e+01   3.942616e-01
  1.277080e-01   6.465165e+01   3.929847e-01
  1.280070e-01   6.464094e+01   3.917129e-01
  1.283060e-01   6.420511e+01   3.918736e-01
  1.286050e-01   6.492972e+01   3.968584e-01
  1.289040e-01   6.441086e+01   3.883344e-01
  1.292030e-01   6.450090e+01   3.935250e-01
  1.295020e-01   6.474275e+01   3.905484e-01
  1.298000e-01   6.439526e+01   3.902313e-01
  1.300990e-01   6.522279e+01   3.902898e-01
  1.303980e-01   6.476759e+01   3.896504e-01
  1.306970e-01   6.511829e+01   3.936527e-01
  1.309960e-01   6.463369e+01   3.899757e-01
  1.312950e-01   6.476460e+01   3.901270e-01
  1.315940e-01   6.466684e+01   3.855300e-01
  1.318930e-01   6.520038e+01   3.899812e-01
  1.321920e-01   6.379419e+01   3.855144e-01
  1.324910e-01   6.449983e+01   3.886025e-01
  1.327900e-01   6.471747e+01   3.870997e-01
  1.330890e-01   6.391444e+01   3.842189e-01
  1.333870e-01   6.516728e+01   3.877288e-01
  1.336860e-01   6.462547e+01   3.854067e-01
  1.339850e-01   6.448005e+01   3.835720e-01
  1.342840e-01   6.477304e+01   3.872659e-01
  1.345830e-01   6.440252e+01   3.847413e-01
  1.348820e-01   6.502540e+01   3.865974e-01
  1.351810e-01   6.422865e+01   3.793942e-01
  1.354800e-01   6.464249e+01   3.849882e-01
  1.357790e-01   6.535157e+01   3.847607e-01
  1.360780e-01   6.508136e+01   3.855899e-01
  1.363770e-01   6.444994e+01   3.832506e-01
  1.366760e-01   6.486412e+01   3.865894e-01
  1.369740e-01   6.502434e+01   4.007744e-01
  1.372730e-01   6.429293e+01   4.006198e-01
  1.375720e-01   6.444671e+01   4.104469e-01
  1.378710e-01   6.463166e+01   4.127565e-01
  1.381700e-01   6.477721e+01   4.149658e-01
  1.384690e-01   6.410550e+01   4.199781e-01
  1.387680e-01   6.430722e+01   4.091522e-01
  1.390670e-01   6.458940e+01   3.983889e-01
  1.393660e-01   6.458007e+01   3.975834e-01
  1.396650e-01   6.430034e+01   3.939176e-01
  1.399640e-01   6.483026e+01   3.965543e-01
  1.402630e-01   6.434600e+01   3.869391e-01
  1.405620e-01   6.498027e+01   3.932353e-01
  1.408600e-01   6.420607e+01   3.896576e-01
  1.411590e-01   6.417581e+01   3.905471e-01
  1.414580e-01   6.490278e+01   3.932491e-01
  1.417570e-01   6.526615e+01   3.868409e-01
  1.420560e-01   6.443985e+01   3.889052e-01
  1.423550e-01   6.496522e+01   3.878400e-01
  1.426540e-01   6.426717e+01   3.822448e-01
  1.429530e-01   6.417351e+01   3.810480e-01
  1.432520e-01   6.462655e+01   3.794413e-01
  1.435510e-01   6.509316e+01   3.835385e-01
  1.438500e-01   6.411392e+01   3.766003e-01
  1.441490e-01   6.500989e+01   3.783355e-01
  1.444470e-01   6.517589e+01   3.812760e-01
  1.447460e-01   6.396267e+01   3.739676e-01
  1.450450e-01   6.507998e+01   3.809953e-01
  1.453440e-01   6.437685e+01   3.730190e-01
  1.456430e-01   6.467371e+01   3.775767e-01
  1.459420e-01   6.344151e+01   3.733081e-01
  1.462410e-01   6.453560e+01   3.747702e-01
  1.465400e-01   6.450371e+01   3.759823e-01
  1.468390e-01   6.469616e+01   3.718170e-01
  1.471380e-01   6.526195e+01   3.764389e-01
  1.474370e-01   6.444243e+01   3.747160e-01
  1.477360e-01   6.537839e+01   3.763412e-01
  1.480340e-01   6.480956e+01   3.710924e-01
  1.483330e-01   6.466749e+01   3.791136e-01
  1.486320e-01   6.439369e+01   3.878012e-01
  1.489310e-01   6.513148e+01   3.917191e-01
  1.492300e-01   6.456015e+01   3.895107e-01
  1.495290e-01   6.587742e+01   3.959406e-01
  1.498280e-01   6.492327e+01   3.976070e-01
  1.501270e-01   6.563417e+01   4.013365e-01
  1.504260e-01   6.471376e+01   3.931734e-01
  1.507250e-01   6.480904e+01   3.993261e-01
  1.510240e-01   6.528746e+01   3.997549e-01
  1.513230e-01   6.496028e+01   4.040337e-01
  1.516210e-01   6.455069e+01   3.985294e-01
  1.519200e-01   6.458022e+01   3.986205e-01
  1.522190e-01   6.524214e+01   4.076360e-01
  1.525180e-01   6.500819e+01   4.020441e-01
  1.528170e-01   6.497203e+01   4.073421e-01
  1.531160e-01   6.505075e+01   4.043150e-01
  1.534150e-01   6.507926e+01   3.985997e-01
  1.537140e-01   6.501013e+01   3.915989e-01
  1.540130e-01   6.559126e+01   3.868631e-01
  1.543120e-01   6.562279e+01   3.871905e-01
  1.546110e-01   6.501634e+01   3.828533e-01
  1.549100e-01   6.524769e+01   3.837635e-01
  1.552090e-01   6.526041e+01   3.858861e-01
  1.555070e-01   6.534157e+01   3.768856e-01
  1.558060e-01   6.490573e+01   3.809360e-01
  1.561050e-01   6.434373e+01   3.755158e-01
  1.564040e-01   6.520539e+01   3.795697e-01
  1.567030e-01   6.543416e+01   3.782448e-01
  1.570020e-01   6.538555e+01   3.761457e-01
  1.573010e-01   6.538793e+01   3.796558e-01
  1.576000e-01   6.530090e+01   3.735507e-01
  1.578990e-01   6.430095e+01   3.725854e-01
  1.581980e-01   6.492790e+01   3.726937e-01
  1.584970e-01   6.461282e+01   3.715775e-01
  1.587960e-01   6.520809e+01   3.767178e-01
  1.590940e-01   6.481686e+01   3.702793e-01
  1.593930e-01   6.485816e+01   3.691564e-01
  1.596920e-01   6.540132e+01   3.717364e-01
  1.599910e-01   6.498686e+01   3.722296e-01
  1.602900e-01   6.511128e+01   3.719552e-01
  1.605890e-01   6.527261e+01   3.668738e-01
  1.608880e-01   6.587980e+01   3.710199e-01
  1.611870e-01   6.516545e+01   3.679843e-01
  1.614860e-01   6.474092e+01   3.671888e-01
  1.617850e-01   6.531676e+01   3.656005e-01
  1.620840e-01   6.456983e+01   3.635041e-01
  1.623830e-01   6.474339e+01   3.655835e-01
  1.626810e-01   6.498639e+01   3.640823e-01
  1.629800e-01   6.536651e+01   3.612567e-01
  1.632790e-01   6.441830e+01   3.597721e-01
  1.635780e-01   6.482290e+01   3.620600e-01
  1.638770e-01   6.469942e+01   3.640664e-01
  1.641760e-01   6.449258e+01   3.617190e-01
  1.644750e-01   6.529682e+01   3.631863e-01
  1.647740e-01   6.504427e+01   3.620954e-01
  1.650730e-01   6.438945e+01   3.616243e-01
  1.653720e-01   6.547909e+01   3.642790e-01
  1.656710e-01   6.488591e+01   3.604995e-01
  1.659700e-01   6.435749e+01   3.605646e-01
  1.662680e-01   6.526571e+01   3.617453e-01
  1.665670e-01   6.501403e+01   3.620112e-01
  1.668660e-01   6.473337e+01   3.578013e-01
  1.671650e-01   6.525618e+01   3.621043e-01
  1.674640e-01   6.498909e+01   3.605945e-01
  1.677630e-01   6.475188e+01   3.580404e-01
  1.680620e-01   6.441357e+01   3.593760e-01
  1.683610e-01   6.403022e+01   3.527207e-01
  1.686600e-01   6.526868e+01   3.609863e-01
  1.689590e-01   6.514543e+01   3.570698e-01
  1.692580e-01   6.471420e+01   3.557014e-01
  1.695570e-01   6.463012e+01   3.599796e-01
  1.698560e-01   6.454417e+01   3.537689e-01
  1.701540e-01   6.525057e+01   3.584763e-01
  1.704530e-01   6.500277e+01   3.548410e-01
  1.707520e-01   6.442782e+01   3.534499e-01
  1.710510e-01   6.446912e+01   3.565096e-01
  1.713500e-01   6.458720e+01   3.533420e-01
  1.716490e-01   6.527833e+01   3.579919e-01
  1.719480e-01   6.437553e+01   3.499032e-01
  1.722470e-01   6.435054e+01   3.521527e-01
  1.725460e-01   6.485486e+01   3.551679e-01
  1.728450e-01   6.405771e+01   3.506342e-01
  1.731440e-01   6.477957e+01   3.531441e-01
  1.734430e-01   6.456279e+01   3.493557e-01
  1.737410e-01   6.468455e+01   3.532460e-01
  1.740400e-01   6.479352e+01   3.528219e-01
  1.743390e-01   6.452398e+01   3.496015e-01
  1.746380e-01   6.473256e+01   3.517606e-01
  1.749370e-01   6.431657e+01   3.483397e-01
  1.752360e-01   6.425851e+01   3.504703e-01
  1.755350e-01   6.487001e+01   3.512444e-01
  1.758340e-01   6.467319e+01   3.460290e-01
  1.761330e-01   6.461787e+01   3.514489e-01
  1.764320e-01   6.460118e+01   3.465178e-01
  1.767310e-01   6.438756e+01   3.502895e-01
  1.770300e-01   6.456592e+01   3.471085e-01
  1.773280e-01   6.506072e+01   3.498242e-01
  1.776270e-01   6.443564e+01   3.469300e-01
  1.779260e-01   6.410111e+01   3.444952e-01
  1.782250e-01   6.477105e+01   3.490446e-01
  1.785240e-01   6.459023e+01   3.452986e-01
  1.788230e-01   6.534468e+01   3.490228e-01
  1.791220e-01   6.438738e+01   3.469720e-01
  1.794210e-01   6.462212e+01   3.443735e-01
  1.797200e-01   6.487684e+01   3.465734e-01
  1.800190e-01   6.485143e+01   3.441472e-01
  1.803180e-01   6.449833e+01   3.467552e-01
  1.806170e-01   6.518261e+01   3.456954e-01
  1.809160e-01   6.434920e+01   3.428120e-01
  1.812140e-01   6.418167e+01   3.431979e-01
  1.815130e-01   6.421798e+01   3.427946e-01
  1.818120e-01   6.433523e+01   3.444477e-01
  1.821110e-01   6.463751e+01   3.412721e-01
  1.824100e-01   6.440431e+01   3.431250e-01
  1.827090e-01   6.453235e+01   3.428016e-01
  1.830080e-01   6.405158e+01   3.416874e-01
  1.833070e-01   6.469880e+01   3.409453e-01
  1.836060e-01   6.413260e+01   3.386440e-01
  1.839050e-01   6.421249e+01   3.427800e-01
  1.842040e-01   6.514461e+01   3.424445e-01
  1.845030e-01   6.523988e+01   3.418795e-01
  1.848010e-01   6.392323e+01   3.401953e-01
  1.851000e-01   6.384647e+01   3.353520e-01
  1.853990e-01   6.453424e+01   3.421461e-01
  1.856980e-01   6.419161e+01   3.387998e-01
  1.859970e-01   6.416593e+01   3.374538e-01
  1.862960e-01   6.439218e+01   3.394898e-01
  1.865950e-01   6.425788e+01   3.373779e-01
  1.868940e-01   6.442688e+01   3.416970e-01
  1.871930e-01   6.411722e+01   3.337312e-01
  1.874920e-01   6.425594e+01   3.372144e-01
  1.877910e-01   6.424340e+01   3.370233e-01
  1.880900e-01   6.438838e+01   3.374034e-01
  1.883880e-01   6.393782e+01   3.379691e-01
  1.886870e-01   6.436845e+01   3.330061e-01
  1.889860e-01   6.420188e+01   3.381858e-01
  1.892850e-01   6.492132e+01   3.375327e-01
  1.895840e-01   6.334498e+01   3.323285e-01
  1.898830e-01   6.384646e+01   3.341053e-01
  1.901820e-01   6.396905e+01   3.341161e-01
  1.904810e-01   6.475548e+01   3.360081e-01
  1.907800e-01   6.441742e+01   3.343575e-01
  1.910790e-01   6.445250e+01   3.338343e-01
  1.913780e-01   6.357780e+01   3.326311e-01
  1.916770e-01   6.416420e+01   3.340074e-01
  1.919750e-01   6.405454e+01   3.344942e-01
  1.922740e-01   6.396113e+01   3.305937e-01
  1.925730e-01   6.380095e+01   3.309304e-01
  1.928720e-01   6.418765e+01   3.326902e-01
  1.931710e-01   6.418458e+01   3.332926e-01
  1.934700e-01   6.414591e+01   3.316729e-01
  1.937690e-01   6.420696e+01   3.309285e-01
  1.940680e-01   6.404453e+01   3.323190e-01
  1.943670e-01   6.419662e+01   3.307523e-01
  1.946660e-01   6.408245e+01   3.310572e-01
  1.949650e-01   6.390004e+01   3.285056e-01
  1.952640e-01   6.352350e+01   3.290137e-01
  1.955630e-01   6.429015e+01   3.321967e-01
  1.958610e-01   6.407569e+01   3.285155e-01
  1.961600e-01   6.441354e+01   3.307131e-01
  1.964590e-01   6.401343e+01   3.282093e-01
  1.967580e-01   6.366627e+01   3.295322e-01
  1.970570e-01   6.378625e+01   3.276264e-01
  1.973560e-01   6.389593e+01   3.261652e-01
  1.976550e-01   6.358458e+01   3.281351e-01
  1.979540e-01   6.303571e+01   3.243924e-01
  1.982530e-01   6.426634e+01   3.292983e-01
  1.985520e-01   6.405074e+01   3.267045e-01
  1.988510e-01   6.402904e+01   3.267936e-01
  1.991500e-01   6.390325e+01   3.286611e-01
  1.994480e-01   6.340833e+01   3.240607e-01
  1.997470e-01   6.373060e+01   3.267548e-01
  2.000460e-01   6.332325e+01   3.218694e-01
  2.003450e-01   6.359629e+01   3.248262e-01
  2.006440e-01   6.315609e+01   3.264415e-01
  2.009430e-01   6.380098e+01   3.230812e-01
  2.012420e-01   6.406572e+01   3.270319e-01
  2.015410e-01   6.309996e+01   3.211620e-01
  2.018400e-01   6.360299e+01   3.231410e-01
  2.021390e-01   6.337211e+01   3.235419e-01
  2.024380e-01   6.325537e+01   3.183973e-01
  2.027370e-01   6.357153e+01   3.241927e-01
  2.030350e-01   6.348710e+01   3.208958e-01
  2.033340e-01   6.342369e+01   3.215668e-01
  2.036330e-01   6.342574e+01   3.190972e-01
  2.039320e-01   6.392099e+01   3.211623e-01
  2.042310e-01   6.343770e+01   3.230024e-01
  2.045300e-01   6.281733e+01   3.167547e-01
  2.048290e-01   6.301937e+01   3.183446e-01
  2.051280e-01   6.318409e+01   3.183532e-01
  2.054270e-01   6.409832e+01   3.201037e-01
  2.057260e-01   6.373777e+01   3.226412e-01
  2.060250e-01   6.313917e+01   3.171622e-01
  2.063240e-01   6.389615e+01   3.216512e-01
  2.066230e-01   6.305811e+01   3.181711e-01
  2.069210e-01   6.337700e+01   3.202043e-01
  2.072200e-01   6.323986e+01   3.191735e-01
  2.075190e-01   6.289882e+01   3.158911e-01
  2.078180e-01   6.355076e+01   3.199571e-01
  2.081170e-01   6.269350e+01   3.161745e-01
  2.084160e-01   6.287271e+01   3.186544e-01
  2.087150e-01   6.316286e+01   3.158893e-01
  2.090140e-01   6.300444e+01   3.169576e-01
  2.093130e-01   6.306907e+01   3.169861e-01
  2.096120e-01   6.315981e+01   3.166791e-01
  2.099110e-01   6.336177e+01   3.157254e-01
  2.102100e-01   6.346415e+01   3.175749e-01
  2.105080e-01   6.303563e+01   3.181144e-01
  2.108070e-01   6.250173e+01   3.138374e-01
  2.111060e-01   6.290788e+01   3.140687e-01
  2.114050e-01   6.293953e+01   3.145404e-01
  2.117040e-01   6.361037e+01   3.212071e-01
  2.120030e-01   6.341940e+01   3.266829e-01
  2.123020e-01   6.310253e+01   3.282186e-01
  2.126010e-01   6.343402e+01   3.264292e-01
  2.129000e-01   6.358043e+01   3.300576e-01
  2.131990e-01   6.315320e+01   3.318250e-01
  2.134980e-01   6.263896e+01   3.324765e-01
  2.137970e-01   6.302015e+01   3.310163e-01
  2.140950e-01   6.327199e+01   3.335283e-01
  2.143940e-01   6.352985e+01   3.354613e-01
  2.146930e-01   6.260597e+01   3.333266e-01
  2.149920e-01   6.294101e+01   3.345324e-01
  2.152910e-01   6.304298e+01   3.352781e-01
  2.155900e-01   6.334608e+01   3.389818e-01
  2.158890e-01   6.245178e+01   3.365805e-01
  2.161880e-01   6.301429e+01   3.366380e-01
  2.164870e-01   6.276687e+01   3.372662e-01
  2.167860e-01   6.299877e+01   3.315725e-01
  2.170850e-01   6.296743e+01   3.289114e-01
  2.173840e-01   6.329178e+01   3.266458e-01
  2.176820e-01   6.304648e+01   3.245639e-01
  2.179810e-01   6.250705e+01   3.241798e-01
  2.182800e-01   6.227789e+01   3.193402e-01
  2.185790e-01   6.305075e+01   3.228621e-01
  2.188780e-01   6.238044e+01   3.176768e-01
  2.191770e-01   6.241726e+01   3.198363e-01
  2.194760e-01   6.293244e+01   3.219946e-01
  2.197750e-01   6.276611e+01   3.183842e-01
  2.200740e-01   6.261697e+01   3.159814e-01
  2.203730e-01   6.258779e+01   3.176595e-01
  2.206720e-01   6.226172e+01   3.158866e-01
  2.209710e-01   6.258108e+01   3.188723e-01
  2.212700e-01   6.279003e+01   3.149557e-01
  2.215680e-01   6.217832e+01   3.162132e-01
  2.218670e-01   6.205669e+01   3.116774e-01
  2.221660e-01   6.208882e+01   3.151798e-01
  2.224650e-01   6.208894e+01   3.126687e-01
  2.227640e-01   6.251668e+01   3.134820e-01
  2.230630e-01   6.146078e+01   3.117347e-01
  2.233620e-01   6.256729e+01   3.137398e-01
  2.236610e-01   6.258303e+01   3.137792e-01
  2.239600e-01   6.197925e+01   3.086756e-01
  2.242590e-01   6.216152e+01   3.122000e-01
  2.245580e-01   6.237373e+01   3.118258e-01
  2.248570e-01   6.189477e+01   3.124405e-01
  2.251550e-01   6.227923e+01   3.098009e-01
  2.254540e-01   6.263594e+01   3.109412e-01
  2.257530e-01   6.194064e+01   3.115153e-01
  2.260520e-01   6.173744e+01   3.071971e-01
  2.263510e-01   6.240064e+01   3.098495e-01
  2.266500e-01   6.203152e+01   3.088057e-01
  2.269490e-01   6.214726e+01   3.077162e-01
  2.272480e-01   6.143562e+01   3.084531e-01
  2.275470e-01   6.212967e+01   3.060686e-01
  2.278460e-01   6.143102e+01   3.078099e-01
  2.281450e-01   6.220510e+01   3.069920e-01
  2.284440e-01   6.167894e+01   3.071761e-01
  2.287420e-01   6.187599e+01   3.085442e-01
  2.290410e-01   6.231279e+01   3.034994e-01
  2.293400e-01   6.217771e+01   3.079161e-01
  2.296390e-01   6.222924e+01   3.065591e-01
  2.299380e-01   6.220965e+01   3.070033e-01
  2.302370e-01   6.227901e+01   3.065589e-01
  2.305360e-01   6.230180e+01   3.046697e-01
  2.308350e-01   6.205811e+01   3.083692e-01
  2.311340e-01   6.216502e+01   3.029018e-01
  2.314330e-01   6.175140e+01   3.040429e-01
  2.317320e-01   6.196985e+01   3.056747e-01
  2.320310e-01   6.238212e+01   3.035492e-01
  2.323290e-01   6.161246e+01   3.063894e-01
  2.326280e-01   6.204165e+01   3.020104e-01
  2.329270e-01   6.185977e+01   3.020390e-01
  2.332260e-01   6.200381e+01   3.039403e-01
  2.335250e-01   6.164587e+01   3.023455e-01
  2.338240e-01   6.213772e+01   3.047505e-01
  2.341230e-01   6.198853e+01   2.998993e-01
  2.344220e-01   6.163045e+01   3.020701e-01
  2.347210e-01   6.153473e+01   3.017170e-01
  2.350200e-01   6.168547e+01   3.012598e-01
  2.353190e-01   6.187747e+01   3.020822e-01
  2.356180e-01   6.200422e+01   2.990179e-01
  2.359170e-01   6.149851e+01   3.021028e-01
  2.362150e-01   6.158974e+01   3.003234e-01
  2.365140e-01   6.170572e+01   2.982972e-01
  2.368130e-01   6.154580e+01   3.002163e-01
  2.371120e-01   6.124422e+01   2.980933e-01
  2.374110e-01   6.110384e+01   3.003054e-01
  2.377100e-01   6.139342e+01   2.974276e-01
  2.380090e-01   6.134527e+01   2.986843e-01
  2.383080e-01   6.133332e+01   2.967154e-01
  2.386070e-01   6.166208e+01   2.991085e-01
  2.389060e-01   6.153158e+01   2.984474e-01
  2.392050e-01   6.144556e+01   2.966481e-01
  2.395040e-01   6.179235e+01   2.995396e-01
  2.398020e-01   6.169046e+01   2.972387e-01
  2.401010e-01   6.086033e+01   2.969291e-01
  2.404000e-01   6.169143e+01   2.961181e-01
  2.406990e-01   6.153758e+01   2.974357e-01
  2.409980e-01   6.163916e+01   2.966646e-01
  2.412970e-01   6.105151e+01   2.948007e-01
  2.415960e-01   6.191531e+01   2.977799e-01
  2.418950e-01   6.107594e+01   2.940833e-01
  2.421940e-01   6.127935e+01   2.957974e-01
  2.424930e-01   6.170616e+01   2.977293e-01
  2.427920e-01   6.137127e+01   2.931462e-01
  2.430910e-01   6.080943e+01   2.937722e-01
  2.433890e-01   6.089207e+01   2.929807e-01
  2.436880e-01   6.083769e+01   2.954017e-01
  2.439870e-01   6.104361e+01   2.923626e-01
  2.442860e-01   6.144407e+01   2.927768e-01
  2.445850e-01   6.069105e+01   2.927157e-01
  2.448840e-01   6.145986e+01   2.941235e-01
  2.451830e-01   6.102535e+01   2.946263e-01
  2.454820e-01   6.081684e+01   2.906339e-01
  2.457810e-01   6.044151e+01   2.909172e-01
  2.460800e-01   6.092596e+01   2.924068e-01
  2.463790e-01   6.069325e+01   2.908748e-01
  2.466780e-01   6.102994e+01   2.921130e-01
  2.469770e-01   6.043777e+01   2.898336e-01
  2.472750e-01   6.098051e+01   2.918864e-01
  2.475740e-01   6.113972e+01   2.932470e-01
  2.478730e-01   6.083830e+01   2.878358e-01
  2.481720e-01   6.060039e+01   2.902232e-01
  2.484710e-01   6.076565e+01   2.888139e-01
  2.487700e-01   6.045432e+01   2.911644e-01
  2.490690e-01   6.102815e+01   2.914607e-01
  2.493680e-01   6.063450e+01   2.875611e-01
  2.496670e-01   6.093065e+01   2.922006e-01
  2.499660e-01   6.104706e+01   2.894819e-01
  2.502650e-01   6.135543e+01   2.914887e-01
  2.505640e-01   6.116884e+01   2.880967e-01
  2.508620e-01   6.073042e+01   2.884152e-01
  2.511610e-01   6.070382e+01   2.906852e-01
  2.514600e-01   6.056458e+01   2.871875e-01
  2.517590e-01   6.053974e+01   2.869214e-01
  2.520580e-01   6.071116e+01   2.878470e-01
  2.523570e-01   6.026615e+01   2.871021e-01
  2.526560e-01   6.041309e+01   2.882900e-01
  2.529550e-01   6.063526e+01   2.855045e-01
  2.532540e-01   6.104476e+01   2.863648e-01
  2.535530e-01   6.079823e+01   2.855825e-01
  2.538520e-01   6.074049e+01   2.867767e-01
  2.541510e-01   6.055508e+01   2.848082e-01
  2.544490e-01   6.093908e+01   2.865256e-01
  2.547480e-01   6.047330e+01   2.857350e-01
  2.550470e-01   6.125298e+01   2.858359e-01
  2.553460e-01   6.077277e+01   2.851171e-01
  2.556450e-01   6.086275e+01   2.830275e-01
  2.559440e-01   6.073444e+01   2.856360e-01
  2.562430e-01   6.092958e+01   2.874293e-01
  2.565420e-01   6.006221e+01   2.828438e-01
  2.568410e-01   6.060267e+01   2.833138e-01
  2.571400e-01   6.057560e+01   2.836495e-01
  2.574390e-01   5.981651e+01   2.839757e-01
  2.577380e-01   6.066869e+01   2.849740e-01
  2.580360e-01   6.073231e+01   2.831197e-01
  2.583350e-01   6.056652e+01   2.852409e-01
  2.586340e-01   6.058072e+01   2.821740e-01
  2.589330e-01   5.990780e+01   2.833827e-01
  2.592320e-01   6.040592e+01   2.817666e-01
  2.595310e-01   6.091217e+01   2.839366e-01
  2.598300e-01   6.014897e+01   2.840536e-01
  2.601290e-01   6.045826e+01   2.804258e-01
  2.604280e-01   6.035794e+01   2.836396e-01
  2.607270e-01   6.028922e+01   2.797440e-01
  2.610260e-01   5.990156e+01   2.813738e-01
  2.613250e-01   6.045994e+01   2.832787e-01
  2.616240e-01   6.076499e+01   2.830968e-01
  2.619220e-01   6.015158e+01   2.817629e-01
  2.622210e-01   6.026601e+01   2.792099e-01
  2.625200e-01   6.049858e+01   2.814923e-01
  2.628190e-01   6.044460e+01   2.810738e-01
  2.631180e-01   5.989303e+01   2.780584e-01
  2.634170e-01   5.985964e+01   2.815716e-01
  2.637160e-01   5.999114e+01   2.782860e-01
  2.640150e-01   6.001647e+01   2.810529e-01
  2.643140e-01   6.035634e+01   2.787502e-01
  2.646130e-01   6.001696e+01   2.783459e-01
  2.649120e-01   6.033107e+01   2.820842e-01
  2.652110e-01   6.039121e+01   2.790214e-01
  2.655090e-01   5.987705e+01   2.785943e-01
  2.658080e-01   6.011653e+01   2.775332e-01
  2.661070e-01   5.996485e+01   2.784158e-01
  2.664060e-01   5.995911e+01   2.781165e-01
  2.667050e-01   5.979809e+01   2.780284e-01
  2.670040e-01   6.034227e+01   2.790993e-01
  2.673030e-01   5.997514e+01   2.773953e-01
  2.676020e-01   6.012641e+01   2.778394e-01
  2.679010e-01   6.018170e+01   2.778725e-01
  2.682000e-01   6.008094e+01   2.765127e-01
  2.684990e-01   6.030616e+01   2.780651e-01
  2.687980e-01   6.000185e+01   2.769860e-01
  2.690960e-01   6.031257e+01   2.788397e-01
  2.693950e-01   6.003735e+01   2.752993e-01
  2.696940e-01   6.047837e+01   2.766795e-01
  2.699930e-01   6.080733e+01   2.784614e-01
  2.702920e-01   5.992187e+01   2.761464e-01
  2.705910e-01   6.021807e+01   2.772966e-01
  2.708900e-01   5.990391e+01   2.744423e-01
  2.711890e-01   5.981812e+01   2.760938e-01
  2.714880e-01   6.010510e+01   2.757318e-01
  2.717870e-01   5.994195e+01   2.758205e-01
  2.720860e-01   5.959947e+01   2.740184e-01
  2.723850e-01   6.024106e+01   2.748471e-01
  2.726840e-01   6.028853e+01   2.760596e-01
  2.729820e-01   6.000074e+01   2.752154e-01
  2.732810e-01   5.989747e+01   2.740621e-01
  2.735800e-01   5.969724e+01   2.735127e-01
  2.738790e-01   6.019931e+01   2.752100e-01
  2.741780e-01   5.996287e+01   2.751285e-01
  2.744770e-01   6.007833e+01   2.728466e-01
  2.747760e-01   6.065294e+01   2.755102e-01
  2.750750e-01   5.966597e+01   2.763973e-01
  2.753740e-01   6.008131e+01   2.817956e-01
  2.756730e-01   5.983175e+01   2.827006e-01
  2.759720e-01   6.024511e+01   2.823776e-01
  2.762710e-01   5.943020e+01   2.844853e-01
  2.765690e-01   5.999287e+01   2.851088e-01
  2.768680e-01   5.987635e+01   2.875316e-01
  2.771670e-01   5.961062e+01   2.845060e-01
  2.774660e-01   6.004223e+01   2.863605e-01
  2.777650e-01   6.039664e+01   2.907012e-01
  2.780640e-01   5.973062e+01   2.877089e-01
  2.783630e-01   5.979980e+01   2.882998e-01
  2.786620e-01   5.975993e+01   2.899192e-01
  2.789610e-01   6.020994e+01   2.911174e-01
  2.792600e-01   5.992228e+01   2.932825e-01
  2.795590e-01   5.977457e+01   2.871820e-01
  2.798580e-01   5.947853e+01   2.909782e-01
  2.801560e-01   5.991958e+01   2.916149e-01
  2.804550e-01   6.023275e+01   2.932606e-01
  2.807540e-01   5.999860e+01   2.940296e-01
  2.810530e-01   5.988853e+01   2.909920e-01
  2.813520e-01   5.998168e+01   2.951184e-01
  2.816510e-01   5.968400e+01   2.933699e-01
  2.819500e-01   5.988845e+01   2.939844e-01
  2.822490e-01   6.021748e+01   2.947909e-01
  2.825480e-01   5.975594e+01   2.932103e-01
  2.828470e-01   5.984305e+01   2.968426e-01
  2.831460e-01   6.035064e+01   2.965965e-01
  2.834450e-01   5.953403e+01   2.930010e-01
  2.837430e-01   6.007351e+01   2.960292e-01
  2.840420e-01   5.953557e+01   2.963106e-01
  2.843410e-01   5.985088e+01   3.035770e-01
  2.846400e-01   5.894654e+01   3.033890e-01
  2.849390e-01   5.989885e+01   3.137269e-01
  2.852380e-01   5.924506e+01   3.149062e-01
  2.855370e-01   6.028909e+01   3.208183e-01
  2.858360e-01   5.952627e+01   3.208229e-01
  2.861350e-01   5.958801e+01   3.238240e-01
  2.864340e-01   5.938523e+01   3.280551e-01
  2.867330e-01   5.932568e+01   3.269488e-01
  2.870320e-01   5.929715e+01   3.324801e-01
  2.873310e-01   5.886572e+01   3.281987e-01
  2.876290e-01   5.967486e+01   3.357026e-01
  2.879280e-01   5.894390e+01   3.366904e-01
  2.882270e-01   5.940466e+01   3.342725e-01
  2.885260e-01   5.932267e+01   3.381156e-01
  2.888250e-01   5.956161e+01   3.379331e-01
  2.891240e-01   5.918717e+01   3.419510e-01
  2.894230e-01   5.912252e+01   3.448506e-01
  2.897220e-01   5.933537e+01   3.372907e-01
  2.900210e-01   5.894370e+01   3.450660e-01
  2.903200e-01   5.917526e+01   3.437228e-01
  2.906190e-01   5.924450e+01   3.476261e-01
  2.909180e-01   5.874854e+01   3.471084e-01
  2.912160e-01   5.965695e+01   3.460366e-01
  2.915150e-01   5.919330e+01   3.560568e-01
  2.918140e-01   5.909909e+01   3.475756e-01
  2.921130e-01   5.880350e+01   3.499465e-01
  2.924120e-01   5.918087e+01   3.536165e-01
  2.927110e-01   5.870181e+01   3.511994e-01
  2.930100e-01   6.002813e+01   3.644030e-01
  2.933090e-01   5.912262e+01   3.558441e-01
  2.936080e-01   5.886393e+01   3.526684e-01
  2.939070e-01   5.981611e+01   3.612239e-01
  2.942060e-01   5.917957e+01   3.599222e-01
  2.945050e-01   5.907457e+01   3.671424e-01
  2.948030e-01   5.930509e+01   3.582294e-01
  2.951020e-01   5.835295e+01   3.607675e-01
  2.954010e-01   5.941733e+01   3.657785e-01
  2.957000e-01   5.876303e+01   3.655099e-01
  2.959990e-01   5.875315e+01   3.650391e-01
  2.962980e-01   5.858589e+01   3.651789e-01
  2.965970e-01   5.876544e+01   3.693238e-01
  2.968960e-01   5.907566e+01   3.700695e-01
  2.971950e-01   5.872306e+01   3.673852e-01
  2.974940e-01   5.869124e+01   3.659493e-01
  2.977930e-01   5.901219e+01   3.703265e-01
  2.980920e-01   5.911297e+01   3.708713e-01
  2.983900e-01   5.785901e+01   3.698969e-01
  2.986890e-01   5.875263e+01   3.686032e-01
  2.989880e-01   5.916817e+01   3.738238e-01
  2.992870e-01   5.914817e+01   3.747009e-01
  2.995860e-01   5.897877e+01   3.763027e-01
  2.998850e-01   5.839095e+01   3.722947e-01
  3.001840e-01   5.953480e+01   3.783134e-01
  3.004830e-01   5.924804e+01   3.823091e-01
  3.007820e-01   5.819892e+01   3.774300e-01
  3.010810e-01   5.938702e+01   3.785686e-01
  3.013800e-01   5.827240e+01   3.806459e-01
  3.016790e-01   5.843645e+01   3.801795e-01
  3.019780e-01   5.839156e+01   3.820443e-01
  3.022760e-01   5.871923e+01   3.849056e-01
  3.025750e-01   5.884095e+01   3.832575e-01
  3.028740e-01   5.813127e+01   3.863502e-01
  3.031730e-01   5.836806e+01   3.853034e-01
  3.034720e-01   5.938302e+01   3.902220e-01
  3.037710e-01   5.861861e+01   3.874389e-01
  3.040700e-01   5.903670e+01   3.906804e-01
  3.043690e-01   5.843979e+01   3.933133e-01
  3.046680e-01   5.820838e+01   3.911627e-01
  3.049670e-01   5.827165e+01   3.878748e-01
  3.052660e-01   5.881420e+01   3.965252e-01
  3.055650e-01   5.870794e+01   3.947695e-01
  3.058630e-01   5.883296e+01   4.005859e-01
  3.061620e-01   5.842393e+01   3.918863e-01
  3.064610e-01   5.824590e+01   3.962948e-01
  3.067600e-01   5.909928e+01   4.053223e-01
  3.070590e-01   5.835915e+01   3.966799e-01
  3.073580e-01   5.849883e+01   4.032581e-01
  3.076570e-01   5.914238e+01   3.981952e-01
  3.079560e-01   5.845423e+01   4.022154e-01
  3.082550e-01   5.858708e+01   4.026722e-01
  3.085540e-01   5.887978e+01   4.033808e-01
  3.088530e-01   5.885735e+01   4.084264e-01
  3.091520e-01   5.903462e+01   4.030254e-01
  3.094500e-01   5.798123e+01   4.081465e-01
  3.097490e-01   5.820734e+01   4.070841e-01
  3.100480e-01   5.880238e+01   4.061039e-01
  3.103470e-01   5.845323e+01   4.161980e-01
  3.106460e-01   5.845169e+01   4.039903e-01
  3.109450e-01   5.825495e+01   4.151653e-01
  3.112440e-01   5.951621e+01   4.125715e-01
  3.115430e-01   5.852050e+01   4.144869e-01
  3.118420e-01   5.842356e+01   4.187342e-01
  3.121410e-01   5.857198e+01   4.127449e-01
  3.124400e-01   5.846576e+01   4.198896e-01
  3.127390e-01   5.856725e+01   4.143299e-01
  3.130380e-01   5.836536e+01   4.225825e-01
  3.133360e-01   5.785479e+01   4.183598e-01
  3.136350e-01   5.839037e+01   4.196188e-01
  3.139340e-01   5.881468e+01   4.273393e-01
  3.142330e-01   5.813150e+01   4.183530e-01
  3.145320e-01   5.886928e+01   4.314650e-01
  3.148310e-01   5.853779e+01   4.252825e-01
  3.151300e-01   5.804652e+01   4.234942e-01
  3.154290e-01   5.878073e+01   4.311404e-01
  3.157280e-01   5.865435e+01   4.278149e-01
  3.160270e-01   5.810541e+01   4.341547e-01
  3.163260e-01   5.849209e+01   4.272228e-01
  3.166250e-01   5.828382e+01   4.348207e-01
  3.169230e-01   5.820860e+01   4.319457e-01
  3.172220e-01   5.838395e+01   4.374587e-01
  3.175210e-01   5.848218e+01   4.374464e-01
  3.178200e-01   5.801669e+01   4.327074e-01
  3.181190e-01   5.806836e+01   4.408998e-01
  3.184180e-01   5.899361e+01   4.397369e-01
  3.187170e-01   5.768285e+01   4.425896e-01
  3.190160e-01   5.891294e+01   4.460798e-01
  3.193150e-01   5.816761e+01   4.366475e-01
  3.196140e-01   5.865783e+01   4.499777e-01
  3.199130e-01   5.765523e+01   4.397193e-01
  3.202120e-01   5.788608e+01   4.478287e-01
  3.205100e-01   5.881935e+01   4.501847e-01
  3.208090e-01   5.841977e+01   4.454077e-01
  3.211080e-01   5.904663e+01   4.548107e-01
  3.214070e-01   5.849423e+01   4.448906e-01
  3.217060e-01   5.767826e+01   4.490927e-01
  3.220050e-01   5.850250e+01   4.493815e-01
  3.223040e-01   5.803661e+01   4.455532e-01
  3.226030e-01   5.820355e+01   4.575446e-01
  3.229020e-01   5.806372e+01   4.416674e-01
  3.232010e-01   5.796159e+01   4.535730e-01
  3.235000e-01   5.788856e+01   4.482505e-01
  3.237990e-01   5.785233e+01   4.514481e-01
  3.240970e-01   5.841929e+01   4.605945e-01
  3.243960e-01   5.731175e+01   4.468353e-01
  3.246950e-01   5.834238e+01   4.620753e-01
  3.249940e-01   5.852910e+01   4.549322e-01
  3.252930e-01   5.831333e+01   4.615124e-01
  3.255920e-01   5.879611e+01   4.661369e-01
  3.258910e-01   5.727035e+01   4.556040e-01
  3.261900e-01   5.841534e+01   4.673825e-01
  3.264890e-01   5.820740e+01   4.610930e-01
  3.267880e-01   5.812233e+01   4.643698e-01
  3.270870e-01   5.829221e+01   4.730301e-01
  3.273860e-01   5.838159e+01   4.677117e-01
  3.276850e-01   5.813867e+01   4.724067e-01
  3.279830e-01   5.873199e+01   4.677205e-01
  3.282820e-01   5.813570e+01   4.748185e-01
  3.285810e-01   5.856887e+01   4.746349e-01
  3.288800e-01   5.804805e+01   4.759316e-01
  3.291790e-01   5.749379e+01   4.697795e-01
  3.294780e-01   5.768613e+01   4.779214e-01
  3.297770e-01   5.859062e+01   4.842035e-01
  3.300760e-01   5.715701e+01   4.732455e-01
  3.303750e-01   5.759744e+01   4.826507e-01
  3.306740e-01   5.831245e+01   4.790018e-01
  3.309730e-01   5.790030e+01   4.860083e-01
  3.312720e-01   5.737857e+01   4.875211e-01
  3.315700e-01   5.786753e+01   4.806963e-01
  3.318690e-01   5.833821e+01   4.954067e-01
  3.321680e-01   5.807292e+01   4.830863e-01
  3.324670e-01   5.754336e+01   4.931221e-01
  3.327660e-01   5.763673e+01   4.907787e-01
  3.330650e-01   5.843075e+01   4.946964e-01
  3.333640e-01   5.729399e+01   4.976633e-01
  3.336630e-01   5.720169e+01   4.857028e-01
  3.339620e-01   5.700536e+01   4.992792e-01
  3.342610e-01   5.717149e+01   4.931877e-01
  3.345600e-01   5.775778e+01   5.008235e-01
  3.348590e-01   5.848053e+01   5.128885e-01
  3.351570e-01   5.722219e+01   4.917440e-01
  3.354560e-01   5.827140e+01   5.156761e-01
  3.357550e-01   5.758463e+01   4.960875e-01
  3.360540e-01   5.759293e+01   5.108133e-01
  3.363530e-01   5.783700e+01   5.181603e-01
  3.366520e-01   5.740329e+01   5.010189e-01
  3.369510e-01   5.682739e+01   5.200625e-01
  3.372500e-01   5.805309e+01   5.021022e-01
  3.375490e-01   5.687637e+01   5.176786e-01
  3.378480e-01   5.767080e+01   5.186945e-01
  3.381470e-01   5.868188e+01   5.219312e-01
  3.384460e-01   5.748175e+01   5.304677e-01
  3.387450e-01   5.794861e+01   5.111610e-01
  3.390430e-01   5.747693e+01   5.277111e-01
  3.393420e-01   5.675284e+01   5.217012e-01
  3.396410e-01   5.843137e+01   5.300347e-01
  3.399400e-01   5.716837e+01   5.396366e-01
  3.402390e-01   5.661112e+01   5.113816e-01
  3.405380e-01   5.730782e+01   5.373972e-01
  3.408370e-01   5.702158e+01   5.283401e-01
  3.411360e-01   5.792066e+01   5.359808e-01
  3.414350e-01   5.741288e+01   5.407893e-01
  3.417340e-01   5.753613e+01   5.334972e-01
  3.420330e-01   5.852106e+01   5.542850e-01
  3.423320e-01   5.736516e+01   5.334044e-01
  3.426300e-01   5.829567e+01   5.524478e-01
  3.429290e-01   5.826560e+01   5.500183e-01
  3.432280e-01   5.726791e+01   5.430495e-01
  3.435270e-01   5.683942e+01   5.596752e-01
  3.438260e-01   5.809635e+01   5.432650e-01
  3.441250e-01   5.808883e+01   5.625130e-01
  3.444240e-01   5.727243e+01   5.506455e-01
  3.447230e-01   5.817885e+01   5.597226e-01
  3.450220e-01   5.799464e+01   5.703594e-01
  3.453210e-01   5.786537e+01   5.534886e-01
  3.456200e-01   5.756986e+01   5.734096e-01
  3.459190e-01   5.684142e+01   5.564405e-01
  3.462170e-01   5.581171e+01   5.620369e-01
  3.465160e-01   5.765348e+01   5.703794e-01
  3.468150e-01   5.772893e+01   5.699000e-01
  3.471140e-01   5.794648e+01   5.860360e-01
  3.474130e-01   5.691204e+01   5.650108e-01
  3.477120e-01   5.717007e+01   5.820967e-01
  3.480110e-01   5.782344e+01   5.790747e-01
  3.483100e-01   5.773802e+01   5.804355e-01
  3.486090e-01   5.693474e+01   5.912127e-01
  3.489080e-01   5.783138e+01   5.809046e-01
  3.492070e-01   5.696066e+01   5.923128e-01
  3.495060e-01   5.730046e+01   5.827601e-01
  3.498040e-01   5.594860e+01   5.879887e-01
  3.501030e-01   5.777558e+01   5.984938e-01
  3.504020e-01   5.756762e+01   5.964355e-01
  3.507010e-01   5.758458e+01   6.107042e-01
  3.510000e-01   5.666950e+01   5.869731e-01
  3.512990e-01   5.704054e+01   6.078125e-01
  3.515980e-01   5.799792e+01   6.046373e-01
  3.518970e-01   5.756986e+01   6.159407e-01
  3.521960e-01   5.734860e+01   6.235386e-01
  3.524950e-01   5.688108e+01   5.977885e-01
  3.527940e-01   5.835117e+01   6.323867e-01
  3.530930e-01   5.713974e+01   6.093888e-01
  3.533920e-01   5.824901e+01   6.306872e-01
  3.536900e-01   5.801384e+01   6.317058e-01
  3.539890e-01   5.760326e+01   6.260485e-01
  3.542880e-01   5.686309e+01   6.371440e-01
  3.545870e-01   5.807729e+01   6.186492e-01
  3.548860e-01   5.758655e+01   6.375719e-01
  3.551850e-01   5.739914e+01   6.249383e-01
  3.554840e-01   5.808773e+01   6.403404e-01
  3.557830e-01   5.759443e+01   6.400172e-01
  3.560820e-01   5.756383e+01   6.180733e-01
  3.563810e-01   5.759756e+01   6.388303e-01
  3.566800e-01   5.699443e+01   6.204952e-01
  3.569790e-01   5.693748e+01   6.399894e-01
  3.572770e-01   5.745195e+01   6.416509e-01
  3.575760e-01   5.677248e+01   6.116602e-01
  3.578750e-01   5.766369e+01   6.567125e-01
  3.581740e-01   5.708130e+01   6.243336e-01
  3.584730e-01   5.762630e+01   6.564995e-01
  3.587720e-01   5.749503e+01   6.443461e-01
  3.590710e-01   5.746261e+01   6.429339e-01
  3.593700e-01   5.721661e+01   6.661656e-01
  3.596690e-01   5.730994e+01   6.384345e-01
  3.599680e-01   5.769447e+01   6.703224e-01
  3.602670e-01   5.632010e+01   6.451874e-01
  3.605660e-01   5.793792e+01   6.703516e-01
  3.608640e-01   5.743932e+01   6.845780e-01
  3.611630e-01   5.702585e+01   6.466862e-01
  3.614620e-01   5.669062e+01   6.845615e-01
  3.617610e-01   5.719306e+01   6.619549e-01
  3.620600e-01   5.763989e+01   6.872614e-01
  3.623590e-01   5.618438e+01   6.755976e-01
  3.626580e-01   5.803661e+01   6.866435e-01
  3.629570e-01   5.923185e+01   7.123454e-01
  3.632560e-01   5.629053e+01   6.648694e-01
  3.635550e-01   5.701965e+01   7.103081e-01
  3.638540e-01   5.766089e+01   6.965318e-01
  3.641530e-01   5.695118e+01   6.969146e-01
  3.644510e-01   5.668110e+01   7.254298e-01
  3.647500e-01   5.736128e+01   6.855984e-01
  3.650490e-01   5.652335e+01   7.226420e-01
  3.653480e-01   5.832087e+01   7.166868e-01
  3.656470e-01   5.785843e+01   7.223281e-01
  3.659460e-01   5.795777e+01   7.446411e-01
  3.662450e-01   5.750611e+01   7.100061e-01
  3.665440e-01   5.730374e+01   7.579436e-01
  3.668430e-01   5.743034e+01   7.179354e-01
  3.671420e-01   5.698127e+01   7.459534e-01
  3.674410e-01   5.721767e+01   7.380007e-01
  3.677400e-01   5.754833e+01   7.535707e-01
  3.680390e-01   5.719137e+01   7.803742e-01
  3.683370e-01   5.621527e+01   7.242287e-01
  3.686360e-01   5.691669e+01   7.698477e-01
  3.689350e-01   5.689085e+01   7.532075e-01
  3.692340e-01   5.652077e+01   7.714394e-01
  3.695330e-01   5.742212e+01   8.050182e-01
  3.698320e-01   5.698356e+01   7.479085e-01
  3.701310e-01   5.759773e+01   8.086730e-01
  3.704300e-01   5.800430e+01   7.729098e-01
  3.707290e-01   5.683882e+01   8.057584e-01
  3.710280e-01   5.789612e+01   8.083339e-01
  3.713270e-01   5.639938e+01   7.861352e-01
  3.716260e-01   5.712080e+01   8.388334e-01
  3.719240e-01   5.799576e+01   7.903208e-01
  3.722230e-01   5.636824e+01   8.360259e-01
  3.725220e-01   5.522368e+01   7.990853e-01
  3.728210e-01   5.865611e+01   8.418188e-01
  3.731200e-01   5.825029e+01   8.887220e-01
  3.734190e-01   5.768169e+01   8.068356e-01
  3.737180e-01   5.809000e+01   8.843231e-01
  3.740170e-01   5.604083e+01   8.176134e-01
  3.743160e-01   5.697887e+01   8.821484e-01
  3.746150e-01   5.810346e+01   8.844256e-01
  3.749140e-01   5.531099e+01   8.421149e-01
  3.752130e-01   5.823514e+01   9.260019e-01
  3.755110e-01   5.743325e+01   8.552147e-01
  3.758100e-01   5.741057e+01   9.194228e-01
  3.761090e-01   5.722089e+01   8.904963e-01
  3.764080e-01   5.855805e+01   9.249596e-01
  3.767070e-01   5.643002e+01   9.493764e-01
  3.770060e-01   5.714763e+01   8.771208e-01
  3.773050e-01   5.688303e+01   9.613614e-01
  3.776040e-01   5.777358e+01   9.259490e-01
  3.779030e-01   5.717535e+01   9.516018e-01
  3.782020e-01   5.728094e+01   1.028796e+00
  3.785010e-01   5.699873e+01   9.021317e-01
  3.788000e-01   5.688950e+01   1.020286e+00
  3.790990e-01   5.718046e+01   9.437467e-01
  3.793970e-01   5.618283e+01   1.004226e+00
  3.796960e-01   5.707524e+01   1.007384e+00
  3.799950e-01   5.659323e+01   9.847142e-01
  3.802940e-01   5.757949e+01   1.104239e+00
  3.805930e-01   5.675124e+01   9.561347e-01
  3.808920e-01   5.600640e+01   1.095221e+00
  3.811910e-01   5.683460e+01   1.019793e+00
  3.814900e-01   5.680529e+01   1.072944e+00
  3.817890e-01   5.530951e+01   1.156051e+00
  3.820880e-01   5.743184e+01   1.001126e+00
  3.823870e-01   5.774120e+01   1.188836e+00
  3.826860e-01   5.697532e+01   1.036257e+00
  3.829840e-01   5.835015e+01   1.219072e+00
  3.832830e-01   5.598339e+01   1.141330e+00
  3.835820e-01   5.640879e+01   1.118377e+00
  3.838810e-01   5.803852e+01   1.268318e+00
  3.841800e-01   5.667181e+01   1.108022e+00
  3.844790e-01   5.825778e+01   1.280159e+00
  3.847780e-01   5.794329e+01   1.183256e+00
  3.850770e-01   5.682739e+01   1.273888e+00
  3.853760e-01   5.624937e+01   1.351976e+00
  3.856750e-01   5.685595e+01   1.172101e+00
  3.859740e-01   5.734957e+01   1.389298e+00
  3.862730e-01   5.792766e+01   1.267106e+00
  3.865710e-01   5.650817e+01   1.379069e+00
  3.868700e-01   5.957834e+01   1.442021e+00
  3.871690e-01   5.663452e+01   1.322818e+00
  3.874680e-01   5.711544e+01   1.529756e+00
  3.877670e-01   5.561544e+01   1.332895e+00
  3.880660e-01   5.581364e+01   1.546209e+00
  3.883650e-01   5.731111e+01   1.484724e+00
  3.886640e-01   5.524346e+01   1.521103e+00
  3.889630e-01   5.520268e+01   1.654675e+00
  3.892620e-01   5.682253e+01   1.509509e+00
  3.895610e-01   5.821714e+01   1.745816e+00
  3.898600e-01   5.867455e+01   1.705915e+00
  3.901580e-01   5.664953e+01   1.746580e+00
  3.904570e-01   5.580140e+01   1.938063e+00
  3.907560e-01   5.539005e+01   1.702899e+00
  3.910550e-01   5.507593e+01   1.960755e+00
  3.913540e-01   5.737949e+01   2.001339e+00
  3.916530e-01   5.877558e+01   2.025540e+00
  3.919520e-01   6.243160e+01   2.711856e+00
  3.922510e-01   5.563437e+01   1.970670e+00
  3.925500e-01   5.201848e+01   2.556569e+00
  3.928490e-01   5.790302e+01   2.462287e+00
  3.931480e-01   5.654183e+01   2.665407e+00
  3.934470e-01   0.000000e+00   0.000000e+00
  3.937460e-01   5.704442e+01   2.677227e+00
creator: radaver
creator-version: 3725
header-file: /nas_data/SAXS_data/20151104Workshop/header/JH1_0122.txt
image-file: /nas_data/Pilatus1M/20151104_Workshop/JH1_0122.tif
angular-axis-file: /nas_data/SAXS_data/20151104Workshop/q20151029.dat
beamstop-mask-file: /nas_data/SAXS_data/20151104Workshop/fit2d20151031.msk
detector-response-file: none
beam-center-x: 949.7700
beam-center-y: 918.8000
unit-time: 1.0000
channel-first: 10
channel-last: 1315
Exposure time [s]: 1.094001
Transmitted Beam: 0.484991
Incident Beam: 0.484991
Code: JH1
Concentration [mg/ml]: 1
Run Number: 0122
