# Supplementary material for: SAXS analysis of a soluble cytosolic NgBR construct including extracellular and transmembrane domains
Source: PLoS One. 2018 Jan 18;13(1):e0191371. doi: 10.1371/journal.pone.0191371 (PMC5773207; doi:10.1371/journal.pone.0191371)
Supplement: S1 File — (ZIP) [file pone.0191371.s001.zip › JH1_0123.dat]

Sample:   c= 1.0000 mg/ml  Code: JH1
  3.656810e-03   2.255924e+04   4.124182e+01
  3.955720e-03   2.199789e+04   2.797037e+01
  4.254640e-03   1.903927e+04   2.331840e+01
  4.553560e-03   1.541558e+04   2.023002e+01
  4.852480e-03   1.248035e+04   1.704184e+01
  5.151400e-03   1.053789e+04   1.546975e+01
  5.450320e-03   8.712455e+03   1.336048e+01
  5.749240e-03   7.452251e+03   1.197226e+01
  6.048150e-03   6.372556e+03   1.085181e+01
  6.347070e-03   5.524879e+03   9.599923e+00
  6.645990e-03   4.827873e+03   8.934517e+00
  6.944910e-03   4.233421e+03   8.054504e+00
  7.243830e-03   3.789652e+03   7.384305e+00
  7.542750e-03   3.372308e+03   6.939405e+00
  7.841670e-03   3.053877e+03   6.236494e+00
  8.140580e-03   2.739786e+03   5.988563e+00
  8.439500e-03   2.516018e+03   5.531419e+00
  8.738420e-03   2.303637e+03   5.242327e+00
  9.037340e-03   2.124363e+03   4.867620e+00
  9.336260e-03   1.971823e+03   4.608510e+00
  9.635180e-03   1.804407e+03   4.395989e+00
  9.934100e-03   1.670113e+03   4.092037e+00
  1.023300e-02   1.532118e+03   4.016661e+00
  1.053190e-02   1.424766e+03   3.928645e+00
  1.083090e-02   1.309548e+03   3.766446e+00
  1.112980e-02   1.206014e+03   3.583729e+00
  1.142870e-02   1.116005e+03   3.428090e+00
  1.172760e-02   1.037697e+03   3.296435e+00
  1.202650e-02   9.615136e+02   3.164346e+00
  1.232540e-02   8.970432e+02   3.039672e+00
  1.262440e-02   8.305321e+02   2.870430e+00
  1.292330e-02   7.729199e+02   2.726370e+00
  1.322220e-02   7.201808e+02   2.631712e+00
  1.352110e-02   6.659490e+02   2.505250e+00
  1.382000e-02   6.211249e+02   2.395631e+00
  1.411900e-02   5.803243e+02   2.304344e+00
  1.441790e-02   5.409518e+02   2.208776e+00
  1.471680e-02   5.078186e+02   2.129897e+00
  1.501570e-02   4.727960e+02   2.012663e+00
  1.531460e-02   4.489573e+02   1.952413e+00
  1.561350e-02   4.231465e+02   1.862203e+00
  1.591250e-02   3.959400e+02   1.817214e+00
  1.621140e-02   3.756453e+02   1.739509e+00
  1.651030e-02   3.557989e+02   1.675132e+00
  1.680920e-02   3.362242e+02   1.628400e+00
  1.710810e-02   3.142973e+02   1.577711e+00
  1.740710e-02   3.000011e+02   1.519232e+00
  1.770600e-02   2.825031e+02   1.459443e+00
  1.800490e-02   2.698690e+02   1.415159e+00
  1.830380e-02   2.566949e+02   1.391183e+00
  1.860270e-02   2.447414e+02   1.332026e+00
  1.890170e-02   2.336132e+02   1.301390e+00
  1.920060e-02   2.240272e+02   1.262330e+00
  1.949950e-02   2.173326e+02   1.257645e+00
  1.979840e-02   2.062192e+02   1.202082e+00
  2.009730e-02   1.975662e+02   1.163685e+00
  2.039620e-02   1.916259e+02   1.143979e+00
  2.069520e-02   1.827081e+02   1.111021e+00
  2.099410e-02   1.764072e+02   1.099607e+00
  2.129300e-02   1.691806e+02   1.048629e+00
  2.159190e-02   1.646064e+02   1.070001e+00
  2.189080e-02   1.586984e+02   1.056488e+00
  2.218980e-02   1.547375e+02   1.061191e+00
  2.248870e-02   1.486744e+02   1.058750e+00
  2.278760e-02   1.444952e+02   1.033480e+00
  2.308650e-02   1.404495e+02   1.050268e+00
  2.338540e-02   1.366131e+02   1.033673e+00
  2.368430e-02   1.337006e+02   1.004020e+00
  2.398330e-02   1.293570e+02   1.010047e+00
  2.428220e-02   1.265907e+02   9.769594e-01
  2.458110e-02   1.228496e+02   9.947741e-01
  2.488000e-02   1.209778e+02   9.608375e-01
  2.517890e-02   1.167156e+02   9.325019e-01
  2.547790e-02   1.160983e+02   9.431723e-01
  2.577680e-02   1.152511e+02   9.321764e-01
  2.607570e-02   1.105662e+02   9.204268e-01
  2.637460e-02   1.089856e+02   9.064842e-01
  2.667350e-02   1.070028e+02   8.757201e-01
  2.697250e-02   1.062417e+02   8.456958e-01
  2.727140e-02   1.036452e+02   8.042976e-01
  2.757030e-02   1.027935e+02   8.023154e-01
  2.786920e-02   9.968617e+01   7.810659e-01
  2.816810e-02   9.761238e+01   7.606493e-01
  2.846700e-02   9.783043e+01   7.520968e-01
  2.876600e-02   9.628855e+01   7.371565e-01
  2.906490e-02   9.644847e+01   7.399872e-01
  2.936380e-02   9.359681e+01   7.235377e-01
  2.966270e-02   9.184264e+01   7.114669e-01
  2.996160e-02   9.181901e+01   7.124177e-01
  3.026060e-02   9.107554e+01   6.983532e-01
  3.055950e-02   9.000590e+01   6.932562e-01
  3.085840e-02   8.920507e+01   6.872510e-01
  3.115730e-02   8.847013e+01   6.815484e-01
  3.145620e-02   8.621672e+01   6.663475e-01
  3.175510e-02   8.599136e+01   6.673018e-01
  3.205410e-02   8.633206e+01   6.649787e-01
  3.235300e-02   8.572541e+01   6.599536e-01
  3.265190e-02   8.437064e+01   6.427038e-01
  3.295080e-02   8.278238e+01   6.408004e-01
  3.324970e-02   8.416802e+01   6.452926e-01
  3.354870e-02   8.175500e+01   6.343126e-01
  3.384760e-02   8.198408e+01   6.278665e-01
  3.414650e-02   8.194561e+01   6.277192e-01
  3.444540e-02   7.999887e+01   6.116951e-01
  3.474430e-02   8.081800e+01   6.202290e-01
  3.504330e-02   8.020627e+01   6.102204e-01
  3.534220e-02   7.932456e+01   6.076058e-01
  3.564110e-02   7.860921e+01   6.041145e-01
  3.594000e-02   7.909486e+01   5.943790e-01
  3.623890e-02   7.772492e+01   5.992329e-01
  3.653780e-02   7.795491e+01   5.838868e-01
  3.683680e-02   7.740707e+01   5.894015e-01
  3.713570e-02   7.673708e+01   5.875451e-01
  3.743460e-02   7.521802e+01   5.722194e-01
  3.773350e-02   7.650399e+01   5.764250e-01
  3.803240e-02   7.504592e+01   5.845329e-01
  3.833140e-02   7.517222e+01   5.989295e-01
  3.863030e-02   7.487975e+01   6.070555e-01
  3.892920e-02   7.497056e+01   6.058437e-01
  3.922810e-02   7.434549e+01   6.056772e-01
  3.952700e-02   7.546956e+01   6.062839e-01
  3.982600e-02   7.526115e+01   6.142386e-01
  4.012490e-02   7.397310e+01   5.994689e-01
  4.042380e-02   7.348167e+01   6.053258e-01
  4.072270e-02   7.290307e+01   6.005595e-01
  4.102160e-02   7.272209e+01   5.990280e-01
  4.132050e-02   7.171078e+01   5.956283e-01
  4.161950e-02   7.210638e+01   5.910955e-01
  4.191840e-02   7.263130e+01   6.010186e-01
  4.221730e-02   7.225659e+01   5.917108e-01
  4.251620e-02   7.170625e+01   5.971789e-01
  4.281510e-02   7.167006e+01   5.877953e-01
  4.311410e-02   7.167984e+01   5.885885e-01
  4.341300e-02   7.102116e+01   5.889058e-01
  4.371190e-02   7.141292e+01   5.890038e-01
  4.401080e-02   7.069393e+01   5.860313e-01
  4.430970e-02   7.133485e+01   5.841822e-01
  4.460860e-02   7.121420e+01   5.844302e-01
  4.490760e-02   7.050826e+01   5.830116e-01
  4.520650e-02   6.971327e+01   5.753182e-01
  4.550540e-02   6.984728e+01   5.787941e-01
  4.580430e-02   6.908490e+01   5.734421e-01
  4.610320e-02   6.968993e+01   5.730607e-01
  4.640220e-02   7.007664e+01   5.790074e-01
  4.670110e-02   6.966748e+01   5.687188e-01
  4.700000e-02   6.917114e+01   5.687947e-01
  4.729890e-02   6.883700e+01   5.695431e-01
  4.759780e-02   6.859483e+01   5.678310e-01
  4.789680e-02   6.890609e+01   5.656026e-01
  4.819570e-02   6.939442e+01   5.669055e-01
  4.849460e-02   6.892061e+01   5.670606e-01
  4.879350e-02   6.836345e+01   5.585763e-01
  4.909240e-02   6.728481e+01   5.616827e-01
  4.939130e-02   6.863166e+01   5.576493e-01
  4.969030e-02   6.843647e+01   5.588746e-01
  4.998920e-02   6.843962e+01   5.582121e-01
  5.028810e-02   6.773932e+01   5.533476e-01
  5.058700e-02   6.759544e+01   5.567797e-01
  5.088590e-02   6.824714e+01   5.501655e-01
  5.118490e-02   6.737424e+01   5.538502e-01
  5.148380e-02   6.805075e+01   5.539543e-01
  5.178270e-02   6.731203e+01   5.438301e-01
  5.208160e-02   6.671693e+01   5.471910e-01
  5.238050e-02   6.761080e+01   5.450357e-01
  5.267940e-02   6.782069e+01   5.536798e-01
  5.297840e-02   6.725350e+01   5.442283e-01
  5.327730e-02   6.722418e+01   5.415848e-01
  5.357620e-02   6.740869e+01   5.442205e-01
  5.387510e-02   6.663643e+01   5.379682e-01
  5.417400e-02   6.796304e+01   5.483744e-01
  5.447300e-02   6.741890e+01   5.380271e-01
  5.477190e-02   6.654561e+01   5.357529e-01
  5.507080e-02   6.630406e+01   5.347797e-01
  5.536970e-02   6.654598e+01   5.339249e-01
  5.566860e-02   6.668855e+01   5.381785e-01
  5.596760e-02   6.688043e+01   5.328484e-01
  5.626650e-02   6.643888e+01   5.334951e-01
  5.656540e-02   6.712075e+01   5.344070e-01
  5.686430e-02   6.687653e+01   5.304488e-01
  5.716320e-02   6.701404e+01   5.274734e-01
  5.746210e-02   6.588299e+01   5.282655e-01
  5.776110e-02   6.635574e+01   5.319536e-01
  5.806000e-02   6.600500e+01   5.223380e-01
  5.835890e-02   6.599679e+01   5.228791e-01
  5.865780e-02   6.637760e+01   5.215278e-01
  5.895670e-02   6.630807e+01   5.311619e-01
  5.925570e-02   6.568351e+01   5.165529e-01
  5.955460e-02   6.580096e+01   5.238326e-01
  5.985350e-02   6.690020e+01   5.207543e-01
  6.015240e-02   6.635545e+01   5.203109e-01
  6.045130e-02   6.678151e+01   5.225445e-01
  6.075020e-02   6.666975e+01   5.170840e-01
  6.104920e-02   6.580095e+01   5.175725e-01
  6.134810e-02   6.556395e+01   5.171984e-01
  6.164700e-02   6.492081e+01   5.064987e-01
  6.194590e-02   6.595154e+01   5.187249e-01
  6.224480e-02   6.480509e+01   5.028941e-01
  6.254380e-02   6.600826e+01   5.161623e-01
  6.284270e-02   6.470043e+01   5.126727e-01
  6.314160e-02   6.480306e+01   5.008168e-01
  6.344050e-02   6.541403e+01   5.105644e-01
  6.373940e-02   6.459198e+01   4.989769e-01
  6.403840e-02   6.596398e+01   5.121650e-01
  6.433730e-02   6.585900e+01   5.064429e-01
  6.463620e-02   6.540876e+01   5.005887e-01
  6.493510e-02   6.525159e+01   5.110115e-01
  6.523400e-02   6.587980e+01   5.028993e-01
  6.553290e-02   6.496355e+01   5.019522e-01
  6.583190e-02   6.518720e+01   5.007589e-01
  6.613080e-02   6.542044e+01   4.971095e-01
  6.642970e-02   6.500793e+01   5.047266e-01
  6.672860e-02   6.464649e+01   4.926814e-01
  6.702750e-02   6.480344e+01   4.982670e-01
  6.732650e-02   6.488783e+01   4.950818e-01
  6.762540e-02   6.525046e+01   4.964632e-01
  6.792430e-02   6.528271e+01   4.985883e-01
  6.822320e-02   6.473254e+01   4.886484e-01
  6.852210e-02   6.543990e+01   4.986847e-01
  6.882110e-02   6.579990e+01   4.960700e-01
  6.912000e-02   6.567334e+01   4.951017e-01
  6.941890e-02   6.442572e+01   4.870127e-01
  6.971780e-02   6.445078e+01   4.866324e-01
  7.001670e-02   6.539138e+01   4.965018e-01
  7.031560e-02   6.522751e+01   4.890795e-01
  7.061460e-02   6.515624e+01   4.892884e-01
  7.091350e-02   6.445232e+01   4.852215e-01
  7.121240e-02   6.507624e+01   4.838282e-01
  7.151130e-02   6.575062e+01   4.924760e-01
  7.181020e-02   6.537594e+01   4.844790e-01
  7.210920e-02   6.515320e+01   4.869099e-01
  7.240810e-02   6.549000e+01   4.835219e-01
  7.270700e-02   6.408336e+01   4.843002e-01
  7.300590e-02   6.519643e+01   4.838133e-01
  7.330480e-02   6.506283e+01   4.778867e-01
  7.360370e-02   6.532445e+01   4.847500e-01
  7.390270e-02   6.451605e+01   4.763181e-01
  7.420160e-02   6.443138e+01   4.832731e-01
  7.450050e-02   6.484797e+01   4.757698e-01
  7.479940e-02   6.538575e+01   4.790711e-01
  7.509830e-02   6.444758e+01   4.796583e-01
  7.539730e-02   6.418058e+01   4.715719e-01
  7.569620e-02   6.381924e+01   4.711094e-01
  7.599510e-02   6.504181e+01   4.787017e-01
  7.629400e-02   6.557710e+01   4.744992e-01
  7.659290e-02   6.462907e+01   4.754065e-01
  7.689190e-02   6.466039e+01   4.711710e-01
  7.719080e-02   6.338235e+01   4.690616e-01
  7.748970e-02   6.438122e+01   4.692987e-01
  7.778860e-02   6.392071e+01   4.706163e-01
  7.808750e-02   6.501582e+01   4.711786e-01
  7.838640e-02   6.442144e+01   4.664915e-01
  7.868540e-02   6.449457e+01   4.680160e-01
  7.898430e-02   6.476909e+01   4.664961e-01
  7.928320e-02   6.479215e+01   4.720810e-01
  7.958210e-02   6.401083e+01   4.604858e-01
  7.988100e-02   6.388701e+01   4.653872e-01
  8.018000e-02   6.492215e+01   4.666313e-01
  8.047890e-02   6.465618e+01   4.652607e-01
  8.077780e-02   6.351655e+01   4.603253e-01
  8.107670e-02   6.406392e+01   4.598692e-01
  8.137560e-02   6.421090e+01   4.636559e-01
  8.167450e-02   6.310488e+01   4.568143e-01
  8.197350e-02   6.465870e+01   4.595906e-01
  8.227240e-02   6.463651e+01   4.639555e-01
  8.257130e-02   6.457902e+01   4.542190e-01
  8.287020e-02   6.445935e+01   4.629105e-01
  8.316910e-02   6.455907e+01   4.600344e-01
  8.346810e-02   6.374928e+01   4.528292e-01
  8.376700e-02   6.549575e+01   4.653875e-01
  8.406590e-02   6.405529e+01   4.508477e-01
  8.436480e-02   6.506875e+01   4.614457e-01
  8.466370e-02   6.368516e+01   4.506828e-01
  8.496270e-02   6.425078e+01   4.633885e-01
  8.526160e-02   6.454580e+01   4.791171e-01
  8.556050e-02   6.474621e+01   4.803136e-01
  8.585940e-02   6.488702e+01   4.868550e-01
  8.615830e-02   6.449615e+01   4.853864e-01
  8.645720e-02   6.439993e+01   4.897935e-01
  8.675620e-02   6.473414e+01   4.935071e-01
  8.705510e-02   6.423317e+01   4.906155e-01
  8.735400e-02   6.481752e+01   4.953100e-01
  8.765290e-02   6.384051e+01   4.920572e-01
  8.795180e-02   6.501599e+01   5.006120e-01
  8.825080e-02   6.464341e+01   4.946444e-01
  8.854970e-02   6.449898e+01   5.006695e-01
  8.884860e-02   6.461511e+01   4.990662e-01
  8.914750e-02   6.343896e+01   5.006848e-01
  8.944640e-02   6.478802e+01   5.023082e-01
  8.974530e-02   6.365794e+01   4.938435e-01
  9.004430e-02   7.106044e+01   5.196593e-01
  9.034320e-02   6.447249e+01   4.774954e-01
  9.064210e-02   6.456266e+01   4.769352e-01
  9.094100e-02   6.441469e+01   4.664670e-01
  9.123990e-02   6.442973e+01   4.652724e-01
  9.153890e-02   6.434853e+01   4.674858e-01
  9.183780e-02   6.389619e+01   4.625182e-01
  9.213670e-02   6.355845e+01   4.596642e-01
  9.243560e-02   6.526427e+01   4.645644e-01
  9.273450e-02   6.451925e+01   4.579059e-01
  9.303350e-02   6.369002e+01   4.609535e-01
  9.333240e-02   6.424649e+01   4.526646e-01
  9.363130e-02   6.362389e+01   4.539356e-01
  9.393020e-02   6.377928e+01   4.521648e-01
  9.422910e-02   6.384859e+01   4.535689e-01
  9.452800e-02   6.437527e+01   4.566081e-01
  9.482700e-02   6.412726e+01   4.455109e-01
  9.512590e-02   6.414803e+01   4.538561e-01
  9.542480e-02   6.405875e+01   4.485999e-01
  9.572370e-02   6.402105e+01   4.484679e-01
  9.602260e-02   6.426473e+01   4.515842e-01
  9.632160e-02   6.435980e+01   4.441354e-01
  9.662050e-02   6.460475e+01   4.475340e-01
  9.691940e-02   6.404362e+01   4.455862e-01
  9.721830e-02   6.420042e+01   4.435851e-01
  9.751720e-02   6.361657e+01   4.437333e-01
  9.781610e-02   6.435413e+01   4.419651e-01
  9.811510e-02   6.447082e+01   4.467026e-01
  9.841400e-02   6.407504e+01   4.381923e-01
  9.871290e-02   6.456129e+01   4.430328e-01
  9.901180e-02   6.442001e+01   4.436224e-01
  9.931070e-02   6.452824e+01   4.400892e-01
  9.960970e-02   6.447984e+01   4.431107e-01
  9.990860e-02   6.491167e+01   4.372371e-01
  1.002070e-01   6.406001e+01   4.384896e-01
  1.005060e-01   6.367442e+01   4.347516e-01
  1.008050e-01   6.427011e+01   4.392081e-01
  1.011040e-01   6.452178e+01   4.338929e-01
  1.014030e-01   6.471435e+01   4.365720e-01
  1.017020e-01   6.442018e+01   4.397205e-01
  1.020010e-01   6.377581e+01   4.327191e-01
  1.023000e-01   6.404048e+01   4.316039e-01
  1.025990e-01   6.425206e+01   4.313190e-01
  1.028980e-01   6.427668e+01   4.330680e-01
  1.031970e-01   6.343807e+01   4.325837e-01
  1.034960e-01   6.406712e+01   4.267823e-01
  1.037950e-01   6.422021e+01   4.312121e-01
  1.040930e-01   6.425217e+01   4.277209e-01
  1.043920e-01   6.468150e+01   4.330908e-01
  1.046910e-01   6.444261e+01   4.316268e-01
  1.049900e-01   6.435991e+01   4.255160e-01
  1.052890e-01   6.372663e+01   4.269366e-01
  1.055880e-01   6.372651e+01   4.253257e-01
  1.058870e-01   6.445600e+01   4.293728e-01
  1.061860e-01   6.381214e+01   4.230704e-01
  1.064850e-01   6.406170e+01   4.245291e-01
  1.067840e-01   6.385958e+01   4.260905e-01
  1.070830e-01   6.410660e+01   4.234158e-01
  1.073820e-01   6.381775e+01   4.209024e-01
  1.076800e-01   6.428660e+01   4.221350e-01
  1.079790e-01   6.370109e+01   4.220745e-01
  1.082780e-01   6.409267e+01   4.252669e-01
  1.085770e-01   6.425740e+01   4.168605e-01
  1.088760e-01   6.530193e+01   4.260826e-01
  1.091750e-01   6.510261e+01   4.238717e-01
  1.094740e-01   6.423671e+01   4.219712e-01
  1.097730e-01   6.347607e+01   4.170195e-01
  1.100720e-01   6.427793e+01   4.157359e-01
  1.103710e-01   6.364906e+01   4.200366e-01
  1.106700e-01   6.454748e+01   4.169042e-01
  1.109690e-01   6.417836e+01   4.214697e-01
  1.112670e-01   6.421251e+01   4.140503e-01
  1.115660e-01   6.380241e+01   4.139001e-01
  1.118650e-01   6.376147e+01   4.176526e-01
  1.121640e-01   6.404183e+01   4.126239e-01
  1.124630e-01   6.411109e+01   4.140165e-01
  1.127620e-01   6.392126e+01   4.134031e-01
  1.130610e-01   6.401504e+01   4.131206e-01
  1.133600e-01   6.445528e+01   4.193106e-01
  1.136590e-01   6.409222e+01   4.079246e-01
  1.139580e-01   6.403924e+01   4.123248e-01
  1.142570e-01   6.387494e+01   4.115059e-01
  1.145560e-01   6.374939e+01   4.116807e-01
  1.148550e-01   6.345255e+01   4.095674e-01
  1.151530e-01   6.474623e+01   4.083168e-01
  1.154520e-01   6.383095e+01   4.104990e-01
  1.157510e-01   6.442786e+01   4.078693e-01
  1.160500e-01   6.437455e+01   4.139864e-01
  1.163490e-01   6.436847e+01   4.076813e-01
  1.166480e-01   6.481743e+01   4.119317e-01
  1.169470e-01   6.446504e+01   4.085470e-01
  1.172460e-01   6.484514e+01   4.103137e-01
  1.175450e-01   6.434754e+01   4.053997e-01
  1.178440e-01   6.381374e+01   4.037146e-01
  1.181430e-01   6.372663e+01   4.064797e-01
  1.184420e-01   6.413318e+01   4.055490e-01
  1.187400e-01   6.500401e+01   4.069113e-01
  1.190390e-01   6.448532e+01   4.044656e-01
  1.193380e-01   6.469842e+01   4.051334e-01
  1.196370e-01   6.389469e+01   4.047942e-01
  1.199360e-01   6.441625e+01   4.023581e-01
  1.202350e-01   6.436759e+01   4.051884e-01
  1.205340e-01   6.406938e+01   4.018094e-01
  1.208330e-01   6.433484e+01   4.013019e-01
  1.211320e-01   6.475348e+01   4.058523e-01
  1.214310e-01   6.472189e+01   3.990771e-01
  1.217300e-01   6.433244e+01   4.034433e-01
  1.220290e-01   6.435845e+01   4.021775e-01
  1.223270e-01   6.438464e+01   3.996041e-01
  1.226260e-01   6.401529e+01   3.979330e-01
  1.229250e-01   6.377042e+01   3.956167e-01
  1.232240e-01   6.386453e+01   3.995672e-01
  1.235230e-01   6.449289e+01   4.007316e-01
  1.238220e-01   6.387650e+01   3.954311e-01
  1.241210e-01   6.416844e+01   3.978869e-01
  1.244200e-01   6.473633e+01   3.960316e-01
  1.247190e-01   6.458305e+01   4.002194e-01
  1.250180e-01   6.498956e+01   3.965506e-01
  1.253170e-01   6.491775e+01   3.970969e-01
  1.256160e-01   6.469728e+01   3.990012e-01
  1.259140e-01   6.361398e+01   3.928361e-01
  1.262130e-01   6.409430e+01   3.943164e-01
  1.265120e-01   6.493141e+01   3.941031e-01
  1.268110e-01   6.499226e+01   3.950405e-01
  1.271100e-01   6.468844e+01   3.976781e-01
  1.274090e-01   6.428898e+01   3.931478e-01
  1.277080e-01   6.413003e+01   3.914153e-01
  1.280070e-01   6.433629e+01   3.908079e-01
  1.283060e-01   6.434536e+01   3.923206e-01
  1.286050e-01   6.526358e+01   3.978969e-01
  1.289040e-01   6.459513e+01   3.889086e-01
  1.292030e-01   6.419748e+01   3.926176e-01
  1.295020e-01   6.456768e+01   3.900391e-01
  1.298000e-01   6.461915e+01   3.909282e-01
  1.300990e-01   6.415476e+01   3.871001e-01
  1.303980e-01   6.452543e+01   3.889404e-01
  1.306970e-01   6.454397e+01   3.919321e-01
  1.309960e-01   6.477651e+01   3.904254e-01
  1.312950e-01   6.418338e+01   3.883915e-01
  1.315940e-01   6.431919e+01   3.845112e-01
  1.318930e-01   6.430398e+01   3.873101e-01
  1.321920e-01   6.475571e+01   3.884279e-01
  1.324910e-01   6.512665e+01   3.905054e-01
  1.327900e-01   6.553197e+01   3.895471e-01
  1.330890e-01   6.454670e+01   3.861336e-01
  1.333870e-01   6.494758e+01   3.870936e-01
  1.336860e-01   6.485478e+01   3.861088e-01
  1.339850e-01   6.441335e+01   3.833924e-01
  1.342840e-01   6.483728e+01   3.874769e-01
  1.345830e-01   6.458354e+01   3.853005e-01
  1.348820e-01   6.473755e+01   3.857596e-01
  1.351810e-01   6.452631e+01   3.802910e-01
  1.354800e-01   6.421314e+01   3.837264e-01
  1.357790e-01   6.467832e+01   3.827924e-01
  1.360780e-01   6.454169e+01   3.840067e-01
  1.363770e-01   6.445854e+01   3.832949e-01
  1.366760e-01   6.480596e+01   3.864350e-01
  1.369740e-01   6.489237e+01   4.003872e-01
  1.372730e-01   6.475860e+01   4.020878e-01
  1.375720e-01   6.398768e+01   4.090027e-01
  1.378710e-01   6.430320e+01   4.117265e-01
  1.381700e-01   6.492713e+01   4.154661e-01
  1.384690e-01   6.437320e+01   4.208747e-01
  1.387680e-01   6.455044e+01   4.099453e-01
  1.390670e-01   6.394449e+01   3.964144e-01
  1.393660e-01   6.461333e+01   3.977052e-01
  1.396650e-01   6.470246e+01   3.951668e-01
  1.399640e-01   6.486331e+01   3.966748e-01
  1.402630e-01   6.418941e+01   3.864869e-01
  1.405620e-01   6.442973e+01   3.915851e-01
  1.408600e-01   6.433771e+01   3.900760e-01
  1.411590e-01   6.510673e+01   3.933888e-01
  1.414580e-01   6.421809e+01   3.911885e-01
  1.417570e-01   6.447455e+01   3.845067e-01
  1.420560e-01   6.492737e+01   3.903927e-01
  1.423550e-01   6.487202e+01   3.875807e-01
  1.426540e-01   6.458724e+01   3.832143e-01
  1.429530e-01   6.536777e+01   3.845961e-01
  1.432520e-01   6.496932e+01   3.804649e-01
  1.435510e-01   6.404408e+01   3.804539e-01
  1.438500e-01   6.456268e+01   3.779345e-01
  1.441490e-01   6.456706e+01   3.770633e-01
  1.444470e-01   6.555703e+01   3.824079e-01
  1.447460e-01   6.434724e+01   3.751085e-01
  1.450450e-01   6.519120e+01   3.813394e-01
  1.453440e-01   6.494302e+01   3.746740e-01
  1.456430e-01   6.457423e+01   3.773047e-01
  1.459420e-01   6.432429e+01   3.759148e-01
  1.462410e-01   6.456369e+01   3.748701e-01
  1.465400e-01   6.477524e+01   3.767913e-01
  1.468390e-01   6.524746e+01   3.734162e-01
  1.471380e-01   6.521623e+01   3.763254e-01
  1.474370e-01   6.511555e+01   3.766864e-01
  1.477360e-01   6.498832e+01   3.752352e-01
  1.480340e-01   6.419965e+01   3.693602e-01
  1.483330e-01   6.421372e+01   3.777997e-01
  1.486320e-01   6.524787e+01   3.903840e-01
  1.489310e-01   6.489282e+01   3.910200e-01
  1.492300e-01   6.539142e+01   3.920295e-01
  1.495290e-01   6.502234e+01   3.933818e-01
  1.498280e-01   6.515368e+01   3.983314e-01
  1.501270e-01   6.497303e+01   3.993296e-01
  1.504260e-01   6.556103e+01   3.957582e-01
  1.507250e-01   6.464069e+01   3.988267e-01
  1.510240e-01   6.419963e+01   3.964300e-01
  1.513230e-01   6.511242e+01   4.045264e-01
  1.516210e-01   6.481786e+01   3.993729e-01
  1.519200e-01   6.493597e+01   3.997366e-01
  1.522190e-01   6.491740e+01   4.066402e-01
  1.525180e-01   6.523339e+01   4.027597e-01
  1.528170e-01   6.518783e+01   4.080381e-01
  1.531160e-01   6.535368e+01   4.052752e-01
  1.534150e-01   6.551780e+01   3.999600e-01
  1.537140e-01   6.539396e+01   3.927725e-01
  1.540130e-01   6.475336e+01   3.844030e-01
  1.543120e-01   6.452112e+01   3.839455e-01
  1.546110e-01   6.562021e+01   3.846460e-01
  1.549100e-01   6.482970e+01   3.825510e-01
  1.552090e-01   6.566843e+01   3.871096e-01
  1.555070e-01   6.499361e+01   3.758992e-01
  1.558060e-01   6.543531e+01   3.825057e-01
  1.561050e-01   6.542400e+01   3.786735e-01
  1.564040e-01   6.456433e+01   3.777178e-01
  1.567030e-01   6.487423e+01   3.766414e-01
  1.570020e-01   6.487042e+01   3.746794e-01
  1.573010e-01   6.496004e+01   3.784301e-01
  1.576000e-01   6.543339e+01   3.739478e-01
  1.578990e-01   6.516874e+01   3.751096e-01
  1.581980e-01   6.476311e+01   3.722387e-01
  1.584970e-01   6.501452e+01   3.727490e-01
  1.587960e-01   6.518837e+01   3.766793e-01
  1.590940e-01   6.514266e+01   3.712269e-01
  1.593930e-01   6.477627e+01   3.689413e-01
  1.596920e-01   6.538660e+01   3.717128e-01
  1.599910e-01   6.514249e+01   3.726933e-01
  1.602900e-01   6.475641e+01   3.709584e-01
  1.605890e-01   6.465208e+01   3.651437e-01
  1.608880e-01   6.488320e+01   3.682209e-01
  1.611870e-01   6.518223e+01   3.680498e-01
  1.614860e-01   6.496804e+01   3.678504e-01
  1.617850e-01   6.461504e+01   3.636492e-01
  1.620840e-01   6.503869e+01   3.648393e-01
  1.623830e-01   6.518742e+01   3.668530e-01
  1.626810e-01   6.550683e+01   3.655551e-01
  1.629800e-01   6.514130e+01   3.606515e-01
  1.632790e-01   6.437036e+01   3.596559e-01
  1.635780e-01   6.474836e+01   3.618695e-01
  1.638770e-01   6.390263e+01   3.618354e-01
  1.641760e-01   6.533687e+01   3.640968e-01
  1.644750e-01   6.476179e+01   3.617131e-01
  1.647740e-01   6.468778e+01   3.611195e-01
  1.650730e-01   6.459075e+01   3.622069e-01
  1.653720e-01   6.500313e+01   3.629704e-01
  1.656710e-01   6.449165e+01   3.594202e-01
  1.659700e-01   6.423652e+01   3.602432e-01
  1.662680e-01   6.571928e+01   3.630179e-01
  1.665670e-01   6.478857e+01   3.614007e-01
  1.668660e-01   6.492564e+01   3.583499e-01
  1.671650e-01   6.414932e+01   3.590378e-01
  1.674640e-01   6.479937e+01   3.600854e-01
  1.677630e-01   6.497998e+01   3.586881e-01
  1.680620e-01   6.500742e+01   3.610465e-01
  1.683610e-01   6.465444e+01   3.544532e-01
  1.686600e-01   6.474395e+01   3.595499e-01
  1.689590e-01   6.549630e+01   3.580477e-01
  1.692580e-01   6.488479e+01   3.561874e-01
  1.695570e-01   6.465651e+01   3.600707e-01
  1.698560e-01   6.476187e+01   3.543824e-01
  1.701540e-01   6.407127e+01   3.552395e-01
  1.704530e-01   6.501495e+01   3.548917e-01
  1.707520e-01   6.449620e+01   3.536548e-01
  1.710510e-01   6.487372e+01   3.576441e-01
  1.713500e-01   6.506718e+01   3.546698e-01
  1.716490e-01   6.404972e+01   3.546244e-01
  1.719480e-01   6.489348e+01   3.513252e-01
  1.722470e-01   6.412364e+01   3.515485e-01
  1.725460e-01   6.460251e+01   3.544936e-01
  1.728450e-01   6.476459e+01   3.525808e-01
  1.731440e-01   6.427956e+01   3.517958e-01
  1.734430e-01   6.533292e+01   3.514504e-01
  1.737410e-01   6.468703e+01   3.532701e-01
  1.740400e-01   6.484791e+01   3.529873e-01
  1.743390e-01   6.409839e+01   3.484638e-01
  1.746380e-01   6.513271e+01   3.528635e-01
  1.749370e-01   6.493986e+01   3.500407e-01
  1.752360e-01   6.485934e+01   3.521222e-01
  1.755350e-01   6.478507e+01   3.510316e-01
  1.758340e-01   6.378707e+01   3.436671e-01
  1.761330e-01   6.442539e+01   3.509423e-01
  1.764320e-01   6.393645e+01   3.447473e-01
  1.767310e-01   6.481697e+01   3.514729e-01
  1.770300e-01   6.471782e+01   3.475336e-01
  1.773280e-01   6.491473e+01   3.494486e-01
  1.776270e-01   6.451108e+01   3.471500e-01
  1.779260e-01   6.424996e+01   3.449119e-01
  1.782250e-01   6.492414e+01   3.494740e-01
  1.785240e-01   6.458179e+01   3.452930e-01
  1.788230e-01   6.421194e+01   3.460014e-01
  1.791220e-01   6.494346e+01   3.484842e-01
  1.794210e-01   6.465598e+01   3.444806e-01
  1.797200e-01   6.474804e+01   3.462462e-01
  1.800190e-01   6.407789e+01   3.421053e-01
  1.803180e-01   6.475821e+01   3.474701e-01
  1.806170e-01   6.480212e+01   3.447019e-01
  1.809160e-01   6.453816e+01   3.433318e-01
  1.812140e-01   6.415677e+01   3.431481e-01
  1.815130e-01   6.417486e+01   3.426963e-01
  1.818120e-01   6.409625e+01   3.438242e-01
  1.821110e-01   6.404738e+01   3.397273e-01
  1.824100e-01   6.423694e+01   3.426957e-01
  1.827090e-01   6.514148e+01   3.444326e-01
  1.830080e-01   6.467218e+01   3.433556e-01
  1.833070e-01   6.431702e+01   3.399545e-01
  1.836060e-01   6.447152e+01   3.395543e-01
  1.839050e-01   6.374115e+01   3.415363e-01
  1.842040e-01   6.442548e+01   3.405658e-01
  1.845030e-01   6.421424e+01   3.391981e-01
  1.848010e-01   6.456866e+01   3.419252e-01
  1.851000e-01   6.406060e+01   3.359303e-01
  1.853990e-01   6.436640e+01   3.417177e-01
  1.856980e-01   6.489893e+01   3.406780e-01
  1.859970e-01   6.469758e+01   3.388655e-01
  1.862960e-01   6.403332e+01   3.385590e-01
  1.865950e-01   6.431201e+01   3.375366e-01
  1.868940e-01   6.421027e+01   3.411388e-01
  1.871930e-01   6.426249e+01   3.341254e-01
  1.874920e-01   6.452949e+01   3.379480e-01
  1.877910e-01   6.542202e+01   3.401175e-01
  1.880900e-01   6.464755e+01   3.380983e-01
  1.883880e-01   6.454619e+01   3.395898e-01
  1.886870e-01   6.417317e+01   3.325169e-01
  1.889860e-01   6.427943e+01   3.384066e-01
  1.892850e-01   6.379218e+01   3.346009e-01
  1.895840e-01   6.431370e+01   3.348764e-01
  1.898830e-01   6.412549e+01   3.348510e-01
  1.901820e-01   6.411844e+01   3.345224e-01
  1.904810e-01   6.436601e+01   3.350125e-01
  1.907800e-01   6.440118e+01   3.343317e-01
  1.910790e-01   6.478565e+01   3.347124e-01
  1.913780e-01   6.416708e+01   3.341854e-01
  1.916770e-01   6.377751e+01   3.330157e-01
  1.919750e-01   6.347386e+01   3.329909e-01
  1.922740e-01   6.405626e+01   3.308557e-01
  1.925730e-01   6.444238e+01   3.326061e-01
  1.928720e-01   6.368176e+01   3.313928e-01
  1.931710e-01   6.371662e+01   3.320917e-01
  1.934700e-01   6.403385e+01   3.313993e-01
  1.937690e-01   6.323071e+01   3.284192e-01
  1.940680e-01   6.386973e+01   3.318815e-01
  1.943670e-01   6.447389e+01   3.314820e-01
  1.946660e-01   6.324890e+01   3.289132e-01
  1.949650e-01   6.367998e+01   3.279555e-01
  1.952640e-01   6.328602e+01   3.284142e-01
  1.955630e-01   6.404582e+01   3.315811e-01
  1.958610e-01   6.375855e+01   3.277176e-01
  1.961600e-01   6.411250e+01   3.299556e-01
  1.964590e-01   6.359897e+01   3.271611e-01
  1.967580e-01   6.424737e+01   3.310489e-01
  1.970570e-01   6.343740e+01   3.267452e-01
  1.973560e-01   6.350923e+01   3.251927e-01
  1.976550e-01   6.352307e+01   3.279924e-01
  1.979540e-01   6.368633e+01   3.260782e-01
  1.982530e-01   6.338335e+01   3.270443e-01
  1.985520e-01   6.358371e+01   3.255272e-01
  1.988510e-01   6.345983e+01   3.253538e-01
  1.991500e-01   6.360692e+01   3.279143e-01
  1.994480e-01   6.379716e+01   3.250687e-01
  1.997470e-01   6.373685e+01   3.267869e-01
  2.000460e-01   6.375324e+01   3.229762e-01
  2.003450e-01   6.357431e+01   3.247860e-01
  2.006440e-01   6.396890e+01   3.285515e-01
  2.009430e-01   6.437990e+01   3.245596e-01
  2.012420e-01   6.388167e+01   3.265779e-01
  2.015410e-01   6.320424e+01   3.214430e-01
  2.018400e-01   6.254855e+01   3.204670e-01
  2.021390e-01   6.356004e+01   3.240372e-01
  2.024380e-01   6.327119e+01   3.184527e-01
  2.027370e-01   6.384893e+01   3.249152e-01
  2.030350e-01   6.302453e+01   3.197403e-01
  2.033340e-01   6.305326e+01   3.206420e-01
  2.036330e-01   6.337256e+01   3.189790e-01
  2.039320e-01   6.335759e+01   3.197595e-01
  2.042310e-01   6.275805e+01   3.212832e-01
  2.045300e-01   6.358704e+01   3.187050e-01
  2.048290e-01   6.341315e+01   3.193533e-01
  2.051280e-01   6.392019e+01   3.202180e-01
  2.054270e-01   6.358822e+01   3.188431e-01
  2.057260e-01   6.265619e+01   3.199077e-01
  2.060250e-01   6.302427e+01   3.168890e-01
  2.063240e-01   6.343443e+01   3.205026e-01
  2.066230e-01   6.271428e+01   3.173180e-01
  2.069210e-01   6.292695e+01   3.190810e-01
  2.072200e-01   6.290613e+01   3.183458e-01
  2.075190e-01   6.314933e+01   3.165350e-01
  2.078180e-01   6.264676e+01   3.176888e-01
  2.081170e-01   6.335188e+01   3.178459e-01
  2.084160e-01   6.359116e+01   3.204856e-01
  2.087150e-01   6.298578e+01   3.154617e-01
  2.090140e-01   6.301221e+01   3.169927e-01
  2.093130e-01   6.335409e+01   3.177171e-01
  2.096120e-01   6.331051e+01   3.170722e-01
  2.099110e-01   6.282360e+01   3.143971e-01
  2.102100e-01   6.294273e+01   3.162831e-01
  2.105080e-01   6.310443e+01   3.183035e-01
  2.108070e-01   6.333842e+01   3.159465e-01
  2.111060e-01   6.244204e+01   3.129190e-01
  2.114050e-01   6.277120e+01   3.141349e-01
  2.117040e-01   6.332300e+01   3.204965e-01
  2.120030e-01   6.279283e+01   3.250810e-01
  2.123020e-01   6.297213e+01   3.278953e-01
  2.126010e-01   6.316473e+01   3.257515e-01
  2.129000e-01   6.329707e+01   3.293374e-01
  2.131990e-01   6.304082e+01   3.315459e-01
  2.134980e-01   6.297161e+01   3.333745e-01
  2.137970e-01   6.289070e+01   3.306924e-01
  2.140950e-01   6.254147e+01   3.316135e-01
  2.143940e-01   6.327566e+01   3.348059e-01
  2.146930e-01   6.282154e+01   3.339163e-01
  2.149920e-01   6.294718e+01   3.345652e-01
  2.152910e-01   6.293325e+01   3.350026e-01
  2.155900e-01   6.243432e+01   3.365499e-01
  2.158890e-01   6.276631e+01   3.374436e-01
  2.161880e-01   6.270212e+01   3.358196e-01
  2.164870e-01   6.282921e+01   3.374502e-01
  2.167860e-01   6.295259e+01   3.314672e-01
  2.170850e-01   6.228974e+01   3.271527e-01
  2.173840e-01   6.224763e+01   3.239561e-01
  2.176820e-01   6.302091e+01   3.245140e-01
  2.179810e-01   6.286292e+01   3.251173e-01
  2.182800e-01   6.269504e+01   3.204236e-01
  2.185790e-01   6.209794e+01   3.204290e-01
  2.188780e-01   6.263896e+01   3.183500e-01
  2.191770e-01   6.257745e+01   3.202622e-01
  2.194760e-01   6.307372e+01   3.223716e-01
  2.197750e-01   6.241531e+01   3.175088e-01
  2.200740e-01   6.229301e+01   3.151784e-01
  2.203730e-01   6.161036e+01   3.151847e-01
  2.206720e-01   6.219410e+01   3.157305e-01
  2.209710e-01   6.206724e+01   3.175761e-01
  2.212700e-01   6.238697e+01   3.139585e-01
  2.215680e-01   6.202037e+01   3.158268e-01
  2.218670e-01   6.244477e+01   3.126658e-01
  2.221660e-01   6.271094e+01   3.167704e-01
  2.224650e-01   6.209503e+01   3.126993e-01
  2.227640e-01   6.254639e+01   3.135719e-01
  2.230630e-01   6.239661e+01   3.141145e-01
  2.233620e-01   6.209512e+01   3.125690e-01
  2.236610e-01   6.207939e+01   3.125294e-01
  2.239600e-01   6.237892e+01   3.096844e-01
  2.242590e-01   6.231972e+01   3.126123e-01
  2.245580e-01   6.171568e+01   3.101917e-01
  2.248570e-01   6.216741e+01   3.131432e-01
  2.251550e-01   6.251960e+01   3.104134e-01
  2.254540e-01   6.209868e+01   3.096200e-01
  2.257530e-01   6.235409e+01   3.125685e-01
  2.260520e-01   6.167012e+01   3.070446e-01
  2.263510e-01   6.254986e+01   3.102349e-01
  2.266500e-01   6.137958e+01   3.071937e-01
  2.269490e-01   6.278267e+01   3.093005e-01
  2.272480e-01   6.193726e+01   3.097250e-01
  2.275470e-01   6.206037e+01   3.059129e-01
  2.278460e-01   6.177330e+01   3.086814e-01
  2.281450e-01   6.255818e+01   3.078772e-01
  2.284440e-01   6.235358e+01   3.088666e-01
  2.287420e-01   6.219749e+01   3.093599e-01
  2.290410e-01   6.156494e+01   3.016874e-01
  2.293400e-01   6.227989e+01   3.081841e-01
  2.296390e-01   6.192270e+01   3.058181e-01
  2.299380e-01   6.205059e+01   3.066256e-01
  2.302370e-01   6.180219e+01   3.053981e-01
  2.305360e-01   6.173871e+01   3.033047e-01
  2.308350e-01   6.162131e+01   3.072971e-01
  2.311340e-01   6.184343e+01   3.021321e-01
  2.314330e-01   6.149246e+01   3.034196e-01
  2.317320e-01   6.243132e+01   3.068258e-01
  2.320310e-01   6.185645e+01   3.022823e-01
  2.323290e-01   6.186383e+01   3.070288e-01
  2.326280e-01   6.231238e+01   3.026835e-01
  2.329270e-01   6.135700e+01   3.008238e-01
  2.332260e-01   6.214996e+01   3.043132e-01
  2.335250e-01   6.172903e+01   3.025642e-01
  2.338240e-01   6.217670e+01   3.048610e-01
  2.341230e-01   6.127924e+01   2.981932e-01
  2.344220e-01   6.142031e+01   3.015695e-01
  2.347210e-01   6.196391e+01   3.027822e-01
  2.350200e-01   6.187692e+01   3.017417e-01
  2.353190e-01   6.207822e+01   3.025867e-01
  2.356180e-01   6.145363e+01   2.977019e-01
  2.359170e-01   6.138581e+01   3.018407e-01
  2.362150e-01   6.126185e+01   2.995376e-01
  2.365140e-01   6.163967e+01   2.981521e-01
  2.368130e-01   6.193116e+01   3.011695e-01
  2.371120e-01   6.133148e+01   2.983203e-01
  2.374110e-01   6.152756e+01   3.013596e-01
  2.377100e-01   6.142394e+01   2.975161e-01
  2.380090e-01   6.159417e+01   2.993043e-01
  2.383080e-01   6.159630e+01   2.973655e-01
  2.386070e-01   6.169570e+01   2.992047e-01
  2.389060e-01   6.174898e+01   2.989888e-01
  2.392050e-01   6.093452e+01   2.954264e-01
  2.395040e-01   6.157042e+01   2.990159e-01
  2.398020e-01   6.101760e+01   2.956277e-01
  2.401010e-01   6.128646e+01   2.979814e-01
  2.404000e-01   6.152548e+01   2.957340e-01
  2.406990e-01   6.159825e+01   2.975969e-01
  2.409980e-01   6.155953e+01   2.964874e-01
  2.412970e-01   6.071582e+01   2.940035e-01
  2.415960e-01   6.118374e+01   2.960300e-01
  2.418950e-01   6.088083e+01   2.936276e-01
  2.421940e-01   6.128536e+01   2.958264e-01
  2.424930e-01   6.180846e+01   2.979907e-01
  2.427920e-01   6.071771e+01   2.915955e-01
  2.430910e-01   6.112482e+01   2.945475e-01
  2.433890e-01   6.115462e+01   2.936260e-01
  2.436880e-01   6.176316e+01   2.976546e-01
  2.439870e-01   6.081013e+01   2.918173e-01
  2.442860e-01   6.143196e+01   2.927623e-01
  2.445850e-01   6.100057e+01   2.934755e-01
  2.448840e-01   6.157850e+01   2.944217e-01
  2.451830e-01   6.035276e+01   2.930126e-01
  2.454820e-01   6.107005e+01   2.912526e-01
  2.457810e-01   6.073031e+01   2.916257e-01
  2.460800e-01   6.101755e+01   2.926409e-01
  2.463790e-01   6.120946e+01   2.921235e-01
  2.466780e-01   6.128482e+01   2.927367e-01
  2.469770e-01   6.055907e+01   2.901385e-01
  2.472750e-01   6.103400e+01   2.920287e-01
  2.475740e-01   6.057602e+01   2.919064e-01
  2.478730e-01   6.075029e+01   2.876416e-01
  2.481720e-01   6.090102e+01   2.909565e-01
  2.484710e-01   6.107638e+01   2.895656e-01
  2.487700e-01   6.064117e+01   2.916283e-01
  2.490690e-01   6.126801e+01   2.920473e-01
  2.493680e-01   6.136058e+01   2.892919e-01
  2.496670e-01   6.068998e+01   2.916372e-01
  2.499660e-01   6.069473e+01   2.886595e-01
  2.502650e-01   6.109692e+01   2.908883e-01
  2.505640e-01   6.134718e+01   2.885305e-01
  2.508620e-01   6.061857e+01   2.881637e-01
  2.511610e-01   6.150327e+01   2.926074e-01
  2.514600e-01   6.130187e+01   2.889445e-01
  2.517590e-01   6.164317e+01   2.895386e-01
  2.520580e-01   6.114705e+01   2.888927e-01
  2.523570e-01   6.041705e+01   2.874754e-01
  2.526560e-01   6.073133e+01   2.890625e-01
  2.529550e-01   6.057399e+01   2.853742e-01
  2.532540e-01   6.096879e+01   2.862006e-01
  2.535530e-01   6.071565e+01   2.854025e-01
  2.538520e-01   6.072614e+01   2.867569e-01
  2.541510e-01   6.084503e+01   2.855033e-01
  2.544490e-01   6.070119e+01   2.859798e-01
  2.547480e-01   6.085189e+01   2.866421e-01
  2.550470e-01   6.055198e+01   2.842096e-01
  2.553460e-01   6.097939e+01   2.856154e-01
  2.556450e-01   6.030140e+01   2.817330e-01
  2.559440e-01   6.053887e+01   2.851898e-01
  2.562430e-01   6.057756e+01   2.866118e-01
  2.565420e-01   6.009074e+01   2.829249e-01
  2.568410e-01   6.063245e+01   2.833973e-01
  2.571400e-01   6.091628e+01   2.844599e-01
  2.574390e-01   6.061517e+01   2.858793e-01
  2.577380e-01   6.039886e+01   2.843535e-01
  2.580360e-01   6.084387e+01   2.833935e-01
  2.583350e-01   6.036959e+01   2.847908e-01
  2.586340e-01   6.048413e+01   2.819628e-01
  2.589330e-01   6.027966e+01   2.842748e-01
  2.592320e-01   6.108746e+01   2.833656e-01
  2.595310e-01   6.059517e+01   2.832107e-01
  2.598300e-01   6.064857e+01   2.852448e-01
  2.601290e-01   6.060468e+01   2.807789e-01
  2.604280e-01   6.045983e+01   2.838928e-01
  2.607270e-01   6.010171e+01   2.793223e-01
  2.610260e-01   6.054984e+01   2.829061e-01
  2.613250e-01   6.016455e+01   2.825997e-01
  2.616240e-01   6.100178e+01   2.836617e-01
  2.619220e-01   6.044920e+01   2.824729e-01
  2.622210e-01   6.015161e+01   2.789584e-01
  2.625200e-01   6.015084e+01   2.806959e-01
  2.628190e-01   6.053026e+01   2.812867e-01
  2.631180e-01   6.039595e+01   2.792371e-01
  2.634170e-01   6.026024e+01   2.825261e-01
  2.637160e-01   6.042435e+01   2.793027e-01
  2.640150e-01   5.981964e+01   2.806054e-01
  2.643140e-01   5.981765e+01   2.775171e-01
  2.646130e-01   6.010805e+01   2.785707e-01
  2.649120e-01   5.999931e+01   2.813213e-01
  2.652110e-01   6.075039e+01   2.798636e-01
  2.655090e-01   6.031201e+01   2.796181e-01
  2.658080e-01   6.014677e+01   2.776166e-01
  2.661070e-01   6.002502e+01   2.785691e-01
  2.664060e-01   6.000885e+01   2.782455e-01
  2.667050e-01   6.033142e+01   2.792792e-01
  2.670040e-01   6.031978e+01   2.790609e-01
  2.673030e-01   6.032746e+01   2.782225e-01
  2.676020e-01   6.057657e+01   2.788913e-01
  2.679010e-01   6.026844e+01   2.780863e-01
  2.682000e-01   6.038465e+01   2.772243e-01
  2.684990e-01   6.041337e+01   2.783258e-01
  2.687980e-01   6.031720e+01   2.777266e-01
  2.690960e-01   5.998843e+01   2.781030e-01
  2.693950e-01   6.020231e+01   2.756908e-01
  2.696940e-01   5.982097e+01   2.751851e-01
  2.699930e-01   5.975224e+01   2.760485e-01
  2.702920e-01   6.007920e+01   2.765223e-01
  2.705910e-01   5.971954e+01   2.761599e-01
  2.708900e-01   5.932759e+01   2.731323e-01
  2.711890e-01   6.004829e+01   2.766380e-01
  2.714880e-01   5.989973e+01   2.752738e-01
  2.717870e-01   5.999480e+01   2.759556e-01
  2.720860e-01   6.004505e+01   2.750543e-01
  2.723850e-01   5.942930e+01   2.730024e-01
  2.726840e-01   5.949927e+01   2.742601e-01
  2.729820e-01   5.965565e+01   2.744362e-01
  2.732810e-01   5.961239e+01   2.734226e-01
  2.735800e-01   5.975574e+01   2.736601e-01
  2.738790e-01   5.992839e+01   2.746034e-01
  2.741780e-01   5.943724e+01   2.739334e-01
  2.744770e-01   5.968394e+01   2.719629e-01
  2.747760e-01   5.989916e+01   2.738063e-01
  2.750750e-01   5.976018e+01   2.766289e-01
  2.753740e-01   6.015726e+01   2.819875e-01
  2.756730e-01   6.018361e+01   2.835445e-01
  2.759720e-01   5.985656e+01   2.814793e-01
  2.762710e-01   6.025727e+01   2.864721e-01
  2.765690e-01   5.993913e+01   2.849950e-01
  2.768680e-01   6.030063e+01   2.885627e-01
  2.771670e-01   5.954449e+01   2.843621e-01
  2.774660e-01   5.989514e+01   2.860236e-01
  2.777650e-01   6.020245e+01   2.902478e-01
  2.780640e-01   6.044055e+01   2.894279e-01
  2.783630e-01   6.034500e+01   2.896252e-01
  2.786620e-01   5.996413e+01   2.904283e-01
  2.789610e-01   5.947117e+01   2.893400e-01
  2.792600e-01   5.975732e+01   2.928929e-01
  2.795590e-01   5.913188e+01   2.856479e-01
  2.798580e-01   6.036987e+01   2.931647e-01
  2.801560e-01   5.953655e+01   2.906956e-01
  2.804550e-01   6.016155e+01   2.931016e-01
  2.807540e-01   5.978256e+01   2.935141e-01
  2.810530e-01   6.010509e+01   2.915319e-01
  2.813520e-01   5.993528e+01   2.950187e-01
  2.816510e-01   6.011530e+01   2.944424e-01
  2.819500e-01   5.963742e+01   2.933820e-01
  2.822490e-01   5.971680e+01   2.935772e-01
  2.825480e-01   5.999202e+01   2.938033e-01
  2.828470e-01   6.007569e+01   2.974336e-01
  2.831460e-01   6.058980e+01   2.971982e-01
  2.834450e-01   5.995089e+01   2.940395e-01
  2.837430e-01   5.983138e+01   2.954465e-01
  2.840420e-01   6.014169e+01   2.978297e-01
  2.843410e-01   5.983365e+01   3.035482e-01
  2.846400e-01   5.950046e+01   3.048261e-01
  2.849390e-01   5.930490e+01   3.121829e-01
  2.852380e-01   5.930778e+01   3.150883e-01
  2.855370e-01   5.990744e+01   3.198169e-01
  2.858360e-01   5.948887e+01   3.207379e-01
  2.861350e-01   5.962554e+01   3.239418e-01
  2.864340e-01   5.937837e+01   3.280523e-01
  2.867330e-01   5.955314e+01   3.275911e-01
  2.870320e-01   5.953788e+01   3.331706e-01
  2.873310e-01   5.978833e+01   3.307769e-01
  2.876290e-01   5.855883e+01   3.325650e-01
  2.879280e-01   6.018641e+01   3.402372e-01
  2.882270e-01   5.903802e+01   3.332557e-01
  2.885260e-01   5.905866e+01   3.373789e-01
  2.888250e-01   5.946966e+01   3.376887e-01
  2.891240e-01   5.926805e+01   3.422014e-01
  2.894230e-01   5.928522e+01   3.453417e-01
  2.897220e-01   5.945815e+01   3.376561e-01
  2.900210e-01   5.871916e+01   3.444250e-01
  2.903200e-01   5.941667e+01   3.444401e-01
  2.906190e-01   5.885252e+01   3.464911e-01
  2.909180e-01   5.928962e+01   3.487203e-01
  2.912160e-01   5.981937e+01   3.465243e-01
  2.915150e-01   5.902132e+01   3.555566e-01
  2.918140e-01   5.920915e+01   3.479161e-01
  2.921130e-01   5.903213e+01   3.506433e-01
  2.924120e-01   5.879574e+01   3.524813e-01
  2.927110e-01   5.957122e+01   3.538080e-01
  2.930100e-01   5.948315e+01   3.627628e-01
  2.933090e-01   5.919054e+01   3.560659e-01
  2.936080e-01   5.925218e+01   3.538469e-01
  2.939070e-01   5.946201e+01   3.601708e-01
  2.942060e-01   5.837318e+01   3.574791e-01
  2.945050e-01   5.874035e+01   3.661203e-01
  2.948030e-01   5.851669e+01   3.558577e-01
  2.951020e-01   5.921525e+01   3.634411e-01
  2.954010e-01   5.963935e+01   3.664792e-01
  2.957000e-01   5.898480e+01   3.662169e-01
  2.959990e-01   5.922617e+01   3.665236e-01
  2.962980e-01   5.939068e+01   3.676966e-01
  2.965970e-01   5.863192e+01   3.689221e-01
  2.968960e-01   5.931098e+01   3.708240e-01
  2.971950e-01   5.891041e+01   3.679889e-01
  2.974940e-01   5.900963e+01   3.669585e-01
  2.977930e-01   5.898312e+01   3.702534e-01
  2.980920e-01   5.886279e+01   3.701038e-01
  2.983900e-01   5.877048e+01   3.728173e-01
  2.986890e-01   5.871213e+01   3.684942e-01
  2.989880e-01   5.847008e+01   3.716302e-01
  2.992870e-01   5.845603e+01   3.725203e-01
  2.995860e-01   5.897255e+01   3.763013e-01
  2.998850e-01   5.860321e+01   3.729890e-01
  3.001840e-01   5.922328e+01   3.773408e-01
  3.004830e-01   5.879989e+01   3.808791e-01
  3.007820e-01   5.873338e+01   3.791777e-01
  3.010810e-01   5.909357e+01   3.776506e-01
  3.013800e-01   5.859143e+01   3.817052e-01
  3.016790e-01   5.823192e+01   3.795322e-01
  3.019780e-01   5.871477e+01   3.831189e-01
  3.022760e-01   5.901769e+01   3.859014e-01
  3.025750e-01   5.903396e+01   3.839044e-01
  3.028740e-01   5.874301e+01   3.883968e-01
  3.031730e-01   5.845264e+01   3.856013e-01
  3.034720e-01   5.913496e+01   3.894252e-01
  3.037710e-01   5.897010e+01   3.886177e-01
  3.040700e-01   5.894682e+01   3.904020e-01
  3.043690e-01   5.862819e+01   3.939661e-01
  3.046680e-01   5.860316e+01   3.925062e-01
  3.049670e-01   5.900292e+01   3.903201e-01
  3.052660e-01   5.931993e+01   3.982459e-01
  3.055650e-01   5.809513e+01   3.927229e-01
  3.058630e-01   5.835318e+01   3.989687e-01
  3.061620e-01   5.906059e+01   3.940351e-01
  3.064610e-01   5.877475e+01   3.981094e-01
  3.067600e-01   5.907171e+01   4.052477e-01
  3.070590e-01   5.834600e+01   3.966546e-01
  3.073580e-01   5.844063e+01   4.030771e-01
  3.076570e-01   5.850200e+01   3.960530e-01
  3.079560e-01   5.790639e+01   4.003458e-01
  3.082550e-01   5.856791e+01   4.026261e-01
  3.085540e-01   5.792651e+01   4.001217e-01
  3.088530e-01   5.870723e+01   4.079252e-01
  3.091520e-01   5.812410e+01   3.999249e-01
  3.094500e-01   5.937187e+01   4.130323e-01
  3.097490e-01   5.820450e+01   4.070942e-01
  3.100480e-01   5.790776e+01   4.030226e-01
  3.103470e-01   5.919988e+01   4.188683e-01
  3.106460e-01   5.860821e+01   4.045507e-01
  3.109450e-01   5.820444e+01   4.150056e-01
  3.112440e-01   5.829499e+01   4.083368e-01
  3.115430e-01   5.828842e+01   4.136845e-01
  3.118420e-01   5.809312e+01   4.175689e-01
  3.121410e-01   5.857482e+01   4.127752e-01
  3.124400e-01   5.869467e+01   4.207314e-01
  3.127390e-01   5.808638e+01   4.126456e-01
  3.130380e-01   5.846595e+01   4.229672e-01
  3.133360e-01   5.815091e+01   4.194496e-01
  3.136350e-01   5.826641e+01   4.191937e-01
  3.139340e-01   5.842918e+01   4.259574e-01
  3.142330e-01   5.854068e+01   4.198434e-01
  3.145320e-01   5.861572e+01   4.305559e-01
  3.148310e-01   5.834886e+01   4.246165e-01
  3.151300e-01   5.884326e+01   4.264116e-01
  3.154290e-01   5.843229e+01   4.298816e-01
  3.157280e-01   5.796730e+01   4.253228e-01
  3.160270e-01   5.803649e+01   4.339184e-01
  3.163260e-01   5.864762e+01   4.278114e-01
  3.166250e-01   5.846148e+01   4.355043e-01
  3.169230e-01   5.903495e+01   4.350223e-01
  3.172220e-01   5.845195e+01   4.377349e-01
  3.175210e-01   5.840938e+01   4.371955e-01
  3.178200e-01   5.817731e+01   4.333272e-01
  3.181190e-01   5.774595e+01   4.396956e-01
  3.184180e-01   5.832411e+01   4.372559e-01
  3.187170e-01   5.818436e+01   4.445312e-01
  3.190160e-01   5.848633e+01   4.444835e-01
  3.193150e-01   5.829133e+01   4.371330e-01
  3.196140e-01   5.846681e+01   4.492664e-01
  3.199130e-01   5.811366e+01   4.414856e-01
  3.202120e-01   5.738935e+01   4.459250e-01
  3.205100e-01   5.763973e+01   4.456695e-01
  3.208090e-01   5.795342e+01   4.436481e-01
  3.211080e-01   5.875812e+01   4.537205e-01
  3.214070e-01   5.816156e+01   4.436454e-01
  3.217060e-01   5.845327e+01   4.521220e-01
  3.220050e-01   5.837705e+01   4.489214e-01
  3.223040e-01   5.839466e+01   4.469473e-01
  3.226030e-01   5.744666e+01   4.545821e-01
  3.229020e-01   5.781406e+01   4.407384e-01
  3.232010e-01   5.869497e+01   4.564558e-01
  3.235000e-01   5.801573e+01   4.487646e-01
  3.237990e-01   5.730839e+01   4.493428e-01
  3.240970e-01   5.826885e+01   4.600236e-01
  3.243960e-01   5.833125e+01   4.508142e-01
  3.246950e-01   5.867385e+01   4.634088e-01
  3.249940e-01   5.798316e+01   4.528276e-01
  3.252930e-01   5.836653e+01   4.617455e-01
  3.255920e-01   5.794073e+01   4.627565e-01
  3.258910e-01   5.802631e+01   4.586236e-01
  3.261900e-01   5.753845e+01   4.638840e-01
  3.264890e-01   5.774188e+01   4.592680e-01
  3.267880e-01   5.849165e+01   4.658656e-01
  3.270870e-01   5.764531e+01   4.704211e-01
  3.273860e-01   5.936163e+01   4.716442e-01
  3.276850e-01   5.834015e+01   4.732478e-01
  3.279830e-01   5.784372e+01   4.641928e-01
  3.282820e-01   5.729979e+01   4.714156e-01
  3.285810e-01   5.763985e+01   4.708786e-01
  3.288800e-01   5.733568e+01   4.730255e-01
  3.291790e-01   5.736890e+01   4.692920e-01
  3.294780e-01   5.858276e+01   4.816450e-01
  3.297770e-01   5.811613e+01   4.822625e-01
  3.300760e-01   5.844012e+01   4.785514e-01
  3.303750e-01   5.803589e+01   4.845080e-01
  3.306740e-01   5.749180e+01   4.756426e-01
  3.309730e-01   5.857508e+01   4.888561e-01
  3.312720e-01   5.719363e+01   4.867587e-01
  3.315700e-01   5.848420e+01   4.832745e-01
  3.318690e-01   5.848698e+01   4.960623e-01
  3.321680e-01   5.754409e+01   4.809053e-01
  3.324670e-01   5.854640e+01   4.974257e-01
  3.327660e-01   5.858692e+01   4.948319e-01
  3.330650e-01   5.840715e+01   4.946208e-01
  3.333640e-01   5.723044e+01   4.974116e-01
  3.336630e-01   5.866326e+01   4.918929e-01
  3.339620e-01   5.733895e+01   5.007625e-01
  3.342610e-01   5.739835e+01   4.941894e-01
  3.345600e-01   5.844966e+01   5.038389e-01
  3.348590e-01   5.713219e+01   5.069662e-01
  3.351570e-01   5.804770e+01   4.953027e-01
  3.354560e-01   5.806261e+01   5.147766e-01
  3.357550e-01   5.770568e+01   4.966330e-01
  3.360540e-01   5.766201e+01   5.111446e-01
  3.363530e-01   5.809337e+01   5.193329e-01
  3.366520e-01   5.740892e+01   5.010680e-01
  3.369510e-01   5.729467e+01   5.222220e-01
  3.372500e-01   5.863641e+01   5.046432e-01
  3.375490e-01   5.729191e+01   5.195918e-01
  3.378480e-01   5.816168e+01   5.209228e-01
  3.381470e-01   5.716485e+01   5.151659e-01
  3.384460e-01   5.722300e+01   5.292984e-01
  3.387450e-01   5.902301e+01   5.159031e-01
  3.390430e-01   5.813671e+01   5.307573e-01
  3.393420e-01   5.865291e+01   5.303885e-01
  3.396410e-01   5.769178e+01   5.266954e-01
  3.399400e-01   5.797889e+01   5.434751e-01
  3.402390e-01   5.824749e+01   5.187452e-01
  3.405380e-01   5.793334e+01   5.403486e-01
  3.408370e-01   5.803572e+01   5.330438e-01
  3.411360e-01   5.754439e+01   5.342632e-01
  3.414350e-01   5.870229e+01   5.468551e-01
  3.417340e-01   5.630990e+01   5.278074e-01
  3.420330e-01   5.814351e+01   5.525213e-01
  3.423320e-01   5.747991e+01   5.339638e-01
  3.426300e-01   5.819667e+01   5.520055e-01
  3.429290e-01   5.902943e+01   5.536389e-01
  3.432280e-01   5.714993e+01   5.425164e-01
  3.435270e-01   5.778194e+01   5.643241e-01
  3.438260e-01   5.666931e+01   5.365777e-01
  3.441250e-01   5.723923e+01   5.584116e-01
  3.444240e-01   5.772809e+01   5.528588e-01
  3.447230e-01   5.810916e+01   5.594147e-01
  3.450220e-01   5.741129e+01   5.675114e-01
  3.453210e-01   5.774927e+01   5.529602e-01
  3.456200e-01   5.699290e+01   5.705569e-01
  3.459190e-01   5.691782e+01   5.568416e-01
  3.462170e-01   5.747002e+01   5.703535e-01
  3.465160e-01   5.730360e+01   5.686739e-01
  3.468150e-01   5.806093e+01   5.715644e-01
  3.471140e-01   5.715197e+01   5.820330e-01
  3.474130e-01   5.639030e+01   5.624425e-01
  3.477120e-01   5.798773e+01   5.862733e-01
  3.480110e-01   5.824669e+01   5.812187e-01
  3.483100e-01   5.793042e+01   5.814303e-01
  3.486090e-01   5.686050e+01   5.908561e-01
  3.489080e-01   5.770867e+01   5.803164e-01
  3.492070e-01   5.781630e+01   5.967742e-01
  3.495060e-01   5.836116e+01   5.881580e-01
  3.498040e-01   5.795024e+01   5.984437e-01
  3.501030e-01   5.747123e+01   5.969446e-01
  3.504020e-01   5.826543e+01   6.000689e-01
  3.507010e-01   5.766148e+01   6.111418e-01
  3.510000e-01   5.804922e+01   5.941047e-01
  3.512990e-01   5.781046e+01   6.119308e-01
  3.515980e-01   5.742994e+01   6.016989e-01
  3.518970e-01   5.749642e+01   6.155778e-01
  3.521960e-01   5.736101e+01   6.236366e-01
  3.524950e-01   5.713798e+01   5.991663e-01
  3.527940e-01   5.734932e+01   6.269651e-01
  3.530930e-01   5.672937e+01   6.072263e-01
  3.533920e-01   5.731227e+01   6.256261e-01
  3.536900e-01   5.773748e+01   6.302302e-01
  3.539890e-01   5.707134e+01   6.231818e-01
  3.542880e-01   5.725422e+01   6.393628e-01
  3.545870e-01   5.735802e+01   6.148365e-01
  3.548860e-01   5.730981e+01   6.360693e-01
  3.551850e-01   5.617992e+01   6.182957e-01
  3.554840e-01   5.767691e+01   6.381032e-01
  3.557830e-01   5.738669e+01   6.388932e-01
  3.560820e-01   5.670666e+01   6.134843e-01
  3.563810e-01   5.635605e+01   6.319388e-01
  3.566800e-01   5.819583e+01   6.270316e-01
  3.569790e-01   5.711573e+01   6.410218e-01
  3.572770e-01   5.633953e+01   6.354397e-01
  3.575760e-01   5.801708e+01   6.183587e-01
  3.578750e-01   5.839489e+01   6.608954e-01
  3.581740e-01   5.772886e+01   6.278957e-01
  3.584730e-01   5.694380e+01   6.526323e-01
  3.587720e-01   5.666292e+01   6.396978e-01
  3.590710e-01   5.706536e+01   6.407391e-01
  3.593700e-01   5.834696e+01   6.727467e-01
  3.596690e-01   5.625575e+01   6.325664e-01
  3.599680e-01   5.702250e+01   6.664399e-01
  3.602670e-01   5.590429e+01   6.428328e-01
  3.605660e-01   5.681886e+01   6.638787e-01
  3.608640e-01   5.750207e+01   6.849854e-01
  3.611630e-01   5.698010e+01   6.464585e-01
  3.614620e-01   5.561318e+01   6.780583e-01
  3.617610e-01   5.798788e+01   6.665713e-01
  3.620600e-01   5.798155e+01   6.893290e-01
  3.623590e-01   5.826979e+01   6.880553e-01
  3.626580e-01   5.796918e+01   6.862782e-01
  3.629570e-01   5.756694e+01   7.022970e-01
  3.632560e-01   5.700289e+01   6.690960e-01
  3.635550e-01   5.739691e+01   7.126890e-01
  3.638540e-01   5.639591e+01   6.888829e-01
  3.641530e-01   5.760497e+01   7.009377e-01
  3.644510e-01   5.764304e+01   7.315955e-01
  3.647500e-01   5.776847e+01   6.880613e-01
  3.650490e-01   5.659357e+01   7.231261e-01
  3.653480e-01   5.680281e+01   7.073325e-01
  3.656470e-01   5.643915e+01   7.134486e-01
  3.659460e-01   5.859494e+01   7.487599e-01
  3.662450e-01   5.733641e+01   7.089924e-01
  3.665440e-01   5.817161e+01   7.636990e-01
  3.668430e-01   5.780398e+01   7.203023e-01
  3.671420e-01   5.738728e+01   7.486430e-01
  3.674410e-01   5.683297e+01   7.355516e-01
  3.677400e-01   5.727765e+01   7.518332e-01
  3.680390e-01   5.743126e+01   7.820475e-01
  3.683370e-01   5.626744e+01   7.246002e-01
  3.686360e-01   5.857808e+01   7.810411e-01
  3.689350e-01   5.877137e+01   7.655924e-01
  3.692340e-01   5.720025e+01   7.761006e-01
  3.695330e-01   5.747290e+01   8.054135e-01
  3.698320e-01   5.716586e+01   7.491406e-01
  3.701310e-01   5.739899e+01   8.073162e-01
  3.704300e-01   5.669157e+01   7.641512e-01
  3.707290e-01   5.860364e+01   8.182121e-01
  3.710280e-01   5.662638e+01   7.994600e-01
  3.713270e-01   5.846516e+01   8.004421e-01
  3.716260e-01   5.792718e+01   8.447750e-01
  3.719240e-01   5.739828e+01   7.862778e-01
  3.722230e-01   5.651017e+01   8.371188e-01
  3.725220e-01   5.713713e+01   8.128511e-01
  3.728210e-01   5.945932e+01   8.476045e-01
  3.731200e-01   5.748305e+01   8.828930e-01
  3.734190e-01   5.715687e+01   8.031960e-01
  3.737180e-01   5.766486e+01   8.811243e-01
  3.740170e-01   5.689334e+01   8.238493e-01
  3.743160e-01   5.798155e+01   8.899200e-01
  3.746150e-01   5.759754e+01   8.806099e-01
  3.749140e-01   5.867591e+01   8.673949e-01
  3.752130e-01   5.872680e+01   9.299483e-01
  3.755110e-01   5.859785e+01   8.638843e-01
  3.758100e-01   5.841756e+01   9.274966e-01
  3.761090e-01   5.925001e+01   9.061922e-01
  3.764080e-01   5.568528e+01   9.020299e-01
  3.767070e-01   5.776139e+01   9.605575e-01
  3.770060e-01   5.715324e+01   8.772068e-01
  3.773050e-01   5.419123e+01   9.383851e-01
  3.776040e-01   5.614664e+01   9.128631e-01
  3.779030e-01   5.607219e+01   9.424230e-01
  3.782020e-01   5.673217e+01   1.023906e+00
  3.785010e-01   5.736131e+01   9.050408e-01
  3.788000e-01   5.568727e+01   1.009497e+00
  3.790990e-01   5.645391e+01   9.377777e-01
  3.793970e-01   5.785784e+01   1.019136e+00
  3.796960e-01   5.812999e+01   1.016700e+00
  3.799950e-01   5.858651e+01   1.001955e+00
  3.802940e-01   5.752160e+01   1.103738e+00
  3.805930e-01   5.612850e+01   9.509209e-01
  3.808920e-01   5.609757e+01   1.096166e+00
  3.811910e-01   5.740748e+01   1.024970e+00
  3.814900e-01   5.565559e+01   1.062083e+00
  3.817890e-01   5.811813e+01   1.185098e+00
  3.820880e-01   5.555256e+01   9.846588e-01
  3.823870e-01   5.534788e+01   1.163994e+00
  3.826860e-01   5.611384e+01   1.028444e+00
  3.829840e-01   5.705681e+01   1.205545e+00
  3.832830e-01   5.887443e+01   1.170487e+00
  3.835820e-01   5.696871e+01   1.123969e+00
  3.838810e-01   5.599299e+01   1.245828e+00
  3.841800e-01   5.620072e+01   1.103461e+00
  3.844790e-01   5.533765e+01   1.247724e+00
  3.847780e-01   5.719984e+01   1.175698e+00
  3.850770e-01   5.643314e+01   1.269523e+00
  3.853760e-01   5.778232e+01   1.370342e+00
  3.856750e-01   5.705485e+01   1.174207e+00
  3.859740e-01   5.769178e+01   1.393505e+00
  3.862730e-01   5.690772e+01   1.255963e+00
  3.865710e-01   5.769178e+01   1.393505e+00
  3.868700e-01   5.899078e+01   1.434963e+00
  3.871690e-01   5.688728e+01   1.325831e+00
  3.874680e-01   5.757178e+01   1.535930e+00
  3.877670e-01   5.967825e+01   1.380790e+00
  3.880660e-01   5.830377e+01   1.580402e+00
  3.883650e-01   5.420085e+01   1.443945e+00
  3.886640e-01   5.441114e+01   1.509674e+00
  3.889630e-01   5.520809e+01   1.654837e+00
  3.892620e-01   5.835208e+01   1.529765e+00
  3.895610e-01   5.366765e+01   1.676296e+00
  3.898600e-01   5.818427e+01   1.698856e+00
  3.901580e-01   5.724748e+01   1.755860e+00
  3.904570e-01   5.573955e+01   1.937083e+00
  3.907560e-01   5.759455e+01   1.736541e+00
  3.910550e-01   5.557001e+01   1.969627e+00
  3.913540e-01   5.654737e+01   1.986872e+00
  3.916530e-01   5.968889e+01   2.041317e+00
  3.919520e-01   5.701860e+01   2.591755e+00
  3.922510e-01   5.508133e+01   1.960947e+00
  3.925500e-01   5.730134e+01   2.683381e+00
  3.928490e-01   5.623322e+01   2.426643e+00
  3.931480e-01   5.365717e+01   2.596653e+00
  3.934470e-01   0.000000e+00   0.000000e+00
  3.937460e-01   5.855795e+01   2.712645e+00
creator: radaver
creator-version: 3725
header-file: /nas_data/SAXS_data/20151104Workshop/header/JH1_0123.txt
image-file: /nas_data/Pilatus1M/20151104_Workshop/JH1_0123.tif
angular-axis-file: /nas_data/SAXS_data/20151104Workshop/q20151029.dat
beamstop-mask-file: /nas_data/SAXS_data/20151104Workshop/fit2d20151031.msk
detector-response-file: none
beam-center-x: 949.7700
beam-center-y: 918.8000
unit-time: 1.0000
channel-first: 10
channel-last: 1315
Exposure time [s]: 1.094090
Transmitted Beam: 0.484904
Incident Beam: 0.484904
Code: JH1
Concentration [mg/ml]: 1
Run Number: 0123
