# Supplementary material for: SAXS analysis of a soluble cytosolic NgBR construct including extracellular and transmembrane domains
Source: PLoS One. 2018 Jan 18;13(1):e0191371. doi: 10.1371/journal.pone.0191371 (PMC5773207; doi:10.1371/journal.pone.0191371)
Supplement: S1 File — (ZIP) [file pone.0191371.s001.zip › JH1_0124.dat]

Sample:   c= 1.0000 mg/ml  Code: JH1
  3.656810e-03   2.260760e+04   4.129595e+01
  3.955720e-03   2.198850e+04   2.797113e+01
  4.254640e-03   1.908877e+04   2.335432e+01
  4.553560e-03   1.543383e+04   2.024687e+01
  4.852480e-03   1.244905e+04   1.702456e+01
  5.151400e-03   1.051416e+04   1.545605e+01
  5.450320e-03   8.717618e+03   1.336766e+01
  5.749240e-03   7.468236e+03   1.198799e+01
  6.048150e-03   6.367493e+03   1.085012e+01
  6.347070e-03   5.523119e+03   9.600707e+00
  6.645990e-03   4.813641e+03   8.923488e+00
  6.944910e-03   4.230464e+03   8.053630e+00
  7.243830e-03   3.782655e+03   7.379262e+00
  7.542750e-03   3.370719e+03   6.939442e+00
  7.841670e-03   3.057897e+03   6.242101e+00
  8.140580e-03   2.756874e+03   6.008657e+00
  8.439500e-03   2.510089e+03   5.526230e+00
  8.738420e-03   2.305989e+03   5.246266e+00
  9.037340e-03   2.132529e+03   4.878141e+00
  9.336260e-03   1.964110e+03   4.600596e+00
  9.635180e-03   1.813163e+03   4.407703e+00
  9.934100e-03   1.673476e+03   4.097142e+00
  1.023300e-02   1.527694e+03   4.011825e+00
  1.053190e-02   1.417628e+03   3.919735e+00
  1.083090e-02   1.315068e+03   3.775284e+00
  1.112980e-02   1.210271e+03   3.590913e+00
  1.142870e-02   1.126383e+03   3.444822e+00
  1.172760e-02   1.042691e+03   3.305155e+00
  1.202650e-02   9.640088e+02   3.169213e+00
  1.232540e-02   8.939204e+02   3.035108e+00
  1.262440e-02   8.288779e+02   2.868261e+00
  1.292330e-02   7.725516e+02   2.726377e+00
  1.322220e-02   7.163522e+02   2.625340e+00
  1.352110e-02   6.648085e+02   2.503707e+00
  1.382000e-02   6.253808e+02   2.404404e+00
  1.411900e-02   5.816659e+02   2.307562e+00
  1.441790e-02   5.422954e+02   2.212051e+00
  1.471680e-02   5.072054e+02   2.129124e+00
  1.501570e-02   4.773356e+02   2.022790e+00
  1.531460e-02   4.473388e+02   1.949360e+00
  1.561350e-02   4.193984e+02   1.854384e+00
  1.591250e-02   3.948292e+02   1.815100e+00
  1.621140e-02   3.711038e+02   1.729378e+00
  1.651030e-02   3.520962e+02   1.666794e+00
  1.680920e-02   3.334826e+02   1.622138e+00
  1.710810e-02   3.178084e+02   1.586881e+00
  1.740710e-02   3.001534e+02   1.519983e+00
  1.770600e-02   2.843667e+02   1.464602e+00
  1.800490e-02   2.695016e+02   1.414536e+00
  1.830380e-02   2.591646e+02   1.398196e+00
  1.860270e-02   2.454904e+02   1.334384e+00
  1.890170e-02   2.335299e+02   1.301472e+00
  1.920060e-02   2.255869e+02   1.267022e+00
  1.949950e-02   2.170587e+02   1.257155e+00
  1.979840e-02   2.072510e+02   1.205376e+00
  2.009730e-02   1.988615e+02   1.167775e+00
  2.039620e-02   1.931668e+02   1.148846e+00
  2.069520e-02   1.828368e+02   1.111680e+00
  2.099410e-02   1.767529e+02   1.100949e+00
  2.129300e-02   1.703222e+02   1.052414e+00
  2.159190e-02   1.622711e+02   1.062640e+00
  2.189080e-02   1.583597e+02   1.055614e+00
  2.218980e-02   1.542660e+02   1.059828e+00
  2.248870e-02   1.505489e+02   1.065661e+00
  2.278760e-02   1.442986e+02   1.033026e+00
  2.308650e-02   1.391186e+02   1.045532e+00
  2.338540e-02   1.362330e+02   1.032483e+00
  2.368430e-02   1.307251e+02   9.930240e-01
  2.398330e-02   1.276993e+02   1.003796e+00
  2.428220e-02   1.254071e+02   9.726157e-01
  2.458110e-02   1.225220e+02   9.936862e-01
  2.488000e-02   1.200741e+02   9.574728e-01
  2.517890e-02   1.187993e+02   9.410157e-01
  2.547790e-02   1.160010e+02   9.430040e-01
  2.577680e-02   1.129833e+02   9.231821e-01
  2.607570e-02   1.128196e+02   9.299830e-01
  2.637460e-02   1.084498e+02   9.044709e-01
  2.667350e-02   1.061653e+02   8.724963e-01
  2.697250e-02   1.066701e+02   8.476033e-01
  2.727140e-02   1.039637e+02   8.057264e-01
  2.757030e-02   1.006878e+02   7.942467e-01
  2.786920e-02   9.948318e+01   7.804583e-01
  2.816810e-02   9.874467e+01   7.652327e-01
  2.846700e-02   9.768669e+01   7.517252e-01
  2.876600e-02   9.571389e+01   7.351306e-01
  2.906490e-02   9.464322e+01   7.332059e-01
  2.936380e-02   9.483386e+01   7.284789e-01
  2.966270e-02   9.328749e+01   7.172142e-01
  2.996160e-02   9.143743e+01   7.111072e-01
  3.026060e-02   9.133374e+01   6.995110e-01
  3.055950e-02   9.003326e+01   6.935286e-01
  3.085840e-02   8.890905e+01   6.862751e-01
  3.115730e-02   8.818709e+01   6.806213e-01
  3.145620e-02   8.670655e+01   6.683988e-01
  3.175510e-02   8.654053e+01   6.695906e-01
  3.205410e-02   8.475433e+01   6.590332e-01
  3.235300e-02   8.601072e+01   6.612103e-01
  3.265190e-02   8.387250e+01   6.409582e-01
  3.295080e-02   8.429124e+01   6.467697e-01
  3.324970e-02   8.285733e+01   6.404028e-01
  3.354870e-02   8.218339e+01   6.361256e-01
  3.384760e-02   8.101333e+01   6.242887e-01
  3.414650e-02   8.158581e+01   6.264906e-01
  3.444540e-02   7.998595e+01   6.117931e-01
  3.474430e-02   7.963308e+01   6.158138e-01
  3.504330e-02   7.885612e+01   6.052084e-01
  3.534220e-02   7.971203e+01   6.092347e-01
  3.564110e-02   7.906049e+01   6.059921e-01
  3.594000e-02   7.770745e+01   5.892849e-01
  3.623890e-02   7.688418e+01   5.961268e-01
  3.653780e-02   7.807562e+01   5.844795e-01
  3.683680e-02   7.767338e+01   5.905568e-01
  3.713570e-02   7.724665e+01   5.896347e-01
  3.743460e-02   7.611226e+01   5.757495e-01
  3.773350e-02   7.695801e+01   5.782722e-01
  3.803240e-02   7.607511e+01   5.886693e-01
  3.833140e-02   7.425361e+01   5.954022e-01
  3.863030e-02   7.527528e+01   6.088034e-01
  3.892920e-02   7.463933e+01   6.046495e-01
  3.922810e-02   7.562044e+01   6.109957e-01
  3.952700e-02   7.465317e+01   6.031411e-01
  3.982600e-02   7.402851e+01   6.093346e-01
  4.012490e-02   7.446077e+01   6.015866e-01
  4.042380e-02   7.297828e+01   6.033942e-01
  4.072270e-02   7.292831e+01   6.008082e-01
  4.102160e-02   7.184386e+01   5.955433e-01
  4.132050e-02   7.306195e+01   6.013584e-01
  4.161950e-02   7.249988e+01   5.928490e-01
  4.191840e-02   7.277577e+01   6.017610e-01
  4.221730e-02   7.165635e+01   5.893900e-01
  4.251620e-02   7.282553e+01   6.019667e-01
  4.281510e-02   7.187341e+01   5.887704e-01
  4.311410e-02   7.273950e+01   5.930661e-01
  4.341300e-02   7.129478e+01   5.901813e-01
  4.371190e-02   7.123349e+01   5.884052e-01
  4.401080e-02   7.114600e+01   5.880437e-01
  4.430970e-02   7.035453e+01   5.802941e-01
  4.460860e-02   6.988574e+01   5.790929e-01
  4.490760e-02   7.011299e+01   5.815153e-01
  4.520650e-02   7.010314e+01   5.770637e-01
  4.550540e-02   6.940109e+01   5.770815e-01
  4.580430e-02   7.051352e+01   5.794805e-01
  4.610320e-02   6.962923e+01   5.729491e-01
  4.640220e-02   6.973230e+01   5.777223e-01
  4.670110e-02   6.960352e+01   5.685947e-01
  4.700000e-02   6.921384e+01   5.691074e-01
  4.729890e-02   7.016197e+01   5.751368e-01
  4.759780e-02   6.846800e+01   5.674425e-01
  4.789680e-02   6.957565e+01   5.684809e-01
  4.819570e-02   6.927496e+01   5.665538e-01
  4.849460e-02   6.814629e+01   5.640020e-01
  4.879350e-02   6.802198e+01   5.573138e-01
  4.909240e-02   6.791770e+01   5.644542e-01
  4.939130e-02   6.855594e+01   5.574759e-01
  4.969030e-02   6.835987e+01   5.586963e-01
  4.998920e-02   6.872770e+01   5.595205e-01
  5.028810e-02   6.807045e+01   5.548320e-01
  5.058700e-02   6.704071e+01   5.546240e-01
  5.088590e-02   6.759670e+01   5.476695e-01
  5.118490e-02   6.766636e+01   5.551834e-01
  5.148380e-02   6.870163e+01   5.567313e-01
  5.178270e-02   6.757306e+01   5.450149e-01
  5.208160e-02   6.745402e+01   5.503380e-01
  5.238050e-02   6.779724e+01   5.459183e-01
  5.267940e-02   6.836893e+01   5.560471e-01
  5.297840e-02   6.707883e+01   5.436521e-01
  5.327730e-02   6.754470e+01   5.430052e-01
  5.357620e-02   6.760383e+01   5.451390e-01
  5.387510e-02   6.675111e+01   5.385607e-01
  5.417400e-02   6.757525e+01   5.469395e-01
  5.447300e-02   6.680704e+01   5.357092e-01
  5.477190e-02   6.663810e+01   5.362543e-01
  5.507080e-02   6.669420e+01   5.364800e-01
  5.536970e-02   6.777384e+01   5.389580e-01
  5.566860e-02   6.662945e+01   5.380696e-01
  5.596760e-02   6.743509e+01   5.351823e-01
  5.626650e-02   6.590945e+01   5.314932e-01
  5.656540e-02   6.633578e+01   5.314009e-01
  5.686430e-02   6.615949e+01   5.277245e-01
  5.716320e-02   6.738280e+01   5.290501e-01
  5.746210e-02   6.593169e+01   5.285881e-01
  5.776110e-02   6.625973e+01   5.316967e-01
  5.806000e-02   6.627668e+01   5.235380e-01
  5.835890e-02   6.645136e+01   5.248032e-01
  5.865780e-02   6.606933e+01   5.204407e-01
  5.895670e-02   6.620381e+01   5.308721e-01
  5.925570e-02   6.617444e+01   5.186046e-01
  5.955460e-02   6.641678e+01   5.264049e-01
  5.985350e-02   6.655529e+01   5.195353e-01
  6.015240e-02   6.579964e+01   5.182520e-01
  6.045130e-02   6.691188e+01   5.231803e-01
  6.075020e-02   6.630065e+01   5.157749e-01
  6.104920e-02   6.662284e+01   5.209203e-01
  6.134810e-02   6.608537e+01   5.193761e-01
  6.164700e-02   6.549769e+01   5.088667e-01
  6.194590e-02   6.564861e+01   5.176569e-01
  6.224480e-02   6.530485e+01   5.049512e-01
  6.254380e-02   6.614911e+01   5.168372e-01
  6.284270e-02   6.605657e+01   5.181426e-01
  6.314160e-02   6.535706e+01   5.030742e-01
  6.344050e-02   6.501099e+01   5.091117e-01
  6.373940e-02   6.534042e+01   5.019804e-01
  6.403840e-02   6.535922e+01   5.099346e-01
  6.433730e-02   6.580113e+01   5.063423e-01
  6.463620e-02   6.547862e+01   5.009766e-01
  6.493510e-02   6.579554e+01   5.132607e-01
  6.523400e-02   6.575793e+01   5.025549e-01
  6.553290e-02   6.643833e+01   5.077401e-01
  6.583190e-02   6.465287e+01   4.988226e-01
  6.613080e-02   6.566361e+01   4.981525e-01
  6.642970e-02   6.474914e+01   5.038424e-01
  6.672860e-02   6.500448e+01   4.941628e-01
  6.702750e-02   6.505316e+01   4.993464e-01
  6.732650e-02   6.412547e+01   4.922835e-01
  6.762540e-02   6.490399e+01   4.952627e-01
  6.792430e-02   6.509321e+01   4.979841e-01
  6.822320e-02   6.485601e+01   4.892320e-01
  6.852210e-02   6.530796e+01   4.983018e-01
  6.882110e-02   6.523294e+01   4.940472e-01
  6.912000e-02   6.420380e+01   4.896491e-01
  6.941890e-02   6.524499e+01   4.902175e-01
  6.971780e-02   6.548909e+01   4.906548e-01
  7.001670e-02   6.480435e+01   4.943873e-01
  7.031560e-02   6.399684e+01   4.845604e-01
  7.061460e-02   6.458110e+01   4.872415e-01
  7.091350e-02   6.506083e+01   4.876241e-01
  7.121240e-02   6.474772e+01   4.827217e-01
  7.151130e-02   6.538374e+01   4.912184e-01
  7.181020e-02   6.527814e+01   4.842331e-01
  7.210920e-02   6.574526e+01   4.892351e-01
  7.240810e-02   6.580373e+01   4.847954e-01
  7.270700e-02   6.517251e+01   4.885161e-01
  7.300590e-02   6.480040e+01   4.824579e-01
  7.330480e-02   6.509068e+01   4.781041e-01
  7.360370e-02   6.467215e+01   4.824399e-01
  7.390270e-02   6.461400e+01   4.767944e-01
  7.420160e-02   6.481785e+01   4.848371e-01
  7.450050e-02   6.500844e+01   4.764729e-01
  7.479940e-02   6.508014e+01   4.780654e-01
  7.509830e-02   6.467509e+01   4.806200e-01
  7.539730e-02   6.495683e+01   4.745295e-01
  7.569620e-02   6.498080e+01   4.754919e-01
  7.599510e-02   6.476297e+01   4.777896e-01
  7.629400e-02   6.487362e+01   4.720610e-01
  7.659290e-02   6.384851e+01   4.726408e-01
  7.689190e-02   6.482896e+01   4.718985e-01
  7.719080e-02   6.494448e+01   4.749211e-01
  7.748970e-02   6.461076e+01   4.702479e-01
  7.778860e-02   6.470030e+01   4.735915e-01
  7.808750e-02   6.403934e+01   4.677396e-01
  7.838640e-02   6.400639e+01   4.650984e-01
  7.868540e-02   6.380871e+01   4.656330e-01
  7.898430e-02   6.469946e+01   4.663577e-01
  7.928320e-02   6.476488e+01   4.720954e-01
  7.958210e-02   6.397209e+01   4.604573e-01
  7.988100e-02   6.420949e+01   4.666728e-01
  8.018000e-02   6.422529e+01   4.642321e-01
  8.047890e-02   6.525008e+01   4.675053e-01
  8.077780e-02   6.420136e+01   4.629117e-01
  8.107670e-02   6.419718e+01   4.604581e-01
  8.137560e-02   6.452657e+01   4.649062e-01
  8.167450e-02   6.439913e+01   4.615862e-01
  8.197350e-02   6.417348e+01   4.579733e-01
  8.227240e-02   6.459437e+01   4.639160e-01
  8.257130e-02   6.581835e+01   4.586672e-01
  8.287020e-02   6.380860e+01   4.606789e-01
  8.316910e-02   6.468858e+01   4.606066e-01
  8.346810e-02   6.512197e+01   4.577888e-01
  8.376700e-02   6.521963e+01   4.645174e-01
  8.406590e-02   6.486399e+01   4.537941e-01
  8.436480e-02   6.434382e+01   4.589786e-01
  8.466370e-02   6.368714e+01   4.507984e-01
  8.496270e-02   6.418813e+01   4.632741e-01
  8.526160e-02   6.452354e+01   4.791499e-01
  8.556050e-02   6.406801e+01   4.779066e-01
  8.585940e-02   6.407771e+01   4.839259e-01
  8.615830e-02   6.468805e+01   4.862251e-01
  8.645720e-02   6.399120e+01   4.883544e-01
  8.675620e-02   6.385819e+01   4.902749e-01
  8.705510e-02   6.336059e+01   4.873891e-01
  8.735400e-02   6.496616e+01   4.959971e-01
  8.765290e-02   6.460739e+01   4.951231e-01
  8.795180e-02   6.334276e+01   4.942473e-01
  8.825080e-02   6.502674e+01   4.962284e-01
  8.854970e-02   6.448341e+01   5.007297e-01
  8.884860e-02   6.543683e+01   5.023506e-01
  8.914750e-02   6.422071e+01   5.038817e-01
  8.944640e-02   6.417636e+01   5.000519e-01
  8.974530e-02   6.430190e+01   4.964547e-01
  9.004430e-02   7.714377e+01   5.415765e-01
  9.034320e-02   6.402592e+01   4.759535e-01
  9.064210e-02   6.442106e+01   4.765267e-01
  9.094100e-02   6.352310e+01   4.633391e-01
  9.123990e-02   6.402379e+01   4.639162e-01
  9.153890e-02   6.311214e+01   4.630845e-01
  9.183780e-02   6.404422e+01   4.631653e-01
  9.213670e-02   6.386847e+01   4.608950e-01
  9.243560e-02   6.451824e+01   4.620129e-01
  9.273450e-02   6.345138e+01   4.542101e-01
  9.303350e-02   6.459187e+01   4.643174e-01
  9.333240e-02   6.446891e+01   4.535568e-01
  9.363130e-02   6.528116e+01   4.599204e-01
  9.393020e-02   6.423337e+01   4.538809e-01
  9.422910e-02   6.405022e+01   4.543940e-01
  9.452800e-02   6.462015e+01   4.575860e-01
  9.482700e-02   6.345215e+01   4.432663e-01
  9.512590e-02   6.404402e+01   4.535973e-01
  9.542480e-02   6.422164e+01   4.492781e-01
  9.572370e-02   6.394505e+01   4.483096e-01
  9.602260e-02   6.413379e+01   4.512326e-01
  9.632160e-02   6.383581e+01   4.424303e-01
  9.662050e-02   6.445600e+01   4.471262e-01
  9.691940e-02   6.347897e+01   4.437245e-01
  9.721830e-02   6.389407e+01   4.426322e-01
  9.751720e-02   6.390735e+01   4.448535e-01
  9.781610e-02   6.336480e+01   4.386604e-01
  9.811510e-02   6.454524e+01   4.470681e-01
  9.841400e-02   6.408793e+01   4.383420e-01
  9.871290e-02   6.401754e+01   4.412695e-01
  9.901180e-02   6.453053e+01   4.441097e-01
  9.931070e-02   6.407587e+01   4.386496e-01
  9.960970e-02   6.356039e+01   4.400461e-01
  9.990860e-02   6.425935e+01   4.351394e-01
  1.002070e-01   6.471850e+01   4.408437e-01
  1.005060e-01   6.409416e+01   4.362873e-01
  1.008050e-01   6.458036e+01   4.403730e-01
  1.011040e-01   6.476306e+01   4.348081e-01
  1.014030e-01   6.413265e+01   4.347102e-01
  1.017020e-01   6.407587e+01   4.386496e-01
  1.020010e-01   6.444984e+01   4.351046e-01
  1.023000e-01   6.390256e+01   4.312428e-01
  1.025990e-01   6.386589e+01   4.301246e-01
  1.028980e-01   6.458499e+01   4.342100e-01
  1.031970e-01   6.425662e+01   4.354705e-01
  1.034960e-01   6.457302e+01   4.285673e-01
  1.037950e-01   6.355883e+01   4.290893e-01
  1.040930e-01   6.451388e+01   4.286944e-01
  1.043920e-01   6.456181e+01   4.327942e-01
  1.046910e-01   6.500298e+01   4.336038e-01
  1.049900e-01   6.479343e+01   4.270496e-01
  1.052890e-01   6.440694e+01   4.293128e-01
  1.055880e-01   6.354422e+01   4.248193e-01
  1.058870e-01   6.418087e+01   4.285587e-01
  1.061860e-01   6.431716e+01   4.248436e-01
  1.064850e-01   6.414325e+01   4.249015e-01
  1.067840e-01   6.455879e+01   4.285201e-01
  1.070830e-01   6.360029e+01   4.218420e-01
  1.073820e-01   6.358744e+01   4.202435e-01
  1.076800e-01   6.436751e+01   4.225024e-01
  1.079790e-01   6.401719e+01   4.232223e-01
  1.082780e-01   6.410380e+01   4.254063e-01
  1.085770e-01   6.421261e+01   4.168157e-01
  1.088760e-01   6.388427e+01   4.215338e-01
  1.091750e-01   6.436917e+01   4.215789e-01
  1.094740e-01   6.400144e+01   4.212992e-01
  1.097730e-01   6.454551e+01   4.206192e-01
  1.100720e-01   6.442191e+01   4.163015e-01
  1.103710e-01   6.429818e+01   4.222748e-01
  1.106700e-01   6.428225e+01   4.161470e-01
  1.109690e-01   6.469114e+01   4.232521e-01
  1.112670e-01   6.380806e+01   4.128437e-01
  1.115660e-01   6.387614e+01   4.142390e-01
  1.118650e-01   6.395917e+01   4.184003e-01
  1.121640e-01   6.402216e+01   4.126599e-01
  1.124630e-01   6.379692e+01   4.131003e-01
  1.127620e-01   6.400022e+01   4.137580e-01
  1.130610e-01   6.459004e+01   4.150719e-01
  1.133600e-01   6.350113e+01   4.162957e-01
  1.136590e-01   6.487120e+01   4.104950e-01
  1.139580e-01   6.376200e+01   4.115305e-01
  1.142570e-01   6.339913e+01   4.100691e-01
  1.145560e-01   6.499832e+01   4.157940e-01
  1.148550e-01   6.416288e+01   4.119527e-01
  1.151530e-01   6.447602e+01   4.075621e-01
  1.154520e-01   6.373230e+01   4.102805e-01
  1.157510e-01   6.437625e+01   4.078041e-01
  1.160500e-01   6.418983e+01   4.134916e-01
  1.163490e-01   6.386992e+01   4.061973e-01
  1.166480e-01   6.506083e+01   4.128039e-01
  1.169470e-01   6.395472e+01   4.070248e-01
  1.172460e-01   6.446079e+01   4.091945e-01
  1.175450e-01   6.440156e+01   4.056675e-01
  1.178440e-01   6.482574e+01   4.070013e-01
  1.181430e-01   6.394931e+01   4.072874e-01
  1.184420e-01   6.459771e+01   4.071131e-01
  1.187400e-01   6.429376e+01   4.047797e-01
  1.190390e-01   6.557226e+01   4.079584e-01
  1.193380e-01   6.509509e+01   4.064714e-01
  1.196370e-01   6.463620e+01   4.072344e-01
  1.199360e-01   6.463086e+01   4.031248e-01
  1.202350e-01   6.425827e+01   4.049417e-01
  1.205340e-01   6.439020e+01   4.029112e-01
  1.208330e-01   6.507961e+01   4.037153e-01
  1.211320e-01   6.449966e+01   4.051537e-01
  1.214310e-01   6.477524e+01   3.993378e-01
  1.217300e-01   6.397616e+01   4.024215e-01
  1.220290e-01   6.452525e+01   4.027954e-01
  1.223270e-01   6.462907e+01   4.004584e-01
  1.226260e-01   6.468465e+01   4.001044e-01
  1.229250e-01   6.430208e+01   3.973582e-01
  1.232240e-01   6.440054e+01   4.013371e-01
  1.235230e-01   6.451650e+01   4.009015e-01
  1.238220e-01   6.456855e+01   3.976632e-01
  1.241210e-01   6.486089e+01   4.001244e-01
  1.244200e-01   6.455422e+01   3.955695e-01
  1.247190e-01   6.433627e+01   3.995502e-01
  1.250180e-01   6.421475e+01   3.942747e-01
  1.253170e-01   6.487613e+01   3.970652e-01
  1.256160e-01   6.521100e+01   4.006787e-01
  1.259140e-01   6.416888e+01   3.946408e-01
  1.262130e-01   6.472711e+01   3.963536e-01
  1.265120e-01   6.474732e+01   3.936389e-01
  1.268110e-01   6.449027e+01   3.936067e-01
  1.271100e-01   6.423777e+01   3.963860e-01
  1.274090e-01   6.476737e+01   3.947029e-01
  1.277080e-01   6.429479e+01   3.920122e-01
  1.280070e-01   6.415829e+01   3.903610e-01
  1.283060e-01   6.524749e+01   3.951564e-01
  1.286050e-01   6.422956e+01   3.948273e-01
  1.289040e-01   6.448571e+01   3.886727e-01
  1.292030e-01   6.458637e+01   3.938999e-01
  1.295020e-01   6.385154e+01   3.879636e-01
  1.298000e-01   6.476387e+01   3.914601e-01
  1.300990e-01   6.420204e+01   3.873360e-01
  1.303980e-01   6.439704e+01   3.886469e-01
  1.306970e-01   6.447984e+01   3.918318e-01
  1.309960e-01   6.452051e+01   3.897471e-01
  1.312950e-01   6.455528e+01   3.896089e-01
  1.315940e-01   6.469286e+01   3.857194e-01
  1.318930e-01   6.497914e+01   3.894319e-01
  1.321920e-01   6.472399e+01   3.884263e-01
  1.324910e-01   6.489567e+01   3.899062e-01
  1.327900e-01   6.484074e+01   3.875806e-01
  1.330890e-01   6.470030e+01   3.866859e-01
  1.333870e-01   6.441106e+01   3.855844e-01
  1.336860e-01   6.420761e+01   3.842701e-01
  1.339850e-01   6.443298e+01   3.835432e-01
  1.342840e-01   6.445848e+01   3.864364e-01
  1.345830e-01   6.433639e+01   3.846553e-01
  1.348820e-01   6.457557e+01   3.853696e-01
  1.351810e-01   6.417173e+01   3.793361e-01
  1.354800e-01   6.496906e+01   3.860714e-01
  1.357790e-01   6.476163e+01   3.831312e-01
  1.360780e-01   6.491567e+01   3.852104e-01
  1.363770e-01   6.531736e+01   3.859329e-01
  1.366760e-01   6.415941e+01   3.845951e-01
  1.369740e-01   6.467897e+01   3.998246e-01
  1.372730e-01   6.527439e+01   4.037831e-01
  1.375720e-01   6.492612e+01   4.120903e-01
  1.378710e-01   6.427089e+01   4.117223e-01
  1.381700e-01   6.443444e+01   4.139865e-01
  1.384690e-01   6.422528e+01   4.204922e-01
  1.387680e-01   6.428722e+01   4.092072e-01
  1.390670e-01   6.413267e+01   3.970930e-01
  1.393660e-01   6.472040e+01   3.981305e-01
  1.396650e-01   6.501857e+01   3.962264e-01
  1.399640e-01   6.482419e+01   3.966507e-01
  1.402630e-01   6.474187e+01   3.882401e-01
  1.405620e-01   6.495606e+01   3.932760e-01
  1.408600e-01   6.415814e+01   3.896251e-01
  1.411590e-01   6.507391e+01   3.933844e-01
  1.414580e-01   6.528612e+01   3.945231e-01
  1.417570e-01   6.482682e+01   3.856485e-01
  1.420560e-01   6.446549e+01   3.890954e-01
  1.423550e-01   6.467393e+01   3.870817e-01
  1.426540e-01   6.477761e+01   3.838711e-01
  1.429530e-01   6.438732e+01   3.817930e-01
  1.432520e-01   6.490925e+01   3.803806e-01
  1.435510e-01   6.468321e+01   3.824397e-01
  1.438500e-01   6.458052e+01   3.780778e-01
  1.441490e-01   6.506523e+01   3.786063e-01
  1.444470e-01   6.473164e+01   3.800845e-01
  1.447460e-01   6.393633e+01   3.739990e-01
  1.450450e-01   6.444821e+01   3.792515e-01
  1.453440e-01   6.470183e+01   3.740678e-01
  1.456430e-01   6.454360e+01   3.773061e-01
  1.459420e-01   6.420583e+01   3.756590e-01
  1.462410e-01   6.453166e+01   3.748674e-01
  1.465400e-01   6.458060e+01   3.763154e-01
  1.468390e-01   6.415213e+01   3.703578e-01
  1.471380e-01   6.441773e+01   3.741046e-01
  1.474370e-01   6.443840e+01   3.748129e-01
  1.477360e-01   6.456228e+01   3.740934e-01
  1.480340e-01   6.500661e+01   3.717639e-01
  1.483330e-01   6.524763e+01   3.809208e-01
  1.486320e-01   6.435861e+01   3.878080e-01
  1.489310e-01   6.571379e+01   3.935804e-01
  1.492300e-01   6.528656e+01   3.918095e-01
  1.495290e-01   6.528227e+01   3.942623e-01
  1.498280e-01   6.468805e+01   3.970012e-01
  1.501270e-01   6.506819e+01   3.997183e-01
  1.504260e-01   6.560697e+01   3.959923e-01
  1.507250e-01   6.471862e+01   3.991632e-01
  1.510240e-01   6.534492e+01   4.000468e-01
  1.513230e-01   6.532484e+01   4.052834e-01
  1.516210e-01   6.559506e+01   4.018569e-01
  1.519200e-01   6.507314e+01   4.002550e-01
  1.522190e-01   6.535389e+01   4.081033e-01
  1.525180e-01   6.549621e+01   4.036674e-01
  1.528170e-01   6.472864e+01   4.066964e-01
  1.531160e-01   6.453531e+01   4.028268e-01
  1.534150e-01   6.538571e+01   3.996530e-01
  1.537140e-01   6.457344e+01   3.903946e-01
  1.540130e-01   6.538046e+01   3.863529e-01
  1.543120e-01   6.480367e+01   3.848780e-01
  1.546110e-01   6.489841e+01   3.826169e-01
  1.549100e-01   6.540976e+01   3.843512e-01
  1.552090e-01   6.514758e+01   3.856642e-01
  1.555070e-01   6.459644e+01   3.748392e-01
  1.558060e-01   6.441768e+01   3.796112e-01
  1.561050e-01   6.515731e+01   3.779920e-01
  1.564040e-01   6.559031e+01   3.807988e-01
  1.567030e-01   6.514615e+01   3.775209e-01
  1.570020e-01   6.586300e+01   3.776260e-01
  1.573010e-01   6.535969e+01   3.796839e-01
  1.576000e-01   6.526609e+01   3.735595e-01
  1.578990e-01   6.521528e+01   3.753339e-01
  1.581980e-01   6.507046e+01   3.732108e-01
  1.584970e-01   6.515063e+01   3.732289e-01
  1.587960e-01   6.491275e+01   3.759727e-01
  1.590940e-01   6.523121e+01   3.715687e-01
  1.593930e-01   6.501352e+01   3.697055e-01
  1.596920e-01   6.502489e+01   3.707726e-01
  1.599910e-01   6.525922e+01   3.731170e-01
  1.602900e-01   6.552537e+01   3.732443e-01
  1.605890e-01   6.514748e+01   3.666283e-01
  1.608880e-01   6.583648e+01   3.710054e-01
  1.611870e-01   6.522612e+01   3.682624e-01
  1.614860e-01   6.472638e+01   3.672541e-01
  1.617850e-01   6.550413e+01   3.662307e-01
  1.620840e-01   6.528913e+01   3.656292e-01
  1.623830e-01   6.495652e+01   3.662910e-01
  1.626810e-01   6.471183e+01   3.634177e-01
  1.629800e-01   6.498691e+01   3.603107e-01
  1.632790e-01   6.411792e+01   3.590364e-01
  1.635780e-01   6.497787e+01   3.625977e-01
  1.638770e-01   6.438234e+01   3.632785e-01
  1.641760e-01   6.508011e+01   3.634683e-01
  1.644750e-01   6.527002e+01   3.632171e-01
  1.647740e-01   6.533210e+01   3.630009e-01
  1.650730e-01   6.466253e+01   3.624955e-01
  1.653720e-01   6.487224e+01   3.626922e-01
  1.656710e-01   6.441452e+01   3.592918e-01
  1.659700e-01   6.509620e+01   3.627331e-01
  1.662680e-01   6.482410e+01   3.606239e-01
  1.665670e-01   6.454349e+01   3.608034e-01
  1.668660e-01   6.571681e+01   3.606135e-01
  1.671650e-01   6.508495e+01   3.617338e-01
  1.674640e-01   6.477655e+01   3.601088e-01
  1.677630e-01   6.430808e+01   3.569148e-01
  1.680620e-01   6.433860e+01   3.592710e-01
  1.683610e-01   6.498695e+01   3.554491e-01
  1.686600e-01   6.509479e+01   3.606097e-01
  1.689590e-01   6.562971e+01   3.584985e-01
  1.692580e-01   6.524080e+01   3.572493e-01
  1.695570e-01   6.483011e+01   3.606407e-01
  1.698560e-01   6.447878e+01   3.536922e-01
  1.701540e-01   6.470908e+01   3.570893e-01
  1.704530e-01   6.472262e+01   3.541782e-01
  1.707520e-01   6.509187e+01   3.553698e-01
  1.710510e-01   6.477480e+01   3.574574e-01
  1.713500e-01   6.495735e+01   3.544558e-01
  1.716490e-01   6.486635e+01   3.569639e-01
  1.719480e-01   6.467928e+01   3.508294e-01
  1.722470e-01   6.431267e+01   3.521511e-01
  1.725460e-01   6.468230e+01   3.547979e-01
  1.728450e-01   6.408143e+01   3.508008e-01
  1.731440e-01   6.424698e+01   3.517914e-01
  1.734430e-01   6.461160e+01   3.495891e-01
  1.737410e-01   6.525095e+01   3.548921e-01
  1.740400e-01   6.472153e+01   3.527282e-01
  1.743390e-01   6.394734e+01   3.481368e-01
  1.746380e-01   6.490208e+01   3.523231e-01
  1.749370e-01   6.413679e+01   3.479534e-01
  1.752360e-01   6.464197e+01   3.516164e-01
  1.755350e-01   6.399042e+01   3.489562e-01
  1.758340e-01   6.475887e+01   3.463586e-01
  1.761330e-01   6.466683e+01   3.516840e-01
  1.764320e-01   6.470561e+01   3.468983e-01
  1.767310e-01   6.389291e+01   3.490426e-01
  1.770300e-01   6.548654e+01   3.496758e-01
  1.773280e-01   6.443222e+01   3.482314e-01
  1.776270e-01   6.422632e+01   3.464664e-01
  1.779260e-01   6.375483e+01   3.436631e-01
  1.782250e-01   6.387137e+01   3.467125e-01
  1.785240e-01   6.464986e+01   3.455582e-01
  1.788230e-01   6.493865e+01   3.480377e-01
  1.791220e-01   6.471472e+01   3.479537e-01
  1.794210e-01   6.464124e+01   3.445243e-01
  1.797200e-01   6.480518e+01   3.464824e-01
  1.800190e-01   6.500235e+01   3.446473e-01
  1.803180e-01   6.444434e+01   3.467106e-01
  1.806170e-01   6.494159e+01   3.451558e-01
  1.809160e-01   6.470084e+01   3.438471e-01
  1.812140e-01   6.408119e+01   3.430286e-01
  1.815130e-01   6.423509e+01   3.429397e-01
  1.818120e-01   6.464380e+01   3.453729e-01
  1.821110e-01   6.417380e+01   3.401444e-01
  1.824100e-01   6.495931e+01   3.447003e-01
  1.827090e-01   6.376990e+01   3.408693e-01
  1.830080e-01   6.485656e+01   3.439275e-01
  1.833070e-01   6.443611e+01   3.403511e-01
  1.836060e-01   6.382270e+01   3.379228e-01
  1.839050e-01   6.450240e+01   3.436526e-01
  1.842040e-01   6.423859e+01   3.401535e-01
  1.845030e-01   6.448898e+01   3.400049e-01
  1.848010e-01   6.375742e+01   3.398523e-01
  1.851000e-01   6.402627e+01   3.359212e-01
  1.853990e-01   6.453719e+01   3.422532e-01
  1.856980e-01   6.396225e+01   3.382921e-01
  1.859970e-01   6.411614e+01   3.374207e-01
  1.862960e-01   6.378302e+01   3.379781e-01
  1.865950e-01   6.371204e+01   3.360394e-01
  1.868940e-01   6.456217e+01   3.421548e-01
  1.871930e-01   6.478708e+01   3.355672e-01
  1.874920e-01   6.415333e+01   3.370428e-01
  1.877910e-01   6.420991e+01   3.370332e-01
  1.880900e-01   6.449473e+01   3.377798e-01
  1.883880e-01   6.351910e+01   3.369583e-01
  1.886870e-01   6.431443e+01   3.329628e-01
  1.889860e-01   6.366161e+01   3.368575e-01
  1.892850e-01   6.398447e+01   3.351856e-01
  1.895840e-01   6.443542e+01   3.352739e-01
  1.898830e-01   6.435583e+01   3.355327e-01
  1.901820e-01   6.410395e+01   3.345652e-01
  1.904810e-01   6.405860e+01   3.342921e-01
  1.907800e-01   6.432803e+01   3.342223e-01
  1.910790e-01   6.408677e+01   3.329823e-01
  1.913780e-01   6.428856e+01   3.345822e-01
  1.916770e-01   6.375606e+01   3.330400e-01
  1.919750e-01   6.376837e+01   3.338429e-01
  1.922740e-01   6.382555e+01   3.303389e-01
  1.925730e-01   6.399082e+01   3.315186e-01
  1.928720e-01   6.438017e+01   3.332853e-01
  1.931710e-01   6.427377e+01   3.336208e-01
  1.934700e-01   6.389141e+01   3.311103e-01
  1.937690e-01   6.369467e+01   3.297013e-01
  1.940680e-01   6.450440e+01   3.336067e-01
  1.943670e-01   6.390308e+01   3.300909e-01
  1.946660e-01   6.350528e+01   3.296586e-01
  1.949650e-01   6.412298e+01   3.291736e-01
  1.952640e-01   6.390819e+01   3.301041e-01
  1.955630e-01   6.352881e+01   3.303197e-01
  1.958610e-01   6.388872e+01   3.281310e-01
  1.961600e-01   6.444241e+01   3.308831e-01
  1.964590e-01   6.373907e+01   3.276001e-01
  1.967580e-01   6.408549e+01   3.307112e-01
  1.970570e-01   6.401689e+01   3.283133e-01
  1.973560e-01   6.333160e+01   3.248159e-01
  1.976550e-01   6.370280e+01   3.285352e-01
  1.979540e-01   6.384398e+01   3.265602e-01
  1.982530e-01   6.369753e+01   3.279329e-01
  1.985520e-01   6.404455e+01   3.267834e-01
  1.988510e-01   6.387092e+01   3.264845e-01
  1.991500e-01   6.329593e+01   3.271905e-01
  1.994480e-01   6.411129e+01   3.259465e-01
  1.997470e-01   6.331497e+01   3.257821e-01
  2.000460e-01   6.341892e+01   3.222058e-01
  2.003450e-01   6.367136e+01   3.251121e-01
  2.006440e-01   6.329234e+01   3.268882e-01
  2.009430e-01   6.347458e+01   3.223472e-01
  2.012420e-01   6.288854e+01   3.241075e-01
  2.015410e-01   6.372047e+01   3.228309e-01
  2.018400e-01   6.338691e+01   3.226852e-01
  2.021390e-01   6.367001e+01   3.243955e-01
  2.024380e-01   6.287994e+01   3.175431e-01
  2.027370e-01   6.339336e+01   3.238320e-01
  2.030350e-01   6.398808e+01   3.222528e-01
  2.033340e-01   6.372803e+01   3.224308e-01
  2.036330e-01   6.337258e+01   3.190560e-01
  2.039320e-01   6.299902e+01   3.189302e-01
  2.042310e-01   6.323425e+01   3.225775e-01
  2.045300e-01   6.271314e+01   3.165837e-01
  2.048290e-01   6.344372e+01   3.195073e-01
  2.051280e-01   6.352087e+01   3.192931e-01
  2.054270e-01   6.406993e+01   3.201256e-01
  2.057260e-01   6.355413e+01   3.222695e-01
  2.060250e-01   6.340695e+01   3.179262e-01
  2.063240e-01   6.284936e+01   3.190981e-01
  2.066230e-01   6.284571e+01   3.177269e-01
  2.069210e-01   6.315477e+01   3.197351e-01
  2.072200e-01   6.372786e+01   3.204955e-01
  2.075190e-01   6.312897e+01   3.165602e-01
  2.078180e-01   6.293646e+01   3.184993e-01
  2.081170e-01   6.338880e+01   3.180151e-01
  2.084160e-01   6.339720e+01   3.200736e-01
  2.087150e-01   6.345084e+01   3.167005e-01
  2.090140e-01   6.362492e+01   3.186069e-01
  2.093130e-01   6.286655e+01   3.165685e-01
  2.096120e-01   6.299468e+01   3.163565e-01
  2.099110e-01   6.280980e+01   3.144384e-01
  2.102100e-01   6.303985e+01   3.166033e-01
  2.105080e-01   6.258388e+01   3.170644e-01
  2.108070e-01   6.352820e+01   3.164958e-01
  2.111060e-01   6.277493e+01   3.138276e-01
  2.114050e-01   6.354855e+01   3.161502e-01
  2.117040e-01   6.326102e+01   3.204168e-01
  2.120030e-01   6.348650e+01   3.269504e-01
  2.123020e-01   6.345002e+01   3.292165e-01
  2.126010e-01   6.241698e+01   3.238957e-01
  2.129000e-01   6.333101e+01   3.295051e-01
  2.131990e-01   6.343407e+01   3.326585e-01
  2.134980e-01   6.285540e+01   3.331470e-01
  2.137970e-01   6.292971e+01   3.308746e-01
  2.140950e-01   6.213006e+01   3.306007e-01
  2.143940e-01   6.320691e+01   3.347046e-01
  2.146930e-01   6.266537e+01   3.335814e-01
  2.149920e-01   6.303268e+01   3.348730e-01
  2.152910e-01   6.275663e+01   3.346128e-01
  2.155900e-01   6.309605e+01   3.384103e-01
  2.158890e-01   6.350625e+01   3.395085e-01
  2.161880e-01   6.306704e+01   3.368766e-01
  2.164870e-01   6.376795e+01   3.400438e-01
  2.167860e-01   6.232988e+01   3.299032e-01
  2.170850e-01   6.311742e+01   3.293984e-01
  2.173840e-01   6.276849e+01   3.253870e-01
  2.176820e-01   6.317835e+01   3.249974e-01
  2.179810e-01   6.315566e+01   3.259519e-01
  2.182800e-01   6.257944e+01   3.202052e-01
  2.185790e-01   6.187809e+01   3.199383e-01
  2.188780e-01   6.183389e+01   3.163738e-01
  2.191770e-01   6.281260e+01   3.209406e-01
  2.194760e-01   6.286675e+01   3.219198e-01
  2.197750e-01   6.281707e+01   3.186058e-01
  2.200740e-01   6.231984e+01   3.153223e-01
  2.203730e-01   6.216757e+01   3.166831e-01
  2.206720e-01   6.305153e+01   3.179760e-01
  2.209710e-01   6.257837e+01   3.189579e-01
  2.212700e-01   6.293078e+01   3.153999e-01
  2.215680e-01   6.248311e+01   3.170792e-01
  2.218670e-01   6.251559e+01   3.129185e-01
  2.221660e-01   6.258268e+01   3.165226e-01
  2.224650e-01   6.268110e+01   3.142472e-01
  2.227640e-01   6.232489e+01   3.130916e-01
  2.230630e-01   6.299465e+01   3.156923e-01
  2.233620e-01   6.236117e+01   3.133134e-01
  2.236610e-01   6.238321e+01   3.133688e-01
  2.239600e-01   6.215057e+01   3.091915e-01
  2.242590e-01   6.286907e+01   3.140628e-01
  2.245580e-01   6.310871e+01   3.137486e-01
  2.248570e-01   6.245618e+01   3.139453e-01
  2.251550e-01   6.229994e+01   3.099423e-01
  2.254540e-01   6.244523e+01   3.105575e-01
  2.257530e-01   6.240610e+01   3.127742e-01
  2.260520e-01   6.207456e+01   3.081240e-01
  2.263510e-01   6.192421e+01   3.087539e-01
  2.266500e-01   6.252897e+01   3.101313e-01
  2.269490e-01   6.223514e+01   3.080231e-01
  2.272480e-01   6.245833e+01   3.111001e-01
  2.275470e-01   6.223964e+01   3.064282e-01
  2.278460e-01   6.259012e+01   3.107904e-01
  2.281450e-01   6.279147e+01   3.085250e-01
  2.284440e-01   6.194126e+01   3.079179e-01
  2.287420e-01   6.207661e+01   3.091336e-01
  2.290410e-01   6.218920e+01   3.032862e-01
  2.293400e-01   6.196967e+01   3.074897e-01
  2.296390e-01   6.238320e+01   3.070271e-01
  2.299380e-01   6.206686e+01   3.067397e-01
  2.302370e-01   6.262617e+01   3.075013e-01
  2.305360e-01   6.158808e+01   3.030075e-01
  2.308350e-01   6.167095e+01   3.074950e-01
  2.311340e-01   6.175067e+01   3.019782e-01
  2.314330e-01   6.191754e+01   3.045399e-01
  2.317320e-01   6.172669e+01   3.051629e-01
  2.320310e-01   6.219515e+01   3.031818e-01
  2.323290e-01   6.192872e+01   3.072638e-01
  2.326280e-01   6.183345e+01   3.015907e-01
  2.329270e-01   6.143822e+01   3.010954e-01
  2.332260e-01   6.244676e+01   3.051125e-01
  2.335250e-01   6.156590e+01   3.022370e-01
  2.338240e-01   6.194047e+01   3.043547e-01
  2.341230e-01   6.158171e+01   2.990002e-01
  2.344220e-01   6.196100e+01   3.029669e-01
  2.347210e-01   6.214624e+01   3.033004e-01
  2.350200e-01   6.220560e+01   3.026150e-01
  2.353190e-01   6.160644e+01   3.015073e-01
  2.356180e-01   6.182954e+01   2.986830e-01
  2.359170e-01   6.203015e+01   3.034938e-01
  2.362150e-01   6.143791e+01   3.000400e-01
  2.365140e-01   6.152942e+01   2.979572e-01
  2.368130e-01   6.168115e+01   3.006334e-01
  2.371120e-01   6.191126e+01   2.997992e-01
  2.374110e-01   6.152325e+01   3.014216e-01
  2.377100e-01   6.169288e+01   2.982386e-01
  2.380090e-01   6.140123e+01   2.989071e-01
  2.383080e-01   6.176100e+01   2.978345e-01
  2.386070e-01   6.091100e+01   2.973675e-01
  2.389060e-01   6.097198e+01   2.971734e-01
  2.392050e-01   6.123760e+01   2.962316e-01
  2.395040e-01   6.156087e+01   2.990648e-01
  2.398020e-01   6.150270e+01   2.968721e-01
  2.401010e-01   6.126817e+01   2.980088e-01
  2.404000e-01   6.134607e+01   2.953737e-01
  2.406990e-01   6.160493e+01   2.976848e-01
  2.409980e-01   6.142633e+01   2.962379e-01
  2.412970e-01   6.073797e+01   2.941280e-01
  2.415960e-01   6.124476e+01   2.962489e-01
  2.418950e-01   6.135507e+01   2.948400e-01
  2.421940e-01   6.130776e+01   2.959518e-01
  2.424930e-01   6.138405e+01   2.970374e-01
  2.427920e-01   6.103139e+01   2.924182e-01
  2.430910e-01   6.123380e+01   2.948810e-01
  2.433890e-01   6.079058e+01   2.928213e-01
  2.436880e-01   6.134372e+01   2.967137e-01
  2.439870e-01   6.100617e+01   2.923577e-01
  2.442860e-01   6.093254e+01   2.916401e-01
  2.445850e-01   6.135628e+01   2.944009e-01
  2.448840e-01   6.084907e+01   2.927433e-01
  2.451830e-01   6.119311e+01   2.951166e-01
  2.454820e-01   6.130100e+01   2.918731e-01
  2.457810e-01   6.118410e+01   2.927838e-01
  2.460800e-01   6.150753e+01   2.938843e-01
  2.463790e-01   6.063500e+01   2.908196e-01
  2.466780e-01   6.136473e+01   2.929980e-01
  2.469770e-01   6.101660e+01   2.913026e-01
  2.472750e-01   6.097954e+01   2.919687e-01
  2.475740e-01   6.152280e+01   2.942496e-01
  2.478730e-01   6.178517e+01   2.901512e-01
  2.481720e-01   6.124468e+01   2.918466e-01
  2.484710e-01   6.120471e+01   2.899395e-01
  2.487700e-01   6.102118e+01   2.926112e-01
  2.490690e-01   6.071954e+01   2.908072e-01
  2.493680e-01   6.101491e+01   2.885454e-01
  2.496670e-01   6.072484e+01   2.917913e-01
  2.499660e-01   6.106874e+01   2.896173e-01
  2.502650e-01   6.106818e+01   2.908899e-01
  2.505640e-01   6.053092e+01   2.866736e-01
  2.508620e-01   6.076839e+01   2.885891e-01
  2.511610e-01   6.072650e+01   2.908239e-01
  2.514600e-01   6.094581e+01   2.881736e-01
  2.517590e-01   6.085515e+01   2.877513e-01
  2.520580e-01   6.118335e+01   2.890480e-01
  2.523570e-01   6.080199e+01   2.884593e-01
  2.526560e-01   6.115842e+01   2.901470e-01
  2.529550e-01   6.093408e+01   2.862901e-01
  2.532540e-01   6.037181e+01   2.848646e-01
  2.535530e-01   6.088450e+01   2.858679e-01
  2.538520e-01   6.082315e+01   2.870550e-01
  2.541510e-01   6.084889e+01   2.855811e-01
  2.544490e-01   6.069810e+01   2.860414e-01
  2.547480e-01   6.090689e+01   2.868407e-01
  2.550470e-01   6.141531e+01   2.862974e-01
  2.553460e-01   6.079732e+01   2.852574e-01
  2.556450e-01   6.019878e+01   2.815610e-01
  2.559440e-01   6.012315e+01   2.842773e-01
  2.562430e-01   6.036391e+01   2.861749e-01
  2.565420e-01   6.038892e+01   2.836943e-01
  2.568410e-01   6.082866e+01   2.839239e-01
  2.571400e-01   6.044595e+01   2.834279e-01
  2.574390e-01   6.050815e+01   2.856956e-01
  2.577380e-01   6.042396e+01   2.844811e-01
  2.580360e-01   6.058134e+01   2.828496e-01
  2.583350e-01   6.062451e+01   2.854602e-01
  2.586340e-01   6.056984e+01   2.822304e-01
  2.589330e-01   6.095253e+01   2.859259e-01
  2.592320e-01   6.069871e+01   2.825305e-01
  2.595310e-01   6.009863e+01   2.821159e-01
  2.598300e-01   6.073686e+01   2.855211e-01
  2.601290e-01   6.068986e+01   2.810439e-01
  2.604280e-01   6.025025e+01   2.834686e-01
  2.607270e-01   6.025406e+01   2.797436e-01
  2.610260e-01   6.059093e+01   2.830703e-01
  2.613250e-01   6.070352e+01   2.839311e-01
  2.616240e-01   6.043865e+01   2.824174e-01
  2.619220e-01   6.031062e+01   2.822169e-01
  2.622210e-01   6.036828e+01   2.795277e-01
  2.625200e-01   6.056775e+01   2.817348e-01
  2.628190e-01   6.041689e+01   2.810909e-01
  2.631180e-01   6.015252e+01   2.787409e-01
  2.634170e-01   6.025351e+01   2.825784e-01
  2.637160e-01   5.964749e+01   2.775683e-01
  2.640150e-01   6.031335e+01   2.818289e-01
  2.643140e-01   6.045448e+01   2.790576e-01
  2.646130e-01   6.019902e+01   2.788486e-01
  2.649120e-01   6.019319e+01   2.818434e-01
  2.652110e-01   6.010119e+01   2.784313e-01
  2.655090e-01   5.969000e+01   2.782395e-01
  2.658080e-01   6.062190e+01   2.787781e-01
  2.661070e-01   6.041094e+01   2.795306e-01
  2.664060e-01   5.985062e+01   2.779454e-01
  2.667050e-01   6.066316e+01   2.801135e-01
  2.670040e-01   5.967074e+01   2.776224e-01
  2.673030e-01   6.014344e+01   2.778648e-01
  2.676020e-01   6.020625e+01   2.781045e-01
  2.679010e-01   6.001250e+01   2.775621e-01
  2.682000e-01   6.029661e+01   2.770889e-01
  2.684990e-01   5.997424e+01   2.773792e-01
  2.687980e-01   6.046398e+01   2.781313e-01
  2.690960e-01   6.048558e+01   2.793203e-01
  2.693950e-01   6.026038e+01   2.758902e-01
  2.696940e-01   5.975862e+01   2.751080e-01
  2.699930e-01   6.042921e+01   2.776748e-01
  2.702920e-01   5.983566e+01   2.760278e-01
  2.705910e-01   6.043826e+01   2.778837e-01
  2.708900e-01   6.009844e+01   2.749673e-01
  2.711890e-01   6.038325e+01   2.774753e-01
  2.714880e-01   6.052346e+01   2.767700e-01
  2.717870e-01   6.040850e+01   2.769721e-01
  2.720860e-01   6.000718e+01   2.750338e-01
  2.723850e-01   6.000876e+01   2.743962e-01
  2.726840e-01   5.998327e+01   2.754397e-01
  2.729820e-01   5.994208e+01   2.751606e-01
  2.732810e-01   5.960600e+01   2.734738e-01
  2.735800e-01   5.999519e+01   2.742739e-01
  2.738790e-01   6.009324e+01   2.750471e-01
  2.741780e-01   6.022375e+01   2.758063e-01
  2.744770e-01   6.051117e+01   2.739072e-01
  2.747760e-01   5.981409e+01   2.736777e-01
  2.750750e-01   5.954941e+01   2.762072e-01
  2.753740e-01   5.973398e+01   2.810614e-01
  2.756730e-01   6.011907e+01   2.834607e-01
  2.759720e-01   5.988806e+01   2.816212e-01
  2.762710e-01   6.063105e+01   2.874285e-01
  2.765690e-01   5.946640e+01   2.839373e-01
  2.768680e-01   6.019154e+01   2.883710e-01
  2.771670e-01   5.999574e+01   2.855063e-01
  2.774660e-01   5.965617e+01   2.855212e-01
  2.777650e-01   5.965747e+01   2.890007e-01
  2.780640e-01   5.991780e+01   2.882430e-01
  2.783630e-01   6.041164e+01   2.898549e-01
  2.786620e-01   5.972846e+01   2.899269e-01
  2.789610e-01   6.003925e+01   2.907887e-01
  2.792600e-01   5.995992e+01   2.934596e-01
  2.795590e-01   5.978025e+01   2.872789e-01
  2.798580e-01   6.056135e+01   2.937000e-01
  2.801560e-01   6.035337e+01   2.927534e-01
  2.804550e-01   5.958480e+01   2.917635e-01
  2.807540e-01   6.033762e+01   2.949446e-01
  2.810530e-01   5.995015e+01   2.912261e-01
  2.813520e-01   5.967650e+01   2.944520e-01
  2.816510e-01   5.960897e+01   2.932704e-01
  2.819500e-01   5.947556e+01   2.930542e-01
  2.822490e-01   6.002571e+01   2.944064e-01
  2.825480e-01   5.976325e+01   2.933133e-01
  2.828470e-01   5.997942e+01   2.972668e-01
  2.831460e-01   5.953536e+01   2.946717e-01
  2.834450e-01   6.028279e+01   2.949233e-01
  2.837430e-01   6.024994e+01   2.965496e-01
  2.840420e-01   5.996262e+01   2.974576e-01
  2.843410e-01   5.986403e+01   3.036984e-01
  2.846400e-01   5.962444e+01   3.052170e-01
  2.849390e-01   5.961299e+01   3.130682e-01
  2.852380e-01   5.921746e+01   3.149241e-01
  2.855370e-01   5.951610e+01   3.188474e-01
  2.858360e-01   5.939471e+01   3.205611e-01
  2.861350e-01   5.966132e+01   3.241171e-01
  2.864340e-01   5.923291e+01   3.277292e-01
  2.867330e-01   5.963053e+01   3.278829e-01
  2.870320e-01   5.946958e+01   3.330597e-01
  2.873310e-01   5.963039e+01   3.304193e-01
  2.876290e-01   5.975294e+01   3.360196e-01
  2.879280e-01   5.948034e+01   3.383171e-01
  2.882270e-01   5.916811e+01   3.337031e-01
  2.885260e-01   5.878440e+01   3.366758e-01
  2.888250e-01   5.937555e+01   3.375027e-01
  2.891240e-01   5.933615e+01   3.424804e-01
  2.894230e-01   5.944462e+01   3.458890e-01
  2.897220e-01   5.934101e+01   3.374046e-01
  2.900210e-01   5.932757e+01   3.462882e-01
  2.903200e-01   5.911370e+01   3.436436e-01
  2.906190e-01   5.918702e+01   3.475582e-01
  2.909180e-01   5.889959e+01   3.476551e-01
  2.912160e-01   5.924772e+01   3.449477e-01
  2.915150e-01   5.916978e+01   3.560893e-01
  2.918140e-01   5.965290e+01   3.493016e-01
  2.921130e-01   5.889596e+01   3.503230e-01
  2.924120e-01   5.942239e+01   3.544401e-01
  2.927110e-01   5.910378e+01   3.525020e-01
  2.930100e-01   5.817714e+01   3.588448e-01
  2.933090e-01   5.855046e+01   3.542208e-01
  2.936080e-01   5.913909e+01   3.535942e-01
  2.939070e-01   5.895155e+01   3.587079e-01
  2.942060e-01   5.812534e+01   3.568054e-01
  2.945050e-01   5.891707e+01   3.667590e-01
  2.948030e-01   5.949755e+01   3.589142e-01
  2.951020e-01   5.924379e+01   3.636163e-01
  2.954010e-01   5.925579e+01   3.653868e-01
  2.957000e-01   5.905190e+01   3.665135e-01
  2.959990e-01   5.886439e+01   3.654905e-01
  2.962980e-01   5.844223e+01   3.648367e-01
  2.965970e-01   5.797971e+01   3.669528e-01
  2.968960e-01   5.861123e+01   3.687189e-01
  2.971950e-01   5.908369e+01   3.686185e-01
  2.974940e-01   5.950610e+01   3.685878e-01
  2.977930e-01   5.868136e+01   3.693940e-01
  2.980920e-01   5.956401e+01   3.723914e-01
  2.983900e-01   5.905436e+01   3.738067e-01
  2.986890e-01   5.859234e+01   3.682069e-01
  2.989880e-01   5.809416e+01   3.705229e-01
  2.992870e-01   5.872884e+01   3.734786e-01
  2.995860e-01   5.908746e+01   3.767585e-01
  2.998850e-01   5.922048e+01   3.750386e-01
  3.001840e-01   5.840994e+01   3.748311e-01
  3.004830e-01   5.846292e+01   3.798777e-01
  3.007820e-01   5.942296e+01   3.814890e-01
  3.010810e-01   5.799684e+01   3.742199e-01
  3.013800e-01   5.839079e+01   3.811429e-01
  3.016790e-01   5.883415e+01   3.815817e-01
  3.019780e-01   5.888564e+01   3.837684e-01
  3.022760e-01   5.924306e+01   3.867307e-01
  3.025750e-01   5.910987e+01   3.842437e-01
  3.028740e-01   5.900513e+01   3.893562e-01
  3.031730e-01   5.836629e+01   3.854093e-01
  3.034720e-01   5.882992e+01   3.885131e-01
  3.037710e-01   5.889347e+01   3.884588e-01
  3.040700e-01   5.831817e+01   3.884082e-01
  3.043690e-01   5.843926e+01   3.934256e-01
  3.046680e-01   5.847623e+01   3.921754e-01
  3.049670e-01   5.862320e+01   3.891559e-01
  3.052660e-01   5.908371e+01   3.975480e-01
  3.055650e-01   5.856404e+01   3.943997e-01
  3.058630e-01   5.842497e+01   3.993103e-01
  3.061620e-01   5.872610e+01   3.930124e-01
  3.064610e-01   5.786692e+01   3.951180e-01
  3.067600e-01   5.857171e+01   4.036262e-01
  3.070590e-01   5.873833e+01   3.980819e-01
  3.073580e-01   5.864403e+01   4.038753e-01
  3.076570e-01   5.892185e+01   3.975674e-01
  3.079560e-01   5.847430e+01   4.024011e-01
  3.082550e-01   5.838015e+01   4.020770e-01
  3.085540e-01   5.836920e+01   4.017445e-01
  3.088530e-01   5.834418e+01   4.067600e-01
  3.091520e-01   5.823195e+01   4.003922e-01
  3.094500e-01   5.831384e+01   4.094342e-01
  3.097490e-01   5.861428e+01   4.086231e-01
  3.100480e-01   5.874108e+01   4.060098e-01
  3.103470e-01   5.836557e+01   4.160064e-01
  3.106460e-01   5.819504e+01   4.032193e-01
  3.109450e-01   5.842493e+01   4.158911e-01
  3.112440e-01   5.896696e+01   4.107825e-01
  3.115430e-01   5.796697e+01   4.126416e-01
  3.118420e-01   5.851751e+01   4.191923e-01
  3.121410e-01   5.865544e+01   4.131587e-01
  3.124400e-01   5.835485e+01   4.196128e-01
  3.127390e-01   5.815837e+01   4.130008e-01
  3.130380e-01   5.888293e+01   4.245751e-01
  3.133360e-01   5.825764e+01   4.199356e-01
  3.136350e-01   5.833674e+01   4.195477e-01
  3.139340e-01   5.878045e+01   4.273388e-01
  3.142330e-01   5.824958e+01   4.188991e-01
  3.145320e-01   5.803962e+01   4.285381e-01
  3.148310e-01   5.836462e+01   4.247762e-01
  3.151300e-01   5.859030e+01   4.255966e-01
  3.154290e-01   5.883066e+01   4.314485e-01
  3.157280e-01   5.886322e+01   4.287003e-01
  3.160270e-01   5.827544e+01   4.349156e-01
  3.163260e-01   5.882575e+01   4.285638e-01
  3.166250e-01   5.884995e+01   4.370541e-01
  3.169230e-01   5.912113e+01   4.354446e-01
  3.172220e-01   5.847685e+01   4.379336e-01
  3.175210e-01   5.911198e+01   4.399231e-01
  3.178200e-01   5.865420e+01   4.352045e-01
  3.181190e-01   5.866478e+01   4.432868e-01
  3.184180e-01   5.800458e+01   4.361616e-01
  3.187170e-01   5.863714e+01   4.463650e-01
  3.190160e-01   5.827119e+01   4.437722e-01
  3.193150e-01   5.750278e+01   4.342709e-01
  3.196140e-01   5.759007e+01   4.459927e-01
  3.199130e-01   5.819872e+01   4.419151e-01
  3.202120e-01   5.804100e+01   4.485576e-01
  3.205100e-01   5.832944e+01   4.484360e-01
  3.208090e-01   5.705713e+01   4.403102e-01
  3.211080e-01   5.839385e+01   4.524209e-01
  3.214070e-01   5.965560e+01   4.494157e-01
  3.217060e-01   5.843946e+01   4.521775e-01
  3.220050e-01   5.835338e+01   4.489386e-01
  3.223040e-01   5.817980e+01   4.462319e-01
  3.226030e-01   5.783065e+01   4.562088e-01
  3.229020e-01   5.867223e+01   4.441044e-01
  3.232010e-01   5.814082e+01   4.544055e-01
  3.235000e-01   5.761652e+01   4.473257e-01
  3.237990e-01   5.825601e+01   4.531518e-01
  3.240970e-01   5.757750e+01   4.573966e-01
  3.243960e-01   5.812930e+01   4.501416e-01
  3.246950e-01   5.838355e+01   4.623724e-01
  3.249940e-01   5.910085e+01   4.572814e-01
  3.252930e-01   5.726902e+01   4.574939e-01
  3.255920e-01   5.804631e+01   4.632895e-01
  3.258910e-01   5.832264e+01   4.599040e-01
  3.261900e-01   5.792913e+01   4.655684e-01
  3.264890e-01   5.878207e+01   4.634979e-01
  3.267880e-01   5.865349e+01   4.666221e-01
  3.270870e-01   5.810710e+01   4.724155e-01
  3.273860e-01   5.868165e+01   4.690481e-01
  3.276850e-01   5.794963e+01   4.717749e-01
  3.279830e-01   5.801322e+01   4.649845e-01
  3.282820e-01   5.851478e+01   4.765022e-01
  3.285810e-01   5.886071e+01   4.759540e-01
  3.288800e-01   5.856587e+01   4.781883e-01
  3.291790e-01   5.792274e+01   4.716654e-01
  3.294780e-01   5.848818e+01   4.813720e-01
  3.297770e-01   5.790792e+01   4.815138e-01
  3.300760e-01   5.811152e+01   4.773191e-01
  3.303750e-01   5.792222e+01   4.841500e-01
  3.306740e-01   5.768093e+01   4.765392e-01
  3.309730e-01   5.891354e+01   4.903846e-01
  3.312720e-01   5.817447e+01   4.910331e-01
  3.315700e-01   5.786514e+01   4.808258e-01
  3.318690e-01   5.835943e+01   4.956404e-01
  3.321680e-01   5.918020e+01   4.878115e-01
  3.324670e-01   5.730613e+01   4.922473e-01
  3.327660e-01   5.721439e+01   4.891191e-01
  3.330650e-01   5.908906e+01   4.976196e-01
  3.333640e-01   5.775976e+01   4.998270e-01
  3.336630e-01   5.764340e+01   4.877159e-01
  3.339620e-01   5.824168e+01   5.048107e-01
  3.342610e-01   5.816672e+01   4.976061e-01
  3.345600e-01   5.809545e+01   5.024310e-01
  3.348590e-01   5.797887e+01   5.108320e-01
  3.351570e-01   5.827018e+01   4.963705e-01
  3.354560e-01   5.751982e+01   5.124883e-01
  3.357550e-01   5.753251e+01   4.960068e-01
  3.360540e-01   5.835165e+01   5.143162e-01
  3.363530e-01   5.749432e+01   5.167728e-01
  3.366520e-01   5.776913e+01   5.027586e-01
  3.369510e-01   5.726038e+01   5.221915e-01
  3.372500e-01   5.643993e+01   4.952205e-01
  3.375490e-01   5.828130e+01   5.241853e-01
  3.378480e-01   5.847912e+01   5.224683e-01
  3.381470e-01   5.729459e+01   5.158745e-01
  3.384460e-01   5.772082e+01   5.317238e-01
  3.387450e-01   5.672351e+01   5.058755e-01
  3.390430e-01   5.792719e+01   5.299277e-01
  3.393420e-01   5.740957e+01   5.248632e-01
  3.396410e-01   5.783986e+01   5.274980e-01
  3.399400e-01   5.841968e+01   5.456686e-01
  3.402390e-01   5.722635e+01   5.143020e-01
  3.405380e-01   5.753267e+01   5.386066e-01
  3.408370e-01   5.894048e+01   5.373122e-01
  3.411360e-01   5.851008e+01   5.388573e-01
  3.414350e-01   5.799664e+01   5.436893e-01
  3.417340e-01   5.854460e+01   5.383084e-01
  3.420330e-01   5.867057e+01   5.551536e-01
  3.423320e-01   5.824706e+01   5.376448e-01
  3.426300e-01   5.768517e+01   5.497068e-01
  3.429290e-01   5.741624e+01   5.461530e-01
  3.432280e-01   5.748663e+01   5.442433e-01
  3.435270e-01   5.757820e+01   5.634641e-01
  3.438260e-01   5.814530e+01   5.436515e-01
  3.441250e-01   5.704881e+01   5.576163e-01
  3.444240e-01   5.748576e+01   5.518301e-01
  3.447230e-01   5.732896e+01   5.557804e-01
  3.450220e-01   5.758489e+01   5.685058e-01
  3.453210e-01   5.825916e+01   5.555298e-01
  3.456200e-01   5.832330e+01   5.773170e-01
  3.459190e-01   5.808983e+01   5.626810e-01
  3.462170e-01   5.748639e+01   5.705723e-01
  3.465160e-01   5.840399e+01   5.742464e-01
  3.468150e-01   5.753724e+01   5.691181e-01
  3.471140e-01   5.829441e+01   5.879632e-01
  3.474130e-01   5.697312e+01   5.654779e-01
  3.477120e-01   5.646196e+01   5.786482e-01
  3.480110e-01   5.732896e+01   5.767606e-01
  3.483100e-01   5.742705e+01   5.790382e-01
  3.486090e-01   5.806117e+01   5.972057e-01
  3.489080e-01   5.798754e+01   5.818571e-01
  3.492070e-01   5.777638e+01   5.967119e-01
  3.495060e-01   5.863243e+01   5.896654e-01
  3.498040e-01   5.744025e+01   5.959482e-01
  3.501030e-01   5.725080e+01   5.959423e-01
  3.504020e-01   5.770612e+01   5.973258e-01
  3.507010e-01   5.842805e+01   6.153390e-01
  3.510000e-01   5.613055e+01   5.843446e-01
  3.512990e-01   5.755966e+01   6.107492e-01
  3.515980e-01   5.729995e+01   6.011623e-01
  3.518970e-01   5.694388e+01   6.127605e-01
  3.521960e-01   5.700199e+01   6.218317e-01
  3.524950e-01   5.828444e+01   6.052934e-01
  3.527940e-01   5.743868e+01   6.276046e-01
  3.530930e-01   5.823285e+01   6.153685e-01
  3.533920e-01   5.741505e+01   6.263377e-01
  3.536900e-01   5.740054e+01   6.285400e-01
  3.539890e-01   5.588702e+01   6.168305e-01
  3.542880e-01   5.778184e+01   6.424569e-01
  3.545870e-01   5.720763e+01   6.141779e-01
  3.548860e-01   5.761289e+01   6.379027e-01
  3.551850e-01   5.662229e+01   6.208748e-01
  3.554840e-01   5.800842e+01   6.400887e-01
  3.557830e-01   5.779864e+01   6.413367e-01
  3.560820e-01   5.761050e+01   6.185031e-01
  3.563810e-01   5.851008e+01   6.440577e-01
  3.566800e-01   5.632454e+01   6.170168e-01
  3.569790e-01   5.805018e+01   6.464000e-01
  3.572770e-01   5.666785e+01   6.374421e-01
  3.575760e-01   5.633726e+01   6.094879e-01
  3.578750e-01   5.724814e+01   6.545317e-01
  3.581740e-01   5.688210e+01   6.234240e-01
  3.584730e-01   5.753999e+01   6.561979e-01
  3.587720e-01   5.734052e+01   6.436663e-01
  3.590710e-01   5.808617e+01   6.466004e-01
  3.593700e-01   5.759903e+01   6.685820e-01
  3.596690e-01   5.790538e+01   6.419287e-01
  3.599680e-01   5.805523e+01   6.726099e-01
  3.602670e-01   5.738812e+01   6.514651e-01
  3.605660e-01   5.685401e+01   6.642440e-01
  3.608640e-01   5.810125e+01   6.887109e-01
  3.611630e-01   5.721302e+01   6.479345e-01
  3.614620e-01   5.719497e+01   6.877993e-01
  3.617610e-01   5.758654e+01   6.644207e-01
  3.620600e-01   5.755854e+01   6.869754e-01
  3.623590e-01   5.683474e+01   6.796936e-01
  3.626580e-01   5.846045e+01   6.893461e-01
  3.629570e-01   5.768041e+01   7.031582e-01
  3.632560e-01   5.738396e+01   6.714905e-01
  3.635550e-01   5.688451e+01   7.096716e-01
  3.638540e-01   5.712186e+01   6.934695e-01
  3.641530e-01   5.704395e+01   6.976842e-01
  3.644510e-01   5.696480e+01   7.274540e-01
  3.647500e-01   5.708298e+01   6.841316e-01
  3.650490e-01   5.697213e+01   7.257155e-01
  3.653480e-01   5.733248e+01   7.107940e-01
  3.656470e-01   5.600618e+01   7.108780e-01
  3.659460e-01   5.843173e+01   7.478965e-01
  3.662450e-01   5.731142e+01   7.090087e-01
  3.665440e-01   5.661476e+01   7.535917e-01
  3.668430e-01   5.703262e+01   7.156526e-01
  3.671420e-01   5.733678e+01   7.484938e-01
  3.674410e-01   5.714609e+01   7.377529e-01
  3.677400e-01   5.778906e+01   7.553642e-01
  3.680390e-01   5.658529e+01   7.764533e-01
  3.683370e-01   5.712544e+01   7.302799e-01
  3.686360e-01   5.810621e+01   7.780764e-01
  3.689350e-01   5.691388e+01   7.535784e-01
  3.692340e-01   5.606894e+01   7.685726e-01
  3.695330e-01   5.744414e+01   8.054060e-01
  3.698320e-01   5.776309e+01   7.532252e-01
  3.701310e-01   5.576805e+01   7.959557e-01
  3.704300e-01   5.668799e+01   7.643112e-01
  3.707290e-01   5.747754e+01   8.105081e-01
  3.710280e-01   5.848304e+01   8.126564e-01
  3.713270e-01   5.829599e+01   7.994759e-01
  3.716260e-01   5.751138e+01   8.419405e-01
  3.719240e-01   5.779233e+01   7.891623e-01
  3.722230e-01   5.735625e+01   8.435656e-01
  3.725220e-01   5.726880e+01   8.139833e-01
  3.728210e-01   5.726368e+01   8.320081e-01
  3.731200e-01   5.630329e+01   8.739966e-01
  3.734190e-01   5.729734e+01   8.043762e-01
  3.737180e-01   5.658810e+01   8.730694e-01
  3.740170e-01   5.711173e+01   8.256279e-01
  3.743160e-01   5.706658e+01   8.830832e-01
  3.746150e-01   5.703262e+01   8.764918e-01
  3.749140e-01   5.677989e+01   8.534712e-01
  3.752130e-01   5.638310e+01   9.114225e-01
  3.755110e-01   5.513478e+01   8.381702e-01
  3.758100e-01   5.701662e+01   9.165285e-01
  3.761090e-01   5.915377e+01   9.056742e-01
  3.764080e-01   5.762718e+01   9.178444e-01
  3.767070e-01   5.729380e+01   9.568923e-01
  3.770060e-01   5.537579e+01   8.636667e-01
  3.773050e-01   5.639580e+01   9.575129e-01
  3.776040e-01   5.632220e+01   9.145094e-01
  3.779030e-01   5.662217e+01   9.472618e-01
  3.782020e-01   5.581661e+01   1.015855e+00
  3.785010e-01   5.811758e+01   9.112069e-01
  3.788000e-01   5.778302e+01   1.028565e+00
  3.790990e-01   5.729155e+01   9.449370e-01
  3.793970e-01   5.835269e+01   1.023731e+00
  3.796960e-01   5.767766e+01   1.012981e+00
  3.799950e-01   5.518598e+01   9.726762e-01
  3.802940e-01   5.852402e+01   1.113582e+00
  3.805930e-01   5.678417e+01   9.566893e-01
  3.808920e-01   5.736753e+01   1.108771e+00
  3.811910e-01   5.792949e+01   1.029868e+00
  3.814900e-01   5.647324e+01   1.070114e+00
  3.817890e-01   5.720324e+01   1.176016e+00
  3.820880e-01   5.676671e+01   9.956007e-01
  3.823870e-01   5.615828e+01   1.172767e+00
  3.826860e-01   5.693294e+01   1.036172e+00
  3.829840e-01   5.680399e+01   1.203161e+00
  3.832830e-01   5.678417e+01   1.149797e+00
  3.835820e-01   5.690742e+01   1.123635e+00
  3.838810e-01   5.837725e+01   1.272382e+00
  3.841800e-01   5.659631e+01   1.107604e+00
  3.844790e-01   5.657463e+01   1.261896e+00
  3.847780e-01   5.693729e+01   1.173279e+00
  3.850770e-01   5.794614e+01   1.286739e+00
  3.853760e-01   5.894816e+01   1.384431e+00
  3.856750e-01   5.717906e+01   1.175767e+00
  3.859740e-01   5.643993e+01   1.378635e+00
  3.862730e-01   5.643597e+01   1.251047e+00
  3.865710e-01   5.549702e+01   1.367071e+00
  3.868700e-01   5.633017e+01   1.402568e+00
  3.871690e-01   5.759483e+01   1.334372e+00
  3.874680e-01   5.751754e+01   1.535577e+00
  3.877670e-01   5.647874e+01   1.343590e+00
  3.880660e-01   5.790328e+01   1.575344e+00
  3.883650e-01   5.638220e+01   1.473069e+00
  3.886640e-01   5.703561e+01   1.546027e+00
  3.889630e-01   5.667388e+01   1.677065e+00
  3.892620e-01   5.878144e+01   1.535753e+00
  3.895610e-01   5.887952e+01   1.756229e+00
  3.898600e-01   5.642575e+01   1.673390e+00
  3.901580e-01   5.485045e+01   1.719121e+00
  3.904570e-01   5.852780e+01   1.985420e+00
  3.907560e-01   5.882714e+01   1.755448e+00
  3.910550e-01   5.706355e+01   1.996401e+00
  3.913540e-01   5.440943e+01   1.949420e+00
  3.916530e-01   5.846045e+01   2.020689e+00
  3.919520e-01   5.940336e+01   2.646036e+00
  3.922510e-01   5.971767e+01   2.042301e+00
  3.925500e-01   5.984339e+01   2.742917e+00
  3.928490e-01   5.646986e+01   2.432329e+00
  3.931480e-01   5.343160e+01   2.591813e+00
  3.934470e-01   0.000000e+00   0.000000e+00
  3.937460e-01   5.682607e+01   2.672874e+00
creator: radaver
creator-version: 3725
header-file: /nas_data/SAXS_data/20151104Workshop/header/JH1_0124.txt
image-file: /nas_data/Pilatus1M/20151104_Workshop/JH1_0124.tif
angular-axis-file: /nas_data/SAXS_data/20151104Workshop/q20151029.dat
beamstop-mask-file: /nas_data/SAXS_data/20151104Workshop/fit2d20151031.msk
detector-response-file: none
beam-center-x: 949.7700
beam-center-y: 918.8000
unit-time: 1.0000
channel-first: 10
channel-last: 1315
Exposure time [s]: 1.093811
Transmitted Beam: 0.484794
Incident Beam: 0.484794
Code: JH1
Concentration [mg/ml]: 1
Run Number: 0124
