# Supplementary material for: SAXS analysis of a soluble cytosolic NgBR construct including extracellular and transmembrane domains
Source: PLoS One. 2018 Jan 18;13(1):e0191371. doi: 10.1371/journal.pone.0191371 (PMC5773207; doi:10.1371/journal.pone.0191371)
Supplement: S1 File — (ZIP) [file pone.0191371.s001.zip › JH1_0125.dat]

Sample:   c= 1.0000 mg/ml  Code: JH1
  3.656810e-03   2.265947e+04   4.134299e+01
  3.955720e-03   2.199429e+04   2.797462e+01
  4.254640e-03   1.908860e+04   2.335405e+01
  4.553560e-03   1.541796e+04   2.023631e+01
  4.852480e-03   1.248027e+04   1.704577e+01
  5.151400e-03   1.055435e+04   1.548545e+01
  5.450320e-03   8.746515e+03   1.338970e+01
  5.749240e-03   7.452926e+03   1.197560e+01
  6.048150e-03   6.357454e+03   1.084148e+01
  6.347070e-03   5.507886e+03   9.587388e+00
  6.645990e-03   4.823579e+03   8.932630e+00
  6.944910e-03   4.235584e+03   8.058444e+00
  7.243830e-03   3.798506e+03   7.394654e+00
  7.542750e-03   3.363941e+03   6.932411e+00
  7.841670e-03   3.052514e+03   6.236559e+00
  8.140580e-03   2.752578e+03   6.003930e+00
  8.439500e-03   2.512534e+03   5.528880e+00
  8.738420e-03   2.311529e+03   5.252526e+00
  9.037340e-03   2.119911e+03   4.863652e+00
  9.336260e-03   1.963003e+03   4.599266e+00
  9.635180e-03   1.807437e+03   4.400705e+00
  9.934100e-03   1.674785e+03   4.098715e+00
  1.023300e-02   1.533751e+03   4.019740e+00
  1.053190e-02   1.417499e+03   3.919529e+00
  1.083090e-02   1.308914e+03   3.766414e+00
  1.112980e-02   1.205597e+03   3.583947e+00
  1.142870e-02   1.134605e+03   3.457347e+00
  1.172760e-02   1.037658e+03   3.297144e+00
  1.202650e-02   9.705169e+02   3.179870e+00
  1.232540e-02   8.969988e+02   3.040307e+00
  1.262440e-02   8.278733e+02   2.866502e+00
  1.292330e-02   7.777455e+02   2.735507e+00
  1.322220e-02   7.210466e+02   2.633909e+00
  1.352110e-02   6.675992e+02   2.508938e+00
  1.382000e-02   6.242624e+02   2.402235e+00
  1.411900e-02   5.794513e+02   2.303148e+00
  1.441790e-02   5.442905e+02   2.216100e+00
  1.471680e-02   5.063668e+02   2.127348e+00
  1.501570e-02   4.756743e+02   2.019252e+00
  1.531460e-02   4.514947e+02   1.958380e+00
  1.561350e-02   4.219504e+02   1.860004e+00
  1.591250e-02   3.949069e+02   1.815266e+00
  1.621140e-02   3.747168e+02   1.737764e+00
  1.651030e-02   3.546318e+02   1.672773e+00
  1.680920e-02   3.358764e+02   1.627938e+00
  1.710810e-02   3.168450e+02   1.584463e+00
  1.740710e-02   2.984480e+02   1.515648e+00
  1.770600e-02   2.844154e+02   1.464717e+00
  1.800490e-02   2.708712e+02   1.418116e+00
  1.830380e-02   2.606619e+02   1.402219e+00
  1.860270e-02   2.463499e+02   1.336708e+00
  1.890170e-02   2.357895e+02   1.307744e+00
  1.920060e-02   2.234132e+02   1.260894e+00
  1.949950e-02   2.163784e+02   1.255175e+00
  1.979840e-02   2.069185e+02   1.204400e+00
  2.009730e-02   1.986118e+02   1.167033e+00
  2.039620e-02   1.921460e+02   1.145798e+00
  2.069520e-02   1.841386e+02   1.115623e+00
  2.099410e-02   1.771137e+02   1.102064e+00
  2.129300e-02   1.717698e+02   1.056870e+00
  2.159190e-02   1.667222e+02   1.077108e+00
  2.189080e-02   1.595325e+02   1.059508e+00
  2.218980e-02   1.509945e+02   1.048523e+00
  2.248870e-02   1.498904e+02   1.063320e+00
  2.278760e-02   1.436383e+02   1.030652e+00
  2.308650e-02   1.400437e+02   1.048995e+00
  2.338540e-02   1.362232e+02   1.032438e+00
  2.368430e-02   1.339215e+02   1.005084e+00
  2.398330e-02   1.282892e+02   1.006105e+00
  2.428220e-02   1.264085e+02   9.764842e-01
  2.458110e-02   1.252844e+02   1.004818e+00
  2.488000e-02   1.209122e+02   9.608015e-01
  2.517890e-02   1.166285e+02   9.323719e-01
  2.547790e-02   1.168272e+02   9.463494e-01
  2.577680e-02   1.128987e+02   9.228296e-01
  2.607570e-02   1.104722e+02   9.202506e-01
  2.637460e-02   1.069396e+02   8.981447e-01
  2.667350e-02   1.071676e+02   8.765988e-01
  2.697250e-02   1.046952e+02   8.397142e-01
  2.727140e-02   1.035750e+02   8.042131e-01
  2.757030e-02   1.001726e+02   7.922063e-01
  2.786920e-02   9.995318e+01   7.822940e-01
  2.816810e-02   9.868393e+01   7.649917e-01
  2.846700e-02   9.806126e+01   7.531596e-01
  2.876600e-02   9.689817e+01   7.396591e-01
  2.906490e-02   9.477249e+01   7.337011e-01
  2.936380e-02   9.366854e+01   7.239841e-01
  2.966270e-02   9.283398e+01   7.154635e-01
  2.996160e-02   9.286289e+01   7.166234e-01
  3.026060e-02   8.921089e+01   6.913289e-01
  3.055950e-02   8.905967e+01   6.897636e-01
  3.085840e-02   9.008372e+01   6.907887e-01
  3.115730e-02   8.821732e+01   6.807329e-01
  3.145620e-02   8.758120e+01   6.717566e-01
  3.175510e-02   8.624397e+01   6.684374e-01
  3.205410e-02   8.549614e+01   6.619062e-01
  3.235300e-02   8.566382e+01   6.598707e-01
  3.265190e-02   8.347943e+01   6.394498e-01
  3.295080e-02   8.335704e+01   6.431709e-01
  3.324970e-02   8.281158e+01   6.402213e-01
  3.354870e-02   8.188185e+01   6.349529e-01
  3.384760e-02   8.114204e+01   6.247798e-01
  3.414650e-02   8.023282e+01   6.212695e-01
  3.444540e-02   7.974146e+01   6.108529e-01
  3.474430e-02   7.997955e+01   6.171475e-01
  3.504330e-02   8.024377e+01   6.105057e-01
  3.534220e-02   7.965499e+01   6.090123e-01
  3.564110e-02   7.879923e+01   6.049856e-01
  3.594000e-02   7.924355e+01   5.950765e-01
  3.623890e-02   7.893525e+01   6.040216e-01
  3.653780e-02   7.666998e+01   5.791901e-01
  3.683680e-02   7.609626e+01   5.845263e-01
  3.713570e-02   7.526972e+01   5.820365e-01
  3.743460e-02   7.632020e+01   5.765313e-01
  3.773350e-02   7.576197e+01   5.737568e-01
  3.803240e-02   7.646118e+01   5.901568e-01
  3.833140e-02   7.648683e+01   6.042851e-01
  3.863030e-02   7.465871e+01   6.063005e-01
  3.892920e-02   7.423659e+01   6.030117e-01
  3.922810e-02   7.473568e+01   6.074064e-01
  3.952700e-02   7.377010e+01   5.995588e-01
  3.982600e-02   7.348576e+01   6.070923e-01
  4.012490e-02   7.346818e+01   5.975591e-01
  4.042380e-02   7.327655e+01   6.046216e-01
  4.072270e-02   7.306584e+01   6.013700e-01
  4.102160e-02   7.371379e+01   6.032395e-01
  4.132050e-02   7.327867e+01   6.022452e-01
  4.161950e-02   7.176196e+01   5.898199e-01
  4.191840e-02   7.243637e+01   6.003518e-01
  4.221730e-02   7.217887e+01   5.915307e-01
  4.251620e-02   7.222739e+01   5.994851e-01
  4.281510e-02   7.162639e+01   5.877535e-01
  4.311410e-02   7.218237e+01   5.907862e-01
  4.341300e-02   7.122535e+01   5.898896e-01
  4.371190e-02   7.152407e+01   5.895998e-01
  4.401080e-02   7.210244e+01   5.919789e-01
  4.430970e-02   7.056410e+01   5.811535e-01
  4.460860e-02   7.011025e+01   5.800181e-01
  4.490760e-02   6.961520e+01   5.794430e-01
  4.520650e-02   7.040138e+01   5.782856e-01
  4.550540e-02   7.068127e+01   5.823753e-01
  4.580430e-02   6.992675e+01   5.770602e-01
  4.610320e-02   7.039196e+01   5.760744e-01
  4.640220e-02   6.928137e+01   5.758471e-01
  4.670110e-02   7.002518e+01   5.703103e-01
  4.700000e-02   6.906309e+01   5.684831e-01
  4.729890e-02   6.940663e+01   5.720284e-01
  4.759780e-02   6.933231e+01   5.710087e-01
  4.789680e-02   6.916125e+01   5.667812e-01
  4.819570e-02   6.862528e+01   5.638868e-01
  4.849460e-02   6.959232e+01   5.699504e-01
  4.879350e-02   6.826299e+01   5.582962e-01
  4.909240e-02   6.868135e+01   5.676145e-01
  4.939130e-02   6.825122e+01   5.562315e-01
  4.969030e-02   6.855065e+01   5.594713e-01
  4.998920e-02   6.873581e+01   5.595494e-01
  5.028810e-02   6.838150e+01   5.560942e-01
  5.058700e-02   6.840705e+01   5.602432e-01
  5.088590e-02   6.752472e+01   5.473738e-01
  5.118490e-02   6.809810e+01   5.569477e-01
  5.148380e-02   6.785248e+01   5.532759e-01
  5.178270e-02   6.781824e+01   5.459988e-01
  5.208160e-02   6.720160e+01   5.493033e-01
  5.238050e-02   6.762042e+01   5.452019e-01
  5.267940e-02   6.809207e+01   5.549161e-01
  5.297840e-02   6.763742e+01   5.459071e-01
  5.327730e-02   6.748260e+01   5.427516e-01
  5.357620e-02   6.748855e+01   5.446700e-01
  5.387510e-02   6.757572e+01   5.418730e-01
  5.417400e-02   6.673761e+01   5.435351e-01
  5.447300e-02   6.708528e+01   5.368197e-01
  5.477190e-02   6.637389e+01   5.351863e-01
  5.507080e-02   6.616244e+01   5.343331e-01
  5.536970e-02   6.672280e+01   5.347587e-01
  5.566860e-02   6.695002e+01   5.393585e-01
  5.596760e-02   6.610896e+01   5.298900e-01
  5.626650e-02   6.667566e+01   5.345698e-01
  5.656540e-02   6.736923e+01   5.355204e-01
  5.686430e-02   6.629322e+01   5.282538e-01
  5.716320e-02   6.714090e+01   5.280958e-01
  5.746210e-02   6.615110e+01   5.294630e-01
  5.776110e-02   6.609664e+01   5.310380e-01
  5.806000e-02   6.610616e+01   5.228602e-01
  5.835890e-02   6.678610e+01   5.261195e-01
  5.865780e-02   6.617086e+01   5.208366e-01
  5.895670e-02   6.646677e+01   5.319215e-01
  5.925570e-02   6.550288e+01   5.159627e-01
  5.955460e-02   6.596105e+01   5.245920e-01
  5.985350e-02   6.601900e+01   5.174341e-01
  6.015240e-02   6.634156e+01   5.203780e-01
  6.045130e-02   6.566325e+01   5.182721e-01
  6.075020e-02   6.612314e+01   5.150802e-01
  6.104920e-02   6.596612e+01   5.183428e-01
  6.134810e-02   6.592930e+01   5.187586e-01
  6.164700e-02   6.611347e+01   5.112495e-01
  6.194590e-02   6.584358e+01   5.184213e-01
  6.224480e-02   6.590907e+01   5.072781e-01
  6.254380e-02   6.593816e+01   5.160087e-01
  6.284270e-02   6.634823e+01   5.192814e-01
  6.314160e-02   6.686629e+01   5.088458e-01
  6.344050e-02   6.581938e+01   5.122635e-01
  6.373940e-02   6.536261e+01   5.020620e-01
  6.403840e-02   6.538611e+01   5.100358e-01
  6.433730e-02   6.569107e+01   5.059150e-01
  6.463620e-02   6.551983e+01   5.011306e-01
  6.493510e-02   6.595072e+01   5.138619e-01
  6.523400e-02   6.677092e+01   5.064074e-01
  6.553290e-02   6.530045e+01   5.033697e-01
  6.583190e-02   6.580265e+01   5.032349e-01
  6.613080e-02   6.537922e+01   4.970690e-01
  6.642970e-02   6.506184e+01   5.050539e-01
  6.672860e-02   6.557828e+01   4.963354e-01
  6.702750e-02   6.544700e+01   5.008520e-01
  6.732650e-02   6.531497e+01   4.968247e-01
  6.762540e-02   6.525450e+01   4.965947e-01
  6.792430e-02   6.481034e+01   4.968973e-01
  6.822320e-02   6.451923e+01   4.879566e-01
  6.852210e-02   6.475572e+01   4.961869e-01
  6.882110e-02   6.484286e+01   4.925643e-01
  6.912000e-02   6.560321e+01   4.949530e-01
  6.941890e-02   6.503778e+01   4.894349e-01
  6.971780e-02   6.545505e+01   4.905237e-01
  7.001670e-02   6.509759e+01   4.955010e-01
  7.031560e-02   6.530569e+01   4.894868e-01
  7.061460e-02   6.623069e+01   4.934214e-01
  7.091350e-02   6.494293e+01   4.871786e-01
  7.121240e-02   6.516065e+01   4.842550e-01
  7.151130e-02   6.485137e+01   4.892110e-01
  7.181020e-02   6.518739e+01   4.838929e-01
  7.210920e-02   6.521642e+01   4.872599e-01
  7.240810e-02   6.454200e+01   4.801217e-01
  7.270700e-02   6.511663e+01   4.883030e-01
  7.300590e-02   6.471325e+01   4.821299e-01
  7.330480e-02   6.464023e+01   4.764435e-01
  7.360370e-02   6.507787e+01   4.839473e-01
  7.390270e-02   6.497544e+01   4.781226e-01
  7.420160e-02   6.513603e+01   4.860221e-01
  7.450050e-02   6.505988e+01   4.766579e-01
  7.479940e-02   6.493170e+01   4.775164e-01
  7.509830e-02   6.477772e+01   4.809976e-01
  7.539730e-02   6.477909e+01   4.738764e-01
  7.569620e-02   6.447187e+01   4.736228e-01
  7.599510e-02   6.395131e+01   4.747827e-01
  7.629400e-02   6.504442e+01   4.726786e-01
  7.659290e-02   6.542549e+01   4.784386e-01
  7.689190e-02   6.501351e+01   4.725662e-01
  7.719080e-02   6.480809e+01   4.744187e-01
  7.748970e-02   6.497260e+01   4.715594e-01
  7.778860e-02   6.416205e+01   4.716140e-01
  7.808750e-02   6.461918e+01   4.698489e-01
  7.838640e-02   6.548908e+01   4.704510e-01
  7.868540e-02   6.513293e+01   4.704364e-01
  7.898430e-02   6.441951e+01   4.653443e-01
  7.928320e-02   6.468134e+01   4.717874e-01
  7.958210e-02   6.339117e+01   4.583585e-01
  7.988100e-02   6.441206e+01   4.674049e-01
  8.018000e-02   6.452300e+01   4.653034e-01
  8.047890e-02   6.452228e+01   4.648873e-01
  8.077780e-02   6.479453e+01   4.650418e-01
  8.107670e-02   6.364801e+01   4.584811e-01
  8.137560e-02   6.536301e+01   4.679063e-01
  8.167450e-02   6.424601e+01   4.610338e-01
  8.197350e-02   6.405162e+01   4.575349e-01
  8.227240e-02   6.454012e+01   4.637178e-01
  8.257130e-02   6.476582e+01   4.549818e-01
  8.287020e-02   6.454602e+01   4.633299e-01
  8.316910e-02   6.415634e+01   4.587044e-01
  8.346810e-02   6.375012e+01   4.529380e-01
  8.376700e-02   6.411036e+01   4.605468e-01
  8.406590e-02   6.409158e+01   4.510808e-01
  8.436480e-02   6.410388e+01   4.581187e-01
  8.466370e-02   6.423823e+01   4.527413e-01
  8.496270e-02   6.488267e+01   4.657704e-01
  8.526160e-02   6.446567e+01   4.789315e-01
  8.556050e-02   6.399578e+01   4.776336e-01
  8.585940e-02   6.439839e+01   4.851318e-01
  8.615830e-02   6.374055e+01   4.826476e-01
  8.645720e-02   6.447849e+01   4.902067e-01
  8.675620e-02   6.488108e+01   4.941824e-01
  8.705510e-02   6.433068e+01   4.911025e-01
  8.735400e-02   6.475315e+01   4.951797e-01
  8.765290e-02   6.397280e+01   4.926818e-01
  8.795180e-02   6.503867e+01   5.008163e-01
  8.825080e-02   6.579450e+01   4.991456e-01
  8.854970e-02   6.455635e+01   5.010092e-01
  8.884860e-02   6.398586e+01   4.967463e-01
  8.914750e-02   6.452419e+01   5.050672e-01
  8.944640e-02   6.414815e+01   4.999384e-01
  8.974530e-02   6.381035e+01   4.945499e-01
  9.004430e-02   7.349272e+01   5.286015e-01
  9.034320e-02   6.416651e+01   4.764723e-01
  9.064210e-02   6.448356e+01   4.767544e-01
  9.094100e-02   6.401559e+01   4.651284e-01
  9.123990e-02   6.467835e+01   4.662782e-01
  9.153890e-02   6.454850e+01   4.683210e-01
  9.183780e-02   6.387581e+01   4.625526e-01
  9.213670e-02   6.320235e+01   4.584819e-01
  9.243560e-02   6.461986e+01   4.623732e-01
  9.273450e-02   6.430231e+01   4.572423e-01
  9.303350e-02   6.410697e+01   4.625679e-01
  9.333240e-02   6.494022e+01   4.552083e-01
  9.363130e-02   6.457709e+01   4.574302e-01
  9.393020e-02   6.365195e+01   4.518188e-01
  9.422910e-02   6.478104e+01   4.569757e-01
  9.452800e-02   6.443452e+01   4.569250e-01
  9.482700e-02   6.424704e+01   4.460309e-01
  9.512590e-02   6.405915e+01   4.536476e-01
  9.542480e-02   6.385297e+01   4.479835e-01
  9.572370e-02   6.373354e+01   4.475643e-01
  9.602260e-02   6.396777e+01   4.506449e-01
  9.632160e-02   6.430096e+01   4.440361e-01
  9.662050e-02   6.351526e+01   4.438481e-01
  9.691940e-02   6.468148e+01   4.479043e-01
  9.721830e-02   6.423044e+01   4.437925e-01
  9.751720e-02   6.435851e+01   4.464177e-01
  9.781610e-02   6.426882e+01   4.417753e-01
  9.811510e-02   6.456908e+01   4.471474e-01
  9.841400e-02   6.385315e+01   4.375351e-01
  9.871290e-02   6.417173e+01   4.417973e-01
  9.901180e-02   6.399778e+01   4.422695e-01
  9.931070e-02   6.514095e+01   4.422770e-01
  9.960970e-02   6.401949e+01   4.416293e-01
  9.990860e-02   6.462673e+01   4.363783e-01
  1.002070e-01   6.498481e+01   4.417465e-01
  1.005060e-01   6.430111e+01   4.369879e-01
  1.008050e-01   6.446231e+01   4.399671e-01
  1.011040e-01   6.393599e+01   4.320197e-01
  1.014030e-01   6.468272e+01   4.365673e-01
  1.017020e-01   6.424010e+01   4.392081e-01
  1.020010e-01   6.386143e+01   4.331107e-01
  1.023000e-01   6.450112e+01   4.332546e-01
  1.025990e-01   6.394607e+01   4.303913e-01
  1.028980e-01   6.494311e+01   4.354090e-01
  1.031970e-01   6.447702e+01   4.362135e-01
  1.034960e-01   6.419662e+01   4.273133e-01
  1.037950e-01   6.486724e+01   4.334802e-01
  1.040930e-01   6.384921e+01   4.264772e-01
  1.043920e-01   6.455216e+01   4.327587e-01
  1.046910e-01   6.361950e+01   4.289616e-01
  1.049900e-01   6.372575e+01   4.235134e-01
  1.052890e-01   6.342447e+01   4.260228e-01
  1.055880e-01   6.411982e+01   4.267359e-01
  1.058870e-01   6.371063e+01   4.269827e-01
  1.061860e-01   6.332281e+01   4.215436e-01
  1.064850e-01   6.383270e+01   4.238686e-01
  1.067840e-01   6.365904e+01   4.255204e-01
  1.070830e-01   6.423449e+01   4.239370e-01
  1.073820e-01   6.351153e+01   4.199895e-01
  1.076800e-01   6.435270e+01   4.224507e-01
  1.079790e-01   6.416734e+01   4.237153e-01
  1.082780e-01   6.453197e+01   4.268215e-01
  1.085770e-01   6.472033e+01   4.184572e-01
  1.088760e-01   6.391394e+01   4.216286e-01
  1.091750e-01   6.321964e+01   4.177945e-01
  1.094740e-01   6.418354e+01   4.218951e-01
  1.097730e-01   6.382096e+01   4.182486e-01
  1.100720e-01   6.413581e+01   4.153731e-01
  1.103710e-01   6.405042e+01   4.214573e-01
  1.106700e-01   6.408735e+01   4.155126e-01
  1.109690e-01   6.388991e+01   4.206197e-01
  1.112670e-01   6.443484e+01   4.148634e-01
  1.115660e-01   6.458171e+01   4.165175e-01
  1.118650e-01   6.327398e+01   4.161501e-01
  1.121640e-01   6.389888e+01   4.122594e-01
  1.124630e-01   6.425875e+01   4.145898e-01
  1.127620e-01   6.442192e+01   4.151159e-01
  1.130610e-01   6.455175e+01   4.149458e-01
  1.133600e-01   6.409515e+01   4.182352e-01
  1.136590e-01   6.379749e+01   4.070807e-01
  1.139580e-01   6.391247e+01   4.120128e-01
  1.142570e-01   6.430264e+01   4.129778e-01
  1.145560e-01   6.420475e+01   4.132449e-01
  1.148550e-01   6.444494e+01   4.128542e-01
  1.151530e-01   6.445962e+01   4.075073e-01
  1.154520e-01   6.402454e+01   4.112171e-01
  1.157510e-01   6.458714e+01   4.084686e-01
  1.160500e-01   6.470563e+01   4.151466e-01
  1.163490e-01   6.413765e+01   4.070447e-01
  1.166480e-01   6.438675e+01   4.106569e-01
  1.169470e-01   6.432680e+01   4.082041e-01
  1.172460e-01   6.413776e+01   4.081649e-01
  1.175450e-01   6.354971e+01   4.029727e-01
  1.178440e-01   6.563481e+01   4.095303e-01
  1.181430e-01   6.453201e+01   4.091358e-01
  1.184420e-01   6.437355e+01   4.064032e-01
  1.187400e-01   6.457824e+01   4.056713e-01
  1.190390e-01   6.481241e+01   4.055849e-01
  1.193380e-01   6.419820e+01   4.036585e-01
  1.196370e-01   6.366542e+01   4.041617e-01
  1.199360e-01   6.448408e+01   4.026639e-01
  1.202350e-01   6.483659e+01   4.067569e-01
  1.205340e-01   6.427077e+01   4.025344e-01
  1.208330e-01   6.470300e+01   4.025426e-01
  1.211320e-01   6.453944e+01   4.052757e-01
  1.214310e-01   6.335626e+01   3.949367e-01
  1.217300e-01   6.458527e+01   4.043297e-01
  1.220290e-01   6.496182e+01   4.041527e-01
  1.223270e-01   6.440481e+01   3.997601e-01
  1.226260e-01   6.470598e+01   4.001675e-01
  1.229250e-01   6.463508e+01   3.983828e-01
  1.232240e-01   6.547255e+01   4.046607e-01
  1.235230e-01   6.486183e+01   4.019701e-01
  1.238220e-01   6.467782e+01   3.979966e-01
  1.241210e-01   6.485994e+01   4.001185e-01
  1.244200e-01   6.366371e+01   3.928287e-01
  1.247190e-01   6.509710e+01   4.019029e-01
  1.250180e-01   6.425497e+01   3.943953e-01
  1.253170e-01   6.436729e+01   3.955021e-01
  1.256160e-01   6.405543e+01   3.971099e-01
  1.259140e-01   6.448346e+01   3.956041e-01
  1.262130e-01   6.501740e+01   3.972385e-01
  1.265120e-01   6.521304e+01   3.950492e-01
  1.268110e-01   6.455900e+01   3.938135e-01
  1.271100e-01   6.384549e+01   3.951709e-01
  1.274090e-01   6.460767e+01   3.942131e-01
  1.277080e-01   6.411937e+01   3.914742e-01
  1.280070e-01   6.418823e+01   3.904492e-01
  1.283060e-01   6.496655e+01   3.943019e-01
  1.286050e-01   6.460967e+01   3.959910e-01
  1.289040e-01   6.439341e+01   3.883916e-01
  1.292030e-01   6.436442e+01   3.932196e-01
  1.295020e-01   6.481708e+01   3.908830e-01
  1.298000e-01   6.490726e+01   3.918903e-01
  1.300990e-01   6.508441e+01   3.899858e-01
  1.303980e-01   6.482767e+01   3.899413e-01
  1.306970e-01   6.437413e+01   3.915076e-01
  1.309960e-01   6.422999e+01   3.888658e-01
  1.312950e-01   6.495642e+01   3.908147e-01
  1.315940e-01   6.513347e+01   3.870279e-01
  1.318930e-01   6.482882e+01   3.889784e-01
  1.321920e-01   6.472071e+01   3.884136e-01
  1.324910e-01   6.511961e+01   3.905755e-01
  1.327900e-01   6.419807e+01   3.856522e-01
  1.330890e-01   6.511072e+01   3.879076e-01
  1.333870e-01   6.430164e+01   3.852539e-01
  1.336860e-01   6.404109e+01   3.837687e-01
  1.339850e-01   6.506216e+01   3.854085e-01
  1.342840e-01   6.485601e+01   3.876234e-01
  1.345830e-01   6.389391e+01   3.833274e-01
  1.348820e-01   6.501848e+01   3.866861e-01
  1.351810e-01   6.460132e+01   3.806009e-01
  1.354800e-01   6.494058e+01   3.859840e-01
  1.357790e-01   6.484002e+01   3.833602e-01
  1.360780e-01   6.468843e+01   3.845328e-01
  1.363770e-01   6.492648e+01   3.847736e-01
  1.366760e-01   6.476710e+01   3.864094e-01
  1.369740e-01   6.426775e+01   3.985486e-01
  1.372730e-01   6.434178e+01   4.008853e-01
  1.375720e-01   6.459301e+01   4.110287e-01
  1.378710e-01   6.461810e+01   4.128299e-01
  1.381700e-01   6.394675e+01   4.124138e-01
  1.384690e-01   6.430694e+01   4.207564e-01
  1.387680e-01   6.529690e+01   4.124052e-01
  1.390670e-01   6.463822e+01   3.986521e-01
  1.393660e-01   6.386717e+01   3.954946e-01
  1.396650e-01   6.502487e+01   3.962427e-01
  1.399640e-01   6.396893e+01   3.940226e-01
  1.402630e-01   6.436609e+01   3.871089e-01
  1.405620e-01   6.418365e+01   3.909279e-01
  1.408600e-01   6.374550e+01   3.883673e-01
  1.411590e-01   6.516094e+01   3.936445e-01
  1.414580e-01   6.406692e+01   3.908191e-01
  1.417570e-01   6.473411e+01   3.853699e-01
  1.420560e-01   6.541801e+01   3.919566e-01
  1.423550e-01   6.498574e+01   3.880109e-01
  1.426540e-01   6.495410e+01   3.843909e-01
  1.429530e-01   6.428903e+01   3.814987e-01
  1.432520e-01   6.463635e+01   3.795774e-01
  1.435510e-01   6.409437e+01   3.806922e-01
  1.438500e-01   6.450875e+01   3.778649e-01
  1.441490e-01   6.498718e+01   3.783764e-01
  1.444470e-01   6.475748e+01   3.801576e-01
  1.447460e-01   6.497893e+01   3.770333e-01
  1.450450e-01   6.454324e+01   3.795282e-01
  1.453440e-01   6.456248e+01   3.736620e-01
  1.456430e-01   6.469706e+01   3.777516e-01
  1.459420e-01   6.373015e+01   3.742621e-01
  1.462410e-01   6.476808e+01   3.755508e-01
  1.465400e-01   6.423978e+01   3.753184e-01
  1.468390e-01   6.452322e+01   3.714247e-01
  1.471380e-01   6.475572e+01   3.750820e-01
  1.474370e-01   6.496722e+01   3.763450e-01
  1.477360e-01   6.515742e+01   3.758109e-01
  1.480340e-01   6.442313e+01   3.700890e-01
  1.483330e-01   6.564474e+01   3.820754e-01
  1.486320e-01   6.492084e+01   3.894954e-01
  1.489310e-01   6.556668e+01   3.931368e-01
  1.492300e-01   6.559834e+01   3.927411e-01
  1.495290e-01   6.572657e+01   3.955988e-01
  1.498280e-01   6.475532e+01   3.972047e-01
  1.501270e-01   6.438708e+01   3.976178e-01
  1.504260e-01   6.520687e+01   3.947801e-01
  1.507250e-01   6.505249e+01   4.001885e-01
  1.510240e-01   6.526805e+01   3.998085e-01
  1.513230e-01   6.479335e+01   4.036284e-01
  1.516210e-01   6.596831e+01   4.029957e-01
  1.519200e-01   6.529376e+01   4.009300e-01
  1.522190e-01   6.509810e+01   4.073009e-01
  1.525180e-01   6.457226e+01   4.008071e-01
  1.528170e-01   6.552238e+01   4.091794e-01
  1.531160e-01   6.497187e+01   4.041840e-01
  1.534150e-01   6.553621e+01   4.001097e-01
  1.537140e-01   6.528764e+01   3.925447e-01
  1.540130e-01   6.429278e+01   3.831229e-01
  1.543120e-01   6.489187e+01   3.851370e-01
  1.546110e-01   6.414631e+01   3.803906e-01
  1.549100e-01   6.488485e+01   3.828031e-01
  1.552090e-01   6.518088e+01   3.857600e-01
  1.555070e-01   6.520017e+01   3.765840e-01
  1.558060e-01   6.479032e+01   3.807048e-01
  1.561050e-01   6.514101e+01   3.779419e-01
  1.564040e-01   6.547882e+01   3.804722e-01
  1.567030e-01   6.537709e+01   3.781867e-01
  1.570020e-01   6.514323e+01   3.755542e-01
  1.573010e-01   6.562562e+01   3.804527e-01
  1.576000e-01   6.522023e+01   3.734255e-01
  1.578990e-01   6.516248e+01   3.751792e-01
  1.581980e-01   6.463499e+01   3.719572e-01
  1.584970e-01   6.562647e+01   3.745867e-01
  1.587960e-01   6.500544e+01   3.762383e-01
  1.590940e-01   6.428842e+01   3.688711e-01
  1.593930e-01   6.497684e+01   3.695984e-01
  1.596920e-01   6.530089e+01   3.715559e-01
  1.599910e-01   6.476549e+01   3.717002e-01
  1.602900e-01   6.516299e+01   3.722081e-01
  1.605890e-01   6.586866e+01   3.686493e-01
  1.608880e-01   6.449121e+01   3.671927e-01
  1.611870e-01   6.532289e+01   3.685328e-01
  1.614860e-01   6.475252e+01   3.673255e-01
  1.617850e-01   6.451625e+01   3.634560e-01
  1.620840e-01   6.480496e+01   3.642683e-01
  1.623830e-01   6.478413e+01   3.658019e-01
  1.626810e-01   6.532724e+01   3.651390e-01
  1.629800e-01   6.545541e+01   3.616045e-01
  1.632790e-01   6.436426e+01   3.597229e-01
  1.635780e-01   6.537755e+01   3.637085e-01
  1.638770e-01   6.411083e+01   3.625091e-01
  1.641760e-01   6.455950e+01   3.620089e-01
  1.644750e-01   6.428676e+01   3.604683e-01
  1.647740e-01   6.502055e+01   3.621317e-01
  1.650730e-01   6.466768e+01   3.625073e-01
  1.653720e-01   6.440492e+01   3.613808e-01
  1.656710e-01   6.473623e+01   3.601853e-01
  1.659700e-01   6.519227e+01   3.629981e-01
  1.662680e-01   6.486327e+01   3.607303e-01
  1.665670e-01   6.531905e+01   3.629620e-01
  1.668660e-01   6.504108e+01   3.587521e-01
  1.671650e-01   6.473419e+01   3.607551e-01
  1.674640e-01   6.431117e+01   3.588102e-01
  1.677630e-01   6.450919e+01   3.574698e-01
  1.680620e-01   6.482114e+01   3.606131e-01
  1.683610e-01   6.523679e+01   3.561291e-01
  1.686600e-01   6.489807e+01   3.600617e-01
  1.689590e-01   6.470250e+01   3.559545e-01
  1.692580e-01   6.521637e+01   3.571798e-01
  1.695570e-01   6.402269e+01   3.583852e-01
  1.698560e-01   6.521315e+01   3.556981e-01
  1.701540e-01   6.533674e+01   3.588144e-01
  1.704530e-01   6.509767e+01   3.552003e-01
  1.707520e-01   6.428577e+01   3.531599e-01
  1.710510e-01   6.434186e+01   3.562582e-01
  1.713500e-01   6.513628e+01   3.549410e-01
  1.716490e-01   6.474361e+01   3.566235e-01
  1.719480e-01   6.498281e+01   3.516491e-01
  1.722470e-01   6.490176e+01   3.537577e-01
  1.725460e-01   6.468330e+01   3.547981e-01
  1.728450e-01   6.520390e+01   3.538573e-01
  1.731440e-01   6.446948e+01   3.523975e-01
  1.734430e-01   6.491518e+01   3.504069e-01
  1.737410e-01   6.503961e+01   3.543144e-01
  1.740400e-01   6.466869e+01   3.525816e-01
  1.743390e-01   6.506462e+01   3.511624e-01
  1.746380e-01   6.395441e+01   3.497388e-01
  1.749370e-01   6.414907e+01   3.479842e-01
  1.752360e-01   6.444786e+01   3.510855e-01
  1.755350e-01   6.443287e+01   3.501579e-01
  1.758340e-01   6.476349e+01   3.463684e-01
  1.761330e-01   6.495469e+01   3.524633e-01
  1.764320e-01   6.470094e+01   3.468833e-01
  1.767310e-01   6.474621e+01   3.513631e-01
  1.770300e-01   6.474060e+01   3.476760e-01
  1.773280e-01   6.430330e+01   3.478803e-01
  1.776270e-01   6.478420e+01   3.479654e-01
  1.779260e-01   6.460417e+01   3.459421e-01
  1.782250e-01   6.517845e+01   3.502396e-01
  1.785240e-01   6.482254e+01   3.460168e-01
  1.788230e-01   6.455719e+01   3.470114e-01
  1.791220e-01   6.388313e+01   3.457084e-01
  1.794210e-01   6.425102e+01   3.434803e-01
  1.797200e-01   6.451526e+01   3.457040e-01
  1.800190e-01   6.441483e+01   3.430838e-01
  1.803180e-01   6.442102e+01   3.466453e-01
  1.806170e-01   6.444718e+01   3.438369e-01
  1.809160e-01   6.459939e+01   3.435749e-01
  1.812140e-01   6.436854e+01   3.437943e-01
  1.815130e-01   6.435316e+01   3.432523e-01
  1.818120e-01   6.455245e+01   3.451262e-01
  1.821110e-01   6.405568e+01   3.398287e-01
  1.824100e-01   6.494556e+01   3.446613e-01
  1.827090e-01   6.429918e+01   3.422785e-01
  1.830080e-01   6.403309e+01   3.417347e-01
  1.833070e-01   6.434169e+01   3.400992e-01
  1.836060e-01   6.468415e+01   3.401933e-01
  1.839050e-01   6.469920e+01   3.441739e-01
  1.842040e-01   6.459969e+01   3.411057e-01
  1.845030e-01   6.463324e+01   3.403825e-01
  1.848010e-01   6.423835e+01   3.411292e-01
  1.851000e-01   6.448004e+01   3.371070e-01
  1.853990e-01   6.405890e+01   3.409801e-01
  1.856980e-01   6.484160e+01   3.406070e-01
  1.859970e-01   6.450586e+01   3.384421e-01
  1.862960e-01   6.438203e+01   3.395590e-01
  1.865950e-01   6.422687e+01   3.373919e-01
  1.868940e-01   6.382867e+01   3.402031e-01
  1.871930e-01   6.420910e+01   3.340646e-01
  1.874920e-01   6.412052e+01   3.369541e-01
  1.877910e-01   6.459462e+01   3.380389e-01
  1.880900e-01   6.441772e+01   3.375757e-01
  1.883880e-01   6.442443e+01   3.393487e-01
  1.886870e-01   6.441864e+01   3.332301e-01
  1.889860e-01   6.422749e+01   3.383489e-01
  1.892850e-01   6.425394e+01   3.358882e-01
  1.895840e-01   6.442924e+01   3.352554e-01
  1.898830e-01   6.406100e+01   3.347608e-01
  1.901820e-01   6.411349e+01   3.345876e-01
  1.904810e-01   6.416932e+01   3.345784e-01
  1.907800e-01   6.377490e+01   3.327799e-01
  1.910790e-01   6.439033e+01   3.337676e-01
  1.913780e-01   6.457145e+01   3.353151e-01
  1.916770e-01   6.417439e+01   3.341283e-01
  1.919750e-01   6.439312e+01   3.354719e-01
  1.922740e-01   6.443669e+01   3.319143e-01
  1.925730e-01   6.370994e+01   3.307878e-01
  1.928720e-01   6.373223e+01   3.316015e-01
  1.931710e-01   6.351782e+01   3.316507e-01
  1.934700e-01   6.344777e+01   3.299563e-01
  1.937690e-01   6.329269e+01   3.286569e-01
  1.940680e-01   6.403071e+01   3.323772e-01
  1.943670e-01   6.317408e+01   3.282003e-01
  1.946660e-01   6.434971e+01   3.318406e-01
  1.949650e-01   6.397842e+01   3.287999e-01
  1.952640e-01   6.364980e+01   3.294337e-01
  1.955630e-01   6.369620e+01   3.307521e-01
  1.958610e-01   6.365185e+01   3.275198e-01
  1.961600e-01   6.361920e+01   3.287605e-01
  1.964590e-01   6.365732e+01   3.273876e-01
  1.967580e-01   6.399240e+01   3.304685e-01
  1.970570e-01   6.359502e+01   3.272274e-01
  1.973560e-01   6.393540e+01   3.263582e-01
  1.976550e-01   6.409495e+01   3.295425e-01
  1.979540e-01   6.453957e+01   3.283319e-01
  1.982530e-01   6.369998e+01   3.279368e-01
  1.985520e-01   6.413365e+01   3.270083e-01
  1.988510e-01   6.331427e+01   3.250563e-01
  1.991500e-01   6.380409e+01   3.284989e-01
  1.994480e-01   6.437218e+01   3.266067e-01
  1.997470e-01   6.403652e+01   3.276308e-01
  2.000460e-01   6.373393e+01   3.230027e-01
  2.003450e-01   6.355755e+01   3.248190e-01
  2.006440e-01   6.372024e+01   3.279889e-01
  2.009430e-01   6.404986e+01   3.238023e-01
  2.012420e-01   6.359584e+01   3.259226e-01
  2.015410e-01   6.380786e+01   3.230498e-01
  2.018400e-01   6.337613e+01   3.226554e-01
  2.021390e-01   6.379304e+01   3.247064e-01
  2.024380e-01   6.317408e+01   3.182826e-01
  2.027370e-01   6.329650e+01   3.235821e-01
  2.030350e-01   6.370477e+01   3.215363e-01
  2.033340e-01   6.335190e+01   3.214756e-01
  2.036330e-01   6.284319e+01   3.177182e-01
  2.039320e-01   6.355512e+01   3.203324e-01
  2.042310e-01   6.298156e+01   3.219300e-01
  2.045300e-01   6.337225e+01   3.182406e-01
  2.048290e-01   6.292790e+01   3.182035e-01
  2.051280e-01   6.335624e+01   3.188767e-01
  2.054270e-01   6.300374e+01   3.174485e-01
  2.057260e-01   6.338652e+01   3.218419e-01
  2.060250e-01   6.383005e+01   3.189828e-01
  2.063240e-01   6.315140e+01   3.198616e-01
  2.066230e-01   6.279018e+01   3.175842e-01
  2.069210e-01   6.317651e+01   3.197878e-01
  2.072200e-01   6.302096e+01   3.187107e-01
  2.075190e-01   6.318043e+01   3.166869e-01
  2.078180e-01   6.209902e+01   3.163709e-01
  2.081170e-01   6.343254e+01   3.181225e-01
  2.084160e-01   6.359665e+01   3.205743e-01
  2.087150e-01   6.264692e+01   3.146855e-01
  2.090140e-01   6.266674e+01   3.161964e-01
  2.093130e-01   6.283375e+01   3.164836e-01
  2.096120e-01   6.302713e+01   3.164357e-01
  2.099110e-01   6.310482e+01   3.151737e-01
  2.102100e-01   6.229638e+01   3.147285e-01
  2.105080e-01   6.279179e+01   3.175883e-01
  2.108070e-01   6.267583e+01   3.143631e-01
  2.111060e-01   6.228453e+01   3.125971e-01
  2.114050e-01   6.359009e+01   3.162512e-01
  2.117040e-01   6.276025e+01   3.191437e-01
  2.120030e-01   6.344012e+01   3.268286e-01
  2.123020e-01   6.295373e+01   3.279241e-01
  2.126010e-01   6.295559e+01   3.252878e-01
  2.129000e-01   6.333523e+01   3.295137e-01
  2.131990e-01   6.245274e+01   3.300730e-01
  2.134980e-01   6.261435e+01   3.325052e-01
  2.137970e-01   6.281397e+01   3.305678e-01
  2.140950e-01   6.311779e+01   3.332158e-01
  2.143940e-01   6.351261e+01   3.355106e-01
  2.146930e-01   6.285091e+01   3.340724e-01
  2.149920e-01   6.326126e+01   3.354772e-01
  2.152910e-01   6.321066e+01   3.358186e-01
  2.155900e-01   6.298986e+01   3.381229e-01
  2.158890e-01   6.277932e+01   3.375574e-01
  2.161880e-01   6.304093e+01   3.368044e-01
  2.164870e-01   6.299638e+01   3.379778e-01
  2.167860e-01   6.300646e+01   3.316864e-01
  2.170850e-01   6.284145e+01   3.286751e-01
  2.173840e-01   6.253143e+01   3.247696e-01
  2.176820e-01   6.305204e+01   3.246700e-01
  2.179810e-01   6.213193e+01   3.232970e-01
  2.182800e-01   6.312903e+01   3.216059e-01
  2.185790e-01   6.220803e+01   3.207878e-01
  2.188780e-01   6.199971e+01   3.167955e-01
  2.191770e-01   6.250012e+01   3.201390e-01
  2.194760e-01   6.203338e+01   3.197767e-01
  2.197750e-01   6.288402e+01   3.187732e-01
  2.200740e-01   6.278480e+01   3.164941e-01
  2.203730e-01   6.272482e+01   3.180970e-01
  2.206720e-01   6.211733e+01   3.156093e-01
  2.209710e-01   6.212552e+01   3.177994e-01
  2.212700e-01   6.218060e+01   3.135121e-01
  2.215680e-01   6.217648e+01   3.162979e-01
  2.218670e-01   6.314746e+01   3.144936e-01
  2.221660e-01   6.240088e+01   3.160602e-01
  2.224650e-01   6.243599e+01   3.136299e-01
  2.227640e-01   6.255047e+01   3.136554e-01
  2.230630e-01   6.191320e+01   3.129685e-01
  2.233620e-01   6.265462e+01   3.140474e-01
  2.236610e-01   6.158108e+01   3.113453e-01
  2.239600e-01   6.174205e+01   3.081714e-01
  2.242590e-01   6.228296e+01   3.125932e-01
  2.245580e-01   6.254783e+01   3.123489e-01
  2.248570e-01   6.275195e+01   3.146855e-01
  2.251550e-01   6.219881e+01   3.096884e-01
  2.254540e-01   6.222964e+01   3.100187e-01
  2.257530e-01   6.201643e+01   3.117939e-01
  2.260520e-01   6.205530e+01   3.080740e-01
  2.263510e-01   6.263298e+01   3.105135e-01
  2.266500e-01   6.145749e+01   3.074604e-01
  2.269490e-01   6.216411e+01   3.078450e-01
  2.272480e-01   6.209018e+01   3.101796e-01
  2.275470e-01   6.201244e+01   3.058662e-01
  2.278460e-01   6.292871e+01   3.116276e-01
  2.281450e-01   6.216903e+01   3.069898e-01
  2.284440e-01   6.184699e+01   3.076812e-01
  2.287420e-01   6.226967e+01   3.096117e-01
  2.290410e-01   6.182741e+01   3.024005e-01
  2.293400e-01   6.225102e+01   3.081847e-01
  2.296390e-01   6.256513e+01   3.074723e-01
  2.299380e-01   6.161573e+01   3.056206e-01
  2.302370e-01   6.196244e+01   3.058652e-01
  2.305360e-01   6.198670e+01   3.039843e-01
  2.308350e-01   6.237071e+01   3.092323e-01
  2.311340e-01   6.145442e+01   3.012508e-01
  2.314330e-01   6.264609e+01   3.063241e-01
  2.317320e-01   6.135769e+01   3.042472e-01
  2.320310e-01   6.194152e+01   3.025608e-01
  2.323290e-01   6.194306e+01   3.072972e-01
  2.326280e-01   6.156336e+01   3.009291e-01
  2.329270e-01   6.216479e+01   3.028683e-01
  2.332260e-01   6.198223e+01   3.039733e-01
  2.335250e-01   6.212881e+01   3.036133e-01
  2.338240e-01   6.195452e+01   3.043870e-01
  2.341230e-01   6.145742e+01   2.986962e-01
  2.344220e-01   6.152457e+01   3.018959e-01
  2.347210e-01   6.188038e+01   3.026487e-01
  2.350200e-01   6.143329e+01   3.007284e-01
  2.353190e-01   6.125878e+01   3.006532e-01
  2.356180e-01   6.152419e+01   2.979424e-01
  2.359170e-01   6.192679e+01   3.032386e-01
  2.362150e-01   6.195132e+01   3.012889e-01
  2.365140e-01   6.139867e+01   2.976383e-01
  2.368130e-01   6.210224e+01   3.016556e-01
  2.371120e-01   6.122079e+01   2.981206e-01
  2.374110e-01   6.155041e+01   3.014860e-01
  2.377100e-01   6.130127e+01   2.972884e-01
  2.380090e-01   6.156476e+01   2.993027e-01
  2.383080e-01   6.152024e+01   2.972513e-01
  2.386070e-01   6.084188e+01   2.971966e-01
  2.389060e-01   6.161852e+01   2.987426e-01
  2.392050e-01   6.149894e+01   2.968609e-01
  2.395040e-01   6.173141e+01   2.994765e-01
  2.398020e-01   6.141726e+01   2.966637e-01
  2.401010e-01   6.125423e+01   2.979727e-01
  2.404000e-01   6.111194e+01   2.948074e-01
  2.406990e-01   6.138682e+01   2.971552e-01
  2.409980e-01   6.121686e+01   2.957302e-01
  2.412970e-01   6.141648e+01   2.957642e-01
  2.415960e-01   6.169239e+01   2.973274e-01
  2.418950e-01   6.123799e+01   2.945564e-01
  2.421940e-01   6.131258e+01   2.959613e-01
  2.424930e-01   6.166919e+01   2.977243e-01
  2.427920e-01   6.077271e+01   2.917957e-01
  2.430910e-01   6.147005e+01   2.954472e-01
  2.433890e-01   6.067262e+01   2.925349e-01
  2.436880e-01   6.126102e+01   2.965115e-01
  2.439870e-01   6.059338e+01   2.913648e-01
  2.442860e-01   6.067481e+01   2.910205e-01
  2.445850e-01   6.074798e+01   2.929357e-01
  2.448840e-01   6.093831e+01   2.929557e-01
  2.451830e-01   6.114810e+01   2.950058e-01
  2.454820e-01   6.076230e+01   2.905857e-01
  2.457810e-01   6.051492e+01   2.911761e-01
  2.460800e-01   6.081158e+01   2.922148e-01
  2.463790e-01   6.065365e+01   2.908621e-01
  2.466780e-01   6.118057e+01   2.925559e-01
  2.469770e-01   6.169855e+01   2.929238e-01
  2.472750e-01   6.110726e+01   2.922722e-01
  2.475740e-01   6.114052e+01   2.933319e-01
  2.478730e-01   6.129102e+01   2.889864e-01
  2.481720e-01   6.074870e+01   2.906603e-01
  2.484710e-01   6.080139e+01   2.889805e-01
  2.487700e-01   6.127987e+01   2.932286e-01
  2.490690e-01   6.058773e+01   2.904893e-01
  2.493680e-01   6.094306e+01   2.883734e-01
  2.496670e-01   6.124833e+01   2.930442e-01
  2.499660e-01   6.076293e+01   2.888891e-01
  2.502650e-01   6.070703e+01   2.900264e-01
  2.505640e-01   6.119122e+01   2.882309e-01
  2.508620e-01   6.095526e+01   2.890304e-01
  2.511610e-01   6.061002e+01   2.905427e-01
  2.514600e-01   6.106892e+01   2.884624e-01
  2.517590e-01   6.034403e+01   2.865383e-01
  2.520580e-01   6.091618e+01   2.884142e-01
  2.523570e-01   6.106386e+01   2.890777e-01
  2.526560e-01   6.018710e+01   2.878316e-01
  2.529550e-01   5.974011e+01   2.834693e-01
  2.532540e-01   6.133063e+01   2.871157e-01
  2.535530e-01   6.069705e+01   2.854255e-01
  2.538520e-01   6.062176e+01   2.865773e-01
  2.541510e-01   6.156506e+01   2.872547e-01
  2.544490e-01   6.065542e+01   2.859388e-01
  2.547480e-01   6.106000e+01   2.871989e-01
  2.550470e-01   6.092728e+01   2.851556e-01
  2.553460e-01   6.056489e+01   2.847096e-01
  2.556450e-01   6.073915e+01   2.828199e-01
  2.559440e-01   6.050266e+01   2.851711e-01
  2.562430e-01   6.077139e+01   2.871371e-01
  2.565420e-01   6.057462e+01   2.841281e-01
  2.568410e-01   6.046996e+01   2.830835e-01
  2.571400e-01   6.057663e+01   2.837321e-01
  2.574390e-01   6.079054e+01   2.863594e-01
  2.577380e-01   6.066818e+01   2.850534e-01
  2.580360e-01   6.050650e+01   2.826728e-01
  2.583350e-01   6.124192e+01   2.869080e-01
  2.586340e-01   6.080040e+01   2.827651e-01
  2.589330e-01   6.034539e+01   2.844962e-01
  2.592320e-01   6.014813e+01   2.812442e-01
  2.595310e-01   6.129491e+01   2.849078e-01
  2.598300e-01   6.100441e+01   2.861472e-01
  2.601290e-01   6.015668e+01   2.798046e-01
  2.604280e-01   6.035340e+01   2.837091e-01
  2.607270e-01   6.009603e+01   2.793744e-01
  2.610260e-01   6.032688e+01   2.824508e-01
  2.613250e-01   6.038523e+01   2.831837e-01
  2.616240e-01   6.067267e+01   2.829616e-01
  2.619220e-01   6.045104e+01   2.825432e-01
  2.622210e-01   6.011630e+01   2.789417e-01
  2.625200e-01   6.001384e+01   2.804416e-01
  2.628190e-01   6.043824e+01   2.811385e-01
  2.631180e-01   6.053010e+01   2.796123e-01
  2.634170e-01   6.034539e+01   2.827917e-01
  2.637160e-01   6.063343e+01   2.798509e-01
  2.640150e-01   6.047050e+01   2.821937e-01
  2.643140e-01   6.012641e+01   2.782974e-01
  2.646130e-01   6.046164e+01   2.794542e-01
  2.649120e-01   6.058425e+01   2.827554e-01
  2.652110e-01   6.028735e+01   2.788602e-01
  2.655090e-01   6.003153e+01   2.790324e-01
  2.658080e-01   6.052743e+01   2.785588e-01
  2.661070e-01   5.998712e+01   2.785462e-01
  2.664060e-01   6.038412e+01   2.791794e-01
  2.667050e-01   5.975042e+01   2.779962e-01
  2.670040e-01   5.984424e+01   2.780237e-01
  2.673030e-01   5.991663e+01   2.773383e-01
  2.676020e-01   6.018739e+01   2.780589e-01
  2.679010e-01   5.980366e+01   2.770767e-01
  2.682000e-01   6.026899e+01   2.770234e-01
  2.684990e-01   6.035566e+01   2.782578e-01
  2.687980e-01   5.984900e+01   2.767112e-01
  2.690960e-01   6.027445e+01   2.788303e-01
  2.693950e-01   5.989952e+01   2.750609e-01
  2.696940e-01   6.057716e+01   2.769837e-01
  2.699930e-01   6.022929e+01   2.772131e-01
  2.702920e-01   6.016967e+01   2.767951e-01
  2.705910e-01   6.010392e+01   2.771120e-01
  2.708900e-01   6.010133e+01   2.749719e-01
  2.711890e-01   6.013756e+01   2.769082e-01
  2.714880e-01   5.957589e+01   2.745928e-01
  2.717870e-01   6.020063e+01   2.764931e-01
  2.720860e-01   5.998109e+01   2.749720e-01
  2.723850e-01   6.025004e+01   2.749453e-01
  2.726840e-01   6.008991e+01   2.756824e-01
  2.729820e-01   5.980984e+01   2.748549e-01
  2.732810e-01   5.966033e+01   2.735964e-01
  2.735800e-01   6.011468e+01   2.745449e-01
  2.738790e-01   5.985317e+01   2.744952e-01
  2.741780e-01   6.021403e+01   2.757821e-01
  2.744770e-01   5.980978e+01   2.723131e-01
  2.747760e-01   5.968299e+01   2.733757e-01
  2.750750e-01   5.976377e+01   2.767019e-01
  2.753740e-01   6.021976e+01   2.821999e-01
  2.756730e-01   5.953281e+01   2.820731e-01
  2.759720e-01   5.983687e+01   2.814988e-01
  2.762710e-01   5.939160e+01   2.844733e-01
  2.765690e-01   5.993597e+01   2.850541e-01
  2.768680e-01   5.974995e+01   2.873092e-01
  2.771670e-01   5.995954e+01   2.854181e-01
  2.774660e-01   5.991904e+01   2.861475e-01
  2.777650e-01   5.982600e+01   2.894065e-01
  2.780640e-01   5.991000e+01   2.882221e-01
  2.783630e-01   5.998937e+01   2.888380e-01
  2.786620e-01   6.032006e+01   2.913571e-01
  2.789610e-01   5.953981e+01   2.895746e-01
  2.792600e-01   5.987287e+01   2.932444e-01
  2.795590e-01   5.949223e+01   2.865839e-01
  2.798580e-01   6.036391e+01   2.932188e-01
  2.801560e-01   5.969502e+01   2.911502e-01
  2.804550e-01   5.969822e+01   2.920390e-01
  2.807540e-01   6.031512e+01   2.948874e-01
  2.810530e-01   5.989976e+01   2.911016e-01
  2.813520e-01   5.987467e+01   2.949384e-01
  2.816510e-01   5.972786e+01   2.935606e-01
  2.819500e-01   5.982702e+01   2.939166e-01
  2.822490e-01   5.993098e+01   2.941719e-01
  2.825480e-01   5.976094e+01   2.933055e-01
  2.828470e-01   6.005958e+01   2.974632e-01
  2.831460e-01   5.998807e+01   2.957878e-01
  2.834450e-01   6.035405e+01   2.950954e-01
  2.837430e-01   5.966814e+01   2.951121e-01
  2.840420e-01   5.938036e+01   2.960077e-01
  2.843410e-01   5.974453e+01   3.033929e-01
  2.846400e-01   5.958608e+01   3.051166e-01
  2.849390e-01   5.962363e+01   3.130939e-01
  2.852380e-01   5.983459e+01   3.165585e-01
  2.855370e-01   5.919923e+01   3.179952e-01
  2.858360e-01   5.921911e+01   3.200846e-01
  2.861350e-01   5.882232e+01   3.218277e-01
  2.864340e-01   5.974520e+01   3.291410e-01
  2.867330e-01   5.958459e+01   3.277541e-01
  2.870320e-01   5.971307e+01   3.337384e-01
  2.873310e-01   5.928532e+01   3.294595e-01
  2.876290e-01   5.938927e+01   3.349930e-01
  2.879280e-01   5.914464e+01   3.373586e-01
  2.882270e-01   5.888682e+01   3.329065e-01
  2.885260e-01   5.877583e+01   3.366488e-01
  2.888250e-01   5.936509e+01   3.374705e-01
  2.891240e-01   5.906843e+01   3.417044e-01
  2.894230e-01   5.928275e+01   3.454152e-01
  2.897220e-01   5.909843e+01   3.367118e-01
  2.900210e-01   5.983201e+01   3.477547e-01
  2.903200e-01   5.928264e+01   3.441318e-01
  2.906190e-01   5.866573e+01   3.460217e-01
  2.909180e-01   5.933170e+01   3.489255e-01
  2.912160e-01   5.931313e+01   3.451355e-01
  2.915150e-01   5.872747e+01   3.547532e-01
  2.918140e-01   5.854550e+01   3.460417e-01
  2.921130e-01   5.964942e+01   3.525542e-01
  2.924120e-01   5.899236e+01   3.531527e-01
  2.927110e-01   5.865512e+01   3.511590e-01
  2.930100e-01   5.885358e+01   3.609223e-01
  2.933090e-01   5.929106e+01   3.564514e-01
  2.936080e-01   5.958220e+01   3.549138e-01
  2.939070e-01   5.918642e+01   3.594192e-01
  2.942060e-01   5.925904e+01   3.602656e-01
  2.945050e-01   5.932031e+01   3.680093e-01
  2.948030e-01   5.931914e+01   3.583731e-01
  2.951020e-01   5.911349e+01   3.632135e-01
  2.954010e-01   5.888993e+01   3.642544e-01
  2.957000e-01   5.825032e+01   3.640147e-01
  2.959990e-01   5.810559e+01   3.631245e-01
  2.962980e-01   5.871468e+01   3.656834e-01
  2.965970e-01   5.947681e+01   3.716575e-01
  2.968960e-01   5.912995e+01   3.703442e-01
  2.971950e-01   5.884596e+01   3.678735e-01
  2.974940e-01   5.879521e+01   3.663768e-01
  2.977930e-01   5.932693e+01   3.714177e-01
  2.980920e-01   5.873199e+01   3.697787e-01
  2.983900e-01   5.888313e+01   3.732617e-01
  2.986890e-01   5.907509e+01   3.697179e-01
  2.989880e-01   5.907166e+01   3.736244e-01
  2.992870e-01   5.910562e+01   3.746720e-01
  2.995860e-01   5.953102e+01   3.781672e-01
  2.998850e-01   5.869473e+01   3.733674e-01
  3.001840e-01   5.866887e+01   3.756582e-01
  3.004830e-01   5.853118e+01   3.800966e-01
  3.007820e-01   5.925065e+01   3.809327e-01
  3.010810e-01   5.878798e+01   3.767609e-01
  3.013800e-01   5.803418e+01   3.799744e-01
  3.016790e-01   5.855612e+01   3.806762e-01
  3.019780e-01   5.907986e+01   3.843980e-01
  3.022760e-01   5.877516e+01   3.851977e-01
  3.025750e-01   5.799502e+01   3.806001e-01
  3.028740e-01   5.892463e+01   3.890877e-01
  3.031730e-01   5.893041e+01   3.872645e-01
  3.034720e-01   5.931655e+01   3.901138e-01
  3.037710e-01   5.882600e+01   3.882333e-01
  3.040700e-01   5.929256e+01   3.916367e-01
  3.043690e-01   5.915353e+01   3.958197e-01
  3.046680e-01   5.882519e+01   3.933409e-01
  3.049670e-01   5.897626e+01   3.903231e-01
  3.052660e-01   5.857730e+01   3.958377e-01
  3.055650e-01   5.820196e+01   3.931757e-01
  3.058630e-01   5.890171e+01   4.009332e-01
  3.061620e-01   5.862793e+01   3.926809e-01
  3.064610e-01   5.839755e+01   3.969226e-01
  3.067600e-01   5.895469e+01   4.049407e-01
  3.070590e-01   5.826805e+01   3.964822e-01
  3.073580e-01   5.846516e+01   4.032560e-01
  3.076570e-01   5.890489e+01   3.975073e-01
  3.079560e-01   5.890543e+01   4.038789e-01
  3.082550e-01   5.929588e+01   4.052153e-01
  3.085540e-01   5.815267e+01   4.009957e-01
  3.088530e-01   5.838871e+01   4.069122e-01
  3.091520e-01   5.847612e+01   4.012278e-01
  3.094500e-01   5.891668e+01   4.115421e-01
  3.097490e-01   5.753380e+01   4.048364e-01
  3.100480e-01   5.845679e+01   4.050232e-01
  3.103470e-01   5.872646e+01   4.172875e-01
  3.106460e-01   5.903232e+01   4.061067e-01
  3.109450e-01   5.746194e+01   4.124464e-01
  3.112440e-01   5.810762e+01   4.077753e-01
  3.115430e-01   5.855947e+01   4.147421e-01
  3.118420e-01   5.831546e+01   4.184650e-01
  3.121410e-01   5.878263e+01   4.136034e-01
  3.124400e-01   5.912943e+01   4.223854e-01
  3.127390e-01   5.847426e+01   4.141179e-01
  3.130380e-01   5.869226e+01   4.238841e-01
  3.133360e-01   5.846565e+01   4.206815e-01
  3.136350e-01   5.792554e+01   4.180634e-01
  3.139340e-01   5.879513e+01   4.273891e-01
  3.142330e-01   5.801376e+01   4.180473e-01
  3.145320e-01   5.898800e+01   4.320219e-01
  3.148310e-01   5.773311e+01   4.224688e-01
  3.151300e-01   5.768983e+01   4.223104e-01
  3.154290e-01   5.746291e+01   4.264006e-01
  3.157280e-01   5.825041e+01   4.264598e-01
  3.160270e-01   5.861864e+01   4.361912e-01
  3.163260e-01   5.862508e+01   4.278291e-01
  3.166250e-01   5.830705e+01   4.350303e-01
  3.169230e-01   5.751991e+01   4.295043e-01
  3.172220e-01   5.783319e+01   4.355136e-01
  3.175210e-01   5.768367e+01   4.345726e-01
  3.178200e-01   5.782993e+01   4.321325e-01
  3.181190e-01   5.800071e+01   4.407675e-01
  3.184180e-01   5.783319e+01   4.355136e-01
  3.187170e-01   5.744025e+01   4.417827e-01
  3.190160e-01   5.899695e+01   4.465239e-01
  3.193150e-01   5.890563e+01   4.395331e-01
  3.196140e-01   5.858394e+01   4.498213e-01
  3.199130e-01   5.773481e+01   4.401470e-01
  3.202120e-01   5.821001e+01   4.492069e-01
  3.205100e-01   5.842857e+01   4.488136e-01
  3.208090e-01   5.784459e+01   4.433349e-01
  3.211080e-01   5.769897e+01   4.497177e-01
  3.214070e-01   5.796868e+01   4.430127e-01
  3.217060e-01   5.764091e+01   4.490742e-01
  3.220050e-01   5.776538e+01   4.466677e-01
  3.223040e-01   5.848698e+01   4.474050e-01
  3.226030e-01   5.756709e+01   4.551647e-01
  3.229020e-01   5.842935e+01   4.431810e-01
  3.232010e-01   5.849867e+01   4.557984e-01
  3.235000e-01   5.765388e+01   4.474674e-01
  3.237990e-01   5.752199e+01   4.502846e-01
  3.240970e-01   5.867761e+01   4.617422e-01
  3.243960e-01   5.852932e+01   4.516845e-01
  3.246950e-01   5.776021e+01   4.598941e-01
  3.249940e-01   5.759985e+01   4.514339e-01
  3.252930e-01   5.862406e+01   4.628712e-01
  3.255920e-01   5.679936e+01   4.582830e-01
  3.258910e-01   5.742967e+01   4.563663e-01
  3.261900e-01   5.763269e+01   4.643723e-01
  3.264890e-01   5.746188e+01   4.582602e-01
  3.267880e-01   5.835566e+01   4.654325e-01
  3.270870e-01   5.878222e+01   4.751485e-01
  3.273860e-01   5.792723e+01   4.660199e-01
  3.276850e-01   5.804480e+01   4.721587e-01
  3.279830e-01   5.724092e+01   4.618757e-01
  3.282820e-01   5.880882e+01   4.776944e-01
  3.285810e-01   5.807474e+01   4.727621e-01
  3.288800e-01   5.845179e+01   4.777189e-01
  3.291790e-01   5.866316e+01   4.746670e-01
  3.294780e-01   5.820209e+01   4.801897e-01
  3.297770e-01   5.814330e+01   4.824879e-01
  3.300760e-01   5.767549e+01   4.755215e-01
  3.303750e-01   5.850816e+01   4.865891e-01
  3.306740e-01   5.713285e+01   4.742663e-01
  3.309730e-01   5.780651e+01   4.857519e-01
  3.312720e-01   5.761825e+01   4.886764e-01
  3.315700e-01   5.775642e+01   4.803704e-01
  3.318690e-01   5.840067e+01   4.958119e-01
  3.321680e-01   5.782832e+01   4.822042e-01
  3.324670e-01   5.766046e+01   4.937632e-01
  3.327660e-01   5.810000e+01   4.928865e-01
  3.330650e-01   5.865656e+01   4.957915e-01
  3.333640e-01   5.852448e+01   5.031212e-01
  3.336630e-01   5.763431e+01   4.876739e-01
  3.339620e-01   5.766765e+01   5.023132e-01
  3.342610e-01   5.827655e+01   4.980720e-01
  3.345600e-01   5.847698e+01   5.040744e-01
  3.348590e-01   5.762697e+01   5.092757e-01
  3.351570e-01   5.823550e+01   4.962192e-01
  3.354560e-01   5.754638e+01   5.126029e-01
  3.357550e-01   5.857078e+01   5.004587e-01
  3.360540e-01   5.869986e+01   5.158447e-01
  3.363530e-01   5.819020e+01   5.198870e-01
  3.366520e-01   5.797393e+01   5.036453e-01
  3.369510e-01   5.858818e+01   5.282074e-01
  3.372500e-01   5.792080e+01   5.016716e-01
  3.375490e-01   5.758271e+01   5.210305e-01
  3.378480e-01   5.849227e+01   5.225233e-01
  3.381470e-01   5.910523e+01   5.239586e-01
  3.384460e-01   5.724975e+01   5.295458e-01
  3.387450e-01   5.896037e+01   5.157498e-01
  3.390430e-01   5.796028e+01   5.300752e-01
  3.393420e-01   5.833004e+01   5.290503e-01
  3.396410e-01   5.730022e+01   5.250277e-01
  3.399400e-01   5.739948e+01   5.408791e-01
  3.402390e-01   5.808984e+01   5.181638e-01
  3.405380e-01   5.700240e+01   5.361148e-01
  3.408370e-01   5.810693e+01   5.334954e-01
  3.411360e-01   5.646959e+01   5.293740e-01
  3.414350e-01   5.785309e+01   5.430121e-01
  3.417340e-01   5.723210e+01   5.322362e-01
  3.420330e-01   5.729345e+01   5.485956e-01
  3.423320e-01   5.797326e+01   5.363758e-01
  3.426300e-01   5.746956e+01   5.486745e-01
  3.429290e-01   5.692187e+01   5.437927e-01
  3.432280e-01   5.669231e+01   5.404663e-01
  3.435270e-01   5.736231e+01   5.624026e-01
  3.438260e-01   5.790047e+01   5.425018e-01
  3.441250e-01   5.886292e+01   5.664087e-01
  3.444240e-01   5.769151e+01   5.528127e-01
  3.447230e-01   5.793158e+01   5.586898e-01
  3.450220e-01   5.834735e+01   5.722529e-01
  3.453210e-01   5.694991e+01   5.492481e-01
  3.456200e-01   5.813959e+01   5.764028e-01
  3.459190e-01   5.735320e+01   5.590979e-01
  3.462170e-01   5.758749e+01   5.710696e-01
  3.465160e-01   5.786111e+01   5.715671e-01
  3.468150e-01   5.778409e+01   5.703334e-01
  3.471140e-01   5.784286e+01   5.856773e-01
  3.474130e-01   5.786468e+01   5.698810e-01
  3.477120e-01   5.807414e+01   5.868470e-01
  3.480110e-01   5.837837e+01   5.820112e-01
  3.483100e-01   5.746124e+01   5.792063e-01
  3.486090e-01   5.759349e+01   5.947912e-01
  3.489080e-01   5.831948e+01   5.835158e-01
  3.492070e-01   5.702985e+01   5.928400e-01
  3.495060e-01   5.708380e+01   5.818218e-01
  3.498040e-01   5.807626e+01   5.992340e-01
  3.501030e-01   5.740504e+01   5.967402e-01
  3.504020e-01   5.773001e+01   5.974451e-01
  3.507010e-01   5.705336e+01   6.080526e-01
  3.510000e-01   5.741937e+01   5.910108e-01
  3.512990e-01   5.737089e+01   6.097424e-01
  3.515980e-01   5.706575e+01   5.999282e-01
  3.518970e-01   5.731889e+01   6.147704e-01
  3.521960e-01   5.677053e+01   6.205634e-01
  3.524950e-01   5.696354e+01   5.983908e-01
  3.527940e-01   5.708811e+01   6.256819e-01
  3.530930e-01   5.695747e+01   6.085880e-01
  3.533920e-01   5.798132e+01   6.294143e-01
  3.536900e-01   5.823248e+01   6.330739e-01
  3.539890e-01   5.776519e+01   6.271051e-01
  3.542880e-01   5.586663e+01   6.317153e-01
  3.545870e-01   5.795189e+01   6.181557e-01
  3.548860e-01   5.717415e+01   6.354645e-01
  3.551850e-01   5.852768e+01   6.312303e-01
  3.554840e-01   5.742135e+01   6.368368e-01
  3.557830e-01   5.727831e+01   6.384387e-01
  3.560820e-01   5.812759e+01   6.212681e-01
  3.563810e-01   5.796334e+01   6.410368e-01
  3.566800e-01   5.820951e+01   6.272519e-01
  3.569790e-01   5.781181e+01   6.450668e-01
  3.572770e-01   5.785729e+01   6.440925e-01
  3.575760e-01   5.697602e+01   6.129289e-01
  3.578750e-01   5.684321e+01   6.522079e-01
  3.581740e-01   5.781050e+01   6.284864e-01
  3.584730e-01   5.673844e+01   6.516066e-01
  3.587720e-01   5.767205e+01   6.455197e-01
  3.590710e-01   5.658820e+01   6.382038e-01
  3.593700e-01   5.669021e+01   6.632817e-01
  3.596690e-01   5.761989e+01   6.403396e-01
  3.599680e-01   5.608288e+01   6.610808e-01
  3.602670e-01   5.784579e+01   6.540529e-01
  3.605660e-01   5.779220e+01   6.696973e-01
  3.608640e-01   5.771671e+01   6.864231e-01
  3.611630e-01   5.801934e+01   6.524795e-01
  3.614620e-01   5.734301e+01   6.886839e-01
  3.617610e-01   5.786167e+01   6.660012e-01
  3.620600e-01   5.854979e+01   6.928605e-01
  3.623590e-01   5.669573e+01   6.788569e-01
  3.626580e-01   5.864655e+01   6.904374e-01
  3.629570e-01   5.807387e+01   7.055473e-01
  3.632560e-01   5.761099e+01   6.728126e-01
  3.635550e-01   5.746801e+01   7.132969e-01
  3.638540e-01   5.811443e+01   6.994635e-01
  3.641530e-01   5.784522e+01   7.025621e-01
  3.644510e-01   5.765140e+01   7.318195e-01
  3.647500e-01   5.715594e+01   6.845637e-01
  3.650490e-01   5.653683e+01   7.229324e-01
  3.653480e-01   5.745502e+01   7.115479e-01
  3.656470e-01   5.689863e+01   7.165143e-01
  3.659460e-01   5.679398e+01   7.373354e-01
  3.662450e-01   5.774037e+01   7.116519e-01
  3.665440e-01   5.726593e+01   7.579077e-01
  3.668430e-01   5.751670e+01   7.186781e-01
  3.671420e-01   5.645656e+01   7.427208e-01
  3.674410e-01   5.824054e+01   7.447786e-01
  3.677400e-01   5.736367e+01   7.525734e-01
  3.680390e-01   5.776708e+01   7.845139e-01
  3.683370e-01   5.701258e+01   7.295528e-01
  3.686360e-01   5.725103e+01   7.723238e-01
  3.689350e-01   5.723234e+01   7.556782e-01
  3.692340e-01   5.680558e+01   7.735993e-01
  3.695330e-01   5.660768e+01   7.995148e-01
  3.698320e-01   5.714347e+01   7.491690e-01
  3.701310e-01   5.649429e+01   8.011158e-01
  3.704300e-01   5.714058e+01   7.673506e-01
  3.707290e-01   5.714526e+01   8.081560e-01
  3.710280e-01   5.606566e+01   7.956779e-01
  3.713270e-01   5.633260e+01   7.858918e-01
  3.716260e-01   5.651218e+01   8.345885e-01
  3.719240e-01   5.926780e+01   7.991668e-01
  3.722230e-01   5.695841e+01   8.406287e-01
  3.725220e-01   5.777701e+01   8.175810e-01
  3.728210e-01   5.829036e+01   8.394274e-01
  3.731200e-01   5.643814e+01   8.750362e-01
  3.734190e-01   5.681094e+01   8.009489e-01
  3.737180e-01   5.639870e+01   8.716007e-01
  3.740170e-01   5.654994e+01   8.215511e-01
  3.743160e-01   5.537127e+01   8.698608e-01
  3.746150e-01   5.701832e+01   8.763755e-01
  3.749140e-01   5.928063e+01   8.720568e-01
  3.752130e-01   5.717785e+01   9.178168e-01
  3.755110e-01   5.770783e+01   8.574989e-01
  3.758100e-01   5.904891e+01   9.327130e-01
  3.761090e-01   5.789109e+01   8.959494e-01
  3.764080e-01   5.806490e+01   9.213169e-01
  3.767070e-01   5.658979e+01   9.509881e-01
  3.770060e-01   5.783998e+01   8.826675e-01
  3.773050e-01   5.593979e+01   9.536269e-01
  3.776040e-01   5.624713e+01   9.138931e-01
  3.779030e-01   5.906179e+01   9.674463e-01
  3.782020e-01   5.624102e+01   1.019703e+00
  3.785010e-01   5.665952e+01   8.996976e-01
  3.788000e-01   5.693998e+01   1.021027e+00
  3.790990e-01   5.850636e+01   9.548956e-01
  3.793970e-01   5.590929e+01   1.002062e+00
  3.796960e-01   5.625358e+01   1.000390e+00
  3.799950e-01   5.772243e+01   9.947708e-01
  3.802940e-01   5.585339e+01   1.087870e+00
  3.805930e-01   5.795995e+01   9.665362e-01
  3.808920e-01   5.878104e+01   1.122340e+00
  3.811910e-01   5.662873e+01   1.018232e+00
  3.814900e-01   5.726324e+01   1.077565e+00
  3.817890e-01   5.683975e+01   1.172265e+00
  3.820880e-01   5.716748e+01   9.991018e-01
  3.823870e-01   5.828816e+01   1.194791e+00
  3.826860e-01   5.842188e+01   1.049627e+00
  3.829840e-01   5.560543e+01   1.190391e+00
  3.832830e-01   5.748178e+01   1.156830e+00
  3.835820e-01   5.712845e+01   1.125807e+00
  3.838810e-01   5.845960e+01   1.273270e+00
  3.841800e-01   5.696397e+01   1.111188e+00
  3.844790e-01   5.651751e+01   1.261250e+00
  3.847780e-01   5.628368e+01   1.166517e+00
  3.850770e-01   5.548805e+01   1.259142e+00
  3.853760e-01   5.813446e+01   1.374833e+00
  3.856750e-01   5.705734e+01   1.174507e+00
  3.859740e-01   5.526049e+01   1.364145e+00
  3.862730e-01   5.832094e+01   1.271759e+00
  3.865710e-01   5.182565e+01   1.321069e+00
  3.868700e-01   5.664365e+01   1.406455e+00
  3.871690e-01   5.654289e+01   1.322121e+00
  3.874680e-01   5.665580e+01   1.524019e+00
  3.877670e-01   5.644596e+01   1.343190e+00
  3.880660e-01   5.640237e+01   1.554782e+00
  3.883650e-01   5.730503e+01   1.485065e+00
  3.886640e-01   5.648999e+01   1.538603e+00
  3.889630e-01   5.776483e+01   1.693117e+00
  3.892620e-01   5.581146e+01   1.496442e+00
  3.895610e-01   5.992633e+01   1.771759e+00
  3.898600e-01   5.607755e+01   1.668206e+00
  3.901580e-01   5.829796e+01   1.772310e+00
  3.904570e-01   5.886370e+01   1.991094e+00
  3.907560e-01   5.646904e+01   1.719891e+00
  3.910550e-01   5.594521e+01   1.976727e+00
  3.913540e-01   5.811038e+01   2.014615e+00
  3.916530e-01   5.622459e+01   1.981656e+00
  3.919520e-01   5.657381e+01   2.582229e+00
  3.922510e-01   5.622459e+01   1.981656e+00
  3.925500e-01   5.594521e+01   2.652057e+00
  3.928490e-01   5.301175e+01   2.356660e+00
  3.931480e-01   5.091643e+01   2.530058e+00
  3.934470e-01   0.000000e+00   0.000000e+00
  3.937460e-01   5.644809e+01   2.663950e+00
creator: radaver
creator-version: 3725
header-file: /nas_data/SAXS_data/20151104Workshop/header/JH1_0125.txt
image-file: /nas_data/Pilatus1M/20151104_Workshop/JH1_0125.tif
angular-axis-file: /nas_data/SAXS_data/20151104Workshop/q20151029.dat
beamstop-mask-file: /nas_data/SAXS_data/20151104Workshop/fit2d20151031.msk
detector-response-file: none
beam-center-x: 949.7700
beam-center-y: 918.8000
unit-time: 1.0000
channel-first: 10
channel-last: 1315
Exposure time [s]: 1.093933
Transmitted Beam: 0.484747
Incident Beam: 0.484747
Code: JH1
Concentration [mg/ml]: 1
Run Number: 0125
