# Supplementary material for: SAXS analysis of a soluble cytosolic NgBR construct including extracellular and transmembrane domains
Source: PLoS One. 2018 Jan 18;13(1):e0191371. doi: 10.1371/journal.pone.0191371 (PMC5773207; doi:10.1371/journal.pone.0191371)
Supplement: S1 File — (ZIP) [file pone.0191371.s001.zip › JH1_0126.dat]

Sample:   c= 1.0000 mg/ml  Code: JH1
  3.656810e-03   2.261302e+04   4.130123e+01
  3.955720e-03   2.196714e+04   2.795777e+01
  4.254640e-03   1.906896e+04   2.334238e+01
  4.553560e-03   1.543689e+04   2.024904e+01
  4.852480e-03   1.248864e+04   1.705174e+01
  5.151400e-03   1.054561e+04   1.547927e+01
  5.450320e-03   8.707877e+03   1.336029e+01
  5.749240e-03   7.447188e+03   1.197118e+01
  6.048150e-03   6.356095e+03   1.084049e+01
  6.347070e-03   5.524025e+03   9.601572e+00
  6.645990e-03   4.822122e+03   8.931417e+00
  6.944910e-03   4.249819e+03   8.072097e+00
  7.243830e-03   3.789596e+03   7.386089e+00
  7.542750e-03   3.383989e+03   6.953144e+00
  7.841670e-03   3.045471e+03   6.229456e+00
  8.140580e-03   2.753487e+03   6.005013e+00
  8.439500e-03   2.509107e+03   5.525193e+00
  8.738420e-03   2.309475e+03   5.250273e+00
  9.037340e-03   2.132630e+03   4.878296e+00
  9.336260e-03   1.968139e+03   4.605349e+00
  9.635180e-03   1.814007e+03   4.408764e+00
  9.934100e-03   1.672951e+03   4.096532e+00
  1.023300e-02   1.538886e+03   4.026526e+00
  1.053190e-02   1.415223e+03   3.916440e+00
  1.083090e-02   1.308748e+03   3.766233e+00
  1.112980e-02   1.213529e+03   3.595773e+00
  1.142870e-02   1.126359e+03   3.444813e+00
  1.172760e-02   1.042457e+03   3.304810e+00
  1.202650e-02   9.676084e+02   3.175150e+00
  1.232540e-02   8.929660e+02   3.033511e+00
  1.262440e-02   8.334569e+02   2.876196e+00
  1.292330e-02   7.713901e+02   2.724349e+00
  1.322220e-02   7.203567e+02   2.632688e+00
  1.352110e-02   6.677894e+02   2.509334e+00
  1.382000e-02   6.199736e+02   2.394006e+00
  1.411900e-02   5.814555e+02   2.307163e+00
  1.441790e-02   5.415822e+02   2.210613e+00
  1.471680e-02   5.078749e+02   2.130546e+00
  1.501570e-02   4.728772e+02   2.013337e+00
  1.531460e-02   4.468278e+02   1.948262e+00
  1.561350e-02   4.201677e+02   1.856099e+00
  1.591250e-02   3.969800e+02   1.820052e+00
  1.621140e-02   3.730359e+02   1.733888e+00
  1.651030e-02   3.523228e+02   1.667344e+00
  1.680920e-02   3.349240e+02   1.625653e+00
  1.710810e-02   3.168943e+02   1.584610e+00
  1.740710e-02   3.012128e+02   1.522676e+00
  1.770600e-02   2.872151e+02   1.471931e+00
  1.800490e-02   2.731960e+02   1.424210e+00
  1.830380e-02   2.573659e+02   1.393347e+00
  1.860270e-02   2.438478e+02   1.329923e+00
  1.890170e-02   2.354558e+02   1.306838e+00
  1.920060e-02   2.256403e+02   1.267182e+00
  1.949950e-02   2.160865e+02   1.254347e+00
  1.979840e-02   2.075558e+02   1.206271e+00
  2.009730e-02   2.008466e+02   1.173599e+00
  2.039620e-02   1.898697e+02   1.139009e+00
  2.069520e-02   1.861045e+02   1.121579e+00
  2.099410e-02   1.764128e+02   1.099898e+00
  2.129300e-02   1.704679e+02   1.052873e+00
  2.159190e-02   1.646954e+02   1.070557e+00
  2.189080e-02   1.610081e+02   1.064413e+00
  2.218980e-02   1.526447e+02   1.054253e+00
  2.248870e-02   1.474736e+02   1.054729e+00
  2.278760e-02   1.443970e+02   1.033386e+00
  2.308650e-02   1.391444e+02   1.045637e+00
  2.338540e-02   1.375576e+02   1.037498e+00
  2.368430e-02   1.336012e+02   1.003897e+00
  2.398330e-02   1.291058e+02   1.009317e+00
  2.428220e-02   1.261559e+02   9.755230e-01
  2.458110e-02   1.240955e+02   1.000055e+00
  2.488000e-02   1.208243e+02   9.604668e-01
  2.517890e-02   1.188757e+02   9.413259e-01
  2.547790e-02   1.151902e+02   9.397104e-01
  2.577680e-02   1.128041e+02   9.224570e-01
  2.607570e-02   1.117942e+02   9.257543e-01
  2.637460e-02   1.078707e+02   9.020600e-01
  2.667350e-02   1.074935e+02   8.779443e-01
  2.697250e-02   1.050823e+02   8.412780e-01
  2.727140e-02   1.030224e+02   8.020771e-01
  2.757030e-02   1.028259e+02   8.026416e-01
  2.786920e-02   1.010645e+02   7.866429e-01
  2.816810e-02   9.916731e+01   7.668747e-01
  2.846700e-02   9.693622e+01   7.488382e-01
  2.876600e-02   9.480637e+01   7.316430e-01
  2.906490e-02   9.563879e+01   7.370581e-01
  2.936380e-02   9.287677e+01   7.209287e-01
  2.966270e-02   9.337169e+01   7.175436e-01
  2.996160e-02   9.096882e+01   7.092883e-01
  3.026060e-02   9.129234e+01   6.993580e-01
  3.055950e-02   8.874186e+01   6.885423e-01
  3.085840e-02   8.902701e+01   6.867357e-01
  3.115730e-02   8.869279e+01   6.825754e-01
  3.145620e-02   8.770754e+01   6.722513e-01
  3.175510e-02   8.615335e+01   6.680964e-01
  3.205410e-02   8.522715e+01   6.608742e-01
  3.235300e-02   8.485314e+01   6.567510e-01
  3.265190e-02   8.478003e+01   6.444217e-01
  3.295080e-02   8.363750e+01   6.442619e-01
  3.324970e-02   8.204195e+01   6.372491e-01
  3.354870e-02   8.262293e+01   6.378295e-01
  3.384760e-02   8.146204e+01   6.260202e-01
  3.414650e-02   8.160636e+01   6.265745e-01
  3.444540e-02   8.110096e+01   6.160475e-01
  3.474430e-02   7.884858e+01   6.127779e-01
  3.504330e-02   7.922898e+01   6.066423e-01
  3.534220e-02   8.035589e+01   6.116952e-01
  3.564110e-02   7.900602e+01   6.057882e-01
  3.594000e-02   7.946494e+01   5.959163e-01
  3.623890e-02   7.844309e+01   6.021449e-01
  3.653780e-02   7.768744e+01   5.830295e-01
  3.683680e-02   7.686191e+01   5.874686e-01
  3.713570e-02   7.614968e+01   5.854378e-01
  3.743460e-02   7.603073e+01   5.754457e-01
  3.773350e-02   7.633787e+01   5.759421e-01
  3.803240e-02   7.608089e+01   5.886963e-01
  3.833140e-02   7.647007e+01   6.042281e-01
  3.863030e-02   7.637451e+01   6.132373e-01
  3.892920e-02   7.389108e+01   6.016160e-01
  3.922810e-02   7.519215e+01   6.092679e-01
  3.952700e-02   7.477132e+01   6.036230e-01
  3.982600e-02   7.432059e+01   6.105404e-01
  4.012490e-02   7.345585e+01   5.975181e-01
  4.042380e-02   7.335862e+01   6.049694e-01
  4.072270e-02   7.423621e+01   6.061765e-01
  4.102160e-02   7.296072e+01   6.001594e-01
  4.132050e-02   7.287503e+01   6.005935e-01
  4.161950e-02   7.221501e+01   5.916879e-01
  4.191840e-02   7.355815e+01   6.049918e-01
  4.221730e-02   7.291797e+01   5.945607e-01
  4.251620e-02   7.194100e+01   5.983046e-01
  4.281510e-02   7.127167e+01   5.863053e-01
  4.311410e-02   7.159465e+01   5.883851e-01
  4.341300e-02   7.149135e+01   5.909991e-01
  4.371190e-02   7.162346e+01   5.900183e-01
  4.401080e-02   7.109854e+01   5.878522e-01
  4.430970e-02   7.080558e+01   5.821559e-01
  4.460860e-02   7.136003e+01   5.851739e-01
  4.490760e-02   7.062055e+01   5.836210e-01
  4.520650e-02   7.096881e+01   5.806203e-01
  4.550540e-02   7.058746e+01   5.819976e-01
  4.580430e-02   7.055274e+01   5.796463e-01
  4.610320e-02   7.040354e+01   5.761306e-01
  4.640220e-02   7.026950e+01   5.799480e-01
  4.670110e-02   6.935380e+01   5.675784e-01
  4.700000e-02   6.960803e+01   5.707302e-01
  4.729890e-02   6.861670e+01   5.687725e-01
  4.759780e-02   6.885473e+01   5.690474e-01
  4.789680e-02   6.916336e+01   5.667986e-01
  4.819570e-02   6.821499e+01   5.622072e-01
  4.849460e-02   6.950109e+01   5.695854e-01
  4.879350e-02   6.825594e+01   5.582760e-01
  4.909240e-02   6.836914e+01   5.663316e-01
  4.939130e-02   6.792238e+01   5.548984e-01
  4.969030e-02   6.795457e+01   5.570421e-01
  4.998920e-02   6.803186e+01   5.566852e-01
  5.028810e-02   6.809868e+01   5.549515e-01
  5.058700e-02   6.846879e+01   5.605045e-01
  5.088590e-02   6.752679e+01   5.473905e-01
  5.118490e-02   6.820495e+01   5.573930e-01
  5.148380e-02   6.758386e+01   5.521881e-01
  5.178270e-02   6.724444e+01   5.436924e-01
  5.208160e-02   6.754491e+01   5.507130e-01
  5.238050e-02   6.749062e+01   5.446867e-01
  5.267940e-02   6.790421e+01   5.541586e-01
  5.297840e-02   6.728700e+01   5.444994e-01
  5.327730e-02   6.665960e+01   5.394401e-01
  5.357620e-02   6.729719e+01   5.439056e-01
  5.387510e-02   6.708677e+01   5.399174e-01
  5.417400e-02   6.688132e+01   5.441283e-01
  5.447300e-02   6.713029e+01   5.370080e-01
  5.477190e-02   6.622057e+01   5.345760e-01
  5.507080e-02   6.647518e+01   5.356027e-01
  5.536970e-02   6.544761e+01   5.296321e-01
  5.566860e-02   6.790368e+01   5.431947e-01
  5.596760e-02   6.662492e+01   5.319619e-01
  5.626650e-02   6.756919e+01   5.381480e-01
  5.656540e-02   6.737555e+01   5.355537e-01
  5.686430e-02   6.669515e+01   5.298609e-01
  5.716320e-02   6.583033e+01   5.229243e-01
  5.746210e-02   6.583528e+01   5.282057e-01
  5.776110e-02   6.612426e+01   5.311571e-01
  5.806000e-02   6.686914e+01   5.258770e-01
  5.835890e-02   6.590946e+01   5.226632e-01
  5.865780e-02   6.629587e+01   5.213364e-01
  5.895670e-02   6.681362e+01   5.333157e-01
  5.925570e-02   6.557804e+01   5.162665e-01
  5.955460e-02   6.644288e+01   5.265125e-01
  5.985350e-02   6.658069e+01   5.196386e-01
  6.015240e-02   6.554354e+01   5.172466e-01
  6.045130e-02   6.612343e+01   5.200929e-01
  6.075020e-02   6.521033e+01   5.115204e-01
  6.104920e-02   6.598443e+01   5.184226e-01
  6.134810e-02   6.615174e+01   5.196410e-01
  6.164700e-02   6.501640e+01   5.069977e-01
  6.194590e-02   6.601704e+01   5.191116e-01
  6.224480e-02   6.533323e+01   5.050649e-01
  6.254380e-02   6.578269e+01   5.154079e-01
  6.284270e-02   6.609827e+01   5.183102e-01
  6.314160e-02   6.594284e+01   5.053276e-01
  6.344050e-02   6.537485e+01   5.105385e-01
  6.373940e-02   6.632874e+01   5.057666e-01
  6.403840e-02   6.649814e+01   5.143625e-01
  6.433730e-02   6.618013e+01   5.078025e-01
  6.463620e-02   6.549117e+01   5.010286e-01
  6.493510e-02   6.467148e+01   5.088616e-01
  6.523400e-02   6.539410e+01   5.011668e-01
  6.553290e-02   6.577973e+01   5.052213e-01
  6.583190e-02   6.535052e+01   5.015107e-01
  6.613080e-02   6.559663e+01   4.979024e-01
  6.642970e-02   6.417383e+01   5.016030e-01
  6.672860e-02   6.523092e+01   4.950267e-01
  6.702750e-02   6.463257e+01   4.977335e-01
  6.732650e-02   6.515824e+01   4.962358e-01
  6.762540e-02   6.534720e+01   4.969549e-01
  6.792430e-02   6.574954e+01   5.004924e-01
  6.822320e-02   6.484966e+01   4.892120e-01
  6.852210e-02   6.468546e+01   4.959252e-01
  6.882110e-02   6.591873e+01   4.966413e-01
  6.912000e-02   6.435421e+01   4.902262e-01
  6.941890e-02   6.528287e+01   4.903637e-01
  6.971780e-02   6.572908e+01   4.915569e-01
  7.001670e-02   6.511467e+01   4.955736e-01
  7.031560e-02   6.490777e+01   4.880008e-01
  7.061460e-02   6.528427e+01   4.898908e-01
  7.091350e-02   6.518247e+01   4.880837e-01
  7.121240e-02   6.511225e+01   4.840826e-01
  7.151130e-02   6.469835e+01   4.886410e-01
  7.181020e-02   6.560966e+01   4.854650e-01
  7.210920e-02   6.555335e+01   4.885244e-01
  7.240810e-02   6.542261e+01   4.833934e-01
  7.270700e-02   6.458033e+01   4.862955e-01
  7.300590e-02   6.449611e+01   4.813277e-01
  7.330480e-02   6.550260e+01   4.796184e-01
  7.360370e-02   6.445364e+01   4.816281e-01
  7.390270e-02   6.483669e+01   4.776192e-01
  7.420160e-02   6.464480e+01   4.841934e-01
  7.450050e-02   6.457294e+01   4.748781e-01
  7.479940e-02   6.445257e+01   4.757586e-01
  7.509830e-02   6.535117e+01   4.831294e-01
  7.539730e-02   6.466667e+01   4.734722e-01
  7.569620e-02   6.492617e+01   4.752958e-01
  7.599510e-02   6.456661e+01   4.770686e-01
  7.629400e-02   6.457581e+01   4.709800e-01
  7.659290e-02   6.443033e+01   4.747932e-01
  7.689190e-02   6.515977e+01   4.731047e-01
  7.719080e-02   6.493163e+01   4.748779e-01
  7.748970e-02   6.477608e+01   4.708529e-01
  7.778860e-02   6.509307e+01   4.750307e-01
  7.808750e-02   6.400962e+01   4.676348e-01
  7.838640e-02   6.507877e+01   4.689821e-01
  7.868540e-02   6.463203e+01   4.686311e-01
  7.898430e-02   6.414583e+01   4.643618e-01
  7.928320e-02   6.277338e+01   4.647840e-01
  7.958210e-02   6.444375e+01   4.621553e-01
  7.988100e-02   6.519754e+01   4.702534e-01
  8.018000e-02   6.441424e+01   4.649181e-01
  8.047890e-02   6.496975e+01   4.665037e-01
  8.077780e-02   6.505686e+01   4.659894e-01
  8.107670e-02   6.465398e+01   4.620972e-01
  8.137560e-02   6.494965e+01   4.664316e-01
  8.167450e-02   6.428106e+01   4.611666e-01
  8.197350e-02   6.394899e+01   4.571752e-01
  8.227240e-02   6.462539e+01   4.640311e-01
  8.257130e-02   6.427876e+01   4.532747e-01
  8.287020e-02   6.469102e+01   4.638571e-01
  8.316910e-02   6.445676e+01   4.597842e-01
  8.346810e-02   6.471752e+01   4.563687e-01
  8.376700e-02   6.506518e+01   4.639707e-01
  8.406590e-02   6.418244e+01   4.514073e-01
  8.436480e-02   6.477048e+01   4.605015e-01
  8.466370e-02   6.561231e+01   4.575648e-01
  8.496270e-02   6.394841e+01   4.624119e-01
  8.526160e-02   6.419011e+01   4.779141e-01
  8.556050e-02   6.499235e+01   4.813456e-01
  8.585940e-02   6.502897e+01   4.875086e-01
  8.615830e-02   6.455386e+01   4.857244e-01
  8.645720e-02   6.433138e+01   4.896547e-01
  8.675620e-02   6.501482e+01   4.946990e-01
  8.705510e-02   6.492127e+01   4.933592e-01
  8.735400e-02   6.424769e+01   4.932508e-01
  8.765290e-02   6.442629e+01   4.944326e-01
  8.795180e-02   6.498281e+01   5.006089e-01
  8.825080e-02   6.427420e+01   4.933526e-01
  8.854970e-02   6.461276e+01   5.012357e-01
  8.884860e-02   6.341705e+01   4.945410e-01
  8.914750e-02   6.474756e+01   5.059484e-01
  8.944640e-02   6.520993e+01   5.040666e-01
  8.974530e-02   6.389279e+01   4.948768e-01
  9.004430e-02   7.559374e+01   5.361123e-01
  9.034320e-02   6.359883e+01   4.743672e-01
  9.064210e-02   6.390392e+01   4.746140e-01
  9.094100e-02   6.346329e+01   4.631247e-01
  9.123990e-02   6.333233e+01   4.614079e-01
  9.153890e-02   6.511454e+01   4.703771e-01
  9.183780e-02   6.391796e+01   4.627122e-01
  9.213670e-02   6.404244e+01   4.615260e-01
  9.243560e-02   6.422812e+01   4.609766e-01
  9.273450e-02   6.487328e+01   4.592748e-01
  9.303350e-02   6.458623e+01   4.643008e-01
  9.333240e-02   6.439975e+01   4.533170e-01
  9.363130e-02   6.405414e+01   4.555812e-01
  9.393020e-02   6.390406e+01   4.527196e-01
  9.422910e-02   6.425111e+01   4.551097e-01
  9.452800e-02   6.381111e+01   4.547162e-01
  9.482700e-02   6.436358e+01   4.464421e-01
  9.512590e-02   6.386835e+01   4.529784e-01
  9.542480e-02   6.415352e+01   4.490434e-01
  9.572370e-02   6.383292e+01   4.479200e-01
  9.602260e-02   6.408084e+01   4.510499e-01
  9.632160e-02   6.402388e+01   4.430851e-01
  9.662050e-02   6.315430e+01   4.425918e-01
  9.691940e-02   6.513631e+01   4.494832e-01
  9.721830e-02   6.437652e+01   4.443037e-01
  9.751720e-02   6.389908e+01   4.448283e-01
  9.781610e-02   6.408554e+01   4.411517e-01
  9.811510e-02   6.369780e+01   4.441271e-01
  9.841400e-02   6.446373e+01   4.396288e-01
  9.871290e-02   6.433186e+01   4.423550e-01
  9.901180e-02   6.423203e+01   4.430849e-01
  9.931070e-02   6.372556e+01   4.374523e-01
  9.960970e-02   6.464601e+01   4.437918e-01
  9.990860e-02   6.433405e+01   4.353957e-01
  1.002070e-01   6.387570e+01   4.379674e-01
  1.005060e-01   6.405658e+01   4.361629e-01
  1.008050e-01   6.421203e+01   4.391189e-01
  1.011040e-01   6.345335e+01   4.303925e-01
  1.014030e-01   6.354729e+01   4.327253e-01
  1.017020e-01   6.306190e+01   4.351685e-01
  1.020010e-01   6.351970e+01   4.319569e-01
  1.023000e-01   6.464279e+01   4.337368e-01
  1.025990e-01   6.440573e+01   4.319420e-01
  1.028980e-01   6.368105e+01   4.311641e-01
  1.031970e-01   6.409828e+01   4.349371e-01
  1.034960e-01   6.375486e+01   4.258470e-01
  1.037950e-01   6.471569e+01   4.329802e-01
  1.040930e-01   6.400784e+01   4.270132e-01
  1.043920e-01   6.379109e+01   4.302066e-01
  1.046910e-01   6.355203e+01   4.287406e-01
  1.049900e-01   6.395850e+01   4.242926e-01
  1.052890e-01   6.387284e+01   4.275325e-01
  1.055880e-01   6.372416e+01   4.254238e-01
  1.058870e-01   6.439366e+01   4.292720e-01
  1.061860e-01   6.422278e+01   4.245351e-01
  1.064850e-01   6.457211e+01   4.263230e-01
  1.067840e-01   6.464800e+01   4.288195e-01
  1.070830e-01   6.365168e+01   4.220158e-01
  1.073820e-01   6.345792e+01   4.198187e-01
  1.076800e-01   6.454881e+01   4.231003e-01
  1.079790e-01   6.346701e+01   4.214032e-01
  1.082780e-01   6.446054e+01   4.265918e-01
  1.085770e-01   6.352369e+01   4.145770e-01
  1.088760e-01   6.391867e+01   4.216506e-01
  1.091750e-01   6.428461e+01   4.213052e-01
  1.094740e-01   6.358924e+01   4.199437e-01
  1.097730e-01   6.461233e+01   4.208402e-01
  1.100720e-01   6.409473e+01   4.152464e-01
  1.103710e-01   6.427147e+01   4.221904e-01
  1.106700e-01   6.343734e+01   4.134064e-01
  1.109690e-01   6.391956e+01   4.207238e-01
  1.112670e-01   6.457037e+01   4.153058e-01
  1.115660e-01   6.440907e+01   4.159668e-01
  1.118650e-01   6.394651e+01   4.183623e-01
  1.121640e-01   6.390881e+01   4.122978e-01
  1.124630e-01   6.430084e+01   4.147319e-01
  1.127620e-01   6.480641e+01   4.163592e-01
  1.130610e-01   6.434834e+01   4.142978e-01
  1.133600e-01   6.475757e+01   4.203973e-01
  1.136590e-01   6.380463e+01   4.071098e-01
  1.139580e-01   6.475110e+01   4.147134e-01
  1.142570e-01   6.521173e+01   4.158932e-01
  1.145560e-01   6.508714e+01   4.160813e-01
  1.148550e-01   6.386238e+01   4.109902e-01
  1.151530e-01   6.435081e+01   4.071694e-01
  1.154520e-01   6.392877e+01   4.109158e-01
  1.157510e-01   6.422744e+01   4.073358e-01
  1.160500e-01   6.365014e+01   4.117530e-01
  1.163490e-01   6.431528e+01   4.076142e-01
  1.166480e-01   6.549666e+01   4.141876e-01
  1.169470e-01   6.429509e+01   4.081097e-01
  1.172460e-01   6.387477e+01   4.073334e-01
  1.175450e-01   6.342133e+01   4.025717e-01
  1.178440e-01   6.455080e+01   4.061405e-01
  1.181430e-01   6.355863e+01   4.060446e-01
  1.184420e-01   6.356986e+01   4.038645e-01
  1.187400e-01   6.454708e+01   4.055797e-01
  1.190390e-01   6.408341e+01   4.033036e-01
  1.193380e-01   6.424331e+01   4.038065e-01
  1.196370e-01   6.420618e+01   4.058808e-01
  1.199360e-01   6.468721e+01   4.033038e-01
  1.202350e-01   6.461401e+01   4.060643e-01
  1.205340e-01   6.390716e+01   4.014003e-01
  1.208330e-01   6.433182e+01   4.013924e-01
  1.211320e-01   6.461013e+01   4.055038e-01
  1.214310e-01   6.470981e+01   3.991392e-01
  1.217300e-01   6.425057e+01   4.032869e-01
  1.220290e-01   6.433770e+01   4.022128e-01
  1.223270e-01   6.501472e+01   4.016546e-01
  1.226260e-01   6.469559e+01   4.001415e-01
  1.229250e-01   6.438414e+01   3.976148e-01
  1.232240e-01   6.448411e+01   4.016006e-01
  1.235230e-01   6.466203e+01   4.013566e-01
  1.238220e-01   6.417527e+01   3.964535e-01
  1.241210e-01   6.432135e+01   3.984599e-01
  1.244200e-01   6.519276e+01   3.975242e-01
  1.247190e-01   6.418842e+01   3.990941e-01
  1.250180e-01   6.491783e+01   3.964304e-01
  1.253170e-01   6.526358e+01   3.982523e-01
  1.256160e-01   6.412387e+01   3.973280e-01
  1.259140e-01   6.472329e+01   3.963451e-01
  1.262130e-01   6.455582e+01   3.958320e-01
  1.265120e-01   6.492067e+01   3.941687e-01
  1.268110e-01   6.483725e+01   3.946673e-01
  1.271100e-01   6.405045e+01   3.958108e-01
  1.274090e-01   6.441000e+01   3.936156e-01
  1.277080e-01   6.450376e+01   3.926519e-01
  1.280070e-01   6.446334e+01   3.912910e-01
  1.283060e-01   6.375039e+01   3.905998e-01
  1.286050e-01   6.388594e+01   3.937729e-01
  1.289040e-01   6.412597e+01   3.875902e-01
  1.292030e-01   6.424627e+01   3.928645e-01
  1.295020e-01   6.515852e+01   3.919172e-01
  1.298000e-01   6.457088e+01   3.908795e-01
  1.300990e-01   6.452789e+01   3.883208e-01
  1.303980e-01   6.505952e+01   3.906440e-01
  1.306970e-01   6.473803e+01   3.926186e-01
  1.309960e-01   6.459217e+01   3.899666e-01
  1.312950e-01   6.423181e+01   3.886347e-01
  1.315940e-01   6.394876e+01   3.834978e-01
  1.318930e-01   6.445037e+01   3.878473e-01
  1.321920e-01   6.529614e+01   3.901425e-01
  1.324910e-01   6.429699e+01   3.881066e-01
  1.327900e-01   6.475142e+01   3.873166e-01
  1.330890e-01   6.526062e+01   3.883598e-01
  1.333870e-01   6.434746e+01   3.853971e-01
  1.336860e-01   6.442712e+01   3.849295e-01
  1.339850e-01   6.526963e+01   3.860284e-01
  1.342840e-01   6.448499e+01   3.865190e-01
  1.345830e-01   6.481809e+01   3.860956e-01
  1.348820e-01   6.465480e+01   3.856090e-01
  1.351810e-01   6.529620e+01   3.826482e-01
  1.354800e-01   6.465120e+01   3.851289e-01
  1.357790e-01   6.445214e+01   3.822176e-01
  1.360780e-01   6.463327e+01   3.843747e-01
  1.363770e-01   6.499232e+01   3.849745e-01
  1.366760e-01   6.435410e+01   3.851813e-01
  1.369740e-01   6.281145e+01   3.940133e-01
  1.372730e-01   6.423134e+01   4.005472e-01
  1.375720e-01   6.387569e+01   4.087463e-01
  1.378710e-01   6.395278e+01   4.107054e-01
  1.381700e-01   6.442749e+01   4.139675e-01
  1.384690e-01   6.399781e+01   4.197503e-01
  1.387680e-01   6.398610e+01   4.082510e-01
  1.390670e-01   6.492049e+01   3.995277e-01
  1.393660e-01   6.389607e+01   3.955901e-01
  1.396650e-01   6.463809e+01   3.950686e-01
  1.399640e-01   6.553879e+01   3.988342e-01
  1.402630e-01   6.449146e+01   3.874916e-01
  1.405620e-01   6.451421e+01   3.919393e-01
  1.408600e-01   6.436976e+01   3.902703e-01
  1.411590e-01   6.452084e+01   3.917122e-01
  1.414580e-01   6.499869e+01   3.936568e-01
  1.417570e-01   6.498157e+01   3.861117e-01
  1.420560e-01   6.526971e+01   3.915180e-01
  1.423550e-01   6.496920e+01   3.879674e-01
  1.426540e-01   6.443060e+01   3.828446e-01
  1.429530e-01   6.446985e+01   3.820406e-01
  1.432520e-01   6.444663e+01   3.790257e-01
  1.435510e-01   6.526990e+01   3.841733e-01
  1.438500e-01   6.457712e+01   3.780709e-01
  1.441490e-01   6.456397e+01   3.771481e-01
  1.444470e-01   6.473491e+01   3.800972e-01
  1.447460e-01   6.501155e+01   3.771337e-01
  1.450450e-01   6.451843e+01   3.794611e-01
  1.453440e-01   6.428763e+01   3.728715e-01
  1.456430e-01   6.456008e+01   3.773572e-01
  1.459420e-01   6.456073e+01   3.766989e-01
  1.462410e-01   6.486152e+01   3.758273e-01
  1.465400e-01   6.419569e+01   3.751953e-01
  1.468390e-01   6.445891e+01   3.712452e-01
  1.471380e-01   6.504014e+01   3.759106e-01
  1.474370e-01   6.481660e+01   3.759142e-01
  1.477360e-01   6.457198e+01   3.741245e-01
  1.480340e-01   6.416572e+01   3.693545e-01
  1.483330e-01   6.443918e+01   3.785566e-01
  1.486320e-01   6.467745e+01   3.887706e-01
  1.489310e-01   6.461398e+01   3.902761e-01
  1.492300e-01   6.534874e+01   3.919992e-01
  1.495290e-01   6.534760e+01   3.944627e-01
  1.498280e-01   6.538105e+01   3.991252e-01
  1.501270e-01   6.513062e+01   3.999132e-01
  1.504260e-01   6.497224e+01   3.940752e-01
  1.507250e-01   6.603680e+01   4.032110e-01
  1.510240e-01   6.538271e+01   4.001656e-01
  1.513230e-01   6.466207e+01   4.032254e-01
  1.516210e-01   6.507172e+01   4.002538e-01
  1.519200e-01   6.463103e+01   3.988962e-01
  1.522190e-01   6.531162e+01   4.079745e-01
  1.525180e-01   6.544750e+01   4.035205e-01
  1.528170e-01   6.507209e+01   4.077772e-01
  1.531160e-01   6.504175e+01   4.044075e-01
  1.534150e-01   6.552356e+01   4.000772e-01
  1.537140e-01   6.497572e+01   3.916119e-01
  1.540130e-01   6.514178e+01   3.856501e-01
  1.543120e-01   6.422409e+01   3.831561e-01
  1.546110e-01   6.515661e+01   3.833803e-01
  1.549100e-01   6.561181e+01   3.849475e-01
  1.552090e-01   6.558470e+01   3.869590e-01
  1.555070e-01   6.529787e+01   3.768718e-01
  1.558060e-01   6.494442e+01   3.811631e-01
  1.561050e-01   6.532940e+01   3.784938e-01
  1.564040e-01   6.508729e+01   3.793388e-01
  1.567030e-01   6.525877e+01   3.778501e-01
  1.570020e-01   6.485943e+01   3.747410e-01
  1.573010e-01   6.515120e+01   3.790809e-01
  1.576000e-01   6.496993e+01   3.727139e-01
  1.578990e-01   6.503054e+01   3.748049e-01
  1.581980e-01   6.536690e+01   3.740630e-01
  1.584970e-01   6.474756e+01   3.720755e-01
  1.587960e-01   6.522955e+01   3.768920e-01
  1.590940e-01   6.447452e+01   3.694102e-01
  1.593930e-01   6.567472e+01   3.715837e-01
  1.596920e-01   6.509147e+01   3.709653e-01
  1.599910e-01   6.478240e+01   3.717544e-01
  1.602900e-01   6.443998e+01   3.701431e-01
  1.605890e-01   6.512377e+01   3.665645e-01
  1.608880e-01   6.541938e+01   3.698313e-01
  1.611870e-01   6.447657e+01   3.661432e-01
  1.614860e-01   6.472533e+01   3.672540e-01
  1.617850e-01   6.523489e+01   3.654802e-01
  1.620840e-01   6.486837e+01   3.644520e-01
  1.623830e-01   6.485221e+01   3.659997e-01
  1.626810e-01   6.442509e+01   3.626146e-01
  1.629800e-01   6.461837e+01   3.592905e-01
  1.632790e-01   6.462961e+01   3.604691e-01
  1.635780e-01   6.526826e+01   3.634099e-01
  1.638770e-01   6.481384e+01   3.644968e-01
  1.641760e-01   6.424683e+01   3.611368e-01
  1.644750e-01   6.459798e+01   3.613453e-01
  1.647740e-01   6.415726e+01   3.597252e-01
  1.650730e-01   6.505984e+01   3.636103e-01
  1.653720e-01   6.506390e+01   3.632305e-01
  1.656710e-01   6.565608e+01   3.627408e-01
  1.659700e-01   6.524479e+01   3.631498e-01
  1.662680e-01   6.435568e+01   3.593215e-01
  1.665670e-01   6.503867e+01   3.621877e-01
  1.668660e-01   6.499953e+01   3.586430e-01
  1.671650e-01   6.576554e+01   3.636231e-01
  1.674640e-01   6.462344e+01   3.596858e-01
  1.677630e-01   6.467955e+01   3.579470e-01
  1.680620e-01   6.442991e+01   3.595287e-01
  1.683610e-01   6.478774e+01   3.549067e-01
  1.686600e-01   6.456244e+01   3.591350e-01
  1.689590e-01   6.450865e+01   3.554263e-01
  1.692580e-01   6.463344e+01   3.555853e-01
  1.695570e-01   6.548317e+01   3.624555e-01
  1.698560e-01   6.503859e+01   3.552271e-01
  1.701540e-01   6.528750e+01   3.586846e-01
  1.704530e-01   6.482250e+01   3.544543e-01
  1.707520e-01   6.513753e+01   3.554972e-01
  1.710510e-01   6.528872e+01   3.588755e-01
  1.713500e-01   6.479398e+01   3.540126e-01
  1.716490e-01   6.433896e+01   3.555127e-01
  1.719480e-01   6.463845e+01   3.507215e-01
  1.722470e-01   6.497124e+01   3.539524e-01
  1.725460e-01   6.486822e+01   3.553103e-01
  1.728450e-01   6.397683e+01   3.505172e-01
  1.731440e-01   6.423259e+01   3.517549e-01
  1.734430e-01   6.528034e+01   3.513964e-01
  1.737410e-01   6.461115e+01   3.531508e-01
  1.740400e-01   6.435347e+01   3.517266e-01
  1.743390e-01   6.453023e+01   3.497227e-01
  1.746380e-01   6.479984e+01   3.520483e-01
  1.749370e-01   6.481741e+01   3.497976e-01
  1.752360e-01   6.484574e+01   3.521729e-01
  1.755350e-01   6.452428e+01   3.504116e-01
  1.758340e-01   6.477843e+01   3.464137e-01
  1.761330e-01   6.422987e+01   3.504966e-01
  1.764320e-01   6.426959e+01   3.457303e-01
  1.767310e-01   6.459946e+01   3.509700e-01
  1.770300e-01   6.433553e+01   3.465920e-01
  1.773280e-01   6.493765e+01   3.495974e-01
  1.776270e-01   6.520859e+01   3.491086e-01
  1.779260e-01   6.440238e+01   3.454067e-01
  1.782250e-01   6.448030e+01   3.483641e-01
  1.785240e-01   6.501846e+01   3.465446e-01
  1.788230e-01   6.460766e+01   3.471524e-01
  1.791220e-01   6.417133e+01   3.464926e-01
  1.794210e-01   6.486080e+01   3.451117e-01
  1.797200e-01   6.506928e+01   3.471905e-01
  1.800190e-01   6.448624e+01   3.432791e-01
  1.803180e-01   6.441553e+01   3.466358e-01
  1.806170e-01   6.431890e+01   3.434998e-01
  1.809160e-01   6.437112e+01   3.429726e-01
  1.812140e-01   6.396470e+01   3.427194e-01
  1.815130e-01   6.423429e+01   3.429403e-01
  1.818120e-01   6.470389e+01   3.455361e-01
  1.821110e-01   6.506187e+01   3.424926e-01
  1.824100e-01   6.395615e+01   3.420310e-01
  1.827090e-01   6.443052e+01   3.426331e-01
  1.830080e-01   6.413900e+01   3.420224e-01
  1.833070e-01   6.389782e+01   3.389292e-01
  1.836060e-01   6.453762e+01   3.398129e-01
  1.839050e-01   6.407683e+01   3.425197e-01
  1.842040e-01   6.424503e+01   3.401732e-01
  1.845030e-01   6.438425e+01   3.397314e-01
  1.848010e-01   6.468959e+01   3.423305e-01
  1.851000e-01   6.494026e+01   3.383131e-01
  1.853990e-01   6.416976e+01   3.412803e-01
  1.856980e-01   6.438375e+01   3.394076e-01
  1.859970e-01   6.501570e+01   3.397822e-01
  1.862960e-01   6.374822e+01   3.378886e-01
  1.865950e-01   6.427137e+01   3.375139e-01
  1.868940e-01   6.465024e+01   3.423908e-01
  1.871930e-01   6.402508e+01   3.335907e-01
  1.874920e-01   6.393655e+01   3.364756e-01
  1.877910e-01   6.412071e+01   3.368017e-01
  1.880900e-01   6.351745e+01   3.352136e-01
  1.883880e-01   6.423692e+01   3.388596e-01
  1.886870e-01   6.499292e+01   3.347172e-01
  1.889860e-01   6.443979e+01   3.389128e-01
  1.892850e-01   6.412772e+01   3.355633e-01
  1.895840e-01   6.407358e+01   3.343339e-01
  1.898830e-01   6.358188e+01   3.335116e-01
  1.901820e-01   6.390940e+01   3.340598e-01
  1.904810e-01   6.462311e+01   3.357645e-01
  1.907800e-01   6.349032e+01   3.320417e-01
  1.910790e-01   6.436116e+01   3.336971e-01
  1.913780e-01   6.431571e+01   3.346555e-01
  1.916770e-01   6.431031e+01   3.344871e-01
  1.919750e-01   6.415565e+01   3.348578e-01
  1.922740e-01   6.367612e+01   3.299546e-01
  1.925730e-01   6.379089e+01   3.310030e-01
  1.928720e-01   6.424144e+01   3.329287e-01
  1.931710e-01   6.407738e+01   3.331134e-01
  1.934700e-01   6.467148e+01   3.331281e-01
  1.937690e-01   6.414113e+01   3.308574e-01
  1.940680e-01   6.382735e+01   3.318540e-01
  1.943670e-01   6.382396e+01   3.298891e-01
  1.946660e-01   6.324618e+01   3.289880e-01
  1.949650e-01   6.412063e+01   3.291702e-01
  1.952640e-01   6.423489e+01   3.309494e-01
  1.955630e-01   6.366723e+01   3.306820e-01
  1.958610e-01   6.335382e+01   3.267571e-01
  1.961600e-01   6.375027e+01   3.291041e-01
  1.964590e-01   6.412904e+01   3.286034e-01
  1.967580e-01   6.385953e+01   3.301303e-01
  1.970570e-01   6.348752e+01   3.269557e-01
  1.973560e-01   6.364581e+01   3.256233e-01
  1.976550e-01   6.409861e+01   3.295569e-01
  1.979540e-01   6.349923e+01   3.256799e-01
  1.982530e-01   6.374414e+01   3.280554e-01
  1.985520e-01   6.333359e+01   3.249671e-01
  1.988510e-01   6.392034e+01   3.266134e-01
  1.991500e-01   6.357433e+01   3.279119e-01
  1.994480e-01   6.344613e+01   3.242539e-01
  1.997470e-01   6.356408e+01   3.264249e-01
  2.000460e-01   6.343958e+01   3.222609e-01
  2.003450e-01   6.384337e+01   3.255536e-01
  2.006440e-01   6.393492e+01   3.285460e-01
  2.009430e-01   6.358036e+01   3.226183e-01
  2.012420e-01   6.328543e+01   3.251312e-01
  2.015410e-01   6.338456e+01   3.219814e-01
  2.018400e-01   6.344871e+01   3.228451e-01
  2.021390e-01   6.359831e+01   3.242154e-01
  2.024380e-01   6.332355e+01   3.186638e-01
  2.027370e-01   6.337287e+01   3.237822e-01
  2.030350e-01   6.315979e+01   3.201629e-01
  2.033340e-01   6.358549e+01   3.220726e-01
  2.036330e-01   6.330131e+01   3.188791e-01
  2.039320e-01   6.316148e+01   3.193438e-01
  2.042310e-01   6.350678e+01   3.232745e-01
  2.045300e-01   6.361711e+01   3.188597e-01
  2.048290e-01   6.404331e+01   3.210161e-01
  2.051280e-01   6.285422e+01   3.176157e-01
  2.054270e-01   6.365188e+01   3.190821e-01
  2.057260e-01   6.357149e+01   3.223161e-01
  2.060250e-01   6.347013e+01   3.180871e-01
  2.063240e-01   6.299456e+01   3.194690e-01
  2.066230e-01   6.341536e+01   3.191662e-01
  2.069210e-01   6.317197e+01   3.197812e-01
  2.072200e-01   6.316151e+01   3.190708e-01
  2.075190e-01   6.292520e+01   3.160515e-01
  2.078180e-01   6.288750e+01   3.183779e-01
  2.081170e-01   6.292074e+01   3.168414e-01
  2.084160e-01   6.336913e+01   3.200053e-01
  2.087150e-01   6.276107e+01   3.149769e-01
  2.090140e-01   6.223788e+01   3.151174e-01
  2.093130e-01   6.326608e+01   3.175754e-01
  2.096120e-01   6.283205e+01   3.159504e-01
  2.099110e-01   6.300443e+01   3.149277e-01
  2.102100e-01   6.261312e+01   3.155325e-01
  2.105080e-01   6.266038e+01   3.172606e-01
  2.108070e-01   6.347403e+01   3.163634e-01
  2.111060e-01   6.303011e+01   3.144673e-01
  2.114050e-01   6.332937e+01   3.156071e-01
  2.117040e-01   6.315492e+01   3.201505e-01
  2.120030e-01   6.293355e+01   3.255261e-01
  2.123020e-01   6.265843e+01   3.271591e-01
  2.126010e-01   6.313736e+01   3.257621e-01
  2.129000e-01   6.226052e+01   3.267110e-01
  2.131990e-01   6.368455e+01   3.333173e-01
  2.134980e-01   6.369869e+01   3.353770e-01
  2.137970e-01   6.292898e+01   3.308753e-01
  2.140950e-01   6.267641e+01   3.320537e-01
  2.143940e-01   6.253617e+01   3.329266e-01
  2.146930e-01   6.291143e+01   3.342383e-01
  2.149920e-01   6.319737e+01   3.353129e-01
  2.152910e-01   6.284506e+01   3.348511e-01
  2.155900e-01   6.273586e+01   3.374457e-01
  2.158890e-01   6.263967e+01   3.371869e-01
  2.161880e-01   6.329118e+01   3.374774e-01
  2.164870e-01   6.304908e+01   3.381243e-01
  2.167860e-01   6.321443e+01   3.322385e-01
  2.170850e-01   6.242219e+01   3.275819e-01
  2.173840e-01   6.251310e+01   3.247270e-01
  2.176820e-01   6.179507e+01   3.214223e-01
  2.179810e-01   6.209178e+01   3.231975e-01
  2.182800e-01   6.299333e+01   3.212649e-01
  2.185790e-01   6.228272e+01   3.209852e-01
  2.188780e-01   6.288545e+01   3.190552e-01
  2.191770e-01   6.261354e+01   3.204342e-01
  2.194760e-01   6.223144e+01   3.202917e-01
  2.197750e-01   6.247549e+01   3.177409e-01
  2.200740e-01   6.230170e+01   3.152789e-01
  2.203730e-01   6.192497e+01   3.160671e-01
  2.206720e-01   6.189954e+01   3.150604e-01
  2.209710e-01   6.322479e+01   3.206036e-01
  2.212700e-01   6.241646e+01   3.141109e-01
  2.215680e-01   6.254525e+01   3.172394e-01
  2.218670e-01   6.214851e+01   3.120009e-01
  2.221660e-01   6.214984e+01   3.154286e-01
  2.224650e-01   6.237646e+01   3.134852e-01
  2.227640e-01   6.185718e+01   3.119171e-01
  2.230630e-01   6.283270e+01   3.152887e-01
  2.233620e-01   6.203160e+01   3.124869e-01
  2.236610e-01   6.213234e+01   3.127405e-01
  2.239600e-01   6.193160e+01   3.086488e-01
  2.242590e-01   6.267710e+01   3.135855e-01
  2.245580e-01   6.249670e+01   3.122260e-01
  2.248570e-01   6.223151e+01   3.133826e-01
  2.251550e-01   6.215908e+01   3.095942e-01
  2.254540e-01   6.224081e+01   3.100513e-01
  2.257530e-01   6.227385e+01   3.124451e-01
  2.260520e-01   6.157541e+01   3.068851e-01
  2.263510e-01   6.241013e+01   3.099654e-01
  2.266500e-01   6.245921e+01   3.099608e-01
  2.269490e-01   6.171322e+01   3.067312e-01
  2.272480e-01   6.245623e+01   3.110974e-01
  2.275470e-01   6.158134e+01   3.048058e-01
  2.278460e-01   6.192753e+01   3.091434e-01
  2.281450e-01   6.186168e+01   3.062347e-01
  2.284440e-01   6.227442e+01   3.087473e-01
  2.287420e-01   6.158651e+01   3.079133e-01
  2.290410e-01   6.196685e+01   3.027460e-01
  2.293400e-01   6.195540e+01   3.074568e-01
  2.296390e-01   6.184625e+01   3.057054e-01
  2.299380e-01   6.169341e+01   3.058179e-01
  2.302370e-01   6.191148e+01   3.057441e-01
  2.305360e-01   6.259237e+01   3.054704e-01
  2.308350e-01   6.154774e+01   3.071901e-01
  2.311340e-01   6.197022e+01   3.025170e-01
  2.314330e-01   6.249972e+01   3.059707e-01
  2.317320e-01   6.163264e+01   3.049328e-01
  2.320310e-01   6.161088e+01   3.017568e-01
  2.323290e-01   6.195867e+01   3.073406e-01
  2.326280e-01   6.137548e+01   3.004742e-01
  2.329270e-01   6.188779e+01   3.021974e-01
  2.332260e-01   6.201394e+01   3.040557e-01
  2.335250e-01   6.161140e+01   3.023510e-01
  2.338240e-01   6.180388e+01   3.040213e-01
  2.341230e-01   6.152027e+01   2.988534e-01
  2.344220e-01   6.184496e+01   3.026855e-01
  2.347210e-01   6.159806e+01   3.019622e-01
  2.350200e-01   6.115399e+01   3.000486e-01
  2.353190e-01   6.170924e+01   3.017612e-01
  2.356180e-01   6.177281e+01   2.985483e-01
  2.359170e-01   6.164506e+01   3.025527e-01
  2.362150e-01   6.169239e+01   3.006632e-01
  2.365140e-01   6.154772e+01   2.980039e-01
  2.368130e-01   6.164843e+01   3.005560e-01
  2.371120e-01   6.198629e+01   2.999832e-01
  2.374110e-01   6.128057e+01   3.008290e-01
  2.377100e-01   6.204278e+01   2.990856e-01
  2.380090e-01   6.111264e+01   2.982062e-01
  2.383080e-01   6.137562e+01   2.969062e-01
  2.386070e-01   6.171481e+01   2.993256e-01
  2.389060e-01   6.171600e+01   2.989834e-01
  2.392050e-01   6.136325e+01   2.965377e-01
  2.395040e-01   6.121461e+01   2.982249e-01
  2.398020e-01   6.130450e+01   2.963957e-01
  2.401010e-01   6.165183e+01   2.989428e-01
  2.404000e-01   6.142670e+01   2.955701e-01
  2.406990e-01   6.106792e+01   2.963869e-01
  2.409980e-01   6.111872e+01   2.954976e-01
  2.412970e-01   6.201232e+01   2.971999e-01
  2.415960e-01   6.121422e+01   2.961774e-01
  2.418950e-01   6.127104e+01   2.946404e-01
  2.421940e-01   6.123588e+01   2.957806e-01
  2.424930e-01   6.168688e+01   2.977716e-01
  2.427920e-01   6.079558e+01   2.918550e-01
  2.430910e-01   6.133561e+01   2.951284e-01
  2.433890e-01   6.139384e+01   2.942730e-01
  2.436880e-01   6.094572e+01   2.957520e-01
  2.439870e-01   6.145829e+01   2.934414e-01
  2.442860e-01   6.084557e+01   2.914342e-01
  2.445850e-01   6.136150e+01   2.944158e-01
  2.448840e-01   6.160776e+01   2.945650e-01
  2.451830e-01   6.168940e+01   2.963132e-01
  2.454820e-01   6.107128e+01   2.913281e-01
  2.457810e-01   6.131959e+01   2.931101e-01
  2.460800e-01   6.103109e+01   2.927462e-01
  2.463790e-01   6.120926e+01   2.921958e-01
  2.466780e-01   6.104674e+01   2.922402e-01
  2.469770e-01   6.120672e+01   2.917584e-01
  2.472750e-01   6.089105e+01   2.917591e-01
  2.475740e-01   6.104810e+01   2.931146e-01
  2.478730e-01   6.097676e+01   2.882490e-01
  2.481720e-01   6.113996e+01   2.915993e-01
  2.484710e-01   6.085819e+01   2.891199e-01
  2.487700e-01   6.085518e+01   2.922152e-01
  2.490690e-01   6.087929e+01   2.911918e-01
  2.493680e-01   6.096130e+01   2.884210e-01
  2.496670e-01   6.080854e+01   2.919946e-01
  2.499660e-01   6.093374e+01   2.892993e-01
  2.502650e-01   6.119802e+01   2.912013e-01
  2.505640e-01   6.104374e+01   2.878877e-01
  2.508620e-01   6.141351e+01   2.901192e-01
  2.511610e-01   6.067873e+01   2.907118e-01
  2.514600e-01   6.028456e+01   2.866083e-01
  2.517590e-01   6.082210e+01   2.876755e-01
  2.520580e-01   6.077193e+01   2.880769e-01
  2.523570e-01   6.067569e+01   2.881618e-01
  2.526560e-01   6.020959e+01   2.878898e-01
  2.529550e-01   6.118390e+01   2.868787e-01
  2.532540e-01   6.009319e+01   2.842088e-01
  2.535530e-01   6.095930e+01   2.860458e-01
  2.538520e-01   6.074419e+01   2.868709e-01
  2.541510e-01   6.134311e+01   2.867408e-01
  2.544490e-01   6.125310e+01   2.873485e-01
  2.547480e-01   6.105646e+01   2.871950e-01
  2.550470e-01   6.084239e+01   2.849612e-01
  2.553460e-01   6.106865e+01   2.858955e-01
  2.556450e-01   6.094118e+01   2.832942e-01
  2.559440e-01   6.071957e+01   2.856862e-01
  2.562430e-01   6.114635e+01   2.880259e-01
  2.565420e-01   6.062445e+01   2.842493e-01
  2.568410e-01   6.102843e+01   2.843920e-01
  2.571400e-01   6.076455e+01   2.841762e-01
  2.574390e-01   6.095427e+01   2.867492e-01
  2.577380e-01   6.032715e+01   2.842554e-01
  2.580360e-01   6.085700e+01   2.834947e-01
  2.583350e-01   6.044133e+01   2.850309e-01
  2.586340e-01   6.051952e+01   2.821154e-01
  2.589330e-01   6.073755e+01   2.854235e-01
  2.592320e-01   6.085224e+01   2.828899e-01
  2.595310e-01   6.037637e+01   2.827693e-01
  2.598300e-01   6.012040e+01   2.840707e-01
  2.601290e-01   6.029128e+01   2.801217e-01
  2.604280e-01   6.053396e+01   2.841375e-01
  2.607270e-01   6.028879e+01   2.798264e-01
  2.610260e-01   6.010919e+01   2.819450e-01
  2.613250e-01   6.053848e+01   2.835472e-01
  2.616240e-01   6.003183e+01   2.814676e-01
  2.619220e-01   6.118055e+01   2.842473e-01
  2.622210e-01   6.074072e+01   2.803909e-01
  2.625200e-01   6.079675e+01   2.822692e-01
  2.628190e-01   6.051071e+01   2.813113e-01
  2.631180e-01   6.068049e+01   2.799638e-01
  2.634170e-01   6.099662e+01   2.843179e-01
  2.637160e-01   5.962648e+01   2.775217e-01
  2.640150e-01   6.113213e+01   2.837377e-01
  2.643140e-01   6.011280e+01   2.782702e-01
  2.646130e-01   6.027749e+01   2.790325e-01
  2.649120e-01   6.017172e+01   2.817953e-01
  2.652110e-01   6.019374e+01   2.786478e-01
  2.655090e-01   5.980120e+01   2.785008e-01
  2.658080e-01   6.014212e+01   2.776750e-01
  2.661070e-01   6.063439e+01   2.800493e-01
  2.664060e-01   6.055893e+01   2.795875e-01
  2.667050e-01   6.016357e+01   2.789599e-01
  2.670040e-01   6.027361e+01   2.790236e-01
  2.673030e-01   6.008278e+01   2.777268e-01
  2.676020e-01   6.058875e+01   2.789887e-01
  2.679010e-01   6.052440e+01   2.787456e-01
  2.682000e-01   6.031159e+01   2.771255e-01
  2.684990e-01   5.997007e+01   2.773718e-01
  2.687980e-01   6.044703e+01   2.780945e-01
  2.690960e-01   6.019245e+01   2.786449e-01
  2.693950e-01   6.048113e+01   2.763973e-01
  2.696940e-01   6.014966e+01   2.760088e-01
  2.699930e-01   6.015968e+01   2.770571e-01
  2.702920e-01   6.050004e+01   2.775582e-01
  2.705910e-01   6.042134e+01   2.778470e-01
  2.708900e-01   6.022017e+01   2.752478e-01
  2.711890e-01   6.036509e+01   2.774358e-01
  2.714880e-01   5.975111e+01   2.750006e-01
  2.717870e-01   5.983165e+01   2.756487e-01
  2.720860e-01   5.993124e+01   2.748619e-01
  2.723850e-01   6.026568e+01   2.749852e-01
  2.726840e-01   5.996906e+01   2.754092e-01
  2.729820e-01   5.960957e+01   2.743986e-01
  2.732810e-01   6.045264e+01   2.754114e-01
  2.735800e-01   5.998863e+01   2.742611e-01
  2.738790e-01   5.972660e+01   2.742090e-01
  2.741780e-01   5.949968e+01   2.741455e-01
  2.744770e-01   6.025673e+01   2.733329e-01
  2.747760e-01   6.027711e+01   2.747372e-01
  2.750750e-01   6.031905e+01   2.779887e-01
  2.753740e-01   6.010258e+01   2.819295e-01
  2.756730e-01   6.018285e+01   2.836133e-01
  2.759720e-01   5.962945e+01   2.810148e-01
  2.762710e-01   6.029955e+01   2.866439e-01
  2.765690e-01   6.028216e+01   2.858805e-01
  2.768680e-01   6.025329e+01   2.885212e-01
  2.771670e-01   5.978339e+01   2.850029e-01
  2.774660e-01   5.977602e+01   2.858102e-01
  2.777650e-01   5.994823e+01   2.897064e-01
  2.780640e-01   5.976346e+01   2.878738e-01
  2.783630e-01   5.956842e+01   2.878273e-01
  2.786620e-01   6.004747e+01   2.907024e-01
  2.789610e-01   5.965712e+01   2.898642e-01
  2.792600e-01   5.992210e+01   2.933694e-01
  2.795590e-01   5.938361e+01   2.863266e-01
  2.798580e-01   5.952966e+01   2.911900e-01
  2.801560e-01   5.997234e+01   2.918302e-01
  2.804550e-01   5.964147e+01   2.919046e-01
  2.807540e-01   6.006753e+01   2.942861e-01
  2.810530e-01   6.017889e+01   2.917835e-01
  2.813520e-01   6.012059e+01   2.955480e-01
  2.816510e-01   6.021882e+01   2.947692e-01
  2.819500e-01   6.015086e+01   2.947155e-01
  2.822490e-01   5.960792e+01   2.933824e-01
  2.825480e-01   5.980308e+01   2.934133e-01
  2.828470e-01   6.031188e+01   2.980919e-01
  2.831460e-01   5.963695e+01   2.949254e-01
  2.834450e-01   5.985810e+01   2.938850e-01
  2.837430e-01   5.980571e+01   2.954567e-01
  2.840420e-01   5.976437e+01   2.969679e-01
  2.843410e-01   5.982185e+01   3.035938e-01
  2.846400e-01   5.959571e+01   3.051459e-01
  2.849390e-01   5.997566e+01   3.140216e-01
  2.852380e-01   5.959524e+01   3.159296e-01
  2.855370e-01   5.945727e+01   3.186924e-01
  2.858360e-01   5.950293e+01   3.208556e-01
  2.861350e-01   5.952493e+01   3.237490e-01
  2.864340e-01   5.938074e+01   3.281405e-01
  2.867330e-01   5.925287e+01   3.268455e-01
  2.870320e-01   5.949665e+01   3.331382e-01
  2.873310e-01   5.932558e+01   3.295764e-01
  2.876290e-01   5.910008e+01   3.341816e-01
  2.879280e-01   5.942356e+01   3.381583e-01
  2.882270e-01   5.931397e+01   3.341168e-01
  2.885260e-01   5.931947e+01   3.382073e-01
  2.888250e-01   5.947817e+01   3.377970e-01
  2.891240e-01   5.842581e+01   3.398458e-01
  2.894230e-01   5.843321e+01   3.429366e-01
  2.897220e-01   5.942254e+01   3.376390e-01
  2.900210e-01   5.890001e+01   3.450409e-01
  2.903200e-01   5.916858e+01   3.438059e-01
  2.906190e-01   5.907980e+01   3.472460e-01
  2.909180e-01   5.893336e+01   3.477576e-01
  2.912160e-01   5.994356e+01   3.469702e-01
  2.915150e-01   5.929931e+01   3.564817e-01
  2.918140e-01   5.901978e+01   3.474458e-01
  2.921130e-01   5.931992e+01   3.515845e-01
  2.924120e-01   5.879754e+01   3.525745e-01
  2.927110e-01   5.960089e+01   3.539842e-01
  2.930100e-01   5.856985e+01   3.600568e-01
  2.933090e-01   5.884713e+01   3.551199e-01
  2.936080e-01   5.855864e+01   3.518575e-01
  2.939070e-01   5.871240e+01   3.579825e-01
  2.942060e-01   5.819198e+01   3.570127e-01
  2.945050e-01   5.878559e+01   3.663525e-01
  2.948030e-01   5.832715e+01   3.553694e-01
  2.951020e-01   5.939873e+01   3.640944e-01
  2.954010e-01   5.971637e+01   3.668071e-01
  2.957000e-01   5.922801e+01   3.670625e-01
  2.959990e-01   5.939183e+01   3.671272e-01
  2.962980e-01   5.942026e+01   3.678797e-01
  2.965970e-01   5.816876e+01   3.675535e-01
  2.968960e-01   5.929413e+01   3.708637e-01
  2.971950e-01   5.878106e+01   3.676762e-01
  2.974940e-01   5.879929e+01   3.663952e-01
  2.977930e-01   5.877066e+01   3.696780e-01
  2.980920e-01   5.879199e+01   3.699732e-01
  2.983900e-01   5.865068e+01   3.725299e-01
  2.986890e-01   5.856320e+01   3.681182e-01
  2.989880e-01   5.917035e+01   3.739421e-01
  2.992870e-01   5.869178e+01   3.733637e-01
  2.995860e-01   5.892745e+01   3.762510e-01
  2.998850e-01   5.900292e+01   3.743520e-01
  3.001840e-01   5.861293e+01   3.754848e-01
  3.004830e-01   5.881684e+01   3.810289e-01
  3.007820e-01   5.868671e+01   3.791213e-01
  3.010810e-01   5.895398e+01   3.772982e-01
  3.013800e-01   5.839173e+01   3.811490e-01
  3.016790e-01   5.868660e+01   3.811059e-01
  3.019780e-01   5.878904e+01   3.834566e-01
  3.022760e-01   5.796910e+01   3.825531e-01
  3.025750e-01   5.861376e+01   3.826309e-01
  3.028740e-01   5.905746e+01   3.895319e-01
  3.031730e-01   5.875406e+01   3.866906e-01
  3.034720e-01   5.885139e+01   3.885871e-01
  3.037710e-01   5.876886e+01   3.880507e-01
  3.040700e-01   5.835274e+01   3.885264e-01
  3.043690e-01   5.900701e+01   3.953352e-01
  3.046680e-01   5.914787e+01   3.944243e-01
  3.049670e-01   5.893673e+01   3.901982e-01
  3.052660e-01   5.886531e+01   3.968157e-01
  3.055650e-01   5.824093e+01   3.933134e-01
  3.058630e-01   5.888714e+01   4.008897e-01
  3.061620e-01   5.826149e+01   3.914578e-01
  3.064610e-01   5.861787e+01   3.976767e-01
  3.067600e-01   5.887027e+01   4.046568e-01
  3.070590e-01   5.806210e+01   3.957870e-01
  3.073580e-01   5.894537e+01   4.049149e-01
  3.076570e-01   5.921251e+01   3.985500e-01
  3.079560e-01   5.892385e+01   4.039482e-01
  3.082550e-01   5.891000e+01   4.039008e-01
  3.085540e-01   5.824294e+01   4.013129e-01
  3.088530e-01   5.913632e+01   4.095152e-01
  3.091520e-01   5.860179e+01   4.016649e-01
  3.094500e-01   5.813941e+01   4.088247e-01
  3.097490e-01   5.831895e+01   4.075957e-01
  3.100480e-01   5.884024e+01   4.063557e-01
  3.103470e-01   5.816191e+01   4.152833e-01
  3.106460e-01   5.786350e+01   4.020723e-01
  3.109450e-01   5.876336e+01   4.170972e-01
  3.112440e-01   5.879048e+01   4.101706e-01
  3.115430e-01   5.841733e+01   4.142448e-01
  3.118420e-01   5.774068e+01   4.164040e-01
  3.121410e-01   5.826931e+01   4.117998e-01
  3.124400e-01   5.850967e+01   4.201724e-01
  3.127390e-01   5.875468e+01   4.151160e-01
  3.130380e-01   5.875223e+01   4.241071e-01
  3.133360e-01   5.820106e+01   4.197350e-01
  3.136350e-01   5.819888e+01   4.190550e-01
  3.139340e-01   5.909829e+01   4.284961e-01
  3.142330e-01   5.783779e+01   4.174192e-01
  3.145320e-01   5.821775e+01   4.291986e-01
  3.148310e-01   5.783380e+01   4.228435e-01
  3.151300e-01   5.941668e+01   4.285909e-01
  3.154290e-01   5.842658e+01   4.299677e-01
  3.157280e-01   5.879235e+01   4.284456e-01
  3.160270e-01   5.840296e+01   4.353946e-01
  3.163260e-01   5.859877e+01   4.277396e-01
  3.166250e-01   5.875676e+01   4.367114e-01
  3.169230e-01   5.830103e+01   4.324174e-01
  3.172220e-01   5.790383e+01   4.357862e-01
  3.175210e-01   5.870039e+01   4.383924e-01
  3.178200e-01   5.775419e+01   4.318561e-01
  3.181190e-01   5.842454e+01   4.423817e-01
  3.184180e-01   5.843843e+01   4.377933e-01
  3.187170e-01   5.814538e+01   4.444929e-01
  3.190160e-01   5.882977e+01   4.458977e-01
  3.193150e-01   5.746763e+01   4.341416e-01
  3.196140e-01   5.822997e+01   4.484672e-01
  3.199130e-01   5.921304e+01   4.457530e-01
  3.202120e-01   5.800379e+01   4.484174e-01
  3.205100e-01   5.871306e+01   4.499118e-01
  3.208090e-01   5.839003e+01   4.454270e-01
  3.211080e-01   5.859809e+01   4.532151e-01
  3.214070e-01   5.829549e+01   4.442665e-01
  3.217060e-01   5.833893e+01   4.517920e-01
  3.220050e-01   5.911073e+01   4.518461e-01
  3.223040e-01   5.868728e+01   4.481774e-01
  3.226030e-01   5.976781e+01   4.637904e-01
  3.229020e-01   5.716718e+01   4.383749e-01
  3.232010e-01   5.838326e+01   4.553555e-01
  3.235000e-01   5.861767e+01   4.511990e-01
  3.237990e-01   5.745325e+01   4.500224e-01
  3.240970e-01   5.848682e+01   4.609980e-01
  3.243960e-01   5.778513e+01   4.488106e-01
  3.246950e-01   5.797802e+01   4.607675e-01
  3.249940e-01   5.836586e+01   4.544327e-01
  3.252930e-01   5.776699e+01   4.594822e-01
  3.255920e-01   5.723743e+01   4.600539e-01
  3.258910e-01   5.829094e+01   4.597826e-01
  3.261900e-01   5.797122e+01   4.657412e-01
  3.264890e-01   5.842850e+01   4.621056e-01
  3.267880e-01   5.764097e+01   4.625807e-01
  3.270870e-01   5.781229e+01   4.712193e-01
  3.273860e-01   5.819519e+01   4.671037e-01
  3.276850e-01   5.725537e+01   4.689441e-01
  3.279830e-01   5.784271e+01   4.643044e-01
  3.282820e-01   5.799187e+01   4.743721e-01
  3.285810e-01   5.784945e+01   4.718514e-01
  3.288800e-01   5.818417e+01   4.766313e-01
  3.291790e-01   5.755111e+01   4.701537e-01
  3.294780e-01   5.814840e+01   4.799756e-01
  3.297770e-01   5.768463e+01   4.805884e-01
  3.300760e-01   5.820262e+01   4.776969e-01
  3.303750e-01   5.795148e+01   4.842761e-01
  3.306740e-01   5.815823e+01   4.785106e-01
  3.309730e-01   5.748581e+01   4.844099e-01
  3.312720e-01   5.741277e+01   4.878118e-01
  3.315700e-01   5.815773e+01   4.820437e-01
  3.318690e-01   5.756477e+01   4.922583e-01
  3.321680e-01   5.763306e+01   4.813967e-01
  3.324670e-01   5.784828e+01   4.945742e-01
  3.327660e-01   5.831085e+01   4.937876e-01
  3.330650e-01   5.808003e+01   4.933565e-01
  3.333640e-01   5.849599e+01   5.030064e-01
  3.336630e-01   5.912577e+01   4.939512e-01
  3.339620e-01   5.751627e+01   5.016611e-01
  3.342610e-01   5.755890e+01   4.950033e-01
  3.345600e-01   5.741852e+01   4.994993e-01
  3.348590e-01   5.845239e+01   5.129179e-01
  3.351570e-01   5.775525e+01   4.941764e-01
  3.354560e-01   5.818285e+01   5.154377e-01
  3.357550e-01   5.766600e+01   4.965858e-01
  3.360540e-01   5.740513e+01   5.101318e-01
  3.363530e-01   5.828952e+01   5.203385e-01
  3.366520e-01   5.761254e+01   5.020808e-01
  3.369510e-01   5.706129e+01   5.212870e-01
  3.372500e-01   5.707959e+01   4.980229e-01
  3.375490e-01   5.729216e+01   5.197223e-01
  3.378480e-01   5.778920e+01   5.193814e-01
  3.381470e-01   5.794115e+01   5.187812e-01
  3.384460e-01   5.829974e+01   5.343880e-01
  3.387450e-01   5.827641e+01   5.127574e-01
  3.390430e-01   5.784570e+01   5.295591e-01
  3.393420e-01   5.811589e+01   5.280863e-01
  3.396410e-01   5.759544e+01   5.263865e-01
  3.399400e-01   5.746749e+01   5.412077e-01
  3.402390e-01   5.755082e+01   5.157621e-01
  3.405380e-01   5.784118e+01   5.400531e-01
  3.408370e-01   5.644328e+01   5.258108e-01
  3.411360e-01   5.747876e+01   5.340914e-01
  3.414350e-01   5.795170e+01   5.434830e-01
  3.417340e-01   5.706061e+01   5.314464e-01
  3.420330e-01   5.857170e+01   5.546901e-01
  3.423320e-01   5.807429e+01   5.368511e-01
  3.426300e-01   5.776991e+01   5.501148e-01
  3.429290e-01   5.729767e+01   5.455931e-01
  3.432280e-01   5.742572e+01   5.439593e-01
  3.435270e-01   5.690087e+01   5.601446e-01
  3.438260e-01   5.662129e+01   5.364838e-01
  3.441250e-01   5.770923e+01   5.608391e-01
  3.444240e-01   5.720062e+01   5.504642e-01
  3.447230e-01   5.800878e+01   5.590705e-01
  3.450220e-01   5.796747e+01   5.703957e-01
  3.453210e-01   5.752376e+01   5.520169e-01
  3.456200e-01   5.748417e+01   5.731534e-01
  3.459190e-01   5.756207e+01   5.601236e-01
  3.462170e-01   5.798568e+01   5.730493e-01
  3.465160e-01   5.767656e+01   5.706636e-01
  3.468150e-01   5.732988e+01   5.680961e-01
  3.471140e-01   5.766079e+01   5.847638e-01
  3.474130e-01   5.742305e+01   5.677109e-01
  3.477120e-01   5.758963e+01   5.844028e-01
  3.480110e-01   5.816545e+01   5.809578e-01
  3.483100e-01   5.815778e+01   5.827152e-01
  3.486090e-01   5.810510e+01   5.974364e-01
  3.489080e-01   5.786586e+01   5.812509e-01
  3.492070e-01   5.787591e+01   5.972304e-01
  3.495060e-01   5.725160e+01   5.826852e-01
  3.498040e-01   5.815842e+01   5.996669e-01
  3.501030e-01   5.725792e+01   5.959841e-01
  3.504020e-01   5.813368e+01   5.995394e-01
  3.507010e-01   5.728840e+01   6.093132e-01
  3.510000e-01   5.634437e+01   5.854612e-01
  3.512990e-01   5.728192e+01   6.092787e-01
  3.515980e-01   5.676475e+01   5.983530e-01
  3.518970e-01   5.723493e+01   6.143293e-01
  3.521960e-01   5.741671e+01   6.240947e-01
  3.524950e-01   5.831052e+01   6.054336e-01
  3.527940e-01   5.830366e+01   6.323176e-01
  3.530930e-01   5.712829e+01   6.095093e-01
  3.533920e-01   5.807875e+01   6.299525e-01
  3.536900e-01   5.691279e+01   6.258689e-01
  3.539890e-01   5.780100e+01   6.273090e-01
  3.542880e-01   5.769705e+01   6.419904e-01
  3.545870e-01   5.714261e+01   6.138337e-01
  3.548860e-01   5.731010e+01   6.362293e-01
  3.551850e-01   5.754910e+01   6.259406e-01
  3.554840e-01   5.791753e+01   6.395921e-01
  3.557830e-01   5.785649e+01   6.416628e-01
  3.560820e-01   5.712004e+01   6.158697e-01
  3.563810e-01   5.691584e+01   6.352278e-01
  3.566800e-01   5.722443e+01   6.219312e-01
  3.569790e-01   5.774880e+01   6.447250e-01
  3.572770e-01   5.744317e+01   6.417931e-01
  3.575760e-01   5.720196e+01   6.141524e-01
  3.578750e-01   5.736879e+01   6.552263e-01
  3.581740e-01   5.623390e+01   6.198666e-01
  3.584730e-01   5.751098e+01   6.560377e-01
  3.587720e-01   5.626484e+01   6.376054e-01
  3.590710e-01   5.689944e+01   6.399663e-01
  3.593700e-01   5.778621e+01   6.696728e-01
  3.596690e-01   5.688866e+01   6.362732e-01
  3.599680e-01   5.708207e+01   6.669540e-01
  3.602670e-01   5.696750e+01   6.490785e-01
  3.605660e-01   5.744474e+01   6.676913e-01
  3.608640e-01   5.660003e+01   6.797607e-01
  3.611630e-01   5.694243e+01   6.464057e-01
  3.614620e-01   5.634394e+01   6.826686e-01
  3.617610e-01   5.764112e+01   6.647408e-01
  3.620600e-01   5.696091e+01   6.834051e-01
  3.623590e-01   5.670560e+01   6.789264e-01
  3.626580e-01   5.747782e+01   6.835336e-01
  3.629570e-01   5.704700e+01   6.992924e-01
  3.632560e-01   5.732988e+01   6.711794e-01
  3.635550e-01   5.698281e+01   7.102902e-01
  3.638540e-01   5.713119e+01   6.935317e-01
  3.641530e-01   5.653287e+01   6.945573e-01
  3.644510e-01   5.773678e+01   7.323724e-01
  3.647500e-01   5.754306e+01   6.868885e-01
  3.650490e-01   5.754620e+01   7.293684e-01
  3.653480e-01   5.786215e+01   7.140754e-01
  3.656470e-01   5.870501e+01   7.278103e-01
  3.659460e-01   5.743709e+01   7.415097e-01
  3.662450e-01   5.889119e+01   7.187198e-01
  3.665440e-01   5.844133e+01   7.656580e-01
  3.668430e-01   5.725804e+01   7.170712e-01
  3.671420e-01   5.744518e+01   7.492070e-01
  3.674410e-01   5.690889e+01   7.362261e-01
  3.677400e-01   5.748391e+01   7.533732e-01
  3.680390e-01   5.644768e+01   7.755149e-01
  3.683370e-01   5.753713e+01   7.329125e-01
  3.686360e-01   5.583578e+01   7.627298e-01
  3.689350e-01   5.796249e+01   7.604949e-01
  3.692340e-01   5.674410e+01   7.731924e-01
  3.695330e-01   5.656424e+01   7.992202e-01
  3.698320e-01   5.812744e+01   7.556030e-01
  3.701310e-01   5.679139e+01   8.032318e-01
  3.704300e-01   5.789460e+01   7.724088e-01
  3.707290e-01   5.812994e+01   8.151014e-01
  3.710280e-01   5.612384e+01   7.961028e-01
  3.713270e-01   5.825307e+01   7.991879e-01
  3.716260e-01   5.588529e+01   8.299592e-01
  3.719240e-01   5.783636e+01   7.894692e-01
  3.722230e-01   5.787826e+01   8.474024e-01
  3.725220e-01   5.766308e+01   8.167870e-01
  3.728210e-01   5.661180e+01   8.272655e-01
  3.731200e-01   5.836642e+01   8.898726e-01
  3.734190e-01   5.739989e+01   8.051022e-01
  3.737180e-01   5.796298e+01   8.836190e-01
  3.740170e-01   5.497614e+01   8.100509e-01
  3.743160e-01   5.743647e+01   8.859476e-01
  3.746150e-01   5.708741e+01   8.769198e-01
  3.749140e-01   5.563903e+01   8.448601e-01
  3.752130e-01   5.738586e+01   9.194989e-01
  3.755110e-01   5.807912e+01   8.602662e-01
  3.758100e-01   5.473389e+01   8.980011e-01
  3.761090e-01   5.721340e+01   8.907034e-01
  3.764080e-01   5.688254e+01   9.119024e-01
  3.767070e-01   5.603216e+01   9.463055e-01
  3.770060e-01   5.774746e+01   8.819747e-01
  3.773050e-01   5.802244e+01   9.712314e-01
  3.776040e-01   5.564004e+01   9.089616e-01
  3.779030e-01   5.516511e+01   9.350019e-01
  3.782020e-01   5.644612e+01   1.021576e+00
  3.785010e-01   5.664697e+01   8.996117e-01
  3.788000e-01   5.743607e+01   1.025481e+00
  3.790990e-01   5.613914e+01   9.353926e-01
  3.793970e-01   5.846139e+01   1.024693e+00
  3.796960e-01   5.629088e+01   1.000737e+00
  3.799950e-01   5.690127e+01   9.876848e-01
  3.802940e-01   5.767738e+01   1.105507e+00
  3.805930e-01   5.655942e+01   9.548019e-01
  3.808920e-01   5.488256e+01   1.084500e+00
  3.811910e-01   5.593471e+01   1.011989e+00
  3.814900e-01   5.846139e+01   1.088797e+00
  3.817890e-01   5.628541e+01   1.166553e+00
  3.820880e-01   5.666284e+01   9.946975e-01
  3.823870e-01   5.642859e+01   1.175596e+00
  3.826860e-01   5.642467e+01   1.031545e+00
  3.829840e-01   5.621875e+01   1.196957e+00
  3.832830e-01   5.804231e+01   1.162475e+00
  3.835820e-01   5.715239e+01   1.126060e+00
  3.838810e-01   5.984804e+01   1.288321e+00
  3.841800e-01   5.551339e+01   1.096965e+00
  3.844790e-01   5.761698e+01   1.273478e+00
  3.847780e-01   5.643047e+01   1.168055e+00
  3.850770e-01   5.640410e+01   1.269513e+00
  3.853760e-01   5.654302e+01   1.355905e+00
  3.856750e-01   5.812290e+01   1.185441e+00
  3.859740e-01   5.761949e+01   1.392978e+00
  3.862730e-01   5.549395e+01   1.240572e+00
  3.865710e-01   5.468969e+01   1.357102e+00
  3.868700e-01   5.643584e+01   1.403894e+00
  3.871690e-01   5.796674e+01   1.338684e+00
  3.874680e-01   5.464869e+01   1.496803e+00
  3.877670e-01   5.779015e+01   1.359110e+00
  3.880660e-01   5.730416e+01   1.567186e+00
  3.883650e-01   5.442028e+01   1.447225e+00
  3.886640e-01   5.804231e+01   1.559624e+00
  3.889630e-01   5.950357e+01   1.718436e+00
  3.892620e-01   5.830089e+01   1.529475e+00
  3.895610e-01   5.385153e+01   1.679583e+00
  3.898600e-01   5.598001e+01   1.666780e+00
  3.901580e-01   5.636001e+01   1.742630e+00
  3.904570e-01   5.913491e+01   1.995706e+00
  3.907560e-01   5.720415e+01   1.731076e+00
  3.910550e-01   5.971862e+01   2.042334e+00
  3.913540e-01   5.804231e+01   2.013465e+00
  3.916530e-01   5.454999e+01   1.951952e+00
  3.919520e-01   6.034724e+01   2.666996e+00
  3.922510e-01   5.846139e+01   2.020721e+00
  3.925500e-01   5.695271e+01   2.675872e+00
  3.928490e-01   5.269907e+01   2.349735e+00
  3.931480e-01   6.034724e+01   2.754462e+00
  3.934470e-01   0.000000e+00   0.000000e+00
  3.937460e-01   5.707843e+01   2.678823e+00
creator: radaver
creator-version: 3725
header-file: /nas_data/SAXS_data/20151104Workshop/header/JH1_0126.txt
image-file: /nas_data/Pilatus1M/20151104_Workshop/JH1_0126.tif
angular-axis-file: /nas_data/SAXS_data/20151104Workshop/q20151029.dat
beamstop-mask-file: /nas_data/SAXS_data/20151104Workshop/fit2d20151031.msk
detector-response-file: none
beam-center-x: 949.7700
beam-center-y: 918.8000
unit-time: 1.0000
channel-first: 10
channel-last: 1315
Exposure time [s]: 1.093886
Transmitted Beam: 0.484753
Incident Beam: 0.484753
Code: JH1
Concentration [mg/ml]: 1
Run Number: 0126
