# Supplementary material for: SAXS analysis of a soluble cytosolic NgBR construct including extracellular and transmembrane domains
Source: PLoS One. 2018 Jan 18;13(1):e0191371. doi: 10.1371/journal.pone.0191371 (PMC5773207; doi:10.1371/journal.pone.0191371)
Supplement: S1 File — (ZIP) [file pone.0191371.s001.zip › JH1_0127.dat]

Sample:   c= 1.0000 mg/ml  Code: JH1
  3.656810e-03   2.261062e+04   4.131201e+01
  3.955720e-03   2.202075e+04   2.800066e+01
  4.254640e-03   1.907073e+04   2.335080e+01
  4.553560e-03   1.542126e+04   2.024514e+01
  4.852480e-03   1.244358e+04   1.702630e+01
  5.151400e-03   1.052446e+04   1.546860e+01
  5.450320e-03   8.723830e+03   1.337673e+01
  5.749240e-03   7.472125e+03   1.199497e+01
  6.048150e-03   6.381272e+03   1.086535e+01
  6.347070e-03   5.515974e+03   9.597586e+00
  6.645990e-03   4.823977e+03   8.935941e+00
  6.944910e-03   4.249590e+03   8.074416e+00
  7.243830e-03   3.797927e+03   7.396526e+00
  7.542750e-03   3.372334e+03   6.943340e+00
  7.841670e-03   3.054806e+03   6.240955e+00
  8.140580e-03   2.760983e+03   6.015071e+00
  8.439500e-03   2.512887e+03   5.531091e+00
  8.738420e-03   2.303128e+03   5.244699e+00
  9.037340e-03   2.122011e+03   4.867664e+00
  9.336260e-03   1.964944e+03   4.603055e+00
  9.635180e-03   1.813206e+03   4.409175e+00
  9.934100e-03   1.669485e+03   4.093572e+00
  1.023300e-02   1.539358e+03   4.028408e+00
  1.053190e-02   1.417858e+03   3.921317e+00
  1.083090e-02   1.318952e+03   3.782073e+00
  1.112980e-02   1.214942e+03   3.598996e+00
  1.142870e-02   1.123040e+03   3.440814e+00
  1.172760e-02   1.035564e+03   3.294900e+00
  1.202650e-02   9.614502e+02   3.166024e+00
  1.232540e-02   8.956411e+02   3.039006e+00
  1.262440e-02   8.297398e+02   2.870677e+00
  1.292330e-02   7.753409e+02   2.732174e+00
  1.322220e-02   7.158126e+02   2.625196e+00
  1.352110e-02   6.667371e+02   2.508144e+00
  1.382000e-02   6.202152e+02   2.395225e+00
  1.411900e-02   5.832591e+02   2.311465e+00
  1.441790e-02   5.447756e+02   2.217818e+00
  1.471680e-02   5.092762e+02   2.134153e+00
  1.501570e-02   4.724024e+02   2.012959e+00
  1.531460e-02   4.465476e+02   1.948263e+00
  1.561350e-02   4.215721e+02   1.859782e+00
  1.591250e-02   3.998597e+02   1.827215e+00
  1.621140e-02   3.731251e+02   1.734640e+00
  1.651030e-02   3.523626e+02   1.667962e+00
  1.680920e-02   3.350476e+02   1.626464e+00
  1.710810e-02   3.189329e+02   1.590198e+00
  1.740710e-02   3.051607e+02   1.533103e+00
  1.770600e-02   2.825422e+02   1.460366e+00
  1.800490e-02   2.707451e+02   1.418253e+00
  1.830380e-02   2.591807e+02   1.398690e+00
  1.860270e-02   2.455760e+02   1.335047e+00
  1.890170e-02   2.360174e+02   1.308807e+00
  1.920060e-02   2.288726e+02   1.276627e+00
  1.949950e-02   2.157706e+02   1.253823e+00
  1.979840e-02   2.054414e+02   1.200489e+00
  2.009730e-02   1.997445e+02   1.170742e+00
  2.039620e-02   1.901394e+02   1.140175e+00
  2.069520e-02   1.818454e+02   1.109019e+00
  2.099410e-02   1.775667e+02   1.103836e+00
  2.129300e-02   1.703538e+02   1.052851e+00
  2.159190e-02   1.633923e+02   1.066648e+00
  2.189080e-02   1.610600e+02   1.064919e+00
  2.218980e-02   1.522161e+02   1.053102e+00
  2.248870e-02   1.488192e+02   1.059863e+00
  2.278760e-02   1.447394e+02   1.034936e+00
  2.308650e-02   1.402147e+02   1.049980e+00
  2.338540e-02   1.369393e+02   1.035490e+00
  2.368430e-02   1.337003e+02   1.004584e+00
  2.398330e-02   1.287211e+02   1.008129e+00
  2.428220e-02   1.265975e+02   9.775358e-01
  2.458110e-02   1.240767e+02   1.000293e+00
  2.488000e-02   1.194792e+02   9.554056e-01
  2.517890e-02   1.189430e+02   9.418879e-01
  2.547790e-02   1.155465e+02   9.414579e-01
  2.577680e-02   1.116446e+02   9.179923e-01
  2.607570e-02   1.115116e+02   9.248739e-01
  2.637460e-02   1.087159e+02   9.058718e-01
  2.667350e-02   1.052794e+02   8.691285e-01
  2.697250e-02   1.047440e+02   8.401865e-01
  2.727140e-02   1.024248e+02   7.999987e-01
  2.757030e-02   1.023451e+02   8.010145e-01
  2.786920e-02   1.016671e+02   7.892327e-01
  2.816810e-02   9.988831e+01   7.698993e-01
  2.846700e-02   9.805643e+01   7.533891e-01
  2.876600e-02   9.545353e+01   7.343666e-01
  2.906490e-02   9.459054e+01   7.332379e-01
  2.936380e-02   9.378067e+01   7.246559e-01
  2.966270e-02   9.320414e+01   7.171247e-01
  2.996160e-02   9.147976e+01   7.115009e-01
  3.026060e-02   8.932329e+01   6.919921e-01
  3.055950e-02   8.921993e+01   6.906114e-01
  3.085840e-02   8.826135e+01   6.839911e-01
  3.115730e-02   8.756584e+01   6.784382e-01
  3.145620e-02   8.737597e+01   6.711902e-01
  3.175510e-02   8.611418e+01   6.681543e-01
  3.205410e-02   8.600886e+01   6.641066e-01
  3.235300e-02   8.507940e+01   6.578326e-01
  3.265190e-02   8.413731e+01   6.421760e-01
  3.295080e-02   8.404760e+01   6.460424e-01
  3.324970e-02   8.209846e+01   6.376688e-01
  3.354870e-02   8.090114e+01   6.313469e-01
  3.384760e-02   8.055527e+01   6.227218e-01
  3.414650e-02   8.089705e+01   6.240415e-01
  3.444540e-02   8.102082e+01   6.159365e-01
  3.474430e-02   7.955097e+01   6.156945e-01
  3.504330e-02   7.908355e+01   6.062758e-01
  3.534220e-02   7.873834e+01   6.056974e-01
  3.564110e-02   7.864201e+01   6.045809e-01
  3.594000e-02   7.879495e+01   5.935852e-01
  3.623890e-02   7.706786e+01   5.970307e-01
  3.653780e-02   7.876516e+01   5.872440e-01
  3.683680e-02   7.711688e+01   5.886271e-01
  3.713570e-02   7.666141e+01   5.875861e-01
  3.743460e-02   7.589983e+01   5.751307e-01
  3.773350e-02   7.595539e+01   5.746780e-01
  3.803240e-02   7.542676e+01   5.863443e-01
  3.833140e-02   7.594007e+01   6.023197e-01
  3.863030e-02   7.482616e+01   6.071800e-01
  3.892920e-02   7.512855e+01   6.068233e-01
  3.922810e-02   7.424154e+01   6.055945e-01
  3.952700e-02   7.367243e+01   5.993592e-01
  3.982600e-02   7.447269e+01   6.113568e-01
  4.012490e-02   7.368682e+01   5.986448e-01
  4.042380e-02   7.431828e+01   6.091048e-01
  4.072270e-02   7.313380e+01   6.018478e-01
  4.102160e-02   7.441444e+01   6.062993e-01
  4.132050e-02   7.258899e+01   5.996019e-01
  4.161950e-02   7.337127e+01   5.965933e-01
  4.191840e-02   7.250900e+01   6.008506e-01
  4.221730e-02   7.313842e+01   5.956459e-01
  4.251620e-02   7.162274e+01   5.971672e-01
  4.281510e-02   7.247957e+01   5.914384e-01
  4.311410e-02   7.110256e+01   5.865438e-01
  4.341300e-02   7.143850e+01   5.909662e-01
  4.371190e-02   7.153716e+01   5.898480e-01
  4.401080e-02   7.054014e+01   5.857232e-01
  4.430970e-02   7.028492e+01   5.801938e-01
  4.460860e-02   7.103515e+01   5.840238e-01
  4.490760e-02   7.060218e+01   5.837284e-01
  4.520650e-02   7.048580e+01   5.788229e-01
  4.550540e-02   7.060781e+01   5.822644e-01
  4.580430e-02   6.928187e+01   5.745824e-01
  4.610320e-02   7.107994e+01   5.790735e-01
  4.640220e-02   6.973892e+01   5.779359e-01
  4.670110e-02   6.959260e+01   5.687333e-01
  4.700000e-02   6.991868e+01   5.721820e-01
  4.729890e-02   6.942407e+01   5.722887e-01
  4.759780e-02   6.830036e+01   5.669300e-01
  4.789680e-02   6.800767e+01   5.622197e-01
  4.819570e-02   6.886987e+01   5.650769e-01
  4.849460e-02   6.940463e+01   5.693688e-01
  4.879350e-02   6.850444e+01   5.594670e-01
  4.909240e-02   6.921480e+01   5.700023e-01
  4.939130e-02   6.896301e+01   5.593087e-01
  4.969030e-02   6.742157e+01   5.550275e-01
  4.998920e-02   6.911840e+01   5.612894e-01
  5.028810e-02   6.783375e+01   5.540450e-01
  5.058700e-02   6.825470e+01   5.598034e-01
  5.088590e-02   6.849276e+01   5.514650e-01
  5.118490e-02   6.717667e+01   5.533491e-01
  5.148380e-02   6.866465e+01   5.567607e-01
  5.178270e-02   6.809166e+01   5.472786e-01
  5.208160e-02   6.878247e+01   5.559099e-01
  5.238050e-02   6.842596e+01   5.486204e-01
  5.267940e-02   6.766179e+01   5.533423e-01
  5.297840e-02   6.808321e+01   5.478836e-01
  5.327730e-02   6.754017e+01   5.431620e-01
  5.357620e-02   6.766499e+01   5.455612e-01
  5.387510e-02   6.648977e+01   5.376785e-01
  5.417400e-02   6.627661e+01   5.418330e-01
  5.447300e-02   6.723265e+01   5.375861e-01
  5.477190e-02   6.658604e+01   5.362175e-01
  5.507080e-02   6.706968e+01   5.381614e-01
  5.536970e-02   6.642797e+01   5.337517e-01
  5.566860e-02   6.784635e+01   5.431359e-01
  5.596760e-02   6.603777e+01   5.297791e-01
  5.626650e-02   6.692117e+01   5.357295e-01
  5.656540e-02   6.668096e+01   5.329533e-01
  5.686430e-02   6.674970e+01   5.302440e-01
  5.716320e-02   6.702720e+01   5.278223e-01
  5.746210e-02   6.627102e+01   5.301173e-01
  5.776110e-02   6.636647e+01   5.322962e-01
  5.806000e-02   6.593040e+01   5.223367e-01
  5.835890e-02   6.683841e+01   5.264989e-01
  5.865780e-02   6.634163e+01   5.216801e-01
  5.895670e-02   6.588866e+01   5.297776e-01
  5.925570e-02   6.618048e+01   5.187954e-01
  5.955460e-02   6.548266e+01   5.228584e-01
  5.985350e-02   6.651296e+01   5.195374e-01
  6.015240e-02   6.572768e+01   5.181354e-01
  6.045130e-02   6.587026e+01   5.192594e-01
  6.075020e-02   6.604627e+01   5.149503e-01
  6.104920e-02   6.699183e+01   5.225292e-01
  6.134810e-02   6.518853e+01   5.160060e-01
  6.164700e-02   6.628363e+01   5.120756e-01
  6.194590e-02   6.617697e+01   5.199033e-01
  6.224480e-02   6.640571e+01   5.093535e-01
  6.254380e-02   6.537550e+01   5.139717e-01
  6.284270e-02   6.548504e+01   5.160624e-01
  6.314160e-02   6.563941e+01   5.043221e-01
  6.344050e-02   6.651703e+01   5.151409e-01
  6.373940e-02   6.648233e+01   5.065109e-01
  6.403840e-02   6.551679e+01   5.107134e-01
  6.433730e-02   6.557451e+01   5.056325e-01
  6.463620e-02   6.498385e+01   4.992411e-01
  6.493510e-02   6.595412e+01   5.140444e-01
  6.523400e-02   6.548900e+01   5.016878e-01
  6.553290e-02   6.559975e+01   5.046881e-01
  6.583190e-02   6.549942e+01   5.022394e-01
  6.613080e-02   6.550928e+01   4.977271e-01
  6.642970e-02   6.605412e+01   5.090583e-01
  6.672860e-02   6.467422e+01   4.930647e-01
  6.702750e-02   6.564739e+01   5.017834e-01
  6.732650e-02   6.521431e+01   4.966053e-01
  6.762540e-02   6.505170e+01   4.959857e-01
  6.792430e-02   6.523427e+01   4.986840e-01
  6.822320e-02   6.592810e+01   4.934180e-01
  6.852210e-02   6.506851e+01   4.975477e-01
  6.882110e-02   6.592646e+01   4.968265e-01
  6.912000e-02   6.504483e+01   4.930045e-01
  6.941890e-02   6.543814e+01   4.911008e-01
  6.971780e-02   6.514138e+01   4.895081e-01
  7.001670e-02   6.532542e+01   4.965309e-01
  7.031560e-02   6.592879e+01   4.919785e-01
  7.061460e-02   6.528851e+01   4.900607e-01
  7.091350e-02   6.494184e+01   4.873350e-01
  7.121240e-02   6.504513e+01   4.839850e-01
  7.151130e-02   6.459868e+01   4.884178e-01
  7.181020e-02   6.450429e+01   4.815094e-01
  7.210920e-02   6.506632e+01   4.868592e-01
  7.240810e-02   6.455237e+01   4.803184e-01
  7.270700e-02   6.507527e+01   4.883088e-01
  7.300590e-02   6.474152e+01   4.823940e-01
  7.330480e-02   6.537509e+01   4.793019e-01
  7.360370e-02   6.495870e+01   4.836633e-01
  7.390270e-02   6.406066e+01   4.749014e-01
  7.420160e-02   6.436608e+01   4.833002e-01
  7.450050e-02   6.535086e+01   4.778801e-01
  7.479940e-02   6.444387e+01   4.758760e-01
  7.509830e-02   6.452735e+01   4.802253e-01
  7.539730e-02   6.435349e+01   4.724727e-01
  7.569620e-02   6.492867e+01   4.754543e-01
  7.599510e-02   6.513626e+01   4.793190e-01
  7.629400e-02   6.386707e+01   4.685354e-01
  7.659290e-02   6.443581e+01   4.749626e-01
  7.689190e-02   6.481231e+01   4.719899e-01
  7.719080e-02   6.451371e+01   4.734959e-01
  7.748970e-02   6.517296e+01   4.724415e-01
  7.778860e-02   6.454080e+01   4.731598e-01
  7.808750e-02   6.487371e+01   4.709285e-01
  7.838640e-02   6.392251e+01   4.649432e-01
  7.868540e-02   6.452984e+01   4.684076e-01
  7.898430e-02   6.439133e+01   4.653957e-01
  7.928320e-02   6.447948e+01   4.712058e-01
  7.958210e-02   6.434827e+01   4.619579e-01
  7.988100e-02   6.460045e+01   4.682421e-01
  8.018000e-02   6.511618e+01   4.675913e-01
  8.047890e-02   6.482623e+01   4.661346e-01
  8.077780e-02   6.445982e+01   4.639920e-01
  8.107670e-02   6.507466e+01   4.637437e-01
  8.137560e-02   6.510108e+01   4.671217e-01
  8.167450e-02   6.482797e+01   4.632697e-01
  8.197350e-02   6.409056e+01   4.578247e-01
  8.227240e-02   6.458932e+01   4.640473e-01
  8.257130e-02   6.447907e+01   4.541230e-01
  8.287020e-02   6.402944e+01   4.616241e-01
  8.316910e-02   6.327971e+01   4.557099e-01
  8.346810e-02   6.530241e+01   4.585703e-01
  8.376700e-02   6.435787e+01   4.615870e-01
  8.406590e-02   6.503604e+01   4.545419e-01
  8.436480e-02   6.494550e+01   4.612681e-01
  8.466370e-02   6.421990e+01   4.528258e-01
  8.496270e-02   6.523993e+01   4.672048e-01
  8.526160e-02   6.496390e+01   4.809370e-01
  8.556050e-02   6.413070e+01   4.782944e-01
  8.585940e-02   6.467488e+01   4.863323e-01
  8.615830e-02   6.470048e+01   4.864285e-01
  8.645720e-02   6.432332e+01   4.897778e-01
  8.675620e-02   6.455849e+01   4.931147e-01
  8.705510e-02   6.512339e+01   4.942818e-01
  8.735400e-02   6.454574e+01   4.945489e-01
  8.765290e-02   6.386308e+01   4.924213e-01
  8.795180e-02   6.483070e+01   5.001797e-01
  8.825080e-02   6.340139e+01   4.901453e-01
  8.854970e-02   6.459500e+01   5.013243e-01
  8.884860e-02   6.383894e+01   4.963392e-01
  8.914750e-02   6.408803e+01   5.035231e-01
  8.944640e-02   6.477135e+01   5.025265e-01
  8.974530e-02   6.438936e+01   4.969522e-01
  9.004430e-02   7.499828e+01   5.341644e-01
  9.034320e-02   6.432917e+01   4.772330e-01
  9.064210e-02   6.441319e+01   4.766511e-01
  9.094100e-02   6.406793e+01   4.654718e-01
  9.123990e-02   6.386659e+01   4.634956e-01
  9.153890e-02   6.415583e+01   4.670482e-01
  9.183780e-02   6.418270e+01   4.638151e-01
  9.213670e-02   6.357349e+01   4.599775e-01
  9.243560e-02   6.453002e+01   4.622039e-01
  9.273450e-02   6.431215e+01   4.574279e-01
  9.303350e-02   6.418929e+01   4.630173e-01
  9.333240e-02   6.405387e+01   4.522401e-01
  9.363130e-02   6.437647e+01   4.568696e-01
  9.393020e-02   6.351739e+01   4.514896e-01
  9.422910e-02   6.427213e+01   4.553272e-01
  9.452800e-02   6.320923e+01   4.527088e-01
  9.482700e-02   6.403529e+01   4.454420e-01
  9.512590e-02   6.451928e+01   4.554239e-01
  9.542480e-02   6.413093e+01   4.491054e-01
  9.572370e-02   6.421585e+01   4.494026e-01
  9.602260e-02   6.368271e+01   4.497878e-01
  9.632160e-02   6.394752e+01   4.429599e-01
  9.662050e-02   6.462789e+01   4.478662e-01
  9.691940e-02   6.417165e+01   4.462826e-01
  9.721830e-02   6.406105e+01   4.433529e-01
  9.751720e-02   6.331022e+01   4.429130e-01
  9.781610e-02   6.346641e+01   4.391534e-01
  9.811510e-02   6.440402e+01   4.467227e-01
  9.841400e-02   6.433024e+01   4.393113e-01
  9.871290e-02   6.383661e+01   4.407874e-01
  9.901180e-02   6.416841e+01   4.430045e-01
  9.931070e-02   6.476621e+01   4.411482e-01
  9.960970e-02   6.379646e+01   4.410046e-01
  9.990860e-02   6.406193e+01   4.346105e-01
  1.002070e-01   6.401200e+01   4.385721e-01
  1.005060e-01   6.403145e+01   4.362143e-01
  1.008050e-01   6.437558e+01   4.398159e-01
  1.011040e-01   6.484570e+01   4.352256e-01
  1.014030e-01   6.439806e+01   4.357491e-01
  1.017020e-01   6.371752e+01   4.375622e-01
  1.020010e-01   6.435323e+01   4.349184e-01
  1.023000e-01   6.364962e+01   4.305271e-01
  1.025990e-01   6.478535e+01   4.333492e-01
  1.028980e-01   6.420889e+01   4.330833e-01
  1.031970e-01   6.358338e+01   4.333228e-01
  1.034960e-01   6.341353e+01   4.248389e-01
  1.037950e-01   6.396212e+01   4.305872e-01
  1.040930e-01   6.465237e+01   4.292926e-01
  1.043920e-01   6.431310e+01   4.320989e-01
  1.046910e-01   6.316073e+01   4.275529e-01
  1.049900e-01   6.455636e+01   4.264049e-01
  1.052890e-01   6.503832e+01   4.315510e-01
  1.055880e-01   6.412229e+01   4.268847e-01
  1.058870e-01   6.442840e+01   4.295227e-01
  1.061860e-01   6.401321e+01   4.239751e-01
  1.064850e-01   6.460987e+01   4.265816e-01
  1.067840e-01   6.445239e+01   4.283048e-01
  1.070830e-01   6.469119e+01   4.255815e-01
  1.073820e-01   6.405363e+01   4.219171e-01
  1.076800e-01   6.412593e+01   4.218446e-01
  1.079790e-01   6.424603e+01   4.241147e-01
  1.082780e-01   6.424398e+01   4.260084e-01
  1.085770e-01   6.395889e+01   4.161254e-01
  1.088760e-01   6.449601e+01   4.236836e-01
  1.091750e-01   6.414266e+01   4.209720e-01
  1.094740e-01   6.353207e+01   4.198868e-01
  1.097730e-01   6.475168e+01   4.214261e-01
  1.100720e-01   6.416731e+01   4.156120e-01
  1.103710e-01   6.460602e+01   4.234208e-01
  1.106700e-01   6.356077e+01   4.139384e-01
  1.109690e-01   6.417586e+01   4.216989e-01
  1.112670e-01   6.486754e+01   4.163912e-01
  1.115660e-01   6.369420e+01   4.137819e-01
  1.118650e-01   6.386070e+01   4.182128e-01
  1.121640e-01   6.447064e+01   4.142361e-01
  1.124630e-01   6.397187e+01   4.137996e-01
  1.127620e-01   6.422347e+01   4.146126e-01
  1.130610e-01   6.394838e+01   4.131380e-01
  1.133600e-01   6.424935e+01   4.188760e-01
  1.136590e-01   6.365499e+01   4.067598e-01
  1.139580e-01   6.421771e+01   4.131315e-01
  1.142570e-01   6.425743e+01   4.129686e-01
  1.145560e-01   6.400753e+01   4.127457e-01
  1.148550e-01   6.426245e+01   4.124051e-01
  1.151530e-01   6.403807e+01   4.063064e-01
  1.154520e-01   6.504725e+01   4.146250e-01
  1.157510e-01   6.467365e+01   4.088767e-01
  1.160500e-01   6.422587e+01   4.137409e-01
  1.163490e-01   6.441773e+01   4.080669e-01
  1.166480e-01   6.503723e+01   4.128620e-01
  1.169470e-01   6.421108e+01   4.079711e-01
  1.172460e-01   6.409425e+01   4.081609e-01
  1.175450e-01   6.397513e+01   4.044525e-01
  1.178440e-01   6.433822e+01   4.055986e-01
  1.181430e-01   6.479776e+01   4.101124e-01
  1.184420e-01   6.451354e+01   4.069789e-01
  1.187400e-01   6.404448e+01   4.041245e-01
  1.190390e-01   6.397383e+01   4.030853e-01
  1.193380e-01   6.400431e+01   4.031813e-01
  1.196370e-01   6.417977e+01   4.059248e-01
  1.199360e-01   6.484360e+01   4.039179e-01
  1.202350e-01   6.419754e+01   4.048807e-01
  1.205340e-01   6.407598e+01   4.020564e-01
  1.208330e-01   6.392868e+01   4.002585e-01
  1.211320e-01   6.475514e+01   4.060861e-01
  1.214310e-01   6.479728e+01   3.995344e-01
  1.217300e-01   6.452651e+01   4.042789e-01
  1.220290e-01   6.424981e+01   4.020642e-01
  1.223270e-01   6.447457e+01   4.001083e-01
  1.226260e-01   6.475358e+01   4.004465e-01
  1.229250e-01   6.499710e+01   3.996285e-01
  1.232240e-01   6.437196e+01   4.013773e-01
  1.235230e-01   6.516133e+01   4.030298e-01
  1.238220e-01   6.395828e+01   3.959070e-01
  1.241210e-01   6.502124e+01   4.007477e-01
  1.244200e-01   6.432659e+01   3.949986e-01
  1.247190e-01   6.482963e+01   4.012085e-01
  1.250180e-01   6.402358e+01   3.938142e-01
  1.253170e-01   6.381879e+01   3.939431e-01
  1.256160e-01   6.390549e+01   3.967755e-01
  1.259140e-01   6.510397e+01   3.976338e-01
  1.262130e-01   6.431952e+01   3.952310e-01
  1.265120e-01   6.437236e+01   3.926239e-01
  1.268110e-01   6.488039e+01   3.949226e-01
  1.271100e-01   6.453370e+01   3.974260e-01
  1.274090e-01   6.422422e+01   3.931710e-01
  1.277080e-01   6.446059e+01   3.926438e-01
  1.280070e-01   6.423053e+01   3.907065e-01
  1.283060e-01   6.429334e+01   3.923828e-01
  1.286050e-01   6.480768e+01   3.967280e-01
  1.289040e-01   6.471480e+01   3.894879e-01
  1.292030e-01   6.447655e+01   3.936916e-01
  1.295020e-01   6.482206e+01   3.910268e-01
  1.298000e-01   6.500213e+01   3.923058e-01
  1.300990e-01   6.440242e+01   3.880650e-01
  1.303980e-01   6.495723e+01   3.904594e-01
  1.306970e-01   6.486926e+01   3.931398e-01
  1.309960e-01   6.512749e+01   3.917022e-01
  1.312950e-01   6.534746e+01   3.921185e-01
  1.315940e-01   6.420526e+01   3.843868e-01
  1.318930e-01   6.513311e+01   3.900186e-01
  1.321920e-01   6.475170e+01   3.886346e-01
  1.324910e-01   6.476168e+01   3.896290e-01
  1.327900e-01   6.505407e+01   3.883427e-01
  1.330890e-01   6.455699e+01   3.863818e-01
  1.333870e-01   6.417078e+01   3.849885e-01
  1.336860e-01   6.424208e+01   3.844970e-01
  1.339850e-01   6.493827e+01   3.851682e-01
  1.342840e-01   6.396914e+01   3.850908e-01
  1.345830e-01   6.441007e+01   3.849994e-01
  1.348820e-01   6.429501e+01   3.846554e-01
  1.351810e-01   6.504329e+01   3.820264e-01
  1.354800e-01   6.428090e+01   3.841450e-01
  1.357790e-01   6.368748e+01   3.800629e-01
  1.360780e-01   6.473106e+01   3.847862e-01
  1.363770e-01   6.453573e+01   3.837404e-01
  1.366760e-01   6.482131e+01   3.866984e-01
  1.369740e-01   6.465140e+01   3.998682e-01
  1.372730e-01   6.426921e+01   4.007912e-01
  1.375720e-01   6.416447e+01   4.097980e-01
  1.378710e-01   6.432550e+01   4.120299e-01
  1.381700e-01   6.471017e+01   4.150050e-01
  1.384690e-01   6.410965e+01   4.202489e-01
  1.387680e-01   6.455541e+01   4.101920e-01
  1.390670e-01   6.516795e+01   4.004142e-01
  1.393660e-01   6.448028e+01   3.975193e-01
  1.396650e-01   6.433078e+01   3.942521e-01
  1.399640e-01   6.425395e+01   3.950295e-01
  1.402630e-01   6.489308e+01   3.888184e-01
  1.405620e-01   6.457619e+01   3.922507e-01
  1.408600e-01   6.443388e+01   3.905873e-01
  1.411590e-01   6.480649e+01   3.927017e-01
  1.414580e-01   6.444551e+01   3.921012e-01
  1.417570e-01   6.481120e+01   3.857263e-01
  1.420560e-01   6.453288e+01   3.894242e-01
  1.423550e-01   6.509116e+01   3.884534e-01
  1.426540e-01   6.425256e+01   3.824354e-01
  1.429530e-01   6.496343e+01   3.836208e-01
  1.432520e-01   6.484178e+01   3.803053e-01
  1.435510e-01   6.489007e+01   3.831742e-01
  1.438500e-01   6.384916e+01   3.760520e-01
  1.441490e-01   6.555908e+01   3.801628e-01
  1.444470e-01   6.437362e+01   3.791541e-01
  1.447460e-01   6.418769e+01   3.748542e-01
  1.450450e-01   6.498998e+01   3.809649e-01
  1.453440e-01   6.378269e+01   3.715210e-01
  1.456430e-01   6.442850e+01   3.770909e-01
  1.459420e-01   6.479924e+01   3.775126e-01
  1.462410e-01   6.490882e+01   3.760824e-01
  1.465400e-01   6.498426e+01   3.776113e-01
  1.468390e-01   6.418063e+01   3.705594e-01
  1.471380e-01   6.471361e+01   3.750836e-01
  1.474370e-01   6.498822e+01   3.765298e-01
  1.477360e-01   6.470582e+01   3.746297e-01
  1.480340e-01   6.467620e+01   3.709374e-01
  1.483330e-01   6.506270e+01   3.805031e-01
  1.486320e-01   6.519746e+01   3.904529e-01
  1.489310e-01   6.474893e+01   3.908062e-01
  1.492300e-01   6.535922e+01   3.921538e-01
  1.495290e-01   6.443562e+01   3.918236e-01
  1.498280e-01   6.532949e+01   3.990932e-01
  1.501270e-01   6.508064e+01   3.998853e-01
  1.504260e-01   6.512547e+01   3.946636e-01
  1.507250e-01   6.530476e+01   4.010958e-01
  1.510240e-01   6.481847e+01   3.985604e-01
  1.513230e-01   6.567641e+01   4.065034e-01
  1.516210e-01   6.445239e+01   3.984697e-01
  1.519200e-01   6.545503e+01   4.015571e-01
  1.522190e-01   6.537306e+01   4.082946e-01
  1.525180e-01   6.439076e+01   4.003753e-01
  1.528170e-01   6.555278e+01   4.094091e-01
  1.531160e-01   6.541977e+01   4.057084e-01
  1.534150e-01   6.473854e+01   3.977983e-01
  1.537140e-01   6.542041e+01   3.930731e-01
  1.540130e-01   6.531522e+01   3.862845e-01
  1.543120e-01   6.510618e+01   3.858996e-01
  1.546110e-01   6.429467e+01   3.809557e-01
  1.549100e-01   6.517846e+01   3.837947e-01
  1.552090e-01   6.507762e+01   3.855813e-01
  1.555070e-01   6.496237e+01   3.760205e-01
  1.558060e-01   6.553366e+01   3.830086e-01
  1.561050e-01   6.516419e+01   3.781337e-01
  1.564040e-01   6.500873e+01   3.792289e-01
  1.567030e-01   6.502613e+01   3.772945e-01
  1.570020e-01   6.472470e+01   3.744692e-01
  1.573010e-01   6.477500e+01   3.781036e-01
  1.576000e-01   6.488666e+01   3.725920e-01
  1.578990e-01   6.530053e+01   3.757002e-01
  1.581980e-01   6.548080e+01   3.745063e-01
  1.584970e-01   6.530387e+01   3.737879e-01
  1.587960e-01   6.532719e+01   3.772925e-01
  1.590940e-01   6.496615e+01   3.709325e-01
  1.593930e-01   6.485557e+01   3.693750e-01
  1.596920e-01   6.459926e+01   3.696762e-01
  1.599910e-01   6.500242e+01   3.725021e-01
  1.602900e-01   6.493788e+01   3.716870e-01
  1.605890e-01   6.515643e+01   3.667716e-01
  1.608880e-01   6.511740e+01   3.690926e-01
  1.611870e-01   6.381803e+01   3.643831e-01
  1.614860e-01   6.504541e+01   3.682766e-01
  1.617850e-01   6.477186e+01   3.642952e-01
  1.620840e-01   6.501363e+01   3.649745e-01
  1.623830e-01   6.509552e+01   3.668008e-01
  1.626810e-01   6.502515e+01   3.644138e-01
  1.629800e-01   6.455903e+01   3.592383e-01
  1.632790e-01   6.493980e+01   3.614466e-01
  1.635780e-01   6.490636e+01   3.625148e-01
  1.638770e-01   6.520531e+01   3.657107e-01
  1.641760e-01   6.554455e+01   3.648804e-01
  1.644750e-01   6.504511e+01   3.627076e-01
  1.647740e-01   6.486965e+01   3.618304e-01
  1.650730e-01   6.507225e+01   3.637593e-01
  1.653720e-01   6.514536e+01   3.635720e-01
  1.656710e-01   6.523410e+01   3.616868e-01
  1.659700e-01   6.486106e+01   3.621941e-01
  1.662680e-01   6.522922e+01   3.618656e-01
  1.665670e-01   6.515825e+01   3.626344e-01
  1.668660e-01   6.448199e+01   3.573246e-01
  1.671650e-01   6.492371e+01   3.614018e-01
  1.674640e-01   6.505267e+01   3.609917e-01
  1.677630e-01   6.552298e+01   3.603865e-01
  1.680620e-01   6.451657e+01   3.598834e-01
  1.683610e-01   6.402889e+01   3.529330e-01
  1.686600e-01   6.522869e+01   3.610966e-01
  1.689590e-01   6.483332e+01   3.564315e-01
  1.692580e-01   6.489330e+01   3.564114e-01
  1.695570e-01   6.507465e+01   3.614366e-01
  1.698560e-01   6.454946e+01   3.540000e-01
  1.701540e-01   6.401726e+01   3.552898e-01
  1.704530e-01   6.474105e+01   3.543428e-01
  1.707520e-01   6.447180e+01   3.537870e-01
  1.710510e-01   6.422043e+01   3.560392e-01
  1.713500e-01   6.446890e+01   3.532344e-01
  1.716490e-01   6.486884e+01   3.570858e-01
  1.719480e-01   6.538362e+01   3.528481e-01
  1.722470e-01   6.485385e+01   3.537436e-01
  1.725460e-01   6.450003e+01   3.544118e-01
  1.728450e-01   6.477415e+01   3.528054e-01
  1.731440e-01   6.507673e+01   3.541699e-01
  1.734430e-01   6.442800e+01   3.492045e-01
  1.737410e-01   6.502839e+01   3.544005e-01
  1.740400e-01   6.416501e+01   3.513215e-01
  1.743390e-01   6.429199e+01   3.491862e-01
  1.746380e-01   6.490180e+01   3.524358e-01
  1.749370e-01   6.455591e+01   3.492009e-01
  1.752360e-01   6.497644e+01   3.526384e-01
  1.755350e-01   6.506753e+01   3.519942e-01
  1.758340e-01   6.445397e+01   3.456536e-01
  1.761330e-01   6.417455e+01   3.504557e-01
  1.764320e-01   6.472125e+01   3.470520e-01
  1.767310e-01   6.498541e+01   3.521275e-01
  1.770300e-01   6.398361e+01   3.457513e-01
  1.773280e-01   6.443419e+01   3.483489e-01
  1.776270e-01   6.441171e+01   3.470779e-01
  1.779260e-01   6.489143e+01   3.468246e-01
  1.782250e-01   6.473552e+01   3.491625e-01
  1.785240e-01   6.488559e+01   3.462991e-01
  1.788230e-01   6.432349e+01   3.464969e-01
  1.791220e-01   6.395892e+01   3.460274e-01
  1.794210e-01   6.446792e+01   3.441730e-01
  1.797200e-01   6.466158e+01   3.462098e-01
  1.800190e-01   6.439694e+01   3.431491e-01
  1.803180e-01   6.474718e+01   3.476362e-01
  1.806170e-01   6.444559e+01   3.439459e-01
  1.809160e-01   6.432563e+01   3.429591e-01
  1.812140e-01   6.433379e+01   3.438147e-01
  1.815130e-01   6.393939e+01   3.422597e-01
  1.818120e-01   6.450451e+01   3.451117e-01
  1.821110e-01   6.480869e+01   3.419329e-01
  1.824100e-01   6.468270e+01   3.440764e-01
  1.827090e-01   6.454758e+01   3.430520e-01
  1.830080e-01   6.454248e+01   3.432043e-01
  1.833070e-01   6.422399e+01   3.398999e-01
  1.836060e-01   6.447792e+01   3.397624e-01
  1.839050e-01   6.428382e+01   3.431803e-01
  1.842040e-01   6.437011e+01   3.406112e-01
  1.845030e-01   6.492696e+01   3.412674e-01
  1.848010e-01   6.405954e+01   3.407663e-01
  1.851000e-01   6.401109e+01   3.359896e-01
  1.853990e-01   6.472952e+01   3.428732e-01
  1.856980e-01   6.516183e+01   3.415596e-01
  1.859970e-01   6.471539e+01   3.391030e-01
  1.862960e-01   6.457320e+01   3.401748e-01
  1.865950e-01   6.393577e+01   3.367373e-01
  1.868940e-01   6.372921e+01   3.400500e-01
  1.871930e-01   6.465143e+01   3.353238e-01
  1.874920e-01   6.428681e+01   3.375019e-01
  1.877910e-01   6.479474e+01   3.386736e-01
  1.880900e-01   6.425129e+01   3.372504e-01
  1.883880e-01   6.391955e+01   3.381277e-01
  1.886870e-01   6.388670e+01   3.319607e-01
  1.889860e-01   6.421988e+01   3.384403e-01
  1.892850e-01   6.355833e+01   3.341752e-01
  1.895840e-01   6.427968e+01   3.349764e-01
  1.898830e-01   6.441131e+01   3.357854e-01
  1.901820e-01   6.389889e+01   3.341373e-01
  1.904810e-01   6.436347e+01   3.351946e-01
  1.907800e-01   6.409147e+01   3.337147e-01
  1.910790e-01   6.413500e+01   3.332149e-01
  1.913780e-01   6.360863e+01   3.329154e-01
  1.916770e-01   6.426020e+01   3.344618e-01
  1.919750e-01   6.460520e+01   3.361345e-01
  1.922740e-01   6.415581e+01   3.312992e-01
  1.925730e-01   6.386707e+01   3.313046e-01
  1.928720e-01   6.483947e+01   3.345798e-01
  1.931710e-01   6.410898e+01   3.333002e-01
  1.934700e-01   6.437215e+01   3.324607e-01
  1.937690e-01   6.396114e+01   3.304967e-01
  1.940680e-01   6.429735e+01   3.331782e-01
  1.943670e-01   6.443564e+01   3.315703e-01
  1.946660e-01   6.377395e+01   3.304616e-01
  1.949650e-01   6.428774e+01   3.297024e-01
  1.952640e-01   6.336927e+01   3.288152e-01
  1.955630e-01   6.439297e+01   3.326658e-01
  1.958610e-01   6.324017e+01   3.265665e-01
  1.961600e-01   6.412183e+01   3.301654e-01
  1.964590e-01   6.398401e+01   3.283347e-01
  1.967580e-01   6.323194e+01   3.286073e-01
  1.970570e-01   6.361503e+01   3.273867e-01
  1.973560e-01   6.401754e+01   3.266754e-01
  1.976550e-01   6.386931e+01   3.290703e-01
  1.979540e-01   6.393192e+01   3.268903e-01
  1.982530e-01   6.404098e+01   3.289217e-01
  1.985520e-01   6.361365e+01   3.257872e-01
  1.988510e-01   6.383694e+01   3.265028e-01
  1.991500e-01   6.319118e+01   3.270250e-01
  1.994480e-01   6.396522e+01   3.256799e-01
  1.997470e-01   6.330881e+01   3.258712e-01
  2.000460e-01   6.332383e+01   3.220679e-01
  2.003450e-01   6.403133e+01   3.261349e-01
  2.006440e-01   6.359329e+01   3.277700e-01
  2.009430e-01   6.347289e+01   3.224468e-01
  2.012420e-01   6.358092e+01   3.259917e-01
  2.015410e-01   6.393829e+01   3.234864e-01
  2.018400e-01   6.338502e+01   3.227844e-01
  2.021390e-01   6.315039e+01   3.231732e-01
  2.024380e-01   6.335692e+01   3.188479e-01
  2.027370e-01   6.388280e+01   3.251844e-01
  2.030350e-01   6.300947e+01   3.198821e-01
  2.033340e-01   6.362055e+01   3.222626e-01
  2.036330e-01   6.338288e+01   3.191847e-01
  2.039320e-01   6.364224e+01   3.206575e-01
  2.042310e-01   6.318278e+01   3.225501e-01
  2.045300e-01   6.274556e+01   3.167675e-01
  2.048290e-01   6.390806e+01   3.207777e-01
  2.051280e-01   6.339960e+01   3.190909e-01
  2.054270e-01   6.330135e+01   3.183022e-01
  2.057260e-01   6.288540e+01   3.206728e-01
  2.060250e-01   6.389763e+01   3.192568e-01
  2.063240e-01   6.316870e+01   3.200108e-01
  2.066230e-01   6.300997e+01   3.182444e-01
  2.069210e-01   6.346435e+01   3.206211e-01
  2.072200e-01   6.258348e+01   3.177072e-01
  2.075190e-01   6.308388e+01   3.165491e-01
  2.078180e-01   6.316411e+01   3.191776e-01
  2.081170e-01   6.306086e+01   3.172936e-01
  2.084160e-01   6.295295e+01   3.190529e-01
  2.087150e-01   6.339050e+01   3.166518e-01
  2.090140e-01   6.318219e+01   3.175987e-01
  2.093130e-01   6.311124e+01   3.172861e-01
  2.096120e-01   6.306072e+01   3.166243e-01
  2.099110e-01   6.326455e+01   3.156763e-01
  2.102100e-01   6.325231e+01   3.172386e-01
  2.105080e-01   6.335395e+01   3.191118e-01
  2.108070e-01   6.257987e+01   3.142258e-01
  2.111060e-01   6.299750e+01   3.144847e-01
  2.114050e-01   6.320391e+01   3.153933e-01
  2.117040e-01   6.293640e+01   3.196966e-01
  2.120030e-01   6.303207e+01   3.258831e-01
  2.123020e-01   6.297642e+01   3.280912e-01
  2.126010e-01   6.257157e+01   3.244010e-01
  2.129000e-01   6.248492e+01   3.274020e-01
  2.131990e-01   6.331784e+01   3.324607e-01
  2.134980e-01   6.316978e+01   3.340867e-01
  2.137970e-01   6.393989e+01   3.336272e-01
  2.140950e-01   6.320339e+01   3.335515e-01
  2.143940e-01   6.253468e+01   3.330273e-01
  2.146930e-01   6.329212e+01   3.353534e-01
  2.149920e-01   6.330473e+01   3.357030e-01
  2.152910e-01   6.295417e+01   3.352470e-01
  2.155900e-01   6.321118e+01   3.388280e-01
  2.158890e-01   6.290605e+01   3.380092e-01
  2.161880e-01   6.273135e+01   3.360871e-01
  2.164870e-01   6.335724e+01   3.390561e-01
  2.167860e-01   6.230540e+01   3.299446e-01
  2.170850e-01   6.302908e+01   3.292739e-01
  2.173840e-01   6.246968e+01   3.247161e-01
  2.176820e-01   6.267202e+01   3.237967e-01
  2.179810e-01   6.311219e+01   3.259447e-01
  2.182800e-01   6.226236e+01   3.194959e-01
  2.185790e-01   6.252546e+01   3.217112e-01
  2.188780e-01   6.283264e+01   3.190214e-01
  2.191770e-01   6.208678e+01   3.191837e-01
  2.194760e-01   6.276870e+01   3.217723e-01
  2.197750e-01   6.267645e+01   3.183515e-01
  2.200740e-01   6.236160e+01   3.155295e-01
  2.203730e-01   6.254339e+01   3.177412e-01
  2.206720e-01   6.302798e+01   3.180191e-01
  2.209710e-01   6.248693e+01   3.188275e-01
  2.212700e-01   6.243670e+01   3.142606e-01
  2.215680e-01   6.238168e+01   3.169238e-01
  2.218670e-01   6.249005e+01   3.129553e-01
  2.221660e-01   6.268549e+01   3.168845e-01
  2.224650e-01   6.208775e+01   3.128571e-01
  2.227640e-01   6.219036e+01   3.128543e-01
  2.230630e-01   6.208698e+01   3.135106e-01
  2.233620e-01   6.262661e+01   3.140806e-01
  2.236610e-01   6.200285e+01   3.125126e-01
  2.239600e-01   6.194589e+01   3.087814e-01
  2.242590e-01   6.241663e+01   3.130315e-01
  2.245580e-01   6.218791e+01   3.115516e-01
  2.248570e-01   6.230378e+01   3.136631e-01
  2.251550e-01   6.223208e+01   3.098732e-01
  2.254540e-01   6.230311e+01   3.103038e-01
  2.257530e-01   6.236318e+01   3.127674e-01
  2.260520e-01   6.220486e+01   3.085466e-01
  2.263510e-01   6.174383e+01   3.084032e-01
  2.266500e-01   6.215984e+01   3.093142e-01
  2.269490e-01   6.180235e+01   3.070491e-01
  2.272480e-01   6.230476e+01   3.108175e-01
  2.275470e-01   6.163966e+01   3.050459e-01
  2.278460e-01   6.191548e+01   3.092104e-01
  2.281450e-01   6.205680e+01   3.068136e-01
  2.284440e-01   6.233193e+01   3.089869e-01
  2.287420e-01   6.177464e+01   3.084801e-01
  2.290410e-01   6.178231e+01   3.023898e-01
  2.293400e-01   6.204319e+01   3.077712e-01
  2.296390e-01   6.207261e+01   3.063605e-01
  2.299380e-01   6.209320e+01   3.069036e-01
  2.302370e-01   6.218608e+01   3.065177e-01
  2.305360e-01   6.202457e+01   3.041773e-01
  2.308350e-01   6.234124e+01   3.092611e-01
  2.311340e-01   6.198996e+01   3.026602e-01
  2.314330e-01   6.225121e+01   3.054578e-01
  2.317320e-01   6.182988e+01   3.055162e-01
  2.320310e-01   6.239199e+01   3.037590e-01
  2.323290e-01   6.233169e+01   3.083612e-01
  2.326280e-01   6.209409e+01   3.023230e-01
  2.329270e-01   6.149996e+01   3.013437e-01
  2.332260e-01   6.184556e+01   3.037380e-01
  2.335250e-01   6.232565e+01   3.041941e-01
  2.338240e-01   6.161675e+01   3.036561e-01
  2.341230e-01   6.187271e+01   2.998024e-01
  2.344220e-01   6.240413e+01   3.041463e-01
  2.347210e-01   6.178637e+01   3.025184e-01
  2.350200e-01   6.198642e+01   3.021787e-01
  2.353190e-01   6.155164e+01   3.014703e-01
  2.356180e-01   6.143336e+01   2.978204e-01
  2.359170e-01   6.200177e+01   3.035221e-01
  2.362150e-01   6.196869e+01   3.014304e-01
  2.365140e-01   6.151132e+01   2.980093e-01
  2.368130e-01   6.142472e+01   3.001045e-01
  2.371120e-01   6.184656e+01   2.997391e-01
  2.374110e-01   6.174761e+01   3.020680e-01
  2.377100e-01   6.145996e+01   2.977710e-01
  2.380090e-01   6.149321e+01   2.992273e-01
  2.383080e-01   6.198045e+01   2.984593e-01
  2.386070e-01   6.149792e+01   2.988930e-01
  2.389060e-01   6.210552e+01   3.000197e-01
  2.392050e-01   6.187930e+01   2.978756e-01
  2.395040e-01   6.182152e+01   2.997938e-01
  2.398020e-01   6.118099e+01   2.961900e-01
  2.401010e-01   6.149331e+01   2.986520e-01
  2.404000e-01   6.128456e+01   2.953207e-01
  2.406990e-01   6.138985e+01   2.972604e-01
  2.409980e-01   6.155312e+01   2.966390e-01
  2.412970e-01   6.101512e+01   2.948933e-01
  2.415960e-01   6.111789e+01   2.960373e-01
  2.418950e-01   6.108270e+01   2.942796e-01
  2.421940e-01   6.115570e+01   2.956798e-01
  2.424930e-01   6.165517e+01   2.977885e-01
  2.427920e-01   6.096417e+01   2.923512e-01
  2.430910e-01   6.132868e+01   2.952045e-01
  2.433890e-01   6.119389e+01   2.938857e-01
  2.436880e-01   6.095242e+01   2.958611e-01
  2.439870e-01   6.089688e+01   2.921898e-01
  2.442860e-01   6.100393e+01   2.919049e-01
  2.445850e-01   6.115553e+01   2.940135e-01
  2.448840e-01   6.026678e+01   2.914331e-01
  2.451830e-01   6.103744e+01   2.948359e-01
  2.454820e-01   6.121813e+01   2.917697e-01
  2.457810e-01   6.144504e+01   2.935020e-01
  2.460800e-01   6.092893e+01   2.925930e-01
  2.463790e-01   6.088065e+01   2.915019e-01
  2.466780e-01   6.130628e+01   2.929528e-01
  2.469770e-01   6.132729e+01   2.921374e-01
  2.472750e-01   6.105521e+01   2.922439e-01
  2.475740e-01   6.082876e+01   2.926794e-01
  2.478730e-01   6.078329e+01   2.878818e-01
  2.481720e-01   6.106845e+01   2.915202e-01
  2.484710e-01   6.091705e+01   2.893505e-01
  2.487700e-01   6.137361e+01   2.935495e-01
  2.490690e-01   6.087574e+01   2.912748e-01
  2.493680e-01   6.110611e+01   2.888540e-01
  2.496670e-01   6.117505e+01   2.929653e-01
  2.499660e-01   6.113008e+01   2.898560e-01
  2.502650e-01   6.090926e+01   2.906048e-01
  2.505640e-01   6.113237e+01   2.881872e-01
  2.508620e-01   6.067041e+01   2.884492e-01
  2.511610e-01   6.103880e+01   2.916646e-01
  2.514600e-01   6.109144e+01   2.886106e-01
  2.517590e-01   6.045188e+01   2.868887e-01
  2.520580e-01   6.095223e+01   2.885945e-01
  2.523570e-01   6.045774e+01   2.877342e-01
  2.526560e-01   6.024880e+01   2.880740e-01
  2.529550e-01   6.066781e+01   2.857560e-01
  2.532540e-01   6.046855e+01   2.851846e-01
  2.535530e-01   6.073168e+01   2.856009e-01
  2.538520e-01   6.039058e+01   2.861246e-01
  2.541510e-01   6.047904e+01   2.848036e-01
  2.544490e-01   6.076554e+01   2.862925e-01
  2.547480e-01   6.001208e+01   2.848176e-01
  2.550470e-01   6.071770e+01   2.847585e-01
  2.553460e-01   6.091551e+01   2.856266e-01
  2.556450e-01   6.059205e+01   2.825703e-01
  2.559440e-01   6.067434e+01   2.856695e-01
  2.562430e-01   6.042317e+01   2.864076e-01
  2.565420e-01   6.047718e+01   2.839930e-01
  2.568410e-01   6.085195e+01   2.840697e-01
  2.571400e-01   6.060325e+01   2.838879e-01
  2.574390e-01   6.105062e+01   2.870659e-01
  2.577380e-01   6.016000e+01   2.839506e-01
  2.580360e-01   6.056752e+01   2.829085e-01
  2.583350e-01   6.041879e+01   2.850672e-01
  2.586340e-01   6.046938e+01   2.820872e-01
  2.589330e-01   6.088041e+01   2.858487e-01
  2.592320e-01   6.031279e+01   2.817217e-01
  2.595310e-01   6.041299e+01   2.829439e-01
  2.598300e-01   6.029518e+01   2.845727e-01
  2.601290e-01   6.069120e+01   2.811375e-01
  2.604280e-01   6.042119e+01   2.839619e-01
  2.607270e-01   6.057231e+01   2.805717e-01
  2.610260e-01   6.088934e+01   2.838579e-01
  2.613250e-01   6.011274e+01   2.826371e-01
  2.616240e-01   6.016992e+01   2.818796e-01
  2.619220e-01   6.014994e+01   2.819315e-01
  2.622210e-01   6.030486e+01   2.794709e-01
  2.625200e-01   6.061989e+01   2.819469e-01
  2.628190e-01   6.012736e+01   2.805069e-01
  2.631180e-01   5.999612e+01   2.784680e-01
  2.634170e-01   6.063579e+01   2.835647e-01
  2.637160e-01   6.055319e+01   2.797578e-01
  2.640150e-01   6.049717e+01   2.823489e-01
  2.643140e-01   6.011448e+01   2.783615e-01
  2.646130e-01   6.050536e+01   2.796473e-01
  2.649120e-01   6.020953e+01   2.819724e-01
  2.652110e-01   6.084466e+01   2.802384e-01
  2.655090e-01   6.031768e+01   2.797887e-01
  2.658080e-01   6.048779e+01   2.785593e-01
  2.661070e-01   6.033727e+01   2.794501e-01
  2.664060e-01   6.065382e+01   2.798943e-01
  2.667050e-01   6.043434e+01   2.796748e-01
  2.670040e-01   6.031537e+01   2.792079e-01
  2.673030e-01   5.985463e+01   2.772861e-01
  2.676020e-01   6.005223e+01   2.778380e-01
  2.679010e-01   5.983922e+01   2.772504e-01
  2.682000e-01   6.032528e+01   2.772441e-01
  2.684990e-01   6.046218e+01   2.785950e-01
  2.687980e-01   5.997165e+01   2.770859e-01
  2.690960e-01   6.018381e+01   2.787124e-01
  2.693950e-01   6.031944e+01   2.761143e-01
  2.696940e-01   6.021154e+01   2.762375e-01
  2.699930e-01   6.064434e+01   2.782583e-01
  2.702920e-01   6.002203e+01   2.765463e-01
  2.705910e-01   6.012052e+01   2.772415e-01
  2.708900e-01   6.017493e+01   2.752309e-01
  2.711890e-01   6.026650e+01   2.772963e-01
  2.714880e-01   6.029651e+01   2.763396e-01
  2.717870e-01   6.022505e+01   2.766403e-01
  2.720860e-01   6.023127e+01   2.756356e-01
  2.723850e-01   5.981139e+01   2.740328e-01
  2.726840e-01   5.986752e+01   2.752624e-01
  2.729820e-01   6.009446e+01   2.755989e-01
  2.732810e-01   5.979005e+01   2.739839e-01
  2.735800e-01   6.011792e+01   2.746428e-01
  2.738790e-01   5.993167e+01   2.747656e-01
  2.741780e-01   6.041802e+01   2.763398e-01
  2.744770e-01   5.999063e+01   2.728144e-01
  2.747760e-01   5.998545e+01   2.741578e-01
  2.750750e-01   5.970957e+01   2.766675e-01
  2.753740e-01   5.987437e+01   2.814821e-01
  2.756730e-01   6.006285e+01   2.834194e-01
  2.759720e-01   5.963247e+01   2.811101e-01
  2.762710e-01   5.958890e+01   2.850393e-01
  2.765690e-01   6.017353e+01   2.857125e-01
  2.768680e-01   5.961514e+01   2.870794e-01
  2.771670e-01   5.979784e+01   2.851269e-01
  2.774660e-01   6.022791e+01   2.869786e-01
  2.777650e-01   5.968750e+01   2.891665e-01
  2.780640e-01   6.035047e+01   2.893750e-01
  2.783630e-01   5.959055e+01   2.879711e-01
  2.786620e-01   6.006972e+01   2.908476e-01
  2.789610e-01   5.953113e+01   2.896489e-01
  2.792600e-01   5.979735e+01   2.931560e-01
  2.795590e-01   5.989475e+01   2.876466e-01
  2.798580e-01   5.970532e+01   2.917109e-01
  2.801560e-01   5.995461e+01   2.918787e-01
  2.804550e-01   6.025793e+01   2.935015e-01
  2.807540e-01   5.952099e+01   2.930362e-01
  2.810530e-01   5.977078e+01   2.908838e-01
  2.813520e-01   5.949543e+01   2.940997e-01
  2.816510e-01   5.989427e+01   2.940661e-01
  2.819500e-01   5.963959e+01   2.935526e-01
  2.822490e-01   5.977686e+01   2.938902e-01
  2.825480e-01   5.951943e+01   2.928086e-01
  2.828470e-01   6.008884e+01   2.976337e-01
  2.831460e-01   5.964961e+01   2.950494e-01
  2.834450e-01   6.010073e+01   2.945725e-01
  2.837430e-01   5.999665e+01   2.960209e-01
  2.840420e-01   6.013562e+01   2.979824e-01
  2.843410e-01   5.956960e+01   3.030482e-01
  2.846400e-01   6.002089e+01   3.063287e-01
  2.849390e-01   5.935363e+01   3.124871e-01
  2.852380e-01   5.950868e+01   3.157992e-01
  2.855370e-01   5.964847e+01   3.193046e-01
  2.858360e-01   5.954032e+01   3.210572e-01
  2.861350e-01   5.913947e+01   3.228004e-01
  2.864340e-01   5.886283e+01   3.268090e-01
  2.867330e-01   5.976998e+01   3.283718e-01
  2.870320e-01   5.919247e+01   3.323899e-01
  2.873310e-01   5.898729e+01   3.287386e-01
  2.876290e-01   5.882335e+01   3.335030e-01
  2.879280e-01   5.939928e+01   3.381954e-01
  2.882270e-01   5.927968e+01   3.341252e-01
  2.885260e-01   5.949374e+01   3.388101e-01
  2.888250e-01   5.974975e+01   3.386737e-01
  2.891240e-01   5.866428e+01   3.406456e-01
  2.894230e-01   5.935807e+01   3.457484e-01
  2.897220e-01   5.942341e+01   3.377475e-01
  2.900210e-01   5.921006e+01   3.460565e-01
  2.903200e-01   5.897188e+01   3.433418e-01
  2.906190e-01   5.872482e+01   3.463100e-01
  2.909180e-01   5.958641e+01   3.497889e-01
  2.912160e-01   5.900254e+01   3.443441e-01
  2.915150e-01   5.875330e+01   3.549482e-01
  2.918140e-01   5.939048e+01   3.486447e-01
  2.921130e-01   5.945520e+01   3.520957e-01
  2.924120e-01   5.871814e+01   3.524470e-01
  2.927110e-01   5.891466e+01   3.520510e-01
  2.930100e-01   5.869525e+01   3.605552e-01
  2.933090e-01   5.873186e+01   3.548834e-01
  2.936080e-01   5.884295e+01   3.528214e-01
  2.939070e-01   5.889563e+01   3.586533e-01
  2.942060e-01   5.898906e+01   3.595624e-01
  2.945050e-01   5.873343e+01   3.663050e-01
  2.948030e-01   5.836813e+01   3.556059e-01
  2.951020e-01   5.901399e+01   3.630273e-01
  2.954010e-01   5.931877e+01   3.656988e-01
  2.957000e-01   5.929482e+01   3.673849e-01
  2.959990e-01   5.860031e+01   3.647872e-01
  2.962980e-01   5.829073e+01   3.644809e-01
  2.965970e-01   5.831686e+01   3.681368e-01
  2.968960e-01   5.913874e+01   3.704938e-01
  2.971950e-01   5.935189e+01   3.695732e-01
  2.974940e-01   5.813717e+01   3.644408e-01
  2.977930e-01   5.841669e+01   3.686788e-01
  2.980920e-01   5.915276e+01   3.712232e-01
  2.983900e-01   5.864966e+01   3.726436e-01
  2.986890e-01   5.951226e+01   3.712056e-01
  2.989880e-01   5.856434e+01   3.721391e-01
  2.992870e-01   5.886650e+01   3.740365e-01
  2.995860e-01   5.865678e+01   3.755039e-01
  2.998850e-01   5.857655e+01   3.731142e-01
  3.001840e-01   5.839463e+01   3.749027e-01
  3.004830e-01   5.921688e+01   3.824426e-01
  3.007820e-01   5.904953e+01   3.804109e-01
  3.010810e-01   5.838940e+01   3.756052e-01
  3.013800e-01   5.909063e+01   3.835437e-01
  3.016790e-01   5.853775e+01   3.807419e-01
  3.019780e-01   5.873338e+01   3.833954e-01
  3.022760e-01   5.895031e+01   3.858983e-01
  3.025750e-01   5.857061e+01   3.826102e-01
  3.028740e-01   5.861639e+01   3.881965e-01
  3.031730e-01   5.931559e+01   3.886561e-01
  3.034720e-01   5.919132e+01   3.898302e-01
  3.037710e-01   5.913141e+01   3.893681e-01
  3.040700e-01   5.948177e+01   3.923903e-01
  3.043690e-01   5.839476e+01   3.934025e-01
  3.046680e-01   5.893501e+01   3.938377e-01
  3.049670e-01   5.878247e+01   3.898097e-01
  3.052660e-01   5.900669e+01   3.974168e-01
  3.055650e-01   5.845294e+01   3.941524e-01
  3.058630e-01   5.861282e+01   4.000805e-01
  3.061620e-01   5.870867e+01   3.930807e-01
  3.064610e-01   5.853862e+01   3.975326e-01
  3.067600e-01   5.842576e+01   4.032529e-01
  3.070590e-01   5.861151e+01   3.977800e-01
  3.073580e-01   5.847029e+01   4.034065e-01
  3.076570e-01   5.839612e+01   3.959173e-01
  3.079560e-01   5.839560e+01   4.022598e-01
  3.082550e-01   5.933496e+01   4.054823e-01
  3.085540e-01   5.844279e+01   4.021272e-01
  3.088530e-01   5.869960e+01   4.081285e-01
  3.091520e-01   5.879013e+01   4.024362e-01
  3.094500e-01   5.879729e+01   4.112604e-01
  3.097490e-01   5.907963e+01   4.103742e-01
  3.100480e-01   5.884071e+01   4.064849e-01
  3.103470e-01   5.876219e+01   4.175520e-01
  3.106460e-01   5.872177e+01   4.051705e-01
  3.109450e-01   5.819300e+01   4.151985e-01
  3.112440e-01   5.806001e+01   4.077425e-01
  3.115430e-01   5.887730e+01   4.160031e-01
  3.118420e-01   5.911412e+01   4.214596e-01
  3.121410e-01   5.833214e+01   4.121512e-01
  3.124400e-01   5.847095e+01   4.201653e-01
  3.127390e-01   5.779966e+01   4.118578e-01
  3.130380e-01   5.804781e+01   4.216894e-01
  3.133360e-01   5.876770e+01   4.219058e-01
  3.136350e-01   5.814487e+01   4.189921e-01
  3.139340e-01   5.844217e+01   4.262446e-01
  3.142330e-01   5.828712e+01   4.191691e-01
  3.145320e-01   5.801054e+01   4.285687e-01
  3.148310e-01   5.826611e+01   4.245543e-01
  3.151300e-01   5.912611e+01   4.276760e-01
  3.154290e-01   5.839681e+01   4.299932e-01
  3.157280e-01   5.920733e+01   4.300900e-01
  3.160270e-01   5.875146e+01   4.368289e-01
  3.163260e-01   5.936666e+01   4.306684e-01
  3.166250e-01   5.830650e+01   4.351716e-01
  3.169230e-01   5.852380e+01   4.333789e-01
  3.172220e-01   5.845874e+01   4.380069e-01
  3.175210e-01   5.828518e+01   4.369764e-01
  3.178200e-01   5.801344e+01   4.329602e-01
  3.181190e-01   5.909809e+01   4.450642e-01
  3.184180e-01   5.826184e+01   4.372686e-01
  3.187170e-01   5.882113e+01   4.472088e-01
  3.190160e-01   5.822082e+01   4.437232e-01
  3.193150e-01   5.837014e+01   4.376748e-01
  3.196140e-01   5.811795e+01   4.481764e-01
  3.199130e-01   5.801126e+01   4.413449e-01
  3.202120e-01   5.879991e+01   4.516261e-01
  3.205100e-01   5.858782e+01   4.495729e-01
  3.208090e-01   5.807312e+01   4.443562e-01
  3.211080e-01   5.864544e+01   4.535405e-01
  3.214070e-01   5.856588e+01   4.454356e-01
  3.217060e-01   5.718875e+01   4.474567e-01
  3.220050e-01   5.832878e+01   4.489885e-01
  3.223040e-01   5.822757e+01   4.465588e-01
  3.226030e-01   5.801196e+01   4.570706e-01
  3.229020e-01   5.813148e+01   4.421956e-01
  3.232010e-01   5.851945e+01   4.560295e-01
  3.235000e-01   5.853635e+01   4.510275e-01
  3.237990e-01   5.833588e+01   4.536084e-01
  3.240970e-01   5.742917e+01   4.569542e-01
  3.243960e-01   5.807956e+01   4.500939e-01
  3.246950e-01   5.846881e+01   4.628589e-01
  3.249940e-01   5.852291e+01   4.551866e-01
  3.252930e-01   5.809219e+01   4.609185e-01
  3.255920e-01   5.826132e+01   4.642963e-01
  3.258910e-01   5.834571e+01   4.601431e-01
  3.261900e-01   5.807504e+01   4.663045e-01
  3.264890e-01   5.807757e+01   4.608605e-01
  3.267880e-01   5.782949e+01   4.634821e-01
  3.270870e-01   5.840204e+01   4.737655e-01
  3.273860e-01   5.822051e+01   4.673520e-01
  3.276850e-01   5.786015e+01   4.715624e-01
  3.279830e-01   5.754715e+01   4.632621e-01
  3.282820e-01   5.800113e+01   4.745590e-01
  3.285810e-01   5.817078e+01   4.733088e-01
  3.288800e-01   5.835748e+01   4.774906e-01
  3.291790e-01   5.803694e+01   4.722822e-01
  3.294780e-01   5.780436e+01   4.787039e-01
  3.297770e-01   5.790517e+01   4.816575e-01
  3.300760e-01   5.769388e+01   4.757540e-01
  3.303750e-01   5.797980e+01   4.845466e-01
  3.306740e-01   5.759991e+01   4.763578e-01
  3.309730e-01   5.758728e+01   4.849896e-01
  3.312720e-01   5.850227e+01   4.925732e-01
  3.315700e-01   5.784646e+01   4.809030e-01
  3.318690e-01   5.767676e+01   4.928917e-01
  3.321680e-01   5.785034e+01   4.824548e-01
  3.324670e-01   5.735998e+01   4.926372e-01
  3.327660e-01   5.794164e+01   4.923764e-01
  3.330650e-01   5.805782e+01   4.934171e-01
  3.333640e-01   5.781429e+01   5.002240e-01
  3.336630e-01   5.782094e+01   4.886238e-01
  3.339620e-01   5.720216e+01   5.004465e-01
  3.342610e-01   5.759507e+01   4.953144e-01
  3.345600e-01   5.766331e+01   5.007201e-01
  3.348590e-01   5.772349e+01   5.098700e-01
  3.351570e-01   5.738960e+01   4.927644e-01
  3.354560e-01   5.774422e+01   5.136525e-01
  3.357550e-01   5.718020e+01   4.946450e-01
  3.360540e-01   5.839833e+01   5.146876e-01
  3.363530e-01   5.854460e+01   5.216396e-01
  3.366520e-01   5.758307e+01   5.021100e-01
  3.369510e-01   5.745454e+01   5.232445e-01
  3.372500e-01   5.827638e+01   5.033749e-01
  3.375490e-01   5.825753e+01   5.242472e-01
  3.378480e-01   5.693338e+01   5.156831e-01
  3.381470e-01   5.773123e+01   5.180033e-01
  3.384460e-01   5.723357e+01   5.296454e-01
  3.387450e-01   5.883671e+01   5.153784e-01
  3.390430e-01   5.795967e+01   5.302471e-01
  3.393420e-01   5.670712e+01   5.218103e-01
  3.396410e-01   5.805044e+01   5.286276e-01
  3.399400e-01   5.725880e+01   5.403938e-01
  3.402390e-01   5.775811e+01   5.168524e-01
  3.405380e-01   5.762525e+01   5.392135e-01
  3.408370e-01   5.836089e+01   5.348361e-01
  3.411360e-01   5.859248e+01   5.394103e-01
  3.414350e-01   5.814112e+01   5.445415e-01
  3.417340e-01   5.882997e+01   5.397926e-01
  3.420330e-01   5.800928e+01   5.521940e-01
  3.423320e-01   5.750991e+01   5.344040e-01
  3.426300e-01   5.746550e+01   5.488358e-01
  3.429290e-01   5.760919e+01   5.472461e-01
  3.432280e-01   5.793098e+01   5.465187e-01
  3.435270e-01   5.792981e+01   5.653640e-01
  3.438260e-01   5.718076e+01   5.392972e-01
  3.441250e-01   5.728191e+01   5.589344e-01
  3.444240e-01   5.707225e+01   5.500189e-01
  3.447230e-01   5.834716e+01   5.608749e-01
  3.450220e-01   5.704354e+01   5.660095e-01
  3.453210e-01   5.731608e+01   5.511926e-01
  3.456200e-01   5.816075e+01   5.766976e-01
  3.459190e-01   5.742917e+01   5.596524e-01
  3.462170e-01   5.670176e+01   5.668475e-01
  3.465160e-01   5.824388e+01   5.736435e-01
  3.468150e-01   5.831224e+01   5.731227e-01
  3.471140e-01   5.728164e+01   5.830211e-01
  3.474130e-01   5.808253e+01   5.711409e-01
  3.477120e-01   5.776230e+01   5.854621e-01
  3.480110e-01   5.669818e+01   5.737636e-01
  3.483100e-01   5.784964e+01   5.813520e-01
  3.486090e-01   5.800639e+01   5.971162e-01
  3.489080e-01   5.921672e+01   5.881811e-01
  3.492070e-01   5.806645e+01   5.984006e-01
  3.495060e-01   5.773856e+01   5.853418e-01
  3.498040e-01   5.786086e+01   5.983188e-01
  3.501030e-01   5.695870e+01   5.946116e-01
  3.504020e-01   5.772475e+01   5.976147e-01
  3.507010e-01   5.793396e+01   6.129291e-01
  3.510000e-01   5.703111e+01   5.892033e-01
  3.512990e-01   5.816741e+01   6.141628e-01
  3.515980e-01   5.689509e+01   5.992278e-01
  3.518970e-01   5.662429e+01   6.112354e-01
  3.521960e-01   5.754103e+01   6.249662e-01
  3.524950e-01   5.770557e+01   6.024741e-01
  3.527940e-01   5.923922e+01   6.375708e-01
  3.530930e-01   5.808818e+01   6.148017e-01
  3.533920e-01   5.747256e+01   6.268532e-01
  3.536900e-01   5.610145e+01   6.215870e-01
  3.539890e-01   5.744220e+01   6.255554e-01
  3.542880e-01   5.701852e+01   6.384048e-01
  3.545870e-01   5.645274e+01   6.103088e-01
  3.548860e-01   5.700687e+01   6.347433e-01
  3.551850e-01   5.760570e+01   6.264450e-01
  3.554840e-01   5.675244e+01   6.333252e-01
  3.557830e-01   5.787861e+01   6.419870e-01
  3.560820e-01   5.670411e+01   6.138160e-01
  3.563810e-01   5.854778e+01   6.444727e-01
  3.566800e-01   5.782853e+01   6.254018e-01
  3.569790e-01   5.699282e+01   6.406924e-01
  3.572770e-01   5.710617e+01   6.401087e-01
  3.575760e-01   5.704656e+01   6.135103e-01
  3.578750e-01   5.728503e+01   6.549534e-01
  3.581740e-01   5.670681e+01   6.226632e-01
  3.584730e-01   5.816864e+01   6.599854e-01
  3.587720e-01   5.692921e+01   6.415603e-01
  3.590710e-01   5.723770e+01   6.420673e-01
  3.593700e-01   5.814091e+01   6.719360e-01
  3.596690e-01   5.726621e+01   6.385816e-01
  3.599680e-01   5.752342e+01   6.697378e-01
  3.602670e-01   5.728450e+01   6.510864e-01
  3.605660e-01   5.726340e+01   6.668460e-01
  3.608640e-01   5.697052e+01   6.821961e-01
  3.611630e-01   5.795478e+01   6.523313e-01
  3.614620e-01   5.701664e+01   6.869474e-01
  3.617610e-01   5.763132e+01   6.648931e-01
  3.620600e-01   5.793201e+01   6.894226e-01
  3.623590e-01   5.812397e+01   6.875809e-01
  3.626580e-01   5.752207e+01   6.840115e-01
  3.629570e-01   5.673117e+01   6.975730e-01
  3.632560e-01   5.790056e+01   6.747236e-01
  3.635550e-01   5.768307e+01   7.148658e-01
  3.638540e-01   5.687224e+01   6.921756e-01
  3.641530e-01   5.817366e+01   7.047859e-01
  3.644510e-01   5.744771e+01   7.307662e-01
  3.647500e-01   5.643059e+01   6.804301e-01
  3.650490e-01   5.689784e+01   7.254758e-01
  3.653480e-01   5.742234e+01   7.115799e-01
  3.656470e-01   5.715282e+01   7.183496e-01
  3.659460e-01   5.748277e+01   7.420375e-01
  3.662450e-01   5.762921e+01   7.112008e-01
  3.665440e-01   5.770517e+01   7.610594e-01
  3.668430e-01   5.758157e+01   7.193201e-01
  3.671420e-01   5.649376e+01   7.432103e-01
  3.674410e-01   5.612503e+01   7.313678e-01
  3.677400e-01   5.708532e+01   7.509926e-01
  3.680390e-01   5.639786e+01   7.754161e-01
  3.683370e-01   5.817116e+01   7.371711e-01
  3.686360e-01   5.712194e+01   7.717068e-01
  3.689350e-01   5.791904e+01   7.604486e-01
  3.692340e-01   5.761259e+01   7.793316e-01
  3.695330e-01   5.793314e+01   8.090874e-01
  3.698320e-01   5.752512e+01   7.519142e-01
  3.701310e-01   5.627006e+01   7.997878e-01
  3.704300e-01   5.733291e+01   7.688942e-01
  3.707290e-01   5.702281e+01   8.075556e-01
  3.710280e-01   5.728907e+01   8.045773e-01
  3.713270e-01   5.783986e+01   7.965985e-01
  3.716260e-01   5.786911e+01   8.448271e-01
  3.719240e-01   5.710711e+01   7.847227e-01
  3.722230e-01   5.858503e+01   8.528284e-01
  3.725220e-01   5.774563e+01   8.176282e-01
  3.728210e-01   5.671996e+01   8.283155e-01
  3.731200e-01   5.663824e+01   8.768748e-01
  3.734190e-01   5.893881e+01   8.160797e-01
  3.737180e-01   5.748721e+01   8.802616e-01
  3.740170e-01   5.726797e+01   8.270228e-01
  3.743160e-01   5.724010e+01   8.847097e-01
  3.746150e-01   5.759504e+01   8.810867e-01
  3.749140e-01   5.662393e+01   8.525728e-01
  3.752130e-01   5.684697e+01   9.154588e-01
  3.755110e-01   5.721035e+01   8.540761e-01
  3.758100e-01   5.734821e+01   9.194859e-01
  3.761090e-01   5.913639e+01   9.058329e-01
  3.764080e-01   5.724010e+01   9.150514e-01
  3.767070e-01   5.609935e+01   9.471702e-01
  3.770060e-01   5.694806e+01   8.761240e-01
  3.773050e-01   5.700151e+01   9.629513e-01
  3.776040e-01   5.757690e+01   9.249375e-01
  3.779030e-01   5.757839e+01   9.555346e-01
  3.782020e-01   5.690710e+01   1.026061e+00
  3.785010e-01   5.686841e+01   9.016515e-01
  3.788000e-01   5.584162e+01   1.011464e+00
  3.790990e-01   5.803027e+01   9.513158e-01
  3.793970e-01   5.736590e+01   1.015365e+00
  3.796960e-01   5.815988e+01   1.017534e+00
  3.799950e-01   5.618222e+01   9.817326e-01
  3.802940e-01   5.589020e+01   1.088587e+00
  3.805930e-01   5.765944e+01   9.643450e-01
  3.808920e-01   5.772616e+01   1.112590e+00
  3.811910e-01   5.688590e+01   1.020878e+00
  3.814900e-01   5.665167e+01   1.072149e+00
  3.817890e-01   5.646593e+01   1.168789e+00
  3.820880e-01   5.524823e+01   9.825110e-01
  3.823870e-01   5.702771e+01   1.182191e+00
  3.826860e-01   5.672431e+01   1.034605e+00
  3.829840e-01   5.612658e+01   1.196351e+00
  3.832830e-01   5.726340e+01   1.155011e+00
  3.835820e-01   5.849813e+01   1.139598e+00
  3.838810e-01   5.583407e+01   1.244759e+00
  3.841800e-01   5.485419e+01   1.090776e+00
  3.844790e-01   5.641394e+01   1.260509e+00
  3.847780e-01   5.820781e+01   1.186680e+00
  3.850770e-01   5.486701e+01   1.252489e+00
  3.853760e-01   5.622067e+01   1.352459e+00
  3.856750e-01   5.658690e+01   1.170040e+00
  3.859740e-01   5.620672e+01   1.376228e+00
  3.862730e-01   5.611158e+01   1.247849e+00
  3.865710e-01   5.610563e+01   1.374989e+00
  3.868700e-01   5.360581e+01   1.368671e+00
  3.871690e-01   5.633267e+01   1.320096e+00
  3.874680e-01   5.410872e+01   1.489858e+00
  3.877670e-01   5.584348e+01   1.336443e+00
  3.880660e-01   5.772616e+01   1.573440e+00
  3.883650e-01   5.499363e+01   1.455286e+00
  3.886640e-01   5.505953e+01   1.519498e+00
  3.889630e-01   5.661109e+01   1.676676e+00
  3.892620e-01   5.653079e+01   1.506551e+00
  3.895610e-01   5.828845e+01   1.747955e+00
  3.898600e-01   5.864710e+01   1.706560e+00
  3.901580e-01   5.871379e+01   1.779206e+00
  3.904570e-01   5.715024e+01   1.962547e+00
  3.907560e-01   5.870780e+01   1.754231e+00
  3.910550e-01   5.926692e+01   2.035234e+00
  3.913540e-01   5.528317e+01   1.965643e+00
  3.916530e-01   5.619175e+01   1.981730e+00
  3.919520e-01   5.519581e+01   2.551427e+00
  3.922510e-01   5.612186e+01   1.980497e+00
  3.925500e-01   5.837232e+01   2.709867e+00
  3.928490e-01   5.881263e+01   2.483071e+00
  3.931480e-01   5.786911e+01   2.698161e+00
  3.934470e-01   0.000000e+00   0.000000e+00
  3.937460e-01   5.371763e+01   2.599578e+00
creator: radaver
creator-version: 3725
header-file: /nas_data/SAXS_data/20151104Workshop/header/JH1_0127.txt
image-file: /nas_data/Pilatus1M/20151104_Workshop/JH1_0127.tif
angular-axis-file: /nas_data/SAXS_data/20151104Workshop/q20151029.dat
beamstop-mask-file: /nas_data/SAXS_data/20151104Workshop/fit2d20151031.msk
detector-response-file: none
beam-center-x: 949.7700
beam-center-y: 918.8000
unit-time: 1.0000
channel-first: 10
channel-last: 1315
Exposure time [s]: 1.093946
Transmitted Beam: 0.484422
Incident Beam: 0.484422
Code: JH1
Concentration [mg/ml]: 1
Run Number: 0127
