# Supplementary material for: SAXS analysis of a soluble cytosolic NgBR construct including extracellular and transmembrane domains
Source: PLoS One. 2018 Jan 18;13(1):e0191371. doi: 10.1371/journal.pone.0191371 (PMC5773207; doi:10.1371/journal.pone.0191371)
Supplement: S1 File — (ZIP) [file pone.0191371.s001.zip › JH1_0128.dat]

Sample:   c= 1.0000 mg/ml  Code: JH1
  3.656810e-03   2.264489e+04   4.133429e+01
  3.955720e-03   2.199054e+04   2.797534e+01
  4.254640e-03   1.909096e+04   2.335809e+01
  4.553560e-03   1.542768e+04   2.024494e+01
  4.852480e-03   1.248689e+04   1.705219e+01
  5.151400e-03   1.053705e+04   1.547447e+01
  5.450320e-03   8.727979e+03   1.337699e+01
  5.749240e-03   7.447289e+03   1.197241e+01
  6.048150e-03   6.362104e+03   1.084665e+01
  6.347070e-03   5.512299e+03   9.592295e+00
  6.645990e-03   4.833471e+03   8.942779e+00
  6.944910e-03   4.241188e+03   8.064670e+00
  7.243830e-03   3.809862e+03   7.406523e+00
  7.542750e-03   3.355745e+03   6.924730e+00
  7.841670e-03   3.052122e+03   6.236852e+00
  8.140580e-03   2.753033e+03   6.005094e+00
  8.439500e-03   2.516792e+03   5.534179e+00
  8.738420e-03   2.302720e+03   5.243091e+00
  9.037340e-03   2.131945e+03   4.877980e+00
  9.336260e-03   1.970856e+03   4.608969e+00
  9.635180e-03   1.819949e+03   4.416403e+00
  9.934100e-03   1.682271e+03   4.108322e+00
  1.023300e-02   1.531837e+03   4.017678e+00
  1.053190e-02   1.424687e+03   3.929891e+00
  1.083090e-02   1.314430e+03   3.774762e+00
  1.112980e-02   1.212281e+03   3.594267e+00
  1.142870e-02   1.128956e+03   3.449113e+00
  1.172760e-02   1.036935e+03   3.296362e+00
  1.202650e-02   9.616352e+02   3.165638e+00
  1.232540e-02   8.970747e+02   3.040774e+00
  1.262440e-02   8.337360e+02   2.876953e+00
  1.292330e-02   7.779570e+02   2.736183e+00
  1.322220e-02   7.160969e+02   2.625145e+00
  1.352110e-02   6.724161e+02   2.518253e+00
  1.382000e-02   6.256310e+02   2.405135e+00
  1.411900e-02   5.810543e+02   2.306589e+00
  1.441790e-02   5.422186e+02   2.212124e+00
  1.471680e-02   5.066046e+02   2.128084e+00
  1.501570e-02   4.788323e+02   2.026169e+00
  1.531460e-02   4.476272e+02   1.950191e+00
  1.561350e-02   4.220279e+02   1.860382e+00
  1.591250e-02   3.949864e+02   1.815650e+00
  1.621140e-02   3.752435e+02   1.739178e+00
  1.651030e-02   3.535189e+02   1.670332e+00
  1.680920e-02   3.322576e+02   1.619325e+00
  1.710810e-02   3.166936e+02   1.584260e+00
  1.740710e-02   3.031722e+02   1.527767e+00
  1.770600e-02   2.856858e+02   1.468148e+00
  1.800490e-02   2.702780e+02   1.416719e+00
  1.830380e-02   2.574681e+02   1.393757e+00
  1.860270e-02   2.494299e+02   1.345188e+00
  1.890170e-02   2.347900e+02   1.305114e+00
  1.920060e-02   2.250145e+02   1.265545e+00
  1.949950e-02   2.152905e+02   1.252154e+00
  1.979840e-02   2.082828e+02   1.208498e+00
  2.009730e-02   2.007479e+02   1.173423e+00
  2.039620e-02   1.906579e+02   1.141480e+00
  2.069520e-02   1.822190e+02   1.109916e+00
  2.099410e-02   1.782231e+02   1.105633e+00
  2.129300e-02   1.717885e+02   1.057045e+00
  2.159190e-02   1.648174e+02   1.071056e+00
  2.189080e-02   1.594835e+02   1.059463e+00
  2.218980e-02   1.523463e+02   1.053323e+00
  2.248870e-02   1.515987e+02   1.069481e+00
  2.278760e-02   1.457340e+02   1.038259e+00
  2.308650e-02   1.390453e+02   1.045365e+00
  2.338540e-02   1.373727e+02   1.036900e+00
  2.368430e-02   1.326083e+02   1.000255e+00
  2.398330e-02   1.305512e+02   1.015049e+00
  2.428220e-02   1.269421e+02   9.786520e-01
  2.458110e-02   1.238855e+02   9.993042e-01
  2.488000e-02   1.203511e+02   9.586761e-01
  2.517890e-02   1.175789e+02   9.362673e-01
  2.547790e-02   1.140469e+02   9.351247e-01
  2.577680e-02   1.133010e+02   9.245754e-01
  2.607570e-02   1.108265e+02   9.218275e-01
  2.637460e-02   1.088269e+02   9.061364e-01
  2.667350e-02   1.082457e+02   8.810951e-01
  2.697250e-02   1.058166e+02   8.442929e-01
  2.727140e-02   1.037167e+02   8.048525e-01
  2.757030e-02   1.031903e+02   8.041397e-01
  2.786920e-02   9.949161e+01   7.805725e-01
  2.816810e-02   9.858726e+01   7.647020e-01
  2.846700e-02   9.713419e+01   7.496743e-01
  2.876600e-02   9.533847e+01   7.337637e-01
  2.906490e-02   9.549806e+01   7.365862e-01
  2.936380e-02   9.415393e+01   7.259382e-01
  2.966270e-02   9.223692e+01   7.132384e-01
  2.996160e-02   9.176067e+01   7.124370e-01
  3.026060e-02   8.902711e+01   6.906932e-01
  3.055950e-02   9.107791e+01   6.976130e-01
  3.085840e-02   8.856194e+01   6.850053e-01
  3.115730e-02   8.791644e+01   6.796467e-01
  3.145620e-02   8.664211e+01   6.682198e-01
  3.175510e-02   8.713372e+01   6.719513e-01
  3.205410e-02   8.620711e+01   6.647265e-01
  3.235300e-02   8.567271e+01   6.599783e-01
  3.265190e-02   8.388504e+01   6.410727e-01
  3.295080e-02   8.381735e+01   6.450161e-01
  3.324970e-02   8.245375e+01   6.389077e-01
  3.354870e-02   8.090032e+01   6.312060e-01
  3.384760e-02   8.221868e+01   6.289811e-01
  3.414650e-02   8.193479e+01   6.278942e-01
  3.444540e-02   8.188411e+01   6.190742e-01
  3.474430e-02   7.884942e+01   6.128399e-01
  3.504330e-02   8.000145e+01   6.096510e-01
  3.534220e-02   7.998009e+01   6.103217e-01
  3.564110e-02   7.860305e+01   6.042993e-01
  3.594000e-02   7.804542e+01   5.906264e-01
  3.623890e-02   7.770920e+01   5.993790e-01
  3.653780e-02   7.891023e+01   5.876563e-01
  3.683680e-02   7.623894e+01   5.851391e-01
  3.713570e-02   7.704663e+01   5.889320e-01
  3.743460e-02   7.669438e+01   5.780071e-01
  3.773350e-02   7.550937e+01   5.728632e-01
  3.803240e-02   7.592235e+01   5.881391e-01
  3.833140e-02   7.530049e+01   5.996471e-01
  3.863030e-02   7.522690e+01   6.086710e-01
  3.892920e-02   7.586496e+01   6.096571e-01
  3.922810e-02   7.518682e+01   6.093047e-01
  3.952700e-02   7.396197e+01   6.004048e-01
  3.982600e-02   7.379307e+01   6.084281e-01
  4.012490e-02   7.475335e+01   6.028300e-01
  4.042380e-02   7.262918e+01   6.020119e-01
  4.072270e-02   7.233454e+01   5.984195e-01
  4.102160e-02   7.419434e+01   6.052699e-01
  4.132050e-02   7.313655e+01   6.017279e-01
  4.161950e-02   7.326653e+01   5.960372e-01
  4.191840e-02   7.226834e+01   5.997217e-01
  4.221730e-02   7.201552e+01   5.909267e-01
  4.251620e-02   7.203443e+01   5.987504e-01
  4.281510e-02   7.212956e+01   5.898799e-01
  4.311410e-02   7.224680e+01   5.911155e-01
  4.341300e-02   7.071833e+01   5.878516e-01
  4.371190e-02   7.108787e+01   5.878645e-01
  4.401080e-02   7.158373e+01   5.899112e-01
  4.430970e-02   7.138407e+01   5.845853e-01
  4.460860e-02   7.065860e+01   5.823467e-01
  4.490760e-02   6.928336e+01   5.781246e-01
  4.520650e-02   7.115347e+01   5.814310e-01
  4.550540e-02   6.959790e+01   5.779592e-01
  4.580430e-02   6.992325e+01   5.771100e-01
  4.610320e-02   7.000680e+01   5.745601e-01
  4.640220e-02   6.941168e+01   5.764525e-01
  4.670110e-02   6.928349e+01   5.673450e-01
  4.700000e-02   6.958862e+01   5.707054e-01
  4.729890e-02   6.983232e+01   5.738437e-01
  4.759780e-02   6.886324e+01   5.691371e-01
  4.789680e-02   6.795477e+01   5.618784e-01
  4.819570e-02   7.025796e+01   5.706186e-01
  4.849460e-02   7.014938e+01   5.722906e-01
  4.879350e-02   6.886733e+01   5.608245e-01
  4.909240e-02   6.803036e+01   5.649808e-01
  4.939130e-02   6.799889e+01   5.552641e-01
  4.969030e-02   6.817770e+01   5.580094e-01
  4.998920e-02   6.763486e+01   5.551119e-01
  5.028810e-02   6.801223e+01   5.546523e-01
  5.058700e-02   6.802299e+01   5.587304e-01
  5.088590e-02   6.907534e+01   5.536846e-01
  5.118490e-02   6.734783e+01   5.539327e-01
  5.148380e-02   6.708691e+01   5.502070e-01
  5.178270e-02   6.891053e+01   5.504394e-01
  5.208160e-02   6.832133e+01   5.539224e-01
  5.238050e-02   6.675172e+01   5.417488e-01
  5.267940e-02   6.719804e+01   5.513224e-01
  5.297840e-02   6.651105e+01   5.414026e-01
  5.327730e-02   6.683394e+01   5.401968e-01
  5.357620e-02   6.684845e+01   5.421412e-01
  5.387510e-02   6.774721e+01   5.426205e-01
  5.417400e-02   6.649565e+01   5.426093e-01
  5.447300e-02   6.623229e+01   5.334552e-01
  5.477190e-02   6.767922e+01   5.404834e-01
  5.507080e-02   6.633255e+01   5.350791e-01
  5.536970e-02   6.793796e+01   5.396663e-01
  5.566860e-02   6.720829e+01   5.404580e-01
  5.596760e-02   6.757656e+01   5.357990e-01
  5.626650e-02   6.687483e+01   5.354271e-01
  5.656540e-02   6.670297e+01   5.329250e-01
  5.686430e-02   6.560485e+01   5.255625e-01
  5.716320e-02   6.703119e+01   5.277229e-01
  5.746210e-02   6.638198e+01   5.304451e-01
  5.776110e-02   6.700751e+01   5.347441e-01
  5.806000e-02   6.553763e+01   5.206649e-01
  5.835890e-02   6.587236e+01   5.225662e-01
  5.865780e-02   6.639060e+01   5.217588e-01
  5.895670e-02   6.501261e+01   5.261291e-01
  5.925570e-02   6.527761e+01   5.151320e-01
  5.955460e-02   6.614682e+01   5.253886e-01
  5.985350e-02   6.615132e+01   5.180100e-01
  6.015240e-02   6.587456e+01   5.186009e-01
  6.045130e-02   6.506821e+01   5.159758e-01
  6.075020e-02   6.501817e+01   5.108152e-01
  6.104920e-02   6.648595e+01   5.204390e-01
  6.134810e-02   6.555203e+01   5.173297e-01
  6.164700e-02   6.603723e+01   5.110114e-01
  6.194590e-02   6.619301e+01   5.198529e-01
  6.224480e-02   6.510754e+01   5.042402e-01
  6.254380e-02   6.516927e+01   5.130484e-01
  6.284270e-02   6.618006e+01   5.186806e-01
  6.314160e-02   6.636217e+01   5.069804e-01
  6.344050e-02   6.487297e+01   5.086238e-01
  6.373940e-02   6.547744e+01   5.025587e-01
  6.403840e-02   6.559962e+01   5.109247e-01
  6.433730e-02   6.502369e+01   5.033945e-01
  6.463620e-02   6.525837e+01   5.001853e-01
  6.493510e-02   6.497624e+01   5.101081e-01
  6.523400e-02   6.579849e+01   5.027622e-01
  6.553290e-02   6.519466e+01   5.030177e-01
  6.583190e-02   6.626382e+01   5.050514e-01
  6.613080e-02   6.628584e+01   5.005592e-01
  6.642970e-02   6.539395e+01   5.063976e-01
  6.672860e-02   6.502175e+01   4.942798e-01
  6.702750e-02   6.617081e+01   5.036699e-01
  6.732650e-02   6.521610e+01   4.965037e-01
  6.762540e-02   6.607794e+01   4.997736e-01
  6.792430e-02   6.613939e+01   5.020222e-01
  6.822320e-02   6.579968e+01   4.928296e-01
  6.852210e-02   6.482336e+01   4.965012e-01
  6.882110e-02   6.478244e+01   4.923895e-01
  6.912000e-02   6.413124e+01   4.894232e-01
  6.941890e-02   6.541696e+01   4.909142e-01
  6.971780e-02   6.474895e+01   4.879250e-01
  7.001670e-02   6.489705e+01   4.947922e-01
  7.031560e-02   6.555141e+01   4.904614e-01
  7.061460e-02   6.517546e+01   4.895294e-01
  7.091350e-02   6.527540e+01   4.884783e-01
  7.121240e-02   6.439042e+01   4.814380e-01
  7.151130e-02   6.454835e+01   4.881210e-01
  7.181020e-02   6.503303e+01   4.833734e-01
  7.210920e-02   6.463011e+01   4.851186e-01
  7.240810e-02   6.531013e+01   4.830240e-01
  7.270700e-02   6.465865e+01   4.866369e-01
  7.300590e-02   6.406657e+01   4.797682e-01
  7.330480e-02   6.467217e+01   4.766142e-01
  7.360370e-02   6.481158e+01   4.830099e-01
  7.390270e-02   6.552479e+01   4.801930e-01
  7.420160e-02   6.447947e+01   4.836202e-01
  7.450050e-02   6.481238e+01   4.758033e-01
  7.479940e-02   6.484779e+01   4.772609e-01
  7.509830e-02   6.485286e+01   4.813301e-01
  7.539730e-02   6.360768e+01   4.696245e-01
  7.569620e-02   6.461846e+01   4.742136e-01
  7.599510e-02   6.482579e+01   4.780710e-01
  7.629400e-02   6.517227e+01   4.731955e-01
  7.659290e-02   6.482764e+01   4.763006e-01
  7.689190e-02   6.446107e+01   4.706066e-01
  7.719080e-02   6.384988e+01   4.709507e-01
  7.748970e-02   6.450780e+01   4.699219e-01
  7.778860e-02   6.423180e+01   4.719228e-01
  7.808750e-02   6.426109e+01   4.685974e-01
  7.838640e-02   6.433744e+01   4.663481e-01
  7.868540e-02   6.490952e+01   4.696811e-01
  7.898430e-02   6.520043e+01   4.682084e-01
  7.928320e-02   6.487816e+01   4.725572e-01
  7.958210e-02   6.504617e+01   4.643550e-01
  7.988100e-02   6.468082e+01   4.684311e-01
  8.018000e-02   6.418494e+01   4.641344e-01
  8.047890e-02   6.433896e+01   4.642781e-01
  8.077780e-02   6.405112e+01   4.624178e-01
  8.107670e-02   6.460032e+01   4.619497e-01
  8.137560e-02   6.446962e+01   4.647493e-01
  8.167450e-02   6.426692e+01   4.611601e-01
  8.197350e-02   6.510541e+01   4.613346e-01
  8.227240e-02   6.515433e+01   4.659709e-01
  8.257130e-02   6.433905e+01   4.535307e-01
  8.287020e-02   6.460030e+01   4.635762e-01
  8.316910e-02   6.422966e+01   4.590175e-01
  8.346810e-02   6.464303e+01   4.561497e-01
  8.376700e-02   6.426692e+01   4.611601e-01
  8.406590e-02   6.470282e+01   4.532771e-01
  8.436480e-02   6.373501e+01   4.568495e-01
  8.466370e-02   6.354400e+01   4.503383e-01
  8.496270e-02   6.440548e+01   4.641061e-01
  8.526160e-02   6.480032e+01   4.802264e-01
  8.556050e-02   6.428813e+01   4.787766e-01
  8.585940e-02   6.435423e+01   4.850193e-01
  8.615830e-02   6.535948e+01   4.887928e-01
  8.645720e-02   6.482832e+01   4.915894e-01
  8.675620e-02   6.409359e+01   4.912288e-01
  8.705510e-02   6.521497e+01   4.945213e-01
  8.735400e-02   6.458575e+01   4.945943e-01
  8.765290e-02   6.456769e+01   4.950224e-01
  8.795180e-02   6.380723e+01   4.961076e-01
  8.825080e-02   6.436607e+01   4.937524e-01
  8.854970e-02   6.417402e+01   4.995790e-01
  8.884860e-02   6.480627e+01   4.999763e-01
  8.914750e-02   6.484698e+01   5.063853e-01
  8.944640e-02   6.563943e+01   5.057724e-01
  8.974530e-02   6.478298e+01   4.983601e-01
  9.004430e-02   7.174835e+01   5.223487e-01
  9.034320e-02   6.413478e+01   4.764075e-01
  9.064210e-02   6.378926e+01   4.742335e-01
  9.094100e-02   6.357011e+01   4.635587e-01
  9.123990e-02   6.484404e+01   4.669270e-01
  9.153890e-02   6.447450e+01   4.681046e-01
  9.183780e-02   6.384312e+01   4.624856e-01
  9.213670e-02   6.474668e+01   4.641011e-01
  9.243560e-02   6.531592e+01   4.649085e-01
  9.273450e-02   6.378002e+01   4.554322e-01
  9.303350e-02   6.282258e+01   4.579616e-01
  9.333240e-02   6.421742e+01   4.527183e-01
  9.363130e-02   6.446182e+01   4.570726e-01
  9.393020e-02   6.386499e+01   4.526246e-01
  9.422910e-02   6.342835e+01   4.522298e-01
  9.452800e-02   6.357381e+01   4.539134e-01
  9.482700e-02   6.383701e+01   4.446548e-01
  9.512590e-02   6.449756e+01   4.552479e-01
  9.542480e-02   6.393319e+01   4.483147e-01
  9.572370e-02   6.413439e+01   4.490195e-01
  9.602260e-02   6.482667e+01   4.537107e-01
  9.632160e-02   6.426006e+01   4.439442e-01
  9.662050e-02   6.451283e+01   4.473698e-01
  9.691940e-02   6.412504e+01   4.460232e-01
  9.721830e-02   6.307006e+01   4.398144e-01
  9.751720e-02   6.406620e+01   4.454523e-01
  9.781610e-02   6.432260e+01   4.420093e-01
  9.811510e-02   6.414054e+01   4.457107e-01
  9.841400e-02   6.388535e+01   4.376941e-01
  9.871290e-02   6.507435e+01   4.449431e-01
  9.901180e-02   6.390196e+01   4.419874e-01
  9.931070e-02   6.378584e+01   4.377011e-01
  9.960970e-02   6.377777e+01   4.408438e-01
  9.990860e-02   6.484152e+01   4.371515e-01
  1.002070e-01   6.444962e+01   4.399727e-01
  1.005060e-01   6.409857e+01   4.363477e-01
  1.008050e-01   6.421234e+01   4.391620e-01
  1.011040e-01   6.472105e+01   4.347123e-01
  1.014030e-01   6.379232e+01   4.336003e-01
  1.017020e-01   6.393301e+01   4.382058e-01
  1.020010e-01   6.477467e+01   4.362450e-01
  1.023000e-01   6.396824e+01   4.315092e-01
  1.025990e-01   6.434275e+01   4.317722e-01
  1.028980e-01   6.355312e+01   4.307721e-01
  1.031970e-01   6.369733e+01   4.336162e-01
  1.034960e-01   6.416538e+01   4.272568e-01
  1.037950e-01   6.376327e+01   4.298235e-01
  1.040930e-01   6.398878e+01   4.269906e-01
  1.043920e-01   6.388459e+01   4.305630e-01
  1.046910e-01   6.430193e+01   4.313041e-01
  1.049900e-01   6.457042e+01   4.263584e-01
  1.052890e-01   6.323250e+01   4.254248e-01
  1.055880e-01   6.392103e+01   4.261213e-01
  1.058870e-01   6.448044e+01   4.296024e-01
  1.061860e-01   6.368495e+01   4.227943e-01
  1.064850e-01   6.448596e+01   4.260794e-01
  1.067840e-01   6.469739e+01   4.290244e-01
  1.070830e-01   6.432714e+01   4.242898e-01
  1.073820e-01   6.408402e+01   4.219251e-01
  1.076800e-01   6.440863e+01   4.226812e-01
  1.079790e-01   6.452304e+01   4.249353e-01
  1.082780e-01   6.471010e+01   4.274577e-01
  1.085770e-01   6.439104e+01   4.174377e-01
  1.088760e-01   6.334115e+01   4.197817e-01
  1.091750e-01   6.410915e+01   4.207703e-01
  1.094740e-01   6.391488e+01   4.210580e-01
  1.097730e-01   6.419704e+01   4.195258e-01
  1.100720e-01   6.451602e+01   4.166488e-01
  1.103710e-01   6.535173e+01   4.257645e-01
  1.106700e-01   6.481028e+01   4.178961e-01
  1.109690e-01   6.384319e+01   4.205127e-01
  1.112670e-01   6.361026e+01   4.122462e-01
  1.115660e-01   6.390286e+01   4.143687e-01
  1.118650e-01   6.445976e+01   4.200782e-01
  1.121640e-01   6.395034e+01   4.124712e-01
  1.124630e-01   6.403225e+01   4.139045e-01
  1.127620e-01   6.466902e+01   4.159575e-01
  1.130610e-01   6.498231e+01   4.163736e-01
  1.133600e-01   6.383644e+01   4.174367e-01
  1.136590e-01   6.383506e+01   4.072459e-01
  1.139580e-01   6.459084e+01   4.142397e-01
  1.142570e-01   6.409941e+01   4.123705e-01
  1.145560e-01   6.413390e+01   4.130628e-01
  1.148550e-01   6.433230e+01   4.125391e-01
  1.151530e-01   6.488367e+01   4.088910e-01
  1.154520e-01   6.437429e+01   4.123846e-01
  1.157510e-01   6.356538e+01   4.052698e-01
  1.160500e-01   6.315084e+01   4.101742e-01
  1.163490e-01   6.442580e+01   4.080035e-01
  1.166480e-01   6.529441e+01   4.135872e-01
  1.169470e-01   6.407683e+01   4.074555e-01
  1.172460e-01   6.472361e+01   4.100704e-01
  1.175450e-01   6.439961e+01   4.057035e-01
  1.178440e-01   6.353318e+01   4.029651e-01
  1.181430e-01   6.424281e+01   4.082634e-01
  1.184420e-01   6.406452e+01   4.054717e-01
  1.187400e-01   6.411085e+01   4.042456e-01
  1.190390e-01   6.493092e+01   4.060007e-01
  1.193380e-01   6.451204e+01   4.046890e-01
  1.196370e-01   6.503971e+01   4.085460e-01
  1.199360e-01   6.397029e+01   4.011011e-01
  1.202350e-01   6.444519e+01   4.055724e-01
  1.205340e-01   6.403794e+01   4.018493e-01
  1.208330e-01   6.444186e+01   4.017741e-01
  1.211320e-01   6.418724e+01   4.042133e-01
  1.214310e-01   6.423713e+01   3.977169e-01
  1.217300e-01   6.425784e+01   4.033483e-01
  1.220290e-01   6.446573e+01   4.026514e-01
  1.223270e-01   6.433476e+01   3.995871e-01
  1.226260e-01   6.458671e+01   3.998430e-01
  1.229250e-01   6.454877e+01   3.981610e-01
  1.232240e-01   6.421130e+01   4.007887e-01
  1.235230e-01   6.446513e+01   4.007835e-01
  1.238220e-01   6.446929e+01   3.973987e-01
  1.241210e-01   6.351403e+01   3.959894e-01
  1.244200e-01   6.460401e+01   3.957631e-01
  1.247190e-01   6.435709e+01   3.996564e-01
  1.250180e-01   6.363487e+01   3.925312e-01
  1.253170e-01   6.416527e+01   3.949249e-01
  1.256160e-01   6.520978e+01   4.007166e-01
  1.259140e-01   6.452694e+01   3.957814e-01
  1.262130e-01   6.508285e+01   3.974826e-01
  1.265120e-01   6.421502e+01   3.920582e-01
  1.268110e-01   6.446764e+01   3.935786e-01
  1.271100e-01   6.396733e+01   3.955918e-01
  1.274090e-01   6.481692e+01   3.948949e-01
  1.277080e-01   6.439900e+01   3.923706e-01
  1.280070e-01   6.482491e+01   3.924245e-01
  1.283060e-01   6.490679e+01   3.941643e-01
  1.286050e-01   6.445168e+01   3.955505e-01
  1.289040e-01   6.401409e+01   3.872890e-01
  1.292030e-01   6.455414e+01   3.938425e-01
  1.295020e-01   6.509793e+01   3.917725e-01
  1.298000e-01   6.378098e+01   3.885186e-01
  1.300990e-01   6.431589e+01   3.877196e-01
  1.303980e-01   6.449723e+01   3.889895e-01
  1.306970e-01   6.471473e+01   3.925856e-01
  1.309960e-01   6.457631e+01   3.899561e-01
  1.312950e-01   6.430293e+01   3.888871e-01
  1.315940e-01   6.443718e+01   3.849964e-01
  1.318930e-01   6.488993e+01   3.892049e-01
  1.321920e-01   6.422917e+01   3.869789e-01
  1.324910e-01   6.416170e+01   3.877353e-01
  1.327900e-01   6.488202e+01   3.877442e-01
  1.330890e-01   6.464440e+01   3.865590e-01
  1.333870e-01   6.499470e+01   3.873676e-01
  1.336860e-01   6.429456e+01   3.845701e-01
  1.339850e-01   6.402392e+01   3.823635e-01
  1.342840e-01   6.520411e+01   3.887055e-01
  1.345830e-01   6.497774e+01   3.866079e-01
  1.348820e-01   6.491563e+01   3.864231e-01
  1.351810e-01   6.433310e+01   3.798522e-01
  1.354800e-01   6.433547e+01   3.842242e-01
  1.357790e-01   6.421286e+01   3.815441e-01
  1.360780e-01   6.497261e+01   3.854194e-01
  1.363770e-01   6.504584e+01   3.851699e-01
  1.366760e-01   6.442640e+01   3.854346e-01
  1.369740e-01   6.467263e+01   3.998466e-01
  1.372730e-01   6.446851e+01   4.013245e-01
  1.375720e-01   6.470417e+01   4.114280e-01
  1.378710e-01   6.442671e+01   4.122639e-01
  1.381700e-01   6.458883e+01   4.145252e-01
  1.384690e-01   6.460762e+01   4.217858e-01
  1.387680e-01   6.422764e+01   4.090601e-01
  1.390670e-01   6.506820e+01   4.000204e-01
  1.393660e-01   6.431742e+01   3.969303e-01
  1.396650e-01   6.423026e+01   3.938580e-01
  1.399640e-01   6.431574e+01   3.951332e-01
  1.402630e-01   6.434781e+01   3.870969e-01
  1.405620e-01   6.467186e+01   3.924555e-01
  1.408600e-01   6.503057e+01   3.923060e-01
  1.411590e-01   6.473065e+01   3.923862e-01
  1.414580e-01   6.520431e+01   3.943168e-01
  1.417570e-01   6.422762e+01   3.839020e-01
  1.420560e-01   6.430976e+01   3.886656e-01
  1.423550e-01   6.511143e+01   3.884291e-01
  1.426540e-01   6.466366e+01   3.835732e-01
  1.429530e-01   6.488528e+01   3.833063e-01
  1.432520e-01   6.506989e+01   3.808906e-01
  1.435510e-01   6.460619e+01   3.822517e-01
  1.438500e-01   6.482861e+01   3.788427e-01
  1.441490e-01   6.458737e+01   3.772527e-01
  1.444470e-01   6.545271e+01   3.822353e-01
  1.447460e-01   6.433912e+01   3.752142e-01
  1.450450e-01   6.487234e+01   3.805369e-01
  1.453440e-01   6.398415e+01   3.720260e-01
  1.456430e-01   6.451952e+01   3.772749e-01
  1.459420e-01   6.494465e+01   3.778535e-01
  1.462410e-01   6.414867e+01   3.737922e-01
  1.465400e-01   6.530684e+01   3.784648e-01
  1.468390e-01   6.554270e+01   3.743891e-01
  1.471380e-01   6.476360e+01   3.751466e-01
  1.474370e-01   6.446269e+01   3.749225e-01
  1.477360e-01   6.515023e+01   3.758320e-01
  1.480340e-01   6.491805e+01   3.715492e-01
  1.483330e-01   6.456054e+01   3.789492e-01
  1.486320e-01   6.458235e+01   3.885219e-01
  1.489310e-01   6.520874e+01   3.921058e-01
  1.492300e-01   6.487679e+01   3.906186e-01
  1.495290e-01   6.570547e+01   3.955793e-01
  1.498280e-01   6.521569e+01   3.986584e-01
  1.501270e-01   6.495155e+01   3.994013e-01
  1.504260e-01   6.506837e+01   3.944045e-01
  1.507250e-01   6.552990e+01   4.016990e-01
  1.510240e-01   6.534626e+01   4.000925e-01
  1.513230e-01   6.516489e+01   4.048290e-01
  1.516210e-01   6.487982e+01   3.997015e-01
  1.519200e-01   6.525903e+01   4.008679e-01
  1.522190e-01   6.524513e+01   4.078060e-01
  1.525180e-01   6.445971e+01   4.005022e-01
  1.528170e-01   6.488777e+01   4.072383e-01
  1.531160e-01   6.498884e+01   4.042818e-01
  1.534150e-01   6.494974e+01   3.983597e-01
  1.537140e-01   6.569404e+01   3.938084e-01
  1.540130e-01   6.457197e+01   3.839966e-01
  1.543120e-01   6.551675e+01   3.870300e-01
  1.546110e-01   6.467048e+01   3.819841e-01
  1.549100e-01   6.539399e+01   3.843448e-01
  1.552090e-01   6.544885e+01   3.865951e-01
  1.555070e-01   6.635684e+01   3.799520e-01
  1.558060e-01   6.495241e+01   3.812231e-01
  1.561050e-01   6.543405e+01   3.788332e-01
  1.564040e-01   6.506219e+01   3.793021e-01
  1.567030e-01   6.511155e+01   3.774598e-01
  1.570020e-01   6.450156e+01   3.737416e-01
  1.573010e-01   6.512619e+01   3.790445e-01
  1.576000e-01   6.529462e+01   3.736799e-01
  1.578990e-01   6.493499e+01   3.745654e-01
  1.581980e-01   6.541370e+01   3.742327e-01
  1.584970e-01   6.539727e+01   3.739736e-01
  1.587960e-01   6.505039e+01   3.764102e-01
  1.590940e-01   6.543953e+01   3.722002e-01
  1.593930e-01   6.452867e+01   3.683626e-01
  1.596920e-01   6.493479e+01   3.705541e-01
  1.599910e-01   6.527919e+01   3.732129e-01
  1.602900e-01   6.517961e+01   3.722969e-01
  1.605890e-01   6.488243e+01   3.659197e-01
  1.608880e-01   6.525837e+01   3.694113e-01
  1.611870e-01   6.510866e+01   3.679689e-01
  1.614860e-01   6.521503e+01   3.686761e-01
  1.617850e-01   6.505285e+01   3.650049e-01
  1.620840e-01   6.505285e+01   3.650049e-01
  1.623830e-01   6.560013e+01   3.681394e-01
  1.626810e-01   6.495391e+01   3.641347e-01
  1.629800e-01   6.474666e+01   3.596815e-01
  1.632790e-01   6.571985e+01   3.635316e-01
  1.635780e-01   6.484566e+01   3.622662e-01
  1.638770e-01   6.507435e+01   3.652636e-01
  1.641760e-01   6.436271e+01   3.614970e-01
  1.644750e-01   6.448099e+01   3.610525e-01
  1.647740e-01   6.522868e+01   3.627512e-01
  1.650730e-01   6.463125e+01   3.624455e-01
  1.653720e-01   6.444764e+01   3.615409e-01
  1.656710e-01   6.517758e+01   3.614512e-01
  1.659700e-01   6.447695e+01   3.610412e-01
  1.662680e-01   6.491583e+01   3.609165e-01
  1.665670e-01   6.472636e+01   3.613517e-01
  1.668660e-01   6.522378e+01   3.592956e-01
  1.671650e-01   6.561126e+01   3.632312e-01
  1.674640e-01   6.472394e+01   3.599999e-01
  1.677630e-01   6.509614e+01   3.591324e-01
  1.680620e-01   6.527300e+01   3.619081e-01
  1.683610e-01   6.478461e+01   3.549322e-01
  1.686600e-01   6.485256e+01   3.599755e-01
  1.689590e-01   6.540439e+01   3.579198e-01
  1.692580e-01   6.461845e+01   3.555782e-01
  1.695570e-01   6.438207e+01   3.594297e-01
  1.698560e-01   6.515391e+01   3.555760e-01
  1.701540e-01   6.467523e+01   3.570330e-01
  1.704530e-01   6.473026e+01   3.542359e-01
  1.707520e-01   6.449995e+01   3.537870e-01
  1.710510e-01   6.426541e+01   3.560861e-01
  1.713500e-01   6.415252e+01   3.522897e-01
  1.716490e-01   6.503898e+01   3.574758e-01
  1.719480e-01   6.454808e+01   3.505098e-01
  1.722470e-01   6.394995e+01   3.511932e-01
  1.725460e-01   6.495074e+01   3.555704e-01
  1.728450e-01   6.435406e+01   3.515828e-01
  1.731440e-01   6.530459e+01   3.547120e-01
  1.734430e-01   6.446232e+01   3.492213e-01
  1.737410e-01   6.524328e+01   3.549082e-01
  1.740400e-01   6.418508e+01   3.512998e-01
  1.743390e-01   6.446868e+01   3.495894e-01
  1.746380e-01   6.549330e+01   3.539609e-01
  1.749370e-01   6.452208e+01   3.490333e-01
  1.752360e-01   6.495766e+01   3.525105e-01
  1.755350e-01   6.454617e+01   3.505047e-01
  1.758340e-01   6.459817e+01   3.459645e-01
  1.761330e-01   6.474149e+01   3.519235e-01
  1.764320e-01   6.489019e+01   3.474289e-01
  1.767310e-01   6.418274e+01   3.498697e-01
  1.770300e-01   6.477554e+01   3.478085e-01
  1.773280e-01   6.473739e+01   3.490914e-01
  1.776270e-01   6.498929e+01   3.485545e-01
  1.779260e-01   6.421092e+01   3.449260e-01
  1.782250e-01   6.461127e+01   3.487511e-01
  1.785240e-01   6.470210e+01   3.457337e-01
  1.788230e-01   6.399505e+01   3.455357e-01
  1.791220e-01   6.466642e+01   3.478600e-01
  1.794210e-01   6.514690e+01   3.459051e-01
  1.797200e-01   6.459075e+01   3.459447e-01
  1.800190e-01   6.351896e+01   3.407275e-01
  1.803180e-01   6.478237e+01   3.476548e-01
  1.806170e-01   6.433675e+01   3.435804e-01
  1.809160e-01   6.454614e+01   3.434715e-01
  1.812140e-01   6.461060e+01   3.444784e-01
  1.815130e-01   6.503040e+01   3.450921e-01
  1.818120e-01   6.420876e+01   3.442445e-01
  1.821110e-01   6.460550e+01   3.413220e-01
  1.824100e-01   6.494354e+01   3.446942e-01
  1.827090e-01   6.420232e+01   3.420586e-01
  1.830080e-01   6.510719e+01   3.446272e-01
  1.833070e-01   6.411326e+01   3.395327e-01
  1.836060e-01   6.431736e+01   3.392651e-01
  1.839050e-01   6.536735e+01   3.459850e-01
  1.842040e-01   6.466090e+01   3.413052e-01
  1.845030e-01   6.432489e+01   3.396073e-01
  1.848010e-01   6.441209e+01   3.416282e-01
  1.851000e-01   6.427756e+01   3.366148e-01
  1.853990e-01   6.431460e+01   3.416980e-01
  1.856980e-01   6.439073e+01   3.394585e-01
  1.859970e-01   6.439233e+01   3.381818e-01
  1.862960e-01   6.428708e+01   3.393463e-01
  1.865950e-01   6.453189e+01   3.382297e-01
  1.868940e-01   6.473519e+01   3.426486e-01
  1.871930e-01   6.441809e+01   3.346451e-01
  1.874920e-01   6.442879e+01   3.378007e-01
  1.877910e-01   6.444974e+01   3.376971e-01
  1.880900e-01   6.431526e+01   3.373446e-01
  1.883880e-01   6.474806e+01   3.402378e-01
  1.886870e-01   6.414159e+01   3.325497e-01
  1.889860e-01   6.393513e+01   3.376155e-01
  1.892850e-01   6.432970e+01   3.361236e-01
  1.895840e-01   6.442787e+01   3.352891e-01
  1.898830e-01   6.389853e+01   3.343732e-01
  1.901820e-01   6.478094e+01   3.363621e-01
  1.904810e-01   6.357463e+01   3.330615e-01
  1.907800e-01   6.441261e+01   3.344767e-01
  1.910790e-01   6.408452e+01   3.330111e-01
  1.913780e-01   6.389960e+01   3.336032e-01
  1.916770e-01   6.383196e+01   3.332728e-01
  1.919750e-01   6.398440e+01   3.344427e-01
  1.922740e-01   6.400128e+01   3.308278e-01
  1.925730e-01   6.445077e+01   3.327425e-01
  1.928720e-01   6.382061e+01   3.318683e-01
  1.931710e-01   6.416242e+01   3.333664e-01
  1.934700e-01   6.402312e+01   3.314858e-01
  1.937690e-01   6.409881e+01   3.307800e-01
  1.940680e-01   6.441254e+01   3.334038e-01
  1.943670e-01   6.397093e+01   3.303004e-01
  1.946660e-01   6.346371e+01   3.295849e-01
  1.949650e-01   6.334025e+01   3.271924e-01
  1.952640e-01   6.375775e+01   3.297496e-01
  1.955630e-01   6.416045e+01   3.319922e-01
  1.958610e-01   6.359522e+01   3.274105e-01
  1.961600e-01   6.380158e+01   3.292681e-01
  1.964590e-01   6.381126e+01   3.278197e-01
  1.967580e-01   6.368914e+01   3.297212e-01
  1.970570e-01   6.395778e+01   3.281958e-01
  1.973560e-01   6.374634e+01   3.259116e-01
  1.976550e-01   6.338896e+01   3.277590e-01
  1.979540e-01   6.390236e+01   3.267434e-01
  1.982530e-01   6.376819e+01   3.281488e-01
  1.985520e-01   6.396280e+01   3.266087e-01
  1.988510e-01   6.393761e+01   3.266889e-01
  1.991500e-01   6.325834e+01   3.271273e-01
  1.994480e-01   6.405500e+01   3.258373e-01
  1.997470e-01   6.352263e+01   3.263498e-01
  2.000460e-01   6.325854e+01   3.218316e-01
  2.003450e-01   6.335584e+01   3.243393e-01
  2.006440e-01   6.381209e+01   3.282617e-01
  2.009430e-01   6.377103e+01   3.231327e-01
  2.012420e-01   6.336941e+01   3.253780e-01
  2.015410e-01   6.380570e+01   3.230803e-01
  2.018400e-01   6.341981e+01   3.228025e-01
  2.021390e-01   6.282362e+01   3.222657e-01
  2.024380e-01   6.377036e+01   3.198167e-01
  2.027370e-01   6.375731e+01   3.247940e-01
  2.030350e-01   6.295277e+01   3.196684e-01
  2.033340e-01   6.296949e+01   3.205395e-01
  2.036330e-01   6.280736e+01   3.176630e-01
  2.039320e-01   6.320267e+01   3.194785e-01
  2.042310e-01   6.277666e+01   3.214417e-01
  2.045300e-01   6.336077e+01   3.182472e-01
  2.048290e-01   6.283890e+01   3.180137e-01
  2.051280e-01   6.358866e+01   3.194966e-01
  2.054270e-01   6.318574e+01   3.179421e-01
  2.057260e-01   6.312766e+01   3.212198e-01
  2.060250e-01   6.339621e+01   3.179323e-01
  2.063240e-01   6.331129e+01   3.203019e-01
  2.066230e-01   6.311744e+01   3.184462e-01
  2.069210e-01   6.332657e+01   3.202030e-01
  2.072200e-01   6.400550e+01   3.212263e-01
  2.075190e-01   6.319290e+01   3.167534e-01
  2.078180e-01   6.321393e+01   3.192338e-01
  2.081170e-01   6.287856e+01   3.167655e-01
  2.084160e-01   6.330370e+01   3.198707e-01
  2.087150e-01   6.369645e+01   3.173458e-01
  2.090140e-01   6.301260e+01   3.171030e-01
  2.093130e-01   6.281584e+01   3.164737e-01
  2.096120e-01   6.318258e+01   3.168609e-01
  2.099110e-01   6.320546e+01   3.154600e-01
  2.102100e-01   6.309112e+01   3.167650e-01
  2.105080e-01   6.341307e+01   3.191911e-01
  2.108070e-01   6.314398e+01   3.155700e-01
  2.111060e-01   6.259497e+01   3.134100e-01
  2.114050e-01   6.305049e+01   3.149416e-01
  2.117040e-01   6.361505e+01   3.213455e-01
  2.120030e-01   6.300962e+01   3.257540e-01
  2.123020e-01   6.272000e+01   3.273511e-01
  2.126010e-01   6.317301e+01   3.258853e-01
  2.129000e-01   6.243022e+01   3.271873e-01
  2.131990e-01   6.336524e+01   3.325126e-01
  2.134980e-01   6.276604e+01   3.329447e-01
  2.137970e-01   6.292017e+01   3.308839e-01
  2.140950e-01   6.302450e+01   3.330065e-01
  2.143940e-01   6.262972e+01   3.332075e-01
  2.146930e-01   6.302829e+01   3.345807e-01
  2.149920e-01   6.292300e+01   3.346163e-01
  2.152910e-01   6.275540e+01   3.346443e-01
  2.155900e-01   6.259904e+01   3.371098e-01
  2.158890e-01   6.310554e+01   3.384709e-01
  2.161880e-01   6.246281e+01   3.352938e-01
  2.164870e-01   6.255154e+01   3.368199e-01
  2.167860e-01   6.298904e+01   3.316775e-01
  2.170850e-01   6.314085e+01   3.294938e-01
  2.173840e-01   6.254871e+01   3.248506e-01
  2.176820e-01   6.307443e+01   3.247637e-01
  2.179810e-01   6.272962e+01   3.248844e-01
  2.182800e-01   6.259573e+01   3.202802e-01
  2.185790e-01   6.246509e+01   3.214857e-01
  2.188780e-01   6.286351e+01   3.190302e-01
  2.191770e-01   6.272068e+01   3.207391e-01
  2.194760e-01   6.274461e+01   3.216404e-01
  2.197750e-01   6.253111e+01   3.179128e-01
  2.200740e-01   6.200726e+01   3.145632e-01
  2.203730e-01   6.311472e+01   3.191196e-01
  2.206720e-01   6.248402e+01   3.165747e-01
  2.209710e-01   6.253935e+01   3.188916e-01
  2.212700e-01   6.256124e+01   3.145052e-01
  2.215680e-01   6.211628e+01   3.161799e-01
  2.218670e-01   6.244869e+01   3.127835e-01
  2.221660e-01   6.294956e+01   3.174820e-01
  2.224650e-01   6.241522e+01   3.136126e-01
  2.227640e-01   6.238347e+01   3.132713e-01
  2.230630e-01   6.246340e+01   3.143910e-01
  2.233620e-01   6.206397e+01   3.125984e-01
  2.236610e-01   6.204665e+01   3.125548e-01
  2.239600e-01   6.271889e+01   3.106342e-01
  2.242590e-01   6.278014e+01   3.138732e-01
  2.245580e-01   6.266939e+01   3.126871e-01
  2.248570e-01   6.206036e+01   3.129814e-01
  2.251550e-01   6.229130e+01   3.099530e-01
  2.254540e-01   6.210909e+01   3.097527e-01
  2.257530e-01   6.244416e+01   3.129021e-01
  2.260520e-01   6.186871e+01   3.076446e-01
  2.263510e-01   6.192476e+01   3.087873e-01
  2.266500e-01   6.246196e+01   3.099973e-01
  2.269490e-01   6.146889e+01   3.061528e-01
  2.272480e-01   6.197690e+01   3.099310e-01
  2.275470e-01   6.201718e+01   3.059119e-01
  2.278460e-01   6.216014e+01   3.097532e-01
  2.281450e-01   6.236633e+01   3.075107e-01
  2.284440e-01   6.268903e+01   3.098031e-01
  2.287420e-01   6.181236e+01   3.085070e-01
  2.290410e-01   6.144025e+01   3.014857e-01
  2.293400e-01   6.230455e+01   3.083515e-01
  2.296390e-01   6.196240e+01   3.060217e-01
  2.299380e-01   6.225110e+01   3.072265e-01
  2.302370e-01   6.199434e+01   3.059780e-01
  2.305360e-01   6.207654e+01   3.042383e-01
  2.308350e-01   6.189999e+01   3.080975e-01
  2.311340e-01   6.153604e+01   3.014843e-01
  2.314330e-01   6.163377e+01   3.038728e-01
  2.317320e-01   6.223598e+01   3.064511e-01
  2.320310e-01   6.192426e+01   3.025523e-01
  2.323290e-01   6.206510e+01   3.076339e-01
  2.326280e-01   6.175361e+01   3.014273e-01
  2.329270e-01   6.180078e+01   3.020139e-01
  2.332260e-01   6.185288e+01   3.036897e-01
  2.335250e-01   6.224058e+01   3.039201e-01
  2.338240e-01   6.223456e+01   3.051080e-01
  2.341230e-01   6.187185e+01   2.997349e-01
  2.344220e-01   6.211612e+01   3.033775e-01
  2.347210e-01   6.142333e+01   3.015625e-01
  2.350200e-01   6.161188e+01   3.011987e-01
  2.353190e-01   6.218599e+01   3.029537e-01
  2.356180e-01   6.132429e+01   2.974910e-01
  2.359170e-01   6.174897e+01   3.028366e-01
  2.362150e-01   6.138180e+01   2.999341e-01
  2.365140e-01   6.187991e+01   2.988357e-01
  2.368130e-01   6.129973e+01   2.997336e-01
  2.371120e-01   6.144350e+01   2.986956e-01
  2.374110e-01   6.132482e+01   3.009664e-01
  2.377100e-01   6.171868e+01   2.983320e-01
  2.380090e-01   6.134995e+01   2.988133e-01
  2.383080e-01   6.193473e+01   2.982841e-01
  2.386070e-01   6.132007e+01   2.983954e-01
  2.389060e-01   6.137436e+01   2.981833e-01
  2.392050e-01   6.135926e+01   2.965565e-01
  2.395040e-01   6.176839e+01   2.995996e-01
  2.398020e-01   6.176344e+01   2.975317e-01
  2.401010e-01   6.178109e+01   2.992847e-01
  2.404000e-01   6.135313e+01   2.954214e-01
  2.406990e-01   6.138897e+01   2.971934e-01
  2.409980e-01   6.108472e+01   2.954437e-01
  2.412970e-01   6.131047e+01   2.955417e-01
  2.415960e-01   6.110700e+01   2.959463e-01
  2.418950e-01   6.102629e+01   2.940796e-01
  2.421940e-01   6.133765e+01   2.960547e-01
  2.424930e-01   6.090225e+01   2.959001e-01
  2.427920e-01   6.154716e+01   2.936817e-01
  2.430910e-01   6.146810e+01   2.954753e-01
  2.433890e-01   6.152130e+01   2.946066e-01
  2.436880e-01   6.125886e+01   2.965392e-01
  2.439870e-01   6.113376e+01   2.926937e-01
  2.442860e-01   6.135707e+01   2.926847e-01
  2.445850e-01   6.122210e+01   2.941094e-01
  2.448840e-01   6.163085e+01   2.946485e-01
  2.451830e-01   6.132684e+01   2.954695e-01
  2.454820e-01   6.071048e+01   2.904941e-01
  2.457810e-01   6.079324e+01   2.918774e-01
  2.460800e-01   6.167341e+01   2.943109e-01
  2.463790e-01   6.126286e+01   2.923517e-01
  2.466780e-01   6.059529e+01   2.911856e-01
  2.469770e-01   6.070935e+01   2.905985e-01
  2.472750e-01   6.140609e+01   2.930186e-01
  2.475740e-01   6.156233e+01   2.943747e-01
  2.478730e-01   6.112475e+01   2.886263e-01
  2.481720e-01   6.169141e+01   2.929395e-01
  2.484710e-01   6.075172e+01   2.888946e-01
  2.487700e-01   6.056653e+01   2.915493e-01
  2.490690e-01   6.180204e+01   2.934185e-01
  2.493680e-01   6.106990e+01   2.887054e-01
  2.496670e-01   6.091416e+01   2.922761e-01
  2.499660e-01   6.083278e+01   2.890872e-01
  2.502650e-01   6.140656e+01   2.917250e-01
  2.505640e-01   6.137729e+01   2.887009e-01
  2.508620e-01   6.078239e+01   2.886523e-01
  2.511610e-01   6.144541e+01   2.925707e-01
  2.514600e-01   6.072679e+01   2.876852e-01
  2.517590e-01   6.090318e+01   2.878947e-01
  2.520580e-01   6.072486e+01   2.879929e-01
  2.523570e-01   6.081463e+01   2.885193e-01
  2.526560e-01   6.140656e+01   2.907652e-01
  2.529550e-01   6.070996e+01   2.857928e-01
  2.532540e-01   6.068282e+01   2.856271e-01
  2.535530e-01   6.121936e+01   2.866828e-01
  2.538520e-01   6.078023e+01   2.869835e-01
  2.541510e-01   6.082937e+01   2.855650e-01
  2.544490e-01   6.069319e+01   2.860596e-01
  2.547480e-01   6.091549e+01   2.868908e-01
  2.550470e-01   6.063381e+01   2.844996e-01
  2.553460e-01   6.083941e+01   2.853858e-01
  2.556450e-01   6.094628e+01   2.833332e-01
  2.559440e-01   6.065324e+01   2.855575e-01
  2.562430e-01   6.044431e+01   2.863952e-01
  2.565420e-01   6.087869e+01   2.848720e-01
  2.568410e-01   6.024085e+01   2.825781e-01
  2.571400e-01   6.062201e+01   2.838699e-01
  2.574390e-01   6.086073e+01   2.865566e-01
  2.577380e-01   6.064952e+01   2.850413e-01
  2.580360e-01   6.032448e+01   2.822787e-01
  2.583350e-01   6.026740e+01   2.846478e-01
  2.586340e-01   6.026280e+01   2.815435e-01
  2.589330e-01   6.098398e+01   2.860293e-01
  2.592320e-01   6.021413e+01   2.814297e-01
  2.595310e-01   6.038134e+01   2.828080e-01
  2.598300e-01   6.092804e+01   2.859999e-01
  2.601290e-01   6.065301e+01   2.809877e-01
  2.604280e-01   6.081636e+01   2.848268e-01
  2.607270e-01   6.021332e+01   2.796780e-01
  2.610260e-01   6.017231e+01   2.821201e-01
  2.613250e-01   6.050493e+01   2.834958e-01
  2.616240e-01   6.050533e+01   2.826026e-01
  2.619220e-01   6.058601e+01   2.828899e-01
  2.622210e-01   6.054524e+01   2.799662e-01
  2.625200e-01   6.017793e+01   2.808559e-01
  2.628190e-01   6.070545e+01   2.817907e-01
  2.631180e-01   6.063658e+01   2.798893e-01
  2.634170e-01   6.087975e+01   2.840726e-01
  2.637160e-01   6.037949e+01   2.792953e-01
  2.640150e-01   6.043653e+01   2.821458e-01
  2.643140e-01   6.052116e+01   2.792405e-01
  2.646130e-01   6.046088e+01   2.794835e-01
  2.649120e-01   6.000111e+01   2.814226e-01
  2.652110e-01   6.028141e+01   2.788774e-01
  2.655090e-01   6.005526e+01   2.791185e-01
  2.658080e-01   6.019341e+01   2.778200e-01
  2.661070e-01   6.073011e+01   2.802971e-01
  2.664060e-01   6.030330e+01   2.790235e-01
  2.667050e-01   6.031483e+01   2.793371e-01
  2.670040e-01   6.032006e+01   2.791578e-01
  2.673030e-01   6.083519e+01   2.794872e-01
  2.676020e-01   6.038323e+01   2.785419e-01
  2.679010e-01   5.995307e+01   2.774535e-01
  2.682000e-01   6.013212e+01   2.767395e-01
  2.684990e-01   5.986096e+01   2.771460e-01
  2.687980e-01   6.048039e+01   2.781979e-01
  2.690960e-01   5.998467e+01   2.781902e-01
  2.693950e-01   5.980799e+01   2.748812e-01
  2.696940e-01   5.994205e+01   2.755585e-01
  2.699930e-01   5.986493e+01   2.764040e-01
  2.702920e-01   5.990796e+01   2.762232e-01
  2.705910e-01   6.006617e+01   2.770558e-01
  2.708900e-01   6.048465e+01   2.758780e-01
  2.711890e-01   5.968927e+01   2.759049e-01
  2.714880e-01   6.006766e+01   2.757545e-01
  2.717870e-01   5.998793e+01   2.760349e-01
  2.720860e-01   6.048112e+01   2.761465e-01
  2.723850e-01   5.994342e+01   2.742753e-01
  2.726840e-01   6.005900e+01   2.756421e-01
  2.729820e-01   5.948836e+01   2.741457e-01
  2.732810e-01   6.001245e+01   2.744331e-01
  2.735800e-01   6.031743e+01   2.750381e-01
  2.738790e-01   6.020268e+01   2.753261e-01
  2.741780e-01   5.994949e+01   2.752062e-01
  2.744770e-01   5.967676e+01   2.720404e-01
  2.747760e-01   5.998684e+01   2.741012e-01
  2.750750e-01   5.952207e+01   2.761725e-01
  2.753740e-01   6.021596e+01   2.822224e-01
  2.756730e-01   5.959417e+01   2.822499e-01
  2.759720e-01   5.987667e+01   2.816237e-01
  2.762710e-01   6.005490e+01   2.860893e-01
  2.765690e-01   6.004151e+01   2.853367e-01
  2.768680e-01   6.074159e+01   2.897158e-01
  2.771670e-01   5.987911e+01   2.852583e-01
  2.774660e-01   5.996654e+01   2.862927e-01
  2.777650e-01   5.967547e+01   2.890743e-01
  2.780640e-01   5.958908e+01   2.874811e-01
  2.783630e-01   5.945605e+01   2.875832e-01
  2.786620e-01   6.021806e+01   2.911430e-01
  2.789610e-01   5.939388e+01   2.892517e-01
  2.792600e-01   6.007294e+01   2.937666e-01
  2.795590e-01   6.047481e+01   2.889730e-01
  2.798580e-01   5.983883e+01   2.919732e-01
  2.801560e-01   5.954212e+01   2.908094e-01
  2.804550e-01   5.991299e+01   2.925963e-01
  2.807540e-01   5.988726e+01   2.938724e-01
  2.810530e-01   5.985790e+01   2.910322e-01
  2.813520e-01   6.011614e+01   2.955654e-01
  2.816510e-01   5.974692e+01   2.936401e-01
  2.819500e-01   6.025050e+01   2.949878e-01
  2.822490e-01   5.955292e+01   2.932752e-01
  2.825480e-01   5.985199e+01   2.935614e-01
  2.828470e-01   5.959402e+01   2.963410e-01
  2.831460e-01   6.016480e+01   2.962561e-01
  2.834450e-01   5.995329e+01   2.941468e-01
  2.837430e-01   5.979383e+01   2.954557e-01
  2.840420e-01   5.954559e+01   2.964523e-01
  2.843410e-01   6.015232e+01   3.044604e-01
  2.846400e-01   5.968216e+01   3.053965e-01
  2.849390e-01   5.948560e+01   3.127660e-01
  2.852380e-01   6.005562e+01   3.171780e-01
  2.855370e-01   5.948576e+01   3.187993e-01
  2.858360e-01   5.941917e+01   3.206605e-01
  2.861350e-01   5.982166e+01   3.245861e-01
  2.864340e-01   5.953179e+01   3.285891e-01
  2.867330e-01   5.928227e+01   3.269580e-01
  2.870320e-01   5.916291e+01   3.322344e-01
  2.873310e-01   5.936444e+01   3.297159e-01
  2.876290e-01   5.967653e+01   3.358396e-01
  2.879280e-01   5.940609e+01   3.381410e-01
  2.882270e-01   5.897898e+01   3.332040e-01
  2.885260e-01   5.956615e+01   3.389422e-01
  2.888250e-01   5.884870e+01   3.360370e-01
  2.891240e-01   5.974787e+01   3.437023e-01
  2.894230e-01   5.992199e+01   3.473111e-01
  2.897220e-01   5.918833e+01   3.370052e-01
  2.900210e-01   5.917412e+01   3.458760e-01
  2.903200e-01   5.894016e+01   3.431745e-01
  2.906190e-01   5.921362e+01   3.476724e-01
  2.909180e-01   5.950910e+01   3.494856e-01
  2.912160e-01   5.881208e+01   3.437129e-01
  2.915150e-01   5.900417e+01   3.556276e-01
  2.918140e-01   5.906997e+01   3.476268e-01
  2.921130e-01   5.883943e+01   3.501913e-01
  2.924120e-01   5.908584e+01   3.534717e-01
  2.927110e-01   5.927377e+01   3.530453e-01
  2.930100e-01   5.931166e+01   3.623645e-01
  2.933090e-01   5.904061e+01   3.557373e-01
  2.936080e-01   5.914927e+01   3.536614e-01
  2.939070e-01   5.861887e+01   3.577315e-01
  2.942060e-01   5.908820e+01   3.597859e-01
  2.945050e-01   5.908003e+01   3.673040e-01
  2.948030e-01   5.904865e+01   3.575949e-01
  2.951020e-01   5.877842e+01   3.622229e-01
  2.954010e-01   5.977064e+01   3.670089e-01
  2.957000e-01   5.922572e+01   3.670906e-01
  2.959990e-01   5.929882e+01   3.668748e-01
  2.962980e-01   5.928359e+01   3.674916e-01
  2.965970e-01   5.904637e+01   3.703514e-01
  2.968960e-01   5.892966e+01   3.697576e-01
  2.971950e-01   5.907067e+01   3.686162e-01
  2.974940e-01   5.852513e+01   3.655750e-01
  2.977930e-01   5.973318e+01   3.727286e-01
  2.980920e-01   5.856342e+01   3.692888e-01
  2.983900e-01   5.847734e+01   3.720146e-01
  2.986890e-01   5.874570e+01   3.687267e-01
  2.989880e-01   5.841588e+01   3.715860e-01
  2.992870e-01   5.874342e+01   3.735638e-01
  2.995860e-01   5.861197e+01   3.752785e-01
  2.998850e-01   5.886458e+01   3.739488e-01
  3.001840e-01   5.963465e+01   3.787797e-01
  3.004830e-01   5.832447e+01   3.794671e-01
  3.007820e-01   5.882290e+01   3.795974e-01
  3.010810e-01   5.917541e+01   3.780424e-01
  3.013800e-01   5.758424e+01   3.785407e-01
  3.016790e-01   5.893549e+01   3.819499e-01
  3.019780e-01   5.924560e+01   3.849796e-01
  3.022760e-01   5.885894e+01   3.855150e-01
  3.025750e-01   5.886484e+01   3.834863e-01
  3.028740e-01   5.877841e+01   3.886478e-01
  3.031730e-01   5.867115e+01   3.864547e-01
  3.034720e-01   5.874976e+01   3.882887e-01
  3.037710e-01   5.810356e+01   3.858850e-01
  3.040700e-01   5.902372e+01   3.907913e-01
  3.043690e-01   5.879051e+01   3.946472e-01
  3.046680e-01   5.884880e+01   3.934636e-01
  3.049670e-01   5.874649e+01   3.896054e-01
  3.052660e-01   5.880169e+01   3.966393e-01
  3.055650e-01   5.856824e+01   3.944548e-01
  3.058630e-01   5.909770e+01   4.016443e-01
  3.061620e-01   5.880933e+01   3.933317e-01
  3.064610e-01   5.781688e+01   3.949882e-01
  3.067600e-01   5.857832e+01   4.036909e-01
  3.070590e-01   5.841594e+01   3.970292e-01
  3.073580e-01   5.869795e+01   4.041029e-01
  3.076570e-01   5.933924e+01   3.990145e-01
  3.079560e-01   5.900994e+01   4.042820e-01
  3.082550e-01   5.791865e+01   4.005263e-01
  3.085540e-01   5.910319e+01   4.043046e-01
  3.088530e-01   5.874490e+01   4.081968e-01
  3.091520e-01   5.811739e+01   4.000397e-01
  3.094500e-01   5.827996e+01   4.093578e-01
  3.097490e-01   5.821332e+01   4.072655e-01
  3.100480e-01   5.864102e+01   4.057060e-01
  3.103470e-01   5.873062e+01   4.173488e-01
  3.106460e-01   5.826023e+01   4.034870e-01
  3.109450e-01   5.852590e+01   4.162936e-01
  3.112440e-01   5.865579e+01   4.097398e-01
  3.115430e-01   5.802602e+01   4.128947e-01
  3.118420e-01   5.764964e+01   4.161155e-01
  3.121410e-01   5.856866e+01   4.128959e-01
  3.124400e-01   5.897358e+01   4.218753e-01
  3.127390e-01   5.792992e+01   4.122317e-01
  3.130380e-01   5.816334e+01   4.220167e-01
  3.133360e-01   5.824553e+01   4.199356e-01
  3.136350e-01   5.801086e+01   4.184177e-01
  3.139340e-01   5.858136e+01   4.266589e-01
  3.142330e-01   5.852383e+01   4.199277e-01
  3.145320e-01   5.875744e+01   4.312247e-01
  3.148310e-01   5.883439e+01   4.265266e-01
  3.151300e-01   5.840458e+01   4.249657e-01
  3.154290e-01   5.841564e+01   4.299687e-01
  3.157280e-01   5.858503e+01   4.277305e-01
  3.160270e-01   5.785577e+01   4.333918e-01
  3.163260e-01   5.886609e+01   4.287553e-01
  3.166250e-01   5.876804e+01   4.367952e-01
  3.169230e-01   5.870678e+01   4.339611e-01
  3.172220e-01   5.850869e+01   4.380984e-01
  3.175210e-01   5.840384e+01   4.373255e-01
  3.178200e-01   5.757795e+01   4.312380e-01
  3.181190e-01   5.781260e+01   4.401011e-01
  3.184180e-01   5.876784e+01   4.390675e-01
  3.187170e-01   5.835705e+01   4.453440e-01
  3.190160e-01   5.836443e+01   4.441733e-01
  3.193150e-01   5.879736e+01   4.391778e-01
  3.196140e-01   5.779550e+01   4.468339e-01
  3.199130e-01   5.845582e+01   4.429361e-01
  3.202120e-01   5.815361e+01   4.490392e-01
  3.205100e-01   5.814502e+01   4.477731e-01
  3.208090e-01   5.795262e+01   4.437981e-01
  3.211080e-01   5.801332e+01   4.509912e-01
  3.214070e-01   5.811026e+01   4.436027e-01
  3.217060e-01   5.822764e+01   4.514042e-01
  3.220050e-01   5.811333e+01   4.480608e-01
  3.223040e-01   5.793173e+01   4.453258e-01
  3.226030e-01   5.794706e+01   4.567152e-01
  3.229020e-01   5.858692e+01   4.438276e-01
  3.232010e-01   5.827368e+01   4.549717e-01
  3.235000e-01   5.848997e+01   4.507505e-01
  3.237990e-01   5.849023e+01   4.541091e-01
  3.240970e-01   5.756039e+01   4.573762e-01
  3.243960e-01   5.831222e+01   4.508962e-01
  3.246950e-01   5.817228e+01   4.615830e-01
  3.249940e-01   5.855400e+01   4.552082e-01
  3.252930e-01   5.836294e+01   4.618906e-01
  3.255920e-01   5.794742e+01   4.629428e-01
  3.258910e-01   5.644493e+01   4.524871e-01
  3.261900e-01   5.751827e+01   4.639626e-01
  3.264890e-01   5.795719e+01   4.602822e-01
  3.267880e-01   5.887732e+01   4.675602e-01
  3.270870e-01   5.839961e+01   4.736523e-01
  3.273860e-01   5.785762e+01   4.657916e-01
  3.276850e-01   5.814607e+01   4.726230e-01
  3.279830e-01   5.850615e+01   4.670043e-01
  3.282820e-01   5.782446e+01   4.737323e-01
  3.285810e-01   5.833403e+01   4.738690e-01
  3.288800e-01   5.875378e+01   4.790046e-01
  3.291790e-01   5.770429e+01   4.708241e-01
  3.294780e-01   5.844883e+01   4.812600e-01
  3.297770e-01   5.826036e+01   4.830271e-01
  3.300760e-01   5.889220e+01   4.805645e-01
  3.303750e-01   5.755783e+01   4.826748e-01
  3.306740e-01   5.836628e+01   4.794117e-01
  3.309730e-01   5.722329e+01   4.833490e-01
  3.312720e-01   5.810365e+01   4.907851e-01
  3.315700e-01   5.726974e+01   4.783954e-01
  3.318690e-01   5.819051e+01   4.949741e-01
  3.321680e-01   5.764814e+01   4.815059e-01
  3.324670e-01   5.824000e+01   4.962935e-01
  3.327660e-01   5.733920e+01   4.897032e-01
  3.330650e-01   5.750016e+01   4.909346e-01
  3.333640e-01   5.817410e+01   5.016686e-01
  3.336630e-01   5.770491e+01   4.880268e-01
  3.339620e-01   5.810061e+01   5.042514e-01
  3.342610e-01   5.780413e+01   4.961042e-01
  3.345600e-01   5.758600e+01   5.002752e-01
  3.348590e-01   5.813048e+01   5.115526e-01
  3.351570e-01   5.811735e+01   4.957707e-01
  3.354560e-01   5.859592e+01   5.173138e-01
  3.357550e-01   5.788236e+01   4.975643e-01
  3.360540e-01   5.809173e+01   5.132227e-01
  3.363530e-01   5.714389e+01   5.152491e-01
  3.366520e-01   5.847260e+01   5.058631e-01
  3.369510e-01   5.842974e+01   5.275514e-01
  3.372500e-01   5.836830e+01   5.036618e-01
  3.375490e-01   5.824154e+01   5.240610e-01
  3.378480e-01   5.727738e+01   5.171259e-01
  3.381470e-01   5.760848e+01   5.173394e-01
  3.384460e-01   5.700773e+01   5.284840e-01
  3.387450e-01   5.850870e+01   5.138277e-01
  3.390430e-01   5.760950e+01   5.285276e-01
  3.393420e-01   5.773348e+01   5.263965e-01
  3.396410e-01   5.767866e+01   5.268172e-01
  3.399400e-01   5.827889e+01   5.450673e-01
  3.402390e-01   5.743704e+01   5.153014e-01
  3.405380e-01   5.805401e+01   5.410977e-01
  3.408370e-01   5.768872e+01   5.316312e-01
  3.411360e-01   5.754439e+01   5.344475e-01
  3.414350e-01   5.713186e+01   5.396768e-01
  3.417340e-01   5.729929e+01   5.326078e-01
  3.420330e-01   5.757941e+01   5.500242e-01
  3.423320e-01   5.734088e+01   5.335016e-01
  3.426300e-01   5.756094e+01   5.491716e-01
  3.429290e-01   5.751651e+01   5.466865e-01
  3.432280e-01   5.803970e+01   5.469120e-01
  3.435270e-01   5.681252e+01   5.597632e-01
  3.438260e-01   5.638811e+01   5.354294e-01
  3.441250e-01   5.788384e+01   5.617409e-01
  3.444240e-01   5.726988e+01   5.508502e-01
  3.447230e-01   5.803608e+01   5.592557e-01
  3.450220e-01   5.757441e+01   5.685131e-01
  3.453210e-01   5.685661e+01   5.488591e-01
  3.456200e-01   5.688933e+01   5.702349e-01
  3.459190e-01   5.712609e+01   5.580519e-01
  3.462170e-01   5.769660e+01   5.716739e-01
  3.465160e-01   5.671063e+01   5.659191e-01
  3.468150e-01   5.701994e+01   5.666128e-01
  3.471140e-01   5.718547e+01   5.824044e-01
  3.474130e-01   5.821437e+01   5.716640e-01
  3.477120e-01   5.668723e+01   5.798617e-01
  3.480110e-01   5.724802e+01   5.764132e-01
  3.483100e-01   5.733971e+01   5.786579e-01
  3.486090e-01   5.753257e+01   5.945427e-01
  3.489080e-01   5.787696e+01   5.813624e-01
  3.492070e-01   5.752950e+01   5.954975e-01
  3.495060e-01   5.825314e+01   5.878161e-01
  3.498040e-01   5.677811e+01   5.925649e-01
  3.501030e-01   5.745504e+01   5.970664e-01
  3.504020e-01   5.731614e+01   5.953659e-01
  3.507010e-01   5.799295e+01   6.131073e-01
  3.510000e-01   5.741389e+01   5.910484e-01
  3.512990e-01   5.690400e+01   6.073238e-01
  3.515980e-01   5.804994e+01   6.051467e-01
  3.518970e-01   5.820220e+01   6.195581e-01
  3.521960e-01   5.755664e+01   6.249146e-01
  3.524950e-01   5.825255e+01   6.051906e-01
  3.527940e-01   5.810908e+01   6.313221e-01
  3.530930e-01   5.737990e+01   6.109087e-01
  3.533920e-01   5.676408e+01   6.228416e-01
  3.536900e-01   5.713023e+01   6.271235e-01
  3.539890e-01   5.754652e+01   6.259866e-01
  3.542880e-01   5.711510e+01   6.388059e-01
  3.545870e-01   5.743717e+01   6.154728e-01
  3.548860e-01   5.693962e+01   6.342303e-01
  3.551850e-01   5.723329e+01   6.242806e-01
  3.554840e-01   5.700320e+01   6.345843e-01
  3.557830e-01   5.712734e+01   6.376677e-01
  3.560820e-01   5.817373e+01   6.215838e-01
  3.563810e-01   5.708276e+01   6.362196e-01
  3.566800e-01   5.718809e+01   6.217933e-01
  3.569790e-01   5.693916e+01   6.402510e-01
  3.572770e-01   5.760480e+01   6.427570e-01
  3.575760e-01   5.700189e+01   6.131362e-01
  3.578750e-01   5.749956e+01   6.560355e-01
  3.581740e-01   5.798738e+01   6.295172e-01
  3.584730e-01   5.764926e+01   6.568890e-01
  3.587720e-01   5.722236e+01   6.430696e-01
  3.590710e-01   5.878937e+01   6.505702e-01
  3.593700e-01   5.742471e+01   6.676389e-01
  3.596690e-01   5.746188e+01   6.395321e-01
  3.599680e-01   5.640712e+01   6.630628e-01
  3.602670e-01   5.790304e+01   6.544493e-01
  3.605660e-01   5.700555e+01   6.651978e-01
  3.608640e-01   5.747642e+01   6.850689e-01
  3.611630e-01   5.715886e+01   6.476951e-01
  3.614620e-01   5.787696e+01   6.919597e-01
  3.617610e-01   5.741449e+01   6.634964e-01
  3.620600e-01   5.781653e+01   6.885849e-01
  3.623590e-01   5.884660e+01   6.916909e-01
  3.626580e-01   5.674900e+01   6.792513e-01
  3.629570e-01   5.774384e+01   7.036179e-01
  3.632560e-01   5.697935e+01   6.691886e-01
  3.635550e-01   5.640928e+01   7.067745e-01
  3.638540e-01   5.846418e+01   7.016432e-01
  3.641530e-01   5.671442e+01   6.957384e-01
  3.644510e-01   5.645631e+01   7.242752e-01
  3.647500e-01   5.663560e+01   6.815162e-01
  3.650490e-01   5.807502e+01   7.327823e-01
  3.653480e-01   5.711524e+01   7.095197e-01
  3.656470e-01   5.821991e+01   7.248664e-01
  3.659460e-01   5.720875e+01   7.401052e-01
  3.662450e-01   5.727947e+01   7.088847e-01
  3.665440e-01   5.769003e+01   7.607935e-01
  3.668430e-01   5.682890e+01   7.144476e-01
  3.671420e-01   5.767121e+01   7.507516e-01
  3.674410e-01   5.746281e+01   7.398714e-01
  3.677400e-01   5.689253e+01   7.495599e-01
  3.680390e-01   5.692740e+01   7.788780e-01
  3.683370e-01   5.721202e+01   7.309090e-01
  3.686360e-01   5.800366e+01   7.774702e-01
  3.689350e-01   5.828299e+01   7.626677e-01
  3.692340e-01   5.666015e+01   7.726943e-01
  3.695330e-01   5.895828e+01   8.160364e-01
  3.698320e-01   5.822700e+01   7.563224e-01
  3.701310e-01   5.748405e+01   8.081928e-01
  3.704300e-01   5.739035e+01   7.691114e-01
  3.707290e-01   5.755808e+01   8.111600e-01
  3.710280e-01   5.671063e+01   8.003305e-01
  3.713270e-01   5.853840e+01   8.012196e-01
  3.716260e-01   5.536590e+01   8.261727e-01
  3.719240e-01   5.730854e+01   7.859339e-01
  3.722230e-01   5.700831e+01   8.410904e-01
  3.725220e-01   5.590365e+01   8.043067e-01
  3.728210e-01   5.638084e+01   8.256555e-01
  3.731200e-01   5.748200e+01   8.831896e-01
  3.734190e-01   5.678970e+01   8.008882e-01
  3.737180e-01   5.773159e+01   8.819381e-01
  3.740170e-01   5.762500e+01   8.294158e-01
  3.743160e-01   5.702377e+01   8.828437e-01
  3.746150e-01   5.847260e+01   8.875801e-01
  3.749140e-01   5.656073e+01   8.519110e-01
  3.752130e-01   5.786843e+01   9.234454e-01
  3.755110e-01   5.693050e+01   8.517988e-01
  3.758100e-01   5.705794e+01   9.169559e-01
  3.761090e-01   5.560168e+01   8.781523e-01
  3.764080e-01   5.569446e+01   9.024155e-01
  3.767070e-01   5.810495e+01   9.637424e-01
  3.770060e-01   5.680196e+01   8.748085e-01
  3.773050e-01   5.686282e+01   9.615693e-01
  3.776040e-01   5.640817e+01   9.153022e-01
  3.779030e-01   5.768008e+01   9.561693e-01
  3.782020e-01   5.629052e+01   1.020265e+00
  3.785010e-01   5.807250e+01   9.109482e-01
  3.788000e-01   5.546931e+01   1.007867e+00
  3.790990e-01   5.677345e+01   9.407524e-01
  3.793970e-01   5.728699e+01   1.014445e+00
  3.796960e-01   5.888188e+01   1.023607e+00
  3.799950e-01   5.720370e+01   9.904010e-01
  3.802940e-01   5.480615e+01   1.077742e+00
  3.805930e-01   5.515158e+01   9.429343e-01
  3.808920e-01   5.645779e+01   1.100059e+00
  3.811910e-01   5.839935e+01   1.034143e+00
  3.814900e-01   5.601850e+01   1.065908e+00
  3.817890e-01   5.772296e+01   1.181469e+00
  3.820880e-01   5.552103e+01   9.847189e-01
  3.823870e-01   5.749275e+01   1.186743e+00
  3.826860e-01   5.820853e+01   1.047825e+00
  3.829840e-01   5.791184e+01   1.214963e+00
  3.832830e-01   5.623709e+01   1.144364e+00
  3.835820e-01   5.474456e+01   1.102190e+00
  3.838810e-01   5.630901e+01   1.249769e+00
  3.841800e-01   5.619614e+01   1.103796e+00
  3.844790e-01   5.698053e+01   1.266547e+00
  3.847780e-01   5.682821e+01   1.172277e+00
  3.850770e-01   5.544323e+01   1.258774e+00
  3.853760e-01   5.749698e+01   1.367426e+00
  3.856750e-01   5.893207e+01   1.193779e+00
  3.859740e-01   5.591274e+01   1.372324e+00
  3.862730e-01   5.733533e+01   1.261107e+00
  3.865710e-01   5.715899e+01   1.387534e+00
  3.868700e-01   5.665625e+01   1.406768e+00
  3.871690e-01   5.841076e+01   1.343931e+00
  3.874680e-01   5.863662e+01   1.550604e+00
  3.877670e-01   5.511578e+01   1.327417e+00
  3.880660e-01   5.748663e+01   1.569829e+00
  3.883650e-01   5.462319e+01   1.450060e+00
  3.886640e-01   5.876602e+01   1.569467e+00
  3.889630e-01   5.524619e+01   1.655979e+00
  3.892620e-01   5.566335e+01   1.494621e+00
  3.895610e-01   5.637681e+01   1.718677e+00
  3.898600e-01   5.534546e+01   1.657466e+00
  3.901580e-01   5.744866e+01   1.759549e+00
  3.904570e-01   5.699058e+01   1.959377e+00
  3.907560e-01   5.716273e+01   1.730616e+00
  3.910550e-01   5.700555e+01   1.995593e+00
  3.913540e-01   5.560836e+01   1.970986e+00
  3.916530e-01   5.539878e+01   1.967268e+00
  3.919520e-01   6.035882e+01   2.667508e+00
  3.922510e-01   5.875204e+01   2.025933e+00
  3.925500e-01   5.231098e+01   2.564757e+00
  3.928490e-01   5.721513e+01   2.448581e+00
  3.931480e-01   6.048457e+01   2.757859e+00
  3.934470e-01   0.000000e+00   0.000000e+00
  3.937460e-01   5.796961e+01   2.699914e+00
creator: radaver
creator-version: 3725
header-file: /nas_data/SAXS_data/20151104Workshop/header/JH1_0128.txt
image-file: /nas_data/Pilatus1M/20151104_Workshop/JH1_0128.tif
angular-axis-file: /nas_data/SAXS_data/20151104Workshop/q20151029.dat
beamstop-mask-file: /nas_data/SAXS_data/20151104Workshop/fit2d20151031.msk
detector-response-file: none
beam-center-x: 949.7700
beam-center-y: 918.8000
unit-time: 1.0000
channel-first: 10
channel-last: 1315
Exposure time [s]: 1.093877
Transmitted Beam: 0.484664
Incident Beam: 0.484664
Code: JH1
Concentration [mg/ml]: 1
Run Number: 0128
