# Supplementary material for: SAXS analysis of a soluble cytosolic NgBR construct including extracellular and transmembrane domains
Source: PLoS One. 2018 Jan 18;13(1):e0191371. doi: 10.1371/journal.pone.0191371 (PMC5773207; doi:10.1371/journal.pone.0191371)
Supplement: S1 File — (ZIP) [file pone.0191371.s001.zip › JH1_0129.dat]

Sample:   c= 1.0000 mg/ml  Code: JH1
  3.656810e-03   2.261831e+04   4.130559e+01
  3.955720e-03   2.202318e+04   2.799309e+01
  4.254640e-03   1.908992e+04   2.335495e+01
  4.553560e-03   1.543529e+04   2.024776e+01
  4.852480e-03   1.245274e+04   1.702702e+01
  5.151400e-03   1.049861e+04   1.544456e+01
  5.450320e-03   8.736744e+03   1.338227e+01
  5.749240e-03   7.424157e+03   1.195251e+01
  6.048150e-03   6.356819e+03   1.084098e+01
  6.347070e-03   5.505074e+03   9.584978e+00
  6.645990e-03   4.818190e+03   8.927673e+00
  6.944910e-03   4.257541e+03   8.079335e+00
  7.243830e-03   3.804409e+03   7.400426e+00
  7.542750e-03   3.374182e+03   6.942982e+00
  7.841670e-03   3.043860e+03   6.227736e+00
  8.140580e-03   2.758610e+03   6.010528e+00
  8.439500e-03   2.515206e+03   5.531841e+00
  8.738420e-03   2.308874e+03   5.249528e+00
  9.037340e-03   2.135895e+03   4.881973e+00
  9.336260e-03   1.971251e+03   4.608937e+00
  9.635180e-03   1.816698e+03   4.411982e+00
  9.934100e-03   1.677135e+03   4.101606e+00
  1.023300e-02   1.535659e+03   4.022255e+00
  1.053190e-02   1.415689e+03   3.917041e+00
  1.083090e-02   1.310983e+03   3.769404e+00
  1.112980e-02   1.214471e+03   3.597126e+00
  1.142870e-02   1.123004e+03   3.439639e+00
  1.172760e-02   1.043323e+03   3.306145e+00
  1.202650e-02   9.664089e+02   3.173145e+00
  1.232540e-02   8.936773e+02   3.034685e+00
  1.262440e-02   8.310856e+02   2.872069e+00
  1.292330e-02   7.759908e+02   2.732430e+00
  1.322220e-02   7.226013e+02   2.636757e+00
  1.352110e-02   6.689339e+02   2.511455e+00
  1.382000e-02   6.266614e+02   2.406856e+00
  1.411900e-02   5.836576e+02   2.311502e+00
  1.441790e-02   5.428511e+02   2.213176e+00
  1.471680e-02   5.053698e+02   2.125260e+00
  1.501570e-02   4.739036e+02   2.015498e+00
  1.531460e-02   4.485675e+02   1.952029e+00
  1.561350e-02   4.225440e+02   1.861319e+00
  1.591250e-02   3.999916e+02   1.826922e+00
  1.621140e-02   3.718104e+02   1.731018e+00
  1.651030e-02   3.527487e+02   1.668332e+00
  1.680920e-02   3.350426e+02   1.625922e+00
  1.710810e-02   3.180439e+02   1.587464e+00
  1.740710e-02   2.990738e+02   1.517242e+00
  1.770600e-02   2.865976e+02   1.470331e+00
  1.800490e-02   2.710144e+02   1.418496e+00
  1.830380e-02   2.569451e+02   1.392191e+00
  1.860270e-02   2.440526e+02   1.330466e+00
  1.890170e-02   2.346163e+02   1.304491e+00
  1.920060e-02   2.265745e+02   1.269788e+00
  1.949950e-02   2.161398e+02   1.254487e+00
  1.979840e-02   2.086026e+02   1.209296e+00
  2.009730e-02   1.995871e+02   1.169900e+00
  2.039620e-02   1.923866e+02   1.146520e+00
  2.069520e-02   1.850593e+02   1.118413e+00
  2.099410e-02   1.776020e+02   1.103586e+00
  2.129300e-02   1.709322e+02   1.054294e+00
  2.159190e-02   1.654849e+02   1.073108e+00
  2.189080e-02   1.597519e+02   1.060240e+00
  2.218980e-02   1.544979e+02   1.060621e+00
  2.248870e-02   1.489110e+02   1.059844e+00
  2.278760e-02   1.455252e+02   1.037404e+00
  2.308650e-02   1.421585e+02   1.056889e+00
  2.338540e-02   1.371788e+02   1.036057e+00
  2.368430e-02   1.307619e+02   9.931604e-01
  2.398330e-02   1.306179e+02   1.015199e+00
  2.428220e-02   1.256099e+02   9.733985e-01
  2.458110e-02   1.236736e+02   9.983418e-01
  2.488000e-02   1.212109e+02   9.619912e-01
  2.517890e-02   1.166890e+02   9.326174e-01
  2.547790e-02   1.152949e+02   9.401265e-01
  2.577680e-02   1.131259e+02   9.237611e-01
  2.607570e-02   1.127115e+02   9.295342e-01
  2.637460e-02   1.066689e+02   8.970106e-01
  2.667350e-02   1.072688e+02   8.770161e-01
  2.697250e-02   1.058073e+02   8.441654e-01
  2.727140e-02   1.041753e+02   8.065432e-01
  2.757030e-02   1.033122e+02   8.045283e-01
  2.786920e-02   1.007193e+02   7.852894e-01
  2.816810e-02   9.819842e+01   7.631105e-01
  2.846700e-02   9.856529e+01   7.550956e-01
  2.876600e-02   9.414925e+01   7.290947e-01
  2.906490e-02   9.610805e+01   7.388556e-01
  2.936380e-02   9.448067e+01   7.271186e-01
  2.966270e-02   9.272441e+01   7.150440e-01
  2.996160e-02   9.112158e+01   7.098755e-01
  3.026060e-02   9.124740e+01   6.991778e-01
  3.055950e-02   8.978156e+01   6.925561e-01
  3.085840e-02   8.872833e+01   6.855749e-01
  3.115730e-02   8.869076e+01   6.825598e-01
  3.145620e-02   8.616494e+01   6.663057e-01
  3.175510e-02   8.631199e+01   6.687035e-01
  3.205410e-02   8.528670e+01   6.610975e-01
  3.235300e-02   8.478004e+01   6.564605e-01
  3.265190e-02   8.349477e+01   6.395110e-01
  3.295080e-02   8.232545e+01   6.391812e-01
  3.324970e-02   8.338638e+01   6.424418e-01
  3.354870e-02   8.202527e+01   6.355112e-01
  3.384760e-02   8.152272e+01   6.262461e-01
  3.414650e-02   8.031041e+01   6.215723e-01
  3.444540e-02   8.004624e+01   6.120215e-01
  3.474430e-02   8.061830e+01   6.196094e-01
  3.504330e-02   7.971952e+01   6.085105e-01
  3.534220e-02   7.973476e+01   6.093195e-01
  3.564110e-02   7.858153e+01   6.041517e-01
  3.594000e-02   7.806441e+01   5.906349e-01
  3.623890e-02   7.749839e+01   5.985012e-01
  3.653780e-02   7.798757e+01   5.841479e-01
  3.683680e-02   7.701730e+01   5.880554e-01
  3.713570e-02   7.714710e+01   5.892527e-01
  3.743460e-02   7.595495e+01   5.751523e-01
  3.773350e-02   7.574518e+01   5.736954e-01
  3.803240e-02   7.590150e+01   5.879952e-01
  3.833140e-02   7.530820e+01   5.996134e-01
  3.863030e-02   7.507289e+01   6.079823e-01
  3.892920e-02   7.482495e+01   6.053989e-01
  3.922810e-02   7.556561e+01   6.107721e-01
  3.952700e-02   7.355626e+01   5.986915e-01
  3.982600e-02   7.349636e+01   6.071385e-01
  4.012490e-02   7.451372e+01   6.017984e-01
  4.042380e-02   7.288299e+01   6.029981e-01
  4.072270e-02   7.283377e+01   6.004166e-01
  4.102160e-02   7.271222e+01   5.991296e-01
  4.132050e-02   7.287832e+01   6.006001e-01
  4.161950e-02   7.220851e+01   5.916545e-01
  4.191840e-02   7.304397e+01   6.028667e-01
  4.221730e-02   7.270784e+01   5.936966e-01
  4.251620e-02   7.144178e+01   5.962182e-01
  4.281510e-02   7.097101e+01   5.850606e-01
  4.311410e-02   7.220227e+01   5.908699e-01
  4.341300e-02   7.097185e+01   5.888412e-01
  4.371190e-02   7.139825e+01   5.890832e-01
  4.401080e-02   6.979434e+01   5.824290e-01
  4.430970e-02   7.043063e+01   5.806059e-01
  4.460860e-02   7.106090e+01   5.839394e-01
  4.490760e-02   7.024273e+01   5.820511e-01
  4.520650e-02   7.095769e+01   5.805682e-01
  4.550540e-02   7.042270e+01   5.813113e-01
  4.580430e-02   7.022730e+01   5.783013e-01
  4.610320e-02   6.874713e+01   5.693064e-01
  4.640220e-02   6.989456e+01   5.783921e-01
  4.670110e-02   6.850686e+01   5.640957e-01
  4.700000e-02   6.963920e+01   5.708514e-01
  4.729890e-02   7.031707e+01   5.757701e-01
  4.759780e-02   6.957268e+01   5.719999e-01
  4.789680e-02   6.922216e+01   5.670330e-01
  4.819570e-02   6.827367e+01   5.624425e-01
  4.849460e-02   6.776306e+01   5.624120e-01
  4.879350e-02   6.783430e+01   5.565426e-01
  4.909240e-02   6.844264e+01   5.666294e-01
  4.939130e-02   6.861440e+01   5.577117e-01
  4.969030e-02   6.841420e+01   5.589164e-01
  4.998920e-02   6.824439e+01   5.575477e-01
  5.028810e-02   6.849961e+01   5.565764e-01
  5.058700e-02   6.684295e+01   5.538034e-01
  5.088590e-02   6.901614e+01   5.533878e-01
  5.118490e-02   6.729693e+01   5.536639e-01
  5.148380e-02   6.829062e+01   5.550615e-01
  5.178270e-02   6.777480e+01   5.458260e-01
  5.208160e-02   6.705395e+01   5.487017e-01
  5.238050e-02   6.815724e+01   5.473638e-01
  5.267940e-02   6.851769e+01   5.566498e-01
  5.297840e-02   6.736917e+01   5.448256e-01
  5.327730e-02   6.767519e+01   5.435276e-01
  5.357620e-02   6.682091e+01   5.419713e-01
  5.387510e-02   6.664203e+01   5.381186e-01
  5.417400e-02   6.629988e+01   5.417517e-01
  5.447300e-02   6.699129e+01   5.364456e-01
  5.477190e-02   6.771648e+01   5.405741e-01
  5.507080e-02   6.643913e+01   5.354513e-01
  5.536970e-02   6.776480e+01   5.389202e-01
  5.566860e-02   6.741112e+01   5.412148e-01
  5.596760e-02   6.633457e+01   5.307955e-01
  5.626650e-02   6.666760e+01   5.345395e-01
  5.656540e-02   6.584152e+01   5.294157e-01
  5.686430e-02   6.664732e+01   5.296648e-01
  5.716320e-02   6.660973e+01   5.260048e-01
  5.746210e-02   6.623636e+01   5.298061e-01
  5.776110e-02   6.676699e+01   5.337262e-01
  5.806000e-02   6.691310e+01   5.260438e-01
  5.835890e-02   6.681978e+01   5.262542e-01
  5.865780e-02   6.766771e+01   5.266967e-01
  5.895670e-02   6.576064e+01   5.290904e-01
  5.925570e-02   6.635687e+01   5.193172e-01
  5.955460e-02   6.527733e+01   5.218681e-01
  5.985350e-02   6.582079e+01   5.166588e-01
  6.015240e-02   6.573388e+01   5.179912e-01
  6.045130e-02   6.531605e+01   5.169020e-01
  6.075020e-02   6.597119e+01   5.144900e-01
  6.104920e-02   6.645946e+01   5.202794e-01
  6.134810e-02   6.626860e+01   5.200938e-01
  6.164700e-02   6.576608e+01   5.099065e-01
  6.194590e-02   6.542775e+01   5.167836e-01
  6.224480e-02   6.618288e+01   5.083327e-01
  6.254380e-02   6.471512e+01   5.112028e-01
  6.284270e-02   6.605612e+01   5.181390e-01
  6.314160e-02   6.691715e+01   5.090412e-01
  6.344050e-02   6.584381e+01   5.123605e-01
  6.373940e-02   6.570634e+01   5.033823e-01
  6.403840e-02   6.601124e+01   5.124701e-01
  6.433730e-02   6.564872e+01   5.057539e-01
  6.463620e-02   6.568515e+01   5.017643e-01
  6.493510e-02   6.593522e+01   5.138035e-01
  6.523400e-02   6.491635e+01   4.993270e-01
  6.553290e-02   6.535916e+01   5.035978e-01
  6.583190e-02   6.544524e+01   5.018683e-01
  6.613080e-02   6.535327e+01   4.969722e-01
  6.642970e-02   6.524269e+01   5.057573e-01
  6.672860e-02   6.604085e+01   4.980847e-01
  6.702750e-02   6.551650e+01   5.011198e-01
  6.732650e-02   6.546286e+01   4.973888e-01
  6.762540e-02   6.438580e+01   4.932800e-01
  6.792430e-02   6.497466e+01   4.975287e-01
  6.822320e-02   6.521722e+01   4.905909e-01
  6.852210e-02   6.579417e+01   5.001516e-01
  6.882110e-02   6.442429e+01   4.909738e-01
  6.912000e-02   6.533485e+01   4.939415e-01
  6.941890e-02   6.405118e+01   4.857103e-01
  6.971780e-02   6.541144e+01   4.903621e-01
  7.001670e-02   6.537342e+01   4.965516e-01
  7.031560e-02   6.506038e+01   4.885685e-01
  7.061460e-02   6.401087e+01   4.850840e-01
  7.091350e-02   6.528697e+01   4.884692e-01
  7.121240e-02   6.529431e+01   4.847533e-01
  7.151130e-02   6.476699e+01   4.888945e-01
  7.181020e-02   6.490054e+01   4.828289e-01
  7.210920e-02   6.470361e+01   4.853423e-01
  7.240810e-02   6.511395e+01   4.822462e-01
  7.270700e-02   6.574696e+01   4.906626e-01
  7.300590e-02   6.457366e+01   4.816115e-01
  7.330480e-02   6.430711e+01   4.752161e-01
  7.360370e-02   6.511796e+01   4.840982e-01
  7.390270e-02   6.490557e+01   4.778673e-01
  7.420160e-02   6.420089e+01   4.825225e-01
  7.450050e-02   6.475306e+01   4.755345e-01
  7.479940e-02   6.470394e+01   4.766800e-01
  7.509830e-02   6.553898e+01   4.838175e-01
  7.539730e-02   6.433934e+01   4.722670e-01
  7.569620e-02   6.494904e+01   4.753741e-01
  7.599510e-02   6.469556e+01   4.775393e-01
  7.629400e-02   6.399038e+01   4.688349e-01
  7.659290e-02   6.512511e+01   4.773408e-01
  7.689190e-02   6.445410e+01   4.705306e-01
  7.719080e-02   6.436753e+01   4.728052e-01
  7.748970e-02   6.426807e+01   4.689975e-01
  7.778860e-02   6.458893e+01   4.731821e-01
  7.808750e-02   6.448985e+01   4.693804e-01
  7.838640e-02   6.439460e+01   4.665051e-01
  7.868540e-02   6.473928e+01   4.690144e-01
  7.898430e-02   6.481331e+01   4.667662e-01
  7.928320e-02   6.423792e+01   4.701692e-01
  7.958210e-02   6.466764e+01   4.629522e-01
  7.988100e-02   6.433794e+01   4.671377e-01
  8.018000e-02   6.473489e+01   4.660686e-01
  8.047890e-02   6.363514e+01   4.616821e-01
  8.077780e-02   6.551264e+01   4.676135e-01
  8.107670e-02   6.477470e+01   4.625231e-01
  8.137560e-02   6.418112e+01   4.636585e-01
  8.167450e-02   6.439208e+01   4.615593e-01
  8.197350e-02   6.436260e+01   4.586460e-01
  8.227240e-02   6.473386e+01   4.644151e-01
  8.257130e-02   6.521380e+01   4.565544e-01
  8.287020e-02   6.433366e+01   4.625688e-01
  8.316910e-02   6.474061e+01   4.607902e-01
  8.346810e-02   6.531783e+01   4.584752e-01
  8.376700e-02   6.448140e+01   4.618794e-01
  8.406590e-02   6.422224e+01   4.515421e-01
  8.436480e-02   6.477554e+01   4.605142e-01
  8.466370e-02   6.388454e+01   4.514950e-01
  8.496270e-02   6.434484e+01   4.638377e-01
  8.526160e-02   6.415662e+01   4.777839e-01
  8.556050e-02   6.505860e+01   4.815853e-01
  8.585940e-02   6.461086e+01   4.859333e-01
  8.615830e-02   6.259713e+01   4.783008e-01
  8.645720e-02   6.494857e+01   4.919923e-01
  8.675620e-02   6.422287e+01   4.916712e-01
  8.705510e-02   6.427119e+01   4.908773e-01
  8.735400e-02   6.507553e+01   4.964127e-01
  8.765290e-02   6.576044e+01   4.995200e-01
  8.795180e-02   6.432958e+01   4.980807e-01
  8.825080e-02   6.498464e+01   4.960660e-01
  8.854970e-02   6.508565e+01   5.030608e-01
  8.884860e-02   6.509316e+01   5.010280e-01
  8.914750e-02   6.456817e+01   5.052413e-01
  8.944640e-02   6.461231e+01   5.017457e-01
  8.974530e-02   6.388367e+01   4.948358e-01
  9.004430e-02   7.479358e+01   5.332613e-01
  9.034320e-02   6.427669e+01   4.768831e-01
  9.064210e-02   6.429019e+01   4.760409e-01
  9.094100e-02   6.391808e+01   4.647758e-01
  9.123990e-02   6.466876e+01   4.662454e-01
  9.153890e-02   6.474268e+01   4.690267e-01
  9.183780e-02   6.413757e+01   4.635011e-01
  9.213670e-02   6.424719e+01   4.622578e-01
  9.243560e-02   6.513647e+01   4.642196e-01
  9.273450e-02   6.429955e+01   4.572342e-01
  9.303350e-02   6.384378e+01   4.616192e-01
  9.333240e-02   6.440465e+01   4.533291e-01
  9.363130e-02   6.442854e+01   4.569055e-01
  9.393020e-02   6.474929e+01   4.556985e-01
  9.422910e-02   6.376288e+01   4.533721e-01
  9.452800e-02   6.307088e+01   4.520659e-01
  9.482700e-02   6.376447e+01   4.443544e-01
  9.512590e-02   6.378336e+01   4.526718e-01
  9.542480e-02   6.397918e+01   4.484277e-01
  9.572370e-02   6.430606e+01   4.495718e-01
  9.602260e-02   6.408573e+01   4.510619e-01
  9.632160e-02   6.378324e+01   4.422466e-01
  9.662050e-02   6.412368e+01   4.459705e-01
  9.691940e-02   6.346613e+01   4.436781e-01
  9.721830e-02   6.453450e+01   4.448434e-01
  9.751720e-02   6.447977e+01   4.468398e-01
  9.781610e-02   6.409015e+01   4.411625e-01
  9.811510e-02   6.359416e+01   4.437606e-01
  9.841400e-02   6.400355e+01   4.380518e-01
  9.871290e-02   6.394714e+01   4.410253e-01
  9.901180e-02   6.405329e+01   4.424629e-01
  9.931070e-02   6.421957e+01   4.391396e-01
  9.960970e-02   6.339849e+01   4.394838e-01
  9.990860e-02   6.424418e+01   4.350865e-01
  1.002070e-01   6.409345e+01   4.387082e-01
  1.005060e-01   6.363637e+01   4.347250e-01
  1.008050e-01   6.424059e+01   4.392115e-01
  1.011040e-01   6.378469e+01   4.315098e-01
  1.014030e-01   6.429427e+01   4.352561e-01
  1.017020e-01   6.431567e+01   4.394681e-01
  1.020010e-01   6.508682e+01   4.372479e-01
  1.023000e-01   6.403890e+01   4.317011e-01
  1.025990e-01   6.542682e+01   4.353476e-01
  1.028980e-01   6.372338e+01   4.313024e-01
  1.031970e-01   6.425028e+01   4.354475e-01
  1.034960e-01   6.427676e+01   4.275816e-01
  1.037950e-01   6.387994e+01   4.301704e-01
  1.040930e-01   6.396080e+01   4.268514e-01
  1.043920e-01   6.414069e+01   4.313789e-01
  1.046910e-01   6.379643e+01   4.295593e-01
  1.049900e-01   6.454249e+01   4.262204e-01
  1.052890e-01   6.382273e+01   4.273599e-01
  1.055880e-01   6.394707e+01   4.261623e-01
  1.058870e-01   6.377122e+01   4.271874e-01
  1.061860e-01   6.453280e+01   4.255537e-01
  1.064850e-01   6.417095e+01   4.249918e-01
  1.067840e-01   6.432227e+01   4.277329e-01
  1.070830e-01   6.405592e+01   4.233489e-01
  1.073820e-01   6.369810e+01   4.206076e-01
  1.076800e-01   6.359888e+01   4.199707e-01
  1.079790e-01   6.452877e+01   4.249086e-01
  1.082780e-01   6.386905e+01   4.246252e-01
  1.085770e-01   6.440427e+01   4.174358e-01
  1.088760e-01   6.467376e+01   4.241290e-01
  1.091750e-01   6.429971e+01   4.213499e-01
  1.094740e-01   6.501878e+01   4.246330e-01
  1.097730e-01   6.479724e+01   4.214371e-01
  1.100720e-01   6.389150e+01   4.145828e-01
  1.103710e-01   6.385402e+01   4.208123e-01
  1.106700e-01   6.424140e+01   4.160133e-01
  1.109690e-01   6.376579e+01   4.202126e-01
  1.112670e-01   6.408809e+01   4.137472e-01
  1.115660e-01   6.444252e+01   4.160701e-01
  1.118650e-01   6.365766e+01   4.174115e-01
  1.121640e-01   6.454571e+01   4.143423e-01
  1.124630e-01   6.454011e+01   4.154981e-01
  1.127620e-01   6.385266e+01   4.132793e-01
  1.130610e-01   6.409880e+01   4.134890e-01
  1.133600e-01   6.461417e+01   4.199268e-01
  1.136590e-01   6.466296e+01   4.098342e-01
  1.139580e-01   6.420247e+01   4.129481e-01
  1.142570e-01   6.409360e+01   4.123076e-01
  1.145560e-01   6.425047e+01   4.133936e-01
  1.148550e-01   6.453008e+01   4.131284e-01
  1.151530e-01   6.362541e+01   4.048634e-01
  1.154520e-01   6.474344e+01   4.135210e-01
  1.157510e-01   6.430089e+01   4.075640e-01
  1.160500e-01   6.441313e+01   4.142088e-01
  1.163490e-01   6.389273e+01   4.062684e-01
  1.166480e-01   6.460464e+01   4.113527e-01
  1.169470e-01   6.470809e+01   4.094137e-01
  1.172460e-01   6.425515e+01   4.085398e-01
  1.175450e-01   6.402804e+01   4.044880e-01
  1.178440e-01   6.456721e+01   4.061875e-01
  1.181430e-01   6.408894e+01   4.077304e-01
  1.184420e-01   6.399945e+01   4.052222e-01
  1.187400e-01   6.388048e+01   4.034753e-01
  1.190390e-01   6.455657e+01   4.047851e-01
  1.193380e-01   6.490429e+01   4.058738e-01
  1.196370e-01   6.413544e+01   4.056525e-01
  1.199360e-01   6.417782e+01   4.017081e-01
  1.202350e-01   6.447984e+01   4.056379e-01
  1.205340e-01   6.426874e+01   4.025296e-01
  1.208330e-01   6.504160e+01   4.035960e-01
  1.211320e-01   6.462901e+01   4.055584e-01
  1.214310e-01   6.498160e+01   3.999720e-01
  1.217300e-01   6.426429e+01   4.033253e-01
  1.220290e-01   6.448961e+01   4.026827e-01
  1.223270e-01   6.541521e+01   4.028852e-01
  1.226260e-01   6.471886e+01   4.002088e-01
  1.229250e-01   6.364357e+01   3.953169e-01
  1.232240e-01   6.386237e+01   3.996553e-01
  1.235230e-01   6.404772e+01   3.994410e-01
  1.238220e-01   6.485466e+01   3.985419e-01
  1.241210e-01   6.427792e+01   3.983208e-01
  1.244200e-01   6.442531e+01   3.951730e-01
  1.247190e-01   6.439787e+01   3.997401e-01
  1.250180e-01   6.458227e+01   3.954000e-01
  1.253170e-01   6.391334e+01   3.941066e-01
  1.256160e-01   6.407809e+01   3.971816e-01
  1.259140e-01   6.397185e+01   3.940331e-01
  1.262130e-01   6.426795e+01   3.949440e-01
  1.265120e-01   6.443577e+01   3.926894e-01
  1.268110e-01   6.450905e+01   3.936627e-01
  1.271100e-01   6.502247e+01   3.987983e-01
  1.274090e-01   6.442536e+01   3.936581e-01
  1.277080e-01   6.435171e+01   3.921844e-01
  1.280070e-01   6.456399e+01   3.915919e-01
  1.283060e-01   6.496465e+01   3.942977e-01
  1.286050e-01   6.385536e+01   3.936742e-01
  1.289040e-01   6.425803e+01   3.879846e-01
  1.292030e-01   6.437452e+01   3.932520e-01
  1.295020e-01   6.451350e+01   3.899681e-01
  1.298000e-01   6.488884e+01   3.918362e-01
  1.300990e-01   6.474374e+01   3.889653e-01
  1.303980e-01   6.504865e+01   3.906069e-01
  1.306970e-01   6.467703e+01   3.924291e-01
  1.309960e-01   6.395032e+01   3.880198e-01
  1.312950e-01   6.491224e+01   3.906833e-01
  1.315940e-01   6.466942e+01   3.856482e-01
  1.318930e-01   6.469162e+01   3.885680e-01
  1.321920e-01   6.384241e+01   3.857706e-01
  1.324910e-01   6.484369e+01   3.897487e-01
  1.327900e-01   6.515305e+01   3.885115e-01
  1.330890e-01   6.462128e+01   3.864483e-01
  1.333870e-01   6.513770e+01   3.877519e-01
  1.336860e-01   6.431986e+01   3.846045e-01
  1.339850e-01   6.494851e+01   3.850732e-01
  1.342840e-01   6.449742e+01   3.865518e-01
  1.345830e-01   6.506728e+01   3.868327e-01
  1.348820e-01   6.455673e+01   3.853120e-01
  1.351810e-01   6.450764e+01   3.803263e-01
  1.354800e-01   6.448225e+01   3.846209e-01
  1.357790e-01   6.508078e+01   3.840727e-01
  1.360780e-01   6.460207e+01   3.842775e-01
  1.363770e-01   6.435235e+01   3.830700e-01
  1.366760e-01   6.465002e+01   3.860614e-01
  1.369740e-01   6.442889e+01   3.990495e-01
  1.372730e-01   6.473192e+01   4.021004e-01
  1.375720e-01   6.472690e+01   4.114561e-01
  1.378710e-01   6.415968e+01   4.113645e-01
  1.381700e-01   6.360147e+01   4.113005e-01
  1.384690e-01   6.381465e+01   4.191444e-01
  1.387680e-01   6.494577e+01   4.112964e-01
  1.390670e-01   6.496818e+01   3.996699e-01
  1.393660e-01   6.522937e+01   3.996916e-01
  1.396650e-01   6.416577e+01   3.936180e-01
  1.399640e-01   6.486258e+01   3.967668e-01
  1.402630e-01   6.425018e+01   3.867617e-01
  1.405620e-01   6.481513e+01   3.928478e-01
  1.408600e-01   6.416953e+01   3.896584e-01
  1.411590e-01   6.451461e+01   3.916888e-01
  1.414580e-01   6.430582e+01   3.915486e-01
  1.417570e-01   6.440195e+01   3.843814e-01
  1.420560e-01   6.558291e+01   3.924518e-01
  1.423550e-01   6.427965e+01   3.858987e-01
  1.426540e-01   6.522758e+01   3.852007e-01
  1.429530e-01   6.434839e+01   3.816762e-01
  1.432520e-01   6.453432e+01   3.792791e-01
  1.435510e-01   6.394789e+01   3.802584e-01
  1.438500e-01   6.481691e+01   3.787678e-01
  1.441490e-01   6.432456e+01   3.764439e-01
  1.444470e-01   6.446786e+01   3.793080e-01
  1.447460e-01   6.395340e+01   3.740476e-01
  1.450450e-01   6.517531e+01   3.813836e-01
  1.453440e-01   6.473382e+01   3.741589e-01
  1.456430e-01   6.517397e+01   3.791428e-01
  1.459420e-01   6.477245e+01   3.773117e-01
  1.462410e-01   6.439403e+01   3.744662e-01
  1.465400e-01   6.457139e+01   3.762873e-01
  1.468390e-01   6.454296e+01   3.714830e-01
  1.471380e-01   6.461934e+01   3.746883e-01
  1.474370e-01   6.515304e+01   3.768843e-01
  1.477360e-01   6.459435e+01   3.741850e-01
  1.480340e-01   6.467238e+01   3.708057e-01
  1.483330e-01   6.532946e+01   3.811583e-01
  1.486320e-01   6.495405e+01   3.895966e-01
  1.489310e-01   6.521596e+01   3.920854e-01
  1.492300e-01   6.523438e+01   3.916515e-01
  1.495290e-01   6.453178e+01   3.919882e-01
  1.498280e-01   6.480699e+01   3.973646e-01
  1.501270e-01   6.580439e+01   4.019718e-01
  1.504260e-01   6.465525e+01   3.931083e-01
  1.507250e-01   6.475511e+01   3.992743e-01
  1.510240e-01   6.468567e+01   3.980223e-01
  1.513230e-01   6.561355e+01   4.061766e-01
  1.516210e-01   6.452369e+01   3.985602e-01
  1.519200e-01   6.543213e+01   4.013561e-01
  1.522190e-01   6.580961e+01   4.095223e-01
  1.525180e-01   6.519970e+01   4.027513e-01
  1.528170e-01   6.584741e+01   4.101946e-01
  1.531160e-01   6.575184e+01   4.066044e-01
  1.534150e-01   6.537305e+01   3.996129e-01
  1.537140e-01   6.542975e+01   3.929733e-01
  1.540130e-01   6.544850e+01   3.865526e-01
  1.543120e-01   6.480780e+01   3.848889e-01
  1.546110e-01   6.512805e+01   3.832919e-01
  1.549100e-01   6.467757e+01   3.821927e-01
  1.552090e-01   6.517910e+01   3.857562e-01
  1.555070e-01   6.506799e+01   3.762036e-01
  1.558060e-01   6.487806e+01   3.809640e-01
  1.561050e-01   6.500337e+01   3.775439e-01
  1.564040e-01   6.485588e+01   3.786596e-01
  1.567030e-01   6.475629e+01   3.763883e-01
  1.570020e-01   6.524333e+01   3.758441e-01
  1.573010e-01   6.520926e+01   3.792454e-01
  1.576000e-01   6.439543e+01   3.710582e-01
  1.578990e-01   6.498585e+01   3.746718e-01
  1.581980e-01   6.449421e+01   3.715533e-01
  1.584970e-01   6.460283e+01   3.716552e-01
  1.587960e-01   6.435484e+01   3.743522e-01
  1.590940e-01   6.469528e+01   3.700379e-01
  1.593930e-01   6.489535e+01   3.693680e-01
  1.596920e-01   6.463755e+01   3.696654e-01
  1.599910e-01   6.430947e+01   3.703907e-01
  1.602900e-01   6.488923e+01   3.714268e-01
  1.605890e-01   6.541732e+01   3.673855e-01
  1.608880e-01   6.501857e+01   3.686924e-01
  1.611870e-01   6.548349e+01   3.689870e-01
  1.614860e-01   6.573656e+01   3.701076e-01
  1.617850e-01   6.525183e+01   3.655235e-01
  1.620840e-01   6.408676e+01   3.622456e-01
  1.623830e-01   6.437980e+01   3.646600e-01
  1.626810e-01   6.452158e+01   3.628819e-01
  1.629800e-01   6.525615e+01   3.610551e-01
  1.632790e-01   6.471659e+01   3.607075e-01
  1.635780e-01   6.479531e+01   3.620867e-01
  1.638770e-01   6.470782e+01   3.641944e-01
  1.641760e-01   6.497614e+01   3.631766e-01
  1.644750e-01   6.480469e+01   3.619188e-01
  1.647740e-01   6.438774e+01   3.603666e-01
  1.650730e-01   6.439384e+01   3.617403e-01
  1.653720e-01   6.499144e+01   3.630240e-01
  1.656710e-01   6.509946e+01   3.611957e-01
  1.659700e-01   6.576882e+01   3.646011e-01
  1.662680e-01   6.465313e+01   3.601468e-01
  1.665670e-01   6.436959e+01   3.603158e-01
  1.668660e-01   6.476059e+01   3.579791e-01
  1.671650e-01   6.477288e+01   3.608643e-01
  1.674640e-01   6.469803e+01   3.598892e-01
  1.677630e-01   6.531591e+01   3.596995e-01
  1.680620e-01   6.456285e+01   3.598953e-01
  1.683610e-01   6.549003e+01   3.568211e-01
  1.686600e-01   6.449504e+01   3.589433e-01
  1.689590e-01   6.465600e+01   3.558279e-01
  1.692580e-01   6.510537e+01   3.568771e-01
  1.695570e-01   6.399711e+01   3.583150e-01
  1.698560e-01   6.499830e+01   3.551130e-01
  1.701540e-01   6.476184e+01   3.572337e-01
  1.704530e-01   6.497026e+01   3.548539e-01
  1.707520e-01   6.463743e+01   3.541259e-01
  1.710510e-01   6.508011e+01   3.582976e-01
  1.713500e-01   6.478283e+01   3.539781e-01
  1.716490e-01   6.435320e+01   3.555480e-01
  1.719480e-01   6.567788e+01   3.535261e-01
  1.722470e-01   6.443756e+01   3.524917e-01
  1.725460e-01   6.488036e+01   3.553395e-01
  1.728450e-01   6.428455e+01   3.513551e-01
  1.731440e-01   6.477433e+01   3.532310e-01
  1.734430e-01   6.490433e+01   3.503790e-01
  1.737410e-01   6.497063e+01   3.541278e-01
  1.740400e-01   6.444235e+01   3.519654e-01
  1.743390e-01   6.380286e+01   3.477421e-01
  1.746380e-01   6.471229e+01   3.518064e-01
  1.749370e-01   6.464792e+01   3.493359e-01
  1.752360e-01   6.506803e+01   3.527720e-01
  1.755350e-01   6.444097e+01   3.501813e-01
  1.758340e-01   6.451946e+01   3.457166e-01
  1.761330e-01   6.407157e+01   3.500604e-01
  1.764320e-01   6.467727e+01   3.468212e-01
  1.767310e-01   6.478676e+01   3.514744e-01
  1.770300e-01   6.453758e+01   3.471318e-01
  1.773280e-01   6.497757e+01   3.497008e-01
  1.776270e-01   6.522392e+01   3.491456e-01
  1.779260e-01   6.511040e+01   3.472962e-01
  1.782250e-01   6.417394e+01   3.475315e-01
  1.785240e-01   6.487845e+01   3.461674e-01
  1.788230e-01   6.451665e+01   3.469038e-01
  1.791220e-01   6.448977e+01   3.473473e-01
  1.794210e-01   6.426988e+01   3.435321e-01
  1.797200e-01   6.379700e+01   3.437756e-01
  1.800190e-01   6.471867e+01   3.438933e-01
  1.803180e-01   6.442525e+01   3.466580e-01
  1.806170e-01   6.425506e+01   3.433253e-01
  1.809160e-01   6.416133e+01   3.424093e-01
  1.812140e-01   6.515495e+01   3.458894e-01
  1.815130e-01   6.471251e+01   3.442106e-01
  1.818120e-01   6.411010e+01   3.439430e-01
  1.821110e-01   6.432300e+01   3.405384e-01
  1.824100e-01   6.506312e+01   3.449744e-01
  1.827090e-01   6.478434e+01   3.435687e-01
  1.830080e-01   6.478499e+01   3.437365e-01
  1.833070e-01   6.439432e+01   3.402396e-01
  1.836060e-01   6.501028e+01   3.410511e-01
  1.839050e-01   6.453492e+01   3.437380e-01
  1.842040e-01   6.515494e+01   3.425698e-01
  1.845030e-01   6.480045e+01   3.408238e-01
  1.848010e-01   6.441638e+01   3.416029e-01
  1.851000e-01   6.413510e+01   3.362055e-01
  1.853990e-01   6.454764e+01   3.422797e-01
  1.856980e-01   6.435902e+01   3.393385e-01
  1.859970e-01   6.394701e+01   3.369742e-01
  1.862960e-01   6.373602e+01   3.378524e-01
  1.865950e-01   6.440815e+01   3.378690e-01
  1.868940e-01   6.443843e+01   3.418256e-01
  1.871930e-01   6.423566e+01   3.341350e-01
  1.874920e-01   6.449287e+01   3.379324e-01
  1.877910e-01   6.410332e+01   3.367522e-01
  1.880900e-01   6.417055e+01   3.369287e-01
  1.883880e-01   6.448034e+01   3.394972e-01
  1.886870e-01   6.404852e+01   3.322727e-01
  1.889860e-01   6.409965e+01   3.380133e-01
  1.892850e-01   6.401564e+01   3.352661e-01
  1.895840e-01   6.411224e+01   3.344309e-01
  1.898830e-01   6.448834e+01   3.358768e-01
  1.901820e-01   6.438463e+01   3.352957e-01
  1.904810e-01   6.437915e+01   3.351263e-01
  1.907800e-01   6.406712e+01   3.335427e-01
  1.910790e-01   6.441332e+01   3.338285e-01
  1.913780e-01   6.445703e+01   3.350192e-01
  1.916770e-01   6.445671e+01   3.348638e-01
  1.919750e-01   6.365957e+01   3.335569e-01
  1.922740e-01   6.401660e+01   3.308318e-01
  1.925730e-01   6.418961e+01   3.320320e-01
  1.928720e-01   6.373272e+01   3.316041e-01
  1.931710e-01   6.335207e+01   3.312190e-01
  1.934700e-01   6.363530e+01   3.304448e-01
  1.937690e-01   6.364133e+01   3.295621e-01
  1.940680e-01   6.381726e+01   3.318240e-01
  1.943670e-01   6.450453e+01   3.316395e-01
  1.946660e-01   6.357843e+01   3.298472e-01
  1.949650e-01   6.399750e+01   3.288502e-01
  1.952640e-01   6.373213e+01   3.296480e-01
  1.955630e-01   6.372417e+01   3.308260e-01
  1.958610e-01   6.388154e+01   3.281115e-01
  1.961600e-01   6.410049e+01   3.300030e-01
  1.964590e-01   6.376220e+01   3.276585e-01
  1.967580e-01   6.340923e+01   3.289606e-01
  1.970570e-01   6.375378e+01   3.276368e-01
  1.973560e-01   6.397254e+01   3.264543e-01
  1.976550e-01   6.342449e+01   3.278156e-01
  1.979540e-01   6.361805e+01   3.259807e-01
  1.982530e-01   6.379164e+01   3.281739e-01
  1.985520e-01   6.331713e+01   3.249212e-01
  1.988510e-01   6.411247e+01   3.271002e-01
  1.991500e-01   6.401938e+01   3.290539e-01
  1.994480e-01   6.339663e+01   3.241236e-01
  1.997470e-01   6.385933e+01   3.271784e-01
  2.000460e-01   6.371478e+01   3.229554e-01
  2.003450e-01   6.312477e+01   3.237125e-01
  2.006440e-01   6.371229e+01   3.279697e-01
  2.009430e-01   6.369513e+01   3.229056e-01
  2.012420e-01   6.386024e+01   3.266007e-01
  2.015410e-01   6.336839e+01   3.219367e-01
  2.018400e-01   6.328135e+01   3.224153e-01
  2.021390e-01   6.343323e+01   3.237907e-01
  2.024380e-01   6.380638e+01   3.198727e-01
  2.027370e-01   6.299095e+01   3.228014e-01
  2.030350e-01   6.323462e+01   3.203488e-01
  2.033340e-01   6.324146e+01   3.211965e-01
  2.036330e-01   6.374160e+01   3.199825e-01
  2.039320e-01   6.319233e+01   3.194181e-01
  2.042310e-01   6.303635e+01   3.220712e-01
  2.045300e-01   6.332000e+01   3.181106e-01
  2.048290e-01   6.333387e+01   3.192295e-01
  2.051280e-01   6.367130e+01   3.196699e-01
  2.054270e-01   6.312259e+01   3.177490e-01
  2.057260e-01   6.357657e+01   3.223253e-01
  2.060250e-01   6.347346e+01   3.180918e-01
  2.063240e-01   6.267720e+01   3.186596e-01
  2.066230e-01   6.335448e+01   3.190093e-01
  2.069210e-01   6.307502e+01   3.195321e-01
  2.072200e-01   6.277484e+01   3.180890e-01
  2.075190e-01   6.293012e+01   3.160602e-01
  2.078180e-01   6.300533e+01   3.186724e-01
  2.081170e-01   6.365001e+01   3.186686e-01
  2.084160e-01   6.276170e+01   3.184642e-01
  2.087150e-01   6.353419e+01   3.169073e-01
  2.090140e-01   6.251566e+01   3.158162e-01
  2.093130e-01   6.268120e+01   3.161004e-01
  2.096120e-01   6.284174e+01   3.159712e-01
  2.099110e-01   6.311003e+01   3.151879e-01
  2.102100e-01   6.277547e+01   3.159376e-01
  2.105080e-01   6.328541e+01   3.188354e-01
  2.108070e-01   6.273939e+01   3.145236e-01
  2.111060e-01   6.257839e+01   3.133349e-01
  2.114050e-01   6.291899e+01   3.145792e-01
  2.117040e-01   6.309343e+01   3.199910e-01
  2.120030e-01   6.261051e+01   3.246859e-01
  2.123020e-01   6.299522e+01   3.280333e-01
  2.126010e-01   6.278464e+01   3.248471e-01
  2.129000e-01   6.296199e+01   3.285426e-01
  2.131990e-01   6.224213e+01   3.295172e-01
  2.134980e-01   6.246651e+01   3.321137e-01
  2.137970e-01   6.268398e+01   3.302269e-01
  2.140950e-01   6.297051e+01   3.328281e-01
  2.143940e-01   6.248866e+01   3.327963e-01
  2.146930e-01   6.264718e+01   3.335318e-01
  2.149920e-01   6.290415e+01   3.345303e-01
  2.152910e-01   6.255102e+01   3.340631e-01
  2.155900e-01   6.269631e+01   3.373354e-01
  2.158890e-01   6.278343e+01   3.375697e-01
  2.161880e-01   6.219028e+01   3.345256e-01
  2.164870e-01   6.260158e+01   3.369184e-01
  2.167860e-01   6.346967e+01   3.329047e-01
  2.170850e-01   6.271129e+01   3.283358e-01
  2.173840e-01   6.216757e+01   3.238246e-01
  2.176820e-01   6.258609e+01   3.234693e-01
  2.179810e-01   6.297354e+01   3.254805e-01
  2.182800e-01   6.213500e+01   3.190651e-01
  2.185790e-01   6.267004e+01   3.219781e-01
  2.188780e-01   6.223491e+01   3.173970e-01
  2.191770e-01   6.247108e+01   3.200659e-01
  2.194760e-01   6.249047e+01   3.209539e-01
  2.197750e-01   6.231570e+01   3.173307e-01
  2.200740e-01   6.246620e+01   3.156913e-01
  2.203730e-01   6.253172e+01   3.176082e-01
  2.206720e-01   6.246739e+01   3.164986e-01
  2.209710e-01   6.245114e+01   3.186324e-01
  2.212700e-01   6.225854e+01   3.137097e-01
  2.215680e-01   6.289138e+01   3.181123e-01
  2.218670e-01   6.248854e+01   3.128497e-01
  2.221660e-01   6.211641e+01   3.153401e-01
  2.224650e-01   6.217338e+01   3.129709e-01
  2.227640e-01   6.283248e+01   3.143629e-01
  2.230630e-01   6.274109e+01   3.150552e-01
  2.233620e-01   6.265668e+01   3.140538e-01
  2.236610e-01   6.217028e+01   3.128324e-01
  2.239600e-01   6.168561e+01   3.080317e-01
  2.242590e-01   6.195084e+01   3.117598e-01
  2.245580e-01   6.273393e+01   3.128145e-01
  2.248570e-01   6.241630e+01   3.138440e-01
  2.251550e-01   6.202659e+01   3.092605e-01
  2.254540e-01   6.183937e+01   3.090462e-01
  2.257530e-01   6.209842e+01   3.120012e-01
  2.260520e-01   6.178048e+01   3.073922e-01
  2.263510e-01   6.147581e+01   3.076329e-01
  2.266500e-01   6.208400e+01   3.090248e-01
  2.269490e-01   6.147552e+01   3.061364e-01
  2.272480e-01   6.141660e+01   3.084937e-01
  2.275470e-01   6.157239e+01   3.047802e-01
  2.278460e-01   6.183352e+01   3.089051e-01
  2.281450e-01   6.183601e+01   3.061676e-01
  2.284440e-01   6.204339e+01   3.081706e-01
  2.287420e-01   6.211621e+01   3.092311e-01
  2.290410e-01   6.214736e+01   3.031831e-01
  2.293400e-01   6.238729e+01   3.085230e-01
  2.296390e-01   6.174208e+01   3.054443e-01
  2.299380e-01   6.225895e+01   3.072129e-01
  2.302370e-01   6.203388e+01   3.060427e-01
  2.305360e-01   6.156977e+01   3.029614e-01
  2.308350e-01   6.224087e+01   3.089115e-01
  2.311340e-01   6.195847e+01   3.024849e-01
  2.314330e-01   6.141234e+01   3.032939e-01
  2.317320e-01   6.164631e+01   3.049631e-01
  2.320310e-01   6.165972e+01   3.018729e-01
  2.323290e-01   6.195726e+01   3.073336e-01
  2.326280e-01   6.175213e+01   3.013913e-01
  2.329270e-01   6.214461e+01   3.028203e-01
  2.332260e-01   6.185152e+01   3.036538e-01
  2.335250e-01   6.204324e+01   3.034053e-01
  2.338240e-01   6.149888e+01   3.032668e-01
  2.341230e-01   6.183970e+01   2.996249e-01
  2.344220e-01   6.175318e+01   3.024574e-01
  2.347210e-01   6.194154e+01   3.027994e-01
  2.350200e-01   6.171053e+01   3.014073e-01
  2.353190e-01   6.206493e+01   3.026261e-01
  2.356180e-01   6.131979e+01   2.974481e-01
  2.359170e-01   6.201042e+01   3.034445e-01
  2.362150e-01   6.163091e+01   3.005099e-01
  2.365140e-01   6.144676e+01   2.977559e-01
  2.368130e-01   6.191077e+01   3.011914e-01
  2.371120e-01   6.187454e+01   2.997093e-01
  2.374110e-01   6.155532e+01   3.014991e-01
  2.377100e-01   6.124407e+01   2.971508e-01
  2.380090e-01   6.228405e+01   3.010473e-01
  2.383080e-01   6.150636e+01   2.972189e-01
  2.386070e-01   6.179760e+01   2.995229e-01
  2.389060e-01   6.189564e+01   2.994148e-01
  2.392050e-01   6.109818e+01   2.958932e-01
  2.395040e-01   6.152122e+01   2.989674e-01
  2.398020e-01   6.137474e+01   2.965621e-01
  2.401010e-01   6.139530e+01   2.983168e-01
  2.404000e-01   6.139543e+01   2.954915e-01
  2.406990e-01   6.132544e+01   2.970077e-01
  2.409980e-01   6.125305e+01   2.958187e-01
  2.412970e-01   6.195392e+01   2.970566e-01
  2.415960e-01   6.096921e+01   2.955807e-01
  2.418950e-01   6.166777e+01   2.955894e-01
  2.421940e-01   6.139448e+01   2.961600e-01
  2.424930e-01   6.123846e+01   2.966839e-01
  2.427920e-01   6.118649e+01   2.927885e-01
  2.430910e-01   6.135267e+01   2.951661e-01
  2.433890e-01   6.073233e+01   2.926800e-01
  2.436880e-01   6.110793e+01   2.961419e-01
  2.439870e-01   6.098193e+01   2.922987e-01
  2.442860e-01   6.109404e+01   2.920253e-01
  2.445850e-01   6.067923e+01   2.927711e-01
  2.448840e-01   6.069373e+01   2.923684e-01
  2.451830e-01   6.057216e+01   2.936144e-01
  2.454820e-01   6.102403e+01   2.912120e-01
  2.457810e-01   6.050838e+01   2.911615e-01
  2.460800e-01   6.100442e+01   2.926789e-01
  2.463790e-01   6.118973e+01   2.921458e-01
  2.466780e-01   6.092363e+01   2.919421e-01
  2.469770e-01   6.114969e+01   2.916192e-01
  2.472750e-01   6.107838e+01   2.922042e-01
  2.475740e-01   6.102841e+01   2.930639e-01
  2.478730e-01   6.132828e+01   2.890754e-01
  2.481720e-01   6.074778e+01   2.906592e-01
  2.484710e-01   6.110128e+01   2.896934e-01
  2.487700e-01   6.126631e+01   2.931973e-01
  2.490690e-01   6.140576e+01   2.924448e-01
  2.493680e-01   6.103769e+01   2.885983e-01
  2.496670e-01   6.127124e+01   2.931001e-01
  2.499660e-01   6.101475e+01   2.894882e-01
  2.502650e-01   6.144464e+01   2.917842e-01
  2.505640e-01   6.100297e+01   2.877883e-01
  2.508620e-01   6.093380e+01   2.889806e-01
  2.511610e-01   6.040714e+01   2.900571e-01
  2.514600e-01   6.036085e+01   2.867863e-01
  2.517590e-01   6.105066e+01   2.882122e-01
  2.520580e-01   6.064901e+01   2.877821e-01
  2.523570e-01   6.088642e+01   2.886585e-01
  2.526560e-01   6.079322e+01   2.892784e-01
  2.529550e-01   6.078705e+01   2.859435e-01
  2.532540e-01   6.050581e+01   2.851796e-01
  2.535530e-01   6.096865e+01   2.860644e-01
  2.538520e-01   6.092298e+01   2.872895e-01
  2.541510e-01   6.050133e+01   2.847634e-01
  2.544490e-01   6.106028e+01   2.868926e-01
  2.547480e-01   6.031749e+01   2.854484e-01
  2.550470e-01   6.075692e+01   2.847577e-01
  2.553460e-01   6.108867e+01   2.859391e-01
  2.556450e-01   6.055656e+01   2.823956e-01
  2.559440e-01   6.028000e+01   2.846469e-01
  2.562430e-01   6.024411e+01   2.858898e-01
  2.565420e-01   6.075367e+01   2.845488e-01
  2.568410e-01   6.043995e+01   2.830143e-01
  2.571400e-01   6.068873e+01   2.839956e-01
  2.574390e-01   6.103112e+01   2.869266e-01
  2.577380e-01   6.061641e+01   2.849329e-01
  2.580360e-01   6.016494e+01   2.818749e-01
  2.583350e-01   6.006494e+01   2.841387e-01
  2.586340e-01   6.003945e+01   2.809911e-01
  2.589330e-01   6.017686e+01   2.840998e-01
  2.592320e-01   6.016175e+01   2.812771e-01
  2.595310e-01   6.046637e+01   2.829767e-01
  2.598300e-01   6.017003e+01   2.841847e-01
  2.601290e-01   6.025215e+01   2.800276e-01
  2.604280e-01   6.072862e+01   2.845907e-01
  2.607270e-01   6.026923e+01   2.797778e-01
  2.610260e-01   6.058787e+01   2.830622e-01
  2.613250e-01   6.102581e+01   2.846829e-01
  2.616240e-01   6.072724e+01   2.830899e-01
  2.619220e-01   6.061130e+01   2.829186e-01
  2.622210e-01   6.051541e+01   2.798672e-01
  2.625200e-01   6.088447e+01   2.824695e-01
  2.628190e-01   6.013008e+01   2.804219e-01
  2.631180e-01   6.034198e+01   2.791786e-01
  2.634170e-01   6.025972e+01   2.825920e-01
  2.637160e-01   6.016890e+01   2.787779e-01
  2.640150e-01   6.084365e+01   2.830642e-01
  2.643140e-01   6.035359e+01   2.788237e-01
  2.646130e-01   6.030324e+01   2.790889e-01
  2.649120e-01   6.046859e+01   2.824864e-01
  2.652110e-01   6.022848e+01   2.787251e-01
  2.655090e-01   5.943927e+01   2.776536e-01
  2.658080e-01   5.962153e+01   2.764674e-01
  2.661070e-01   5.988670e+01   2.783141e-01
  2.664060e-01   6.038329e+01   2.791785e-01
  2.667050e-01   6.025403e+01   2.791663e-01
  2.670040e-01   6.026190e+01   2.789933e-01
  2.673030e-01   6.031248e+01   2.782540e-01
  2.676020e-01   6.012491e+01   2.779156e-01
  2.679010e-01   6.027012e+01   2.781563e-01
  2.682000e-01   5.999315e+01   2.763898e-01
  2.684990e-01   6.069736e+01   2.790455e-01
  2.687980e-01   6.053393e+01   2.782912e-01
  2.690960e-01   6.075217e+01   2.799342e-01
  2.693950e-01   6.021197e+01   2.757784e-01
  2.696940e-01   6.052064e+01   2.768555e-01
  2.699930e-01   5.999626e+01   2.766774e-01
  2.702920e-01   5.980087e+01   2.759466e-01
  2.705910e-01   5.999578e+01   2.768636e-01
  2.708900e-01   6.014331e+01   2.750690e-01
  2.711890e-01   5.992509e+01   2.764197e-01
  2.714880e-01   6.038003e+01   2.764409e-01
  2.717870e-01   5.963090e+01   2.751828e-01
  2.720860e-01   5.956053e+01   2.740074e-01
  2.723850e-01   6.004975e+01   2.744890e-01
  2.726840e-01   6.007772e+01   2.756555e-01
  2.729820e-01   5.994798e+01   2.751732e-01
  2.732810e-01   5.971600e+01   2.737251e-01
  2.735800e-01   6.016029e+01   2.746501e-01
  2.738790e-01   6.014192e+01   2.751576e-01
  2.741780e-01   5.973073e+01   2.746741e-01
  2.744770e-01   5.927587e+01   2.710960e-01
  2.747760e-01   5.975107e+01   2.735326e-01
  2.750750e-01   6.007426e+01   2.774208e-01
  2.753740e-01   5.996367e+01   2.816003e-01
  2.756730e-01   5.995961e+01   2.830836e-01
  2.759720e-01   5.980819e+01   2.814324e-01
  2.762710e-01   5.993572e+01   2.857746e-01
  2.765690e-01   6.005845e+01   2.853463e-01
  2.768680e-01   5.974627e+01   2.873015e-01
  2.771670e-01   6.045727e+01   2.866014e-01
  2.774660e-01   5.983205e+01   2.859408e-01
  2.777650e-01   6.000986e+01   2.898520e-01
  2.780640e-01   6.007963e+01   2.886310e-01
  2.783630e-01   6.009831e+01   2.891013e-01
  2.786620e-01   5.978856e+01   2.900717e-01
  2.789610e-01   5.963745e+01   2.898131e-01
  2.792600e-01   5.985322e+01   2.931974e-01
  2.795590e-01   5.972186e+01   2.871376e-01
  2.798580e-01   5.977186e+01   2.917784e-01
  2.801560e-01   5.986305e+01   2.915608e-01
  2.804550e-01   5.989869e+01   2.925300e-01
  2.807540e-01   5.989603e+01   2.938623e-01
  2.810530e-01   6.004877e+01   2.914645e-01
  2.813520e-01   5.931143e+01   2.935490e-01
  2.816510e-01   5.980912e+01   2.937614e-01
  2.819500e-01   5.958056e+01   2.933117e-01
  2.822490e-01   6.012782e+01   2.946557e-01
  2.825480e-01   6.018031e+01   2.943339e-01
  2.828470e-01   6.030903e+01   2.980814e-01
  2.831460e-01   5.964433e+01   2.949403e-01
  2.834450e-01   5.984952e+01   2.938605e-01
  2.837430e-01   5.991528e+01   2.957238e-01
  2.840420e-01   5.999762e+01   2.975434e-01
  2.843410e-01   5.978967e+01   3.035087e-01
  2.846400e-01   5.994901e+01   3.060456e-01
  2.849390e-01   5.997100e+01   3.140058e-01
  2.852380e-01   5.948669e+01   3.156381e-01
  2.855370e-01   5.994957e+01   3.200053e-01
  2.858360e-01   5.977147e+01   3.215751e-01
  2.861350e-01   5.911154e+01   3.226192e-01
  2.864340e-01   5.898590e+01   3.270440e-01
  2.867330e-01   5.910368e+01   3.264301e-01
  2.870320e-01   5.965384e+01   3.335741e-01
  2.873310e-01   5.936085e+01   3.296706e-01
  2.876290e-01   5.891922e+01   3.336660e-01
  2.879280e-01   5.949725e+01   3.383640e-01
  2.882270e-01   5.947259e+01   3.345595e-01
  2.885260e-01   5.952829e+01   3.387981e-01
  2.888250e-01   5.911615e+01   3.367635e-01
  2.891240e-01   5.926261e+01   3.422669e-01
  2.894230e-01   5.933956e+01   3.455820e-01
  2.897220e-01   5.945379e+01   3.377239e-01
  2.900210e-01   5.910685e+01   3.456422e-01
  2.903200e-01   5.876769e+01   3.426353e-01
  2.906190e-01   5.922335e+01   3.476636e-01
  2.909180e-01   5.890739e+01   3.476769e-01
  2.912160e-01   5.821705e+01   3.419330e-01
  2.915150e-01   5.942010e+01   3.568405e-01
  2.918140e-01   5.874026e+01   3.466181e-01
  2.921130e-01   5.900600e+01   3.506489e-01
  2.924120e-01   5.876449e+01   3.524713e-01
  2.927110e-01   5.900876e+01   3.522174e-01
  2.930100e-01   5.893150e+01   3.611626e-01
  2.933090e-01   5.852434e+01   3.541406e-01
  2.936080e-01   5.870318e+01   3.522874e-01
  2.939070e-01   5.917814e+01   3.593954e-01
  2.942060e-01   5.878202e+01   3.588140e-01
  2.945050e-01   5.941894e+01   3.683165e-01
  2.948030e-01   5.887792e+01   3.570392e-01
  2.951020e-01   5.886846e+01   3.624614e-01
  2.954010e-01   5.930044e+01   3.655232e-01
  2.957000e-01   5.921074e+01   3.670048e-01
  2.959990e-01   5.877549e+01   3.652131e-01
  2.962980e-01   5.934374e+01   3.676385e-01
  2.965970e-01   5.939831e+01   3.714136e-01
  2.968960e-01   5.922319e+01   3.706375e-01
  2.971950e-01   5.878662e+01   3.676894e-01
  2.974940e-01   5.899200e+01   3.669909e-01
  2.977930e-01   5.926925e+01   3.712385e-01
  2.980920e-01   5.865096e+01   3.695250e-01
  2.983900e-01   5.858782e+01   3.723259e-01
  2.986890e-01   5.857112e+01   3.681389e-01
  2.989880e-01   5.862547e+01   3.722121e-01
  2.992870e-01   5.944571e+01   3.757498e-01
  2.995860e-01   5.881319e+01   3.758818e-01
  2.998850e-01   5.924383e+01   3.751112e-01
  3.001840e-01   5.907342e+01   3.769526e-01
  3.004830e-01   5.832182e+01   3.794177e-01
  3.007820e-01   5.829596e+01   3.778528e-01
  3.010810e-01   5.898644e+01   3.773978e-01
  3.013800e-01   5.775350e+01   3.790559e-01
  3.016790e-01   5.860359e+01   3.808320e-01
  3.019780e-01   5.841753e+01   3.822387e-01
  3.022760e-01   5.877562e+01   3.852007e-01
  3.025750e-01   5.866737e+01   3.828014e-01
  3.028740e-01   5.866559e+01   3.882330e-01
  3.031730e-01   5.818265e+01   3.848012e-01
  3.034720e-01   5.836255e+01   3.869655e-01
  3.037710e-01   5.837550e+01   3.867454e-01
  3.040700e-01   5.901622e+01   3.907245e-01
  3.043690e-01   5.867194e+01   3.942067e-01
  3.046680e-01   5.860997e+01   3.926223e-01
  3.049670e-01   5.873130e+01   3.895131e-01
  3.052660e-01   5.932405e+01   3.983544e-01
  3.055650e-01   5.818116e+01   3.931070e-01
  3.058630e-01   5.877663e+01   4.005088e-01
  3.061620e-01   5.850739e+01   3.922785e-01
  3.064610e-01   5.847084e+01   3.971731e-01
  3.067600e-01   5.836826e+01   4.029232e-01
  3.070590e-01   5.803918e+01   3.957043e-01
  3.073580e-01   5.832654e+01   4.027792e-01
  3.076570e-01   5.887316e+01   3.974017e-01
  3.079560e-01   5.847944e+01   4.024174e-01
  3.082550e-01   5.849605e+01   4.024746e-01
  3.085540e-01   5.832456e+01   4.015895e-01
  3.088530e-01   5.868975e+01   4.079614e-01
  3.091520e-01   5.828661e+01   4.005787e-01
  3.094500e-01   5.800010e+01   4.083299e-01
  3.097490e-01   5.851702e+01   4.082826e-01
  3.100480e-01   5.908585e+01   4.071982e-01
  3.103470e-01   5.812203e+01   4.151362e-01
  3.106460e-01   5.802701e+01   4.026354e-01
  3.109450e-01   5.857847e+01   4.164358e-01
  3.112440e-01   5.800219e+01   4.074068e-01
  3.115430e-01   5.885954e+01   4.158050e-01
  3.118420e-01   5.829189e+01   4.183820e-01
  3.121410e-01   5.850952e+01   4.126430e-01
  3.124400e-01   5.877385e+01   4.211151e-01
  3.127390e-01   5.924605e+01   4.168434e-01
  3.130380e-01   5.789370e+01   4.209922e-01
  3.133360e-01   5.842070e+01   4.205214e-01
  3.136350e-01   5.861393e+01   4.205418e-01
  3.139340e-01   5.796608e+01   4.243668e-01
  3.142330e-01   5.797203e+01   4.178985e-01
  3.145320e-01   5.824806e+01   4.293054e-01
  3.148310e-01   5.786030e+01   4.229355e-01
  3.151300e-01   5.755425e+01   4.218155e-01
  3.154290e-01   5.827021e+01   4.293870e-01
  3.157280e-01   5.772633e+01   4.245387e-01
  3.160270e-01   5.868401e+01   4.364360e-01
  3.163260e-01   5.880037e+01   4.284699e-01
  3.166250e-01   5.786607e+01   4.333838e-01
  3.169230e-01   5.744338e+01   4.292201e-01
  3.172220e-01   5.890281e+01   4.395242e-01
  3.175210e-01   5.821123e+01   4.365569e-01
  3.178200e-01   5.849557e+01   4.346141e-01
  3.181190e-01   5.871462e+01   4.434735e-01
  3.184180e-01   5.844693e+01   4.378201e-01
  3.187170e-01   5.865373e+01   4.464266e-01
  3.190160e-01   5.765571e+01   4.414208e-01
  3.193150e-01   5.865027e+01   4.385810e-01
  3.196140e-01   5.747570e+01   4.455481e-01
  3.199130e-01   5.831241e+01   4.423450e-01
  3.202120e-01   5.829019e+01   4.495179e-01
  3.205100e-01   5.808772e+01   4.475043e-01
  3.208090e-01   5.937747e+01   4.491724e-01
  3.211080e-01   5.875800e+01   4.538278e-01
  3.214070e-01   5.779646e+01   4.423559e-01
  3.217060e-01   5.819765e+01   4.512395e-01
  3.220050e-01   5.805250e+01   4.477781e-01
  3.223040e-01   5.859011e+01   4.478010e-01
  3.226030e-01   5.813975e+01   4.574248e-01
  3.229020e-01   5.742134e+01   4.393433e-01
  3.232010e-01   5.778883e+01   4.530263e-01
  3.235000e-01   5.798426e+01   4.487494e-01
  3.237990e-01   5.826618e+01   4.531898e-01
  3.240970e-01   5.865626e+01   4.616600e-01
  3.243960e-01   5.780124e+01   4.488680e-01
  3.246950e-01   5.813415e+01   4.613822e-01
  3.249940e-01   5.861927e+01   4.554129e-01
  3.252930e-01   5.795205e+01   4.602124e-01
  3.255920e-01   5.828626e+01   4.642445e-01
  3.258910e-01   5.791969e+01   4.583109e-01
  3.261900e-01   5.857604e+01   4.681591e-01
  3.264890e-01   5.860624e+01   4.628026e-01
  3.267880e-01   5.809254e+01   4.643838e-01
  3.270870e-01   5.834099e+01   4.733636e-01
  3.273860e-01   5.861751e+01   4.687901e-01
  3.276850e-01   5.803757e+01   4.721311e-01
  3.279830e-01   5.882529e+01   4.682260e-01
  3.282820e-01   5.783533e+01   4.737260e-01
  3.285810e-01   5.798668e+01   4.724054e-01
  3.288800e-01   5.792515e+01   4.755638e-01
  3.291790e-01   5.866745e+01   4.746862e-01
  3.294780e-01   5.773108e+01   4.782447e-01
  3.297770e-01   5.795557e+01   4.817102e-01
  3.300760e-01   5.849534e+01   4.788912e-01
  3.303750e-01   5.757785e+01   4.827069e-01
  3.306740e-01   5.791281e+01   4.774944e-01
  3.309730e-01   5.773757e+01   4.854640e-01
  3.312720e-01   5.812848e+01   4.908373e-01
  3.315700e-01   5.843608e+01   4.831904e-01
  3.318690e-01   5.834219e+01   4.955655e-01
  3.321680e-01   5.814240e+01   4.835137e-01
  3.324670e-01   5.814293e+01   4.958266e-01
  3.327660e-01   5.790393e+01   4.920559e-01
  3.330650e-01   5.751296e+01   4.909365e-01
  3.333640e-01   5.796697e+01   5.007210e-01
  3.336630e-01   5.773791e+01   4.881139e-01
  3.339620e-01   5.735744e+01   5.009623e-01
  3.342610e-01   5.783429e+01   4.961804e-01
  3.345600e-01   5.802988e+01   5.021457e-01
  3.348590e-01   5.767242e+01   5.094785e-01
  3.351570e-01   5.783004e+01   4.944906e-01
  3.354560e-01   5.796691e+01   5.144744e-01
  3.357550e-01   5.867814e+01   5.009191e-01
  3.360540e-01   5.774381e+01   5.116286e-01
  3.363530e-01   5.820458e+01   5.199533e-01
  3.366520e-01   5.842067e+01   5.055841e-01
  3.369510e-01   5.792193e+01   5.251975e-01
  3.372500e-01   5.773006e+01   5.008468e-01
  3.375490e-01   5.817247e+01   5.236939e-01
  3.378480e-01   5.807729e+01   5.206684e-01
  3.381470e-01   5.825103e+01   5.201607e-01
  3.384460e-01   5.711794e+01   5.289379e-01
  3.387450e-01   5.750361e+01   5.093405e-01
  3.390430e-01   5.771833e+01   5.289698e-01
  3.393420e-01   5.728922e+01   5.243109e-01
  3.396410e-01   5.770958e+01   5.269018e-01
  3.399400e-01   5.945392e+01   5.504757e-01
  3.402390e-01   5.735537e+01   5.148797e-01
  3.405380e-01   5.801633e+01   5.408640e-01
  3.408370e-01   5.812697e+01   5.335895e-01
  3.411360e-01   5.904564e+01   5.413160e-01
  3.414350e-01   5.792999e+01   5.433749e-01
  3.417340e-01   5.775225e+01   5.346514e-01
  3.420330e-01   5.750927e+01   5.496300e-01
  3.423320e-01   5.682238e+01   5.310271e-01
  3.426300e-01   5.837100e+01   5.529630e-01
  3.429290e-01   5.827822e+01   5.502355e-01
  3.432280e-01   5.647635e+01   5.394380e-01
  3.435270e-01   5.714771e+01   5.613518e-01
  3.438260e-01   5.771793e+01   5.416480e-01
  3.441250e-01   5.787687e+01   5.616467e-01
  3.444240e-01   5.665900e+01   5.478456e-01
  3.447230e-01   5.786737e+01   5.583822e-01
  3.450220e-01   5.743857e+01   5.677811e-01
  3.453210e-01   5.892091e+01   5.586740e-01
  3.456200e-01   5.698569e+01   5.706564e-01
  3.459190e-01   5.752260e+01   5.599251e-01
  3.462170e-01   5.740105e+01   5.701466e-01
  3.465160e-01   5.635969e+01   5.641048e-01
  3.468150e-01   5.679941e+01   5.654553e-01
  3.471140e-01   5.762982e+01   5.846000e-01
  3.474130e-01   5.756766e+01   5.684188e-01
  3.477120e-01   5.726808e+01   5.827624e-01
  3.480110e-01   5.628412e+01   5.714786e-01
  3.483100e-01   5.712889e+01   5.775311e-01
  3.486090e-01   5.700423e+01   5.917430e-01
  3.489080e-01   5.648083e+01   5.742461e-01
  3.492070e-01   5.731378e+01   5.943162e-01
  3.495060e-01   5.704866e+01   5.816449e-01
  3.498040e-01   5.799633e+01   5.988238e-01
  3.501030e-01   5.855930e+01   6.027121e-01
  3.504020e-01   5.708125e+01   5.940809e-01
  3.507010e-01   5.748151e+01   6.103323e-01
  3.510000e-01   5.821064e+01   5.950714e-01
  3.512990e-01   5.717692e+01   6.087131e-01
  3.515980e-01   5.733109e+01   6.013236e-01
  3.518970e-01   5.828861e+01   6.199513e-01
  3.521960e-01   5.711692e+01   6.224561e-01
  3.524950e-01   5.751715e+01   6.012939e-01
  3.527940e-01   5.682797e+01   6.242571e-01
  3.530930e-01   5.786830e+01   6.134372e-01
  3.533920e-01   5.711402e+01   6.246915e-01
  3.536900e-01   5.709043e+01   6.268377e-01
  3.539890e-01   5.747970e+01   6.255559e-01
  3.542880e-01   5.771001e+01   6.420552e-01
  3.545870e-01   5.774793e+01   6.170693e-01
  3.548860e-01   5.778201e+01   6.388361e-01
  3.551850e-01   5.778606e+01   6.272207e-01
  3.554840e-01   5.879201e+01   6.443952e-01
  3.557830e-01   5.718624e+01   6.379279e-01
  3.560820e-01   5.800188e+01   6.205983e-01
  3.563810e-01   5.829699e+01   6.428816e-01
  3.566800e-01   5.721636e+01   6.218803e-01
  3.569790e-01   5.812176e+01   6.467962e-01
  3.572770e-01   5.691125e+01   6.388074e-01
  3.575760e-01   5.761605e+01   6.163643e-01
  3.578750e-01   5.667901e+01   6.512678e-01
  3.581740e-01   5.789294e+01   6.289368e-01
  3.584730e-01   5.818317e+01   6.598529e-01
  3.587720e-01   5.612627e+01   6.368125e-01
  3.590710e-01   5.786264e+01   6.453528e-01
  3.593700e-01   5.861526e+01   6.744519e-01
  3.596690e-01   5.655289e+01   6.343855e-01
  3.599680e-01   5.738467e+01   6.687119e-01
  3.602670e-01   5.797196e+01   6.547683e-01
  3.605660e-01   5.665961e+01   6.631051e-01
  3.608640e-01   5.757838e+01   6.856026e-01
  3.611630e-01   5.749880e+01   6.495485e-01
  3.614620e-01   5.707051e+01   6.870482e-01
  3.617610e-01   5.835273e+01   6.688239e-01
  3.620600e-01   5.766473e+01   6.876065e-01
  3.623590e-01   5.736271e+01   6.828410e-01
  3.626580e-01   5.762282e+01   6.843874e-01
  3.629570e-01   5.820290e+01   7.063333e-01
  3.632560e-01   5.806717e+01   6.754738e-01
  3.635550e-01   5.754813e+01   7.137968e-01
  3.638540e-01   5.739087e+01   6.950981e-01
  3.641530e-01   5.702650e+01   6.975751e-01
  3.644510e-01   5.623052e+01   7.227478e-01
  3.647500e-01   5.821408e+01   6.908740e-01
  3.650490e-01   5.772052e+01   7.304639e-01
  3.653480e-01   5.786082e+01   7.140591e-01
  3.656470e-01   5.787356e+01   7.226295e-01
  3.659460e-01   5.656467e+01   7.358483e-01
  3.662450e-01   5.746891e+01   7.099798e-01
  3.665440e-01   5.744693e+01   7.591074e-01
  3.668430e-01   5.705917e+01   7.158167e-01
  3.671420e-01   5.714096e+01   7.472121e-01
  3.674410e-01   5.727904e+01   7.386080e-01
  3.677400e-01   5.686057e+01   7.492688e-01
  3.680390e-01   5.771425e+01   7.841581e-01
  3.683370e-01   5.766652e+01   7.337277e-01
  3.686360e-01   5.657424e+01   7.677483e-01
  3.689350e-01   5.798112e+01   7.606084e-01
  3.692340e-01   5.722743e+01   7.764694e-01
  3.695330e-01   5.646132e+01   7.984837e-01
  3.698320e-01   5.594564e+01   7.412783e-01
  3.701310e-01   5.774435e+01   8.099337e-01
  3.704300e-01   5.694522e+01   7.660407e-01
  3.707290e-01   5.742000e+01   8.100995e-01
  3.710280e-01   5.498203e+01   7.879541e-01
  3.713270e-01   5.706762e+01   7.910053e-01
  3.716260e-01   5.693168e+01   8.376837e-01
  3.719240e-01   5.731779e+01   7.859130e-01
  3.722230e-01   5.764121e+01   8.456556e-01
  3.725220e-01   5.608833e+01   8.055476e-01
  3.728210e-01   5.740835e+01   8.330556e-01
  3.731200e-01   5.688628e+01   8.785068e-01
  3.734190e-01   5.648391e+01   7.986433e-01
  3.737180e-01   5.728816e+01   8.784502e-01
  3.740170e-01   5.742166e+01   8.278623e-01
  3.743160e-01   5.861037e+01   8.949452e-01
  3.746150e-01   5.697835e+01   8.760717e-01
  3.749140e-01   5.699759e+01   8.551028e-01
  3.752130e-01   5.633852e+01   9.110589e-01
  3.755110e-01   5.699473e+01   8.521876e-01
  3.758100e-01   5.541035e+01   9.035230e-01
  3.761090e-01   5.680997e+01   8.875474e-01
  3.764080e-01   5.696895e+01   9.125843e-01
  3.767070e-01   5.927510e+01   9.732937e-01
  3.770060e-01   5.731510e+01   8.786567e-01
  3.773050e-01   5.740335e+01   9.660250e-01
  3.776040e-01   5.704941e+01   9.203912e-01
  3.779030e-01   5.560757e+01   9.387333e-01
  3.782020e-01   5.855249e+01   1.040450e+00
  3.785010e-01   5.733142e+01   9.050199e-01
  3.788000e-01   5.717843e+01   1.023166e+00
  3.790990e-01   5.788340e+01   9.498020e-01
  3.793970e-01   5.820861e+01   1.022463e+00
  3.796960e-01   5.824656e+01   1.017961e+00
  3.799950e-01   5.743143e+01   9.922640e-01
  3.802940e-01   5.682851e+01   1.097329e+00
  3.805930e-01   5.787980e+01   9.658715e-01
  3.808920e-01   5.635995e+01   1.098987e+00
  3.811910e-01   5.783755e+01   1.029047e+00
  3.814900e-01   5.604703e+01   1.066065e+00
  3.817890e-01   5.797651e+01   1.183934e+00
  3.820880e-01   5.896643e+01   1.014704e+00
  3.823870e-01   5.875394e+01   1.199560e+00
  3.826860e-01   5.502788e+01   1.018686e+00
  3.829840e-01   5.907166e+01   1.226938e+00
  3.832830e-01   5.778489e+01   1.159881e+00
  3.835820e-01   5.766136e+01   1.131050e+00
  3.838810e-01   5.626919e+01   1.249193e+00
  3.841800e-01   5.609737e+01   1.102708e+00
  3.844790e-01   5.930444e+01   1.291978e+00
  3.847780e-01   5.686437e+01   1.172524e+00
  3.850770e-01   5.583135e+01   1.263036e+00
  3.853760e-01   5.917536e+01   1.387092e+00
  3.856750e-01   5.613906e+01   1.165022e+00
  3.859740e-01   5.782022e+01   1.395387e+00
  3.862730e-01   6.070638e+01   1.297512e+00
  3.865710e-01   5.428433e+01   1.352048e+00
  3.868700e-01   5.758699e+01   1.418124e+00
  3.871690e-01   5.985122e+01   1.360255e+00
  3.874680e-01   5.559034e+01   1.509627e+00
  3.877670e-01   5.852398e+01   1.367696e+00
  3.880660e-01   5.794574e+01   1.575916e+00
  3.883650e-01   5.642030e+01   1.473562e+00
  3.886640e-01   5.657424e+01   1.539756e+00
  3.889630e-01   5.642536e+01   1.673378e+00
  3.892620e-01   5.492918e+01   1.484572e+00
  3.895610e-01   5.578849e+01   1.709503e+00
  3.898600e-01   5.960146e+01   1.719830e+00
  3.901580e-01   5.404187e+01   1.706396e+00
  3.904570e-01   5.697835e+01   1.958956e+00
  3.907560e-01   5.809337e+01   1.744459e+00
  3.910550e-01   5.657424e+01   1.987816e+00
  3.913540e-01   5.971726e+01   2.042287e+00
  3.916530e-01   5.783145e+01   2.009782e+00
  3.919520e-01   5.857791e+01   2.627579e+00
  3.922510e-01   5.936803e+01   2.036307e+00
  3.925500e-01   5.720285e+01   2.681711e+00
  3.928490e-01   4.976438e+01   2.283346e+00
  3.931480e-01   5.669996e+01   2.669897e+00
  3.934470e-01   0.000000e+00   0.000000e+00
  3.937460e-01   5.355695e+01   2.594843e+00
creator: radaver
creator-version: 3725
header-file: /nas_data/SAXS_data/20151104Workshop/header/JH1_0129.txt
image-file: /nas_data/Pilatus1M/20151104_Workshop/JH1_0129.tif
angular-axis-file: /nas_data/SAXS_data/20151104Workshop/q20151029.dat
beamstop-mask-file: /nas_data/SAXS_data/20151104Workshop/fit2d20151031.msk
detector-response-file: none
beam-center-x: 949.7700
beam-center-y: 918.8000
unit-time: 1.0000
channel-first: 10
channel-last: 1315
Exposure time [s]: 1.094069
Transmitted Beam: 0.484683
Incident Beam: 0.484683
Code: JH1
Concentration [mg/ml]: 1
Run Number: 0129
