# Supplementary material for: SAXS analysis of a soluble cytosolic NgBR construct including extracellular and transmembrane domains
Source: PLoS One. 2018 Jan 18;13(1):e0191371. doi: 10.1371/journal.pone.0191371 (PMC5773207; doi:10.1371/journal.pone.0191371)
Supplement: S1 File — (ZIP) [file pone.0191371.s001.zip › JH1_0130.dat]

Sample:   c= 1.0000 mg/ml  Code: JH1
  3.656810e-03   2.265549e+04   4.135391e+01
  3.955720e-03   2.197271e+04   2.797072e+01
  4.254640e-03   1.909883e+04   2.336853e+01
  4.553560e-03   1.541884e+04   2.024401e+01
  4.852480e-03   1.249607e+04   1.706256e+01
  5.151400e-03   1.056212e+04   1.549660e+01
  5.450320e-03   8.693207e+03   1.335353e+01
  5.749240e-03   7.448216e+03   1.197603e+01
  6.048150e-03   6.366387e+03   1.085291e+01
  6.347070e-03   5.508222e+03   9.591054e+00
  6.645990e-03   4.827139e+03   8.939070e+00
  6.944910e-03   4.247034e+03   8.072168e+00
  7.243830e-03   3.784484e+03   7.383589e+00
  7.542750e-03   3.388711e+03   6.960336e+00
  7.841670e-03   3.046859e+03   6.232972e+00
  8.140580e-03   2.761972e+03   6.016282e+00
  8.439500e-03   2.521072e+03   5.540215e+00
  8.738420e-03   2.303207e+03   5.244907e+00
  9.037340e-03   2.133909e+03   4.881401e+00
  9.336260e-03   1.972742e+03   4.612284e+00
  9.635180e-03   1.808548e+03   4.403607e+00
  9.934100e-03   1.670343e+03   4.094716e+00
  1.023300e-02   1.535463e+03   4.023398e+00
  1.053190e-02   1.423757e+03   3.929553e+00
  1.083090e-02   1.316072e+03   3.778026e+00
  1.112980e-02   1.207832e+03   3.588529e+00
  1.142870e-02   1.126790e+03   3.446632e+00
  1.172760e-02   1.040443e+03   3.302728e+00
  1.202650e-02   9.652988e+02   3.172426e+00
  1.232540e-02   8.904632e+02   3.030277e+00
  1.262440e-02   8.287937e+02   2.869104e+00
  1.292330e-02   7.805363e+02   2.741374e+00
  1.322220e-02   7.147181e+02   2.623247e+00
  1.352110e-02   6.657668e+02   2.506374e+00
  1.382000e-02   6.199562e+02   2.394778e+00
  1.411900e-02   5.866198e+02   2.318166e+00
  1.441790e-02   5.474366e+02   2.223277e+00
  1.471680e-02   5.083242e+02   2.132205e+00
  1.501570e-02   4.762836e+02   2.021256e+00
  1.531460e-02   4.447400e+02   1.944359e+00
  1.561350e-02   4.228381e+02   1.862615e+00
  1.591250e-02   3.958946e+02   1.818174e+00
  1.621140e-02   3.734564e+02   1.735449e+00
  1.651030e-02   3.523073e+02   1.667868e+00
  1.680920e-02   3.332308e+02   1.622084e+00
  1.710810e-02   3.177737e+02   1.587341e+00
  1.740710e-02   3.005837e+02   1.521597e+00
  1.770600e-02   2.841325e+02   1.464503e+00
  1.800490e-02   2.724809e+02   1.422824e+00
  1.830380e-02   2.583770e+02   1.396551e+00
  1.860270e-02   2.462548e+02   1.336920e+00
  1.890170e-02   2.341917e+02   1.303764e+00
  1.920060e-02   2.221106e+02   1.257655e+00
  1.949950e-02   2.154669e+02   1.252969e+00
  1.979840e-02   2.061101e+02   1.202467e+00
  2.009730e-02   1.970703e+02   1.162905e+00
  2.039620e-02   1.915428e+02   1.144401e+00
  2.069520e-02   1.843088e+02   1.116531e+00
  2.099410e-02   1.780001e+02   1.105207e+00
  2.129300e-02   1.697953e+02   1.051148e+00
  2.159190e-02   1.669440e+02   1.078203e+00
  2.189080e-02   1.593350e+02   1.059224e+00
  2.218980e-02   1.537238e+02   1.058329e+00
  2.248870e-02   1.496336e+02   1.062782e+00
  2.278760e-02   1.457301e+02   1.038495e+00
  2.308650e-02   1.399457e+02   1.048997e+00
  2.338540e-02   1.367654e+02   1.034855e+00
  2.368430e-02   1.328080e+02   1.001249e+00
  2.398330e-02   1.293823e+02   1.010737e+00
  2.428220e-02   1.257879e+02   9.744270e-01
  2.458110e-02   1.234613e+02   9.978316e-01
  2.488000e-02   1.200958e+02   9.578891e-01
  2.517890e-02   1.173819e+02   9.357076e-01
  2.547790e-02   1.137105e+02   9.339694e-01
  2.577680e-02   1.129102e+02   9.232014e-01
  2.607570e-02   1.108031e+02   9.219521e-01
  2.637460e-02   1.074602e+02   9.006451e-01
  2.667350e-02   1.046957e+02   8.667353e-01
  2.697250e-02   1.058338e+02   8.445648e-01
  2.727140e-02   1.032230e+02   8.031278e-01
  2.757030e-02   1.020989e+02   8.000684e-01
  2.786920e-02   1.006301e+02   7.852148e-01
  2.816810e-02   9.989278e+01   7.699337e-01
  2.846700e-02   9.890018e+01   7.566405e-01
  2.876600e-02   9.537870e+01   7.340951e-01
  2.906490e-02   9.449814e+01   7.328962e-01
  2.936380e-02   9.383526e+01   7.248830e-01
  2.966270e-02   9.260687e+01   7.148393e-01
  2.996160e-02   9.139531e+01   7.111883e-01
  3.026060e-02   9.056572e+01   6.968037e-01
  3.055950e-02   8.935758e+01   6.911594e-01
  3.085840e-02   8.835542e+01   6.843708e-01
  3.115730e-02   8.790093e+01   6.797502e-01
  3.145620e-02   8.602899e+01   6.660115e-01
  3.175510e-02   8.604545e+01   6.679026e-01
  3.205410e-02   8.495633e+01   6.600454e-01
  3.235300e-02   8.523580e+01   6.584517e-01
  3.265190e-02   8.399893e+01   6.416621e-01
  3.295080e-02   8.258140e+01   6.403968e-01
  3.324970e-02   8.194859e+01   6.371007e-01
  3.354870e-02   8.236322e+01   6.370406e-01
  3.384760e-02   8.144467e+01   6.261641e-01
  3.414650e-02   8.028447e+01   6.216882e-01
  3.444540e-02   8.005513e+01   6.122685e-01
  3.474430e-02   7.995960e+01   6.172876e-01
  3.504330e-02   7.911034e+01   6.063920e-01
  3.534220e-02   7.868595e+01   6.055095e-01
  3.564110e-02   7.911963e+01   6.064276e-01
  3.594000e-02   7.781914e+01   5.899115e-01
  3.623890e-02   7.756159e+01   5.989535e-01
  3.653780e-02   7.760839e+01   5.829289e-01
  3.683680e-02   7.681031e+01   5.874690e-01
  3.713570e-02   7.649820e+01   5.869735e-01
  3.743460e-02   7.648287e+01   5.773484e-01
  3.773350e-02   7.624142e+01   5.757719e-01
  3.803240e-02   7.429057e+01   5.819243e-01
  3.833140e-02   7.594347e+01   6.023467e-01
  3.863030e-02   7.388349e+01   6.033567e-01
  3.892920e-02   7.377907e+01   6.013621e-01
  3.922810e-02   7.405220e+01   6.048353e-01
  3.952700e-02   7.409509e+01   6.010894e-01
  3.982600e-02   7.335178e+01   6.067521e-01
  4.012490e-02   7.376308e+01   5.989678e-01
  4.042380e-02   7.295369e+01   6.035004e-01
  4.072270e-02   7.410293e+01   6.058360e-01
  4.102160e-02   7.279741e+01   5.996891e-01
  4.132050e-02   7.259719e+01   5.996492e-01
  4.161950e-02   7.238491e+01   5.925828e-01
  4.191840e-02   7.204918e+01   5.989558e-01
  4.221730e-02   7.177366e+01   5.900755e-01
  4.251620e-02   7.240270e+01   6.004234e-01
  4.281510e-02   7.094319e+01   5.851495e-01
  4.311410e-02   7.063155e+01   5.846109e-01
  4.341300e-02   7.167148e+01   5.919423e-01
  4.371190e-02   7.134095e+01   5.890517e-01
  4.401080e-02   7.083512e+01   5.869597e-01
  4.430970e-02   7.081014e+01   5.823706e-01
  4.460860e-02   7.008757e+01   5.801283e-01
  4.490760e-02   7.035920e+01   5.827361e-01
  4.520650e-02   7.056501e+01   5.791610e-01
  4.550540e-02   7.108155e+01   5.842275e-01
  4.580430e-02   7.007127e+01   5.778595e-01
  4.610320e-02   7.021033e+01   5.755332e-01
  4.640220e-02   6.842010e+01   5.724580e-01
  4.670110e-02   6.918204e+01   5.670659e-01
  4.700000e-02   7.004356e+01   5.727056e-01
  4.729890e-02   6.936113e+01   5.720420e-01
  4.759780e-02   6.799753e+01   5.656844e-01
  4.789680e-02   6.955853e+01   5.686068e-01
  4.819570e-02   6.792244e+01   5.611892e-01
  4.849460e-02   6.835208e+01   5.650476e-01
  4.879350e-02   6.790893e+01   5.570424e-01
  4.909240e-02   6.866397e+01   5.677423e-01
  4.939130e-02   6.862134e+01   5.579339e-01
  4.969030e-02   6.823792e+01   5.583901e-01
  4.998920e-02   6.751243e+01   5.547426e-01
  5.028810e-02   6.703578e+01   5.507889e-01
  5.058700e-02   6.876742e+01   5.619146e-01
  5.088590e-02   6.894873e+01   5.533100e-01
  5.118490e-02   6.773579e+01   5.556595e-01
  5.148380e-02   6.796795e+01   5.539414e-01
  5.178270e-02   6.774280e+01   5.458870e-01
  5.208160e-02   6.714106e+01   5.492490e-01
  5.238050e-02   6.825747e+01   5.479568e-01
  5.267940e-02   6.750190e+01   5.527005e-01
  5.297840e-02   6.705893e+01   5.437588e-01
  5.327730e-02   6.707579e+01   5.413035e-01
  5.357620e-02   6.853900e+01   5.490856e-01
  5.387510e-02   6.726238e+01   5.408055e-01
  5.417400e-02   6.750222e+01   5.468322e-01
  5.447300e-02   6.711100e+01   5.371115e-01
  5.477190e-02   6.735337e+01   5.393104e-01
  5.507080e-02   6.630833e+01   5.351101e-01
  5.536970e-02   6.710859e+01   5.364912e-01
  5.566860e-02   6.734934e+01   5.411550e-01
  5.596760e-02   6.735406e+01   5.350449e-01
  5.626650e-02   6.621650e+01   5.329134e-01
  5.656540e-02   6.649651e+01   5.322276e-01
  5.686430e-02   6.729186e+01   5.324050e-01
  5.716320e-02   6.590790e+01   5.234084e-01
  5.746210e-02   6.576510e+01   5.281017e-01
  5.776110e-02   6.621574e+01   5.317033e-01
  5.806000e-02   6.558986e+01   5.209977e-01
  5.835890e-02   6.684555e+01   5.265388e-01
  5.865780e-02   6.572924e+01   5.192784e-01
  5.895670e-02   6.645392e+01   5.320571e-01
  5.925570e-02   6.622005e+01   5.189620e-01
  5.955460e-02   6.621623e+01   5.257907e-01
  5.985350e-02   6.591125e+01   5.171936e-01
  6.015240e-02   6.556315e+01   5.174981e-01
  6.045130e-02   6.613519e+01   5.203142e-01
  6.075020e-02   6.657521e+01   5.170198e-01
  6.104920e-02   6.585359e+01   5.180827e-01
  6.134810e-02   6.586133e+01   5.186736e-01
  6.164700e-02   6.634990e+01   5.123430e-01
  6.194590e-02   6.549780e+01   5.172401e-01
  6.224480e-02   6.595937e+01   5.076502e-01
  6.254380e-02   6.598457e+01   5.163719e-01
  6.284270e-02   6.589061e+01   5.176696e-01
  6.314160e-02   6.534786e+01   5.032121e-01
  6.344050e-02   6.602529e+01   5.132447e-01
  6.373940e-02   6.642742e+01   5.063131e-01
  6.403840e-02   6.533260e+01   5.100064e-01
  6.433730e-02   6.610771e+01   5.076954e-01
  6.463620e-02   6.610293e+01   5.035327e-01
  6.493510e-02   6.513171e+01   5.108409e-01
  6.523400e-02   6.523827e+01   5.007377e-01
  6.553290e-02   6.567258e+01   5.049795e-01
  6.583190e-02   6.517884e+01   5.010201e-01
  6.613080e-02   6.520967e+01   4.965987e-01
  6.642970e-02   6.564120e+01   5.074761e-01
  6.672860e-02   6.574097e+01   4.971255e-01
  6.702750e-02   6.532430e+01   5.005583e-01
  6.732650e-02   6.450625e+01   4.939130e-01
  6.762540e-02   6.506218e+01   4.960368e-01
  6.792430e-02   6.483308e+01   4.971593e-01
  6.822320e-02   6.589043e+01   4.932880e-01
  6.852210e-02   6.496109e+01   4.971480e-01
  6.882110e-02   6.527416e+01   4.943736e-01
  6.912000e-02   6.554475e+01   4.949065e-01
  6.941890e-02   6.507618e+01   4.897516e-01
  6.971780e-02   6.553422e+01   4.909929e-01
  7.001670e-02   6.572842e+01   4.980712e-01
  7.031560e-02   6.514973e+01   4.890740e-01
  7.061460e-02   6.475436e+01   4.880628e-01
  7.091350e-02   6.533973e+01   4.888365e-01
  7.121240e-02   6.544420e+01   4.854783e-01
  7.151130e-02   6.413256e+01   4.866634e-01
  7.181020e-02   6.516498e+01   4.839799e-01
  7.210920e-02   6.457013e+01   4.850101e-01
  7.240810e-02   6.461244e+01   4.805526e-01
  7.270700e-02   6.399355e+01   4.842441e-01
  7.300590e-02   6.554959e+01   4.854061e-01
  7.330480e-02   6.559590e+01   4.801214e-01
  7.360370e-02   6.484277e+01   4.832423e-01
  7.390270e-02   6.383116e+01   4.740606e-01
  7.420160e-02   6.575527e+01   4.884988e-01
  7.450050e-02   6.426695e+01   4.739110e-01
  7.479940e-02   6.439053e+01   4.756897e-01
  7.509830e-02   6.402629e+01   4.783679e-01
  7.539730e-02   6.424536e+01   4.720862e-01
  7.569620e-02   6.525887e+01   4.766724e-01
  7.599510e-02   6.461713e+01   4.774158e-01
  7.629400e-02   6.475334e+01   4.717857e-01
  7.659290e-02   6.479932e+01   4.763111e-01
  7.689190e-02   6.511426e+01   4.730987e-01
  7.719080e-02   6.501357e+01   4.753374e-01
  7.748970e-02   6.534370e+01   4.730705e-01
  7.778860e-02   6.543522e+01   4.764378e-01
  7.808750e-02   6.457577e+01   4.698564e-01
  7.838640e-02   6.520036e+01   4.695780e-01
  7.868540e-02   6.424031e+01   4.673661e-01
  7.898430e-02   6.443794e+01   4.655746e-01
  7.928320e-02   6.532951e+01   4.743122e-01
  7.958210e-02   6.433125e+01   4.619072e-01
  7.988100e-02   6.462031e+01   4.683246e-01
  8.018000e-02   6.420240e+01   4.643092e-01
  8.047890e-02   6.462802e+01   4.654318e-01
  8.077780e-02   6.336050e+01   4.600287e-01
  8.107670e-02   6.457853e+01   4.619829e-01
  8.137560e-02   6.430624e+01   4.642717e-01
  8.167450e-02   6.386414e+01   4.598233e-01
  8.197350e-02   6.477698e+01   4.602802e-01
  8.227240e-02   6.423546e+01   4.627848e-01
  8.257130e-02   6.444358e+01   4.540082e-01
  8.287020e-02   6.427860e+01   4.625317e-01
  8.316910e-02   6.421790e+01   4.590859e-01
  8.346810e-02   6.458719e+01   4.560624e-01
  8.376700e-02   6.367543e+01   4.591434e-01
  8.406590e-02   6.418117e+01   4.515548e-01
  8.436480e-02   6.404089e+01   4.580546e-01
  8.466370e-02   6.455167e+01   4.540042e-01
  8.496270e-02   6.491829e+01   4.660622e-01
  8.526160e-02   6.422976e+01   4.782226e-01
  8.556050e-02   6.527868e+01   4.825671e-01
  8.585940e-02   6.437788e+01   4.852252e-01
  8.615830e-02   6.366473e+01   4.825301e-01
  8.645720e-02   6.359896e+01   4.870231e-01
  8.675620e-02   6.428264e+01   4.920711e-01
  8.705510e-02   6.490495e+01   4.934632e-01
  8.735400e-02   6.449179e+01   4.943532e-01
  8.765290e-02   6.438613e+01   4.944448e-01
  8.795180e-02   6.354850e+01   4.952199e-01
  8.825080e-02   6.418105e+01   4.931609e-01
  8.854970e-02   6.394421e+01   4.988036e-01
  8.884860e-02   6.464450e+01   4.994721e-01
  8.914750e-02   6.530546e+01   5.082945e-01
  8.944640e-02   6.418940e+01   5.002750e-01
  8.974530e-02   6.523224e+01   5.002055e-01
  9.004430e-02   6.456160e+01   4.956170e-01
  9.034320e-02   6.412670e+01   4.764921e-01
  9.064210e-02   6.457833e+01   4.772725e-01
  9.094100e-02   6.354660e+01   4.635845e-01
  9.123990e-02   6.435048e+01   4.652585e-01
  9.153890e-02   6.447833e+01   4.682311e-01
  9.183780e-02   6.441350e+01   4.646587e-01
  9.213670e-02   6.452822e+01   4.634289e-01
  9.243560e-02   6.576782e+01   4.666262e-01
  9.273450e-02   6.450049e+01   4.581075e-01
  9.303350e-02   6.382476e+01   4.617110e-01
  9.333240e-02   6.420042e+01   4.527673e-01
  9.363130e-02   6.388325e+01   4.551262e-01
  9.393020e-02   6.389252e+01   4.528310e-01
  9.422910e-02   6.411695e+01   4.547873e-01
  9.452800e-02   6.456417e+01   4.575454e-01
  9.482700e-02   6.401957e+01   4.453973e-01
  9.512590e-02   6.402065e+01   4.536708e-01
  9.542480e-02   6.394509e+01   4.484642e-01
  9.572370e-02   6.458042e+01   4.506866e-01
  9.602260e-02   6.371415e+01   4.499089e-01
  9.632160e-02   6.449964e+01   4.448780e-01
  9.662050e-02   6.344823e+01   4.437699e-01
  9.691940e-02   6.437006e+01   4.469820e-01
  9.721830e-02   6.443520e+01   4.446557e-01
  9.751720e-02   6.473537e+01   4.478804e-01
  9.781610e-02   6.403144e+01   4.411138e-01
  9.811510e-02   6.347109e+01   4.434853e-01
  9.841400e-02   6.450413e+01   4.399145e-01
  9.871290e-02   6.400383e+01   4.413743e-01
  9.901180e-02   6.431809e+01   4.435309e-01
  9.931070e-02   6.394575e+01   4.383549e-01
  9.960970e-02   6.390297e+01   4.413824e-01
  9.990860e-02   6.426236e+01   4.352995e-01
  1.002070e-01   6.439950e+01   4.399074e-01
  1.005060e-01   6.445335e+01   4.376589e-01
  1.008050e-01   6.439650e+01   4.398971e-01
  1.011040e-01   6.431985e+01   4.334671e-01
  1.014030e-01   6.371097e+01   4.334280e-01
  1.017020e-01   6.404792e+01   4.387050e-01
  1.020010e-01   6.472354e+01   4.361777e-01
  1.023000e-01   6.440091e+01   4.330703e-01
  1.025990e-01   6.501725e+01   4.341339e-01
  1.028980e-01   6.357202e+01   4.309398e-01
  1.031970e-01   6.402035e+01   4.348189e-01
  1.034960e-01   6.422757e+01   4.275667e-01
  1.037950e-01   6.368960e+01   4.296785e-01
  1.040930e-01   6.378012e+01   4.263964e-01
  1.043920e-01   6.400243e+01   4.310636e-01
  1.046910e-01   6.401450e+01   4.304426e-01
  1.049900e-01   6.430012e+01   4.255674e-01
  1.052890e-01   6.427379e+01   4.290166e-01
  1.055880e-01   6.395180e+01   4.263264e-01
  1.058870e-01   6.363520e+01   4.268801e-01
  1.061860e-01   6.472937e+01   4.263496e-01
  1.064850e-01   6.472543e+01   4.269725e-01
  1.067840e-01   6.441259e+01   4.281820e-01
  1.070830e-01   6.438890e+01   4.245955e-01
  1.073820e-01   6.442892e+01   4.231608e-01
  1.076800e-01   6.373473e+01   4.205653e-01
  1.079790e-01   6.414251e+01   4.237824e-01
  1.082780e-01   6.372140e+01   4.242817e-01
  1.085770e-01   6.441120e+01   4.176035e-01
  1.088760e-01   6.430128e+01   4.230530e-01
  1.091750e-01   6.461247e+01   4.225204e-01
  1.094740e-01   6.435082e+01   4.225931e-01
  1.097730e-01   6.430200e+01   4.199696e-01
  1.100720e-01   6.429940e+01   4.160488e-01
  1.103710e-01   6.490308e+01   4.244026e-01
  1.106700e-01   6.418907e+01   4.159885e-01
  1.109690e-01   6.418151e+01   4.217268e-01
  1.112670e-01   6.404450e+01   4.137504e-01
  1.115660e-01   6.376425e+01   4.140187e-01
  1.118650e-01   6.365815e+01   4.175584e-01
  1.121640e-01   6.393054e+01   4.125066e-01
  1.124630e-01   6.351701e+01   4.123351e-01
  1.127620e-01   6.419691e+01   4.145361e-01
  1.130610e-01   6.386316e+01   4.128719e-01
  1.133600e-01   6.432870e+01   4.191440e-01
  1.136590e-01   6.471317e+01   4.101360e-01
  1.139580e-01   6.417008e+01   4.129876e-01
  1.142570e-01   6.381176e+01   4.115432e-01
  1.145560e-01   6.447885e+01   4.142718e-01
  1.148550e-01   6.465969e+01   4.136870e-01
  1.151530e-01   6.382954e+01   4.056535e-01
  1.154520e-01   6.373129e+01   4.104187e-01
  1.157510e-01   6.477219e+01   4.091973e-01
  1.160500e-01   6.424474e+01   4.138110e-01
  1.163490e-01   6.380019e+01   4.061154e-01
  1.166480e-01   6.384759e+01   4.090777e-01
  1.169470e-01   6.394436e+01   4.071321e-01
  1.172460e-01   6.412572e+01   4.082702e-01
  1.175450e-01   6.517471e+01   4.082359e-01
  1.178440e-01   6.421581e+01   4.052217e-01
  1.181430e-01   6.454628e+01   4.093250e-01
  1.184420e-01   6.404143e+01   4.054961e-01
  1.187400e-01   6.370053e+01   4.030468e-01
  1.190390e-01   6.459135e+01   4.050351e-01
  1.193380e-01   6.448213e+01   4.046925e-01
  1.196370e-01   6.475264e+01   4.077415e-01
  1.199360e-01   6.440618e+01   4.025622e-01
  1.202350e-01   6.423872e+01   4.050196e-01
  1.205340e-01   6.505269e+01   4.051181e-01
  1.208330e-01   6.496658e+01   4.035035e-01
  1.211320e-01   6.546094e+01   4.083023e-01
  1.214310e-01   6.439122e+01   3.982895e-01
  1.217300e-01   6.404559e+01   4.027785e-01
  1.220290e-01   6.459489e+01   4.031515e-01
  1.223270e-01   6.422667e+01   3.993473e-01
  1.226260e-01   6.513291e+01   4.016267e-01
  1.229250e-01   6.420879e+01   3.972066e-01
  1.232240e-01   6.446995e+01   4.016917e-01
  1.235230e-01   6.462329e+01   4.013714e-01
  1.238220e-01   6.429690e+01   3.969625e-01
  1.241210e-01   6.416458e+01   3.981079e-01
  1.244200e-01   6.396321e+01   3.938902e-01
  1.247190e-01   6.489709e+01   4.014262e-01
  1.250180e-01   6.400949e+01   3.937797e-01
  1.253170e-01   6.360278e+01   3.932847e-01
  1.256160e-01   6.500712e+01   4.001897e-01
  1.259140e-01   6.432483e+01   3.952562e-01
  1.262130e-01   6.421311e+01   3.949128e-01
  1.265120e-01   6.412379e+01   3.918739e-01
  1.268110e-01   6.522707e+01   3.959852e-01
  1.271100e-01   6.440198e+01   3.970290e-01
  1.274090e-01   6.481442e+01   3.949823e-01
  1.277080e-01   6.425060e+01   3.920125e-01
  1.280070e-01   6.448534e+01   3.914895e-01
  1.283060e-01   6.394418e+01   3.913247e-01
  1.286050e-01   6.444627e+01   3.956291e-01
  1.289040e-01   6.439419e+01   3.885306e-01
  1.292030e-01   6.516697e+01   3.958027e-01
  1.295020e-01   6.484147e+01   3.910941e-01
  1.298000e-01   6.466408e+01   3.912931e-01
  1.300990e-01   6.437724e+01   3.879978e-01
  1.303980e-01   6.469961e+01   3.896930e-01
  1.306970e-01   6.395005e+01   3.903532e-01
  1.309960e-01   6.501496e+01   3.913725e-01
  1.312950e-01   6.403034e+01   3.881553e-01
  1.315940e-01   6.499290e+01   3.867461e-01
  1.318930e-01   6.413875e+01   3.870387e-01
  1.321920e-01   6.445836e+01   3.877620e-01
  1.324910e-01   6.506230e+01   3.905410e-01
  1.327900e-01   6.505466e+01   3.883532e-01
  1.330890e-01   6.456220e+01   3.864061e-01
  1.333870e-01   6.494514e+01   3.873131e-01
  1.336860e-01   6.393427e+01   3.835834e-01
  1.339850e-01   6.428091e+01   3.832224e-01
  1.342840e-01   6.458173e+01   3.869390e-01
  1.345830e-01   6.410918e+01   3.841077e-01
  1.348820e-01   6.471444e+01   3.859166e-01
  1.351810e-01   6.388386e+01   3.786147e-01
  1.354800e-01   6.445137e+01   3.846627e-01
  1.357790e-01   6.472915e+01   3.831670e-01
  1.360780e-01   6.541790e+01   3.868309e-01
  1.363770e-01   6.351862e+01   3.807129e-01
  1.366760e-01   6.437204e+01   3.853646e-01
  1.369740e-01   6.402855e+01   3.979463e-01
  1.372730e-01   6.440956e+01   4.012375e-01
  1.375720e-01   6.401030e+01   4.093145e-01
  1.378710e-01   6.480346e+01   4.135671e-01
  1.381700e-01   6.421002e+01   4.134073e-01
  1.384690e-01   6.433291e+01   4.209894e-01
  1.387680e-01   6.472772e+01   4.107483e-01
  1.390670e-01   6.474030e+01   3.991072e-01
  1.393660e-01   6.427975e+01   3.969096e-01
  1.396650e-01   6.445206e+01   3.946324e-01
  1.399640e-01   6.462114e+01   3.961655e-01
  1.402630e-01   6.428559e+01   3.870028e-01
  1.405620e-01   6.529152e+01   3.944261e-01
  1.408600e-01   6.478957e+01   3.916726e-01
  1.411590e-01   6.492838e+01   3.930796e-01
  1.414580e-01   6.425038e+01   3.915160e-01
  1.417570e-01   6.488298e+01   3.859485e-01
  1.420560e-01   6.538885e+01   3.920071e-01
  1.423550e-01   6.508017e+01   3.884293e-01
  1.426540e-01   6.513185e+01   3.850519e-01
  1.429530e-01   6.373847e+01   3.799952e-01
  1.432520e-01   6.432494e+01   3.787951e-01
  1.435510e-01   6.473911e+01   3.827368e-01
  1.438500e-01   6.561510e+01   3.812255e-01
  1.441490e-01   6.388433e+01   3.752841e-01
  1.444470e-01   6.459090e+01   3.798019e-01
  1.447460e-01   6.397821e+01   3.742504e-01
  1.450450e-01   6.501969e+01   3.810605e-01
  1.453440e-01   6.465769e+01   3.740690e-01
  1.456430e-01   6.455940e+01   3.774822e-01
  1.459420e-01   6.495391e+01   3.779713e-01
  1.462410e-01   6.535409e+01   3.773786e-01
  1.465400e-01   6.465803e+01   3.766707e-01
  1.468390e-01   6.472054e+01   3.721231e-01
  1.471380e-01   6.448822e+01   3.744382e-01
  1.474370e-01   6.481878e+01   3.760471e-01
  1.477360e-01   6.457424e+01   3.742569e-01
  1.480340e-01   6.484930e+01   3.714417e-01
  1.483330e-01   6.483417e+01   3.798428e-01
  1.486320e-01   6.477478e+01   3.891939e-01
  1.489310e-01   6.473060e+01   3.907596e-01
  1.492300e-01   6.512920e+01   3.914718e-01
  1.495290e-01   6.476732e+01   3.928396e-01
  1.498280e-01   6.487161e+01   3.977010e-01
  1.501270e-01   6.497544e+01   3.995709e-01
  1.504260e-01   6.497053e+01   3.942027e-01
  1.507250e-01   6.475337e+01   3.994079e-01
  1.510240e-01   6.568896e+01   4.012367e-01
  1.513230e-01   6.448166e+01   4.027980e-01
  1.516210e-01   6.471888e+01   3.993015e-01
  1.519200e-01   6.476569e+01   3.994459e-01
  1.522190e-01   6.564630e+01   4.091562e-01
  1.525180e-01   6.474219e+01   4.014754e-01
  1.528170e-01   6.526932e+01   4.085321e-01
  1.531160e-01   6.542019e+01   4.057188e-01
  1.534150e-01   6.615923e+01   4.021485e-01
  1.537140e-01   6.470533e+01   3.909278e-01
  1.540130e-01   6.502799e+01   3.854429e-01
  1.543120e-01   6.490552e+01   3.853130e-01
  1.546110e-01   6.518467e+01   3.835919e-01
  1.549100e-01   6.483334e+01   3.827858e-01
  1.552090e-01   6.520391e+01   3.859639e-01
  1.555070e-01   6.484121e+01   3.756781e-01
  1.558060e-01   6.453147e+01   3.800772e-01
  1.561050e-01   6.519125e+01   3.782207e-01
  1.564040e-01   6.472847e+01   3.784191e-01
  1.567030e-01   6.516478e+01   3.777050e-01
  1.570020e-01   6.555741e+01   3.768788e-01
  1.573010e-01   6.405837e+01   3.760146e-01
  1.576000e-01   6.458361e+01   3.717292e-01
  1.578990e-01   6.527968e+01   3.756486e-01
  1.581980e-01   6.490111e+01   3.728533e-01
  1.584970e-01   6.485534e+01   3.725104e-01
  1.587960e-01   6.542818e+01   3.775925e-01
  1.590940e-01   6.547526e+01   3.723914e-01
  1.593930e-01   6.467965e+01   3.688820e-01
  1.596920e-01   6.443502e+01   3.692142e-01
  1.599910e-01   6.487725e+01   3.721516e-01
  1.602900e-01   6.468123e+01   3.709601e-01
  1.605890e-01   6.533691e+01   3.672874e-01
  1.608880e-01   6.503872e+01   3.688778e-01
  1.611870e-01   6.619279e+01   3.711091e-01
  1.614860e-01   6.506084e+01   3.683285e-01
  1.617850e-01   6.522349e+01   3.655713e-01
  1.620840e-01   6.434652e+01   3.631053e-01
  1.623830e-01   6.466231e+01   3.655864e-01
  1.626810e-01   6.500151e+01   3.643557e-01
  1.629800e-01   6.482380e+01   3.599823e-01
  1.632790e-01   6.500709e+01   3.616419e-01
  1.635780e-01   6.518869e+01   3.633105e-01
  1.638770e-01   6.505029e+01   3.652839e-01
  1.641760e-01   6.540123e+01   3.644894e-01
  1.644750e-01   6.475879e+01   3.619165e-01
  1.647740e-01   6.479788e+01   3.616383e-01
  1.650730e-01   6.469489e+01   3.627111e-01
  1.653720e-01   6.530656e+01   3.640297e-01
  1.656710e-01   6.491415e+01   3.608068e-01
  1.659700e-01   6.467181e+01   3.616734e-01
  1.662680e-01   6.413199e+01   3.588172e-01
  1.665670e-01   6.545786e+01   3.634753e-01
  1.668660e-01   6.473240e+01   3.580258e-01
  1.671650e-01   6.506141e+01   3.617930e-01
  1.674640e-01   6.473906e+01   3.601286e-01
  1.677630e-01   6.458830e+01   3.578148e-01
  1.680620e-01   6.509162e+01   3.614918e-01
  1.683610e-01   6.441502e+01   3.540035e-01
  1.686600e-01   6.584732e+01   3.628131e-01
  1.689590e-01   6.486365e+01   3.565229e-01
  1.692580e-01   6.476505e+01   3.560670e-01
  1.695570e-01   6.488283e+01   3.609116e-01
  1.698560e-01   6.476785e+01   3.546063e-01
  1.701540e-01   6.502581e+01   3.580855e-01
  1.704530e-01   6.486614e+01   3.546929e-01
  1.707520e-01   6.468825e+01   3.543883e-01
  1.710510e-01   6.490037e+01   3.579270e-01
  1.713500e-01   6.448147e+01   3.532767e-01
  1.716490e-01   6.459064e+01   3.563272e-01
  1.719480e-01   6.497332e+01   3.517471e-01
  1.722470e-01   6.456732e+01   3.529692e-01
  1.725460e-01   6.510080e+01   3.560665e-01
  1.728450e-01   6.430047e+01   3.515209e-01
  1.731440e-01   6.508736e+01   3.542067e-01
  1.734430e-01   6.439114e+01   3.491124e-01
  1.737410e-01   6.507187e+01   3.545269e-01
  1.740400e-01   6.461609e+01   3.525622e-01
  1.743390e-01   6.445608e+01   3.496393e-01
  1.746380e-01   6.458317e+01   3.515775e-01
  1.749370e-01   6.419800e+01   3.482394e-01
  1.752360e-01   6.429608e+01   3.507952e-01
  1.755350e-01   6.481717e+01   3.513242e-01
  1.758340e-01   6.501113e+01   3.471521e-01
  1.761330e-01   6.413340e+01   3.503511e-01
  1.764320e-01   6.511497e+01   3.481139e-01
  1.767310e-01   6.417356e+01   3.499289e-01
  1.770300e-01   6.502906e+01   3.485723e-01
  1.773280e-01   6.417906e+01   3.476664e-01
  1.776270e-01   6.551994e+01   3.500588e-01
  1.779260e-01   6.413986e+01   3.448180e-01
  1.782250e-01   6.481940e+01   3.493965e-01
  1.785240e-01   6.449295e+01   3.452575e-01
  1.788230e-01   6.415091e+01   3.460395e-01
  1.791220e-01   6.457398e+01   3.476949e-01
  1.794210e-01   6.402062e+01   3.429846e-01
  1.797200e-01   6.486283e+01   3.467559e-01
  1.800190e-01   6.438885e+01   3.431353e-01
  1.803180e-01   6.477435e+01   3.477169e-01
  1.806170e-01   6.446684e+01   3.440103e-01
  1.809160e-01   6.440897e+01   3.431889e-01
  1.812140e-01   6.431646e+01   3.437761e-01
  1.815130e-01   6.395141e+01   3.422995e-01
  1.818120e-01   6.440215e+01   3.448455e-01
  1.821110e-01   6.431185e+01   3.406273e-01
  1.824100e-01   6.463984e+01   3.439701e-01
  1.827090e-01   6.461429e+01   3.432369e-01
  1.830080e-01   6.451982e+01   3.431517e-01
  1.833070e-01   6.506699e+01   3.421310e-01
  1.836060e-01   6.507702e+01   3.413449e-01
  1.839050e-01   6.469893e+01   3.442943e-01
  1.842040e-01   6.413327e+01   3.399916e-01
  1.845030e-01   6.435584e+01   3.397707e-01
  1.848010e-01   6.389019e+01   3.403232e-01
  1.851000e-01   6.434200e+01   3.368645e-01
  1.853990e-01   6.477783e+01   3.430088e-01
  1.856980e-01   6.426953e+01   3.392205e-01
  1.859970e-01   6.432559e+01   3.380878e-01
  1.862960e-01   6.440763e+01   3.397460e-01
  1.865950e-01   6.446540e+01   3.381367e-01
  1.868940e-01   6.458490e+01   3.423329e-01
  1.871930e-01   6.397253e+01   3.335660e-01
  1.874920e-01   6.394593e+01   3.366135e-01
  1.877910e-01   6.417804e+01   3.370656e-01
  1.880900e-01   6.481711e+01   3.387397e-01
  1.883880e-01   6.438212e+01   3.393566e-01
  1.886870e-01   6.397754e+01   3.322041e-01
  1.889860e-01   6.487914e+01   3.401806e-01
  1.892850e-01   6.468397e+01   3.371289e-01
  1.895840e-01   6.432970e+01   3.351141e-01
  1.898830e-01   6.438268e+01   3.357183e-01
  1.901820e-01   6.400485e+01   3.344217e-01
  1.904810e-01   6.360173e+01   3.332126e-01
  1.907800e-01   6.378156e+01   3.329143e-01
  1.910790e-01   6.411536e+01   3.331714e-01
  1.913780e-01   6.417256e+01   3.343954e-01
  1.916770e-01   6.362591e+01   3.328145e-01
  1.919750e-01   6.415161e+01   3.349600e-01
  1.922740e-01   6.394653e+01   3.307658e-01
  1.925730e-01   6.364822e+01   3.307439e-01
  1.928720e-01   6.397219e+01   3.323421e-01
  1.931710e-01   6.430247e+01   3.338103e-01
  1.934700e-01   6.403676e+01   3.316009e-01
  1.937690e-01   6.405622e+01   3.307496e-01
  1.940680e-01   6.432786e+01   3.332647e-01
  1.943670e-01   6.424913e+01   3.310975e-01
  1.946660e-01   6.451830e+01   3.323920e-01
  1.949650e-01   6.433628e+01   3.298342e-01
  1.952640e-01   6.353250e+01   3.292458e-01
  1.955630e-01   6.338870e+01   3.300689e-01
  1.958610e-01   6.322276e+01   3.265288e-01
  1.961600e-01   6.353817e+01   3.286667e-01
  1.964590e-01   6.403405e+01   3.284705e-01
  1.967580e-01   6.366514e+01   3.297384e-01
  1.970570e-01   6.383018e+01   3.279472e-01
  1.973560e-01   6.351695e+01   3.254029e-01
  1.976550e-01   6.414007e+01   3.297744e-01
  1.979540e-01   6.381276e+01   3.265928e-01
  1.982530e-01   6.356235e+01   3.276976e-01
  1.985520e-01   6.301916e+01   3.242686e-01
  1.988510e-01   6.397841e+01   3.268717e-01
  1.991500e-01   6.360528e+01   3.281021e-01
  1.994480e-01   6.314724e+01   3.235981e-01
  1.997470e-01   6.372597e+01   3.269504e-01
  2.000460e-01   6.384759e+01   3.234044e-01
  2.003450e-01   6.428836e+01   3.267961e-01
  2.006440e-01   6.409284e+01   3.290622e-01
  2.009430e-01   6.361661e+01   3.228188e-01
  2.012420e-01   6.364227e+01   3.261563e-01
  2.015410e-01   6.373656e+01   3.229829e-01
  2.018400e-01   6.335170e+01   3.227067e-01
  2.021390e-01   6.303083e+01   3.228743e-01
  2.024380e-01   6.376735e+01   3.198861e-01
  2.027370e-01   6.371350e+01   3.247605e-01
  2.030350e-01   6.391038e+01   3.221681e-01
  2.033340e-01   6.316468e+01   3.211131e-01
  2.036330e-01   6.364291e+01   3.198459e-01
  2.039320e-01   6.303436e+01   3.191296e-01
  2.042310e-01   6.319549e+01   3.225898e-01
  2.045300e-01   6.338647e+01   3.183883e-01
  2.048290e-01   6.312838e+01   3.188221e-01
  2.051280e-01   6.324826e+01   3.187170e-01
  2.054270e-01   6.352186e+01   3.188633e-01
  2.057260e-01   6.299615e+01   3.209622e-01
  2.060250e-01   6.334537e+01   3.178812e-01
  2.063240e-01   6.270624e+01   3.188444e-01
  2.066230e-01   6.334714e+01   3.191018e-01
  2.069210e-01   6.252768e+01   3.182534e-01
  2.072200e-01   6.339919e+01   3.197782e-01
  2.075190e-01   6.286749e+01   3.160128e-01
  2.078180e-01   6.330081e+01   3.195299e-01
  2.081170e-01   6.337182e+01   3.180821e-01
  2.084160e-01   6.286845e+01   3.188459e-01
  2.087150e-01   6.325414e+01   3.163181e-01
  2.090140e-01   6.247456e+01   3.158222e-01
  2.093130e-01   6.327996e+01   3.177171e-01
  2.096120e-01   6.337515e+01   3.174198e-01
  2.099110e-01   6.318547e+01   3.154860e-01
  2.102100e-01   6.320741e+01   3.171330e-01
  2.105080e-01   6.311246e+01   3.185102e-01
  2.108070e-01   6.324537e+01   3.158993e-01
  2.111060e-01   6.345405e+01   3.156293e-01
  2.114050e-01   6.285576e+01   3.145305e-01
  2.117040e-01   6.318931e+01   3.203455e-01
  2.120030e-01   6.253278e+01   3.245972e-01
  2.123020e-01   6.257754e+01   3.270578e-01
  2.126010e-01   6.325219e+01   3.261679e-01
  2.129000e-01   6.254433e+01   3.275650e-01
  2.131990e-01   6.300819e+01   3.316542e-01
  2.134980e-01   6.258951e+01   3.325562e-01
  2.137970e-01   6.329689e+01   3.319528e-01
  2.140950e-01   6.266227e+01   3.321280e-01
  2.143940e-01   6.284786e+01   3.338676e-01
  2.146930e-01   6.274766e+01   3.339153e-01
  2.149920e-01   6.316336e+01   3.353355e-01
  2.152910e-01   6.323908e+01   3.360123e-01
  2.155900e-01   6.267639e+01   3.373992e-01
  2.158890e-01   6.325578e+01   3.389551e-01
  2.161880e-01   6.325096e+01   3.374837e-01
  2.164870e-01   6.372662e+01   3.400507e-01
  2.167860e-01   6.275201e+01   3.311325e-01
  2.170850e-01   6.298889e+01   3.291763e-01
  2.173840e-01   6.282694e+01   3.256506e-01
  2.176820e-01   6.251422e+01   3.233961e-01
  2.179810e-01   6.275645e+01   3.250321e-01
  2.182800e-01   6.231270e+01   3.196322e-01
  2.185790e-01   6.255806e+01   3.218022e-01
  2.188780e-01   6.262163e+01   3.184924e-01
  2.191770e-01   6.253918e+01   3.203517e-01
  2.194760e-01   6.236406e+01   3.207407e-01
  2.197750e-01   6.240597e+01   3.176709e-01
  2.200740e-01   6.232448e+01   3.154427e-01
  2.203730e-01   6.251229e+01   3.176693e-01
  2.206720e-01   6.275800e+01   3.173443e-01
  2.209710e-01   6.229614e+01   3.183475e-01
  2.212700e-01   6.281755e+01   3.152246e-01
  2.215680e-01   6.270007e+01   3.177387e-01
  2.218670e-01   6.249599e+01   3.129772e-01
  2.221660e-01   6.267228e+01   3.168582e-01
  2.224650e-01   6.212995e+01   3.129704e-01
  2.227640e-01   6.136527e+01   3.107789e-01
  2.230630e-01   6.230507e+01   3.140678e-01
  2.233620e-01   6.274440e+01   3.143829e-01
  2.236610e-01   6.214739e+01   3.128837e-01
  2.239600e-01   6.203794e+01   3.090177e-01
  2.242590e-01   6.213369e+01   3.123282e-01
  2.245580e-01   6.221879e+01   3.116359e-01
  2.248570e-01   6.262241e+01   3.144711e-01
  2.251550e-01   6.227807e+01   3.099947e-01
  2.254540e-01   6.216525e+01   3.099673e-01
  2.257530e-01   6.193929e+01   3.117096e-01
  2.260520e-01   6.243875e+01   3.091330e-01
  2.263510e-01   6.214404e+01   3.094080e-01
  2.266500e-01   6.295380e+01   3.112903e-01
  2.269490e-01   6.166324e+01   3.067102e-01
  2.272480e-01   6.203154e+01   3.101422e-01
  2.275470e-01   6.205910e+01   3.060889e-01
  2.278460e-01   6.196613e+01   3.093438e-01
  2.281450e-01   6.217942e+01   3.071235e-01
  2.284440e-01   6.248637e+01   3.093764e-01
  2.287420e-01   6.238898e+01   3.100172e-01
  2.290410e-01   6.140321e+01   3.014674e-01
  2.293400e-01   6.213910e+01   3.080159e-01
  2.296390e-01   6.175936e+01   3.055934e-01
  2.299380e-01   6.199738e+01   3.066736e-01
  2.302370e-01   6.245781e+01   3.071935e-01
  2.305360e-01   6.160965e+01   3.031649e-01
  2.308350e-01   6.177022e+01   3.078484e-01
  2.311340e-01   6.213016e+01   3.030091e-01
  2.314330e-01   6.195872e+01   3.047461e-01
  2.317320e-01   6.223875e+01   3.065316e-01
  2.320310e-01   6.130776e+01   3.011149e-01
  2.323290e-01   6.238330e+01   3.084957e-01
  2.326280e-01   6.156400e+01   3.010366e-01
  2.329270e-01   6.191912e+01   3.023757e-01
  2.332260e-01   6.152461e+01   3.029556e-01
  2.335250e-01   6.200476e+01   3.034168e-01
  2.338240e-01   6.143693e+01   3.032195e-01
  2.341230e-01   6.224012e+01   3.006980e-01
  2.344220e-01   6.193848e+01   3.030162e-01
  2.347210e-01   6.142919e+01   3.016494e-01
  2.350200e-01   6.209231e+01   3.024435e-01
  2.353190e-01   6.162380e+01   3.016537e-01
  2.356180e-01   6.157472e+01   2.981695e-01
  2.359170e-01   6.139384e+01   3.020372e-01
  2.362150e-01   6.148612e+01   3.002611e-01
  2.365140e-01   6.143899e+01   2.978407e-01
  2.368130e-01   6.205064e+01   3.016364e-01
  2.371120e-01   6.096751e+01   2.976079e-01
  2.374110e-01   6.119178e+01   3.007121e-01
  2.377100e-01   6.148436e+01   2.978368e-01
  2.380090e-01   6.209443e+01   3.006932e-01
  2.383080e-01   6.168715e+01   2.977590e-01
  2.386070e-01   6.174183e+01   2.994919e-01
  2.389060e-01   6.136476e+01   2.982318e-01
  2.392050e-01   6.153505e+01   2.970525e-01
  2.395040e-01   6.135323e+01   2.986629e-01
  2.398020e-01   6.138162e+01   2.966819e-01
  2.401010e-01   6.133940e+01   2.982847e-01
  2.404000e-01   6.220667e+01   2.975408e-01
  2.406990e-01   6.149912e+01   2.975315e-01
  2.409980e-01   6.127996e+01   2.959866e-01
  2.412970e-01   6.107059e+01   2.950339e-01
  2.415960e-01   6.127837e+01   2.964323e-01
  2.418950e-01   6.153772e+01   2.953803e-01
  2.421940e-01   6.135287e+01   2.961627e-01
  2.424930e-01   6.080211e+01   2.957279e-01
  2.427920e-01   6.142676e+01   2.934649e-01
  2.430910e-01   6.079002e+01   2.939117e-01
  2.433890e-01   6.152127e+01   2.946774e-01
  2.436880e-01   6.110308e+01   2.962332e-01
  2.439870e-01   6.127815e+01   2.931097e-01
  2.442860e-01   6.116590e+01   2.922987e-01
  2.445850e-01   6.139998e+01   2.946072e-01
  2.448840e-01   6.105308e+01   2.933346e-01
  2.451830e-01   6.094332e+01   2.946151e-01
  2.454820e-01   6.060203e+01   2.903043e-01
  2.457810e-01   6.119543e+01   2.929118e-01
  2.460800e-01   6.102019e+01   2.928186e-01
  2.463790e-01   6.096712e+01   2.917154e-01
  2.466780e-01   6.151482e+01   2.934572e-01
  2.469770e-01   6.099186e+01   2.913439e-01
  2.472750e-01   6.133073e+01   2.929091e-01
  2.475740e-01   6.101456e+01   2.931326e-01
  2.478730e-01   6.114326e+01   2.887394e-01
  2.481720e-01   6.092227e+01   2.911777e-01
  2.484710e-01   6.073973e+01   2.889356e-01
  2.487700e-01   6.122471e+01   2.931998e-01
  2.490690e-01   6.091749e+01   2.913812e-01
  2.493680e-01   6.054353e+01   2.875277e-01
  2.496670e-01   6.141772e+01   2.935523e-01
  2.499660e-01   6.094452e+01   2.894222e-01
  2.502650e-01   6.092308e+01   2.906442e-01
  2.505640e-01   6.118266e+01   2.883121e-01
  2.508620e-01   6.109417e+01   2.894613e-01
  2.511610e-01   6.140111e+01   2.925355e-01
  2.514600e-01   6.046695e+01   2.871381e-01
  2.517590e-01   6.091343e+01   2.879882e-01
  2.520580e-01   6.095496e+01   2.886074e-01
  2.523570e-01   6.086033e+01   2.886971e-01
  2.526560e-01   6.054076e+01   2.887776e-01
  2.529550e-01   6.089801e+01   2.863040e-01
  2.532540e-01   6.053448e+01   2.853464e-01
  2.535530e-01   6.066052e+01   2.854400e-01
  2.538520e-01   6.083389e+01   2.871792e-01
  2.541510e-01   6.071513e+01   2.853654e-01
  2.544490e-01   6.090045e+01   2.866165e-01
  2.547480e-01   6.070554e+01   2.864648e-01
  2.550470e-01   6.068035e+01   2.846773e-01
  2.553460e-01   6.082449e+01   2.854195e-01
  2.556450e-01   6.073577e+01   2.829115e-01
  2.559440e-01   6.111958e+01   2.867221e-01
  2.562430e-01   6.111013e+01   2.880375e-01
  2.565420e-01   6.102669e+01   2.852867e-01
  2.568410e-01   6.054170e+01   2.833510e-01
  2.571400e-01   6.053149e+01   2.837261e-01
  2.574390e-01   6.027718e+01   2.852481e-01
  2.577380e-01   6.034900e+01   2.844026e-01
  2.580360e-01   6.040240e+01   2.825289e-01
  2.583350e-01   6.054524e+01   2.853718e-01
  2.586340e-01   6.038260e+01   2.818910e-01
  2.589330e-01   6.076905e+01   2.855936e-01
  2.592320e-01   6.053789e+01   2.822532e-01
  2.595310e-01   6.044883e+01   2.830341e-01
  2.598300e-01   6.098691e+01   2.862068e-01
  2.601290e-01   6.001800e+01   2.795802e-01
  2.604280e-01   6.068281e+01   2.845824e-01
  2.607270e-01   6.035407e+01   2.800721e-01
  2.610260e-01   6.060490e+01   2.832005e-01
  2.613250e-01   6.047558e+01   2.834952e-01
  2.616240e-01   6.066387e+01   2.830406e-01
  2.619220e-01   5.979583e+01   2.811067e-01
  2.622210e-01   6.027648e+01   2.794113e-01
  2.625200e-01   6.022132e+01   2.810248e-01
  2.628190e-01   5.996516e+01   2.801346e-01
  2.631180e-01   6.010738e+01   2.787323e-01
  2.634170e-01   6.041306e+01   2.830498e-01
  2.637160e-01   5.999105e+01   2.784625e-01
  2.640150e-01   6.028112e+01   2.818506e-01
  2.643140e-01   6.058637e+01   2.794582e-01
  2.646130e-01   6.013065e+01   2.787863e-01
  2.649120e-01   6.058199e+01   2.828496e-01
  2.652110e-01   6.044337e+01   2.793190e-01
  2.655090e-01   6.025289e+01   2.796447e-01
  2.658080e-01   5.960531e+01   2.765260e-01
  2.661070e-01   6.046553e+01   2.797532e-01
  2.664060e-01   6.100786e+01   2.807163e-01
  2.667050e-01   6.000734e+01   2.786912e-01
  2.670040e-01   6.017201e+01   2.788821e-01
  2.673030e-01   5.970059e+01   2.769353e-01
  2.676020e-01   6.003178e+01   2.777969e-01
  2.679010e-01   6.044182e+01   2.786492e-01
  2.682000e-01   6.017380e+01   2.769020e-01
  2.684990e-01   6.070110e+01   2.791512e-01
  2.687980e-01   6.059911e+01   2.785379e-01
  2.690960e-01   5.998127e+01   2.782492e-01
  2.693950e-01   6.023366e+01   2.759241e-01
  2.696940e-01   6.052981e+01   2.769728e-01
  2.699930e-01   6.040446e+01   2.777136e-01
  2.702920e-01   6.029357e+01   2.771774e-01
  2.705910e-01   6.035079e+01   2.777782e-01
  2.708900e-01   6.034758e+01   2.756316e-01
  2.711890e-01   6.019647e+01   2.771413e-01
  2.714880e-01   5.983440e+01   2.752848e-01
  2.717870e-01   6.052003e+01   2.773232e-01
  2.720860e-01   6.021757e+01   2.756104e-01
  2.723850e-01   5.954161e+01   2.734202e-01
  2.726840e-01   6.013473e+01   2.758822e-01
  2.729820e-01   5.957386e+01   2.744087e-01
  2.732810e-01   6.016689e+01   2.748521e-01
  2.735800e-01   5.987092e+01   2.740841e-01
  2.738790e-01   5.992805e+01   2.747635e-01
  2.741780e-01   5.928315e+01   2.737383e-01
  2.744770e-01   5.932210e+01   2.712961e-01
  2.747760e-01   6.002573e+01   2.742560e-01
  2.750750e-01   5.979301e+01   2.768670e-01
  2.753740e-01   5.977118e+01   2.812458e-01
  2.756730e-01   5.958407e+01   2.822939e-01
  2.759720e-01   5.985513e+01   2.816408e-01
  2.762710e-01   6.002517e+01   2.860872e-01
  2.765690e-01   6.031189e+01   2.860472e-01
  2.768680e-01   5.971320e+01   2.873219e-01
  2.771670e-01   5.977469e+01   2.850780e-01
  2.774660e-01   5.998036e+01   2.863946e-01
  2.777650e-01   6.012868e+01   2.902398e-01
  2.780640e-01   6.046141e+01   2.896473e-01
  2.783630e-01   6.015824e+01   2.893461e-01
  2.786620e-01   5.982595e+01   2.902634e-01
  2.789610e-01   6.038082e+01   2.917152e-01
  2.792600e-01   5.986470e+01   2.933276e-01
  2.795590e-01   5.983941e+01   2.875201e-01
  2.798580e-01   5.986477e+01   2.921067e-01
  2.801560e-01   6.000419e+01   2.920059e-01
  2.804550e-01   6.014912e+01   2.932429e-01
  2.807540e-01   6.028399e+01   2.949151e-01
  2.810530e-01   6.002686e+01   2.915128e-01
  2.813520e-01   5.987610e+01   2.950457e-01
  2.816510e-01   5.972802e+01   2.936643e-01
  2.819500e-01   5.998761e+01   2.944144e-01
  2.822490e-01   5.952089e+01   2.932668e-01
  2.825480e-01   5.967047e+01   2.931865e-01
  2.828470e-01   6.047632e+01   2.985985e-01
  2.831460e-01   5.956034e+01   2.948351e-01
  2.834450e-01   5.964428e+01   2.934583e-01
  2.837430e-01   5.971890e+01   2.953415e-01
  2.840420e-01   5.962741e+01   2.967272e-01
  2.843410e-01   5.976653e+01   3.035556e-01
  2.846400e-01   5.977029e+01   3.056954e-01
  2.849390e-01   5.960472e+01   3.131544e-01
  2.852380e-01   5.948620e+01   3.157467e-01
  2.855370e-01   5.947166e+01   3.188382e-01
  2.858360e-01   5.965552e+01   3.213749e-01
  2.861350e-01   5.936413e+01   3.234202e-01
  2.864340e-01   5.946064e+01   3.284717e-01
  2.867330e-01   5.878219e+01   3.256544e-01
  2.870320e-01   5.932018e+01   3.327557e-01
  2.873310e-01   5.952675e+01   3.302458e-01
  2.876290e-01   5.952751e+01   3.355007e-01
  2.879280e-01   5.913043e+01   3.374367e-01
  2.882270e-01   5.965712e+01   3.351947e-01
  2.885260e-01   5.926871e+01   3.381763e-01
  2.888250e-01   5.918802e+01   3.370854e-01
  2.891240e-01   5.890824e+01   3.413608e-01
  2.894230e-01   5.932447e+01   3.456583e-01
  2.897220e-01   5.913618e+01   3.369378e-01
  2.900210e-01   5.915608e+01   3.459065e-01
  2.903200e-01   5.940233e+01   3.446002e-01
  2.906190e-01   5.917267e+01   3.476358e-01
  2.909180e-01   5.889911e+01   3.477735e-01
  2.912160e-01   5.927047e+01   3.451328e-01
  2.915150e-01   5.915052e+01   3.561540e-01
  2.918140e-01   5.843320e+01   3.458313e-01
  2.921130e-01   5.906792e+01   3.509550e-01
  2.924120e-01   5.870384e+01   3.524120e-01
  2.927110e-01   5.947481e+01   3.537286e-01
  2.930100e-01   5.882634e+01   3.609657e-01
  2.933090e-01   5.915909e+01   3.561798e-01
  2.936080e-01   5.811994e+01   3.506550e-01
  2.939070e-01   5.897471e+01   3.589020e-01
  2.942060e-01   5.877691e+01   3.589233e-01
  2.945050e-01   5.927524e+01   3.679989e-01
  2.948030e-01   5.874341e+01   3.567552e-01
  2.951020e-01   5.927346e+01   3.638326e-01
  2.954010e-01   5.888178e+01   3.643574e-01
  2.957000e-01   5.946366e+01   3.679158e-01
  2.959990e-01   5.947723e+01   3.675147e-01
  2.962980e-01   5.917537e+01   3.672444e-01
  2.965970e-01   5.857744e+01   3.689666e-01
  2.968960e-01   5.825006e+01   3.677077e-01
  2.971950e-01   5.920726e+01   3.691309e-01
  2.974940e-01   5.870408e+01   3.662216e-01
  2.977930e-01   5.885211e+01   3.700585e-01
  2.980920e-01   5.855200e+01   3.693416e-01
  2.983900e-01   5.923713e+01   3.745137e-01
  2.986890e-01   5.890827e+01   3.693254e-01
  2.989880e-01   5.883891e+01   3.730188e-01
  2.992870e-01   5.852214e+01   3.729492e-01
  2.995860e-01   5.868585e+01   3.756053e-01
  2.998850e-01   5.847698e+01   3.728053e-01
  3.001840e-01   5.864517e+01   3.757145e-01
  3.004830e-01   5.879221e+01   3.810773e-01
  3.007820e-01   5.890758e+01   3.799619e-01
  3.010810e-01   5.877862e+01   3.768635e-01
  3.013800e-01   5.959368e+01   3.851814e-01
  3.016790e-01   5.882765e+01   3.816920e-01
  3.019780e-01   5.868846e+01   3.832574e-01
  3.022760e-01   5.902873e+01   3.861636e-01
  3.025750e-01   5.874070e+01   3.831739e-01
  3.028740e-01   5.859587e+01   3.881373e-01
  3.031730e-01   5.912469e+01   3.880388e-01
  3.034720e-01   5.857007e+01   3.877877e-01
  3.037710e-01   5.845203e+01   3.871335e-01
  3.040700e-01   5.878550e+01   3.900957e-01
  3.043690e-01   5.851135e+01   3.938038e-01
  3.046680e-01   5.877973e+01   3.933273e-01
  3.049670e-01   5.849299e+01   3.888574e-01
  3.052660e-01   5.895847e+01   3.972633e-01
  3.055650e-01   5.846885e+01   3.942148e-01
  3.058630e-01   5.821126e+01   3.987166e-01
  3.061620e-01   5.894028e+01   3.938641e-01
  3.064610e-01   5.934846e+01   4.002820e-01
  3.067600e-01   5.882362e+01   4.046326e-01
  3.070590e-01   5.861143e+01   3.977887e-01
  3.073580e-01   5.912979e+01   4.056843e-01
  3.076570e-01   5.889535e+01   3.976149e-01
  3.079560e-01   5.885822e+01   4.038591e-01
  3.082550e-01   5.831508e+01   4.019914e-01
  3.085540e-01   5.888260e+01   4.036465e-01
  3.088530e-01   5.842129e+01   4.071689e-01
  3.091520e-01   5.825556e+01   4.006113e-01
  3.094500e-01   5.836842e+01   4.097669e-01
  3.097490e-01   5.798763e+01   4.065730e-01
  3.100480e-01   5.839403e+01   4.049482e-01
  3.103470e-01   5.919803e+01   4.191070e-01
  3.106460e-01   5.835537e+01   4.039135e-01
  3.109450e-01   5.805637e+01   4.147201e-01
  3.112440e-01   5.871552e+01   4.100470e-01
  3.115430e-01   5.889757e+01   4.160840e-01
  3.118420e-01   5.865099e+01   4.198148e-01
  3.121410e-01   5.844250e+01   4.125501e-01
  3.124400e-01   5.804180e+01   4.186299e-01
  3.127390e-01   5.852716e+01   4.144509e-01
  3.130380e-01   5.894495e+01   4.249451e-01
  3.133360e-01   5.867643e+01   4.215875e-01
  3.136350e-01   5.857019e+01   4.205311e-01
  3.139340e-01   5.882407e+01   4.276447e-01
  3.142330e-01   5.926343e+01   4.226745e-01
  3.145320e-01   5.825694e+01   4.294875e-01
  3.148310e-01   5.859046e+01   4.257439e-01
  3.151300e-01   5.815116e+01   4.241448e-01
  3.154290e-01   5.879521e+01   4.314671e-01
  3.157280e-01   5.704791e+01   4.221835e-01
  3.160270e-01   5.842929e+01   4.356393e-01
  3.163260e-01   5.853511e+01   4.276511e-01
  3.166250e-01   5.901394e+01   4.378134e-01
  3.169230e-01   5.765347e+01   4.301539e-01
  3.172220e-01   5.836619e+01   4.376698e-01
  3.175210e-01   5.733112e+01   4.333949e-01
  3.178200e-01   5.873987e+01   4.356723e-01
  3.181190e-01   5.826946e+01   4.419429e-01
  3.184180e-01   5.767698e+01   4.350780e-01
  3.187170e-01   5.756909e+01   4.424335e-01
  3.190160e-01   5.835532e+01   4.442455e-01
  3.193150e-01   5.748662e+01   4.343595e-01
  3.196140e-01   5.720119e+01   4.446375e-01
  3.199130e-01   5.795677e+01   4.411475e-01
  3.202120e-01   5.760228e+01   4.470131e-01
  3.205100e-01   5.825925e+01   4.483205e-01
  3.208090e-01   5.807572e+01   4.443761e-01
  3.211080e-01   5.781324e+01   4.503212e-01
  3.214070e-01   5.830085e+01   4.444365e-01
  3.217060e-01   5.817514e+01   4.513092e-01
  3.220050e-01   5.850075e+01   4.496600e-01
  3.223040e-01   5.786714e+01   4.451845e-01
  3.226030e-01   5.846473e+01   4.588610e-01
  3.229020e-01   5.790198e+01   4.413317e-01
  3.232010e-01   5.824486e+01   4.549686e-01
  3.235000e-01   5.843124e+01   4.506325e-01
  3.237990e-01   5.868417e+01   4.549707e-01
  3.240970e-01   5.810441e+01   4.596431e-01
  3.243960e-01   5.853912e+01   4.518812e-01
  3.246950e-01   5.798774e+01   4.609612e-01
  3.249940e-01   5.886896e+01   4.565406e-01
  3.252930e-01   5.902373e+01   4.646097e-01
  3.255920e-01   5.914089e+01   4.677983e-01
  3.258910e-01   5.867494e+01   4.614499e-01
  3.261900e-01   5.793910e+01   4.657689e-01
  3.264890e-01   5.777296e+01   4.596606e-01
  3.267880e-01   5.765748e+01   4.628027e-01
  3.270870e-01   5.793192e+01   4.718653e-01
  3.273860e-01   5.803928e+01   4.666345e-01
  3.276850e-01   5.778971e+01   4.712858e-01
  3.279830e-01   5.829562e+01   4.662755e-01
  3.282820e-01   5.741740e+01   4.721755e-01
  3.285810e-01   5.779596e+01   4.717920e-01
  3.288800e-01   5.779747e+01   4.752047e-01
  3.291790e-01   5.842772e+01   4.738802e-01
  3.294780e-01   5.764440e+01   4.780518e-01
  3.297770e-01   5.788773e+01   4.815958e-01
  3.300760e-01   5.829281e+01   4.782278e-01
  3.303750e-01   5.893405e+01   4.885287e-01
  3.306740e-01   5.820133e+01   4.788490e-01
  3.309730e-01   5.771649e+01   4.855442e-01
  3.312720e-01   5.858784e+01   4.929444e-01
  3.315700e-01   5.875263e+01   4.846659e-01
  3.318690e-01   5.785205e+01   4.936512e-01
  3.321680e-01   5.724132e+01   4.799194e-01
  3.324670e-01   5.691404e+01   4.907295e-01
  3.327660e-01   5.802792e+01   4.927539e-01
  3.330650e-01   5.881107e+01   4.966188e-01
  3.333640e-01   5.767838e+01   4.996468e-01
  3.336630e-01   5.817453e+01   4.901265e-01
  3.339620e-01   5.841318e+01   5.057276e-01
  3.342610e-01   5.806624e+01   4.973474e-01
  3.345600e-01   5.664406e+01   4.962862e-01
  3.348590e-01   5.799181e+01   5.110650e-01
  3.351570e-01   5.762912e+01   4.938026e-01
  3.354560e-01   5.759145e+01   5.129840e-01
  3.357550e-01   5.749086e+01   4.959980e-01
  3.360540e-01   5.859147e+01   5.155495e-01
  3.363530e-01   5.831017e+01   5.206058e-01
  3.366520e-01   5.742802e+01   5.014448e-01
  3.369510e-01   5.830536e+01   5.271164e-01
  3.372500e-01   5.840508e+01   5.039417e-01
  3.375490e-01   5.848659e+01   5.252886e-01
  3.378480e-01   5.762725e+01   5.188277e-01
  3.381470e-01   5.713421e+01   5.153294e-01
  3.384460e-01   5.649108e+01   5.262104e-01
  3.387450e-01   5.848269e+01   5.138370e-01
  3.390430e-01   5.834551e+01   5.320210e-01
  3.393420e-01   5.811180e+01   5.282454e-01
  3.396410e-01   5.807711e+01   5.287609e-01
  3.399400e-01   5.851605e+01   5.463066e-01
  3.402390e-01   5.725192e+01   5.145941e-01
  3.405380e-01   5.787507e+01   5.403931e-01
  3.408370e-01   5.748611e+01   5.308245e-01
  3.411360e-01   5.652423e+01   5.298164e-01
  3.414350e-01   5.704205e+01   5.393821e-01
  3.417340e-01   5.786180e+01   5.353445e-01
  3.420330e-01   5.772802e+01   5.508660e-01
  3.423320e-01   5.742310e+01   5.340124e-01
  3.426300e-01   5.805518e+01   5.516569e-01
  3.429290e-01   5.709710e+01   5.448207e-01
  3.432280e-01   5.796967e+01   5.467134e-01
  3.435270e-01   5.738613e+01   5.627173e-01
  3.438260e-01   5.767672e+01   5.416430e-01
  3.441250e-01   5.722994e+01   5.586933e-01
  3.444240e-01   5.753598e+01   5.522613e-01
  3.447230e-01   5.763267e+01   5.574427e-01
  3.450220e-01   5.787732e+01   5.701438e-01
  3.453210e-01   5.845834e+01   5.566703e-01
  3.456200e-01   5.791745e+01   5.755030e-01
  3.459190e-01   5.769354e+01   5.609516e-01
  3.462170e-01   5.745234e+01   5.705998e-01
  3.465160e-01   5.721253e+01   5.685546e-01
  3.468150e-01   5.764450e+01   5.698445e-01
  3.471140e-01   5.779456e+01   5.856387e-01
  3.474130e-01   5.732691e+01   5.674263e-01
  3.477120e-01   5.810314e+01   5.872001e-01
  3.480110e-01   5.807687e+01   5.807106e-01
  3.483100e-01   5.756011e+01   5.799084e-01
  3.486090e-01   5.742503e+01   5.941297e-01
  3.489080e-01   5.752505e+01   5.797318e-01
  3.492070e-01   5.721183e+01   5.939940e-01
  3.495060e-01   5.804974e+01   5.869301e-01
  3.498040e-01   5.684255e+01   5.930437e-01
  3.501030e-01   5.693021e+01   5.944762e-01
  3.504020e-01   5.749841e+01   5.964552e-01
  3.507010e-01   5.854614e+01   6.161728e-01
  3.510000e-01   5.849466e+01   5.967290e-01
  3.512990e-01   5.770958e+01   6.117547e-01
  3.515980e-01   5.690395e+01   5.992878e-01
  3.518970e-01   5.815103e+01   6.194347e-01
  3.521960e-01   5.664078e+01   6.200719e-01
  3.524950e-01   5.778364e+01   6.028950e-01
  3.527940e-01   5.624306e+01   6.212523e-01
  3.530930e-01   5.662664e+01   6.070315e-01
  3.533920e-01   5.692131e+01   6.238537e-01
  3.536900e-01   5.641389e+01   6.233294e-01
  3.539890e-01   5.811923e+01   6.292452e-01
  3.542880e-01   5.680663e+01   6.372317e-01
  3.545870e-01   5.660703e+01   6.111559e-01
  3.548860e-01   5.695995e+01   6.344962e-01
  3.551850e-01   5.811923e+01   6.292452e-01
  3.554840e-01   5.857849e+01   6.434478e-01
  3.557830e-01   5.691984e+01   6.366617e-01
  3.560820e-01   5.741764e+01   6.176798e-01
  3.563810e-01   5.686193e+01   6.351405e-01
  3.566800e-01   5.781759e+01   6.253566e-01
  3.569790e-01   5.773725e+01   6.448776e-01
  3.572770e-01   5.654905e+01   6.369929e-01
  3.575760e-01   5.579543e+01   6.067589e-01
  3.578750e-01   5.673344e+01   6.518072e-01
  3.581740e-01   5.708540e+01   6.247523e-01
  3.584730e-01   5.791664e+01   6.585689e-01
  3.587720e-01   5.754634e+01   6.450427e-01
  3.590710e-01   5.773725e+01   6.448776e-01
  3.593700e-01   5.627192e+01   6.610626e-01
  3.596690e-01   5.724029e+01   6.384514e-01
  3.599680e-01   5.785351e+01   6.716717e-01
  3.602670e-01   5.784950e+01   6.543040e-01
  3.605660e-01   5.742128e+01   6.677796e-01
  3.608640e-01   5.890921e+01   6.937220e-01
  3.611630e-01   5.814829e+01   6.534340e-01
  3.614620e-01   5.755718e+01   6.902115e-01
  3.617610e-01   5.689746e+01   6.606611e-01
  3.620600e-01   5.666285e+01   6.818442e-01
  3.623590e-01   5.712608e+01   6.816682e-01
  3.626580e-01   5.830553e+01   6.886693e-01
  3.629570e-01   5.673371e+01   6.976043e-01
  3.632560e-01   5.797392e+01   6.751660e-01
  3.635550e-01   5.671108e+01   7.088331e-01
  3.638540e-01   5.896410e+01   7.048061e-01
  3.641530e-01   5.663070e+01   6.953920e-01
  3.644510e-01   5.763620e+01   7.319805e-01
  3.647500e-01   5.623620e+01   6.792723e-01
  3.650490e-01   5.732592e+01   7.282161e-01
  3.653480e-01   5.618153e+01   7.038656e-01
  3.656470e-01   5.673101e+01   7.157098e-01
  3.659460e-01   5.654657e+01   7.359865e-01
  3.662450e-01   5.721926e+01   7.086825e-01
  3.665440e-01   5.713559e+01   7.573111e-01
  3.668430e-01   5.635302e+01   7.116211e-01
  3.671420e-01   5.693629e+01   7.461322e-01
  3.674410e-01   5.901541e+01   7.499805e-01
  3.677400e-01   5.800673e+01   7.570462e-01
  3.680390e-01   5.876729e+01   7.915549e-01
  3.683370e-01   5.633336e+01   7.254492e-01
  3.686360e-01   5.690555e+01   7.702610e-01
  3.689350e-01   5.760212e+01   7.583823e-01
  3.692340e-01   5.775222e+01   7.802930e-01
  3.695330e-01   5.720123e+01   8.039783e-01
  3.698320e-01   5.733112e+01   7.506621e-01
  3.701310e-01   5.917147e+01   8.201664e-01
  3.704300e-01   5.647957e+01   7.631677e-01
  3.707290e-01   5.705967e+01   8.078347e-01
  3.710280e-01   5.850075e+01   8.130595e-01
  3.713270e-01   5.655877e+01   7.877449e-01
  3.716260e-01   5.835274e+01   8.483689e-01
  3.719240e-01   5.712045e+01   7.848319e-01
  3.722230e-01   5.789240e+01   8.477910e-01
  3.725220e-01   5.729669e+01   8.144620e-01
  3.728210e-01   5.748460e+01   8.338988e-01
  3.731200e-01   5.932891e+01   8.974817e-01
  3.734190e-01   5.807134e+01   8.100700e-01
  3.737180e-01   5.757066e+01   8.809200e-01
  3.740170e-01   5.684056e+01   8.239493e-01
  3.743160e-01   5.731104e+01   8.852775e-01
  3.746150e-01   5.717976e+01   8.779242e-01
  3.749140e-01   5.701159e+01   8.555054e-01
  3.752130e-01   5.763090e+01   9.217700e-01
  3.755110e-01   5.686864e+01   8.515407e-01
  3.758100e-01   5.715912e+01   9.179893e-01
  3.761090e-01   5.775145e+01   8.951830e-01
  3.764080e-01   5.703786e+01   9.134539e-01
  3.767070e-01   5.718936e+01   9.563491e-01
  3.770060e-01   5.740891e+01   8.796816e-01
  3.773050e-01   5.571887e+01   9.520768e-01
  3.776040e-01   5.670278e+01   9.179101e-01
  3.779030e-01   5.812015e+01   9.600409e-01
  3.782020e-01   5.581807e+01   1.016219e+00
  3.785010e-01   5.617044e+01   8.961213e-01
  3.788000e-01   5.624719e+01   1.015153e+00
  3.790990e-01   5.611455e+01   9.355024e-01
  3.793970e-01   5.659565e+01   1.008548e+00
  3.796960e-01   5.648900e+01   1.002834e+00
  3.799950e-01   5.786599e+01   9.963575e-01
  3.802940e-01   5.608353e+01   1.090492e+00
  3.805930e-01   5.574265e+01   9.482017e-01
  3.808920e-01   5.738563e+01   1.109328e+00
  3.811910e-01   5.727320e+01   1.024370e+00
  3.814900e-01   5.673537e+01   1.072964e+00
  3.817890e-01   5.508941e+01   1.154481e+00
  3.820880e-01   5.619426e+01   9.909095e-01
  3.823870e-01   5.720182e+01   1.184021e+00
  3.826860e-01   5.748170e+01   1.041513e+00
  3.829840e-01   5.717466e+01   1.207496e+00
  3.832830e-01   5.735915e+01   1.156002e+00
  3.835820e-01   5.585878e+01   1.113618e+00
  3.838810e-01   5.816772e+01   1.270534e+00
  3.841800e-01   5.411915e+01   1.083467e+00
  3.844790e-01   5.847258e+01   1.283331e+00
  3.847780e-01   5.854913e+01   1.190180e+00
  3.850770e-01   5.624192e+01   1.268113e+00
  3.853760e-01   5.680884e+01   1.359546e+00
  3.856750e-01   5.792009e+01   1.183770e+00
  3.859740e-01   5.752349e+01   1.392286e+00
  3.862730e-01   5.841749e+01   1.273259e+00
  3.865710e-01   5.782677e+01   1.395951e+00
  3.868700e-01   5.661362e+01   1.406577e+00
  3.871690e-01   5.627332e+01   1.319430e+00
  3.874680e-01   5.534187e+01   1.506773e+00
  3.877670e-01   5.562209e+01   1.333821e+00
  3.880660e-01   5.481228e+01   1.533248e+00
  3.883650e-01   5.561230e+01   1.463481e+00
  3.886640e-01   5.892011e+01   1.571902e+00
  3.889630e-01   5.636532e+01   1.673070e+00
  3.892620e-01   5.444544e+01   1.478535e+00
  3.895610e-01   5.598458e+01   1.713100e+00
  3.898600e-01   5.477616e+01   1.649316e+00
  3.901580e-01   5.774590e+01   1.764519e+00
  3.904570e-01   5.695061e+01   1.959161e+00
  3.907560e-01   5.551280e+01   1.705867e+00
  3.910550e-01   5.626416e+01   1.983051e+00
  3.913540e-01   5.940936e+01   2.037724e+00
  3.916530e-01   5.919968e+01   2.034125e+00
  3.919520e-01   5.519828e+01   2.551542e+00
  3.922510e-01   5.850075e+01   2.022082e+00
  3.925500e-01   5.611039e+01   2.656904e+00
  3.928490e-01   5.420230e+01   2.383815e+00
  3.931480e-01   5.611039e+01   2.656904e+00
  3.934470e-01   0.000000e+00   0.000000e+00
  3.937460e-01   5.824913e+01   2.707067e+00
creator: radaver
creator-version: 3725
header-file: /nas_data/SAXS_data/20151104Workshop/header/JH1_0130.txt
image-file: /nas_data/Pilatus1M/20151104_Workshop/JH1_0130.tif
angular-axis-file: /nas_data/SAXS_data/20151104Workshop/q20151029.dat
beamstop-mask-file: /nas_data/SAXS_data/20151104Workshop/fit2d20151031.msk
detector-response-file: none
beam-center-x: 949.7700
beam-center-y: 918.8000
unit-time: 1.0000
channel-first: 10
channel-last: 1315
Exposure time [s]: 1.094028
Transmitted Beam: 0.484364
Incident Beam: 0.484364
Code: JH1
Concentration [mg/ml]: 1
Run Number: 0130
