# Supplementary material for: SAXS analysis of a soluble cytosolic NgBR construct including extracellular and transmembrane domains
Source: PLoS One. 2018 Jan 18;13(1):e0191371. doi: 10.1371/journal.pone.0191371 (PMC5773207; doi:10.1371/journal.pone.0191371)
Supplement: S1 File — (ZIP) [file pone.0191371.s001.zip › JH1_0131.dat]

Sample:   c= 1.0000 mg/ml  Code: JH1
  3.656810e-03   2.265761e+04   4.134737e+01
  3.955720e-03   2.199404e+04   2.797857e+01
  4.254640e-03   1.910782e+04   2.336924e+01
  4.553560e-03   1.541322e+04   2.023617e+01
  4.852480e-03   1.245064e+04   1.702803e+01
  5.151400e-03   1.053212e+04   1.547140e+01
  5.450320e-03   8.714026e+03   1.336677e+01
  5.749240e-03   7.440045e+03   1.196701e+01
  6.048150e-03   6.357418e+03   1.084304e+01
  6.347070e-03   5.518570e+03   9.598093e+00
  6.645990e-03   4.837540e+03   8.946862e+00
  6.944910e-03   4.244406e+03   8.068017e+00
  7.243830e-03   3.788392e+03   7.385888e+00
  7.542750e-03   3.356771e+03   6.926037e+00
  7.841670e-03   3.041545e+03   6.226259e+00
  8.140580e-03   2.751763e+03   6.003924e+00
  8.439500e-03   2.515500e+03   5.532956e+00
  8.738420e-03   2.309905e+03   5.251452e+00
  9.037340e-03   2.133661e+03   4.880117e+00
  9.336260e-03   1.961220e+03   4.597853e+00
  9.635180e-03   1.813070e+03   4.408206e+00
  9.934100e-03   1.677254e+03   4.102338e+00
  1.023300e-02   1.534107e+03   4.020797e+00
  1.053190e-02   1.425721e+03   3.931458e+00
  1.083090e-02   1.316682e+03   3.778128e+00
  1.112980e-02   1.210002e+03   3.591015e+00
  1.142870e-02   1.129828e+03   3.450567e+00
  1.172760e-02   1.043674e+03   3.307175e+00
  1.202650e-02   9.690827e+02   3.177986e+00
  1.232540e-02   8.942836e+02   3.036148e+00
  1.262440e-02   8.301024e+02   2.870780e+00
  1.292330e-02   7.777914e+02   2.735990e+00
  1.322220e-02   7.143196e+02   2.621979e+00
  1.352110e-02   6.714928e+02   2.516614e+00
  1.382000e-02   6.269518e+02   2.407758e+00
  1.411900e-02   5.818010e+02   2.308153e+00
  1.441790e-02   5.474200e+02   2.222788e+00
  1.471680e-02   5.082859e+02   2.131688e+00
  1.501570e-02   4.744508e+02   2.016950e+00
  1.531460e-02   4.500470e+02   1.955525e+00
  1.561350e-02   4.226896e+02   1.861906e+00
  1.591250e-02   3.988291e+02   1.824526e+00
  1.621140e-02   3.721507e+02   1.732058e+00
  1.651030e-02   3.536153e+02   1.670619e+00
  1.680920e-02   3.361172e+02   1.628761e+00
  1.710810e-02   3.172235e+02   1.585642e+00
  1.740710e-02   3.004529e+02   1.520954e+00
  1.770600e-02   2.848084e+02   1.465944e+00
  1.800490e-02   2.719238e+02   1.421077e+00
  1.830380e-02   2.593276e+02   1.398831e+00
  1.860270e-02   2.442023e+02   1.331064e+00
  1.890170e-02   2.351260e+02   1.306094e+00
  1.920060e-02   2.252015e+02   1.266116e+00
  1.949950e-02   2.138638e+02   1.248043e+00
  1.979840e-02   2.069163e+02   1.204570e+00
  2.009730e-02   1.952679e+02   1.157337e+00
  2.039620e-02   1.905827e+02   1.141295e+00
  2.069520e-02   1.840711e+02   1.115582e+00
  2.099410e-02   1.775156e+02   1.103476e+00
  2.129300e-02   1.691469e+02   1.048924e+00
  2.159190e-02   1.654348e+02   1.073099e+00
  2.189080e-02   1.609238e+02   1.064274e+00
  2.218980e-02   1.536099e+02   1.057720e+00
  2.248870e-02   1.493082e+02   1.061409e+00
  2.278760e-02   1.454411e+02   1.037252e+00
  2.308650e-02   1.408080e+02   1.052008e+00
  2.338540e-02   1.375077e+02   1.037447e+00
  2.368430e-02   1.316746e+02   9.967632e-01
  2.398330e-02   1.292109e+02   1.009861e+00
  2.428220e-02   1.261288e+02   9.755466e-01
  2.458110e-02   1.218387e+02   9.910503e-01
  2.488000e-02   1.195807e+02   9.556371e-01
  2.517890e-02   1.185790e+02   9.402741e-01
  2.547790e-02   1.145381e+02   9.371701e-01
  2.577680e-02   1.129545e+02   9.231935e-01
  2.607570e-02   1.118083e+02   9.259347e-01
  2.637460e-02   1.097930e+02   9.101820e-01
  2.667350e-02   1.073856e+02   8.776189e-01
  2.697250e-02   1.058039e+02   8.442727e-01
  2.727140e-02   1.035118e+02   8.040857e-01
  2.757030e-02   1.020257e+02   7.996179e-01
  2.786920e-02   1.004970e+02   7.845347e-01
  2.816810e-02   9.905107e+01   7.665261e-01
  2.846700e-02   9.902170e+01   7.569502e-01
  2.876600e-02   9.644096e+01   7.380205e-01
  2.906490e-02   9.460717e+01   7.331687e-01
  2.936380e-02   9.330426e+01   7.226811e-01
  2.966270e-02   9.160922e+01   7.108328e-01
  2.996160e-02   9.153490e+01   7.115855e-01
  3.026060e-02   9.147716e+01   7.001578e-01
  3.055950e-02   8.944924e+01   6.913721e-01
  3.085840e-02   8.898158e+01   6.866509e-01
  3.115730e-02   8.829580e+01   6.811358e-01
  3.145620e-02   8.655039e+01   6.678899e-01
  3.175510e-02   8.671501e+01   6.703589e-01
  3.205410e-02   8.609539e+01   6.643194e-01
  3.235300e-02   8.466703e+01   6.561167e-01
  3.265190e-02   8.282783e+01   6.370429e-01
  3.295080e-02   8.248305e+01   6.398843e-01
  3.324970e-02   8.273691e+01   6.400267e-01
  3.354870e-02   8.115729e+01   6.322303e-01
  3.384760e-02   8.060769e+01   6.228108e-01
  3.414650e-02   8.134876e+01   6.256671e-01
  3.444540e-02   8.084148e+01   6.151422e-01
  3.474430e-02   8.016979e+01   6.179719e-01
  3.504330e-02   7.891068e+01   6.055023e-01
  3.534220e-02   8.007431e+01   6.107029e-01
  3.564110e-02   7.937530e+01   6.072822e-01
  3.594000e-02   7.815828e+01   5.910745e-01
  3.623890e-02   7.838054e+01   6.019840e-01
  3.653780e-02   7.742343e+01   5.821146e-01
  3.683680e-02   7.809930e+01   5.922565e-01
  3.713570e-02   7.720521e+01   5.895589e-01
  3.743460e-02   7.578501e+01   5.745908e-01
  3.773350e-02   7.486716e+01   5.704423e-01
  3.803240e-02   7.583666e+01   5.878281e-01
  3.833140e-02   7.542527e+01   6.001652e-01
  3.863030e-02   7.497125e+01   6.076576e-01
  3.892920e-02   7.494926e+01   6.059883e-01
  3.922810e-02   7.444162e+01   6.062994e-01
  3.952700e-02   7.403063e+01   6.007049e-01
  3.982600e-02   7.465624e+01   6.119981e-01
  4.012490e-02   7.411695e+01   6.002799e-01
  4.042380e-02   7.326316e+01   6.046553e-01
  4.072270e-02   7.387454e+01   6.047778e-01
  4.102160e-02   7.312808e+01   6.009265e-01
  4.132050e-02   7.262688e+01   5.996490e-01
  4.161950e-02   7.300506e+01   5.949940e-01
  4.191840e-02   7.117355e+01   5.951832e-01
  4.221730e-02   7.086171e+01   5.861947e-01
  4.251620e-02   7.176584e+01   5.976545e-01
  4.281510e-02   7.226016e+01   5.904349e-01
  4.311410e-02   7.101375e+01   5.860705e-01
  4.341300e-02   7.134892e+01   5.904878e-01
  4.371190e-02   7.260982e+01   5.941454e-01
  4.401080e-02   7.058734e+01   5.858123e-01
  4.430970e-02   7.110670e+01   5.834694e-01
  4.460860e-02   7.043806e+01   5.814580e-01
  4.490760e-02   7.025320e+01   5.821777e-01
  4.520650e-02   6.998969e+01   5.766771e-01
  4.550540e-02   6.948769e+01   5.775220e-01
  4.580430e-02   7.033315e+01   5.788198e-01
  4.610320e-02   7.046925e+01   5.764753e-01
  4.640220e-02   7.070454e+01   5.818171e-01
  4.670110e-02   6.999931e+01   5.702887e-01
  4.700000e-02   6.818001e+01   5.649200e-01
  4.729890e-02   6.806415e+01   5.665525e-01
  4.759780e-02   6.945618e+01   5.716026e-01
  4.789680e-02   7.035707e+01   5.717442e-01
  4.819570e-02   6.925261e+01   5.665416e-01
  4.849460e-02   6.880968e+01   5.668198e-01
  4.879350e-02   6.873523e+01   5.603064e-01
  4.909240e-02   6.765983e+01   5.634603e-01
  4.939130e-02   6.807177e+01   5.555815e-01
  4.969030e-02   6.747462e+01   5.551446e-01
  4.998920e-02   6.916154e+01   5.613621e-01
  5.028810e-02   6.768687e+01   5.533439e-01
  5.058700e-02   6.824816e+01   5.596745e-01
  5.088590e-02   6.762891e+01   5.478765e-01
  5.118490e-02   6.785841e+01   5.560484e-01
  5.148380e-02   6.780022e+01   5.531442e-01
  5.178270e-02   6.733251e+01   5.441200e-01
  5.208160e-02   6.881577e+01   5.559430e-01
  5.238050e-02   6.737648e+01   5.442976e-01
  5.267940e-02   6.764616e+01   5.531774e-01
  5.297840e-02   6.671854e+01   5.422659e-01
  5.327730e-02   6.875127e+01   5.479102e-01
  5.357620e-02   6.709507e+01   5.431597e-01
  5.387510e-02   6.738261e+01   5.411778e-01
  5.417400e-02   6.608860e+01   5.409653e-01
  5.447300e-02   6.715657e+01   5.371838e-01
  5.477190e-02   6.724378e+01   5.387611e-01
  5.507080e-02   6.723083e+01   5.387092e-01
  5.536970e-02   6.745838e+01   5.377774e-01
  5.566860e-02   6.732176e+01   5.409334e-01
  5.596760e-02   6.674018e+01   5.324921e-01
  5.626650e-02   6.566206e+01   5.305690e-01
  5.656540e-02   6.695045e+01   5.339318e-01
  5.686430e-02   6.630008e+01   5.283588e-01
  5.716320e-02   6.664542e+01   5.262210e-01
  5.746210e-02   6.607729e+01   5.292453e-01
  5.776110e-02   6.585147e+01   5.301302e-01
  5.806000e-02   6.514106e+01   5.191058e-01
  5.835890e-02   6.637872e+01   5.245896e-01
  5.865780e-02   6.578434e+01   5.193896e-01
  5.895670e-02   6.560063e+01   5.285220e-01
  5.925570e-02   6.639213e+01   5.195295e-01
  5.955460e-02   6.592202e+01   5.245138e-01
  5.985350e-02   6.653332e+01   5.195221e-01
  6.015240e-02   6.647540e+01   5.209792e-01
  6.045130e-02   6.747888e+01   5.254657e-01
  6.075020e-02   6.656401e+01   5.168705e-01
  6.104920e-02   6.708147e+01   5.227833e-01
  6.134810e-02   6.507493e+01   5.154621e-01
  6.164700e-02   6.557531e+01   5.092393e-01
  6.194590e-02   6.612426e+01   5.196014e-01
  6.224480e-02   6.510439e+01   5.042460e-01
  6.254380e-02   6.486291e+01   5.118594e-01
  6.284270e-02   6.555873e+01   5.162585e-01
  6.314160e-02   6.605317e+01   5.058168e-01
  6.344050e-02   6.608599e+01   5.133754e-01
  6.373940e-02   6.538183e+01   5.022096e-01
  6.403840e-02   6.562024e+01   5.110232e-01
  6.433730e-02   6.564803e+01   5.058236e-01
  6.463620e-02   6.583048e+01   5.023910e-01
  6.493510e-02   6.555760e+01   5.124034e-01
  6.523400e-02   6.532681e+01   5.009748e-01
  6.553290e-02   6.709344e+01   5.103085e-01
  6.583190e-02   6.550632e+01   5.021743e-01
  6.613080e-02   6.557611e+01   4.978901e-01
  6.642970e-02   6.533980e+01   5.062060e-01
  6.672860e-02   6.536835e+01   4.956131e-01
  6.702750e-02   6.611037e+01   5.034579e-01
  6.732650e-02   6.449874e+01   4.937831e-01
  6.762540e-02   6.516028e+01   4.963090e-01
  6.792430e-02   6.508854e+01   4.980358e-01
  6.822320e-02   6.533926e+01   4.911199e-01
  6.852210e-02   6.391145e+01   4.930142e-01
  6.882110e-02   6.527737e+01   4.942845e-01
  6.912000e-02   6.538717e+01   4.942100e-01
  6.941890e-02   6.564270e+01   4.917781e-01
  6.971780e-02   6.428659e+01   4.861972e-01
  7.001670e-02   6.454706e+01   4.934738e-01
  7.031560e-02   6.547903e+01   4.902081e-01
  7.061460e-02   6.463592e+01   4.875164e-01
  7.091350e-02   6.503148e+01   4.875823e-01
  7.121240e-02   6.427263e+01   4.810147e-01
  7.151130e-02   6.537617e+01   4.912586e-01
  7.181020e-02   6.420051e+01   4.802866e-01
  7.210920e-02   6.479132e+01   4.857407e-01
  7.240810e-02   6.468959e+01   4.807410e-01
  7.270700e-02   6.393438e+01   4.839211e-01
  7.300590e-02   6.465323e+01   4.819771e-01
  7.330480e-02   6.487702e+01   4.773855e-01
  7.360370e-02   6.455342e+01   4.820642e-01
  7.390270e-02   6.443146e+01   4.761870e-01
  7.420160e-02   6.427731e+01   4.828787e-01
  7.450050e-02   6.473318e+01   4.755295e-01
  7.479940e-02   6.363702e+01   4.728013e-01
  7.509830e-02   6.537554e+01   4.832831e-01
  7.539730e-02   6.450339e+01   4.729364e-01
  7.569620e-02   6.472401e+01   4.746178e-01
  7.599510e-02   6.477754e+01   4.779102e-01
  7.629400e-02   6.471995e+01   4.715675e-01
  7.659290e-02   6.359688e+01   4.717745e-01
  7.689190e-02   6.429045e+01   4.700001e-01
  7.719080e-02   6.414278e+01   4.720466e-01
  7.748970e-02   6.489585e+01   4.713501e-01
  7.778860e-02   6.467677e+01   4.735716e-01
  7.808750e-02   6.466552e+01   4.700865e-01
  7.838640e-02   6.510267e+01   4.691300e-01
  7.868540e-02   6.478161e+01   4.692349e-01
  7.898430e-02   6.408203e+01   4.641920e-01
  7.928320e-02   6.440433e+01   4.708452e-01
  7.958210e-02   6.500110e+01   4.642107e-01
  7.988100e-02   6.484152e+01   4.690294e-01
  8.018000e-02   6.472993e+01   4.661174e-01
  8.047890e-02   6.489305e+01   4.662897e-01
  8.077780e-02   6.411914e+01   4.626798e-01
  8.107670e-02   6.412262e+01   4.602550e-01
  8.137560e-02   6.530182e+01   4.677560e-01
  8.167450e-02   6.543642e+01   4.653538e-01
  8.197350e-02   6.566910e+01   4.633440e-01
  8.227240e-02   6.390921e+01   4.615135e-01
  8.257130e-02   6.446515e+01   4.539912e-01
  8.287020e-02   6.459495e+01   4.635736e-01
  8.316910e-02   6.441797e+01   4.597063e-01
  8.346810e-02   6.434829e+01   4.551249e-01
  8.376700e-02   6.496980e+01   4.636916e-01
  8.406590e-02   6.503455e+01   4.544538e-01
  8.436480e-02   6.317629e+01   4.548589e-01
  8.466370e-02   6.452523e+01   4.538183e-01
  8.496270e-02   6.400540e+01   4.626789e-01
  8.526160e-02   6.427820e+01   4.783049e-01
  8.556050e-02   6.424994e+01   4.786515e-01
  8.585940e-02   6.465860e+01   4.861824e-01
  8.615830e-02   6.445023e+01   4.853983e-01
  8.645720e-02   6.516475e+01   4.928809e-01
  8.675620e-02   6.414713e+01   4.914515e-01
  8.705510e-02   6.382082e+01   4.892244e-01
  8.735400e-02   6.485931e+01   4.956583e-01
  8.765290e-02   6.518718e+01   4.974092e-01
  8.795180e-02   6.458331e+01   4.991334e-01
  8.825080e-02   6.431008e+01   4.935552e-01
  8.854970e-02   6.451699e+01   5.009301e-01
  8.884860e-02   6.487649e+01   5.002650e-01
  8.914750e-02   6.432961e+01   5.043792e-01
  8.944640e-02   6.318097e+01   4.962281e-01
  8.974530e-02   6.384061e+01   4.947398e-01
  9.004430e-02   7.587987e+01   5.371967e-01
  9.034320e-02   6.463485e+01   4.782783e-01
  9.064210e-02   6.459067e+01   4.772203e-01
  9.094100e-02   6.394990e+01   4.649580e-01
  9.123990e-02   6.424007e+01   4.647640e-01
  9.153890e-02   6.478161e+01   4.692349e-01
  9.183780e-02   6.472218e+01   4.656754e-01
  9.213670e-02   6.488771e+01   4.646229e-01
  9.243560e-02   6.633657e+01   4.685436e-01
  9.273450e-02   6.429195e+01   4.572726e-01
  9.303350e-02   6.314425e+01   4.591489e-01
  9.333240e-02   6.439437e+01   4.533578e-01
  9.363130e-02   6.375986e+01   4.545934e-01
  9.393020e-02   6.390806e+01   4.527934e-01
  9.422910e-02   6.286537e+01   4.502344e-01
  9.452800e-02   6.400619e+01   4.554707e-01
  9.482700e-02   6.363405e+01   4.439633e-01
  9.512590e-02   6.443148e+01   4.550309e-01
  9.542480e-02   6.386231e+01   4.480821e-01
  9.572370e-02   6.492810e+01   4.518056e-01
  9.602260e-02   6.421205e+01   4.515709e-01
  9.632160e-02   6.431373e+01   4.441455e-01
  9.662050e-02   6.389384e+01   4.452343e-01
  9.691940e-02   6.399932e+01   4.456017e-01
  9.721830e-02   6.349478e+01   4.413086e-01
  9.751720e-02   6.423805e+01   4.460653e-01
  9.781610e-02   6.470083e+01   4.433228e-01
  9.811510e-02   6.381060e+01   4.445787e-01
  9.841400e-02   6.400988e+01   4.381362e-01
  9.871290e-02   6.415713e+01   4.418120e-01
  9.901180e-02   6.350909e+01   4.406424e-01
  9.931070e-02   6.437613e+01   4.397375e-01
  9.960970e-02   6.415717e+01   4.421689e-01
  9.990860e-02   6.348445e+01   4.325682e-01
  1.002070e-01   6.399165e+01   4.384224e-01
  1.005060e-01   6.459331e+01   4.380441e-01
  1.008050e-01   6.465248e+01   4.406803e-01
  1.011040e-01   6.443076e+01   4.337518e-01
  1.014030e-01   6.424194e+01   4.351413e-01
  1.017020e-01   6.352908e+01   4.368349e-01
  1.020010e-01   6.478225e+01   4.362861e-01
  1.023000e-01   6.447351e+01   4.332256e-01
  1.025990e-01   6.440531e+01   4.319975e-01
  1.028980e-01   6.423220e+01   4.330829e-01
  1.031970e-01   6.448122e+01   4.362919e-01
  1.034960e-01   6.430939e+01   4.277513e-01
  1.037950e-01   6.487762e+01   4.335786e-01
  1.040930e-01   6.422132e+01   4.277810e-01
  1.043920e-01   6.399363e+01   4.309458e-01
  1.046910e-01   6.377708e+01   4.295556e-01
  1.049900e-01   6.405137e+01   4.246565e-01
  1.052890e-01   6.395264e+01   4.278558e-01
  1.055880e-01   6.401368e+01   4.264452e-01
  1.058870e-01   6.476271e+01   4.305571e-01
  1.061860e-01   6.400390e+01   4.238669e-01
  1.064850e-01   6.378109e+01   4.237595e-01
  1.067840e-01   6.362086e+01   4.254553e-01
  1.070830e-01   6.419181e+01   4.238584e-01
  1.073820e-01   6.289123e+01   4.179950e-01
  1.076800e-01   6.382792e+01   4.207865e-01
  1.079790e-01   6.469278e+01   4.255091e-01
  1.082780e-01   6.449729e+01   4.267695e-01
  1.085770e-01   6.442812e+01   4.175729e-01
  1.088760e-01   6.364060e+01   4.207879e-01
  1.091750e-01   6.439269e+01   4.217148e-01
  1.094740e-01   6.456304e+01   4.232027e-01
  1.097730e-01   6.470338e+01   4.211921e-01
  1.100720e-01   6.515301e+01   4.187156e-01
  1.103710e-01   6.530371e+01   4.256233e-01
  1.106700e-01   6.373970e+01   4.144450e-01
  1.109690e-01   6.419123e+01   4.216724e-01
  1.112670e-01   6.389804e+01   4.131924e-01
  1.115660e-01   6.431050e+01   4.157031e-01
  1.118650e-01   6.354721e+01   4.171090e-01
  1.121640e-01   6.477171e+01   4.151265e-01
  1.124630e-01   6.380940e+01   4.131985e-01
  1.127620e-01   6.469772e+01   4.160647e-01
  1.130610e-01   6.400510e+01   4.132458e-01
  1.133600e-01   6.377822e+01   4.172613e-01
  1.136590e-01   6.419559e+01   4.084089e-01
  1.139580e-01   6.391532e+01   4.120825e-01
  1.142570e-01   6.457890e+01   4.139248e-01
  1.145560e-01   6.449235e+01   4.142303e-01
  1.148550e-01   6.359083e+01   4.101695e-01
  1.151530e-01   6.351994e+01   4.045856e-01
  1.154520e-01   6.468800e+01   4.134030e-01
  1.157510e-01   6.443300e+01   4.080409e-01
  1.160500e-01   6.472998e+01   4.152857e-01
  1.163490e-01   6.433481e+01   4.077298e-01
  1.166480e-01   6.419871e+01   4.101171e-01
  1.169470e-01   6.496241e+01   4.102762e-01
  1.172460e-01   6.477761e+01   4.102561e-01
  1.175450e-01   6.462404e+01   4.064244e-01
  1.178440e-01   6.421763e+01   4.051444e-01
  1.181430e-01   6.438493e+01   4.087293e-01
  1.184420e-01   6.427186e+01   4.061418e-01
  1.187400e-01   6.454369e+01   4.056224e-01
  1.190390e-01   6.398604e+01   4.030502e-01
  1.193380e-01   6.436433e+01   4.042399e-01
  1.196370e-01   6.496223e+01   4.083172e-01
  1.199360e-01   6.416602e+01   4.017287e-01
  1.202350e-01   6.429920e+01   4.051273e-01
  1.205340e-01   6.441072e+01   4.030317e-01
  1.208330e-01   6.423854e+01   4.011541e-01
  1.211320e-01   6.432676e+01   4.046669e-01
  1.214310e-01   6.512087e+01   4.004577e-01
  1.217300e-01   6.391302e+01   4.022791e-01
  1.220290e-01   6.445526e+01   4.026331e-01
  1.223270e-01   6.469181e+01   4.007087e-01
  1.226260e-01   6.421010e+01   3.986898e-01
  1.229250e-01   6.443794e+01   3.978333e-01
  1.232240e-01   6.450360e+01   4.017142e-01
  1.235230e-01   6.501048e+01   4.024896e-01
  1.238220e-01   6.361158e+01   3.947604e-01
  1.241210e-01   6.452347e+01   3.991380e-01
  1.244200e-01   6.458681e+01   3.957246e-01
  1.247190e-01   6.425497e+01   3.993535e-01
  1.250180e-01   6.425207e+01   3.944443e-01
  1.253170e-01   6.404346e+01   3.945640e-01
  1.256160e-01   6.382801e+01   3.964626e-01
  1.259140e-01   6.430820e+01   3.951242e-01
  1.262130e-01   6.459953e+01   3.960181e-01
  1.265120e-01   6.488750e+01   3.941199e-01
  1.268110e-01   6.467891e+01   3.942370e-01
  1.271100e-01   6.468143e+01   3.978080e-01
  1.274090e-01   6.500923e+01   3.954945e-01
  1.277080e-01   6.452315e+01   3.927626e-01
  1.280070e-01   6.373196e+01   3.891162e-01
  1.283060e-01   6.467924e+01   3.934869e-01
  1.286050e-01   6.465294e+01   3.961818e-01
  1.289040e-01   6.441234e+01   3.885058e-01
  1.292030e-01   6.433528e+01   3.931884e-01
  1.295020e-01   6.481256e+01   3.909269e-01
  1.298000e-01   6.428968e+01   3.900788e-01
  1.300990e-01   6.432050e+01   3.877473e-01
  1.303980e-01   6.401852e+01   3.875571e-01
  1.306970e-01   6.520048e+01   3.940703e-01
  1.309960e-01   6.495066e+01   3.910988e-01
  1.312950e-01   6.450275e+01   3.895048e-01
  1.315940e-01   6.513652e+01   3.870938e-01
  1.318930e-01   6.453271e+01   3.881461e-01
  1.321920e-01   6.464415e+01   3.882409e-01
  1.324910e-01   6.463027e+01   3.891625e-01
  1.327900e-01   6.529684e+01   3.889957e-01
  1.330890e-01   6.444329e+01   3.859710e-01
  1.333870e-01   6.479155e+01   3.867756e-01
  1.336860e-01   6.525384e+01   3.874423e-01
  1.339850e-01   6.460171e+01   3.840988e-01
  1.342840e-01   6.433745e+01   3.861274e-01
  1.345830e-01   6.502840e+01   3.867724e-01
  1.348820e-01   6.457291e+01   3.854155e-01
  1.351810e-01   6.530218e+01   3.827161e-01
  1.354800e-01   6.487018e+01   3.858314e-01
  1.357790e-01   6.482734e+01   3.833790e-01
  1.360780e-01   6.421129e+01   3.831684e-01
  1.363770e-01   6.436393e+01   3.831594e-01
  1.366760e-01   6.491989e+01   3.869218e-01
  1.369740e-01   6.534231e+01   4.019258e-01
  1.372730e-01   6.447563e+01   4.013611e-01
  1.375720e-01   6.500706e+01   4.124046e-01
  1.378710e-01   6.359763e+01   4.096174e-01
  1.381700e-01   6.476639e+01   4.151095e-01
  1.384690e-01   6.402017e+01   4.198789e-01
  1.387680e-01   6.384402e+01   4.078512e-01
  1.390670e-01   6.479987e+01   3.992090e-01
  1.393660e-01   6.478013e+01   3.983699e-01
  1.396650e-01   6.458991e+01   3.949733e-01
  1.399640e-01   6.474762e+01   3.964718e-01
  1.402630e-01   6.483914e+01   3.885859e-01
  1.405620e-01   6.500517e+01   3.934797e-01
  1.408600e-01   6.435831e+01   3.902870e-01
  1.411590e-01   6.486611e+01   3.928106e-01
  1.414580e-01   6.470818e+01   3.928278e-01
  1.417570e-01   6.449612e+01   3.847174e-01
  1.420560e-01   6.445766e+01   3.891262e-01
  1.423550e-01   6.481019e+01   3.875434e-01
  1.426540e-01   6.415859e+01   3.820859e-01
  1.429530e-01   6.534509e+01   3.846758e-01
  1.432520e-01   6.400651e+01   3.777790e-01
  1.435510e-01   6.506318e+01   3.836149e-01
  1.438500e-01   6.487975e+01   3.790057e-01
  1.441490e-01   6.445316e+01   3.768740e-01
  1.444470e-01   6.453319e+01   3.795545e-01
  1.447460e-01   6.400016e+01   3.742379e-01
  1.450450e-01   6.448632e+01   3.794166e-01
  1.453440e-01   6.464420e+01   3.739534e-01
  1.456430e-01   6.506246e+01   3.788725e-01
  1.459420e-01   6.450299e+01   3.765800e-01
  1.462410e-01   6.454534e+01   3.749596e-01
  1.465400e-01   6.480264e+01   3.770145e-01
  1.468390e-01   6.448017e+01   3.713554e-01
  1.471380e-01   6.442487e+01   3.741776e-01
  1.474370e-01   6.477043e+01   3.758298e-01
  1.477360e-01   6.508551e+01   3.756587e-01
  1.480340e-01   6.455266e+01   3.705153e-01
  1.483330e-01   6.505231e+01   3.804034e-01
  1.486320e-01   6.523913e+01   3.905065e-01
  1.489310e-01   6.454140e+01   3.901082e-01
  1.492300e-01   6.530245e+01   3.919119e-01
  1.495290e-01   6.508139e+01   3.937103e-01
  1.498280e-01   6.449166e+01   3.964535e-01
  1.501270e-01   6.514778e+01   4.000185e-01
  1.504260e-01   6.569703e+01   3.963194e-01
  1.507250e-01   6.529818e+01   4.010025e-01
  1.510240e-01   6.517945e+01   3.995958e-01
  1.513230e-01   6.556694e+01   4.060904e-01
  1.516210e-01   6.500513e+01   4.001017e-01
  1.519200e-01   6.497558e+01   4.000107e-01
  1.522190e-01   6.510195e+01   4.073728e-01
  1.525180e-01   6.541746e+01   4.034810e-01
  1.528170e-01   6.520681e+01   4.082528e-01
  1.531160e-01   6.553676e+01   4.059970e-01
  1.534150e-01   6.491041e+01   3.982534e-01
  1.537140e-01   6.484882e+01   3.912808e-01
  1.540130e-01   6.546039e+01   3.866430e-01
  1.543120e-01   6.577524e+01   3.878066e-01
  1.546110e-01   6.470670e+01   3.821047e-01
  1.549100e-01   6.486326e+01   3.827957e-01
  1.552090e-01   6.504475e+01   3.854136e-01
  1.555070e-01   6.481901e+01   3.755369e-01
  1.558060e-01   6.560598e+01   3.831500e-01
  1.561050e-01   6.518649e+01   3.781294e-01
  1.564040e-01   6.523049e+01   3.798059e-01
  1.567030e-01   6.526283e+01   3.779116e-01
  1.570020e-01   6.436324e+01   3.733540e-01
  1.573010e-01   6.610602e+01   3.818989e-01
  1.576000e-01   6.511109e+01   3.731677e-01
  1.578990e-01   6.511898e+01   3.751091e-01
  1.581980e-01   6.463900e+01   3.720234e-01
  1.584970e-01   6.560727e+01   3.745869e-01
  1.587960e-01   6.505940e+01   3.764497e-01
  1.590940e-01   6.586975e+01   3.734350e-01
  1.593930e-01   6.529246e+01   3.705495e-01
  1.596920e-01   6.469835e+01   3.698921e-01
  1.599910e-01   6.459675e+01   3.712702e-01
  1.602900e-01   6.507582e+01   3.720137e-01
  1.605890e-01   6.556401e+01   3.678498e-01
  1.608880e-01   6.470885e+01   3.678659e-01
  1.611870e-01   6.574557e+01   3.697775e-01
  1.614860e-01   6.477990e+01   3.674572e-01
  1.617850e-01   6.482811e+01   3.643869e-01
  1.620840e-01   6.419523e+01   3.626039e-01
  1.623830e-01   6.520194e+01   3.670336e-01
  1.626810e-01   6.495448e+01   3.641493e-01
  1.629800e-01   6.512097e+01   3.607326e-01
  1.632790e-01   6.481355e+01   3.610293e-01
  1.635780e-01   6.494138e+01   3.625465e-01
  1.638770e-01   6.527789e+01   3.658475e-01
  1.641760e-01   6.410538e+01   3.607865e-01
  1.644750e-01   6.466555e+01   3.615818e-01
  1.647740e-01   6.439609e+01   3.604416e-01
  1.650730e-01   6.471922e+01   3.627050e-01
  1.653720e-01   6.502221e+01   3.631619e-01
  1.656710e-01   6.446058e+01   3.594705e-01
  1.659700e-01   6.532870e+01   3.634311e-01
  1.662680e-01   6.515125e+01   3.615833e-01
  1.665670e-01   6.476529e+01   3.614733e-01
  1.668660e-01   6.531159e+01   3.595502e-01
  1.671650e-01   6.469892e+01   3.607099e-01
  1.674640e-01   6.489878e+01   3.604987e-01
  1.677630e-01   6.429831e+01   3.569375e-01
  1.680620e-01   6.494656e+01   3.610149e-01
  1.683610e-01   6.451505e+01   3.542057e-01
  1.686600e-01   6.464938e+01   3.594240e-01
  1.689590e-01   6.511916e+01   3.571513e-01
  1.692580e-01   6.479919e+01   3.560879e-01
  1.695570e-01   6.553855e+01   3.626565e-01
  1.698560e-01   6.476850e+01   3.545355e-01
  1.701540e-01   6.479813e+01   3.573849e-01
  1.704530e-01   6.463214e+01   3.539800e-01
  1.707520e-01   6.487912e+01   3.548381e-01
  1.710510e-01   6.537498e+01   3.591598e-01
  1.713500e-01   6.404490e+01   3.520067e-01
  1.716490e-01   6.462904e+01   3.563602e-01
  1.719480e-01   6.483822e+01   3.513093e-01
  1.722470e-01   6.494206e+01   3.539195e-01
  1.725460e-01   6.462251e+01   3.546835e-01
  1.728450e-01   6.456420e+01   3.521689e-01
  1.731440e-01   6.426300e+01   3.518845e-01
  1.734430e-01   6.495697e+01   3.505712e-01
  1.737410e-01   6.497764e+01   3.541976e-01
  1.740400e-01   6.484922e+01   3.531253e-01
  1.743390e-01   6.461358e+01   3.499946e-01
  1.746380e-01   6.488769e+01   3.523333e-01
  1.749370e-01   6.521402e+01   3.509123e-01
  1.752360e-01   6.493170e+01   3.524527e-01
  1.755350e-01   6.466881e+01   3.508500e-01
  1.758340e-01   6.493818e+01   3.468862e-01
  1.761330e-01   6.463325e+01   3.516418e-01
  1.764320e-01   6.390702e+01   3.447992e-01
  1.767310e-01   6.441049e+01   3.505025e-01
  1.770300e-01   6.513317e+01   3.487798e-01
  1.773280e-01   6.537646e+01   3.508227e-01
  1.776270e-01   6.456395e+01   3.474245e-01
  1.779260e-01   6.444899e+01   3.455772e-01
  1.782250e-01   6.500370e+01   3.498212e-01
  1.785240e-01   6.496538e+01   3.464488e-01
  1.788230e-01   6.450527e+01   3.469229e-01
  1.791220e-01   6.479456e+01   3.482170e-01
  1.794210e-01   6.481543e+01   3.450364e-01
  1.797200e-01   6.415807e+01   3.447964e-01
  1.800190e-01   6.434055e+01   3.429363e-01
  1.803180e-01   6.427950e+01   3.463152e-01
  1.806170e-01   6.451934e+01   3.440799e-01
  1.809160e-01   6.469699e+01   3.438849e-01
  1.812140e-01   6.438747e+01   3.438954e-01
  1.815130e-01   6.476584e+01   3.444017e-01
  1.818120e-01   6.460465e+01   3.453165e-01
  1.821110e-01   6.432699e+01   3.405977e-01
  1.824100e-01   6.417243e+01   3.426540e-01
  1.827090e-01   6.431080e+01   3.423597e-01
  1.830080e-01   6.488198e+01   3.440430e-01
  1.833070e-01   6.511947e+01   3.421989e-01
  1.836060e-01   6.418953e+01   3.389399e-01
  1.839050e-01   6.444168e+01   3.435387e-01
  1.842040e-01   6.433041e+01   3.404441e-01
  1.845030e-01   6.449087e+01   3.400573e-01
  1.848010e-01   6.438590e+01   3.415709e-01
  1.851000e-01   6.425043e+01   3.365558e-01
  1.853990e-01   6.354760e+01   3.396665e-01
  1.856980e-01   6.544948e+01   3.422502e-01
  1.859970e-01   6.449818e+01   3.384717e-01
  1.862960e-01   6.467146e+01   3.403714e-01
  1.865950e-01   6.420143e+01   3.373747e-01
  1.868940e-01   6.473983e+01   3.426731e-01
  1.871930e-01   6.328567e+01   3.317025e-01
  1.874920e-01   6.380993e+01   3.361865e-01
  1.877910e-01   6.393057e+01   3.363462e-01
  1.880900e-01   6.404913e+01   3.366580e-01
  1.883880e-01   6.371923e+01   3.375359e-01
  1.886870e-01   6.404790e+01   3.323186e-01
  1.889860e-01   6.396111e+01   3.376961e-01
  1.892850e-01   6.384779e+01   3.348742e-01
  1.895840e-01   6.421261e+01   3.347405e-01
  1.898830e-01   6.398185e+01   3.346031e-01
  1.901820e-01   6.421618e+01   3.349047e-01
  1.904810e-01   6.428416e+01   3.349269e-01
  1.907800e-01   6.460134e+01   3.349784e-01
  1.910790e-01   6.438158e+01   3.337940e-01
  1.913780e-01   6.429085e+01   3.346349e-01
  1.916770e-01   6.426983e+01   3.344259e-01
  1.919750e-01   6.409388e+01   3.347407e-01
  1.922740e-01   6.410334e+01   3.311033e-01
  1.925730e-01   6.423891e+01   3.322070e-01
  1.928720e-01   6.361635e+01   3.313487e-01
  1.931710e-01   6.415662e+01   3.333632e-01
  1.934700e-01   6.434524e+01   3.323306e-01
  1.937690e-01   6.435093e+01   3.314417e-01
  1.940680e-01   6.401675e+01   3.323898e-01
  1.943670e-01   6.381519e+01   3.299099e-01
  1.946660e-01   6.411872e+01   3.312932e-01
  1.949650e-01   6.426260e+01   3.295778e-01
  1.952640e-01   6.380666e+01   3.298879e-01
  1.955630e-01   6.426125e+01   3.322648e-01
  1.958610e-01   6.335702e+01   3.268084e-01
  1.961600e-01   6.364300e+01   3.288704e-01
  1.964590e-01   6.390846e+01   3.280810e-01
  1.967580e-01   6.401634e+01   3.305789e-01
  1.970570e-01   6.328529e+01   3.264775e-01
  1.973560e-01   6.362259e+01   3.256067e-01
  1.976550e-01   6.389686e+01   3.290812e-01
  1.979540e-01   6.409072e+01   3.272363e-01
  1.982530e-01   6.367480e+01   3.279202e-01
  1.985520e-01   6.329357e+01   3.249072e-01
  1.988510e-01   6.372017e+01   3.261446e-01
  1.991500e-01   6.357585e+01   3.279590e-01
  1.994480e-01   6.404964e+01   3.258353e-01
  1.997470e-01   6.387929e+01   3.272764e-01
  2.000460e-01   6.327126e+01   3.218755e-01
  2.003450e-01   6.409930e+01   3.262484e-01
  2.006440e-01   6.359036e+01   3.277027e-01
  2.009430e-01   6.406215e+01   3.238810e-01
  2.012420e-01   6.333886e+01   3.253112e-01
  2.015410e-01   6.370719e+01   3.228423e-01
  2.018400e-01   6.382856e+01   3.238527e-01
  2.021390e-01   6.346296e+01   3.239129e-01
  2.024380e-01   6.396581e+01   3.203179e-01
  2.027370e-01   6.365763e+01   3.245516e-01
  2.030350e-01   6.344266e+01   3.209213e-01
  2.033340e-01   6.338195e+01   3.215991e-01
  2.036330e-01   6.359275e+01   3.196544e-01
  2.039320e-01   6.265001e+01   3.180900e-01
  2.042310e-01   6.329142e+01   3.227684e-01
  2.045300e-01   6.361149e+01   3.188877e-01
  2.048290e-01   6.392499e+01   3.207616e-01
  2.051280e-01   6.395924e+01   3.204377e-01
  2.054270e-01   6.262068e+01   3.165285e-01
  2.057260e-01   6.317795e+01   3.213592e-01
  2.060250e-01   6.352034e+01   3.182548e-01
  2.063240e-01   6.350381e+01   3.208000e-01
  2.066230e-01   6.338065e+01   3.191209e-01
  2.069210e-01   6.341530e+01   3.204387e-01
  2.072200e-01   6.287021e+01   3.183761e-01
  2.075190e-01   6.344036e+01   3.173844e-01
  2.078180e-01   6.320556e+01   3.192241e-01
  2.081170e-01   6.333789e+01   3.179318e-01
  2.084160e-01   6.300435e+01   3.191249e-01
  2.087150e-01   6.338477e+01   3.165798e-01
  2.090140e-01   6.315276e+01   3.174668e-01
  2.093130e-01   6.327000e+01   3.176270e-01
  2.096120e-01   6.283907e+01   3.160097e-01
  2.099110e-01   6.283838e+01   3.145538e-01
  2.102100e-01   6.317039e+01   3.169753e-01
  2.105080e-01   6.344492e+01   3.192826e-01
  2.108070e-01   6.265325e+01   3.143527e-01
  2.111060e-01   6.293372e+01   3.142682e-01
  2.114050e-01   6.286463e+01   3.144883e-01
  2.117040e-01   6.289396e+01   3.195305e-01
  2.120030e-01   6.281034e+01   3.252501e-01
  2.123020e-01   6.299787e+01   3.280872e-01
  2.126010e-01   6.285978e+01   3.250880e-01
  2.129000e-01   6.324239e+01   3.293205e-01
  2.131990e-01   6.339944e+01   3.326142e-01
  2.134980e-01   6.327214e+01   3.342963e-01
  2.137970e-01   6.256620e+01   3.299637e-01
  2.140950e-01   6.325249e+01   3.336202e-01
  2.143940e-01   6.295155e+01   3.340745e-01
  2.146930e-01   6.261184e+01   3.334854e-01
  2.149920e-01   6.318198e+01   3.353163e-01
  2.152910e-01   6.339165e+01   3.363485e-01
  2.155900e-01   6.294121e+01   3.380420e-01
  2.158890e-01   6.293395e+01   3.380225e-01
  2.161880e-01   6.287947e+01   3.364222e-01
  2.164870e-01   6.355179e+01   3.395144e-01
  2.167860e-01   6.296909e+01   3.316368e-01
  2.170850e-01   6.267078e+01   3.282768e-01
  2.173840e-01   6.268480e+01   3.252154e-01
  2.176820e-01   6.262241e+01   3.236095e-01
  2.179810e-01   6.223602e+01   3.236153e-01
  2.182800e-01   6.313120e+01   3.216587e-01
  2.185790e-01   6.254733e+01   3.217088e-01
  2.188780e-01   6.255875e+01   3.182673e-01
  2.191770e-01   6.219208e+01   3.193960e-01
  2.194760e-01   6.235337e+01   3.206475e-01
  2.197750e-01   6.303183e+01   3.191945e-01
  2.200740e-01   6.294370e+01   3.169409e-01
  2.203730e-01   6.245765e+01   3.174654e-01
  2.206720e-01   6.236337e+01   3.162802e-01
  2.209710e-01   6.284141e+01   3.196722e-01
  2.212700e-01   6.189846e+01   3.128460e-01
  2.215680e-01   6.290134e+01   3.181831e-01
  2.218670e-01   6.258007e+01   3.131235e-01
  2.221660e-01   6.252491e+01   3.164206e-01
  2.224650e-01   6.230307e+01   3.133420e-01
  2.227640e-01   6.233602e+01   3.131633e-01
  2.230630e-01   6.253592e+01   3.145847e-01
  2.233620e-01   6.196921e+01   3.123708e-01
  2.236610e-01   6.209360e+01   3.126842e-01
  2.239600e-01   6.188791e+01   3.085806e-01
  2.242590e-01   6.226518e+01   3.125945e-01
  2.245580e-01   6.250225e+01   3.122810e-01
  2.248570e-01   6.227632e+01   3.135367e-01
  2.251550e-01   6.178523e+01   3.087024e-01
  2.254540e-01   6.201775e+01   3.095359e-01
  2.257530e-01   6.219617e+01   3.122913e-01
  2.260520e-01   6.221736e+01   3.085213e-01
  2.263510e-01   6.197385e+01   3.089208e-01
  2.266500e-01   6.246643e+01   3.100195e-01
  2.269490e-01   6.180268e+01   3.069939e-01
  2.272480e-01   6.253469e+01   3.113337e-01
  2.275470e-01   6.224798e+01   3.064916e-01
  2.278460e-01   6.223714e+01   3.099560e-01
  2.281450e-01   6.161868e+01   3.056729e-01
  2.284440e-01   6.234595e+01   3.089653e-01
  2.287420e-01   6.239577e+01   3.099706e-01
  2.290410e-01   6.262824e+01   3.043974e-01
  2.293400e-01   6.223422e+01   3.081884e-01
  2.296390e-01   6.195323e+01   3.060100e-01
  2.299380e-01   6.218277e+01   3.070688e-01
  2.302370e-01   6.302426e+01   3.085202e-01
  2.305360e-01   6.201686e+01   3.041029e-01
  2.308350e-01   6.209612e+01   3.085962e-01
  2.311340e-01   6.212540e+01   3.029354e-01
  2.314330e-01   6.227046e+01   3.054493e-01
  2.317320e-01   6.145873e+01   3.045424e-01
  2.320310e-01   6.217853e+01   3.031837e-01
  2.323290e-01   6.216256e+01   3.078864e-01
  2.326280e-01   6.134604e+01   3.004417e-01
  2.329270e-01   6.149081e+01   3.012663e-01
  2.332260e-01   6.197362e+01   3.039968e-01
  2.335250e-01   6.148664e+01   3.020845e-01
  2.338240e-01   6.129060e+01   3.027961e-01
  2.341230e-01   6.161925e+01   2.991332e-01
  2.344220e-01   6.152932e+01   3.019519e-01
  2.347210e-01   6.213844e+01   3.033237e-01
  2.350200e-01   6.177827e+01   3.016159e-01
  2.353190e-01   6.163694e+01   3.016241e-01
  2.356180e-01   6.189300e+01   2.988780e-01
  2.359170e-01   6.160932e+01   3.025048e-01
  2.362150e-01   6.196074e+01   3.013561e-01
  2.365140e-01   6.133734e+01   2.975333e-01
  2.368130e-01   6.208679e+01   3.016625e-01
  2.371120e-01   6.139562e+01   2.985898e-01
  2.374110e-01   6.219335e+01   3.031011e-01
  2.377100e-01   6.185722e+01   2.986773e-01
  2.380090e-01   6.144895e+01   2.990650e-01
  2.383080e-01   6.168918e+01   2.977029e-01
  2.386070e-01   6.161344e+01   2.991191e-01
  2.389060e-01   6.159462e+01   2.987286e-01
  2.392050e-01   6.109704e+01   2.959328e-01
  2.395040e-01   6.135282e+01   2.986007e-01
  2.398020e-01   6.140235e+01   2.966713e-01
  2.401010e-01   6.158687e+01   2.988246e-01
  2.404000e-01   6.139878e+01   2.955419e-01
  2.406990e-01   6.130271e+01   2.969952e-01
  2.409980e-01   6.172360e+01   2.969953e-01
  2.412970e-01   6.094443e+01   2.946686e-01
  2.415960e-01   6.132925e+01   2.964946e-01
  2.418950e-01   6.157063e+01   2.953988e-01
  2.421940e-01   6.116055e+01   2.956376e-01
  2.424930e-01   6.088073e+01   2.958584e-01
  2.427920e-01   6.121382e+01   2.928958e-01
  2.430910e-01   6.112165e+01   2.946520e-01
  2.433890e-01   6.157367e+01   2.947425e-01
  2.436880e-01   6.102063e+01   2.959727e-01
  2.439870e-01   6.082982e+01   2.919757e-01
  2.442860e-01   6.053069e+01   2.907174e-01
  2.445850e-01   6.159951e+01   2.950251e-01
  2.448840e-01   6.075619e+01   2.925606e-01
  2.451830e-01   6.079024e+01   2.941846e-01
  2.454820e-01   6.132369e+01   2.919679e-01
  2.457810e-01   6.121942e+01   2.929092e-01
  2.460800e-01   6.104857e+01   2.928267e-01
  2.463790e-01   6.072590e+01   2.910781e-01
  2.466780e-01   6.173732e+01   2.939272e-01
  2.469770e-01   6.087507e+01   2.910052e-01
  2.472750e-01   6.114201e+01   2.923983e-01
  2.475740e-01   6.172300e+01   2.947691e-01
  2.478730e-01   6.169339e+01   2.899761e-01
  2.481720e-01   6.098079e+01   2.912578e-01
  2.484710e-01   6.097040e+01   2.894244e-01
  2.487700e-01   6.124596e+01   2.931906e-01
  2.490690e-01   6.070446e+01   2.908117e-01
  2.493680e-01   6.103605e+01   2.886357e-01
  2.496670e-01   6.097462e+01   2.924316e-01
  2.499660e-01   6.089208e+01   2.892385e-01
  2.502650e-01   6.053223e+01   2.896511e-01
  2.505640e-01   6.097698e+01   2.877682e-01
  2.508620e-01   6.059482e+01   2.882169e-01
  2.511610e-01   6.153897e+01   2.928038e-01
  2.514600e-01   6.109914e+01   2.885761e-01
  2.517590e-01   6.142608e+01   2.891384e-01
  2.520580e-01   6.075926e+01   2.880848e-01
  2.523570e-01   6.105991e+01   2.891108e-01
  2.526560e-01   6.090701e+01   2.895905e-01
  2.529550e-01   6.085020e+01   2.861330e-01
  2.532540e-01   6.102867e+01   2.864501e-01
  2.535530e-01   6.086527e+01   2.858627e-01
  2.538520e-01   6.062332e+01   2.866231e-01
  2.541510e-01   6.088735e+01   2.857113e-01
  2.544490e-01   6.086742e+01   2.864801e-01
  2.547480e-01   6.061177e+01   2.861849e-01
  2.550470e-01   6.069822e+01   2.846609e-01
  2.553460e-01   6.083573e+01   2.853874e-01
  2.556450e-01   6.054361e+01   2.824058e-01
  2.559440e-01   6.087136e+01   2.860807e-01
  2.562430e-01   6.048120e+01   2.864928e-01
  2.565420e-01   6.094704e+01   2.850421e-01
  2.568410e-01   6.058186e+01   2.833869e-01
  2.571400e-01   6.039770e+01   2.833544e-01
  2.574390e-01   6.029972e+01   2.852430e-01
  2.577380e-01   6.071951e+01   2.852159e-01
  2.580360e-01   6.041069e+01   2.824904e-01
  2.583350e-01   6.081624e+01   2.859512e-01
  2.586340e-01   5.988826e+01   2.806772e-01
  2.589330e-01   6.034838e+01   2.845451e-01
  2.592320e-01   6.054862e+01   2.822204e-01
  2.595310e-01   6.069828e+01   2.835594e-01
  2.598300e-01   6.073772e+01   2.855630e-01
  2.601290e-01   6.052587e+01   2.807031e-01
  2.604280e-01   6.109420e+01   2.854869e-01
  2.607270e-01   6.030468e+01   2.799001e-01
  2.610260e-01   5.988295e+01   2.814510e-01
  2.613250e-01   6.014926e+01   2.826714e-01
  2.616240e-01   6.061395e+01   2.828662e-01
  2.619220e-01   6.029709e+01   2.822247e-01
  2.622210e-01   6.043564e+01   2.797227e-01
  2.625200e-01   6.047849e+01   2.815665e-01
  2.628190e-01   6.089555e+01   2.822416e-01
  2.631180e-01   6.059829e+01   2.798109e-01
  2.634170e-01   6.023455e+01   2.825734e-01
  2.637160e-01   6.038898e+01   2.793273e-01
  2.640150e-01   6.012603e+01   2.814302e-01
  2.643140e-01   6.048168e+01   2.791594e-01
  2.646130e-01   6.066289e+01   2.799600e-01
  2.649120e-01   6.041198e+01   2.823946e-01
  2.652110e-01   6.056442e+01   2.795413e-01
  2.655090e-01   6.017891e+01   2.794158e-01
  2.658080e-01   6.011693e+01   2.776534e-01
  2.661070e-01   6.062060e+01   2.800543e-01
  2.664060e-01   6.023144e+01   2.788672e-01
  2.667050e-01   6.070599e+01   2.802515e-01
  2.670040e-01   6.067710e+01   2.799928e-01
  2.673030e-01   6.048641e+01   2.786948e-01
  2.676020e-01   5.987742e+01   2.773827e-01
  2.679010e-01   6.026683e+01   2.781885e-01
  2.682000e-01   6.027907e+01   2.770873e-01
  2.684990e-01   6.038239e+01   2.783604e-01
  2.687980e-01   6.014942e+01   2.774456e-01
  2.690960e-01   6.009477e+01   2.784553e-01
  2.693950e-01   6.027596e+01   2.759644e-01
  2.696940e-01   5.984499e+01   2.753452e-01
  2.699930e-01   5.993941e+01   2.765858e-01
  2.702920e-01   5.987913e+01   2.761666e-01
  2.705910e-01   6.048838e+01   2.780377e-01
  2.708900e-01   6.057077e+01   2.760843e-01
  2.711890e-01   6.029554e+01   2.773125e-01
  2.714880e-01   6.008968e+01   2.758149e-01
  2.717870e-01   5.987790e+01   2.757915e-01
  2.720860e-01   6.000503e+01   2.750673e-01
  2.723850e-01   6.031419e+01   2.751320e-01
  2.726840e-01   5.994564e+01   2.753917e-01
  2.729820e-01   5.993482e+01   2.751824e-01
  2.732810e-01   5.969670e+01   2.737200e-01
  2.735800e-01   5.975108e+01   2.737536e-01
  2.738790e-01   6.025232e+01   2.754495e-01
  2.741780e-01   6.014456e+01   2.756634e-01
  2.744770e-01   5.910433e+01   2.707422e-01
  2.747760e-01   5.966672e+01   2.733786e-01
  2.750750e-01   5.999920e+01   2.772871e-01
  2.753740e-01   6.008138e+01   2.819169e-01
  2.756730e-01   5.964389e+01   2.823777e-01
  2.759720e-01   6.017636e+01   2.823377e-01
  2.762710e-01   5.970210e+01   2.852579e-01
  2.765690e-01   5.983154e+01   2.848475e-01
  2.768680e-01   5.943862e+01   2.866018e-01
  2.771670e-01   6.024490e+01   2.861385e-01
  2.774660e-01   6.042465e+01   2.873945e-01
  2.777650e-01   6.062922e+01   2.913856e-01
  2.780640e-01   5.949209e+01   2.872573e-01
  2.783630e-01   6.043130e+01   2.899426e-01
  2.786620e-01   5.951147e+01   2.894402e-01
  2.789610e-01   5.994191e+01   2.905935e-01
  2.792600e-01   5.953274e+01   2.924533e-01
  2.795590e-01   5.999857e+01   2.878432e-01
  2.798580e-01   6.008247e+01   2.925774e-01
  2.801560e-01   6.003644e+01   2.920245e-01
  2.804550e-01   6.013306e+01   2.931437e-01
  2.807540e-01   6.011653e+01   2.944449e-01
  2.810530e-01   5.972492e+01   2.907191e-01
  2.813520e-01   6.050120e+01   2.965211e-01
  2.816510e-01   5.993882e+01   2.941218e-01
  2.819500e-01   6.030536e+01   2.951327e-01
  2.822490e-01   6.030247e+01   2.951256e-01
  2.825480e-01   5.997291e+01   2.938684e-01
  2.828470e-01   5.974565e+01   2.967284e-01
  2.831460e-01   6.021287e+01   2.963851e-01
  2.834450e-01   5.972521e+01   2.935972e-01
  2.837430e-01   5.978643e+01   2.954479e-01
  2.840420e-01   5.960004e+01   2.965984e-01
  2.843410e-01   6.020132e+01   3.045953e-01
  2.846400e-01   5.967393e+01   3.053863e-01
  2.849390e-01   5.985331e+01   3.137425e-01
  2.852380e-01   5.941494e+01   3.154929e-01
  2.855370e-01   5.910386e+01   3.177857e-01
  2.858360e-01   5.987165e+01   3.218906e-01
  2.861350e-01   5.926937e+01   3.230958e-01
  2.864340e-01   5.977365e+01   3.292677e-01
  2.867330e-01   5.947407e+01   3.274982e-01
  2.870320e-01   5.961681e+01   3.335183e-01
  2.873310e-01   5.969284e+01   3.306385e-01
  2.876290e-01   5.949746e+01   3.353473e-01
  2.879280e-01   5.929292e+01   3.378309e-01
  2.882270e-01   5.989814e+01   3.358023e-01
  2.885260e-01   5.958584e+01   3.390104e-01
  2.888250e-01   5.875312e+01   3.357760e-01
  2.891240e-01   5.925782e+01   3.423021e-01
  2.894230e-01   5.886735e+01   3.442535e-01
  2.897220e-01   5.863031e+01   3.354249e-01
  2.900210e-01   5.949780e+01   3.468331e-01
  2.903200e-01   5.928208e+01   3.441808e-01
  2.906190e-01   5.914640e+01   3.474874e-01
  2.909180e-01   5.902894e+01   3.480853e-01
  2.912160e-01   5.987900e+01   3.468290e-01
  2.915150e-01   5.880690e+01   3.550453e-01
  2.918140e-01   5.915399e+01   3.478864e-01
  2.921130e-01   5.860602e+01   3.495085e-01
  2.924120e-01   5.901605e+01   3.532755e-01
  2.927110e-01   5.876279e+01   3.515328e-01
  2.930100e-01   5.887974e+01   3.610556e-01
  2.933090e-01   5.909628e+01   3.559178e-01
  2.936080e-01   5.911756e+01   3.535792e-01
  2.939070e-01   5.891563e+01   3.586487e-01
  2.942060e-01   5.891278e+01   3.592643e-01
  2.945050e-01   5.849734e+01   3.655013e-01
  2.948030e-01   5.898357e+01   3.574105e-01
  2.951020e-01   5.845893e+01   3.612501e-01
  2.954010e-01   5.946391e+01   3.660791e-01
  2.957000e-01   5.972146e+01   3.686369e-01
  2.959990e-01   5.844274e+01   3.642300e-01
  2.962980e-01   5.902356e+01   3.666979e-01
  2.965970e-01   5.932007e+01   3.712220e-01
  2.968960e-01   5.948145e+01   3.714979e-01
  2.971950e-01   5.953959e+01   3.700896e-01
  2.974940e-01   5.861381e+01   3.658650e-01
  2.977930e-01   5.918853e+01   3.710388e-01
  2.980920e-01   5.886803e+01   3.702612e-01
  2.983900e-01   5.896909e+01   3.735889e-01
  2.986890e-01   5.860177e+01   3.682879e-01
  2.989880e-01   5.909848e+01   3.737641e-01
  2.992870e-01   5.910636e+01   3.747294e-01
  2.995860e-01   5.884445e+01   3.760355e-01
  2.998850e-01   5.880940e+01   3.737869e-01
  3.001840e-01   5.851047e+01   3.752059e-01
  3.004830e-01   5.906936e+01   3.818962e-01
  3.007820e-01   5.853803e+01   3.786907e-01
  3.010810e-01   5.897193e+01   3.774054e-01
  3.013800e-01   5.882021e+01   3.825953e-01
  3.016790e-01   5.882584e+01   3.816080e-01
  3.019780e-01   5.853683e+01   3.826836e-01
  3.022760e-01   5.897931e+01   3.859228e-01
  3.025750e-01   5.832438e+01   3.817355e-01
  3.028740e-01   5.885457e+01   3.889135e-01
  3.031730e-01   5.861171e+01   3.862727e-01
  3.034720e-01   5.777358e+01   3.850631e-01
  3.037710e-01   5.919186e+01   3.894960e-01
  3.040700e-01   5.863204e+01   3.895065e-01
  3.043690e-01   5.882386e+01   3.947732e-01
  3.046680e-01   5.814004e+01   3.911011e-01
  3.049670e-01   5.879463e+01   3.897789e-01
  3.052660e-01   5.858917e+01   3.959360e-01
  3.055650e-01   5.906395e+01   3.961348e-01
  3.058630e-01   5.871702e+01   4.003630e-01
  3.061620e-01   5.885827e+01   3.935094e-01
  3.064610e-01   5.808009e+01   3.959004e-01
  3.067600e-01   5.847123e+01   4.033362e-01
  3.070590e-01   5.800453e+01   3.956428e-01
  3.073580e-01   5.826534e+01   4.026254e-01
  3.076570e-01   5.876658e+01   3.970987e-01
  3.079560e-01   5.844355e+01   4.023515e-01
  3.082550e-01   5.850172e+01   4.025517e-01
  3.085540e-01   5.883636e+01   4.034053e-01
  3.088530e-01   5.873209e+01   4.081669e-01
  3.091520e-01   5.841345e+01   4.010717e-01
  3.094500e-01   5.837615e+01   4.097101e-01
  3.097490e-01   5.938007e+01   4.113413e-01
  3.100480e-01   5.853293e+01   4.053465e-01
  3.103470e-01   5.842340e+01   4.162706e-01
  3.106460e-01   5.861093e+01   4.047141e-01
  3.109450e-01   5.931484e+01   4.191050e-01
  3.112440e-01   5.817051e+01   4.080559e-01
  3.115430e-01   5.905268e+01   4.165462e-01
  3.118420e-01   5.827554e+01   4.183832e-01
  3.121410e-01   5.860196e+01   4.130280e-01
  3.124400e-01   5.855526e+01   4.203914e-01
  3.127390e-01   5.842692e+01   4.140110e-01
  3.130380e-01   5.901881e+01   4.251242e-01
  3.133360e-01   5.817098e+01   4.196817e-01
  3.136350e-01   5.791239e+01   4.180774e-01
  3.139340e-01   5.904860e+01   4.283723e-01
  3.142330e-01   5.757279e+01   4.165167e-01
  3.145320e-01   5.798305e+01   4.283890e-01
  3.148310e-01   5.848607e+01   4.252773e-01
  3.151300e-01   5.850771e+01   4.253560e-01
  3.154290e-01   5.883127e+01   4.315110e-01
  3.157280e-01   5.801145e+01   4.256467e-01
  3.160270e-01   5.777225e+01   4.330943e-01
  3.163260e-01   5.845493e+01   4.272706e-01
  3.166250e-01   5.799952e+01   4.339454e-01
  3.169230e-01   5.862115e+01   4.336601e-01
  3.172220e-01   5.863754e+01   4.385962e-01
  3.175210e-01   5.791023e+01   4.354891e-01
  3.178200e-01   5.819901e+01   4.335730e-01
  3.181190e-01   5.843993e+01   4.424983e-01
  3.184180e-01   5.888030e+01   4.395032e-01
  3.187170e-01   5.949304e+01   4.496737e-01
  3.190160e-01   5.806098e+01   4.430329e-01
  3.193150e-01   5.795189e+01   4.360244e-01
  3.196140e-01   5.821422e+01   4.484656e-01
  3.199130e-01   5.821163e+01   4.420258e-01
  3.202120e-01   5.783183e+01   4.478112e-01
  3.205100e-01   5.840092e+01   4.487734e-01
  3.208090e-01   5.866033e+01   4.465156e-01
  3.211080e-01   5.838913e+01   4.524658e-01
  3.214070e-01   5.850388e+01   4.451185e-01
  3.217060e-01   5.855378e+01   4.526828e-01
  3.220050e-01   5.844915e+01   4.493696e-01
  3.223040e-01   5.788795e+01   4.451734e-01
  3.226030e-01   5.823920e+01   4.578814e-01
  3.229020e-01   5.844989e+01   4.433241e-01
  3.232010e-01   5.873967e+01   4.568035e-01
  3.235000e-01   5.696563e+01   4.448539e-01
  3.237990e-01   5.732030e+01   4.495606e-01
  3.240970e-01   5.794978e+01   4.589370e-01
  3.243960e-01   5.765042e+01   4.483462e-01
  3.246950e-01   5.818010e+01   4.616305e-01
  3.249940e-01   5.864667e+01   4.555845e-01
  3.252930e-01   5.755189e+01   4.586864e-01
  3.255920e-01   5.843980e+01   4.649221e-01
  3.258910e-01   5.921319e+01   4.634666e-01
  3.261900e-01   5.910557e+01   4.703378e-01
  3.264890e-01   5.751899e+01   4.585553e-01
  3.267880e-01   5.763759e+01   4.626280e-01
  3.270870e-01   5.785441e+01   4.714530e-01
  3.273860e-01   5.816552e+01   4.670461e-01
  3.276850e-01   5.830391e+01   4.732809e-01
  3.279830e-01   5.880485e+01   4.682117e-01
  3.282820e-01   5.765006e+01   4.730343e-01
  3.285810e-01   5.786854e+01   4.719915e-01
  3.288800e-01   5.752385e+01   4.739814e-01
  3.291790e-01   5.776989e+01   4.711085e-01
  3.294780e-01   5.789028e+01   4.789721e-01
  3.297770e-01   5.777992e+01   4.810486e-01
  3.300760e-01   5.772382e+01   4.757907e-01
  3.303750e-01   5.878039e+01   4.877914e-01
  3.306740e-01   5.755134e+01   4.760701e-01
  3.309730e-01   5.869727e+01   4.895521e-01
  3.312720e-01   5.845606e+01   4.922888e-01
  3.315700e-01   5.870459e+01   4.843686e-01
  3.318690e-01   5.847258e+01   4.961900e-01
  3.321680e-01   5.801827e+01   4.830665e-01
  3.324670e-01   5.705991e+01   4.912573e-01
  3.327660e-01   5.869010e+01   4.954560e-01
  3.330650e-01   5.810371e+01   4.935221e-01
  3.333640e-01   5.849410e+01   5.030645e-01
  3.336630e-01   5.781223e+01   4.884979e-01
  3.339620e-01   5.818793e+01   5.046482e-01
  3.342610e-01   5.837885e+01   4.985823e-01
  3.345600e-01   5.883754e+01   5.057004e-01
  3.348590e-01   5.866587e+01   5.139214e-01
  3.351570e-01   5.714027e+01   4.916031e-01
  3.354560e-01   5.818904e+01   5.155330e-01
  3.357550e-01   5.765125e+01   4.965877e-01
  3.360540e-01   5.835436e+01   5.143999e-01
  3.363530e-01   5.769159e+01   5.177310e-01
  3.366520e-01   5.794721e+01   5.036033e-01
  3.369510e-01   5.806713e+01   5.259307e-01
  3.372500e-01   5.683384e+01   4.970151e-01
  3.375490e-01   5.764208e+01   5.213757e-01
  3.378480e-01   5.772505e+01   5.191614e-01
  3.381470e-01   5.804005e+01   5.192922e-01
  3.384460e-01   5.726169e+01   5.296788e-01
  3.387450e-01   5.816541e+01   5.123363e-01
  3.390430e-01   5.840405e+01   5.321788e-01
  3.393420e-01   5.804000e+01   5.278109e-01
  3.396410e-01   5.786565e+01   5.276893e-01
  3.399400e-01   5.777323e+01   5.427170e-01
  3.402390e-01   5.713600e+01   5.139676e-01
  3.405380e-01   5.805816e+01   5.411364e-01
  3.408370e-01   5.818771e+01   5.339446e-01
  3.411360e-01   5.739959e+01   5.337938e-01
  3.414350e-01   5.757440e+01   5.417822e-01
  3.417340e-01   5.864513e+01   5.388457e-01
  3.420330e-01   5.769913e+01   5.506154e-01
  3.423320e-01   5.771729e+01   5.352690e-01
  3.426300e-01   5.754410e+01   5.491109e-01
  3.429290e-01   5.648651e+01   5.417887e-01
  3.432280e-01   5.751815e+01   5.444686e-01
  3.435270e-01   5.825065e+01   5.668240e-01
  3.438260e-01   5.851238e+01   5.454411e-01
  3.441250e-01   5.768627e+01   5.608014e-01
  3.444240e-01   5.805819e+01   5.546483e-01
  3.447230e-01   5.742043e+01   5.563014e-01
  3.450220e-01   5.769643e+01   5.691356e-01
  3.453210e-01   5.736936e+01   5.513481e-01
  3.456200e-01   5.718493e+01   5.717349e-01
  3.459190e-01   5.738096e+01   5.593154e-01
  3.462170e-01   5.710027e+01   5.687323e-01
  3.465160e-01   5.820570e+01   5.733508e-01
  3.468150e-01   5.827408e+01   5.728306e-01
  3.471140e-01   5.736752e+01   5.833516e-01
  3.474130e-01   5.851047e+01   5.731365e-01
  3.477120e-01   5.878525e+01   5.905158e-01
  3.480110e-01   5.719407e+01   5.761622e-01
  3.483100e-01   5.702261e+01   5.770762e-01
  3.486090e-01   5.839691e+01   5.990136e-01
  3.489080e-01   5.726789e+01   5.783161e-01
  3.492070e-01   5.786034e+01   5.972287e-01
  3.495060e-01   5.780648e+01   5.855792e-01
  3.498040e-01   5.765422e+01   5.971405e-01
  3.501030e-01   5.799279e+01   5.998755e-01
  3.504020e-01   5.824795e+01   6.002074e-01
  3.507010e-01   5.774429e+01   6.118133e-01
  3.510000e-01   5.895750e+01   5.989625e-01
  3.512990e-01   5.659692e+01   6.057045e-01
  3.515980e-01   5.616775e+01   5.952766e-01
  3.518970e-01   5.698618e+01   6.130737e-01
  3.521960e-01   5.763540e+01   6.253644e-01
  3.524950e-01   5.672877e+01   5.972443e-01
  3.527940e-01   5.713234e+01   6.260162e-01
  3.530930e-01   5.767672e+01   6.125086e-01
  3.533920e-01   5.734225e+01   6.260280e-01
  3.536900e-01   5.766442e+01   6.300712e-01
  3.539890e-01   5.870152e+01   6.322600e-01
  3.542880e-01   5.786944e+01   6.430335e-01
  3.545870e-01   5.694661e+01   6.128608e-01
  3.548860e-01   5.764312e+01   6.381592e-01
  3.551850e-01   5.708076e+01   6.234705e-01
  3.554840e-01   5.722629e+01   6.358477e-01
  3.557830e-01   5.678975e+01   6.358036e-01
  3.560820e-01   5.689598e+01   6.147415e-01
  3.563810e-01   5.685283e+01   6.349597e-01
  3.566800e-01   5.753024e+01   6.236729e-01
  3.569790e-01   5.811680e+01   6.468612e-01
  3.572770e-01   5.729334e+01   6.410400e-01
  3.575760e-01   5.782382e+01   6.175630e-01
  3.578750e-01   5.794532e+01   6.585971e-01
  3.581740e-01   5.804621e+01   6.298590e-01
  3.584730e-01   5.747373e+01   6.559116e-01
  3.587720e-01   5.729150e+01   6.434810e-01
  3.590710e-01   5.690723e+01   6.400944e-01
  3.593700e-01   5.773157e+01   6.694443e-01
  3.596690e-01   5.671145e+01   6.353651e-01
  3.599680e-01   5.777526e+01   6.710798e-01
  3.602670e-01   5.658304e+01   6.469698e-01
  3.605660e-01   5.650505e+01   6.622949e-01
  3.608640e-01   5.750503e+01   6.852639e-01
  3.611630e-01   5.830063e+01   6.541555e-01
  3.614620e-01   5.737642e+01   6.889857e-01
  3.617610e-01   5.766397e+01   6.649602e-01
  3.620600e-01   5.761563e+01   6.874121e-01
  3.623590e-01   5.703764e+01   6.810009e-01
  3.626580e-01   5.711081e+01   6.814376e-01
  3.629570e-01   5.538146e+01   6.890993e-01
  3.632560e-01   5.624461e+01   6.648838e-01
  3.635550e-01   5.738749e+01   7.129018e-01
  3.638540e-01   5.621149e+01   6.880174e-01
  3.641530e-01   5.675262e+01   6.959976e-01
  3.644510e-01   5.831882e+01   7.361516e-01
  3.647500e-01   5.818974e+01   6.908284e-01
  3.650490e-01   5.835658e+01   7.345828e-01
  3.653480e-01   5.740140e+01   7.113204e-01
  3.656470e-01   5.841361e+01   7.260973e-01
  3.659460e-01   5.739477e+01   7.413341e-01
  3.662450e-01   5.709932e+01   7.077944e-01
  3.665440e-01   5.819584e+01   7.641489e-01
  3.668430e-01   5.650062e+01   7.124065e-01
  3.671420e-01   5.831063e+01   7.549291e-01
  3.674410e-01   5.760983e+01   7.408438e-01
  3.677400e-01   5.671883e+01   7.484415e-01
  3.680390e-01   5.719791e+01   7.807543e-01
  3.683370e-01   5.698265e+01   7.294685e-01
  3.686360e-01   5.760136e+01   7.747971e-01
  3.689350e-01   5.651060e+01   7.510087e-01
  3.692340e-01   5.553662e+01   7.650223e-01
  3.695330e-01   5.769740e+01   8.072923e-01
  3.698320e-01   5.658062e+01   7.455798e-01
  3.701310e-01   5.843134e+01   8.148540e-01
  3.704300e-01   5.804386e+01   7.735057e-01
  3.707290e-01   5.822528e+01   8.158771e-01
  3.710280e-01   5.793461e+01   8.089501e-01
  3.713270e-01   5.888257e+01   8.036003e-01
  3.716260e-01   5.587536e+01   8.299948e-01
  3.719240e-01   5.747433e+01   7.870981e-01
  3.722230e-01   5.879945e+01   8.542319e-01
  3.725220e-01   5.781715e+01   8.179852e-01
  3.728210e-01   5.808985e+01   8.381056e-01
  3.731200e-01   5.767611e+01   8.847111e-01
  3.734190e-01   5.782165e+01   8.081611e-01
  3.737180e-01   5.756056e+01   8.806623e-01
  3.740170e-01   5.778433e+01   8.305914e-01
  3.743160e-01   5.784801e+01   8.892330e-01
  3.746150e-01   5.695424e+01   8.760117e-01
  3.749140e-01   5.583334e+01   8.464456e-01
  3.752130e-01   5.679676e+01   9.148875e-01
  3.755110e-01   5.653946e+01   8.488987e-01
  3.758100e-01   5.682624e+01   9.151249e-01
  3.761090e-01   5.681237e+01   8.876932e-01
  3.764080e-01   5.854990e+01   9.252927e-01
  3.767070e-01   5.777341e+01   9.610233e-01
  3.770060e-01   5.673865e+01   8.743522e-01
  3.773050e-01   5.737100e+01   9.658910e-01
  3.776040e-01   5.780840e+01   9.266261e-01
  3.779030e-01   5.790613e+01   9.580754e-01
  3.782020e-01   5.662743e+01   1.023350e+00
  3.785010e-01   5.620460e+01   8.962102e-01
  3.788000e-01   5.814714e+01   1.031945e+00
  3.790990e-01   5.832089e+01   9.535211e-01
  3.793970e-01   5.705754e+01   1.012448e+00
  3.796960e-01   5.717770e+01   1.008722e+00
  3.799950e-01   5.880261e+01   1.004183e+00
  3.802940e-01   5.618774e+01   1.091281e+00
  3.805930e-01   5.717086e+01   9.600754e-01
  3.808920e-01   5.603311e+01   1.095953e+00
  3.811910e-01   5.992360e+01   1.047590e+00
  3.814900e-01   5.610364e+01   1.066756e+00
  3.817890e-01   5.680810e+01   1.172111e+00
  3.820880e-01   5.835453e+01   1.009570e+00
  3.823870e-01   5.742337e+01   1.186069e+00
  3.826860e-01   5.747703e+01   1.041257e+00
  3.829840e-01   5.738067e+01   1.209422e+00
  3.832830e-01   5.780143e+01   1.160213e+00
  3.835820e-01   5.778883e+01   1.132461e+00
  3.838810e-01   5.742265e+01   1.262113e+00
  3.841800e-01   5.641698e+01   1.106003e+00
  3.844790e-01   5.853310e+01   1.283732e+00
  3.847780e-01   5.564727e+01   1.160074e+00
  3.850770e-01   5.750503e+01   1.282011e+00
  3.853760e-01   5.590745e+01   1.348440e+00
  3.856750e-01   5.639697e+01   1.167862e+00
  3.859740e-01   5.696097e+01   1.385178e+00
  3.862730e-01   5.653496e+01   1.252319e+00
  3.865710e-01   5.618622e+01   1.375726e+00
  3.868700e-01   5.631098e+01   1.402525e+00
  3.871690e-01   5.767277e+01   1.335462e+00
  3.874680e-01   5.544223e+01   1.507830e+00
  3.877670e-01   5.495987e+01   1.325586e+00
  3.880660e-01   5.569014e+01   1.545161e+00
  3.883650e-01   5.774535e+01   1.490978e+00
  3.886640e-01   5.466217e+01   1.513729e+00
  3.889630e-01   5.589547e+01   1.665741e+00
  3.892620e-01   5.863733e+01   1.534084e+00
  3.895610e-01   5.721922e+01   1.731533e+00
  3.898600e-01   5.713649e+01   1.684131e+00
  3.901580e-01   5.632096e+01   1.742256e+00
  3.904570e-01   5.652307e+01   1.951393e+00
  3.907560e-01   5.727162e+01   1.732325e+00
  3.910550e-01   5.959463e+01   2.040481e+00
  3.913540e-01   5.854665e+01   2.022461e+00
  3.916530e-01   5.603152e+01   1.978542e+00
  3.919520e-01   5.623675e+01   2.574904e+00
  3.922510e-01   5.610139e+01   1.979775e+00
  3.925500e-01   5.281775e+01   2.577242e+00
  3.928490e-01   5.711443e+01   2.446513e+00
  3.931480e-01   6.111768e+01   2.772354e+00
  3.934470e-01   0.000000e+00   0.000000e+00
  3.937460e-01   5.470409e+01   2.622861e+00
creator: radaver
creator-version: 3725
header-file: /nas_data/SAXS_data/20151104Workshop/header/JH1_0131.txt
image-file: /nas_data/Pilatus1M/20151104_Workshop/JH1_0131.tif
angular-axis-file: /nas_data/SAXS_data/20151104Workshop/q20151029.dat
beamstop-mask-file: /nas_data/SAXS_data/20151104Workshop/fit2d20151031.msk
detector-response-file: none
beam-center-x: 949.7700
beam-center-y: 918.8000
unit-time: 1.0000
channel-first: 10
channel-last: 1315
Exposure time [s]: 1.093968
Transmitted Beam: 0.484589
Incident Beam: 0.484589
Code: JH1
Concentration [mg/ml]: 1
Run Number: 0131
