# Supplementary material for: SAXS analysis of a soluble cytosolic NgBR construct including extracellular and transmembrane domains
Source: PLoS One. 2018 Jan 18;13(1):e0191371. doi: 10.1371/journal.pone.0191371 (PMC5773207; doi:10.1371/journal.pone.0191371)
Supplement: S1 File — (ZIP) [file pone.0191371.s001.zip › JH1_0132.dat]

Sample:   c= 1.0000 mg/ml  Code: JH1
  3.656810e-03   2.261535e+04   4.130253e+01
  3.955720e-03   2.196772e+04   2.795758e+01
  4.254640e-03   1.906533e+04   2.333970e+01
  4.553560e-03   1.540827e+04   2.022985e+01
  4.852480e-03   1.248921e+04   1.705179e+01
  5.151400e-03   1.051965e+04   1.545990e+01
  5.450320e-03   8.731406e+03   1.337806e+01
  5.749240e-03   7.460666e+03   1.198176e+01
  6.048150e-03   6.374623e+03   1.085606e+01
  6.347070e-03   5.507115e+03   9.586671e+00
  6.645990e-03   4.837096e+03   8.945094e+00
  6.944910e-03   4.259323e+03   8.080955e+00
  7.243830e-03   3.797606e+03   7.393742e+00
  7.542750e-03   3.380481e+03   6.949399e+00
  7.841670e-03   3.055478e+03   6.239557e+00
  8.140580e-03   2.766053e+03   6.018579e+00
  8.439500e-03   2.520771e+03   5.537909e+00
  8.738420e-03   2.313178e+03   5.254374e+00
  9.037340e-03   2.129230e+03   4.874307e+00
  9.336260e-03   1.959913e+03   4.595623e+00
  9.635180e-03   1.820084e+03   4.416054e+00
  9.934100e-03   1.685632e+03   4.111947e+00
  1.023300e-02   1.539309e+03   4.026997e+00
  1.053190e-02   1.427131e+03   3.932804e+00
  1.083090e-02   1.319338e+03   3.781364e+00
  1.112980e-02   1.210274e+03   3.590874e+00
  1.142870e-02   1.127241e+03   3.446091e+00
  1.172760e-02   1.043295e+03   3.306071e+00
  1.202650e-02   9.691843e+02   3.177671e+00
  1.232540e-02   9.006690e+02   3.046506e+00
  1.262440e-02   8.278057e+02   2.866371e+00
  1.292330e-02   7.728985e+02   2.726956e+00
  1.322220e-02   7.189903e+02   2.630138e+00
  1.352110e-02   6.724580e+02   2.518040e+00
  1.382000e-02   6.223613e+02   2.398563e+00
  1.411900e-02   5.795189e+02   2.303272e+00
  1.441790e-02   5.453229e+02   2.218190e+00
  1.471680e-02   5.103659e+02   2.135721e+00
  1.501570e-02   4.749068e+02   2.017613e+00
  1.531460e-02   4.478377e+02   1.950423e+00
  1.561350e-02   4.225531e+02   1.861323e+00
  1.591250e-02   3.966553e+02   1.819271e+00
  1.621140e-02   3.747455e+02   1.737822e+00
  1.651030e-02   3.532791e+02   1.669571e+00
  1.680920e-02   3.368121e+02   1.630196e+00
  1.710810e-02   3.157564e+02   1.581731e+00
  1.740710e-02   3.019011e+02   1.524384e+00
  1.770600e-02   2.876939e+02   1.473127e+00
  1.800490e-02   2.733335e+02   1.424540e+00
  1.830380e-02   2.588943e+02   1.397450e+00
  1.860270e-02   2.452813e+02   1.333800e+00
  1.890170e-02   2.357437e+02   1.307610e+00
  1.920060e-02   2.262005e+02   1.268729e+00
  1.949950e-02   2.162817e+02   1.254888e+00
  1.979840e-02   2.070848e+02   1.204878e+00
  2.009730e-02   2.000705e+02   1.171305e+00
  2.039620e-02   1.922671e+02   1.146154e+00
  2.069520e-02   1.838935e+02   1.114875e+00
  2.099410e-02   1.787989e+02   1.107289e+00
  2.129300e-02   1.709293e+02   1.054276e+00
  2.159190e-02   1.652176e+02   1.072231e+00
  2.189080e-02   1.596787e+02   1.059988e+00
  2.218980e-02   1.537307e+02   1.057975e+00
  2.248870e-02   1.494515e+02   1.061757e+00
  2.278760e-02   1.449902e+02   1.035486e+00
  2.308650e-02   1.412131e+02   1.053360e+00
  2.338540e-02   1.369574e+02   1.035212e+00
  2.368430e-02   1.331433e+02   1.002154e+00
  2.398330e-02   1.294873e+02   1.010787e+00
  2.428220e-02   1.253965e+02   9.725629e-01
  2.458110e-02   1.245256e+02   1.001766e+00
  2.488000e-02   1.204911e+02   9.591224e-01
  2.517890e-02   1.189306e+02   9.415241e-01
  2.547790e-02   1.153696e+02   9.404227e-01
  2.577680e-02   1.121961e+02   9.199492e-01
  2.607570e-02   1.111994e+02   9.232699e-01
  2.637460e-02   1.101595e+02   9.115612e-01
  2.667350e-02   1.070303e+02   8.760330e-01
  2.697250e-02   1.055832e+02   8.432637e-01
  2.727140e-02   1.041423e+02   8.064083e-01
  2.757030e-02   1.017066e+02   7.982450e-01
  2.786920e-02   1.020033e+02   7.902722e-01
  2.816810e-02   9.950726e+01   7.681726e-01
  2.846700e-02   9.913046e+01   7.572508e-01
  2.876600e-02   9.655847e+01   7.383579e-01
  2.906490e-02   9.622566e+01   7.393012e-01
  2.936380e-02   9.360608e+01   7.237391e-01
  2.966270e-02   9.226514e+01   7.132647e-01
  2.996160e-02   9.160665e+01   7.117562e-01
  3.026060e-02   9.060829e+01   6.967189e-01
  3.055950e-02   8.851391e+01   6.876436e-01
  3.085840e-02   8.817589e+01   6.834313e-01
  3.115730e-02   8.755460e+01   6.781679e-01
  3.145620e-02   8.714240e+01   6.700685e-01
  3.175510e-02   8.812373e+01   6.756795e-01
  3.205410e-02   8.606412e+01   6.640979e-01
  3.235300e-02   8.555117e+01   6.594335e-01
  3.265190e-02   8.440926e+01   6.429981e-01
  3.295080e-02   8.323217e+01   6.426859e-01
  3.324970e-02   8.252371e+01   6.391045e-01
  3.354870e-02   8.270823e+01   6.381459e-01
  3.384760e-02   8.234392e+01   6.293869e-01
  3.414650e-02   8.174740e+01   6.271030e-01
  3.444540e-02   8.104622e+01   6.158272e-01
  3.474430e-02   7.983592e+01   6.165901e-01
  3.504330e-02   7.987141e+01   6.090846e-01
  3.534220e-02   7.879281e+01   6.057045e-01
  3.564110e-02   7.882634e+01   6.050867e-01
  3.594000e-02   7.891210e+01   5.938278e-01
  3.623890e-02   7.679450e+01   5.957718e-01
  3.653780e-02   7.671299e+01   5.793497e-01
  3.683680e-02   7.794987e+01   5.915998e-01
  3.713570e-02   7.688923e+01   5.882619e-01
  3.743460e-02   7.599718e+01   5.753071e-01
  3.773350e-02   7.570910e+01   5.735538e-01
  3.803240e-02   7.671097e+01   5.911171e-01
  3.833140e-02   7.469580e+01   5.971652e-01
  3.863030e-02   7.616957e+01   6.124016e-01
  3.892920e-02   7.439751e+01   6.036620e-01
  3.922810e-02   7.462141e+01   6.069390e-01
  3.952700e-02   7.451980e+01   6.025947e-01
  3.982600e-02   7.335967e+01   6.065683e-01
  4.012490e-02   7.374451e+01   5.986789e-01
  4.042380e-02   7.307629e+01   6.037919e-01
  4.072270e-02   7.394615e+01   6.049790e-01
  4.102160e-02   7.242463e+01   5.979384e-01
  4.132050e-02   7.375807e+01   6.042091e-01
  4.161950e-02   7.226543e+01   5.918825e-01
  4.191840e-02   7.239586e+01   6.001810e-01
  4.221730e-02   7.291503e+01   5.945367e-01
  4.251620e-02   7.175898e+01   5.975352e-01
  4.281510e-02   7.273016e+01   5.922620e-01
  4.311410e-02   7.230256e+01   5.912750e-01
  4.341300e-02   7.142008e+01   5.906925e-01
  4.371190e-02   7.073602e+01   5.863398e-01
  4.401080e-02   7.099847e+01   5.874266e-01
  4.430970e-02   7.034325e+01   5.802405e-01
  4.460860e-02   7.159228e+01   5.861136e-01
  4.490760e-02   7.067076e+01   5.838166e-01
  4.520650e-02   7.156921e+01   5.830594e-01
  4.550540e-02   6.990804e+01   5.791783e-01
  4.580430e-02   7.075943e+01   5.804831e-01
  4.610320e-02   6.962754e+01   5.729352e-01
  4.640220e-02   6.926635e+01   5.757819e-01
  4.670110e-02   6.999664e+01   5.701912e-01
  4.700000e-02   6.990471e+01   5.719337e-01
  4.729890e-02   6.960868e+01   5.728576e-01
  4.759780e-02   6.946801e+01   5.715645e-01
  4.789680e-02   6.903981e+01   5.662807e-01
  4.819570e-02   6.887482e+01   5.649083e-01
  4.849460e-02   6.921356e+01   5.683945e-01
  4.879350e-02   6.899289e+01   5.612704e-01
  4.909240e-02   6.939372e+01   5.705478e-01
  4.939130e-02   6.869481e+01   5.580335e-01
  4.969030e-02   6.791987e+01   5.568887e-01
  4.998920e-02   6.812477e+01   5.570540e-01
  5.028810e-02   6.796479e+01   5.543945e-01
  5.058700e-02   6.843391e+01   5.603505e-01
  5.088590e-02   6.821182e+01   5.501490e-01
  5.118490e-02   6.853928e+01   5.587462e-01
  5.148380e-02   6.844282e+01   5.556749e-01
  5.178270e-02   6.730767e+01   5.439370e-01
  5.208160e-02   6.789240e+01   5.521167e-01
  5.238050e-02   6.725492e+01   5.437238e-01
  5.267940e-02   6.762562e+01   5.530095e-01
  5.297840e-02   6.694943e+01   5.431209e-01
  5.327730e-02   6.727242e+01   5.419031e-01
  5.357620e-02   6.759340e+01   5.450903e-01
  5.387510e-02   6.710579e+01   5.399830e-01
  5.417400e-02   6.728588e+01   5.457606e-01
  5.447300e-02   6.722209e+01   5.373642e-01
  5.477190e-02   6.693424e+01   5.374380e-01
  5.507080e-02   6.785339e+01   5.411156e-01
  5.536970e-02   6.639643e+01   5.334467e-01
  5.566860e-02   6.696675e+01   5.394233e-01
  5.596760e-02   6.662223e+01   5.319405e-01
  5.626650e-02   6.775934e+01   5.388938e-01
  5.656540e-02   6.666620e+01   5.327163e-01
  5.686430e-02   6.641044e+01   5.287181e-01
  5.716320e-02   6.619321e+01   5.243530e-01
  5.746210e-02   6.650218e+01   5.308636e-01
  5.776110e-02   6.706022e+01   5.348923e-01
  5.806000e-02   6.660178e+01   5.248141e-01
  5.835890e-02   6.591510e+01   5.226750e-01
  5.865780e-02   6.597754e+01   5.200728e-01
  5.895670e-02   6.602768e+01   5.301590e-01
  5.925570e-02   6.636791e+01   5.193559e-01
  5.955460e-02   6.533878e+01   5.221091e-01
  5.985350e-02   6.615219e+01   5.179533e-01
  6.015240e-02   6.621439e+01   5.198765e-01
  6.045130e-02   6.577306e+01   5.187027e-01
  6.075020e-02   6.581757e+01   5.138862e-01
  6.104920e-02   6.610803e+01   5.188975e-01
  6.134810e-02   6.566335e+01   5.177087e-01
  6.164700e-02   6.560284e+01   5.092688e-01
  6.194590e-02   6.481842e+01   5.143671e-01
  6.224480e-02   6.513538e+01   5.042895e-01
  6.254380e-02   6.544488e+01   5.140725e-01
  6.284270e-02   6.518930e+01   5.147237e-01
  6.314160e-02   6.637774e+01   5.069811e-01
  6.344050e-02   6.640879e+01   5.145495e-01
  6.373940e-02   6.575918e+01   5.035803e-01
  6.403840e-02   6.578332e+01   5.115802e-01
  6.433730e-02   6.540991e+01   5.048287e-01
  6.463620e-02   6.513207e+01   4.996431e-01
  6.493510e-02   6.486106e+01   5.095966e-01
  6.523400e-02   6.513798e+01   5.001743e-01
  6.553290e-02   6.615734e+01   5.066591e-01
  6.583190e-02   6.539792e+01   5.016824e-01
  6.613080e-02   6.548062e+01   4.974519e-01
  6.642970e-02   6.557088e+01   5.070233e-01
  6.672860e-02   6.614113e+01   4.984584e-01
  6.702750e-02   6.626660e+01   5.039759e-01
  6.732650e-02   6.490619e+01   4.952652e-01
  6.762540e-02   6.540504e+01   4.971647e-01
  6.792430e-02   6.462685e+01   4.961910e-01
  6.822320e-02   6.503157e+01   4.898878e-01
  6.852210e-02   6.483113e+01   4.964733e-01
  6.882110e-02   6.571777e+01   4.958738e-01
  6.912000e-02   6.528890e+01   4.937635e-01
  6.941890e-02   6.498190e+01   4.892223e-01
  6.971780e-02   6.579261e+01   4.917845e-01
  7.001670e-02   6.490461e+01   4.947636e-01
  7.031560e-02   6.505925e+01   4.885600e-01
  7.061460e-02   6.385169e+01   4.844762e-01
  7.091350e-02   6.587422e+01   4.906569e-01
  7.121240e-02   6.458421e+01   4.821059e-01
  7.151130e-02   6.482860e+01   4.891227e-01
  7.181020e-02   6.459768e+01   4.816968e-01
  7.210920e-02   6.500828e+01   4.864794e-01
  7.240810e-02   6.453780e+01   4.801038e-01
  7.270700e-02   6.473153e+01   4.868546e-01
  7.300590e-02   6.415228e+01   4.800333e-01
  7.330480e-02   6.500833e+01   4.777958e-01
  7.360370e-02   6.528957e+01   4.847315e-01
  7.390270e-02   6.445411e+01   4.761984e-01
  7.420160e-02   6.423966e+01   4.826640e-01
  7.450050e-02   6.455987e+01   4.748204e-01
  7.479940e-02   6.488542e+01   4.773439e-01
  7.509830e-02   6.401279e+01   4.781469e-01
  7.539730e-02   6.490326e+01   4.743280e-01
  7.569620e-02   6.540370e+01   4.770309e-01
  7.599510e-02   6.392602e+01   4.746865e-01
  7.629400e-02   6.543881e+01   4.741071e-01
  7.659290e-02   6.401840e+01   4.732635e-01
  7.689190e-02   6.467969e+01   4.713492e-01
  7.719080e-02   6.554024e+01   4.770886e-01
  7.748970e-02   6.415743e+01   4.685896e-01
  7.778860e-02   6.476806e+01   4.738337e-01
  7.808750e-02   6.547603e+01   4.729515e-01
  7.838640e-02   6.501869e+01   4.687562e-01
  7.868540e-02   6.436100e+01   4.676381e-01
  7.898430e-02   6.526934e+01   4.684014e-01
  7.928320e-02   6.506613e+01   4.731863e-01
  7.958210e-02   6.514045e+01   4.646374e-01
  7.988100e-02   6.437413e+01   4.672650e-01
  8.018000e-02   6.459955e+01   4.655770e-01
  8.047890e-02   6.463554e+01   4.652929e-01
  8.077780e-02   6.419980e+01   4.629004e-01
  8.107670e-02   6.493870e+01   4.631042e-01
  8.137560e-02   6.419340e+01   4.636988e-01
  8.167450e-02   6.445051e+01   4.617647e-01
  8.197350e-02   6.393334e+01   4.571100e-01
  8.227240e-02   6.477605e+01   4.645623e-01
  8.257130e-02   6.486747e+01   4.553365e-01
  8.287020e-02   6.477489e+01   4.641483e-01
  8.316910e-02   6.417539e+01   4.587703e-01
  8.346810e-02   6.497558e+01   4.572685e-01
  8.376700e-02   6.467548e+01   4.625699e-01
  8.406590e-02   6.428779e+01   4.517686e-01
  8.436480e-02   6.552414e+01   4.631636e-01
  8.466370e-02   6.493640e+01   4.551928e-01
  8.496270e-02   6.468811e+01   4.650693e-01
  8.526160e-02   6.448284e+01   4.789930e-01
  8.556050e-02   6.426965e+01   4.786522e-01
  8.585940e-02   6.469013e+01   4.862271e-01
  8.615830e-02   6.404327e+01   4.837900e-01
  8.645720e-02   6.503689e+01   4.923224e-01
  8.675620e-02   6.448147e+01   4.926558e-01
  8.705510e-02   6.449502e+01   4.917270e-01
  8.735400e-02   6.387023e+01   4.917898e-01
  8.765290e-02   6.405565e+01   4.929984e-01
  8.795180e-02   6.448657e+01   4.986837e-01
  8.825080e-02   6.472981e+01   4.950881e-01
  8.854970e-02   6.416302e+01   4.994782e-01
  8.884860e-02   6.444030e+01   4.985048e-01
  8.914750e-02   6.453147e+01   5.050932e-01
  8.944640e-02   6.418260e+01   5.000702e-01
  8.974530e-02   6.387489e+01   4.947975e-01
  9.004430e-02   7.324108e+01   5.276932e-01
  9.034320e-02   6.377671e+01   4.750206e-01
  9.064210e-02   6.377093e+01   4.741104e-01
  9.094100e-02   6.494096e+01   4.684759e-01
  9.123990e-02   6.441553e+01   4.653276e-01
  9.153890e-02   6.417412e+01   4.669587e-01
  9.183780e-02   6.392209e+01   4.627179e-01
  9.213670e-02   6.445893e+01   4.630149e-01
  9.243560e-02   6.489052e+01   4.633383e-01
  9.273450e-02   6.430169e+01   4.572378e-01
  9.303350e-02   6.343548e+01   4.601367e-01
  9.333240e-02   6.330908e+01   4.494530e-01
  9.363130e-02   6.456026e+01   4.573684e-01
  9.393020e-02   6.376999e+01   4.522353e-01
  9.422910e-02   6.445483e+01   4.558215e-01
  9.452800e-02   6.485512e+01   4.584116e-01
  9.482700e-02   6.432692e+01   4.463060e-01
  9.512590e-02   6.403283e+01   4.535522e-01
  9.542480e-02   6.424522e+01   4.493552e-01
  9.572370e-02   6.306033e+01   4.451921e-01
  9.602260e-02   6.419255e+01   4.514338e-01
  9.632160e-02   6.381586e+01   4.423558e-01
  9.662050e-02   6.394267e+01   4.453368e-01
  9.691940e-02   6.377829e+01   4.447640e-01
  9.721830e-02   6.373307e+01   4.420688e-01
  9.751720e-02   6.395534e+01   4.450151e-01
  9.781610e-02   6.403741e+01   4.409771e-01
  9.811510e-02   6.286227e+01   4.411958e-01
  9.841400e-02   6.411036e+01   4.384134e-01
  9.871290e-02   6.441139e+01   4.426194e-01
  9.901180e-02   6.342562e+01   4.402859e-01
  9.931070e-02   6.374401e+01   4.375068e-01
  9.960970e-02   6.490235e+01   4.446619e-01
  9.990860e-02   6.410752e+01   4.346198e-01
  1.002070e-01   6.437460e+01   4.396655e-01
  1.005060e-01   6.464497e+01   4.381527e-01
  1.008050e-01   6.461183e+01   4.404749e-01
  1.011040e-01   6.380109e+01   4.315616e-01
  1.014030e-01   6.306151e+01   4.310594e-01
  1.017020e-01   6.456678e+01   4.403213e-01
  1.020010e-01   6.381088e+01   4.329371e-01
  1.023000e-01   6.371185e+01   4.305936e-01
  1.025990e-01   6.461750e+01   4.326429e-01
  1.028980e-01   6.416891e+01   4.328038e-01
  1.031970e-01   6.394519e+01   4.344087e-01
  1.034960e-01   6.409361e+01   4.269682e-01
  1.037950e-01   6.402656e+01   4.306600e-01
  1.040930e-01   6.382865e+01   4.264065e-01
  1.043920e-01   6.357674e+01   4.294745e-01
  1.046910e-01   6.496380e+01   4.334679e-01
  1.049900e-01   6.368291e+01   4.233690e-01
  1.052890e-01   6.425085e+01   4.287871e-01
  1.055880e-01   6.442592e+01   4.277512e-01
  1.058870e-01   6.365565e+01   4.267964e-01
  1.061860e-01   6.421177e+01   4.244902e-01
  1.064850e-01   6.420924e+01   4.251149e-01
  1.067840e-01   6.380349e+01   4.260008e-01
  1.070830e-01   6.388973e+01   4.227957e-01
  1.073820e-01   6.364422e+01   4.204260e-01
  1.076800e-01   6.434099e+01   4.224102e-01
  1.079790e-01   6.401004e+01   4.231936e-01
  1.082780e-01   6.437890e+01   4.263129e-01
  1.085770e-01   6.405143e+01   4.162871e-01
  1.088760e-01   6.342102e+01   4.199975e-01
  1.091750e-01   6.475968e+01   4.228506e-01
  1.094740e-01   6.375584e+01   4.204850e-01
  1.097730e-01   6.346127e+01   4.170663e-01
  1.100720e-01   6.347611e+01   4.132293e-01
  1.103710e-01   6.367265e+01   4.202106e-01
  1.106700e-01   6.380117e+01   4.145818e-01
  1.109690e-01   6.429358e+01   4.219444e-01
  1.112670e-01   6.441819e+01   4.148078e-01
  1.115660e-01   6.403846e+01   4.147600e-01
  1.118650e-01   6.322137e+01   4.159751e-01
  1.121640e-01   6.423871e+01   4.133522e-01
  1.124630e-01   6.454434e+01   4.155081e-01
  1.127620e-01   6.470215e+01   4.160158e-01
  1.130610e-01   6.361491e+01   4.119218e-01
  1.133600e-01   6.454209e+01   4.196889e-01
  1.136590e-01   6.499691e+01   4.108876e-01
  1.139580e-01   6.454132e+01   4.140328e-01
  1.142570e-01   6.424102e+01   4.127778e-01
  1.145560e-01   6.419083e+01   4.131981e-01
  1.148550e-01   6.417719e+01   4.119937e-01
  1.151530e-01   6.423229e+01   4.067861e-01
  1.154520e-01   6.458648e+01   4.130158e-01
  1.157510e-01   6.389162e+01   4.062613e-01
  1.160500e-01   6.476626e+01   4.153390e-01
  1.163490e-01   6.457360e+01   4.084238e-01
  1.166480e-01   6.413993e+01   4.098670e-01
  1.169470e-01   6.452823e+01   4.088407e-01
  1.172460e-01   6.426442e+01   4.085657e-01
  1.175450e-01   6.448687e+01   4.059312e-01
  1.178440e-01   6.498004e+01   4.074804e-01
  1.181430e-01   6.503979e+01   4.107403e-01
  1.184420e-01   6.357500e+01   4.038727e-01
  1.187400e-01   6.447058e+01   4.053311e-01
  1.190390e-01   6.487270e+01   4.057715e-01
  1.193380e-01   6.561635e+01   4.080906e-01
  1.196370e-01   6.447812e+01   4.067312e-01
  1.199360e-01   6.465444e+01   4.031935e-01
  1.202350e-01   6.411636e+01   4.044894e-01
  1.205340e-01   6.473151e+01   4.039727e-01
  1.208330e-01   6.426412e+01   4.011731e-01
  1.211320e-01   6.451337e+01   4.051919e-01
  1.214310e-01   6.478106e+01   3.993508e-01
  1.217300e-01   6.385564e+01   4.020374e-01
  1.220290e-01   6.449352e+01   4.026914e-01
  1.223270e-01   6.335461e+01   3.964855e-01
  1.226260e-01   6.445293e+01   3.993823e-01
  1.229250e-01   6.420476e+01   3.970525e-01
  1.232240e-01   6.488418e+01   4.028364e-01
  1.235230e-01   6.463700e+01   4.012709e-01
  1.238220e-01   6.434902e+01   3.969818e-01
  1.241210e-01   6.552329e+01   4.021575e-01
  1.244200e-01   6.474899e+01   3.961610e-01
  1.247190e-01   6.440915e+01   3.997716e-01
  1.250180e-01   6.469492e+01   3.957413e-01
  1.253170e-01   6.462426e+01   3.962889e-01
  1.256160e-01   6.437485e+01   3.980968e-01
  1.259140e-01   6.504105e+01   3.973088e-01
  1.262130e-01   6.477165e+01   3.964852e-01
  1.265120e-01   6.440114e+01   3.925804e-01
  1.268110e-01   6.445028e+01   3.934799e-01
  1.271100e-01   6.448080e+01   3.971303e-01
  1.274090e-01   6.476820e+01   3.947007e-01
  1.277080e-01   6.496484e+01   3.940449e-01
  1.280070e-01   6.431111e+01   3.908209e-01
  1.283060e-01   6.430063e+01   3.922740e-01
  1.286050e-01   6.457506e+01   3.958830e-01
  1.289040e-01   6.468326e+01   3.892629e-01
  1.292030e-01   6.444067e+01   3.934505e-01
  1.295020e-01   6.468209e+01   3.904739e-01
  1.298000e-01   6.394600e+01   3.889757e-01
  1.300990e-01   6.489451e+01   3.894145e-01
  1.303980e-01   6.475199e+01   3.897118e-01
  1.306970e-01   6.460447e+01   3.922055e-01
  1.309960e-01   6.508632e+01   3.914476e-01
  1.312950e-01   6.421982e+01   3.885906e-01
  1.315940e-01   6.454871e+01   3.852848e-01
  1.318930e-01   6.451779e+01   3.880423e-01
  1.321920e-01   6.476904e+01   3.885567e-01
  1.324910e-01   6.421475e+01   3.878506e-01
  1.327900e-01   6.477661e+01   3.873842e-01
  1.330890e-01   6.499685e+01   3.875663e-01
  1.333870e-01   6.476726e+01   3.866444e-01
  1.336860e-01   6.418995e+01   3.842126e-01
  1.339850e-01   6.442000e+01   3.835000e-01
  1.342840e-01   6.511948e+01   3.884081e-01
  1.345830e-01   6.458321e+01   3.853877e-01
  1.348820e-01   6.415316e+01   3.841024e-01
  1.351810e-01   6.479578e+01   3.811714e-01
  1.354800e-01   6.469678e+01   3.852569e-01
  1.357790e-01   6.480766e+01   3.832626e-01
  1.360780e-01   6.486381e+01   3.850519e-01
  1.363770e-01   6.541383e+01   3.862131e-01
  1.366760e-01   6.456821e+01   3.858137e-01
  1.369740e-01   6.491961e+01   4.005628e-01
  1.372730e-01   6.416632e+01   4.003364e-01
  1.375720e-01   6.512071e+01   4.127023e-01
  1.378710e-01   6.482583e+01   4.134910e-01
  1.381700e-01   6.389826e+01   4.122554e-01
  1.384690e-01   6.468072e+01   4.219754e-01
  1.387680e-01   6.458260e+01   4.101412e-01
  1.390670e-01   6.497197e+01   3.996780e-01
  1.393660e-01   6.435147e+01   3.969893e-01
  1.396650e-01   6.447130e+01   3.945506e-01
  1.399640e-01   6.427654e+01   3.949669e-01
  1.402630e-01   6.515703e+01   3.894782e-01
  1.405620e-01   6.519259e+01   3.939866e-01
  1.408600e-01   6.410690e+01   3.894648e-01
  1.411590e-01   6.392850e+01   3.899021e-01
  1.414580e-01   6.441913e+01   3.918900e-01
  1.417570e-01   6.431366e+01   3.841145e-01
  1.420560e-01   6.389561e+01   3.873671e-01
  1.423550e-01   6.475113e+01   3.873080e-01
  1.426540e-01   6.434384e+01   3.825790e-01
  1.429530e-01   6.509207e+01   3.838721e-01
  1.432520e-01   6.474049e+01   3.798812e-01
  1.435510e-01   6.471782e+01   3.825374e-01
  1.438500e-01   6.466527e+01   3.783212e-01
  1.441490e-01   6.521346e+01   3.790327e-01
  1.444470e-01   6.440648e+01   3.791241e-01
  1.447460e-01   6.519270e+01   3.776512e-01
  1.450450e-01   6.472561e+01   3.800622e-01
  1.453440e-01   6.416178e+01   3.724988e-01
  1.456430e-01   6.405019e+01   3.758566e-01
  1.459420e-01   6.445923e+01   3.763950e-01
  1.462410e-01   6.483496e+01   3.757428e-01
  1.465400e-01   6.410759e+01   3.749302e-01
  1.468390e-01   6.480696e+01   3.722387e-01
  1.471380e-01   6.449438e+01   3.743226e-01
  1.474370e-01   6.448480e+01   3.749433e-01
  1.477360e-01   6.462357e+01   3.742664e-01
  1.480340e-01   6.499228e+01   3.717184e-01
  1.483330e-01   6.481908e+01   3.796632e-01
  1.486320e-01   6.510715e+01   3.900520e-01
  1.489310e-01   6.533269e+01   3.924327e-01
  1.492300e-01   6.477944e+01   3.902801e-01
  1.495290e-01   6.475210e+01   3.926533e-01
  1.498280e-01   6.534674e+01   3.990125e-01
  1.501270e-01   6.445767e+01   3.978338e-01
  1.504260e-01   6.593282e+01   3.969697e-01
  1.507250e-01   6.543345e+01   4.013567e-01
  1.510240e-01   6.536048e+01   4.000896e-01
  1.513230e-01   6.502656e+01   4.043521e-01
  1.516210e-01   6.480322e+01   3.994191e-01
  1.519200e-01   6.493369e+01   3.998210e-01
  1.522190e-01   6.526821e+01   4.078308e-01
  1.525180e-01   6.488510e+01   4.017750e-01
  1.528170e-01   6.481139e+01   4.069513e-01
  1.531160e-01   6.639438e+01   4.085827e-01
  1.534150e-01   6.486383e+01   3.980500e-01
  1.537140e-01   6.471584e+01   3.908201e-01
  1.540130e-01   6.541540e+01   3.864515e-01
  1.543120e-01   6.522954e+01   3.861359e-01
  1.546110e-01   6.471412e+01   3.820686e-01
  1.549100e-01   6.543076e+01   3.844083e-01
  1.552090e-01   6.530581e+01   3.861276e-01
  1.555070e-01   6.542357e+01   3.772268e-01
  1.558060e-01   6.472929e+01   3.805236e-01
  1.561050e-01   6.488163e+01   3.771869e-01
  1.564040e-01   6.493213e+01   3.788788e-01
  1.567030e-01   6.507675e+01   3.773152e-01
  1.570020e-01   6.529632e+01   3.759934e-01
  1.573010e-01   6.507138e+01   3.788410e-01
  1.576000e-01   6.546548e+01   3.741251e-01
  1.578990e-01   6.584661e+01   3.771417e-01
  1.581980e-01   6.515236e+01   3.734411e-01
  1.584970e-01   6.509987e+01   3.730790e-01
  1.587960e-01   6.449526e+01   3.747571e-01
  1.590940e-01   6.484654e+01   3.704670e-01
  1.593930e-01   6.523689e+01   3.703355e-01
  1.596920e-01   6.508885e+01   3.709504e-01
  1.599910e-01   6.555202e+01   3.739486e-01
  1.602900e-01   6.581292e+01   3.740578e-01
  1.605890e-01   6.503449e+01   3.663058e-01
  1.608880e-01   6.537494e+01   3.696982e-01
  1.611870e-01   6.533681e+01   3.685703e-01
  1.614860e-01   6.474981e+01   3.673161e-01
  1.617850e-01   6.510941e+01   3.651212e-01
  1.620840e-01   6.558853e+01   3.664621e-01
  1.623830e-01   6.490331e+01   3.661365e-01
  1.626810e-01   6.530620e+01   3.650784e-01
  1.629800e-01   6.488945e+01   3.600361e-01
  1.632790e-01   6.499089e+01   3.614680e-01
  1.635780e-01   6.480228e+01   3.621030e-01
  1.638770e-01   6.504490e+01   3.651385e-01
  1.641760e-01   6.434980e+01   3.614188e-01
  1.644750e-01   6.469442e+01   3.616076e-01
  1.647740e-01   6.546161e+01   3.633562e-01
  1.650730e-01   6.471176e+01   3.626291e-01
  1.653720e-01   6.477740e+01   3.624226e-01
  1.656710e-01   6.450915e+01   3.595513e-01
  1.659700e-01   6.426593e+01   3.604081e-01
  1.662680e-01   6.493487e+01   3.609275e-01
  1.665670e-01   6.460444e+01   3.609694e-01
  1.668660e-01   6.452399e+01   3.573215e-01
  1.671650e-01   6.468330e+01   3.606116e-01
  1.674640e-01   6.475897e+01   3.600555e-01
  1.677630e-01   6.505529e+01   3.589780e-01
  1.680620e-01   6.433704e+01   3.592622e-01
  1.683610e-01   6.488428e+01   3.551639e-01
  1.686600e-01   6.522106e+01   3.609549e-01
  1.689590e-01   6.458046e+01   3.556169e-01
  1.692580e-01   6.538202e+01   3.576314e-01
  1.695570e-01   6.518363e+01   3.616182e-01
  1.698560e-01   6.464019e+01   3.541303e-01
  1.701540e-01   6.521984e+01   3.584915e-01
  1.704530e-01   6.489935e+01   3.546572e-01
  1.707520e-01   6.440544e+01   3.534867e-01
  1.710510e-01   6.448129e+01   3.566423e-01
  1.713500e-01   6.424401e+01   3.524999e-01
  1.716490e-01   6.434815e+01   3.555309e-01
  1.719480e-01   6.511348e+01   3.520008e-01
  1.722470e-01   6.454635e+01   3.527860e-01
  1.725460e-01   6.499405e+01   3.556476e-01
  1.728450e-01   6.447546e+01   3.518734e-01
  1.731440e-01   6.503517e+01   3.539385e-01
  1.734430e-01   6.428281e+01   3.486943e-01
  1.737410e-01   6.439817e+01   3.525611e-01
  1.740400e-01   6.503906e+01   3.535881e-01
  1.743390e-01   6.488773e+01   3.506830e-01
  1.746380e-01   6.434013e+01   3.507902e-01
  1.749370e-01   6.566047e+01   3.520580e-01
  1.752360e-01   6.495980e+01   3.524754e-01
  1.755350e-01   6.498028e+01   3.516405e-01
  1.758340e-01   6.494255e+01   3.468452e-01
  1.761330e-01   6.407428e+01   3.500648e-01
  1.764320e-01   6.487513e+01   3.473483e-01
  1.767310e-01   6.414687e+01   3.497313e-01
  1.770300e-01   6.501817e+01   3.484189e-01
  1.773280e-01   6.505925e+01   3.499175e-01
  1.776270e-01   6.469013e+01   3.477110e-01
  1.779260e-01   6.504999e+01   3.471320e-01
  1.782250e-01   6.455675e+01   3.485635e-01
  1.785240e-01   6.461505e+01   3.454609e-01
  1.788230e-01   6.422082e+01   3.461045e-01
  1.791220e-01   6.459342e+01   3.476233e-01
  1.794210e-01   6.440464e+01   3.438890e-01
  1.797200e-01   6.440164e+01   3.453978e-01
  1.800190e-01   6.432833e+01   3.428517e-01
  1.803180e-01   6.438309e+01   3.465415e-01
  1.806170e-01   6.442821e+01   3.437846e-01
  1.809160e-01   6.470841e+01   3.438630e-01
  1.812140e-01   6.423571e+01   3.434377e-01
  1.815130e-01   6.492377e+01   3.447690e-01
  1.818120e-01   6.435623e+01   3.445997e-01
  1.821110e-01   6.461575e+01   3.413095e-01
  1.824100e-01   6.471264e+01   3.440410e-01
  1.827090e-01   6.440606e+01   3.425612e-01
  1.830080e-01   6.441728e+01   3.427567e-01
  1.833070e-01   6.417029e+01   3.396442e-01
  1.836060e-01   6.451355e+01   3.397427e-01
  1.839050e-01   6.490180e+01   3.447107e-01
  1.842040e-01   6.452882e+01   3.409169e-01
  1.845030e-01   6.457705e+01   3.402328e-01
  1.848010e-01   6.388449e+01   3.401867e-01
  1.851000e-01   6.394541e+01   3.357050e-01
  1.853990e-01   6.420711e+01   3.413727e-01
  1.856980e-01   6.391240e+01   3.381561e-01
  1.859970e-01   6.462065e+01   3.387415e-01
  1.862960e-01   6.420411e+01   3.390878e-01
  1.865950e-01   6.377253e+01   3.361948e-01
  1.868940e-01   6.406922e+01   3.408419e-01
  1.871930e-01   6.406074e+01   3.336769e-01
  1.874920e-01   6.461038e+01   3.382372e-01
  1.877910e-01   6.428972e+01   3.372385e-01
  1.880900e-01   6.472313e+01   3.383733e-01
  1.883880e-01   6.417713e+01   3.386951e-01
  1.886870e-01   6.435251e+01   3.330574e-01
  1.889860e-01   6.394703e+01   3.376077e-01
  1.892850e-01   6.424278e+01   3.358575e-01
  1.895840e-01   6.468506e+01   3.359186e-01
  1.898830e-01   6.370002e+01   3.338146e-01
  1.901820e-01   6.449177e+01   3.355716e-01
  1.904810e-01   6.401344e+01   3.341702e-01
  1.907800e-01   6.399655e+01   3.333560e-01
  1.910790e-01   6.451428e+01   3.340870e-01
  1.913780e-01   6.418775e+01   3.343157e-01
  1.916770e-01   6.341528e+01   3.321447e-01
  1.919750e-01   6.410238e+01   3.347120e-01
  1.922740e-01   6.437794e+01   3.317613e-01
  1.925730e-01   6.416445e+01   3.319640e-01
  1.928720e-01   6.405080e+01   3.324277e-01
  1.931710e-01   6.388605e+01   3.326090e-01
  1.934700e-01   6.417299e+01   3.318350e-01
  1.937690e-01   6.392522e+01   3.302934e-01
  1.940680e-01   6.331754e+01   3.305194e-01
  1.943670e-01   6.410443e+01   3.306065e-01
  1.946660e-01   6.404962e+01   3.310644e-01
  1.949650e-01   6.451177e+01   3.301660e-01
  1.952640e-01   6.406350e+01   3.305010e-01
  1.955630e-01   6.386218e+01   3.311812e-01
  1.958610e-01   6.418377e+01   3.288838e-01
  1.961600e-01   6.399744e+01   3.297348e-01
  1.964590e-01   6.427463e+01   3.289696e-01
  1.967580e-01   6.362316e+01   3.295122e-01
  1.970570e-01   6.393115e+01   3.280894e-01
  1.973560e-01   6.359994e+01   3.254993e-01
  1.976550e-01   6.386052e+01   3.289377e-01
  1.979540e-01   6.382239e+01   3.265010e-01
  1.982530e-01   6.369092e+01   3.279119e-01
  1.985520e-01   6.397464e+01   3.266011e-01
  1.988510e-01   6.303329e+01   3.243327e-01
  1.991500e-01   6.376796e+01   3.284043e-01
  1.994480e-01   6.381643e+01   3.251922e-01
  1.997470e-01   6.389677e+01   3.272715e-01
  2.000460e-01   6.320130e+01   3.216487e-01
  2.003450e-01   6.400846e+01   3.259676e-01
  2.006440e-01   6.315575e+01   3.265313e-01
  2.009430e-01   6.345667e+01   3.222978e-01
  2.012420e-01   6.309246e+01   3.246286e-01
  2.015410e-01   6.383832e+01   3.231254e-01
  2.018400e-01   6.376319e+01   3.236377e-01
  2.021390e-01   6.329825e+01   3.234432e-01
  2.024380e-01   6.329053e+01   3.185743e-01
  2.027370e-01   6.262428e+01   3.218577e-01
  2.030350e-01   6.273205e+01   3.190705e-01
  2.033340e-01   6.350463e+01   3.218613e-01
  2.036330e-01   6.368266e+01   3.198317e-01
  2.039320e-01   6.360940e+01   3.204676e-01
  2.042310e-01   6.355030e+01   3.233787e-01
  2.045300e-01   6.294334e+01   3.171603e-01
  2.048290e-01   6.369641e+01   3.201390e-01
  2.051280e-01   6.330106e+01   3.187363e-01
  2.054270e-01   6.306871e+01   3.176106e-01
  2.057260e-01   6.340225e+01   3.218803e-01
  2.060250e-01   6.348830e+01   3.181262e-01
  2.063240e-01   6.316537e+01   3.198954e-01
  2.066230e-01   6.316705e+01   3.185343e-01
  2.069210e-01   6.278742e+01   3.188000e-01
  2.072200e-01   6.332337e+01   3.194729e-01
  2.075190e-01   6.336713e+01   3.171530e-01
  2.078180e-01   6.325245e+01   3.192940e-01
  2.081170e-01   6.302031e+01   3.170856e-01
  2.084160e-01   6.262972e+01   3.181264e-01
  2.087150e-01   6.370696e+01   3.173352e-01
  2.090140e-01   6.262465e+01   3.160886e-01
  2.093130e-01   6.298458e+01   3.168617e-01
  2.096120e-01   6.306306e+01   3.165244e-01
  2.099110e-01   6.284763e+01   3.145292e-01
  2.102100e-01   6.307489e+01   3.166875e-01
  2.105080e-01   6.287149e+01   3.177882e-01
  2.108070e-01   6.308833e+01   3.153943e-01
  2.111060e-01   6.345430e+01   3.155174e-01
  2.114050e-01   6.261435e+01   3.138140e-01
  2.117040e-01   6.357432e+01   3.212054e-01
  2.120030e-01   6.260101e+01   3.246584e-01
  2.123020e-01   6.287284e+01   3.277117e-01
  2.126010e-01   6.304910e+01   3.255277e-01
  2.129000e-01   6.273803e+01   3.279549e-01
  2.131990e-01   6.262484e+01   3.305258e-01
  2.134980e-01   6.307459e+01   3.337233e-01
  2.137970e-01   6.267246e+01   3.301936e-01
  2.140950e-01   6.312070e+01   3.332219e-01
  2.143940e-01   6.298029e+01   3.341000e-01
  2.146930e-01   6.278993e+01   3.339087e-01
  2.149920e-01   6.316991e+01   3.352333e-01
  2.152910e-01   6.263379e+01   3.342811e-01
  2.155900e-01   6.281683e+01   3.376566e-01
  2.158890e-01   6.283679e+01   3.377102e-01
  2.161880e-01   6.280999e+01   3.361853e-01
  2.164870e-01   6.291781e+01   3.377653e-01
  2.167860e-01   6.263219e+01   3.306982e-01
  2.170850e-01   6.257783e+01   3.279834e-01
  2.173840e-01   6.276528e+01   3.253747e-01
  2.176820e-01   6.268865e+01   3.237315e-01
  2.179810e-01   6.304983e+01   3.256748e-01
  2.182800e-01   6.279910e+01   3.207628e-01
  2.185790e-01   6.265571e+01   3.219385e-01
  2.188780e-01   6.276961e+01   3.187548e-01
  2.191770e-01   6.298654e+01   3.213808e-01
  2.194760e-01   6.175749e+01   3.190633e-01
  2.197750e-01   6.280100e+01   3.185612e-01
  2.200740e-01   6.261348e+01   3.160605e-01
  2.203730e-01   6.245643e+01   3.174142e-01
  2.206720e-01   6.197402e+01   3.152435e-01
  2.209710e-01   6.288736e+01   3.197405e-01
  2.212700e-01   6.236336e+01   3.139710e-01
  2.215680e-01   6.169800e+01   3.150770e-01
  2.218670e-01   6.206926e+01   3.117956e-01
  2.221660e-01   6.195684e+01   3.149321e-01
  2.224650e-01   6.223846e+01   3.131319e-01
  2.227640e-01   6.260491e+01   3.137903e-01
  2.230630e-01   6.277638e+01   3.151411e-01
  2.233620e-01   6.276893e+01   3.143322e-01
  2.236610e-01   6.203697e+01   3.124941e-01
  2.239600e-01   6.194141e+01   3.086671e-01
  2.242590e-01   6.261809e+01   3.134315e-01
  2.245580e-01   6.202157e+01   3.110307e-01
  2.248570e-01   6.224163e+01   3.134018e-01
  2.251550e-01   6.228147e+01   3.098926e-01
  2.254540e-01   6.274798e+01   3.113057e-01
  2.257530e-01   6.187788e+01   3.114439e-01
  2.260520e-01   6.235447e+01   3.088142e-01
  2.263510e-01   6.226445e+01   3.095972e-01
  2.266500e-01   6.274433e+01   3.106612e-01
  2.269490e-01   6.212235e+01   3.077401e-01
  2.272480e-01   6.203225e+01   3.100334e-01
  2.275470e-01   6.206011e+01   3.059823e-01
  2.278460e-01   6.187874e+01   3.090154e-01
  2.281450e-01   6.188799e+01   3.062936e-01
  2.284440e-01   6.256427e+01   3.094588e-01
  2.287420e-01   6.185651e+01   3.085813e-01
  2.290410e-01   6.226312e+01   3.034627e-01
  2.293400e-01   6.216803e+01   3.079777e-01
  2.296390e-01   6.162315e+01   3.051474e-01
  2.299380e-01   6.241249e+01   3.075888e-01
  2.302370e-01   6.204186e+01   3.060597e-01
  2.305360e-01   6.140919e+01   3.025634e-01
  2.308350e-01   6.253875e+01   3.096471e-01
  2.311340e-01   6.188356e+01   3.022993e-01
  2.314330e-01   6.181568e+01   3.042856e-01
  2.317320e-01   6.205106e+01   3.059599e-01
  2.320310e-01   6.177392e+01   3.021497e-01
  2.323290e-01   6.137231e+01   3.058767e-01
  2.326280e-01   6.114943e+01   2.999143e-01
  2.329270e-01   6.139246e+01   3.009796e-01
  2.332260e-01   6.191008e+01   3.037948e-01
  2.335250e-01   6.174393e+01   3.026700e-01
  2.338240e-01   6.262539e+01   3.060290e-01
  2.341230e-01   6.181830e+01   2.995704e-01
  2.344220e-01   6.170915e+01   3.023469e-01
  2.347210e-01   6.166367e+01   3.021168e-01
  2.350200e-01   6.172123e+01   3.014309e-01
  2.353190e-01   6.236191e+01   3.033467e-01
  2.356180e-01   6.187421e+01   2.987872e-01
  2.359170e-01   6.186828e+01   3.030939e-01
  2.362150e-01   6.105692e+01   2.991046e-01
  2.365140e-01   6.160584e+01   2.981385e-01
  2.368130e-01   6.170749e+01   3.006939e-01
  2.371120e-01   6.183136e+01   2.996021e-01
  2.374110e-01   6.173293e+01   3.019312e-01
  2.377100e-01   6.140736e+01   2.975441e-01
  2.380090e-01   6.175478e+01   2.997628e-01
  2.383080e-01   6.201946e+01   2.984534e-01
  2.386070e-01   6.154538e+01   2.989084e-01
  2.389060e-01   6.124135e+01   2.978255e-01
  2.392050e-01   6.126334e+01   2.962902e-01
  2.395040e-01   6.077340e+01   2.971422e-01
  2.398020e-01   6.172045e+01   2.973936e-01
  2.401010e-01   6.191170e+01   2.995661e-01
  2.404000e-01   6.093074e+01   2.943686e-01
  2.406990e-01   6.150274e+01   2.974342e-01
  2.409980e-01   6.138627e+01   2.961377e-01
  2.412970e-01   6.103275e+01   2.948373e-01
  2.415960e-01   6.145965e+01   2.967646e-01
  2.418950e-01   6.196564e+01   2.962998e-01
  2.421940e-01   6.134627e+01   2.960412e-01
  2.424930e-01   6.124314e+01   2.966926e-01
  2.427920e-01   6.113919e+01   2.926727e-01
  2.430910e-01   6.098382e+01   2.942749e-01
  2.433890e-01   6.103311e+01   2.934013e-01
  2.436880e-01   6.138672e+01   2.968141e-01
  2.439870e-01   6.071888e+01   2.916650e-01
  2.442860e-01   6.103715e+01   2.918868e-01
  2.445850e-01   6.128699e+01   2.942310e-01
  2.448840e-01   6.134755e+01   2.939364e-01
  2.451830e-01   6.114893e+01   2.950064e-01
  2.454820e-01   6.176227e+01   2.929656e-01
  2.457810e-01   6.160013e+01   2.937739e-01
  2.460800e-01   6.150604e+01   2.938772e-01
  2.463790e-01   6.102408e+01   2.917476e-01
  2.466780e-01   6.134505e+01   2.929475e-01
  2.469770e-01   6.115280e+01   2.916240e-01
  2.472750e-01   6.070966e+01   2.913184e-01
  2.475740e-01   6.132288e+01   2.937676e-01
  2.478730e-01   6.082170e+01   2.878765e-01
  2.481720e-01   6.128213e+01   2.919322e-01
  2.484710e-01   6.078981e+01   2.889516e-01
  2.487700e-01   6.123298e+01   2.931150e-01
  2.490690e-01   6.072642e+01   2.908201e-01
  2.493680e-01   6.076099e+01   2.879409e-01
  2.496670e-01   6.093087e+01   2.922823e-01
  2.499660e-01   6.105627e+01   2.895842e-01
  2.502650e-01   6.106531e+01   2.908796e-01
  2.505640e-01   6.108066e+01   2.879690e-01
  2.508620e-01   6.053668e+01   2.880349e-01
  2.511610e-01   6.059272e+01   2.904998e-01
  2.514600e-01   6.098112e+01   2.882535e-01
  2.517590e-01   6.098157e+01   2.880465e-01
  2.520580e-01   6.057149e+01   2.875956e-01
  2.523570e-01   6.076220e+01   2.883614e-01
  2.526560e-01   6.064901e+01   2.889326e-01
  2.529550e-01   6.079272e+01   2.859544e-01
  2.532540e-01   6.056255e+01   2.853108e-01
  2.535530e-01   6.046426e+01   2.848762e-01
  2.538520e-01   6.072820e+01   2.868273e-01
  2.541510e-01   6.078710e+01   2.854326e-01
  2.544490e-01   6.067236e+01   2.859773e-01
  2.547480e-01   6.050826e+01   2.858970e-01
  2.550470e-01   6.061306e+01   2.844180e-01
  2.553460e-01   6.111036e+01   2.859874e-01
  2.556450e-01   6.041065e+01   2.820527e-01
  2.559440e-01   6.076820e+01   2.857948e-01
  2.562430e-01   6.124564e+01   2.882539e-01
  2.565420e-01   5.991035e+01   2.825646e-01
  2.568410e-01   6.064961e+01   2.835023e-01
  2.571400e-01   6.112357e+01   2.850087e-01
  2.574390e-01   6.091405e+01   2.866488e-01
  2.577380e-01   6.098769e+01   2.858016e-01
  2.580360e-01   6.037518e+01   2.823645e-01
  2.583350e-01   6.091068e+01   2.861296e-01
  2.586340e-01   6.065122e+01   2.824166e-01
  2.589330e-01   6.014362e+01   2.840188e-01
  2.592320e-01   6.056179e+01   2.822083e-01
  2.595310e-01   6.079904e+01   2.837516e-01
  2.598300e-01   6.060654e+01   2.852112e-01
  2.601290e-01   6.026022e+01   2.800439e-01
  2.604280e-01   6.044483e+01   2.839225e-01
  2.607270e-01   6.027078e+01   2.797790e-01
  2.610260e-01   6.037919e+01   2.825718e-01
  2.613250e-01   6.060776e+01   2.837036e-01
  2.616240e-01   6.014158e+01   2.817191e-01
  2.619220e-01   6.070268e+01   2.831293e-01
  2.622210e-01   5.997853e+01   2.786205e-01
  2.625200e-01   6.053876e+01   2.816640e-01
  2.628190e-01   6.008849e+01   2.803225e-01
  2.631180e-01   6.040939e+01   2.793321e-01
  2.634170e-01   6.023349e+01   2.825280e-01
  2.637160e-01   6.028281e+01   2.790393e-01
  2.640150e-01   6.006168e+01   2.812368e-01
  2.643140e-01   5.995580e+01   2.779010e-01
  2.646130e-01   6.032156e+01   2.791289e-01
  2.649120e-01   6.034217e+01   2.821885e-01
  2.652110e-01   6.038093e+01   2.790752e-01
  2.655090e-01   6.002316e+01   2.790116e-01
  2.658080e-01   6.068710e+01   2.789246e-01
  2.661070e-01   6.015209e+01   2.789277e-01
  2.664060e-01   6.014216e+01   2.786181e-01
  2.667050e-01   6.065781e+01   2.800977e-01
  2.670040e-01   6.011232e+01   2.786444e-01
  2.673030e-01   5.975430e+01   2.769610e-01
  2.676020e-01   5.989649e+01   2.773848e-01
  2.679010e-01   6.014712e+01   2.778699e-01
  2.682000e-01   6.048869e+01   2.775266e-01
  2.684990e-01   6.035379e+01   2.782522e-01
  2.687980e-01   6.085783e+01   2.790323e-01
  2.690960e-01   5.996430e+01   2.781107e-01
  2.693950e-01   6.014145e+01   2.756145e-01
  2.696940e-01   6.010671e+01   2.759047e-01
  2.699930e-01   6.029122e+01   2.773542e-01
  2.702920e-01   5.964576e+01   2.755861e-01
  2.705910e-01   6.013656e+01   2.771859e-01
  2.708900e-01   5.956987e+01   2.737521e-01
  2.711890e-01   6.043916e+01   2.776004e-01
  2.714880e-01   6.033848e+01   2.763434e-01
  2.717870e-01   6.006290e+01   2.761753e-01
  2.720860e-01   6.033473e+01   2.757801e-01
  2.723850e-01   6.034105e+01   2.751515e-01
  2.726840e-01   6.014751e+01   2.758131e-01
  2.729820e-01   6.023492e+01   2.758286e-01
  2.732810e-01   5.959953e+01   2.734557e-01
  2.735800e-01   6.002633e+01   2.743418e-01
  2.738790e-01   6.008045e+01   2.750145e-01
  2.741780e-01   5.974737e+01   2.747100e-01
  2.744770e-01   5.979929e+01   2.722879e-01
  2.747760e-01   6.041744e+01   2.750513e-01
  2.750750e-01   6.010012e+01   2.774781e-01
  2.753740e-01   6.003007e+01   2.817537e-01
  2.756730e-01   6.044371e+01   2.842216e-01
  2.759720e-01   5.984291e+01   2.815116e-01
  2.762710e-01   5.966490e+01   2.851257e-01
  2.765690e-01   5.964391e+01   2.843574e-01
  2.768680e-01   5.965129e+01   2.870705e-01
  2.771670e-01   5.960979e+01   2.845831e-01
  2.774660e-01   6.003735e+01   2.864285e-01
  2.777650e-01   5.986882e+01   2.895086e-01
  2.780640e-01   5.997320e+01   2.883727e-01
  2.783630e-01   5.951040e+01   2.876812e-01
  2.786620e-01   5.998314e+01   2.905408e-01
  2.789610e-01   6.018144e+01   2.911293e-01
  2.792600e-01   5.984356e+01   2.931712e-01
  2.795590e-01   6.007699e+01   2.879875e-01
  2.798580e-01   5.991182e+01   2.921173e-01
  2.801560e-01   5.976829e+01   2.913274e-01
  2.804550e-01   6.003623e+01   2.928631e-01
  2.807540e-01   5.991662e+01   2.939103e-01
  2.810530e-01   5.984967e+01   2.909784e-01
  2.813520e-01   5.998887e+01   2.952181e-01
  2.816510e-01   6.001296e+01   2.942590e-01
  2.819500e-01   5.991019e+01   2.941194e-01
  2.822490e-01   5.982211e+01   2.939031e-01
  2.825480e-01   5.973157e+01   2.932320e-01
  2.828470e-01   5.982622e+01   2.968833e-01
  2.831460e-01   6.020334e+01   2.963166e-01
  2.834450e-01   5.971141e+01   2.935187e-01
  2.837430e-01   5.948658e+01   2.946614e-01
  2.840420e-01   6.031382e+01   2.983239e-01
  2.843410e-01   5.989031e+01   3.037614e-01
  2.846400e-01   6.006046e+01   3.063273e-01
  2.849390e-01   5.898843e+01   3.114201e-01
  2.852380e-01   5.947896e+01   3.156149e-01
  2.855370e-01   5.978284e+01   3.195573e-01
  2.858360e-01   5.948497e+01   3.208007e-01
  2.861350e-01   5.942041e+01   3.234581e-01
  2.864340e-01   5.964490e+01   3.288630e-01
  2.867330e-01   5.959843e+01   3.277906e-01
  2.870320e-01   5.917716e+01   3.322358e-01
  2.873310e-01   5.923348e+01   3.293139e-01
  2.876290e-01   5.925832e+01   3.346219e-01
  2.879280e-01   5.869187e+01   3.360632e-01
  2.882270e-01   5.920431e+01   3.338011e-01
  2.885260e-01   5.917632e+01   3.377921e-01
  2.888250e-01   5.913047e+01   3.368014e-01
  2.891240e-01   5.909553e+01   3.417812e-01
  2.894230e-01   5.919161e+01   3.451479e-01
  2.897220e-01   5.860100e+01   3.352901e-01
  2.900210e-01   5.938474e+01   3.464508e-01
  2.903200e-01   5.915621e+01   3.437630e-01
  2.906190e-01   6.026522e+01   3.507053e-01
  2.909180e-01   5.928188e+01   3.487773e-01
  2.912160e-01   5.923624e+01   3.449101e-01
  2.915150e-01   5.991837e+01   3.583304e-01
  2.918140e-01   5.924239e+01   3.480934e-01
  2.921130e-01   5.923210e+01   3.513171e-01
  2.924120e-01   5.949494e+01   3.546521e-01
  2.927110e-01   5.901194e+01   3.522238e-01
  2.930100e-01   5.947496e+01   3.628209e-01
  2.933090e-01   5.927335e+01   3.563964e-01
  2.936080e-01   5.939769e+01   3.543622e-01
  2.939070e-01   5.880607e+01   3.582607e-01
  2.942060e-01   5.914676e+01   3.599224e-01
  2.945050e-01   5.926266e+01   3.678286e-01
  2.948030e-01   5.949177e+01   3.588925e-01
  2.951020e-01   5.921111e+01   3.635116e-01
  2.954010e-01   5.930392e+01   3.655308e-01
  2.957000e-01   5.938714e+01   3.675479e-01
  2.959990e-01   5.896962e+01   3.658126e-01
  2.962980e-01   5.926983e+01   3.674063e-01
  2.965970e-01   6.005916e+01   3.734707e-01
  2.968960e-01   5.902036e+01   3.699991e-01
  2.971950e-01   5.857402e+01   3.670207e-01
  2.974940e-01   5.908458e+01   3.672756e-01
  2.977930e-01   5.870086e+01   3.694509e-01
  2.980920e-01   5.879894e+01   3.699876e-01
  2.983900e-01   5.861283e+01   3.724021e-01
  2.986890e-01   5.900279e+01   3.694898e-01
  2.989880e-01   5.900019e+01   3.733965e-01
  2.992870e-01   5.869416e+01   3.733638e-01
  2.995860e-01   5.845423e+01   3.747297e-01
  2.998850e-01   5.922855e+01   3.750596e-01
  3.001840e-01   5.947649e+01   3.782332e-01
  3.004830e-01   5.923655e+01   3.823782e-01
  3.007820e-01   5.900517e+01   3.801410e-01
  3.010810e-01   5.851457e+01   3.758819e-01
  3.013800e-01   5.843664e+01   3.812879e-01
  3.016790e-01   5.870404e+01   3.811549e-01
  3.019780e-01   5.913681e+01   3.845814e-01
  3.022760e-01   5.848680e+01   3.842498e-01
  3.025750e-01   5.883369e+01   3.833404e-01
  3.028740e-01   5.888295e+01   3.889482e-01
  3.031730e-01   5.787116e+01   3.837664e-01
  3.034720e-01   5.881823e+01   3.884698e-01
  3.037710e-01   5.873831e+01   3.879420e-01
  3.040700e-01   5.800117e+01   3.873465e-01
  3.043690e-01   5.860471e+01   3.939773e-01
  3.046680e-01   5.840117e+01   3.919189e-01
  3.049670e-01   5.829112e+01   3.880474e-01
  3.052660e-01   5.863825e+01   3.960417e-01
  3.055650e-01   5.813766e+01   3.929566e-01
  3.058630e-01   5.899939e+01   4.012635e-01
  3.061620e-01   5.846429e+01   3.921306e-01
  3.064610e-01   5.967305e+01   4.012320e-01
  3.067600e-01   5.900140e+01   4.050991e-01
  3.070590e-01   5.779807e+01   3.948781e-01
  3.073580e-01   5.836447e+01   4.029066e-01
  3.076570e-01   5.827394e+01   3.953707e-01
  3.079560e-01   5.829843e+01   4.017907e-01
  3.082550e-01   5.949746e+01   4.059015e-01
  3.085540e-01   5.805257e+01   4.006485e-01
  3.088530e-01   5.844486e+01   4.071058e-01
  3.091520e-01   5.789743e+01   3.992357e-01
  3.094500e-01   5.883274e+01   4.112469e-01
  3.097490e-01   5.844194e+01   4.080170e-01
  3.100480e-01   5.838888e+01   4.047859e-01
  3.103470e-01   5.848572e+01   4.164294e-01
  3.106460e-01   5.914350e+01   4.064869e-01
  3.109450e-01   5.885277e+01   4.174060e-01
  3.112440e-01   5.867651e+01   4.097646e-01
  3.115430e-01   5.793031e+01   4.125061e-01
  3.118420e-01   5.914368e+01   4.214241e-01
  3.121410e-01   5.833681e+01   4.120300e-01
  3.124400e-01   5.780429e+01   4.176236e-01
  3.127390e-01   5.793113e+01   4.121882e-01
  3.130380e-01   5.893966e+01   4.247745e-01
  3.133360e-01   5.824412e+01   4.198818e-01
  3.136350e-01   5.758705e+01   4.168381e-01
  3.139340e-01   5.906484e+01   4.283662e-01
  3.142330e-01   5.789872e+01   4.176306e-01
  3.145320e-01   5.848751e+01   4.301832e-01
  3.148310e-01   5.878673e+01   4.263043e-01
  3.151300e-01   5.769545e+01   4.223289e-01
  3.154290e-01   5.802240e+01   4.284693e-01
  3.157280e-01   5.818741e+01   4.262271e-01
  3.160270e-01   5.758918e+01   4.323419e-01
  3.163260e-01   5.813745e+01   4.260441e-01
  3.166250e-01   5.807604e+01   4.341656e-01
  3.169230e-01   5.834037e+01   4.325546e-01
  3.172220e-01   5.775064e+01   4.352006e-01
  3.175210e-01   5.803997e+01   4.359105e-01
  3.178200e-01   5.841706e+01   4.343186e-01
  3.181190e-01   5.868680e+01   4.433646e-01
  3.184180e-01   5.833769e+01   4.374069e-01
  3.187170e-01   5.813285e+01   4.444360e-01
  3.190160e-01   5.758712e+01   4.411543e-01
  3.193150e-01   5.733741e+01   4.336407e-01
  3.196140e-01   5.838305e+01   4.490473e-01
  3.199130e-01   5.885834e+01   4.444069e-01
  3.202120e-01   5.860463e+01   4.507248e-01
  3.205100e-01   5.797639e+01   4.470714e-01
  3.208090e-01   5.753823e+01   4.421572e-01
  3.211080e-01   5.751615e+01   4.490025e-01
  3.214070e-01   5.852675e+01   4.451379e-01
  3.217060e-01   5.869694e+01   4.531671e-01
  3.220050e-01   5.854538e+01   4.496711e-01
  3.223040e-01   5.837347e+01   4.469685e-01
  3.226030e-01   5.790122e+01   4.564815e-01
  3.229020e-01   5.871114e+01   4.442463e-01
  3.232010e-01   5.847324e+01   4.556971e-01
  3.235000e-01   5.802840e+01   4.489163e-01
  3.237990e-01   5.851896e+01   4.541678e-01
  3.240970e-01   5.801212e+01   4.591141e-01
  3.243960e-01   5.901675e+01   4.535592e-01
  3.246950e-01   5.847002e+01   4.627090e-01
  3.249940e-01   5.850503e+01   4.549650e-01
  3.252930e-01   5.808627e+01   4.607410e-01
  3.255920e-01   5.888426e+01   4.666159e-01
  3.258910e-01   5.826320e+01   4.596640e-01
  3.261900e-01   5.815596e+01   4.664733e-01
  3.264890e-01   5.814839e+01   4.609873e-01
  3.267880e-01   5.808782e+01   4.643609e-01
  3.270870e-01   5.852433e+01   4.741027e-01
  3.273860e-01   5.780670e+01   4.655326e-01
  3.276850e-01   5.771778e+01   4.708245e-01
  3.279830e-01   5.809753e+01   4.653166e-01
  3.282820e-01   5.769464e+01   4.731453e-01
  3.285810e-01   5.695811e+01   4.681928e-01
  3.288800e-01   5.800614e+01   4.758920e-01
  3.291790e-01   5.799815e+01   4.719666e-01
  3.294780e-01   5.763896e+01   4.778588e-01
  3.297770e-01   5.792253e+01   4.815687e-01
  3.300760e-01   5.826693e+01   4.779511e-01
  3.303750e-01   5.819195e+01   4.852700e-01
  3.306740e-01   5.839998e+01   4.794944e-01
  3.309730e-01   5.824270e+01   4.875787e-01
  3.312720e-01   5.854607e+01   4.925929e-01
  3.315700e-01   5.909429e+01   4.858998e-01
  3.318690e-01   5.799601e+01   4.940888e-01
  3.321680e-01   5.774735e+01   4.818641e-01
  3.324670e-01   5.620541e+01   4.874910e-01
  3.327660e-01   5.709592e+01   4.886065e-01
  3.330650e-01   5.845065e+01   4.949182e-01
  3.333640e-01   5.836388e+01   5.024280e-01
  3.336630e-01   5.701891e+01   4.850610e-01
  3.339620e-01   5.775460e+01   5.026893e-01
  3.342610e-01   5.798227e+01   4.968104e-01
  3.345600e-01   5.889355e+01   5.058642e-01
  3.348590e-01   5.721235e+01   5.074379e-01
  3.351570e-01   5.773601e+01   4.940842e-01
  3.354560e-01   5.815311e+01   5.152956e-01
  3.357550e-01   5.650484e+01   4.915509e-01
  3.360540e-01   5.690871e+01   5.079111e-01
  3.363530e-01   5.811532e+01   5.195499e-01
  3.366520e-01   5.769772e+01   5.024417e-01
  3.369510e-01   5.858285e+01   5.281808e-01
  3.372500e-01   5.777251e+01   5.010265e-01
  3.375490e-01   5.761986e+01   5.211960e-01
  3.378480e-01   5.748347e+01   5.179953e-01
  3.381470e-01   5.762762e+01   5.173653e-01
  3.384460e-01   5.742553e+01   5.303556e-01
  3.387450e-01   5.789962e+01   5.110868e-01
  3.390430e-01   5.721316e+01   5.266452e-01
  3.393420e-01   5.772488e+01   5.262962e-01
  3.396410e-01   5.810786e+01   5.287122e-01
  3.399400e-01   5.814304e+01   5.443685e-01
  3.402390e-01   5.842206e+01   5.196409e-01
  3.405380e-01   5.792961e+01   5.404549e-01
  3.408370e-01   5.855700e+01   5.355549e-01
  3.411360e-01   5.853844e+01   5.389813e-01
  3.414350e-01   5.753653e+01   5.415218e-01
  3.417340e-01   5.800863e+01   5.358322e-01
  3.420330e-01   5.617404e+01   5.432073e-01
  3.423320e-01   5.834986e+01   5.381125e-01
  3.426300e-01   5.742186e+01   5.484441e-01
  3.429290e-01   5.835514e+01   5.505937e-01
  3.432280e-01   5.820657e+01   5.476340e-01
  3.435270e-01   5.827156e+01   5.668397e-01
  3.438260e-01   5.833704e+01   5.445406e-01
  3.441250e-01   5.820287e+01   5.632214e-01
  3.444240e-01   5.764858e+01   5.526043e-01
  3.447230e-01   5.814115e+01   5.596967e-01
  3.450220e-01   5.796514e+01   5.703728e-01
  3.453210e-01   5.747907e+01   5.517913e-01
  3.456200e-01   5.876762e+01   5.795048e-01
  3.459190e-01   5.674222e+01   5.561092e-01
  3.462170e-01   5.619950e+01   5.641429e-01
  3.465160e-01   5.850985e+01   5.747596e-01
  3.468150e-01   5.815506e+01   5.721585e-01
  3.471140e-01   5.675116e+01   5.801213e-01
  3.474130e-01   5.827382e+01   5.718895e-01
  3.477120e-01   5.679860e+01   5.803637e-01
  3.480110e-01   5.791361e+01   5.796871e-01
  3.483100e-01   5.719212e+01   5.778456e-01
  3.486090e-01   5.842218e+01   5.990522e-01
  3.489080e-01   5.779931e+01   5.809049e-01
  3.492070e-01   5.687523e+01   5.920329e-01
  3.495060e-01   5.724929e+01   5.826617e-01
  3.498040e-01   5.853323e+01   6.015840e-01
  3.501030e-01   5.804342e+01   6.000462e-01
  3.504020e-01   5.635686e+01   5.902941e-01
  3.507010e-01   5.819982e+01   6.141286e-01
  3.510000e-01   5.769256e+01   5.924122e-01
  3.512990e-01   5.845903e+01   6.154947e-01
  3.515980e-01   5.725441e+01   6.009161e-01
  3.518970e-01   5.757549e+01   6.161419e-01
  3.521960e-01   5.723803e+01   6.231103e-01
  3.524950e-01   5.735900e+01   6.004614e-01
  3.527940e-01   5.837675e+01   6.327011e-01
  3.530930e-01   5.776325e+01   6.128748e-01
  3.533920e-01   5.808325e+01   6.299642e-01
  3.536900e-01   5.737162e+01   6.283740e-01
  3.539890e-01   5.662772e+01   6.208971e-01
  3.542880e-01   5.695184e+01   6.378182e-01
  3.545870e-01   5.732493e+01   6.147998e-01
  3.548860e-01   5.727248e+01   6.360076e-01
  3.551850e-01   5.677750e+01   6.217177e-01
  3.554840e-01   5.692640e+01   6.340831e-01
  3.557830e-01   5.776877e+01   6.411632e-01
  3.560820e-01   5.701814e+01   6.153077e-01
  3.563810e-01   5.595648e+01   6.298387e-01
  3.566800e-01   5.801294e+01   6.261888e-01
  3.569790e-01   5.771768e+01   6.445383e-01
  3.572770e-01   5.737633e+01   6.414067e-01
  3.575760e-01   5.745021e+01   6.154712e-01
  3.578750e-01   5.792024e+01   6.583546e-01
  3.581740e-01   5.757764e+01   6.272163e-01
  3.584730e-01   5.762091e+01   6.566512e-01
  3.587720e-01   5.744028e+01   6.442182e-01
  3.590710e-01   5.806317e+01   6.464645e-01
  3.593700e-01   5.699232e+01   6.650434e-01
  3.596690e-01   5.756952e+01   6.400565e-01
  3.599680e-01   5.817071e+01   6.732703e-01
  3.602670e-01   5.652889e+01   6.465619e-01
  3.605660e-01   5.620076e+01   6.604089e-01
  3.608640e-01   5.623855e+01   6.775729e-01
  3.611630e-01   5.714560e+01   6.475448e-01
  3.614620e-01   5.701989e+01   6.867375e-01
  3.617610e-01   5.730917e+01   6.628107e-01
  3.620600e-01   5.799989e+01   6.895958e-01
  3.623590e-01   5.743486e+01   6.832644e-01
  3.626580e-01   5.715037e+01   6.815701e-01
  3.629570e-01   5.801331e+01   7.051759e-01
  3.632560e-01   5.733543e+01   6.711983e-01
  3.635550e-01   5.708676e+01   7.109235e-01
  3.638540e-01   5.778554e+01   6.974781e-01
  3.641530e-01   5.723029e+01   6.988144e-01
  3.644510e-01   5.553283e+01   7.182438e-01
  3.647500e-01   5.636828e+01   6.798271e-01
  3.650490e-01   5.815398e+01   7.331952e-01
  3.653480e-01   5.688168e+01   7.079854e-01
  3.656470e-01   5.705147e+01   7.174725e-01
  3.659460e-01   5.798041e+01   7.449935e-01
  3.662450e-01   5.784506e+01   7.122933e-01
  3.665440e-01   5.697449e+01   7.559730e-01
  3.668430e-01   5.685164e+01   7.145075e-01
  3.671420e-01   5.751126e+01   7.496228e-01
  3.674410e-01   5.802093e+01   7.433694e-01
  3.677400e-01   5.788639e+01   7.559908e-01
  3.680390e-01   5.822464e+01   7.876110e-01
  3.683370e-01   5.761884e+01   7.334180e-01
  3.686360e-01   5.650033e+01   7.672399e-01
  3.689350e-01   5.740140e+01   7.567899e-01
  3.692340e-01   5.920702e+01   7.897781e-01
  3.695330e-01   5.657326e+01   7.992678e-01
  3.698320e-01   5.700542e+01   7.482598e-01
  3.701310e-01   5.732303e+01   8.069665e-01
  3.704300e-01   5.805715e+01   7.734768e-01
  3.707290e-01   5.647040e+01   8.033660e-01
  3.710280e-01   5.669747e+01   8.001448e-01
  3.713270e-01   5.527953e+01   7.785077e-01
  3.716260e-01   5.733743e+01   8.406561e-01
  3.719240e-01   5.668102e+01   7.815284e-01
  3.722230e-01   5.876920e+01   8.538824e-01
  3.725220e-01   5.675837e+01   8.103378e-01
  3.728210e-01   5.637985e+01   8.255524e-01
  3.731200e-01   5.691243e+01   8.787010e-01
  3.734190e-01   5.798477e+01   8.091773e-01
  3.737180e-01   5.666755e+01   8.736715e-01
  3.740170e-01   5.837549e+01   8.347025e-01
  3.743160e-01   5.612231e+01   8.757360e-01
  3.746150e-01   5.705817e+01   8.766776e-01
  3.749140e-01   5.754822e+01   8.592158e-01
  3.752130e-01   5.725096e+01   9.183989e-01
  3.755110e-01   5.649681e+01   8.484497e-01
  3.758100e-01   5.661746e+01   9.133036e-01
  3.761090e-01   5.793213e+01   8.962626e-01
  3.764080e-01   5.625165e+01   9.068131e-01
  3.767070e-01   5.727643e+01   9.567356e-01
  3.770060e-01   5.709858e+01   8.769879e-01
  3.773050e-01   5.815016e+01   9.722802e-01
  3.776040e-01   5.793933e+01   9.275340e-01
  3.779030e-01   5.658911e+01   9.469737e-01
  3.782020e-01   5.649931e+01   1.022037e+00
  3.785010e-01   5.865904e+01   9.154307e-01
  3.788000e-01   5.723237e+01   1.023640e+00
  3.790990e-01   5.680703e+01   9.409214e-01
  3.793970e-01   5.872843e+01   1.027010e+00
  3.796960e-01   5.632419e+01   1.001013e+00
  3.799950e-01   5.837332e+01   1.000359e+00
  3.802940e-01   5.617068e+01   1.090950e+00
  3.805930e-01   5.675055e+01   9.563946e-01
  3.808920e-01   5.777330e+01   1.112672e+00
  3.811910e-01   5.701266e+01   1.021673e+00
  3.814900e-01   5.476859e+01   1.053827e+00
  3.817890e-01   5.676667e+01   1.171506e+00
  3.820880e-01   5.720185e+01   9.993972e-01
  3.823870e-01   5.642632e+01   1.175548e+00
  3.826860e-01   5.608296e+01   1.028396e+00
  3.829840e-01   5.761808e+01   1.211737e+00
  3.832830e-01   5.757435e+01   1.157756e+00
  3.835820e-01   5.597425e+01   1.114371e+00
  3.838810e-01   5.471522e+01   1.231812e+00
  3.841800e-01   5.631315e+01   1.104817e+00
  3.844790e-01   5.691101e+01   1.265627e+00
  3.847780e-01   5.621061e+01   1.165754e+00
  3.850770e-01   5.920192e+01   1.300591e+00
  3.853760e-01   5.637818e+01   1.353900e+00
  3.856750e-01   5.799968e+01   1.184160e+00
  3.859740e-01   5.509158e+01   1.362052e+00
  3.862730e-01   5.626821e+01   1.249171e+00
  3.865710e-01   5.751615e+01   1.391701e+00
  3.868700e-01   5.817966e+01   1.425390e+00
  3.871690e-01   5.641869e+01   1.320662e+00
  3.874680e-01   5.809008e+01   1.543182e+00
  3.877670e-01   5.523084e+01   1.328648e+00
  3.880660e-01   5.674469e+01   1.559485e+00
  3.883650e-01   5.768933e+01   1.490029e+00
  3.886640e-01   5.883619e+01   1.570222e+00
  3.889630e-01   5.677176e+01   1.678492e+00
  3.892620e-01   5.609178e+01   1.500188e+00
  3.895610e-01   5.442557e+01   1.688477e+00
  3.898600e-01   5.771465e+01   1.692373e+00
  3.901580e-01   5.727369e+01   1.756663e+00
  3.904570e-01   5.542832e+01   1.932110e+00
  3.907560e-01   5.442557e+01   1.688477e+00
  3.910550e-01   5.880825e+01   2.026666e+00
  3.913540e-01   5.524623e+01   1.964330e+00
  3.916530e-01   5.545576e+01   1.968051e+00
  3.919520e-01   5.857690e+01   2.627533e+00
  3.922510e-01   5.615420e+01   1.980406e+00
  3.925500e-01   5.204740e+01   2.557990e+00
  3.928490e-01   5.762091e+01   2.456964e+00
  3.931480e-01   5.732757e+01   2.684609e+00
  3.934470e-01   0.000000e+00   0.000000e+00
  3.937460e-01   5.355602e+01   2.594798e+00
creator: radaver
creator-version: 3725
header-file: /nas_data/SAXS_data/20151104Workshop/header/JH1_0132.txt
image-file: /nas_data/Pilatus1M/20151104_Workshop/JH1_0132.tif
angular-axis-file: /nas_data/SAXS_data/20151104Workshop/q20151029.dat
beamstop-mask-file: /nas_data/SAXS_data/20151104Workshop/fit2d20151031.msk
detector-response-file: none
beam-center-x: 949.7700
beam-center-y: 918.8000
unit-time: 1.0000
channel-first: 10
channel-last: 1315
Exposure time [s]: 1.094079
Transmitted Beam: 0.484687
Incident Beam: 0.484687
Code: JH1
Concentration [mg/ml]: 1
Run Number: 0132
