# Supplementary material for: SAXS analysis of a soluble cytosolic NgBR construct including extracellular and transmembrane domains
Source: PLoS One. 2018 Jan 18;13(1):e0191371. doi: 10.1371/journal.pone.0191371 (PMC5773207; doi:10.1371/journal.pone.0191371)
Supplement: S1 File — (ZIP) [file pone.0191371.s001.zip › JH1_0133.dat]

Sample:   c= 1.0000 mg/ml  Code: JH1
  3.656810e-03   2.260472e+04   4.130207e+01
  3.955720e-03   2.198236e+04   2.797315e+01
  4.254640e-03   1.907764e+04   2.335246e+01
  4.553560e-03   1.543428e+04   2.025145e+01
  4.852480e-03   1.249355e+04   1.705857e+01
  5.151400e-03   1.052036e+04   1.546388e+01
  5.450320e-03   8.704597e+03   1.336050e+01
  5.749240e-03   7.453515e+03   1.197870e+01
  6.048150e-03   6.378032e+03   1.086139e+01
  6.347070e-03   5.511234e+03   9.592402e+00
  6.645990e-03   4.828456e+03   8.939102e+00
  6.944910e-03   4.236412e+03   8.060997e+00
  7.243830e-03   3.791573e+03   7.389520e+00
  7.542750e-03   3.372076e+03   6.942308e+00
  7.841670e-03   3.045081e+03   6.230326e+00
  8.140580e-03   2.749892e+03   6.002315e+00
  8.439500e-03   2.521583e+03   5.540041e+00
  8.738420e-03   2.309796e+03   5.251706e+00
  9.037340e-03   2.132550e+03   4.879198e+00
  9.336260e-03   1.972779e+03   4.611714e+00
  9.635180e-03   1.818037e+03   4.414558e+00
  9.934100e-03   1.676553e+03   4.101775e+00
  1.023300e-02   1.531039e+03   4.017065e+00
  1.053190e-02   1.425645e+03   3.931635e+00
  1.083090e-02   1.316557e+03   3.778221e+00
  1.112980e-02   1.210634e+03   3.592213e+00
  1.142870e-02   1.131719e+03   3.453703e+00
  1.172760e-02   1.047284e+03   3.313127e+00
  1.202650e-02   9.651363e+02   3.171737e+00
  1.232540e-02   9.021754e+02   3.049735e+00
  1.262440e-02   8.341739e+02   2.878019e+00
  1.292330e-02   7.778264e+02   2.736248e+00
  1.322220e-02   7.171658e+02   2.627386e+00
  1.352110e-02   6.698915e+02   2.513793e+00
  1.382000e-02   6.231764e+02   2.400671e+00
  1.411900e-02   5.779193e+02   2.300606e+00
  1.441790e-02   5.414057e+02   2.210703e+00
  1.471680e-02   5.093605e+02   2.134094e+00
  1.501570e-02   4.746478e+02   2.017514e+00
  1.531460e-02   4.478512e+02   1.950889e+00
  1.561350e-02   4.220122e+02   1.860548e+00
  1.591250e-02   3.940030e+02   1.813584e+00
  1.621140e-02   3.781624e+02   1.746117e+00
  1.651030e-02   3.549134e+02   1.673803e+00
  1.680920e-02   3.333239e+02   1.622096e+00
  1.710810e-02   3.168728e+02   1.584879e+00
  1.740710e-02   2.991101e+02   1.517661e+00
  1.770600e-02   2.852946e+02   1.467300e+00
  1.800490e-02   2.714504e+02   1.419942e+00
  1.830380e-02   2.593121e+02   1.398890e+00
  1.860270e-02   2.463272e+02   1.336939e+00
  1.890170e-02   2.382365e+02   1.314800e+00
  1.920060e-02   2.252268e+02   1.266279e+00
  1.949950e-02   2.157448e+02   1.253610e+00
  1.979840e-02   2.062447e+02   1.202700e+00
  2.009730e-02   2.023211e+02   1.178139e+00
  2.039620e-02   1.914372e+02   1.143934e+00
  2.069520e-02   1.833132e+02   1.113363e+00
  2.099410e-02   1.763063e+02   1.099790e+00
  2.129300e-02   1.700820e+02   1.051895e+00
  2.159190e-02   1.657371e+02   1.074156e+00
  2.189080e-02   1.583212e+02   1.055709e+00
  2.218980e-02   1.551617e+02   1.063126e+00
  2.248870e-02   1.492165e+02   1.061159e+00
  2.278760e-02   1.447740e+02   1.034945e+00
  2.308650e-02   1.373538e+02   1.039099e+00
  2.338540e-02   1.362594e+02   1.032801e+00
  2.368430e-02   1.327954e+02   1.001068e+00
  2.398330e-02   1.292374e+02   1.010037e+00
  2.428220e-02   1.259734e+02   9.750156e-01
  2.458110e-02   1.225093e+02   9.938455e-01
  2.488000e-02   1.205603e+02   9.596126e-01
  2.517890e-02   1.162844e+02   9.311993e-01
  2.547790e-02   1.154289e+02   9.408750e-01
  2.577680e-02   1.134236e+02   9.251749e-01
  2.607570e-02   1.112952e+02   9.238743e-01
  2.637460e-02   1.094164e+02   9.086851e-01
  2.667350e-02   1.076162e+02   8.786243e-01
  2.697250e-02   1.064929e+02   8.470784e-01
  2.727140e-02   1.038515e+02   8.054623e-01
  2.757030e-02   1.012695e+02   7.967063e-01
  2.786920e-02   9.948856e+01   7.806447e-01
  2.816810e-02   9.822882e+01   7.633928e-01
  2.846700e-02   9.731717e+01   7.504610e-01
  2.876600e-02   9.484501e+01   7.319412e-01
  2.906490e-02   9.518338e+01   7.354509e-01
  2.936380e-02   9.413505e+01   7.259437e-01
  2.966270e-02   9.372970e+01   7.190643e-01
  2.996160e-02   9.140424e+01   7.111286e-01
  3.026060e-02   9.143674e+01   7.000535e-01
  3.055950e-02   8.982020e+01   6.928542e-01
  3.085840e-02   8.828956e+01   6.840248e-01
  3.115730e-02   8.798270e+01   6.799760e-01
  3.145620e-02   8.683090e+01   6.690195e-01
  3.175510e-02   8.638023e+01   6.691118e-01
  3.205410e-02   8.483637e+01   6.594917e-01
  3.235300e-02   8.501485e+01   6.575104e-01
  3.265190e-02   8.354050e+01   6.398238e-01
  3.295080e-02   8.363683e+01   6.443906e-01
  3.324970e-02   8.327371e+01   6.421458e-01
  3.354870e-02   8.318860e+01   6.401396e-01
  3.384760e-02   8.132679e+01   6.256277e-01
  3.414650e-02   8.029685e+01   6.216535e-01
  3.444540e-02   8.098421e+01   6.157293e-01
  3.474430e-02   7.991454e+01   6.170317e-01
  3.504330e-02   8.019993e+01   6.104726e-01
  3.534220e-02   7.841351e+01   6.043800e-01
  3.564110e-02   7.851312e+01   6.040186e-01
  3.594000e-02   7.878649e+01   5.934879e-01
  3.623890e-02   7.816525e+01   6.012000e-01
  3.653780e-02   7.707564e+01   5.808475e-01
  3.683680e-02   7.674500e+01   5.871412e-01
  3.713570e-02   7.623024e+01   5.858667e-01
  3.743460e-02   7.593100e+01   5.751853e-01
  3.773350e-02   7.617771e+01   5.754549e-01
  3.803240e-02   7.663595e+01   5.909603e-01
  3.833140e-02   7.582779e+01   6.018078e-01
  3.863030e-02   7.455842e+01   6.060259e-01
  3.892920e-02   7.464644e+01   6.048064e-01
  3.922810e-02   7.493634e+01   6.083545e-01
  3.952700e-02   7.424604e+01   6.016215e-01
  3.982600e-02   7.503829e+01   6.136062e-01
  4.012490e-02   7.380670e+01   5.990654e-01
  4.042380e-02   7.310402e+01   6.040417e-01
  4.072270e-02   7.328106e+01   6.023870e-01
  4.102160e-02   7.280772e+01   5.996519e-01
  4.132050e-02   7.451405e+01   6.074336e-01
  4.161950e-02   7.238024e+01   5.924850e-01
  4.191840e-02   7.356821e+01   6.051565e-01
  4.221730e-02   7.256454e+01   5.932389e-01
  4.251620e-02   7.193547e+01   5.984035e-01
  4.281510e-02   7.141652e+01   5.870203e-01
  4.311410e-02   7.118845e+01   5.868332e-01
  4.341300e-02   6.942370e+01   5.825087e-01
  4.371190e-02   7.042246e+01   5.851698e-01
  4.401080e-02   7.041273e+01   5.851294e-01
  4.430970e-02   7.092541e+01   5.827671e-01
  4.460860e-02   7.038580e+01   5.812841e-01
  4.490760e-02   7.037912e+01   5.827412e-01
  4.520650e-02   6.999977e+01   5.767601e-01
  4.550540e-02   6.993455e+01   5.794177e-01
  4.580430e-02   7.000503e+01   5.775096e-01
  4.610320e-02   6.908330e+01   5.708194e-01
  4.640220e-02   6.891908e+01   5.744653e-01
  4.670110e-02   6.955400e+01   5.685128e-01
  4.700000e-02   6.942105e+01   5.700793e-01
  4.729890e-02   6.835223e+01   5.677911e-01
  4.759780e-02   6.968731e+01   5.725941e-01
  4.789680e-02   6.881515e+01   5.654852e-01
  4.819570e-02   6.888712e+01   5.650853e-01
  4.849460e-02   6.841799e+01   5.652449e-01
  4.879350e-02   6.871316e+01   5.602568e-01
  4.909240e-02   6.847209e+01   5.668733e-01
  4.939130e-02   6.815414e+01   5.559576e-01
  4.969030e-02   6.823351e+01   5.582979e-01
  4.998920e-02   6.847883e+01   5.586248e-01
  5.028810e-02   6.765590e+01   5.532571e-01
  5.058700e-02   6.761994e+01   5.571327e-01
  5.088590e-02   6.753211e+01   5.475236e-01
  5.118490e-02   6.657854e+01   5.508193e-01
  5.148380e-02   6.818009e+01   5.547315e-01
  5.178270e-02   6.785235e+01   5.462557e-01
  5.208160e-02   6.670099e+01   5.473734e-01
  5.238050e-02   6.768523e+01   5.455826e-01
  5.267940e-02   6.824406e+01   5.556567e-01
  5.297840e-02   6.675019e+01   5.424336e-01
  5.327730e-02   6.771742e+01   5.438142e-01
  5.357620e-02   6.815579e+01   5.474758e-01
  5.387510e-02   6.727060e+01   5.407667e-01
  5.417400e-02   6.623541e+01   5.416048e-01
  5.447300e-02   6.628095e+01   5.337087e-01
  5.477190e-02   6.668359e+01   5.365509e-01
  5.507080e-02   6.690808e+01   5.374533e-01
  5.536970e-02   6.679063e+01   5.351476e-01
  5.566860e-02   6.672722e+01   5.385783e-01
  5.596760e-02   6.799055e+01   5.374957e-01
  5.626650e-02   6.714651e+01   5.365715e-01
  5.656540e-02   6.702398e+01   5.342634e-01
  5.686430e-02   6.647808e+01   5.291057e-01
  5.716320e-02   6.679216e+01   5.268379e-01
  5.746210e-02   6.662947e+01   5.314903e-01
  5.776110e-02   6.664634e+01   5.333585e-01
  5.806000e-02   6.594481e+01   5.223361e-01
  5.835890e-02   6.618096e+01   5.238453e-01
  5.865780e-02   6.621625e+01   5.211294e-01
  5.895670e-02   6.665773e+01   5.328017e-01
  5.925570e-02   6.653994e+01   5.201450e-01
  5.955460e-02   6.638648e+01   5.263962e-01
  5.985350e-02   6.605603e+01   5.176926e-01
  6.015240e-02   6.729352e+01   5.242130e-01
  6.045130e-02   6.634681e+01   5.210768e-01
  6.075020e-02   6.636085e+01   5.161183e-01
  6.104920e-02   6.561199e+01   5.170628e-01
  6.134810e-02   6.590102e+01   5.187609e-01
  6.164700e-02   6.540282e+01   5.086057e-01
  6.194590e-02   6.715060e+01   5.236561e-01
  6.224480e-02   6.567624e+01   5.064922e-01
  6.254380e-02   6.706994e+01   5.205323e-01
  6.284270e-02   6.558443e+01   5.163968e-01
  6.314160e-02   6.620989e+01   5.064530e-01
  6.344050e-02   6.602371e+01   5.131704e-01
  6.373940e-02   6.515590e+01   5.013773e-01
  6.403840e-02   6.549038e+01   5.105541e-01
  6.433730e-02   6.580951e+01   5.064818e-01
  6.463620e-02   6.413740e+01   4.959242e-01
  6.493510e-02   6.581539e+01   5.134468e-01
  6.523400e-02   6.547839e+01   5.015918e-01
  6.553290e-02   6.575607e+01   5.052333e-01
  6.583190e-02   6.597009e+01   5.039851e-01
  6.613080e-02   6.487099e+01   4.952417e-01
  6.642970e-02   6.498836e+01   5.048792e-01
  6.672860e-02   6.482155e+01   4.935715e-01
  6.702750e-02   6.490049e+01   4.988657e-01
  6.732650e-02   6.595229e+01   4.993521e-01
  6.762540e-02   6.520748e+01   4.965244e-01
  6.792430e-02   6.557052e+01   4.999124e-01
  6.822320e-02   6.514561e+01   4.904269e-01
  6.852210e-02   6.538507e+01   4.987015e-01
  6.882110e-02   6.547768e+01   4.950779e-01
  6.912000e-02   6.525089e+01   4.937302e-01
  6.941890e-02   6.506259e+01   4.896355e-01
  6.971780e-02   6.521526e+01   4.897316e-01
  7.001670e-02   6.562041e+01   4.975957e-01
  7.031560e-02   6.532329e+01   4.896600e-01
  7.061460e-02   6.436205e+01   4.865175e-01
  7.091350e-02   6.441563e+01   4.853030e-01
  7.121240e-02   6.470314e+01   4.826577e-01
  7.151130e-02   6.492039e+01   4.895785e-01
  7.181020e-02   6.548547e+01   4.851042e-01
  7.210920e-02   6.555822e+01   4.886421e-01
  7.240810e-02   6.413078e+01   4.786946e-01
  7.270700e-02   6.521843e+01   4.887916e-01
  7.300590e-02   6.524829e+01   4.842249e-01
  7.330480e-02   6.530796e+01   4.790029e-01
  7.360370e-02   6.414507e+01   4.805717e-01
  7.390270e-02   6.503558e+01   4.784486e-01
  7.420160e-02   6.443532e+01   4.835067e-01
  7.450050e-02   6.550763e+01   4.784001e-01
  7.479940e-02   6.542390e+01   4.794278e-01
  7.509830e-02   6.454884e+01   4.802523e-01
  7.539730e-02   6.425605e+01   4.720628e-01
  7.569620e-02   6.470201e+01   4.745712e-01
  7.599510e-02   6.420149e+01   4.758147e-01
  7.629400e-02   6.477738e+01   4.718106e-01
  7.659290e-02   6.458260e+01   4.754508e-01
  7.689190e-02   6.462274e+01   4.712471e-01
  7.719080e-02   6.430490e+01   4.726768e-01
  7.748970e-02   6.468606e+01   4.706215e-01
  7.778860e-02   6.515427e+01   4.753508e-01
  7.808750e-02   6.535155e+01   4.726075e-01
  7.838640e-02   6.461165e+01   4.673912e-01
  7.868540e-02   6.453259e+01   4.683659e-01
  7.898430e-02   6.434349e+01   4.651714e-01
  7.928320e-02   6.391097e+01   4.690721e-01
  7.958210e-02   6.505688e+01   4.644433e-01
  7.988100e-02   6.389058e+01   4.656110e-01
  8.018000e-02   6.438006e+01   4.648895e-01
  8.047890e-02   6.343131e+01   4.610413e-01
  8.077780e-02   6.496650e+01   4.657606e-01
  8.107670e-02   6.438957e+01   4.612452e-01
  8.137560e-02   6.366588e+01   4.618930e-01
  8.167450e-02   6.541937e+01   4.653267e-01
  8.197350e-02   6.479247e+01   4.602741e-01
  8.227240e-02   6.409174e+01   4.622054e-01
  8.257130e-02   6.458955e+01   4.544617e-01
  8.287020e-02   6.456765e+01   4.635090e-01
  8.316910e-02   6.411226e+01   4.586473e-01
  8.346810e-02   6.487268e+01   4.570085e-01
  8.376700e-02   6.411528e+01   4.606653e-01
  8.406590e-02   6.493275e+01   4.541307e-01
  8.436480e-02   6.434815e+01   4.590912e-01
  8.466370e-02   6.458560e+01   4.540632e-01
  8.496270e-02   6.473380e+01   4.653377e-01
  8.526160e-02   6.410947e+01   4.777111e-01
  8.556050e-02   6.548960e+01   4.832819e-01
  8.585940e-02   6.543938e+01   4.891442e-01
  8.615830e-02   6.463135e+01   4.861149e-01
  8.645720e-02   6.423456e+01   4.893857e-01
  8.675620e-02   6.425804e+01   4.919116e-01
  8.705510e-02   6.534156e+01   4.950544e-01
  8.735400e-02   6.426251e+01   4.934082e-01
  8.765290e-02   6.425516e+01   4.938761e-01
  8.795180e-02   6.505173e+01   5.009763e-01
  8.825080e-02   6.466029e+01   4.949329e-01
  8.854970e-02   6.499308e+01   5.028111e-01
  8.884860e-02   6.296449e+01   4.928736e-01
  8.914750e-02   6.376142e+01   5.021830e-01
  8.944640e-02   6.509228e+01   5.037143e-01
  8.974530e-02   6.442500e+01   4.970348e-01
  9.004430e-02   6.643108e+01   5.026747e-01
  9.034320e-02   6.435745e+01   4.772852e-01
  9.064210e-02   6.416270e+01   4.756709e-01
  9.094100e-02   6.437160e+01   4.665221e-01
  9.123990e-02   6.380541e+01   4.632224e-01
  9.153890e-02   6.364197e+01   4.651227e-01
  9.183780e-02   6.448687e+01   4.648616e-01
  9.213670e-02   6.438464e+01   4.628516e-01
  9.243560e-02   6.563782e+01   4.661029e-01
  9.273450e-02   6.447360e+01   4.579512e-01
  9.303350e-02   6.416511e+01   4.628789e-01
  9.333240e-02   6.339489e+01   4.498581e-01
  9.363130e-02   6.396678e+01   4.553632e-01
  9.393020e-02   6.356112e+01   4.515952e-01
  9.422910e-02   6.361295e+01   4.529362e-01
  9.452800e-02   6.328604e+01   4.529337e-01
  9.482700e-02   6.393441e+01   4.450419e-01
  9.512590e-02   6.481358e+01   4.564111e-01
  9.542480e-02   6.415765e+01   4.491494e-01
  9.572370e-02   6.335269e+01   4.463228e-01
  9.602260e-02   6.476759e+01   4.535528e-01
  9.632160e-02   6.390273e+01   4.427559e-01
  9.662050e-02   6.415128e+01   4.461625e-01
  9.691940e-02   6.405819e+01   4.458387e-01
  9.721830e-02   6.354074e+01   4.415001e-01
  9.751720e-02   6.359055e+01   4.438435e-01
  9.781610e-02   6.360734e+01   4.395922e-01
  9.811510e-02   6.412648e+01   4.457099e-01
  9.841400e-02   6.485893e+01   4.410641e-01
  9.871290e-02   6.362473e+01   4.400067e-01
  9.901180e-02   6.450588e+01   4.441189e-01
  9.931070e-02   6.352621e+01   4.368565e-01
  9.960970e-02   6.383419e+01   4.410863e-01
  9.990860e-02   6.413623e+01   4.348144e-01
  1.002070e-01   6.433433e+01   4.396264e-01
  1.005060e-01   6.423717e+01   4.368663e-01
  1.008050e-01   6.445450e+01   4.400368e-01
  1.011040e-01   6.338283e+01   4.302409e-01
  1.014030e-01   6.399473e+01   4.343345e-01
  1.017020e-01   6.429828e+01   4.395032e-01
  1.020010e-01   6.446832e+01   4.352591e-01
  1.023000e-01   6.391507e+01   4.313763e-01
  1.025990e-01   6.468700e+01   4.329724e-01
  1.028980e-01   6.512051e+01   4.360987e-01
  1.031970e-01   6.393840e+01   4.344829e-01
  1.034960e-01   6.346213e+01   4.249548e-01
  1.037950e-01   6.384368e+01   4.301408e-01
  1.040930e-01   6.502853e+01   4.304921e-01
  1.043920e-01   6.375033e+01   4.301567e-01
  1.046910e-01   6.411035e+01   4.307075e-01
  1.049900e-01   6.524044e+01   4.286109e-01
  1.052890e-01   6.399334e+01   4.280228e-01
  1.055880e-01   6.404278e+01   4.265729e-01
  1.058870e-01   6.378149e+01   4.273137e-01
  1.061860e-01   6.388959e+01   4.235187e-01
  1.064850e-01   6.417041e+01   4.250815e-01
  1.067840e-01   6.374100e+01   4.258875e-01
  1.070830e-01   6.449496e+01   4.248887e-01
  1.073820e-01   6.438402e+01   4.229571e-01
  1.076800e-01   6.389260e+01   4.210300e-01
  1.079790e-01   6.434661e+01   4.243997e-01
  1.082780e-01   6.361411e+01   4.238680e-01
  1.085770e-01   6.416402e+01   4.167461e-01
  1.088760e-01   6.355794e+01   4.205448e-01
  1.091750e-01   6.431633e+01   4.214950e-01
  1.094740e-01   6.453904e+01   4.231545e-01
  1.097730e-01   6.394215e+01   4.187372e-01
  1.100720e-01   6.357182e+01   4.136333e-01
  1.103710e-01   6.372058e+01   4.204628e-01
  1.106700e-01   6.422593e+01   4.160527e-01
  1.109690e-01   6.431960e+01   4.221243e-01
  1.112670e-01   6.377363e+01   4.128197e-01
  1.115660e-01   6.353232e+01   4.132102e-01
  1.118650e-01   6.373982e+01   4.177707e-01
  1.121640e-01   6.408919e+01   4.129633e-01
  1.124630e-01   6.391225e+01   4.135611e-01
  1.127620e-01   6.441268e+01   4.151770e-01
  1.130610e-01   6.455335e+01   4.150418e-01
  1.133600e-01   6.392119e+01   4.177588e-01
  1.136590e-01   6.517414e+01   4.115395e-01
  1.139580e-01   6.354188e+01   4.109065e-01
  1.142570e-01   6.417691e+01   4.126642e-01
  1.145560e-01   6.419829e+01   4.133147e-01
  1.148550e-01   6.370054e+01   4.105528e-01
  1.151530e-01   6.495951e+01   4.091740e-01
  1.154520e-01   6.467618e+01   4.133950e-01
  1.157510e-01   6.434149e+01   4.077804e-01
  1.160500e-01   6.422501e+01   4.136925e-01
  1.163490e-01   6.466971e+01   4.088191e-01
  1.166480e-01   6.453288e+01   4.112126e-01
  1.169470e-01   6.405955e+01   4.074445e-01
  1.172460e-01   6.426201e+01   4.086496e-01
  1.175450e-01   6.338582e+01   4.025410e-01
  1.178440e-01   6.466658e+01   4.065874e-01
  1.181430e-01   6.414248e+01   4.079884e-01
  1.184420e-01   6.483812e+01   4.079564e-01
  1.187400e-01   6.444846e+01   4.053523e-01
  1.190390e-01   6.500078e+01   4.062628e-01
  1.193380e-01   6.443962e+01   4.045053e-01
  1.196370e-01   6.411427e+01   4.056728e-01
  1.199360e-01   6.414004e+01   4.016763e-01
  1.202350e-01   6.409912e+01   4.045256e-01
  1.205340e-01   6.441999e+01   4.030897e-01
  1.208330e-01   6.383189e+01   3.999112e-01
  1.211320e-01   6.487324e+01   4.064114e-01
  1.214310e-01   6.449481e+01   3.985568e-01
  1.217300e-01   6.418306e+01   4.031570e-01
  1.220290e-01   6.377278e+01   4.005246e-01
  1.223270e-01   6.361384e+01   3.973847e-01
  1.226260e-01   6.508343e+01   4.014208e-01
  1.229250e-01   6.494345e+01   3.994195e-01
  1.232240e-01   6.445784e+01   4.016006e-01
  1.235230e-01   6.464850e+01   4.013964e-01
  1.238220e-01   6.410342e+01   3.963122e-01
  1.241210e-01   6.447103e+01   3.990045e-01
  1.244200e-01   6.452337e+01   3.955587e-01
  1.247190e-01   6.523981e+01   4.024313e-01
  1.250180e-01   6.463186e+01   3.956369e-01
  1.253170e-01   6.486228e+01   3.971069e-01
  1.256160e-01   6.426083e+01   3.978332e-01
  1.259140e-01   6.402367e+01   3.942775e-01
  1.262130e-01   6.483950e+01   3.967816e-01
  1.265120e-01   6.458321e+01   3.932230e-01
  1.268110e-01   6.451519e+01   3.937661e-01
  1.271100e-01   6.446563e+01   3.971724e-01
  1.274090e-01   6.491753e+01   3.952439e-01
  1.277080e-01   6.472612e+01   3.934083e-01
  1.280070e-01   6.466068e+01   3.919693e-01
  1.283060e-01   6.497107e+01   3.944020e-01
  1.286050e-01   6.458941e+01   3.960156e-01
  1.289040e-01   6.500284e+01   3.903107e-01
  1.292030e-01   6.464016e+01   3.941473e-01
  1.295020e-01   6.463323e+01   3.904138e-01
  1.298000e-01   6.436048e+01   3.903217e-01
  1.300990e-01   6.425729e+01   3.875847e-01
  1.303980e-01   6.489596e+01   3.902321e-01
  1.306970e-01   6.429038e+01   3.913385e-01
  1.309960e-01   6.460672e+01   3.900900e-01
  1.312950e-01   6.498017e+01   3.909718e-01
  1.315940e-01   6.399782e+01   3.837230e-01
  1.318930e-01   6.470312e+01   3.886862e-01
  1.321920e-01   6.436895e+01   3.874415e-01
  1.324910e-01   6.474504e+01   3.895359e-01
  1.327900e-01   6.528539e+01   3.889896e-01
  1.330890e-01   6.419825e+01   3.852642e-01
  1.333870e-01   6.471083e+01   3.865624e-01
  1.336860e-01   6.455231e+01   3.853817e-01
  1.339850e-01   6.452651e+01   3.839028e-01
  1.342840e-01   6.554034e+01   3.897484e-01
  1.345830e-01   6.431533e+01   3.846737e-01
  1.348820e-01   6.495954e+01   3.865954e-01
  1.351810e-01   6.523756e+01   3.825543e-01
  1.354800e-01   6.512281e+01   3.866098e-01
  1.357790e-01   6.422670e+01   3.816263e-01
  1.360780e-01   6.402387e+01   3.826363e-01
  1.363770e-01   6.434354e+01   3.831263e-01
  1.366760e-01   6.405743e+01   3.843707e-01
  1.369740e-01   6.455553e+01   3.995275e-01
  1.372730e-01   6.442494e+01   4.012322e-01
  1.375720e-01   6.447477e+01   4.107423e-01
  1.378710e-01   6.463586e+01   4.129771e-01
  1.381700e-01   6.460542e+01   4.146231e-01
  1.384690e-01   6.460227e+01   4.218138e-01
  1.387680e-01   6.473920e+01   4.107301e-01
  1.390670e-01   6.522490e+01   4.005449e-01
  1.393660e-01   6.332182e+01   3.938887e-01
  1.396650e-01   6.416923e+01   3.937133e-01
  1.399640e-01   6.453356e+01   3.958444e-01
  1.402630e-01   6.483450e+01   3.886000e-01
  1.405620e-01   6.471916e+01   3.926413e-01
  1.408600e-01   6.387048e+01   3.888330e-01
  1.411590e-01   6.428782e+01   3.910839e-01
  1.414580e-01   6.408067e+01   3.909466e-01
  1.417570e-01   6.501953e+01   3.863031e-01
  1.420560e-01   6.443641e+01   3.890900e-01
  1.423550e-01   6.447650e+01   3.865723e-01
  1.426540e-01   6.519421e+01   3.851850e-01
  1.429530e-01   6.484491e+01   3.832284e-01
  1.432520e-01   6.369460e+01   3.768845e-01
  1.435510e-01   6.437355e+01   3.816040e-01
  1.438500e-01   6.488688e+01   3.790538e-01
  1.441490e-01   6.516552e+01   3.789782e-01
  1.444470e-01   6.565437e+01   3.828650e-01
  1.447460e-01   6.528755e+01   3.780104e-01
  1.450450e-01   6.416963e+01   3.785111e-01
  1.453440e-01   6.486986e+01   3.746325e-01
  1.456430e-01   6.445840e+01   3.771368e-01
  1.459420e-01   6.481352e+01   3.775125e-01
  1.462410e-01   6.425836e+01   3.741520e-01
  1.465400e-01   6.505328e+01   3.777701e-01
  1.468390e-01   6.475897e+01   3.721841e-01
  1.471380e-01   6.515141e+01   3.763087e-01
  1.474370e-01   6.496515e+01   3.764214e-01
  1.477360e-01   6.511440e+01   3.757691e-01
  1.480340e-01   6.545741e+01   3.731297e-01
  1.483330e-01   6.446099e+01   3.786978e-01
  1.486320e-01   6.472251e+01   3.889852e-01
  1.489310e-01   6.502707e+01   3.916014e-01
  1.492300e-01   6.435914e+01   3.890990e-01
  1.495290e-01   6.585542e+01   3.960731e-01
  1.498280e-01   6.521757e+01   3.987071e-01
  1.501270e-01   6.450864e+01   3.980801e-01
  1.504260e-01   6.504415e+01   3.943736e-01
  1.507250e-01   6.509331e+01   4.004018e-01
  1.510240e-01   6.530400e+01   4.000062e-01
  1.513230e-01   6.609961e+01   4.077660e-01
  1.516210e-01   6.489873e+01   3.998029e-01
  1.519200e-01   6.568442e+01   4.022157e-01
  1.522190e-01   6.540707e+01   4.083557e-01
  1.525180e-01   6.523025e+01   4.029323e-01
  1.528170e-01   6.605470e+01   4.109281e-01
  1.531160e-01   6.503556e+01   4.044706e-01
  1.534150e-01   6.531321e+01   3.995159e-01
  1.537140e-01   6.528082e+01   3.926102e-01
  1.540130e-01   6.472979e+01   3.845070e-01
  1.543120e-01   6.574813e+01   3.877546e-01
  1.546110e-01   6.527569e+01   3.838087e-01
  1.549100e-01   6.520022e+01   3.838164e-01
  1.552090e-01   6.516832e+01   3.858073e-01
  1.555070e-01   6.521786e+01   3.767176e-01
  1.558060e-01   6.486346e+01   3.810031e-01
  1.561050e-01   6.498089e+01   3.775598e-01
  1.564040e-01   6.583485e+01   3.815888e-01
  1.567030e-01   6.493299e+01   3.769825e-01
  1.570020e-01   6.533856e+01   3.761992e-01
  1.573010e-01   6.451798e+01   3.773110e-01
  1.576000e-01   6.540068e+01   3.740236e-01
  1.578990e-01   6.454919e+01   3.734913e-01
  1.581980e-01   6.478108e+01   3.724589e-01
  1.584970e-01   6.525523e+01   3.736075e-01
  1.587960e-01   6.527356e+01   3.770960e-01
  1.590940e-01   6.554680e+01   3.725453e-01
  1.593930e-01   6.454469e+01   3.684480e-01
  1.596920e-01   6.535276e+01   3.717849e-01
  1.599910e-01   6.459752e+01   3.712992e-01
  1.602900e-01   6.513198e+01   3.722010e-01
  1.605890e-01   6.438038e+01   3.645406e-01
  1.608880e-01   6.524734e+01   3.694199e-01
  1.611870e-01   6.466509e+01   3.667528e-01
  1.614860e-01   6.477672e+01   3.674747e-01
  1.617850e-01   6.456295e+01   3.636671e-01
  1.620840e-01   6.466333e+01   3.639497e-01
  1.623830e-01   6.542210e+01   3.676792e-01
  1.626810e-01   6.470861e+01   3.634856e-01
  1.629800e-01   6.505640e+01   3.605797e-01
  1.632790e-01   6.446286e+01   3.600771e-01
  1.635780e-01   6.551145e+01   3.641605e-01
  1.638770e-01   6.474797e+01   3.643857e-01
  1.641760e-01   6.436237e+01   3.615350e-01
  1.644750e-01   6.444232e+01   3.609832e-01
  1.647740e-01   6.466566e+01   3.612212e-01
  1.650730e-01   6.466349e+01   3.625749e-01
  1.653720e-01   6.534399e+01   3.640856e-01
  1.656710e-01   6.519564e+01   3.615403e-01
  1.659700e-01   6.456162e+01   3.613172e-01
  1.662680e-01   6.518071e+01   3.616911e-01
  1.665670e-01   6.516607e+01   3.626161e-01
  1.668660e-01   6.536652e+01   3.597273e-01
  1.671650e-01   6.540014e+01   3.626854e-01
  1.674640e-01   6.524460e+01   3.614839e-01
  1.677630e-01   6.476734e+01   3.582628e-01
  1.680620e-01   6.515261e+01   3.616131e-01
  1.683610e-01   6.492306e+01   3.553496e-01
  1.686600e-01   6.562199e+01   3.621437e-01
  1.689590e-01   6.454865e+01   3.556089e-01
  1.692580e-01   6.524103e+01   3.573256e-01
  1.695570e-01   6.487563e+01   3.608437e-01
  1.698560e-01   6.446339e+01   3.537249e-01
  1.701540e-01   6.441515e+01   3.563529e-01
  1.704530e-01   6.492066e+01   3.547948e-01
  1.707520e-01   6.514273e+01   3.555839e-01
  1.710510e-01   6.482394e+01   3.576687e-01
  1.713500e-01   6.455336e+01   3.534266e-01
  1.716490e-01   6.473464e+01   3.566769e-01
  1.719480e-01   6.476950e+01   3.511484e-01
  1.722470e-01   6.523885e+01   3.547529e-01
  1.725460e-01   6.452668e+01   3.544459e-01
  1.728450e-01   6.461577e+01   3.523349e-01
  1.731440e-01   6.518955e+01   3.544376e-01
  1.734430e-01   6.505527e+01   3.508616e-01
  1.737410e-01   6.460080e+01   3.531944e-01
  1.740400e-01   6.439701e+01   3.519172e-01
  1.743390e-01   6.429107e+01   3.491451e-01
  1.746380e-01   6.420439e+01   3.504984e-01
  1.749370e-01   6.489859e+01   3.500879e-01
  1.752360e-01   6.452393e+01   3.513696e-01
  1.755350e-01   6.461530e+01   3.507301e-01
  1.758340e-01   6.496792e+01   3.469907e-01
  1.761330e-01   6.494105e+01   3.525035e-01
  1.764320e-01   6.412088e+01   3.454005e-01
  1.767310e-01   6.546704e+01   3.533909e-01
  1.770300e-01   6.439351e+01   3.468187e-01
  1.773280e-01   6.450658e+01   3.485061e-01
  1.776270e-01   6.426287e+01   3.466384e-01
  1.779260e-01   6.511803e+01   3.473913e-01
  1.782250e-01   6.448210e+01   3.484399e-01
  1.785240e-01   6.492300e+01   3.463607e-01
  1.788230e-01   6.440819e+01   3.466867e-01
  1.791220e-01   6.456994e+01   3.476379e-01
  1.794210e-01   6.433061e+01   3.437683e-01
  1.797200e-01   6.439526e+01   3.454580e-01
  1.800190e-01   6.522183e+01   3.453018e-01
  1.803180e-01   6.455561e+01   3.470832e-01
  1.806170e-01   6.436163e+01   3.436839e-01
  1.809160e-01   6.441746e+01   3.431659e-01
  1.812140e-01   6.359580e+01   3.417993e-01
  1.815130e-01   6.414873e+01   3.427817e-01
  1.818120e-01   6.413584e+01   3.440861e-01
  1.821110e-01   6.413425e+01   3.401115e-01
  1.824100e-01   6.455863e+01   3.437083e-01
  1.827090e-01   6.462083e+01   3.432087e-01
  1.830080e-01   6.447167e+01   3.429781e-01
  1.833070e-01   6.459290e+01   3.408371e-01
  1.836060e-01   6.507227e+01   3.412871e-01
  1.839050e-01   6.500779e+01   3.450693e-01
  1.842040e-01   6.407660e+01   3.397962e-01
  1.845030e-01   6.432799e+01   3.396521e-01
  1.848010e-01   6.438973e+01   3.416057e-01
  1.851000e-01   6.451182e+01   3.372640e-01
  1.853990e-01   6.464623e+01   3.426147e-01
  1.856980e-01   6.338076e+01   3.368221e-01
  1.859970e-01   6.448971e+01   3.384739e-01
  1.862960e-01   6.465749e+01   3.403591e-01
  1.865950e-01   6.397840e+01   3.368124e-01
  1.868940e-01   6.430834e+01   3.415538e-01
  1.871930e-01   6.498318e+01   3.361459e-01
  1.874920e-01   6.336917e+01   3.350475e-01
  1.877910e-01   6.440700e+01   3.376215e-01
  1.880900e-01   6.489547e+01   3.388994e-01
  1.883880e-01   6.435072e+01   3.392288e-01
  1.886870e-01   6.451412e+01   3.335500e-01
  1.889860e-01   6.408801e+01   3.380553e-01
  1.892850e-01   6.369889e+01   3.345076e-01
  1.895840e-01   6.445573e+01   3.353977e-01
  1.898830e-01   6.422558e+01   3.352639e-01
  1.901820e-01   6.410664e+01   3.346431e-01
  1.904810e-01   6.455695e+01   3.356610e-01
  1.907800e-01   6.448904e+01   3.347112e-01
  1.910790e-01   6.401180e+01   3.328580e-01
  1.913780e-01   6.381234e+01   3.334113e-01
  1.916770e-01   6.417640e+01   3.342068e-01
  1.919750e-01   6.432517e+01   3.353682e-01
  1.922740e-01   6.430072e+01   3.316365e-01
  1.925730e-01   6.367084e+01   3.307587e-01
  1.928720e-01   6.444886e+01   3.335337e-01
  1.931710e-01   6.403246e+01   3.330645e-01
  1.934700e-01   6.497937e+01   3.339882e-01
  1.937690e-01   6.384458e+01   3.301589e-01
  1.940680e-01   6.457142e+01   3.338507e-01
  1.943670e-01   6.414848e+01   3.307941e-01
  1.946660e-01   6.350650e+01   3.297315e-01
  1.949650e-01   6.418564e+01   3.294041e-01
  1.952640e-01   6.436171e+01   3.313435e-01
  1.955630e-01   6.370349e+01   3.308435e-01
  1.958610e-01   6.430187e+01   3.292600e-01
  1.961600e-01   6.342442e+01   3.283288e-01
  1.964590e-01   6.383850e+01   3.279250e-01
  1.967580e-01   6.355774e+01   3.294165e-01
  1.970570e-01   6.345106e+01   3.269284e-01
  1.973560e-01   6.355342e+01   3.254531e-01
  1.976550e-01   6.353823e+01   3.281800e-01
  1.979540e-01   6.389608e+01   3.267626e-01
  1.982530e-01   6.330226e+01   3.269830e-01
  1.985520e-01   6.391654e+01   3.265258e-01
  1.988510e-01   6.419850e+01   3.273900e-01
  1.991500e-01   6.364761e+01   3.281677e-01
  1.994480e-01   6.328465e+01   3.239069e-01
  1.997470e-01   6.387004e+01   3.272763e-01
  2.000460e-01   6.412051e+01   3.240518e-01
  2.003450e-01   6.401553e+01   3.260586e-01
  2.006440e-01   6.383092e+01   3.283456e-01
  2.009430e-01   6.324598e+01   3.218344e-01
  2.012420e-01   6.340647e+01   3.255082e-01
  2.015410e-01   6.275915e+01   3.204543e-01
  2.018400e-01   6.359453e+01   3.232817e-01
  2.021390e-01   6.318109e+01   3.232161e-01
  2.024380e-01   6.402636e+01   3.204925e-01
  2.027370e-01   6.321335e+01   3.234403e-01
  2.030350e-01   6.365962e+01   3.214927e-01
  2.033340e-01   6.365546e+01   3.223154e-01
  2.036330e-01   6.361637e+01   3.197368e-01
  2.039320e-01   6.313877e+01   3.193514e-01
  2.042310e-01   6.283300e+01   3.216205e-01
  2.045300e-01   6.306746e+01   3.175440e-01
  2.048290e-01   6.374586e+01   3.203350e-01
  2.051280e-01   6.301149e+01   3.180776e-01
  2.054270e-01   6.298494e+01   3.174707e-01
  2.057260e-01   6.381156e+01   3.229899e-01
  2.060250e-01   6.311963e+01   3.172722e-01
  2.063240e-01   6.353565e+01   3.209035e-01
  2.066230e-01   6.342674e+01   3.192599e-01
  2.069210e-01   6.317828e+01   3.198624e-01
  2.072200e-01   6.325175e+01   3.193637e-01
  2.075190e-01   6.340186e+01   3.173109e-01
  2.078180e-01   6.299375e+01   3.187117e-01
  2.081170e-01   6.306769e+01   3.172758e-01
  2.084160e-01   6.282751e+01   3.186997e-01
  2.087150e-01   6.268859e+01   3.148591e-01
  2.090140e-01   6.327039e+01   3.177852e-01
  2.093130e-01   6.337001e+01   3.179009e-01
  2.096120e-01   6.318825e+01   3.169093e-01
  2.099110e-01   6.293247e+01   3.148119e-01
  2.102100e-01   6.270386e+01   3.158253e-01
  2.105080e-01   6.287715e+01   3.178737e-01
  2.108070e-01   6.291624e+01   3.150344e-01
  2.111060e-01   6.337912e+01   3.154010e-01
  2.114050e-01   6.329224e+01   3.155788e-01
  2.117040e-01   6.285594e+01   3.194569e-01
  2.120030e-01   6.312764e+01   3.260941e-01
  2.123020e-01   6.346151e+01   3.293160e-01
  2.126010e-01   6.301512e+01   3.255128e-01
  2.129000e-01   6.301653e+01   3.287555e-01
  2.131990e-01   6.326372e+01   3.322819e-01
  2.134980e-01   6.326712e+01   3.343071e-01
  2.137970e-01   6.249515e+01   3.298000e-01
  2.140950e-01   6.320880e+01   3.335290e-01
  2.143940e-01   6.234356e+01   3.324813e-01
  2.146930e-01   6.244143e+01   3.330553e-01
  2.149920e-01   6.269451e+01   3.340443e-01
  2.152910e-01   6.334901e+01   3.362595e-01
  2.155900e-01   6.297025e+01   3.381443e-01
  2.158890e-01   6.272693e+01   3.374904e-01
  2.161880e-01   6.310275e+01   3.370433e-01
  2.164870e-01   6.258861e+01   3.369560e-01
  2.167860e-01   6.270216e+01   3.309570e-01
  2.170850e-01   6.320950e+01   3.297084e-01
  2.173840e-01   6.235464e+01   3.243812e-01
  2.176820e-01   6.273345e+01   3.239196e-01
  2.179810e-01   6.288789e+01   3.253291e-01
  2.182800e-01   6.258136e+01   3.202779e-01
  2.185790e-01   6.341359e+01   3.239522e-01
  2.188780e-01   6.269246e+01   3.186301e-01
  2.191770e-01   6.274405e+01   3.208334e-01
  2.194760e-01   6.225845e+01   3.204264e-01
  2.197750e-01   6.305384e+01   3.192732e-01
  2.200740e-01   6.268781e+01   3.163188e-01
  2.203730e-01   6.279103e+01   3.183345e-01
  2.206720e-01   6.241086e+01   3.164234e-01
  2.209710e-01   6.263415e+01   3.191676e-01
  2.212700e-01   6.287362e+01   3.153234e-01
  2.215680e-01   6.259489e+01   3.174299e-01
  2.218670e-01   6.231800e+01   3.124897e-01
  2.221660e-01   6.252431e+01   3.164419e-01
  2.224650e-01   6.241291e+01   3.136406e-01
  2.227640e-01   6.237332e+01   3.132795e-01
  2.230630e-01   6.267629e+01   3.149602e-01
  2.233620e-01   6.192932e+01   3.122928e-01
  2.236610e-01   6.186003e+01   3.121180e-01
  2.239600e-01   6.252313e+01   3.101825e-01
  2.242590e-01   6.229769e+01   3.126986e-01
  2.245580e-01   6.243166e+01   3.121271e-01
  2.248570e-01   6.207847e+01   3.130608e-01
  2.251550e-01   6.198078e+01   3.092128e-01
  2.254540e-01   6.185208e+01   3.091445e-01
  2.257530e-01   6.263013e+01   3.134015e-01
  2.260520e-01   6.208861e+01   3.082241e-01
  2.263510e-01   6.224151e+01   3.096094e-01
  2.266500e-01   6.252621e+01   3.101902e-01
  2.269490e-01   6.259856e+01   3.089865e-01
  2.272480e-01   6.188485e+01   3.097341e-01
  2.275470e-01   6.220563e+01   3.064094e-01
  2.278460e-01   6.234491e+01   3.102466e-01
  2.281450e-01   6.178225e+01   3.061004e-01
  2.284440e-01   6.156781e+01   3.070533e-01
  2.287420e-01   6.244480e+01   3.101147e-01
  2.290410e-01   6.214599e+01   3.032450e-01
  2.293400e-01   6.267363e+01   3.092968e-01
  2.296390e-01   6.204379e+01   3.062556e-01
  2.299380e-01   6.200215e+01   3.066446e-01
  2.302370e-01   6.193671e+01   3.058687e-01
  2.305360e-01   6.220625e+01   3.045888e-01
  2.308350e-01   6.185045e+01   3.080073e-01
  2.311340e-01   6.193934e+01   3.025032e-01
  2.314330e-01   6.169801e+01   3.040639e-01
  2.317320e-01   6.181774e+01   3.054525e-01
  2.320310e-01   6.214017e+01   3.031120e-01
  2.323290e-01   6.131590e+01   3.058045e-01
  2.326280e-01   6.239384e+01   3.030184e-01
  2.329270e-01   6.168420e+01   3.017614e-01
  2.332260e-01   6.162162e+01   3.031541e-01
  2.335250e-01   6.198385e+01   3.033253e-01
  2.338240e-01   6.222404e+01   3.051151e-01
  2.341230e-01   6.193167e+01   2.999121e-01
  2.344220e-01   6.177235e+01   3.025694e-01
  2.347210e-01   6.114484e+01   3.009105e-01
  2.350200e-01   6.079304e+01   2.992227e-01
  2.353190e-01   6.175063e+01   3.019239e-01
  2.356180e-01   6.210689e+01   2.994155e-01
  2.359170e-01   6.176229e+01   3.029019e-01
  2.362150e-01   6.171167e+01   3.007714e-01
  2.365140e-01   6.143278e+01   2.977862e-01
  2.368130e-01   6.152110e+01   3.003067e-01
  2.371120e-01   6.131006e+01   2.984032e-01
  2.374110e-01   6.150203e+01   3.014335e-01
  2.377100e-01   6.188055e+01   2.987552e-01
  2.380090e-01   6.185085e+01   3.000630e-01
  2.383080e-01   6.149978e+01   2.972669e-01
  2.386070e-01   6.167751e+01   2.992961e-01
  2.389060e-01   6.152525e+01   2.985818e-01
  2.392050e-01   6.155025e+01   2.970497e-01
  2.395040e-01   6.208985e+01   3.004105e-01
  2.398020e-01   6.140403e+01   2.966967e-01
  2.401010e-01   6.136372e+01   2.983042e-01
  2.404000e-01   6.105904e+01   2.947443e-01
  2.406990e-01   6.144394e+01   2.973585e-01
  2.409980e-01   6.135230e+01   2.961220e-01
  2.412970e-01   6.119545e+01   2.952961e-01
  2.415960e-01   6.133808e+01   2.965373e-01
  2.418950e-01   6.120104e+01   2.945320e-01
  2.421940e-01   6.150380e+01   2.964874e-01
  2.424930e-01   6.131514e+01   2.969335e-01
  2.427920e-01   6.091427e+01   2.921993e-01
  2.430910e-01   6.138617e+01   2.953102e-01
  2.433890e-01   6.162629e+01   2.948896e-01
  2.436880e-01   6.140990e+01   2.969366e-01
  2.439870e-01   6.081475e+01   2.919605e-01
  2.442860e-01   6.113151e+01   2.921777e-01
  2.445850e-01   6.096396e+01   2.935203e-01
  2.448840e-01   6.108337e+01   2.933684e-01
  2.451830e-01   6.086022e+01   2.943751e-01
  2.454820e-01   6.127274e+01   2.918676e-01
  2.457810e-01   6.162911e+01   2.939088e-01
  2.460800e-01   6.100539e+01   2.927442e-01
  2.463790e-01   6.101373e+01   2.917881e-01
  2.466780e-01   6.119058e+01   2.926439e-01
  2.469770e-01   6.130123e+01   2.920431e-01
  2.472750e-01   6.111305e+01   2.923501e-01
  2.475740e-01   6.130388e+01   2.937878e-01
  2.478730e-01   6.063629e+01   2.875017e-01
  2.481720e-01   6.076140e+01   2.907544e-01
  2.484710e-01   6.118666e+01   2.899581e-01
  2.487700e-01   6.102457e+01   2.926813e-01
  2.490690e-01   6.061428e+01   2.906165e-01
  2.493680e-01   6.099024e+01   2.885482e-01
  2.496670e-01   6.100024e+01   2.925141e-01
  2.499660e-01   6.057245e+01   2.884991e-01
  2.502650e-01   6.086116e+01   2.904579e-01
  2.505640e-01   6.085673e+01   2.875050e-01
  2.508620e-01   6.100939e+01   2.892220e-01
  2.511610e-01   6.108663e+01   2.917467e-01
  2.514600e-01   6.097844e+01   2.883117e-01
  2.517590e-01   6.069171e+01   2.874255e-01
  2.520580e-01   6.053030e+01   2.875622e-01
  2.523570e-01   6.093727e+01   2.888412e-01
  2.526560e-01   6.123802e+01   2.903972e-01
  2.529550e-01   6.066250e+01   2.857119e-01
  2.532540e-01   6.059774e+01   2.854576e-01
  2.535530e-01   6.109425e+01   2.864206e-01
  2.538520e-01   6.001402e+01   2.851996e-01
  2.541510e-01   6.058369e+01   2.850185e-01
  2.544490e-01   6.071032e+01   2.861308e-01
  2.547480e-01   6.028669e+01   2.854370e-01
  2.550470e-01   6.088988e+01   2.851305e-01
  2.553460e-01   6.089671e+01   2.855510e-01
  2.556450e-01   6.095284e+01   2.833790e-01
  2.559440e-01   6.062598e+01   2.855241e-01
  2.562430e-01   6.074508e+01   2.871378e-01
  2.565420e-01   6.053316e+01   2.840931e-01
  2.568410e-01   6.024323e+01   2.826141e-01
  2.571400e-01   6.078798e+01   2.842889e-01
  2.574390e-01   6.045415e+01   2.856286e-01
  2.577380e-01   6.045223e+01   2.846079e-01
  2.580360e-01   6.030974e+01   2.822746e-01
  2.583350e-01   6.076449e+01   2.858500e-01
  2.586340e-01   6.077178e+01   2.827604e-01
  2.589330e-01   6.057713e+01   2.851044e-01
  2.592320e-01   6.081389e+01   2.828583e-01
  2.595310e-01   6.015190e+01   2.823007e-01
  2.598300e-01   5.993677e+01   2.836943e-01
  2.601290e-01   6.076504e+01   2.812774e-01
  2.604280e-01   6.070406e+01   2.845944e-01
  2.607270e-01   6.009767e+01   2.794394e-01
  2.610260e-01   6.043534e+01   2.827665e-01
  2.613250e-01   6.046085e+01   2.834230e-01
  2.616240e-01   6.048141e+01   2.825771e-01
  2.619220e-01   6.036126e+01   2.823952e-01
  2.622210e-01   6.081079e+01   2.806097e-01
  2.625200e-01   6.056194e+01   2.817810e-01
  2.628190e-01   6.011540e+01   2.804480e-01
  2.631180e-01   6.025036e+01   2.790266e-01
  2.634170e-01   6.096844e+01   2.843101e-01
  2.637160e-01   6.023615e+01   2.789937e-01
  2.640150e-01   6.027434e+01   2.817974e-01
  2.643140e-01   6.008317e+01   2.782583e-01
  2.646130e-01   6.047521e+01   2.795467e-01
  2.649120e-01   6.028866e+01   2.821265e-01
  2.652110e-01   6.071251e+01   2.799030e-01
  2.655090e-01   6.018888e+01   2.794590e-01
  2.658080e-01   6.030001e+01   2.780959e-01
  2.661070e-01   6.046370e+01   2.797118e-01
  2.664060e-01   6.050096e+01   2.795106e-01
  2.667050e-01   6.021914e+01   2.791456e-01
  2.670040e-01   6.030722e+01   2.791582e-01
  2.673030e-01   5.984656e+01   2.772368e-01
  2.676020e-01   6.030629e+01   2.783944e-01
  2.679010e-01   5.992105e+01   2.774093e-01
  2.682000e-01   6.013107e+01   2.767669e-01
  2.684990e-01   6.001633e+01   2.775353e-01
  2.687980e-01   6.028608e+01   2.777806e-01
  2.690960e-01   6.023763e+01   2.788062e-01
  2.693950e-01   6.081537e+01   2.772164e-01
  2.696940e-01   5.973071e+01   2.751020e-01
  2.699930e-01   6.080073e+01   2.785860e-01
  2.702920e-01   5.952343e+01   2.753649e-01
  2.705910e-01   6.049070e+01   2.780631e-01
  2.708900e-01   5.994517e+01   2.746746e-01
  2.711890e-01   5.996619e+01   2.765740e-01
  2.714880e-01   5.957793e+01   2.746577e-01
  2.717870e-01   6.000848e+01   2.761120e-01
  2.720860e-01   5.934529e+01   2.735707e-01
  2.723850e-01   5.988606e+01   2.741735e-01
  2.726840e-01   6.036930e+01   2.763831e-01
  2.729820e-01   6.004960e+01   2.754656e-01
  2.732810e-01   6.006053e+01   2.745727e-01
  2.735800e-01   6.001684e+01   2.743815e-01
  2.738790e-01   6.028115e+01   2.755352e-01
  2.741780e-01   5.989417e+01   2.751089e-01
  2.744770e-01   5.980002e+01   2.723505e-01
  2.747760e-01   5.973419e+01   2.735528e-01
  2.750750e-01   5.958617e+01   2.763510e-01
  2.753740e-01   6.026467e+01   2.823669e-01
  2.756730e-01   6.009238e+01   2.834578e-01
  2.759720e-01   5.989355e+01   2.816938e-01
  2.762710e-01   5.996152e+01   2.858976e-01
  2.765690e-01   6.036234e+01   2.861288e-01
  2.768680e-01   5.989223e+01   2.877141e-01
  2.771670e-01   5.953046e+01   2.844573e-01
  2.774660e-01   5.939981e+01   2.849674e-01
  2.777650e-01   5.988162e+01   2.896044e-01
  2.780640e-01   6.031912e+01   2.892679e-01
  2.783630e-01   5.999339e+01   2.889110e-01
  2.786620e-01   6.007335e+01   2.908243e-01
  2.789610e-01   5.958844e+01   2.897563e-01
  2.792600e-01   6.016348e+01   2.940196e-01
  2.795590e-01   6.039393e+01   2.888108e-01
  2.798580e-01   6.046160e+01   2.935202e-01
  2.801560e-01   6.058351e+01   2.933731e-01
  2.804550e-01   5.996164e+01   2.927467e-01
  2.807540e-01   5.990739e+01   2.939534e-01
  2.810530e-01   6.009018e+01   2.916278e-01
  2.813520e-01   5.965963e+01   2.944727e-01
  2.816510e-01   6.035018e+01   2.951506e-01
  2.819500e-01   5.981134e+01   2.939425e-01
  2.822490e-01   6.038483e+01   2.953483e-01
  2.825480e-01   5.967767e+01   2.931652e-01
  2.828470e-01   6.043963e+01   2.984682e-01
  2.831460e-01   6.045062e+01   2.969910e-01
  2.834450e-01   6.015820e+01   2.946808e-01
  2.837430e-01   5.975269e+01   2.953858e-01
  2.840420e-01   5.975034e+01   2.969935e-01
  2.843410e-01   6.033638e+01   3.049588e-01
  2.846400e-01   6.028899e+01   3.069782e-01
  2.849390e-01   5.979121e+01   3.136022e-01
  2.852380e-01   5.955586e+01   3.158895e-01
  2.855370e-01   5.946099e+01   3.187673e-01
  2.858360e-01   5.971930e+01   3.215039e-01
  2.861350e-01   6.013755e+01   3.254770e-01
  2.864340e-01   5.956095e+01   3.287050e-01
  2.867330e-01   5.971170e+01   3.281754e-01
  2.870320e-01   5.951530e+01   3.332582e-01
  2.873310e-01   5.897427e+01   3.286661e-01
  2.876290e-01   5.947200e+01   3.352997e-01
  2.879280e-01   5.930916e+01   3.379014e-01
  2.882270e-01   5.976932e+01   3.354652e-01
  2.885260e-01   5.948254e+01   3.387408e-01
  2.888250e-01   5.910129e+01   3.367937e-01
  2.891240e-01   5.945621e+01   3.428993e-01
  2.894230e-01   5.864226e+01   3.436195e-01
  2.897220e-01   5.912816e+01   3.368702e-01
  2.900210e-01   5.930214e+01   3.462873e-01
  2.903200e-01   5.917471e+01   3.438937e-01
  2.906190e-01   5.925701e+01   3.478372e-01
  2.909180e-01   5.911340e+01   3.483593e-01
  2.912160e-01   5.914824e+01   3.447310e-01
  2.915150e-01   5.967721e+01   3.576886e-01
  2.918140e-01   5.937327e+01   3.485557e-01
  2.921130e-01   5.888755e+01   3.503722e-01
  2.924120e-01   5.914299e+01   3.536807e-01
  2.927110e-01   5.947585e+01   3.536847e-01
  2.930100e-01   5.890594e+01   3.611619e-01
  2.933090e-01   5.889041e+01   3.553228e-01
  2.936080e-01   5.950466e+01   3.547605e-01
  2.939070e-01   5.858129e+01   3.576554e-01
  2.942060e-01   5.935512e+01   3.606365e-01
  2.945050e-01   5.969576e+01   3.692529e-01
  2.948030e-01   5.836175e+01   3.555472e-01
  2.951020e-01   5.905678e+01   3.631188e-01
  2.954010e-01   5.954235e+01   3.663468e-01
  2.957000e-01   5.922029e+01   3.671134e-01
  2.959990e-01   5.903462e+01   3.660961e-01
  2.962980e-01   5.922801e+01   3.673589e-01
  2.965970e-01   5.838066e+01   3.682974e-01
  2.968960e-01   5.920923e+01   3.706736e-01
  2.971950e-01   5.900978e+01   3.684659e-01
  2.974940e-01   5.932574e+01   3.681067e-01
  2.977930e-01   5.890162e+01   3.701650e-01
  2.980920e-01   5.854344e+01   3.692656e-01
  2.983900e-01   5.886159e+01   3.732751e-01
  2.986890e-01   5.898059e+01   3.695030e-01
  2.989880e-01   5.934341e+01   3.745648e-01
  2.992870e-01   5.889628e+01   3.740898e-01
  2.995860e-01   5.861019e+01   3.753133e-01
  2.998850e-01   5.907211e+01   3.746478e-01
  3.001840e-01   5.849003e+01   3.751674e-01
  3.004830e-01   5.849756e+01   3.800707e-01
  3.007820e-01   5.863222e+01   3.790225e-01
  3.010810e-01   5.896109e+01   3.773979e-01
  3.013800e-01   5.886602e+01   3.827718e-01
  3.016790e-01   5.841341e+01   3.802953e-01
  3.019780e-01   5.833508e+01   3.820511e-01
  3.022760e-01   5.845238e+01   3.842227e-01
  3.025750e-01   5.856018e+01   3.825339e-01
  3.028740e-01   5.830272e+01   3.871137e-01
  3.031730e-01   5.835027e+01   3.854380e-01
  3.034720e-01   5.837741e+01   3.870980e-01
  3.037710e-01   5.896968e+01   3.887923e-01
  3.040700e-01   5.831182e+01   3.884693e-01
  3.043690e-01   5.893037e+01   3.951589e-01
  3.046680e-01   5.908777e+01   3.943042e-01
  3.049670e-01   5.918559e+01   3.911008e-01
  3.052660e-01   5.826310e+01   3.948612e-01
  3.055650e-01   5.806272e+01   3.927911e-01
  3.058630e-01   5.880192e+01   4.006812e-01
  3.061620e-01   5.855363e+01   3.925179e-01
  3.064610e-01   5.825579e+01   3.965274e-01
  3.067600e-01   5.866330e+01   4.040272e-01
  3.070590e-01   5.820991e+01   3.963712e-01
  3.073580e-01   5.858260e+01   4.037492e-01
  3.076570e-01   5.962577e+01   4.000198e-01
  3.079560e-01   5.866529e+01   4.031431e-01
  3.082550e-01   5.803364e+01   4.009669e-01
  3.085540e-01   5.797898e+01   4.004841e-01
  3.088530e-01   5.844833e+01   4.072091e-01
  3.091520e-01   5.809412e+01   4.000028e-01
  3.094500e-01   5.854561e+01   4.103339e-01
  3.097490e-01   5.870750e+01   4.090346e-01
  3.100480e-01   5.901021e+01   4.070250e-01
  3.103470e-01   5.838732e+01   4.161720e-01
  3.106460e-01   5.822528e+01   4.034095e-01
  3.109450e-01   5.859183e+01   4.165729e-01
  3.112440e-01   5.845945e+01   4.090975e-01
  3.115430e-01   5.828832e+01   4.138714e-01
  3.118420e-01   5.859637e+01   4.195635e-01
  3.121410e-01   5.846483e+01   4.125742e-01
  3.124400e-01   5.884442e+01   4.214585e-01
  3.127390e-01   5.822995e+01   4.133423e-01
  3.130380e-01   5.831370e+01   4.226074e-01
  3.133360e-01   5.867902e+01   4.215408e-01
  3.136350e-01   5.926703e+01   4.229692e-01
  3.139340e-01   5.793819e+01   4.243559e-01
  3.142330e-01   5.808137e+01   4.183824e-01
  3.145320e-01   5.822881e+01   4.293268e-01
  3.148310e-01   5.838624e+01   4.249448e-01
  3.151300e-01   5.809861e+01   4.238968e-01
  3.154290e-01   5.789643e+01   4.280997e-01
  3.157280e-01   5.773244e+01   4.246525e-01
  3.160270e-01   5.797540e+01   4.338864e-01
  3.163260e-01   5.862890e+01   4.279367e-01
  3.166250e-01   5.780655e+01   4.332541e-01
  3.169230e-01   5.782105e+01   4.307214e-01
  3.172220e-01   5.813086e+01   4.367286e-01
  3.175210e-01   5.850159e+01   4.377385e-01
  3.178200e-01   5.799740e+01   4.328526e-01
  3.181190e-01   5.796916e+01   4.407441e-01
  3.184180e-01   5.824569e+01   4.371598e-01
  3.187170e-01   5.849201e+01   4.459067e-01
  3.190160e-01   5.847845e+01   4.446548e-01
  3.193150e-01   5.805211e+01   4.364327e-01
  3.196140e-01   5.829517e+01   4.488096e-01
  3.199130e-01   5.811259e+01   4.416814e-01
  3.202120e-01   5.849215e+01   4.503929e-01
  3.205100e-01   5.793337e+01   4.470055e-01
  3.208090e-01   5.833564e+01   4.453102e-01
  3.211080e-01   5.759100e+01   4.493951e-01
  3.214070e-01   5.810247e+01   4.436208e-01
  3.217060e-01   5.839771e+01   4.521117e-01
  3.220050e-01   5.797382e+01   4.475709e-01
  3.223040e-01   5.799558e+01   4.456191e-01
  3.226030e-01   5.823318e+01   4.578907e-01
  3.229020e-01   5.831706e+01   4.428520e-01
  3.232010e-01   5.785989e+01   4.534023e-01
  3.235000e-01   5.803354e+01   4.490366e-01
  3.237990e-01   5.783988e+01   4.516261e-01
  3.240970e-01   5.768912e+01   4.579367e-01
  3.243960e-01   5.819228e+01   4.504808e-01
  3.246950e-01   5.812987e+01   4.614644e-01
  3.249940e-01   5.791887e+01   4.527815e-01
  3.252930e-01   5.823293e+01   4.614256e-01
  3.255920e-01   5.804870e+01   4.633971e-01
  3.258910e-01   5.775959e+01   4.577755e-01
  3.261900e-01   5.777773e+01   4.650580e-01
  3.264890e-01   5.968812e+01   4.671553e-01
  3.267880e-01   5.729308e+01   4.612766e-01
  3.270870e-01   5.671002e+01   4.668005e-01
  3.273860e-01   5.806138e+01   4.666614e-01
  3.276850e-01   5.855822e+01   4.743461e-01
  3.279830e-01   5.792967e+01   4.647479e-01
  3.282820e-01   5.748367e+01   4.723852e-01
  3.285810e-01   5.882403e+01   4.759064e-01
  3.288800e-01   5.780947e+01   4.751909e-01
  3.291790e-01   5.765525e+01   4.706747e-01
  3.294780e-01   5.839405e+01   4.810863e-01
  3.297770e-01   5.784833e+01   4.813679e-01
  3.300760e-01   5.923045e+01   4.819946e-01
  3.303750e-01   5.843258e+01   4.863812e-01
  3.306740e-01   5.822132e+01   4.788676e-01
  3.309730e-01   5.821570e+01   4.875748e-01
  3.312720e-01   5.794618e+01   4.901724e-01
  3.315700e-01   5.747795e+01   4.793159e-01
  3.318690e-01   5.731871e+01   4.913052e-01
  3.321680e-01   5.815938e+01   4.836884e-01
  3.324670e-01   5.816373e+01   4.960219e-01
  3.327660e-01   5.715077e+01   4.889506e-01
  3.330650e-01   5.829655e+01   4.943760e-01
  3.333640e-01   5.805683e+01   5.012168e-01
  3.336630e-01   5.809303e+01   4.897180e-01
  3.339620e-01   5.712825e+01   5.000679e-01
  3.342610e-01   5.715223e+01   4.933520e-01
  3.345600e-01   5.824178e+01   5.031699e-01
  3.348590e-01   5.781431e+01   5.102146e-01
  3.351570e-01   5.722465e+01   4.920014e-01
  3.354560e-01   5.845324e+01   5.167392e-01
  3.357550e-01   5.766810e+01   4.966961e-01
  3.360540e-01   5.782762e+01   5.121099e-01
  3.363530e-01   5.767201e+01   5.176804e-01
  3.366520e-01   5.841080e+01   5.056501e-01
  3.369510e-01   5.769436e+01   5.242776e-01
  3.372500e-01   5.712024e+01   4.983017e-01
  3.375490e-01   5.794753e+01   5.227929e-01
  3.378480e-01   5.841516e+01   5.222931e-01
  3.381470e-01   5.884302e+01   5.229096e-01
  3.384460e-01   5.744635e+01   5.305704e-01
  3.387450e-01   5.804289e+01   5.118333e-01
  3.390430e-01   5.855796e+01   5.329180e-01
  3.393420e-01   5.801956e+01   5.277559e-01
  3.396410e-01   5.710875e+01   5.242645e-01
  3.399400e-01   5.809769e+01   5.442780e-01
  3.402390e-01   5.645525e+01   5.109334e-01
  3.405380e-01   5.794546e+01   5.406498e-01
  3.408370e-01   5.793148e+01   5.328060e-01
  3.411360e-01   5.795398e+01   5.364040e-01
  3.414350e-01   5.724106e+01   5.402505e-01
  3.417340e-01   5.785139e+01   5.352252e-01
  3.420330e-01   5.800699e+01   5.521221e-01
  3.423320e-01   5.722912e+01   5.330389e-01
  3.426300e-01   5.752618e+01   5.490649e-01
  3.429290e-01   5.709234e+01   5.447256e-01
  3.432280e-01   5.763469e+01   5.450591e-01
  3.435270e-01   5.730470e+01   5.622432e-01
  3.438260e-01   5.762581e+01   5.413321e-01
  3.441250e-01   5.808717e+01   5.627872e-01
  3.444240e-01   5.742001e+01   5.516312e-01
  3.447230e-01   5.736402e+01   5.560681e-01
  3.450220e-01   5.772720e+01   5.693283e-01
  3.453210e-01   5.769029e+01   5.529279e-01
  3.456200e-01   5.750760e+01   5.733870e-01
  3.459190e-01   5.780908e+01   5.614385e-01
  3.462170e-01   5.787334e+01   5.726105e-01
  3.465160e-01   5.804462e+01   5.725982e-01
  3.468150e-01   5.693086e+01   5.662310e-01
  3.471140e-01   5.835469e+01   5.883917e-01
  3.474130e-01   5.803602e+01   5.708491e-01
  3.477120e-01   5.713847e+01   5.822278e-01
  3.480110e-01   5.739968e+01   5.772384e-01
  3.483100e-01   5.711259e+01   5.775730e-01
  3.486090e-01   5.835001e+01   5.988161e-01
  3.489080e-01   5.718269e+01   5.779273e-01
  3.492070e-01   5.796732e+01   5.978236e-01
  3.495060e-01   5.674098e+01   5.801991e-01
  3.498040e-01   5.688932e+01   5.932089e-01
  3.501030e-01   5.615797e+01   5.903521e-01
  3.504020e-01   5.685839e+01   5.930476e-01
  3.507010e-01   5.773964e+01   6.118328e-01
  3.510000e-01   5.866779e+01   5.975320e-01
  3.512990e-01   5.790172e+01   6.126909e-01
  3.515980e-01   5.839057e+01   6.069850e-01
  3.518970e-01   5.706695e+01   6.135522e-01
  3.521960e-01   5.796945e+01   6.272192e-01
  3.524950e-01   5.690674e+01   5.982234e-01
  3.527940e-01   5.719545e+01   6.264070e-01
  3.530930e-01   5.702796e+01   6.090979e-01
  3.533920e-01   5.718645e+01   6.252220e-01
  3.536900e-01   5.770715e+01   6.303500e-01
  3.539890e-01   5.729330e+01   6.246752e-01
  3.542880e-01   5.762766e+01   6.417350e-01
  3.545870e-01   5.787173e+01   6.178633e-01
  3.548860e-01   5.926247e+01   6.471075e-01
  3.551850e-01   5.815148e+01   6.293362e-01
  3.554840e-01   5.684590e+01   6.337765e-01
  3.557830e-01   5.836418e+01   6.446032e-01
  3.560820e-01   5.752197e+01   6.181586e-01
  3.563810e-01   5.819442e+01   6.424540e-01
  3.566800e-01   5.734918e+01   6.227356e-01
  3.569790e-01   5.865083e+01   6.498732e-01
  3.572770e-01   5.666315e+01   6.375506e-01
  3.575760e-01   5.785194e+01   6.177577e-01
  3.578750e-01   5.827559e+01   6.605189e-01
  3.581740e-01   5.688569e+01   6.235757e-01
  3.584730e-01   5.707773e+01   6.536952e-01
  3.587720e-01   5.755997e+01   6.450334e-01
  3.590710e-01   5.822598e+01   6.475152e-01
  3.593700e-01   5.763895e+01   6.689553e-01
  3.596690e-01   5.849945e+01   6.453497e-01
  3.599680e-01   5.831370e+01   6.742482e-01
  3.602670e-01   5.794512e+01   6.547576e-01
  3.605660e-01   5.756131e+01   6.685046e-01
  3.608640e-01   5.671293e+01   6.805770e-01
  3.611630e-01   5.760430e+01   6.502840e-01
  3.614620e-01   5.827007e+01   6.943805e-01
  3.617610e-01   5.676731e+01   6.598175e-01
  3.620600e-01   5.734504e+01   6.858453e-01
  3.623590e-01   5.656606e+01   6.782287e-01
  3.626580e-01   5.781026e+01   6.856471e-01
  3.629570e-01   5.827082e+01   7.068975e-01
  3.632560e-01   5.627629e+01   6.651189e-01
  3.635550e-01   5.709461e+01   7.111315e-01
  3.638540e-01   5.778615e+01   6.976379e-01
  3.641530e-01   5.766569e+01   7.016246e-01
  3.644510e-01   5.793688e+01   7.337899e-01
  3.647500e-01   5.711536e+01   6.844705e-01
  3.650490e-01   5.708874e+01   7.266116e-01
  3.653480e-01   5.675728e+01   7.073691e-01
  3.656470e-01   5.678816e+01   7.159751e-01
  3.659460e-01   5.812130e+01   7.460651e-01
  3.662450e-01   5.771301e+01   7.116392e-01
  3.665440e-01   5.732113e+01   7.584389e-01
  3.668430e-01   5.793719e+01   7.214584e-01
  3.671420e-01   5.837768e+01   7.554174e-01
  3.674410e-01   5.681775e+01   7.357861e-01
  3.677400e-01   5.662823e+01   7.478973e-01
  3.680390e-01   5.755789e+01   7.832637e-01
  3.683370e-01   5.722435e+01   7.310666e-01
  3.686360e-01   5.680706e+01   7.694919e-01
  3.689350e-01   5.771659e+01   7.590347e-01
  3.692340e-01   5.698856e+01   7.750140e-01
  3.695330e-01   5.707307e+01   8.029705e-01
  3.698320e-01   5.681477e+01   7.471748e-01
  3.701310e-01   5.790559e+01   8.112382e-01
  3.704300e-01   5.635117e+01   7.621985e-01
  3.707290e-01   5.614123e+01   8.012004e-01
  3.710280e-01   5.863207e+01   8.138635e-01
  3.713270e-01   5.664247e+01   7.882229e-01
  3.716260e-01   5.789333e+01   8.449106e-01
  3.719240e-01   5.743949e+01   7.869161e-01
  3.722230e-01   5.666065e+01   8.386122e-01
  3.725220e-01   5.696897e+01   8.120216e-01
  3.728210e-01   5.786843e+01   8.365670e-01
  3.731200e-01   5.834948e+01   8.899248e-01
  3.734190e-01   5.808981e+01   8.100913e-01
  3.737180e-01   5.898382e+01   8.915478e-01
  3.740170e-01   5.637172e+01   8.204352e-01
  3.743160e-01   5.759659e+01   8.873624e-01
  3.746150e-01   5.671988e+01   8.742705e-01
  3.749140e-01   5.733014e+01   8.577782e-01
  3.752130e-01   5.615642e+01   9.097811e-01
  3.755110e-01   5.690453e+01   8.516963e-01
  3.758100e-01   5.707025e+01   9.171536e-01
  3.761090e-01   5.532235e+01   8.760382e-01
  3.764080e-01   5.594047e+01   9.045038e-01
  3.767070e-01   5.575121e+01   9.441225e-01
  3.770060e-01   5.658512e+01   8.732313e-01
  3.773050e-01   5.750937e+01   9.671248e-01
  3.776040e-01   5.726708e+01   9.223438e-01
  3.779030e-01   5.648761e+01   9.463359e-01
  3.782020e-01   5.750491e+01   1.031323e+00
  3.785010e-01   5.598401e+01   8.945142e-01
  3.788000e-01   5.916293e+01   1.040994e+00
  3.790990e-01   5.756529e+01   9.473923e-01
  3.793970e-01   5.638298e+01   1.006518e+00
  3.796960e-01   5.843182e+01   1.019798e+00
  3.799950e-01   5.742184e+01   9.923947e-01
  3.802940e-01   5.873959e+01   1.115868e+00
  3.805930e-01   5.969458e+01   9.811078e-01
  3.808920e-01   5.580535e+01   1.093802e+00
  3.811910e-01   5.610404e+01   1.013726e+00
  3.814900e-01   5.663916e+01   1.071912e+00
  3.817890e-01   5.478454e+01   1.151129e+00
  3.820880e-01   5.560288e+01   9.855506e-01
  3.823870e-01   5.711313e+01   1.182946e+00
  3.826860e-01   5.801356e+01   1.046181e+00
  3.829840e-01   5.766938e+01   1.212548e+00
  3.832830e-01   5.631909e+01   1.145322e+00
  3.835820e-01   5.631005e+01   1.117959e+00
  3.838810e-01   5.565528e+01   1.242627e+00
  3.841800e-01   5.696724e+01   1.111463e+00
  3.844790e-01   5.817547e+01   1.279896e+00
  3.847780e-01   5.812240e+01   1.185678e+00
  3.850770e-01   5.891399e+01   1.297715e+00
  3.853760e-01   5.773707e+01   1.370426e+00
  3.856750e-01   5.548597e+01   1.158475e+00
  3.859740e-01   5.622801e+01   1.376336e+00
  3.862730e-01   5.634889e+01   1.250347e+00
  3.865710e-01   5.717132e+01   1.387833e+00
  3.868700e-01   5.691303e+01   1.410104e+00
  3.871690e-01   5.712437e+01   1.329193e+00
  3.874680e-01   5.893636e+01   1.554730e+00
  3.877670e-01   5.477593e+01   1.323461e+00
  3.880660e-01   5.797068e+01   1.576595e+00
  3.883650e-01   5.644458e+01   1.474196e+00
  3.886640e-01   5.957526e+01   1.580407e+00
  3.889630e-01   5.774049e+01   1.693131e+00
  3.892620e-01   5.427042e+01   1.475961e+00
  3.895610e-01   5.513122e+01   1.699768e+00
  3.898600e-01   5.744261e+01   1.688758e+00
  3.901580e-01   6.010231e+01   1.799922e+00
  3.904570e-01   5.915900e+01   1.996520e+00
  3.907560e-01   5.570769e+01   1.708632e+00
  3.910550e-01   5.569022e+01   1.972649e+00
  3.913540e-01   5.869484e+01   2.025164e+00
  3.916530e-01   5.785634e+01   2.010647e+00
  3.919520e-01   5.931061e+01   2.644529e+00
  3.922510e-01   5.562035e+01   1.971411e+00
  3.925500e-01   5.609549e+01   2.656199e+00
  3.928490e-01   5.775153e+01   2.460298e+00
  3.931480e-01   5.898831e+01   2.723827e+00
  3.934470e-01   0.000000e+00   0.000000e+00
  3.937460e-01   5.269958e+01   2.574543e+00
creator: radaver
creator-version: 3725
header-file: /nas_data/SAXS_data/20151104Workshop/header/JH1_0133.txt
image-file: /nas_data/Pilatus1M/20151104_Workshop/JH1_0133.tif
angular-axis-file: /nas_data/SAXS_data/20151104Workshop/q20151029.dat
beamstop-mask-file: /nas_data/SAXS_data/20151104Workshop/fit2d20151031.msk
detector-response-file: none
beam-center-x: 949.7700
beam-center-y: 918.8000
unit-time: 1.0000
channel-first: 10
channel-last: 1315
Exposure time [s]: 1.094043
Transmitted Beam: 0.484486
Incident Beam: 0.484486
Code: JH1
Concentration [mg/ml]: 1
Run Number: 0133
