# Supplementary material for: SAXS analysis of a soluble cytosolic NgBR construct including extracellular and transmembrane domains
Source: PLoS One. 2018 Jan 18;13(1):e0191371. doi: 10.1371/journal.pone.0191371 (PMC5773207; doi:10.1371/journal.pone.0191371)
Supplement: S1 File — (ZIP) [file pone.0191371.s001.zip › JH1_0134.dat]

Sample:   c= 1.0000 mg/ml  Code: JH1
  3.656810e-03   2.267160e+04   4.135254e+01
  3.955720e-03   2.199919e+04   2.797670e+01
  4.254640e-03   1.907311e+04   2.334371e+01
  4.553560e-03   1.544017e+04   2.025013e+01
  4.852480e-03   1.248317e+04   1.704712e+01
  5.151400e-03   1.056903e+04   1.549564e+01
  5.450320e-03   8.737899e+03   1.338261e+01
  5.749240e-03   7.446797e+03   1.197024e+01
  6.048150e-03   6.381888e+03   1.086189e+01
  6.347070e-03   5.505661e+03   9.585099e+00
  6.645990e-03   4.822926e+03   8.931697e+00
  6.944910e-03   4.246541e+03   8.068563e+00
  7.243830e-03   3.795564e+03   7.391517e+00
  7.542750e-03   3.358194e+03   6.926232e+00
  7.841670e-03   3.055563e+03   6.239444e+00
  8.140580e-03   2.767316e+03   6.019761e+00
  8.439500e-03   2.526619e+03   5.544152e+00
  8.738420e-03   2.308352e+03   5.248722e+00
  9.037340e-03   2.132531e+03   4.877928e+00
  9.336260e-03   1.977395e+03   4.615925e+00
  9.635180e-03   1.820600e+03   4.416538e+00
  9.934100e-03   1.675204e+03   4.099076e+00
  1.023300e-02   1.531879e+03   4.017138e+00
  1.053190e-02   1.420321e+03   3.923283e+00
  1.083090e-02   1.319178e+03   3.781013e+00
  1.112980e-02   1.218421e+03   3.602824e+00
  1.142870e-02   1.129950e+03   3.450119e+00
  1.172760e-02   1.040871e+03   3.302123e+00
  1.202650e-02   9.633196e+02   3.167940e+00
  1.232540e-02   8.950163e+02   3.036834e+00
  1.262440e-02   8.312363e+02   2.872212e+00
  1.292330e-02   7.731954e+02   2.727393e+00
  1.322220e-02   7.241588e+02   2.639490e+00
  1.352110e-02   6.715760e+02   2.516307e+00
  1.382000e-02   6.228669e+02   2.399461e+00
  1.411900e-02   5.877842e+02   2.319564e+00
  1.441790e-02   5.423378e+02   2.212040e+00
  1.471680e-02   5.089838e+02   2.132759e+00
  1.501570e-02   4.792306e+02   2.026712e+00
  1.531460e-02   4.495843e+02   1.954160e+00
  1.561350e-02   4.200255e+02   1.855688e+00
  1.591250e-02   3.979316e+02   1.822137e+00
  1.621140e-02   3.769779e+02   1.742935e+00
  1.651030e-02   3.522861e+02   1.667170e+00
  1.680920e-02   3.340134e+02   1.623357e+00
  1.710810e-02   3.178041e+02   1.586801e+00
  1.740710e-02   3.004964e+02   1.520785e+00
  1.770600e-02   2.854429e+02   1.467306e+00
  1.800490e-02   2.727889e+02   1.423074e+00
  1.830380e-02   2.582442e+02   1.395650e+00
  1.860270e-02   2.454325e+02   1.334168e+00
  1.890170e-02   2.360260e+02   1.308351e+00
  1.920060e-02   2.250547e+02   1.265471e+00
  1.949950e-02   2.156417e+02   1.252990e+00
  1.979840e-02   2.088310e+02   1.209908e+00
  2.009730e-02   1.982475e+02   1.165919e+00
  2.039620e-02   1.935939e+02   1.150065e+00
  2.069520e-02   1.849834e+02   1.118138e+00
  2.099410e-02   1.779990e+02   1.104774e+00
  2.129300e-02   1.704827e+02   1.052864e+00
  2.159190e-02   1.648800e+02   1.071101e+00
  2.189080e-02   1.594082e+02   1.059056e+00
  2.218980e-02   1.555920e+02   1.064326e+00
  2.248870e-02   1.489667e+02   1.060000e+00
  2.278760e-02   1.465856e+02   1.041134e+00
  2.308650e-02   1.395935e+02   1.047268e+00
  2.338540e-02   1.350943e+02   1.028113e+00
  2.368430e-02   1.330141e+02   1.001636e+00
  2.398330e-02   1.294553e+02   1.010630e+00
  2.428220e-02   1.275004e+02   9.806565e-01
  2.458110e-02   1.241228e+02   1.000113e+00
  2.488000e-02   1.190405e+02   9.533011e-01
  2.517890e-02   1.172609e+02   9.348619e-01
  2.547790e-02   1.172095e+02   9.478618e-01
  2.577680e-02   1.138483e+02   9.266684e-01
  2.607570e-02   1.097129e+02   9.170487e-01
  2.637460e-02   1.080254e+02   9.026596e-01
  2.667350e-02   1.066578e+02   8.744793e-01
  2.697250e-02   1.053610e+02   8.423488e-01
  2.727140e-02   1.031241e+02   8.024310e-01
  2.757030e-02   1.008168e+02   7.947201e-01
  2.786920e-02   9.992746e+01   7.821646e-01
  2.816810e-02   9.978553e+01   7.692213e-01
  2.846700e-02   9.786317e+01   7.523708e-01
  2.876600e-02   9.619662e+01   7.369496e-01
  2.906490e-02   9.561179e+01   7.369156e-01
  2.936380e-02   9.234673e+01   7.188312e-01
  2.966270e-02   9.225373e+01   7.131978e-01
  2.996160e-02   9.109206e+01   7.097316e-01
  3.026060e-02   9.053821e+01   6.964272e-01
  3.055950e-02   9.117915e+01   6.978973e-01
  3.085840e-02   8.849336e+01   6.846387e-01
  3.115730e-02   8.843668e+01   6.815537e-01
  3.145620e-02   8.749747e+01   6.714108e-01
  3.175510e-02   8.578693e+01   6.666394e-01
  3.205410e-02   8.607399e+01   6.641148e-01
  3.235300e-02   8.460033e+01   6.557377e-01
  3.265190e-02   8.400225e+01   6.414254e-01
  3.295080e-02   8.385209e+01   6.450543e-01
  3.324970e-02   8.222148e+01   6.379127e-01
  3.354870e-02   8.154595e+01   6.336259e-01
  3.384760e-02   8.141988e+01   6.258256e-01
  3.414650e-02   8.142950e+01   6.258625e-01
  3.444540e-02   8.163996e+01   6.180590e-01
  3.474430e-02   8.126410e+01   6.220609e-01
  3.504330e-02   8.000564e+01   6.095767e-01
  3.534220e-02   7.882503e+01   6.058089e-01
  3.564110e-02   7.917892e+01   6.064191e-01
  3.594000e-02   7.782124e+01   5.896902e-01
  3.623890e-02   7.806981e+01   6.006792e-01
  3.653780e-02   7.718934e+01   5.811271e-01
  3.683680e-02   7.748694e+01   5.898217e-01
  3.713570e-02   7.632627e+01   5.860857e-01
  3.743460e-02   7.631894e+01   5.765053e-01
  3.773350e-02   7.527412e+01   5.718855e-01
  3.803240e-02   7.548540e+01   5.863574e-01
  3.833140e-02   7.571262e+01   6.011968e-01
  3.863030e-02   7.442675e+01   6.053356e-01
  3.892920e-02   7.425562e+01   6.030667e-01
  3.922810e-02   7.513002e+01   6.089844e-01
  3.952700e-02   7.508024e+01   6.048371e-01
  3.982600e-02   7.463382e+01   6.117937e-01
  4.012490e-02   7.303996e+01   5.957932e-01
  4.042380e-02   7.416410e+01   6.082499e-01
  4.072270e-02   7.332277e+01   6.024043e-01
  4.102160e-02   7.312589e+01   6.008070e-01
  4.132050e-02   7.276351e+01   6.001025e-01
  4.161950e-02   7.244017e+01   5.925787e-01
  4.191840e-02   7.324699e+01   6.036794e-01
  4.221730e-02   7.128648e+01   5.878410e-01
  4.251620e-02   7.160015e+01   5.968545e-01
  4.281510e-02   7.181885e+01   5.885210e-01
  4.311410e-02   7.202718e+01   5.901290e-01
  4.341300e-02   7.204081e+01   5.932349e-01
  4.371190e-02   7.100851e+01   5.874494e-01
  4.401080e-02   7.066832e+01   5.860405e-01
  4.430970e-02   7.092742e+01   5.826263e-01
  4.460860e-02   7.057051e+01   5.818974e-01
  4.490760e-02   7.030454e+01   5.822834e-01
  4.520650e-02   7.060519e+01   5.791008e-01
  4.550540e-02   6.936619e+01   5.769109e-01
  4.580430e-02   7.045492e+01   5.792142e-01
  4.610320e-02   6.869440e+01   5.690649e-01
  4.640220e-02   7.070248e+01   5.817017e-01
  4.670110e-02   6.954629e+01   5.683359e-01
  4.700000e-02   6.979730e+01   5.714759e-01
  4.729890e-02   6.937324e+01   5.718697e-01
  4.759780e-02   6.847607e+01   5.674510e-01
  4.789680e-02   6.910042e+01   5.665111e-01
  4.819570e-02   6.837004e+01   5.628165e-01
  4.849460e-02   6.867704e+01   5.661691e-01
  4.879350e-02   6.926243e+01   5.623477e-01
  4.909240e-02   6.826821e+01   5.658839e-01
  4.939130e-02   6.840938e+01   5.568552e-01
  4.969030e-02   6.787901e+01   5.567033e-01
  4.998920e-02   6.825251e+01   5.575582e-01
  5.028810e-02   6.781122e+01   5.537501e-01
  5.058700e-02   6.767253e+01   5.572068e-01
  5.088590e-02   6.810985e+01   5.497201e-01
  5.118490e-02   6.751919e+01   5.545549e-01
  5.148380e-02   6.899782e+01   5.579055e-01
  5.178270e-02   6.742644e+01   5.443993e-01
  5.208160e-02   6.871416e+01   5.554303e-01
  5.238050e-02   6.807697e+01   5.470192e-01
  5.267940e-02   6.756251e+01   5.527337e-01
  5.297840e-02   6.739894e+01   5.449238e-01
  5.327730e-02   6.638640e+01   5.383054e-01
  5.357620e-02   6.787039e+01   5.461886e-01
  5.387510e-02   6.774019e+01   5.425121e-01
  5.417400e-02   6.734355e+01   5.459769e-01
  5.447300e-02   6.751847e+01   5.385303e-01
  5.477190e-02   6.706804e+01   5.379578e-01
  5.507080e-02   6.750817e+01   5.397200e-01
  5.536970e-02   6.610077e+01   5.322406e-01
  5.566860e-02   6.669309e+01   5.383028e-01
  5.596760e-02   6.755656e+01   5.356404e-01
  5.626650e-02   6.581364e+01   5.310834e-01
  5.656540e-02   6.632567e+01   5.313370e-01
  5.686430e-02   6.676397e+01   5.301065e-01
  5.716320e-02   6.642157e+01   5.252399e-01
  5.746210e-02   6.654031e+01   5.309987e-01
  5.776110e-02   6.720525e+01   5.354532e-01
  5.806000e-02   6.559680e+01   5.208228e-01
  5.835890e-02   6.636262e+01   5.244295e-01
  5.865780e-02   6.663330e+01   5.226342e-01
  5.895670e-02   6.550416e+01   5.280362e-01
  5.925570e-02   6.522171e+01   5.148352e-01
  5.955460e-02   6.620651e+01   5.255478e-01
  5.985350e-02   6.669135e+01   5.200431e-01
  6.015240e-02   6.642648e+01   5.206918e-01
  6.045130e-02   6.594883e+01   5.193788e-01
  6.075020e-02   6.627074e+01   5.156358e-01
  6.104920e-02   6.645813e+01   5.202531e-01
  6.134810e-02   6.603873e+01   5.191699e-01
  6.164700e-02   6.546029e+01   5.086990e-01
  6.194590e-02   6.503468e+01   5.152080e-01
  6.224480e-02   6.595107e+01   5.074210e-01
  6.254380e-02   6.473812e+01   5.112728e-01
  6.284270e-02   6.565655e+01   5.165485e-01
  6.314160e-02   6.588950e+01   5.050969e-01
  6.344050e-02   6.592217e+01   5.126445e-01
  6.373940e-02   6.482179e+01   4.999622e-01
  6.403840e-02   6.614511e+01   5.129686e-01
  6.433730e-02   6.705762e+01   5.111313e-01
  6.463620e-02   6.574880e+01   5.019870e-01
  6.493510e-02   6.635423e+01   5.154125e-01
  6.523400e-02   6.549482e+01   5.015264e-01
  6.553290e-02   6.508225e+01   5.025095e-01
  6.583190e-02   6.525135e+01   5.011039e-01
  6.613080e-02   6.489071e+01   4.951902e-01
  6.642970e-02   6.564509e+01   5.072940e-01
  6.672860e-02   6.506260e+01   4.943619e-01
  6.702750e-02   6.477148e+01   4.982421e-01
  6.732650e-02   6.475845e+01   4.946853e-01
  6.762540e-02   6.496251e+01   4.954641e-01
  6.792430e-02   6.508747e+01   4.979402e-01
  6.822320e-02   6.571378e+01   4.924349e-01
  6.852210e-02   6.557212e+01   4.992866e-01
  6.882110e-02   6.543297e+01   4.947823e-01
  6.912000e-02   6.615101e+01   4.969969e-01
  6.941890e-02   6.557070e+01   4.914180e-01
  6.971780e-02   6.514147e+01   4.893293e-01
  7.001670e-02   6.468173e+01   4.938976e-01
  7.031560e-02   6.491202e+01   4.879913e-01
  7.061460e-02   6.456805e+01   4.871708e-01
  7.091350e-02   6.509529e+01   4.877317e-01
  7.121240e-02   6.495793e+01   4.834834e-01
  7.151130e-02   6.516395e+01   4.903705e-01
  7.181020e-02   6.407275e+01   4.797203e-01
  7.210920e-02   6.536451e+01   4.877949e-01
  7.240810e-02   6.477653e+01   4.809755e-01
  7.270700e-02   6.513015e+01   4.883358e-01
  7.300590e-02   6.467616e+01   4.819740e-01
  7.330480e-02   6.437562e+01   4.754498e-01
  7.360370e-02   6.460167e+01   4.821557e-01
  7.390270e-02   6.445703e+01   4.761939e-01
  7.420160e-02   6.427907e+01   4.827966e-01
  7.450050e-02   6.438114e+01   4.741476e-01
  7.479940e-02   6.420707e+01   4.748270e-01
  7.509830e-02   6.437297e+01   4.794749e-01
  7.539730e-02   6.393202e+01   4.707506e-01
  7.569620e-02   6.412618e+01   4.723339e-01
  7.599510e-02   6.535292e+01   4.799397e-01
  7.629400e-02   6.452099e+01   4.707555e-01
  7.659290e-02   6.438864e+01   4.746149e-01
  7.689190e-02   6.517359e+01   4.731303e-01
  7.719080e-02   6.490750e+01   4.747649e-01
  7.748970e-02   6.501573e+01   4.716985e-01
  7.778860e-02   6.471540e+01   4.736259e-01
  7.808750e-02   6.468274e+01   4.700627e-01
  7.838640e-02   6.417985e+01   4.657076e-01
  7.868540e-02   6.422438e+01   4.671266e-01
  7.898430e-02   6.442822e+01   4.653586e-01
  7.928320e-02   6.429808e+01   4.703702e-01
  7.958210e-02   6.528210e+01   4.651275e-01
  7.988100e-02   6.463116e+01   4.681819e-01
  8.018000e-02   6.413239e+01   4.638757e-01
  8.047890e-02   6.483906e+01   4.660100e-01
  8.077780e-02   6.394205e+01   4.619555e-01
  8.107670e-02   6.554549e+01   4.652479e-01
  8.137560e-02   6.479887e+01   4.658656e-01
  8.167450e-02   6.472427e+01   4.627296e-01
  8.197350e-02   6.421030e+01   4.580845e-01
  8.227240e-02   6.455869e+01   4.637674e-01
  8.257130e-02   6.432640e+01   4.534190e-01
  8.287020e-02   6.467763e+01   4.637849e-01
  8.316910e-02   6.451891e+01   4.599818e-01
  8.346810e-02   6.423132e+01   4.546275e-01
  8.376700e-02   6.553147e+01   4.656060e-01
  8.406590e-02   6.398846e+01   4.507012e-01
  8.436480e-02   6.391257e+01   4.574177e-01
  8.466370e-02   6.419522e+01   4.525731e-01
  8.496270e-02   6.434964e+01   4.638362e-01
  8.526160e-02   6.469575e+01   4.797677e-01
  8.556050e-02   6.420138e+01   4.783827e-01
  8.585940e-02   6.534379e+01   4.886618e-01
  8.615830e-02   6.411957e+01   4.840626e-01
  8.645720e-02   6.512217e+01   4.926293e-01
  8.675620e-02   6.526774e+01   4.956345e-01
  8.705510e-02   6.429596e+01   4.909519e-01
  8.735400e-02   6.432809e+01   4.935336e-01
  8.765290e-02   6.389221e+01   4.923533e-01
  8.795180e-02   6.339502e+01   4.944293e-01
  8.825080e-02   6.354808e+01   4.905323e-01
  8.854970e-02   6.531364e+01   5.039207e-01
  8.884860e-02   6.502231e+01   5.007349e-01
  8.914750e-02   6.430597e+01   5.041938e-01
  8.944640e-02   6.449407e+01   5.012661e-01
  8.974530e-02   6.410077e+01   4.956558e-01
  9.004430e-02   7.543760e+01   5.355305e-01
  9.034320e-02   6.405212e+01   4.760299e-01
  9.064210e-02   6.469382e+01   4.775134e-01
  9.094100e-02   6.360537e+01   4.636186e-01
  9.123990e-02   6.429377e+01   4.648728e-01
  9.153890e-02   6.417002e+01   4.669288e-01
  9.183780e-02   6.411561e+01   4.634030e-01
  9.213670e-02   6.447809e+01   4.630689e-01
  9.243560e-02   6.429090e+01   4.611778e-01
  9.273450e-02   6.389769e+01   4.557846e-01
  9.303350e-02   6.450274e+01   4.639765e-01
  9.333240e-02   6.376449e+01   4.510522e-01
  9.363130e-02   6.407986e+01   4.556490e-01
  9.393020e-02   6.409623e+01   4.533761e-01
  9.422910e-02   6.481495e+01   4.570785e-01
  9.452800e-02   6.452374e+01   4.572244e-01
  9.482700e-02   6.446524e+01   4.467713e-01
  9.512590e-02   6.374927e+01   4.525324e-01
  9.542480e-02   6.460253e+01   4.505886e-01
  9.572370e-02   6.444854e+01   4.500513e-01
  9.602260e-02   6.400433e+01   4.507571e-01
  9.632160e-02   6.364315e+01   4.417427e-01
  9.662050e-02   6.360984e+01   4.441620e-01
  9.691940e-02   6.353850e+01   4.439129e-01
  9.721830e-02   6.366155e+01   4.418065e-01
  9.751720e-02   6.467579e+01   4.475003e-01
  9.781610e-02   6.382076e+01   4.402165e-01
  9.811510e-02   6.393887e+01   4.449436e-01
  9.841400e-02   6.358464e+01   4.365981e-01
  9.871290e-02   6.361044e+01   4.398448e-01
  9.901180e-02   6.439037e+01   4.436076e-01
  9.931070e-02   6.455966e+01   4.402830e-01
  9.960970e-02   6.452961e+01   4.433689e-01
  9.990860e-02   6.408280e+01   4.345221e-01
  1.002070e-01   6.349672e+01   4.366434e-01
  1.005060e-01   6.347678e+01   4.341619e-01
  1.008050e-01   6.375195e+01   4.375201e-01
  1.011040e-01   6.405388e+01   4.324019e-01
  1.014030e-01   6.423306e+01   4.350312e-01
  1.017020e-01   6.410025e+01   4.387136e-01
  1.020010e-01   6.370694e+01   4.325705e-01
  1.023000e-01   6.421411e+01   4.322737e-01
  1.025990e-01   6.469737e+01   4.328963e-01
  1.028980e-01   6.337960e+01   4.301200e-01
  1.031970e-01   6.393816e+01   4.343709e-01
  1.034960e-01   6.424594e+01   4.274617e-01
  1.037950e-01   6.401088e+01   4.305935e-01
  1.040930e-01   6.407239e+01   4.272062e-01
  1.043920e-01   6.451260e+01   4.326101e-01
  1.046910e-01   6.384619e+01   4.297093e-01
  1.049900e-01   6.393777e+01   4.242017e-01
  1.052890e-01   6.386332e+01   4.274784e-01
  1.055880e-01   6.415202e+01   4.268273e-01
  1.058870e-01   6.420383e+01   4.286165e-01
  1.061860e-01   6.390742e+01   4.234695e-01
  1.064850e-01   6.401939e+01   4.244724e-01
  1.067840e-01   6.461567e+01   4.286899e-01
  1.070830e-01   6.443959e+01   4.245976e-01
  1.073820e-01   6.350408e+01   4.199494e-01
  1.076800e-01   6.397916e+01   4.212073e-01
  1.079790e-01   6.464103e+01   4.252607e-01
  1.082780e-01   6.408403e+01   4.253219e-01
  1.085770e-01   6.413661e+01   4.165505e-01
  1.088760e-01   6.411783e+01   4.222850e-01
  1.091750e-01   6.376164e+01   4.195662e-01
  1.094740e-01   6.417327e+01   4.218458e-01
  1.097730e-01   6.380256e+01   4.181729e-01
  1.100720e-01   6.397508e+01   4.148370e-01
  1.103710e-01   6.388488e+01   4.208968e-01
  1.106700e-01   6.420116e+01   4.158661e-01
  1.109690e-01   6.375507e+01   4.201602e-01
  1.112670e-01   6.416034e+01   4.139635e-01
  1.115660e-01   6.427612e+01   4.155156e-01
  1.118650e-01   6.436131e+01   4.196951e-01
  1.121640e-01   6.438886e+01   4.138218e-01
  1.124630e-01   6.387154e+01   4.133236e-01
  1.127620e-01   6.393841e+01   4.135399e-01
  1.130610e-01   6.418694e+01   4.137564e-01
  1.133600e-01   6.422960e+01   4.186583e-01
  1.136590e-01   6.447849e+01   4.092326e-01
  1.139580e-01   6.455579e+01   4.140660e-01
  1.142570e-01   6.393722e+01   4.117875e-01
  1.145560e-01   6.457769e+01   4.144281e-01
  1.148550e-01   6.402763e+01   4.115002e-01
  1.151530e-01   6.383920e+01   4.055265e-01
  1.154520e-01   6.401191e+01   4.111614e-01
  1.157510e-01   6.393145e+01   4.063750e-01
  1.160500e-01   6.415488e+01   4.133608e-01
  1.163490e-01   6.494660e+01   4.095886e-01
  1.166480e-01   6.381894e+01   4.088271e-01
  1.169470e-01   6.385583e+01   4.066921e-01
  1.172460e-01   6.426810e+01   4.085644e-01
  1.175450e-01   6.402539e+01   4.044632e-01
  1.178440e-01   6.476381e+01   4.067889e-01
  1.181430e-01   6.378804e+01   4.067556e-01
  1.184420e-01   6.438164e+01   4.064138e-01
  1.187400e-01   6.437218e+01   4.050087e-01
  1.190390e-01   6.446503e+01   4.044816e-01
  1.193380e-01   6.391685e+01   4.027582e-01
  1.196370e-01   6.445348e+01   4.066405e-01
  1.199360e-01   6.471316e+01   4.033637e-01
  1.202350e-01   6.439805e+01   4.053640e-01
  1.205340e-01   6.510551e+01   4.051251e-01
  1.208330e-01   6.432762e+01   4.013584e-01
  1.211320e-01   6.455505e+01   4.053098e-01
  1.214310e-01   6.398672e+01   3.968822e-01
  1.217300e-01   6.381106e+01   4.018842e-01
  1.220290e-01   6.454219e+01   4.028305e-01
  1.223270e-01   6.462834e+01   4.004385e-01
  1.226260e-01   6.367673e+01   3.969575e-01
  1.229250e-01   6.515821e+01   3.999770e-01
  1.232240e-01   6.469497e+01   4.022357e-01
  1.235230e-01   6.499157e+01   4.023571e-01
  1.238220e-01   6.413185e+01   3.962987e-01
  1.241210e-01   6.491194e+01   4.002642e-01
  1.244200e-01   6.494360e+01   3.967432e-01
  1.247190e-01   6.481442e+01   4.010145e-01
  1.250180e-01   6.428897e+01   3.944851e-01
  1.253170e-01   6.415843e+01   3.948454e-01
  1.256160e-01   6.402364e+01   3.969967e-01
  1.259140e-01   6.451269e+01   3.956792e-01
  1.262130e-01   6.544945e+01   3.985415e-01
  1.265120e-01   6.484690e+01   3.939241e-01
  1.268110e-01   6.472000e+01   3.942898e-01
  1.271100e-01   6.526175e+01   3.995152e-01
  1.274090e-01   6.490356e+01   3.951003e-01
  1.277080e-01   6.427478e+01   3.919340e-01
  1.280070e-01   6.444712e+01   3.912214e-01
  1.283060e-01   6.438985e+01   3.925335e-01
  1.286050e-01   6.415837e+01   3.945911e-01
  1.289040e-01   6.493211e+01   3.899985e-01
  1.292030e-01   6.451822e+01   3.936747e-01
  1.295020e-01   6.419712e+01   3.889949e-01
  1.298000e-01   6.429917e+01   3.900359e-01
  1.300990e-01   6.528057e+01   3.905587e-01
  1.303980e-01   6.455319e+01   3.891006e-01
  1.306970e-01   6.477891e+01   3.927221e-01
  1.309960e-01   6.511983e+01   3.915358e-01
  1.312950e-01   6.393357e+01   3.877112e-01
  1.315940e-01   6.438131e+01   3.847726e-01
  1.318930e-01   6.479838e+01   3.888727e-01
  1.321920e-01   6.408895e+01   3.864990e-01
  1.324910e-01   6.492743e+01   3.899844e-01
  1.327900e-01   6.492305e+01   3.878094e-01
  1.330890e-01   6.439650e+01   3.857600e-01
  1.333870e-01   6.472158e+01   3.864957e-01
  1.336860e-01   6.422724e+01   3.843119e-01
  1.339850e-01   6.541578e+01   3.864402e-01
  1.342840e-01   6.466591e+01   3.870407e-01
  1.345830e-01   6.501830e+01   3.866713e-01
  1.348820e-01   6.413066e+01   3.840228e-01
  1.351810e-01   6.473110e+01   3.809690e-01
  1.354800e-01   6.524779e+01   3.868816e-01
  1.357790e-01   6.433664e+01   3.818551e-01
  1.360780e-01   6.427683e+01   3.832934e-01
  1.363770e-01   6.467773e+01   3.840217e-01
  1.366760e-01   6.467012e+01   3.861058e-01
  1.369740e-01   6.372426e+01   3.968453e-01
  1.372730e-01   6.467172e+01   4.018970e-01
  1.375720e-01   6.455425e+01   4.108903e-01
  1.378710e-01   6.407798e+01   4.110858e-01
  1.381700e-01   6.522663e+01   4.165052e-01
  1.384690e-01   6.425265e+01   4.205633e-01
  1.387680e-01   6.397683e+01   4.082002e-01
  1.390670e-01   6.410980e+01   3.970047e-01
  1.393660e-01   6.472939e+01   3.981406e-01
  1.396650e-01   6.437060e+01   3.942297e-01
  1.399640e-01   6.422390e+01   3.947925e-01
  1.402630e-01   6.511795e+01   3.893489e-01
  1.405620e-01   6.436940e+01   3.914788e-01
  1.408600e-01   6.441747e+01   3.903946e-01
  1.411590e-01   6.419549e+01   3.907030e-01
  1.414580e-01   6.488226e+01   3.932836e-01
  1.417570e-01   6.441736e+01   3.844118e-01
  1.420560e-01   6.493415e+01   3.904900e-01
  1.423550e-01   6.449912e+01   3.865412e-01
  1.426540e-01   6.422599e+01   3.822163e-01
  1.429530e-01   6.495888e+01   3.834669e-01
  1.432520e-01   6.452684e+01   3.792417e-01
  1.435510e-01   6.417783e+01   3.809260e-01
  1.438500e-01   6.455933e+01   3.779991e-01
  1.441490e-01   6.470263e+01   3.775332e-01
  1.444470e-01   6.490000e+01   3.805617e-01
  1.447460e-01   6.492821e+01   3.768723e-01
  1.450450e-01   6.438897e+01   3.790605e-01
  1.453440e-01   6.473505e+01   3.741473e-01
  1.456430e-01   6.463275e+01   3.775499e-01
  1.459420e-01   6.461335e+01   3.768327e-01
  1.462410e-01   6.461307e+01   3.750873e-01
  1.465400e-01   6.498712e+01   3.774814e-01
  1.468390e-01   6.463819e+01   3.717418e-01
  1.471380e-01   6.578719e+01   3.780436e-01
  1.474370e-01   6.414714e+01   3.739484e-01
  1.477360e-01   6.424448e+01   3.731551e-01
  1.480340e-01   6.524748e+01   3.724356e-01
  1.483330e-01   6.384987e+01   3.768020e-01
  1.486320e-01   6.488569e+01   3.893756e-01
  1.489310e-01   6.536858e+01   3.925280e-01
  1.492300e-01   6.538661e+01   3.920923e-01
  1.495290e-01   6.480986e+01   3.928159e-01
  1.498280e-01   6.493084e+01   3.977280e-01
  1.501270e-01   6.473590e+01   3.986788e-01
  1.504260e-01   6.519012e+01   3.947149e-01
  1.507250e-01   6.594130e+01   4.028983e-01
  1.510240e-01   6.569670e+01   4.011045e-01
  1.513230e-01   6.561324e+01   4.061591e-01
  1.516210e-01   6.522741e+01   4.007115e-01
  1.519200e-01   6.545142e+01   4.013990e-01
  1.522190e-01   6.447665e+01   4.053372e-01
  1.525180e-01   6.517450e+01   4.026571e-01
  1.528170e-01   6.502954e+01   4.076226e-01
  1.531160e-01   6.541965e+01   4.055595e-01
  1.534150e-01   6.514791e+01   3.989079e-01
  1.537140e-01   6.428218e+01   3.894960e-01
  1.540130e-01   6.498204e+01   3.851569e-01
  1.543120e-01   6.514309e+01   3.858676e-01
  1.546110e-01   6.464458e+01   3.818511e-01
  1.549100e-01   6.545142e+01   3.844567e-01
  1.552090e-01   6.543405e+01   3.864942e-01
  1.555070e-01   6.491046e+01   3.757326e-01
  1.558060e-01   6.502713e+01   3.813859e-01
  1.561050e-01   6.497835e+01   3.774559e-01
  1.564040e-01   6.540768e+01   3.802515e-01
  1.567030e-01   6.505509e+01   3.772403e-01
  1.570020e-01   6.467731e+01   3.741950e-01
  1.573010e-01   6.521719e+01   3.792530e-01
  1.576000e-01   6.483275e+01   3.723008e-01
  1.578990e-01   6.474297e+01   3.739558e-01
  1.581980e-01   6.443332e+01   3.713628e-01
  1.584970e-01   6.506792e+01   3.729755e-01
  1.587960e-01   6.510953e+01   3.765255e-01
  1.590940e-01   6.468156e+01   3.699836e-01
  1.593930e-01   6.457895e+01   3.684515e-01
  1.596920e-01   6.494516e+01   3.705289e-01
  1.599910e-01   6.489937e+01   3.720705e-01
  1.602900e-01   6.507741e+01   3.719499e-01
  1.605890e-01   6.506953e+01   3.663927e-01
  1.608880e-01   6.504046e+01   3.687395e-01
  1.611870e-01   6.482952e+01   3.671249e-01
  1.614860e-01   6.500821e+01   3.680365e-01
  1.617850e-01   6.480633e+01   3.642588e-01
  1.620840e-01   6.517486e+01   3.652930e-01
  1.623830e-01   6.520070e+01   3.669626e-01
  1.626810e-01   6.479796e+01   3.636434e-01
  1.629800e-01   6.478343e+01   3.597303e-01
  1.632790e-01   6.543102e+01   3.626782e-01
  1.635780e-01   6.592103e+01   3.652037e-01
  1.638770e-01   6.519651e+01   3.655522e-01
  1.641760e-01   6.490793e+01   3.629712e-01
  1.644750e-01   6.492069e+01   3.622278e-01
  1.647740e-01   6.466485e+01   3.611266e-01
  1.650730e-01   6.424028e+01   3.612940e-01
  1.653720e-01   6.483611e+01   3.625752e-01
  1.656710e-01   6.465732e+01   3.599524e-01
  1.659700e-01   6.520768e+01   3.630276e-01
  1.662680e-01   6.509120e+01   3.613502e-01
  1.665670e-01   6.496736e+01   3.619703e-01
  1.668660e-01   6.520844e+01   3.592002e-01
  1.671650e-01   6.468721e+01   3.606109e-01
  1.674640e-01   6.428241e+01   3.587168e-01
  1.677630e-01   6.483325e+01   3.583534e-01
  1.680620e-01   6.448538e+01   3.596647e-01
  1.683610e-01   6.453799e+01   3.542036e-01
  1.686600e-01   6.499317e+01   3.603122e-01
  1.689590e-01   6.435311e+01   3.549790e-01
  1.692580e-01   6.382081e+01   3.533245e-01
  1.695570e-01   6.441317e+01   3.594632e-01
  1.698560e-01   6.463024e+01   3.540918e-01
  1.701540e-01   6.505213e+01   3.580189e-01
  1.704530e-01   6.497079e+01   3.548410e-01
  1.707520e-01   6.464576e+01   3.541343e-01
  1.710510e-01   6.478092e+01   3.574586e-01
  1.713500e-01   6.535196e+01   3.555151e-01
  1.716490e-01   6.483510e+01   3.568622e-01
  1.719480e-01   6.447569e+01   3.502614e-01
  1.722470e-01   6.438412e+01   3.523312e-01
  1.725460e-01   6.475444e+01   3.549801e-01
  1.728450e-01   6.456735e+01   3.521128e-01
  1.731440e-01   6.485959e+01   3.534491e-01
  1.734430e-01   6.467020e+01   3.497322e-01
  1.737410e-01   6.450599e+01   3.528449e-01
  1.740400e-01   6.469468e+01   3.526394e-01
  1.743390e-01   6.445907e+01   3.495116e-01
  1.746380e-01   6.419450e+01   3.503818e-01
  1.749370e-01   6.434821e+01   3.485111e-01
  1.752360e-01   6.534195e+01   3.534994e-01
  1.755350e-01   6.449472e+01   3.503131e-01
  1.758340e-01   6.479206e+01   3.464321e-01
  1.761330e-01   6.476058e+01   3.519233e-01
  1.764320e-01   6.427591e+01   3.457293e-01
  1.767310e-01   6.500075e+01   3.520401e-01
  1.770300e-01   6.453047e+01   3.470986e-01
  1.773280e-01   6.516236e+01   3.501835e-01
  1.776270e-01   6.416272e+01   3.462796e-01
  1.779260e-01   6.480873e+01   3.464766e-01
  1.782250e-01   6.472952e+01   3.490185e-01
  1.785240e-01   6.474943e+01   3.458089e-01
  1.788230e-01   6.464010e+01   3.472214e-01
  1.791220e-01   6.394390e+01   3.458600e-01
  1.794210e-01   6.486873e+01   3.451148e-01
  1.797200e-01   6.441234e+01   3.454154e-01
  1.800190e-01   6.515924e+01   3.450478e-01
  1.803180e-01   6.460839e+01   3.471363e-01
  1.806170e-01   6.441676e+01   3.437431e-01
  1.809160e-01   6.419449e+01   3.424839e-01
  1.812140e-01   6.436197e+01   3.437641e-01
  1.815130e-01   6.471640e+01   3.442070e-01
  1.818120e-01   6.504771e+01   3.464349e-01
  1.821110e-01   6.473601e+01   3.416160e-01
  1.824100e-01   6.454390e+01   3.435812e-01
  1.827090e-01   6.442563e+01   3.426023e-01
  1.830080e-01   6.420527e+01   3.421812e-01
  1.833070e-01   6.469468e+01   3.410183e-01
  1.836060e-01   6.372225e+01   3.376419e-01
  1.839050e-01   6.427337e+01   3.430268e-01
  1.842040e-01   6.414288e+01   3.398850e-01
  1.845030e-01   6.389179e+01   3.384120e-01
  1.848010e-01   6.451077e+01   3.418392e-01
  1.851000e-01   6.411931e+01   3.361504e-01
  1.853990e-01   6.431553e+01   3.416499e-01
  1.856980e-01   6.480283e+01   3.404927e-01
  1.859970e-01   6.463428e+01   3.387664e-01
  1.862960e-01   6.474798e+01   3.405101e-01
  1.865950e-01   6.401125e+01   3.368127e-01
  1.868940e-01   6.477406e+01   3.427007e-01
  1.871930e-01   6.447549e+01   3.347446e-01
  1.874920e-01   6.413882e+01   3.369898e-01
  1.877910e-01   6.366827e+01   3.355939e-01
  1.880900e-01   6.390353e+01   3.362133e-01
  1.883880e-01   6.413550e+01   3.385744e-01
  1.886870e-01   6.407779e+01   3.323351e-01
  1.889860e-01   6.402671e+01   3.378072e-01
  1.892850e-01   6.456173e+01   3.366794e-01
  1.895840e-01   6.382444e+01   3.336659e-01
  1.898830e-01   6.398457e+01   3.345487e-01
  1.901820e-01   6.421353e+01   3.348363e-01
  1.904810e-01   6.429368e+01   3.348902e-01
  1.907800e-01   6.428242e+01   3.340891e-01
  1.910790e-01   6.396176e+01   3.326427e-01
  1.913780e-01   6.419584e+01   3.343261e-01
  1.916770e-01   6.374348e+01   3.329924e-01
  1.919750e-01   6.416644e+01   3.348685e-01
  1.922740e-01   6.363358e+01   3.298272e-01
  1.925730e-01   6.391133e+01   3.312980e-01
  1.928720e-01   6.388108e+01   3.319764e-01
  1.931710e-01   6.365340e+01   3.319923e-01
  1.934700e-01   6.378455e+01   3.308187e-01
  1.937690e-01   6.380680e+01   3.299768e-01
  1.940680e-01   6.427443e+01   3.329969e-01
  1.943670e-01   6.376105e+01   3.297093e-01
  1.946660e-01   6.361262e+01   3.299225e-01
  1.949650e-01   6.434713e+01   3.297339e-01
  1.952640e-01   6.382413e+01   3.298724e-01
  1.955630e-01   6.423763e+01   3.321427e-01
  1.958610e-01   6.368256e+01   3.275867e-01
  1.961600e-01   6.369436e+01   3.289426e-01
  1.964590e-01   6.354657e+01   3.270906e-01
  1.967580e-01   6.332899e+01   3.287390e-01
  1.970570e-01   6.338999e+01   3.266874e-01
  1.973560e-01   6.368583e+01   3.257086e-01
  1.976550e-01   6.411904e+01   3.295923e-01
  1.979540e-01   6.361120e+01   3.259500e-01
  1.982530e-01   6.414265e+01   3.290622e-01
  1.985520e-01   6.373046e+01   3.259668e-01
  1.988510e-01   6.352320e+01   3.255803e-01
  1.991500e-01   6.344932e+01   3.275723e-01
  1.994480e-01   6.356711e+01   3.245460e-01
  1.997470e-01   6.362451e+01   3.265631e-01
  2.000460e-01   6.395676e+01   3.235550e-01
  2.003450e-01   6.343336e+01   3.244896e-01
  2.006440e-01   6.378476e+01   3.281429e-01
  2.009430e-01   6.328565e+01   3.218529e-01
  2.012420e-01   6.345253e+01   3.255432e-01
  2.015410e-01   6.356276e+01   3.224169e-01
  2.018400e-01   6.402192e+01   3.242832e-01
  2.021390e-01   6.355863e+01   3.240974e-01
  2.024380e-01   6.349494e+01   3.190781e-01
  2.027370e-01   6.308673e+01   3.230336e-01
  2.030350e-01   6.332360e+01   3.205611e-01
  2.033340e-01   6.339454e+01   3.215719e-01
  2.036330e-01   6.329472e+01   3.188459e-01
  2.039320e-01   6.327922e+01   3.196246e-01
  2.042310e-01   6.343928e+01   3.230858e-01
  2.045300e-01   6.331645e+01   3.180888e-01
  2.048290e-01   6.379209e+01   3.203692e-01
  2.051280e-01   6.310444e+01   3.182307e-01
  2.054270e-01   6.343573e+01   3.185233e-01
  2.057260e-01   6.331323e+01   3.216440e-01
  2.060250e-01   6.286738e+01   3.165566e-01
  2.063240e-01   6.321965e+01   3.200226e-01
  2.066230e-01   6.292208e+01   3.179059e-01
  2.069210e-01   6.318643e+01   3.198012e-01
  2.072200e-01   6.328064e+01   3.193549e-01
  2.075190e-01   6.279484e+01   3.157075e-01
  2.078180e-01   6.343053e+01   3.197329e-01
  2.081170e-01   6.290780e+01   3.167923e-01
  2.084160e-01   6.343524e+01   3.201555e-01
  2.087150e-01   6.298055e+01   3.155107e-01
  2.090140e-01   6.294131e+01   3.168766e-01
  2.093130e-01   6.293273e+01   3.167211e-01
  2.096120e-01   6.303202e+01   3.164363e-01
  2.099110e-01   6.304824e+01   3.150207e-01
  2.102100e-01   6.290710e+01   3.162559e-01
  2.105080e-01   6.330114e+01   3.188620e-01
  2.108070e-01   6.293452e+01   3.149996e-01
  2.111060e-01   6.285882e+01   3.140234e-01
  2.114050e-01   6.272358e+01   3.140776e-01
  2.117040e-01   6.275725e+01   3.191244e-01
  2.120030e-01   6.317954e+01   3.261447e-01
  2.123020e-01   6.226418e+01   3.261112e-01
  2.126010e-01   6.302826e+01   3.254635e-01
  2.129000e-01   6.321743e+01   3.291950e-01
  2.131990e-01   6.321741e+01   3.320753e-01
  2.134980e-01   6.302466e+01   3.335805e-01
  2.137970e-01   6.286502e+01   3.306899e-01
  2.140950e-01   6.225651e+01   3.309223e-01
  2.143940e-01   6.340691e+01   3.352190e-01
  2.146930e-01   6.295459e+01   3.343355e-01
  2.149920e-01   6.276740e+01   3.341529e-01
  2.152910e-01   6.322206e+01   3.358365e-01
  2.155900e-01   6.275837e+01   3.374886e-01
  2.158890e-01   6.287270e+01   3.377959e-01
  2.161880e-01   6.368223e+01   3.385007e-01
  2.164870e-01   6.259286e+01   3.368812e-01
  2.167860e-01   6.234010e+01   3.299157e-01
  2.170850e-01   6.190689e+01   3.262100e-01
  2.173840e-01   6.283380e+01   3.255419e-01
  2.176820e-01   6.248070e+01   3.231837e-01
  2.179810e-01   6.252603e+01   3.243088e-01
  2.182800e-01   6.233801e+01   3.195729e-01
  2.185790e-01   6.230600e+01   3.210285e-01
  2.188780e-01   6.290318e+01   3.190836e-01
  2.191770e-01   6.272508e+01   3.207028e-01
  2.194760e-01   6.282824e+01   3.218070e-01
  2.197750e-01   6.251584e+01   3.178269e-01
  2.200740e-01   6.263501e+01   3.161047e-01
  2.203730e-01   6.245405e+01   3.173980e-01
  2.206720e-01   6.276537e+01   3.172397e-01
  2.209710e-01   6.206243e+01   3.176263e-01
  2.212700e-01   6.197213e+01   3.129746e-01
  2.215680e-01   6.250012e+01   3.171084e-01
  2.218670e-01   6.251008e+01   3.128909e-01
  2.221660e-01   6.209055e+01   3.152617e-01
  2.224650e-01   6.233373e+01   3.133615e-01
  2.227640e-01   6.181142e+01   3.117855e-01
  2.230630e-01   6.200356e+01   3.131852e-01
  2.233620e-01   6.163164e+01   3.114616e-01
  2.236610e-01   6.242651e+01   3.134637e-01
  2.239600e-01   6.232504e+01   3.096116e-01
  2.242590e-01   6.261566e+01   3.134154e-01
  2.245580e-01   6.235918e+01   3.118661e-01
  2.248570e-01   6.276469e+01   3.147059e-01
  2.251550e-01   6.199842e+01   3.091777e-01
  2.254540e-01   6.203356e+01   3.095185e-01
  2.257530e-01   6.224855e+01   3.123654e-01
  2.260520e-01   6.236425e+01   3.088285e-01
  2.263510e-01   6.247598e+01   3.101127e-01
  2.266500e-01   6.198513e+01   3.087661e-01
  2.269490e-01   6.260465e+01   3.089225e-01
  2.272480e-01   6.217083e+01   3.103696e-01
  2.275470e-01   6.202748e+01   3.058920e-01
  2.278460e-01   6.224821e+01   3.099267e-01
  2.281450e-01   6.196589e+01   3.064766e-01
  2.284440e-01   6.221283e+01   3.085785e-01
  2.287420e-01   6.241748e+01   3.099675e-01
  2.290410e-01   6.213787e+01   3.031476e-01
  2.293400e-01   6.229679e+01   3.082866e-01
  2.296390e-01   6.259981e+01   3.075462e-01
  2.299380e-01   6.207048e+01   3.067351e-01
  2.302370e-01   6.235645e+01   3.068249e-01
  2.305360e-01   6.219083e+01   3.044732e-01
  2.308350e-01   6.187401e+01   3.079872e-01
  2.311340e-01   6.184416e+01   3.021934e-01
  2.314330e-01   6.159606e+01   3.037349e-01
  2.317320e-01   6.188870e+01   3.055496e-01
  2.320310e-01   6.237439e+01   3.036050e-01
  2.323290e-01   6.194155e+01   3.072821e-01
  2.326280e-01   6.184271e+01   3.016000e-01
  2.329270e-01   6.180905e+01   3.019894e-01
  2.332260e-01   6.156924e+01   3.029477e-01
  2.335250e-01   6.153080e+01   3.021375e-01
  2.338240e-01   6.185725e+01   3.041367e-01
  2.341230e-01   6.159951e+01   2.990303e-01
  2.344220e-01   6.149486e+01   3.018119e-01
  2.347210e-01   6.192171e+01   3.027386e-01
  2.350200e-01   6.198225e+01   3.020579e-01
  2.353190e-01   6.189610e+01   3.022020e-01
  2.356180e-01   6.165817e+01   2.982556e-01
  2.359170e-01   6.202468e+01   3.034670e-01
  2.362150e-01   6.148524e+01   3.001423e-01
  2.365140e-01   6.195682e+01   2.989770e-01
  2.368130e-01   6.150722e+01   3.001960e-01
  2.371120e-01   6.182015e+01   2.995653e-01
  2.374110e-01   6.191061e+01   3.023557e-01
  2.377100e-01   6.120882e+01   2.970532e-01
  2.380090e-01   6.114119e+01   2.982604e-01
  2.383080e-01   6.169380e+01   2.976593e-01
  2.386070e-01   6.136144e+01   2.984519e-01
  2.389060e-01   6.161544e+01   2.987242e-01
  2.392050e-01   6.156176e+01   2.970015e-01
  2.395040e-01   6.146683e+01   2.988231e-01
  2.398020e-01   6.147722e+01   2.967975e-01
  2.401010e-01   6.156424e+01   2.987148e-01
  2.404000e-01   6.101786e+01   2.945695e-01
  2.406990e-01   6.184113e+01   2.982418e-01
  2.409980e-01   6.083665e+01   2.947995e-01
  2.412970e-01   6.126099e+01   2.953787e-01
  2.415960e-01   6.131817e+01   2.964133e-01
  2.418950e-01   6.111873e+01   2.942586e-01
  2.421940e-01   6.103950e+01   2.952906e-01
  2.424930e-01   6.138870e+01   2.970355e-01
  2.427920e-01   6.093215e+01   2.921674e-01
  2.430910e-01   6.157912e+01   2.956983e-01
  2.433890e-01   6.108704e+01   2.935215e-01
  2.436880e-01   6.127230e+01   2.965279e-01
  2.439870e-01   6.151073e+01   2.935513e-01
  2.442860e-01   6.096764e+01   2.917112e-01
  2.445850e-01   6.132262e+01   2.943072e-01
  2.448840e-01   6.114366e+01   2.934381e-01
  2.451830e-01   6.115072e+01   2.950013e-01
  2.454820e-01   6.134006e+01   2.919532e-01
  2.457810e-01   6.091393e+01   2.921238e-01
  2.460800e-01   6.095453e+01   2.925473e-01
  2.463790e-01   6.117220e+01   2.920921e-01
  2.466780e-01   6.120125e+01   2.925946e-01
  2.469770e-01   6.090832e+01   2.910312e-01
  2.472750e-01   6.077288e+01   2.914607e-01
  2.475740e-01   6.139214e+01   2.939240e-01
  2.478730e-01   6.153856e+01   2.895588e-01
  2.481720e-01   6.082071e+01   2.908218e-01
  2.484710e-01   6.144927e+01   2.905054e-01
  2.487700e-01   6.084604e+01   2.921781e-01
  2.490690e-01   6.120997e+01   2.919664e-01
  2.493680e-01   6.047740e+01   2.872590e-01
  2.496670e-01   6.067182e+01   2.916510e-01
  2.499660e-01   6.037803e+01   2.879621e-01
  2.502650e-01   6.094364e+01   2.905803e-01
  2.505640e-01   6.124781e+01   2.883535e-01
  2.508620e-01   6.086581e+01   2.888076e-01
  2.511610e-01   6.099132e+01   2.914445e-01
  2.514600e-01   6.097041e+01   2.882190e-01
  2.517590e-01   6.070829e+01   2.873912e-01
  2.520580e-01   6.060312e+01   2.876615e-01
  2.523570e-01   6.107305e+01   2.890888e-01
  2.526560e-01   6.074011e+01   2.891403e-01
  2.529550e-01   6.121115e+01   2.869276e-01
  2.532540e-01   6.109629e+01   2.865561e-01
  2.535530e-01   6.032753e+01   2.845448e-01
  2.538520e-01   6.059156e+01   2.864953e-01
  2.541510e-01   6.044281e+01   2.846141e-01
  2.544490e-01   6.140981e+01   2.877008e-01
  2.547480e-01   6.063002e+01   2.861754e-01
  2.550470e-01   6.084273e+01   2.849472e-01
  2.553460e-01   6.111047e+01   2.859785e-01
  2.556450e-01   6.042391e+01   2.820746e-01
  2.559440e-01   6.037187e+01   2.848522e-01
  2.562430e-01   6.026770e+01   2.859341e-01
  2.565420e-01   6.028632e+01   2.834407e-01
  2.568410e-01   6.070934e+01   2.836328e-01
  2.571400e-01   6.087781e+01   2.844261e-01
  2.574390e-01   6.055002e+01   2.857819e-01
  2.577380e-01   6.050836e+01   2.846672e-01
  2.580360e-01   6.091272e+01   2.836096e-01
  2.583350e-01   6.037993e+01   2.848712e-01
  2.586340e-01   6.056055e+01   2.821964e-01
  2.589330e-01   6.025646e+01   2.842760e-01
  2.592320e-01   6.072361e+01   2.825760e-01
  2.595310e-01   6.028799e+01   2.825475e-01
  2.598300e-01   6.107643e+01   2.863055e-01
  2.601290e-01   6.072745e+01   2.811185e-01
  2.604280e-01   6.016492e+01   2.832553e-01
  2.607270e-01   6.016563e+01   2.795259e-01
  2.610260e-01   6.042162e+01   2.826620e-01
  2.613250e-01   6.039009e+01   2.831847e-01
  2.616240e-01   6.028157e+01   2.820378e-01
  2.619220e-01   6.038057e+01   2.823681e-01
  2.622210e-01   6.052732e+01   2.798833e-01
  2.625200e-01   6.086380e+01   2.824101e-01
  2.628190e-01   6.031611e+01   2.808440e-01
  2.631180e-01   6.012010e+01   2.786535e-01
  2.634170e-01   6.026012e+01   2.825814e-01
  2.637160e-01   6.070646e+01   2.800091e-01
  2.640150e-01   6.011710e+01   2.813576e-01
  2.643140e-01   6.034868e+01   2.788011e-01
  2.646130e-01   6.035129e+01   2.791888e-01
  2.649120e-01   6.057847e+01   2.827315e-01
  2.652110e-01   6.023519e+01   2.787293e-01
  2.655090e-01   6.038764e+01   2.798485e-01
  2.658080e-01   6.048965e+01   2.784616e-01
  2.661070e-01   6.022068e+01   2.790777e-01
  2.664060e-01   5.981695e+01   2.778549e-01
  2.667050e-01   6.002150e+01   2.786158e-01
  2.670040e-01   6.040682e+01   2.793172e-01
  2.673030e-01   6.037561e+01   2.783883e-01
  2.676020e-01   6.003653e+01   2.777000e-01
  2.679010e-01   6.043209e+01   2.785185e-01
  2.682000e-01   5.991060e+01   2.761884e-01
  2.684990e-01   6.034865e+01   2.782314e-01
  2.687980e-01   6.016569e+01   2.774322e-01
  2.690960e-01   6.038610e+01   2.790782e-01
  2.693950e-01   6.033969e+01   2.760595e-01
  2.696940e-01   5.993064e+01   2.754915e-01
  2.699930e-01   6.005772e+01   2.768078e-01
  2.702920e-01   6.014997e+01   2.767396e-01
  2.705910e-01   6.013016e+01   2.771623e-01
  2.708900e-01   5.964909e+01   2.739253e-01
  2.711890e-01   6.021473e+01   2.770757e-01
  2.714880e-01   6.075352e+01   2.772833e-01
  2.717870e-01   6.064317e+01   2.774973e-01
  2.720860e-01   5.978005e+01   2.745007e-01
  2.723850e-01   6.013896e+01   2.746816e-01
  2.726840e-01   5.968078e+01   2.747322e-01
  2.729820e-01   5.979281e+01   2.748057e-01
  2.732810e-01   5.993823e+01   2.742228e-01
  2.735800e-01   6.026447e+01   2.748767e-01
  2.738790e-01   6.034221e+01   2.756042e-01
  2.741780e-01   5.980039e+01   2.748231e-01
  2.744770e-01   5.995539e+01   2.726344e-01
  2.747760e-01   6.019070e+01   2.745259e-01
  2.750750e-01   5.993871e+01   2.770964e-01
  2.753740e-01   5.974193e+01   2.810677e-01
  2.756730e-01   6.013515e+01   2.834861e-01
  2.759720e-01   6.029196e+01   2.825568e-01
  2.762710e-01   6.046766e+01   2.870282e-01
  2.765690e-01   6.009559e+01   2.854229e-01
  2.768680e-01   6.016689e+01   2.882993e-01
  2.771670e-01   6.008147e+01   2.856976e-01
  2.774660e-01   5.964545e+01   2.854830e-01
  2.777650e-01   6.034235e+01   2.906420e-01
  2.780640e-01   5.993055e+01   2.882609e-01
  2.783630e-01   6.001277e+01   2.888837e-01
  2.786620e-01   6.010173e+01   2.908186e-01
  2.789610e-01   5.980300e+01   2.902033e-01
  2.792600e-01   5.987852e+01   2.932475e-01
  2.795590e-01   5.995858e+01   2.876944e-01
  2.798580e-01   6.006323e+01   2.924768e-01
  2.801560e-01   6.007685e+01   2.920691e-01
  2.804550e-01   5.976954e+01   2.922026e-01
  2.807540e-01   6.028617e+01   2.948058e-01
  2.810530e-01   5.986848e+01   2.910148e-01
  2.813520e-01   6.030899e+01   2.959953e-01
  2.816510e-01   5.956620e+01   2.931523e-01
  2.819500e-01   6.015181e+01   2.947025e-01
  2.822490e-01   5.969267e+01   2.935756e-01
  2.825480e-01   5.992208e+01   2.936898e-01
  2.828470e-01   5.986512e+01   2.969703e-01
  2.831460e-01   6.009595e+01   2.960428e-01
  2.834450e-01   5.955611e+01   2.931274e-01
  2.837430e-01   5.950467e+01   2.946968e-01
  2.840420e-01   5.990716e+01   2.973069e-01
  2.843410e-01   6.011141e+01   3.043118e-01
  2.846400e-01   5.953482e+01   3.049741e-01
  2.849390e-01   6.018477e+01   3.145522e-01
  2.852380e-01   5.905315e+01   3.144730e-01
  2.855370e-01   5.974998e+01   3.194592e-01
  2.858360e-01   5.964897e+01   3.212324e-01
  2.861350e-01   6.032687e+01   3.259055e-01
  2.864340e-01   5.959213e+01   3.287069e-01
  2.867330e-01   5.930258e+01   3.269656e-01
  2.870320e-01   5.938973e+01   3.328214e-01
  2.873310e-01   5.943840e+01   3.298724e-01
  2.876290e-01   5.957384e+01   3.355009e-01
  2.879280e-01   5.969444e+01   3.389105e-01
  2.882270e-01   5.904809e+01   3.333498e-01
  2.885260e-01   5.886019e+01   3.368779e-01
  2.888250e-01   5.947390e+01   3.377672e-01
  2.891240e-01   5.902258e+01   3.415592e-01
  2.894230e-01   5.965672e+01   3.464902e-01
  2.897220e-01   5.873920e+01   3.356745e-01
  2.900210e-01   5.956689e+01   3.469706e-01
  2.903200e-01   5.897465e+01   3.432241e-01
  2.906190e-01   5.895732e+01   3.468678e-01
  2.909180e-01   5.910574e+01   3.482476e-01
  2.912160e-01   5.891316e+01   3.439572e-01
  2.915150e-01   5.884957e+01   3.551088e-01
  2.918140e-01   5.937563e+01   3.484735e-01
  2.921130e-01   5.975338e+01   3.528483e-01
  2.924120e-01   5.855677e+01   3.518335e-01
  2.927110e-01   5.910908e+01   3.525023e-01
  2.930100e-01   5.883376e+01   3.608482e-01
  2.933090e-01   5.882386e+01   3.550312e-01
  2.936080e-01   5.884850e+01   3.527088e-01
  2.939070e-01   5.932829e+01   3.598364e-01
  2.942060e-01   5.958976e+01   3.612562e-01
  2.945050e-01   5.835713e+01   3.649960e-01
  2.948030e-01   5.903767e+01   3.575087e-01
  2.951020e-01   5.923634e+01   3.635774e-01
  2.954010e-01   5.910187e+01   3.648959e-01
  2.957000e-01   5.920592e+01   3.669749e-01
  2.959990e-01   5.892728e+01   3.656695e-01
  2.962980e-01   5.856233e+01   3.651952e-01
  2.965970e-01   5.910320e+01   3.704747e-01
  2.968960e-01   5.924157e+01   3.706799e-01
  2.971950e-01   5.910378e+01   3.686649e-01
  2.974940e-01   5.833659e+01   3.649317e-01
  2.977930e-01   5.942254e+01   3.717032e-01
  2.980920e-01   5.830165e+01   3.684080e-01
  2.983900e-01   5.882439e+01   3.730617e-01
  2.986890e-01   5.873294e+01   3.686321e-01
  2.989880e-01   5.817174e+01   3.707539e-01
  2.992870e-01   5.880678e+01   3.737099e-01
  2.995860e-01   5.866188e+01   3.753827e-01
  2.998850e-01   5.921764e+01   3.750130e-01
  3.001840e-01   5.916001e+01   3.772135e-01
  3.004830e-01   5.920808e+01   3.822741e-01
  3.007820e-01   5.793613e+01   3.766695e-01
  3.010810e-01   5.865328e+01   3.763152e-01
  3.013800e-01   5.874884e+01   3.822928e-01
  3.016790e-01   5.817567e+01   3.794236e-01
  3.019780e-01   5.921056e+01   3.848088e-01
  3.022760e-01   5.866986e+01   3.848383e-01
  3.025750e-01   5.894981e+01   3.837062e-01
  3.028740e-01   5.841419e+01   3.873845e-01
  3.031730e-01   5.857236e+01   3.860720e-01
  3.034720e-01   5.911720e+01   3.894434e-01
  3.037710e-01   5.911886e+01   3.891842e-01
  3.040700e-01   5.844495e+01   3.888131e-01
  3.043690e-01   5.805804e+01   3.921230e-01
  3.046680e-01   5.941259e+01   3.952854e-01
  3.049670e-01   5.845530e+01   3.885810e-01
  3.052660e-01   5.867195e+01   3.961428e-01
  3.055650e-01   5.864652e+01   3.946599e-01
  3.058630e-01   5.891375e+01   4.009594e-01
  3.061620e-01   5.845004e+01   3.920703e-01
  3.064610e-01   5.879250e+01   3.982479e-01
  3.067600e-01   5.859992e+01   4.037056e-01
  3.070590e-01   5.948850e+01   4.005982e-01
  3.073580e-01   5.907829e+01   4.053500e-01
  3.076570e-01   5.827290e+01   3.953546e-01
  3.079560e-01   5.840823e+01   4.021560e-01
  3.082550e-01   5.820609e+01   4.014595e-01
  3.085540e-01   5.886727e+01   4.034371e-01
  3.088530e-01   5.804698e+01   4.057047e-01
  3.091520e-01   5.899760e+01   4.029981e-01
  3.094500e-01   5.808162e+01   4.086002e-01
  3.097490e-01   5.905916e+01   4.101529e-01
  3.100480e-01   5.934481e+01   4.080730e-01
  3.103470e-01   5.848495e+01   4.164133e-01
  3.106460e-01   5.806979e+01   4.027674e-01
  3.109450e-01   5.883125e+01   4.173163e-01
  3.112440e-01   5.819491e+01   4.080665e-01
  3.115430e-01   5.791192e+01   4.124275e-01
  3.118420e-01   5.826313e+01   4.182618e-01
  3.121410e-01   5.893544e+01   4.141254e-01
  3.124400e-01   5.939963e+01   4.233338e-01
  3.127390e-01   5.855501e+01   4.143884e-01
  3.130380e-01   5.778797e+01   4.205905e-01
  3.133360e-01   5.859453e+01   4.211294e-01
  3.136350e-01   5.778250e+01   4.175315e-01
  3.139340e-01   5.894613e+01   4.279218e-01
  3.142330e-01   5.846735e+01   4.196629e-01
  3.145320e-01   5.890773e+01   4.317120e-01
  3.148310e-01   5.892208e+01   4.267811e-01
  3.151300e-01   5.790506e+01   4.230819e-01
  3.154290e-01   5.824965e+01   4.292938e-01
  3.157280e-01   5.797764e+01   4.254445e-01
  3.160270e-01   5.839039e+01   4.353251e-01
  3.163260e-01   5.826798e+01   4.265084e-01
  3.166250e-01   5.847153e+01   4.356275e-01
  3.169230e-01   5.836871e+01   4.326458e-01
  3.172220e-01   5.787157e+01   4.356420e-01
  3.175210e-01   5.803299e+01   4.358704e-01
  3.178200e-01   5.778047e+01   4.319318e-01
  3.181190e-01   5.786247e+01   4.402257e-01
  3.184180e-01   5.818639e+01   4.368254e-01
  3.187170e-01   5.874070e+01   4.467393e-01
  3.190160e-01   5.814440e+01   4.432696e-01
  3.193150e-01   5.850121e+01   4.380055e-01
  3.196140e-01   5.815484e+01   4.481544e-01
  3.199130e-01   5.819023e+01   4.418634e-01
  3.202120e-01   5.892671e+01   4.519473e-01
  3.205100e-01   5.884484e+01   4.503930e-01
  3.208090e-01   5.797284e+01   4.438098e-01
  3.211080e-01   5.783493e+01   4.502306e-01
  3.214070e-01   5.796103e+01   4.429672e-01
  3.217060e-01   5.830487e+01   4.516366e-01
  3.220050e-01   5.799597e+01   4.475419e-01
  3.223040e-01   5.896863e+01   4.492270e-01
  3.226030e-01   5.846969e+01   4.587022e-01
  3.229020e-01   5.829396e+01   4.426510e-01
  3.232010e-01   5.866482e+01   4.564284e-01
  3.235000e-01   5.816360e+01   4.494246e-01
  3.237990e-01   5.865268e+01   4.546719e-01
  3.240970e-01   5.847710e+01   4.609357e-01
  3.243960e-01   5.830891e+01   4.508166e-01
  3.246950e-01   5.777060e+01   4.599186e-01
  3.249940e-01   5.880554e+01   4.561174e-01
  3.252930e-01   5.868552e+01   4.630968e-01
  3.255920e-01   5.752726e+01   4.611932e-01
  3.258910e-01   5.815069e+01   4.592053e-01
  3.261900e-01   5.723935e+01   4.627678e-01
  3.264890e-01   5.840779e+01   4.619996e-01
  3.267880e-01   5.824372e+01   4.649688e-01
  3.270870e-01   5.872413e+01   4.748961e-01
  3.273860e-01   5.792297e+01   4.659856e-01
  3.276850e-01   5.846682e+01   4.738546e-01
  3.279830e-01   5.849256e+01   4.668810e-01
  3.282820e-01   5.800910e+01   4.744179e-01
  3.285810e-01   5.790884e+01   4.720690e-01
  3.288800e-01   5.864660e+01   4.784967e-01
  3.291790e-01   5.794452e+01   4.717333e-01
  3.294780e-01   5.781750e+01   4.785830e-01
  3.297770e-01   5.903981e+01   4.861756e-01
  3.300760e-01   5.856899e+01   4.791731e-01
  3.303750e-01   5.715234e+01   4.809004e-01
  3.306740e-01   5.790417e+01   4.774394e-01
  3.309730e-01   5.784715e+01   4.859047e-01
  3.312720e-01   5.839728e+01   4.919508e-01
  3.315700e-01   5.760436e+01   4.797199e-01
  3.318690e-01   5.779027e+01   4.931959e-01
  3.321680e-01   5.791654e+01   4.825541e-01
  3.324670e-01   5.782957e+01   4.944685e-01
  3.327660e-01   5.713827e+01   4.887720e-01
  3.330650e-01   5.779741e+01   4.921291e-01
  3.333640e-01   5.851585e+01   5.030656e-01
  3.336630e-01   5.742788e+01   4.867819e-01
  3.339620e-01   5.792592e+01   5.034182e-01
  3.342610e-01   5.766784e+01   4.954457e-01
  3.345600e-01   5.792957e+01   5.016911e-01
  3.348590e-01   5.910335e+01   5.157392e-01
  3.351570e-01   5.719538e+01   4.917497e-01
  3.354560e-01   5.777957e+01   5.136215e-01
  3.357550e-01   5.835268e+01   4.995077e-01
  3.360540e-01   5.841904e+01   5.145903e-01
  3.363530e-01   5.765645e+01   5.174782e-01
  3.366520e-01   5.825405e+01   5.048420e-01
  3.369510e-01   5.780294e+01   5.246364e-01
  3.372500e-01   5.703889e+01   4.978193e-01
  3.375490e-01   5.739933e+01   5.201810e-01
  3.378480e-01   5.774118e+01   5.191385e-01
  3.381470e-01   5.765645e+01   5.174782e-01
  3.384460e-01   5.812225e+01   5.335461e-01
  3.387450e-01   5.624033e+01   5.036941e-01
  3.390430e-01   5.764093e+01   5.285935e-01
  3.393420e-01   5.758204e+01   5.256278e-01
  3.396410e-01   5.819073e+01   5.290722e-01
  3.399400e-01   5.784373e+01   5.429482e-01
  3.402390e-01   5.772969e+01   5.165360e-01
  3.405380e-01   5.909057e+01   5.458262e-01
  3.408370e-01   5.751002e+01   5.307286e-01
  3.411360e-01   5.777051e+01   5.354173e-01
  3.414350e-01   5.762459e+01   5.419187e-01
  3.417340e-01   5.812865e+01   5.363691e-01
  3.420330e-01   5.705813e+01   5.474477e-01
  3.423320e-01   5.661430e+01   5.300324e-01
  3.426300e-01   5.764866e+01   5.495085e-01
  3.429290e-01   5.740598e+01   5.460801e-01
  3.432280e-01   5.652328e+01   5.396401e-01
  3.435270e-01   5.708241e+01   5.610082e-01
  3.438260e-01   5.705249e+01   5.384947e-01
  3.441250e-01   5.757242e+01   5.601448e-01
  3.444240e-01   5.740654e+01   5.514254e-01
  3.447230e-01   5.729697e+01   5.556008e-01
  3.450220e-01   5.724870e+01   5.668189e-01
  3.453210e-01   5.761311e+01   5.524166e-01
  3.456200e-01   5.843244e+01   5.778314e-01
  3.459190e-01   5.758332e+01   5.601978e-01
  3.462170e-01   5.772482e+01   5.717291e-01
  3.465160e-01   5.779475e+01   5.712183e-01
  3.468150e-01   5.714941e+01   5.671717e-01
  3.471140e-01   5.670010e+01   5.798417e-01
  3.474130e-01   5.732166e+01   5.671799e-01
  3.477120e-01   5.761921e+01   5.845224e-01
  3.480110e-01   5.719626e+01   5.760673e-01
  3.483100e-01   5.679732e+01   5.758293e-01
  3.486090e-01   5.731899e+01   5.933503e-01
  3.489080e-01   5.826265e+01   5.832100e-01
  3.492070e-01   5.691473e+01   5.922195e-01
  3.495060e-01   5.665266e+01   5.795991e-01
  3.498040e-01   5.769485e+01   5.972411e-01
  3.501030e-01   5.815136e+01   6.005847e-01
  3.504020e-01   5.802871e+01   5.989666e-01
  3.507010e-01   5.804706e+01   6.133025e-01
  3.510000e-01   5.760980e+01   5.919682e-01
  3.512990e-01   5.686772e+01   6.070403e-01
  3.515980e-01   5.779311e+01   6.037172e-01
  3.518970e-01   5.671469e+01   6.114992e-01
  3.521960e-01   5.750569e+01   6.245455e-01
  3.524950e-01   5.715420e+01   5.993693e-01
  3.527940e-01   5.770789e+01   6.290459e-01
  3.530930e-01   5.753198e+01   6.116271e-01
  3.533920e-01   5.726652e+01   6.254995e-01
  3.536900e-01   5.730601e+01   6.279946e-01
  3.539890e-01   5.768606e+01   6.266523e-01
  3.542880e-01   5.756961e+01   6.412476e-01
  3.545870e-01   5.709710e+01   6.135573e-01
  3.548860e-01   5.766431e+01   6.381592e-01
  3.551850e-01   5.797878e+01   6.282402e-01
  3.554840e-01   5.726882e+01   6.359670e-01
  3.557830e-01   5.736660e+01   6.389071e-01
  3.560820e-01   5.702114e+01   6.153042e-01
  3.563810e-01   5.673269e+01   6.341719e-01
  3.566800e-01   5.736040e+01   6.226372e-01
  3.569790e-01   5.703026e+01   6.406681e-01
  3.572770e-01   5.672738e+01   6.377487e-01
  3.575760e-01   5.739379e+01   6.151493e-01
  3.578750e-01   5.695875e+01   6.528464e-01
  3.581740e-01   5.730068e+01   6.256860e-01
  3.584730e-01   5.618802e+01   6.484145e-01
  3.587720e-01   5.657687e+01   6.393377e-01
  3.590710e-01   5.760603e+01   6.438941e-01
  3.593700e-01   5.812938e+01   6.716234e-01
  3.596690e-01   5.900321e+01   6.479567e-01
  3.599680e-01   5.668652e+01   6.646046e-01
  3.602670e-01   5.600764e+01   6.435535e-01
  3.605660e-01   5.694988e+01   6.647745e-01
  3.608640e-01   5.739411e+01   6.844768e-01
  3.611630e-01   5.736940e+01   6.487908e-01
  3.614620e-01   5.783502e+01   6.916066e-01
  3.617610e-01   5.735917e+01   6.630785e-01
  3.620600e-01   5.781582e+01   6.884787e-01
  3.623590e-01   5.815457e+01   6.875100e-01
  3.626580e-01   5.716297e+01   6.816234e-01
  3.629570e-01   5.736676e+01   7.012129e-01
  3.632560e-01   5.767747e+01   6.731759e-01
  3.635550e-01   5.700343e+01   7.103818e-01
  3.638540e-01   5.757140e+01   6.961623e-01
  3.641530e-01   5.708159e+01   6.978836e-01
  3.644510e-01   5.671827e+01   7.258461e-01
  3.647500e-01   5.739769e+01   6.859846e-01
  3.650490e-01   5.520162e+01   7.143185e-01
  3.653480e-01   5.742436e+01   7.113319e-01
  3.656470e-01   5.649747e+01   7.139576e-01
  3.659460e-01   5.728753e+01   7.405051e-01
  3.662450e-01   5.687661e+01   7.062829e-01
  3.665440e-01   5.822461e+01   7.641972e-01
  3.668430e-01   5.801531e+01   7.217599e-01
  3.671420e-01   5.644263e+01   7.426019e-01
  3.674410e-01   5.855053e+01   7.467306e-01
  3.677400e-01   5.830721e+01   7.587095e-01
  3.680390e-01   5.663356e+01   7.767503e-01
  3.683370e-01   5.683102e+01   7.283634e-01
  3.686360e-01   5.773646e+01   7.755626e-01
  3.689350e-01   5.810610e+01   7.613968e-01
  3.692340e-01   5.678033e+01   7.733989e-01
  3.695330e-01   5.675031e+01   8.004919e-01
  3.698320e-01   5.765979e+01   7.525182e-01
  3.701310e-01   5.728528e+01   8.066750e-01
  3.704300e-01   5.670360e+01   7.643827e-01
  3.707290e-01   5.670678e+01   8.050199e-01
  3.710280e-01   5.787944e+01   8.084162e-01
  3.713270e-01   5.732610e+01   7.927624e-01
  3.716260e-01   5.714890e+01   8.392461e-01
  3.719240e-01   5.779801e+01   7.891663e-01
  3.722230e-01   5.606101e+01   8.339495e-01
  3.725220e-01   5.637298e+01   8.075563e-01
  3.728210e-01   5.775422e+01   8.355273e-01
  3.731200e-01   5.864522e+01   8.919490e-01
  3.734190e-01   5.723583e+01   8.039090e-01
  3.737180e-01   5.700065e+01   8.762075e-01
  3.740170e-01   5.614000e+01   8.185378e-01
  3.743160e-01   5.732117e+01   8.850119e-01
  3.746150e-01   5.745860e+01   8.797202e-01
  3.749140e-01   5.795502e+01   8.622198e-01
  3.752130e-01   5.655491e+01   9.127698e-01
  3.755110e-01   5.642949e+01   8.479169e-01
  3.758100e-01   5.603930e+01   9.085995e-01
  3.761090e-01   5.704106e+01   8.893146e-01
  3.764080e-01   5.699355e+01   9.127442e-01
  3.767070e-01   5.684131e+01   9.530641e-01
  3.770060e-01   5.648883e+01   8.722648e-01
  3.773050e-01   5.712234e+01   9.636184e-01
  3.776040e-01   5.717840e+01   9.213937e-01
  3.779030e-01   5.813838e+01   9.598184e-01
  3.782020e-01   5.688392e+01   1.025477e+00
  3.785010e-01   5.678392e+01   9.006516e-01
  3.788000e-01   5.486706e+01   1.002232e+00
  3.790990e-01   5.794103e+01   9.502361e-01
  3.793970e-01   5.628231e+01   1.005362e+00
  3.796960e-01   5.664080e+01   1.003790e+00
  3.799950e-01   5.591824e+01   9.790649e-01
  3.802940e-01   5.775612e+01   1.106204e+00
  3.805930e-01   5.652129e+01   9.544303e-01
  3.808920e-01   5.843387e+01   1.118979e+00
  3.811910e-01   5.559936e+01   1.008898e+00
  3.814900e-01   5.539364e+01   1.059789e+00
  3.817890e-01   5.818937e+01   1.186057e+00
  3.820880e-01   5.742517e+01   1.001314e+00
  3.823870e-01   5.781858e+01   1.189925e+00
  3.826860e-01   5.568339e+01   1.024693e+00
  3.829840e-01   5.710476e+01   1.206289e+00
  3.832830e-01   5.659292e+01   1.147809e+00
  3.835820e-01   5.696896e+01   1.124193e+00
  3.838810e-01   5.828892e+01   1.271363e+00
  3.841800e-01   5.793512e+01   1.120579e+00
  3.844790e-01   5.696366e+01   1.266172e+00
  3.847780e-01   5.514332e+01   1.154596e+00
  3.850770e-01   5.491255e+01   1.252550e+00
  3.853760e-01   5.852032e+01   1.379337e+00
  3.856750e-01   5.678722e+01   1.171680e+00
  3.859740e-01   5.704106e+01   1.385897e+00
  3.862730e-01   5.762339e+01   1.264084e+00
  3.865710e-01   5.529009e+01   1.364460e+00
  3.868700e-01   5.660456e+01   1.405918e+00
  3.871690e-01   5.681694e+01   1.325272e+00
  3.874680e-01   5.411009e+01   1.489331e+00
  3.877670e-01   5.794393e+01   1.360846e+00
  3.880660e-01   5.858387e+01   1.584506e+00
  3.883650e-01   5.768564e+01   1.489934e+00
  3.886640e-01   5.447447e+01   1.510850e+00
  3.889630e-01   5.736360e+01   1.687165e+00
  3.892620e-01   5.745229e+01   1.518224e+00
  3.895610e-01   5.452685e+01   1.689994e+00
  3.898600e-01   5.840568e+01   1.702420e+00
  3.901580e-01   5.764716e+01   1.762325e+00
  3.904570e-01   5.454930e+01   1.916667e+00
  3.907560e-01   5.730295e+01   1.732480e+00
  3.910550e-01   5.601093e+01   1.977815e+00
  3.913540e-01   5.999176e+01   2.046892e+00
  3.916530e-01   5.489351e+01   1.957987e+00
  3.919520e-01   5.975169e+01   2.653666e+00
  3.922510e-01   5.719820e+01   1.998667e+00
  3.925500e-01   5.468399e+01   2.621897e+00
  3.928490e-01   5.426495e+01   2.384265e+00
  3.931480e-01   5.392973e+01   2.603752e+00
  3.934470e-01   0.000000e+00   0.000000e+00
  3.937460e-01   5.933527e+01   2.731127e+00
creator: radaver
creator-version: 3725
header-file: /nas_data/SAXS_data/20151104Workshop/header/JH1_0134.txt
image-file: /nas_data/Pilatus1M/20151104_Workshop/JH1_0134.tif
angular-axis-file: /nas_data/SAXS_data/20151104Workshop/q20151029.dat
beamstop-mask-file: /nas_data/SAXS_data/20151104Workshop/fit2d20151031.msk
detector-response-file: none
beam-center-x: 949.7700
beam-center-y: 918.8000
unit-time: 1.0000
channel-first: 10
channel-last: 1315
Exposure time [s]: 1.093930
Transmitted Beam: 0.484784
Incident Beam: 0.484784
Code: JH1
Concentration [mg/ml]: 1
Run Number: 0134
