# Supplementary material for: SAXS analysis of a soluble cytosolic NgBR construct including extracellular and transmembrane domains
Source: PLoS One. 2018 Jan 18;13(1):e0191371. doi: 10.1371/journal.pone.0191371 (PMC5773207; doi:10.1371/journal.pone.0191371)
Supplement: S1 File — (ZIP) [file pone.0191371.s001.zip › JH1_0135.dat]

Sample:   c= 1.0000 mg/ml  Code: JH1
  3.656810e-03   2.270927e+04   4.140720e+01
  3.955720e-03   2.201189e+04   2.799851e+01
  4.254640e-03   1.912004e+04   2.338389e+01
  4.553560e-03   1.545498e+04   2.026980e+01
  4.852480e-03   1.248719e+04   1.705823e+01
  5.151400e-03   1.054470e+04   1.548540e+01
  5.450320e-03   8.741536e+03   1.339196e+01
  5.749240e-03   7.447543e+03   1.197672e+01
  6.048150e-03   6.349203e+03   1.083936e+01
  6.347070e-03   5.526319e+03   9.607779e+00
  6.645990e-03   4.837051e+03   8.949157e+00
  6.944910e-03   4.244650e+03   8.070726e+00
  7.243830e-03   3.794580e+03   7.394188e+00
  7.542750e-03   3.385043e+03   6.957279e+00
  7.841670e-03   3.048209e+03   6.234990e+00
  8.140580e-03   2.753794e+03   6.007983e+00
  8.439500e-03   2.521819e+03   5.541602e+00
  8.738420e-03   2.316903e+03   5.261016e+00
  9.037340e-03   2.131062e+03   4.878642e+00
  9.336260e-03   1.968281e+03   4.607537e+00
  9.635180e-03   1.815117e+03   4.412047e+00
  9.934100e-03   1.672913e+03   4.098284e+00
  1.023300e-02   1.531970e+03   4.019230e+00
  1.053190e-02   1.432726e+03   3.942314e+00
  1.083090e-02   1.314703e+03   3.776447e+00
  1.112980e-02   1.214477e+03   3.598755e+00
  1.142870e-02   1.130121e+03   3.452075e+00
  1.172760e-02   1.047094e+03   3.313606e+00
  1.202650e-02   9.667789e+02   3.175181e+00
  1.232540e-02   8.982366e+02   3.043786e+00
  1.262440e-02   8.295691e+02   2.870739e+00
  1.292330e-02   7.814278e+02   2.743220e+00
  1.322220e-02   7.202186e+02   2.633591e+00
  1.352110e-02   6.719335e+02   2.518213e+00
  1.382000e-02   6.257085e+02   2.406108e+00
  1.411900e-02   5.811047e+02   2.307479e+00
  1.441790e-02   5.438638e+02   2.216237e+00
  1.471680e-02   5.082492e+02   2.132266e+00
  1.501570e-02   4.779510e+02   2.024998e+00
  1.531460e-02   4.469395e+02   1.949360e+00
  1.561350e-02   4.226128e+02   1.862309e+00
  1.591250e-02   3.990490e+02   1.825590e+00
  1.621140e-02   3.732101e+02   1.735054e+00
  1.651030e-02   3.548355e+02   1.674013e+00
  1.680920e-02   3.311587e+02   1.617199e+00
  1.710810e-02   3.179735e+02   1.588003e+00
  1.740710e-02   2.995897e+02   1.519234e+00
  1.770600e-02   2.852476e+02   1.467524e+00
  1.800490e-02   2.713997e+02   1.420143e+00
  1.830380e-02   2.597436e+02   1.400382e+00
  1.860270e-02   2.462906e+02   1.337154e+00
  1.890170e-02   2.348639e+02   1.305767e+00
  1.920060e-02   2.239438e+02   1.262964e+00
  1.949950e-02   2.167863e+02   1.256928e+00
  1.979840e-02   2.060540e+02   1.202427e+00
  2.009730e-02   1.995747e+02   1.170390e+00
  2.039620e-02   1.910895e+02   1.143163e+00
  2.069520e-02   1.854628e+02   1.120135e+00
  2.099410e-02   1.786680e+02   1.107392e+00
  2.129300e-02   1.707803e+02   1.054300e+00
  2.159190e-02   1.656270e+02   1.074052e+00
  2.189080e-02   1.588112e+02   1.057590e+00
  2.218980e-02   1.511682e+02   1.049602e+00
  2.248870e-02   1.508118e+02   1.067068e+00
  2.278760e-02   1.459302e+02   1.039314e+00
  2.308650e-02   1.403676e+02   1.050684e+00
  2.338540e-02   1.371693e+02   1.036488e+00
  2.368430e-02   1.339903e+02   1.005798e+00
  2.398330e-02   1.288322e+02   1.008690e+00
  2.428220e-02   1.260024e+02   9.753571e-01
  2.458110e-02   1.239543e+02   9.999245e-01
  2.488000e-02   1.206323e+02   9.601246e-01
  2.517890e-02   1.180923e+02   9.386306e-01
  2.547790e-02   1.141098e+02   9.357031e-01
  2.577680e-02   1.140054e+02   9.277628e-01
  2.607570e-02   1.122836e+02   9.281858e-01
  2.637460e-02   1.083882e+02   9.046180e-01
  2.667350e-02   1.051262e+02   8.686042e-01
  2.697250e-02   1.044196e+02   8.389888e-01
  2.727140e-02   1.046191e+02   8.086234e-01
  2.757030e-02   1.012105e+02   7.966614e-01
  2.786920e-02   1.005588e+02   7.850166e-01
  2.816810e-02   9.883294e+01   7.659167e-01
  2.846700e-02   9.740345e+01   7.509701e-01
  2.876600e-02   9.595768e+01   7.363951e-01
  2.906490e-02   9.473919e+01   7.339053e-01
  2.936380e-02   9.352400e+01   7.237538e-01
  2.966270e-02   9.210702e+01   7.129803e-01
  2.996160e-02   9.091029e+01   7.093713e-01
  3.026060e-02   9.151190e+01   7.005058e-01
  3.055950e-02   8.990521e+01   6.933449e-01
  3.085840e-02   8.937026e+01   6.883602e-01
  3.115730e-02   8.819231e+01   6.809455e-01
  3.145620e-02   8.588156e+01   6.655086e-01
  3.175510e-02   8.670086e+01   6.705100e-01
  3.205410e-02   8.602004e+01   6.642326e-01
  3.235300e-02   8.433238e+01   6.550199e-01
  3.265190e-02   8.340328e+01   6.394483e-01
  3.295080e-02   8.418777e+01   6.466614e-01
  3.324970e-02   8.315433e+01   6.418362e-01
  3.354870e-02   8.204987e+01   6.358927e-01
  3.384760e-02   8.133613e+01   6.258107e-01
  3.414650e-02   8.086907e+01   6.240113e-01
  3.444540e-02   8.144849e+01   6.176369e-01
  3.474430e-02   8.097213e+01   6.212472e-01
  3.504330e-02   8.004237e+01   6.100160e-01
  3.534220e-02   7.934519e+01   6.081029e-01
  3.564110e-02   7.930783e+01   6.072105e-01
  3.594000e-02   7.886379e+01   5.939185e-01
  3.623890e-02   7.778101e+01   5.998614e-01
  3.653780e-02   7.785199e+01   5.839027e-01
  3.683680e-02   7.707769e+01   5.885508e-01
  3.713570e-02   7.699586e+01   5.889398e-01
  3.743460e-02   7.744444e+01   5.810258e-01
  3.773350e-02   7.577426e+01   5.740639e-01
  3.803240e-02   7.620239e+01   5.894247e-01
  3.833140e-02   7.497941e+01   5.985724e-01
  3.863030e-02   7.476596e+01   6.070114e-01
  3.892920e-02   7.488744e+01   6.059243e-01
  3.922810e-02   7.552497e+01   6.108828e-01
  3.952700e-02   7.313479e+01   5.972426e-01
  3.982600e-02   7.380352e+01   6.086798e-01
  4.012490e-02   7.318953e+01   5.966957e-01
  4.042380e-02   7.441670e+01   6.095840e-01
  4.072270e-02   7.369203e+01   6.042157e-01
  4.102160e-02   7.310877e+01   6.010316e-01
  4.132050e-02   7.305295e+01   6.015901e-01
  4.161950e-02   7.240942e+01   5.927437e-01
  4.191840e-02   7.309980e+01   6.033686e-01
  4.221730e-02   7.224444e+01   5.920681e-01
  4.251620e-02   7.151609e+01   5.967968e-01
  4.281510e-02   7.178318e+01   5.886637e-01
  4.311410e-02   7.023945e+01   5.830456e-01
  4.341300e-02   7.194530e+01   5.931326e-01
  4.371190e-02   7.099555e+01   5.876841e-01
  4.401080e-02   7.144797e+01   5.895536e-01
  4.430970e-02   7.043658e+01   5.808918e-01
  4.460860e-02   7.095200e+01   5.837546e-01
  4.490760e-02   6.996809e+01   5.811736e-01
  4.520650e-02   6.994235e+01   5.766590e-01
  4.550540e-02   7.058219e+01   5.822313e-01
  4.580430e-02   7.088160e+01   5.812506e-01
  4.610320e-02   7.035681e+01   5.761922e-01
  4.640220e-02   6.934431e+01   5.763703e-01
  4.670110e-02   6.888005e+01   5.658847e-01
  4.700000e-02   6.865747e+01   5.670686e-01
  4.729890e-02   6.879962e+01   5.697801e-01
  4.759780e-02   6.899049e+01   5.698580e-01
  4.789680e-02   6.811761e+01   5.627441e-01
  4.819570e-02   6.965688e+01   5.683673e-01
  4.849460e-02   6.826794e+01   5.647575e-01
  4.879350e-02   6.888714e+01   5.610975e-01
  4.909240e-02   6.897382e+01   5.690800e-01
  4.939130e-02   6.883501e+01   5.588590e-01
  4.969030e-02   6.817875e+01   5.582050e-01
  4.998920e-02   6.940007e+01   5.625019e-01
  5.028810e-02   6.854773e+01   5.570225e-01
  5.058700e-02   6.885955e+01   5.623484e-01
  5.088590e-02   6.757274e+01   5.478171e-01
  5.118490e-02   6.773140e+01   5.556984e-01
  5.148380e-02   6.857339e+01   5.564600e-01
  5.178270e-02   6.828023e+01   5.481041e-01
  5.208160e-02   6.730759e+01   5.499860e-01
  5.238050e-02   6.780945e+01   5.462113e-01
  5.267940e-02   6.682770e+01   5.499896e-01
  5.297840e-02   6.690947e+01   5.432080e-01
  5.327730e-02   6.615012e+01   5.376104e-01
  5.357620e-02   6.740467e+01   5.445786e-01
  5.387510e-02   6.674554e+01   5.387788e-01
  5.417400e-02   6.821166e+01   5.497545e-01
  5.447300e-02   6.846189e+01   5.425458e-01
  5.477190e-02   6.623982e+01   5.348883e-01
  5.507080e-02   6.617935e+01   5.346441e-01
  5.536970e-02   6.691640e+01   5.357772e-01
  5.566860e-02   6.672815e+01   5.387086e-01
  5.596760e-02   6.698948e+01   5.336495e-01
  5.626650e-02   6.757274e+01   5.383983e-01
  5.656540e-02   6.721313e+01   5.351425e-01
  5.686430e-02   6.688009e+01   5.308278e-01
  5.716320e-02   6.642860e+01   5.255256e-01
  5.746210e-02   6.699588e+01   5.330750e-01
  5.776110e-02   6.643853e+01   5.326515e-01
  5.806000e-02   6.608343e+01   5.230078e-01
  5.835890e-02   6.709983e+01   5.275933e-01
  5.865780e-02   6.641562e+01   5.220360e-01
  5.895670e-02   6.725148e+01   5.352952e-01
  5.925570e-02   6.570883e+01   5.170078e-01
  5.955460e-02   6.643021e+01   5.266934e-01
  5.985350e-02   6.617233e+01   5.182699e-01
  6.015240e-02   6.660611e+01   5.216513e-01
  6.045130e-02   6.615281e+01   5.204367e-01
  6.075020e-02   6.640811e+01   5.164234e-01
  6.104920e-02   6.592005e+01   5.183971e-01
  6.134810e-02   6.647129e+01   5.211231e-01
  6.164700e-02   6.584906e+01   5.104578e-01
  6.194590e-02   6.562150e+01   5.177813e-01
  6.224480e-02   6.599239e+01   5.078292e-01
  6.254380e-02   6.533926e+01   5.138933e-01
  6.284270e-02   6.502542e+01   5.143122e-01
  6.314160e-02   6.528758e+01   5.030314e-01
  6.344050e-02   6.528060e+01   5.103942e-01
  6.373940e-02   6.579254e+01   5.039392e-01
  6.403840e-02   6.586363e+01   5.121273e-01
  6.433730e-02   6.550506e+01   5.054277e-01
  6.463620e-02   6.584790e+01   5.026118e-01
  6.493510e-02   6.507690e+01   5.106781e-01
  6.523400e-02   6.543997e+01   5.015625e-01
  6.553290e-02   6.491703e+01   5.021176e-01
  6.583190e-02   6.596643e+01   5.040896e-01
  6.613080e-02   6.478801e+01   4.950411e-01
  6.642970e-02   6.496398e+01   5.049031e-01
  6.672860e-02   6.513026e+01   4.948617e-01
  6.702750e-02   6.595915e+01   5.030362e-01
  6.732650e-02   6.638047e+01   5.010882e-01
  6.762540e-02   6.526839e+01   4.968731e-01
  6.792430e-02   6.482346e+01   4.971733e-01
  6.822320e-02   6.522795e+01   4.908521e-01
  6.852210e-02   6.484879e+01   4.967689e-01
  6.882110e-02   6.488304e+01   4.929406e-01
  6.912000e-02   6.566655e+01   4.954167e-01
  6.941890e-02   6.552081e+01   4.914722e-01
  6.971780e-02   6.467194e+01   4.878019e-01
  7.001670e-02   6.528131e+01   4.964250e-01
  7.031560e-02   6.453510e+01   4.868114e-01
  7.061460e-02   6.481544e+01   4.883428e-01
  7.091350e-02   6.512264e+01   4.880737e-01
  7.121240e-02   6.487404e+01   4.834083e-01
  7.151130e-02   6.463325e+01   4.886094e-01
  7.181020e-02   6.579309e+01   4.863565e-01
  7.210920e-02   6.475460e+01   4.857521e-01
  7.240810e-02   6.512971e+01   4.825217e-01
  7.270700e-02   6.556795e+01   4.902148e-01
  7.300590e-02   6.540840e+01   4.849326e-01
  7.330480e-02   6.435800e+01   4.756181e-01
  7.360370e-02   6.520543e+01   4.846414e-01
  7.390270e-02   6.502038e+01   4.785051e-01
  7.420160e-02   6.471970e+01   4.846864e-01
  7.450050e-02   6.431854e+01   4.741497e-01
  7.479940e-02   6.487470e+01   4.775235e-01
  7.509830e-02   6.486874e+01   4.815540e-01
  7.539730e-02   6.371376e+01   4.701770e-01
  7.569620e-02   6.404289e+01   4.722588e-01
  7.599510e-02   6.500785e+01   4.789060e-01
  7.629400e-02   6.437120e+01   4.704396e-01
  7.659290e-02   6.456043e+01   4.754809e-01
  7.689190e-02   6.434026e+01   4.703265e-01
  7.719080e-02   6.490868e+01   4.750023e-01
  7.748970e-02   6.554547e+01   4.738488e-01
  7.778860e-02   6.425850e+01   4.721827e-01
  7.808750e-02   6.426755e+01   4.687816e-01
  7.838640e-02   6.419214e+01   4.659809e-01
  7.868540e-02   6.464796e+01   4.688945e-01
  7.898430e-02   6.437037e+01   4.653780e-01
  7.928320e-02   6.400301e+01   4.695201e-01
  7.958210e-02   6.429797e+01   4.618349e-01
  7.988100e-02   6.526835e+01   4.707152e-01
  8.018000e-02   6.391998e+01   4.633343e-01
  8.047890e-02   6.426910e+01   4.641851e-01
  8.077780e-02   6.407167e+01   4.626505e-01
  8.107670e-02   6.455207e+01   4.619354e-01
  8.137560e-02   6.402436e+01   4.633004e-01
  8.167450e-02   6.476466e+01   4.631012e-01
  8.197350e-02   6.444674e+01   4.591524e-01
  8.227240e-02   6.512899e+01   4.660400e-01
  8.257130e-02   6.402167e+01   4.525658e-01
  8.287020e-02   6.443489e+01   4.631410e-01
  8.316910e-02   6.415225e+01   4.588981e-01
  8.346810e-02   6.467770e+01   4.564285e-01
  8.376700e-02   6.509580e+01   4.642836e-01
  8.406590e-02   6.476627e+01   4.536547e-01
  8.436480e-02   6.448981e+01   4.597043e-01
  8.466370e-02   6.340553e+01   4.500016e-01
  8.496270e-02   6.376694e+01   4.619580e-01
  8.526160e-02   6.413962e+01   4.779357e-01
  8.556050e-02   6.427513e+01   4.788924e-01
  8.585940e-02   6.450810e+01   4.857654e-01
  8.615830e-02   6.485927e+01   4.870857e-01
  8.645720e-02   6.404094e+01   4.887625e-01
  8.675620e-02   6.351969e+01   4.891922e-01
  8.705510e-02   6.453172e+01   4.920926e-01
  8.735400e-02   6.502044e+01   4.964260e-01
  8.765290e-02   6.497656e+01   4.967575e-01
  8.795180e-02   6.509389e+01   5.012564e-01
  8.825080e-02   6.408426e+01   4.928392e-01
  8.854970e-02   6.452160e+01   5.011018e-01
  8.884860e-02   6.613993e+01   5.052679e-01
  8.914750e-02   6.398925e+01   5.031976e-01
  8.944640e-02   6.402704e+01   4.996930e-01
  8.974530e-02   6.567910e+01   5.019671e-01
  9.004430e-02   7.069778e+01   5.186881e-01
  9.034320e-02   6.383172e+01   4.754435e-01
  9.064210e-02   6.387182e+01   4.747030e-01
  9.094100e-02   6.383697e+01   4.646899e-01
  9.123990e-02   6.415841e+01   4.646111e-01
  9.153890e-02   6.390316e+01   4.661857e-01
  9.183780e-02   6.435292e+01   4.644877e-01
  9.213670e-02   6.426511e+01   4.625305e-01
  9.243560e-02   6.548986e+01   4.656867e-01
  9.273450e-02   6.384003e+01   4.558026e-01
  9.303350e-02   6.417523e+01   4.630243e-01
  9.333240e-02   6.381433e+01   4.514500e-01
  9.363130e-02   6.421739e+01   4.563616e-01
  9.393020e-02   6.370656e+01   4.522178e-01
  9.422910e-02   6.369771e+01   4.533444e-01
  9.452800e-02   6.353957e+01   4.539467e-01
  9.482700e-02   6.406985e+01   4.456177e-01
  9.512590e-02   6.410770e+01   4.540256e-01
  9.542480e-02   6.342652e+01   4.466878e-01
  9.572370e-02   6.437342e+01   4.500097e-01
  9.602260e-02   6.408943e+01   4.512781e-01
  9.632160e-02   6.414147e+01   4.436864e-01
  9.662050e-02   6.457570e+01   4.477412e-01
  9.691940e-02   6.419696e+01   4.464262e-01
  9.721830e-02   6.356447e+01   4.416863e-01
  9.751720e-02   6.397067e+01   4.452727e-01
  9.781610e-02   6.272844e+01   4.366472e-01
  9.811510e-02   6.425271e+01   4.462532e-01
  9.841400e-02   6.406420e+01   4.384566e-01
  9.871290e-02   6.407476e+01   4.416639e-01
  9.901180e-02   6.440161e+01   4.438641e-01
  9.931070e-02   6.367931e+01   4.374854e-01
  9.960970e-02   6.466616e+01   4.440557e-01
  9.990860e-02   6.390390e+01   4.341281e-01
  1.002070e-01   6.445174e+01   4.401308e-01
  1.005060e-01   6.447842e+01   4.377887e-01
  1.008050e-01   6.394079e+01   4.383827e-01
  1.011040e-01   6.426581e+01   4.333292e-01
  1.014030e-01   6.387441e+01   4.340280e-01
  1.017020e-01   6.448180e+01   4.402334e-01
  1.020010e-01   6.382830e+01   4.331950e-01
  1.023000e-01   6.290815e+01   4.280655e-01
  1.025990e-01   6.465363e+01   4.329624e-01
  1.028980e-01   6.434177e+01   4.335853e-01
  1.031970e-01   6.393301e+01   4.345667e-01
  1.034960e-01   6.451686e+01   4.285723e-01
  1.037950e-01   6.387949e+01   4.303626e-01
  1.040930e-01   6.380172e+01   4.265122e-01
  1.043920e-01   6.417523e+01   4.316893e-01
  1.046910e-01   6.410864e+01   4.308030e-01
  1.049900e-01   6.466823e+01   4.268275e-01
  1.052890e-01   6.424683e+01   4.289705e-01
  1.055880e-01   6.529807e+01   4.308344e-01
  1.058870e-01   6.457908e+01   4.300782e-01
  1.061860e-01   6.458531e+01   4.259185e-01
  1.064850e-01   6.474993e+01   4.270970e-01
  1.067840e-01   6.426348e+01   4.277299e-01
  1.070830e-01   6.385318e+01   4.228687e-01
  1.073820e-01   6.383887e+01   4.212617e-01
  1.076800e-01   6.464988e+01   4.236173e-01
  1.079790e-01   6.421724e+01   4.240725e-01
  1.082780e-01   6.462450e+01   4.273214e-01
  1.085770e-01   6.468705e+01   4.185396e-01
  1.088760e-01   6.446197e+01   4.236246e-01
  1.091750e-01   6.489652e+01   4.234914e-01
  1.094740e-01   6.438896e+01   4.227616e-01
  1.097730e-01   6.325891e+01   4.165920e-01
  1.100720e-01   6.377942e+01   4.144055e-01
  1.103710e-01   6.428071e+01   4.224060e-01
  1.106700e-01   6.437477e+01   4.166324e-01
  1.109690e-01   6.444408e+01   4.226318e-01
  1.112670e-01   6.415117e+01   4.141371e-01
  1.115660e-01   6.412683e+01   4.152366e-01
  1.118650e-01   6.415057e+01   4.192132e-01
  1.121640e-01   6.456125e+01   4.145788e-01
  1.124630e-01   6.362638e+01   4.127322e-01
  1.127620e-01   6.353267e+01   4.124281e-01
  1.130610e-01   6.458637e+01   4.152455e-01
  1.133600e-01   6.433093e+01   4.191941e-01
  1.136590e-01   6.465361e+01   4.099891e-01
  1.139580e-01   6.432144e+01   4.135166e-01
  1.142570e-01   6.440619e+01   4.134979e-01
  1.145560e-01   6.481150e+01   4.153815e-01
  1.148550e-01   6.379667e+01   4.109590e-01
  1.151530e-01   6.382712e+01   4.056872e-01
  1.154520e-01   6.405627e+01   4.115058e-01
  1.157510e-01   6.498194e+01   4.099012e-01
  1.160500e-01   6.479907e+01   4.156349e-01
  1.163490e-01   6.475441e+01   4.091829e-01
  1.166480e-01   6.348314e+01   4.079503e-01
  1.169470e-01   6.396003e+01   4.072236e-01
  1.172460e-01   6.474200e+01   4.102693e-01
  1.175450e-01   6.413175e+01   4.049978e-01
  1.178440e-01   6.471232e+01   4.068268e-01
  1.181430e-01   6.425312e+01   4.084361e-01
  1.184420e-01   6.394154e+01   4.052212e-01
  1.187400e-01   6.466496e+01   4.061280e-01
  1.190390e-01   6.412950e+01   4.036257e-01
  1.193380e-01   6.465536e+01   4.052772e-01
  1.196370e-01   6.430363e+01   4.063669e-01
  1.199360e-01   6.492016e+01   4.042066e-01
  1.202350e-01   6.372315e+01   4.034323e-01
  1.205340e-01   6.452346e+01   4.035081e-01
  1.208330e-01   6.445597e+01   4.019558e-01
  1.211320e-01   6.487572e+01   4.065147e-01
  1.214310e-01   6.413580e+01   3.975394e-01
  1.217300e-01   6.417523e+01   4.032272e-01
  1.220290e-01   6.467101e+01   4.034302e-01
  1.223270e-01   6.497990e+01   4.017233e-01
  1.226260e-01   6.470284e+01   4.003395e-01
  1.229250e-01   6.527382e+01   4.005282e-01
  1.232240e-01   6.448814e+01   4.017894e-01
  1.235230e-01   6.462653e+01   4.014225e-01
  1.238220e-01   6.418503e+01   3.966576e-01
  1.241210e-01   6.463228e+01   3.995971e-01
  1.244200e-01   6.482300e+01   3.965692e-01
  1.247190e-01   6.483089e+01   4.012624e-01
  1.250180e-01   6.438118e+01   3.949617e-01
  1.253170e-01   6.456197e+01   3.962797e-01
  1.256160e-01   6.443396e+01   3.984623e-01
  1.259140e-01   6.527324e+01   3.982001e-01
  1.262130e-01   6.451289e+01   3.958740e-01
  1.265120e-01   6.460399e+01   3.933787e-01
  1.268110e-01   6.444934e+01   3.936576e-01
  1.271100e-01   6.424378e+01   3.965816e-01
  1.274090e-01   6.468803e+01   3.946374e-01
  1.277080e-01   6.516085e+01   3.948200e-01
  1.280070e-01   6.476240e+01   3.923697e-01
  1.283060e-01   6.469022e+01   3.936411e-01
  1.286050e-01   6.504246e+01   3.974955e-01
  1.289040e-01   6.463245e+01   3.892885e-01
  1.292030e-01   6.468738e+01   3.943839e-01
  1.295020e-01   6.462823e+01   3.904904e-01
  1.298000e-01   6.495912e+01   3.922249e-01
  1.300990e-01   6.414014e+01   3.873223e-01
  1.303980e-01   6.488657e+01   3.902956e-01
  1.306970e-01   6.437065e+01   3.916748e-01
  1.309960e-01   6.519557e+01   3.919557e-01
  1.312950e-01   6.484833e+01   3.906668e-01
  1.315940e-01   6.420055e+01   3.844206e-01
  1.318930e-01   6.539930e+01   3.908635e-01
  1.321920e-01   6.459286e+01   3.882060e-01
  1.324910e-01   6.492085e+01   3.901561e-01
  1.327900e-01   6.482449e+01   3.877052e-01
  1.330890e-01   6.491311e+01   3.874944e-01
  1.333870e-01   6.402968e+01   3.846129e-01
  1.336860e-01   6.525019e+01   3.875504e-01
  1.339850e-01   6.516697e+01   3.858940e-01
  1.342840e-01   6.472015e+01   3.873930e-01
  1.345830e-01   6.497627e+01   3.867361e-01
  1.348820e-01   6.526630e+01   3.875983e-01
  1.351810e-01   6.423358e+01   3.796884e-01
  1.354800e-01   6.521772e+01   3.869823e-01
  1.357790e-01   6.459039e+01   3.827953e-01
  1.360780e-01   6.431021e+01   3.835812e-01
  1.363770e-01   6.424598e+01   3.829257e-01
  1.366760e-01   6.514436e+01   3.877091e-01
  1.369740e-01   6.526617e+01   4.018149e-01
  1.372730e-01   6.462273e+01   4.019420e-01
  1.375720e-01   6.549203e+01   4.140672e-01
  1.378710e-01   6.449465e+01   4.126227e-01
  1.381700e-01   6.414328e+01   4.132346e-01
  1.384690e-01   6.487512e+01   4.228030e-01
  1.387680e-01   6.430037e+01   4.094319e-01
  1.390670e-01   6.499225e+01   3.999239e-01
  1.393660e-01   6.481257e+01   3.985919e-01
  1.396650e-01   6.537154e+01   3.974780e-01
  1.399640e-01   6.539227e+01   3.985630e-01
  1.402630e-01   6.492790e+01   3.889712e-01
  1.405620e-01   6.457561e+01   3.922978e-01
  1.408600e-01   6.487623e+01   3.919746e-01
  1.411590e-01   6.487263e+01   3.929510e-01
  1.414580e-01   6.442817e+01   3.920973e-01
  1.417570e-01   6.458396e+01   3.850975e-01
  1.420560e-01   6.519538e+01   3.914667e-01
  1.423550e-01   6.461348e+01   3.870737e-01
  1.426540e-01   6.517704e+01   3.852249e-01
  1.429530e-01   6.472131e+01   3.829529e-01
  1.432520e-01   6.435595e+01   3.789251e-01
  1.435510e-01   6.508277e+01   3.837905e-01
  1.438500e-01   6.519652e+01   3.800464e-01
  1.441490e-01   6.493817e+01   3.784055e-01
  1.444470e-01   6.438967e+01   3.792486e-01
  1.447460e-01   6.454529e+01   3.759438e-01
  1.450450e-01   6.464431e+01   3.799978e-01
  1.453440e-01   6.474018e+01   3.743458e-01
  1.456430e-01   6.515762e+01   3.792659e-01
  1.459420e-01   6.473620e+01   3.773759e-01
  1.462410e-01   6.495333e+01   3.762583e-01
  1.465400e-01   6.449567e+01   3.762360e-01
  1.468390e-01   6.502910e+01   3.730472e-01
  1.471380e-01   6.469929e+01   3.750889e-01
  1.474370e-01   6.523136e+01   3.772805e-01
  1.477360e-01   6.422947e+01   3.732947e-01
  1.480340e-01   6.421992e+01   3.696726e-01
  1.483330e-01   6.496095e+01   3.802529e-01
  1.486320e-01   6.428048e+01   3.877457e-01
  1.489310e-01   6.509303e+01   3.918921e-01
  1.492300e-01   6.515428e+01   3.915873e-01
  1.495290e-01   6.472575e+01   3.927536e-01
  1.498280e-01   6.503607e+01   3.982455e-01
  1.501270e-01   6.503542e+01   3.997962e-01
  1.504260e-01   6.492401e+01   3.941018e-01
  1.507250e-01   6.520523e+01   4.008400e-01
  1.510240e-01   6.599900e+01   4.022236e-01
  1.513230e-01   6.485725e+01   4.040107e-01
  1.516210e-01   6.531118e+01   4.011656e-01
  1.519200e-01   6.481097e+01   3.996264e-01
  1.522190e-01   6.495064e+01   4.070241e-01
  1.525180e-01   6.520863e+01   4.029602e-01
  1.528170e-01   6.516758e+01   4.082553e-01
  1.531160e-01   6.550907e+01   4.060358e-01
  1.534150e-01   6.461288e+01   3.974616e-01
  1.537140e-01   6.565405e+01   3.938235e-01
  1.540130e-01   6.482649e+01   3.848845e-01
  1.543120e-01   6.505607e+01   3.857991e-01
  1.546110e-01   6.514382e+01   3.835109e-01
  1.549100e-01   6.523992e+01   3.840234e-01
  1.552090e-01   6.464368e+01   3.843415e-01
  1.555070e-01   6.471514e+01   3.753511e-01
  1.558060e-01   6.485813e+01   3.810770e-01
  1.561050e-01   6.536480e+01   3.787625e-01
  1.564040e-01   6.475719e+01   3.785417e-01
  1.567030e-01   6.504234e+01   3.773885e-01
  1.570020e-01   6.503122e+01   3.754016e-01
  1.573010e-01   6.524150e+01   3.795100e-01
  1.576000e-01   6.517890e+01   3.734767e-01
  1.578990e-01   6.494710e+01   3.747287e-01
  1.581980e-01   6.453302e+01   3.718325e-01
  1.584970e-01   6.595573e+01   3.756957e-01
  1.587960e-01   6.517129e+01   3.768890e-01
  1.590940e-01   6.507767e+01   3.712970e-01
  1.593930e-01   6.430780e+01   3.678577e-01
  1.596920e-01   6.492854e+01   3.706633e-01
  1.599910e-01   6.527699e+01   3.733345e-01
  1.602900e-01   6.461359e+01   3.708040e-01
  1.605890e-01   6.492486e+01   3.661649e-01
  1.608880e-01   6.465024e+01   3.678121e-01
  1.611870e-01   6.452068e+01   3.664292e-01
  1.614860e-01   6.510960e+01   3.685042e-01
  1.617850e-01   6.509951e+01   3.652610e-01
  1.620840e-01   6.536389e+01   3.660019e-01
  1.623830e-01   6.538050e+01   3.676487e-01
  1.626810e-01   6.482891e+01   3.639089e-01
  1.629800e-01   6.504500e+01   3.606328e-01
  1.632790e-01   6.441871e+01   3.600384e-01
  1.635780e-01   6.527492e+01   3.635880e-01
  1.638770e-01   6.526670e+01   3.659284e-01
  1.641760e-01   6.482336e+01   3.629127e-01
  1.644750e-01   6.547605e+01   3.639525e-01
  1.647740e-01   6.449217e+01   3.608211e-01
  1.650730e-01   6.464304e+01   3.626028e-01
  1.653720e-01   6.478410e+01   3.626077e-01
  1.656710e-01   6.486725e+01   3.607133e-01
  1.659700e-01   6.432696e+01   3.607447e-01
  1.662680e-01   6.446639e+01   3.597883e-01
  1.665670e-01   6.516844e+01   3.627080e-01
  1.668660e-01   6.525663e+01   3.595093e-01
  1.671650e-01   6.472257e+01   3.608865e-01
  1.674640e-01   6.547765e+01   3.622141e-01
  1.677630e-01   6.467486e+01   3.580911e-01
  1.680620e-01   6.499047e+01   3.612478e-01
  1.683610e-01   6.463251e+01   3.546369e-01
  1.686600e-01   6.477107e+01   3.598726e-01
  1.689590e-01   6.539633e+01   3.580204e-01
  1.692580e-01   6.478808e+01   3.561667e-01
  1.695570e-01   6.446438e+01   3.597827e-01
  1.698560e-01   6.469565e+01   3.544448e-01
  1.701540e-01   6.488526e+01   3.577349e-01
  1.704530e-01   6.437116e+01   3.533731e-01
  1.707520e-01   6.498499e+01   3.552366e-01
  1.710510e-01   6.513083e+01   3.585986e-01
  1.713500e-01   6.496314e+01   3.546300e-01
  1.716490e-01   6.497742e+01   3.574291e-01
  1.719480e-01   6.502851e+01   3.519325e-01
  1.722470e-01   6.542585e+01   3.553444e-01
  1.725460e-01   6.416159e+01   3.535248e-01
  1.728450e-01   6.459040e+01   3.523486e-01
  1.731440e-01   6.437960e+01   3.523117e-01
  1.734430e-01   6.530925e+01   3.516285e-01
  1.737410e-01   6.457321e+01   3.532020e-01
  1.740400e-01   6.421563e+01   3.515039e-01
  1.743390e-01   6.489039e+01   3.508512e-01
  1.746380e-01   6.495818e+01   3.526328e-01
  1.749370e-01   6.470426e+01   3.496455e-01
  1.752360e-01   6.507878e+01   3.529600e-01
  1.755350e-01   6.563419e+01   3.535676e-01
  1.758340e-01   6.498919e+01   3.471290e-01
  1.761330e-01   6.482035e+01   3.522585e-01
  1.764320e-01   6.477648e+01   3.472433e-01
  1.767310e-01   6.436990e+01   3.504996e-01
  1.770300e-01   6.469289e+01   3.477057e-01
  1.773280e-01   6.464051e+01   3.489497e-01
  1.776270e-01   6.456246e+01   3.475271e-01
  1.779260e-01   6.490019e+01   3.468913e-01
  1.782250e-01   6.400381e+01   3.472269e-01
  1.785240e-01   6.489252e+01   3.463608e-01
  1.788230e-01   6.412669e+01   3.460095e-01
  1.791220e-01   6.506655e+01   3.490542e-01
  1.794210e-01   6.431491e+01   3.438071e-01
  1.797200e-01   6.470736e+01   3.463755e-01
  1.800190e-01   6.407829e+01   3.423418e-01
  1.803180e-01   6.449075e+01   3.469903e-01
  1.806170e-01   6.473891e+01   3.447707e-01
  1.809160e-01   6.462882e+01   3.438092e-01
  1.812140e-01   6.433880e+01   3.438710e-01
  1.815130e-01   6.368411e+01   3.416183e-01
  1.818120e-01   6.417892e+01   3.442826e-01
  1.821110e-01   6.519297e+01   3.429879e-01
  1.824100e-01   6.433817e+01   3.432016e-01
  1.827090e-01   6.440136e+01   3.427059e-01
  1.830080e-01   6.455310e+01   3.432753e-01
  1.833070e-01   6.416623e+01   3.397894e-01
  1.836060e-01   6.434894e+01   3.394647e-01
  1.839050e-01   6.428152e+01   3.432169e-01
  1.842040e-01   6.469803e+01   3.415202e-01
  1.845030e-01   6.438336e+01   3.398781e-01
  1.848010e-01   6.456143e+01   3.421413e-01
  1.851000e-01   6.441161e+01   3.370811e-01
  1.853990e-01   6.420793e+01   3.415315e-01
  1.856980e-01   6.380095e+01   3.380162e-01
  1.859970e-01   6.379844e+01   3.367340e-01
  1.862960e-01   6.458750e+01   3.402548e-01
  1.865950e-01   6.397122e+01   3.368727e-01
  1.868940e-01   6.449465e+01   3.421286e-01
  1.871930e-01   6.454577e+01   3.350914e-01
  1.874920e-01   6.373038e+01   3.360800e-01
  1.877910e-01   6.463737e+01   3.383043e-01
  1.880900e-01   6.438771e+01   3.376503e-01
  1.883880e-01   6.428794e+01   3.391429e-01
  1.886870e-01   6.369386e+01   3.315007e-01
  1.889860e-01   6.416452e+01   3.383365e-01
  1.892850e-01   6.392216e+01   3.351721e-01
  1.895840e-01   6.476540e+01   3.362815e-01
  1.898830e-01   6.413671e+01   3.351106e-01
  1.901820e-01   6.416824e+01   3.348825e-01
  1.904810e-01   6.406697e+01   3.344633e-01
  1.907800e-01   6.348175e+01   3.321649e-01
  1.910790e-01   6.396743e+01   3.328208e-01
  1.913780e-01   6.407589e+01   3.341776e-01
  1.916770e-01   6.463318e+01   3.354728e-01
  1.919750e-01   6.326909e+01   3.326820e-01
  1.922740e-01   6.418550e+01   3.314171e-01
  1.925730e-01   6.339478e+01   3.301185e-01
  1.928720e-01   6.437900e+01   3.334312e-01
  1.931710e-01   6.361019e+01   3.320425e-01
  1.934700e-01   6.383173e+01   3.311035e-01
  1.937690e-01   6.392925e+01   3.304555e-01
  1.940680e-01   6.403362e+01   3.325356e-01
  1.943670e-01   6.403529e+01   3.305798e-01
  1.946660e-01   6.427457e+01   3.317975e-01
  1.949650e-01   6.424288e+01   3.296284e-01
  1.952640e-01   6.386292e+01   3.301346e-01
  1.955630e-01   6.383486e+01   3.312623e-01
  1.958610e-01   6.388679e+01   3.282727e-01
  1.961600e-01   6.405280e+01   3.300288e-01
  1.964590e-01   6.380110e+01   3.279060e-01
  1.967580e-01   6.400954e+01   3.306629e-01
  1.970570e-01   6.333091e+01   3.266955e-01
  1.973560e-01   6.345991e+01   3.252900e-01
  1.976550e-01   6.325776e+01   3.275319e-01
  1.979540e-01   6.332092e+01   3.253650e-01
  1.982530e-01   6.393190e+01   3.286824e-01
  1.985520e-01   6.408010e+01   3.270202e-01
  1.988510e-01   6.402824e+01   3.270324e-01
  1.991500e-01   6.339991e+01   3.276055e-01
  1.994480e-01   6.356983e+01   3.247122e-01
  1.997470e-01   6.420711e+01   3.282158e-01
  2.000460e-01   6.352148e+01   3.226104e-01
  2.003450e-01   6.377812e+01   3.255299e-01
  2.006440e-01   6.346720e+01   3.274857e-01
  2.009430e-01   6.355261e+01   3.226894e-01
  2.012420e-01   6.245491e+01   3.231324e-01
  2.015410e-01   6.348604e+01   3.223805e-01
  2.018400e-01   6.343700e+01   3.229569e-01
  2.021390e-01   6.309831e+01   3.230802e-01
  2.024380e-01   6.327321e+01   3.186768e-01
  2.027370e-01   6.354772e+01   3.243708e-01
  2.030350e-01   6.383249e+01   3.220046e-01
  2.033340e-01   6.312534e+01   3.210460e-01
  2.036330e-01   6.354820e+01   3.196405e-01
  2.039320e-01   6.323471e+01   3.196690e-01
  2.042310e-01   6.373876e+01   3.240065e-01
  2.045300e-01   6.378173e+01   3.194121e-01
  2.048290e-01   6.381770e+01   3.205908e-01
  2.051280e-01   6.316320e+01   3.185352e-01
  2.054270e-01   6.300174e+01   3.175877e-01
  2.057260e-01   6.349645e+01   3.222672e-01
  2.060250e-01   6.302964e+01   3.171205e-01
  2.063240e-01   6.348930e+01   3.208618e-01
  2.066230e-01   6.323791e+01   3.188592e-01
  2.069210e-01   6.334570e+01   3.203612e-01
  2.072200e-01   6.331859e+01   3.196075e-01
  2.075190e-01   6.344755e+01   3.174998e-01
  2.078180e-01   6.332343e+01   3.196197e-01
  2.081170e-01   6.307977e+01   3.173807e-01
  2.084160e-01   6.291366e+01   3.189931e-01
  2.087150e-01   6.297912e+01   3.156620e-01
  2.090140e-01   6.234521e+01   3.155274e-01
  2.093130e-01   6.349394e+01   3.182864e-01
  2.096120e-01   6.321319e+01   3.170463e-01
  2.099110e-01   6.302823e+01   3.151254e-01
  2.102100e-01   6.289726e+01   3.163864e-01
  2.105080e-01   6.300478e+01   3.182709e-01
  2.108070e-01   6.267753e+01   3.145101e-01
  2.111060e-01   6.343876e+01   3.156235e-01
  2.114050e-01   6.323856e+01   3.155191e-01
  2.117040e-01   6.295371e+01   3.197804e-01
  2.120030e-01   6.352808e+01   3.272036e-01
  2.123020e-01   6.274934e+01   3.275400e-01
  2.126010e-01   6.315409e+01   3.259482e-01
  2.129000e-01   6.261889e+01   3.277937e-01
  2.131990e-01   6.322187e+01   3.322501e-01
  2.134980e-01   6.303530e+01   3.337725e-01
  2.137970e-01   6.330635e+01   3.320116e-01
  2.140950e-01   6.213278e+01   3.307556e-01
  2.143940e-01   6.275605e+01   3.336578e-01
  2.146930e-01   6.325458e+01   3.352957e-01
  2.149920e-01   6.307656e+01   3.351393e-01
  2.152910e-01   6.286451e+01   3.350499e-01
  2.155900e-01   6.336863e+01   3.392920e-01
  2.158890e-01   6.257839e+01   3.371698e-01
  2.161880e-01   6.374117e+01   3.388236e-01
  2.164870e-01   6.297013e+01   3.380608e-01
  2.167860e-01   6.260930e+01   3.307896e-01
  2.170850e-01   6.276605e+01   3.286271e-01
  2.173840e-01   6.227590e+01   3.242525e-01
  2.176820e-01   6.292024e+01   3.244777e-01
  2.179810e-01   6.267162e+01   3.248455e-01
  2.182800e-01   6.222705e+01   3.194451e-01
  2.185790e-01   6.237216e+01   3.213566e-01
  2.188780e-01   6.188754e+01   3.166525e-01
  2.191770e-01   6.304272e+01   3.216717e-01
  2.194760e-01   6.276950e+01   3.218145e-01
  2.197750e-01   6.228125e+01   3.173858e-01
  2.200740e-01   6.247456e+01   3.158545e-01
  2.203730e-01   6.248632e+01   3.176358e-01
  2.206720e-01   6.270503e+01   3.172428e-01
  2.209710e-01   6.206806e+01   3.177967e-01
  2.212700e-01   6.265003e+01   3.148362e-01
  2.215680e-01   6.238596e+01   3.169742e-01
  2.218670e-01   6.196164e+01   3.116682e-01
  2.221660e-01   6.278123e+01   3.171659e-01
  2.224650e-01   6.239653e+01   3.136732e-01
  2.227640e-01   6.177452e+01   3.118454e-01
  2.230630e-01   6.282610e+01   3.154105e-01
  2.233620e-01   6.234287e+01   3.134074e-01
  2.236610e-01   6.294157e+01   3.149087e-01
  2.239600e-01   6.243552e+01   3.100380e-01
  2.242590e-01   6.270228e+01   3.137861e-01
  2.245580e-01   6.269208e+01   3.128509e-01
  2.248570e-01   6.274262e+01   3.148050e-01
  2.251550e-01   6.221981e+01   3.098813e-01
  2.254540e-01   6.213314e+01   3.099189e-01
  2.257530e-01   6.189547e+01   3.116312e-01
  2.260520e-01   6.194788e+01   3.079470e-01
  2.263510e-01   6.209974e+01   3.093293e-01
  2.266500e-01   6.264028e+01   3.105460e-01
  2.269490e-01   6.224500e+01   3.081851e-01
  2.272480e-01   6.170456e+01   3.093553e-01
  2.275470e-01   6.219712e+01   3.064604e-01
  2.278460e-01   6.254722e+01   3.108226e-01
  2.281450e-01   6.227255e+01   3.073848e-01
  2.284440e-01   6.276573e+01   3.100989e-01
  2.287420e-01   6.213056e+01   3.094061e-01
  2.290410e-01   6.192206e+01   3.027693e-01
  2.293400e-01   6.246639e+01   3.088576e-01
  2.296390e-01   6.219093e+01   3.066906e-01
  2.299380e-01   6.212992e+01   3.070326e-01
  2.302370e-01   6.205046e+01   3.062214e-01
  2.305360e-01   6.193857e+01   3.040042e-01
  2.308350e-01   6.240128e+01   3.094485e-01
  2.311340e-01   6.186943e+01   3.024035e-01
  2.314330e-01   6.170003e+01   3.041404e-01
  2.317320e-01   6.192230e+01   3.057826e-01
  2.320310e-01   6.176555e+01   3.022679e-01
  2.323290e-01   6.219464e+01   3.080604e-01
  2.326280e-01   6.163696e+01   3.012457e-01
  2.329270e-01   6.171320e+01   3.019033e-01
  2.332260e-01   6.196394e+01   3.040664e-01
  2.335250e-01   6.177538e+01   3.028860e-01
  2.338240e-01   6.157673e+01   3.035953e-01
  2.341230e-01   6.181258e+01   2.996940e-01
  2.344220e-01   6.170798e+01   3.024828e-01
  2.347210e-01   6.178399e+01   3.025503e-01
  2.350200e-01   6.136386e+01   3.006949e-01
  2.353190e-01   6.219468e+01   3.030787e-01
  2.356180e-01   6.184292e+01   2.988488e-01
  2.359170e-01   6.258943e+01   3.049951e-01
  2.362150e-01   6.128017e+01   2.997885e-01
  2.365140e-01   6.178371e+01   2.987057e-01
  2.368130e-01   6.166295e+01   3.007233e-01
  2.371120e-01   6.170796e+01   2.994403e-01
  2.374110e-01   6.132845e+01   3.010785e-01
  2.377100e-01   6.100341e+01   2.966999e-01
  2.380090e-01   6.149835e+01   2.992771e-01
  2.383080e-01   6.156607e+01   2.974970e-01
  2.386070e-01   6.174574e+01   2.995320e-01
  2.389060e-01   6.098009e+01   2.973259e-01
  2.392050e-01   6.198796e+01   2.981741e-01
  2.395040e-01   6.072013e+01   2.971483e-01
  2.398020e-01   6.123210e+01   2.963506e-01
  2.401010e-01   6.178429e+01   2.993951e-01
  2.404000e-01   6.141229e+01   2.956652e-01
  2.406990e-01   6.147571e+01   2.975053e-01
  2.409980e-01   6.170860e+01   2.970504e-01
  2.412970e-01   6.170322e+01   2.965884e-01
  2.415960e-01   6.171975e+01   2.975284e-01
  2.418950e-01   6.154605e+01   2.954305e-01
  2.421940e-01   6.153129e+01   2.966233e-01
  2.424930e-01   6.093683e+01   2.960856e-01
  2.427920e-01   6.071153e+01   2.917812e-01
  2.430910e-01   6.094458e+01   2.943152e-01
  2.433890e-01   6.118938e+01   2.939115e-01
  2.436880e-01   6.071336e+01   2.953172e-01
  2.439870e-01   6.143792e+01   2.935215e-01
  2.442860e-01   6.110716e+01   2.921882e-01
  2.445850e-01   6.137578e+01   2.945792e-01
  2.448840e-01   6.142079e+01   2.942468e-01
  2.451830e-01   6.078769e+01   2.942687e-01
  2.454820e-01   6.122087e+01   2.918126e-01
  2.457810e-01   6.102284e+01   2.925283e-01
  2.460800e-01   6.102423e+01   2.928582e-01
  2.463790e-01   6.106196e+01   2.919720e-01
  2.466780e-01   6.093090e+01   2.920910e-01
  2.469770e-01   6.123540e+01   2.919548e-01
  2.472750e-01   6.092631e+01   2.919717e-01
  2.475740e-01   6.118902e+01   2.935815e-01
  2.478730e-01   6.127578e+01   2.890817e-01
  2.481720e-01   6.088880e+01   2.911274e-01
  2.484710e-01   6.089374e+01   2.893312e-01
  2.487700e-01   6.101253e+01   2.927212e-01
  2.490690e-01   6.081285e+01   2.911606e-01
  2.493680e-01   6.109130e+01   2.888550e-01
  2.496670e-01   6.095173e+01   2.924665e-01
  2.499660e-01   6.129654e+01   2.902866e-01
  2.502650e-01   6.118379e+01   2.912952e-01
  2.505640e-01   6.102259e+01   2.879642e-01
  2.508620e-01   6.060323e+01   2.883254e-01
  2.511610e-01   6.067066e+01   2.908200e-01
  2.514600e-01   6.098256e+01   2.883892e-01
  2.517590e-01   6.125817e+01   2.888316e-01
  2.520580e-01   6.069270e+01   2.880154e-01
  2.523570e-01   6.032077e+01   2.874439e-01
  2.526560e-01   6.106842e+01   2.900630e-01
  2.529550e-01   6.068832e+01   2.858399e-01
  2.532540e-01   6.066659e+01   2.856868e-01
  2.535530e-01   6.104371e+01   2.863694e-01
  2.538520e-01   6.025919e+01   2.858488e-01
  2.541510e-01   6.078389e+01   2.855561e-01
  2.544490e-01   6.107885e+01   2.870654e-01
  2.547480e-01   6.050703e+01   2.860253e-01
  2.550470e-01   6.117766e+01   2.858707e-01
  2.553460e-01   6.031984e+01   2.842620e-01
  2.556450e-01   6.089845e+01   2.833191e-01
  2.559440e-01   6.100158e+01   2.864745e-01
  2.562430e-01   6.050342e+01   2.866334e-01
  2.565420e-01   6.025882e+01   2.835152e-01
  2.568410e-01   6.057000e+01   2.834462e-01
  2.571400e-01   6.036962e+01   2.833755e-01
  2.574390e-01   6.064594e+01   2.861485e-01
  2.577380e-01   6.115227e+01   2.863184e-01
  2.580360e-01   6.070026e+01   2.832536e-01
  2.583350e-01   6.085225e+01   2.861236e-01
  2.586340e-01   6.073191e+01   2.827341e-01
  2.589330e-01   6.021361e+01   2.843145e-01
  2.592320e-01   6.037784e+01   2.819087e-01
  2.595310e-01   6.078593e+01   2.838512e-01
  2.598300e-01   6.050769e+01   2.851093e-01
  2.601290e-01   6.033118e+01   2.803373e-01
  2.604280e-01   6.053237e+01   2.842584e-01
  2.607270e-01   6.016493e+01   2.796615e-01
  2.610260e-01   6.084628e+01   2.837929e-01
  2.613250e-01   6.074847e+01   2.841632e-01
  2.616240e-01   6.062740e+01   2.829845e-01
  2.619220e-01   6.106111e+01   2.840943e-01
  2.622210e-01   6.044037e+01   2.798195e-01
  2.625200e-01   6.041464e+01   2.815043e-01
  2.628190e-01   6.009523e+01   2.804669e-01
  2.631180e-01   6.040668e+01   2.794540e-01
  2.634170e-01   6.023972e+01   2.826723e-01
  2.637160e-01   6.053984e+01   2.797618e-01
  2.640150e-01   6.072842e+01   2.829233e-01
  2.643140e-01   5.998378e+01   2.780934e-01
  2.646130e-01   6.036143e+01   2.793493e-01
  2.649120e-01   6.000660e+01   2.815319e-01
  2.652110e-01   6.061324e+01   2.797398e-01
  2.655090e-01   6.052224e+01   2.802977e-01
  2.658080e-01   5.993187e+01   2.773108e-01
  2.661070e-01   6.019955e+01   2.791657e-01
  2.664060e-01   6.045448e+01   2.794688e-01
  2.667050e-01   6.056333e+01   2.800080e-01
  2.670040e-01   6.061999e+01   2.799470e-01
  2.673030e-01   6.046446e+01   2.787298e-01
  2.676020e-01   6.037579e+01   2.786202e-01
  2.679010e-01   6.037066e+01   2.785135e-01
  2.682000e-01   6.028041e+01   2.771755e-01
  2.684990e-01   6.018322e+01   2.779862e-01
  2.687980e-01   6.068193e+01   2.787566e-01
  2.690960e-01   6.010457e+01   2.785636e-01
  2.693950e-01   6.032310e+01   2.761571e-01
  2.696940e-01   6.034064e+01   2.765679e-01
  2.699930e-01   6.004136e+01   2.769060e-01
  2.702920e-01   5.978846e+01   2.760422e-01
  2.705910e-01   6.054983e+01   2.782643e-01
  2.708900e-01   5.962834e+01   2.740121e-01
  2.711890e-01   6.024452e+01   2.772802e-01
  2.714880e-01   6.010379e+01   2.759320e-01
  2.717870e-01   5.967318e+01   2.754042e-01
  2.720860e-01   6.012516e+01   2.754271e-01
  2.723850e-01   6.013524e+01   2.748079e-01
  2.726840e-01   6.015083e+01   2.759474e-01
  2.729820e-01   6.022575e+01   2.759342e-01
  2.732810e-01   5.972207e+01   2.738623e-01
  2.735800e-01   5.965224e+01   2.736111e-01
  2.738790e-01   6.022885e+01   2.754804e-01
  2.741780e-01   6.019035e+01   2.758531e-01
  2.744770e-01   5.967053e+01   2.721195e-01
  2.747760e-01   6.004302e+01   2.743235e-01
  2.750750e-01   5.978344e+01   2.768731e-01
  2.753740e-01   5.976487e+01   2.812597e-01
  2.756730e-01   6.053800e+01   2.845737e-01
  2.759720e-01   5.984483e+01   2.816454e-01
  2.762710e-01   6.018746e+01   2.865030e-01
  2.765690e-01   5.975431e+01   2.847510e-01
  2.768680e-01   6.001857e+01   2.880851e-01
  2.771670e-01   6.046005e+01   2.867370e-01
  2.774660e-01   6.044535e+01   2.875320e-01
  2.777650e-01   6.034416e+01   2.907891e-01
  2.780640e-01   5.988809e+01   2.883003e-01
  2.783630e-01   6.037098e+01   2.898869e-01
  2.786620e-01   5.971987e+01   2.900356e-01
  2.789610e-01   6.019300e+01   2.912909e-01
  2.792600e-01   5.921998e+01   2.917736e-01
  2.795590e-01   6.024684e+01   2.885267e-01
  2.798580e-01   5.952774e+01   2.913131e-01
  2.801560e-01   6.007758e+01   2.922143e-01
  2.804550e-01   6.013997e+01   2.932506e-01
  2.807540e-01   5.994998e+01   2.941270e-01
  2.810530e-01   5.956195e+01   2.904114e-01
  2.813520e-01   5.991307e+01   2.951669e-01
  2.816510e-01   5.999441e+01   2.943485e-01
  2.819500e-01   5.968626e+01   2.937040e-01
  2.822490e-01   6.016319e+01   2.948751e-01
  2.825480e-01   5.995355e+01   2.939112e-01
  2.828470e-01   5.963342e+01   2.965406e-01
  2.831460e-01   6.004549e+01   2.960637e-01
  2.834450e-01   5.993231e+01   2.941961e-01
  2.837430e-01   5.954266e+01   2.949355e-01
  2.840420e-01   5.956280e+01   2.965967e-01
  2.843410e-01   5.998540e+01   3.041419e-01
  2.846400e-01   5.960111e+01   3.052937e-01
  2.849390e-01   5.958400e+01   3.131319e-01
  2.852380e-01   5.961068e+01   3.161092e-01
  2.855370e-01   5.994715e+01   3.201430e-01
  2.858360e-01   5.959499e+01   3.212446e-01
  2.861350e-01   5.959657e+01   3.240859e-01
  2.864340e-01   5.992289e+01   3.297797e-01
  2.867330e-01   5.937887e+01   3.273365e-01
  2.870320e-01   5.961982e+01   3.336292e-01
  2.873310e-01   5.898367e+01   3.287695e-01
  2.876290e-01   5.946781e+01   3.353667e-01
  2.879280e-01   5.946802e+01   3.384332e-01
  2.882270e-01   5.967121e+01   3.352685e-01
  2.885260e-01   5.927312e+01   3.382234e-01
  2.888250e-01   5.931917e+01   3.374932e-01
  2.891240e-01   5.889654e+01   3.413618e-01
  2.894230e-01   5.948970e+01   3.461747e-01
  2.897220e-01   5.879881e+01   3.360097e-01
  2.900210e-01   5.867253e+01   3.445251e-01
  2.903200e-01   5.986635e+01   3.459789e-01
  2.906190e-01   5.950140e+01   3.486357e-01
  2.909180e-01   5.977584e+01   3.503881e-01
  2.912160e-01   5.900117e+01   3.443830e-01
  2.915150e-01   5.927844e+01   3.565753e-01
  2.918140e-01   5.913915e+01   3.479496e-01
  2.921130e-01   5.906332e+01   3.509772e-01
  2.924120e-01   5.970827e+01   3.554505e-01
  2.927110e-01   5.891883e+01   3.521073e-01
  2.930100e-01   5.963148e+01   3.634647e-01
  2.933090e-01   5.887091e+01   3.553475e-01
  2.936080e-01   5.928718e+01   3.541948e-01
  2.939070e-01   5.922271e+01   3.596926e-01
  2.942060e-01   5.891169e+01   3.593713e-01
  2.945050e-01   5.901315e+01   3.672219e-01
  2.948030e-01   5.918450e+01   3.581287e-01
  2.951020e-01   5.943077e+01   3.643524e-01
  2.954010e-01   5.883519e+01   3.642504e-01
  2.957000e-01   5.909103e+01   3.667987e-01
  2.959990e-01   5.873530e+01   3.652526e-01
  2.962980e-01   5.931513e+01   3.677154e-01
  2.965970e-01   5.915660e+01   3.708240e-01
  2.968960e-01   5.896311e+01   3.699893e-01
  2.971950e-01   5.878893e+01   3.678621e-01
  2.974940e-01   5.854242e+01   3.657544e-01
  2.977930e-01   5.979277e+01   3.730424e-01
  2.980920e-01   5.903935e+01   3.709134e-01
  2.983900e-01   5.860744e+01   3.725559e-01
  2.986890e-01   5.917276e+01   3.701914e-01
  2.989880e-01   5.886277e+01   3.731326e-01
  2.992870e-01   5.892159e+01   3.742581e-01
  2.995860e-01   5.851271e+01   3.750892e-01
  2.998850e-01   5.837958e+01   3.725328e-01
  3.001840e-01   5.891958e+01   3.766310e-01
  3.004830e-01   5.945152e+01   3.832473e-01
  3.007820e-01   5.843917e+01   3.784869e-01
  3.010810e-01   5.817919e+01   3.749752e-01
  3.013800e-01   5.845544e+01   3.815242e-01
  3.016790e-01   5.802225e+01   3.791090e-01
  3.019780e-01   5.835750e+01   3.822143e-01
  3.022760e-01   5.845712e+01   3.843286e-01
  3.025750e-01   5.924771e+01   3.848634e-01
  3.028740e-01   5.913245e+01   3.899502e-01
  3.031730e-01   5.892281e+01   3.874154e-01
  3.034720e-01   5.908281e+01   3.895213e-01
  3.037710e-01   5.857939e+01   3.875946e-01
  3.040700e-01   5.886743e+01   3.904074e-01
  3.043690e-01   5.944321e+01   3.969679e-01
  3.046680e-01   5.858379e+01   3.927113e-01
  3.049670e-01   5.898329e+01   3.905236e-01
  3.052660e-01   5.819946e+01   3.947382e-01
  3.055650e-01   5.883172e+01   3.954767e-01
  3.058630e-01   5.844442e+01   3.995552e-01
  3.061620e-01   5.866803e+01   3.929935e-01
  3.064610e-01   5.859642e+01   3.977784e-01
  3.067600e-01   5.869923e+01   4.042459e-01
  3.070590e-01   5.825888e+01   3.966311e-01
  3.073580e-01   5.940635e+01   4.066735e-01
  3.076570e-01   5.874630e+01   3.971521e-01
  3.079560e-01   5.887580e+01   4.039607e-01
  3.082550e-01   5.901992e+01   4.044548e-01
  3.085540e-01   5.787062e+01   4.002037e-01
  3.088530e-01   5.899523e+01   4.092059e-01
  3.091520e-01   5.781282e+01   3.991269e-01
  3.094500e-01   5.823649e+01   4.093454e-01
  3.097490e-01   5.817912e+01   4.072854e-01
  3.100480e-01   5.911660e+01   4.074875e-01
  3.103470e-01   5.863439e+01   4.171497e-01
  3.106460e-01   5.773254e+01   4.017933e-01
  3.109450e-01   5.882384e+01   4.174949e-01
  3.112440e-01   5.772219e+01   4.066052e-01
  3.115430e-01   5.866853e+01   4.153167e-01
  3.118420e-01   5.826926e+01   4.184891e-01
  3.121410e-01   5.818647e+01   4.116876e-01
  3.124400e-01   5.832245e+01   4.196837e-01
  3.127390e-01   5.821623e+01   4.133908e-01
  3.130380e-01   5.810824e+01   4.219614e-01
  3.133360e-01   5.879447e+01   4.220544e-01
  3.136350e-01   5.795099e+01   4.183451e-01
  3.139340e-01   5.818620e+01   4.253632e-01
  3.142330e-01   5.850668e+01   4.200102e-01
  3.145320e-01   5.767346e+01   4.273750e-01
  3.148310e-01   5.810426e+01   4.240171e-01
  3.151300e-01   5.861482e+01   4.258759e-01
  3.154290e-01   5.799016e+01   4.285468e-01
  3.157280e-01   5.888771e+01   4.289811e-01
  3.160270e-01   5.835027e+01   4.353892e-01
  3.163260e-01   5.802833e+01   4.258394e-01
  3.166250e-01   5.868814e+01   4.366479e-01
  3.169230e-01   5.817244e+01   4.321298e-01
  3.172220e-01   5.775114e+01   4.354022e-01
  3.175210e-01   5.824072e+01   4.368641e-01
  3.178200e-01   5.832202e+01   4.341643e-01
  3.181190e-01   5.817410e+01   4.416263e-01
  3.184180e-01   5.808269e+01   4.366502e-01
  3.187170e-01   5.885280e+01   4.473849e-01
  3.190160e-01   5.906069e+01   4.469680e-01
  3.193150e-01   5.784962e+01   4.357733e-01
  3.196140e-01   5.800108e+01   4.477813e-01
  3.199130e-01   5.785779e+01   4.408157e-01
  3.202120e-01   5.798879e+01   4.485561e-01
  3.205100e-01   5.780878e+01   4.466296e-01
  3.208090e-01   5.741421e+01   4.418832e-01
  3.211080e-01   5.813030e+01   4.516005e-01
  3.214070e-01   5.723517e+01   4.404008e-01
  3.217060e-01   5.859325e+01   4.529744e-01
  3.220050e-01   5.802873e+01   4.478880e-01
  3.223040e-01   5.898202e+01   4.494985e-01
  3.226030e-01   5.769503e+01   4.558771e-01
  3.229020e-01   5.780279e+01   4.409986e-01
  3.232010e-01   5.794397e+01   4.538383e-01
  3.235000e-01   5.807125e+01   4.492881e-01
  3.237990e-01   5.868911e+01   4.550364e-01
  3.240970e-01   5.866545e+01   4.619041e-01
  3.243960e-01   5.830686e+01   4.510300e-01
  3.246950e-01   5.819751e+01   4.618414e-01
  3.249940e-01   5.734762e+01   4.506490e-01
  3.252930e-01   5.790549e+01   4.602346e-01
  3.255920e-01   5.842759e+01   4.650163e-01
  3.258910e-01   5.829855e+01   4.600144e-01
  3.261900e-01   5.844155e+01   4.678319e-01
  3.264890e-01   5.862976e+01   4.631039e-01
  3.267880e-01   5.782161e+01   4.635083e-01
  3.270870e-01   5.885100e+01   4.756423e-01
  3.273860e-01   5.794983e+01   4.663225e-01
  3.276850e-01   5.794761e+01   4.719775e-01
  3.279830e-01   5.766221e+01   4.637828e-01
  3.282820e-01   5.778645e+01   4.737390e-01
  3.285810e-01   5.763444e+01   4.711804e-01
  3.288800e-01   5.704725e+01   4.721588e-01
  3.291790e-01   5.725950e+01   4.691668e-01
  3.294780e-01   5.908768e+01   4.840489e-01
  3.297770e-01   5.826425e+01   4.832088e-01
  3.300760e-01   5.701369e+01   4.730002e-01
  3.303750e-01   5.843980e+01   4.865256e-01
  3.306740e-01   5.829204e+01   4.792710e-01
  3.309730e-01   5.798976e+01   4.867421e-01
  3.312720e-01   5.788631e+01   4.900343e-01
  3.315700e-01   5.807282e+01   4.819031e-01
  3.318690e-01   5.833575e+01   4.957613e-01
  3.321680e-01   5.789293e+01   4.826926e-01
  3.324670e-01   5.826302e+01   4.965618e-01
  3.327660e-01   5.787656e+01   4.921612e-01
  3.330650e-01   5.703626e+01   4.891179e-01
  3.333640e-01   5.754731e+01   4.991298e-01
  3.336630e-01   5.801295e+01   4.894954e-01
  3.339620e-01   5.811419e+01   5.044832e-01
  3.342610e-01   5.745178e+01   4.947595e-01
  3.345600e-01   5.748197e+01   4.999945e-01
  3.348590e-01   5.815683e+01   5.118440e-01
  3.351570e-01   5.886820e+01   4.991341e-01
  3.354560e-01   5.800541e+01   5.148770e-01
  3.357550e-01   5.875667e+01   5.014799e-01
  3.360540e-01   5.786842e+01   5.124109e-01
  3.363530e-01   5.669959e+01   5.134181e-01
  3.366520e-01   5.871854e+01   5.070996e-01
  3.369510e-01   5.683492e+01   5.204803e-01
  3.372500e-01   5.791253e+01   5.018636e-01
  3.375490e-01   5.835227e+01   5.247388e-01
  3.378480e-01   5.835853e+01   5.221626e-01
  3.381470e-01   5.757360e+01   5.173601e-01
  3.384460e-01   5.724293e+01   5.297547e-01
  3.387450e-01   5.787601e+01   5.112172e-01
  3.390430e-01   5.799838e+01   5.304902e-01
  3.393420e-01   5.764820e+01   5.261879e-01
  3.396410e-01   5.776637e+01   5.273984e-01
  3.399400e-01   5.731389e+01   5.407211e-01
  3.402390e-01   5.716647e+01   5.142625e-01
  3.405380e-01   5.715512e+01   5.370763e-01
  3.408370e-01   5.710566e+01   5.291191e-01
  3.411360e-01   5.827429e+01   5.380107e-01
  3.414350e-01   5.770159e+01   5.425469e-01
  3.417340e-01   5.798262e+01   5.359579e-01
  3.420330e-01   5.788704e+01   5.516806e-01
  3.423320e-01   5.683382e+01   5.313197e-01
  3.426300e-01   5.839736e+01   5.533369e-01
  3.429290e-01   5.850751e+01   5.515651e-01
  3.432280e-01   5.826001e+01   5.481368e-01
  3.435270e-01   5.769589e+01   5.642917e-01
  3.438260e-01   5.770886e+01   5.418494e-01
  3.441250e-01   5.686523e+01   5.569672e-01
  3.444240e-01   5.813097e+01   5.551662e-01
  3.447230e-01   5.756896e+01   5.571914e-01
  3.450220e-01   5.718134e+01   5.667634e-01
  3.453210e-01   5.708117e+01   5.501305e-01
  3.456200e-01   5.783778e+01   5.751659e-01
  3.459190e-01   5.791809e+01   5.620997e-01
  3.462170e-01   5.777584e+01   5.722625e-01
  3.465160e-01   5.751809e+01   5.701292e-01
  3.468150e-01   5.761121e+01   5.697382e-01
  3.471140e-01   5.763425e+01   5.848857e-01
  3.474130e-01   5.750154e+01   5.683480e-01
  3.477120e-01   5.774702e+01   5.854577e-01
  3.480110e-01   5.841979e+01   5.824821e-01
  3.483100e-01   5.724463e+01   5.783761e-01
  3.486090e-01   5.684654e+01   5.911900e-01
  3.489080e-01   5.713360e+01   5.778150e-01
  3.492070e-01   5.716801e+01   5.938272e-01
  3.495060e-01   5.786573e+01   5.860591e-01
  3.498040e-01   5.759680e+01   5.970264e-01
  3.501030e-01   5.648861e+01   5.922266e-01
  3.504020e-01   5.879738e+01   6.032167e-01
  3.507010e-01   5.879810e+01   6.175604e-01
  3.510000e-01   5.747154e+01   5.915478e-01
  3.512990e-01   5.830515e+01   6.149661e-01
  3.515980e-01   5.715547e+01   6.006722e-01
  3.518970e-01   5.746336e+01   6.158242e-01
  3.521960e-01   5.822076e+01   6.287251e-01
  3.524950e-01   5.739279e+01   6.009140e-01
  3.527940e-01   5.733902e+01   6.273401e-01
  3.530930e-01   5.725003e+01   6.104261e-01
  3.533920e-01   5.737747e+01   6.264125e-01
  3.536900e-01   5.757584e+01   6.297804e-01
  3.539890e-01   5.706130e+01   6.235556e-01
  3.542880e-01   5.720432e+01   6.395238e-01
  3.545870e-01   5.802433e+01   6.188228e-01
  3.548860e-01   5.810976e+01   6.409338e-01
  3.551850e-01   5.772909e+01   6.271937e-01
  3.554840e-01   5.666762e+01   6.329306e-01
  3.557830e-01   5.764374e+01   6.407630e-01
  3.560820e-01   5.744268e+01   6.178776e-01
  3.563810e-01   5.871849e+01   6.454920e-01
  3.566800e-01   5.715966e+01   6.218519e-01
  3.569790e-01   5.665402e+01   6.388648e-01
  3.572770e-01   5.737877e+01   6.417147e-01
  3.575760e-01   5.696179e+01   6.131307e-01
  3.578750e-01   5.752401e+01   6.564000e-01
  3.581740e-01   5.837593e+01   6.318393e-01
  3.584730e-01   5.722441e+01   6.546884e-01
  3.587720e-01   5.649503e+01   6.391887e-01
  3.590710e-01   5.703584e+01   6.410140e-01
  3.593700e-01   5.831075e+01   6.730006e-01
  3.596690e-01   5.625482e+01   6.329963e-01
  3.599680e-01   5.754556e+01   6.699501e-01
  3.602670e-01   5.763927e+01   6.531808e-01
  3.605660e-01   5.740972e+01   6.677807e-01
  3.608640e-01   5.702558e+01   6.826108e-01
  3.611630e-01   5.811611e+01   6.533200e-01
  3.614620e-01   5.764346e+01   6.907993e-01
  3.617610e-01   5.661753e+01   6.591013e-01
  3.620600e-01   5.715863e+01   6.848906e-01
  3.623590e-01   5.859407e+01   6.904418e-01
  3.626580e-01   5.717030e+01   6.820018e-01
  3.629570e-01   5.664236e+01   6.971137e-01
  3.632560e-01   5.802510e+01   6.755330e-01
  3.635550e-01   5.627960e+01   7.062037e-01
  3.638540e-01   5.729931e+01   6.948562e-01
  3.641530e-01   5.640314e+01   6.940644e-01
  3.644510e-01   5.718309e+01   7.291721e-01
  3.647500e-01   5.757716e+01   6.873936e-01
  3.650490e-01   5.830915e+01   7.345097e-01
  3.653480e-01   5.636060e+01   7.050585e-01
  3.656470e-01   5.801600e+01   7.238440e-01
  3.659460e-01   5.680725e+01   7.377564e-01
  3.662450e-01   5.811765e+01   7.142974e-01
  3.665440e-01   5.692640e+01   7.560007e-01
  3.668430e-01   5.772175e+01   7.202850e-01
  3.671420e-01   5.721199e+01   7.480130e-01
  3.674410e-01   5.720671e+01   7.384739e-01
  3.677400e-01   5.790989e+01   7.564913e-01
  3.680390e-01   5.722238e+01   7.811610e-01
  3.683370e-01   5.818567e+01   7.373549e-01
  3.686360e-01   5.564495e+01   7.617594e-01
  3.689350e-01   5.779366e+01   7.597198e-01
  3.692340e-01   5.755314e+01   7.790265e-01
  3.695330e-01   5.801540e+01   8.097625e-01
  3.698320e-01   5.751980e+01   7.519731e-01
  3.701310e-01   5.723921e+01   8.067464e-01
  3.704300e-01   5.692431e+01   7.662449e-01
  3.707290e-01   5.697982e+01   8.073518e-01
  3.710280e-01   5.769893e+01   8.075509e-01
  3.713270e-01   5.671299e+01   7.888988e-01
  3.716260e-01   5.730372e+01   8.407946e-01
  3.719240e-01   5.743413e+01   7.870644e-01
  3.722230e-01   5.661278e+01   8.384549e-01
  3.725220e-01   5.813058e+01   8.204512e-01
  3.728210e-01   5.825862e+01   8.395799e-01
  3.731200e-01   5.859418e+01   8.919985e-01
  3.734190e-01   5.688516e+01   8.018359e-01
  3.737180e-01   5.735324e+01   8.793448e-01
  3.740170e-01   5.682829e+01   8.239446e-01
  3.743160e-01   5.520273e+01   8.689304e-01
  3.746150e-01   5.918682e+01   8.932905e-01
  3.749140e-01   5.748549e+01   8.591415e-01
  3.752130e-01   5.702335e+01   9.169922e-01
  3.755110e-01   5.716085e+01   8.538129e-01
  3.758100e-01   5.790812e+01   9.240788e-01
  3.761090e-01   5.786041e+01   8.961187e-01
  3.764080e-01   5.577656e+01   9.033899e-01
  3.767070e-01   5.816080e+01   9.645360e-01
  3.770060e-01   5.609940e+01   8.696797e-01
  3.773050e-01   5.582789e+01   9.531053e-01
  3.776040e-01   5.680355e+01   9.188193e-01
  3.779030e-01   5.789411e+01   9.582702e-01
  3.782020e-01   5.758746e+01   1.032305e+00
  3.785010e-01   5.601033e+01   8.949347e-01
  3.788000e-01   5.636865e+01   1.016353e+00
  3.790990e-01   5.645361e+01   9.384204e-01
  3.793970e-01   5.714651e+01   1.013548e+00
  3.796960e-01   5.796070e+01   1.015917e+00
  3.799950e-01   5.575009e+01   9.780717e-01
  3.802940e-01   5.889445e+01   1.117600e+00
  3.805930e-01   5.497968e+01   9.417865e-01
  3.808920e-01   5.570290e+01   1.093054e+00
  3.811910e-01   5.614874e+01   1.014368e+00
  3.814900e-01   5.546834e+01   1.061024e+00
  3.817890e-01   5.652841e+01   1.169581e+00
  3.820880e-01   5.678249e+01   9.961841e-01
  3.823870e-01   5.679679e+01   1.179942e+00
  3.826860e-01   5.807858e+01   1.047013e+00
  3.829840e-01   5.626811e+01   1.198008e+00
  3.832830e-01   5.653199e+01   1.147754e+00
  3.835820e-01   5.669182e+01   1.122006e+00
  3.838810e-01   5.684726e+01   1.256159e+00
  3.841800e-01   5.712420e+01   1.113255e+00
  3.844790e-01   5.901980e+01   1.289454e+00
  3.847780e-01   5.812553e+01   1.185988e+00
  3.850770e-01   5.470910e+01   1.250841e+00
  3.853760e-01   5.838254e+01   1.378389e+00
  3.856750e-01   5.568145e+01   1.160786e+00
  3.859740e-01   5.595109e+01   1.373266e+00
  3.862730e-01   5.756896e+01   1.264107e+00
  3.865710e-01   5.332207e+01   1.340614e+00
  3.868700e-01   5.812822e+01   1.425414e+00
  3.871690e-01   5.792480e+01   1.338787e+00
  3.874680e-01   5.806135e+01   1.543508e+00
  3.877670e-01   5.704109e+01   1.350866e+00
  3.880660e-01   5.744026e+01   1.569734e+00
  3.883650e-01   5.747265e+01   1.487911e+00
  3.886640e-01   5.624770e+01   1.535997e+00
  3.889630e-01   5.617816e+01   1.670461e+00
  3.892620e-01   5.843239e+01   1.531871e+00
  3.895610e-01   5.704465e+01   1.729420e+00
  3.898600e-01   5.925778e+01   1.715636e+00
  3.901580e-01   5.867449e+01   1.778832e+00
  3.904570e-01   5.918682e+01   1.997458e+00
  3.907560e-01   5.872243e+01   1.754668e+00
  3.910550e-01   5.788354e+01   2.011592e+00
  3.913540e-01   5.466779e+01   1.954916e+00
  3.916530e-01   5.669511e+01   1.990835e+00
  3.919520e-01   5.296816e+01   2.499722e+00
  3.922510e-01   5.271037e+01   1.919599e+00
  3.925500e-01   5.775771e+01   2.695899e+00
  3.928490e-01   5.809326e+01   2.468146e+00
  3.931480e-01   5.410853e+01   2.609345e+00
  3.934470e-01   0.000000e+00   0.000000e+00
  3.937460e-01   5.612187e+01   2.657447e+00
creator: radaver
creator-version: 3725
header-file: /nas_data/SAXS_data/20151104Workshop/header/JH1_0135.txt
image-file: /nas_data/Pilatus1M/20151104_Workshop/JH1_0135.tif
angular-axis-file: /nas_data/SAXS_data/20151104Workshop/q20151029.dat
beamstop-mask-file: /nas_data/SAXS_data/20151104Workshop/fit2d20151031.msk
detector-response-file: none
beam-center-x: 949.7700
beam-center-y: 918.8000
unit-time: 1.0000
channel-first: 10
channel-last: 1315
Exposure time [s]: 1.093714
Transmitted Beam: 0.484404
Incident Beam: 0.484404
Code: JH1
Concentration [mg/ml]: 1
Run Number: 0135
