# Supplementary material for: SAXS analysis of a soluble cytosolic NgBR construct including extracellular and transmembrane domains
Source: PLoS One. 2018 Jan 18;13(1):e0191371. doi: 10.1371/journal.pone.0191371 (PMC5773207; doi:10.1371/journal.pone.0191371)
Supplement: S1 File — (ZIP) [file pone.0191371.s001.zip › JH1_0136.dat]

Sample:   c= 1.0000 mg/ml  Code: JH1
  3.656810e-03   2.267320e+04   4.136157e+01
  3.955720e-03   2.200316e+04   2.798435e+01
  4.254640e-03   1.908865e+04   2.335749e+01
  4.553560e-03   1.541376e+04   2.023651e+01
  4.852480e-03   1.246409e+04   1.703721e+01
  5.151400e-03   1.055272e+04   1.548652e+01
  5.450320e-03   8.710325e+03   1.336392e+01
  5.749240e-03   7.475223e+03   1.199526e+01
  6.048150e-03   6.366731e+03   1.085098e+01
  6.347070e-03   5.528295e+03   9.606541e+00
  6.645990e-03   4.829988e+03   8.939871e+00
  6.944910e-03   4.266362e+03   8.088853e+00
  7.243830e-03   3.800468e+03   7.397646e+00
  7.542750e-03   3.387548e+03   6.957712e+00
  7.841670e-03   3.060583e+03   6.245711e+00
  8.140580e-03   2.765920e+03   6.019345e+00
  8.439500e-03   2.525415e+03   5.543847e+00
  8.738420e-03   2.314272e+03   5.256411e+00
  9.037340e-03   2.130756e+03   4.876791e+00
  9.336260e-03   1.965626e+03   4.603012e+00
  9.635180e-03   1.819809e+03   4.416388e+00
  9.934100e-03   1.680403e+03   4.106184e+00
  1.023300e-02   1.541292e+03   4.030200e+00
  1.053190e-02   1.430967e+03   3.938681e+00
  1.083090e-02   1.316637e+03   3.778062e+00
  1.112980e-02   1.218260e+03   3.603246e+00
  1.142870e-02   1.122702e+03   3.439668e+00
  1.172760e-02   1.042258e+03   3.304929e+00
  1.202650e-02   9.670284e+02   3.174614e+00
  1.232540e-02   8.963750e+02   3.039695e+00
  1.262440e-02   8.333975e+02   2.876471e+00
  1.292330e-02   7.793207e+02   2.738676e+00
  1.322220e-02   7.227495e+02   2.637403e+00
  1.352110e-02   6.712184e+02   2.516098e+00
  1.382000e-02   6.314173e+02   2.416316e+00
  1.411900e-02   5.836317e+02   2.311780e+00
  1.441790e-02   5.428524e+02   2.213494e+00
  1.471680e-02   5.117361e+02   2.138910e+00
  1.501570e-02   4.737729e+02   2.015507e+00
  1.531460e-02   4.511170e+02   1.957847e+00
  1.561350e-02   4.228121e+02   1.862175e+00
  1.591250e-02   4.000639e+02   1.827347e+00
  1.621140e-02   3.746331e+02   1.737824e+00
  1.651030e-02   3.552565e+02   1.674491e+00
  1.680920e-02   3.341910e+02   1.624086e+00
  1.710810e-02   3.172548e+02   1.585719e+00
  1.740710e-02   3.022927e+02   1.525603e+00
  1.770600e-02   2.846194e+02   1.465456e+00
  1.800490e-02   2.694058e+02   1.414482e+00
  1.830380e-02   2.586557e+02   1.397017e+00
  1.860270e-02   2.485188e+02   1.342776e+00
  1.890170e-02   2.359673e+02   1.308428e+00
  1.920060e-02   2.257137e+02   1.267555e+00
  1.949950e-02   2.157426e+02   1.253513e+00
  1.979840e-02   2.072877e+02   1.205650e+00
  2.009730e-02   1.997126e+02   1.170434e+00
  2.039620e-02   1.913752e+02   1.143665e+00
  2.069520e-02   1.833880e+02   1.113510e+00
  2.099410e-02   1.763013e+02   1.099695e+00
  2.129300e-02   1.692898e+02   1.049366e+00
  2.159190e-02   1.646968e+02   1.070702e+00
  2.189080e-02   1.588261e+02   1.057314e+00
  2.218980e-02   1.555908e+02   1.064517e+00
  2.248870e-02   1.488327e+02   1.059717e+00
  2.278760e-02   1.439541e+02   1.031935e+00
  2.308650e-02   1.404620e+02   1.050714e+00
  2.338540e-02   1.368892e+02   1.035111e+00
  2.368430e-02   1.324366e+02   9.996422e-01
  2.398330e-02   1.300079e+02   1.012970e+00
  2.428220e-02   1.264153e+02   9.766536e-01
  2.458110e-02   1.235315e+02   9.979103e-01
  2.488000e-02   1.226048e+02   9.676448e-01
  2.517890e-02   1.185863e+02   9.403026e-01
  2.547790e-02   1.154812e+02   9.410196e-01
  2.577680e-02   1.123206e+02   9.205986e-01
  2.607570e-02   1.117161e+02   9.255525e-01
  2.637460e-02   1.099211e+02   9.107124e-01
  2.667350e-02   1.077225e+02   8.789943e-01
  2.697250e-02   1.058981e+02   8.446479e-01
  2.727140e-02   1.026872e+02   8.008760e-01
  2.757030e-02   1.016935e+02   7.983143e-01
  2.786920e-02   1.011277e+02   7.869922e-01
  2.816810e-02   9.827980e+01   7.635355e-01
  2.846700e-02   9.935719e+01   7.582309e-01
  2.876600e-02   9.555414e+01   7.346190e-01
  2.906490e-02   9.365252e+01   7.294598e-01
  2.936380e-02   9.437326e+01   7.268088e-01
  2.966270e-02   9.276188e+01   7.152904e-01
  2.996160e-02   9.001908e+01   7.056685e-01
  3.026060e-02   9.018555e+01   6.951968e-01
  3.055950e-02   8.948653e+01   6.915159e-01
  3.085840e-02   8.851519e+01   6.848486e-01
  3.115730e-02   8.842706e+01   6.816415e-01
  3.145620e-02   8.734915e+01   6.709643e-01
  3.175510e-02   8.753370e+01   6.735155e-01
  3.205410e-02   8.659762e+01   6.662538e-01
  3.235300e-02   8.528723e+01   6.585151e-01
  3.265190e-02   8.380765e+01   6.407994e-01
  3.295080e-02   8.232906e+01   6.392864e-01
  3.324970e-02   8.185057e+01   6.365888e-01
  3.354870e-02   8.265445e+01   6.380348e-01
  3.384760e-02   8.249875e+01   6.300736e-01
  3.414650e-02   8.098775e+01   6.242769e-01
  3.444540e-02   8.083202e+01   6.151058e-01
  3.474430e-02   8.001250e+01   6.173650e-01
  3.504330e-02   8.023010e+01   6.105430e-01
  3.534220e-02   7.854651e+01   6.048485e-01
  3.564110e-02   7.862717e+01   6.044132e-01
  3.594000e-02   7.807326e+01   5.907525e-01
  3.623890e-02   7.872257e+01   6.032957e-01
  3.653780e-02   7.810609e+01   5.846749e-01
  3.683680e-02   7.766804e+01   5.906187e-01
  3.713570e-02   7.591754e+01   5.846214e-01
  3.743460e-02   7.658215e+01   5.776044e-01
  3.773350e-02   7.541906e+01   5.725407e-01
  3.803240e-02   7.549484e+01   5.865015e-01
  3.833140e-02   7.530101e+01   5.996703e-01
  3.863030e-02   7.537010e+01   6.092714e-01
  3.892920e-02   7.610548e+01   6.106442e-01
  3.922810e-02   7.468843e+01   6.073033e-01
  3.952700e-02   7.301669e+01   5.965766e-01
  3.982600e-02   7.383338e+01   6.086156e-01
  4.012490e-02   7.371820e+01   5.986626e-01
  4.042380e-02   7.382199e+01   6.069566e-01
  4.072270e-02   7.274066e+01   6.001182e-01
  4.102160e-02   7.290084e+01   5.999917e-01
  4.132050e-02   7.258223e+01   5.994643e-01
  4.161950e-02   7.289344e+01   5.945386e-01
  4.191840e-02   7.297022e+01   6.026482e-01
  4.221730e-02   7.168114e+01   5.895740e-01
  4.251620e-02   7.200963e+01   5.986684e-01
  4.281510e-02   7.244822e+01   5.912023e-01
  4.311410e-02   7.121197e+01   5.868875e-01
  4.341300e-02   7.121200e+01   5.899206e-01
  4.371190e-02   7.176865e+01   5.906935e-01
  4.401080e-02   7.058239e+01   5.857914e-01
  4.430970e-02   6.933039e+01   5.761351e-01
  4.460860e-02   7.098996e+01   5.837311e-01
  4.490760e-02   7.031583e+01   5.824368e-01
  4.520650e-02   7.040774e+01   5.783964e-01
  4.550540e-02   6.985719e+01   5.790552e-01
  4.580430e-02   7.016158e+01   5.781130e-01
  4.610320e-02   6.981837e+01   5.738066e-01
  4.640220e-02   7.041240e+01   5.806135e-01
  4.670110e-02   6.948815e+01   5.682023e-01
  4.700000e-02   6.930331e+01   5.695543e-01
  4.729890e-02   6.891764e+01   5.700932e-01
  4.759780e-02   6.903273e+01   5.698571e-01
  4.789680e-02   6.879587e+01   5.653649e-01
  4.819570e-02   6.850633e+01   5.634804e-01
  4.849460e-02   6.832400e+01   5.648155e-01
  4.879350e-02   6.859356e+01   5.597283e-01
  4.909240e-02   6.868739e+01   5.677225e-01
  4.939130e-02   6.746407e+01   5.530957e-01
  4.969030e-02   6.860270e+01   5.597656e-01
  4.998920e-02   6.768974e+01   5.553566e-01
  5.028810e-02   6.726157e+01   5.516024e-01
  5.058700e-02   6.817465e+01   5.593726e-01
  5.088590e-02   6.805936e+01   5.496169e-01
  5.118490e-02   6.816361e+01   5.572971e-01
  5.148380e-02   6.839583e+01   5.555681e-01
  5.178270e-02   6.855482e+01   5.490362e-01
  5.208160e-02   6.645327e+01   5.463163e-01
  5.238050e-02   6.844049e+01   5.485782e-01
  5.267940e-02   6.891721e+01   5.583499e-01
  5.297840e-02   6.707105e+01   5.436962e-01
  5.327730e-02   6.757659e+01   5.432089e-01
  5.357620e-02   6.712577e+01   5.432837e-01
  5.387510e-02   6.706090e+01   5.398840e-01
  5.417400e-02   6.643391e+01   5.423764e-01
  5.447300e-02   6.731547e+01   5.378186e-01
  5.477190e-02   6.660052e+01   5.361777e-01
  5.507080e-02   6.621203e+01   5.346116e-01
  5.536970e-02   6.612499e+01   5.324357e-01
  5.566860e-02   6.755639e+01   5.418749e-01
  5.596760e-02   6.688455e+01   5.330673e-01
  5.626650e-02   6.711532e+01   5.364079e-01
  5.656540e-02   6.658417e+01   5.324690e-01
  5.686430e-02   6.651474e+01   5.292131e-01
  5.716320e-02   6.553182e+01   5.218057e-01
  5.746210e-02   6.680207e+01   5.321396e-01
  5.776110e-02   6.638486e+01   5.322725e-01
  5.806000e-02   6.584836e+01   5.219161e-01
  5.835890e-02   6.652375e+01   5.251620e-01
  5.865780e-02   6.615333e+01   5.208439e-01
  5.895670e-02   6.699721e+01   5.341179e-01
  5.925570e-02   6.634327e+01   5.193380e-01
  5.955460e-02   6.631006e+01   5.260550e-01
  5.985350e-02   6.577465e+01   5.165513e-01
  6.015240e-02   6.518509e+01   5.158979e-01
  6.045130e-02   6.643947e+01   5.214027e-01
  6.075020e-02   6.455316e+01   5.090032e-01
  6.104920e-02   6.639693e+01   5.201087e-01
  6.134810e-02   6.632016e+01   5.203702e-01
  6.164700e-02   6.559896e+01   5.093308e-01
  6.194590e-02   6.484620e+01   5.145551e-01
  6.224480e-02   6.476454e+01   5.029279e-01
  6.254380e-02   6.545256e+01   5.141804e-01
  6.284270e-02   6.561963e+01   5.164979e-01
  6.314160e-02   6.586329e+01   5.050890e-01
  6.344050e-02   6.525640e+01   5.101426e-01
  6.373940e-02   6.532774e+01   5.020015e-01
  6.403840e-02   6.606190e+01   5.127398e-01
  6.433730e-02   6.565575e+01   5.058530e-01
  6.463620e-02   6.526296e+01   5.002205e-01
  6.493510e-02   6.576178e+01   5.132004e-01
  6.523400e-02   6.552266e+01   5.017249e-01
  6.553290e-02   6.519149e+01   5.030231e-01
  6.583190e-02   6.534456e+01   5.015536e-01
  6.613080e-02   6.571968e+01   4.984345e-01
  6.642970e-02   6.586131e+01   5.082218e-01
  6.672860e-02   6.558997e+01   4.964523e-01
  6.702750e-02   6.528597e+01   5.003087e-01
  6.732650e-02   6.542482e+01   4.973151e-01
  6.762540e-02   6.494851e+01   4.955015e-01
  6.792430e-02   6.559529e+01   4.999705e-01
  6.822320e-02   6.490358e+01   4.894795e-01
  6.852210e-02   6.531472e+01   4.983969e-01
  6.882110e-02   6.534466e+01   4.945389e-01
  6.912000e-02   6.478197e+01   4.919172e-01
  6.941890e-02   6.550630e+01   4.912666e-01
  6.971780e-02   6.527198e+01   4.899089e-01
  7.001670e-02   6.516947e+01   4.958471e-01
  7.031560e-02   6.557070e+01   4.905508e-01
  7.061460e-02   6.541538e+01   4.904468e-01
  7.091350e-02   6.498388e+01   4.874035e-01
  7.121240e-02   6.483414e+01   4.831109e-01
  7.151130e-02   6.553114e+01   4.918402e-01
  7.181020e-02   6.505917e+01   4.834875e-01
  7.210920e-02   6.552684e+01   4.884897e-01
  7.240810e-02   6.560053e+01   4.841137e-01
  7.270700e-02   6.404419e+01   4.843362e-01
  7.300590e-02   6.419324e+01   4.802592e-01
  7.330480e-02   6.499638e+01   4.778241e-01
  7.360370e-02   6.465774e+01   4.824533e-01
  7.390270e-02   6.453696e+01   4.765764e-01
  7.420160e-02   6.449489e+01   4.836950e-01
  7.450050e-02   6.485886e+01   4.759906e-01
  7.479940e-02   6.491207e+01   4.775142e-01
  7.509830e-02   6.476454e+01   4.810191e-01
  7.539730e-02   6.451025e+01   4.729613e-01
  7.569620e-02   6.502672e+01   4.757261e-01
  7.599510e-02   6.439667e+01   4.765028e-01
  7.629400e-02   6.473018e+01   4.716044e-01
  7.659290e-02   6.539215e+01   4.783867e-01
  7.689190e-02   6.490541e+01   4.722424e-01
  7.719080e-02   6.468464e+01   4.740360e-01
  7.748970e-02   6.479649e+01   4.709888e-01
  7.778860e-02   6.480846e+01   4.740532e-01
  7.808750e-02   6.448090e+01   4.694147e-01
  7.838640e-02   6.536966e+01   4.700907e-01
  7.868540e-02   6.387405e+01   4.659361e-01
  7.898430e-02   6.551101e+01   4.693387e-01
  7.928320e-02   6.417706e+01   4.700135e-01
  7.958210e-02   6.473912e+01   4.632740e-01
  7.988100e-02   6.405772e+01   4.661858e-01
  8.018000e-02   6.467615e+01   4.659235e-01
  8.047890e-02   6.422622e+01   4.638875e-01
  8.077780e-02   6.490365e+01   4.655014e-01
  8.107670e-02   6.501781e+01   4.634563e-01
  8.137560e-02   6.444735e+01   4.646854e-01
  8.167450e-02   6.446669e+01   4.618925e-01
  8.197350e-02   6.442999e+01   4.589515e-01
  8.227240e-02   6.490229e+01   4.650851e-01
  8.257130e-02   6.480077e+01   4.551712e-01
  8.287020e-02   6.398937e+01   4.613952e-01
  8.316910e-02   6.441461e+01   4.596941e-01
  8.346810e-02   6.395871e+01   4.537448e-01
  8.376700e-02   6.468842e+01   4.626862e-01
  8.406590e-02   6.431677e+01   4.519387e-01
  8.436480e-02   6.367727e+01   4.566586e-01
  8.466370e-02   6.476454e+01   4.546587e-01
  8.496270e-02   6.443342e+01   4.642231e-01
  8.526160e-02   6.449167e+01   4.790982e-01
  8.556050e-02   6.484180e+01   4.808508e-01
  8.585940e-02   6.417962e+01   4.843780e-01
  8.615830e-02   6.437338e+01   4.851086e-01
  8.645720e-02   6.434079e+01   4.897547e-01
  8.675620e-02   6.329613e+01   4.881804e-01
  8.705510e-02   6.444702e+01   4.916183e-01
  8.735400e-02   6.394636e+01   4.921573e-01
  8.765290e-02   6.425342e+01   4.938335e-01
  8.795180e-02   6.393516e+01   4.966222e-01
  8.825080e-02   6.439333e+01   4.938743e-01
  8.854970e-02   6.515866e+01   5.034147e-01
  8.884860e-02   6.443279e+01   4.985511e-01
  8.914750e-02   6.492668e+01   5.067142e-01
  8.944640e-02   6.555052e+01   5.054475e-01
  8.974530e-02   6.395172e+01   4.951699e-01
  9.004430e-02   6.452367e+01   4.953696e-01
  9.034320e-02   6.459230e+01   4.781206e-01
  9.064210e-02   6.498549e+01   4.786763e-01
  9.094100e-02   6.419999e+01   4.658660e-01
  9.123990e-02   6.338929e+01   4.616758e-01
  9.153890e-02   6.411876e+01   4.668278e-01
  9.183780e-02   6.500019e+01   4.666742e-01
  9.213670e-02   6.368663e+01   4.603024e-01
  9.243560e-02   6.533706e+01   4.650001e-01
  9.273450e-02   6.435041e+01   4.574802e-01
  9.303350e-02   6.319425e+01   4.593304e-01
  9.333240e-02   6.414214e+01   4.524688e-01
  9.363130e-02   6.352966e+01   4.537717e-01
  9.393020e-02   6.374116e+01   4.522015e-01
  9.422910e-02   6.452592e+01   4.561418e-01
  9.452800e-02   6.460572e+01   4.575986e-01
  9.482700e-02   6.440833e+01   4.466559e-01
  9.512590e-02   6.390117e+01   4.531542e-01
  9.542480e-02   6.505378e+01   4.522424e-01
  9.572370e-02   6.381193e+01   4.479051e-01
  9.602260e-02   6.491062e+01   4.540203e-01
  9.632160e-02   6.411122e+01   4.434454e-01
  9.662050e-02   6.478729e+01   4.483362e-01
  9.691940e-02   6.515339e+01   4.496011e-01
  9.721830e-02   6.382290e+01   4.424471e-01
  9.751720e-02   6.423797e+01   4.460648e-01
  9.781610e-02   6.392009e+01   4.406396e-01
  9.811510e-02   6.345122e+01   4.433248e-01
  9.841400e-02   6.408477e+01   4.383921e-01
  9.871290e-02   6.353638e+01   4.396692e-01
  9.901180e-02   6.386060e+01   4.418599e-01
  9.931070e-02   6.455928e+01   4.403623e-01
  9.960970e-02   6.445573e+01   4.431963e-01
  9.990860e-02   6.459555e+01   4.363369e-01
  1.002070e-01   6.396154e+01   4.383190e-01
  1.005060e-01   6.424864e+01   4.368736e-01
  1.008050e-01   6.381736e+01   4.378247e-01
  1.011040e-01   6.377951e+01   4.315538e-01
  1.014030e-01   6.476945e+01   4.369239e-01
  1.017020e-01   6.468544e+01   4.407924e-01
  1.020010e-01   6.442076e+01   4.350669e-01
  1.023000e-01   6.423764e+01   4.324321e-01
  1.025990e-01   6.440813e+01   4.320067e-01
  1.028980e-01   6.392843e+01   4.320574e-01
  1.031970e-01   6.385236e+01   4.341589e-01
  1.034960e-01   6.399634e+01   4.267087e-01
  1.037950e-01   6.420530e+01   4.313260e-01
  1.040930e-01   6.373113e+01   4.261451e-01
  1.043920e-01   6.402838e+01   4.310625e-01
  1.046910e-01   6.400267e+01   4.303144e-01
  1.049900e-01   6.441730e+01   4.258675e-01
  1.052890e-01   6.478553e+01   4.306326e-01
  1.055880e-01   6.391985e+01   4.261323e-01
  1.058870e-01   6.428460e+01   4.289646e-01
  1.061860e-01   6.351820e+01   4.222553e-01
  1.064850e-01   6.420333e+01   4.251596e-01
  1.067840e-01   6.375735e+01   4.259112e-01
  1.070830e-01   6.434006e+01   4.243473e-01
  1.073820e-01   6.404963e+01   4.218267e-01
  1.076800e-01   6.471830e+01   4.237110e-01
  1.079790e-01   6.391186e+01   4.229329e-01
  1.082780e-01   6.404539e+01   4.252716e-01
  1.085770e-01   6.398961e+01   4.161491e-01
  1.088760e-01   6.328161e+01   4.195991e-01
  1.091750e-01   6.484555e+01   4.231949e-01
  1.094740e-01   6.411911e+01   4.217450e-01
  1.097730e-01   6.393012e+01   4.186675e-01
  1.100720e-01   6.429183e+01   4.159389e-01
  1.103710e-01   6.426336e+01   4.222191e-01
  1.106700e-01   6.368303e+01   4.142605e-01
  1.109690e-01   6.372026e+01   4.201224e-01
  1.112670e-01   6.404758e+01   4.136754e-01
  1.115660e-01   6.348548e+01   4.130278e-01
  1.118650e-01   6.461487e+01   4.205981e-01
  1.121640e-01   6.412511e+01   4.130490e-01
  1.124630e-01   6.457992e+01   4.156855e-01
  1.127620e-01   6.487156e+01   4.166230e-01
  1.130610e-01   6.430651e+01   4.142175e-01
  1.133600e-01   6.370171e+01   4.170107e-01
  1.136590e-01   6.375901e+01   4.070175e-01
  1.139580e-01   6.381162e+01   4.117479e-01
  1.142570e-01   6.454168e+01   4.138052e-01
  1.145560e-01   6.339346e+01   4.106859e-01
  1.148550e-01   6.416486e+01   4.120164e-01
  1.151530e-01   6.447334e+01   4.076103e-01
  1.154520e-01   6.423615e+01   4.119564e-01
  1.157510e-01   6.409958e+01   4.069835e-01
  1.160500e-01   6.462333e+01   4.149432e-01
  1.163490e-01   6.445618e+01   4.081140e-01
  1.166480e-01   6.474096e+01   4.118452e-01
  1.169470e-01   6.459180e+01   4.091039e-01
  1.172460e-01   6.389671e+01   4.074568e-01
  1.175450e-01   6.516839e+01   4.081323e-01
  1.178440e-01   6.435046e+01   4.055630e-01
  1.181430e-01   6.407089e+01   4.077311e-01
  1.184420e-01   6.441807e+01   4.066032e-01
  1.187400e-01   6.448244e+01   4.054297e-01
  1.190390e-01   6.489994e+01   4.059181e-01
  1.193380e-01   6.416876e+01   4.036250e-01
  1.196370e-01   6.445143e+01   4.067085e-01
  1.199360e-01   6.479472e+01   4.036917e-01
  1.202350e-01   6.437314e+01   4.053599e-01
  1.205340e-01   6.434759e+01   4.028339e-01
  1.208330e-01   6.463177e+01   4.023798e-01
  1.211320e-01   6.424777e+01   4.044181e-01
  1.214310e-01   6.445589e+01   3.984076e-01
  1.217300e-01   6.423957e+01   4.033052e-01
  1.220290e-01   6.513426e+01   4.047481e-01
  1.223270e-01   6.504666e+01   4.018059e-01
  1.226260e-01   6.408377e+01   3.982971e-01
  1.229250e-01   6.347259e+01   3.948418e-01
  1.232240e-01   6.470866e+01   4.023520e-01
  1.235230e-01   6.427281e+01   4.001993e-01
  1.238220e-01   6.436604e+01   3.970943e-01
  1.241210e-01   6.473079e+01   3.997785e-01
  1.244200e-01   6.423516e+01   3.946456e-01
  1.247190e-01   6.470911e+01   4.007620e-01
  1.250180e-01   6.444329e+01   3.950306e-01
  1.253170e-01   6.397532e+01   3.943538e-01
  1.256160e-01   6.479081e+01   3.994413e-01
  1.259140e-01   6.433726e+01   3.952132e-01
  1.262130e-01   6.403379e+01   3.942800e-01
  1.265120e-01   6.488503e+01   3.941121e-01
  1.268110e-01   6.471007e+01   3.943318e-01
  1.271100e-01   6.445626e+01   3.971148e-01
  1.274090e-01   6.384222e+01   3.919283e-01
  1.277080e-01   6.386559e+01   3.907560e-01
  1.280070e-01   6.495539e+01   3.928330e-01
  1.283060e-01   6.477731e+01   3.937848e-01
  1.286050e-01   6.429599e+01   3.950864e-01
  1.289040e-01   6.429041e+01   3.881377e-01
  1.292030e-01   6.528198e+01   3.960705e-01
  1.295020e-01   6.461206e+01   3.903215e-01
  1.298000e-01   6.499254e+01   3.922051e-01
  1.300990e-01   6.481830e+01   3.892447e-01
  1.303980e-01   6.504608e+01   3.906548e-01
  1.306970e-01   6.540523e+01   3.946883e-01
  1.309960e-01   6.431945e+01   3.891935e-01
  1.312950e-01   6.493075e+01   3.907947e-01
  1.315940e-01   6.458204e+01   3.854425e-01
  1.318930e-01   6.464003e+01   3.884684e-01
  1.321920e-01   6.472801e+01   3.884924e-01
  1.324910e-01   6.486920e+01   3.898809e-01
  1.327900e-01   6.460155e+01   3.869189e-01
  1.330890e-01   6.558519e+01   3.893754e-01
  1.333870e-01   6.456059e+01   3.860854e-01
  1.336860e-01   6.467175e+01   3.857101e-01
  1.339850e-01   6.503325e+01   3.853793e-01
  1.342840e-01   6.479389e+01   3.874944e-01
  1.345830e-01   6.455673e+01   3.853670e-01
  1.348820e-01   6.485579e+01   3.862585e-01
  1.351810e-01   6.455295e+01   3.805141e-01
  1.354800e-01   6.467045e+01   3.852367e-01
  1.357790e-01   6.479552e+01   3.832847e-01
  1.360780e-01   6.471652e+01   3.846726e-01
  1.363770e-01   6.510288e+01   3.853523e-01
  1.366760e-01   6.389132e+01   3.838441e-01
  1.369740e-01   6.489227e+01   4.005391e-01
  1.372730e-01   6.507268e+01   4.032149e-01
  1.375720e-01   6.434506e+01   4.102992e-01
  1.378710e-01   6.463702e+01   4.129508e-01
  1.381700e-01   6.407988e+01   4.129033e-01
  1.384690e-01   6.425968e+01   4.206633e-01
  1.387680e-01   6.407062e+01   4.085741e-01
  1.390670e-01   6.445056e+01   3.981313e-01
  1.393660e-01   6.568648e+01   4.011468e-01
  1.396650e-01   6.501975e+01   3.962851e-01
  1.399640e-01   6.479124e+01   3.966051e-01
  1.402630e-01   6.469467e+01   3.881525e-01
  1.405620e-01   6.412147e+01   3.907957e-01
  1.408600e-01   6.572625e+01   3.944127e-01
  1.411590e-01   6.401682e+01   3.902304e-01
  1.414580e-01   6.415483e+01   3.911444e-01
  1.417570e-01   6.423214e+01   3.839290e-01
  1.420560e-01   6.426966e+01   3.885580e-01
  1.423550e-01   6.477535e+01   3.874390e-01
  1.426540e-01   6.538498e+01   3.857202e-01
  1.429530e-01   6.452978e+01   3.822683e-01
  1.432520e-01   6.463744e+01   3.796361e-01
  1.435510e-01   6.443884e+01   3.817697e-01
  1.438500e-01   6.493280e+01   3.791604e-01
  1.441490e-01   6.448834e+01   3.769766e-01
  1.444470e-01   6.497736e+01   3.808582e-01
  1.447460e-01   6.460844e+01   3.760119e-01
  1.450450e-01   6.482779e+01   3.804196e-01
  1.453440e-01   6.511787e+01   3.753207e-01
  1.456430e-01   6.495428e+01   3.785572e-01
  1.459420e-01   6.495581e+01   3.778992e-01
  1.462410e-01   6.459101e+01   3.750919e-01
  1.465400e-01   6.440116e+01   3.758446e-01
  1.468390e-01   6.485223e+01   3.724250e-01
  1.471380e-01   6.500721e+01   3.758647e-01
  1.474370e-01   6.458499e+01   3.752912e-01
  1.477360e-01   6.430921e+01   3.734114e-01
  1.480340e-01   6.506723e+01   3.719889e-01
  1.483330e-01   6.459622e+01   3.790673e-01
  1.486320e-01   6.557097e+01   3.914981e-01
  1.489310e-01   6.541376e+01   3.927355e-01
  1.492300e-01   6.482726e+01   3.904831e-01
  1.495290e-01   6.520754e+01   3.940914e-01
  1.498280e-01   6.514473e+01   3.984555e-01
  1.501270e-01   6.529262e+01   4.004627e-01
  1.504260e-01   6.496776e+01   3.941133e-01
  1.507250e-01   6.522915e+01   4.007902e-01
  1.510240e-01   6.492459e+01   3.988135e-01
  1.513230e-01   6.553165e+01   4.059809e-01
  1.516210e-01   6.458887e+01   3.988183e-01
  1.519200e-01   6.573890e+01   4.023532e-01
  1.522190e-01   6.538992e+01   4.082726e-01
  1.525180e-01   6.453144e+01   4.007391e-01
  1.528170e-01   6.564125e+01   4.096103e-01
  1.531160e-01   6.585107e+01   4.069691e-01
  1.534150e-01   6.508382e+01   3.987847e-01
  1.537140e-01   6.524773e+01   3.924822e-01
  1.540130e-01   6.465873e+01   3.842680e-01
  1.543120e-01   6.466622e+01   3.845231e-01
  1.546110e-01   6.504960e+01   3.831156e-01
  1.549100e-01   6.445429e+01   3.815868e-01
  1.552090e-01   6.476149e+01   3.845732e-01
  1.555070e-01   6.494947e+01   3.759144e-01
  1.558060e-01   6.476454e+01   3.806848e-01
  1.561050e-01   6.574134e+01   3.797351e-01
  1.564040e-01   6.527243e+01   3.799278e-01
  1.567030e-01   6.531308e+01   3.780568e-01
  1.570020e-01   6.528142e+01   3.760074e-01
  1.573010e-01   6.506679e+01   3.788849e-01
  1.576000e-01   6.441807e+01   3.711763e-01
  1.578990e-01   6.431942e+01   3.727989e-01
  1.581980e-01   6.449547e+01   3.716099e-01
  1.584970e-01   6.579754e+01   3.751295e-01
  1.587960e-01   6.476526e+01   3.755976e-01
  1.590940e-01   6.510116e+01   3.712497e-01
  1.593930e-01   6.505474e+01   3.698741e-01
  1.596920e-01   6.524176e+01   3.714421e-01
  1.599910e-01   6.518349e+01   3.729523e-01
  1.602900e-01   6.547980e+01   3.731664e-01
  1.605890e-01   6.533278e+01   3.672004e-01
  1.608880e-01   6.556411e+01   3.702887e-01
  1.611870e-01   6.498638e+01   3.676361e-01
  1.614860e-01   6.476523e+01   3.674154e-01
  1.617850e-01   6.446551e+01   3.633662e-01
  1.620840e-01   6.486490e+01   3.644901e-01
  1.623830e-01   6.508823e+01   3.667131e-01
  1.626810e-01   6.496869e+01   3.641889e-01
  1.629800e-01   6.479718e+01   3.598344e-01
  1.632790e-01   6.478934e+01   3.609616e-01
  1.635780e-01   6.502226e+01   3.627720e-01
  1.638770e-01   6.477137e+01   3.644251e-01
  1.641760e-01   6.485456e+01   3.628884e-01
  1.644750e-01   6.570468e+01   3.644752e-01
  1.647740e-01   6.447066e+01   3.606500e-01
  1.650730e-01   6.498949e+01   3.634613e-01
  1.653720e-01   6.479699e+01   3.625322e-01
  1.656710e-01   6.491756e+01   3.607422e-01
  1.659700e-01   6.504355e+01   3.626369e-01
  1.662680e-01   6.458326e+01   3.600035e-01
  1.665670e-01   6.436171e+01   3.603451e-01
  1.668660e-01   6.456132e+01   3.574789e-01
  1.671650e-01   6.509502e+01   3.618121e-01
  1.674640e-01   6.497680e+01   3.607151e-01
  1.677630e-01   6.472227e+01   3.581121e-01
  1.680620e-01   6.431636e+01   3.592588e-01
  1.683610e-01   6.476194e+01   3.548826e-01
  1.686600e-01   6.484713e+01   3.599731e-01
  1.689590e-01   6.491341e+01   3.565863e-01
  1.692580e-01   6.460147e+01   3.555440e-01
  1.695570e-01   6.468561e+01   3.602886e-01
  1.698560e-01   6.440163e+01   3.535297e-01
  1.701540e-01   6.438609e+01   3.562466e-01
  1.704530e-01   6.482205e+01   3.544995e-01
  1.707520e-01   6.465586e+01   3.542268e-01
  1.710510e-01   6.490134e+01   3.578562e-01
  1.713500e-01   6.512439e+01   3.549606e-01
  1.716490e-01   6.465057e+01   3.564193e-01
  1.719480e-01   6.381407e+01   3.485235e-01
  1.722470e-01   6.456973e+01   3.529033e-01
  1.725460e-01   6.472366e+01   3.549607e-01
  1.728450e-01   6.498672e+01   3.533192e-01
  1.731440e-01   6.516660e+01   3.543495e-01
  1.734430e-01   6.458417e+01   3.495635e-01
  1.737410e-01   6.505286e+01   3.544023e-01
  1.740400e-01   6.447995e+01   3.521182e-01
  1.743390e-01   6.495286e+01   3.509120e-01
  1.746380e-01   6.459491e+01   3.515372e-01
  1.749370e-01   6.446053e+01   3.488790e-01
  1.752360e-01   6.454325e+01   3.513966e-01
  1.755350e-01   6.453739e+01   3.504931e-01
  1.758340e-01   6.415429e+01   3.447860e-01
  1.761330e-01   6.463891e+01   3.516569e-01
  1.764320e-01   6.486871e+01   3.473836e-01
  1.767310e-01   6.504937e+01   3.522362e-01
  1.770300e-01   6.574755e+01   3.504207e-01
  1.773280e-01   6.457251e+01   3.486588e-01
  1.776270e-01   6.469287e+01   3.477709e-01
  1.779260e-01   6.499184e+01   3.470293e-01
  1.782250e-01   6.426001e+01   3.478141e-01
  1.785240e-01   6.472512e+01   3.458074e-01
  1.788230e-01   6.478320e+01   3.476692e-01
  1.791220e-01   6.472898e+01   3.480405e-01
  1.794210e-01   6.473270e+01   3.448159e-01
  1.797200e-01   6.479357e+01   3.464996e-01
  1.800190e-01   6.415221e+01   3.424338e-01
  1.803180e-01   6.476640e+01   3.476242e-01
  1.806170e-01   6.435045e+01   3.436291e-01
  1.809160e-01   6.453971e+01   3.434664e-01
  1.812140e-01   6.421290e+01   3.434287e-01
  1.815130e-01   6.414491e+01   3.427466e-01
  1.818120e-01   6.398071e+01   3.436448e-01
  1.821110e-01   6.465874e+01   3.414746e-01
  1.824100e-01   6.444130e+01   3.433709e-01
  1.827090e-01   6.421048e+01   3.420924e-01
  1.830080e-01   6.536352e+01   3.453171e-01
  1.833070e-01   6.425264e+01   3.399135e-01
  1.836060e-01   6.435410e+01   3.393739e-01
  1.839050e-01   6.452584e+01   3.437628e-01
  1.842040e-01   6.433214e+01   3.404484e-01
  1.845030e-01   6.450514e+01   3.400947e-01
  1.848010e-01   6.459239e+01   3.421180e-01
  1.851000e-01   6.440725e+01   3.369660e-01
  1.853990e-01   6.452247e+01   3.422617e-01
  1.856980e-01   6.484806e+01   3.406739e-01
  1.859970e-01   6.410556e+01   3.374398e-01
  1.862960e-01   6.441880e+01   3.397057e-01
  1.865950e-01   6.378295e+01   3.362731e-01
  1.868940e-01   6.452754e+01   3.421106e-01
  1.871930e-01   6.448869e+01   3.348402e-01
  1.874920e-01   6.458919e+01   3.382328e-01
  1.877910e-01   6.448613e+01   3.378043e-01
  1.880900e-01   6.455691e+01   3.379897e-01
  1.883880e-01   6.408748e+01   3.385096e-01
  1.886870e-01   6.417024e+01   3.326357e-01
  1.889860e-01   6.369359e+01   3.369890e-01
  1.892850e-01   6.382488e+01   3.348139e-01
  1.895840e-01   6.377105e+01   3.335874e-01
  1.898830e-01   6.425300e+01   3.353111e-01
  1.901820e-01   6.455145e+01   3.357776e-01
  1.904810e-01   6.430851e+01   3.349901e-01
  1.907800e-01   6.376057e+01   3.327912e-01
  1.910790e-01   6.400769e+01   3.328231e-01
  1.913780e-01   6.425071e+01   3.345303e-01
  1.916770e-01   6.414620e+01   3.341038e-01
  1.919750e-01   6.378086e+01   3.339221e-01
  1.922740e-01   6.434269e+01   3.317206e-01
  1.925730e-01   6.428522e+01   3.323266e-01
  1.928720e-01   6.424276e+01   3.329758e-01
  1.931710e-01   6.397120e+01   3.328810e-01
  1.934700e-01   6.358135e+01   3.303518e-01
  1.937690e-01   6.400431e+01   3.305477e-01
  1.940680e-01   6.440671e+01   3.334004e-01
  1.943670e-01   6.395838e+01   3.302796e-01
  1.946660e-01   6.362223e+01   3.300079e-01
  1.949650e-01   6.380953e+01   3.284138e-01
  1.952640e-01   6.397032e+01   3.303105e-01
  1.955630e-01   6.412717e+01   3.319178e-01
  1.958610e-01   6.349180e+01   3.271557e-01
  1.961600e-01   6.356645e+01   3.286723e-01
  1.964590e-01   6.366249e+01   3.274488e-01
  1.967580e-01   6.368508e+01   3.297223e-01
  1.970570e-01   6.422670e+01   3.288967e-01
  1.973560e-01   6.294929e+01   3.238791e-01
  1.976550e-01   6.349003e+01   3.280317e-01
  1.979540e-01   6.347746e+01   3.256668e-01
  1.982530e-01   6.414420e+01   3.291264e-01
  1.985520e-01   6.383721e+01   3.262994e-01
  1.988510e-01   6.340626e+01   3.253400e-01
  1.991500e-01   6.377371e+01   3.284688e-01
  1.994480e-01   6.397663e+01   3.256493e-01
  1.997470e-01   6.385909e+01   3.272245e-01
  2.000460e-01   6.344475e+01   3.223163e-01
  2.003450e-01   6.363262e+01   3.250584e-01
  2.006440e-01   6.311574e+01   3.264772e-01
  2.009430e-01   6.318767e+01   3.216626e-01
  2.012420e-01   6.339726e+01   3.254610e-01
  2.015410e-01   6.353697e+01   3.224105e-01
  2.018400e-01   6.401909e+01   3.243355e-01
  2.021390e-01   6.405475e+01   3.254194e-01
  2.024380e-01   6.339630e+01   3.188886e-01
  2.027370e-01   6.263495e+01   3.219338e-01
  2.030350e-01   6.335817e+01   3.207073e-01
  2.033340e-01   6.342756e+01   3.217146e-01
  2.036330e-01   6.363926e+01   3.197711e-01
  2.039320e-01   6.366094e+01   3.206459e-01
  2.042310e-01   6.366335e+01   3.237152e-01
  2.045300e-01   6.333965e+01   3.182054e-01
  2.048290e-01   6.366578e+01   3.201105e-01
  2.051280e-01   6.279204e+01   3.175002e-01
  2.054270e-01   6.350057e+01   3.187444e-01
  2.057260e-01   6.333970e+01   3.217701e-01
  2.060250e-01   6.363029e+01   3.185299e-01
  2.063240e-01   6.339515e+01   3.205252e-01
  2.066230e-01   6.273305e+01   3.174862e-01
  2.069210e-01   6.338608e+01   3.203647e-01
  2.072200e-01   6.387779e+01   3.209170e-01
  2.075190e-01   6.309414e+01   3.165169e-01
  2.078180e-01   6.288303e+01   3.184083e-01
  2.081170e-01   6.354687e+01   3.184557e-01
  2.084160e-01   6.329522e+01   3.198606e-01
  2.087150e-01   6.338944e+01   3.165912e-01
  2.090140e-01   6.243134e+01   3.156481e-01
  2.093130e-01   6.353142e+01   3.182824e-01
  2.096120e-01   6.277543e+01   3.158494e-01
  2.099110e-01   6.257062e+01   3.138828e-01
  2.102100e-01   6.297627e+01   3.164877e-01
  2.105080e-01   6.319419e+01   3.186509e-01
  2.108070e-01   6.323675e+01   3.158129e-01
  2.111060e-01   6.304350e+01   3.145419e-01
  2.114050e-01   6.285826e+01   3.144722e-01
  2.117040e-01   6.299940e+01   3.197980e-01
  2.120030e-01   6.248183e+01   3.243983e-01
  2.123020e-01   6.271929e+01   3.273608e-01
  2.126010e-01   6.321108e+01   3.259949e-01
  2.129000e-01   6.250664e+01   3.273990e-01
  2.131990e-01   6.334353e+01   3.324673e-01
  2.134980e-01   6.276692e+01   3.329587e-01
  2.137970e-01   6.329699e+01   3.318849e-01
  2.140950e-01   6.332632e+01   3.338146e-01
  2.143940e-01   6.302593e+01   3.342716e-01
  2.146930e-01   6.336310e+01   3.354800e-01
  2.149920e-01   6.304310e+01   3.349473e-01
  2.152910e-01   6.275267e+01   3.346488e-01
  2.155900e-01   6.325703e+01   3.388889e-01
  2.158890e-01   6.281223e+01   3.376953e-01
  2.161880e-01   6.277320e+01   3.361376e-01
  2.164870e-01   6.265570e+01   3.371120e-01
  2.167860e-01   6.322402e+01   3.323073e-01
  2.170850e-01   6.321064e+01   3.296875e-01
  2.173840e-01   6.308460e+01   3.262507e-01
  2.176820e-01   6.278120e+01   3.240193e-01
  2.179810e-01   6.293428e+01   3.254254e-01
  2.182800e-01   6.326879e+01   3.220088e-01
  2.185790e-01   6.270280e+01   3.221081e-01
  2.188780e-01   6.286956e+01   3.190567e-01
  2.191770e-01   6.267589e+01   3.206358e-01
  2.194760e-01   6.274903e+01   3.216630e-01
  2.197750e-01   6.205544e+01   3.167125e-01
  2.200740e-01   6.250475e+01   3.158337e-01
  2.203730e-01   6.260118e+01   3.178298e-01
  2.206720e-01   6.234244e+01   3.162270e-01
  2.209710e-01   6.198109e+01   3.174763e-01
  2.212700e-01   6.266052e+01   3.147657e-01
  2.215680e-01   6.214157e+01   3.162554e-01
  2.218670e-01   6.200187e+01   3.116734e-01
  2.221660e-01   6.196117e+01   3.149908e-01
  2.224650e-01   6.241015e+01   3.136109e-01
  2.227640e-01   6.209680e+01   3.125616e-01
  2.230630e-01   6.265928e+01   3.148946e-01
  2.233620e-01   6.207463e+01   3.126362e-01
  2.236610e-01   6.242576e+01   3.135192e-01
  2.239600e-01   6.232942e+01   3.096791e-01
  2.242590e-01   6.244401e+01   3.130429e-01
  2.245580e-01   6.214799e+01   3.113946e-01
  2.248570e-01   6.230308e+01   3.136039e-01
  2.251550e-01   6.170186e+01   3.084939e-01
  2.254540e-01   6.212427e+01   3.098015e-01
  2.257530e-01   6.177430e+01   3.112302e-01
  2.260520e-01   6.216986e+01   3.084033e-01
  2.263510e-01   6.177821e+01   3.084326e-01
  2.266500e-01   6.231557e+01   3.096447e-01
  2.269490e-01   6.202372e+01   3.075422e-01
  2.272480e-01   6.240441e+01   3.110090e-01
  2.275470e-01   6.250746e+01   3.071295e-01
  2.278460e-01   6.188665e+01   3.090819e-01
  2.281450e-01   6.165197e+01   3.057553e-01
  2.284440e-01   6.211926e+01   3.084029e-01
  2.287420e-01   6.159342e+01   3.079710e-01
  2.290410e-01   6.169460e+01   3.021198e-01
  2.293400e-01   6.226925e+01   3.082749e-01
  2.296390e-01   6.189119e+01   3.058565e-01
  2.299380e-01   6.187335e+01   3.063037e-01
  2.302370e-01   6.152900e+01   3.048382e-01
  2.305360e-01   6.199740e+01   3.040550e-01
  2.308350e-01   6.273863e+01   3.101884e-01
  2.311340e-01   6.187864e+01   3.023330e-01
  2.314330e-01   6.209059e+01   3.050076e-01
  2.317320e-01   6.166992e+01   3.050650e-01
  2.320310e-01   6.213114e+01   3.030679e-01
  2.323290e-01   6.162114e+01   3.065425e-01
  2.326280e-01   6.235977e+01   3.029137e-01
  2.329270e-01   6.194830e+01   3.023848e-01
  2.332260e-01   6.199591e+01   3.040513e-01
  2.335250e-01   6.180714e+01   3.028706e-01
  2.338240e-01   6.198763e+01   3.045128e-01
  2.341230e-01   6.223489e+01   3.006236e-01
  2.344220e-01   6.187896e+01   3.028084e-01
  2.347210e-01   6.202287e+01   3.030413e-01
  2.350200e-01   6.136440e+01   3.006037e-01
  2.353190e-01   6.207376e+01   3.026908e-01
  2.356180e-01   6.195210e+01   2.990204e-01
  2.359170e-01   6.156914e+01   3.024059e-01
  2.362150e-01   6.157812e+01   3.004240e-01
  2.365140e-01   6.175870e+01   2.985533e-01
  2.368130e-01   6.137879e+01   2.999373e-01
  2.371120e-01   6.182538e+01   2.996329e-01
  2.374110e-01   6.177524e+01   3.020803e-01
  2.377100e-01   6.184849e+01   2.986561e-01
  2.380090e-01   6.160898e+01   2.994540e-01
  2.383080e-01   6.086590e+01   2.957095e-01
  2.386070e-01   6.138538e+01   2.985648e-01
  2.389060e-01   6.114252e+01   2.976301e-01
  2.392050e-01   6.183803e+01   2.977217e-01
  2.395040e-01   6.143994e+01   2.988125e-01
  2.398020e-01   6.119013e+01   2.961580e-01
  2.401010e-01   6.150125e+01   2.986166e-01
  2.404000e-01   6.093779e+01   2.944301e-01
  2.406990e-01   6.125516e+01   2.968798e-01
  2.409980e-01   6.184070e+01   2.972767e-01
  2.412970e-01   6.127917e+01   2.954766e-01
  2.415960e-01   6.198567e+01   2.980769e-01
  2.418950e-01   6.113546e+01   2.943528e-01
  2.421940e-01   6.141913e+01   2.962617e-01
  2.424930e-01   6.161823e+01   2.976448e-01
  2.427920e-01   6.090402e+01   2.921535e-01
  2.430910e-01   6.137868e+01   2.952707e-01
  2.433890e-01   6.094999e+01   2.932458e-01
  2.436880e-01   6.105358e+01   2.960524e-01
  2.439870e-01   6.087319e+01   2.920796e-01
  2.442860e-01   6.112682e+01   2.921453e-01
  2.445850e-01   6.080816e+01   2.931237e-01
  2.448840e-01   6.114212e+01   2.934882e-01
  2.451830e-01   6.138525e+01   2.956206e-01
  2.454820e-01   6.099694e+01   2.911889e-01
  2.457810e-01   6.095447e+01   2.922745e-01
  2.460800e-01   6.093473e+01   2.925534e-01
  2.463790e-01   6.098254e+01   2.916924e-01
  2.466780e-01   6.101517e+01   2.922030e-01
  2.469770e-01   6.123251e+01   2.918582e-01
  2.472750e-01   6.076438e+01   2.914937e-01
  2.475740e-01   6.074456e+01   2.924233e-01
  2.478730e-01   6.103228e+01   2.884180e-01
  2.481720e-01   6.073032e+01   2.906589e-01
  2.484710e-01   6.090850e+01   2.892773e-01
  2.487700e-01   6.077009e+01   2.920492e-01
  2.490690e-01   6.069046e+01   2.907780e-01
  2.493680e-01   6.083670e+01   2.881638e-01
  2.496670e-01   6.095491e+01   2.923842e-01
  2.499660e-01   6.065433e+01   2.886731e-01
  2.502650e-01   6.095489e+01   2.906604e-01
  2.505640e-01   6.080851e+01   2.873702e-01
  2.508620e-01   6.125689e+01   2.897870e-01
  2.511610e-01   6.097884e+01   2.914680e-01
  2.514600e-01   6.097231e+01   2.882763e-01
  2.517590e-01   6.122186e+01   2.886571e-01
  2.520580e-01   6.125228e+01   2.892511e-01
  2.523570e-01   6.077237e+01   2.884291e-01
  2.526560e-01   6.048836e+01   2.885933e-01
  2.529550e-01   6.083398e+01   2.860947e-01
  2.532540e-01   6.062659e+01   2.855048e-01
  2.535530e-01   6.056982e+01   2.851679e-01
  2.538520e-01   6.067746e+01   2.867508e-01
  2.541510e-01   6.106022e+01   2.861164e-01
  2.544490e-01   6.101971e+01   2.868381e-01
  2.547480e-01   6.051981e+01   2.859675e-01
  2.550470e-01   6.080094e+01   2.849015e-01
  2.553460e-01   6.127344e+01   2.864120e-01
  2.556450e-01   6.032618e+01   2.818980e-01
  2.559440e-01   6.019903e+01   2.844963e-01
  2.562430e-01   6.031014e+01   2.860872e-01
  2.565420e-01   6.075233e+01   2.845862e-01
  2.568410e-01   6.057384e+01   2.833680e-01
  2.571400e-01   6.054120e+01   2.836906e-01
  2.574390e-01   6.051149e+01   2.857433e-01
  2.577380e-01   6.086546e+01   2.855583e-01
  2.580360e-01   6.035646e+01   2.823634e-01
  2.583350e-01   6.042222e+01   2.850232e-01
  2.586340e-01   6.086293e+01   2.829518e-01
  2.589330e-01   6.039661e+01   2.846586e-01
  2.592320e-01   6.073665e+01   2.826581e-01
  2.595310e-01   6.017231e+01   2.823280e-01
  2.598300e-01   6.108538e+01   2.863790e-01
  2.601290e-01   6.061692e+01   2.809140e-01
  2.604280e-01   6.098607e+01   2.852340e-01
  2.607270e-01   6.069824e+01   2.808118e-01
  2.610260e-01   6.040672e+01   2.826790e-01
  2.613250e-01   6.046402e+01   2.834099e-01
  2.616240e-01   6.034326e+01   2.822337e-01
  2.619220e-01   6.056517e+01   2.828512e-01
  2.622210e-01   6.075406e+01   2.804584e-01
  2.625200e-01   6.048104e+01   2.815723e-01
  2.628190e-01   6.055798e+01   2.814581e-01
  2.631180e-01   6.055428e+01   2.797091e-01
  2.634170e-01   6.006878e+01   2.821841e-01
  2.637160e-01   6.038374e+01   2.793150e-01
  2.640150e-01   6.092950e+01   2.833041e-01
  2.643140e-01   6.015304e+01   2.783998e-01
  2.646130e-01   6.043283e+01   2.794285e-01
  2.649120e-01   6.060463e+01   2.828443e-01
  2.652110e-01   6.020436e+01   2.787090e-01
  2.655090e-01   5.961968e+01   2.781143e-01
  2.658080e-01   6.071571e+01   2.790325e-01
  2.661070e-01   6.079907e+01   2.804661e-01
  2.664060e-01   5.993183e+01   2.781726e-01
  2.667050e-01   5.992835e+01   2.784505e-01
  2.670040e-01   5.989923e+01   2.781921e-01
  2.673030e-01   6.017559e+01   2.779777e-01
  2.676020e-01   5.962035e+01   2.767865e-01
  2.679010e-01   6.057109e+01   2.788897e-01
  2.682000e-01   6.008795e+01   2.766475e-01
  2.684990e-01   6.012952e+01   2.777767e-01
  2.687980e-01   6.065485e+01   2.786087e-01
  2.690960e-01   6.027275e+01   2.788672e-01
  2.693950e-01   6.055385e+01   2.765996e-01
  2.696940e-01   6.028452e+01   2.763543e-01
  2.699930e-01   6.030691e+01   2.774323e-01
  2.702920e-01   6.026754e+01   2.770606e-01
  2.705910e-01   6.043719e+01   2.779199e-01
  2.708900e-01   5.988865e+01   2.745251e-01
  2.711890e-01   6.029802e+01   2.773180e-01
  2.714880e-01   6.019469e+01   2.760556e-01
  2.717870e-01   5.981177e+01   2.756391e-01
  2.720860e-01   5.972756e+01   2.744304e-01
  2.723850e-01   5.998906e+01   2.743893e-01
  2.726840e-01   5.959132e+01   2.745765e-01
  2.729820e-01   5.989685e+01   2.750950e-01
  2.732810e-01   5.998278e+01   2.743750e-01
  2.735800e-01   5.995419e+01   2.742183e-01
  2.738790e-01   6.025099e+01   2.754462e-01
  2.741780e-01   6.016470e+01   2.757094e-01
  2.744770e-01   5.964251e+01   2.719719e-01
  2.747760e-01   5.977937e+01   2.736364e-01
  2.750750e-01   6.000040e+01   2.772898e-01
  2.753740e-01   6.002707e+01   2.817893e-01
  2.756730e-01   5.975746e+01   2.826462e-01
  2.759720e-01   5.967555e+01   2.811602e-01
  2.762710e-01   5.994872e+01   2.858463e-01
  2.765690e-01   5.985724e+01   2.849085e-01
  2.768680e-01   5.957121e+01   2.869211e-01
  2.771670e-01   5.986566e+01   2.852363e-01
  2.774660e-01   5.973838e+01   2.857576e-01
  2.777650e-01   5.979170e+01   2.893659e-01
  2.780640e-01   5.951005e+01   2.873005e-01
  2.783630e-01   6.001250e+01   2.889360e-01
  2.786620e-01   5.979153e+01   2.901203e-01
  2.789610e-01   5.956711e+01   2.896834e-01
  2.792600e-01   6.002401e+01   2.936573e-01
  2.795590e-01   5.987698e+01   2.875512e-01
  2.798580e-01   5.923610e+01   2.905092e-01
  2.801560e-01   5.985313e+01   2.915782e-01
  2.804550e-01   5.981288e+01   2.923621e-01
  2.807540e-01   6.041931e+01   2.951853e-01
  2.810530e-01   6.022580e+01   2.919355e-01
  2.813520e-01   5.993435e+01   2.951285e-01
  2.816510e-01   5.992143e+01   2.940789e-01
  2.819500e-01   6.029951e+01   2.951182e-01
  2.822490e-01   5.982143e+01   2.939459e-01
  2.825480e-01   5.954661e+01   2.928219e-01
  2.828470e-01   6.037485e+01   2.982866e-01
  2.831460e-01   6.005670e+01   2.960003e-01
  2.834450e-01   5.966164e+01   2.934408e-01
  2.837430e-01   5.930309e+01   2.942511e-01
  2.840420e-01   5.994240e+01   2.974488e-01
  2.843410e-01   5.960637e+01   3.030863e-01
  2.846400e-01   6.013958e+01   3.065753e-01
  2.849390e-01   5.954735e+01   3.129393e-01
  2.852380e-01   5.942324e+01   3.155147e-01
  2.855370e-01   5.962151e+01   3.191741e-01
  2.858360e-01   5.930394e+01   3.203607e-01
  2.861350e-01   5.919357e+01   3.228889e-01
  2.864340e-01   5.928930e+01   3.279307e-01
  2.867330e-01   5.897265e+01   3.261145e-01
  2.870320e-01   5.948053e+01   3.331367e-01
  2.873310e-01   5.872579e+01   3.279491e-01
  2.876290e-01   5.911369e+01   3.342639e-01
  2.879280e-01   5.977214e+01   3.391931e-01
  2.882270e-01   5.945943e+01   3.345701e-01
  2.885260e-01   5.934467e+01   3.383234e-01
  2.888250e-01   5.938439e+01   3.375748e-01
  2.891240e-01   5.899675e+01   3.415470e-01
  2.894230e-01   5.967255e+01   3.465997e-01
  2.897220e-01   5.979697e+01   3.387455e-01
  2.900210e-01   5.868294e+01   3.444497e-01
  2.903200e-01   5.959574e+01   3.450899e-01
  2.906190e-01   5.906875e+01   3.472590e-01
  2.909180e-01   5.956665e+01   3.496669e-01
  2.912160e-01   5.945706e+01   3.456046e-01
  2.915150e-01   5.861819e+01   3.544749e-01
  2.918140e-01   5.899025e+01   3.474044e-01
  2.921130e-01   5.874560e+01   3.499242e-01
  2.924120e-01   5.929089e+01   3.540970e-01
  2.927110e-01   5.885104e+01   3.517965e-01
  2.930100e-01   5.941768e+01   3.627009e-01
  2.933090e-01   5.934701e+01   3.566718e-01
  2.936080e-01   5.906673e+01   3.534270e-01
  2.939070e-01   5.979323e+01   3.613098e-01
  2.942060e-01   5.885355e+01   3.590835e-01
  2.945050e-01   5.923719e+01   3.678052e-01
  2.948030e-01   5.913726e+01   3.578757e-01
  2.951020e-01   5.929600e+01   3.638270e-01
  2.954010e-01   5.860743e+01   3.634329e-01
  2.957000e-01   5.812630e+01   3.636803e-01
  2.959990e-01   5.911685e+01   3.663243e-01
  2.962980e-01   5.912373e+01   3.670087e-01
  2.965970e-01   5.932000e+01   3.712216e-01
  2.968960e-01   5.860433e+01   3.687485e-01
  2.971950e-01   5.969824e+01   3.705822e-01
  2.974940e-01   5.904536e+01   3.672092e-01
  2.977930e-01   5.922102e+01   3.711404e-01
  2.980920e-01   5.878412e+01   3.699970e-01
  2.983900e-01   5.859269e+01   3.723945e-01
  2.986890e-01   5.916414e+01   3.700506e-01
  2.989880e-01   5.899913e+01   3.734496e-01
  2.992870e-01   5.869529e+01   3.734238e-01
  2.995860e-01   5.908708e+01   3.768097e-01
  2.998850e-01   5.882120e+01   3.738241e-01
  3.001840e-01   5.853446e+01   3.752826e-01
  3.004830e-01   5.860017e+01   3.803763e-01
  3.007820e-01   5.840567e+01   3.782621e-01
  3.010810e-01   5.863130e+01   3.763136e-01
  3.013800e-01   5.859119e+01   3.818495e-01
  3.016790e-01   5.896192e+01   3.820489e-01
  3.019780e-01   5.925227e+01   3.850149e-01
  3.022760e-01   5.847167e+01   3.842582e-01
  3.025750e-01   5.859665e+01   3.826252e-01
  3.028740e-01   5.907552e+01   3.896426e-01
  3.031730e-01   5.882802e+01   3.869846e-01
  3.034720e-01   5.835096e+01   3.869822e-01
  3.037710e-01   5.844853e+01   3.870424e-01
  3.040700e-01   5.897871e+01   3.906560e-01
  3.043690e-01   5.834690e+01   3.931693e-01
  3.046680e-01   5.908182e+01   3.942557e-01
  3.049670e-01   5.837336e+01   3.883797e-01
  3.052660e-01   5.901720e+01   3.973795e-01
  3.055650e-01   5.893901e+01   3.957153e-01
  3.058630e-01   5.872241e+01   4.003811e-01
  3.061620e-01   5.893186e+01   3.937551e-01
  3.064610e-01   5.860355e+01   3.976803e-01
  3.067600e-01   5.867426e+01   4.040356e-01
  3.070590e-01   5.912709e+01   3.994527e-01
  3.073580e-01   5.924461e+01   4.059946e-01
  3.076570e-01   5.840695e+01   3.958816e-01
  3.079560e-01   5.872879e+01   4.033319e-01
  3.082550e-01   5.838531e+01   4.021508e-01
  3.085540e-01   5.954436e+01   4.058250e-01
  3.088530e-01   5.920005e+01   4.097896e-01
  3.091520e-01   5.913763e+01   4.035500e-01
  3.094500e-01   5.834157e+01   4.095885e-01
  3.097490e-01   5.837699e+01   4.078519e-01
  3.100480e-01   5.874900e+01   4.060937e-01
  3.103470e-01   5.831063e+01   4.158684e-01
  3.106460e-01   5.871146e+01   4.050608e-01
  3.109450e-01   5.862182e+01   4.166492e-01
  3.112440e-01   5.829925e+01   4.085069e-01
  3.115430e-01   5.842971e+01   4.143430e-01
  3.118420e-01   5.819737e+01   4.181023e-01
  3.121410e-01   5.818562e+01   4.115579e-01
  3.124400e-01   5.863970e+01   4.206942e-01
  3.127390e-01   5.791932e+01   4.122085e-01
  3.130380e-01   5.845835e+01   4.231005e-01
  3.133360e-01   5.858572e+01   4.211749e-01
  3.136350e-01   5.828356e+01   4.194147e-01
  3.139340e-01   5.878748e+01   4.274238e-01
  3.142330e-01   5.802773e+01   4.181588e-01
  3.145320e-01   5.838177e+01   4.298591e-01
  3.148310e-01   5.864989e+01   4.258722e-01
  3.151300e-01   5.752736e+01   4.217771e-01
  3.154290e-01   5.897046e+01   4.320209e-01
  3.157280e-01   5.763973e+01   4.242806e-01
  3.160270e-01   5.879490e+01   4.369104e-01
  3.163260e-01   5.769282e+01   4.244759e-01
  3.166250e-01   5.872672e+01   4.366570e-01
  3.169230e-01   5.846068e+01   4.330658e-01
  3.172220e-01   5.816506e+01   4.368253e-01
  3.175210e-01   5.775951e+01   4.349218e-01
  3.178200e-01   5.817955e+01   4.335003e-01
  3.181190e-01   5.890894e+01   4.442701e-01
  3.184180e-01   5.828644e+01   4.372809e-01
  3.187170e-01   5.798389e+01   4.439334e-01
  3.190160e-01   5.860518e+01   4.451041e-01
  3.193150e-01   5.731867e+01   4.336354e-01
  3.196140e-01   5.803450e+01   4.477725e-01
  3.199130e-01   5.796318e+01   4.410812e-01
  3.202120e-01   5.750234e+01   4.465334e-01
  3.205100e-01   5.856293e+01   4.493952e-01
  3.208090e-01   5.838155e+01   4.454531e-01
  3.211080e-01   5.775794e+01   4.500133e-01
  3.214070e-01   5.822272e+01   4.440474e-01
  3.217060e-01   5.803575e+01   4.506756e-01
  3.220050e-01   5.800340e+01   4.476526e-01
  3.223040e-01   5.801112e+01   4.456465e-01
  3.226030e-01   5.758034e+01   4.552837e-01
  3.229020e-01   5.913913e+01   4.459300e-01
  3.232010e-01   5.797227e+01   4.538095e-01
  3.235000e-01   5.777846e+01   4.480162e-01
  3.237990e-01   5.844851e+01   4.539630e-01
  3.240970e-01   5.868026e+01   4.618202e-01
  3.243960e-01   5.842093e+01   4.513321e-01
  3.246950e-01   5.779177e+01   4.600871e-01
  3.249940e-01   5.727342e+01   4.502188e-01
  3.252930e-01   5.831221e+01   4.617060e-01
  3.255920e-01   5.833987e+01   4.645241e-01
  3.258910e-01   5.760973e+01   4.571481e-01
  3.261900e-01   5.828210e+01   4.670496e-01
  3.264890e-01   5.821716e+01   4.613296e-01
  3.267880e-01   5.845815e+01   4.659093e-01
  3.270870e-01   5.724733e+01   4.689727e-01
  3.273860e-01   5.803045e+01   4.665032e-01
  3.276850e-01   5.752394e+01   4.701043e-01
  3.279830e-01   5.843198e+01   4.667246e-01
  3.282820e-01   5.746756e+01   4.722847e-01
  3.285810e-01   5.833813e+01   4.739024e-01
  3.288800e-01   5.762923e+01   4.744151e-01
  3.291790e-01   5.809253e+01   4.724219e-01
  3.294780e-01   5.889282e+01   4.831015e-01
  3.297770e-01   5.779988e+01   4.811313e-01
  3.300760e-01   5.832377e+01   4.782565e-01
  3.303750e-01   5.809621e+01   4.849440e-01
  3.306740e-01   5.898473e+01   4.819619e-01
  3.309730e-01   5.830932e+01   4.879313e-01
  3.312720e-01   5.850989e+01   4.925151e-01
  3.315700e-01   5.795717e+01   4.812749e-01
  3.318690e-01   5.709143e+01   4.902946e-01
  3.321680e-01   5.916449e+01   4.878146e-01
  3.324670e-01   5.787190e+01   4.947401e-01
  3.327660e-01   5.875277e+01   4.957201e-01
  3.330650e-01   5.762996e+01   4.915057e-01
  3.333640e-01   5.818252e+01   5.017226e-01
  3.336630e-01   5.785344e+01   4.886717e-01
  3.339620e-01   5.690987e+01   4.990750e-01
  3.342610e-01   5.767619e+01   4.955724e-01
  3.345600e-01   5.762482e+01   5.004614e-01
  3.348590e-01   5.785094e+01   5.103391e-01
  3.351570e-01   5.768158e+01   4.939259e-01
  3.354560e-01   5.788752e+01   5.141953e-01
  3.357550e-01   5.889163e+01   5.019011e-01
  3.360540e-01   5.820012e+01   5.137193e-01
  3.363530e-01   5.789595e+01   5.186468e-01
  3.366520e-01   5.771518e+01   5.025937e-01
  3.369510e-01   5.658085e+01   5.191559e-01
  3.372500e-01   5.850714e+01   5.042782e-01
  3.375490e-01   5.800985e+01   5.230359e-01
  3.378480e-01   5.708997e+01   5.162973e-01
  3.381470e-01   5.884377e+01   5.228750e-01
  3.384460e-01   5.808965e+01   5.334942e-01
  3.387450e-01   5.777724e+01   5.106236e-01
  3.390430e-01   5.779783e+01   5.294094e-01
  3.393420e-01   5.635998e+01   5.201155e-01
  3.396410e-01   5.750467e+01   5.260405e-01
  3.399400e-01   5.789552e+01   5.432907e-01
  3.402390e-01   5.741796e+01   5.152339e-01
  3.405380e-01   5.726623e+01   5.374328e-01
  3.408370e-01   5.700684e+01   5.284985e-01
  3.411360e-01   5.886888e+01   5.405822e-01
  3.414350e-01   5.780375e+01   5.428600e-01
  3.417340e-01   5.689239e+01   5.307320e-01
  3.420330e-01   5.797755e+01   5.519419e-01
  3.423320e-01   5.780657e+01   5.356825e-01
  3.426300e-01   5.817281e+01   5.521021e-01
  3.429290e-01   5.681902e+01   5.433807e-01
  3.432280e-01   5.783247e+01   5.459539e-01
  3.435270e-01   5.818439e+01   5.665012e-01
  3.438260e-01   5.725136e+01   5.395312e-01
  3.441250e-01   5.811690e+01   5.628904e-01
  3.444240e-01   5.692419e+01   5.492045e-01
  3.447230e-01   5.835276e+01   5.607991e-01
  3.450220e-01   5.819040e+01   5.715664e-01
  3.453210e-01   5.766601e+01   5.527715e-01
  3.456200e-01   5.824807e+01   5.770248e-01
  3.459190e-01   5.797515e+01   5.622035e-01
  3.462170e-01   5.753638e+01   5.708997e-01
  3.465160e-01   5.749401e+01   5.698345e-01
  3.468150e-01   5.693386e+01   5.662048e-01
  3.471140e-01   5.778269e+01   5.854583e-01
  3.474130e-01   5.739881e+01   5.676654e-01
  3.477120e-01   5.795471e+01   5.863291e-01
  3.480110e-01   5.695023e+01   5.749323e-01
  3.483100e-01   5.727366e+01   5.783448e-01
  3.486090e-01   5.854431e+01   5.997687e-01
  3.489080e-01   5.762407e+01   5.801113e-01
  3.492070e-01   5.850138e+01   6.005276e-01
  3.495060e-01   5.701154e+01   5.815385e-01
  3.498040e-01   5.635535e+01   5.903755e-01
  3.501030e-01   5.722329e+01   5.958820e-01
  3.504020e-01   5.760467e+01   5.968835e-01
  3.507010e-01   5.742659e+01   6.101276e-01
  3.510000e-01   5.755180e+01   5.917786e-01
  3.512990e-01   5.732287e+01   6.095764e-01
  3.515980e-01   5.767549e+01   6.032130e-01
  3.518970e-01   5.731589e+01   6.148443e-01
  3.521960e-01   5.750640e+01   6.246638e-01
  3.524950e-01   5.812460e+01   6.045469e-01
  3.527940e-01   5.785251e+01   6.299490e-01
  3.530930e-01   5.742947e+01   6.111940e-01
  3.533920e-01   5.747887e+01   6.267729e-01
  3.536900e-01   5.752666e+01   6.293177e-01
  3.539890e-01   5.699897e+01   6.230233e-01
  3.542880e-01   5.842670e+01   6.461218e-01
  3.545870e-01   5.701249e+01   6.132148e-01
  3.548860e-01   5.714851e+01   6.354150e-01
  3.551850e-01   5.711474e+01   6.236556e-01
  3.554840e-01   5.847672e+01   6.427566e-01
  3.557830e-01   5.708153e+01   6.374345e-01
  3.560820e-01   5.763982e+01   6.187465e-01
  3.563810e-01   5.768247e+01   6.395754e-01
  3.566800e-01   5.833474e+01   6.280181e-01
  3.569790e-01   5.695036e+01   6.403365e-01
  3.572770e-01   5.784555e+01   6.441214e-01
  3.575760e-01   5.754014e+01   6.160459e-01
  3.578750e-01   5.751857e+01   6.561671e-01
  3.581740e-01   5.754721e+01   6.271454e-01
  3.584730e-01   5.712184e+01   6.539002e-01
  3.587720e-01   5.725529e+01   6.432773e-01
  3.590710e-01   5.725275e+01   6.420342e-01
  3.593700e-01   5.713376e+01   6.659689e-01
  3.596690e-01   5.706730e+01   6.373550e-01
  3.599680e-01   5.813375e+01   6.731582e-01
  3.602670e-01   5.836576e+01   6.570821e-01
  3.605660e-01   5.744427e+01   6.677761e-01
  3.608640e-01   5.755396e+01   6.855549e-01
  3.611630e-01   5.745648e+01   6.494019e-01
  3.614620e-01   5.743426e+01   6.893325e-01
  3.617610e-01   5.814699e+01   6.677390e-01
  3.620600e-01   5.686102e+01   6.828952e-01
  3.623590e-01   5.774495e+01   6.852099e-01
  3.626580e-01   5.732214e+01   6.826968e-01
  3.629570e-01   5.641031e+01   6.954703e-01
  3.632560e-01   5.702266e+01   6.694664e-01
  3.635550e-01   5.874240e+01   7.212681e-01
  3.638540e-01   5.699459e+01   6.927929e-01
  3.641530e-01   5.706836e+01   6.979306e-01
  3.644510e-01   5.663683e+01   7.254577e-01
  3.647500e-01   5.721369e+01   6.850097e-01
  3.650490e-01   5.691401e+01   7.254461e-01
  3.653480e-01   5.638763e+01   7.050107e-01
  3.656470e-01   5.571489e+01   7.091256e-01
  3.659460e-01   5.785432e+01   7.442956e-01
  3.662450e-01   5.664302e+01   7.049602e-01
  3.665440e-01   5.681112e+01   7.550025e-01
  3.668430e-01   5.677002e+01   7.141025e-01
  3.671420e-01   5.729409e+01   7.483192e-01
  3.674410e-01   5.719057e+01   7.381426e-01
  3.677400e-01   5.875325e+01   7.617455e-01
  3.680390e-01   5.730441e+01   7.814803e-01
  3.683370e-01   5.555382e+01   7.202643e-01
  3.686360e-01   5.589211e+01   7.632145e-01
  3.689350e-01   5.708941e+01   7.548445e-01
  3.692340e-01   5.593700e+01   7.677746e-01
  3.695330e-01   5.804749e+01   8.097373e-01
  3.698320e-01   5.568650e+01   7.396649e-01
  3.701310e-01   5.818127e+01   8.131079e-01
  3.704300e-01   5.575543e+01   7.581038e-01
  3.707290e-01   5.560719e+01   7.973227e-01
  3.710280e-01   5.561896e+01   7.926179e-01
  3.713270e-01   5.677681e+01   7.890998e-01
  3.716260e-01   5.761368e+01   8.428063e-01
  3.719240e-01   5.752816e+01   7.874661e-01
  3.722230e-01   5.660278e+01   8.381230e-01
  3.725220e-01   5.639364e+01   8.078522e-01
  3.728210e-01   5.661456e+01   8.273941e-01
  3.731200e-01   5.832744e+01   8.896920e-01
  3.734190e-01   5.852190e+01   8.130395e-01
  3.737180e-01   5.591668e+01   8.679952e-01
  3.740170e-01   5.673364e+01   8.230049e-01
  3.743160e-01   5.567454e+01   8.723674e-01
  3.746150e-01   5.641521e+01   8.718560e-01
  3.749140e-01   5.684702e+01   8.540943e-01
  3.752130e-01   5.676722e+01   9.146490e-01
  3.755110e-01   5.715118e+01   8.534781e-01
  3.758100e-01   5.863883e+01   9.296047e-01
  3.761090e-01   5.585525e+01   8.801835e-01
  3.764080e-01   5.828662e+01   9.232094e-01
  3.767070e-01   5.753355e+01   9.590256e-01
  3.770060e-01   5.721017e+01   8.779772e-01
  3.773050e-01   5.678551e+01   9.609492e-01
  3.776040e-01   5.941246e+01   9.393936e-01
  3.779030e-01   5.640015e+01   9.455344e-01
  3.782020e-01   5.797739e+01   1.035476e+00
  3.785010e-01   5.707625e+01   9.031324e-01
  3.788000e-01   5.730462e+01   1.024441e+00
  3.790990e-01   5.747898e+01   9.466131e-01
  3.793970e-01   5.703950e+01   1.012287e+00
  3.796960e-01   5.751575e+01   1.011699e+00
  3.799950e-01   5.758499e+01   9.937313e-01
  3.802940e-01   5.631484e+01   1.092514e+00
  3.805930e-01   5.609057e+01   9.509609e-01
  3.808920e-01   5.783365e+01   1.113421e+00
  3.811910e-01   5.710317e+01   1.022638e+00
  3.814900e-01   5.918663e+01   1.095673e+00
  3.817890e-01   5.484913e+01   1.151723e+00
  3.820880e-01   5.625852e+01   9.912722e-01
  3.823870e-01   5.690885e+01   1.180742e+00
  3.826860e-01   5.709969e+01   1.037833e+00
  3.829840e-01   5.664136e+01   1.201605e+00
  3.832830e-01   5.572871e+01   1.139220e+00
  3.835820e-01   5.625749e+01   1.117355e+00
  3.838810e-01   5.592460e+01   1.245540e+00
  3.841800e-01   5.769616e+01   1.118470e+00
  3.844790e-01   5.594282e+01   1.255005e+00
  3.847780e-01   5.712242e+01   1.175348e+00
  3.850770e-01   5.667612e+01   1.272737e+00
  3.853760e-01   5.717579e+01   1.363649e+00
  3.856750e-01   5.765447e+01   1.180809e+00
  3.859740e-01   5.975674e+01   1.418764e+00
  3.862730e-01   5.536980e+01   1.239346e+00
  3.865710e-01   5.645563e+01   1.379019e+00
  3.868700e-01   5.858152e+01   1.430520e+00
  3.871690e-01   5.683776e+01   1.325758e+00
  3.874680e-01   5.732851e+01   1.533264e+00
  3.877670e-01   5.687812e+01   1.348520e+00
  3.880660e-01   5.813375e+01   1.578696e+00
  3.883650e-01   5.612841e+01   1.469955e+00
  3.886640e-01   5.805753e+01   1.560033e+00
  3.889630e-01   5.505151e+01   1.653117e+00
  3.892620e-01   5.470403e+01   1.481738e+00
  3.895610e-01   5.706196e+01   1.729150e+00
  3.898600e-01   5.579612e+01   1.664259e+00
  3.901580e-01   5.831503e+01   1.772829e+00
  3.904570e-01   5.800513e+01   1.976810e+00
  3.907560e-01   5.543761e+01   1.704361e+00
  3.910550e-01   5.554240e+01   1.969886e+00
  3.913540e-01   5.631091e+01   1.983467e+00
  3.916530e-01   5.693970e+01   1.994511e+00
  3.919520e-01   5.552930e+01   2.558655e+00
  3.922510e-01   5.540267e+01   1.967407e+00
  3.925500e-01   5.684189e+01   2.673617e+00
  3.928490e-01   5.355126e+01   2.368968e+00
  3.931480e-01   5.482978e+01   2.625870e+00
  3.934470e-01   0.000000e+00   0.000000e+00
  3.937460e-01   5.470403e+01   2.622857e+00
creator: radaver
creator-version: 3725
header-file: /nas_data/SAXS_data/20151104Workshop/header/JH1_0136.txt
image-file: /nas_data/Pilatus1M/20151104_Workshop/JH1_0136.tif
angular-axis-file: /nas_data/SAXS_data/20151104Workshop/q20151029.dat
beamstop-mask-file: /nas_data/SAXS_data/20151104Workshop/fit2d20151031.msk
detector-response-file: none
beam-center-x: 949.7700
beam-center-y: 918.8000
unit-time: 1.0000
channel-first: 10
channel-last: 1315
Exposure time [s]: 1.094019
Transmitted Beam: 0.484567
Incident Beam: 0.484567
Code: JH1
Concentration [mg/ml]: 1
Run Number: 0136
