# Supplementary material for: SAXS analysis of a soluble cytosolic NgBR construct including extracellular and transmembrane domains
Source: PLoS One. 2018 Jan 18;13(1):e0191371. doi: 10.1371/journal.pone.0191371 (PMC5773207; doi:10.1371/journal.pone.0191371)
Supplement: S1 File — (ZIP) [file pone.0191371.s001.zip › JH1_0137.dat]

Sample:   c= 1.0000 mg/ml  Code: JH1
  3.656810e-03   2.268523e+04   4.136363e+01
  3.955720e-03   2.195305e+04   2.794644e+01
  4.254640e-03   1.912633e+04   2.337550e+01
  4.553560e-03   1.544209e+04   2.025074e+01
  4.852480e-03   1.246896e+04   1.703687e+01
  5.151400e-03   1.055051e+04   1.548156e+01
  5.450320e-03   8.722169e+03   1.337012e+01
  5.749240e-03   7.458245e+03   1.197905e+01
  6.048150e-03   6.378758e+03   1.085888e+01
  6.347070e-03   5.503988e+03   9.583333e+00
  6.645990e-03   4.835450e+03   8.942997e+00
  6.944910e-03   4.242342e+03   8.064313e+00
  7.243830e-03   3.810115e+03   7.405434e+00
  7.542750e-03   3.367062e+03   6.935147e+00
  7.841670e-03   3.056793e+03   6.240498e+00
  8.140580e-03   2.754921e+03   6.006070e+00
  8.439500e-03   2.525897e+03   5.543180e+00
  8.738420e-03   2.312403e+03   5.253157e+00
  9.037340e-03   2.136510e+03   4.882319e+00
  9.336260e-03   1.977978e+03   4.616457e+00
  9.635180e-03   1.822046e+03   4.418150e+00
  9.934100e-03   1.680682e+03   4.105641e+00
  1.023300e-02   1.545674e+03   4.035055e+00
  1.053190e-02   1.432897e+03   3.940487e+00
  1.083090e-02   1.326895e+03   3.791934e+00
  1.112980e-02   1.215455e+03   3.598321e+00
  1.142870e-02   1.128370e+03   3.447596e+00
  1.172760e-02   1.046188e+03   3.310440e+00
  1.202650e-02   9.720600e+02   3.182177e+00
  1.232540e-02   9.001514e+02   3.045435e+00
  1.262440e-02   8.304781e+02   2.870809e+00
  1.292330e-02   7.787348e+02   2.737057e+00
  1.322220e-02   7.180129e+02   2.628180e+00
  1.352110e-02   6.700053e+02   2.513282e+00
  1.382000e-02   6.217545e+02   2.397240e+00
  1.411900e-02   5.842315e+02   2.312469e+00
  1.441790e-02   5.481218e+02   2.223732e+00
  1.471680e-02   5.119356e+02   2.138866e+00
  1.501570e-02   4.793711e+02   2.026944e+00
  1.531460e-02   4.502432e+02   1.955529e+00
  1.561350e-02   4.202935e+02   1.856220e+00
  1.591250e-02   3.993492e+02   1.825321e+00
  1.621140e-02   3.750922e+02   1.738514e+00
  1.651030e-02   3.544723e+02   1.672281e+00
  1.680920e-02   3.368241e+02   1.630120e+00
  1.710810e-02   3.186630e+02   1.588892e+00
  1.740710e-02   3.036863e+02   1.528786e+00
  1.770600e-02   2.898441e+02   1.478527e+00
  1.800490e-02   2.706111e+02   1.417337e+00
  1.830380e-02   2.612972e+02   1.403830e+00
  1.860270e-02   2.452426e+02   1.333608e+00
  1.890170e-02   2.356046e+02   1.307141e+00
  1.920060e-02   2.263636e+02   1.269105e+00
  1.949950e-02   2.157297e+02   1.253205e+00
  1.979840e-02   2.077942e+02   1.206862e+00
  2.009730e-02   2.004630e+02   1.172379e+00
  2.039620e-02   1.908761e+02   1.141927e+00
  2.069520e-02   1.828089e+02   1.111511e+00
  2.099410e-02   1.771373e+02   1.102061e+00
  2.129300e-02   1.704392e+02   1.052696e+00
  2.159190e-02   1.649389e+02   1.071258e+00
  2.189080e-02   1.611849e+02   1.064908e+00
  2.218980e-02   1.532305e+02   1.056185e+00
  2.248870e-02   1.490627e+02   1.060307e+00
  2.278760e-02   1.448089e+02   1.034772e+00
  2.308650e-02   1.413678e+02   1.053869e+00
  2.338540e-02   1.367520e+02   1.034369e+00
  2.368430e-02   1.346723e+02   1.007828e+00
  2.398330e-02   1.300229e+02   1.012810e+00
  2.428220e-02   1.279598e+02   9.823899e-01
  2.458110e-02   1.231156e+02   9.960147e-01
  2.488000e-02   1.209566e+02   9.609114e-01
  2.517890e-02   1.185203e+02   9.398384e-01
  2.547790e-02   1.171483e+02   9.475837e-01
  2.577680e-02   1.128001e+02   9.223630e-01
  2.607570e-02   1.102117e+02   9.191013e-01
  2.637460e-02   1.065100e+02   8.962770e-01
  2.667350e-02   1.075471e+02   8.780890e-01
  2.697250e-02   1.058525e+02   8.442840e-01
  2.727140e-02   1.030987e+02   8.023063e-01
  2.757030e-02   1.020255e+02   7.994443e-01
  2.786920e-02   9.995774e+01   7.822579e-01
  2.816810e-02   9.796471e+01   7.621463e-01
  2.846700e-02   9.738836e+01   7.505192e-01
  2.876600e-02   9.571621e+01   7.350834e-01
  2.906490e-02   9.511719e+01   7.349834e-01
  2.936380e-02   9.499282e+01   7.290336e-01
  2.966270e-02   9.297001e+01   7.159381e-01
  2.996160e-02   9.228606e+01   7.143449e-01
  3.026060e-02   9.157691e+01   7.003881e-01
  3.055950e-02   8.967766e+01   6.921048e-01
  3.085840e-02   8.898021e+01   6.864973e-01
  3.115730e-02   8.726499e+01   6.770019e-01
  3.145620e-02   8.631723e+01   6.668456e-01
  3.175510e-02   8.623724e+01   6.683652e-01
  3.205410e-02   8.469528e+01   6.587532e-01
  3.235300e-02   8.478292e+01   6.564238e-01
  3.265190e-02   8.475104e+01   6.442571e-01
  3.295080e-02   8.338026e+01   6.432161e-01
  3.324970e-02   8.258734e+01   6.393098e-01
  3.354870e-02   8.212654e+01   6.358570e-01
  3.384760e-02   8.274700e+01   6.308850e-01
  3.414650e-02   8.207360e+01   6.283126e-01
  3.444540e-02   8.016557e+01   6.124329e-01
  3.474430e-02   7.956854e+01   6.155172e-01
  3.504330e-02   7.914595e+01   6.062732e-01
  3.534220e-02   7.967192e+01   6.090349e-01
  3.564110e-02   7.802206e+01   6.019533e-01
  3.594000e-02   7.859367e+01   5.925904e-01
  3.623890e-02   7.768119e+01   5.991629e-01
  3.653780e-02   7.682126e+01   5.797211e-01
  3.683680e-02   7.683996e+01   5.873352e-01
  3.713570e-02   7.659584e+01   5.871008e-01
  3.743460e-02   7.580453e+01   5.745406e-01
  3.773350e-02   7.675510e+01   5.774652e-01
  3.803240e-02   7.621379e+01   5.891606e-01
  3.833140e-02   7.589867e+01   6.019156e-01
  3.863030e-02   7.430379e+01   6.048159e-01
  3.892920e-02   7.465242e+01   6.046564e-01
  3.922810e-02   7.475497e+01   6.074429e-01
  3.952700e-02   7.516797e+01   6.051709e-01
  3.982600e-02   7.363608e+01   6.076710e-01
  4.012490e-02   7.304011e+01   5.957745e-01
  4.042380e-02   7.359565e+01   6.058948e-01
  4.072270e-02   7.311018e+01   6.015109e-01
  4.102160e-02   7.206488e+01   5.964132e-01
  4.132050e-02   7.273902e+01   5.999821e-01
  4.161950e-02   7.290082e+01   5.944406e-01
  4.191840e-02   7.169006e+01   5.972098e-01
  4.221730e-02   7.194109e+01   5.905148e-01
  4.251620e-02   7.195373e+01   5.983071e-01
  4.281510e-02   7.082564e+01   5.844185e-01
  4.311410e-02   7.143270e+01   5.876697e-01
  4.341300e-02   7.129855e+01   5.901519e-01
  4.371190e-02   7.087272e+01   5.868684e-01
  4.401080e-02   7.112542e+01   5.879138e-01
  4.430970e-02   7.110948e+01   5.833547e-01
  4.460860e-02   7.074827e+01   5.826111e-01
  4.490760e-02   6.991904e+01   5.806660e-01
  4.520650e-02   7.055313e+01   5.788686e-01
  4.550540e-02   7.094498e+01   5.834204e-01
  4.580430e-02   7.070273e+01   5.802132e-01
  4.610320e-02   6.992028e+01   5.741015e-01
  4.640220e-02   6.903253e+01   5.747723e-01
  4.670110e-02   6.914705e+01   5.666839e-01
  4.700000e-02   6.967115e+01   5.709408e-01
  4.729890e-02   6.926506e+01   5.714052e-01
  4.759780e-02   6.912054e+01   5.700966e-01
  4.789680e-02   6.943499e+01   5.678626e-01
  4.819570e-02   6.990371e+01   5.690756e-01
  4.849460e-02   6.854193e+01   5.655937e-01
  4.879350e-02   6.916208e+01   5.619221e-01
  4.909240e-02   6.913152e+01   5.694323e-01
  4.939130e-02   6.780667e+01   5.543788e-01
  4.969030e-02   6.878772e+01   5.603992e-01
  4.998920e-02   6.795662e+01   5.563304e-01
  5.028810e-02   6.723259e+01   5.513647e-01
  5.058700e-02   6.785167e+01   5.579258e-01
  5.088590e-02   6.736899e+01   5.467045e-01
  5.118490e-02   6.801127e+01   5.565541e-01
  5.148380e-02   6.790175e+01   5.534386e-01
  5.178270e-02   6.827915e+01   5.478132e-01
  5.208160e-02   6.820691e+01   5.533586e-01
  5.238050e-02   6.739572e+01   5.442577e-01
  5.267940e-02   6.767119e+01   5.531603e-01
  5.297840e-02   6.749151e+01   5.452803e-01
  5.327730e-02   6.715029e+01   5.413762e-01
  5.357620e-02   6.774294e+01   5.456579e-01
  5.387510e-02   6.703200e+01   5.396514e-01
  5.417400e-02   6.724183e+01   5.455468e-01
  5.447300e-02   6.678825e+01   5.355929e-01
  5.477190e-02   6.684797e+01   5.370571e-01
  5.507080e-02   6.700762e+01   5.376980e-01
  5.536970e-02   6.691500e+01   5.354914e-01
  5.566860e-02   6.700159e+01   5.395290e-01
  5.596760e-02   6.666888e+01   5.320926e-01
  5.626650e-02   6.702642e+01   5.359370e-01
  5.656540e-02   6.694707e+01   5.338030e-01
  5.686430e-02   6.755512e+01   5.332209e-01
  5.716320e-02   6.564479e+01   5.221428e-01
  5.746210e-02   6.673516e+01   5.317585e-01
  5.776110e-02   6.595100e+01   5.304160e-01
  5.806000e-02   6.702739e+01   5.264545e-01
  5.835890e-02   6.479603e+01   5.181859e-01
  5.865780e-02   6.594447e+01   5.199090e-01
  5.895670e-02   6.627032e+01   5.310981e-01
  5.925570e-02   6.598959e+01   5.178403e-01
  5.955460e-02   6.621475e+01   5.255635e-01
  5.985350e-02   6.635860e+01   5.187274e-01
  6.015240e-02   6.578960e+01   5.181729e-01
  6.045130e-02   6.580142e+01   5.187812e-01
  6.075020e-02   6.595755e+01   5.143994e-01
  6.104920e-02   6.663710e+01   5.209363e-01
  6.134810e-02   6.550799e+01   5.170627e-01
  6.164700e-02   6.602133e+01   5.108578e-01
  6.194590e-02   6.501824e+01   5.151263e-01
  6.224480e-02   6.561889e+01   5.061252e-01
  6.254380e-02   6.667197e+01   5.188362e-01
  6.284270e-02   6.577828e+01   5.170105e-01
  6.314160e-02   6.568392e+01   5.042921e-01
  6.344050e-02   6.582225e+01   5.122393e-01
  6.373940e-02   6.664145e+01   5.069147e-01
  6.403840e-02   6.547653e+01   5.103531e-01
  6.433730e-02   6.548332e+01   5.050795e-01
  6.463620e-02   6.546479e+01   5.008854e-01
  6.493510e-02   6.558933e+01   5.124166e-01
  6.523400e-02   6.466495e+01   4.983229e-01
  6.553290e-02   6.545826e+01   5.039427e-01
  6.583190e-02   6.488158e+01   4.996659e-01
  6.613080e-02   6.573671e+01   4.983917e-01
  6.642970e-02   6.579374e+01   5.078516e-01
  6.672860e-02   6.500582e+01   4.941301e-01
  6.702750e-02   6.518119e+01   4.997993e-01
  6.732650e-02   6.442931e+01   4.934107e-01
  6.762540e-02   6.555156e+01   4.976893e-01
  6.792430e-02   6.475187e+01   4.966388e-01
  6.822320e-02   6.617446e+01   4.941421e-01
  6.852210e-02   6.362154e+01   4.917884e-01
  6.882110e-02   6.509579e+01   4.934899e-01
  6.912000e-02   6.503409e+01   4.927673e-01
  6.941890e-02   6.543757e+01   4.909030e-01
  6.971780e-02   6.549379e+01   4.906349e-01
  7.001670e-02   6.547702e+01   4.969086e-01
  7.031560e-02   6.487848e+01   4.878495e-01
  7.061460e-02   6.542763e+01   4.903871e-01
  7.091350e-02   6.543092e+01   4.889717e-01
  7.121240e-02   6.582454e+01   4.866821e-01
  7.151130e-02   6.503798e+01   4.898805e-01
  7.181020e-02   6.491980e+01   4.828653e-01
  7.210920e-02   6.466141e+01   4.851486e-01
  7.240810e-02   6.560441e+01   4.840237e-01
  7.270700e-02   6.425457e+01   4.850265e-01
  7.300590e-02   6.466481e+01   4.819161e-01
  7.330480e-02   6.433987e+01   4.753024e-01
  7.360370e-02   6.435641e+01   4.812241e-01
  7.390270e-02   6.504034e+01   4.783283e-01
  7.420160e-02   6.475718e+01   4.845732e-01
  7.450050e-02   6.499153e+01   4.763746e-01
  7.479940e-02   6.511234e+01   4.781472e-01
  7.509830e-02   6.620078e+01   4.862187e-01
  7.539730e-02   6.546335e+01   4.763397e-01
  7.569620e-02   6.456733e+01   4.739405e-01
  7.599510e-02   6.549672e+01   4.804520e-01
  7.629400e-02   6.468855e+01   4.713512e-01
  7.659290e-02   6.487423e+01   4.763858e-01
  7.689190e-02   6.527585e+01   4.734860e-01
  7.719080e-02   6.356990e+01   4.698324e-01
  7.748970e-02   6.522370e+01   4.724371e-01
  7.778860e-02   6.477014e+01   4.738109e-01
  7.808750e-02   6.442921e+01   4.691254e-01
  7.838640e-02   6.428046e+01   4.660575e-01
  7.868540e-02   6.475362e+01   4.690322e-01
  7.898430e-02   6.543237e+01   4.689559e-01
  7.928320e-02   6.541905e+01   4.744374e-01
  7.958210e-02   6.479739e+01   4.633826e-01
  7.988100e-02   6.419291e+01   4.665769e-01
  8.018000e-02   6.418529e+01   4.640520e-01
  8.047890e-02   6.426553e+01   4.639294e-01
  8.077780e-02   6.477891e+01   4.649537e-01
  8.107670e-02   6.486432e+01   4.628092e-01
  8.137560e-02   6.427223e+01   4.639536e-01
  8.167450e-02   6.519313e+01   4.643876e-01
  8.197350e-02   6.472248e+01   4.598929e-01
  8.227240e-02   6.469777e+01   4.642517e-01
  8.257130e-02   6.416885e+01   4.528488e-01
  8.287020e-02   6.455374e+01   4.633255e-01
  8.316910e-02   6.502958e+01   4.617837e-01
  8.346810e-02   6.565259e+01   4.596150e-01
  8.376700e-02   6.424706e+01   4.610057e-01
  8.406590e-02   6.469220e+01   4.531582e-01
  8.436480e-02   6.477592e+01   4.604820e-01
  8.466370e-02   6.391989e+01   4.515869e-01
  8.496270e-02   6.424185e+01   4.634326e-01
  8.526160e-02   6.447100e+01   4.789182e-01
  8.556050e-02   6.455723e+01   4.796911e-01
  8.585940e-02   6.388522e+01   4.831616e-01
  8.615830e-02   6.509109e+01   4.877003e-01
  8.645720e-02   6.395162e+01   4.881661e-01
  8.675620e-02   6.433770e+01   4.920746e-01
  8.705510e-02   6.411937e+01   4.902614e-01
  8.735400e-02   6.563775e+01   4.985162e-01
  8.765290e-02   6.417641e+01   4.934312e-01
  8.795180e-02   6.376881e+01   4.958688e-01
  8.825080e-02   6.439588e+01   4.937777e-01
  8.854970e-02   6.422864e+01   4.997014e-01
  8.884860e-02   6.413126e+01   4.972760e-01
  8.914750e-02   6.499357e+01   5.068659e-01
  8.944640e-02   6.461067e+01   5.017028e-01
  8.974530e-02   6.502790e+01   4.992113e-01
  9.004430e-02   6.483801e+01   4.964678e-01
  9.034320e-02   6.394893e+01   4.756310e-01
  9.064210e-02   6.442179e+01   4.764931e-01
  9.094100e-02   6.399662e+01   4.650273e-01
  9.123990e-02   6.389974e+01   4.634311e-01
  9.153890e-02   6.416928e+01   4.669111e-01
  9.183780e-02   6.422199e+01   4.637723e-01
  9.213670e-02   6.399173e+01   4.613043e-01
  9.243560e-02   6.506082e+01   4.639161e-01
  9.273450e-02   6.322713e+01   4.533721e-01
  9.303350e-02   6.406474e+01   4.623836e-01
  9.333240e-02   6.457393e+01   4.538914e-01
  9.363130e-02   6.391050e+01   4.550317e-01
  9.393020e-02   6.415943e+01   4.535850e-01
  9.422910e-02   6.475275e+01   4.568444e-01
  9.452800e-02   6.415996e+01   4.559189e-01
  9.482700e-02   6.351677e+01   4.434581e-01
  9.512590e-02   6.403746e+01   4.535395e-01
  9.542480e-02   6.383158e+01   4.478775e-01
  9.572370e-02   6.380330e+01   4.477783e-01
  9.602260e-02   6.460014e+01   4.528356e-01
  9.632160e-02   6.415411e+01   4.434981e-01
  9.662050e-02   6.449267e+01   4.472192e-01
  9.691940e-02   6.372358e+01   4.445446e-01
  9.721830e-02   6.353480e+01   4.413523e-01
  9.751720e-02   6.428151e+01   4.461198e-01
  9.781610e-02   6.404133e+01   4.409623e-01
  9.811510e-02   6.462208e+01   4.473000e-01
  9.841400e-02   6.400620e+01   4.380289e-01
  9.871290e-02   6.438487e+01   4.424999e-01
  9.901180e-02   6.466737e+01   4.445464e-01
  9.931070e-02   6.379287e+01   4.376464e-01
  9.960970e-02   6.356897e+01   4.400422e-01
  9.990860e-02   6.455299e+01   4.360992e-01
  1.002070e-01   6.474765e+01   4.409093e-01
  1.005060e-01   6.406655e+01   4.361601e-01
  1.008050e-01   6.372381e+01   4.374094e-01
  1.011040e-01   6.423655e+01   4.330040e-01
  1.014030e-01   6.344230e+01   4.323312e-01
  1.017020e-01   6.435733e+01   4.395783e-01
  1.020010e-01   6.457804e+01   4.355038e-01
  1.023000e-01   6.414595e+01   4.320303e-01
  1.025990e-01   6.416895e+01   4.311109e-01
  1.028980e-01   6.536320e+01   4.367848e-01
  1.031970e-01   6.479860e+01   4.372698e-01
  1.034960e-01   6.383226e+01   4.260695e-01
  1.037950e-01   6.462368e+01   4.326358e-01
  1.040930e-01   6.392014e+01   4.266846e-01
  1.043920e-01   6.372232e+01   4.299383e-01
  1.046910e-01   6.419777e+01   4.308770e-01
  1.049900e-01   6.376479e+01   4.236138e-01
  1.052890e-01   6.393359e+01   4.276997e-01
  1.055880e-01   6.392071e+01   4.260434e-01
  1.058870e-01   6.388781e+01   4.275465e-01
  1.061860e-01   6.417547e+01   4.243429e-01
  1.064850e-01   6.430231e+01   4.253956e-01
  1.067840e-01   6.425032e+01   4.274624e-01
  1.070830e-01   6.408574e+01   4.234166e-01
  1.073820e-01   6.375546e+01   4.207662e-01
  1.076800e-01   6.487343e+01   4.241271e-01
  1.079790e-01   6.480751e+01   4.257942e-01
  1.082780e-01   6.427748e+01   4.259497e-01
  1.085770e-01   6.418658e+01   4.166993e-01
  1.088760e-01   6.453362e+01   4.236383e-01
  1.091750e-01   6.335446e+01   4.182109e-01
  1.094740e-01   6.439096e+01   4.225470e-01
  1.097730e-01   6.412457e+01   4.192133e-01
  1.100720e-01   6.430717e+01   4.158989e-01
  1.103710e-01   6.475974e+01   4.237553e-01
  1.106700e-01   6.412967e+01   4.156211e-01
  1.109690e-01   6.435731e+01   4.221264e-01
  1.112670e-01   6.366211e+01   4.123398e-01
  1.115660e-01   6.448416e+01   4.161741e-01
  1.118650e-01   6.492638e+01   4.215199e-01
  1.121640e-01   6.402834e+01   4.126483e-01
  1.124630e-01   6.440232e+01   4.150241e-01
  1.127620e-01   6.353578e+01   4.122225e-01
  1.130610e-01   6.436149e+01   4.143052e-01
  1.133600e-01   6.489672e+01   4.208133e-01
  1.136590e-01   6.457821e+01   4.095357e-01
  1.139580e-01   6.481188e+01   4.148730e-01
  1.142570e-01   6.395962e+01   4.118463e-01
  1.145560e-01   6.414004e+01   4.130081e-01
  1.148550e-01   6.396532e+01   4.112866e-01
  1.151530e-01   6.451511e+01   4.076545e-01
  1.154520e-01   6.417150e+01   4.116604e-01
  1.157510e-01   6.433542e+01   4.076437e-01
  1.160500e-01   6.451293e+01   4.144993e-01
  1.163490e-01   6.429668e+01   4.075209e-01
  1.166480e-01   6.479687e+01   4.119342e-01
  1.169470e-01   6.409000e+01   4.074239e-01
  1.172460e-01   6.405358e+01   4.078688e-01
  1.175450e-01   6.368912e+01   4.033866e-01
  1.178440e-01   6.475197e+01   4.067386e-01
  1.181430e-01   6.444010e+01   4.088161e-01
  1.184420e-01   6.505474e+01   4.085196e-01
  1.187400e-01   6.449797e+01   4.053911e-01
  1.190390e-01   6.416903e+01   4.035389e-01
  1.193380e-01   6.443803e+01   4.043838e-01
  1.196370e-01   6.414917e+01   4.056663e-01
  1.199360e-01   6.445758e+01   4.025533e-01
  1.202350e-01   6.420763e+01   4.047512e-01
  1.205340e-01   6.493242e+01   4.045732e-01
  1.208330e-01   6.448373e+01   4.018321e-01
  1.211320e-01   6.473664e+01   4.058663e-01
  1.214310e-01   6.475305e+01   3.992389e-01
  1.217300e-01   6.481172e+01   4.050100e-01
  1.220290e-01   6.413578e+01   4.015472e-01
  1.223270e-01   6.430164e+01   3.994122e-01
  1.226260e-01   6.403142e+01   3.980486e-01
  1.229250e-01   6.423088e+01   3.971078e-01
  1.232240e-01   6.454325e+01   4.017509e-01
  1.235230e-01   6.413801e+01   3.996933e-01
  1.238220e-01   6.404201e+01   3.960082e-01
  1.241210e-01   6.511999e+01   4.008922e-01
  1.244200e-01   6.466554e+01   3.958802e-01
  1.247190e-01   6.513276e+01   4.019852e-01
  1.250180e-01   6.497223e+01   3.965630e-01
  1.253170e-01   6.477632e+01   3.967294e-01
  1.256160e-01   6.470874e+01   3.991022e-01
  1.259140e-01   6.389215e+01   3.937588e-01
  1.262130e-01   6.463472e+01   3.960404e-01
  1.265120e-01   6.435937e+01   3.924279e-01
  1.268110e-01   6.430749e+01   3.930185e-01
  1.271100e-01   6.430133e+01   3.965517e-01
  1.274090e-01   6.475507e+01   3.946353e-01
  1.277080e-01   6.484657e+01   3.936607e-01
  1.280070e-01   6.434797e+01   3.909077e-01
  1.283060e-01   6.369178e+01   3.903873e-01
  1.286050e-01   6.447213e+01   3.955420e-01
  1.289040e-01   6.479910e+01   3.895862e-01
  1.292030e-01   6.481670e+01   3.945715e-01
  1.295020e-01   6.448287e+01   3.898471e-01
  1.298000e-01   6.448429e+01   3.905844e-01
  1.300990e-01   6.481374e+01   3.891471e-01
  1.303980e-01   6.511656e+01   3.907822e-01
  1.306970e-01   6.468426e+01   3.924224e-01
  1.309960e-01   6.419993e+01   3.887479e-01
  1.312950e-01   6.490043e+01   3.906193e-01
  1.315940e-01   6.477956e+01   3.859483e-01
  1.318930e-01   6.511156e+01   3.897988e-01
  1.321920e-01   6.424797e+01   3.869657e-01
  1.324910e-01   6.469135e+01   3.892622e-01
  1.327900e-01   6.440231e+01   3.862385e-01
  1.330890e-01   6.401570e+01   3.846053e-01
  1.333870e-01   6.519513e+01   3.878945e-01
  1.336860e-01   6.454732e+01   3.852559e-01
  1.339850e-01   6.424281e+01   3.829476e-01
  1.342840e-01   6.450423e+01   3.865440e-01
  1.345830e-01   6.455881e+01   3.852902e-01
  1.348820e-01   6.459790e+01   3.854068e-01
  1.351810e-01   6.500941e+01   3.817748e-01
  1.354800e-01   6.516329e+01   3.866185e-01
  1.357790e-01   6.503729e+01   3.839164e-01
  1.360780e-01   6.494919e+01   3.852804e-01
  1.363770e-01   6.468724e+01   3.840375e-01
  1.366760e-01   6.472818e+01   3.862666e-01
  1.369740e-01   6.465920e+01   3.997330e-01
  1.372730e-01   6.468502e+01   4.019254e-01
  1.375720e-01   6.463377e+01   4.111300e-01
  1.378710e-01   6.410549e+01   4.111608e-01
  1.381700e-01   6.400973e+01   4.125883e-01
  1.384690e-01   6.419070e+01   4.203469e-01
  1.387680e-01   6.426699e+01   4.091116e-01
  1.390670e-01   6.456783e+01   3.984075e-01
  1.393660e-01   6.471052e+01   3.980697e-01
  1.396650e-01   6.456683e+01   3.948174e-01
  1.399640e-01   6.429013e+01   3.949833e-01
  1.402630e-01   6.415235e+01   3.864389e-01
  1.405620e-01   6.416526e+01   3.908449e-01
  1.408600e-01   6.416254e+01   3.896087e-01
  1.411590e-01   6.451472e+01   3.916606e-01
  1.414580e-01   6.538819e+01   3.948012e-01
  1.417570e-01   6.486738e+01   3.857397e-01
  1.420560e-01   6.474212e+01   3.898996e-01
  1.423550e-01   6.445327e+01   3.863913e-01
  1.426540e-01   6.398303e+01   3.814804e-01
  1.429530e-01   6.477361e+01   3.829073e-01
  1.432520e-01   6.418390e+01   3.782204e-01
  1.435510e-01   6.589418e+01   3.859736e-01
  1.438500e-01   6.478532e+01   3.786479e-01
  1.441490e-01   6.485705e+01   3.779713e-01
  1.444470e-01   6.480432e+01   3.802688e-01
  1.447460e-01   6.402719e+01   3.742361e-01
  1.450450e-01   6.492259e+01   3.806156e-01
  1.453440e-01   6.443463e+01   3.732661e-01
  1.456430e-01   6.485131e+01   3.781755e-01
  1.459420e-01   6.362905e+01   3.739393e-01
  1.462410e-01   6.602414e+01   3.791486e-01
  1.465400e-01   6.423748e+01   3.752858e-01
  1.468390e-01   6.552548e+01   3.742725e-01
  1.471380e-01   6.503786e+01   3.758723e-01
  1.474370e-01   6.463128e+01   3.753448e-01
  1.477360e-01   6.498804e+01   3.752962e-01
  1.480340e-01   6.503070e+01   3.718044e-01
  1.483330e-01   6.501532e+01   3.802130e-01
  1.486320e-01   6.540019e+01   3.909037e-01
  1.489310e-01   6.506503e+01   3.916029e-01
  1.492300e-01   6.512142e+01   3.912838e-01
  1.495290e-01   6.502947e+01   3.934681e-01
  1.498280e-01   6.507282e+01   3.981497e-01
  1.501270e-01   6.605013e+01   4.026923e-01
  1.504260e-01   6.570450e+01   3.962562e-01
  1.507250e-01   6.456351e+01   3.986541e-01
  1.510240e-01   6.504110e+01   3.990852e-01
  1.513230e-01   6.507100e+01   4.044643e-01
  1.516210e-01   6.467920e+01   3.990111e-01
  1.519200e-01   6.558997e+01   4.018106e-01
  1.522190e-01   6.539487e+01   4.082001e-01
  1.525180e-01   6.494642e+01   4.019389e-01
  1.528170e-01   6.525018e+01   4.083003e-01
  1.531160e-01   6.578248e+01   4.066695e-01
  1.534150e-01   6.523896e+01   3.991737e-01
  1.537140e-01   6.532582e+01   3.926324e-01
  1.540130e-01   6.546863e+01   3.865838e-01
  1.543120e-01   6.550685e+01   3.869309e-01
  1.546110e-01   6.556062e+01   3.845346e-01
  1.549100e-01   6.541558e+01   3.843390e-01
  1.552090e-01   6.419030e+01   3.827910e-01
  1.555070e-01   6.601106e+01   3.788924e-01
  1.558060e-01   6.499386e+01   3.812760e-01
  1.561050e-01   6.529426e+01   3.783601e-01
  1.564040e-01   6.525536e+01   3.797962e-01
  1.567030e-01   6.524776e+01   3.777863e-01
  1.570020e-01   6.501301e+01   3.751527e-01
  1.573010e-01   6.477854e+01   3.779633e-01
  1.576000e-01   6.561527e+01   3.745288e-01
  1.578990e-01   6.506061e+01   3.748599e-01
  1.581980e-01   6.532591e+01   3.739141e-01
  1.584970e-01   6.484566e+01   3.723259e-01
  1.587960e-01   6.472865e+01   3.754105e-01
  1.590940e-01   6.507523e+01   3.710958e-01
  1.593930e-01   6.520119e+01   3.702104e-01
  1.596920e-01   6.494520e+01   3.705170e-01
  1.599910e-01   6.468829e+01   3.714529e-01
  1.602900e-01   6.514761e+01   3.721384e-01
  1.605890e-01   6.522418e+01   3.668160e-01
  1.608880e-01   6.450948e+01   3.672194e-01
  1.611870e-01   6.492304e+01   3.673778e-01
  1.614860e-01   6.517069e+01   3.684843e-01
  1.617850e-01   6.459947e+01   3.636652e-01
  1.620840e-01   6.520137e+01   3.653555e-01
  1.623830e-01   6.506019e+01   3.665552e-01
  1.626810e-01   6.489376e+01   3.639004e-01
  1.629800e-01   6.452758e+01   3.590077e-01
  1.632790e-01   6.466494e+01   3.605372e-01
  1.635780e-01   6.558499e+01   3.642599e-01
  1.638770e-01   6.470043e+01   3.641470e-01
  1.641760e-01   6.506408e+01   3.633958e-01
  1.644750e-01   6.427586e+01   3.604128e-01
  1.647740e-01   6.473731e+01   3.613172e-01
  1.650730e-01   6.462014e+01   3.623490e-01
  1.653720e-01   6.489681e+01   3.627332e-01
  1.656710e-01   6.547869e+01   3.622199e-01
  1.659700e-01   6.500340e+01   3.624468e-01
  1.662680e-01   6.496464e+01   3.609871e-01
  1.665670e-01   6.472118e+01   3.612721e-01
  1.668660e-01   6.481050e+01   3.580909e-01
  1.671650e-01   6.505089e+01   3.616115e-01
  1.674640e-01   6.541319e+01   3.618464e-01
  1.677630e-01   6.424281e+01   3.567064e-01
  1.680620e-01   6.427662e+01   3.590705e-01
  1.683610e-01   6.473210e+01   3.547244e-01
  1.686600e-01   6.461946e+01   3.592632e-01
  1.689590e-01   6.512627e+01   3.570936e-01
  1.692580e-01   6.428612e+01   3.545987e-01
  1.695570e-01   6.440500e+01   3.594288e-01
  1.698560e-01   6.446894e+01   3.536382e-01
  1.701540e-01   6.520753e+01   3.584346e-01
  1.704530e-01   6.461972e+01   3.538695e-01
  1.707520e-01   6.521966e+01   3.556913e-01
  1.710510e-01   6.493453e+01   3.578706e-01
  1.713500e-01   6.544637e+01   3.557604e-01
  1.716490e-01   6.475431e+01   3.566283e-01
  1.719480e-01   6.529538e+01   3.524695e-01
  1.722470e-01   6.461903e+01   3.529619e-01
  1.725460e-01   6.450897e+01   3.542952e-01
  1.728450e-01   6.511233e+01   3.535843e-01
  1.731440e-01   6.412161e+01   3.514212e-01
  1.734430e-01   6.553031e+01   3.520389e-01
  1.737410e-01   6.497852e+01   3.541235e-01
  1.740400e-01   6.441565e+01   3.518668e-01
  1.743390e-01   6.522618e+01   3.515738e-01
  1.746380e-01   6.490364e+01   3.523004e-01
  1.749370e-01   6.460263e+01   3.491881e-01
  1.752360e-01   6.544674e+01   3.537713e-01
  1.755350e-01   6.467892e+01   3.508017e-01
  1.758340e-01   6.463044e+01   3.459886e-01
  1.761330e-01   6.469712e+01   3.517394e-01
  1.764320e-01   6.516618e+01   3.481042e-01
  1.767310e-01   6.550750e+01   3.533983e-01
  1.770300e-01   6.465698e+01   3.474274e-01
  1.773280e-01   6.397828e+01   3.469761e-01
  1.776270e-01   6.465005e+01   3.475809e-01
  1.779260e-01   6.448968e+01   3.456116e-01
  1.782250e-01   6.469900e+01   3.489249e-01
  1.785240e-01   6.456612e+01   3.453079e-01
  1.788230e-01   6.492873e+01   3.479846e-01
  1.791220e-01   6.442238e+01   3.471404e-01
  1.794210e-01   6.438352e+01   3.438106e-01
  1.797200e-01   6.498236e+01   3.469293e-01
  1.800190e-01   6.462519e+01   3.436198e-01
  1.803180e-01   6.444010e+01   3.466727e-01
  1.806170e-01   6.415948e+01   3.430449e-01
  1.809160e-01   6.422688e+01   3.425592e-01
  1.812140e-01   6.407141e+01   3.429762e-01
  1.815130e-01   6.428203e+01   3.430388e-01
  1.818120e-01   6.341627e+01   3.420519e-01
  1.821110e-01   6.431723e+01   3.404983e-01
  1.824100e-01   6.471896e+01   3.440357e-01
  1.827090e-01   6.411359e+01   3.417606e-01
  1.830080e-01   6.469895e+01   3.434831e-01
  1.833070e-01   6.437055e+01   3.401519e-01
  1.836060e-01   6.442655e+01   3.394918e-01
  1.839050e-01   6.412826e+01   3.426283e-01
  1.842040e-01   6.500137e+01   3.421409e-01
  1.845030e-01   6.443612e+01   3.398395e-01
  1.848010e-01   6.392881e+01   3.402828e-01
  1.851000e-01   6.449404e+01   3.371204e-01
  1.853990e-01   6.497195e+01   3.433778e-01
  1.856980e-01   6.454105e+01   3.397933e-01
  1.859970e-01   6.408860e+01   3.373224e-01
  1.862960e-01   6.400069e+01   3.385285e-01
  1.865950e-01   6.437394e+01   3.377546e-01
  1.868940e-01   6.477350e+01   3.426882e-01
  1.871930e-01   6.408727e+01   3.337245e-01
  1.874920e-01   6.406740e+01   3.367913e-01
  1.877910e-01   6.378974e+01   3.359030e-01
  1.880900e-01   6.410105e+01   3.367217e-01
  1.883880e-01   6.346651e+01   3.367931e-01
  1.886870e-01   6.424256e+01   3.327514e-01
  1.889860e-01   6.426317e+01   3.384195e-01
  1.892850e-01   6.382196e+01   3.347341e-01
  1.895840e-01   6.425813e+01   3.347868e-01
  1.898830e-01   6.411862e+01   3.348882e-01
  1.901820e-01   6.391957e+01   3.340582e-01
  1.904810e-01   6.384998e+01   3.337218e-01
  1.907800e-01   6.392235e+01   3.331413e-01
  1.910790e-01   6.411331e+01   3.330259e-01
  1.913780e-01   6.439017e+01   3.348210e-01
  1.916770e-01   6.423858e+01   3.342723e-01
  1.919750e-01   6.447160e+01   3.356530e-01
  1.922740e-01   6.371837e+01   3.300363e-01
  1.925730e-01   6.407035e+01   3.316992e-01
  1.928720e-01   6.314207e+01   3.300399e-01
  1.931710e-01   6.447346e+01   3.341132e-01
  1.934700e-01   6.420420e+01   3.318944e-01
  1.937690e-01   6.432825e+01   3.313117e-01
  1.940680e-01   6.376483e+01   3.316634e-01
  1.943670e-01   6.406891e+01   3.304937e-01
  1.946660e-01   6.350243e+01   3.296260e-01
  1.949650e-01   6.361140e+01   3.278328e-01
  1.952640e-01   6.360009e+01   3.292823e-01
  1.955630e-01   6.443097e+01   3.326314e-01
  1.958610e-01   6.348130e+01   3.270581e-01
  1.961600e-01   6.362230e+01   3.287459e-01
  1.964590e-01   6.392126e+01   3.280430e-01
  1.967580e-01   6.396991e+01   3.303877e-01
  1.970570e-01   6.402395e+01   3.283064e-01
  1.973560e-01   6.455785e+01   3.279204e-01
  1.976550e-01   6.364564e+01   3.283627e-01
  1.979540e-01   6.396450e+01   3.268433e-01
  1.982530e-01   6.418240e+01   3.291535e-01
  1.985520e-01   6.353296e+01   3.254508e-01
  1.988510e-01   6.333889e+01   3.250971e-01
  1.991500e-01   6.361941e+01   3.280005e-01
  1.994480e-01   6.351165e+01   3.243939e-01
  1.997470e-01   6.319469e+01   3.254476e-01
  2.000460e-01   6.353035e+01   3.224642e-01
  2.003450e-01   6.307241e+01   3.235546e-01
  2.006440e-01   6.406592e+01   3.288547e-01
  2.009430e-01   6.354508e+01   3.225016e-01
  2.012420e-01   6.383924e+01   3.265231e-01
  2.015410e-01   6.393151e+01   3.233404e-01
  2.018400e-01   6.350042e+01   3.229494e-01
  2.021390e-01   6.271505e+01   3.219290e-01
  2.024380e-01   6.361269e+01   3.193635e-01
  2.027370e-01   6.313228e+01   3.231398e-01
  2.030350e-01   6.418601e+01   3.227262e-01
  2.033340e-01   6.343123e+01   3.216546e-01
  2.036330e-01   6.351066e+01   3.193790e-01
  2.039320e-01   6.340589e+01   3.199341e-01
  2.042310e-01   6.365895e+01   3.236343e-01
  2.045300e-01   6.296242e+01   3.171880e-01
  2.048290e-01   6.355791e+01   3.197703e-01
  2.051280e-01   6.297520e+01   3.178944e-01
  2.054270e-01   6.347961e+01   3.186231e-01
  2.057260e-01   6.387284e+01   3.230519e-01
  2.060250e-01   6.341480e+01   3.179216e-01
  2.063240e-01   6.348771e+01   3.206900e-01
  2.066230e-01   6.299511e+01   3.180801e-01
  2.069210e-01   6.311438e+01   3.196085e-01
  2.072200e-01   6.300581e+01   3.186504e-01
  2.075190e-01   6.310029e+01   3.164642e-01
  2.078180e-01   6.354569e+01   3.200127e-01
  2.081170e-01   6.302817e+01   3.170850e-01
  2.084160e-01   6.310639e+01   3.193143e-01
  2.087150e-01   6.313138e+01   3.158781e-01
  2.090140e-01   6.368380e+01   3.187299e-01
  2.093130e-01   6.316616e+01   3.172977e-01
  2.096120e-01   6.309626e+01   3.165873e-01
  2.099110e-01   6.286160e+01   3.145440e-01
  2.102100e-01   6.240383e+01   3.149781e-01
  2.105080e-01   6.376924e+01   3.200285e-01
  2.108070e-01   6.296514e+01   3.150660e-01
  2.111060e-01   6.301947e+01   3.144143e-01
  2.114050e-01   6.296957e+01   3.146827e-01
  2.117040e-01   6.269965e+01   3.189676e-01
  2.120030e-01   6.311990e+01   3.259802e-01
  2.123020e-01   6.335494e+01   3.289446e-01
  2.126010e-01   6.257046e+01   3.242689e-01
  2.129000e-01   6.276768e+01   3.280113e-01
  2.131990e-01   6.298134e+01   3.314440e-01
  2.134980e-01   6.338251e+01   3.345154e-01
  2.137970e-01   6.317927e+01   3.315047e-01
  2.140950e-01   6.287514e+01   3.325517e-01
  2.143940e-01   6.229170e+01   3.322472e-01
  2.146930e-01   6.283690e+01   3.340121e-01
  2.149920e-01   6.240581e+01   3.331783e-01
  2.152910e-01   6.335534e+01   3.361795e-01
  2.155900e-01   6.310093e+01   3.383975e-01
  2.158890e-01   6.265450e+01   3.371984e-01
  2.161880e-01   6.273356e+01   3.359591e-01
  2.164870e-01   6.321975e+01   3.385531e-01
  2.167860e-01   6.231163e+01   3.298297e-01
  2.170850e-01   6.271073e+01   3.283105e-01
  2.173840e-01   6.242160e+01   3.244618e-01
  2.176820e-01   6.264383e+01   3.235949e-01
  2.179810e-01   6.307537e+01   3.257198e-01
  2.182800e-01   6.244047e+01   3.198251e-01
  2.185790e-01   6.255670e+01   3.216633e-01
  2.188780e-01   6.270652e+01   3.185741e-01
  2.191770e-01   6.229637e+01   3.195947e-01
  2.194760e-01   6.278133e+01   3.216765e-01
  2.197750e-01   6.291896e+01   3.188397e-01
  2.200740e-01   6.300584e+01   3.170288e-01
  2.203730e-01   6.263228e+01   3.178403e-01
  2.206720e-01   6.221618e+01   3.158385e-01
  2.209710e-01   6.178534e+01   3.169063e-01
  2.212700e-01   6.183379e+01   3.126150e-01
  2.215680e-01   6.242852e+01   3.169165e-01
  2.218670e-01   6.292419e+01   3.139154e-01
  2.221660e-01   6.237305e+01   3.159679e-01
  2.224650e-01   6.281015e+01   3.145465e-01
  2.227640e-01   6.197255e+01   3.121815e-01
  2.230630e-01   6.230485e+01   3.139351e-01
  2.233620e-01   6.217380e+01   3.128185e-01
  2.236610e-01   6.218167e+01   3.128383e-01
  2.239600e-01   6.191961e+01   3.085929e-01
  2.242590e-01   6.301006e+01   3.143908e-01
  2.245580e-01   6.173132e+01   3.102821e-01
  2.248570e-01   6.237091e+01   3.137070e-01
  2.251550e-01   6.205146e+01   3.093000e-01
  2.254540e-01   6.229980e+01   3.101720e-01
  2.257530e-01   6.274609e+01   3.136011e-01
  2.260520e-01   6.252997e+01   3.092286e-01
  2.263510e-01   6.199325e+01   3.089024e-01
  2.266500e-01   6.229949e+01   3.095381e-01
  2.269490e-01   6.248324e+01   3.086129e-01
  2.272480e-01   6.203512e+01   3.100206e-01
  2.275470e-01   6.191638e+01   3.056081e-01
  2.278460e-01   6.241084e+01   3.103212e-01
  2.281450e-01   6.241357e+01   3.075717e-01
  2.284440e-01   6.233126e+01   3.088621e-01
  2.287420e-01   6.219796e+01   3.094120e-01
  2.290410e-01   6.254202e+01   3.041221e-01
  2.293400e-01   6.208987e+01   3.077643e-01
  2.296390e-01   6.187510e+01   3.057509e-01
  2.299380e-01   6.199372e+01   3.065355e-01
  2.302370e-01   6.236601e+01   3.068385e-01
  2.305360e-01   6.186635e+01   3.036680e-01
  2.308350e-01   6.179337e+01   3.077765e-01
  2.311340e-01   6.212662e+01   3.028729e-01
  2.314330e-01   6.215670e+01   3.051042e-01
  2.317320e-01   6.201594e+01   3.058537e-01
  2.320310e-01   6.187977e+01   3.023891e-01
  2.323290e-01   6.197871e+01   3.073643e-01
  2.326280e-01   6.179607e+01   3.014765e-01
  2.329270e-01   6.227718e+01   3.031211e-01
  2.332260e-01   6.194535e+01   3.038619e-01
  2.335250e-01   6.143337e+01   3.018884e-01
  2.338240e-01   6.194148e+01   3.043339e-01
  2.341230e-01   6.172907e+01   2.993349e-01
  2.344220e-01   6.178565e+01   3.025148e-01
  2.347210e-01   6.173123e+01   3.022629e-01
  2.350200e-01   6.185167e+01   3.017298e-01
  2.353190e-01   6.121786e+01   3.005320e-01
  2.356180e-01   6.187347e+01   2.987662e-01
  2.359170e-01   6.119520e+01   3.014213e-01
  2.362150e-01   6.152669e+01   3.002338e-01
  2.365140e-01   6.157917e+01   2.980549e-01
  2.368130e-01   6.174645e+01   3.007695e-01
  2.371120e-01   6.074058e+01   2.969286e-01
  2.374110e-01   6.174862e+01   3.019502e-01
  2.377100e-01   6.138794e+01   2.974779e-01
  2.380090e-01   6.099030e+01   2.978825e-01
  2.383080e-01   6.176449e+01   2.978202e-01
  2.386070e-01   6.149538e+01   2.987678e-01
  2.389060e-01   6.138989e+01   2.981673e-01
  2.392050e-01   6.138155e+01   2.965569e-01
  2.395040e-01   6.155147e+01   2.990191e-01
  2.398020e-01   6.112222e+01   2.959298e-01
  2.401010e-01   6.135881e+01   2.982064e-01
  2.404000e-01   6.151303e+01   2.957528e-01
  2.406990e-01   6.129493e+01   2.969122e-01
  2.409980e-01   6.195119e+01   2.974781e-01
  2.412970e-01   6.148205e+01   2.959016e-01
  2.415960e-01   6.156208e+01   2.969927e-01
  2.418950e-01   6.171119e+01   2.956719e-01
  2.421940e-01   6.143124e+01   2.962271e-01
  2.424930e-01   6.170235e+01   2.977838e-01
  2.427920e-01   6.144512e+01   2.933852e-01
  2.430910e-01   6.161774e+01   2.957815e-01
  2.433890e-01   6.109014e+01   2.935195e-01
  2.436880e-01   6.072019e+01   2.951793e-01
  2.439870e-01   6.116215e+01   2.927089e-01
  2.442860e-01   6.130704e+01   2.925126e-01
  2.445850e-01   6.159832e+01   2.949585e-01
  2.448840e-01   6.093694e+01   2.929322e-01
  2.451830e-01   6.124923e+01   2.952293e-01
  2.454820e-01   6.117909e+01   2.915605e-01
  2.457810e-01   6.139610e+01   2.932682e-01
  2.460800e-01   6.142794e+01   2.936717e-01
  2.463790e-01   6.096325e+01   2.915834e-01
  2.466780e-01   6.091335e+01   2.918962e-01
  2.469770e-01   6.087519e+01   2.909426e-01
  2.472750e-01   6.091432e+01   2.917903e-01
  2.475740e-01   6.111941e+01   2.932610e-01
  2.478730e-01   6.082343e+01   2.878621e-01
  2.481720e-01   6.157879e+01   2.926192e-01
  2.484710e-01   6.093170e+01   2.892700e-01
  2.487700e-01   6.109464e+01   2.927649e-01
  2.490690e-01   6.101942e+01   2.915022e-01
  2.493680e-01   6.089508e+01   2.882399e-01
  2.496670e-01   6.130716e+01   2.931646e-01
  2.499660e-01   6.043594e+01   2.880908e-01
  2.502650e-01   6.120432e+01   2.911917e-01
  2.505640e-01   6.091806e+01   2.875670e-01
  2.508620e-01   6.080296e+01   2.886491e-01
  2.511610e-01   6.100271e+01   2.914622e-01
  2.514600e-01   6.044332e+01   2.869612e-01
  2.517590e-01   6.034658e+01   2.865245e-01
  2.520580e-01   6.112486e+01   2.888878e-01
  2.523570e-01   6.082965e+01   2.885029e-01
  2.526560e-01   6.010446e+01   2.876141e-01
  2.529550e-01   6.108751e+01   2.866284e-01
  2.532540e-01   6.088941e+01   2.860613e-01
  2.535530e-01   6.073698e+01   2.854996e-01
  2.538520e-01   6.127983e+01   2.881086e-01
  2.541510e-01   6.062250e+01   2.850276e-01
  2.544490e-01   6.097590e+01   2.866734e-01
  2.547480e-01   6.037758e+01   2.855698e-01
  2.550470e-01   6.094555e+01   2.851787e-01
  2.553460e-01   6.072246e+01   2.850600e-01
  2.556450e-01   6.046873e+01   2.821701e-01
  2.559440e-01   6.017982e+01   2.843896e-01
  2.562430e-01   6.032078e+01   2.860508e-01
  2.565420e-01   6.105929e+01   2.852428e-01
  2.568410e-01   6.088430e+01   2.840320e-01
  2.571400e-01   6.036629e+01   2.832195e-01
  2.574390e-01   6.022377e+01   2.850017e-01
  2.577380e-01   6.072140e+01   2.851587e-01
  2.580360e-01   6.074110e+01   2.832007e-01
  2.583350e-01   6.097946e+01   2.862728e-01
  2.586340e-01   6.059740e+01   2.822731e-01
  2.589330e-01   6.097943e+01   2.859671e-01
  2.592320e-01   6.062107e+01   2.823282e-01
  2.595310e-01   6.040326e+01   2.828084e-01
  2.598300e-01   6.030485e+01   2.844822e-01
  2.601290e-01   6.068580e+01   2.810130e-01
  2.604280e-01   6.050908e+01   2.840551e-01
  2.607270e-01   6.065002e+01   2.806398e-01
  2.610260e-01   6.044813e+01   2.827149e-01
  2.613250e-01   5.998120e+01   2.822152e-01
  2.616240e-01   6.043998e+01   2.823990e-01
  2.619220e-01   5.991321e+01   2.812641e-01
  2.622210e-01   6.053247e+01   2.798862e-01
  2.625200e-01   6.073670e+01   2.821060e-01
  2.628190e-01   6.040898e+01   2.810510e-01
  2.631180e-01   6.030090e+01   2.790632e-01
  2.634170e-01   6.071205e+01   2.836299e-01
  2.637160e-01   6.021437e+01   2.788629e-01
  2.640150e-01   5.953386e+01   2.799804e-01
  2.643140e-01   6.100292e+01   2.802992e-01
  2.646130e-01   6.050495e+01   2.795349e-01
  2.649120e-01   5.990295e+01   2.811416e-01
  2.652110e-01   6.053567e+01   2.794146e-01
  2.655090e-01   6.002194e+01   2.789908e-01
  2.658080e-01   6.026528e+01   2.779357e-01
  2.661070e-01   6.059183e+01   2.799274e-01
  2.664060e-01   5.999118e+01   2.782503e-01
  2.667050e-01   6.004737e+01   2.786669e-01
  2.670040e-01   6.056177e+01   2.796662e-01
  2.673030e-01   6.022282e+01   2.780268e-01
  2.676020e-01   5.965375e+01   2.768044e-01
  2.679010e-01   6.065410e+01   2.790206e-01
  2.682000e-01   6.042745e+01   2.773682e-01
  2.684990e-01   6.064875e+01   2.789134e-01
  2.687980e-01   6.026542e+01   2.776530e-01
  2.690960e-01   6.024678e+01   2.787471e-01
  2.693950e-01   6.061490e+01   2.766794e-01
  2.696940e-01   6.029274e+01   2.763136e-01
  2.699930e-01   6.007043e+01   2.768281e-01
  2.702920e-01   6.044273e+01   2.774033e-01
  2.705910e-01   5.995510e+01   2.767496e-01
  2.708900e-01   5.989429e+01   2.744789e-01
  2.711890e-01   5.987428e+01   2.762824e-01
  2.714880e-01   6.004600e+01   2.756551e-01
  2.717870e-01   6.034214e+01   2.767988e-01
  2.720860e-01   5.989214e+01   2.747491e-01
  2.723850e-01   6.035337e+01   2.751619e-01
  2.726840e-01   6.008414e+01   2.756501e-01
  2.729820e-01   5.996955e+01   2.752026e-01
  2.732810e-01   6.018024e+01   2.747670e-01
  2.735800e-01   6.035461e+01   2.750733e-01
  2.738790e-01   5.986505e+01   2.745035e-01
  2.741780e-01   6.024360e+01   2.758307e-01
  2.744770e-01   5.981764e+01   2.723122e-01
  2.747760e-01   6.005035e+01   2.741968e-01
  2.750750e-01   5.994125e+01   2.770933e-01
  2.753740e-01   5.983460e+01   2.812765e-01
  2.756730e-01   5.976245e+01   2.825971e-01
  2.759720e-01   6.019935e+01   2.823306e-01
  2.762710e-01   5.964633e+01   2.850630e-01
  2.765690e-01   5.995209e+01   2.850727e-01
  2.768680e-01   6.039922e+01   2.888460e-01
  2.771670e-01   5.988469e+01   2.852202e-01
  2.774660e-01   5.979326e+01   2.858273e-01
  2.777650e-01   5.966935e+01   2.890074e-01
  2.780640e-01   6.020674e+01   2.889150e-01
  2.783630e-01   5.980171e+01   2.883660e-01
  2.786620e-01   5.984316e+01   2.901830e-01
  2.789610e-01   6.020610e+01   2.911703e-01
  2.792600e-01   6.007857e+01   2.937274e-01
  2.795590e-01   5.968416e+01   2.870260e-01
  2.798580e-01   5.939999e+01   2.908481e-01
  2.801560e-01   5.981314e+01   2.914180e-01
  2.804550e-01   5.955142e+01   2.916595e-01
  2.807540e-01   5.976621e+01   2.935223e-01
  2.810530e-01   5.998485e+01   2.912881e-01
  2.813520e-01   6.000731e+01   2.952445e-01
  2.816510e-01   5.970374e+01   2.934810e-01
  2.819500e-01   5.943039e+01   2.929205e-01
  2.822490e-01   5.997757e+01   2.942659e-01
  2.825480e-01   5.944899e+01   2.925187e-01
  2.828470e-01   5.979202e+01   2.967794e-01
  2.831460e-01   6.007020e+01   2.959698e-01
  2.834450e-01   5.975423e+01   2.936051e-01
  2.837430e-01   5.964531e+01   2.950353e-01
  2.840420e-01   5.994166e+01   2.973829e-01
  2.843410e-01   6.004591e+01   3.041362e-01
  2.846400e-01   5.973563e+01   3.054782e-01
  2.849390e-01   5.966142e+01   3.131715e-01
  2.852380e-01   5.995191e+01   3.168469e-01
  2.855370e-01   5.994766e+01   3.199769e-01
  2.858360e-01   5.948943e+01   3.207922e-01
  2.861350e-01   6.075959e+01   3.270617e-01
  2.864340e-01   5.972426e+01   3.290605e-01
  2.867330e-01   5.939790e+01   3.272177e-01
  2.870320e-01   5.956121e+01   3.332908e-01
  2.873310e-01   5.957003e+01   3.302268e-01
  2.876290e-01   5.923559e+01   3.345362e-01
  2.879280e-01   5.935196e+01   3.379260e-01
  2.882270e-01   5.963328e+01   3.349867e-01
  2.885260e-01   5.967384e+01   3.391874e-01
  2.888250e-01   5.964269e+01   3.382353e-01
  2.891240e-01   5.916107e+01   3.419487e-01
  2.894230e-01   5.963879e+01   3.464270e-01
  2.897220e-01   5.886201e+01   3.360144e-01
  2.900210e-01   5.904366e+01   3.454323e-01
  2.903200e-01   5.891092e+01   3.430276e-01
  2.906190e-01   5.893311e+01   3.467854e-01
  2.909180e-01   5.881263e+01   3.473718e-01
  2.912160e-01   5.908606e+01   3.444505e-01
  2.915150e-01   5.922288e+01   3.562218e-01
  2.918140e-01   5.965197e+01   3.492722e-01
  2.921130e-01   5.903073e+01   3.506968e-01
  2.924120e-01   5.941754e+01   3.543986e-01
  2.927110e-01   5.868485e+01   3.512237e-01
  2.930100e-01   5.911323e+01   3.616926e-01
  2.933090e-01   5.946500e+01   3.569492e-01
  2.936080e-01   5.876860e+01   3.524580e-01
  2.939070e-01   5.925462e+01   3.596014e-01
  2.942060e-01   5.895959e+01   3.593294e-01
  2.945050e-01   5.920026e+01   3.676113e-01
  2.948030e-01   5.869182e+01   3.564485e-01
  2.951020e-01   5.927045e+01   3.636703e-01
  2.954010e-01   5.901921e+01   3.646289e-01
  2.957000e-01   5.922712e+01   3.670288e-01
  2.959990e-01   5.863531e+01   3.647508e-01
  2.962980e-01   5.908231e+01   3.668011e-01
  2.965970e-01   5.954291e+01   3.718383e-01
  2.968960e-01   5.863938e+01   3.687793e-01
  2.971950e-01   5.953456e+01   3.699940e-01
  2.974940e-01   5.949473e+01   3.685245e-01
  2.977930e-01   5.894674e+01   3.702001e-01
  2.980920e-01   5.879604e+01   3.699548e-01
  2.983900e-01   5.929848e+01   3.745499e-01
  2.986890e-01   5.921731e+01   3.701371e-01
  2.989880e-01   5.827195e+01   3.710611e-01
  2.992870e-01   5.857264e+01   3.729531e-01
  2.995860e-01   5.961407e+01   3.784048e-01
  2.998850e-01   5.888373e+01   3.739422e-01
  3.001840e-01   5.871127e+01   3.757680e-01
  3.004830e-01   5.901176e+01   3.816275e-01
  3.007820e-01   5.890944e+01   3.798081e-01
  3.010810e-01   5.807973e+01   3.744586e-01
  3.013800e-01   5.897639e+01   3.830201e-01
  3.016790e-01   5.906272e+01   3.822930e-01
  3.019780e-01   5.916923e+01   3.846621e-01
  3.022760e-01   5.898917e+01   3.858717e-01
  3.025750e-01   5.855642e+01   3.824114e-01
  3.028740e-01   5.856969e+01   3.878873e-01
  3.031730e-01   5.897571e+01   3.873866e-01
  3.034720e-01   5.911852e+01   3.894352e-01
  3.037710e-01   5.868209e+01   3.877314e-01
  3.040700e-01   5.878518e+01   3.899305e-01
  3.043690e-01   5.856275e+01   3.938110e-01
  3.046680e-01   5.912737e+01   3.943227e-01
  3.049670e-01   5.806925e+01   3.872833e-01
  3.052660e-01   5.882596e+01   3.966496e-01
  3.055650e-01   5.832405e+01   3.935607e-01
  3.058630e-01   5.850064e+01   3.995383e-01
  3.061620e-01   5.876184e+01   3.931019e-01
  3.064610e-01   5.874016e+01   3.980577e-01
  3.067600e-01   5.882418e+01   4.044643e-01
  3.070590e-01   5.903148e+01   3.990436e-01
  3.073580e-01   5.825407e+01   4.024995e-01
  3.076570e-01   5.850249e+01   3.961198e-01
  3.079560e-01   5.853736e+01   4.025873e-01
  3.082550e-01   5.843214e+01   4.022253e-01
  3.085540e-01   5.790135e+01   4.001006e-01
  3.088530e-01   5.869820e+01   4.079610e-01
  3.091520e-01   5.762299e+01   3.982628e-01
  3.094500e-01   5.856937e+01   4.102990e-01
  3.097490e-01   5.853412e+01   4.083125e-01
  3.100480e-01   5.829720e+01   4.044421e-01
  3.103470e-01   5.856418e+01   4.166818e-01
  3.106460e-01   5.918619e+01   4.066075e-01
  3.109450e-01   5.838049e+01   4.157011e-01
  3.112440e-01   5.884923e+01   4.103409e-01
  3.115430e-01   5.900074e+01   4.162730e-01
  3.118420e-01   5.843952e+01   4.188809e-01
  3.121410e-01   5.823620e+01   4.116481e-01
  3.124400e-01   5.896137e+01   4.217556e-01
  3.127390e-01   5.876823e+01   4.151288e-01
  3.130380e-01   5.905759e+01   4.251719e-01
  3.133360e-01   5.887524e+01   4.221234e-01
  3.136350e-01   5.882863e+01   4.212806e-01
  3.139340e-01   5.843910e+01   4.260637e-01
  3.142330e-01   5.697864e+01   4.142724e-01
  3.145320e-01   5.853694e+01   4.303373e-01
  3.148310e-01   5.933247e+01   4.282510e-01
  3.151300e-01   5.819188e+01   4.241147e-01
  3.154290e-01   5.829967e+01   4.294642e-01
  3.157280e-01   5.821115e+01   4.262866e-01
  3.160270e-01   5.813024e+01   4.343402e-01
  3.163260e-01   5.806131e+01   4.257376e-01
  3.166250e-01   5.906165e+01   4.378061e-01
  3.169230e-01   5.807955e+01   4.315589e-01
  3.172220e-01   5.743826e+01   4.339941e-01
  3.175210e-01   5.794741e+01   4.355348e-01
  3.178200e-01   5.842570e+01   4.343228e-01
  3.181190e-01   5.837785e+01   4.421676e-01
  3.184180e-01   5.772027e+01   4.350582e-01
  3.187170e-01   5.746289e+01   4.418393e-01
  3.190160e-01   5.841098e+01   4.442702e-01
  3.193150e-01   5.847448e+01   4.378913e-01
  3.196140e-01   5.793352e+01   4.472864e-01
  3.199130e-01   5.817977e+01   4.418094e-01
  3.202120e-01   5.851391e+01   4.503469e-01
  3.205100e-01   5.767939e+01   4.458962e-01
  3.208090e-01   5.791474e+01   4.435731e-01
  3.211080e-01   5.849358e+01   4.527725e-01
  3.214070e-01   5.884420e+01   4.463148e-01
  3.217060e-01   5.768542e+01   4.492165e-01
  3.220050e-01   5.834447e+01   4.488700e-01
  3.223040e-01   5.848917e+01   4.473825e-01
  3.226030e-01   5.734683e+01   4.542617e-01
  3.229020e-01   5.798434e+01   4.414597e-01
  3.232010e-01   5.751409e+01   4.519152e-01
  3.235000e-01   5.810081e+01   4.491674e-01
  3.237990e-01   5.790877e+01   4.517648e-01
  3.240970e-01   5.812092e+01   4.595150e-01
  3.243960e-01   5.815876e+01   4.502213e-01
  3.246950e-01   5.819524e+01   4.615909e-01
  3.249940e-01   5.895386e+01   4.566775e-01
  3.252930e-01   5.785956e+01   4.598114e-01
  3.255920e-01   5.784150e+01   4.624361e-01
  3.258910e-01   5.800190e+01   4.586026e-01
  3.261900e-01   5.763596e+01   4.643533e-01
  3.264890e-01   5.855384e+01   4.625620e-01
  3.267880e-01   5.815830e+01   4.646127e-01
  3.270870e-01   5.867810e+01   4.746947e-01
  3.273860e-01   5.910378e+01   4.706962e-01
  3.276850e-01   5.864354e+01   4.745548e-01
  3.279830e-01   5.774725e+01   4.638819e-01
  3.282820e-01   5.786181e+01   4.737999e-01
  3.285810e-01   5.752030e+01   4.704675e-01
  3.288800e-01   5.787376e+01   4.753181e-01
  3.291790e-01   5.817887e+01   4.726710e-01
  3.294780e-01   5.850698e+01   4.814126e-01
  3.297770e-01   5.749074e+01   4.797396e-01
  3.300760e-01   5.803992e+01   4.769886e-01
  3.303750e-01   5.850413e+01   4.865387e-01
  3.306740e-01   5.850270e+01   4.798851e-01
  3.309730e-01   5.775363e+01   4.854961e-01
  3.312720e-01   5.758128e+01   4.884859e-01
  3.315700e-01   5.879907e+01   4.846535e-01
  3.318690e-01   5.885557e+01   4.977048e-01
  3.321680e-01   5.813392e+01   4.834432e-01
  3.324670e-01   5.734388e+01   4.923718e-01
  3.327660e-01   5.732271e+01   4.895445e-01
  3.330650e-01   5.707718e+01   4.890374e-01
  3.333640e-01   5.818772e+01   5.016370e-01
  3.336630e-01   5.800180e+01   4.891924e-01
  3.339620e-01   5.833778e+01   5.051884e-01
  3.342610e-01   5.748109e+01   4.946269e-01
  3.345600e-01   5.703086e+01   4.977682e-01
  3.348590e-01   5.788902e+01   5.103970e-01
  3.351570e-01   5.759754e+01   4.934596e-01
  3.354560e-01   5.788997e+01   5.140954e-01
  3.357550e-01   5.763489e+01   4.964100e-01
  3.360540e-01   5.798014e+01   5.126371e-01
  3.363530e-01   5.617124e+01   5.107532e-01
  3.366520e-01   5.797905e+01   5.036328e-01
  3.369510e-01   5.799919e+01   5.255093e-01
  3.372500e-01   5.853407e+01   5.042856e-01
  3.375490e-01   5.789058e+01   5.223854e-01
  3.378480e-01   5.722873e+01   5.168130e-01
  3.381470e-01   5.691895e+01   5.141413e-01
  3.384460e-01   5.725654e+01   5.295406e-01
  3.387450e-01   5.833424e+01   5.129685e-01
  3.390430e-01   5.575168e+01   5.198418e-01
  3.393420e-01   5.679629e+01   5.220123e-01
  3.396410e-01   5.825431e+01   5.293441e-01
  3.399400e-01   5.858912e+01   5.464176e-01
  3.402390e-01   5.843304e+01   5.196564e-01
  3.405380e-01   5.811878e+01   5.413019e-01
  3.408370e-01   5.714879e+01   5.290421e-01
  3.411360e-01   5.756334e+01   5.344392e-01
  3.414350e-01   5.706031e+01   5.392415e-01
  3.417340e-01   5.748649e+01   5.333809e-01
  3.420330e-01   5.815740e+01   5.526782e-01
  3.423320e-01   5.700264e+01   5.318299e-01
  3.426300e-01   5.824202e+01   5.523115e-01
  3.429290e-01   5.792690e+01   5.485345e-01
  3.432280e-01   5.778695e+01   5.456214e-01
  3.435270e-01   5.751427e+01   5.631082e-01
  3.438260e-01   5.717587e+01   5.390593e-01
  3.441250e-01   5.932890e+01   5.686070e-01
  3.444240e-01   5.820259e+01   5.552176e-01
  3.447230e-01   5.706162e+01   5.544407e-01
  3.450220e-01   5.751998e+01   5.681419e-01
  3.453210e-01   5.846212e+01   5.564541e-01
  3.456200e-01   5.747448e+01   5.730567e-01
  3.459190e-01   5.683847e+01   5.565449e-01
  3.462170e-01   5.732474e+01   5.697259e-01
  3.465160e-01   5.767247e+01   5.705952e-01
  3.468150e-01   5.764666e+01   5.696154e-01
  3.471140e-01   5.791196e+01   5.859865e-01
  3.474130e-01   5.773884e+01   5.692217e-01
  3.477120e-01   5.815506e+01   5.872152e-01
  3.480110e-01   5.715776e+01   5.758548e-01
  3.483100e-01   5.712640e+01   5.774764e-01
  3.486090e-01   5.763467e+01   5.949628e-01
  3.489080e-01   5.737741e+01   5.787437e-01
  3.492070e-01   5.684944e+01   5.918606e-01
  3.495060e-01   5.682095e+01   5.804406e-01
  3.498040e-01   5.827225e+01   6.002028e-01
  3.501030e-01   5.860038e+01   6.028795e-01
  3.504020e-01   5.761076e+01   5.967865e-01
  3.507010e-01   5.834137e+01   6.148355e-01
  3.510000e-01   5.732021e+01   5.904595e-01
  3.512990e-01   5.695476e+01   6.074851e-01
  3.515980e-01   5.879836e+01   6.089254e-01
  3.518970e-01   5.735053e+01   6.148976e-01
  3.521960e-01   5.779362e+01   6.260869e-01
  3.524950e-01   5.699338e+01   5.985062e-01
  3.527940e-01   5.838982e+01   6.327313e-01
  3.530930e-01   5.735922e+01   6.106884e-01
  3.533920e-01   5.804163e+01   6.296980e-01
  3.536900e-01   5.796294e+01   6.315635e-01
  3.539890e-01   5.753258e+01   6.257979e-01
  3.542880e-01   5.771588e+01   6.420410e-01
  3.545870e-01   5.748898e+01   6.156393e-01
  3.548860e-01   5.692615e+01   6.340410e-01
  3.551850e-01   5.787293e+01   6.276463e-01
  3.554840e-01   5.770296e+01   6.383524e-01
  3.557830e-01   5.766174e+01   6.405278e-01
  3.560820e-01   5.785400e+01   6.197615e-01
  3.563810e-01   5.816090e+01   6.420840e-01
  3.566800e-01   5.709989e+01   6.212017e-01
  3.569790e-01   5.722809e+01   6.417576e-01
  3.572770e-01   5.616451e+01   6.345563e-01
  3.575760e-01   5.797025e+01   6.182109e-01
  3.578750e-01   5.703738e+01   6.532758e-01
  3.581740e-01   5.766589e+01   6.276565e-01
  3.584730e-01   5.736660e+01   6.551585e-01
  3.587720e-01   5.850932e+01   6.501437e-01
  3.590710e-01   5.699779e+01   6.404651e-01
  3.593700e-01   5.793165e+01   6.704585e-01
  3.596690e-01   5.852979e+01   6.453312e-01
  3.599680e-01   5.531157e+01   6.564738e-01
  3.602670e-01   5.761598e+01   6.527073e-01
  3.605660e-01   5.752040e+01   6.680745e-01
  3.608640e-01   5.754549e+01   6.853568e-01
  3.611630e-01   5.837816e+01   6.544489e-01
  3.614620e-01   5.695468e+01   6.863006e-01
  3.617610e-01   5.637437e+01   6.573405e-01
  3.620600e-01   5.673815e+01   6.820100e-01
  3.623590e-01   5.575326e+01   6.731444e-01
  3.626580e-01   5.692359e+01   6.801728e-01
  3.629570e-01   5.715736e+01   6.999094e-01
  3.632560e-01   5.798800e+01   6.749639e-01
  3.635550e-01   5.836300e+01   7.187802e-01
  3.638540e-01   5.747509e+01   6.955573e-01
  3.641530e-01   5.736798e+01   6.996096e-01
  3.644510e-01   5.660315e+01   7.250857e-01
  3.647500e-01   5.770551e+01   6.877994e-01
  3.650490e-01   5.670463e+01   7.239545e-01
  3.653480e-01   5.691843e+01   7.081686e-01
  3.656470e-01   5.704414e+01   7.173803e-01
  3.659460e-01   5.686270e+01   7.377304e-01
  3.662450e-01   5.764469e+01   7.110130e-01
  3.665440e-01   5.786982e+01   7.618408e-01
  3.668430e-01   5.749080e+01   7.184667e-01
  3.671420e-01   5.615567e+01   7.406879e-01
  3.674410e-01   5.599462e+01   7.302266e-01
  3.677400e-01   5.665484e+01   7.478576e-01
  3.680390e-01   5.735429e+01   7.816520e-01
  3.683370e-01   5.623929e+01   7.245382e-01
  3.686360e-01   5.856612e+01   7.810899e-01
  3.689350e-01   5.717455e+01   7.552445e-01
  3.692340e-01   5.742976e+01   7.777841e-01
  3.695330e-01   5.734505e+01   8.046496e-01
  3.698320e-01   5.686061e+01   7.472608e-01
  3.701310e-01   5.703170e+01   8.048616e-01
  3.704300e-01   5.638053e+01   7.621775e-01
  3.707290e-01   5.634887e+01   8.024495e-01
  3.710280e-01   5.740150e+01   8.050456e-01
  3.713270e-01   5.890098e+01   8.035523e-01
  3.716260e-01   5.785999e+01   8.444239e-01
  3.719240e-01   5.826836e+01   7.923452e-01
  3.722230e-01   5.774445e+01   8.463508e-01
  3.725220e-01   5.766492e+01   8.167312e-01
  3.728210e-01   5.575618e+01   8.209209e-01
  3.731200e-01   5.827518e+01   8.891018e-01
  3.734190e-01   5.663374e+01   7.996436e-01
  3.737180e-01   5.589259e+01   8.676212e-01
  3.740170e-01   5.781904e+01   8.306613e-01
  3.743160e-01   5.577352e+01   8.729544e-01
  3.746150e-01   5.746836e+01   8.797665e-01
  3.749140e-01   5.702776e+01   8.552667e-01
  3.752130e-01   5.747930e+01   9.201695e-01
  3.755110e-01   5.690998e+01   8.514917e-01
  3.758100e-01   5.594730e+01   9.078240e-01
  3.761090e-01   5.620552e+01   8.827488e-01
  3.764080e-01   5.776455e+01   9.188676e-01
  3.767070e-01   5.702939e+01   9.546088e-01
  3.770060e-01   5.635050e+01   8.711681e-01
  3.773050e-01   5.713490e+01   9.636933e-01
  3.776040e-01   5.714501e+01   9.210949e-01
  3.779030e-01   5.704134e+01   9.506890e-01
  3.782020e-01   5.688025e+01   1.025410e+00
  3.785010e-01   5.836582e+01   9.130812e-01
  3.788000e-01   5.550424e+01   1.008002e+00
  3.790990e-01   5.736072e+01   9.454350e-01
  3.793970e-01   5.493186e+01   9.931952e-01
  3.796960e-01   5.807798e+01   1.016412e+00
  3.799950e-01   5.656599e+01   9.846875e-01
  3.802940e-01   5.701089e+01   1.099008e+00
  3.805930e-01   5.609864e+01   9.508244e-01
  3.808920e-01   5.819441e+01   1.116648e+00
  3.811910e-01   5.552254e+01   1.008169e+00
  3.814900e-01   5.753917e+01   1.080084e+00
  3.817890e-01   5.586496e+01   1.162089e+00
  3.820880e-01   5.679296e+01   9.957549e-01
  3.823870e-01   5.698228e+01   1.181249e+00
  3.826860e-01   5.682997e+01   1.035156e+00
  3.829840e-01   5.569967e+01   1.191317e+00
  3.832830e-01   5.707811e+01   1.152682e+00
  3.835820e-01   5.842934e+01   1.138474e+00
  3.838810e-01   5.626098e+01   1.249011e+00
  3.841800e-01   5.853822e+01   1.126360e+00
  3.844790e-01   5.656599e+01   1.261704e+00
  3.847780e-01   5.688025e+01   1.172602e+00
  3.850770e-01   5.750876e+01   1.281776e+00
  3.853760e-01   5.572075e+01   1.345896e+00
  3.856750e-01   5.601000e+01   1.163597e+00
  3.859740e-01   5.511817e+01   1.362293e+00
  3.862730e-01   5.523503e+01   1.237570e+00
  3.865710e-01   5.670067e+01   1.381711e+00
  3.868700e-01   5.733417e+01   1.414904e+00
  3.871690e-01   5.746239e+01   1.332736e+00
  3.874680e-01   5.828757e+01   1.545703e+00
  3.877670e-01   5.730103e+01   1.353232e+00
  3.880660e-01   5.450905e+01   1.528358e+00
  3.883650e-01   5.825912e+01   1.497273e+00
  3.886640e-01   5.757161e+01   1.553156e+00
  3.889630e-01   5.537513e+01   1.657611e+00
  3.892620e-01   5.524211e+01   1.488687e+00
  3.895610e-01   5.834677e+01   1.748132e+00
  3.898600e-01   5.517665e+01   1.654638e+00
  3.901580e-01   5.618889e+01   1.739836e+00
  3.904570e-01   5.501716e+01   1.924807e+00
  3.907560e-01   5.729926e+01   1.732369e+00
  3.910550e-01   5.817219e+01   2.015547e+00
  3.913540e-01   5.698500e+01   1.994874e+00
  3.916530e-01   5.516930e+01   1.962836e+00
  3.919520e-01   6.234044e+01   2.710454e+00
  3.922510e-01   5.845153e+01   2.020380e+00
  3.925500e-01   6.209689e+01   2.793871e+00
  3.928490e-01   5.541372e+01   2.409292e+00
  3.931480e-01   5.530897e+01   2.636752e+00
  3.934470e-01   0.000000e+00   0.000000e+00
  3.937460e-01   5.970855e+01   2.739616e+00
creator: radaver
creator-version: 3725
header-file: /nas_data/SAXS_data/20151104Workshop/header/JH1_0137.txt
image-file: /nas_data/Pilatus1M/20151104_Workshop/JH1_0137.tif
angular-axis-file: /nas_data/SAXS_data/20151104Workshop/q20151029.dat
beamstop-mask-file: /nas_data/SAXS_data/20151104Workshop/fit2d20151031.msk
detector-response-file: none
beam-center-x: 949.7700
beam-center-y: 918.8000
unit-time: 1.0000
channel-first: 10
channel-last: 1315
Exposure time [s]: 1.094048
Transmitted Beam: 0.484763
Incident Beam: 0.484763
Code: JH1
Concentration [mg/ml]: 1
Run Number: 0137
