# Supplementary material for: SAXS analysis of a soluble cytosolic NgBR construct including extracellular and transmembrane domains
Source: PLoS One. 2018 Jan 18;13(1):e0191371. doi: 10.1371/journal.pone.0191371 (PMC5773207; doi:10.1371/journal.pone.0191371)
Supplement: S1 File — (ZIP) [file pone.0191371.s001.zip › JH1_0138.dat]

Sample:   c= 1.0000 mg/ml  Code: JH1
  3.656810e-03   2.257713e+04   4.128351e+01
  3.955720e-03   2.205671e+04   2.802494e+01
  4.254640e-03   1.910993e+04   2.337598e+01
  4.553560e-03   1.543011e+04   2.025198e+01
  4.852480e-03   1.248476e+04   1.705532e+01
  5.151400e-03   1.052853e+04   1.547237e+01
  5.450320e-03   8.728347e+03   1.338087e+01
  5.749240e-03   7.457035e+03   1.198346e+01
  6.048150e-03   6.350522e+03   1.083969e+01
  6.347070e-03   5.504209e+03   9.587832e+00
  6.645990e-03   4.838968e+03   8.950270e+00
  6.944910e-03   4.241952e+03   8.067565e+00
  7.243830e-03   3.805516e+03   7.404288e+00
  7.542750e-03   3.377695e+03   6.949210e+00
  7.841670e-03   3.057654e+03   6.244181e+00
  8.140580e-03   2.756860e+03   6.010883e+00
  8.439500e-03   2.523662e+03   5.543218e+00
  8.738420e-03   2.314028e+03   5.257363e+00
  9.037340e-03   2.138296e+03   4.886555e+00
  9.336260e-03   1.976898e+03   4.617271e+00
  9.635180e-03   1.817926e+03   4.415135e+00
  9.934100e-03   1.684612e+03   4.112285e+00
  1.023300e-02   1.540821e+03   4.030527e+00
  1.053190e-02   1.428664e+03   3.936431e+00
  1.083090e-02   1.318717e+03   3.781929e+00
  1.112980e-02   1.214895e+03   3.599108e+00
  1.142870e-02   1.127339e+03   3.447569e+00
  1.172760e-02   1.039066e+03   3.300635e+00
  1.202650e-02   9.659271e+02   3.173548e+00
  1.232540e-02   8.957527e+02   3.039350e+00
  1.262440e-02   8.266257e+02   2.865430e+00
  1.292330e-02   7.754870e+02   2.732571e+00
  1.322220e-02   7.170503e+02   2.627598e+00
  1.352110e-02   6.661632e+02   2.507191e+00
  1.382000e-02   6.214808e+02   2.397789e+00
  1.411900e-02   5.811013e+02   2.307302e+00
  1.441790e-02   5.438738e+02   2.216094e+00
  1.471680e-02   5.076286e+02   2.130806e+00
  1.501570e-02   4.752898e+02   2.019203e+00
  1.531460e-02   4.475961e+02   1.950648e+00
  1.561350e-02   4.176518e+02   1.851209e+00
  1.591250e-02   3.985391e+02   1.824288e+00
  1.621140e-02   3.723001e+02   1.732809e+00
  1.651030e-02   3.568756e+02   1.678694e+00
  1.680920e-02   3.356107e+02   1.627913e+00
  1.710810e-02   3.174428e+02   1.586560e+00
  1.740710e-02   3.027114e+02   1.527016e+00
  1.770600e-02   2.873191e+02   1.472734e+00
  1.800490e-02   2.727119e+02   1.423467e+00
  1.830380e-02   2.602487e+02   1.401640e+00
  1.860270e-02   2.462978e+02   1.337075e+00
  1.890170e-02   2.357583e+02   1.308154e+00
  1.920060e-02   2.262039e+02   1.269227e+00
  1.949950e-02   2.156322e+02   1.253485e+00
  1.979840e-02   2.066830e+02   1.204172e+00
  2.009730e-02   1.973629e+02   1.163801e+00
  2.039620e-02   1.910135e+02   1.142851e+00
  2.069520e-02   1.836361e+02   1.114523e+00
  2.099410e-02   1.769053e+02   1.101834e+00
  2.129300e-02   1.707876e+02   1.054245e+00
  2.159190e-02   1.637014e+02   1.067711e+00
  2.189080e-02   1.585342e+02   1.056589e+00
  2.218980e-02   1.535140e+02   1.057636e+00
  2.248870e-02   1.490684e+02   1.060803e+00
  2.278760e-02   1.447541e+02   1.035041e+00
  2.308650e-02   1.406928e+02   1.051823e+00
  2.338540e-02   1.369532e+02   1.035595e+00
  2.368430e-02   1.347254e+02   1.008479e+00
  2.398330e-02   1.293264e+02   1.010548e+00
  2.428220e-02   1.243985e+02   9.690580e-01
  2.458110e-02   1.237989e+02   9.992236e-01
  2.488000e-02   1.209736e+02   9.614109e-01
  2.517890e-02   1.171946e+02   9.349874e-01
  2.547790e-02   1.155735e+02   9.416160e-01
  2.577680e-02   1.117239e+02   9.183648e-01
  2.607570e-02   1.097047e+02   9.173969e-01
  2.637460e-02   1.085986e+02   9.054290e-01
  2.667350e-02   1.065674e+02   8.744731e-01
  2.697250e-02   1.063386e+02   8.466006e-01
  2.727140e-02   1.034413e+02   8.039995e-01
  2.757030e-02   1.024934e+02   8.016354e-01
  2.786920e-02   1.007767e+02   7.858090e-01
  2.816810e-02   9.836137e+01   7.640309e-01
  2.846700e-02   9.705330e+01   7.495637e-01
  2.876600e-02   9.616387e+01   7.371314e-01
  2.906490e-02   9.544144e+01   7.365659e-01
  2.936380e-02   9.513981e+01   7.299252e-01
  2.966270e-02   9.220930e+01   7.133234e-01
  2.996160e-02   9.181004e+01   7.128204e-01
  3.026060e-02   9.072634e+01   6.974411e-01
  3.055950e-02   9.000420e+01   6.936753e-01
  3.085840e-02   8.855658e+01   6.851689e-01
  3.115730e-02   8.746434e+01   6.780793e-01
  3.145620e-02   8.757047e+01   6.719709e-01
  3.175510e-02   8.572889e+01   6.666918e-01
  3.205410e-02   8.607914e+01   6.644116e-01
  3.235300e-02   8.433010e+01   6.549626e-01
  3.265190e-02   8.420958e+01   6.424844e-01
  3.295080e-02   8.285924e+01   6.414914e-01
  3.324970e-02   8.316682e+01   6.418370e-01
  3.354870e-02   8.217079e+01   6.363141e-01
  3.384760e-02   8.054419e+01   6.227106e-01
  3.414650e-02   8.188259e+01   6.278630e-01
  3.444540e-02   7.904816e+01   6.084229e-01
  3.474430e-02   7.916826e+01   6.142429e-01
  3.504330e-02   7.981673e+01   6.091106e-01
  3.534220e-02   7.895137e+01   6.065471e-01
  3.564110e-02   7.917526e+01   6.066580e-01
  3.594000e-02   7.765362e+01   5.893005e-01
  3.623890e-02   7.647899e+01   5.947756e-01
  3.653780e-02   7.612841e+01   5.773603e-01
  3.683680e-02   7.758754e+01   5.904505e-01
  3.713570e-02   7.624581e+01   5.860210e-01
  3.743460e-02   7.679667e+01   5.785480e-01
  3.773350e-02   7.691106e+01   5.783114e-01
  3.803240e-02   7.583557e+01   5.879610e-01
  3.833140e-02   7.561334e+01   6.010531e-01
  3.863030e-02   7.494217e+01   6.076814e-01
  3.892920e-02   7.432247e+01   6.035898e-01
  3.922810e-02   7.506425e+01   6.089716e-01
  3.952700e-02   7.490393e+01   6.043785e-01
  3.982600e-02   7.413895e+01   6.100163e-01
  4.012490e-02   7.288202e+01   5.953968e-01
  4.042380e-02   7.330233e+01   6.049579e-01
  4.072270e-02   7.343348e+01   6.031103e-01
  4.102160e-02   7.273238e+01   5.994382e-01
  4.132050e-02   7.262608e+01   5.997856e-01
  4.161950e-02   7.251031e+01   5.931127e-01
  4.191840e-02   7.370148e+01   6.058020e-01
  4.221730e-02   7.253942e+01   5.932318e-01
  4.251620e-02   7.176446e+01   5.977881e-01
  4.281510e-02   7.204288e+01   5.896840e-01
  4.311410e-02   7.105171e+01   5.863638e-01
  4.341300e-02   7.132842e+01   5.905407e-01
  4.371190e-02   7.163198e+01   5.902687e-01
  4.401080e-02   7.125258e+01   5.887035e-01
  4.430970e-02   6.977475e+01   5.781136e-01
  4.460860e-02   6.998591e+01   5.797239e-01
  4.490760e-02   7.098101e+01   5.853221e-01
  4.520650e-02   7.057852e+01   5.792329e-01
  4.550540e-02   6.923678e+01   5.766129e-01
  4.580430e-02   7.044221e+01   5.794035e-01
  4.610320e-02   7.018129e+01   5.754305e-01
  4.640220e-02   7.016273e+01   5.797187e-01
  4.670110e-02   7.003661e+01   5.705737e-01
  4.700000e-02   6.918587e+01   5.692046e-01
  4.729890e-02   6.965759e+01   5.732795e-01
  4.759780e-02   6.884852e+01   5.692294e-01
  4.789680e-02   6.771244e+01   5.610265e-01
  4.819570e-02   6.892324e+01   5.653245e-01
  4.849460e-02   6.977138e+01   5.709001e-01
  4.879350e-02   6.902776e+01   5.616284e-01
  4.909240e-02   6.813738e+01   5.655772e-01
  4.939130e-02   6.916509e+01   5.601560e-01
  4.969030e-02   6.849769e+01   5.594678e-01
  4.998920e-02   6.821372e+01   5.576322e-01
  5.028810e-02   6.903543e+01   5.589593e-01
  5.058700e-02   6.843612e+01   5.605753e-01
  5.088590e-02   6.795797e+01   5.493358e-01
  5.118490e-02   6.744333e+01   5.544744e-01
  5.148380e-02   6.966490e+01   5.608298e-01
  5.178270e-02   6.756188e+01   5.451731e-01
  5.208160e-02   6.707747e+01   5.490045e-01
  5.238050e-02   6.818216e+01   5.476700e-01
  5.267940e-02   6.754194e+01   5.528801e-01
  5.297840e-02   6.591188e+01   5.391035e-01
  5.327730e-02   6.706649e+01   5.412814e-01
  5.357620e-02   6.775104e+01   5.459358e-01
  5.387510e-02   6.727489e+01   5.408712e-01
  5.417400e-02   6.805982e+01   5.491017e-01
  5.447300e-02   6.817235e+01   5.413574e-01
  5.477190e-02   6.673100e+01   5.368282e-01
  5.507080e-02   6.693397e+01   5.376440e-01
  5.536970e-02   6.702233e+01   5.361615e-01
  5.566860e-02   6.622692e+01   5.366419e-01
  5.596760e-02   6.669481e+01   5.324351e-01
  5.626650e-02   6.670064e+01   5.348732e-01
  5.656540e-02   6.695186e+01   5.340620e-01
  5.686430e-02   6.766218e+01   5.338831e-01
  5.716320e-02   6.668067e+01   5.264829e-01
  5.746210e-02   6.606994e+01   5.293393e-01
  5.776110e-02   6.601882e+01   5.309271e-01
  5.806000e-02   6.713317e+01   5.271065e-01
  5.835890e-02   6.657974e+01   5.255058e-01
  5.865780e-02   6.669710e+01   5.231024e-01
  5.895670e-02   6.619782e+01   5.310460e-01
  5.925570e-02   6.645564e+01   5.198992e-01
  5.955460e-02   6.636195e+01   5.263838e-01
  5.985350e-02   6.641419e+01   5.191778e-01
  6.015240e-02   6.709872e+01   5.235381e-01
  6.045130e-02   6.594654e+01   5.195864e-01
  6.075020e-02   6.597669e+01   5.147051e-01
  6.104920e-02   6.614265e+01   5.192333e-01
  6.134810e-02   6.527685e+01   5.163816e-01
  6.164700e-02   6.589868e+01   5.106124e-01
  6.194590e-02   6.582831e+01   5.185583e-01
  6.224480e-02   6.545907e+01   5.057356e-01
  6.254380e-02   6.544680e+01   5.142780e-01
  6.284270e-02   6.671188e+01   5.209005e-01
  6.314160e-02   6.546007e+01   5.036582e-01
  6.344050e-02   6.594126e+01   5.129325e-01
  6.373940e-02   6.496078e+01   5.007067e-01
  6.403840e-02   6.636752e+01   5.140446e-01
  6.433730e-02   6.507817e+01   5.037409e-01
  6.463620e-02   6.639820e+01   5.046704e-01
  6.493510e-02   6.577250e+01   5.133622e-01
  6.523400e-02   6.597226e+01   5.035610e-01
  6.553290e-02   6.498510e+01   5.023437e-01
  6.583190e-02   6.508241e+01   5.006635e-01
  6.613080e-02   6.541760e+01   4.974039e-01
  6.642970e-02   6.512310e+01   5.054837e-01
  6.672860e-02   6.516952e+01   4.949742e-01
  6.702750e-02   6.540089e+01   5.008659e-01
  6.732650e-02   6.527388e+01   4.968573e-01
  6.762540e-02   6.405986e+01   4.922150e-01
  6.792430e-02   6.615211e+01   5.022055e-01
  6.822320e-02   6.535127e+01   4.912796e-01
  6.852210e-02   6.463756e+01   4.959225e-01
  6.882110e-02   6.588822e+01   4.967076e-01
  6.912000e-02   6.476369e+01   4.919628e-01
  6.941890e-02   6.554431e+01   4.915240e-01
  6.971780e-02   6.434233e+01   4.865214e-01
  7.001670e-02   6.435825e+01   4.928665e-01
  7.031560e-02   6.491844e+01   4.882190e-01
  7.061460e-02   6.489048e+01   4.885893e-01
  7.091350e-02   6.584085e+01   4.907215e-01
  7.121240e-02   6.560638e+01   4.860933e-01
  7.151130e-02   6.555070e+01   4.920287e-01
  7.181020e-02   6.534841e+01   4.846744e-01
  7.210920e-02   6.514944e+01   4.871948e-01
  7.240810e-02   6.554186e+01   4.840103e-01
  7.270700e-02   6.461282e+01   4.865953e-01
  7.300590e-02   6.451444e+01   4.815717e-01
  7.330480e-02   6.434147e+01   4.755219e-01
  7.360370e-02   6.516699e+01   4.844627e-01
  7.390270e-02   6.523260e+01   4.792500e-01
  7.420160e-02   6.505856e+01   4.859177e-01
  7.450050e-02   6.504646e+01   4.767900e-01
  7.479940e-02   6.548365e+01   4.797240e-01
  7.509830e-02   6.473406e+01   4.810184e-01
  7.539730e-02   6.445369e+01   4.728644e-01
  7.569620e-02   6.526257e+01   4.766994e-01
  7.599510e-02   6.494886e+01   4.786533e-01
  7.629400e-02   6.430325e+01   4.701565e-01
  7.659290e-02   6.491154e+01   4.767369e-01
  7.689190e-02   6.405919e+01   4.692634e-01
  7.719080e-02   6.459672e+01   4.738245e-01
  7.748970e-02   6.397737e+01   4.681118e-01
  7.778860e-02   6.524466e+01   4.757570e-01
  7.808750e-02   6.438798e+01   4.691860e-01
  7.838640e-02   6.435853e+01   4.665500e-01
  7.868540e-02   6.449899e+01   4.683194e-01
  7.898430e-02   6.454589e+01   4.659776e-01
  7.928320e-02   6.457901e+01   4.715933e-01
  7.958210e-02   6.482910e+01   4.637042e-01
  7.988100e-02   6.517386e+01   4.703396e-01
  8.018000e-02   6.446798e+01   4.652818e-01
  8.047890e-02   6.408865e+01   4.634987e-01
  8.077780e-02   6.436951e+01   4.636903e-01
  8.107670e-02   6.480695e+01   4.628123e-01
  8.137560e-02   6.488980e+01   4.663868e-01
  8.167450e-02   6.436110e+01   4.616220e-01
  8.197350e-02   6.445031e+01   4.591312e-01
  8.227240e-02   6.509269e+01   4.658757e-01
  8.257130e-02   6.427771e+01   4.534364e-01
  8.287020e-02   6.392610e+01   4.612748e-01
  8.316910e-02   6.467448e+01   4.607281e-01
  8.346810e-02   6.388235e+01   4.535799e-01
  8.376700e-02   6.426839e+01   4.612894e-01
  8.406590e-02   6.428013e+01   4.519156e-01
  8.436480e-02   6.450650e+01   4.597298e-01
  8.466370e-02   6.501836e+01   4.556553e-01
  8.496270e-02   6.392148e+01   4.624833e-01
  8.526160e-02   6.308683e+01   4.739621e-01
  8.556050e-02   6.525385e+01   4.824890e-01
  8.585940e-02   6.437422e+01   4.852252e-01
  8.615830e-02   6.493015e+01   4.873159e-01
  8.645720e-02   6.347576e+01   4.865650e-01
  8.675620e-02   6.468182e+01   4.936106e-01
  8.705510e-02   6.514126e+01   4.943747e-01
  8.735400e-02   6.413543e+01   4.929996e-01
  8.765290e-02   6.383159e+01   4.923249e-01
  8.795180e-02   6.426224e+01   4.980073e-01
  8.825080e-02   6.435144e+01   4.938291e-01
  8.854970e-02   6.511131e+01   5.033494e-01
  8.884860e-02   6.413488e+01   4.975135e-01
  8.914750e-02   6.390858e+01   5.028432e-01
  8.944640e-02   6.297649e+01   4.955400e-01
  8.974530e-02   6.422329e+01   4.963361e-01
  9.004430e-02   7.530268e+01   5.352745e-01
  9.034320e-02   6.495180e+01   4.795614e-01
  9.064210e-02   6.482893e+01   4.782112e-01
  9.094100e-02   6.468998e+01   4.677498e-01
  9.123990e-02   6.443824e+01   4.655889e-01
  9.153890e-02   6.524708e+01   4.710275e-01
  9.183780e-02   6.476913e+01   4.659529e-01
  9.213670e-02   6.336692e+01   4.592530e-01
  9.243560e-02   6.499679e+01   4.638961e-01
  9.273450e-02   6.418202e+01   4.569881e-01
  9.303350e-02   6.405218e+01   4.625460e-01
  9.333240e-02   6.444995e+01   4.536592e-01
  9.363130e-02   6.457433e+01   4.575943e-01
  9.393020e-02   6.344360e+01   4.512502e-01
  9.422910e-02   6.409800e+01   4.547330e-01
  9.452800e-02   6.434086e+01   4.567664e-01
  9.482700e-02   6.372571e+01   4.443865e-01
  9.512590e-02   6.547106e+01   4.587941e-01
  9.542480e-02   6.408083e+01   4.489527e-01
  9.572370e-02   6.358071e+01   4.471974e-01
  9.602260e-02   6.447076e+01   4.525852e-01
  9.632160e-02   6.363180e+01   4.418875e-01
  9.662050e-02   6.417817e+01   4.463279e-01
  9.691940e-02   6.399503e+01   4.456907e-01
  9.721830e-02   6.386809e+01   4.427072e-01
  9.751720e-02   6.420914e+01   4.460689e-01
  9.781610e-02   6.456386e+01   4.429566e-01
  9.811510e-02   6.560984e+01   4.509081e-01
  9.841400e-02   6.453780e+01   4.400418e-01
  9.871290e-02   6.394963e+01   4.411999e-01
  9.901180e-02   6.355401e+01   4.409010e-01
  9.931070e-02   6.381115e+01   4.379057e-01
  9.960970e-02   6.404075e+01   4.418706e-01
  9.990860e-02   6.416280e+01   4.349746e-01
  1.002070e-01   6.362783e+01   4.372763e-01
  1.005060e-01   6.357135e+01   4.346664e-01
  1.008050e-01   6.439715e+01   4.399119e-01
  1.011040e-01   6.336821e+01   4.302607e-01
  1.014030e-01   6.445768e+01   4.359729e-01
  1.017020e-01   6.390430e+01   4.382253e-01
  1.020010e-01   6.385121e+01   4.332407e-01
  1.023000e-01   6.380462e+01   4.310729e-01
  1.025990e-01   6.467887e+01   4.330150e-01
  1.028980e-01   6.437025e+01   4.336492e-01
  1.031970e-01   6.427798e+01   4.357053e-01
  1.034960e-01   6.501116e+01   4.301792e-01
  1.037950e-01   6.459770e+01   4.327432e-01
  1.040930e-01   6.385501e+01   4.266588e-01
  1.043920e-01   6.412801e+01   4.314986e-01
  1.046910e-01   6.493280e+01   4.335313e-01
  1.049900e-01   6.390098e+01   4.242565e-01
  1.052890e-01   6.367605e+01   4.270291e-01
  1.055880e-01   6.403217e+01   4.266063e-01
  1.058870e-01   6.439199e+01   4.294231e-01
  1.061860e-01   6.383998e+01   4.234225e-01
  1.064850e-01   6.377986e+01   4.238543e-01
  1.067840e-01   6.333457e+01   4.245960e-01
  1.070830e-01   6.438415e+01   4.245919e-01
  1.073820e-01   6.429916e+01   4.227464e-01
  1.076800e-01   6.348302e+01   4.197459e-01
  1.079790e-01   6.437855e+01   4.245735e-01
  1.082780e-01   6.429854e+01   4.262108e-01
  1.085770e-01   6.415221e+01   4.167750e-01
  1.088760e-01   6.456658e+01   4.239369e-01
  1.091750e-01   6.282010e+01   4.166306e-01
  1.094740e-01   6.423236e+01   4.222160e-01
  1.097730e-01   6.490912e+01   4.219596e-01
  1.100720e-01   6.395038e+01   4.149299e-01
  1.103710e-01   6.401588e+01   4.215039e-01
  1.106700e-01   6.347287e+01   4.136731e-01
  1.109690e-01   6.329558e+01   4.188180e-01
  1.112670e-01   6.386102e+01   4.131690e-01
  1.115660e-01   6.408779e+01   4.150795e-01
  1.118650e-01   6.399867e+01   4.186856e-01
  1.121640e-01   6.499091e+01   4.159254e-01
  1.124630e-01   6.487246e+01   4.167233e-01
  1.127620e-01   6.352864e+01   4.123846e-01
  1.130610e-01   6.323148e+01   4.108366e-01
  1.133600e-01   6.381070e+01   4.174649e-01
  1.136590e-01   6.369264e+01   4.069008e-01
  1.139580e-01   6.378033e+01   4.117432e-01
  1.142570e-01   6.403834e+01   4.122849e-01
  1.145560e-01   6.449582e+01   4.143381e-01
  1.148550e-01   6.505246e+01   4.149533e-01
  1.151530e-01   6.462982e+01   4.082001e-01
  1.154520e-01   6.427148e+01   4.121661e-01
  1.157510e-01   6.463368e+01   4.087711e-01
  1.160500e-01   6.470953e+01   4.153170e-01
  1.163490e-01   6.472158e+01   4.090490e-01
  1.166480e-01   6.458776e+01   4.114538e-01
  1.169470e-01   6.422019e+01   4.080208e-01
  1.172460e-01   6.394480e+01   4.077054e-01
  1.175450e-01   6.442659e+01   4.058977e-01
  1.178440e-01   6.408904e+01   4.048330e-01
  1.181430e-01   6.446428e+01   4.090765e-01
  1.184420e-01   6.438400e+01   4.065908e-01
  1.187400e-01   6.467836e+01   4.061401e-01
  1.190390e-01   6.429783e+01   4.041252e-01
  1.193380e-01   6.382539e+01   4.026378e-01
  1.196370e-01   6.438400e+01   4.065908e-01
  1.199360e-01   6.399968e+01   4.013012e-01
  1.202350e-01   6.399976e+01   4.042771e-01
  1.205340e-01   6.468550e+01   4.039846e-01
  1.208330e-01   6.457177e+01   4.022870e-01
  1.211320e-01   6.482284e+01   4.063190e-01
  1.214310e-01   6.420764e+01   3.977326e-01
  1.217300e-01   6.430508e+01   4.036051e-01
  1.220290e-01   6.489045e+01   4.040843e-01
  1.223270e-01   6.470709e+01   4.008495e-01
  1.226260e-01   6.500039e+01   4.012293e-01
  1.229250e-01   6.532070e+01   4.006425e-01
  1.232240e-01   6.409817e+01   4.005432e-01
  1.235230e-01   6.442004e+01   4.007511e-01
  1.238220e-01   6.490104e+01   3.988344e-01
  1.241210e-01   6.446959e+01   3.990644e-01
  1.244200e-01   6.475278e+01   3.963251e-01
  1.247190e-01   6.445380e+01   4.000642e-01
  1.250180e-01   6.458729e+01   3.955642e-01
  1.253170e-01   6.447461e+01   3.959822e-01
  1.256160e-01   6.477430e+01   3.994838e-01
  1.259140e-01   6.494056e+01   3.971547e-01
  1.262130e-01   6.407103e+01   3.944868e-01
  1.265120e-01   6.508063e+01   3.947980e-01
  1.268110e-01   6.460811e+01   3.941131e-01
  1.271100e-01   6.410945e+01   3.961376e-01
  1.274090e-01   6.428130e+01   3.933657e-01
  1.277080e-01   6.456281e+01   3.929750e-01
  1.280070e-01   6.475284e+01   3.923118e-01
  1.283060e-01   6.467109e+01   3.935538e-01
  1.286050e-01   6.395930e+01   3.941427e-01
  1.289040e-01   6.424546e+01   3.880927e-01
  1.292030e-01   6.463215e+01   3.941864e-01
  1.295020e-01   6.417047e+01   3.890763e-01
  1.298000e-01   6.504662e+01   3.924600e-01
  1.300990e-01   6.433413e+01   3.878789e-01
  1.303980e-01   6.472910e+01   3.897929e-01
  1.306970e-01   6.454463e+01   3.921748e-01
  1.309960e-01   6.394899e+01   3.881618e-01
  1.312950e-01   6.454226e+01   3.897150e-01
  1.315940e-01   6.459153e+01   3.855609e-01
  1.318930e-01   6.414239e+01   3.870607e-01
  1.321920e-01   6.495424e+01   3.892617e-01
  1.324910e-01   6.462291e+01   3.892311e-01
  1.327900e-01   6.498185e+01   3.881468e-01
  1.330890e-01   6.431377e+01   3.856729e-01
  1.333870e-01   6.436441e+01   3.855885e-01
  1.336860e-01   6.491604e+01   3.865283e-01
  1.339850e-01   6.469354e+01   3.844613e-01
  1.342840e-01   6.499112e+01   3.881745e-01
  1.345830e-01   6.513929e+01   3.871923e-01
  1.348820e-01   6.500580e+01   3.867954e-01
  1.351810e-01   6.491301e+01   3.816630e-01
  1.354800e-01   6.456753e+01   3.850201e-01
  1.357790e-01   6.471695e+01   3.831418e-01
  1.360780e-01   6.479483e+01   3.849953e-01
  1.363770e-01   6.435059e+01   3.832090e-01
  1.366760e-01   6.520857e+01   3.878715e-01
  1.369740e-01   6.478411e+01   4.002987e-01
  1.372730e-01   6.462818e+01   4.019293e-01
  1.375720e-01   6.427307e+01   4.101654e-01
  1.378710e-01   6.413672e+01   4.114457e-01
  1.381700e-01   6.400870e+01   4.127704e-01
  1.384690e-01   6.419330e+01   4.205443e-01
  1.387680e-01   6.503377e+01   4.117299e-01
  1.390670e-01   6.459388e+01   3.986669e-01
  1.393660e-01   6.466084e+01   3.980957e-01
  1.396650e-01   6.455963e+01   3.949728e-01
  1.399640e-01   6.473168e+01   3.965154e-01
  1.402630e-01   6.448728e+01   3.876205e-01
  1.405620e-01   6.457322e+01   3.922616e-01
  1.408600e-01   6.435992e+01   3.903829e-01
  1.411590e-01   6.356365e+01   3.889377e-01
  1.414580e-01   6.512010e+01   3.941681e-01
  1.417570e-01   6.519891e+01   3.868980e-01
  1.420560e-01   6.452769e+01   3.894283e-01
  1.423550e-01   6.495171e+01   3.880568e-01
  1.426540e-01   6.434787e+01   3.827384e-01
  1.429530e-01   6.480691e+01   3.831778e-01
  1.432520e-01   6.456283e+01   3.795057e-01
  1.435510e-01   6.546011e+01   3.848731e-01
  1.438500e-01   6.502962e+01   3.795317e-01
  1.441490e-01   6.490874e+01   3.782918e-01
  1.444470e-01   6.481791e+01   3.804796e-01
  1.447460e-01   6.499990e+01   3.772375e-01
  1.450450e-01   6.432209e+01   3.790216e-01
  1.453440e-01   6.490376e+01   3.747908e-01
  1.456430e-01   6.463590e+01   3.777166e-01
  1.459420e-01   6.518195e+01   3.786450e-01
  1.462410e-01   6.455366e+01   3.750712e-01
  1.465400e-01   6.438520e+01   3.758858e-01
  1.468390e-01   6.439898e+01   3.712081e-01
  1.471380e-01   6.506588e+01   3.761222e-01
  1.474370e-01   6.419848e+01   3.742540e-01
  1.477360e-01   6.512238e+01   3.758527e-01
  1.480340e-01   6.528915e+01   3.727099e-01
  1.483330e-01   6.509824e+01   3.806264e-01
  1.486320e-01   6.438090e+01   3.880198e-01
  1.489310e-01   6.501736e+01   3.916353e-01
  1.492300e-01   6.528821e+01   3.919606e-01
  1.495290e-01   6.451842e+01   3.920951e-01
  1.498280e-01   6.552875e+01   3.997216e-01
  1.501270e-01   6.470636e+01   3.987540e-01
  1.504260e-01   6.574203e+01   3.965475e-01
  1.507250e-01   6.483343e+01   3.996661e-01
  1.510240e-01   6.527113e+01   3.999700e-01
  1.513230e-01   6.538868e+01   4.056326e-01
  1.516210e-01   6.506995e+01   4.003944e-01
  1.519200e-01   6.477676e+01   3.994914e-01
  1.522190e-01   6.490279e+01   4.068441e-01
  1.525180e-01   6.573927e+01   4.045666e-01
  1.528170e-01   6.588932e+01   4.104795e-01
  1.531160e-01   6.480489e+01   4.038178e-01
  1.534150e-01   6.555673e+01   4.003245e-01
  1.537140e-01   6.436180e+01   3.898997e-01
  1.540130e-01   6.583364e+01   3.878342e-01
  1.543120e-01   6.481770e+01   3.850632e-01
  1.546110e-01   6.508679e+01   3.833147e-01
  1.549100e-01   6.488448e+01   3.829476e-01
  1.552090e-01   6.483976e+01   3.848955e-01
  1.555070e-01   6.523453e+01   3.768265e-01
  1.558060e-01   6.584926e+01   3.839493e-01
  1.561050e-01   6.482189e+01   3.771584e-01
  1.564040e-01   6.494454e+01   3.790609e-01
  1.567030e-01   6.490357e+01   3.769579e-01
  1.570020e-01   6.438459e+01   3.735030e-01
  1.573010e-01   6.509281e+01   3.790492e-01
  1.576000e-01   6.485474e+01   3.725193e-01
  1.578990e-01   6.496345e+01   3.747482e-01
  1.581980e-01   6.548531e+01   3.745383e-01
  1.584970e-01   6.506015e+01   3.731087e-01
  1.587960e-01   6.518346e+01   3.768964e-01
  1.590940e-01   6.481813e+01   3.705285e-01
  1.593930e-01   6.477800e+01   3.691728e-01
  1.596920e-01   6.521515e+01   3.714531e-01
  1.599910e-01   6.485318e+01   3.720932e-01
  1.602900e-01   6.471043e+01   3.710543e-01
  1.605890e-01   6.545625e+01   3.676331e-01
  1.608880e-01   6.495663e+01   3.686554e-01
  1.611870e-01   6.490649e+01   3.674960e-01
  1.614860e-01   6.531477e+01   3.690571e-01
  1.617850e-01   6.469442e+01   3.640959e-01
  1.620840e-01   6.537268e+01   3.659995e-01
  1.623830e-01   6.444067e+01   3.649697e-01
  1.626810e-01   6.479483e+01   3.637863e-01
  1.629800e-01   6.496542e+01   3.603855e-01
  1.632790e-01   6.563248e+01   3.633877e-01
  1.635780e-01   6.513164e+01   3.631619e-01
  1.638770e-01   6.516680e+01   3.656213e-01
  1.641760e-01   6.527493e+01   3.641477e-01
  1.644750e-01   6.463098e+01   3.615695e-01
  1.647740e-01   6.554434e+01   3.637257e-01
  1.650730e-01   6.506056e+01   3.637450e-01
  1.653720e-01   6.453914e+01   3.618948e-01
  1.656710e-01   6.495394e+01   3.609276e-01
  1.659700e-01   6.479280e+01   3.620218e-01
  1.662680e-01   6.452513e+01   3.599256e-01
  1.665670e-01   6.504175e+01   3.623285e-01
  1.668660e-01   6.444695e+01   3.572456e-01
  1.671650e-01   6.483976e+01   3.611865e-01
  1.674640e-01   6.492705e+01   3.606613e-01
  1.677630e-01   6.473470e+01   3.582303e-01
  1.680620e-01   6.493470e+01   3.610661e-01
  1.683610e-01   6.485060e+01   3.552085e-01
  1.686600e-01   6.488346e+01   3.601581e-01
  1.689590e-01   6.491633e+01   3.566778e-01
  1.692580e-01   6.498995e+01   3.566948e-01
  1.695570e-01   6.496883e+01   3.611609e-01
  1.698560e-01   6.475988e+01   3.545946e-01
  1.701540e-01   6.466270e+01   3.570945e-01
  1.704530e-01   6.490280e+01   3.548032e-01
  1.707520e-01   6.529382e+01   3.560534e-01
  1.710510e-01   6.491196e+01   3.579691e-01
  1.713500e-01   6.436706e+01   3.529732e-01
  1.716490e-01   6.512706e+01   3.578140e-01
  1.719480e-01   6.495797e+01   3.517156e-01
  1.722470e-01   6.454204e+01   3.529101e-01
  1.725460e-01   6.442284e+01   3.542177e-01
  1.728450e-01   6.495562e+01   3.533172e-01
  1.731440e-01   6.474792e+01   3.532920e-01
  1.734430e-01   6.470144e+01   3.499626e-01
  1.737410e-01   6.480899e+01   3.538201e-01
  1.740400e-01   6.435813e+01   3.518677e-01
  1.743390e-01   6.493961e+01   3.509583e-01
  1.746380e-01   6.545772e+01   3.539600e-01
  1.749370e-01   6.488739e+01   3.501141e-01
  1.752360e-01   6.531608e+01   3.535768e-01
  1.755350e-01   6.481514e+01   3.513287e-01
  1.758340e-01   6.489432e+01   3.468499e-01
  1.761330e-01   6.454281e+01   3.514776e-01
  1.764320e-01   6.513356e+01   3.481734e-01
  1.767310e-01   6.466189e+01   3.512677e-01
  1.770300e-01   6.489075e+01   3.482113e-01
  1.773280e-01   6.477788e+01   3.492944e-01
  1.776270e-01   6.470817e+01   3.478934e-01
  1.779260e-01   6.400632e+01   3.444687e-01
  1.782250e-01   6.476846e+01   3.492691e-01
  1.785240e-01   6.435244e+01   3.448910e-01
  1.788230e-01   6.448496e+01   3.469491e-01
  1.791220e-01   6.448591e+01   3.474676e-01
  1.794210e-01   6.423742e+01   3.435746e-01
  1.797200e-01   6.443456e+01   3.456191e-01
  1.800190e-01   6.492649e+01   3.445746e-01
  1.803180e-01   6.447189e+01   3.469140e-01
  1.806170e-01   6.478626e+01   3.448713e-01
  1.809160e-01   6.502342e+01   3.448317e-01
  1.812140e-01   6.490263e+01   3.453489e-01
  1.815130e-01   6.466229e+01   3.442065e-01
  1.818120e-01   6.432456e+01   3.446475e-01
  1.821110e-01   6.408095e+01   3.400250e-01
  1.824100e-01   6.547455e+01   3.461937e-01
  1.827090e-01   6.462707e+01   3.432806e-01
  1.830080e-01   6.433367e+01   3.426660e-01
  1.833070e-01   6.442302e+01   3.404434e-01
  1.836060e-01   6.443254e+01   3.396601e-01
  1.839050e-01   6.430500e+01   3.432543e-01
  1.842040e-01   6.486332e+01   3.419310e-01
  1.845030e-01   6.499635e+01   3.414670e-01
  1.848010e-01   6.486009e+01   3.429064e-01
  1.851000e-01   6.487831e+01   3.382751e-01
  1.853990e-01   6.440551e+01   3.420314e-01
  1.856980e-01   6.411383e+01   3.388190e-01
  1.859970e-01   6.434701e+01   3.381537e-01
  1.862960e-01   6.428942e+01   3.394437e-01
  1.865950e-01   6.424912e+01   3.375786e-01
  1.868940e-01   6.431274e+01   3.416206e-01
  1.871930e-01   6.332563e+01   3.318846e-01
  1.874920e-01   6.422246e+01   3.373501e-01
  1.877910e-01   6.421178e+01   3.371638e-01
  1.880900e-01   6.373732e+01   3.359158e-01
  1.883880e-01   6.429097e+01   3.391259e-01
  1.886870e-01   6.419335e+01   3.327734e-01
  1.889860e-01   6.347722e+01   3.364947e-01
  1.892850e-01   6.375808e+01   3.347169e-01
  1.895840e-01   6.455507e+01   3.357102e-01
  1.898830e-01   6.413599e+01   3.350840e-01
  1.901820e-01   6.423041e+01   3.350199e-01
  1.904810e-01   6.389340e+01   3.339853e-01
  1.907800e-01   6.419356e+01   3.339973e-01
  1.910790e-01   6.367057e+01   3.320231e-01
  1.913780e-01   6.404203e+01   3.340646e-01
  1.916770e-01   6.389590e+01   3.335293e-01
  1.919750e-01   6.416050e+01   3.349927e-01
  1.922740e-01   6.417260e+01   3.313594e-01
  1.925730e-01   6.366558e+01   3.307984e-01
  1.928720e-01   6.437295e+01   3.333910e-01
  1.931710e-01   6.424027e+01   3.336583e-01
  1.934700e-01   6.330714e+01   3.297157e-01
  1.937690e-01   6.406157e+01   3.307728e-01
  1.940680e-01   6.434014e+01   3.333060e-01
  1.943670e-01   6.386714e+01   3.301212e-01
  1.946660e-01   6.324269e+01   3.290990e-01
  1.949650e-01   6.383599e+01   3.285586e-01
  1.952640e-01   6.433639e+01   3.313317e-01
  1.955630e-01   6.341980e+01   3.301592e-01
  1.958610e-01   6.371376e+01   3.278036e-01
  1.961600e-01   6.417255e+01   3.303128e-01
  1.964590e-01   6.387087e+01   3.280610e-01
  1.967580e-01   6.386516e+01   3.302654e-01
  1.970570e-01   6.361475e+01   3.274026e-01
  1.973560e-01   6.353556e+01   3.254598e-01
  1.976550e-01   6.392328e+01   3.292260e-01
  1.979540e-01   6.369436e+01   3.262990e-01
  1.982530e-01   6.327198e+01   3.269575e-01
  1.985520e-01   6.336147e+01   3.251573e-01
  1.988510e-01   6.334072e+01   3.252479e-01
  1.991500e-01   6.337193e+01   3.275090e-01
  1.994480e-01   6.374618e+01   3.251383e-01
  1.997470e-01   6.360210e+01   3.266417e-01
  2.000460e-01   6.301245e+01   3.212914e-01
  2.003450e-01   6.336169e+01   3.244415e-01
  2.006440e-01   6.342911e+01   3.273632e-01
  2.009430e-01   6.375292e+01   3.231737e-01
  2.012420e-01   6.356732e+01   3.259734e-01
  2.015410e-01   6.326715e+01   3.218005e-01
  2.018400e-01   6.382710e+01   3.239245e-01
  2.021390e-01   6.341648e+01   3.238698e-01
  2.024380e-01   6.362333e+01   3.195337e-01
  2.027370e-01   6.323041e+01   3.235361e-01
  2.030350e-01   6.365091e+01   3.215225e-01
  2.033340e-01   6.330050e+01   3.214673e-01
  2.036330e-01   6.320928e+01   3.187635e-01
  2.039320e-01   6.311711e+01   3.193481e-01
  2.042310e-01   6.340987e+01   3.231457e-01
  2.045300e-01   6.312138e+01   3.177309e-01
  2.048290e-01   6.288398e+01   3.182134e-01
  2.051280e-01   6.351847e+01   3.194062e-01
  2.054270e-01   6.354308e+01   3.189256e-01
  2.057260e-01   6.302589e+01   3.210471e-01
  2.060250e-01   6.299162e+01   3.170014e-01
  2.063240e-01   6.386094e+01   3.217758e-01
  2.066230e-01   6.332984e+01   3.190673e-01
  2.069210e-01   6.338008e+01   3.204244e-01
  2.072200e-01   6.382863e+01   3.208685e-01
  2.075190e-01   6.362722e+01   3.179256e-01
  2.078180e-01   6.394316e+01   3.211562e-01
  2.081170e-01   6.297626e+01   3.170968e-01
  2.084160e-01   6.262621e+01   3.182400e-01
  2.087150e-01   6.314383e+01   3.160512e-01
  2.090140e-01   6.306726e+01   3.173258e-01
  2.093130e-01   6.340161e+01   3.180314e-01
  2.096120e-01   6.298922e+01   3.164608e-01
  2.099110e-01   6.301735e+01   3.150749e-01
  2.102100e-01   6.302005e+01   3.166717e-01
  2.105080e-01   6.275435e+01   3.176143e-01
  2.108070e-01   6.316849e+01   3.157162e-01
  2.111060e-01   6.268203e+01   3.137123e-01
  2.114050e-01   6.328116e+01   3.156021e-01
  2.117040e-01   6.304348e+01   3.199847e-01
  2.120030e-01   6.326932e+01   3.265125e-01
  2.123020e-01   6.279478e+01   3.276343e-01
  2.126010e-01   6.258465e+01   3.244514e-01
  2.129000e-01   6.306258e+01   3.289287e-01
  2.131990e-01   6.303795e+01   3.317419e-01
  2.134980e-01   6.304543e+01   3.337747e-01
  2.137970e-01   6.312290e+01   3.315057e-01
  2.140950e-01   6.355487e+01   3.344947e-01
  2.143940e-01   6.257828e+01   3.331603e-01
  2.146930e-01   6.300889e+01   3.346192e-01
  2.149920e-01   6.298890e+01   3.348816e-01
  2.152910e-01   6.218568e+01   3.332114e-01
  2.155900e-01   6.344646e+01   3.394752e-01
  2.158890e-01   6.257278e+01   3.371298e-01
  2.161880e-01   6.271251e+01   3.360537e-01
  2.164870e-01   6.286102e+01   3.377429e-01
  2.167860e-01   6.289187e+01   3.315107e-01
  2.170850e-01   6.256754e+01   3.280828e-01
  2.173840e-01   6.174679e+01   3.228483e-01
  2.176820e-01   6.351994e+01   3.259963e-01
  2.179810e-01   6.285934e+01   3.253077e-01
  2.182800e-01   6.262121e+01   3.204315e-01
  2.185790e-01   6.248049e+01   3.216118e-01
  2.188780e-01   6.259927e+01   3.184446e-01
  2.191770e-01   6.230970e+01   3.197725e-01
  2.194760e-01   6.259526e+01   3.213438e-01
  2.197750e-01   6.249522e+01   3.179071e-01
  2.200740e-01   6.204861e+01   3.147527e-01
  2.203730e-01   6.258203e+01   3.178555e-01
  2.206720e-01   6.303117e+01   3.180433e-01
  2.209710e-01   6.287560e+01   3.198337e-01
  2.212700e-01   6.294135e+01   3.155440e-01
  2.215680e-01   6.224149e+01   3.165836e-01
  2.218670e-01   6.240862e+01   3.127672e-01
  2.221660e-01   6.211511e+01   3.154556e-01
  2.224650e-01   6.209090e+01   3.128809e-01
  2.227640e-01   6.273026e+01   3.142253e-01
  2.230630e-01   6.261575e+01   3.148588e-01
  2.233620e-01   6.234311e+01   3.133849e-01
  2.236610e-01   6.213517e+01   3.128618e-01
  2.239600e-01   6.224928e+01   3.095523e-01
  2.242590e-01   6.270401e+01   3.137673e-01
  2.245580e-01   6.232067e+01   3.118998e-01
  2.248570e-01   6.227063e+01   3.135955e-01
  2.251550e-01   6.224149e+01   3.099124e-01
  2.254540e-01   6.177310e+01   3.089968e-01
  2.257530e-01   6.265032e+01   3.135025e-01
  2.260520e-01   6.218210e+01   3.085058e-01
  2.263510e-01   6.233090e+01   3.098816e-01
  2.266500e-01   6.191986e+01   3.087322e-01
  2.269490e-01   6.168657e+01   3.067769e-01
  2.272480e-01   6.168460e+01   3.092824e-01
  2.275470e-01   6.210339e+01   3.062068e-01
  2.278460e-01   6.214107e+01   3.097890e-01
  2.281450e-01   6.206613e+01   3.068523e-01
  2.284440e-01   6.202424e+01   3.082390e-01
  2.287420e-01   6.194421e+01   3.089189e-01
  2.290410e-01   6.197065e+01   3.028657e-01
  2.293400e-01   6.286179e+01   3.098106e-01
  2.296390e-01   6.217418e+01   3.066267e-01
  2.299380e-01   6.191746e+01   3.064845e-01
  2.302370e-01   6.189171e+01   3.058068e-01
  2.305360e-01   6.111933e+01   3.019647e-01
  2.308350e-01   6.202382e+01   3.084884e-01
  2.311340e-01   6.240414e+01   3.036851e-01
  2.314330e-01   6.169392e+01   3.041029e-01
  2.317320e-01   6.158855e+01   3.049349e-01
  2.320310e-01   6.236874e+01   3.037179e-01
  2.323290e-01   6.149892e+01   3.063099e-01
  2.326280e-01   6.127750e+01   3.003438e-01
  2.329270e-01   6.239223e+01   3.035373e-01
  2.332260e-01   6.158480e+01   3.031124e-01
  2.335250e-01   6.129556e+01   3.016851e-01
  2.338240e-01   6.148532e+01   3.033475e-01
  2.341230e-01   6.183396e+01   2.997237e-01
  2.344220e-01   6.159064e+01   3.021728e-01
  2.347210e-01   6.159414e+01   3.020628e-01
  2.350200e-01   6.151980e+01   3.010545e-01
  2.353190e-01   6.203487e+01   3.026667e-01
  2.356180e-01   6.219044e+01   2.996651e-01
  2.359170e-01   6.172127e+01   3.028501e-01
  2.362150e-01   6.183421e+01   3.011184e-01
  2.365140e-01   6.189155e+01   2.989442e-01
  2.368130e-01   6.169637e+01   3.007826e-01
  2.371120e-01   6.164218e+01   2.992586e-01
  2.374110e-01   6.174354e+01   3.020734e-01
  2.377100e-01   6.148208e+01   2.978397e-01
  2.380090e-01   6.189118e+01   3.002092e-01
  2.383080e-01   6.152105e+01   2.973662e-01
  2.386070e-01   6.132256e+01   2.984817e-01
  2.389060e-01   6.111749e+01   2.976387e-01
  2.392050e-01   6.090899e+01   2.955459e-01
  2.395040e-01   6.178418e+01   2.997185e-01
  2.398020e-01   6.126464e+01   2.964075e-01
  2.401010e-01   6.160400e+01   2.989358e-01
  2.404000e-01   6.111431e+01   2.949252e-01
  2.406990e-01   6.154148e+01   2.976424e-01
  2.409980e-01   6.127057e+01   2.959724e-01
  2.412970e-01   6.135629e+01   2.957316e-01
  2.415960e-01   6.134351e+01   2.965982e-01
  2.418950e-01   6.053167e+01   2.929641e-01
  2.421940e-01   6.121624e+01   2.958411e-01
  2.424930e-01   6.119394e+01   2.966877e-01
  2.427920e-01   6.103065e+01   2.925255e-01
  2.430910e-01   6.125391e+01   2.950394e-01
  2.433890e-01   6.124810e+01   2.940308e-01
  2.436880e-01   6.134496e+01   2.968274e-01
  2.439870e-01   6.133491e+01   2.932537e-01
  2.442860e-01   6.062458e+01   2.910106e-01
  2.445850e-01   6.179505e+01   2.955619e-01
  2.448840e-01   6.139199e+01   2.941560e-01
  2.451830e-01   6.108921e+01   2.949759e-01
  2.454820e-01   6.068613e+01   2.905139e-01
  2.457810e-01   6.136716e+01   2.933308e-01
  2.460800e-01   6.126816e+01   2.934213e-01
  2.463790e-01   6.082681e+01   2.913878e-01
  2.466780e-01   6.077350e+01   2.916919e-01
  2.469770e-01   6.114981e+01   2.917292e-01
  2.472750e-01   6.165738e+01   2.936965e-01
  2.475740e-01   6.114055e+01   2.934435e-01
  2.478730e-01   6.113855e+01   2.887365e-01
  2.481720e-01   6.060563e+01   2.904282e-01
  2.484710e-01   6.051363e+01   2.884055e-01
  2.487700e-01   6.062720e+01   2.917738e-01
  2.490690e-01   6.111747e+01   2.918674e-01
  2.493680e-01   6.125297e+01   2.892156e-01
  2.496670e-01   6.156573e+01   2.939142e-01
  2.499660e-01   6.136309e+01   2.904227e-01
  2.502650e-01   6.143821e+01   2.918787e-01
  2.505640e-01   6.099048e+01   2.878671e-01
  2.508620e-01   6.042696e+01   2.878845e-01
  2.511610e-01   6.071187e+01   2.908973e-01
  2.514600e-01   6.133764e+01   2.892062e-01
  2.517590e-01   6.132265e+01   2.889622e-01
  2.520580e-01   6.084910e+01   2.883649e-01
  2.523570e-01   6.073505e+01   2.884080e-01
  2.526560e-01   6.085828e+01   2.895421e-01
  2.529550e-01   6.110742e+01   2.868040e-01
  2.532540e-01   6.122797e+01   2.869844e-01
  2.535530e-01   6.045308e+01   2.849596e-01
  2.538520e-01   6.081972e+01   2.871539e-01
  2.541510e-01   6.119206e+01   2.864921e-01
  2.544490e-01   6.082432e+01   2.864455e-01
  2.547480e-01   6.049674e+01   2.859799e-01
  2.550470e-01   6.075592e+01   2.848626e-01
  2.553460e-01   6.057747e+01   2.848474e-01
  2.556450e-01   6.059425e+01   2.825897e-01
  2.559440e-01   6.084864e+01   2.860940e-01
  2.562430e-01   6.060310e+01   2.868482e-01
  2.565420e-01   6.067005e+01   2.844599e-01
  2.568410e-01   6.062073e+01   2.835439e-01
  2.571400e-01   6.129036e+01   2.855072e-01
  2.574390e-01   6.078143e+01   2.864469e-01
  2.577380e-01   6.098910e+01   2.859150e-01
  2.580360e-01   6.075209e+01   2.833536e-01
  2.583350e-01   6.090917e+01   2.862363e-01
  2.586340e-01   6.044131e+01   2.820360e-01
  2.589330e-01   6.081545e+01   2.857107e-01
  2.592320e-01   6.030444e+01   2.817165e-01
  2.595310e-01   6.074913e+01   2.837443e-01
  2.598300e-01   6.039130e+01   2.848139e-01
  2.601290e-01   6.076770e+01   2.813289e-01
  2.604280e-01   6.088112e+01   2.850551e-01
  2.607270e-01   6.056416e+01   2.805671e-01
  2.610260e-01   6.041379e+01   2.827616e-01
  2.613250e-01   6.070761e+01   2.840466e-01
  2.616240e-01   6.060921e+01   2.829211e-01
  2.619220e-01   6.063579e+01   2.830822e-01
  2.622210e-01   6.054414e+01   2.800390e-01
  2.625200e-01   6.016834e+01   2.809091e-01
  2.628190e-01   6.024210e+01   2.807887e-01
  2.631180e-01   6.027625e+01   2.791315e-01
  2.634170e-01   6.020164e+01   2.825621e-01
  2.637160e-01   6.048307e+01   2.796100e-01
  2.640150e-01   6.039261e+01   2.821192e-01
  2.643140e-01   6.014121e+01   2.784375e-01
  2.646130e-01   6.051927e+01   2.796936e-01
  2.649120e-01   5.978511e+01   2.809911e-01
  2.652110e-01   6.011634e+01   2.785703e-01
  2.655090e-01   6.030433e+01   2.797720e-01
  2.658080e-01   6.078003e+01   2.792456e-01
  2.661070e-01   6.004699e+01   2.787912e-01
  2.664060e-01   5.976222e+01   2.778436e-01
  2.667050e-01   5.996932e+01   2.786108e-01
  2.670040e-01   5.973594e+01   2.778776e-01
  2.673030e-01   6.055574e+01   2.789195e-01
  2.676020e-01   6.016246e+01   2.781070e-01
  2.679010e-01   6.023585e+01   2.781819e-01
  2.682000e-01   6.058117e+01   2.778456e-01
  2.684990e-01   5.993040e+01   2.773813e-01
  2.687980e-01   5.982538e+01   2.767618e-01
  2.690960e-01   6.000275e+01   2.783070e-01
  2.693950e-01   5.978329e+01   2.748984e-01
  2.696940e-01   5.991474e+01   2.755698e-01
  2.699930e-01   6.065944e+01   2.783070e-01
  2.702920e-01   6.049451e+01   2.776468e-01
  2.705910e-01   5.967911e+01   2.762359e-01
  2.708900e-01   6.070730e+01   2.764597e-01
  2.711890e-01   6.064522e+01   2.781803e-01
  2.714880e-01   5.961107e+01   2.747784e-01
  2.717870e-01   6.005706e+01   2.762683e-01
  2.720860e-01   5.979334e+01   2.746457e-01
  2.723850e-01   6.017281e+01   2.748735e-01
  2.726840e-01   6.019510e+01   2.760285e-01
  2.729820e-01   5.977065e+01   2.748693e-01
  2.732810e-01   6.018160e+01   2.748936e-01
  2.735800e-01   5.966853e+01   2.736282e-01
  2.738790e-01   6.037240e+01   2.757881e-01
  2.741780e-01   5.979719e+01   2.749303e-01
  2.744770e-01   6.000665e+01   2.728647e-01
  2.747760e-01   5.999906e+01   2.742028e-01
  2.750750e-01   6.015026e+01   2.777007e-01
  2.753740e-01   6.012264e+01   2.820794e-01
  2.756730e-01   6.001679e+01   2.833251e-01
  2.759720e-01   5.968359e+01   2.812449e-01
  2.762710e-01   6.020721e+01   2.865289e-01
  2.765690e-01   5.956097e+01   2.842690e-01
  2.768680e-01   6.009542e+01   2.882482e-01
  2.771670e-01   6.032739e+01   2.864011e-01
  2.774660e-01   6.015608e+01   2.868220e-01
  2.777650e-01   5.939374e+01   2.884687e-01
  2.780640e-01   5.984872e+01   2.881842e-01
  2.783630e-01   5.971490e+01   2.882861e-01
  2.786620e-01   6.008849e+01   2.909079e-01
  2.789610e-01   6.028136e+01   2.914831e-01
  2.792600e-01   6.036686e+01   2.945636e-01
  2.795590e-01   6.031255e+01   2.886627e-01
  2.798580e-01   5.969713e+01   2.917057e-01
  2.801560e-01   5.973617e+01   2.913613e-01
  2.804550e-01   5.978652e+01   2.923660e-01
  2.807540e-01   5.973769e+01   2.935841e-01
  2.810530e-01   5.958289e+01   2.904410e-01
  2.813520e-01   5.934445e+01   2.937412e-01
  2.816510e-01   5.983971e+01   2.939471e-01
  2.819500e-01   5.970490e+01   2.937282e-01
  2.822490e-01   6.016009e+01   2.948457e-01
  2.825480e-01   5.944768e+01   2.926469e-01
  2.828470e-01   5.982218e+01   2.969876e-01
  2.831460e-01   5.976514e+01   2.953499e-01
  2.834450e-01   6.046205e+01   2.954717e-01
  2.837430e-01   6.030804e+01   2.968032e-01
  2.840420e-01   5.956139e+01   2.965713e-01
  2.843410e-01   5.997345e+01   3.040892e-01
  2.846400e-01   5.937654e+01   3.046955e-01
  2.849390e-01   5.935965e+01   3.125188e-01
  2.852380e-01   5.923315e+01   3.150833e-01
  2.855370e-01   5.906648e+01   3.177592e-01
  2.858360e-01   5.943556e+01   3.207910e-01
  2.861350e-01   5.928292e+01   3.232081e-01
  2.864340e-01   5.914101e+01   3.275970e-01
  2.867330e-01   5.928710e+01   3.270593e-01
  2.870320e-01   5.926008e+01   3.325965e-01
  2.873310e-01   5.923697e+01   3.294504e-01
  2.876290e-01   5.893144e+01   3.338262e-01
  2.879280e-01   5.949005e+01   3.384709e-01
  2.882270e-01   5.935351e+01   3.343501e-01
  2.885260e-01   5.924699e+01   3.381239e-01
  2.888250e-01   5.930657e+01   3.374324e-01
  2.891240e-01   5.920040e+01   3.422160e-01
  2.894230e-01   5.924526e+01   3.454373e-01
  2.897220e-01   5.997085e+01   3.393169e-01
  2.900210e-01   5.906639e+01   3.456540e-01
  2.903200e-01   5.928175e+01   3.442601e-01
  2.906190e-01   5.947628e+01   3.485364e-01
  2.909180e-01   5.929674e+01   3.489553e-01
  2.912160e-01   5.895628e+01   3.442266e-01
  2.915150e-01   5.907881e+01   3.559481e-01
  2.918140e-01   5.925732e+01   3.482713e-01
  2.921130e-01   5.944038e+01   3.520697e-01
  2.924120e-01   5.874738e+01   3.525527e-01
  2.927110e-01   5.884070e+01   3.518478e-01
  2.930100e-01   5.907777e+01   3.617466e-01
  2.933090e-01   5.964713e+01   3.576561e-01
  2.936080e-01   5.888067e+01   3.529524e-01
  2.939070e-01   5.858489e+01   3.577240e-01
  2.942060e-01   5.917479e+01   3.601463e-01
  2.945050e-01   5.915980e+01   3.676508e-01
  2.948030e-01   5.900025e+01   3.575444e-01
  2.951020e-01   5.897085e+01   3.629130e-01
  2.954010e-01   5.880170e+01   3.641199e-01
  2.957000e-01   5.927353e+01   3.673375e-01
  2.959990e-01   5.889469e+01   3.657209e-01
  2.962980e-01   5.879581e+01   3.660751e-01
  2.965970e-01   5.938260e+01   3.715043e-01
  2.968960e-01   5.858299e+01   3.687675e-01
  2.971950e-01   5.937634e+01   3.696681e-01
  2.974940e-01   5.825274e+01   3.648214e-01
  2.977930e-01   5.859250e+01   3.692519e-01
  2.980920e-01   5.870910e+01   3.698472e-01
  2.983900e-01   5.861062e+01   3.725385e-01
  2.986890e-01   5.884909e+01   3.691503e-01
  2.989880e-01   5.864833e+01   3.724248e-01
  2.992870e-01   5.876552e+01   3.737345e-01
  2.995860e-01   5.841512e+01   3.747486e-01
  2.998850e-01   5.812377e+01   3.716882e-01
  3.001840e-01   5.908420e+01   3.771289e-01
  3.004830e-01   5.859546e+01   3.804499e-01
  3.007820e-01   5.859720e+01   3.789704e-01
  3.010810e-01   5.877954e+01   3.768771e-01
  3.013800e-01   5.903438e+01   3.833806e-01
  3.016790e-01   5.773630e+01   3.781457e-01
  3.019780e-01   5.851909e+01   3.827148e-01
  3.022760e-01   5.857481e+01   3.846868e-01
  3.025750e-01   5.785666e+01   3.802904e-01
  3.028740e-01   5.843722e+01   3.876224e-01
  3.031730e-01   5.791574e+01   3.840620e-01
  3.034720e-01   5.898935e+01   3.891843e-01
  3.037710e-01   5.893741e+01   3.887486e-01
  3.040700e-01   5.843676e+01   3.889479e-01
  3.043690e-01   5.844045e+01   3.935763e-01
  3.046680e-01   5.816716e+01   3.912835e-01
  3.049670e-01   5.926413e+01   3.914233e-01
  3.052660e-01   5.897521e+01   3.973309e-01
  3.055650e-01   5.868216e+01   3.949445e-01
  3.058630e-01   5.914316e+01   4.019069e-01
  3.061620e-01   5.898311e+01   3.940184e-01
  3.064610e-01   5.848517e+01   3.973713e-01
  3.067600e-01   5.874345e+01   4.043683e-01
  3.070590e-01   5.858236e+01   3.977013e-01
  3.073580e-01   5.818118e+01   4.024284e-01
  3.076570e-01   5.889064e+01   3.976103e-01
  3.079560e-01   5.895855e+01   4.042146e-01
  3.082550e-01   5.896133e+01   4.042241e-01
  3.085540e-01   5.908795e+01   4.043612e-01
  3.088530e-01   5.830825e+01   4.067863e-01
  3.091520e-01   5.895039e+01   4.030048e-01
  3.094500e-01   5.833721e+01   4.096690e-01
  3.097490e-01   5.787119e+01   4.061761e-01
  3.100480e-01   5.882984e+01   4.064680e-01
  3.103470e-01   5.843879e+01   4.164225e-01
  3.106460e-01   5.889829e+01   4.057996e-01
  3.109450e-01   5.870553e+01   4.170441e-01
  3.112440e-01   5.868735e+01   4.099602e-01
  3.115430e-01   5.850113e+01   4.146931e-01
  3.118420e-01   5.823962e+01   4.183518e-01
  3.121410e-01   5.828273e+01   4.119975e-01
  3.124400e-01   5.918951e+01   4.227606e-01
  3.127390e-01   5.875061e+01   4.152531e-01
  3.130380e-01   5.839378e+01   4.229657e-01
  3.133360e-01   5.795577e+01   4.190024e-01
  3.136350e-01   5.873054e+01   4.211183e-01
  3.139340e-01   5.840769e+01   4.261405e-01
  3.142330e-01   5.807899e+01   4.184413e-01
  3.145320e-01   5.885555e+01   4.317007e-01
  3.148310e-01   5.786674e+01   4.231183e-01
  3.151300e-01   5.804928e+01   4.237851e-01
  3.154290e-01   5.849773e+01   4.303864e-01
  3.157280e-01   5.748234e+01   4.238000e-01
  3.160270e-01   5.903028e+01   4.378865e-01
  3.163260e-01   5.825410e+01   4.266355e-01
  3.166250e-01   5.844560e+01   4.357125e-01
  3.169230e-01   5.768563e+01   4.302861e-01
  3.172220e-01   5.769994e+01   4.351770e-01
  3.175210e-01   5.786189e+01   4.354088e-01
  3.178200e-01   5.900819e+01   4.366786e-01
  3.181190e-01   5.782694e+01   4.402741e-01
  3.184180e-01   5.884541e+01   4.394754e-01
  3.187170e-01   5.851427e+01   4.460634e-01
  3.190160e-01   5.858186e+01   4.451195e-01
  3.193150e-01   5.817914e+01   4.369803e-01
  3.196140e-01   5.864233e+01   4.502166e-01
  3.199130e-01   5.864511e+01   4.437720e-01
  3.202120e-01   5.798369e+01   4.485033e-01
  3.205100e-01   5.847647e+01   4.491683e-01
  3.208090e-01   5.858908e+01   4.463484e-01
  3.211080e-01   5.836025e+01   4.524594e-01
  3.214070e-01   5.789080e+01   4.428834e-01
  3.217060e-01   5.745016e+01   4.485010e-01
  3.220050e-01   5.788536e+01   4.473014e-01
  3.223040e-01   5.777452e+01   4.448408e-01
  3.226030e-01   5.840682e+01   4.586468e-01
  3.229020e-01   5.753859e+01   4.399571e-01
  3.232010e-01   5.863912e+01   4.565188e-01
  3.235000e-01   5.802792e+01   4.490873e-01
  3.237990e-01   5.735409e+01   4.497980e-01
  3.240970e-01   5.856225e+01   4.614635e-01
  3.243960e-01   5.840290e+01   4.513680e-01
  3.246950e-01   5.819991e+01   4.618168e-01
  3.249940e-01   5.830578e+01   4.543645e-01
  3.252930e-01   5.752388e+01   4.586817e-01
  3.255920e-01   5.786389e+01   4.627335e-01
  3.258910e-01   5.861295e+01   4.612191e-01
  3.261900e-01   5.757918e+01   4.643331e-01
  3.264890e-01   5.762629e+01   4.590898e-01
  3.267880e-01   5.793939e+01   4.639458e-01
  3.270870e-01   5.848485e+01   4.741253e-01
  3.273860e-01   5.735597e+01   4.638927e-01
  3.276850e-01   5.855403e+01   4.744056e-01
  3.279830e-01   5.737397e+01   4.625880e-01
  3.282820e-01   5.731193e+01   4.717551e-01
  3.285810e-01   5.841548e+01   4.743273e-01
  3.288800e-01   5.809380e+01   4.764348e-01
  3.291790e-01   5.853482e+01   4.743278e-01
  3.294780e-01   5.769922e+01   4.782926e-01
  3.297770e-01   5.783893e+01   4.814064e-01
  3.300760e-01   5.835105e+01   4.784802e-01
  3.303750e-01   5.891715e+01   4.884725e-01
  3.306740e-01   5.844497e+01   4.798638e-01
  3.309730e-01   5.772385e+01   4.855890e-01
  3.312720e-01   5.857873e+01   4.929200e-01
  3.315700e-01   5.752047e+01   4.795704e-01
  3.318690e-01   5.784691e+01   4.936433e-01
  3.321680e-01   5.738541e+01   4.805366e-01
  3.324670e-01   5.752237e+01   4.933591e-01
  3.327660e-01   5.820278e+01   4.935098e-01
  3.330650e-01   5.816856e+01   4.939126e-01
  3.333640e-01   5.824436e+01   5.021065e-01
  3.336630e-01   5.842148e+01   4.911796e-01
  3.339620e-01   5.779472e+01   5.030575e-01
  3.342610e-01   5.817604e+01   4.978315e-01
  3.345600e-01   5.794747e+01   5.019778e-01
  3.348590e-01   5.860316e+01   5.137664e-01
  3.351570e-01   5.806823e+01   4.956944e-01
  3.354560e-01   5.821619e+01   5.157735e-01
  3.357550e-01   5.740853e+01   4.956569e-01
  3.360540e-01   5.755138e+01   5.109676e-01
  3.363530e-01   5.809501e+01   5.196592e-01
  3.366520e-01   5.707661e+01   4.999224e-01
  3.369510e-01   5.789882e+01   5.252904e-01
  3.372500e-01   5.828665e+01   5.034448e-01
  3.375490e-01   5.693295e+01   5.182795e-01
  3.378480e-01   5.833123e+01   5.220019e-01
  3.381470e-01   5.794162e+01   5.189727e-01
  3.384460e-01   5.836191e+01   5.348680e-01
  3.387450e-01   5.747016e+01   5.093839e-01
  3.390430e-01   5.741248e+01   5.277650e-01
  3.393420e-01   5.856169e+01   5.303013e-01
  3.396410e-01   5.718493e+01   5.246987e-01
  3.399400e-01   5.758086e+01   5.419390e-01
  3.402390e-01   5.792125e+01   5.176081e-01
  3.405380e-01   5.800955e+01   5.410360e-01
  3.408370e-01   5.762173e+01   5.314654e-01
  3.411360e-01   5.741146e+01   5.339735e-01
  3.414350e-01   5.744824e+01   5.413145e-01
  3.417340e-01   5.693385e+01   5.310495e-01
  3.420330e-01   5.672198e+01   5.460603e-01
  3.423320e-01   5.790810e+01   5.362781e-01
  3.426300e-01   5.807944e+01   5.517879e-01
  3.429290e-01   5.758385e+01   5.471535e-01
  3.432280e-01   5.729748e+01   5.435499e-01
  3.435270e-01   5.719625e+01   5.618015e-01
  3.438260e-01   5.861089e+01   5.460273e-01
  3.441250e-01   5.844407e+01   5.646045e-01
  3.444240e-01   5.815419e+01   5.552361e-01
  3.447230e-01   5.779231e+01   5.582300e-01
  3.450220e-01   5.745935e+01   5.680975e-01
  3.453210e-01   5.775130e+01   5.533094e-01
  3.456200e-01   5.705719e+01   5.712292e-01
  3.459190e-01   5.778408e+01   5.614076e-01
  3.462170e-01   5.775031e+01   5.720938e-01
  3.465160e-01   5.812549e+01   5.730893e-01
  3.468150e-01   5.696612e+01   5.664976e-01
  3.471140e-01   5.889576e+01   5.912084e-01
  3.474130e-01   5.787499e+01   5.701485e-01
  3.477120e-01   5.824294e+01   5.879228e-01
  3.480110e-01   5.841696e+01   5.824250e-01
  3.483100e-01   5.769192e+01   5.805885e-01
  3.486090e-01   5.715166e+01   5.927307e-01
  3.489080e-01   5.797821e+01   5.820273e-01
  3.492070e-01   5.779482e+01   5.970297e-01
  3.495060e-01   5.779191e+01   5.856419e-01
  3.498040e-01   5.717991e+01   5.948179e-01
  3.501030e-01   5.795156e+01   5.998021e-01
  3.504020e-01   5.809568e+01   5.995621e-01
  3.507010e-01   5.830951e+01   6.149437e-01
  3.510000e-01   5.772483e+01   5.928061e-01
  3.512990e-01   5.889967e+01   6.180479e-01
  3.515980e-01   5.876285e+01   6.090150e-01
  3.518970e-01   5.679500e+01   6.121872e-01
  3.521960e-01   5.715314e+01   6.228878e-01
  3.524950e-01   5.809517e+01   6.045352e-01
  3.527940e-01   5.845603e+01   6.333744e-01
  3.530930e-01   5.691619e+01   6.085988e-01
  3.533920e-01   5.563220e+01   6.167665e-01
  3.536900e-01   5.640332e+01   6.232887e-01
  3.539890e-01   5.887879e+01   6.333616e-01
  3.542880e-01   5.667403e+01   6.365056e-01
  3.545870e-01   5.764624e+01   6.167578e-01
  3.548860e-01   5.823547e+01   6.415793e-01
  3.551850e-01   5.853813e+01   6.315267e-01
  3.554840e-01   5.671580e+01   6.331529e-01
  3.557830e-01   5.772069e+01   6.411431e-01
  3.560820e-01   5.800568e+01   6.208523e-01
  3.563810e-01   5.777330e+01   6.402284e-01
  3.566800e-01   5.730679e+01   6.226058e-01
  3.569790e-01   5.753884e+01   6.437869e-01
  3.572770e-01   5.716937e+01   6.404954e-01
  3.575760e-01   5.711834e+01   6.139273e-01
  3.578750e-01   5.736574e+01   6.554480e-01
  3.581740e-01   5.637068e+01   6.208466e-01
  3.584730e-01   5.832433e+01   6.609016e-01
  3.587720e-01   5.715192e+01   6.428466e-01
  3.590710e-01   5.749563e+01   6.435450e-01
  3.593700e-01   5.799925e+01   6.711510e-01
  3.596690e-01   5.777766e+01   6.414595e-01
  3.599680e-01   5.647647e+01   6.636487e-01
  3.602670e-01   5.627640e+01   6.453648e-01
  3.605660e-01   5.712165e+01   6.660540e-01
  3.608640e-01   5.728676e+01   6.841217e-01
  3.611630e-01   5.733648e+01   6.488752e-01
  3.614620e-01   5.738663e+01   6.892077e-01
  3.617610e-01   5.772156e+01   6.654473e-01
  3.620600e-01   5.766712e+01   6.878796e-01
  3.623590e-01   5.871557e+01   6.911063e-01
  3.626580e-01   5.700730e+01   6.809785e-01
  3.629570e-01   5.693424e+01   6.988558e-01
  3.632560e-01   5.705719e+01   6.698256e-01
  3.635550e-01   5.636875e+01   7.067106e-01
  3.638540e-01   5.715605e+01   6.939358e-01
  3.641530e-01   5.626672e+01   6.931733e-01
  3.644510e-01   5.853196e+01   7.376676e-01
  3.647500e-01   5.718301e+01   6.849861e-01
  3.650490e-01   5.707940e+01   7.266693e-01
  3.653480e-01   5.782502e+01   7.141068e-01
  3.656470e-01   5.753788e+01   7.208020e-01
  3.659460e-01   5.657852e+01   7.362153e-01
  3.662450e-01   5.724884e+01   7.088858e-01
  3.665440e-01   5.619522e+01   7.510744e-01
  3.668430e-01   5.644609e+01   7.122287e-01
  3.671420e-01   5.695908e+01   7.463027e-01
  3.674410e-01   5.894251e+01   7.495385e-01
  3.677400e-01   5.672553e+01   7.486602e-01
  3.680390e-01   5.777903e+01   7.848934e-01
  3.683370e-01   5.731754e+01   7.317796e-01
  3.686360e-01   5.699220e+01   7.708690e-01
  3.689350e-01   5.732580e+01   7.565826e-01
  3.692340e-01   5.826157e+01   7.837486e-01
  3.695330e-01   5.686546e+01   8.016378e-01
  3.698320e-01   5.749165e+01   7.517336e-01
  3.701310e-01   5.790152e+01   8.113404e-01
  3.704300e-01   5.647246e+01   7.631414e-01
  3.707290e-01   5.628515e+01   8.023560e-01
  3.710280e-01   5.816504e+01   8.107463e-01
  3.713270e-01   5.729712e+01   7.928926e-01
  3.716260e-01   5.665384e+01   8.359517e-01
  3.719240e-01   5.629331e+01   7.791509e-01
  3.722230e-01   5.842957e+01   8.517394e-01
  3.725220e-01   5.594531e+01   8.048227e-01
  3.728210e-01   5.621762e+01   8.246812e-01
  3.731200e-01   5.825968e+01   8.893830e-01
  3.734190e-01   5.643603e+01   7.986053e-01
  3.737180e-01   5.835579e+01   8.869316e-01
  3.740170e-01   5.579267e+01   8.163421e-01
  3.743160e-01   5.839466e+01   8.936330e-01
  3.746150e-01   5.761437e+01   8.812793e-01
  3.749140e-01   5.677090e+01   8.537219e-01
  3.752130e-01   5.757520e+01   9.213506e-01
  3.755110e-01   5.812152e+01   8.608943e-01
  3.758100e-01   5.707390e+01   9.173308e-01
  3.761090e-01   5.779636e+01   8.955564e-01
  3.764080e-01   5.607554e+01   9.057411e-01
  3.767070e-01   5.604108e+01   9.467262e-01
  3.770060e-01   5.777614e+01   8.825157e-01
  3.773050e-01   5.757672e+01   9.678469e-01
  3.776040e-01   5.804341e+01   9.287242e-01
  3.779030e-01   5.680715e+01   9.491617e-01
  3.782020e-01   5.650583e+01   1.022489e+00
  3.785010e-01   5.671692e+01   9.004955e-01
  3.788000e-01   5.670845e+01   1.019336e+00
  3.790990e-01   5.798937e+01   9.510288e-01
  3.793970e-01   5.611358e+01   1.004272e+00
  3.796960e-01   5.718657e+01   1.009035e+00
  3.799950e-01   5.709722e+01   9.897451e-01
  3.802940e-01   5.718937e+01   1.101222e+00
  3.805930e-01   5.600389e+01   9.504480e-01
  3.808920e-01   5.483684e+01   1.084444e+00
  3.811910e-01   5.647026e+01   1.017193e+00
  3.814900e-01   5.708357e+01   1.076283e+00
  3.817890e-01   5.649586e+01   1.169158e+00
  3.820880e-01   5.507910e+01   9.810558e-01
  3.823870e-01   5.889622e+01   1.201463e+00
  3.826860e-01   5.740948e+01   1.040888e+00
  3.829840e-01   5.620879e+01   1.197287e+00
  3.832830e-01   5.712942e+01   1.153718e+00
  3.835820e-01   5.697208e+01   1.124692e+00
  3.838810e-01   5.817103e+01   1.270607e+00
  3.841800e-01   5.692053e+01   1.111187e+00
  3.844790e-01   5.760271e+01   1.273785e+00
  3.847780e-01   5.535869e+01   1.157332e+00
  3.850770e-01   5.767483e+01   1.284202e+00
  3.853760e-01   5.609623e+01   1.351030e+00
  3.856750e-01   5.756045e+01   1.180122e+00
  3.859740e-01   5.766156e+01   1.393995e+00
  3.862730e-01   5.583975e+01   1.244886e+00
  3.865710e-01   5.789746e+01   1.396844e+00
  3.868700e-01   5.574312e+01   1.395761e+00
  3.871690e-01   5.525556e+01   1.307481e+00
  3.874680e-01   5.571425e+01   1.511877e+00
  3.877670e-01   5.629697e+01   1.341926e+00
  3.880660e-01   5.541588e+01   1.541711e+00
  3.883650e-01   5.634724e+01   1.473162e+00
  3.886640e-01   5.749755e+01   1.552854e+00
  3.889630e-01   5.885171e+01   1.709621e+00
  3.892620e-01   5.545238e+01   1.492187e+00
  3.895610e-01   5.425780e+01   1.686522e+00
  3.898600e-01   5.686516e+01   1.680519e+00
  3.901580e-01   5.661684e+01   1.747234e+00
  3.904570e-01   5.776266e+01   1.973135e+00
  3.907560e-01   5.913314e+01   1.760664e+00
  3.910550e-01   5.472961e+01   1.955877e+00
  3.913540e-01   5.745561e+01   2.003994e+00
  3.916530e-01   5.626735e+01   1.983164e+00
  3.919520e-01   5.791431e+01   2.613636e+00
  3.922510e-01   5.528879e+01   1.965843e+00
  3.925500e-01   5.900733e+01   2.724705e+00
  3.928490e-01   5.797984e+01   2.465553e+00
  3.931480e-01   6.202689e+01   2.793551e+00
  3.934470e-01   0.000000e+00   0.000000e+00
  3.937460e-01   5.737173e+01   2.686677e+00
creator: radaver
creator-version: 3725
header-file: /nas_data/SAXS_data/20151104Workshop/header/JH1_0138.txt
image-file: /nas_data/Pilatus1M/20151104_Workshop/JH1_0138.tif
angular-axis-file: /nas_data/SAXS_data/20151104Workshop/q20151029.dat
beamstop-mask-file: /nas_data/SAXS_data/20151104Workshop/fit2d20151031.msk
detector-response-file: none
beam-center-x: 949.7700
beam-center-y: 918.8000
unit-time: 1.0000
channel-first: 10
channel-last: 1315
Exposure time [s]: 1.094063
Transmitted Beam: 0.484321
Incident Beam: 0.484321
Code: JH1
Concentration [mg/ml]: 1
Run Number: 0138
