# Supplementary material for: SAXS analysis of a soluble cytosolic NgBR construct including extracellular and transmembrane domains
Source: PLoS One. 2018 Jan 18;13(1):e0191371. doi: 10.1371/journal.pone.0191371 (PMC5773207; doi:10.1371/journal.pone.0191371)
Supplement: S1 File — (ZIP) [file pone.0191371.s001.zip › JH1_0139.dat]

Sample:   c= 1.0000 mg/ml  Code: JH1
  3.656810e-03   2.261321e+04   4.131895e+01
  3.955720e-03   2.203823e+04   2.801487e+01
  4.254640e-03   1.905376e+04   2.334300e+01
  4.553560e-03   1.543980e+04   2.025955e+01
  4.852480e-03   1.248257e+04   1.705484e+01
  5.151400e-03   1.053529e+04   1.547827e+01
  5.450320e-03   8.720940e+03   1.337599e+01
  5.749240e-03   7.471872e+03   1.199609e+01
  6.048150e-03   6.381149e+03   1.086645e+01
  6.347070e-03   5.510096e+03   9.593533e+00
  6.645990e-03   4.849763e+03   8.960785e+00
  6.944910e-03   4.255303e+03   8.080736e+00
  7.243830e-03   3.791650e+03   7.391229e+00
  7.542750e-03   3.372223e+03   6.943994e+00
  7.841670e-03   3.042946e+03   6.229518e+00
  8.140580e-03   2.757177e+03   6.011589e+00
  8.439500e-03   2.526132e+03   5.546262e+00
  8.738420e-03   2.306266e+03   5.248852e+00
  9.037340e-03   2.129707e+03   4.877023e+00
  9.336260e-03   1.967471e+03   4.606524e+00
  9.635180e-03   1.815184e+03   4.412068e+00
  9.934100e-03   1.676943e+03   4.103159e+00
  1.023300e-02   1.540331e+03   4.030127e+00
  1.053190e-02   1.427067e+03   3.934466e+00
  1.083090e-02   1.318463e+03   3.781791e+00
  1.112980e-02   1.212609e+03   3.595936e+00
  1.142870e-02   1.133211e+03   3.456742e+00
  1.172760e-02   1.051878e+03   3.321121e+00
  1.202650e-02   9.642700e+02   3.171015e+00
  1.232540e-02   9.011097e+02   3.048607e+00
  1.262440e-02   8.251949e+02   2.863121e+00
  1.292330e-02   7.777851e+02   2.736781e+00
  1.322220e-02   7.222978e+02   2.637353e+00
  1.352110e-02   6.687721e+02   2.512247e+00
  1.382000e-02   6.264219e+02   2.407446e+00
  1.411900e-02   5.834798e+02   2.312158e+00
  1.441790e-02   5.426566e+02   2.213745e+00
  1.471680e-02   5.083066e+02   2.132357e+00
  1.501570e-02   4.768224e+02   2.022577e+00
  1.531460e-02   4.483979e+02   1.952511e+00
  1.561350e-02   4.237580e+02   1.864804e+00
  1.591250e-02   3.978686e+02   1.822862e+00
  1.621140e-02   3.741757e+02   1.737273e+00
  1.651030e-02   3.548177e+02   1.673948e+00
  1.680920e-02   3.377911e+02   1.633290e+00
  1.710810e-02   3.166799e+02   1.584747e+00
  1.740710e-02   3.009064e+02   1.522548e+00
  1.770600e-02   2.864476e+02   1.470587e+00
  1.800490e-02   2.719569e+02   1.421580e+00
  1.830380e-02   2.580527e+02   1.395797e+00
  1.860270e-02   2.474380e+02   1.340247e+00
  1.890170e-02   2.360915e+02   1.309157e+00
  1.920060e-02   2.226555e+02   1.259308e+00
  1.949950e-02   2.154758e+02   1.253105e+00
  1.979840e-02   2.084549e+02   1.209395e+00
  2.009730e-02   1.970982e+02   1.163090e+00
  2.039620e-02   1.894566e+02   1.138252e+00
  2.069520e-02   1.849367e+02   1.118530e+00
  2.099410e-02   1.784845e+02   1.106808e+00
  2.129300e-02   1.707886e+02   1.054311e+00
  2.159190e-02   1.641110e+02   1.069110e+00
  2.189080e-02   1.595110e+02   1.059903e+00
  2.218980e-02   1.558279e+02   1.065641e+00
  2.248870e-02   1.501281e+02   1.064631e+00
  2.278760e-02   1.441571e+02   1.032966e+00
  2.308650e-02   1.398053e+02   1.048563e+00
  2.338540e-02   1.370558e+02   1.036044e+00
  2.368430e-02   1.312385e+02   9.954025e-01
  2.398330e-02   1.306924e+02   1.015931e+00
  2.428220e-02   1.264670e+02   9.771399e-01
  2.458110e-02   1.252092e+02   1.004959e+00
  2.488000e-02   1.224476e+02   9.673083e-01
  2.517890e-02   1.182382e+02   9.391972e-01
  2.547790e-02   1.157408e+02   9.423537e-01
  2.577680e-02   1.137833e+02   9.268456e-01
  2.607570e-02   1.113598e+02   9.243466e-01
  2.637460e-02   1.077736e+02   9.020372e-01
  2.667350e-02   1.059701e+02   8.720714e-01
  2.697250e-02   1.056637e+02   8.439605e-01
  2.727140e-02   1.036162e+02   8.047271e-01
  2.757030e-02   1.019037e+02   7.993738e-01
  2.786920e-02   1.017080e+02   7.894788e-01
  2.816810e-02   1.007058e+02   7.731287e-01
  2.846700e-02   9.807234e+01   7.535337e-01
  2.876600e-02   9.555942e+01   7.348551e-01
  2.906490e-02   9.484456e+01   7.343031e-01
  2.936380e-02   9.233403e+01   7.191246e-01
  2.966270e-02   9.186161e+01   7.120200e-01
  2.996160e-02   9.202030e+01   7.136789e-01
  3.026060e-02   9.120371e+01   6.993154e-01
  3.055950e-02   8.984388e+01   6.930987e-01
  3.085840e-02   8.999869e+01   6.907665e-01
  3.115730e-02   8.865776e+01   6.827306e-01
  3.145620e-02   8.719419e+01   6.705658e-01
  3.175510e-02   8.544359e+01   6.656214e-01
  3.205410e-02   8.543294e+01   6.619527e-01
  3.235300e-02   8.499139e+01   6.575650e-01
  3.265190e-02   8.424908e+01   6.426735e-01
  3.295080e-02   8.275493e+01   6.411259e-01
  3.324970e-02   8.355328e+01   6.433650e-01
  3.354870e-02   8.235805e+01   6.370768e-01
  3.384760e-02   8.160831e+01   6.268482e-01
  3.414650e-02   8.121830e+01   6.253485e-01
  3.444540e-02   8.098723e+01   6.158769e-01
  3.474430e-02   8.102707e+01   6.214492e-01
  3.504330e-02   8.010522e+01   6.102469e-01
  3.534220e-02   7.931967e+01   6.079966e-01
  3.564110e-02   7.814339e+01   6.027279e-01
  3.594000e-02   7.799837e+01   5.906425e-01
  3.623890e-02   7.861616e+01   6.030649e-01
  3.653780e-02   7.796805e+01   5.843296e-01
  3.683680e-02   7.781703e+01   5.913586e-01
  3.713570e-02   7.620539e+01   5.859007e-01
  3.743460e-02   7.709356e+01   5.797000e-01
  3.773350e-02   7.596350e+01   5.747723e-01
  3.803240e-02   7.523374e+01   5.856583e-01
  3.833140e-02   7.554594e+01   6.008212e-01
  3.863030e-02   7.454704e+01   6.061136e-01
  3.892920e-02   7.376268e+01   6.013484e-01
  3.922810e-02   7.394175e+01   6.044375e-01
  3.952700e-02   7.524943e+01   6.058070e-01
  3.982600e-02   7.363079e+01   6.079586e-01
  4.012490e-02   7.403392e+01   6.001195e-01
  4.042380e-02   7.287170e+01   6.032145e-01
  4.072270e-02   7.269918e+01   6.001233e-01
  4.102160e-02   7.324507e+01   6.015832e-01
  4.132050e-02   7.264469e+01   5.998983e-01
  4.161950e-02   7.332444e+01   5.964688e-01
  4.191840e-02   7.309776e+01   6.033518e-01
  4.221730e-02   7.286349e+01   5.945911e-01
  4.251620e-02   7.241051e+01   6.005088e-01
  4.281510e-02   7.139500e+01   5.870617e-01
  4.311410e-02   7.117638e+01   5.869131e-01
  4.341300e-02   7.243227e+01   5.951283e-01
  4.371190e-02   7.112005e+01   5.881910e-01
  4.401080e-02   7.104708e+01   5.878891e-01
  4.430970e-02   7.010407e+01   5.795110e-01
  4.460860e-02   7.086357e+01   5.833826e-01
  4.490760e-02   7.044403e+01   5.831388e-01
  4.520650e-02   7.095781e+01   5.808220e-01
  4.550540e-02   6.996067e+01   5.796541e-01
  4.580430e-02   7.022664e+01   5.785508e-01
  4.610320e-02   6.902891e+01   5.707208e-01
  4.640220e-02   6.985017e+01   5.784606e-01
  4.670110e-02   7.017517e+01   5.711720e-01
  4.700000e-02   6.899277e+01   5.684437e-01
  4.729890e-02   6.938753e+01   5.722014e-01
  4.759780e-02   6.915330e+01   5.705221e-01
  4.789680e-02   6.889672e+01   5.659453e-01
  4.819570e-02   6.949263e+01   5.676888e-01
  4.849460e-02   6.833611e+01   5.650315e-01
  4.879350e-02   6.821798e+01   5.583578e-01
  4.909240e-02   6.821597e+01   5.659371e-01
  4.939130e-02   6.832493e+01   5.567768e-01
  4.969030e-02   6.909087e+01   5.619187e-01
  4.998920e-02   6.923400e+01   5.618207e-01
  5.028810e-02   6.775824e+01   5.537978e-01
  5.058700e-02   6.777384e+01   5.578897e-01
  5.088590e-02   6.805937e+01   5.497784e-01
  5.118490e-02   6.765656e+01   5.553835e-01
  5.148380e-02   6.949714e+01   5.601876e-01
  5.178270e-02   6.850710e+01   5.490063e-01
  5.208160e-02   6.785397e+01   5.522061e-01
  5.238050e-02   6.780756e+01   5.461961e-01
  5.267940e-02   6.734635e+01   5.521120e-01
  5.297840e-02   6.720307e+01   5.443909e-01
  5.327730e-02   6.783475e+01   5.444054e-01
  5.357620e-02   6.783395e+01   5.463024e-01
  5.387510e-02   6.772220e+01   5.426988e-01
  5.417400e-02   6.754516e+01   5.470544e-01
  5.447300e-02   6.750120e+01   5.387183e-01
  5.477190e-02   6.774103e+01   5.409079e-01
  5.507080e-02   6.615591e+01   5.345420e-01
  5.536970e-02   6.697888e+01   5.360198e-01
  5.566860e-02   6.613047e+01   5.362831e-01
  5.596760e-02   6.646474e+01   5.315478e-01
  5.626650e-02   6.636975e+01   5.335768e-01
  5.656540e-02   6.554110e+01   5.284369e-01
  5.686430e-02   6.600191e+01   5.273239e-01
  5.716320e-02   6.620640e+01   5.246386e-01
  5.746210e-02   6.688798e+01   5.326381e-01
  5.776110e-02   6.711564e+01   5.353514e-01
  5.806000e-02   6.620990e+01   5.235007e-01
  5.835890e-02   6.685321e+01   5.266155e-01
  5.865780e-02   6.663533e+01   5.228915e-01
  5.895670e-02   6.722404e+01   5.351785e-01
  5.925570e-02   6.583716e+01   5.175052e-01
  5.955460e-02   6.626133e+01   5.260161e-01
  5.985350e-02   6.669410e+01   5.203019e-01
  6.015240e-02   6.608540e+01   5.196010e-01
  6.045130e-02   6.595444e+01   5.196486e-01
  6.075020e-02   6.566734e+01   5.135278e-01
  6.104920e-02   6.647670e+01   5.205739e-01
  6.134810e-02   6.668596e+01   5.219566e-01
  6.164700e-02   6.532095e+01   5.083996e-01
  6.194590e-02   6.501911e+01   5.153921e-01
  6.224480e-02   6.569356e+01   5.066710e-01
  6.254380e-02   6.652972e+01   5.185464e-01
  6.284270e-02   6.626021e+01   5.191652e-01
  6.314160e-02   6.561519e+01   5.042848e-01
  6.344050e-02   6.592123e+01   5.128853e-01
  6.373940e-02   6.583316e+01   5.040877e-01
  6.403840e-02   6.635157e+01   5.140136e-01
  6.433730e-02   6.533165e+01   5.047511e-01
  6.463620e-02   6.532049e+01   5.005879e-01
  6.493510e-02   6.530350e+01   5.115593e-01
  6.523400e-02   6.544583e+01   5.015780e-01
  6.553290e-02   6.544339e+01   5.041421e-01
  6.583190e-02   6.544458e+01   5.020847e-01
  6.613080e-02   6.501315e+01   4.958936e-01
  6.642970e-02   6.556646e+01   5.072319e-01
  6.672860e-02   6.569242e+01   4.969858e-01
  6.702750e-02   6.527062e+01   5.003968e-01
  6.732650e-02   6.527414e+01   4.968880e-01
  6.762540e-02   6.532709e+01   4.970895e-01
  6.792430e-02   6.460812e+01   4.963399e-01
  6.822320e-02   6.464253e+01   4.886376e-01
  6.852210e-02   6.515522e+01   4.979342e-01
  6.882110e-02   6.491868e+01   4.930691e-01
  6.912000e-02   6.545915e+01   4.946268e-01
  6.941890e-02   6.476327e+01   4.886159e-01
  6.971780e-02   6.546485e+01   4.907763e-01
  7.001670e-02   6.452450e+01   4.935322e-01
  7.031560e-02   6.513552e+01   4.890639e-01
  7.061460e-02   6.481363e+01   4.883292e-01
  7.091350e-02   6.536224e+01   4.889639e-01
  7.121240e-02   6.523243e+01   4.847349e-01
  7.151130e-02   6.491217e+01   4.896557e-01
  7.181020e-02   6.512256e+01   4.838651e-01
  7.210920e-02   6.512810e+01   4.871442e-01
  7.240810e-02   6.418416e+01   4.789996e-01
  7.270700e-02   6.517397e+01   4.887330e-01
  7.300590e-02   6.535984e+01   4.847458e-01
  7.330480e-02   6.506268e+01   4.782082e-01
  7.360370e-02   6.502351e+01   4.839581e-01
  7.390270e-02   6.518407e+01   4.791004e-01
  7.420160e-02   6.522606e+01   4.865720e-01
  7.450050e-02   6.390430e+01   4.726137e-01
  7.479940e-02   6.543174e+01   4.795626e-01
  7.509830e-02   6.473824e+01   4.810627e-01
  7.539730e-02   6.507553e+01   4.751684e-01
  7.569620e-02   6.432666e+01   4.732973e-01
  7.599510e-02   6.543644e+01   4.804754e-01
  7.629400e-02   6.527359e+01   4.737190e-01
  7.659290e-02   6.436253e+01   4.747450e-01
  7.689190e-02   6.510857e+01   4.731198e-01
  7.719080e-02   6.428467e+01   4.727069e-01
  7.748970e-02   6.435156e+01   4.695069e-01
  7.778860e-02   6.458632e+01   4.733790e-01
  7.808750e-02   6.311003e+01   4.645344e-01
  7.838640e-02   6.389945e+01   4.649108e-01
  7.868540e-02   6.424145e+01   4.674115e-01
  7.898430e-02   6.470165e+01   4.665675e-01
  7.928320e-02   6.392545e+01   4.692290e-01
  7.958210e-02   6.425305e+01   4.616671e-01
  7.988100e-02   6.534121e+01   4.709712e-01
  8.018000e-02   6.476117e+01   4.663665e-01
  8.047890e-02   6.394211e+01   4.629963e-01
  8.077780e-02   6.446407e+01   4.640586e-01
  8.107670e-02   6.450399e+01   4.617569e-01
  8.137560e-02   6.380466e+01   4.624984e-01
  8.167450e-02   6.458735e+01   4.624604e-01
  8.197350e-02   6.384959e+01   4.570138e-01
  8.227240e-02   6.536393e+01   4.668733e-01
  8.257130e-02   6.464370e+01   4.547527e-01
  8.287020e-02   6.454627e+01   4.635347e-01
  8.316910e-02   6.443276e+01   4.598939e-01
  8.346810e-02   6.378371e+01   4.532567e-01
  8.376700e-02   6.473636e+01   4.629935e-01
  8.406590e-02   6.482801e+01   4.538646e-01
  8.436480e-02   6.425208e+01   4.588498e-01
  8.466370e-02   6.427883e+01   4.530837e-01
  8.496270e-02   6.428053e+01   4.638081e-01
  8.526160e-02   6.406304e+01   4.776437e-01
  8.556050e-02   6.481567e+01   4.808951e-01
  8.585940e-02   6.564390e+01   4.900163e-01
  8.615830e-02   6.487940e+01   4.871546e-01
  8.645720e-02   6.474415e+01   4.914317e-01
  8.675620e-02   6.512658e+01   4.953344e-01
  8.705510e-02   6.477382e+01   4.930080e-01
  8.735400e-02   6.392329e+01   4.922130e-01
  8.765290e-02   6.481145e+01   4.961190e-01
  8.795180e-02   6.505734e+01   5.011087e-01
  8.825080e-02   6.538626e+01   4.978136e-01
  8.854970e-02   6.457428e+01   5.012993e-01
  8.884860e-02   6.320848e+01   4.939369e-01
  8.914750e-02   6.524972e+01   5.081224e-01
  8.944640e-02   6.402525e+01   4.996791e-01
  8.974530e-02   6.537420e+01   5.007937e-01
  9.004430e-02   7.634295e+01   5.389914e-01
  9.034320e-02   6.437174e+01   4.774438e-01
  9.064210e-02   6.443803e+01   4.767958e-01
  9.094100e-02   6.444404e+01   4.668877e-01
  9.123990e-02   6.388073e+01   4.635982e-01
  9.153890e-02   6.435368e+01   4.678196e-01
  9.183780e-02   6.511214e+01   4.672130e-01
  9.213670e-02   6.395373e+01   4.614021e-01
  9.243560e-02   6.486219e+01   4.634433e-01
  9.273450e-02   6.417995e+01   4.570081e-01
  9.303350e-02   6.393291e+01   4.621428e-01
  9.333240e-02   6.463971e+01   4.543538e-01
  9.363130e-02   6.389453e+01   4.552066e-01
  9.393020e-02   6.386528e+01   4.527745e-01
  9.422910e-02   6.415408e+01   4.549591e-01
  9.452800e-02   6.445883e+01   4.572123e-01
  9.482700e-02   6.344511e+01   4.434336e-01
  9.512590e-02   6.393228e+01   4.533976e-01
  9.542480e-02   6.378336e+01   4.479363e-01
  9.572370e-02   6.430870e+01   4.497772e-01
  9.602260e-02   6.467549e+01   4.533304e-01
  9.632160e-02   6.355349e+01   4.416420e-01
  9.662050e-02   6.431934e+01   4.468453e-01
  9.691940e-02   6.340976e+01   4.436745e-01
  9.721830e-02   6.433303e+01   4.443423e-01
  9.751720e-02   6.402157e+01   4.454436e-01
  9.781610e-02   6.352301e+01   4.393978e-01
  9.811510e-02   6.454535e+01   4.472620e-01
  9.841400e-02   6.431147e+01   4.392958e-01
  9.871290e-02   6.434696e+01   4.425949e-01
  9.901180e-02   6.379717e+01   4.417701e-01
  9.931070e-02   6.376168e+01   4.377622e-01
  9.960970e-02   6.446616e+01   4.433623e-01
  9.990860e-02   6.379005e+01   4.337352e-01
  1.002070e-01   6.501197e+01   4.420334e-01
  1.005060e-01   6.400996e+01   4.361894e-01
  1.008050e-01   6.424256e+01   4.394099e-01
  1.011040e-01   6.427570e+01   4.333565e-01
  1.014030e-01   6.507588e+01   4.380848e-01
  1.017020e-01   6.472344e+01   4.410514e-01
  1.020010e-01   6.385886e+01   4.332926e-01
  1.023000e-01   6.341321e+01   4.297744e-01
  1.025990e-01   6.435319e+01   4.319493e-01
  1.028980e-01   6.406533e+01   4.326468e-01
  1.031970e-01   6.464309e+01   4.369672e-01
  1.034960e-01   6.361546e+01   4.255619e-01
  1.037950e-01   6.437929e+01   4.320368e-01
  1.040930e-01   6.393964e+01   4.269670e-01
  1.043920e-01   6.445510e+01   4.326236e-01
  1.046910e-01   6.436160e+01   4.316461e-01
  1.049900e-01   6.471995e+01   4.269921e-01
  1.052890e-01   6.428514e+01   4.290924e-01
  1.055880e-01   6.496651e+01   4.297332e-01
  1.058870e-01   6.354906e+01   4.266287e-01
  1.061860e-01   6.487842e+01   4.268779e-01
  1.064850e-01   6.447205e+01   4.261736e-01
  1.067840e-01   6.426454e+01   4.277274e-01
  1.070830e-01   6.411463e+01   4.237277e-01
  1.073820e-01   6.400109e+01   4.217907e-01
  1.076800e-01   6.414568e+01   4.219563e-01
  1.079790e-01   6.446748e+01   4.248920e-01
  1.082780e-01   6.424125e+01   4.260464e-01
  1.085770e-01   6.400013e+01   4.163056e-01
  1.088760e-01   6.532317e+01   4.264391e-01
  1.091750e-01   6.461007e+01   4.225498e-01
  1.094740e-01   6.314922e+01   4.186660e-01
  1.097730e-01   6.473309e+01   4.214122e-01
  1.100720e-01   6.478733e+01   4.176613e-01
  1.103710e-01   6.429279e+01   4.224398e-01
  1.106700e-01   6.468305e+01   4.176230e-01
  1.109690e-01   6.461689e+01   4.231922e-01
  1.112670e-01   6.410660e+01   4.139875e-01
  1.115660e-01   6.485098e+01   4.175687e-01
  1.118650e-01   6.406386e+01   4.189239e-01
  1.121640e-01   6.480170e+01   4.153443e-01
  1.124630e-01   6.436084e+01   4.151017e-01
  1.127620e-01   6.531662e+01   4.181725e-01
  1.130610e-01   6.438968e+01   4.146070e-01
  1.133600e-01   6.492186e+01   4.211091e-01
  1.136590e-01   6.469080e+01   4.101013e-01
  1.139580e-01   6.438611e+01   4.137187e-01
  1.142570e-01   6.419998e+01   4.128296e-01
  1.145560e-01   6.441037e+01   4.140883e-01
  1.148550e-01   6.433227e+01   4.126747e-01
  1.151530e-01   6.513779e+01   4.098257e-01
  1.154520e-01   6.428975e+01   4.122493e-01
  1.157510e-01   6.449922e+01   4.083701e-01
  1.160500e-01   6.469062e+01   4.152812e-01
  1.163490e-01   6.466211e+01   4.088855e-01
  1.166480e-01   6.434645e+01   4.107090e-01
  1.169470e-01   6.411899e+01   4.077236e-01
  1.172460e-01   6.424883e+01   4.086980e-01
  1.175450e-01   6.369262e+01   4.036032e-01
  1.178440e-01   6.451870e+01   4.062121e-01
  1.181430e-01   6.392939e+01   4.074002e-01
  1.184420e-01   6.481029e+01   4.079590e-01
  1.187400e-01   6.434178e+01   4.051062e-01
  1.190390e-01   6.518956e+01   4.069423e-01
  1.193380e-01   6.520480e+01   4.069899e-01
  1.196370e-01   6.458174e+01   4.072390e-01
  1.199360e-01   6.462139e+01   4.032698e-01
  1.202350e-01   6.440330e+01   4.055739e-01
  1.205340e-01   6.469829e+01   4.040488e-01
  1.208330e-01   6.456697e+01   4.022962e-01
  1.211320e-01   6.442815e+01   4.051044e-01
  1.214310e-01   6.423257e+01   3.978336e-01
  1.217300e-01   6.402396e+01   4.027461e-01
  1.220290e-01   6.485292e+01   4.039916e-01
  1.223270e-01   6.431003e+01   3.996417e-01
  1.226260e-01   6.453260e+01   3.998069e-01
  1.229250e-01   6.411691e+01   3.969574e-01
  1.232240e-01   6.477922e+01   4.026896e-01
  1.235230e-01   6.475189e+01   4.018061e-01
  1.238220e-01   6.451416e+01   3.976677e-01
  1.241210e-01   6.463542e+01   3.996012e-01
  1.244200e-01   6.472415e+01   3.962612e-01
  1.247190e-01   6.398469e+01   3.986295e-01
  1.250180e-01   6.398203e+01   3.937300e-01
  1.253170e-01   6.429019e+01   3.954392e-01
  1.256160e-01   6.428925e+01   3.980091e-01
  1.259140e-01   6.412485e+01   3.946761e-01
  1.262130e-01   6.353457e+01   3.928554e-01
  1.265120e-01   6.414469e+01   3.919724e-01
  1.268110e-01   6.463268e+01   3.942116e-01
  1.271100e-01   6.448924e+01   3.973330e-01
  1.274090e-01   6.543013e+01   3.968890e-01
  1.277080e-01   6.540303e+01   3.955475e-01
  1.280070e-01   6.459895e+01   3.918688e-01
  1.283060e-01   6.536627e+01   3.956871e-01
  1.286050e-01   6.478073e+01   3.966894e-01
  1.289040e-01   6.526136e+01   3.911725e-01
  1.292030e-01   6.461104e+01   3.941456e-01
  1.295020e-01   6.454857e+01   3.902442e-01
  1.298000e-01   6.496678e+01   3.922426e-01
  1.300990e-01   6.434651e+01   3.879394e-01
  1.303980e-01   6.501387e+01   3.906728e-01
  1.306970e-01   6.480735e+01   3.929957e-01
  1.309960e-01   6.458580e+01   3.901130e-01
  1.312950e-01   6.462765e+01   3.899960e-01
  1.315940e-01   6.412510e+01   3.841893e-01
  1.318930e-01   6.530404e+01   3.905733e-01
  1.321920e-01   6.468905e+01   3.884895e-01
  1.324910e-01   6.489090e+01   3.900607e-01
  1.327900e-01   6.458385e+01   3.869795e-01
  1.330890e-01   6.416418e+01   3.852472e-01
  1.333870e-01   6.488499e+01   3.871678e-01
  1.336860e-01   6.450950e+01   3.853391e-01
  1.339850e-01   6.517429e+01   3.859103e-01
  1.342840e-01   6.543483e+01   3.895206e-01
  1.345830e-01   6.433456e+01   3.848163e-01
  1.348820e-01   6.471896e+01   3.859642e-01
  1.351810e-01   6.410835e+01   3.793128e-01
  1.354800e-01   6.441224e+01   3.845798e-01
  1.357790e-01   6.518522e+01   3.845485e-01
  1.360780e-01   6.469506e+01   3.847218e-01
  1.363770e-01   6.490605e+01   3.848824e-01
  1.366760e-01   6.468568e+01   3.863364e-01
  1.369740e-01   6.498482e+01   4.009423e-01
  1.372730e-01   6.462843e+01   4.019541e-01
  1.375720e-01   6.543261e+01   4.138736e-01
  1.378710e-01   6.529799e+01   4.151787e-01
  1.381700e-01   6.453549e+01   4.144903e-01
  1.384690e-01   6.442418e+01   4.213251e-01
  1.387680e-01   6.470005e+01   4.106967e-01
  1.390670e-01   6.463115e+01   3.988058e-01
  1.393660e-01   6.440140e+01   3.973201e-01
  1.396650e-01   6.440786e+01   3.945319e-01
  1.399640e-01   6.533457e+01   3.983815e-01
  1.402630e-01   6.536416e+01   3.902703e-01
  1.405620e-01   6.487647e+01   3.932051e-01
  1.408600e-01   6.497626e+01   3.922712e-01
  1.411590e-01   6.446381e+01   3.917054e-01
  1.414580e-01   6.431661e+01   3.917523e-01
  1.417570e-01   6.417803e+01   3.838800e-01
  1.420560e-01   6.472345e+01   3.900419e-01
  1.423550e-01   6.429865e+01   3.861241e-01
  1.426540e-01   6.517978e+01   3.852276e-01
  1.429530e-01   6.436603e+01   3.818951e-01
  1.432520e-01   6.525772e+01   3.815654e-01
  1.435510e-01   6.437033e+01   3.816788e-01
  1.438500e-01   6.546054e+01   3.808099e-01
  1.441490e-01   6.492974e+01   3.783756e-01
  1.444470e-01   6.474526e+01   3.802890e-01
  1.447460e-01   6.477339e+01   3.766022e-01
  1.450450e-01   6.478100e+01   3.803940e-01
  1.453440e-01   6.473621e+01   3.743291e-01
  1.456430e-01   6.510061e+01   3.790946e-01
  1.459420e-01   6.425263e+01   3.759586e-01
  1.462410e-01   6.449382e+01   3.749197e-01
  1.465400e-01   6.460141e+01   3.765390e-01
  1.468390e-01   6.528836e+01   3.737849e-01
  1.471380e-01   6.495190e+01   3.758151e-01
  1.474370e-01   6.429999e+01   3.745723e-01
  1.477360e-01   6.483296e+01   3.750391e-01
  1.480340e-01   6.439261e+01   3.701642e-01
  1.483330e-01   6.435818e+01   3.784793e-01
  1.486320e-01   6.468331e+01   3.889534e-01
  1.489310e-01   6.482697e+01   3.910849e-01
  1.492300e-01   6.513599e+01   3.915268e-01
  1.495290e-01   6.490983e+01   3.933062e-01
  1.498280e-01   6.538297e+01   3.993007e-01
  1.501270e-01   6.473869e+01   3.988775e-01
  1.504260e-01   6.522362e+01   3.950046e-01
  1.507250e-01   6.485351e+01   3.997519e-01
  1.510240e-01   6.571036e+01   4.013375e-01
  1.513230e-01   6.490577e+01   4.041562e-01
  1.516210e-01   6.518862e+01   4.007834e-01
  1.519200e-01   6.516398e+01   4.007076e-01
  1.522190e-01   6.525235e+01   4.079626e-01
  1.525180e-01   6.506238e+01   4.025025e-01
  1.528170e-01   6.601486e+01   4.108950e-01
  1.531160e-01   6.505425e+01   4.046182e-01
  1.534150e-01   6.453528e+01   3.972173e-01
  1.537140e-01   6.453486e+01   3.904469e-01
  1.540130e-01   6.570442e+01   3.874766e-01
  1.543120e-01   6.451203e+01   3.841772e-01
  1.546110e-01   6.483043e+01   3.825820e-01
  1.549100e-01   6.490581e+01   3.830335e-01
  1.552090e-01   6.528626e+01   3.862416e-01
  1.555070e-01   6.461537e+01   3.750564e-01
  1.558060e-01   6.478915e+01   3.808689e-01
  1.561050e-01   6.589848e+01   3.803003e-01
  1.564040e-01   6.503861e+01   3.793581e-01
  1.567030e-01   6.525292e+01   3.779937e-01
  1.570020e-01   6.487771e+01   3.749530e-01
  1.573010e-01   6.486661e+01   3.784127e-01
  1.576000e-01   6.484325e+01   3.725086e-01
  1.578990e-01   6.483502e+01   3.744000e-01
  1.581980e-01   6.501968e+01   3.732267e-01
  1.584970e-01   6.495453e+01   3.728281e-01
  1.587960e-01   6.502998e+01   3.764749e-01
  1.590940e-01   6.491486e+01   3.708270e-01
  1.593930e-01   6.519818e+01   3.703904e-01
  1.596920e-01   6.462837e+01   3.698004e-01
  1.599910e-01   6.472217e+01   3.717394e-01
  1.602900e-01   6.531400e+01   3.728031e-01
  1.605890e-01   6.485077e+01   3.659508e-01
  1.608880e-01   6.518412e+01   3.693226e-01
  1.611870e-01   6.532630e+01   3.687046e-01
  1.614860e-01   6.485125e+01   3.677673e-01
  1.617850e-01   6.507105e+01   3.651761e-01
  1.620840e-01   6.497883e+01   3.649172e-01
  1.623830e-01   6.514714e+01   3.669868e-01
  1.626810e-01   6.418569e+01   3.620940e-01
  1.629800e-01   6.469928e+01   3.596681e-01
  1.632790e-01   6.530028e+01   3.624885e-01
  1.635780e-01   6.555460e+01   3.643609e-01
  1.638770e-01   6.477250e+01   3.645353e-01
  1.641760e-01   6.497393e+01   3.633289e-01
  1.644750e-01   6.465086e+01   3.616467e-01
  1.647740e-01   6.473463e+01   3.614937e-01
  1.650730e-01   6.474903e+01   3.628949e-01
  1.653720e-01   6.497916e+01   3.631481e-01
  1.656710e-01   6.485340e+01   3.606698e-01
  1.659700e-01   6.445666e+01   3.611031e-01
  1.662680e-01   6.504689e+01   3.613995e-01
  1.665670e-01   6.408260e+01   3.596685e-01
  1.668660e-01   6.453588e+01   3.575134e-01
  1.671650e-01   6.474893e+01   3.609550e-01
  1.674640e-01   6.499494e+01   3.608714e-01
  1.677630e-01   6.487727e+01   3.586460e-01
  1.680620e-01   6.489830e+01   3.609865e-01
  1.683610e-01   6.440694e+01   3.540125e-01
  1.686600e-01   6.535709e+01   3.614919e-01
  1.689590e-01   6.458699e+01   3.557931e-01
  1.692580e-01   6.478627e+01   3.561567e-01
  1.695570e-01   6.517138e+01   3.617451e-01
  1.698560e-01   6.457928e+01   3.541210e-01
  1.701540e-01   6.489923e+01   3.577684e-01
  1.704530e-01   6.433638e+01   3.532727e-01
  1.707520e-01   6.510551e+01   3.555609e-01
  1.710510e-01   6.433138e+01   3.563860e-01
  1.713500e-01   6.495746e+01   3.546095e-01
  1.716490e-01   6.465316e+01   3.565311e-01
  1.719480e-01   6.440770e+01   3.502436e-01
  1.722470e-01   6.403641e+01   3.515461e-01
  1.725460e-01   6.475000e+01   3.551372e-01
  1.728450e-01   6.394663e+01   3.505834e-01
  1.731440e-01   6.529357e+01   3.547987e-01
  1.734430e-01   6.511243e+01   3.510933e-01
  1.737410e-01   6.473368e+01   3.536357e-01
  1.740400e-01   6.469869e+01   3.528186e-01
  1.743390e-01   6.448453e+01   3.497474e-01
  1.746380e-01   6.470943e+01   3.519521e-01
  1.749370e-01   6.447195e+01   3.490124e-01
  1.752360e-01   6.429212e+01   3.508154e-01
  1.755350e-01   6.474862e+01   3.511694e-01
  1.758340e-01   6.498923e+01   3.471243e-01
  1.761330e-01   6.489702e+01   3.524619e-01
  1.764320e-01   6.509110e+01   3.480808e-01
  1.767310e-01   6.514293e+01   3.525930e-01
  1.770300e-01   6.427248e+01   3.465693e-01
  1.773280e-01   6.475926e+01   3.492652e-01
  1.776270e-01   6.490859e+01   3.484526e-01
  1.779260e-01   6.498182e+01   3.471045e-01
  1.782250e-01   6.485345e+01   3.495191e-01
  1.785240e-01   6.436200e+01   3.449372e-01
  1.788230e-01   6.500982e+01   3.483791e-01
  1.791220e-01   6.493928e+01   3.487078e-01
  1.794210e-01   6.402090e+01   3.430156e-01
  1.797200e-01   6.487057e+01   3.468072e-01
  1.800190e-01   6.426305e+01   3.428302e-01
  1.803180e-01   6.431906e+01   3.465233e-01
  1.806170e-01   6.482340e+01   3.449908e-01
  1.809160e-01   6.482819e+01   3.443343e-01
  1.812140e-01   6.441603e+01   3.440725e-01
  1.815130e-01   6.410197e+01   3.427325e-01
  1.818120e-01   6.451510e+01   3.451783e-01
  1.821110e-01   6.434666e+01   3.407496e-01
  1.824100e-01   6.431623e+01   3.431383e-01
  1.827090e-01   6.459834e+01   3.432248e-01
  1.830080e-01   6.508431e+01   3.446800e-01
  1.833070e-01   6.447032e+01   3.405888e-01
  1.836060e-01   6.410718e+01   3.388217e-01
  1.839050e-01   6.396087e+01   3.423551e-01
  1.842040e-01   6.423112e+01   3.402809e-01
  1.845030e-01   6.421470e+01   3.394279e-01
  1.848010e-01   6.394861e+01   3.405088e-01
  1.851000e-01   6.503426e+01   3.387017e-01
  1.853990e-01   6.488555e+01   3.433242e-01
  1.856980e-01   6.373828e+01   3.378454e-01
  1.859970e-01   6.407036e+01   3.374462e-01
  1.862960e-01   6.487787e+01   3.410141e-01
  1.865950e-01   6.434196e+01   3.378427e-01
  1.868940e-01   6.395747e+01   3.406961e-01
  1.871930e-01   6.441350e+01   3.347432e-01
  1.874920e-01   6.405115e+01   3.369201e-01
  1.877910e-01   6.483918e+01   3.388273e-01
  1.880900e-01   6.437174e+01   3.376037e-01
  1.883880e-01   6.414123e+01   3.387510e-01
  1.886870e-01   6.448744e+01   3.335547e-01
  1.889860e-01   6.443390e+01   3.390413e-01
  1.892850e-01   6.365852e+01   3.344755e-01
  1.895840e-01   6.482121e+01   3.364216e-01
  1.898830e-01   6.382851e+01   3.342998e-01
  1.901820e-01   6.412800e+01   3.347728e-01
  1.904810e-01   6.384169e+01   3.338701e-01
  1.907800e-01   6.411435e+01   3.338112e-01
  1.910790e-01   6.365742e+01   3.320087e-01
  1.913780e-01   6.440523e+01   3.350306e-01
  1.916770e-01   6.426572e+01   3.345132e-01
  1.919750e-01   6.377985e+01   3.340175e-01
  1.922740e-01   6.370115e+01   3.301597e-01
  1.925730e-01   6.381245e+01   3.311995e-01
  1.928720e-01   6.424424e+01   3.330774e-01
  1.931710e-01   6.390306e+01   3.328013e-01
  1.934700e-01   6.414424e+01   3.319084e-01
  1.937690e-01   6.418710e+01   3.311166e-01
  1.940680e-01   6.447909e+01   3.336857e-01
  1.943670e-01   6.450622e+01   3.317886e-01
  1.946660e-01   6.378978e+01   3.305392e-01
  1.949650e-01   6.355274e+01   3.278485e-01
  1.952640e-01   6.384578e+01   3.300857e-01
  1.955630e-01   6.414765e+01   3.320683e-01
  1.958610e-01   6.342621e+01   3.270827e-01
  1.961600e-01   6.387416e+01   3.295637e-01
  1.964590e-01   6.374539e+01   3.277582e-01
  1.967580e-01   6.406241e+01   3.307948e-01
  1.970570e-01   6.376056e+01   3.277972e-01
  1.973560e-01   6.339978e+01   3.251314e-01
  1.976550e-01   6.307285e+01   3.270482e-01
  1.979540e-01   6.359834e+01   3.260725e-01
  1.982530e-01   6.428496e+01   3.295841e-01
  1.985520e-01   6.348421e+01   3.254916e-01
  1.988510e-01   6.384940e+01   3.265708e-01
  1.991500e-01   6.380780e+01   3.286530e-01
  1.994480e-01   6.392631e+01   3.256169e-01
  1.997470e-01   6.375904e+01   3.270640e-01
  2.000460e-01   6.270378e+01   3.205227e-01
  2.003450e-01   6.343241e+01   3.246419e-01
  2.006440e-01   6.373917e+01   3.281820e-01
  2.009430e-01   6.347875e+01   3.224973e-01
  2.012420e-01   6.328237e+01   3.252614e-01
  2.015410e-01   6.325836e+01   3.217974e-01
  2.018400e-01   6.312613e+01   3.221602e-01
  2.021390e-01   6.355642e+01   3.242463e-01
  2.024380e-01   6.398886e+01   3.204695e-01
  2.027370e-01   6.340190e+01   3.239939e-01
  2.030350e-01   6.306241e+01   3.200519e-01
  2.033340e-01   6.379137e+01   3.227307e-01
  2.036330e-01   6.292103e+01   3.180549e-01
  2.039320e-01   6.369834e+01   3.208343e-01
  2.042310e-01   6.327912e+01   3.228316e-01
  2.045300e-01   6.290820e+01   3.172129e-01
  2.048290e-01   6.317334e+01   3.189637e-01
  2.051280e-01   6.335902e+01   3.190241e-01
  2.054270e-01   6.276465e+01   3.169851e-01
  2.057260e-01   6.325751e+01   3.216558e-01
  2.060250e-01   6.324327e+01   3.176530e-01
  2.063240e-01   6.296378e+01   3.195267e-01
  2.066230e-01   6.306572e+01   3.184204e-01
  2.069210e-01   6.330181e+01   3.202457e-01
  2.072200e-01   6.337813e+01   3.197532e-01
  2.075190e-01   6.265140e+01   3.154971e-01
  2.078180e-01   6.325068e+01   3.194316e-01
  2.081170e-01   6.304767e+01   3.172955e-01
  2.084160e-01   6.290381e+01   3.189637e-01
  2.087150e-01   6.295680e+01   3.156017e-01
  2.090140e-01   6.308919e+01   3.174000e-01
  2.093130e-01   6.274867e+01   3.164085e-01
  2.096120e-01   6.219853e+01   3.144871e-01
  2.099110e-01   6.299496e+01   3.150378e-01
  2.102100e-01   6.306102e+01   3.167936e-01
  2.105080e-01   6.356572e+01   3.196801e-01
  2.108070e-01   6.297405e+01   3.152488e-01
  2.111060e-01   6.305384e+01   3.146601e-01
  2.114050e-01   6.318799e+01   3.153885e-01
  2.117040e-01   6.228923e+01   3.180838e-01
  2.120030e-01   6.313197e+01   3.261774e-01
  2.123020e-01   6.299036e+01   3.281638e-01
  2.126010e-01   6.307663e+01   3.257437e-01
  2.129000e-01   6.325030e+01   3.294376e-01
  2.131990e-01   6.285868e+01   3.312897e-01
  2.134980e-01   6.316962e+01   3.341233e-01
  2.137970e-01   6.321578e+01   3.317694e-01
  2.140950e-01   6.290046e+01   3.327880e-01
  2.143940e-01   6.295475e+01   3.341809e-01
  2.146930e-01   6.363848e+01   3.363069e-01
  2.149920e-01   6.286112e+01   3.345618e-01
  2.152910e-01   6.283240e+01   3.349597e-01
  2.155900e-01   6.273650e+01   3.375908e-01
  2.158890e-01   6.274013e+01   3.376005e-01
  2.161880e-01   6.255613e+01   3.356545e-01
  2.164870e-01   6.277781e+01   3.375395e-01
  2.167860e-01   6.222482e+01   3.297677e-01
  2.170850e-01   6.311529e+01   3.295355e-01
  2.173840e-01   6.259324e+01   3.250731e-01
  2.176820e-01   6.280470e+01   3.241751e-01
  2.179810e-01   6.259242e+01   3.246357e-01
  2.182800e-01   6.239093e+01   3.198610e-01
  2.185790e-01   6.337210e+01   3.239178e-01
  2.188780e-01   6.266509e+01   3.186310e-01
  2.191770e-01   6.268153e+01   3.207444e-01
  2.194760e-01   6.298058e+01   3.223506e-01
  2.197750e-01   6.263210e+01   3.182741e-01
  2.200740e-01   6.234507e+01   3.155226e-01
  2.203730e-01   6.271062e+01   3.182010e-01
  2.206720e-01   6.239512e+01   3.164535e-01
  2.209710e-01   6.317764e+01   3.206202e-01
  2.212700e-01   6.285554e+01   3.153478e-01
  2.215680e-01   6.273530e+01   3.178560e-01
  2.218670e-01   6.252740e+01   3.130835e-01
  2.221660e-01   6.169315e+01   3.144011e-01
  2.224650e-01   6.213303e+01   3.130058e-01
  2.227640e-01   6.246544e+01   3.135801e-01
  2.230630e-01   6.213239e+01   3.136600e-01
  2.233620e-01   6.273343e+01   3.143832e-01
  2.236610e-01   6.207329e+01   3.127247e-01
  2.239600e-01   6.242146e+01   3.099987e-01
  2.242590e-01   6.241317e+01   3.130575e-01
  2.245580e-01   6.239683e+01   3.121090e-01
  2.248570e-01   6.198904e+01   3.129044e-01
  2.251550e-01   6.220882e+01   3.098496e-01
  2.254540e-01   6.183460e+01   3.091691e-01
  2.257530e-01   6.220597e+01   3.124075e-01
  2.260520e-01   6.203187e+01   3.081514e-01
  2.263510e-01   6.168354e+01   3.082867e-01
  2.266500e-01   6.237681e+01   3.098879e-01
  2.269490e-01   6.203117e+01   3.076510e-01
  2.272480e-01   6.249380e+01   3.113231e-01
  2.275470e-01   6.231920e+01   3.067567e-01
  2.278460e-01   6.204658e+01   3.095719e-01
  2.281450e-01   6.189605e+01   3.064499e-01
  2.284440e-01   6.200715e+01   3.082150e-01
  2.287420e-01   6.179756e+01   3.085715e-01
  2.290410e-01   6.168792e+01   3.021921e-01
  2.293400e-01   6.197141e+01   3.076271e-01
  2.296390e-01   6.187764e+01   3.059129e-01
  2.299380e-01   6.224502e+01   3.073126e-01
  2.302370e-01   6.180996e+01   3.056231e-01
  2.305360e-01   6.184583e+01   3.037723e-01
  2.308350e-01   6.190235e+01   3.082047e-01
  2.311340e-01   6.199924e+01   3.027164e-01
  2.314330e-01   6.248837e+01   3.060729e-01
  2.317320e-01   6.178015e+01   3.054272e-01
  2.320310e-01   6.161295e+01   3.018901e-01
  2.323290e-01   6.206169e+01   3.077267e-01
  2.326280e-01   6.178983e+01   3.016148e-01
  2.329270e-01   6.123592e+01   3.007294e-01
  2.332260e-01   6.156532e+01   3.030826e-01
  2.335250e-01   6.204987e+01   3.035539e-01
  2.338240e-01   6.170672e+01   3.039113e-01
  2.341230e-01   6.195470e+01   3.000342e-01
  2.344220e-01   6.233046e+01   3.040004e-01
  2.347210e-01   6.192301e+01   3.028862e-01
  2.350200e-01   6.195004e+01   3.021234e-01
  2.353190e-01   6.177646e+01   3.020538e-01
  2.356180e-01   6.191340e+01   2.990148e-01
  2.359170e-01   6.140170e+01   3.020832e-01
  2.362150e-01   6.154684e+01   3.004359e-01
  2.365140e-01   6.197117e+01   2.991543e-01
  2.368130e-01   6.111421e+01   2.993781e-01
  2.371120e-01   6.145196e+01   2.988144e-01
  2.374110e-01   6.154696e+01   3.016102e-01
  2.377100e-01   6.159767e+01   2.981374e-01
  2.380090e-01   6.177771e+01   2.999519e-01
  2.383080e-01   6.167504e+01   2.977560e-01
  2.386070e-01   6.141273e+01   2.987190e-01
  2.389060e-01   6.170467e+01   2.990830e-01
  2.392050e-01   6.183420e+01   2.977999e-01
  2.395040e-01   6.187010e+01   2.999448e-01
  2.398020e-01   6.148998e+01   2.969699e-01
  2.401010e-01   6.200743e+01   2.999310e-01
  2.404000e-01   6.131521e+01   2.954272e-01
  2.406990e-01   6.157333e+01   2.977372e-01
  2.409980e-01   6.149668e+01   2.965358e-01
  2.412970e-01   6.180699e+01   2.968336e-01
  2.415960e-01   6.191308e+01   2.979898e-01
  2.418950e-01   6.129475e+01   2.948226e-01
  2.421940e-01   6.067307e+01   2.945433e-01
  2.424930e-01   6.104303e+01   2.963393e-01
  2.427920e-01   6.171806e+01   2.941859e-01
  2.430910e-01   6.106653e+01   2.946054e-01
  2.433890e-01   6.115097e+01   2.938151e-01
  2.436880e-01   6.104204e+01   2.961113e-01
  2.439870e-01   6.147407e+01   2.936038e-01
  2.442860e-01   6.113758e+01   2.922568e-01
  2.445850e-01   6.140376e+01   2.946423e-01
  2.448840e-01   6.121187e+01   2.937418e-01
  2.451830e-01   6.082873e+01   2.943639e-01
  2.454820e-01   6.100635e+01   2.912969e-01
  2.457810e-01   6.146846e+01   2.935904e-01
  2.460800e-01   6.070210e+01   2.920801e-01
  2.463790e-01   6.105467e+01   2.919505e-01
  2.466780e-01   6.088159e+01   2.919687e-01
  2.469770e-01   6.086343e+01   2.910627e-01
  2.472750e-01   6.100996e+01   2.921680e-01
  2.475740e-01   6.117182e+01   2.935361e-01
  2.478730e-01   6.094267e+01   2.882909e-01
  2.481720e-01   6.132416e+01   2.921623e-01
  2.484710e-01   6.091954e+01   2.893885e-01
  2.487700e-01   6.091533e+01   2.924838e-01
  2.490690e-01   6.101606e+01   2.916426e-01
  2.493680e-01   6.087517e+01   2.883396e-01
  2.496670e-01   6.061464e+01   2.916526e-01
  2.499660e-01   6.080956e+01   2.891271e-01
  2.502650e-01   6.068560e+01   2.901028e-01
  2.505640e-01   6.107660e+01   2.880876e-01
  2.508620e-01   6.148217e+01   2.904046e-01
  2.511610e-01   6.109691e+01   2.918358e-01
  2.514600e-01   6.051990e+01   2.872892e-01
  2.517590e-01   6.095550e+01   2.881131e-01
  2.520580e-01   6.025776e+01   2.869775e-01
  2.523570e-01   6.069165e+01   2.883222e-01
  2.526560e-01   6.058452e+01   2.889074e-01
  2.529550e-01   6.074452e+01   2.859682e-01
  2.532540e-01   6.041333e+01   2.850859e-01
  2.535530e-01   6.078005e+01   2.857463e-01
  2.538520e-01   6.036192e+01   2.860883e-01
  2.541510e-01   6.093646e+01   2.859103e-01
  2.544490e-01   6.090581e+01   2.866544e-01
  2.547480e-01   6.064325e+01   2.863431e-01
  2.550470e-01   6.081930e+01   2.850282e-01
  2.553460e-01   6.092632e+01   2.856835e-01
  2.556450e-01   6.122627e+01   2.840767e-01
  2.559440e-01   6.115324e+01   2.868264e-01
  2.562430e-01   6.033335e+01   2.862263e-01
  2.565420e-01   6.122421e+01   2.857732e-01
  2.568410e-01   6.068503e+01   2.837112e-01
  2.571400e-01   6.044641e+01   2.835517e-01
  2.574390e-01   6.101418e+01   2.870120e-01
  2.577380e-01   6.084358e+01   2.855908e-01
  2.580360e-01   6.046990e+01   2.827117e-01
  2.583350e-01   6.031243e+01   2.848477e-01
  2.586340e-01   6.053410e+01   2.822693e-01
  2.589330e-01   6.081334e+01   2.857228e-01
  2.592320e-01   6.020373e+01   2.814980e-01
  2.595310e-01   6.064904e+01   2.835275e-01
  2.598300e-01   6.023061e+01   2.844518e-01
  2.601290e-01   6.058740e+01   2.809281e-01
  2.604280e-01   6.061344e+01   2.844448e-01
  2.607270e-01   6.008525e+01   2.794723e-01
  2.610260e-01   6.020264e+01   2.822839e-01
  2.613250e-01   6.037992e+01   2.832959e-01
  2.616240e-01   6.062835e+01   2.829827e-01
  2.619220e-01   6.039324e+01   2.825324e-01
  2.622210e-01   6.013815e+01   2.791152e-01
  2.625200e-01   6.071332e+01   2.821953e-01
  2.628190e-01   6.004381e+01   2.803430e-01
  2.631180e-01   6.020720e+01   2.789883e-01
  2.634170e-01   6.022079e+01   2.826240e-01
  2.637160e-01   6.002621e+01   2.785686e-01
  2.640150e-01   6.068059e+01   2.828079e-01
  2.643140e-01   6.022319e+01   2.786439e-01
  2.646130e-01   6.012963e+01   2.788085e-01
  2.649120e-01   6.052797e+01   2.827484e-01
  2.652110e-01   6.084780e+01   2.802767e-01
  2.655090e-01   6.009217e+01   2.792961e-01
  2.658080e-01   5.984936e+01   2.771160e-01
  2.661070e-01   5.992602e+01   2.785269e-01
  2.664060e-01   6.025384e+01   2.790008e-01
  2.667050e-01   6.000887e+01   2.787194e-01
  2.670040e-01   6.046446e+01   2.795837e-01
  2.673030e-01   5.997581e+01   2.775974e-01
  2.676020e-01   6.000895e+01   2.777686e-01
  2.679010e-01   6.038953e+01   2.785532e-01
  2.682000e-01   6.021246e+01   2.770154e-01
  2.684990e-01   6.015586e+01   2.779192e-01
  2.687980e-01   6.059701e+01   2.785576e-01
  2.690960e-01   5.977497e+01   2.777949e-01
  2.693950e-01   6.057931e+01   2.767391e-01
  2.696940e-01   6.014881e+01   2.761241e-01
  2.699930e-01   6.043173e+01   2.778008e-01
  2.702920e-01   6.054382e+01   2.777765e-01
  2.705910e-01   6.061464e+01   2.784093e-01
  2.708900e-01   5.976014e+01   2.743110e-01
  2.711890e-01   6.013819e+01   2.770316e-01
  2.714880e-01   6.021232e+01   2.761771e-01
  2.717870e-01   5.999180e+01   2.761347e-01
  2.720860e-01   5.994307e+01   2.750058e-01
  2.723850e-01   6.002807e+01   2.745591e-01
  2.726840e-01   5.993394e+01   2.754456e-01
  2.729820e-01   5.996870e+01   2.753408e-01
  2.732810e-01   6.001426e+01   2.745275e-01
  2.735800e-01   5.987521e+01   2.741182e-01
  2.738790e-01   6.013771e+01   2.752680e-01
  2.741780e-01   5.982711e+01   2.750156e-01
  2.744770e-01   6.021735e+01   2.733597e-01
  2.747760e-01   5.994985e+01   2.741068e-01
  2.750750e-01   5.987153e+01   2.770732e-01
  2.753740e-01   5.968114e+01   2.810587e-01
  2.756730e-01   5.960930e+01   2.823786e-01
  2.759720e-01   6.029912e+01   2.827084e-01
  2.762710e-01   5.973710e+01   2.854251e-01
  2.765690e-01   5.975671e+01   2.847528e-01
  2.768680e-01   5.994499e+01   2.879044e-01
  2.771670e-01   5.979884e+01   2.851608e-01
  2.774660e-01   5.961619e+01   2.855491e-01
  2.777650e-01   5.965868e+01   2.891287e-01
  2.780640e-01   5.998773e+01   2.885360e-01
  2.783630e-01   5.996007e+01   2.888946e-01
  2.786620e-01   5.969285e+01   2.899659e-01
  2.789610e-01   6.030690e+01   2.915623e-01
  2.792600e-01   5.943396e+01   2.922962e-01
  2.795590e-01   6.015949e+01   2.883135e-01
  2.798580e-01   6.044272e+01   2.935393e-01
  2.801560e-01   6.007874e+01   2.922130e-01
  2.804550e-01   5.948912e+01   2.916554e-01
  2.807540e-01   6.051686e+01   2.955102e-01
  2.810530e-01   6.027109e+01   2.921310e-01
  2.813520e-01   5.994048e+01   2.952303e-01
  2.816510e-01   5.984688e+01   2.939823e-01
  2.819500e-01   6.028147e+01   2.951607e-01
  2.822490e-01   5.951261e+01   2.932723e-01
  2.825480e-01   5.972135e+01   2.933373e-01
  2.828470e-01   5.979248e+01   2.969316e-01
  2.831460e-01   6.062917e+01   2.974950e-01
  2.834450e-01   6.010393e+01   2.946130e-01
  2.837430e-01   5.962426e+01   2.951335e-01
  2.840420e-01   5.978562e+01   2.971469e-01
  2.843410e-01   5.938387e+01   3.026089e-01
  2.846400e-01   5.954628e+01   3.051489e-01
  2.849390e-01   5.964486e+01   3.132875e-01
  2.852380e-01   5.903574e+01   3.145767e-01
  2.855370e-01   5.976938e+01   3.196635e-01
  2.858360e-01   5.958640e+01   3.212170e-01
  2.861350e-01   5.960019e+01   3.240912e-01
  2.864340e-01   5.959818e+01   3.288804e-01
  2.867330e-01   5.968577e+01   3.281767e-01
  2.870320e-01   5.957895e+01   3.335101e-01
  2.873310e-01   5.940716e+01   3.299430e-01
  2.876290e-01   5.932809e+01   3.349678e-01
  2.879280e-01   5.902338e+01   3.371609e-01
  2.882270e-01   5.933990e+01   3.343318e-01
  2.885260e-01   5.895302e+01   3.373042e-01
  2.888250e-01   5.871845e+01   3.357753e-01
  2.891240e-01   5.922926e+01   3.423199e-01
  2.894230e-01   5.852920e+01   3.433640e-01
  2.897220e-01   5.902950e+01   3.366635e-01
  2.900210e-01   5.915843e+01   3.459439e-01
  2.903200e-01   5.911690e+01   3.438017e-01
  2.906190e-01   5.896251e+01   3.470485e-01
  2.909180e-01   5.876780e+01   3.474163e-01
  2.912160e-01   5.941360e+01   3.455798e-01
  2.915150e-01   5.884996e+01   3.552793e-01
  2.918140e-01   5.890208e+01   3.472466e-01
  2.921130e-01   5.888439e+01   3.504403e-01
  2.924120e-01   5.899140e+01   3.533053e-01
  2.927110e-01   5.915916e+01   3.528198e-01
  2.930100e-01   5.853323e+01   3.600971e-01
  2.933090e-01   5.913951e+01   3.561523e-01
  2.936080e-01   5.858302e+01   3.520802e-01
  2.939070e-01   5.865526e+01   3.579602e-01
  2.942060e-01   5.918407e+01   3.601961e-01
  2.945050e-01   5.866646e+01   3.661366e-01
  2.948030e-01   5.883179e+01   3.570550e-01
  2.951020e-01   5.881709e+01   3.624613e-01
  2.954010e-01   5.906581e+01   3.649586e-01
  2.957000e-01   5.957433e+01   3.682905e-01
  2.959990e-01   5.934237e+01   3.671302e-01
  2.962980e-01   5.913339e+01   3.671465e-01
  2.965970e-01   5.907592e+01   3.705659e-01
  2.968960e-01   5.882681e+01   3.695563e-01
  2.971950e-01   5.914636e+01   3.689736e-01
  2.974940e-01   5.939996e+01   3.684183e-01
  2.977930e-01   5.890672e+01   3.702629e-01
  2.980920e-01   5.840855e+01   3.689214e-01
  2.983900e-01   5.852292e+01   3.722820e-01
  2.986890e-01   5.908542e+01   3.699130e-01
  2.989880e-01   5.841883e+01   3.717176e-01
  2.992870e-01   5.863231e+01   3.733331e-01
  2.995860e-01   5.857840e+01   3.752944e-01
  2.998850e-01   5.902216e+01   3.745722e-01
  3.001840e-01   5.847496e+01   3.752020e-01
  3.004830e-01   5.868648e+01   3.807681e-01
  3.007820e-01   5.954550e+01   3.820474e-01
  3.010810e-01   5.963968e+01   3.796473e-01
  3.013800e-01   5.927054e+01   3.841696e-01
  3.016790e-01   5.884299e+01   3.817755e-01
  3.019780e-01   5.893412e+01   3.840926e-01
  3.022760e-01   5.840243e+01   3.841434e-01
  3.025750e-01   5.906356e+01   3.842594e-01
  3.028740e-01   5.888394e+01   3.891245e-01
  3.031730e-01   5.957834e+01   3.895590e-01
  3.034720e-01   5.887059e+01   3.888156e-01
  3.037710e-01   5.837003e+01   3.868960e-01
  3.040700e-01   5.896417e+01   3.907226e-01
  3.043690e-01   5.849782e+01   3.937930e-01
  3.046680e-01   5.879538e+01   3.934144e-01
  3.049670e-01   5.866104e+01   3.894499e-01
  3.052660e-01   5.894479e+01   3.972522e-01
  3.055650e-01   5.800864e+01   3.926950e-01
  3.058630e-01   5.817237e+01   3.986186e-01
  3.061620e-01   5.882170e+01   3.935024e-01
  3.064610e-01   5.800613e+01   3.957643e-01
  3.067600e-01   5.829950e+01   4.028615e-01
  3.070590e-01   5.776311e+01   3.949343e-01
  3.073580e-01   5.887576e+01   4.048476e-01
  3.076570e-01   5.935412e+01   3.991958e-01
  3.079560e-01   5.825886e+01   4.018330e-01
  3.082550e-01   5.832261e+01   4.020528e-01
  3.085540e-01   5.835886e+01   4.018828e-01
  3.088530e-01   5.841174e+01   4.071715e-01
  3.091520e-01   5.848903e+01   4.014488e-01
  3.094500e-01   5.901746e+01   4.120753e-01
  3.097490e-01   5.902143e+01   4.102174e-01
  3.100480e-01   5.872173e+01   4.061187e-01
  3.103470e-01   5.904823e+01   4.186133e-01
  3.106460e-01   5.811681e+01   4.031226e-01
  3.109450e-01   5.939406e+01   4.195077e-01
  3.112440e-01   5.895788e+01   4.109286e-01
  3.115430e-01   5.769377e+01   4.118463e-01
  3.118420e-01   5.803921e+01   4.176564e-01
  3.121410e-01   5.847903e+01   4.127155e-01
  3.124400e-01   5.871039e+01   4.210713e-01
  3.127390e-01   5.801206e+01   4.126595e-01
  3.130380e-01   5.858155e+01   4.236705e-01
  3.133360e-01   5.792939e+01   4.189321e-01
  3.136350e-01   5.875267e+01   4.212229e-01
  3.139340e-01   5.819702e+01   4.253968e-01
  3.142330e-01   5.835730e+01   4.194678e-01
  3.145320e-01   5.796004e+01   4.284295e-01
  3.148310e-01   5.842134e+01   4.251665e-01
  3.151300e-01   5.783964e+01   4.230445e-01
  3.154290e-01   5.837173e+01   4.299484e-01
  3.157280e-01   5.782359e+01   4.250815e-01
  3.160270e-01   5.887492e+01   4.373361e-01
  3.163260e-01   5.835483e+01   4.270297e-01
  3.166250e-01   5.823169e+01   4.349405e-01
  3.169230e-01   5.875503e+01   4.342822e-01
  3.172220e-01   5.825176e+01   4.372792e-01
  3.175210e-01   5.842260e+01   4.375396e-01
  3.178200e-01   5.863066e+01   4.353055e-01
  3.181190e-01   5.843397e+01   4.426054e-01
  3.184180e-01   5.790052e+01   4.359589e-01
  3.187170e-01   5.860970e+01   4.464537e-01
  3.190160e-01   5.832842e+01   4.441822e-01
  3.193150e-01   5.907895e+01   4.403730e-01
  3.196140e-01   5.830712e+01   4.489548e-01
  3.199130e-01   5.918277e+01   4.458283e-01
  3.202120e-01   5.768184e+01   4.473612e-01
  3.205100e-01   5.794863e+01   4.471633e-01
  3.208090e-01   5.787172e+01   4.436341e-01
  3.211080e-01   5.805851e+01   4.513152e-01
  3.214070e-01   5.833487e+01   4.446054e-01
  3.217060e-01   5.891028e+01   4.541919e-01
  3.220050e-01   5.868738e+01   4.504164e-01
  3.223040e-01   5.787736e+01   4.452631e-01
  3.226030e-01   5.767181e+01   4.557790e-01
  3.229020e-01   5.724941e+01   4.388764e-01
  3.232010e-01   5.808453e+01   4.543821e-01
  3.235000e-01   5.865011e+01   4.515155e-01
  3.237990e-01   5.733979e+01   4.497688e-01
  3.240970e-01   5.856199e+01   4.614901e-01
  3.243960e-01   5.762491e+01   4.483784e-01
  3.246950e-01   5.871998e+01   4.639034e-01
  3.249940e-01   5.752308e+01   4.513315e-01
  3.252930e-01   5.816358e+01   4.612527e-01
  3.255920e-01   5.819650e+01   4.640893e-01
  3.258910e-01   5.742579e+01   4.565517e-01
  3.261900e-01   5.788941e+01   4.656102e-01
  3.264890e-01   5.782706e+01   4.599164e-01
  3.267880e-01   5.748561e+01   4.621531e-01
  3.270870e-01   5.859949e+01   4.746182e-01
  3.273860e-01   5.820713e+01   4.673501e-01
  3.276850e-01   5.796906e+01   4.720582e-01
  3.279830e-01   5.764568e+01   4.637098e-01
  3.282820e-01   5.869361e+01   4.774363e-01
  3.285810e-01   5.721297e+01   4.694479e-01
  3.288800e-01   5.898001e+01   4.800838e-01
  3.291790e-01   5.774225e+01   4.711339e-01
  3.294780e-01   5.819782e+01   4.803835e-01
  3.297770e-01   5.755733e+01   4.802618e-01
  3.300760e-01   5.888386e+01   4.806885e-01
  3.303750e-01   5.820325e+01   4.855331e-01
  3.306740e-01   5.719498e+01   4.747330e-01
  3.309730e-01   5.862955e+01   4.894130e-01
  3.312720e-01   5.780587e+01   4.896869e-01
  3.315700e-01   5.745538e+01   4.793277e-01
  3.318690e-01   5.732720e+01   4.914503e-01
  3.321680e-01   5.753314e+01   4.811836e-01
  3.324670e-01   5.826562e+01   4.965660e-01
  3.327660e-01   5.792098e+01   4.923431e-01
  3.330650e-01   5.788192e+01   4.927237e-01
  3.333640e-01   5.797861e+01   5.009897e-01
  3.336630e-01   5.903147e+01   4.937668e-01
  3.339620e-01   5.870814e+01   5.070476e-01
  3.342610e-01   5.806797e+01   4.973987e-01
  3.345600e-01   5.787612e+01   5.016988e-01
  3.348590e-01   5.830837e+01   5.125032e-01
  3.351570e-01   5.770700e+01   4.941798e-01
  3.354560e-01   5.765189e+01   5.132985e-01
  3.357550e-01   5.759089e+01   4.964732e-01
  3.360540e-01   5.788949e+01   5.124971e-01
  3.363530e-01   5.825539e+01   5.204071e-01
  3.366520e-01   5.852421e+01   5.062527e-01
  3.369510e-01   5.739576e+01   5.230347e-01
  3.372500e-01   5.796310e+01   5.020756e-01
  3.375490e-01   5.808640e+01   5.235346e-01
  3.378480e-01   5.722630e+01   5.170652e-01
  3.381470e-01   5.821819e+01   5.202410e-01
  3.384460e-01   5.777080e+01   5.321843e-01
  3.387450e-01   5.842980e+01   5.136499e-01
  3.390430e-01   5.772504e+01   5.292313e-01
  3.393420e-01   5.797798e+01   5.276834e-01
  3.396410e-01   5.799588e+01   5.284376e-01
  3.399400e-01   5.734289e+01   5.408504e-01
  3.402390e-01   5.756735e+01   5.160553e-01
  3.405380e-01   5.762791e+01   5.392856e-01
  3.408370e-01   5.793258e+01   5.329289e-01
  3.411360e-01   5.816835e+01   5.375140e-01
  3.414350e-01   5.813358e+01   5.445664e-01
  3.417340e-01   5.776798e+01   5.349575e-01
  3.420330e-01   5.804315e+01   5.524163e-01
  3.423320e-01   5.725443e+01   5.332746e-01
  3.426300e-01   5.742055e+01   5.486819e-01
  3.429290e-01   5.765314e+01   5.475154e-01
  3.432280e-01   5.822228e+01   5.479517e-01
  3.435270e-01   5.834551e+01   5.674516e-01
  3.438260e-01   5.722903e+01   5.395845e-01
  3.441250e-01   5.749643e+01   5.600420e-01
  3.444240e-01   5.771580e+01   5.531725e-01
  3.447230e-01   5.851647e+01   5.617502e-01
  3.450220e-01   5.664047e+01   5.640687e-01
  3.453210e-01   5.847926e+01   5.568191e-01
  3.456200e-01   5.771606e+01   5.745523e-01
  3.459190e-01   5.762735e+01   5.606792e-01
  3.462170e-01   5.797261e+01   5.732281e-01
  3.465160e-01   5.710396e+01   5.680651e-01
  3.468150e-01   5.738424e+01   5.686069e-01
  3.471140e-01   5.726464e+01   5.829991e-01
  3.474130e-01   5.751117e+01   5.683877e-01
  3.477120e-01   5.744270e+01   5.839048e-01
  3.480110e-01   5.737860e+01   5.772600e-01
  3.483100e-01   5.790919e+01   5.817156e-01
  3.486090e-01   5.765649e+01   5.953785e-01
  3.489080e-01   5.737743e+01   5.790386e-01
  3.492070e-01   5.661128e+01   5.909204e-01
  3.495060e-01   5.819056e+01   5.876935e-01
  3.498040e-01   5.701349e+01   5.939872e-01
  3.501030e-01   5.866008e+01   6.034937e-01
  3.504020e-01   5.774372e+01   5.977790e-01
  3.507010e-01   5.738249e+01   6.100724e-01
  3.510000e-01   5.676975e+01   5.879167e-01
  3.512990e-01   5.798570e+01   6.132706e-01
  3.515980e-01   5.791769e+01   6.046558e-01
  3.518970e-01   5.709218e+01   6.138235e-01
  3.521960e-01   5.720751e+01   6.232213e-01
  3.524950e-01   5.833491e+01   6.058175e-01
  3.527940e-01   5.708347e+01   6.259318e-01
  3.530930e-01   5.742416e+01   6.113452e-01
  3.533920e-01   5.675355e+01   6.229887e-01
  3.536900e-01   5.719537e+01   6.276873e-01
  3.539890e-01   5.880407e+01   6.329975e-01
  3.542880e-01   5.789622e+01   6.433708e-01
  3.545870e-01   5.817450e+01   6.196144e-01
  3.548860e-01   5.793848e+01   6.399795e-01
  3.551850e-01   5.673264e+01   6.217486e-01
  3.554840e-01   5.788192e+01   6.396671e-01
  3.557830e-01   5.811222e+01   6.433525e-01
  3.560820e-01   5.742778e+01   6.177888e-01
  3.563810e-01   5.757444e+01   6.391639e-01
  3.566800e-01   5.639361e+01   6.176622e-01
  3.569790e-01   5.696941e+01   6.406317e-01
  3.572770e-01   5.729105e+01   6.412150e-01
  3.575760e-01   5.798972e+01   6.186296e-01
  3.578750e-01   5.758982e+01   6.567662e-01
  3.581740e-01   5.757419e+01   6.274766e-01
  3.584730e-01   5.796431e+01   6.588981e-01
  3.587720e-01   5.867017e+01   6.513683e-01
  3.590710e-01   5.755294e+01   6.439043e-01
  3.593700e-01   5.723724e+01   6.667674e-01
  3.596690e-01   5.732162e+01   6.389612e-01
  3.599680e-01   5.891664e+01   6.778748e-01
  3.602670e-01   5.737120e+01   6.516510e-01
  3.605660e-01   5.785085e+01   6.703320e-01
  3.608640e-01   5.668082e+01   6.805347e-01
  3.611630e-01   5.742414e+01   6.494098e-01
  3.614620e-01   5.808060e+01   6.934040e-01
  3.617610e-01   5.703027e+01   6.614901e-01
  3.620600e-01   5.709959e+01   6.845273e-01
  3.623590e-01   5.800667e+01   6.869627e-01
  3.626580e-01   5.797413e+01   6.867700e-01
  3.629570e-01   5.811643e+01   7.061164e-01
  3.632560e-01   5.759094e+01   6.729916e-01
  3.635550e-01   5.718188e+01   7.118322e-01
  3.638540e-01   5.799708e+01   6.990645e-01
  3.641530e-01   5.851962e+01   7.069567e-01
  3.644510e-01   5.634469e+01   7.237968e-01
  3.647500e-01   5.795304e+01   6.896241e-01
  3.650490e-01   5.714175e+01   7.271096e-01
  3.653480e-01   5.872275e+01   7.196718e-01
  3.656470e-01   5.645203e+01   7.140109e-01
  3.659460e-01   5.631703e+01   7.345561e-01
  3.662450e-01   5.787022e+01   7.127653e-01
  3.665440e-01   5.888254e+01   7.688693e-01
  3.668430e-01   5.742354e+01   7.184119e-01
  3.671420e-01   5.729841e+01   7.485672e-01
  3.674410e-01   5.774847e+01   7.419520e-01
  3.677400e-01   5.661374e+01   7.479670e-01
  3.680390e-01   5.666628e+01   7.773451e-01
  3.683370e-01   5.763275e+01   7.338329e-01
  3.686360e-01   5.714502e+01   7.719481e-01
  3.689350e-01   5.788192e+01   7.602891e-01
  3.692340e-01   5.938626e+01   7.913246e-01
  3.695330e-01   5.663492e+01   8.000592e-01
  3.698320e-01   5.715447e+01   7.495708e-01
  3.701310e-01   5.721487e+01   8.065636e-01
  3.704300e-01   5.758282e+01   7.706534e-01
  3.707290e-01   5.714982e+01   8.085440e-01
  3.710280e-01   5.715482e+01   8.037230e-01
  3.713270e-01   5.663459e+01   7.883424e-01
  3.716260e-01   5.688268e+01   8.376884e-01
  3.719240e-01   5.795023e+01   7.905817e-01
  3.722230e-01   5.741834e+01   8.443873e-01
  3.725220e-01   5.604465e+01   8.055852e-01
  3.728210e-01   5.502654e+01   8.159471e-01
  3.731200e-01   5.651499e+01   8.760172e-01
  3.734190e-01   5.682706e+01   8.014151e-01
  3.737180e-01   5.693370e+01   8.761105e-01
  3.740170e-01   5.794962e+01   8.320222e-01
  3.743160e-01   5.788192e+01   8.897544e-01
  3.746150e-01   5.651577e+01   8.728889e-01
  3.749140e-01   5.729129e+01   8.576771e-01
  3.752130e-01   5.887972e+01   9.317858e-01
  3.755110e-01   5.749083e+01   8.562619e-01
  3.758100e-01   5.755260e+01   9.212249e-01
  3.761090e-01   5.692894e+01   8.888640e-01
  3.764080e-01   5.698941e+01   9.131464e-01
  3.767070e-01   5.635170e+01   9.494032e-01
  3.770060e-01   5.632702e+01   8.714301e-01
  3.773050e-01   5.659108e+01   9.595844e-01
  3.776040e-01   5.628180e+01   9.145771e-01
  3.779030e-01   5.703601e+01   9.511286e-01
  3.782020e-01   5.801145e+01   1.036084e+00
  3.785010e-01   5.582288e+01   8.934235e-01
  3.788000e-01   5.515764e+01   1.005362e+00
  3.790990e-01   5.679521e+01   9.412421e-01
  3.793970e-01   5.789990e+01   1.020193e+00
  3.796960e-01   5.605382e+01   9.990515e-01
  3.799950e-01   5.983229e+01   1.013234e+00
  3.802940e-01   5.505428e+01   1.080535e+00
  3.805930e-01   5.633324e+01   9.532957e-01
  3.808920e-01   5.743866e+01   1.109939e+00
  3.811910e-01   5.645870e+01   1.017150e+00
  3.814900e-01   5.818635e+01   1.086694e+00
  3.817890e-01   5.727697e+01   1.177283e+00
  3.820880e-01   5.679839e+01   9.963096e-01
  3.823870e-01   6.025145e+01   1.215281e+00
  3.826860e-01   5.607626e+01   1.028792e+00
  3.829840e-01   5.639407e+01   1.199331e+00
  3.832830e-01   5.559834e+01   1.138221e+00
  3.835820e-01   5.644598e+01   1.119554e+00
  3.838810e-01   5.679016e+01   1.255510e+00
  3.841800e-01   5.814226e+01   1.123116e+00
  3.844790e-01   5.625740e+01   1.258898e+00
  3.847780e-01   5.599447e+01   1.164028e+00
  3.850770e-01   5.659502e+01   1.272200e+00
  3.853760e-01   5.890158e+01   1.384483e+00
  3.856750e-01   5.587348e+01   1.162770e+00
  3.859740e-01   5.682585e+01   1.383940e+00
  3.862730e-01   5.637381e+01   1.250900e+00
  3.865710e-01   5.648880e+01   1.379829e+00
  3.868700e-01   5.679839e+01   1.408995e+00
  3.871690e-01   5.649985e+01   1.322199e+00
  3.874680e-01   5.801870e+01   1.542919e+00
  3.877670e-01   5.646367e+01   1.343992e+00
  3.880660e-01   5.722417e+01   1.566757e+00
  3.883650e-01   5.515988e+01   1.457645e+00
  3.886640e-01   5.523949e+01   1.522148e+00
  3.889630e-01   5.597791e+01   1.667457e+00
  3.892620e-01   5.489680e+01   1.484782e+00
  3.895610e-01   5.557504e+01   1.706974e+00
  3.898600e-01   5.751768e+01   1.690235e+00
  3.901580e-01   5.689326e+01   1.751599e+00
  3.904570e-01   5.709548e+01   1.961824e+00
  3.907560e-01   5.651876e+01   1.721406e+00
  3.910550e-01   5.578475e+01   1.974759e+00
  3.913540e-01   5.697315e+01   1.995682e+00
  3.916530e-01   5.941985e+01   2.038084e+00
  3.919520e-01   5.733142e+01   2.600606e+00
  3.922510e-01   5.347786e+01   1.933496e+00
  3.925500e-01   5.549115e+01   2.642436e+00
  3.928490e-01   5.840622e+01   2.474751e+00
  3.931480e-01   5.536532e+01   2.639438e+00
  3.934470e-01   0.000000e+00   0.000000e+00
  3.937460e-01   6.027270e+01   2.753930e+00
creator: radaver
creator-version: 3725
header-file: /nas_data/SAXS_data/20151104Workshop/header/JH1_0139.txt
image-file: /nas_data/Pilatus1M/20151104_Workshop/JH1_0139.tif
angular-axis-file: /nas_data/SAXS_data/20151104Workshop/q20151029.dat
beamstop-mask-file: /nas_data/SAXS_data/20151104Workshop/fit2d20151031.msk
detector-response-file: none
beam-center-x: 949.7700
beam-center-y: 918.8000
unit-time: 1.0000
channel-first: 10
channel-last: 1315
Exposure time [s]: 1.094002
Transmitted Beam: 0.484290
Incident Beam: 0.484290
Code: JH1
Concentration [mg/ml]: 1
Run Number: 0139
