# Supplementary material for: SAXS analysis of a soluble cytosolic NgBR construct including extracellular and transmembrane domains
Source: PLoS One. 2018 Jan 18;13(1):e0191371. doi: 10.1371/journal.pone.0191371 (PMC5773207; doi:10.1371/journal.pone.0191371)
Supplement: S1 File — (ZIP) [file pone.0191371.s001.zip › JH1_0140.dat]

Sample:   c= 1.0000 mg/ml  Code: JH1
  3.656810e-03   2.264901e+04   4.134628e+01
  3.955720e-03   2.204804e+04   2.801747e+01
  4.254640e-03   1.913596e+04   2.339026e+01
  4.553560e-03   1.546899e+04   2.027606e+01
  4.852480e-03   1.248544e+04   1.705459e+01
  5.151400e-03   1.054133e+04   1.548070e+01
  5.450320e-03   8.733713e+03   1.338405e+01
  5.749240e-03   7.463734e+03   1.198800e+01
  6.048150e-03   6.370910e+03   1.085632e+01
  6.347070e-03   5.511823e+03   9.593792e+00
  6.645990e-03   4.846238e+03   8.956366e+00
  6.944910e-03   4.261134e+03   8.085221e+00
  7.243830e-03   3.805489e+03   7.403745e+00
  7.542750e-03   3.388974e+03   6.960317e+00
  7.841670e-03   3.065616e+03   6.251869e+00
  8.140580e-03   2.761913e+03   6.015970e+00
  8.439500e-03   2.523444e+03   5.542591e+00
  8.738420e-03   2.313335e+03   5.256208e+00
  9.037340e-03   2.133811e+03   4.881086e+00
  9.336260e-03   1.969754e+03   4.608598e+00
  9.635180e-03   1.822400e+03   4.420256e+00
  9.934100e-03   1.685802e+03   4.113450e+00
  1.023300e-02   1.549841e+03   4.042024e+00
  1.053190e-02   1.426242e+03   3.932817e+00
  1.083090e-02   1.322990e+03   3.787787e+00
  1.112980e-02   1.210376e+03   3.592157e+00
  1.142870e-02   1.131293e+03   3.453369e+00
  1.172760e-02   1.049037e+03   3.316202e+00
  1.202650e-02   9.681275e+02   3.176939e+00
  1.232540e-02   9.024846e+02   3.050537e+00
  1.262440e-02   8.313469e+02   2.873401e+00
  1.292330e-02   7.748300e+02   2.731222e+00
  1.322220e-02   7.225630e+02   2.637495e+00
  1.352110e-02   6.682308e+02   2.510904e+00
  1.382000e-02   6.259542e+02   2.406235e+00
  1.411900e-02   5.821469e+02   2.309216e+00
  1.441790e-02   5.472649e+02   2.222836e+00
  1.471680e-02   5.101601e+02   2.135964e+00
  1.501570e-02   4.762784e+02   2.021161e+00
  1.531460e-02   4.514095e+02   1.958803e+00
  1.561350e-02   4.198414e+02   1.855926e+00
  1.591250e-02   3.967468e+02   1.820054e+00
  1.621140e-02   3.761511e+02   1.741627e+00
  1.651030e-02   3.543388e+02   1.672601e+00
  1.680920e-02   3.373245e+02   1.631950e+00
  1.710810e-02   3.155195e+02   1.581636e+00
  1.740710e-02   3.018912e+02   1.524839e+00
  1.770600e-02   2.851656e+02   1.467102e+00
  1.800490e-02   2.733424e+02   1.425012e+00
  1.830380e-02   2.601218e+02   1.401200e+00
  1.860270e-02   2.453344e+02   1.334364e+00
  1.890170e-02   2.358633e+02   1.308354e+00
  1.920060e-02   2.249048e+02   1.265489e+00
  1.949950e-02   2.152888e+02   1.252399e+00
  1.979840e-02   2.080361e+02   1.208023e+00
  2.009730e-02   2.021179e+02   1.177655e+00
  2.039620e-02   1.925661e+02   1.147406e+00
  2.069520e-02   1.824066e+02   1.110708e+00
  2.099410e-02   1.768532e+02   1.101595e+00
  2.129300e-02   1.688508e+02   1.048177e+00
  2.159190e-02   1.664428e+02   1.076539e+00
  2.189080e-02   1.574348e+02   1.052846e+00
  2.218980e-02   1.528296e+02   1.055202e+00
  2.248870e-02   1.484135e+02   1.058397e+00
  2.278760e-02   1.445637e+02   1.034288e+00
  2.308650e-02   1.391165e+02   1.045841e+00
  2.338540e-02   1.374117e+02   1.037254e+00
  2.368430e-02   1.336650e+02   1.004432e+00
  2.398330e-02   1.297821e+02   1.012256e+00
  2.428220e-02   1.258530e+02   9.746386e-01
  2.458110e-02   1.240316e+02   1.000092e+00
  2.488000e-02   1.204067e+02   9.590885e-01
  2.517890e-02   1.186998e+02   9.409067e-01
  2.547790e-02   1.166543e+02   9.459424e-01
  2.577680e-02   1.133235e+02   9.248514e-01
  2.607570e-02   1.102110e+02   9.194472e-01
  2.637460e-02   1.087797e+02   9.061203e-01
  2.667350e-02   1.075857e+02   8.785798e-01
  2.697250e-02   1.058318e+02   8.445218e-01
  2.727140e-02   1.032644e+02   8.032557e-01
  2.757030e-02   1.020465e+02   7.998301e-01
  2.786920e-02   1.013508e+02   7.879890e-01
  2.816810e-02   9.948101e+01   7.683134e-01
  2.846700e-02   9.823792e+01   7.540717e-01
  2.876600e-02   9.709958e+01   7.406573e-01
  2.906490e-02   9.577482e+01   7.377997e-01
  2.936380e-02   9.479057e+01   7.285334e-01
  2.966270e-02   9.211918e+01   7.129250e-01
  2.996160e-02   9.180830e+01   7.127638e-01
  3.026060e-02   9.053141e+01   6.966429e-01
  3.055950e-02   8.964953e+01   6.922588e-01
  3.085840e-02   8.904776e+01   6.870184e-01
  3.115730e-02   8.879771e+01   6.831806e-01
  3.145620e-02   8.652712e+01   6.679092e-01
  3.175510e-02   8.670706e+01   6.704377e-01
  3.205410e-02   8.647733e+01   6.659001e-01
  3.235300e-02   8.481677e+01   6.568040e-01
  3.265190e-02   8.498692e+01   6.453979e-01
  3.295080e-02   8.392027e+01   6.455405e-01
  3.324970e-02   8.248660e+01   6.391622e-01
  3.354870e-02   8.170113e+01   6.344487e-01
  3.384760e-02   8.215035e+01   6.288449e-01
  3.414650e-02   8.221774e+01   6.291028e-01
  3.444540e-02   7.909331e+01   6.085542e-01
  3.474430e-02   7.908097e+01   6.138613e-01
  3.504330e-02   7.975911e+01   6.088482e-01
  3.534220e-02   7.910808e+01   6.071063e-01
  3.564110e-02   7.908984e+01   6.062883e-01
  3.594000e-02   7.864439e+01   5.930066e-01
  3.623890e-02   7.966413e+01   6.069923e-01
  3.653780e-02   7.638923e+01   5.783081e-01
  3.683680e-02   7.861004e+01   5.942870e-01
  3.713570e-02   7.586588e+01   5.845183e-01
  3.743460e-02   7.771853e+01   5.819695e-01
  3.773350e-02   7.455684e+01   5.693519e-01
  3.803240e-02   7.522790e+01   5.855597e-01
  3.833140e-02   7.491966e+01   5.982479e-01
  3.863030e-02   7.535541e+01   6.093120e-01
  3.892920e-02   7.551779e+01   6.083817e-01
  3.922810e-02   7.508341e+01   6.090068e-01
  3.952700e-02   7.530793e+01   6.059639e-01
  3.982600e-02   7.403325e+01   6.095388e-01
  4.012490e-02   7.368402e+01   5.986220e-01
  4.042380e-02   7.255329e+01   6.018171e-01
  4.072270e-02   7.241288e+01   5.988628e-01
  4.102160e-02   7.327054e+01   6.016098e-01
  4.132050e-02   7.339351e+01   6.029041e-01
  4.161950e-02   7.268452e+01   5.937834e-01
  4.191840e-02   7.249130e+01   6.007658e-01
  4.221730e-02   7.309683e+01   5.954652e-01
  4.251620e-02   7.122669e+01   5.955026e-01
  4.281510e-02   7.128962e+01   5.865522e-01
  4.311410e-02   7.072246e+01   5.849628e-01
  4.341300e-02   7.187086e+01   5.927406e-01
  4.371190e-02   7.131559e+01   5.889226e-01
  4.401080e-02   7.097029e+01   5.874952e-01
  4.430970e-02   7.212611e+01   5.877329e-01
  4.460860e-02   7.032184e+01   5.810730e-01
  4.490760e-02   6.909379e+01   5.774482e-01
  4.520650e-02   7.084910e+01   5.803016e-01
  4.550540e-02   7.060032e+01   5.822224e-01
  4.580430e-02   7.019413e+01   5.783419e-01
  4.610320e-02   6.980825e+01   5.738591e-01
  4.640220e-02   6.924777e+01   5.758862e-01
  4.670110e-02   7.004543e+01   5.705697e-01
  4.700000e-02   6.875949e+01   5.674083e-01
  4.729890e-02   6.936482e+01   5.720335e-01
  4.759780e-02   6.842011e+01   5.674160e-01
  4.789680e-02   7.026387e+01   5.714587e-01
  4.819570e-02   6.917325e+01   5.663094e-01
  4.849460e-02   6.805216e+01   5.637832e-01
  4.879350e-02   6.751952e+01   5.554200e-01
  4.909240e-02   6.789787e+01   5.645428e-01
  4.939130e-02   6.879256e+01   5.586064e-01
  4.969030e-02   6.914606e+01   5.620702e-01
  4.998920e-02   6.763902e+01   5.552395e-01
  5.028810e-02   6.828368e+01   5.558688e-01
  5.058700e-02   6.810519e+01   5.591793e-01
  5.088590e-02   6.802396e+01   5.495641e-01
  5.118490e-02   6.756153e+01   5.549214e-01
  5.148380e-02   6.910895e+01   5.585485e-01
  5.178270e-02   6.733252e+01   5.442089e-01
  5.208160e-02   6.663231e+01   5.471415e-01
  5.238050e-02   6.613613e+01   5.393524e-01
  5.267940e-02   6.685828e+01   5.500364e-01
  5.297840e-02   6.745457e+01   5.453379e-01
  5.327730e-02   6.795693e+01   5.448248e-01
  5.357620e-02   6.714339e+01   5.434441e-01
  5.387510e-02   6.735246e+01   5.411451e-01
  5.417400e-02   6.682778e+01   5.440710e-01
  5.447300e-02   6.669710e+01   5.354305e-01
  5.477190e-02   6.753347e+01   5.400086e-01
  5.507080e-02   6.643238e+01   5.355883e-01
  5.536970e-02   6.787497e+01   5.395235e-01
  5.566860e-02   6.644811e+01   5.374998e-01
  5.596760e-02   6.731024e+01   5.348487e-01
  5.626650e-02   6.723598e+01   5.369779e-01
  5.656540e-02   6.630785e+01   5.314501e-01
  5.686430e-02   6.772434e+01   5.340910e-01
  5.716320e-02   6.624742e+01   5.247331e-01
  5.746210e-02   6.681127e+01   5.322635e-01
  5.776110e-02   6.636395e+01   5.322759e-01
  5.806000e-02   6.679275e+01   5.257316e-01
  5.835890e-02   6.642530e+01   5.248593e-01
  5.865780e-02   6.638013e+01   5.218215e-01
  5.895670e-02   6.642712e+01   5.319278e-01
  5.925570e-02   6.687744e+01   5.215101e-01
  5.955460e-02   6.561376e+01   5.233716e-01
  5.985350e-02   6.652666e+01   5.195810e-01
  6.015240e-02   6.551279e+01   5.172779e-01
  6.045130e-02   6.676007e+01   5.227449e-01
  6.075020e-02   6.548168e+01   5.127349e-01
  6.104920e-02   6.661026e+01   5.210290e-01
  6.134810e-02   6.601517e+01   5.192575e-01
  6.164700e-02   6.624947e+01   5.119339e-01
  6.194590e-02   6.692189e+01   5.228113e-01
  6.224480e-02   6.547728e+01   5.057706e-01
  6.254380e-02   6.593870e+01   5.161710e-01
  6.284270e-02   6.609663e+01   5.184567e-01
  6.314160e-02   6.595852e+01   5.055369e-01
  6.344050e-02   6.532568e+01   5.104971e-01
  6.373940e-02   6.600131e+01   5.046656e-01
  6.403840e-02   6.550633e+01   5.106629e-01
  6.433730e-02   6.546675e+01   5.052073e-01
  6.463620e-02   6.629689e+01   5.042500e-01
  6.493510e-02   6.611988e+01   5.146802e-01
  6.523400e-02   6.549035e+01   5.016835e-01
  6.553290e-02   6.434704e+01   4.998366e-01
  6.583190e-02   6.555854e+01   5.024565e-01
  6.613080e-02   6.554838e+01   4.978661e-01
  6.642970e-02   6.419995e+01   5.018532e-01
  6.672860e-02   6.472063e+01   4.932321e-01
  6.702750e-02   6.586734e+01   5.026138e-01
  6.732650e-02   6.520805e+01   4.965720e-01
  6.762540e-02   6.636897e+01   5.009728e-01
  6.792430e-02   6.468286e+01   4.965624e-01
  6.822320e-02   6.444852e+01   4.878405e-01
  6.852210e-02   6.459049e+01   4.957073e-01
  6.882110e-02   6.592395e+01   4.968076e-01
  6.912000e-02   6.584198e+01   4.960068e-01
  6.941890e-02   6.565310e+01   4.918974e-01
  6.971780e-02   6.517200e+01   4.896139e-01
  7.001670e-02   6.461721e+01   4.938226e-01
  7.031560e-02   6.489836e+01   4.881094e-01
  7.061460e-02   6.450991e+01   4.871205e-01
  7.091350e-02   6.444569e+01   4.854606e-01
  7.121240e-02   6.448809e+01   4.818990e-01
  7.151130e-02   6.520552e+01   4.906972e-01
  7.181020e-02   6.446230e+01   4.813435e-01
  7.210920e-02   6.422965e+01   4.837097e-01
  7.240810e-02   6.491444e+01   4.816544e-01
  7.270700e-02   6.539523e+01   4.894984e-01
  7.300590e-02   6.480016e+01   4.826033e-01
  7.330480e-02   6.571697e+01   4.805444e-01
  7.360370e-02   6.481579e+01   4.831218e-01
  7.390270e-02   6.448772e+01   4.764727e-01
  7.420160e-02   6.485352e+01   4.851175e-01
  7.450050e-02   6.467746e+01   4.754025e-01
  7.479940e-02   6.508446e+01   4.782262e-01
  7.509830e-02   6.437122e+01   4.796349e-01
  7.539730e-02   6.481238e+01   4.741452e-01
  7.569620e-02   6.515946e+01   4.762895e-01
  7.599510e-02   6.443896e+01   4.767374e-01
  7.629400e-02   6.475141e+01   4.717591e-01
  7.659290e-02   6.492698e+01   4.767603e-01
  7.689190e-02   6.455893e+01   4.710574e-01
  7.719080e-02   6.451820e+01   4.735034e-01
  7.748970e-02   6.418077e+01   4.688226e-01
  7.778860e-02   6.505865e+01   4.750452e-01
  7.808750e-02   6.475502e+01   4.704885e-01
  7.838640e-02   6.435969e+01   4.665216e-01
  7.868540e-02   6.440499e+01   4.679453e-01
  7.898430e-02   6.427788e+01   4.649767e-01
  7.928320e-02   6.443571e+01   4.710369e-01
  7.958210e-02   6.486980e+01   4.638174e-01
  7.988100e-02   6.420091e+01   4.667831e-01
  8.018000e-02   6.459328e+01   4.657012e-01
  8.047890e-02   6.474668e+01   4.658396e-01
  8.077780e-02   6.435384e+01   4.636016e-01
  8.107670e-02   6.483425e+01   4.628775e-01
  8.137560e-02   6.437130e+01   4.644873e-01
  8.167450e-02   6.428259e+01   4.613082e-01
  8.197350e-02   6.396712e+01   4.573749e-01
  8.227240e-02   6.429015e+01   4.629626e-01
  8.257130e-02   6.437108e+01   4.537339e-01
  8.287020e-02   6.478911e+01   4.643456e-01
  8.316910e-02   6.413710e+01   4.587780e-01
  8.346810e-02   6.430814e+01   4.550572e-01
  8.376700e-02   6.401775e+01   4.603569e-01
  8.406590e-02   6.396619e+01   4.507792e-01
  8.436480e-02   6.435335e+01   4.591517e-01
  8.466370e-02   6.430686e+01   4.531237e-01
  8.496270e-02   6.460846e+01   4.649294e-01
  8.526160e-02   6.365479e+01   4.760576e-01
  8.556050e-02   6.432801e+01   4.790205e-01
  8.585940e-02   6.487355e+01   4.870694e-01
  8.615830e-02   6.463585e+01   4.861763e-01
  8.645720e-02   6.455209e+01   4.906386e-01
  8.675620e-02   6.550893e+01   4.967218e-01
  8.705510e-02   6.436687e+01   4.913931e-01
  8.735400e-02   6.500934e+01   4.963123e-01
  8.765290e-02   6.423273e+01   4.938350e-01
  8.795180e-02   6.463529e+01   4.994158e-01
  8.825080e-02   6.447508e+01   4.942687e-01
  8.854970e-02   6.419959e+01   4.997780e-01
  8.884860e-02   6.472790e+01   4.997735e-01
  8.914750e-02   6.492820e+01   5.068032e-01
  8.944640e-02   6.340435e+01   4.971858e-01
  8.974530e-02   6.457868e+01   4.976728e-01
  9.004430e-02   7.677207e+01   5.404340e-01
  9.034320e-02   6.502416e+01   4.797949e-01
  9.064210e-02   6.440721e+01   4.766200e-01
  9.094100e-02   6.439013e+01   4.666319e-01
  9.123990e-02   6.407607e+01   4.642462e-01
  9.153890e-02   6.392560e+01   4.662005e-01
  9.183780e-02   6.430427e+01   4.642454e-01
  9.213670e-02   6.386393e+01   4.610183e-01
  9.243560e-02   6.505724e+01   4.640794e-01
  9.273450e-02   6.436501e+01   4.576071e-01
  9.303350e-02   6.403990e+01   4.624694e-01
  9.333240e-02   6.368745e+01   4.509361e-01
  9.363130e-02   6.444859e+01   4.571167e-01
  9.393020e-02   6.354706e+01   4.515865e-01
  9.422910e-02   6.390197e+01   4.540055e-01
  9.452800e-02   6.478902e+01   4.583224e-01
  9.482700e-02   6.448523e+01   4.469957e-01
  9.512590e-02   6.471935e+01   4.561208e-01
  9.542480e-02   6.433291e+01   4.498035e-01
  9.572370e-02   6.460023e+01   4.507371e-01
  9.602260e-02   6.417585e+01   4.515174e-01
  9.632160e-02   6.389906e+01   4.427836e-01
  9.662050e-02   6.357643e+01   4.441996e-01
  9.691940e-02   6.353608e+01   4.440586e-01
  9.721830e-02   6.337439e+01   4.409621e-01
  9.751720e-02   6.367653e+01   4.441840e-01
  9.781610e-02   6.494075e+01   4.442165e-01
  9.811510e-02   6.444185e+01   4.468453e-01
  9.841400e-02   6.477778e+01   4.408284e-01
  9.871290e-02   6.330157e+01   4.389280e-01
  9.901180e-02   6.365829e+01   4.412318e-01
  9.931070e-02   6.418985e+01   4.391726e-01
  9.960970e-02   6.329714e+01   4.392670e-01
  9.990860e-02   6.476711e+01   4.369876e-01
  1.002070e-01   6.361294e+01   4.371946e-01
  1.005060e-01   6.518794e+01   4.401276e-01
  1.008050e-01   6.412975e+01   4.389670e-01
  1.011040e-01   6.451608e+01   4.341098e-01
  1.014030e-01   6.435434e+01   4.355929e-01
  1.017020e-01   6.441520e+01   4.399428e-01
  1.020010e-01   6.443896e+01   4.351997e-01
  1.023000e-01   6.383065e+01   4.311308e-01
  1.025990e-01   6.304664e+01   4.274865e-01
  1.028980e-01   6.409545e+01   4.326924e-01
  1.031970e-01   6.433397e+01   4.358646e-01
  1.034960e-01   6.347373e+01   4.250325e-01
  1.037950e-01   6.474520e+01   4.332067e-01
  1.040930e-01   6.454730e+01   4.289354e-01
  1.043920e-01   6.473450e+01   4.335040e-01
  1.046910e-01   6.353745e+01   4.288180e-01
  1.049900e-01   6.395965e+01   4.244216e-01
  1.052890e-01   6.407662e+01   4.283403e-01
  1.055880e-01   6.327015e+01   4.240307e-01
  1.058870e-01   6.393631e+01   4.278711e-01
  1.061860e-01   6.404448e+01   4.240705e-01
  1.064850e-01   6.339638e+01   4.225486e-01
  1.067840e-01   6.401164e+01   4.268297e-01
  1.070830e-01   6.362486e+01   4.220514e-01
  1.073820e-01   6.432632e+01   4.228062e-01
  1.076800e-01   6.385988e+01   4.209606e-01
  1.079790e-01   6.466073e+01   4.254732e-01
  1.082780e-01   6.426414e+01   4.260671e-01
  1.085770e-01   6.407016e+01   4.164793e-01
  1.088760e-01   6.435996e+01   4.232285e-01
  1.091750e-01   6.431427e+01   4.215268e-01
  1.094740e-01   6.453141e+01   4.231682e-01
  1.097730e-01   6.358357e+01   4.175996e-01
  1.100720e-01   6.397913e+01   4.149942e-01
  1.103710e-01   6.428722e+01   4.223668e-01
  1.106700e-01   6.388184e+01   4.149746e-01
  1.109690e-01   6.413186e+01   4.215462e-01
  1.112670e-01   6.438398e+01   4.148283e-01
  1.115660e-01   6.390681e+01   4.144641e-01
  1.118650e-01   6.447448e+01   4.202098e-01
  1.121640e-01   6.395985e+01   4.125841e-01
  1.124630e-01   6.421568e+01   4.145795e-01
  1.127620e-01   6.490890e+01   4.168113e-01
  1.130610e-01   6.475464e+01   4.157264e-01
  1.133600e-01   6.358879e+01   4.167092e-01
  1.136590e-01   6.444270e+01   4.092611e-01
  1.139580e-01   6.385647e+01   4.119601e-01
  1.142570e-01   6.445138e+01   4.135835e-01
  1.145560e-01   6.383476e+01   4.121804e-01
  1.148550e-01   6.410122e+01   4.118796e-01
  1.151530e-01   6.439911e+01   4.074424e-01
  1.154520e-01   6.426515e+01   4.121170e-01
  1.157510e-01   6.421108e+01   4.074041e-01
  1.160500e-01   6.455658e+01   4.147969e-01
  1.163490e-01   6.394483e+01   4.065586e-01
  1.166480e-01   6.424852e+01   4.103432e-01
  1.169470e-01   6.445746e+01   4.087453e-01
  1.172460e-01   6.406323e+01   4.080543e-01
  1.175450e-01   6.383974e+01   4.040166e-01
  1.178440e-01   6.363264e+01   4.033608e-01
  1.181430e-01   6.462918e+01   4.095708e-01
  1.184420e-01   6.448541e+01   4.068824e-01
  1.187400e-01   6.409050e+01   4.042619e-01
  1.190390e-01   6.468758e+01   4.053199e-01
  1.193380e-01   6.498218e+01   4.062418e-01
  1.196370e-01   6.497320e+01   4.084184e-01
  1.199360e-01   6.416937e+01   4.018048e-01
  1.202350e-01   6.432277e+01   4.052677e-01
  1.205340e-01   6.474962e+01   4.041566e-01
  1.208330e-01   6.464044e+01   4.024728e-01
  1.211320e-01   6.489783e+01   4.065256e-01
  1.214310e-01   6.389567e+01   3.967375e-01
  1.217300e-01   6.447593e+01   4.041127e-01
  1.220290e-01   6.493926e+01   4.042080e-01
  1.223270e-01   6.408976e+01   3.989049e-01
  1.226260e-01   6.391411e+01   3.978348e-01
  1.229250e-01   6.488161e+01   3.992657e-01
  1.232240e-01   6.524793e+01   4.040914e-01
  1.235230e-01   6.429638e+01   4.003384e-01
  1.238220e-01   6.389948e+01   3.957174e-01
  1.241210e-01   6.461866e+01   3.994976e-01
  1.244200e-01   6.404765e+01   3.941338e-01
  1.247190e-01   6.457888e+01   4.004242e-01
  1.250180e-01   6.419797e+01   3.943427e-01
  1.253170e-01   6.470878e+01   3.966730e-01
  1.256160e-01   6.510028e+01   4.004598e-01
  1.259140e-01   6.491449e+01   3.970473e-01
  1.262130e-01   6.429036e+01   3.951339e-01
  1.265120e-01   6.468601e+01   3.935718e-01
  1.268110e-01   6.414718e+01   3.926773e-01
  1.271100e-01   6.473683e+01   3.980434e-01
  1.274090e-01   6.418568e+01   3.930456e-01
  1.277080e-01   6.504407e+01   3.944094e-01
  1.280070e-01   6.452991e+01   3.916085e-01
  1.283060e-01   6.515775e+01   3.950043e-01
  1.286050e-01   6.485864e+01   3.968764e-01
  1.289040e-01   6.406538e+01   3.875213e-01
  1.292030e-01   6.514955e+01   3.957335e-01
  1.295020e-01   6.486676e+01   3.911542e-01
  1.298000e-01   6.406919e+01   3.894730e-01
  1.300990e-01   6.391128e+01   3.865751e-01
  1.303980e-01   6.513313e+01   3.909803e-01
  1.306970e-01   6.503595e+01   3.936371e-01
  1.309960e-01   6.520746e+01   3.919352e-01
  1.312950e-01   6.484852e+01   3.906112e-01
  1.315940e-01   6.486556e+01   3.863510e-01
  1.318930e-01   6.474764e+01   3.888554e-01
  1.321920e-01   6.425476e+01   3.871331e-01
  1.324910e-01   6.484829e+01   3.898820e-01
  1.327900e-01   6.467606e+01   3.872054e-01
  1.330890e-01   6.480891e+01   3.871276e-01
  1.333870e-01   6.475730e+01   3.867365e-01
  1.336860e-01   6.469987e+01   3.858572e-01
  1.339850e-01   6.475075e+01   3.846044e-01
  1.342840e-01   6.465983e+01   3.871569e-01
  1.345830e-01   6.469067e+01   3.858298e-01
  1.348820e-01   6.465845e+01   3.857337e-01
  1.351810e-01   6.434078e+01   3.799505e-01
  1.354800e-01   6.416368e+01   3.837873e-01
  1.357790e-01   6.541553e+01   3.851772e-01
  1.360780e-01   6.501451e+01   3.856204e-01
  1.363770e-01   6.485728e+01   3.846878e-01
  1.366760e-01   6.410835e+01   3.845586e-01
  1.369740e-01   6.428292e+01   3.987194e-01
  1.372730e-01   6.436923e+01   4.010953e-01
  1.375720e-01   6.433476e+01   4.103336e-01
  1.378710e-01   6.488255e+01   4.138022e-01
  1.381700e-01   6.351272e+01   4.111394e-01
  1.384690e-01   6.457551e+01   4.217650e-01
  1.387680e-01   6.407339e+01   4.086499e-01
  1.390670e-01   6.495144e+01   3.997409e-01
  1.393660e-01   6.524486e+01   3.998616e-01
  1.396650e-01   6.486954e+01   3.958920e-01
  1.399640e-01   6.441908e+01   3.955292e-01
  1.402630e-01   6.480675e+01   3.885523e-01
  1.405620e-01   6.426877e+01   3.913085e-01
  1.408600e-01   6.502807e+01   3.923766e-01
  1.411590e-01   6.523710e+01   3.939967e-01
  1.414580e-01   6.454564e+01   3.923983e-01
  1.417570e-01   6.486154e+01   3.858687e-01
  1.420560e-01   6.470197e+01   3.899266e-01
  1.423550e-01   6.462738e+01   3.870597e-01
  1.426540e-01   6.485559e+01   3.842185e-01
  1.429530e-01   6.492698e+01   3.835058e-01
  1.432520e-01   6.468541e+01   3.798393e-01
  1.435510e-01   6.501882e+01   3.835468e-01
  1.438500e-01   6.496961e+01   3.793300e-01
  1.441490e-01   6.458004e+01   3.773064e-01
  1.444470e-01   6.502547e+01   3.810617e-01
  1.447460e-01   6.517033e+01   3.777054e-01
  1.450450e-01   6.469050e+01   3.800789e-01
  1.453440e-01   6.470860e+01   3.742007e-01
  1.456430e-01   6.520290e+01   3.793432e-01
  1.459420e-01   6.503870e+01   3.782023e-01
  1.462410e-01   6.506541e+01   3.765286e-01
  1.465400e-01   6.439376e+01   3.758846e-01
  1.468390e-01   6.440925e+01   3.712117e-01
  1.471380e-01   6.394810e+01   3.728514e-01
  1.474370e-01   6.487450e+01   3.761931e-01
  1.477360e-01   6.522391e+01   3.761193e-01
  1.480340e-01   6.452908e+01   3.705082e-01
  1.483330e-01   6.505577e+01   3.804756e-01
  1.486320e-01   6.458937e+01   3.886204e-01
  1.489310e-01   6.557438e+01   3.932819e-01
  1.492300e-01   6.527439e+01   3.918917e-01
  1.495290e-01   6.506930e+01   3.937380e-01
  1.498280e-01   6.501739e+01   3.981311e-01
  1.501270e-01   6.482509e+01   3.990918e-01
  1.504260e-01   6.411853e+01   3.915932e-01
  1.507250e-01   6.593044e+01   4.030050e-01
  1.510240e-01   6.516154e+01   3.996062e-01
  1.513230e-01   6.595318e+01   4.073513e-01
  1.516210e-01   6.477757e+01   3.994660e-01
  1.519200e-01   6.515693e+01   4.006340e-01
  1.522190e-01   6.477388e+01   4.064115e-01
  1.525180e-01   6.522973e+01   4.029675e-01
  1.528170e-01   6.496221e+01   4.075530e-01
  1.531160e-01   6.569153e+01   4.065425e-01
  1.534150e-01   6.557202e+01   4.003432e-01
  1.537140e-01   6.498101e+01   3.917434e-01
  1.540130e-01   6.495407e+01   3.852078e-01
  1.543120e-01   6.516318e+01   3.860611e-01
  1.546110e-01   6.522668e+01   3.836996e-01
  1.549100e-01   6.455001e+01   3.819326e-01
  1.552090e-01   6.492209e+01   3.851129e-01
  1.555070e-01   6.509266e+01   3.763902e-01
  1.558060e-01   6.460671e+01   3.802830e-01
  1.561050e-01   6.516830e+01   3.781384e-01
  1.564040e-01   6.551284e+01   3.806892e-01
  1.567030e-01   6.543958e+01   3.784848e-01
  1.570020e-01   6.474173e+01   3.745113e-01
  1.573010e-01   6.515655e+01   3.792083e-01
  1.576000e-01   6.573568e+01   3.750146e-01
  1.578990e-01   6.460422e+01   3.736846e-01
  1.581980e-01   6.561753e+01   3.748900e-01
  1.584970e-01   6.480076e+01   3.723382e-01
  1.587960e-01   6.526806e+01   3.771145e-01
  1.590940e-01   6.491285e+01   3.707732e-01
  1.593930e-01   6.504874e+01   3.699177e-01
  1.596920e-01   6.484642e+01   3.703757e-01
  1.599910e-01   6.472459e+01   3.716981e-01
  1.602900e-01   6.510985e+01   3.721718e-01
  1.605890e-01   6.456350e+01   3.650920e-01
  1.608880e-01   6.489945e+01   3.684674e-01
  1.611870e-01   6.494736e+01   3.675860e-01
  1.614860e-01   6.519932e+01   3.687051e-01
  1.617850e-01   6.517096e+01   3.654089e-01
  1.620840e-01   6.509106e+01   3.651848e-01
  1.623830e-01   6.530799e+01   3.673919e-01
  1.626810e-01   6.462649e+01   3.632881e-01
  1.629800e-01   6.499234e+01   3.604350e-01
  1.632790e-01   6.477237e+01   3.609735e-01
  1.635780e-01   6.529262e+01   3.635850e-01
  1.638770e-01   6.488902e+01   3.648157e-01
  1.641760e-01   6.554612e+01   3.648779e-01
  1.644750e-01   6.487073e+01   3.622142e-01
  1.647740e-01   6.455639e+01   3.609489e-01
  1.650730e-01   6.497217e+01   3.634725e-01
  1.653720e-01   6.568057e+01   3.650555e-01
  1.656710e-01   6.509727e+01   3.613004e-01
  1.659700e-01   6.471095e+01   3.617678e-01
  1.662680e-01   6.546161e+01   3.625027e-01
  1.665670e-01   6.446153e+01   3.606836e-01
  1.668660e-01   6.515671e+01   3.591823e-01
  1.671650e-01   6.500372e+01   3.616176e-01
  1.674640e-01   6.476174e+01   3.601768e-01
  1.677630e-01   6.487233e+01   3.585859e-01
  1.680620e-01   6.525685e+01   3.619354e-01
  1.683610e-01   6.468787e+01   3.547378e-01
  1.686600e-01   6.389294e+01   3.573735e-01
  1.689590e-01   6.496997e+01   3.568002e-01
  1.692580e-01   6.483602e+01   3.562473e-01
  1.695570e-01   6.529299e+01   3.620355e-01
  1.698560e-01   6.513522e+01   3.555958e-01
  1.701540e-01   6.544632e+01   3.592266e-01
  1.704530e-01   6.533009e+01   3.559443e-01
  1.707520e-01   6.453729e+01   3.539599e-01
  1.710510e-01   6.580493e+01   3.603978e-01
  1.713500e-01   6.464257e+01   3.537031e-01
  1.716490e-01   6.529290e+01   3.582443e-01
  1.719480e-01   6.420249e+01   3.496399e-01
  1.722470e-01   6.516395e+01   3.545816e-01
  1.725460e-01   6.480526e+01   3.552426e-01
  1.728450e-01   6.515408e+01   3.538319e-01
  1.731440e-01   6.474466e+01   3.532584e-01
  1.734430e-01   6.392400e+01   3.478294e-01
  1.737410e-01   6.501240e+01   3.543502e-01
  1.740400e-01   6.491850e+01   3.533716e-01
  1.743390e-01   6.470297e+01   3.502938e-01
  1.746380e-01   6.463715e+01   3.517098e-01
  1.749370e-01   6.523155e+01   3.510169e-01
  1.752360e-01   6.470222e+01   3.518868e-01
  1.755350e-01   6.556583e+01   3.533327e-01
  1.758340e-01   6.452937e+01   3.458491e-01
  1.761330e-01   6.490890e+01   3.524484e-01
  1.764320e-01   6.407305e+01   3.453032e-01
  1.767310e-01   6.516038e+01   3.525945e-01
  1.770300e-01   6.442209e+01   3.469274e-01
  1.773280e-01   6.484793e+01   3.494589e-01
  1.776270e-01   6.459628e+01   3.475682e-01
  1.779260e-01   6.474253e+01   3.464199e-01
  1.782250e-01   6.475377e+01   3.492051e-01
  1.785240e-01   6.453936e+01   3.453674e-01
  1.788230e-01   6.516094e+01   3.487385e-01
  1.791220e-01   6.435523e+01   3.470911e-01
  1.794210e-01   6.490644e+01   3.453349e-01
  1.797200e-01   6.446264e+01   3.456703e-01
  1.800190e-01   6.445300e+01   3.432919e-01
  1.803180e-01   6.411200e+01   3.459202e-01
  1.806170e-01   6.417699e+01   3.432219e-01
  1.809160e-01   6.469619e+01   3.439390e-01
  1.812140e-01   6.396755e+01   3.428282e-01
  1.815130e-01   6.376475e+01   3.417855e-01
  1.818120e-01   6.425096e+01   3.444262e-01
  1.821110e-01   6.369498e+01   3.389757e-01
  1.824100e-01   6.470952e+01   3.441412e-01
  1.827090e-01   6.498268e+01   3.441997e-01
  1.830080e-01   6.429184e+01   3.425307e-01
  1.833070e-01   6.415320e+01   3.397060e-01
  1.836060e-01   6.392764e+01   3.383030e-01
  1.839050e-01   6.464228e+01   3.441292e-01
  1.842040e-01   6.386122e+01   3.392557e-01
  1.845030e-01   6.433975e+01   3.397142e-01
  1.848010e-01   6.446494e+01   3.418364e-01
  1.851000e-01   6.416032e+01   3.363746e-01
  1.853990e-01   6.466531e+01   3.426966e-01
  1.856980e-01   6.387572e+01   3.381656e-01
  1.859970e-01   6.424741e+01   3.378683e-01
  1.862960e-01   6.458329e+01   3.401949e-01
  1.865950e-01   6.436784e+01   3.378668e-01
  1.868940e-01   6.426021e+01   3.414572e-01
  1.871930e-01   6.427158e+01   3.343309e-01
  1.874920e-01   6.351009e+01   3.354505e-01
  1.877910e-01   6.455685e+01   3.380449e-01
  1.880900e-01   6.441877e+01   3.376832e-01
  1.883880e-01   6.414606e+01   3.387198e-01
  1.886870e-01   6.432238e+01   3.330844e-01
  1.889860e-01   6.364671e+01   3.369202e-01
  1.892850e-01   6.442034e+01   3.364273e-01
  1.895840e-01   6.450067e+01   3.355453e-01
  1.898830e-01   6.454364e+01   3.361238e-01
  1.901820e-01   6.431928e+01   3.352282e-01
  1.904810e-01   6.398747e+01   3.342077e-01
  1.907800e-01   6.408556e+01   3.336930e-01
  1.910790e-01   6.400445e+01   3.328693e-01
  1.913780e-01   6.369333e+01   3.331307e-01
  1.916770e-01   6.408368e+01   3.339958e-01
  1.919750e-01   6.442786e+01   3.356665e-01
  1.922740e-01   6.466489e+01   3.326047e-01
  1.925730e-01   6.439224e+01   3.326576e-01
  1.928720e-01   6.391855e+01   3.321890e-01
  1.931710e-01   6.406669e+01   3.331840e-01
  1.934700e-01   6.395591e+01   3.313778e-01
  1.937690e-01   6.410386e+01   3.308589e-01
  1.940680e-01   6.394272e+01   3.322518e-01
  1.943670e-01   6.436323e+01   3.313777e-01
  1.946660e-01   6.337941e+01   3.294315e-01
  1.949650e-01   6.411452e+01   3.292517e-01
  1.952640e-01   6.428817e+01   3.311844e-01
  1.955630e-01   6.420148e+01   3.321645e-01
  1.958610e-01   6.379593e+01   3.279920e-01
  1.961600e-01   6.368420e+01   3.290306e-01
  1.964590e-01   6.415848e+01   3.287758e-01
  1.967580e-01   6.362230e+01   3.296138e-01
  1.970570e-01   6.382489e+01   3.279200e-01
  1.973560e-01   6.368505e+01   3.258198e-01
  1.976550e-01   6.421105e+01   3.299432e-01
  1.979540e-01   6.372224e+01   3.263476e-01
  1.982530e-01   6.389495e+01   3.285402e-01
  1.985520e-01   6.392489e+01   3.265770e-01
  1.988510e-01   6.407664e+01   3.271090e-01
  1.991500e-01   6.335462e+01   3.274414e-01
  1.994480e-01   6.339571e+01   3.242206e-01
  1.997470e-01   6.293069e+01   3.248904e-01
  2.000460e-01   6.367686e+01   3.229583e-01
  2.003450e-01   6.375150e+01   3.254152e-01
  2.006440e-01   6.358581e+01   3.277445e-01
  2.009430e-01   6.396679e+01   3.236927e-01
  2.012420e-01   6.382754e+01   3.266171e-01
  2.015410e-01   6.365273e+01   3.227570e-01
  2.018400e-01   6.384942e+01   3.239585e-01
  2.021390e-01   6.331998e+01   3.236007e-01
  2.024380e-01   6.326305e+01   3.186055e-01
  2.027370e-01   6.335732e+01   3.238380e-01
  2.030350e-01   6.289990e+01   3.195978e-01
  2.033340e-01   6.415516e+01   3.236076e-01
  2.036330e-01   6.392052e+01   3.205295e-01
  2.039320e-01   6.327309e+01   3.197201e-01
  2.042310e-01   6.354098e+01   3.234570e-01
  2.045300e-01   6.312696e+01   3.177227e-01
  2.048290e-01   6.323746e+01   3.190842e-01
  2.051280e-01   6.389503e+01   3.203292e-01
  2.054270e-01   6.342217e+01   3.185998e-01
  2.057260e-01   6.329016e+01   3.216970e-01
  2.060250e-01   6.313595e+01   3.173422e-01
  2.063240e-01   6.377908e+01   3.215470e-01
  2.066230e-01   6.299311e+01   3.181957e-01
  2.069210e-01   6.262293e+01   3.184825e-01
  2.072200e-01   6.348749e+01   3.199875e-01
  2.075190e-01   6.324031e+01   3.169353e-01
  2.078180e-01   6.298913e+01   3.187291e-01
  2.081170e-01   6.276951e+01   3.165538e-01
  2.084160e-01   6.324484e+01   3.197857e-01
  2.087150e-01   6.318405e+01   3.161298e-01
  2.090140e-01   6.304409e+01   3.172454e-01
  2.093130e-01   6.262712e+01   3.160609e-01
  2.096120e-01   6.290571e+01   3.162289e-01
  2.099110e-01   6.335980e+01   3.159078e-01
  2.102100e-01   6.278692e+01   3.160633e-01
  2.105080e-01   6.305580e+01   3.183540e-01
  2.108070e-01   6.260746e+01   3.142891e-01
  2.111060e-01   6.282870e+01   3.140571e-01
  2.114050e-01   6.265855e+01   3.140237e-01
  2.117040e-01   6.275700e+01   3.192345e-01
  2.120030e-01   6.306337e+01   3.259578e-01
  2.123020e-01   6.277234e+01   3.275529e-01
  2.126010e-01   6.273905e+01   3.248287e-01
  2.129000e-01   6.313097e+01   3.290840e-01
  2.131990e-01   6.277779e+01   3.310336e-01
  2.134980e-01   6.346243e+01   3.348533e-01
  2.137970e-01   6.308972e+01   3.313954e-01
  2.140950e-01   6.315522e+01   3.334181e-01
  2.143940e-01   6.266354e+01   3.333639e-01
  2.146930e-01   6.291126e+01   3.343365e-01
  2.149920e-01   6.321509e+01   3.354589e-01
  2.152910e-01   6.285716e+01   3.349822e-01
  2.155900e-01   6.351570e+01   3.396367e-01
  2.158890e-01   6.313431e+01   3.386155e-01
  2.161880e-01   6.267495e+01   3.359296e-01
  2.164870e-01   6.281959e+01   3.376080e-01
  2.167860e-01   6.269789e+01   3.309760e-01
  2.170850e-01   6.248140e+01   3.278340e-01
  2.173840e-01   6.255676e+01   3.249362e-01
  2.176820e-01   6.210255e+01   3.223161e-01
  2.179810e-01   6.242301e+01   3.241540e-01
  2.182800e-01   6.243049e+01   3.199209e-01
  2.185790e-01   6.302462e+01   3.229866e-01
  2.188780e-01   6.294201e+01   3.192929e-01
  2.191770e-01   6.199745e+01   3.189480e-01
  2.194760e-01   6.225334e+01   3.204425e-01
  2.197750e-01   6.323352e+01   3.197571e-01
  2.200740e-01   6.294511e+01   3.169963e-01
  2.203730e-01   6.248451e+01   3.175856e-01
  2.206720e-01   6.213023e+01   3.157401e-01
  2.209710e-01   6.280664e+01   3.196360e-01
  2.212700e-01   6.265893e+01   3.148133e-01
  2.215680e-01   6.268039e+01   3.176756e-01
  2.218670e-01   6.238267e+01   3.126804e-01
  2.221660e-01   6.259020e+01   3.166375e-01
  2.224650e-01   6.236284e+01   3.135434e-01
  2.227640e-01   6.246026e+01   3.135264e-01
  2.230630e-01   6.172052e+01   3.125781e-01
  2.233620e-01   6.294082e+01   3.148616e-01
  2.236610e-01   6.262738e+01   3.140766e-01
  2.239600e-01   6.248839e+01   3.101246e-01
  2.242590e-01   6.258851e+01   3.134563e-01
  2.245580e-01   6.242591e+01   3.121412e-01
  2.248570e-01   6.202824e+01   3.129627e-01
  2.251550e-01   6.220811e+01   3.098077e-01
  2.254540e-01   6.234246e+01   3.103959e-01
  2.257530e-01   6.223062e+01   3.124288e-01
  2.260520e-01   6.167910e+01   3.072341e-01
  2.263510e-01   6.221592e+01   3.095741e-01
  2.266500e-01   6.277466e+01   3.108342e-01
  2.269490e-01   6.225763e+01   3.081721e-01
  2.272480e-01   6.213183e+01   3.103800e-01
  2.275470e-01   6.201471e+01   3.059667e-01
  2.278460e-01   6.214166e+01   3.097688e-01
  2.281450e-01   6.230775e+01   3.074275e-01
  2.284440e-01   6.155150e+01   3.070406e-01
  2.287420e-01   6.224210e+01   3.096392e-01
  2.290410e-01   6.208927e+01   3.031343e-01
  2.293400e-01   6.212938e+01   3.079790e-01
  2.296390e-01   6.215643e+01   3.065615e-01
  2.299380e-01   6.237753e+01   3.075996e-01
  2.302370e-01   6.163077e+01   3.051402e-01
  2.305360e-01   6.188647e+01   3.038327e-01
  2.308350e-01   6.205352e+01   3.085407e-01
  2.311340e-01   6.172901e+01   3.020168e-01
  2.314330e-01   6.175125e+01   3.042229e-01
  2.317320e-01   6.147730e+01   3.046381e-01
  2.320310e-01   6.212639e+01   3.031060e-01
  2.323290e-01   6.138965e+01   3.060163e-01
  2.326280e-01   6.186064e+01   3.017485e-01
  2.329270e-01   6.167923e+01   3.017768e-01
  2.332260e-01   6.185962e+01   3.037667e-01
  2.335250e-01   6.200557e+01   3.034062e-01
  2.338240e-01   6.223841e+01   3.051782e-01
  2.341230e-01   6.138227e+01   2.986062e-01
  2.344220e-01   6.123667e+01   3.012822e-01
  2.347210e-01   6.171737e+01   3.023436e-01
  2.350200e-01   6.243628e+01   3.032675e-01
  2.353190e-01   6.159359e+01   3.015673e-01
  2.356180e-01   6.144112e+01   2.978336e-01
  2.359170e-01   6.218960e+01   3.039757e-01
  2.362150e-01   6.140625e+01   3.000536e-01
  2.365140e-01   6.128231e+01   2.974484e-01
  2.368130e-01   6.149862e+01   3.002792e-01
  2.371120e-01   6.120505e+01   2.981748e-01
  2.374110e-01   6.188416e+01   3.023961e-01
  2.377100e-01   6.186734e+01   2.987505e-01
  2.380090e-01   6.142390e+01   2.990529e-01
  2.383080e-01   6.145066e+01   2.971754e-01
  2.386070e-01   6.160307e+01   2.991428e-01
  2.389060e-01   6.142490e+01   2.983655e-01
  2.392050e-01   6.199596e+01   2.981506e-01
  2.395040e-01   6.144992e+01   2.988857e-01
  2.398020e-01   6.157871e+01   2.971455e-01
  2.401010e-01   6.114432e+01   2.977977e-01
  2.404000e-01   6.192403e+01   2.968518e-01
  2.406990e-01   6.135873e+01   2.971794e-01
  2.409980e-01   6.116338e+01   2.956927e-01
  2.412970e-01   6.153870e+01   2.961502e-01
  2.415960e-01   6.184254e+01   2.977814e-01
  2.418950e-01   6.087764e+01   2.937797e-01
  2.421940e-01   6.130062e+01   2.960243e-01
  2.424930e-01   6.119547e+01   2.966707e-01
  2.427920e-01   6.128569e+01   2.931156e-01
  2.430910e-01   6.144855e+01   2.954872e-01
  2.433890e-01   6.093329e+01   2.932537e-01
  2.436880e-01   6.107791e+01   2.961599e-01
  2.439870e-01   6.100251e+01   2.924376e-01
  2.442860e-01   6.142901e+01   2.929145e-01
  2.445850e-01   6.085072e+01   2.932744e-01
  2.448840e-01   6.102548e+01   2.932562e-01
  2.451830e-01   6.069332e+01   2.939980e-01
  2.454820e-01   6.129506e+01   2.919474e-01
  2.457810e-01   6.059035e+01   2.914480e-01
  2.460800e-01   6.132424e+01   2.935350e-01
  2.463790e-01   6.088112e+01   2.914975e-01
  2.466780e-01   6.074402e+01   2.916008e-01
  2.469770e-01   6.110091e+01   2.915922e-01
  2.472750e-01   6.057590e+01   2.910890e-01
  2.475740e-01   6.117145e+01   2.934971e-01
  2.478730e-01   6.113002e+01   2.886962e-01
  2.481720e-01   6.101325e+01   2.913829e-01
  2.484710e-01   6.153868e+01   2.908176e-01
  2.487700e-01   6.147798e+01   2.937934e-01
  2.490690e-01   6.046788e+01   2.902919e-01
  2.493680e-01   6.110652e+01   2.888495e-01
  2.496670e-01   6.140842e+01   2.935180e-01
  2.499660e-01   6.093397e+01   2.893852e-01
  2.502650e-01   6.085703e+01   2.904746e-01
  2.505640e-01   6.060702e+01   2.869407e-01
  2.508620e-01   6.046240e+01   2.879489e-01
  2.511610e-01   6.090687e+01   2.913437e-01
  2.514600e-01   6.121182e+01   2.888893e-01
  2.517590e-01   6.118612e+01   2.886202e-01
  2.520580e-01   6.042659e+01   2.873420e-01
  2.523570e-01   6.118530e+01   2.894548e-01
  2.526560e-01   6.116795e+01   2.902576e-01
  2.529550e-01   6.061571e+01   2.856278e-01
  2.532540e-01   6.099616e+01   2.864206e-01
  2.535530e-01   6.078712e+01   2.857258e-01
  2.538520e-01   6.139006e+01   2.884771e-01
  2.541510e-01   6.089249e+01   2.857700e-01
  2.544490e-01   6.071062e+01   2.861576e-01
  2.547480e-01   6.050587e+01   2.859815e-01
  2.550470e-01   6.104657e+01   2.855232e-01
  2.553460e-01   6.030653e+01   2.841898e-01
  2.556450e-01   6.118272e+01   2.839388e-01
  2.559440e-01   6.059671e+01   2.854812e-01
  2.562430e-01   6.016702e+01   2.857944e-01
  2.565420e-01   6.022151e+01   2.833867e-01
  2.568410e-01   6.096765e+01   2.843342e-01
  2.571400e-01   6.041079e+01   2.834314e-01
  2.574390e-01   6.086203e+01   2.866167e-01
  2.577380e-01   6.051956e+01   2.847924e-01
  2.580360e-01   6.047933e+01   2.826970e-01
  2.583350e-01   6.020668e+01   2.845610e-01
  2.586340e-01   6.102764e+01   2.833809e-01
  2.589330e-01   6.021376e+01   2.842740e-01
  2.592320e-01   6.014338e+01   2.813204e-01
  2.595310e-01   6.063729e+01   2.834632e-01
  2.598300e-01   6.020424e+01   2.843526e-01
  2.601290e-01   6.062378e+01   2.809760e-01
  2.604280e-01   6.056436e+01   2.842927e-01
  2.607270e-01   6.099366e+01   2.815405e-01
  2.610260e-01   6.038022e+01   2.826633e-01
  2.613250e-01   6.057953e+01   2.837270e-01
  2.616240e-01   6.078561e+01   2.833128e-01
  2.619220e-01   6.020315e+01   2.820508e-01
  2.622210e-01   6.053698e+01   2.800029e-01
  2.625200e-01   6.050875e+01   2.816830e-01
  2.628190e-01   6.059224e+01   2.815838e-01
  2.631180e-01   6.004683e+01   2.785804e-01
  2.634170e-01   6.006064e+01   2.822113e-01
  2.637160e-01   6.052503e+01   2.796874e-01
  2.640150e-01   6.043030e+01   2.821875e-01
  2.643140e-01   6.042927e+01   2.790840e-01
  2.646130e-01   6.059612e+01   2.798516e-01
  2.649120e-01   5.995371e+01   2.813674e-01
  2.652110e-01   6.038545e+01   2.791736e-01
  2.655090e-01   6.029462e+01   2.797299e-01
  2.658080e-01   5.991850e+01   2.772401e-01
  2.661070e-01   6.017838e+01   2.790766e-01
  2.664060e-01   6.034799e+01   2.791825e-01
  2.667050e-01   5.981988e+01   2.782440e-01
  2.670040e-01   5.998738e+01   2.784424e-01
  2.673030e-01   6.045608e+01   2.786705e-01
  2.676020e-01   6.016820e+01   2.781009e-01
  2.679010e-01   6.016707e+01   2.780036e-01
  2.682000e-01   6.002994e+01   2.765593e-01
  2.684990e-01   5.983860e+01   2.771494e-01
  2.687980e-01   5.996169e+01   2.770576e-01
  2.690960e-01   6.019185e+01   2.787257e-01
  2.693950e-01   6.044732e+01   2.764016e-01
  2.696940e-01   6.029035e+01   2.764130e-01
  2.699930e-01   6.002028e+01   2.768176e-01
  2.702920e-01   6.024144e+01   2.770461e-01
  2.705910e-01   6.052605e+01   2.781697e-01
  2.708900e-01   6.024817e+01   2.753931e-01
  2.711890e-01   6.047600e+01   2.777725e-01
  2.714880e-01   6.035120e+01   2.764596e-01
  2.717870e-01   6.025326e+01   2.766998e-01
  2.720860e-01   6.007258e+01   2.752670e-01
  2.723850e-01   5.980284e+01   2.740080e-01
  2.726840e-01   5.993232e+01   2.754061e-01
  2.729820e-01   6.021730e+01   2.758752e-01
  2.732810e-01   6.032762e+01   2.752076e-01
  2.735800e-01   6.002530e+01   2.744259e-01
  2.738790e-01   6.005410e+01   2.750409e-01
  2.741780e-01   5.980780e+01   2.749355e-01
  2.744770e-01   5.973403e+01   2.722251e-01
  2.747760e-01   6.054199e+01   2.754214e-01
  2.750750e-01   5.998291e+01   2.772948e-01
  2.753740e-01   5.993296e+01   2.816145e-01
  2.756730e-01   6.035478e+01   2.841019e-01
  2.759720e-01   5.979981e+01   2.814990e-01
  2.762710e-01   6.031469e+01   2.867645e-01
  2.765690e-01   5.967203e+01   2.845140e-01
  2.768680e-01   6.023218e+01   2.885558e-01
  2.771670e-01   5.931703e+01   2.839729e-01
  2.774660e-01   5.964175e+01   2.855733e-01
  2.777650e-01   5.929159e+01   2.882004e-01
  2.780640e-01   6.031488e+01   2.892842e-01
  2.783630e-01   5.996957e+01   2.888800e-01
  2.786620e-01   5.989986e+01   2.904306e-01
  2.789610e-01   5.981072e+01   2.903228e-01
  2.792600e-01   5.984681e+01   2.932716e-01
  2.795590e-01   5.970599e+01   2.871875e-01
  2.798580e-01   6.012348e+01   2.927251e-01
  2.801560e-01   6.018678e+01   2.924377e-01
  2.804550e-01   6.016272e+01   2.932639e-01
  2.807540e-01   6.069736e+01   2.959122e-01
  2.810530e-01   6.015779e+01   2.918184e-01
  2.813520e-01   6.002960e+01   2.954114e-01
  2.816510e-01   6.010134e+01   2.945684e-01
  2.819500e-01   5.973991e+01   2.937938e-01
  2.822490e-01   5.992341e+01   2.942446e-01
  2.825480e-01   5.963528e+01   2.930879e-01
  2.828470e-01   6.016469e+01   2.978158e-01
  2.831460e-01   5.981809e+01   2.954601e-01
  2.834450e-01   6.009556e+01   2.945542e-01
  2.837430e-01   5.995494e+01   2.959124e-01
  2.840420e-01   5.998716e+01   2.976087e-01
  2.843410e-01   5.930989e+01   3.023811e-01
  2.846400e-01   5.964809e+01   3.053701e-01
  2.849390e-01   5.897299e+01   3.114775e-01
  2.852380e-01   5.994045e+01   3.169368e-01
  2.855370e-01   5.936931e+01   3.185505e-01
  2.858360e-01   6.019590e+01   3.228138e-01
  2.861350e-01   5.863861e+01   3.214245e-01
  2.864340e-01   5.953192e+01   3.286549e-01
  2.867330e-01   5.937444e+01   3.272772e-01
  2.870320e-01   5.893265e+01   3.316533e-01
  2.873310e-01   5.962991e+01   3.305182e-01
  2.876290e-01   5.933161e+01   3.349343e-01
  2.879280e-01   5.947982e+01   3.384182e-01
  2.882270e-01   5.861266e+01   3.322337e-01
  2.885260e-01   5.945675e+01   3.386983e-01
  2.888250e-01   5.933093e+01   3.374782e-01
  2.891240e-01   6.003870e+01   3.446064e-01
  2.894230e-01   5.911012e+01   3.450190e-01
  2.897220e-01   5.921767e+01   3.371559e-01
  2.900210e-01   5.973567e+01   3.475825e-01
  2.903200e-01   5.918152e+01   3.439450e-01
  2.906190e-01   5.891250e+01   3.468563e-01
  2.909180e-01   5.889218e+01   3.477386e-01
  2.912160e-01   5.919321e+01   3.448935e-01
  2.915150e-01   5.867388e+01   3.547014e-01
  2.918140e-01   5.927975e+01   3.483129e-01
  2.921130e-01   5.851467e+01   3.492931e-01
  2.924120e-01   5.878360e+01   3.526367e-01
  2.927110e-01   5.920483e+01   3.529102e-01
  2.930100e-01   5.875946e+01   3.607455e-01
  2.933090e-01   5.908772e+01   3.559501e-01
  2.936080e-01   5.885129e+01   3.528397e-01
  2.939070e-01   5.906374e+01   3.591579e-01
  2.942060e-01   5.896709e+01   3.594886e-01
  2.945050e-01   5.921094e+01   3.677840e-01
  2.948030e-01   5.949896e+01   3.590273e-01
  2.951020e-01   5.907204e+01   3.631989e-01
  2.954010e-01   5.886112e+01   3.642784e-01
  2.957000e-01   5.972732e+01   3.687153e-01
  2.959990e-01   5.925886e+01   3.668242e-01
  2.962980e-01   5.910894e+01   3.670230e-01
  2.965970e-01   5.925812e+01   3.710888e-01
  2.968960e-01   5.899491e+01   3.700359e-01
  2.971950e-01   5.880196e+01   3.678501e-01
  2.974940e-01   5.871064e+01   3.662269e-01
  2.977930e-01   5.907991e+01   3.707587e-01
  2.980920e-01   5.848891e+01   3.691273e-01
  2.983900e-01   5.865453e+01   3.726520e-01
  2.986890e-01   5.904694e+01   3.697445e-01
  2.989880e-01   5.884823e+01   3.730329e-01
  2.992870e-01   5.919222e+01   3.750628e-01
  2.995860e-01   5.928434e+01   3.775001e-01
  2.998850e-01   5.791365e+01   3.709899e-01
  3.001840e-01   5.805063e+01   3.737897e-01
  3.004830e-01   5.892565e+01   3.814937e-01
  3.007820e-01   5.829740e+01   3.779733e-01
  3.010810e-01   5.858288e+01   3.762199e-01
  3.013800e-01   5.945183e+01   3.847068e-01
  3.016790e-01   5.797587e+01   3.789030e-01
  3.019780e-01   5.864105e+01   3.830867e-01
  3.022760e-01   5.868030e+01   3.850062e-01
  3.025750e-01   5.874083e+01   3.831585e-01
  3.028740e-01   5.894836e+01   3.892868e-01
  3.031730e-01   5.874546e+01   3.867764e-01
  3.034720e-01   5.877574e+01   3.884519e-01
  3.037710e-01   5.898046e+01   3.888634e-01
  3.040700e-01   5.900582e+01   3.908099e-01
  3.043690e-01   5.868672e+01   3.943772e-01
  3.046680e-01   5.800376e+01   3.907063e-01
  3.049670e-01   5.878024e+01   3.897949e-01
  3.052660e-01   5.844237e+01   3.955043e-01
  3.055650e-01   5.765607e+01   3.914490e-01
  3.058630e-01   5.909394e+01   4.017116e-01
  3.061620e-01   5.831694e+01   3.917596e-01
  3.064610e-01   5.888463e+01   3.986982e-01
  3.067600e-01   5.860166e+01   4.038518e-01
  3.070590e-01   5.859578e+01   3.977191e-01
  3.073580e-01   5.837344e+01   4.030646e-01
  3.076570e-01   5.923136e+01   3.987311e-01
  3.079560e-01   5.823544e+01   4.017001e-01
  3.082550e-01   5.855132e+01   4.027881e-01
  3.085540e-01   5.777376e+01   3.998113e-01
  3.088530e-01   5.801919e+01   4.057485e-01
  3.091520e-01   5.874382e+01   4.022700e-01
  3.094500e-01   5.902229e+01   4.120387e-01
  3.097490e-01   5.881230e+01   4.094369e-01
  3.100480e-01   5.891991e+01   4.067507e-01
  3.103470e-01   5.881930e+01   4.177469e-01
  3.106460e-01   5.859933e+01   4.047402e-01
  3.109450e-01   5.883656e+01   4.174801e-01
  3.112440e-01   5.812366e+01   4.079582e-01
  3.115430e-01   5.885154e+01   4.159042e-01
  3.118420e-01   5.862510e+01   4.197047e-01
  3.121410e-01   5.880166e+01   4.137987e-01
  3.124400e-01   5.923257e+01   4.228849e-01
  3.127390e-01   5.826113e+01   4.134908e-01
  3.130380e-01   5.787406e+01   4.210498e-01
  3.133360e-01   5.869278e+01   4.216287e-01
  3.136350e-01   5.925672e+01   4.229711e-01
  3.139340e-01   5.795810e+01   4.244676e-01
  3.142330e-01   5.855016e+01   4.201059e-01
  3.145320e-01   5.803682e+01   4.286576e-01
  3.148310e-01   5.837217e+01   4.249324e-01
  3.151300e-01   5.770399e+01   4.224934e-01
  3.154290e-01   5.843575e+01   4.301283e-01
  3.157280e-01   5.873958e+01   4.283796e-01
  3.160270e-01   5.812565e+01   4.344879e-01
  3.163260e-01   5.776486e+01   4.248105e-01
  3.166250e-01   5.839847e+01   4.355064e-01
  3.169230e-01   5.816536e+01   4.320415e-01
  3.172220e-01   5.787566e+01   4.358087e-01
  3.175210e-01   5.833865e+01   4.371685e-01
  3.178200e-01   5.803062e+01   4.330161e-01
  3.181190e-01   5.894502e+01   4.444790e-01
  3.184180e-01   5.771486e+01   4.352029e-01
  3.187170e-01   5.784311e+01   4.434669e-01
  3.190160e-01   5.852295e+01   4.448646e-01
  3.193150e-01   5.760328e+01   4.347820e-01
  3.196140e-01   5.829545e+01   4.488517e-01
  3.199130e-01   5.849926e+01   4.431889e-01
  3.202120e-01   5.846121e+01   4.503149e-01
  3.205100e-01   5.781977e+01   4.466079e-01
  3.208090e-01   5.862170e+01   4.464415e-01
  3.211080e-01   5.775585e+01   4.500790e-01
  3.214070e-01   5.825198e+01   4.442318e-01
  3.217060e-01   5.833836e+01   4.519232e-01
  3.220050e-01   5.829200e+01   4.488384e-01
  3.223040e-01   5.823563e+01   4.465812e-01
  3.226030e-01   5.781530e+01   4.562865e-01
  3.229020e-01   5.781310e+01   4.409746e-01
  3.232010e-01   5.830756e+01   4.551945e-01
  3.235000e-01   5.782174e+01   4.482575e-01
  3.237990e-01   5.895442e+01   4.559982e-01
  3.240970e-01   5.792508e+01   4.589142e-01
  3.243960e-01   5.768670e+01   4.485606e-01
  3.246950e-01   5.846659e+01   4.628413e-01
  3.249940e-01   5.770288e+01   4.519777e-01
  3.252930e-01   5.843008e+01   4.622482e-01
  3.255920e-01   5.812961e+01   4.637623e-01
  3.258910e-01   5.851404e+01   4.607977e-01
  3.261900e-01   5.777331e+01   4.650828e-01
  3.264890e-01   5.781937e+01   4.598262e-01
  3.267880e-01   5.804273e+01   4.643270e-01
  3.270870e-01   5.836908e+01   4.736227e-01
  3.273860e-01   5.849215e+01   4.684321e-01
  3.276850e-01   5.750054e+01   4.700857e-01
  3.279830e-01   5.824977e+01   4.660728e-01
  3.282820e-01   5.831342e+01   4.758258e-01
  3.285810e-01   5.854596e+01   4.748236e-01
  3.288800e-01   5.840605e+01   4.776802e-01
  3.291790e-01   5.750822e+01   4.701172e-01
  3.294780e-01   5.695382e+01   4.751600e-01
  3.297770e-01   5.791899e+01   4.817059e-01
  3.300760e-01   5.778191e+01   4.761078e-01
  3.303750e-01   5.747548e+01   4.824255e-01
  3.306740e-01   5.805863e+01   4.782418e-01
  3.309730e-01   5.789959e+01   4.862937e-01
  3.312720e-01   5.843784e+01   4.922925e-01
  3.315700e-01   5.734053e+01   4.787863e-01
  3.318690e-01   5.807049e+01   4.945619e-01
  3.321680e-01   5.820622e+01   4.839273e-01
  3.324670e-01   5.803474e+01   4.955169e-01
  3.327660e-01   5.782228e+01   4.918597e-01
  3.330650e-01   5.821076e+01   4.940572e-01
  3.333640e-01   5.802416e+01   5.011215e-01
  3.336630e-01   5.767835e+01   4.880117e-01
  3.339620e-01   5.768157e+01   5.025298e-01
  3.342610e-01   5.825311e+01   4.981264e-01
  3.345600e-01   5.790894e+01   5.017759e-01
  3.348590e-01   5.664046e+01   5.050545e-01
  3.351570e-01   5.794589e+01   4.951374e-01
  3.354560e-01   5.700643e+01   5.103508e-01
  3.357550e-01   5.808941e+01   4.985527e-01
  3.360540e-01   5.747077e+01   5.105740e-01
  3.363530e-01   5.724102e+01   5.157896e-01
  3.366520e-01   5.751958e+01   5.018236e-01
  3.369510e-01   5.783832e+01   5.249792e-01
  3.372500e-01   5.793068e+01   5.018701e-01
  3.375490e-01   5.680235e+01   5.176486e-01
  3.378480e-01   5.814093e+01   5.211133e-01
  3.381470e-01   5.821704e+01   5.201683e-01
  3.384460e-01   5.747645e+01   5.307579e-01
  3.387450e-01   5.813476e+01   5.122850e-01
  3.390430e-01   5.736566e+01   5.275129e-01
  3.393420e-01   5.845269e+01   5.297706e-01
  3.396410e-01   5.729248e+01   5.251552e-01
  3.399400e-01   5.753202e+01   5.416713e-01
  3.402390e-01   5.752004e+01   5.157763e-01
  3.405380e-01   5.729511e+01   5.376564e-01
  3.408370e-01   5.709416e+01   5.289898e-01
  3.411360e-01   5.833203e+01   5.381999e-01
  3.414350e-01   5.717503e+01   5.399881e-01
  3.417340e-01   5.827303e+01   5.372213e-01
  3.420330e-01   5.761812e+01   5.503186e-01
  3.423320e-01   5.704592e+01   5.322337e-01
  3.426300e-01   5.716978e+01   5.474115e-01
  3.429290e-01   5.843352e+01   5.511370e-01
  3.432280e-01   5.729464e+01   5.434985e-01
  3.435270e-01   5.725448e+01   5.620482e-01
  3.438260e-01   5.751427e+01   5.408573e-01
  3.441250e-01   5.723065e+01   5.586736e-01
  3.444240e-01   5.726089e+01   5.509167e-01
  3.447230e-01   5.788668e+01   5.586466e-01
  3.450220e-01   5.750187e+01   5.682680e-01
  3.453210e-01   5.756302e+01   5.523682e-01
  3.456200e-01   5.834151e+01   5.775821e-01
  3.459190e-01   5.822867e+01   5.635238e-01
  3.462170e-01   5.730592e+01   5.698486e-01
  3.465160e-01   5.739423e+01   5.694332e-01
  3.468150e-01   5.772422e+01   5.702148e-01
  3.471140e-01   5.753462e+01   5.842960e-01
  3.474130e-01   5.768159e+01   5.691554e-01
  3.477120e-01   5.750495e+01   5.841453e-01
  3.480110e-01   5.751468e+01   5.778692e-01
  3.483100e-01   5.674914e+01   5.757849e-01
  3.486090e-01   5.714983e+01   5.926798e-01
  3.489080e-01   5.768386e+01   5.805074e-01
  3.492070e-01   5.815674e+01   5.988543e-01
  3.495060e-01   5.704804e+01   5.818200e-01
  3.498040e-01   5.678217e+01   5.927041e-01
  3.501030e-01   5.734758e+01   5.966266e-01
  3.504020e-01   5.868150e+01   6.025354e-01
  3.507010e-01   5.783449e+01   6.123910e-01
  3.510000e-01   5.748546e+01   5.915344e-01
  3.512990e-01   5.628472e+01   6.041303e-01
  3.515980e-01   5.743567e+01   6.020563e-01
  3.518970e-01   5.737428e+01   6.152583e-01
  3.521960e-01   5.753884e+01   6.249425e-01
  3.524950e-01   5.800529e+01   6.040252e-01
  3.527940e-01   5.787835e+01   6.301930e-01
  3.530930e-01   5.798837e+01   6.142615e-01
  3.533920e-01   5.747038e+01   6.268294e-01
  3.536900e-01   5.776591e+01   6.307284e-01
  3.539890e-01   5.725609e+01   6.245293e-01
  3.542880e-01   5.787406e+01   6.431642e-01
  3.545870e-01   5.733469e+01   6.150460e-01
  3.548860e-01   5.685629e+01   6.338923e-01
  3.551850e-01   5.799180e+01   6.285290e-01
  3.554840e-01   5.753475e+01   6.376632e-01
  3.557830e-01   5.710738e+01   6.376833e-01
  3.560820e-01   5.739960e+01   6.175571e-01
  3.563810e-01   5.723320e+01   6.371843e-01
  3.566800e-01   5.786015e+01   6.255608e-01
  3.569790e-01   5.750921e+01   6.435761e-01
  3.572770e-01   5.637217e+01   6.359696e-01
  3.575760e-01   5.689924e+01   6.127059e-01
  3.578750e-01   5.680362e+01   6.521832e-01
  3.581740e-01   5.744987e+01   6.267175e-01
  3.584730e-01   5.774711e+01   6.575771e-01
  3.587720e-01   5.699934e+01   6.419431e-01
  3.590710e-01   5.765325e+01   6.443816e-01
  3.593700e-01   5.687296e+01   6.645561e-01
  3.596690e-01   5.680831e+01   6.360114e-01
  3.599680e-01   5.605532e+01   6.611235e-01
  3.602670e-01   5.787431e+01   6.544172e-01
  3.605660e-01   5.646916e+01   6.621927e-01
  3.608640e-01   5.739313e+01   6.847087e-01
  3.611630e-01   5.654286e+01   6.443238e-01
  3.614620e-01   5.733724e+01   6.888630e-01
  3.617610e-01   5.644018e+01   6.579737e-01
  3.620600e-01   5.802826e+01   6.899820e-01
  3.623590e-01   5.669840e+01   6.790837e-01
  3.626580e-01   5.862604e+01   6.905309e-01
  3.629570e-01   5.770681e+01   7.035323e-01
  3.632560e-01   5.863742e+01   6.789905e-01
  3.635550e-01   5.784919e+01   7.158808e-01
  3.638540e-01   5.720704e+01   6.941968e-01
  3.641530e-01   5.627594e+01   6.931818e-01
  3.644510e-01   5.777086e+01   7.328047e-01
  3.647500e-01   5.736372e+01   6.860197e-01
  3.650490e-01   5.730267e+01   7.280383e-01
  3.653480e-01   5.763178e+01   7.128629e-01
  3.656470e-01   5.722288e+01   7.187760e-01
  3.659460e-01   5.781583e+01   7.441699e-01
  3.662450e-01   5.689856e+01   7.066645e-01
  3.665440e-01   5.818475e+01   7.642009e-01
  3.668430e-01   5.827126e+01   7.236015e-01
  3.671420e-01   5.851545e+01   7.563773e-01
  3.674410e-01   5.707591e+01   7.375232e-01
  3.677400e-01   5.681640e+01   7.492074e-01
  3.680390e-01   5.748312e+01   7.828263e-01
  3.683370e-01   5.771122e+01   7.342371e-01
  3.686360e-01   5.637958e+01   7.666612e-01
  3.689350e-01   5.826627e+01   7.627102e-01
  3.692340e-01   5.770527e+01   7.799434e-01
  3.695330e-01   5.747897e+01   8.058944e-01
  3.698320e-01   5.657945e+01   7.456940e-01
  3.701310e-01   5.730234e+01   8.070752e-01
  3.704300e-01   5.685641e+01   7.656778e-01
  3.707290e-01   5.648314e+01   8.037099e-01
  3.710280e-01   5.616827e+01   7.966529e-01
  3.713270e-01   5.619205e+01   7.851544e-01
  3.716260e-01   5.865623e+01   8.505370e-01
  3.719240e-01   5.751468e+01   7.875030e-01
  3.722230e-01   5.864487e+01   8.532476e-01
  3.725220e-01   5.671312e+01   8.102702e-01
  3.728210e-01   5.562917e+01   8.202965e-01
  3.731200e-01   5.606592e+01   8.724167e-01
  3.734190e-01   5.734338e+01   8.049433e-01
  3.737180e-01   5.543632e+01   8.644006e-01
  3.740170e-01   5.728968e+01   8.271638e-01
  3.743160e-01   5.727895e+01   8.849930e-01
  3.746150e-01   5.813199e+01   8.851674e-01
  3.749140e-01   5.864994e+01   8.676748e-01
  3.752130e-01   5.697748e+01   9.164917e-01
  3.755110e-01   5.797316e+01   8.597348e-01
  3.758100e-01   5.653523e+01   9.129278e-01
  3.761090e-01   5.635919e+01   8.842902e-01
  3.764080e-01   5.799856e+01   9.210763e-01
  3.767070e-01   5.713665e+01   9.558687e-01
  3.770060e-01   5.656850e+01   8.731828e-01
  3.773050e-01   5.631613e+01   9.571264e-01
  3.776040e-01   5.672780e+01   9.180746e-01
  3.779030e-01   5.660894e+01   9.474382e-01
  3.782020e-01   5.881039e+01   1.043059e+00
  3.785010e-01   5.766678e+01   9.079413e-01
  3.788000e-01   5.746998e+01   1.026086e+00
  3.790990e-01   5.776295e+01   9.491041e-01
  3.793970e-01   5.639328e+01   1.006702e+00
  3.796960e-01   5.701837e+01   1.007480e+00
  3.799950e-01   5.832436e+01   1.000254e+00
  3.802940e-01   5.775384e+01   1.106566e+00
  3.805930e-01   5.765725e+01   9.643083e-01
  3.808920e-01   5.746665e+01   1.110065e+00
  3.811910e-01   5.624254e+01   1.015069e+00
  3.814900e-01   5.798865e+01   1.084706e+00
  3.817890e-01   5.614929e+01   1.165485e+00
  3.820880e-01   5.652158e+01   9.937500e-01
  3.823870e-01   5.589826e+01   1.170404e+00
  3.826860e-01   5.615606e+01   1.029391e+00
  3.829840e-01   5.816441e+01   1.217852e+00
  3.832830e-01   5.779703e+01   1.160358e+00
  3.835820e-01   5.778551e+01   1.132614e+00
  3.838810e-01   5.821841e+01   1.271035e+00
  3.841800e-01   5.812718e+01   1.122825e+00
  3.844790e-01   5.638363e+01   1.260146e+00
  3.847780e-01   5.745565e+01   1.178965e+00
  3.850770e-01   5.640880e+01   1.269940e+00
  3.853760e-01   5.605586e+01   1.350450e+00
  3.856750e-01   5.680247e+01   1.172244e+00
  3.859740e-01   5.600241e+01   1.373698e+00
  3.862730e-01   5.716393e+01   1.259472e+00
  3.865710e-01   5.394697e+01   1.348253e+00
  3.868700e-01   5.657399e+01   1.406026e+00
  3.871690e-01   5.663987e+01   1.323665e+00
  3.874680e-01   5.673200e+01   1.525517e+00
  3.877670e-01   5.619316e+01   1.340595e+00
  3.880660e-01   5.596565e+01   1.549232e+00
  3.883650e-01   5.930460e+01   1.511221e+00
  3.886640e-01   5.476390e+01   1.515384e+00
  3.889630e-01   5.611237e+01   1.669242e+00
  3.892620e-01   5.709071e+01   1.513964e+00
  3.895610e-01   5.975388e+01   1.769757e+00
  3.898600e-01   5.794967e+01   1.696350e+00
  3.901580e-01   5.876547e+01   1.779955e+00
  3.904570e-01   5.694589e+01   1.958998e+00
  3.907560e-01   5.582270e+01   1.710551e+00
  3.910550e-01   5.611972e+01   1.980422e+00
  3.913540e-01   5.639927e+01   1.985348e+00
  3.916530e-01   5.395321e+01   1.941818e+00
  3.919520e-01   5.495784e+01   2.545873e+00
  3.922510e-01   5.765725e+01   2.007368e+00
  3.925500e-01   5.736372e+01   2.686302e+00
  3.928490e-01   5.535096e+01   2.408841e+00
  3.931480e-01   5.384139e+01   2.602522e+00
  3.934470e-01   0.000000e+00   0.000000e+00
  3.937460e-01   5.849590e+01   2.712682e+00
creator: radaver
creator-version: 3725
header-file: /nas_data/SAXS_data/20151104Workshop/header/JH1_0140.txt
image-file: /nas_data/Pilatus1M/20151104_Workshop/JH1_0140.tif
angular-axis-file: /nas_data/SAXS_data/20151104Workshop/q20151029.dat
beamstop-mask-file: /nas_data/SAXS_data/20151104Workshop/fit2d20151031.msk
detector-response-file: none
beam-center-x: 949.7700
beam-center-y: 918.8000
unit-time: 1.0000
channel-first: 10
channel-last: 1315
Exposure time [s]: 1.094026
Transmitted Beam: 0.484405
Incident Beam: 0.484405
Code: JH1
Concentration [mg/ml]: 1
Run Number: 0140
