# Supplementary material for: SAXS analysis of a soluble cytosolic NgBR construct including extracellular and transmembrane domains
Source: PLoS One. 2018 Jan 18;13(1):e0191371. doi: 10.1371/journal.pone.0191371 (PMC5773207; doi:10.1371/journal.pone.0191371)
Supplement: S1 File — (ZIP) [file pone.0191371.s001.zip › JH1_0141.dat]

Sample:   c= 1.0000 mg/ml  Code: JH1
  3.656810e-03   2.269935e+04   4.141582e+01
  3.955720e-03   2.207838e+04   2.805274e+01
  4.254640e-03   1.909916e+04   2.338109e+01
  4.553560e-03   1.545565e+04   2.027889e+01
  4.852480e-03   1.249556e+04   1.707124e+01
  5.151400e-03   1.052066e+04   1.547434e+01
  5.450320e-03   8.728570e+03   1.338774e+01
  5.749240e-03   7.474279e+03   1.200332e+01
  6.048150e-03   6.381091e+03   1.087119e+01
  6.347070e-03   5.510609e+03   9.598209e+00
  6.645990e-03   4.843518e+03   8.958961e+00
  6.944910e-03   4.250256e+03   8.079502e+00
  7.243830e-03   3.804728e+03   7.407229e+00
  7.542750e-03   3.393086e+03   6.968513e+00
  7.841670e-03   3.053224e+03   6.242781e+00
  8.140580e-03   2.768884e+03   6.026994e+00
  8.439500e-03   2.516123e+03   5.537704e+00
  8.738420e-03   2.326306e+03   5.273932e+00
  9.037340e-03   2.134525e+03   4.884689e+00
  9.336260e-03   1.970264e+03   4.611825e+00
  9.635180e-03   1.820574e+03   4.420561e+00
  9.934100e-03   1.682803e+03   4.112135e+00
  1.023300e-02   1.540518e+03   4.032149e+00
  1.053190e-02   1.423527e+03   3.931315e+00
  1.083090e-02   1.320646e+03   3.786589e+00
  1.112980e-02   1.214906e+03   3.600927e+00
  1.142870e-02   1.133102e+03   3.458100e+00
  1.172760e-02   1.042426e+03   3.307623e+00
  1.202650e-02   9.694832e+02   3.180977e+00
  1.232540e-02   9.033497e+02   3.053740e+00
  1.262440e-02   8.345033e+02   2.880493e+00
  1.292330e-02   7.824325e+02   2.746155e+00
  1.322220e-02   7.192723e+02   2.632984e+00
  1.352110e-02   6.653098e+02   2.506840e+00
  1.382000e-02   6.309008e+02   2.417103e+00
  1.411900e-02   5.818027e+02   2.309851e+00
  1.441790e-02   5.475913e+02   2.224768e+00
  1.471680e-02   5.040724e+02   2.124393e+00
  1.501570e-02   4.758432e+02   2.021391e+00
  1.531460e-02   4.480360e+02   1.952583e+00
  1.561350e-02   4.194583e+02   1.856137e+00
  1.591250e-02   3.957536e+02   1.818812e+00
  1.621140e-02   3.777430e+02   1.746304e+00
  1.651030e-02   3.535893e+02   1.671784e+00
  1.680920e-02   3.360181e+02   1.629716e+00
  1.710810e-02   3.196024e+02   1.592745e+00
  1.740710e-02   3.023207e+02   1.526794e+00
  1.770600e-02   2.892014e+02   1.478291e+00
  1.800490e-02   2.713191e+02   1.420538e+00
  1.830380e-02   2.589604e+02   1.398867e+00
  1.860270e-02   2.481430e+02   1.342746e+00
  1.890170e-02   2.390316e+02   1.317864e+00
  1.920060e-02   2.255536e+02   1.268036e+00
  1.949950e-02   2.171830e+02   1.258614e+00
  1.979840e-02   2.062440e+02   1.203495e+00
  2.009730e-02   1.969629e+02   1.163203e+00
  2.039620e-02   1.896237e+02   1.139256e+00
  2.069520e-02   1.826622e+02   1.112121e+00
  2.099410e-02   1.767872e+02   1.102018e+00
  2.129300e-02   1.716753e+02   1.057510e+00
  2.159190e-02   1.653502e+02   1.073612e+00
  2.189080e-02   1.581009e+02   1.055673e+00
  2.218980e-02   1.548348e+02   1.062708e+00
  2.248870e-02   1.494217e+02   1.062592e+00
  2.278760e-02   1.437212e+02   1.031858e+00
  2.308650e-02   1.411487e+02   1.054053e+00
  2.338540e-02   1.364555e+02   1.034229e+00
  2.368430e-02   1.327748e+02   1.001653e+00
  2.398330e-02   1.303887e+02   1.015198e+00
  2.428220e-02   1.269261e+02   9.793436e-01
  2.458110e-02   1.249079e+02   1.004192e+00
  2.488000e-02   1.204906e+02   9.599701e-01
  2.517890e-02   1.182155e+02   9.395213e-01
  2.547790e-02   1.148062e+02   9.389549e-01
  2.577680e-02   1.130071e+02   9.240861e-01
  2.607570e-02   1.127789e+02   9.306275e-01
  2.637460e-02   1.084505e+02   9.052644e-01
  2.667350e-02   1.064658e+02   8.744941e-01
  2.697250e-02   1.059661e+02   8.455397e-01
  2.727140e-02   1.038577e+02   8.060196e-01
  2.757030e-02   1.030166e+02   8.040813e-01
  2.786920e-02   1.008470e+02   7.864767e-01
  2.816810e-02   9.926190e+01   7.679048e-01
  2.846700e-02   9.835586e+01   7.549548e-01
  2.876600e-02   9.558714e+01   7.352857e-01
  2.906490e-02   9.531514e+01   7.364471e-01
  2.936380e-02   9.503332e+01   7.298820e-01
  2.966270e-02   9.236244e+01   7.142730e-01
  2.996160e-02   9.233968e+01   7.152315e-01
  3.026060e-02   9.007125e+01   6.952666e-01
  3.055950e-02   9.026027e+01   6.950093e-01
  3.085840e-02   8.917065e+01   6.878846e-01
  3.115730e-02   8.659952e+01   6.750565e-01
  3.145620e-02   8.710076e+01   6.705020e-01
  3.175510e-02   8.611060e+01   6.685090e-01
  3.205410e-02   8.633478e+01   6.657307e-01
  3.235300e-02   8.511218e+01   6.583222e-01
  3.265190e-02   8.466196e+01   6.445304e-01
  3.295080e-02   8.264894e+01   6.409977e-01
  3.324970e-02   8.451451e+01   6.473405e-01
  3.354870e-02   8.275129e+01   6.388775e-01
  3.384760e-02   8.162246e+01   6.271789e-01
  3.414650e-02   8.088994e+01   6.243582e-01
  3.444540e-02   8.011645e+01   6.128271e-01
  3.474430e-02   8.003471e+01   6.179043e-01
  3.504330e-02   7.858455e+01   6.046933e-01
  3.534220e-02   7.939429e+01   6.085507e-01
  3.564110e-02   7.895213e+01   6.061059e-01
  3.594000e-02   7.824175e+01   5.918241e-01
  3.623890e-02   7.741219e+01   5.986931e-01
  3.653780e-02   7.687530e+01   5.804762e-01
  3.683680e-02   7.742238e+01   5.901172e-01
  3.713570e-02   7.705260e+01   5.894083e-01
  3.743460e-02   7.601849e+01   5.758976e-01
  3.773350e-02   7.634825e+01   5.764801e-01
  3.803240e-02   7.528184e+01   5.861038e-01
  3.833140e-02   7.554083e+01   6.010657e-01
  3.863030e-02   7.338955e+01   6.016547e-01
  3.892920e-02   7.504953e+01   6.068387e-01
  3.922810e-02   7.542133e+01   6.107241e-01
  3.952700e-02   7.368051e+01   5.997227e-01
  3.982600e-02   7.405747e+01   6.099864e-01
  4.012490e-02   7.453742e+01   6.024221e-01
  4.042380e-02   7.344074e+01   6.058320e-01
  4.072270e-02   7.432517e+01   6.070648e-01
  4.102160e-02   7.470920e+01   6.078340e-01
  4.132050e-02   7.381446e+01   6.049756e-01
  4.161950e-02   7.285005e+01   5.947983e-01
  4.191840e-02   7.153729e+01   5.971401e-01
  4.221730e-02   7.182050e+01   5.905804e-01
  4.251620e-02   7.237966e+01   6.006456e-01
  4.281510e-02   7.203775e+01   5.899583e-01
  4.311410e-02   7.131181e+01   5.877303e-01
  4.341300e-02   7.124327e+01   5.904837e-01
  4.371190e-02   7.260935e+01   5.945796e-01
  4.401080e-02   7.143595e+01   5.897557e-01
  4.430970e-02   7.088510e+01   5.829872e-01
  4.460860e-02   7.190188e+01   5.879000e-01
  4.490760e-02   7.115841e+01   5.863466e-01
  4.520650e-02   6.983077e+01   5.764449e-01
  4.550540e-02   7.039731e+01   5.817165e-01
  4.580430e-02   6.973042e+01   5.767574e-01
  4.610320e-02   7.090807e+01   5.786920e-01
  4.640220e-02   6.928367e+01   5.763641e-01
  4.670110e-02   7.017657e+01   5.714295e-01
  4.700000e-02   6.900674e+01   5.687519e-01
  4.729890e-02   6.937316e+01   5.723944e-01
  4.759780e-02   6.940745e+01   5.718215e-01
  4.789680e-02   7.012074e+01   5.712022e-01
  4.819570e-02   6.908048e+01   5.662524e-01
  4.849460e-02   6.860213e+01   5.663798e-01
  4.879350e-02   6.770638e+01   5.565054e-01
  4.909240e-02   6.967183e+01   5.721965e-01
  4.939130e-02   6.697289e+01   5.514834e-01
  4.969030e-02   6.708887e+01   5.539618e-01
  4.998920e-02   6.779381e+01   5.561917e-01
  5.028810e-02   6.913631e+01   5.596477e-01
  5.058700e-02   6.742913e+01   5.567144e-01
  5.088590e-02   6.743931e+01   5.475096e-01
  5.118490e-02   6.771167e+01   5.558546e-01
  5.148380e-02   6.765576e+01   5.529602e-01
  5.178270e-02   6.768241e+01   5.459324e-01
  5.208160e-02   6.771591e+01   5.518872e-01
  5.238050e-02   6.706151e+01   5.434225e-01
  5.267940e-02   6.858815e+01   5.574246e-01
  5.297840e-02   6.858648e+01   5.502081e-01
  5.327730e-02   6.758847e+01   5.436558e-01
  5.357620e-02   6.718481e+01   5.439219e-01
  5.387510e-02   6.800392e+01   5.440662e-01
  5.417400e-02   6.687746e+01   5.445838e-01
  5.447300e-02   6.675603e+01   5.359726e-01
  5.477190e-02   6.623155e+01   5.350833e-01
  5.507080e-02   6.669410e+01   5.369485e-01
  5.536970e-02   6.782365e+01   5.396273e-01
  5.566860e-02   6.675031e+01   5.390281e-01
  5.596760e-02   6.624254e+01   5.308926e-01
  5.626650e-02   6.590448e+01   5.319377e-01
  5.656540e-02   6.692512e+01   5.342227e-01
  5.686430e-02   6.598000e+01   5.274688e-01
  5.716320e-02   6.693472e+01   5.277490e-01
  5.746210e-02   6.651820e+01   5.313980e-01
  5.776110e-02   6.553789e+01   5.292547e-01
  5.806000e-02   6.558059e+01   5.212365e-01
  5.835890e-02   6.644716e+01   5.252452e-01
  5.865780e-02   6.639020e+01   5.221589e-01
  5.895670e-02   6.707437e+01   5.348181e-01
  5.925570e-02   6.579344e+01   5.175615e-01
  5.955460e-02   6.602721e+01   5.253175e-01
  5.985350e-02   6.575758e+01   5.168637e-01
  6.015240e-02   6.441404e+01   5.132145e-01
  6.045130e-02   6.575854e+01   5.191050e-01
  6.075020e-02   6.533939e+01   5.124697e-01
  6.104920e-02   6.532352e+01   5.162665e-01
  6.134810e-02   6.597195e+01   5.193837e-01
  6.164700e-02   6.581024e+01   5.105252e-01
  6.194590e-02   6.631543e+01   5.207340e-01
  6.224480e-02   6.550509e+01   5.061667e-01
  6.254380e-02   6.620410e+01   5.175039e-01
  6.284270e-02   6.498324e+01   5.143649e-01
  6.314160e-02   6.612303e+01   5.064558e-01
  6.344050e-02   6.541623e+01   5.111423e-01
  6.373940e-02   6.536969e+01   5.025316e-01
  6.403840e-02   6.409054e+01   5.054026e-01
  6.433730e-02   6.532291e+01   5.049399e-01
  6.463620e-02   6.575439e+01   5.024692e-01
  6.493510e-02   6.581834e+01   5.137983e-01
  6.523400e-02   6.480716e+01   4.993446e-01
  6.553290e-02   6.559829e+01   5.049609e-01
  6.583190e-02   6.592639e+01   5.041517e-01
  6.613080e-02   6.539606e+01   4.975711e-01
  6.642970e-02   6.565964e+01   5.078159e-01
  6.672860e-02   6.484343e+01   4.939816e-01
  6.702750e-02   6.535506e+01   5.009411e-01
  6.732650e-02   6.522949e+01   4.969370e-01
  6.762540e-02   6.499477e+01   4.960421e-01
  6.792430e-02   6.470709e+01   4.969388e-01
  6.822320e-02   6.549068e+01   4.920496e-01
  6.852210e-02   6.423004e+01   4.946043e-01
  6.882110e-02   6.516710e+01   4.942294e-01
  6.912000e-02   6.590967e+01   4.965449e-01
  6.941890e-02   6.505284e+01   4.899229e-01
  6.971780e-02   6.498863e+01   4.892036e-01
  7.001670e-02   6.480811e+01   4.948337e-01
  7.031560e-02   6.466005e+01   4.874904e-01
  7.061460e-02   6.465352e+01   4.879407e-01
  7.091350e-02   6.520022e+01   4.885728e-01
  7.121240e-02   6.483931e+01   4.834852e-01
  7.151130e-02   6.494354e+01   4.899899e-01
  7.181020e-02   6.493531e+01   4.833819e-01
  7.210920e-02   6.513083e+01   4.873692e-01
  7.240810e-02   6.458782e+01   4.807153e-01
  7.270700e-02   6.450515e+01   4.864332e-01
  7.300590e-02   6.478418e+01   4.828191e-01
  7.330480e-02   6.544723e+01   4.798308e-01
  7.360370e-02   6.525391e+01   4.850285e-01
  7.390270e-02   6.457896e+01   4.770817e-01
  7.420160e-02   6.485127e+01   4.853859e-01
  7.450050e-02   6.602120e+01   4.805897e-01
  7.479940e-02   6.606639e+01   4.820951e-01
  7.509830e-02   6.438031e+01   4.799425e-01
  7.539730e-02   6.520585e+01   4.758537e-01
  7.569620e-02   6.479817e+01   4.752382e-01
  7.599510e-02   6.508808e+01   4.794060e-01
  7.629400e-02   6.484942e+01   4.723854e-01
  7.659290e-02   6.416695e+01   4.742321e-01
  7.689190e-02   6.421283e+01   4.700611e-01
  7.719080e-02   6.384038e+01   4.712783e-01
  7.748970e-02   6.503574e+01   4.722042e-01
  7.778860e-02   6.455646e+01   4.734783e-01
  7.808750e-02   6.347028e+01   4.660637e-01
  7.838640e-02   6.461260e+01   4.677040e-01
  7.868540e-02   6.538053e+01   4.717450e-01
  7.898430e-02   6.467117e+01   4.666632e-01
  7.928320e-02   6.420935e+01   4.704771e-01
  7.958210e-02   6.566430e+01   4.669154e-01
  7.988100e-02   6.436255e+01   4.676370e-01
  8.018000e-02   6.317455e+01   4.608213e-01
  8.047890e-02   6.473335e+01   4.660575e-01
  8.077780e-02   6.412973e+01   4.630577e-01
  8.107670e-02   6.426974e+01   4.611209e-01
  8.137560e-02   6.444814e+01   4.650296e-01
  8.167450e-02   6.451506e+01   4.624052e-01
  8.197350e-02   6.450833e+01   4.595678e-01
  8.227240e-02   6.382284e+01   4.615401e-01
  8.257130e-02   6.479997e+01   4.555028e-01
  8.287020e-02   6.445993e+01   4.634288e-01
  8.316910e-02   6.445673e+01   4.601822e-01
  8.346810e-02   6.410109e+01   4.545833e-01
  8.376700e-02   6.417701e+01   4.611922e-01
  8.406590e-02   6.408692e+01   4.514619e-01
  8.436480e-02   6.475479e+01   4.608444e-01
  8.466370e-02   6.454649e+01   4.542262e-01
  8.496270e-02   6.381135e+01   4.623161e-01
  8.526160e-02   6.435122e+01   4.789279e-01
  8.556050e-02   6.416218e+01   4.786757e-01
  8.585940e-02   6.467303e+01   4.865936e-01
  8.615830e-02   6.403966e+01   4.842050e-01
  8.645720e-02   6.410683e+01   4.892226e-01
  8.675620e-02   6.407921e+01   4.915518e-01
  8.705510e-02   6.465819e+01   4.927849e-01
  8.735400e-02   6.429073e+01   4.938433e-01
  8.765290e-02   6.371309e+01   4.921141e-01
  8.795180e-02   6.394029e+01   4.970070e-01
  8.825080e-02   6.462076e+01   4.951092e-01
  8.854970e-02   6.404697e+01   4.994684e-01
  8.884860e-02   6.450432e+01   4.991943e-01
  8.914750e-02   6.450726e+01   5.054460e-01
  8.944640e-02   6.445251e+01   5.015646e-01
  8.974530e-02   6.392670e+01   4.954368e-01
  9.004430e-02   7.136755e+01   5.213618e-01
  9.034320e-02   6.485029e+01   4.794264e-01
  9.064210e-02   6.356266e+01   4.737550e-01
  9.094100e-02   6.358002e+01   4.639518e-01
  9.123990e-02   6.373503e+01   4.632733e-01
  9.153890e-02   6.376031e+01   4.658631e-01
  9.183780e-02   6.438774e+01   4.648117e-01
  9.213670e-02   6.415007e+01   4.623136e-01
  9.243560e-02   6.474706e+01   4.632359e-01
  9.273450e-02   6.431798e+01   4.577010e-01
  9.303350e-02   6.357135e+01   4.610374e-01
  9.333240e-02   6.385285e+01   4.517790e-01
  9.363130e-02   6.406449e+01   4.560126e-01
  9.393020e-02   6.431999e+01   4.545838e-01
  9.422910e-02   6.357772e+01   4.531106e-01
  9.452800e-02   6.373990e+01   4.548559e-01
  9.482700e-02   6.416800e+01   4.461493e-01
  9.512590e-02   6.394039e+01   4.536263e-01
  9.542480e-02   6.372312e+01   4.479221e-01
  9.572370e-02   6.449766e+01   4.506361e-01
  9.602260e-02   6.440813e+01   4.525919e-01
  9.632160e-02   6.419625e+01   4.440653e-01
  9.662050e-02   6.403740e+01   4.460614e-01
  9.691940e-02   6.407779e+01   4.462021e-01
  9.721830e-02   6.489046e+01   4.464599e-01
  9.751720e-02   6.456815e+01   4.475383e-01
  9.781610e-02   6.363683e+01   4.399852e-01
  9.811510e-02   6.425795e+01   4.464619e-01
  9.841400e-02   6.466252e+01   4.406874e-01
  9.871290e-02   6.408683e+01   4.418941e-01
  9.901180e-02   6.360237e+01   4.412896e-01
  9.931070e-02   6.433532e+01   4.399208e-01
  9.960970e-02   6.336635e+01   4.397579e-01
  9.990860e-02   6.446322e+01   4.362100e-01
  1.002070e-01   6.461809e+01   4.408865e-01
  1.005060e-01   6.424194e+01   4.371717e-01
  1.008050e-01   6.419995e+01   4.394578e-01
  1.011040e-01   6.505177e+01   4.361571e-01
  1.014030e-01   6.421233e+01   4.353603e-01
  1.017020e-01   6.391418e+01   4.384786e-01
  1.020010e-01   6.369449e+01   4.329254e-01
  1.023000e-01   6.339917e+01   4.299163e-01
  1.025990e-01   6.428517e+01   4.319113e-01
  1.028980e-01   6.432654e+01   4.337190e-01
  1.031970e-01   6.428029e+01   4.359314e-01
  1.034960e-01   6.415880e+01   4.275639e-01
  1.037950e-01   6.396306e+01   4.308278e-01
  1.040930e-01   6.393611e+01   4.271434e-01
  1.043920e-01   6.418063e+01   4.318918e-01
  1.046910e-01   6.337240e+01   4.285050e-01
  1.049900e-01   6.474602e+01   4.272664e-01
  1.052890e-01   6.337291e+01   4.262248e-01
  1.055880e-01   6.365818e+01   4.255716e-01
  1.058870e-01   6.322958e+01   4.257425e-01
  1.061860e-01   6.383928e+01   4.236322e-01
  1.064850e-01   6.434000e+01   4.259246e-01
  1.067840e-01   6.403628e+01   4.271554e-01
  1.070830e-01   6.393854e+01   4.233319e-01
  1.073820e-01   6.430237e+01   4.229687e-01
  1.076800e-01   6.424948e+01   4.224837e-01
  1.079790e-01   6.420761e+01   4.242218e-01
  1.082780e-01   6.393309e+01   4.252108e-01
  1.085770e-01   6.419209e+01   4.171133e-01
  1.088760e-01   6.377308e+01   4.215348e-01
  1.091750e-01   6.408621e+01   4.210189e-01
  1.094740e-01   6.441617e+01   4.230314e-01
  1.097730e-01   6.477645e+01   4.217392e-01
  1.100720e-01   6.370992e+01   4.143565e-01
  1.103710e-01   6.393833e+01   4.214595e-01
  1.106700e-01   6.487503e+01   4.184267e-01
  1.109690e-01   6.383057e+01   4.207949e-01
  1.112670e-01   6.503010e+01   4.171425e-01
  1.115660e-01   6.448030e+01   4.165572e-01
  1.118650e-01   6.479759e+01   4.215018e-01
  1.121640e-01   6.383836e+01   4.124273e-01
  1.124630e-01   6.444172e+01   4.155456e-01
  1.127620e-01   6.410677e+01   4.144642e-01
  1.130610e-01   6.453732e+01   4.152650e-01
  1.133600e-01   6.426284e+01   4.191511e-01
  1.136590e-01   6.362895e+01   4.069009e-01
  1.139580e-01   6.399323e+01   4.126363e-01
  1.142570e-01   6.316458e+01   4.096676e-01
  1.145560e-01   6.445385e+01   4.144107e-01
  1.148550e-01   6.411081e+01   4.121454e-01
  1.151530e-01   6.468425e+01   4.085765e-01
  1.154520e-01   6.425649e+01   4.123244e-01
  1.157510e-01   6.493651e+01   4.099328e-01
  1.160500e-01   6.449953e+01   4.148502e-01
  1.163490e-01   6.448882e+01   4.085173e-01
  1.166480e-01   6.448717e+01   4.113391e-01
  1.169470e-01   6.406396e+01   4.077283e-01
  1.172460e-01   6.395942e+01   4.079562e-01
  1.175450e-01   6.478551e+01   4.072306e-01
  1.178440e-01   6.462424e+01   4.067234e-01
  1.181430e-01   6.477572e+01   4.102689e-01
  1.184420e-01   6.429943e+01   4.065271e-01
  1.187400e-01   6.442916e+01   4.055599e-01
  1.190390e-01   6.454786e+01   4.051129e-01
  1.193380e-01   6.469532e+01   4.055755e-01
  1.196370e-01   6.360547e+01   4.043274e-01
  1.199360e-01   6.449199e+01   4.030435e-01
  1.202350e-01   6.468506e+01   4.066393e-01
  1.205340e-01   6.421236e+01   4.027060e-01
  1.208330e-01   6.498267e+01   4.037671e-01
  1.211320e-01   6.401079e+01   4.039681e-01
  1.214310e-01   6.464683e+01   3.992904e-01
  1.217300e-01   6.388264e+01   4.024787e-01
  1.220290e-01   6.436353e+01   4.026419e-01
  1.223270e-01   6.431703e+01   3.998396e-01
  1.226260e-01   6.502832e+01   4.015165e-01
  1.229250e-01   6.486712e+01   3.994490e-01
  1.232240e-01   6.439039e+01   4.016562e-01
  1.235230e-01   6.491880e+01   4.025010e-01
  1.238220e-01   6.484339e+01   3.988569e-01
  1.241210e-01   6.507322e+01   4.011290e-01
  1.244200e-01   6.484194e+01   3.967965e-01
  1.247190e-01   6.452583e+01   4.004881e-01
  1.250180e-01   6.473687e+01   3.962203e-01
  1.253170e-01   6.449782e+01   3.962518e-01
  1.256160e-01   6.457037e+01   3.990542e-01
  1.259140e-01   6.385805e+01   3.940279e-01
  1.262130e-01   6.443670e+01   3.958091e-01
  1.265120e-01   6.412695e+01   3.920909e-01
  1.268110e-01   6.464877e+01   3.944345e-01
  1.271100e-01   6.466127e+01   3.980380e-01
  1.274090e-01   6.486858e+01   3.953564e-01
  1.277080e-01   6.436891e+01   3.925809e-01
  1.280070e-01   6.389694e+01   3.899055e-01
  1.283060e-01   6.423243e+01   3.924133e-01
  1.286050e-01   6.511017e+01   3.978721e-01
  1.289040e-01   6.468999e+01   3.896281e-01
  1.292030e-01   6.467284e+01   3.945079e-01
  1.295020e-01   6.413558e+01   3.891653e-01
  1.298000e-01   6.449551e+01   3.909896e-01
  1.300990e-01   6.419258e+01   3.876460e-01
  1.303980e-01   6.511115e+01   3.911374e-01
  1.306970e-01   6.541789e+01   3.950166e-01
  1.309960e-01   6.515219e+01   3.919926e-01
  1.312950e-01   6.431954e+01   3.892368e-01
  1.315940e-01   6.400657e+01   3.840033e-01
  1.318930e-01   6.410378e+01   3.871380e-01
  1.321920e-01   6.468772e+01   3.886568e-01
  1.324910e-01   6.435207e+01   3.886091e-01
  1.327900e-01   6.476614e+01   3.876961e-01
  1.330890e-01   6.417216e+01   3.854410e-01
  1.333870e-01   6.464624e+01   3.866253e-01
  1.336860e-01   6.461477e+01   3.858234e-01
  1.339850e-01   6.447704e+01   3.840097e-01
  1.342840e-01   6.494484e+01   3.882306e-01
  1.345830e-01   6.422543e+01   3.846593e-01
  1.348820e-01   6.450419e+01   3.854931e-01
  1.351810e-01   6.497580e+01   3.820388e-01
  1.354800e-01   6.474483e+01   3.857414e-01
  1.357790e-01   6.509740e+01   3.844588e-01
  1.360780e-01   6.520551e+01   3.864068e-01
  1.363770e-01   6.471202e+01   3.844761e-01
  1.366760e-01   6.468730e+01   3.865116e-01
  1.369740e-01   6.494062e+01   4.009826e-01
  1.372730e-01   6.428258e+01   4.010540e-01
  1.375720e-01   6.420907e+01   4.101665e-01
  1.378710e-01   6.443876e+01   4.126199e-01
  1.381700e-01   6.420606e+01   4.136133e-01
  1.384690e-01   6.444515e+01   4.215795e-01
  1.387680e-01   6.394562e+01   4.084753e-01
  1.390670e-01   6.459702e+01   3.988763e-01
  1.393660e-01   6.512062e+01   3.997086e-01
  1.396650e-01   6.463882e+01   3.954129e-01
  1.399640e-01   6.442211e+01   3.957643e-01
  1.402630e-01   6.431866e+01   3.873072e-01
  1.405620e-01   6.479534e+01   3.931325e-01
  1.408600e-01   6.489372e+01   3.921948e-01
  1.411590e-01   6.473269e+01   3.926945e-01
  1.414580e-01   6.497040e+01   3.939119e-01
  1.417570e-01   6.471496e+01   3.856524e-01
  1.420560e-01   6.515930e+01   3.915255e-01
  1.423550e-01   6.424164e+01   3.861231e-01
  1.426540e-01   6.485215e+01   3.844276e-01
  1.429530e-01   6.449537e+01   3.824471e-01
  1.432520e-01   6.466547e+01   3.799974e-01
  1.435510e-01   6.511797e+01   3.840582e-01
  1.438500e-01   6.500608e+01   3.796530e-01
  1.441490e-01   6.449045e+01   3.772597e-01
  1.444470e-01   6.452961e+01   3.798226e-01
  1.447460e-01   6.401088e+01   3.745440e-01
  1.450450e-01   6.403553e+01   3.783657e-01
  1.453440e-01   6.473698e+01   3.744964e-01
  1.456430e-01   6.449076e+01   3.774812e-01
  1.459420e-01   6.506671e+01   3.784996e-01
  1.462410e-01   6.484520e+01   3.761054e-01
  1.465400e-01   6.516142e+01   3.783342e-01
  1.468390e-01   6.502038e+01   3.731815e-01
  1.471380e-01   6.472626e+01   3.753272e-01
  1.474370e-01   6.482407e+01   3.762614e-01
  1.477360e-01   6.449712e+01   3.742313e-01
  1.480340e-01   6.473692e+01   3.713162e-01
  1.483330e-01   6.446172e+01   3.789506e-01
  1.486320e-01   6.415513e+01   3.875329e-01
  1.489310e-01   6.539657e+01   3.929724e-01
  1.492300e-01   6.481185e+01   3.907236e-01
  1.495290e-01   6.513882e+01   3.941731e-01
  1.498280e-01   6.498666e+01   3.982642e-01
  1.501270e-01   6.527545e+01   4.007042e-01
  1.504260e-01   6.536015e+01   3.955921e-01
  1.507250e-01   6.462463e+01   3.992218e-01
  1.510240e-01   6.546410e+01   4.007614e-01
  1.513230e-01   6.482196e+01   4.040732e-01
  1.516210e-01   6.482933e+01   3.998536e-01
  1.519200e-01   6.545328e+01   4.017732e-01
  1.522190e-01   6.434491e+01   4.052947e-01
  1.525180e-01   6.463378e+01   4.013514e-01
  1.528170e-01   6.567887e+01   4.100287e-01
  1.531160e-01   6.511162e+01   4.049750e-01
  1.534150e-01   6.564932e+01   4.008077e-01
  1.537140e-01   6.553279e+01   3.936276e-01
  1.540130e-01   6.436497e+01   3.836758e-01
  1.543120e-01   6.526504e+01   3.865832e-01
  1.546110e-01   6.498026e+01   3.831927e-01
  1.549100e-01   6.491781e+01   3.832378e-01
  1.552090e-01   6.539187e+01   3.867243e-01
  1.555070e-01   6.499701e+01   3.763282e-01
  1.558060e-01   6.462668e+01   3.805588e-01
  1.561050e-01   6.470671e+01   3.770119e-01
  1.564040e-01   6.538610e+01   3.805378e-01
  1.567030e-01   6.525787e+01   3.781747e-01
  1.570020e-01   6.519954e+01   3.760476e-01
  1.573010e-01   6.548945e+01   3.803927e-01
  1.576000e-01   6.450848e+01   3.717096e-01
  1.578990e-01   6.470610e+01   3.741925e-01
  1.581980e-01   6.489905e+01   3.730447e-01
  1.584970e-01   6.467983e+01   3.722029e-01
  1.587960e-01   6.512660e+01   3.769206e-01
  1.590940e-01   6.505904e+01   3.714023e-01
  1.593930e-01   6.475444e+01   3.692905e-01
  1.596920e-01   6.488021e+01   3.706836e-01
  1.599910e-01   6.521092e+01   3.733049e-01
  1.602900e-01   6.446857e+01   3.705457e-01
  1.605890e-01   6.506092e+01   3.667048e-01
  1.608880e-01   6.444157e+01   3.673748e-01
  1.611870e-01   6.443832e+01   3.663516e-01
  1.614860e-01   6.499821e+01   3.683461e-01
  1.617850e-01   6.561867e+01   3.668711e-01
  1.620840e-01   6.490487e+01   3.648702e-01
  1.623830e-01   6.484664e+01   3.663009e-01
  1.626810e-01   6.455716e+01   3.633004e-01
  1.629800e-01   6.558884e+01   3.622919e-01
  1.632790e-01   6.442741e+01   3.602164e-01
  1.635780e-01   6.542796e+01   3.641693e-01
  1.638770e-01   6.517665e+01   3.658320e-01
  1.641760e-01   6.475264e+01   3.628695e-01
  1.644750e-01   6.533152e+01   3.637057e-01
  1.647740e-01   6.449673e+01   3.609879e-01
  1.650730e-01   6.515627e+01   3.641948e-01
  1.653720e-01   6.444332e+01   3.618071e-01
  1.656710e-01   6.482026e+01   3.607366e-01
  1.659700e-01   6.455400e+01   3.615350e-01
  1.662680e-01   6.463198e+01   3.604038e-01
  1.665670e-01   6.432500e+01   3.605070e-01
  1.668660e-01   6.564935e+01   3.607434e-01
  1.671650e-01   6.491479e+01   3.615764e-01
  1.674640e-01   6.478955e+01   3.604597e-01
  1.677630e-01   6.431536e+01   3.572469e-01
  1.680620e-01   6.493745e+01   3.612545e-01
  1.683610e-01   6.516291e+01   3.562411e-01
  1.686600e-01   6.466830e+01   3.597405e-01
  1.689590e-01   6.464395e+01   3.561069e-01
  1.692580e-01   6.474739e+01   3.562068e-01
  1.695570e-01   6.485304e+01   3.610197e-01
  1.698560e-01   6.403957e+01   3.527936e-01
  1.701540e-01   6.428728e+01   3.562347e-01
  1.704530e-01   6.443972e+01   3.537122e-01
  1.707520e-01   6.412508e+01   3.530291e-01
  1.710510e-01   6.480507e+01   3.578534e-01
  1.713500e-01   6.491593e+01   3.546524e-01
  1.716490e-01   6.546780e+01   3.589285e-01
  1.719480e-01   6.419572e+01   3.498210e-01
  1.722470e-01   6.438456e+01   3.526558e-01
  1.725460e-01   6.508004e+01   3.561981e-01
  1.728450e-01   6.389530e+01   3.505971e-01
  1.731440e-01   6.470859e+01   3.533615e-01
  1.734430e-01   6.474732e+01   3.502619e-01
  1.737410e-01   6.419716e+01   3.523224e-01
  1.740400e-01   6.438987e+01   3.521307e-01
  1.743390e-01   6.467621e+01   3.504212e-01
  1.746380e-01   6.514586e+01   3.532926e-01
  1.749370e-01   6.474439e+01   3.499032e-01
  1.752360e-01   6.429709e+01   3.509836e-01
  1.755350e-01   6.451979e+01   3.507028e-01
  1.758340e-01   6.480902e+01   3.467955e-01
  1.761330e-01   6.522441e+01   3.535056e-01
  1.764320e-01   6.509821e+01   3.482532e-01
  1.767310e-01   6.400846e+01   3.496634e-01
  1.770300e-01   6.428241e+01   3.467488e-01
  1.773280e-01   6.467309e+01   3.491866e-01
  1.776270e-01   6.459887e+01   3.477735e-01
  1.779260e-01   6.496861e+01   3.472222e-01
  1.782250e-01   6.427340e+01   3.481059e-01
  1.785240e-01   6.506450e+01   3.469675e-01
  1.788230e-01   6.440568e+01   3.469095e-01
  1.791220e-01   6.468545e+01   3.481791e-01
  1.794210e-01   6.449492e+01   3.444349e-01
  1.797200e-01   6.438406e+01   3.456566e-01
  1.800190e-01   6.454489e+01   3.437326e-01
  1.803180e-01   6.454769e+01   3.472917e-01
  1.806170e-01   6.416756e+01   3.433925e-01
  1.809160e-01   6.490367e+01   3.446866e-01
  1.812140e-01   6.450411e+01   3.444595e-01
  1.815130e-01   6.428139e+01   3.433631e-01
  1.818120e-01   6.452948e+01   3.453689e-01
  1.821110e-01   6.460930e+01   3.415948e-01
  1.824100e-01   6.449389e+01   3.437634e-01
  1.827090e-01   6.474293e+01   3.437602e-01
  1.830080e-01   6.447120e+01   3.432039e-01
  1.833070e-01   6.445695e+01   3.407036e-01
  1.836060e-01   6.440031e+01   3.397452e-01
  1.839050e-01   6.437676e+01   3.436177e-01
  1.842040e-01   6.529639e+01   3.432423e-01
  1.845030e-01   6.423363e+01   3.396276e-01
  1.848010e-01   6.438610e+01   3.418222e-01
  1.851000e-01   6.434480e+01   3.370501e-01
  1.853990e-01   6.462459e+01   3.427842e-01
  1.856980e-01   6.471217e+01   3.405668e-01
  1.859970e-01   6.428696e+01   3.381651e-01
  1.862960e-01   6.360751e+01   3.378078e-01
  1.865950e-01   6.466681e+01   3.388438e-01
  1.868940e-01   6.437899e+01   3.419676e-01
  1.871930e-01   6.408030e+01   3.340235e-01
  1.874920e-01   6.456884e+01   3.384280e-01
  1.877910e-01   6.405282e+01   3.369148e-01
  1.880900e-01   6.450472e+01   3.381012e-01
  1.883880e-01   6.408858e+01   3.387612e-01
  1.886870e-01   6.433019e+01   3.332947e-01
  1.889860e-01   6.407112e+01   3.382345e-01
  1.892850e-01   6.364958e+01   3.345995e-01
  1.895840e-01   6.432615e+01   3.352822e-01
  1.898830e-01   6.432817e+01   3.357537e-01
  1.901820e-01   6.387495e+01   3.342589e-01
  1.904810e-01   6.366907e+01   3.335654e-01
  1.907800e-01   6.454489e+01   3.350778e-01
  1.910790e-01   6.448134e+01   3.342977e-01
  1.913780e-01   6.374337e+01   3.334517e-01
  1.916770e-01   6.388498e+01   3.336678e-01
  1.919750e-01   6.407772e+01   3.349442e-01
  1.922740e-01   6.400910e+01   3.311027e-01
  1.925730e-01   6.432466e+01   3.326727e-01
  1.928720e-01   6.402954e+01   3.326670e-01
  1.931710e-01   6.401146e+01   3.332303e-01
  1.934700e-01   6.381921e+01   3.312123e-01
  1.937690e-01   6.419584e+01   3.312851e-01
  1.940680e-01   6.371844e+01   3.318578e-01
  1.943670e-01   6.424199e+01   3.312543e-01
  1.946660e-01   6.318262e+01   3.291074e-01
  1.949650e-01   6.360033e+01   3.281158e-01
  1.952640e-01   6.399603e+01   3.306196e-01
  1.955630e-01   6.399088e+01   3.318085e-01
  1.958610e-01   6.408823e+01   3.289302e-01
  1.961600e-01   6.370074e+01   3.292611e-01
  1.964590e-01   6.389607e+01   3.282900e-01
  1.967580e-01   6.337181e+01   3.291520e-01
  1.970570e-01   6.367005e+01   3.277089e-01
  1.973560e-01   6.400307e+01   3.268186e-01
  1.976550e-01   6.369198e+01   3.287944e-01
  1.979540e-01   6.322273e+01   3.252515e-01
  1.982530e-01   6.432305e+01   3.298271e-01
  1.985520e-01   6.369554e+01   3.261766e-01
  1.988510e-01   6.346101e+01   3.257196e-01
  1.991500e-01   6.338120e+01   3.276970e-01
  1.994480e-01   6.357100e+01   3.248539e-01
  1.997470e-01   6.343745e+01   3.263820e-01
  2.000460e-01   6.274760e+01   3.207761e-01
  2.003450e-01   6.364467e+01   3.253280e-01
  2.006440e-01   6.360597e+01   3.279835e-01
  2.009430e-01   6.369380e+01   3.231856e-01
  2.012420e-01   6.374479e+01   3.265916e-01
  2.015410e-01   6.391382e+01   3.236029e-01
  2.018400e-01   6.381206e+01   3.240485e-01
  2.021390e-01   6.322339e+01   3.235383e-01
  2.024380e-01   6.256421e+01   3.170217e-01
  2.027370e-01   6.368816e+01   3.248677e-01
  2.030350e-01   6.318956e+01   3.205156e-01
  2.033340e-01   6.351263e+01   3.221668e-01
  2.036330e-01   6.345122e+01   3.195329e-01
  2.039320e-01   6.321755e+01   3.197621e-01
  2.042310e-01   6.348164e+01   3.234904e-01
  2.045300e-01   6.383460e+01   3.196809e-01
  2.048290e-01   6.360785e+01   3.201999e-01
  2.051280e-01   6.329593e+01   3.190058e-01
  2.054270e-01   6.309560e+01   3.179598e-01
  2.057260e-01   6.345736e+01   3.223055e-01
  2.060250e-01   6.288865e+01   3.169008e-01
  2.063240e-01   6.308910e+01   3.199855e-01
  2.066230e-01   6.307307e+01   3.185793e-01
  2.069210e-01   6.332034e+01   3.204338e-01
  2.072200e-01   6.292057e+01   3.187374e-01
  2.075190e-01   6.404717e+01   3.191327e-01
  2.078180e-01   6.302229e+01   3.189949e-01
  2.081170e-01   6.320397e+01   3.178287e-01
  2.084160e-01   6.326524e+01   3.200197e-01
  2.087150e-01   6.322768e+01   3.164193e-01
  2.090140e-01   6.319118e+01   3.177965e-01
  2.093130e-01   6.283116e+01   3.167560e-01
  2.096120e-01   6.256373e+01   3.155481e-01
  2.099110e-01   6.333909e+01   3.160364e-01
  2.102100e-01   6.250339e+01   3.155288e-01
  2.105080e-01   6.294756e+01   3.182622e-01
  2.108070e-01   6.304539e+01   3.155664e-01
  2.111060e-01   6.254995e+01   3.135385e-01
  2.114050e-01   6.331620e+01   3.158475e-01
  2.117040e-01   6.329686e+01   3.207876e-01
  2.120030e-01   6.368017e+01   3.277349e-01
  2.123020e-01   6.291758e+01   3.281188e-01
  2.126010e-01   6.269281e+01   3.248943e-01
  2.129000e-01   6.321335e+01   3.294865e-01
  2.131990e-01   6.288965e+01   3.315174e-01
  2.134980e-01   6.259740e+01   3.327531e-01
  2.137970e-01   6.301710e+01   3.313936e-01
  2.140950e-01   6.305110e+01   3.333332e-01
  2.143940e-01   6.286291e+01   3.340843e-01
  2.146930e-01   6.305423e+01   3.349072e-01
  2.149920e-01   6.283815e+01   3.346481e-01
  2.152910e-01   6.252858e+01   3.342962e-01
  2.155900e-01   6.331729e+01   3.392993e-01
  2.158890e-01   6.351003e+01   3.398153e-01
  2.161880e-01   6.272667e+01   3.362599e-01
  2.164870e-01   6.252256e+01   3.370011e-01
  2.167860e-01   6.270650e+01   3.311876e-01
  2.170850e-01   6.302286e+01   3.294393e-01
  2.173840e-01   6.300498e+01   3.262843e-01
  2.176820e-01   6.261390e+01   3.238251e-01
  2.179810e-01   6.238642e+01   3.242439e-01
  2.182800e-01   6.273975e+01   3.208953e-01
  2.185790e-01   6.264417e+01   3.221941e-01
  2.188780e-01   6.243983e+01   3.181981e-01
  2.191770e-01   6.260868e+01   3.206993e-01
  2.194760e-01   6.317153e+01   3.229813e-01
  2.197750e-01   6.224703e+01   3.174340e-01
  2.200740e-01   6.209479e+01   3.150275e-01
  2.203730e-01   6.253807e+01   3.179030e-01
  2.206720e-01   6.244694e+01   3.167244e-01
  2.209710e-01   6.209338e+01   3.179972e-01
  2.212700e-01   6.268929e+01   3.150693e-01
  2.215680e-01   6.243602e+01   3.172367e-01
  2.218670e-01   6.213537e+01   3.122381e-01
  2.221660e-01   6.235214e+01   3.162151e-01
  2.224650e-01   6.268970e+01   3.145435e-01
  2.227640e-01   6.245751e+01   3.136984e-01
  2.230630e-01   6.293523e+01   3.158191e-01
  2.233620e-01   6.262949e+01   3.142611e-01
  2.236610e-01   6.223369e+01   3.132665e-01
  2.239600e-01   6.299579e+01   3.115589e-01
  2.242590e-01   6.190086e+01   3.119074e-01
  2.245580e-01   6.218779e+01   3.117231e-01
  2.248570e-01   6.224290e+01   3.136827e-01
  2.251550e-01   6.235945e+01   3.103613e-01
  2.254540e-01   6.193091e+01   3.095462e-01
  2.257530e-01   6.200015e+01   3.120277e-01
  2.260520e-01   6.244510e+01   3.093124e-01
  2.263510e-01   6.220058e+01   3.097126e-01
  2.266500e-01   6.250887e+01   3.103525e-01
  2.269490e-01   6.253640e+01   3.090375e-01
  2.272480e-01   6.247752e+01   3.114198e-01
  2.275470e-01   6.215503e+01   3.064875e-01
  2.278460e-01   6.241976e+01   3.106383e-01
  2.281450e-01   6.174411e+01   3.062085e-01
  2.284440e-01   6.166010e+01   3.074867e-01
  2.287420e-01   6.211114e+01   3.094898e-01
  2.290410e-01   6.167861e+01   3.023026e-01
  2.293400e-01   6.268328e+01   3.095254e-01
  2.296390e-01   6.187318e+01   3.060367e-01
  2.299380e-01   6.210098e+01   3.070921e-01
  2.302370e-01   6.129426e+01   3.044797e-01
  2.305360e-01   6.195712e+01   3.041795e-01
  2.308350e-01   6.197692e+01   3.085262e-01
  2.311340e-01   6.175066e+01   3.022421e-01
  2.314330e-01   6.200481e+01   3.050208e-01
  2.317320e-01   6.253134e+01   3.074139e-01
  2.320310e-01   6.206850e+01   3.031377e-01
  2.323290e-01   6.218820e+01   3.081760e-01
  2.326280e-01   6.159971e+01   3.012832e-01
  2.329270e-01   6.194181e+01   3.025911e-01
  2.332260e-01   6.173461e+01   3.036328e-01
  2.335250e-01   6.190840e+01   3.033414e-01
  2.338240e-01   6.208624e+01   3.049789e-01
  2.341230e-01   6.119494e+01   2.983203e-01
  2.344220e-01   6.185417e+01   3.029702e-01
  2.347210e-01   6.146902e+01   3.019069e-01
  2.350200e-01   6.175398e+01   3.017780e-01
  2.353190e-01   6.128993e+01   3.009946e-01
  2.356180e-01   6.206051e+01   2.995018e-01
  2.359170e-01   6.179054e+01   3.031718e-01
  2.362150e-01   6.155268e+01   3.005826e-01
  2.365140e-01   6.130168e+01   2.976652e-01
  2.368130e-01   6.182570e+01   3.012485e-01
  2.371120e-01   6.168358e+01   2.995090e-01
  2.374110e-01   6.166338e+01   3.020284e-01
  2.377100e-01   6.159278e+01   2.982570e-01
  2.380090e-01   6.151297e+01   2.994405e-01
  2.383080e-01   6.135823e+01   2.971212e-01
  2.386070e-01   6.193663e+01   3.001227e-01
  2.389060e-01   6.136008e+01   2.983782e-01
  2.392050e-01   6.128008e+01   2.965933e-01
  2.395040e-01   6.161176e+01   2.994498e-01
  2.398020e-01   6.142650e+01   2.969474e-01
  2.401010e-01   6.133610e+01   2.984345e-01
  2.404000e-01   6.158869e+01   2.962159e-01
  2.406990e-01   6.164637e+01   2.980451e-01
  2.409980e-01   6.077094e+01   2.949108e-01
  2.412970e-01   6.163321e+01   2.965467e-01
  2.415960e-01   6.064272e+01   2.950469e-01
  2.418950e-01   6.097269e+01   2.941767e-01
  2.421940e-01   6.144502e+01   2.965418e-01
  2.424930e-01   6.110694e+01   2.966252e-01
  2.427920e-01   6.114653e+01   2.929497e-01
  2.430910e-01   6.108625e+01   2.947829e-01
  2.433890e-01   6.090112e+01   2.933436e-01
  2.436880e-01   6.134748e+01   2.969821e-01
  2.439870e-01   6.097811e+01   2.925459e-01
  2.442860e-01   6.100553e+01   2.920697e-01
  2.445850e-01   6.094424e+01   2.936671e-01
  2.448840e-01   6.104153e+01   2.934621e-01
  2.451830e-01   6.151256e+01   2.961444e-01
  2.454820e-01   6.147501e+01   2.925425e-01
  2.457810e-01   6.133460e+01   2.933998e-01
  2.460800e-01   6.111151e+01   2.931927e-01
  2.463790e-01   6.106241e+01   2.920978e-01
  2.466780e-01   6.077553e+01   2.918428e-01
  2.469770e-01   6.058693e+01   2.905289e-01
  2.472750e-01   6.089432e+01   2.920196e-01
  2.475740e-01   6.056035e+01   2.921941e-01
  2.478730e-01   6.117660e+01   2.889710e-01
  2.481720e-01   6.127376e+01   2.921710e-01
  2.484710e-01   6.097189e+01   2.896404e-01
  2.487700e-01   6.107729e+01   2.930015e-01
  2.490690e-01   6.131962e+01   2.924961e-01
  2.493680e-01   6.088102e+01   2.884806e-01
  2.496670e-01   6.117093e+01   2.931170e-01
  2.499660e-01   6.058801e+01   2.887272e-01
  2.502650e-01   6.065584e+01   2.901596e-01
  2.505640e-01   6.132767e+01   2.888064e-01
  2.508620e-01   6.041336e+01   2.879963e-01
  2.511610e-01   6.094989e+01   2.916129e-01
  2.514600e-01   6.118615e+01   2.889935e-01
  2.517590e-01   6.090568e+01   2.881223e-01
  2.520580e-01   6.100171e+01   2.888709e-01
  2.523570e-01   6.051760e+01   2.880354e-01
  2.526560e-01   6.062416e+01   2.891294e-01
  2.529550e-01   6.048818e+01   2.854900e-01
  2.532540e-01   6.025790e+01   2.848445e-01
  2.535530e-01   6.039129e+01   2.849565e-01
  2.538520e-01   6.029844e+01   2.860639e-01
  2.541510e-01   6.086668e+01   2.858725e-01
  2.544490e-01   6.123769e+01   2.875611e-01
  2.547480e-01   6.068861e+01   2.865765e-01
  2.550470e-01   6.062961e+01   2.847088e-01
  2.553460e-01   6.074542e+01   2.853848e-01
  2.556450e-01   6.015366e+01   2.817015e-01
  2.559440e-01   6.050431e+01   2.854263e-01
  2.562430e-01   6.042326e+01   2.865658e-01
  2.565420e-01   6.041709e+01   2.840085e-01
  2.568410e-01   6.070536e+01   2.838839e-01
  2.571400e-01   6.070075e+01   2.842729e-01
  2.574390e-01   6.096529e+01   2.870234e-01
  2.577380e-01   6.106898e+01   2.862455e-01
  2.580360e-01   6.050736e+01   2.829239e-01
  2.583350e-01   6.078303e+01   2.860829e-01
  2.586340e-01   6.038593e+01   2.820479e-01
  2.589330e-01   6.034297e+01   2.847412e-01
  2.592320e-01   6.040306e+01   2.820879e-01
  2.595310e-01   6.065079e+01   2.836566e-01
  2.598300e-01   6.027969e+01   2.846931e-01
  2.601290e-01   6.003982e+01   2.797790e-01
  2.604280e-01   6.053463e+01   2.843851e-01
  2.607270e-01   6.077576e+01   2.811975e-01
  2.610260e-01   6.045577e+01   2.830015e-01
  2.613250e-01   6.108638e+01   2.850740e-01
  2.616240e-01   6.045841e+01   2.827105e-01
  2.619220e-01   6.052456e+01   2.829641e-01
  2.622210e-01   6.076427e+01   2.806881e-01
  2.625200e-01   6.047674e+01   2.817691e-01
  2.628190e-01   6.063390e+01   2.818414e-01
  2.631180e-01   6.037934e+01   2.795100e-01
  2.634170e-01   6.036152e+01   2.830788e-01
  2.637160e-01   6.020984e+01   2.791174e-01
  2.640150e-01   6.065496e+01   2.828728e-01
  2.643140e-01   6.054212e+01   2.795039e-01
  2.646130e-01   6.062906e+01   2.800874e-01
  2.649120e-01   6.024425e+01   2.822093e-01
  2.652110e-01   6.050348e+01   2.796058e-01
  2.655090e-01   6.046219e+01   2.802782e-01
  2.658080e-01   5.981096e+01   2.771492e-01
  2.661070e-01   6.038701e+01   2.797194e-01
  2.664060e-01   5.989579e+01   2.782933e-01
  2.667050e-01   6.035851e+01   2.796534e-01
  2.670040e-01   6.057731e+01   2.799679e-01
  2.673030e-01   6.007500e+01   2.779493e-01
  2.676020e-01   6.016869e+01   2.782607e-01
  2.679010e-01   6.072571e+01   2.794506e-01
  2.682000e-01   6.065716e+01   2.781590e-01
  2.684990e-01   6.020120e+01   2.781465e-01
  2.687980e-01   6.036721e+01   2.781515e-01
  2.690960e-01   6.014039e+01   2.787655e-01
  2.693950e-01   6.019747e+01   2.759871e-01
  2.696940e-01   6.002043e+01   2.759509e-01
  2.699930e-01   5.952641e+01   2.758337e-01
  2.702920e-01   5.985100e+01   2.763044e-01
  2.705910e-01   5.966595e+01   2.763438e-01
  2.708900e-01   5.968809e+01   2.742664e-01
  2.711890e-01   6.003285e+01   2.769109e-01
  2.714880e-01   6.049744e+01   2.769523e-01
  2.717870e-01   6.055102e+01   2.775410e-01
  2.720860e-01   6.019798e+01   2.757114e-01
  2.723850e-01   5.934950e+01   2.731232e-01
  2.726840e-01   5.985884e+01   2.753943e-01
  2.729820e-01   6.062768e+01   2.769716e-01
  2.732810e-01   5.979193e+01   2.741394e-01
  2.735800e-01   5.968811e+01   2.738102e-01
  2.738790e-01   6.026011e+01   2.756695e-01
  2.741780e-01   6.052392e+01   2.767345e-01
  2.744770e-01   5.992145e+01   2.728074e-01
  2.747760e-01   6.015827e+01   2.747039e-01
  2.750750e-01   6.017844e+01   2.779049e-01
  2.753740e-01   5.981326e+01   2.814936e-01
  2.756730e-01   5.981049e+01   2.829794e-01
  2.759720e-01   5.957092e+01   2.811200e-01
  2.762710e-01   6.029892e+01   2.868906e-01
  2.765690e-01   5.978633e+01   2.849489e-01
  2.768680e-01   6.006290e+01   2.883145e-01
  2.771670e-01   5.955624e+01   2.847072e-01
  2.774660e-01   5.964550e+01   2.857452e-01
  2.777650e-01   5.996655e+01   2.900016e-01
  2.780640e-01   6.017399e+01   2.891110e-01
  2.783630e-01   5.986946e+01   2.888035e-01
  2.786620e-01   5.972153e+01   2.901634e-01
  2.789610e-01   6.008075e+01   2.911434e-01
  2.792600e-01   6.006908e+01   2.939834e-01
  2.795590e-01   6.020563e+01   2.885512e-01
  2.798580e-01   5.930463e+01   2.908908e-01
  2.801560e-01   5.968363e+01   2.913790e-01
  2.804550e-01   6.013265e+01   2.933579e-01
  2.807540e-01   6.056878e+01   2.957673e-01
  2.810530e-01   6.006916e+01   2.917698e-01
  2.813520e-01   5.920451e+01   2.935416e-01
  2.816510e-01   6.014249e+01   2.948374e-01
  2.819500e-01   5.998024e+01   2.945521e-01
  2.822490e-01   5.984861e+01   2.942287e-01
  2.825480e-01   5.932554e+01   2.924926e-01
  2.828470e-01   5.926520e+01   2.957498e-01
  2.831460e-01   5.970667e+01   2.953533e-01
  2.834450e-01   5.958023e+01   2.934560e-01
  2.837430e-01   6.002192e+01   2.962466e-01
  2.840420e-01   5.991078e+01   2.975889e-01
  2.843410e-01   6.001347e+01   3.043430e-01
  2.846400e-01   5.956593e+01   3.053339e-01
  2.849390e-01   5.949159e+01   3.130226e-01
  2.852380e-01   6.005250e+01   3.174139e-01
  2.855370e-01   5.994187e+01   3.202656e-01
  2.858360e-01   5.968229e+01   3.216171e-01
  2.861350e-01   5.886430e+01   3.222262e-01
  2.864340e-01   5.963802e+01   3.291354e-01
  2.867330e-01   5.959393e+01   3.280687e-01
  2.870320e-01   5.885791e+01   3.316320e-01
  2.873310e-01   5.959528e+01   3.306107e-01
  2.876290e-01   5.933688e+01   3.351403e-01
  2.879280e-01   5.968458e+01   3.391936e-01
  2.882270e-01   5.878138e+01   3.329014e-01
  2.885260e-01   5.890264e+01   3.373087e-01
  2.888250e-01   5.927374e+01   3.375080e-01
  2.891240e-01   5.865377e+01   3.408030e-01
  2.894230e-01   5.890744e+01   3.446235e-01
  2.897220e-01   5.877984e+01   3.360989e-01
  2.900210e-01   5.960747e+01   3.474075e-01
  2.903200e-01   5.926309e+01   3.443783e-01
  2.906190e-01   5.910243e+01   3.476132e-01
  2.909180e-01   6.017429e+01   3.517040e-01
  2.912160e-01   5.883428e+01   3.440425e-01
  2.915150e-01   5.895338e+01   3.557482e-01
  2.918140e-01   5.847458e+01   3.461367e-01
  2.921130e-01   5.896764e+01   3.508425e-01
  2.924120e-01   5.880623e+01   3.529059e-01
  2.927110e-01   5.918817e+01   3.530619e-01
  2.930100e-01   5.889305e+01   3.613615e-01
  2.933090e-01   5.912942e+01   3.562789e-01
  2.936080e-01   5.867281e+01   3.525053e-01
  2.939070e-01   5.945258e+01   3.605439e-01
  2.942060e-01   5.925163e+01   3.605605e-01
  2.945050e-01   5.945235e+01   3.687433e-01
  2.948030e-01   5.913744e+01   3.581392e-01
  2.951020e-01   5.945247e+01   3.645744e-01
  2.954010e-01   5.883803e+01   3.644148e-01
  2.957000e-01   5.884525e+01   3.661913e-01
  2.959990e-01   5.925831e+01   3.670318e-01
  2.962980e-01   5.892545e+01   3.666620e-01
  2.965970e-01   5.899774e+01   3.704838e-01
  2.968960e-01   5.965479e+01   3.723120e-01
  2.971950e-01   5.878845e+01   3.680177e-01
  2.974940e-01   5.908871e+01   3.676138e-01
  2.977930e-01   5.847649e+01   3.690709e-01
  2.980920e-01   5.866063e+01   3.698797e-01
  2.983900e-01   5.881867e+01   3.733860e-01
  2.986890e-01   5.917230e+01   3.703480e-01
  2.989880e-01   5.897933e+01   3.736613e-01
  2.992870e-01   5.984747e+01   3.773482e-01
  2.995860e-01   5.862525e+01   3.756100e-01
  2.998850e-01   5.883153e+01   3.741317e-01
  3.001840e-01   5.853135e+01   3.755484e-01
  3.004830e-01   5.844152e+01   3.801401e-01
  3.007820e-01   5.867554e+01   3.794135e-01
  3.010810e-01   5.895695e+01   3.776345e-01
  3.013800e-01   5.825863e+01   3.810440e-01
  3.016790e-01   5.850814e+01   3.808555e-01
  3.019780e-01   5.902368e+01   3.845538e-01
  3.022760e-01   5.912158e+01   3.866716e-01
  3.025750e-01   5.843257e+01   3.823698e-01
  3.028740e-01   5.836450e+01   3.875752e-01
  3.031730e-01   5.841226e+01   3.858980e-01
  3.034720e-01   5.866806e+01   3.883174e-01
  3.037710e-01   5.899132e+01   3.891211e-01
  3.040700e-01   5.871298e+01   3.900614e-01
  3.043690e-01   5.834246e+01   3.934432e-01
  3.046680e-01   5.832292e+01   3.920032e-01
  3.049670e-01   5.840223e+01   3.887612e-01
  3.052660e-01   5.913879e+01   3.980809e-01
  3.055650e-01   5.893518e+01   3.959932e-01
  3.058630e-01   5.931723e+01   4.026995e-01
  3.061620e-01   5.835717e+01   3.921183e-01
  3.064610e-01   5.881943e+01   3.987048e-01
  3.067600e-01   5.902242e+01   4.055303e-01
  3.070590e-01   5.837620e+01   3.971997e-01
  3.073580e-01   5.895555e+01   4.053005e-01
  3.076570e-01   5.864330e+01   3.969732e-01
  3.079560e-01   5.827418e+01   4.020630e-01
  3.082550e-01   5.845727e+01   4.026941e-01
  3.085540e-01   5.885076e+01   4.037509e-01
  3.088530e-01   5.886096e+01   4.089145e-01
  3.091520e-01   5.834757e+01   4.011398e-01
  3.094500e-01   5.849932e+01   4.104433e-01
  3.097490e-01   5.882236e+01   4.097056e-01
  3.100480e-01   5.812413e+01   4.042251e-01
  3.103470e-01   5.871714e+01   4.176221e-01
  3.106460e-01   5.877538e+01   4.055790e-01
  3.109450e-01   5.835805e+01   4.160162e-01
  3.112440e-01   5.796928e+01   4.076485e-01
  3.115430e-01   5.841261e+01   4.145867e-01
  3.118420e-01   5.806032e+01   4.179165e-01
  3.121410e-01   5.817786e+01   4.118329e-01
  3.124400e-01   5.819392e+01   4.194000e-01
  3.127390e-01   5.793101e+01   4.125530e-01
  3.130380e-01   5.871602e+01   4.243435e-01
  3.133360e-01   5.854449e+01   4.213360e-01
  3.136350e-01   5.862918e+01   4.209655e-01
  3.139340e-01   5.847865e+01   4.266129e-01
  3.142330e-01   5.833031e+01   4.195557e-01
  3.145320e-01   5.774808e+01   4.278340e-01
  3.148310e-01   5.845429e+01   4.254739e-01
  3.151300e-01   5.781632e+01   4.231457e-01
  3.154290e-01   5.787486e+01   4.283034e-01
  3.157280e-01   5.941341e+01   4.310755e-01
  3.160270e-01   5.786686e+01   4.337670e-01
  3.163260e-01   5.838753e+01   4.273377e-01
  3.166250e-01   5.890084e+01   4.376252e-01
  3.169230e-01   5.846308e+01   4.333929e-01
  3.172220e-01   5.871052e+01   4.391912e-01
  3.175210e-01   5.796249e+01   4.360054e-01
  3.178200e-01   5.794160e+01   4.329308e-01
  3.181190e-01   5.800567e+01   4.411748e-01
  3.184180e-01   5.868095e+01   4.390806e-01
  3.187170e-01   5.849120e+01   4.461988e-01
  3.190160e-01   5.871503e+01   4.458483e-01
  3.193150e-01   5.832284e+01   4.377388e-01
  3.196140e-01   5.955914e+01   4.539495e-01
  3.199130e-01   5.790384e+01   4.411793e-01
  3.202120e-01   5.748269e+01   4.467851e-01
  3.205100e-01   5.780634e+01   4.468108e-01
  3.208090e-01   5.831420e+01   4.455232e-01
  3.211080e-01   5.787445e+01   4.507979e-01
  3.214070e-01   5.840327e+01   4.450621e-01
  3.217060e-01   5.820518e+01   4.516646e-01
  3.220050e-01   5.901939e+01   4.518878e-01
  3.223040e-01   5.851125e+01   4.478922e-01
  3.226030e-01   5.821298e+01   4.581143e-01
  3.229020e-01   5.859972e+01   4.442178e-01
  3.232010e-01   5.776221e+01   4.533193e-01
  3.235000e-01   5.745634e+01   4.470939e-01
  3.237990e-01   5.860858e+01   4.549182e-01
  3.240970e-01   5.761994e+01   4.579651e-01
  3.243960e-01   5.941470e+01   4.554891e-01
  3.246950e-01   5.854801e+01   4.634278e-01
  3.249940e-01   5.845635e+01   4.551786e-01
  3.252930e-01   5.786707e+01   4.602783e-01
  3.255920e-01   5.761812e+01   4.619810e-01
  3.258910e-01   5.805044e+01   4.592305e-01
  3.261900e-01   5.734075e+01   4.636028e-01
  3.264890e-01   5.809040e+01   4.611657e-01
  3.267880e-01   5.756978e+01   4.626952e-01
  3.270870e-01   5.759696e+01   4.707482e-01
  3.273860e-01   5.866033e+01   4.693728e-01
  3.276850e-01   5.772393e+01   4.712668e-01
  3.279830e-01   5.803253e+01   4.654683e-01
  3.282820e-01   5.738878e+01   4.723077e-01
  3.285810e-01   5.838533e+01   4.744424e-01
  3.288800e-01   5.819502e+01   4.770885e-01
  3.291790e-01   5.803942e+01   4.725529e-01
  3.294780e-01   5.813802e+01   4.803483e-01
  3.297770e-01   5.889959e+01   4.860437e-01
  3.300760e-01   5.906540e+01   4.816412e-01
  3.303750e-01   5.794243e+01   4.846576e-01
  3.306740e-01   5.826689e+01   4.793721e-01
  3.309730e-01   5.718878e+01   4.835752e-01
  3.312720e-01   5.851701e+01   4.929070e-01
  3.315700e-01   5.796633e+01   4.816666e-01
  3.318690e-01   5.713319e+01   4.908342e-01
  3.321680e-01   5.840962e+01   4.850487e-01
  3.324670e-01   5.693617e+01   4.910846e-01
  3.327660e-01   5.738565e+01   4.902787e-01
  3.330650e-01   5.732426e+01   4.905605e-01
  3.333640e-01   5.833737e+01   5.027589e-01
  3.336630e-01   5.747551e+01   4.874308e-01
  3.339620e-01   5.763784e+01   5.026259e-01
  3.342610e-01   5.727910e+01   4.942263e-01
  3.345600e-01   5.800987e+01   5.024996e-01
  3.348590e-01   5.816141e+01   5.120827e-01
  3.351570e-01   5.736398e+01   4.929261e-01
  3.354560e-01   5.809154e+01   5.154791e-01
  3.357550e-01   5.777876e+01   4.975015e-01
  3.360540e-01   5.784064e+01   5.125066e-01
  3.363530e-01   5.792057e+01   5.191382e-01
  3.366520e-01   5.843557e+01   5.060922e-01
  3.369510e-01   5.861038e+01   5.287731e-01
  3.372500e-01   5.778353e+01   5.015183e-01
  3.375490e-01   5.776453e+01   5.223123e-01
  3.378480e-01   5.797350e+01   5.206594e-01
  3.381470e-01   5.766930e+01   5.180110e-01
  3.384460e-01   5.775306e+01   5.323371e-01
  3.387450e-01   5.737859e+01   5.092329e-01
  3.390430e-01   5.761569e+01   5.289629e-01
  3.393420e-01   5.654377e+01   5.213456e-01
  3.396410e-01   5.804703e+01   5.289037e-01
  3.399400e-01   5.869032e+01   5.474091e-01
  3.402390e-01   5.842840e+01   5.201296e-01
  3.405380e-01   5.797675e+01   5.411539e-01
  3.408370e-01   5.719368e+01   5.297528e-01
  3.411360e-01   5.770263e+01   5.355939e-01
  3.414350e-01   5.693906e+01   5.391802e-01
  3.417340e-01   5.735781e+01   5.332900e-01
  3.420330e-01   5.857320e+01   5.551775e-01
  3.423320e-01   5.746401e+01   5.344853e-01
  3.426300e-01   5.776505e+01   5.505680e-01
  3.429290e-01   5.810471e+01   5.498978e-01
  3.432280e-01   5.794846e+01   5.469026e-01
  3.435270e-01   5.789431e+01   5.655025e-01
  3.438260e-01   5.750355e+01   5.411155e-01
  3.441250e-01   5.698477e+01   5.577903e-01
  3.444240e-01   5.798427e+01   5.547020e-01
  3.447230e-01   5.660339e+01   5.527348e-01
  3.450220e-01   5.765185e+01   5.693334e-01
  3.453210e-01   5.751199e+01   5.524384e-01
  3.456200e-01   5.900920e+01   5.812092e-01
  3.459190e-01   5.817503e+01   5.635856e-01
  3.462170e-01   5.760961e+01   5.716826e-01
  3.465160e-01   5.775952e+01   5.715684e-01
  3.468150e-01   5.786906e+01   5.712556e-01
  3.471140e-01   5.754089e+01   5.846613e-01
  3.474130e-01   5.721893e+01   5.671917e-01
  3.477120e-01   5.784386e+01   5.861985e-01
  3.480110e-01   5.827205e+01   5.819934e-01
  3.483100e-01   5.691920e+01   5.769760e-01
  3.486090e-01   5.773196e+01   5.960306e-01
  3.489080e-01   5.809479e+01   5.829039e-01
  3.492070e-01   5.832191e+01   6.000463e-01
  3.495060e-01   5.795080e+01   5.867401e-01
  3.498040e-01   5.777606e+01   5.982100e-01
  3.501030e-01   5.718313e+01   5.961105e-01
  3.504020e-01   5.668595e+01   5.925396e-01
  3.507010e-01   5.791999e+01   6.131933e-01
  3.510000e-01   5.680153e+01   5.883406e-01
  3.512990e-01   5.667356e+01   6.065595e-01
  3.515980e-01   5.767182e+01   6.036370e-01
  3.518970e-01   5.788894e+01   6.183643e-01
  3.521960e-01   5.735310e+01   6.242890e-01
  3.524950e-01   5.752996e+01   6.018885e-01
  3.527940e-01   5.709947e+01   6.262955e-01
  3.530930e-01   5.886885e+01   6.192605e-01
  3.533920e-01   5.782346e+01   6.291108e-01
  3.536900e-01   5.839721e+01   6.345274e-01
  3.539890e-01   5.729417e+01   6.250935e-01
  3.542880e-01   5.718162e+01   6.396699e-01
  3.545870e-01   5.788233e+01   6.183290e-01
  3.548860e-01   5.837165e+01   6.426507e-01
  3.551850e-01   5.766927e+01   6.271363e-01
  3.554840e-01   5.656036e+01   6.326013e-01
  3.557830e-01   5.866961e+01   6.467155e-01
  3.560820e-01   5.735870e+01   6.176893e-01
  3.563810e-01   5.749029e+01   6.389782e-01
  3.566800e-01   5.639595e+01   6.179473e-01
  3.569790e-01   5.685382e+01   6.402636e-01
  3.572770e-01   5.752833e+01   6.428248e-01
  3.575760e-01   5.706327e+01   6.139386e-01
  3.578750e-01   5.798545e+01   6.593088e-01
  3.581740e-01   5.765234e+01   6.281792e-01
  3.584730e-01   5.717583e+01   6.546898e-01
  3.587720e-01   5.746974e+01   6.449544e-01
  3.590710e-01   5.701966e+01   6.411967e-01
  3.593700e-01   5.768420e+01   6.696609e-01
  3.596690e-01   5.794961e+01   6.427350e-01
  3.599680e-01   5.697020e+01   6.668771e-01
  3.602670e-01   5.646613e+01   6.467755e-01
  3.605660e-01   5.751317e+01   6.686674e-01
  3.608640e-01   5.784302e+01   6.877793e-01
  3.611630e-01   5.631338e+01   6.433819e-01
  3.614620e-01   5.751041e+01   6.902961e-01
  3.617610e-01   5.624352e+01   6.572011e-01
  3.620600e-01   5.845590e+01   6.929149e-01
  3.623590e-01   5.620128e+01   6.764859e-01
  3.626580e-01   5.782983e+01   6.862172e-01
  3.629570e-01   5.694834e+01   6.992924e-01
  3.632560e-01   5.643742e+01   6.665114e-01
  3.635550e-01   5.800393e+01   7.172466e-01
  3.638540e-01   5.744945e+01   6.960630e-01
  3.641530e-01   5.768223e+01   7.021898e-01
  3.644510e-01   5.761347e+01   7.322234e-01
  3.647500e-01   5.765097e+01   6.881277e-01
  3.650490e-01   5.756256e+01   7.301038e-01
  3.653480e-01   5.768874e+01   7.136221e-01
  3.656470e-01   5.760456e+01   7.215807e-01
  3.659460e-01   5.781470e+01   7.445874e-01
  3.662450e-01   5.749071e+01   7.107375e-01
  3.665440e-01   5.652283e+01   7.536378e-01
  3.668430e-01   5.792398e+01   7.218537e-01
  3.671420e-01   5.888569e+01   7.591994e-01
  3.674410e-01   5.704566e+01   7.377485e-01
  3.677400e-01   5.676258e+01   7.492797e-01
  3.680390e-01   5.688702e+01   7.792011e-01
  3.683370e-01   5.768358e+01   7.344801e-01
  3.686360e-01   5.715367e+01   7.723469e-01
  3.689350e-01   5.725329e+01   7.564826e-01
  3.692340e-01   5.749675e+01   7.789772e-01
  3.695330e-01   5.646994e+01   7.992452e-01
  3.698320e-01   5.627999e+01   7.441424e-01
  3.701310e-01   5.632077e+01   8.005895e-01
  3.704300e-01   5.654968e+01   7.640454e-01
  3.707290e-01   5.867717e+01   8.196383e-01
  3.710280e-01   5.682062e+01   8.017230e-01
  3.713270e-01   5.599260e+01   7.842070e-01
  3.716260e-01   5.693285e+01   8.384272e-01
  3.719240e-01   5.701900e+01   7.845496e-01
  3.722230e-01   5.569172e+01   8.319613e-01
  3.725220e-01   5.807591e+01   8.204155e-01
  3.728210e-01   5.766656e+01   8.356595e-01
  3.731200e-01   5.646970e+01   8.760521e-01
  3.734190e-01   5.622108e+01   7.974821e-01
  3.737180e-01   5.813088e+01   8.856641e-01
  3.740170e-01   5.660182e+01   8.226522e-01
  3.743160e-01   5.678307e+01   8.816567e-01
  3.746150e-01   5.610683e+01   8.701086e-01
  3.749140e-01   5.669926e+01   8.536103e-01
  3.752130e-01   5.993524e+01   9.405151e-01
  3.755110e-01   5.652039e+01   8.493786e-01
  3.758100e-01   5.786902e+01   9.241611e-01
  3.761090e-01   5.722918e+01   8.915977e-01
  3.764080e-01   5.781582e+01   9.201489e-01
  3.767070e-01   5.785826e+01   9.624348e-01
  3.770060e-01   5.691645e+01   8.763639e-01
  3.773050e-01   5.791126e+01   9.711406e-01
  3.776040e-01   5.786356e+01   9.277486e-01
  3.779030e-01   5.719743e+01   9.528936e-01
  3.782020e-01   5.746995e+01   1.031692e+00
  3.785010e-01   5.817627e+01   9.124637e-01
  3.788000e-01   5.667356e+01   1.019533e+00
  3.790990e-01   5.693897e+01   9.428482e-01
  3.793970e-01   5.721331e+01   1.014573e+00
  3.796960e-01   5.683396e+01   1.006423e+00
  3.799950e-01   5.667356e+01   9.865601e-01
  3.802940e-01   5.764996e+01   1.106201e+00
  3.805930e-01   5.749702e+01   9.635170e-01
  3.808920e-01   5.817627e+01   1.117535e+00
  3.811910e-01   5.696702e+01   1.022169e+00
  3.814900e-01   5.573916e+01   1.064065e+00
  3.817890e-01   5.737593e+01   1.178819e+00
  3.820880e-01   5.793297e+01   1.006655e+00
  3.823870e-01   5.699250e+01   1.182478e+00
  3.826860e-01   5.695693e+01   1.037296e+00
  3.829840e-01   5.833292e+01   1.220311e+00
  3.832830e-01   5.492438e+01   1.131800e+00
  3.835820e-01   5.527339e+01   1.108353e+00
  3.838810e-01   5.645131e+01   1.252311e+00
  3.841800e-01   5.947467e+01   1.136413e+00
  3.844790e-01   5.602506e+01   1.256850e+00
  3.847780e-01   5.815095e+01   1.186754e+00
  3.850770e-01   5.575762e+01   1.263310e+00
  3.853760e-01   5.843240e+01   1.379566e+00
  3.856750e-01   5.868378e+01   1.192179e+00
  3.859740e-01   5.495311e+01   1.361544e+00
  3.862730e-01   5.789593e+01   1.268233e+00
  3.865710e-01   5.663983e+01   1.382282e+00
  3.868700e-01   6.146632e+01   1.466396e+00
  3.871690e-01   5.720004e+01   1.330953e+00
  3.874680e-01   5.675570e+01   1.526706e+00
  3.877670e-01   5.757009e+01   1.357695e+00
  3.880660e-01   5.624422e+01   1.553969e+00
  3.883650e-01   5.671211e+01   1.478664e+00
  3.886640e-01   5.595989e+01   1.532716e+00
  3.889630e-01   5.577872e+01   1.665222e+00
  3.892620e-01   5.783919e+01   1.524726e+00
  3.895610e-01   5.961219e+01   1.768666e+00
  3.898600e-01   5.538101e+01   1.659275e+00
  3.901580e-01   5.651164e+01   1.746484e+00
  3.904570e-01   5.660609e+01   1.954259e+00
  3.907560e-01   5.940229e+01   1.765550e+00
  3.910550e-01   5.639369e+01   1.986383e+00
  3.913540e-01   5.632372e+01   1.985150e+00
  3.916530e-01   5.478444e+01   1.957836e+00
  3.919520e-01   5.714584e+01   2.597538e+00
  3.922510e-01   5.534418e+01   1.967813e+00
  3.925500e-01   5.919239e+01   2.730341e+00
  3.928490e-01   5.856268e+01   2.479156e+00
  3.931480e-01   5.994803e+01   2.747714e+00
  3.934470e-01   0.000000e+00   0.000000e+00
  3.937460e-01   6.007397e+01   2.750598e+00
creator: radaver
creator-version: 3725
header-file: /nas_data/SAXS_data/20151104Workshop/header/JH1_0141.txt
image-file: /nas_data/Pilatus1M/20151104_Workshop/JH1_0141.tif
angular-axis-file: /nas_data/SAXS_data/20151104Workshop/q20151029.dat
beamstop-mask-file: /nas_data/SAXS_data/20151104Workshop/fit2d20151031.msk
detector-response-file: none
beam-center-x: 949.7700
beam-center-y: 918.8000
unit-time: 1.0000
channel-first: 10
channel-last: 1315
Exposure time [s]: 1.093989
Transmitted Beam: 0.483869
Incident Beam: 0.483869
Code: JH1
Concentration [mg/ml]: 1
Run Number: 0141
