# Supplementary material for: SAXS analysis of a soluble cytosolic NgBR construct including extracellular and transmembrane domains
Source: PLoS One. 2018 Jan 18;13(1):e0191371. doi: 10.1371/journal.pone.0191371 (PMC5773207; doi:10.1371/journal.pone.0191371)
Supplement: S1 File — (ZIP) [file pone.0191371.s001.zip › JH1_0142.dat]

Sample:   c= 1.0000 mg/ml  Code: JH1
  3.656810e-03   2.262093e+04   4.132457e+01
  3.955720e-03   2.206160e+04   2.802875e+01
  4.254640e-03   1.910972e+04   2.337644e+01
  4.553560e-03   1.546797e+04   2.027732e+01
  4.852480e-03   1.247528e+04   1.704927e+01
  5.151400e-03   1.053927e+04   1.548066e+01
  5.450320e-03   8.751088e+03   1.339863e+01
  5.749240e-03   7.458009e+03   1.198455e+01
  6.048150e-03   6.368551e+03   1.085534e+01
  6.347070e-03   5.516446e+03   9.598726e+00
  6.645990e-03   4.843998e+03   8.955146e+00
  6.944910e-03   4.248058e+03   8.073574e+00
  7.243830e-03   3.814453e+03   7.413165e+00
  7.542750e-03   3.391949e+03   6.964034e+00
  7.841670e-03   3.060257e+03   6.246996e+00
  8.140580e-03   2.764575e+03   6.019440e+00
  8.439500e-03   2.518493e+03   5.537678e+00
  8.738420e-03   2.321874e+03   5.266401e+00
  9.037340e-03   2.137556e+03   4.885832e+00
  9.336260e-03   1.969643e+03   4.608906e+00
  9.635180e-03   1.816259e+03   4.413222e+00
  9.934100e-03   1.681615e+03   4.108729e+00
  1.023300e-02   1.535343e+03   4.023457e+00
  1.053190e-02   1.428834e+03   3.936764e+00
  1.083090e-02   1.323480e+03   3.788849e+00
  1.112980e-02   1.211790e+03   3.594596e+00
  1.142870e-02   1.134302e+03   3.458287e+00
  1.172760e-02   1.044854e+03   3.309898e+00
  1.202650e-02   9.734626e+02   3.185983e+00
  1.232540e-02   8.986031e+02   3.044259e+00
  1.262440e-02   8.339685e+02   2.878201e+00
  1.292330e-02   7.801193e+02   2.740789e+00
  1.322220e-02   7.208516e+02   2.634620e+00
  1.352110e-02   6.678199e+02   2.510371e+00
  1.382000e-02   6.253516e+02   2.405305e+00
  1.411900e-02   5.869484e+02   2.318940e+00
  1.441790e-02   5.450120e+02   2.218467e+00
  1.471680e-02   5.059726e+02   2.127382e+00
  1.501570e-02   4.784708e+02   2.026000e+00
  1.531460e-02   4.499991e+02   1.955926e+00
  1.561350e-02   4.241144e+02   1.865524e+00
  1.591250e-02   3.987764e+02   1.824877e+00
  1.621140e-02   3.738271e+02   1.736403e+00
  1.651030e-02   3.564277e+02   1.677683e+00
  1.680920e-02   3.331639e+02   1.622009e+00
  1.710810e-02   3.198299e+02   1.592554e+00
  1.740710e-02   3.006391e+02   1.521818e+00
  1.770600e-02   2.856955e+02   1.468604e+00
  1.800490e-02   2.715219e+02   1.420394e+00
  1.830380e-02   2.597183e+02   1.400246e+00
  1.860270e-02   2.458602e+02   1.335920e+00
  1.890170e-02   2.336434e+02   1.302307e+00
  1.920060e-02   2.256527e+02   1.267712e+00
  1.949950e-02   2.176033e+02   1.259233e+00
  1.979840e-02   2.067075e+02   1.204274e+00
  2.009730e-02   1.997063e+02   1.170719e+00
  2.039620e-02   1.899974e+02   1.139836e+00
  2.069520e-02   1.854853e+02   1.120149e+00
  2.099410e-02   1.795908e+02   1.110194e+00
  2.129300e-02   1.716618e+02   1.056966e+00
  2.159190e-02   1.649911e+02   1.071936e+00
  2.189080e-02   1.589788e+02   1.058097e+00
  2.218980e-02   1.532011e+02   1.056584e+00
  2.248870e-02   1.507820e+02   1.066910e+00
  2.278760e-02   1.455607e+02   1.037947e+00
  2.308650e-02   1.404169e+02   1.050817e+00
  2.338540e-02   1.388553e+02   1.042788e+00
  2.368430e-02   1.321126e+02   9.986777e-01
  2.398330e-02   1.298858e+02   1.012756e+00
  2.428220e-02   1.274094e+02   9.807401e-01
  2.458110e-02   1.231196e+02   9.965036e-01
  2.488000e-02   1.211555e+02   9.621575e-01
  2.517890e-02   1.178570e+02   9.376497e-01
  2.547790e-02   1.163849e+02   9.449395e-01
  2.577680e-02   1.139792e+02   9.276113e-01
  2.607570e-02   1.113214e+02   9.241552e-01
  2.637460e-02   1.099932e+02   9.112469e-01
  2.667350e-02   1.065584e+02   8.744584e-01
  2.697250e-02   1.051172e+02   8.417458e-01
  2.727140e-02   1.028466e+02   8.017052e-01
  2.757030e-02   1.023105e+02   8.009400e-01
  2.786920e-02   1.012475e+02   7.876623e-01
  2.816810e-02   9.901326e+01   7.665779e-01
  2.846700e-02   9.837818e+01   7.546816e-01
  2.876600e-02   9.656428e+01   7.386831e-01
  2.906490e-02   9.421837e+01   7.318497e-01
  2.936380e-02   9.375573e+01   7.246147e-01
  2.966270e-02   9.212566e+01   7.130179e-01
  2.996160e-02   9.200286e+01   7.135865e-01
  3.026060e-02   9.098293e+01   6.984443e-01
  3.055950e-02   9.005152e+01   6.938752e-01
  3.085840e-02   8.837551e+01   6.844853e-01
  3.115730e-02   8.800500e+01   6.801890e-01
  3.145620e-02   8.701798e+01   6.698647e-01
  3.175510e-02   8.743388e+01   6.733058e-01
  3.205410e-02   8.558088e+01   6.625027e-01
  3.235300e-02   8.539757e+01   6.591116e-01
  3.265190e-02   8.379716e+01   6.409253e-01
  3.295080e-02   8.398092e+01   6.458352e-01
  3.324970e-02   8.314625e+01   6.417738e-01
  3.354870e-02   8.202711e+01   6.357736e-01
  3.384760e-02   8.158822e+01   6.267493e-01
  3.414650e-02   8.242596e+01   6.299588e-01
  3.444540e-02   8.013397e+01   6.126028e-01
  3.474430e-02   7.950588e+01   6.155668e-01
  3.504330e-02   8.021124e+01   6.106295e-01
  3.534220e-02   8.002251e+01   6.106632e-01
  3.564110e-02   7.784047e+01   6.015377e-01
  3.594000e-02   7.863698e+01   5.930350e-01
  3.623890e-02   7.849507e+01   6.025794e-01
  3.653780e-02   7.770868e+01   5.833367e-01
  3.683680e-02   7.726342e+01   5.892309e-01
  3.713570e-02   7.631723e+01   5.863102e-01
  3.743460e-02   7.616418e+01   5.761752e-01
  3.773350e-02   7.615828e+01   5.754888e-01
  3.803240e-02   7.657336e+01   5.908290e-01
  3.833140e-02   7.608541e+01   6.029417e-01
  3.863030e-02   7.530075e+01   6.091489e-01
  3.892920e-02   7.503213e+01   6.064799e-01
  3.922810e-02   7.500381e+01   6.087418e-01
  3.952700e-02   7.447368e+01   6.026555e-01
  3.982600e-02   7.428324e+01   6.106251e-01
  4.012490e-02   7.317269e+01   5.965980e-01
  4.042380e-02   7.357565e+01   6.061001e-01
  4.072270e-02   7.249600e+01   5.992633e-01
  4.102160e-02   7.248903e+01   5.984496e-01
  4.132050e-02   7.299632e+01   6.013276e-01
  4.161950e-02   7.250427e+01   5.931030e-01
  4.191840e-02   7.240051e+01   6.004466e-01
  4.221730e-02   7.223257e+01   5.919907e-01
  4.251620e-02   7.079704e+01   5.937602e-01
  4.281510e-02   7.274642e+01   5.925713e-01
  4.311410e-02   7.166022e+01   5.888842e-01
  4.341300e-02   7.252016e+01   5.954686e-01
  4.371190e-02   7.020065e+01   5.843565e-01
  4.401080e-02   7.155777e+01   5.899778e-01
  4.430970e-02   7.127280e+01   5.843015e-01
  4.460860e-02   7.116122e+01   5.845862e-01
  4.490760e-02   7.176173e+01   5.885471e-01
  4.520650e-02   7.079127e+01   5.801199e-01
  4.550540e-02   6.996543e+01   5.796537e-01
  4.580430e-02   7.095097e+01   5.815067e-01
  4.610320e-02   6.991589e+01   5.743559e-01
  4.640220e-02   6.987408e+01   5.785396e-01
  4.670110e-02   6.917087e+01   5.670505e-01
  4.700000e-02   6.994336e+01   5.723265e-01
  4.729890e-02   6.896280e+01   5.704277e-01
  4.759780e-02   6.796717e+01   5.655885e-01
  4.789680e-02   6.958459e+01   5.687438e-01
  4.819570e-02   6.862530e+01   5.641156e-01
  4.849460e-02   6.916293e+01   5.684198e-01
  4.879350e-02   6.898555e+01   5.614708e-01
  4.909240e-02   6.868543e+01   5.678615e-01
  4.939130e-02   6.775309e+01   5.544228e-01
  4.969030e-02   6.818584e+01   5.582069e-01
  4.998920e-02   6.763365e+01   5.552702e-01
  5.028810e-02   6.729190e+01   5.518697e-01
  5.058700e-02   6.661195e+01   5.530677e-01
  5.088590e-02   6.838328e+01   5.510660e-01
  5.118490e-02   6.783879e+01   5.561117e-01
  5.148380e-02   6.860737e+01   5.565708e-01
  5.178270e-02   6.677341e+01   5.419963e-01
  5.208160e-02   6.685618e+01   5.481120e-01
  5.238050e-02   6.753450e+01   5.450764e-01
  5.267940e-02   6.797080e+01   5.546465e-01
  5.297840e-02   6.760410e+01   5.459939e-01
  5.327730e-02   6.676843e+01   5.400909e-01
  5.357620e-02   6.741572e+01   5.445968e-01
  5.387510e-02   6.783058e+01   5.431141e-01
  5.417400e-02   6.734998e+01   5.462445e-01
  5.447300e-02   6.610791e+01   5.331110e-01
  5.477190e-02   6.669982e+01   5.367163e-01
  5.507080e-02   6.511050e+01   5.302833e-01
  5.536970e-02   6.735171e+01   5.374909e-01
  5.566860e-02   6.720872e+01   5.406187e-01
  5.596760e-02   6.755257e+01   5.358616e-01
  5.626650e-02   6.713295e+01   5.366173e-01
  5.656540e-02   6.724495e+01   5.352432e-01
  5.686430e-02   6.614479e+01   5.278761e-01
  5.716320e-02   6.664663e+01   5.263617e-01
  5.746210e-02   6.645075e+01   5.308760e-01
  5.776110e-02   6.575315e+01   5.298712e-01
  5.806000e-02   6.666473e+01   5.252775e-01
  5.835890e-02   6.643378e+01   5.249428e-01
  5.865780e-02   6.645019e+01   5.221465e-01
  5.895670e-02   6.544283e+01   5.280224e-01
  5.925570e-02   6.524282e+01   5.151462e-01
  5.955460e-02   6.537154e+01   5.224543e-01
  5.985350e-02   6.594673e+01   5.173606e-01
  6.015240e-02   6.585206e+01   5.186649e-01
  6.045130e-02   6.670317e+01   5.225717e-01
  6.075020e-02   6.614868e+01   5.153886e-01
  6.104920e-02   6.629682e+01   5.198512e-01
  6.134810e-02   6.645257e+01   5.210244e-01
  6.164700e-02   6.598906e+01   5.109753e-01
  6.194590e-02   6.659555e+01   5.215846e-01
  6.224480e-02   6.535688e+01   5.053534e-01
  6.254380e-02   6.506618e+01   5.127933e-01
  6.284270e-02   6.546653e+01   5.160287e-01
  6.314160e-02   6.552539e+01   5.039222e-01
  6.344050e-02   6.575307e+01   5.122130e-01
  6.373940e-02   6.618754e+01   5.054252e-01
  6.403840e-02   6.596872e+01   5.125108e-01
  6.433730e-02   6.586915e+01   5.068057e-01
  6.463620e-02   6.557298e+01   5.015371e-01
  6.493510e-02   6.476204e+01   5.094164e-01
  6.523400e-02   6.507230e+01   5.001272e-01
  6.553290e-02   6.586603e+01   5.057499e-01
  6.583190e-02   6.635290e+01   5.055395e-01
  6.613080e-02   6.614331e+01   5.001679e-01
  6.642970e-02   6.483211e+01   5.043659e-01
  6.672860e-02   6.581194e+01   4.974205e-01
  6.702750e-02   6.516252e+01   4.999650e-01
  6.732650e-02   6.540578e+01   4.973716e-01
  6.762540e-02   6.522045e+01   4.966664e-01
  6.792430e-02   6.468372e+01   4.966130e-01
  6.822320e-02   6.519576e+01   4.907071e-01
  6.852210e-02   6.549697e+01   4.992211e-01
  6.882110e-02   6.488798e+01   4.929354e-01
  6.912000e-02   6.446798e+01   4.908508e-01
  6.941890e-02   6.539649e+01   4.909818e-01
  6.971780e-02   6.536099e+01   4.903699e-01
  7.001670e-02   6.549012e+01   4.971942e-01
  7.031560e-02   6.487032e+01   4.880503e-01
  7.061460e-02   6.588708e+01   4.923394e-01
  7.091350e-02   6.586612e+01   4.908280e-01
  7.121240e-02   6.556288e+01   4.859443e-01
  7.151130e-02   6.596398e+01   4.935898e-01
  7.181020e-02   6.523309e+01   4.842587e-01
  7.210920e-02   6.595430e+01   4.902074e-01
  7.240810e-02   6.556661e+01   4.841139e-01
  7.270700e-02   6.556891e+01   4.901946e-01
  7.300590e-02   6.499942e+01   4.833906e-01
  7.330480e-02   6.498789e+01   4.779167e-01
  7.360370e-02   6.544402e+01   4.855036e-01
  7.390270e-02   6.449294e+01   4.765372e-01
  7.420160e-02   6.497474e+01   4.856169e-01
  7.450050e-02   6.453248e+01   4.749145e-01
  7.479940e-02   6.414439e+01   4.748051e-01
  7.509830e-02   6.480525e+01   4.812949e-01
  7.539730e-02   6.467552e+01   4.736894e-01
  7.569620e-02   6.389739e+01   4.716991e-01
  7.599510e-02   6.502270e+01   4.789374e-01
  7.629400e-02   6.463309e+01   4.713727e-01
  7.659290e-02   6.448063e+01   4.751639e-01
  7.689190e-02   6.501468e+01   4.727622e-01
  7.719080e-02   6.477030e+01   4.744727e-01
  7.748970e-02   6.464168e+01   4.705477e-01
  7.778860e-02   6.381512e+01   4.705280e-01
  7.808750e-02   6.456561e+01   4.698446e-01
  7.838640e-02   6.413179e+01   4.657391e-01
  7.868540e-02   6.463487e+01   4.688243e-01
  7.898430e-02   6.479137e+01   4.668747e-01
  7.928320e-02   6.540540e+01   4.746131e-01
  7.958210e-02   6.446420e+01   4.624090e-01
  7.988100e-02   6.398569e+01   4.660443e-01
  8.018000e-02   6.424288e+01   4.644805e-01
  8.047890e-02   6.464837e+01   4.655301e-01
  8.077780e-02   6.477027e+01   4.651433e-01
  8.107670e-02   6.451605e+01   4.617841e-01
  8.137560e-02   6.424610e+01   4.640794e-01
  8.167450e-02   6.478486e+01   4.631509e-01
  8.197350e-02   6.431946e+01   4.586764e-01
  8.227240e-02   6.434906e+01   4.632187e-01
  8.257130e-02   6.470640e+01   4.549574e-01
  8.287020e-02   6.354654e+01   4.599150e-01
  8.316910e-02   6.460554e+01   4.604942e-01
  8.346810e-02   6.443631e+01   4.555538e-01
  8.376700e-02   6.525172e+01   4.648167e-01
  8.406590e-02   6.385444e+01   4.504281e-01
  8.436480e-02   6.472929e+01   4.605347e-01
  8.466370e-02   6.398058e+01   4.520157e-01
  8.496270e-02   6.412884e+01   4.632445e-01
  8.526160e-02   6.408353e+01   4.777035e-01
  8.556050e-02   6.511444e+01   4.819855e-01
  8.585940e-02   6.478713e+01   4.867912e-01
  8.615830e-02   6.453841e+01   4.858559e-01
  8.645720e-02   6.417272e+01   4.892413e-01
  8.675620e-02   6.492995e+01   4.945689e-01
  8.705510e-02   6.482937e+01   4.932023e-01
  8.735400e-02   6.439638e+01   4.940140e-01
  8.765290e-02   6.455633e+01   4.951245e-01
  8.795180e-02   6.336621e+01   4.945356e-01
  8.825080e-02   6.419931e+01   4.932575e-01
  8.854970e-02   6.409506e+01   4.994184e-01
  8.884860e-02   6.389497e+01   4.965947e-01
  8.914750e-02   6.426000e+01   5.042366e-01
  8.944640e-02   6.481630e+01   5.027390e-01
  8.974530e-02   6.411913e+01   4.959460e-01
  9.004430e-02   7.726230e+01   5.422083e-01
  9.034320e-02   6.429647e+01   4.771480e-01
  9.064210e-02   6.384092e+01   4.745651e-01
  9.094100e-02   6.417914e+01   4.659111e-01
  9.123990e-02   6.417236e+01   4.646391e-01
  9.153890e-02   6.380853e+01   4.658178e-01
  9.183780e-02   6.512104e+01   4.672288e-01
  9.213670e-02   6.426885e+01   4.625215e-01
  9.243560e-02   6.626161e+01   4.683998e-01
  9.273450e-02   6.390542e+01   4.560138e-01
  9.303350e-02   6.429927e+01   4.634490e-01
  9.333240e-02   6.394226e+01   4.518803e-01
  9.363130e-02   6.395821e+01   4.554176e-01
  9.393020e-02   6.466329e+01   4.555787e-01
  9.422910e-02   6.381734e+01   4.537478e-01
  9.452800e-02   6.357232e+01   4.540416e-01
  9.482700e-02   6.407602e+01   4.456176e-01
  9.512590e-02   6.370279e+01   4.525675e-01
  9.542480e-02   6.461252e+01   4.508228e-01
  9.572370e-02   6.432627e+01   4.498231e-01
  9.602260e-02   6.441683e+01   4.524073e-01
  9.632160e-02   6.383142e+01   4.425913e-01
  9.662050e-02   6.496366e+01   4.490623e-01
  9.691940e-02   6.435214e+01   4.469437e-01
  9.721830e-02   6.413217e+01   4.436327e-01
  9.751720e-02   6.397995e+01   4.452834e-01
  9.781610e-02   6.430576e+01   4.420814e-01
  9.811510e-02   6.430225e+01   4.464035e-01
  9.841400e-02   6.445404e+01   4.397673e-01
  9.871290e-02   6.370325e+01   4.403603e-01
  9.901180e-02   6.369793e+01   4.414111e-01
  9.931070e-02   6.426817e+01   4.394822e-01
  9.960970e-02   6.402874e+01   4.418403e-01
  9.990860e-02   6.474994e+01   4.369712e-01
  1.002070e-01   6.399168e+01   4.385358e-01
  1.005060e-01   6.472182e+01   4.385930e-01
  1.008050e-01   6.348679e+01   4.368024e-01
  1.011040e-01   6.422158e+01   4.331591e-01
  1.014030e-01   6.459069e+01   4.364336e-01
  1.017020e-01   6.345073e+01   4.366783e-01
  1.020010e-01   6.417781e+01   4.343583e-01
  1.023000e-01   6.375541e+01   4.309176e-01
  1.025990e-01   6.451399e+01   4.324736e-01
  1.028980e-01   6.402584e+01   4.324984e-01
  1.031970e-01   6.472131e+01   4.372163e-01
  1.034960e-01   6.413199e+01   4.272713e-01
  1.037950e-01   6.500684e+01   4.341224e-01
  1.040930e-01   6.455957e+01   4.290170e-01
  1.043920e-01   6.456969e+01   4.329929e-01
  1.046910e-01   6.448451e+01   4.320431e-01
  1.049900e-01   6.449576e+01   4.262372e-01
  1.052890e-01   6.397711e+01   4.280483e-01
  1.055880e-01   6.449871e+01   4.281684e-01
  1.058870e-01   6.387687e+01   4.277128e-01
  1.061860e-01   6.358482e+01   4.225861e-01
  1.064850e-01   6.409294e+01   4.249040e-01
  1.067840e-01   6.347726e+01   4.250847e-01
  1.070830e-01   6.348575e+01   4.216298e-01
  1.073820e-01   6.436078e+01   4.229596e-01
  1.076800e-01   6.358892e+01   4.201065e-01
  1.079790e-01   6.351375e+01   4.217228e-01
  1.082780e-01   6.503637e+01   4.286601e-01
  1.085770e-01   6.452101e+01   4.179818e-01
  1.088760e-01   6.473408e+01   4.244972e-01
  1.091750e-01   6.391477e+01   4.202555e-01
  1.094740e-01   6.437438e+01   4.226932e-01
  1.097730e-01   6.377123e+01   4.182552e-01
  1.100720e-01   6.337476e+01   4.130687e-01
  1.103710e-01   6.386369e+01   4.210132e-01
  1.106700e-01   6.495358e+01   4.184809e-01
  1.109690e-01   6.386137e+01   4.206963e-01
  1.112670e-01   6.492820e+01   4.166175e-01
  1.115660e-01   6.443247e+01   4.162047e-01
  1.118650e-01   6.471958e+01   4.210478e-01
  1.121640e-01   6.407583e+01   4.129972e-01
  1.124630e-01   6.445009e+01   4.153750e-01
  1.127620e-01   6.492125e+01   4.168905e-01
  1.130610e-01   6.401150e+01   4.133733e-01
  1.133600e-01   6.454864e+01   4.198824e-01
  1.136590e-01   6.410920e+01   4.082395e-01
  1.139580e-01   6.398026e+01   4.123984e-01
  1.142570e-01   6.449018e+01   4.137473e-01
  1.145560e-01   6.429677e+01   4.137087e-01
  1.148550e-01   6.461369e+01   4.135620e-01
  1.151530e-01   6.409680e+01   4.065236e-01
  1.154520e-01   6.466065e+01   4.134225e-01
  1.157510e-01   6.453612e+01   4.084728e-01
  1.160500e-01   6.487807e+01   4.158680e-01
  1.163490e-01   6.437841e+01   4.079734e-01
  1.166480e-01   6.430268e+01   4.105551e-01
  1.169470e-01   6.486378e+01   4.100706e-01
  1.172460e-01   6.437696e+01   4.090912e-01
  1.175450e-01   6.462420e+01   4.065300e-01
  1.178440e-01   6.424827e+01   4.053458e-01
  1.181430e-01   6.502309e+01   4.108561e-01
  1.184420e-01   6.356300e+01   4.040003e-01
  1.187400e-01   6.462297e+01   4.059764e-01
  1.190390e-01   6.368129e+01   4.021932e-01
  1.193380e-01   6.439507e+01   4.044409e-01
  1.196370e-01   6.448997e+01   4.069355e-01
  1.199360e-01   6.439799e+01   4.025582e-01
  1.202350e-01   6.380123e+01   4.036598e-01
  1.205340e-01   6.417152e+01   4.023866e-01
  1.208330e-01   6.429933e+01   4.014476e-01
  1.211320e-01   6.449246e+01   4.052925e-01
  1.214310e-01   6.449915e+01   3.986445e-01
  1.217300e-01   6.408540e+01   4.029253e-01
  1.220290e-01   6.430740e+01   4.022750e-01
  1.223270e-01   6.494876e+01   4.016075e-01
  1.226260e-01   6.474114e+01   4.004385e-01
  1.229250e-01   6.440000e+01   3.978190e-01
  1.232240e-01   6.519776e+01   4.039744e-01
  1.235230e-01   6.419891e+01   4.000728e-01
  1.238220e-01   6.503177e+01   3.992460e-01
  1.241210e-01   6.568824e+01   4.028286e-01
  1.244200e-01   6.438732e+01   3.952151e-01
  1.247190e-01   6.382133e+01   3.981065e-01
  1.250180e-01   6.398971e+01   3.937400e-01
  1.253170e-01   6.431735e+01   3.955090e-01
  1.256160e-01   6.526788e+01   4.010131e-01
  1.259140e-01   6.496084e+01   3.972267e-01
  1.262130e-01   6.451148e+01   3.958505e-01
  1.265120e-01   6.474860e+01   3.937996e-01
  1.268110e-01   6.545045e+01   3.966840e-01
  1.271100e-01   6.472222e+01   3.980363e-01
  1.274090e-01   6.488156e+01   3.952080e-01
  1.277080e-01   6.479093e+01   3.936786e-01
  1.280070e-01   6.468480e+01   3.921155e-01
  1.283060e-01   6.503122e+01   3.946581e-01
  1.286050e-01   6.431716e+01   3.952538e-01
  1.289040e-01   6.498254e+01   3.903225e-01
  1.292030e-01   6.453684e+01   3.939056e-01
  1.295020e-01   6.439783e+01   3.897748e-01
  1.298000e-01   6.476811e+01   3.916288e-01
  1.300990e-01   6.492205e+01   3.896570e-01
  1.303980e-01   6.472299e+01   3.897844e-01
  1.306970e-01   6.443112e+01   3.918397e-01
  1.309960e-01   6.520573e+01   3.919672e-01
  1.312950e-01   6.431725e+01   3.890449e-01
  1.315940e-01   6.414598e+01   3.842386e-01
  1.318930e-01   6.462214e+01   3.885153e-01
  1.321920e-01   6.487587e+01   3.890366e-01
  1.324910e-01   6.465665e+01   3.893425e-01
  1.327900e-01   6.426869e+01   3.860208e-01
  1.330890e-01   6.428001e+01   3.855814e-01
  1.333870e-01   6.463794e+01   3.864167e-01
  1.336860e-01   6.479273e+01   3.861708e-01
  1.339850e-01   6.495271e+01   3.852404e-01
  1.342840e-01   6.462575e+01   3.870916e-01
  1.345830e-01   6.502289e+01   3.868560e-01
  1.348820e-01   6.441527e+01   3.850442e-01
  1.351810e-01   6.452581e+01   3.805326e-01
  1.354800e-01   6.468789e+01   3.853885e-01
  1.357790e-01   6.527371e+01   3.847961e-01
  1.360780e-01   6.454417e+01   3.842596e-01
  1.363770e-01   6.489699e+01   3.848422e-01
  1.366760e-01   6.403517e+01   3.843756e-01
  1.369740e-01   6.468349e+01   3.999978e-01
  1.372730e-01   6.480644e+01   4.024934e-01
  1.375720e-01   6.484958e+01   4.120113e-01
  1.378710e-01   6.418219e+01   4.116019e-01
  1.381700e-01   6.331717e+01   4.105450e-01
  1.384690e-01   6.484678e+01   4.226901e-01
  1.387680e-01   6.429151e+01   4.093838e-01
  1.390670e-01   6.404842e+01   3.969901e-01
  1.393660e-01   6.396801e+01   3.959672e-01
  1.396650e-01   6.416899e+01   3.937860e-01
  1.399640e-01   6.421757e+01   3.949477e-01
  1.402630e-01   6.449054e+01   3.876401e-01
  1.405620e-01   6.475283e+01   3.928167e-01
  1.408600e-01   6.465918e+01   3.912993e-01
  1.411590e-01   6.479255e+01   3.926893e-01
  1.414580e-01   6.480367e+01   3.932192e-01
  1.417570e-01   6.444222e+01   3.846560e-01
  1.420560e-01   6.464611e+01   3.897953e-01
  1.423550e-01   6.512889e+01   3.885955e-01
  1.426540e-01   6.457879e+01   3.834342e-01
  1.429530e-01   6.504129e+01   3.838798e-01
  1.432520e-01   6.403960e+01   3.779743e-01
  1.435510e-01   6.514660e+01   3.839600e-01
  1.438500e-01   6.452785e+01   3.780741e-01
  1.441490e-01   6.446885e+01   3.770173e-01
  1.444470e-01   6.539296e+01   3.821733e-01
  1.447460e-01   6.511266e+01   3.775741e-01
  1.450450e-01   6.406179e+01   3.782634e-01
  1.453440e-01   6.493518e+01   3.748909e-01
  1.456430e-01   6.444050e+01   3.771547e-01
  1.459420e-01   6.497408e+01   3.780503e-01
  1.462410e-01   6.484895e+01   3.759375e-01
  1.465400e-01   6.448062e+01   3.761738e-01
  1.468390e-01   6.441935e+01   3.712761e-01
  1.471380e-01   6.454515e+01   3.746236e-01
  1.474370e-01   6.459664e+01   3.754223e-01
  1.477360e-01   6.429915e+01   3.734790e-01
  1.480340e-01   6.464561e+01   3.708778e-01
  1.483330e-01   6.542647e+01   3.815944e-01
  1.486320e-01   6.472326e+01   3.890600e-01
  1.489310e-01   6.487202e+01   3.912072e-01
  1.492300e-01   6.430784e+01   3.890164e-01
  1.495290e-01   6.509836e+01   3.938634e-01
  1.498280e-01   6.535894e+01   3.992134e-01
  1.501270e-01   6.494309e+01   3.994929e-01
  1.504260e-01   6.513299e+01   3.947164e-01
  1.507250e-01   6.529991e+01   4.011115e-01
  1.510240e-01   6.534796e+01   4.002154e-01
  1.513230e-01   6.472764e+01   4.035872e-01
  1.516210e-01   6.467409e+01   3.991847e-01
  1.519200e-01   6.476771e+01   3.994736e-01
  1.522190e-01   6.545441e+01   4.085797e-01
  1.525180e-01   6.520478e+01   4.029288e-01
  1.528170e-01   6.478787e+01   4.070445e-01
  1.531160e-01   6.559329e+01   4.062770e-01
  1.534150e-01   6.440369e+01   3.967984e-01
  1.537140e-01   6.504770e+01   3.919817e-01
  1.540130e-01   6.515378e+01   3.858362e-01
  1.543120e-01   6.491935e+01   3.853748e-01
  1.546110e-01   6.530003e+01   3.839518e-01
  1.549100e-01   6.565399e+01   3.852215e-01
  1.552090e-01   6.487731e+01   3.850167e-01
  1.555070e-01   6.566013e+01   3.780633e-01
  1.558060e-01   6.482721e+01   3.809676e-01
  1.561050e-01   6.476811e+01   3.770115e-01
  1.564040e-01   6.530183e+01   3.801118e-01
  1.567030e-01   6.457624e+01   3.760156e-01
  1.570020e-01   6.394364e+01   3.722312e-01
  1.573010e-01   6.472526e+01   3.779871e-01
  1.576000e-01   6.477670e+01   3.723045e-01
  1.578990e-01   6.484134e+01   3.744053e-01
  1.581980e-01   6.491450e+01   3.729117e-01
  1.584970e-01   6.512764e+01   3.733116e-01
  1.587960e-01   6.478793e+01   3.757606e-01
  1.590940e-01   6.482564e+01   3.705593e-01
  1.593930e-01   6.440254e+01   3.681107e-01
  1.596920e-01   6.482279e+01   3.703434e-01
  1.599910e-01   6.534323e+01   3.735058e-01
  1.602900e-01   6.563502e+01   3.737052e-01
  1.605890e-01   6.495159e+01   3.662225e-01
  1.608880e-01   6.543907e+01   3.700313e-01
  1.611870e-01   6.501174e+01   3.678031e-01
  1.614860e-01   6.553079e+01   3.696763e-01
  1.617850e-01   6.528786e+01   3.657713e-01
  1.620840e-01   6.488417e+01   3.646387e-01
  1.623830e-01   6.610800e+01   3.696705e-01
  1.626810e-01   6.500236e+01   3.643776e-01
  1.629800e-01   6.495671e+01   3.603705e-01
  1.632790e-01   6.472433e+01   3.608739e-01
  1.635780e-01   6.520783e+01   3.633834e-01
  1.638770e-01   6.559269e+01   3.668234e-01
  1.641760e-01   6.460578e+01   3.622855e-01
  1.644750e-01   6.458570e+01   3.614519e-01
  1.647740e-01   6.436075e+01   3.604358e-01
  1.650730e-01   6.517570e+01   3.640760e-01
  1.653720e-01   6.504569e+01   3.633214e-01
  1.656710e-01   6.499332e+01   3.610461e-01
  1.659700e-01   6.490734e+01   3.623508e-01
  1.662680e-01   6.463279e+01   3.602348e-01
  1.665670e-01   6.482300e+01   3.617278e-01
  1.668660e-01   6.428386e+01   3.568023e-01
  1.671650e-01   6.505431e+01   3.617927e-01
  1.674640e-01   6.492032e+01   3.606517e-01
  1.677630e-01   6.444654e+01   3.574411e-01
  1.680620e-01   6.504841e+01   3.613912e-01
  1.683610e-01   6.477994e+01   3.550239e-01
  1.686600e-01   6.479677e+01   3.599265e-01
  1.689590e-01   6.465699e+01   3.559736e-01
  1.692580e-01   6.461733e+01   3.556798e-01
  1.695570e-01   6.465890e+01   3.603076e-01
  1.698560e-01   6.478063e+01   3.546603e-01
  1.701540e-01   6.458709e+01   3.568946e-01
  1.704530e-01   6.508841e+01   3.553191e-01
  1.707520e-01   6.495150e+01   3.551277e-01
  1.710510e-01   6.500408e+01   3.582321e-01
  1.713500e-01   6.491037e+01   3.544687e-01
  1.716490e-01   6.468801e+01   3.566149e-01
  1.719480e-01   6.504314e+01   3.519550e-01
  1.722470e-01   6.478073e+01   3.535710e-01
  1.725460e-01   6.533956e+01   3.567380e-01
  1.728450e-01   6.499734e+01   3.534396e-01
  1.731440e-01   6.430780e+01   3.520981e-01
  1.734430e-01   6.439048e+01   3.491294e-01
  1.737410e-01   6.510590e+01   3.546386e-01
  1.740400e-01   6.450952e+01   3.522902e-01
  1.743390e-01   6.430367e+01   3.492444e-01
  1.746380e-01   6.472792e+01   3.519902e-01
  1.749370e-01   6.462807e+01   3.494226e-01
  1.752360e-01   6.464178e+01   3.517559e-01
  1.755350e-01   6.487746e+01   3.515064e-01
  1.758340e-01   6.501996e+01   3.471943e-01
  1.761330e-01   6.472600e+01   3.519850e-01
  1.764320e-01   6.463803e+01   3.468552e-01
  1.767310e-01   6.494568e+01   3.520466e-01
  1.770300e-01   6.467166e+01   3.476318e-01
  1.773280e-01   6.485084e+01   3.494999e-01
  1.776270e-01   6.477316e+01   3.480768e-01
  1.779260e-01   6.486052e+01   3.467684e-01
  1.782250e-01   6.458714e+01   3.487886e-01
  1.785240e-01   6.467179e+01   3.457544e-01
  1.788230e-01   6.477383e+01   3.477342e-01
  1.791220e-01   6.502091e+01   3.489148e-01
  1.794210e-01   6.486549e+01   3.452588e-01
  1.797200e-01   6.492355e+01   3.469368e-01
  1.800190e-01   6.427689e+01   3.428552e-01
  1.803180e-01   6.505385e+01   3.484850e-01
  1.806170e-01   6.471793e+01   3.446981e-01
  1.809160e-01   6.461339e+01   3.437515e-01
  1.812140e-01   6.449611e+01   3.442744e-01
  1.815130e-01   6.443102e+01   3.435991e-01
  1.818120e-01   6.430196e+01   3.445957e-01
  1.821110e-01   6.421049e+01   3.403771e-01
  1.824100e-01   6.469254e+01   3.441287e-01
  1.827090e-01   6.414529e+01   3.420073e-01
  1.830080e-01   6.397004e+01   3.417049e-01
  1.833070e-01   6.472134e+01   3.412394e-01
  1.836060e-01   6.460233e+01   3.401159e-01
  1.839050e-01   6.464541e+01   3.441703e-01
  1.842040e-01   6.438531e+01   3.406773e-01
  1.845030e-01   6.418335e+01   3.393333e-01
  1.848010e-01   6.417806e+01   3.411074e-01
  1.851000e-01   6.394851e+01   3.358509e-01
  1.853990e-01   6.450868e+01   3.423138e-01
  1.856980e-01   6.453070e+01   3.399273e-01
  1.859970e-01   6.413701e+01   3.376100e-01
  1.862960e-01   6.417079e+01   3.391389e-01
  1.865950e-01   6.444748e+01   3.381079e-01
  1.868940e-01   6.374435e+01   3.401162e-01
  1.871930e-01   6.417943e+01   3.341229e-01
  1.874920e-01   6.427887e+01   3.375067e-01
  1.877910e-01   6.432834e+01   3.374782e-01
  1.880900e-01   6.374939e+01   3.359561e-01
  1.883880e-01   6.421908e+01   3.389448e-01
  1.886870e-01   6.385847e+01   3.319126e-01
  1.889860e-01   6.407980e+01   3.380967e-01
  1.892850e-01   6.425159e+01   3.360183e-01
  1.895840e-01   6.420042e+01   3.347952e-01
  1.898830e-01   6.379433e+01   3.341988e-01
  1.901820e-01   6.365872e+01   3.335341e-01
  1.904810e-01   6.426327e+01   3.349591e-01
  1.907800e-01   6.400737e+01   3.335210e-01
  1.910790e-01   6.423479e+01   3.334994e-01
  1.913780e-01   6.443040e+01   3.350845e-01
  1.916770e-01   6.401230e+01   3.338414e-01
  1.919750e-01   6.422672e+01   3.351740e-01
  1.922740e-01   6.407489e+01   3.311154e-01
  1.925730e-01   6.413118e+01   3.320142e-01
  1.928720e-01   6.388754e+01   3.321400e-01
  1.931710e-01   6.365080e+01   3.321323e-01
  1.934700e-01   6.415182e+01   3.319165e-01
  1.937690e-01   6.392134e+01   3.304189e-01
  1.940680e-01   6.377530e+01   3.318481e-01
  1.943670e-01   6.382771e+01   3.300276e-01
  1.946660e-01   6.361068e+01   3.300634e-01
  1.949650e-01   6.422818e+01   3.295747e-01
  1.952640e-01   6.369972e+01   3.296965e-01
  1.955630e-01   6.367224e+01   3.308240e-01
  1.958610e-01   6.392275e+01   3.283491e-01
  1.961600e-01   6.381023e+01   3.293873e-01
  1.964590e-01   6.388084e+01   3.280949e-01
  1.967580e-01   6.386156e+01   3.302644e-01
  1.970570e-01   6.344103e+01   3.269635e-01
  1.973560e-01   6.355712e+01   3.255233e-01
  1.976550e-01   6.455053e+01   3.308457e-01
  1.979540e-01   6.392159e+01   3.268887e-01
  1.982530e-01   6.388683e+01   3.285506e-01
  1.985520e-01   6.363000e+01   3.258538e-01
  1.988510e-01   6.347419e+01   3.255986e-01
  1.991500e-01   6.335990e+01   3.274862e-01
  1.994480e-01   6.358853e+01   3.247442e-01
  1.997470e-01   6.301144e+01   3.251297e-01
  2.000460e-01   6.365129e+01   3.229242e-01
  2.003450e-01   6.334994e+01   3.244196e-01
  2.006440e-01   6.400341e+01   3.288502e-01
  2.009430e-01   6.379546e+01   3.232897e-01
  2.012420e-01   6.365746e+01   3.262127e-01
  2.015410e-01   6.401513e+01   3.237053e-01
  2.018400e-01   6.336672e+01   3.227623e-01
  2.021390e-01   6.356194e+01   3.242492e-01
  2.024380e-01   6.336175e+01   3.188842e-01
  2.027370e-01   6.305150e+01   3.230862e-01
  2.030350e-01   6.371747e+01   3.216987e-01
  2.033340e-01   6.416573e+01   3.236651e-01
  2.036330e-01   6.351792e+01   3.195488e-01
  2.039320e-01   6.341762e+01   3.201155e-01
  2.042310e-01   6.303430e+01   3.221954e-01
  2.045300e-01   6.325092e+01   3.180648e-01
  2.048290e-01   6.390651e+01   3.207982e-01
  2.051280e-01   6.350241e+01   3.193738e-01
  2.054270e-01   6.344544e+01   3.186886e-01
  2.057260e-01   6.333327e+01   3.218372e-01
  2.060250e-01   6.354999e+01   3.184113e-01
  2.063240e-01   6.357880e+01   3.210723e-01
  2.066230e-01   6.346487e+01   3.194154e-01
  2.069210e-01   6.328446e+01   3.201907e-01
  2.072200e-01   6.292691e+01   3.186020e-01
  2.075190e-01   6.279322e+01   3.158430e-01
  2.078180e-01   6.321082e+01   3.193199e-01
  2.081170e-01   6.320617e+01   3.176831e-01
  2.084160e-01   6.336361e+01   3.201162e-01
  2.087150e-01   6.359631e+01   3.171896e-01
  2.090140e-01   6.304011e+01   3.172655e-01
  2.093130e-01   6.340481e+01   3.180474e-01
  2.096120e-01   6.240569e+01   3.149995e-01
  2.099110e-01   6.329938e+01   3.157872e-01
  2.102100e-01   6.209549e+01   3.143481e-01
  2.105080e-01   6.320604e+01   3.187634e-01
  2.108070e-01   6.300125e+01   3.153059e-01
  2.111060e-01   6.282494e+01   3.140776e-01
  2.114050e-01   6.242649e+01   3.134715e-01
  2.117040e-01   6.328380e+01   3.206021e-01
  2.120030e-01   6.255466e+01   3.246714e-01
  2.123020e-01   6.243382e+01   3.266996e-01
  2.126010e-01   6.333467e+01   3.263980e-01
  2.129000e-01   6.293022e+01   3.285916e-01
  2.131990e-01   6.244579e+01   3.301885e-01
  2.134980e-01   6.270932e+01   3.328922e-01
  2.137970e-01   6.316614e+01   3.316276e-01
  2.140950e-01   6.253167e+01   3.317995e-01
  2.143940e-01   6.359074e+01   3.358530e-01
  2.146930e-01   6.232077e+01   3.327954e-01
  2.149920e-01   6.253628e+01   3.336847e-01
  2.152910e-01   6.291911e+01   3.351791e-01
  2.155900e-01   6.284841e+01   3.378800e-01
  2.158890e-01   6.217450e+01   3.360636e-01
  2.161880e-01   6.294440e+01   3.366829e-01
  2.164870e-01   6.411818e+01   3.411121e-01
  2.167860e-01   6.272030e+01   3.310666e-01
  2.170850e-01   6.279092e+01   3.286762e-01
  2.173840e-01   6.204533e+01   3.236360e-01
  2.176820e-01   6.342611e+01   3.257637e-01
  2.179810e-01   6.205775e+01   3.232350e-01
  2.182800e-01   6.244400e+01   3.199859e-01
  2.185790e-01   6.245881e+01   3.215641e-01
  2.188780e-01   6.253925e+01   3.182999e-01
  2.191770e-01   6.247369e+01   3.202011e-01
  2.194760e-01   6.299767e+01   3.223832e-01
  2.197750e-01   6.238517e+01   3.176351e-01
  2.200740e-01   6.234075e+01   3.155008e-01
  2.203730e-01   6.155677e+01   3.152491e-01
  2.206720e-01   6.239562e+01   3.164438e-01
  2.209710e-01   6.248505e+01   3.188469e-01
  2.212700e-01   6.250157e+01   3.144477e-01
  2.215680e-01   6.235897e+01   3.168902e-01
  2.218670e-01   6.268296e+01   3.134618e-01
  2.221660e-01   6.261331e+01   3.167261e-01
  2.224650e-01   6.285086e+01   3.147978e-01
  2.227640e-01   6.242176e+01   3.134596e-01
  2.230630e-01   6.228009e+01   3.140217e-01
  2.233620e-01   6.230845e+01   3.133057e-01
  2.236610e-01   6.251325e+01   3.138201e-01
  2.239600e-01   6.228167e+01   3.096407e-01
  2.242590e-01   6.175881e+01   3.114013e-01
  2.245580e-01   6.248773e+01   3.123255e-01
  2.248570e-01   6.188841e+01   3.126395e-01
  2.251550e-01   6.218599e+01   3.097820e-01
  2.254540e-01   6.190915e+01   3.093448e-01
  2.257530e-01   6.191299e+01   3.116601e-01
  2.260520e-01   6.198931e+01   3.080350e-01
  2.263510e-01   6.217999e+01   3.095141e-01
  2.266500e-01   6.206769e+01   3.091083e-01
  2.269490e-01   6.252274e+01   3.088569e-01
  2.272480e-01   6.155590e+01   3.089674e-01
  2.275470e-01   6.212918e+01   3.062781e-01
  2.278460e-01   6.199749e+01   3.094387e-01
  2.281450e-01   6.244097e+01   3.077852e-01
  2.284440e-01   6.149580e+01   3.069308e-01
  2.287420e-01   6.186107e+01   3.087193e-01
  2.290410e-01   6.196046e+01   3.028485e-01
  2.293400e-01   6.218547e+01   3.081473e-01
  2.296390e-01   6.224840e+01   3.068174e-01
  2.299380e-01   6.245007e+01   3.078077e-01
  2.302370e-01   6.213963e+01   3.064265e-01
  2.305360e-01   6.223840e+01   3.047243e-01
  2.308350e-01   6.201468e+01   3.084735e-01
  2.311340e-01   6.247380e+01   3.038622e-01
  2.314330e-01   6.214676e+01   3.052246e-01
  2.317320e-01   6.186042e+01   3.056149e-01
  2.320310e-01   6.194148e+01   3.026834e-01
  2.323290e-01   6.172478e+01   3.068796e-01
  2.326280e-01   6.216979e+01   3.025303e-01
  2.329270e-01   6.230235e+01   3.033262e-01
  2.332260e-01   6.176695e+01   3.035680e-01
  2.335250e-01   6.193866e+01   3.032713e-01
  2.338240e-01   6.202125e+01   3.046743e-01
  2.341230e-01   6.149856e+01   2.989173e-01
  2.344220e-01   6.123052e+01   3.012957e-01
  2.347210e-01   6.208168e+01   3.032635e-01
  2.350200e-01   6.186767e+01   3.019121e-01
  2.353190e-01   6.155362e+01   3.014981e-01
  2.356180e-01   6.146147e+01   2.979112e-01
  2.359170e-01   6.211969e+01   3.038337e-01
  2.362150e-01   6.187400e+01   3.012229e-01
  2.365140e-01   6.224990e+01   2.998159e-01
  2.368130e-01   6.196932e+01   3.014548e-01
  2.371120e-01   6.141138e+01   2.987054e-01
  2.374110e-01   6.164320e+01   3.018355e-01
  2.377100e-01   6.161649e+01   2.981726e-01
  2.380090e-01   6.136714e+01   2.989431e-01
  2.383080e-01   6.127692e+01   2.967832e-01
  2.386070e-01   6.127336e+01   2.983695e-01
  2.389060e-01   6.128438e+01   2.980524e-01
  2.392050e-01   6.150437e+01   2.969944e-01
  2.395040e-01   6.139617e+01   2.987834e-01
  2.398020e-01   6.129785e+01   2.964953e-01
  2.401010e-01   6.184937e+01   2.995382e-01
  2.404000e-01   6.136505e+01   2.955371e-01
  2.406990e-01   6.160218e+01   2.977967e-01
  2.409980e-01   6.149958e+01   2.965325e-01
  2.412970e-01   6.104721e+01   2.949933e-01
  2.415960e-01   6.132654e+01   2.965647e-01
  2.418950e-01   6.135006e+01   2.949454e-01
  2.421940e-01   6.148099e+01   2.964877e-01
  2.424930e-01   6.136103e+01   2.970999e-01
  2.427920e-01   6.115853e+01   2.928392e-01
  2.430910e-01   6.069280e+01   2.936924e-01
  2.433890e-01   6.115521e+01   2.938151e-01
  2.436880e-01   6.118432e+01   2.964460e-01
  2.439870e-01   6.085426e+01   2.921098e-01
  2.442860e-01   6.078550e+01   2.914040e-01
  2.445850e-01   6.133872e+01   2.944760e-01
  2.448840e-01   6.077632e+01   2.926847e-01
  2.451830e-01   6.145552e+01   2.958664e-01
  2.454820e-01   6.124135e+01   2.918473e-01
  2.457810e-01   6.054438e+01   2.913651e-01
  2.460800e-01   6.156637e+01   2.941419e-01
  2.463790e-01   6.115793e+01   2.921872e-01
  2.466780e-01   6.085918e+01   2.919048e-01
  2.469770e-01   6.173747e+01   2.931350e-01
  2.472750e-01   6.057203e+01   2.911074e-01
  2.475740e-01   6.124083e+01   2.936914e-01
  2.478730e-01   6.095482e+01   2.883096e-01
  2.481720e-01   6.185299e+01   2.934092e-01
  2.484710e-01   6.121498e+01   2.900793e-01
  2.487700e-01   6.132958e+01   2.934665e-01
  2.490690e-01   6.123068e+01   2.921449e-01
  2.493680e-01   6.120145e+01   2.891013e-01
  2.496670e-01   6.092336e+01   2.923842e-01
  2.499660e-01   6.092357e+01   2.893880e-01
  2.502650e-01   6.078818e+01   2.903378e-01
  2.505640e-01   6.053974e+01   2.868087e-01
  2.508620e-01   6.120634e+01   2.897425e-01
  2.511610e-01   6.111778e+01   2.918755e-01
  2.514600e-01   6.081709e+01   2.879837e-01
  2.517590e-01   6.104524e+01   2.883151e-01
  2.520580e-01   6.047908e+01   2.874941e-01
  2.523570e-01   6.091891e+01   2.888515e-01
  2.526560e-01   6.074702e+01   2.892846e-01
  2.529550e-01   6.106070e+01   2.867015e-01
  2.532540e-01   6.132927e+01   2.872289e-01
  2.535530e-01   6.085241e+01   2.859064e-01
  2.538520e-01   6.073195e+01   2.869539e-01
  2.541510e-01   6.088261e+01   2.857740e-01
  2.544490e-01   6.059266e+01   2.859067e-01
  2.547480e-01   6.068637e+01   2.864350e-01
  2.550470e-01   6.041839e+01   2.840774e-01
  2.553460e-01   6.065421e+01   2.850350e-01
  2.556450e-01   6.096898e+01   2.834694e-01
  2.559440e-01   6.057864e+01   2.854658e-01
  2.562430e-01   6.058715e+01   2.868178e-01
  2.565420e-01   6.033033e+01   2.836696e-01
  2.568410e-01   6.035589e+01   2.829310e-01
  2.571400e-01   6.087050e+01   2.845348e-01
  2.574390e-01   6.060495e+01   2.860379e-01
  2.577380e-01   6.094526e+01   2.858195e-01
  2.580360e-01   6.023443e+01   2.821509e-01
  2.583350e-01   6.075890e+01   2.858902e-01
  2.586340e-01   6.098397e+01   2.833064e-01
  2.589330e-01   6.063865e+01   2.853023e-01
  2.592320e-01   6.052596e+01   2.822406e-01
  2.595310e-01   6.019422e+01   2.824526e-01
  2.598300e-01   6.071808e+01   2.855907e-01
  2.601290e-01   6.045296e+01   2.806065e-01
  2.604280e-01   6.067197e+01   2.845722e-01
  2.607270e-01   6.058542e+01   2.806234e-01
  2.610260e-01   6.072523e+01   2.834967e-01
  2.613250e-01   6.052593e+01   2.836284e-01
  2.616240e-01   6.069283e+01   2.831234e-01
  2.619220e-01   6.047100e+01   2.827045e-01
  2.622210e-01   6.081793e+01   2.806785e-01
  2.625200e-01   6.037861e+01   2.814066e-01
  2.628190e-01   6.042707e+01   2.812265e-01
  2.631180e-01   6.083903e+01   2.804387e-01
  2.634170e-01   5.995402e+01   2.819875e-01
  2.637160e-01   5.998586e+01   2.784654e-01
  2.640150e-01   6.033109e+01   2.819825e-01
  2.643140e-01   6.053744e+01   2.793603e-01
  2.646130e-01   6.030774e+01   2.792115e-01
  2.649120e-01   6.011303e+01   2.817678e-01
  2.652110e-01   6.047438e+01   2.794057e-01
  2.655090e-01   6.041512e+01   2.800359e-01
  2.658080e-01   6.053291e+01   2.786844e-01
  2.661070e-01   6.031150e+01   2.794116e-01
  2.664060e-01   5.989830e+01   2.781668e-01
  2.667050e-01   6.080728e+01   2.805577e-01
  2.670040e-01   6.072269e+01   2.801704e-01
  2.673030e-01   6.054595e+01   2.789040e-01
  2.676020e-01   5.995080e+01   2.776244e-01
  2.679010e-01   6.030441e+01   2.783472e-01
  2.682000e-01   6.015095e+01   2.768642e-01
  2.684990e-01   6.015298e+01   2.779029e-01
  2.687980e-01   5.969524e+01   2.764676e-01
  2.690960e-01   6.047180e+01   2.793997e-01
  2.693950e-01   6.027805e+01   2.760405e-01
  2.696940e-01   6.005973e+01   2.759100e-01
  2.699930e-01   6.015045e+01   2.771439e-01
  2.702920e-01   6.002733e+01   2.765796e-01
  2.705910e-01   6.075749e+01   2.787276e-01
  2.708900e-01   6.065623e+01   2.763504e-01
  2.711890e-01   5.996558e+01   2.766242e-01
  2.714880e-01   6.025882e+01   2.762742e-01
  2.717870e-01   5.971567e+01   2.754889e-01
  2.720860e-01   6.022151e+01   2.756343e-01
  2.723850e-01   5.999127e+01   2.744655e-01
  2.726840e-01   6.045131e+01   2.766223e-01
  2.729820e-01   6.039940e+01   2.763183e-01
  2.732810e-01   6.032403e+01   2.752256e-01
  2.735800e-01   6.038807e+01   2.752801e-01
  2.738790e-01   6.013103e+01   2.752432e-01
  2.741780e-01   6.020220e+01   2.758668e-01
  2.744770e-01   5.981860e+01   2.724436e-01
  2.747760e-01   6.007603e+01   2.743856e-01
  2.750750e-01   6.003535e+01   2.774424e-01
  2.753740e-01   5.989009e+01   2.815405e-01
  2.756730e-01   5.961721e+01   2.823875e-01
  2.759720e-01   6.016506e+01   2.823842e-01
  2.762710e-01   5.991024e+01   2.858286e-01
  2.765690e-01   6.004158e+01   2.854208e-01
  2.768680e-01   5.928131e+01   2.862963e-01
  2.771670e-01   5.980694e+01   2.851702e-01
  2.774660e-01   5.978439e+01   2.859417e-01
  2.777650e-01   5.997821e+01   2.898919e-01
  2.780640e-01   5.965052e+01   2.877139e-01
  2.783630e-01   6.014521e+01   2.893302e-01
  2.786620e-01   6.006055e+01   2.908475e-01
  2.789610e-01   5.997009e+01   2.907369e-01
  2.792600e-01   5.979782e+01   2.931794e-01
  2.795590e-01   6.046619e+01   2.890375e-01
  2.798580e-01   6.040148e+01   2.934289e-01
  2.801560e-01   6.025791e+01   2.926383e-01
  2.804550e-01   6.028282e+01   2.935844e-01
  2.807540e-01   5.999178e+01   2.942152e-01
  2.810530e-01   6.015507e+01   2.918396e-01
  2.813520e-01   5.959463e+01   2.943672e-01
  2.816510e-01   6.009977e+01   2.945926e-01
  2.819500e-01   6.006486e+01   2.946197e-01
  2.822490e-01   5.970214e+01   2.937288e-01
  2.825480e-01   5.990595e+01   2.937802e-01
  2.828470e-01   5.978539e+01   2.969038e-01
  2.831460e-01   6.021189e+01   2.964593e-01
  2.834450e-01   5.991927e+01   2.941498e-01
  2.837430e-01   5.983633e+01   2.956476e-01
  2.840420e-01   5.996608e+01   2.975847e-01
  2.843410e-01   6.018310e+01   3.046279e-01
  2.846400e-01   5.937485e+01   3.046988e-01
  2.849390e-01   6.012779e+01   3.145423e-01
  2.852380e-01   5.961495e+01   3.161051e-01
  2.855370e-01   5.927631e+01   3.183312e-01
  2.858360e-01   5.922732e+01   3.202366e-01
  2.861350e-01   5.960664e+01   3.240976e-01
  2.864340e-01   5.943617e+01   3.284217e-01
  2.867330e-01   5.942362e+01   3.274439e-01
  2.870320e-01   5.979324e+01   3.340978e-01
  2.873310e-01   5.925462e+01   3.295078e-01
  2.876290e-01   5.927292e+01   3.348005e-01
  2.879280e-01   5.943913e+01   3.383345e-01
  2.882270e-01   5.933202e+01   3.342981e-01
  2.885260e-01   5.916122e+01   3.378876e-01
  2.888250e-01   5.978380e+01   3.387959e-01
  2.891240e-01   5.922911e+01   3.423076e-01
  2.894230e-01   5.936710e+01   3.458010e-01
  2.897220e-01   5.940941e+01   3.377334e-01
  2.900210e-01   5.959330e+01   3.472011e-01
  2.903200e-01   5.897486e+01   3.433765e-01
  2.906190e-01   5.971213e+01   3.492356e-01
  2.909180e-01   5.976387e+01   3.503360e-01
  2.912160e-01   5.922859e+01   3.450294e-01
  2.915150e-01   5.937348e+01   3.568437e-01
  2.918140e-01   5.907609e+01   3.477471e-01
  2.921130e-01   5.945590e+01   3.521246e-01
  2.924120e-01   5.927084e+01   3.541288e-01
  2.927110e-01   5.867745e+01   3.513683e-01
  2.930100e-01   5.892348e+01   3.612830e-01
  2.933090e-01   5.904320e+01   3.558498e-01
  2.936080e-01   5.911004e+01   3.536481e-01
  2.939070e-01   5.931744e+01   3.599627e-01
  2.942060e-01   5.890816e+01   3.593431e-01
  2.945050e-01   5.877436e+01   3.664604e-01
  2.948030e-01   5.864570e+01   3.564775e-01
  2.951020e-01   5.911678e+01   3.633709e-01
  2.954010e-01   5.929623e+01   3.656571e-01
  2.957000e-01   5.861403e+01   3.652975e-01
  2.959990e-01   5.938142e+01   3.672383e-01
  2.962980e-01   5.954414e+01   3.684067e-01
  2.965970e-01   5.919501e+01   3.709264e-01
  2.968960e-01   5.903167e+01   3.701864e-01
  2.971950e-01   5.973148e+01   3.707814e-01
  2.974940e-01   5.900285e+01   3.671721e-01
  2.977930e-01   5.885377e+01   3.700836e-01
  2.980920e-01   5.891245e+01   3.704966e-01
  2.983900e-01   5.812340e+01   3.709962e-01
  2.986890e-01   5.898175e+01   3.695755e-01
  2.989880e-01   5.931351e+01   3.745403e-01
  2.992870e-01   5.881841e+01   3.739121e-01
  2.995860e-01   5.803339e+01   3.735316e-01
  2.998850e-01   5.844522e+01   3.727241e-01
  3.001840e-01   5.914255e+01   3.773246e-01
  3.004830e-01   5.815377e+01   3.790229e-01
  3.007820e-01   5.836976e+01   3.782438e-01
  3.010810e-01   5.907975e+01   3.778478e-01
  3.013800e-01   5.820077e+01   3.806737e-01
  3.016790e-01   5.879681e+01   3.816125e-01
  3.019780e-01   5.905019e+01   3.844573e-01
  3.022760e-01   5.897191e+01   3.859983e-01
  3.025750e-01   5.876200e+01   3.832639e-01
  3.028740e-01   5.868701e+01   3.884598e-01
  3.031730e-01   5.927622e+01   3.885566e-01
  3.034720e-01   5.847108e+01   3.874807e-01
  3.037710e-01   5.851728e+01   3.873703e-01
  3.040700e-01   5.862870e+01   3.895960e-01
  3.043690e-01   5.916971e+01   3.960344e-01
  3.046680e-01   5.869918e+01   3.930788e-01
  3.049670e-01   5.870351e+01   3.895774e-01
  3.052660e-01   5.839994e+01   3.953983e-01
  3.055650e-01   5.844323e+01   3.941496e-01
  3.058630e-01   5.881566e+01   4.008027e-01
  3.061620e-01   5.827012e+01   3.916396e-01
  3.064610e-01   5.860153e+01   3.977764e-01
  3.067600e-01   5.881323e+01   4.046186e-01
  3.070590e-01   5.876353e+01   3.983259e-01
  3.073580e-01   5.841795e+01   4.032566e-01
  3.076570e-01   5.867616e+01   3.968956e-01
  3.079560e-01   5.799709e+01   4.009154e-01
  3.082550e-01   5.919433e+01   4.050323e-01
  3.085540e-01   5.866753e+01   4.029303e-01
  3.088530e-01   5.859217e+01   4.077858e-01
  3.091520e-01   5.963391e+01   4.053447e-01
  3.094500e-01   5.878322e+01   4.112424e-01
  3.097490e-01   5.910287e+01   4.104861e-01
  3.100480e-01   5.872609e+01   4.061197e-01
  3.103470e-01   5.744466e+01   4.128758e-01
  3.106460e-01   5.831130e+01   4.037826e-01
  3.109450e-01   5.852776e+01   4.164227e-01
  3.112440e-01   5.779677e+01   4.068481e-01
  3.115430e-01   5.877160e+01   4.156611e-01
  3.118420e-01   5.838681e+01   4.188907e-01
  3.121410e-01   5.869051e+01   4.134468e-01
  3.124400e-01   5.801481e+01   4.185551e-01
  3.127390e-01   5.930246e+01   4.172093e-01
  3.130380e-01   5.855911e+01   4.235747e-01
  3.133360e-01   5.841008e+01   4.206521e-01
  3.136350e-01   5.802387e+01   4.185877e-01
  3.139340e-01   5.873089e+01   4.273287e-01
  3.142330e-01   5.862461e+01   4.204128e-01
  3.145320e-01   5.782936e+01   4.279315e-01
  3.148310e-01   5.800889e+01   4.236484e-01
  3.151300e-01   5.895874e+01   4.271027e-01
  3.154290e-01   5.807953e+01   4.288561e-01
  3.157280e-01   5.752587e+01   4.239711e-01
  3.160270e-01   5.893906e+01   4.375591e-01
  3.163260e-01   5.872575e+01   4.283699e-01
  3.166250e-01   5.876040e+01   4.368954e-01
  3.169230e-01   5.861295e+01   4.337418e-01
  3.172220e-01   5.790636e+01   4.359658e-01
  3.175210e-01   5.873639e+01   4.386979e-01
  3.178200e-01   5.784775e+01   4.323744e-01
  3.181190e-01   5.807123e+01   4.412142e-01
  3.184180e-01   5.816238e+01   4.369285e-01
  3.187170e-01   5.890829e+01   4.475740e-01
  3.190160e-01   5.792189e+01   4.426163e-01
  3.193150e-01   5.800483e+01   4.363363e-01
  3.196140e-01   5.832382e+01   4.490036e-01
  3.199130e-01   5.808389e+01   4.416547e-01
  3.202120e-01   5.845152e+01   4.503204e-01
  3.205100e-01   5.837591e+01   4.487933e-01
  3.208090e-01   5.817377e+01   4.447749e-01
  3.211080e-01   5.798433e+01   4.510112e-01
  3.214070e-01   5.826984e+01   4.443421e-01
  3.217060e-01   5.744256e+01   4.484827e-01
  3.220050e-01   5.748732e+01   4.457721e-01
  3.223040e-01   5.770894e+01   4.445994e-01
  3.226030e-01   5.841338e+01   4.586841e-01
  3.229020e-01   5.773662e+01   4.407247e-01
  3.232010e-01   5.824045e+01   4.549758e-01
  3.235000e-01   5.823244e+01   4.498894e-01
  3.237990e-01   5.746988e+01   4.502632e-01
  3.240970e-01   5.829611e+01   4.604254e-01
  3.243960e-01   5.791048e+01   4.494725e-01
  3.246950e-01   5.796831e+01   4.609087e-01
  3.249940e-01   5.879384e+01   4.562737e-01
  3.252930e-01   5.762188e+01   4.590839e-01
  3.255920e-01   5.738573e+01   4.608292e-01
  3.258910e-01   5.816948e+01   4.594826e-01
  3.261900e-01   5.832728e+01   4.673516e-01
  3.264890e-01   5.838632e+01   4.621191e-01
  3.267880e-01   5.687977e+01   4.596954e-01
  3.270870e-01   5.851471e+01   4.742583e-01
  3.273860e-01   5.804176e+01   4.666695e-01
  3.276850e-01   5.795351e+01   4.719786e-01
  3.279830e-01   5.820490e+01   4.659375e-01
  3.282820e-01   5.800607e+01   4.746153e-01
  3.285810e-01   5.824896e+01   4.736627e-01
  3.288800e-01   5.904626e+01   4.803367e-01
  3.291790e-01   5.843399e+01   4.739311e-01
  3.294780e-01   5.815018e+01   4.801702e-01
  3.297770e-01   5.825057e+01   4.831287e-01
  3.300760e-01   5.787138e+01   4.765215e-01
  3.303750e-01   5.812632e+01   4.851953e-01
  3.306740e-01   5.825880e+01   4.791110e-01
  3.309730e-01   5.815979e+01   4.874315e-01
  3.312720e-01   5.784335e+01   4.898286e-01
  3.315700e-01   5.754337e+01   4.796780e-01
  3.318690e-01   5.774451e+01   4.932187e-01
  3.321680e-01   5.783097e+01   4.824107e-01
  3.324670e-01   5.729677e+01   4.924031e-01
  3.327660e-01   5.733529e+01   4.898306e-01
  3.330650e-01   5.750045e+01   4.910803e-01
  3.333640e-01   5.772785e+01   4.998879e-01
  3.336630e-01   5.693357e+01   4.848967e-01
  3.339620e-01   5.670290e+01   4.982957e-01
  3.342610e-01   5.743342e+01   4.946564e-01
  3.345600e-01   5.733723e+01   4.993403e-01
  3.348590e-01   5.808362e+01   5.114969e-01
  3.351570e-01   5.800769e+01   4.954485e-01
  3.354560e-01   5.870353e+01   5.179409e-01
  3.357550e-01   5.644852e+01   4.915075e-01
  3.360540e-01   5.787640e+01   5.124214e-01
  3.363530e-01   5.729375e+01   5.160761e-01
  3.366520e-01   5.813919e+01   5.045672e-01
  3.369510e-01   5.755860e+01   5.237580e-01
  3.372500e-01   5.844614e+01   5.041459e-01
  3.375490e-01   5.784646e+01   5.224342e-01
  3.378480e-01   5.785300e+01   5.198708e-01
  3.381470e-01   5.802357e+01   5.193527e-01
  3.384460e-01   5.736973e+01   5.303153e-01
  3.387450e-01   5.769430e+01   5.103892e-01
  3.390430e-01   5.730380e+01   5.272785e-01
  3.393420e-01   5.722480e+01   5.242266e-01
  3.396410e-01   5.845406e+01   5.305026e-01
  3.399400e-01   5.746135e+01   5.413900e-01
  3.402390e-01   5.746622e+01   5.155840e-01
  3.405380e-01   5.701836e+01   5.364074e-01
  3.408370e-01   5.727169e+01   5.298620e-01
  3.411360e-01   5.829843e+01   5.380960e-01
  3.414350e-01   5.811936e+01   5.444810e-01
  3.417340e-01   5.728348e+01   5.326910e-01
  3.420330e-01   5.697193e+01   5.472760e-01
  3.423320e-01   5.783653e+01   5.359601e-01
  3.426300e-01   5.814529e+01   5.521145e-01
  3.429290e-01   5.752437e+01   5.468847e-01
  3.432280e-01   5.756336e+01   5.448233e-01
  3.435270e-01   5.734262e+01   5.625341e-01
  3.438260e-01   5.741838e+01   5.404577e-01
  3.441250e-01   5.813611e+01   5.631292e-01
  3.444240e-01   5.719226e+01   5.506388e-01
  3.447230e-01   5.814034e+01   5.599225e-01
  3.450220e-01   5.792285e+01   5.703987e-01
  3.453210e-01   5.850172e+01   5.569068e-01
  3.456200e-01   5.827254e+01   5.772955e-01
  3.459190e-01   5.711608e+01   5.581672e-01
  3.462170e-01   5.708445e+01   5.688005e-01
  3.465160e-01   5.879521e+01   5.763959e-01
  3.468150e-01   5.761688e+01   5.697386e-01
  3.471140e-01   5.756930e+01   5.845277e-01
  3.474130e-01   5.709153e+01   5.662906e-01
  3.477120e-01   5.736751e+01   5.835023e-01
  3.480110e-01   5.675907e+01   5.741153e-01
  3.483100e-01   5.841938e+01   5.842522e-01
  3.486090e-01   5.839637e+01   5.991656e-01
  3.489080e-01   5.770652e+01   5.806766e-01
  3.492070e-01   5.721180e+01   5.940257e-01
  3.495060e-01   5.866727e+01   5.900754e-01
  3.498040e-01   5.691053e+01   5.934301e-01
  3.501030e-01   5.687424e+01   5.942158e-01
  3.504020e-01   5.727562e+01   5.953305e-01
  3.507010e-01   5.699587e+01   6.079927e-01
  3.510000e-01   5.815391e+01   5.950203e-01
  3.512990e-01   5.776118e+01   6.120610e-01
  3.515980e-01   5.828610e+01   6.065548e-01
  3.518970e-01   5.767555e+01   6.169302e-01
  3.521960e-01   5.700667e+01   6.221049e-01
  3.524950e-01   5.754449e+01   6.016784e-01
  3.527940e-01   5.671578e+01   6.238911e-01
  3.530930e-01   5.747225e+01   6.115800e-01
  3.533920e-01   5.781637e+01   6.287732e-01
  3.536900e-01   5.769424e+01   6.303969e-01
  3.539890e-01   5.642892e+01   6.200606e-01
  3.542880e-01   5.859281e+01   6.472072e-01
  3.545870e-01   5.906134e+01   6.242978e-01
  3.548860e-01   5.666211e+01   6.328691e-01
  3.551850e-01   5.715796e+01   6.240532e-01
  3.554840e-01   5.734070e+01   6.366475e-01
  3.557830e-01   5.775922e+01   6.413733e-01
  3.560820e-01   5.728425e+01   6.169950e-01
  3.563810e-01   5.832255e+01   6.432808e-01
  3.566800e-01   5.763439e+01   6.243986e-01
  3.569790e-01   5.693666e+01   6.404253e-01
  3.572770e-01   5.719379e+01   6.406484e-01
  3.575760e-01   5.838164e+01   6.206951e-01
  3.578750e-01   5.712149e+01   6.540676e-01
  3.581740e-01   5.767277e+01   6.279919e-01
  3.584730e-01   5.750345e+01   6.562508e-01
  3.587720e-01   5.720542e+01   6.431637e-01
  3.590710e-01   5.772904e+01   6.448663e-01
  3.593700e-01   5.606826e+01   6.599007e-01
  3.596690e-01   5.813668e+01   6.434656e-01
  3.599680e-01   5.807809e+01   6.730102e-01
  3.602670e-01   5.659010e+01   6.471773e-01
  3.605660e-01   5.702357e+01   6.654987e-01
  3.608640e-01   5.693017e+01   6.820063e-01
  3.611630e-01   5.690610e+01   6.464516e-01
  3.614620e-01   5.739781e+01   6.892922e-01
  3.617610e-01   5.699563e+01   6.612663e-01
  3.620600e-01   5.579092e+01   6.766140e-01
  3.623590e-01   5.693697e+01   6.805755e-01
  3.626580e-01   5.677427e+01   6.796024e-01
  3.629570e-01   5.714300e+01   7.001536e-01
  3.632560e-01   5.731958e+01   6.713810e-01
  3.635550e-01   5.825893e+01   7.184799e-01
  3.638540e-01   5.840592e+01   7.014998e-01
  3.641530e-01   5.673072e+01   6.960432e-01
  3.644510e-01   5.816303e+01   7.353577e-01
  3.647500e-01   5.803930e+01   6.901132e-01
  3.650490e-01   5.675848e+01   7.246419e-01
  3.653480e-01   5.771329e+01   7.134346e-01
  3.656470e-01   5.715249e+01   7.184021e-01
  3.659460e-01   5.681131e+01   7.377470e-01
  3.662450e-01   5.742730e+01   7.100078e-01
  3.665440e-01   5.601736e+01   7.499038e-01
  3.668430e-01   5.727577e+01   7.174621e-01
  3.671420e-01   5.746068e+01   7.496006e-01
  3.674410e-01   5.570464e+01   7.286790e-01
  3.677400e-01   5.751890e+01   7.538965e-01
  3.680390e-01   5.751538e+01   7.831204e-01
  3.683370e-01   5.822673e+01   7.375792e-01
  3.686360e-01   5.729747e+01   7.729503e-01
  3.689350e-01   5.748847e+01   7.576744e-01
  3.692340e-01   5.513304e+01   7.624346e-01
  3.695330e-01   5.692484e+01   8.020766e-01
  3.698320e-01   5.754370e+01   7.520928e-01
  3.701310e-01   5.592617e+01   7.974008e-01
  3.704300e-01   5.784698e+01   7.723923e-01
  3.707290e-01   5.840408e+01   8.173400e-01
  3.710280e-01   5.736559e+01   8.051757e-01
  3.713270e-01   5.765115e+01   7.953585e-01
  3.716260e-01   5.613862e+01   8.321628e-01
  3.719240e-01   5.644715e+01   7.802345e-01
  3.722230e-01   5.798553e+01   8.485182e-01
  3.725220e-01   5.536920e+01   8.006883e-01
  3.728210e-01   5.655921e+01   8.272038e-01
  3.731200e-01   5.801822e+01   8.875605e-01
  3.734190e-01   5.661970e+01   7.999240e-01
  3.737180e-01   5.678147e+01   8.749082e-01
  3.740170e-01   5.811284e+01   8.331643e-01
  3.743160e-01   5.655132e+01   8.794375e-01
  3.746150e-01   5.729375e+01   8.788459e-01
  3.749140e-01   5.736436e+01   8.581942e-01
  3.752130e-01   5.762234e+01   9.217510e-01
  3.755110e-01   5.719355e+01   8.540156e-01
  3.758100e-01   5.713577e+01   9.178510e-01
  3.761090e-01   5.617563e+01   8.829328e-01
  3.764080e-01   5.844850e+01   9.247301e-01
  3.767070e-01   5.566005e+01   9.435261e-01
  3.770060e-01   5.733419e+01   8.791561e-01
  3.773050e-01   5.603398e+01   9.548165e-01
  3.776040e-01   5.653054e+01   9.165641e-01
  3.779030e-01   5.595359e+01   9.420276e-01
  3.782020e-01   5.765588e+01   1.032868e+00
  3.785010e-01   5.649102e+01   8.987231e-01
  3.788000e-01   5.837876e+01   1.034265e+00
  3.790990e-01   5.732160e+01   9.455611e-01
  3.793970e-01   5.651185e+01   1.007856e+00
  3.796960e-01   5.859605e+01   1.021420e+00
  3.799950e-01   5.423481e+01   9.646414e-01
  3.802940e-01   5.867667e+01   1.115478e+00
  3.805930e-01   5.518404e+01   9.434893e-01
  3.808920e-01   5.788507e+01   1.114205e+00
  3.811910e-01   5.522711e+01   1.005960e+00
  3.814900e-01   5.605147e+01   1.066535e+00
  3.817890e-01   5.555506e+01   1.159412e+00
  3.820880e-01   5.488965e+01   9.793920e-01
  3.823870e-01   5.843349e+01   1.196765e+00
  3.826860e-01   5.833717e+01   1.049291e+00
  3.829840e-01   5.899161e+01   1.226598e+00
  3.832830e-01   5.792452e+01   1.161748e+00
  3.835820e-01   5.819617e+01   1.136739e+00
  3.838810e-01   5.700827e+01   1.257875e+00
  3.841800e-01   5.529641e+01   1.095247e+00
  3.844790e-01   5.588731e+01   1.254707e+00
  3.847780e-01   5.710363e+01   1.175460e+00
  3.850770e-01   5.782073e+01   1.285858e+00
  3.853760e-01   5.674986e+01   1.358913e+00
  3.856750e-01   5.860381e+01   1.190800e+00
  3.859740e-01   5.766447e+01   1.394066e+00
  3.862730e-01   5.550951e+01   1.241230e+00
  3.865710e-01   5.820370e+01   1.400569e+00
  3.868700e-01   5.511683e+01   1.387933e+00
  3.871690e-01   5.497990e+01   1.304248e+00
  3.874680e-01   5.727616e+01   1.532961e+00
  3.877670e-01   5.837907e+01   1.366551e+00
  3.880660e-01   5.559025e+01   1.544174e+00
  3.883650e-01   5.319171e+01   1.431354e+00
  3.886640e-01   5.536149e+01   1.523775e+00
  3.889630e-01   5.478204e+01   1.649493e+00
  3.892620e-01   5.898889e+01   1.539073e+00
  3.895610e-01   5.541391e+01   1.704438e+00
  3.898600e-01   5.855669e+01   1.705374e+00
  3.901580e-01   5.775210e+01   1.764709e+00
  3.904570e-01   5.405833e+01   1.908866e+00
  3.907560e-01   5.530906e+01   1.702825e+00
  3.910550e-01   5.710901e+01   1.997991e+00
  3.913540e-01   6.032445e+01   2.053468e+00
  3.916530e-01   5.431297e+01   1.948467e+00
  3.919520e-01   5.803519e+01   2.616429e+00
  3.922510e-01   5.703911e+01   1.996768e+00
  3.925500e-01   5.863285e+01   2.716114e+00
  3.928490e-01   5.955554e+01   2.498895e+00
  3.931480e-01   5.775210e+01   2.695637e+00
  3.934470e-01   0.000000e+00   0.000000e+00
  3.937460e-01   5.460656e+01   2.621199e+00
creator: radaver
creator-version: 3725
header-file: /nas_data/SAXS_data/20151104Workshop/header/JH1_0142.txt
image-file: /nas_data/Pilatus1M/20151104_Workshop/JH1_0142.tif
angular-axis-file: /nas_data/SAXS_data/20151104Workshop/q20151029.dat
beamstop-mask-file: /nas_data/SAXS_data/20151104Workshop/fit2d20151031.msk
detector-response-file: none
beam-center-x: 949.7700
beam-center-y: 918.8000
unit-time: 1.0000
channel-first: 10
channel-last: 1315
Exposure time [s]: 1.093888
Transmitted Beam: 0.484374
Incident Beam: 0.484374
Code: JH1
Concentration [mg/ml]: 1
Run Number: 0142
