# Supplementary material for: SAXS analysis of a soluble cytosolic NgBR construct including extracellular and transmembrane domains
Source: PLoS One. 2018 Jan 18;13(1):e0191371. doi: 10.1371/journal.pone.0191371 (PMC5773207; doi:10.1371/journal.pone.0191371)
Supplement: S1 File — (ZIP) [file pone.0191371.s001.zip › JH1_0143.dat]

Sample:   c= 1.0000 mg/ml  Code: JH1
  3.656810e-03   2.273821e+04   4.142740e+01
  3.955720e-03   2.204845e+04   2.801758e+01
  4.254640e-03   1.908359e+04   2.335810e+01
  4.553560e-03   1.543778e+04   2.025550e+01
  4.852480e-03   1.247692e+04   1.704868e+01
  5.151400e-03   1.055918e+04   1.549372e+01
  5.450320e-03   8.743506e+03   1.339148e+01
  5.749240e-03   7.440126e+03   1.196897e+01
  6.048150e-03   6.343945e+03   1.083326e+01
  6.347070e-03   5.521751e+03   9.602377e+00
  6.645990e-03   4.825497e+03   8.937132e+00
  6.944910e-03   4.260537e+03   8.084612e+00
  7.243830e-03   3.805953e+03   7.404157e+00
  7.542750e-03   3.364608e+03   6.935214e+00
  7.841670e-03   3.062855e+03   6.249021e+00
  8.140580e-03   2.777661e+03   6.033064e+00
  8.439500e-03   2.524708e+03   5.543949e+00
  8.738420e-03   2.322769e+03   5.266888e+00
  9.037340e-03   2.136602e+03   4.884252e+00
  9.336260e-03   1.970531e+03   4.609482e+00
  9.635180e-03   1.817042e+03   4.413729e+00
  9.934100e-03   1.679140e+03   4.105292e+00
  1.023300e-02   1.543500e+03   4.033725e+00
  1.053190e-02   1.426151e+03   3.932671e+00
  1.083090e-02   1.314409e+03   3.775463e+00
  1.112980e-02   1.221503e+03   3.608613e+00
  1.142870e-02   1.137385e+03   3.462635e+00
  1.172760e-02   1.047464e+03   3.313697e+00
  1.202650e-02   9.717556e+02   3.182869e+00
  1.232540e-02   9.026194e+02   3.050748e+00
  1.262440e-02   8.356980e+02   2.880895e+00
  1.292330e-02   7.759675e+02   2.733212e+00
  1.322220e-02   7.221318e+02   2.636694e+00
  1.352110e-02   6.698842e+02   2.513995e+00
  1.382000e-02   6.253186e+02   2.405001e+00
  1.411900e-02   5.823606e+02   2.309628e+00
  1.441790e-02   5.495613e+02   2.227484e+00
  1.471680e-02   5.127750e+02   2.141419e+00
  1.501570e-02   4.766165e+02   2.021868e+00
  1.531460e-02   4.508863e+02   1.957657e+00
  1.561350e-02   4.211250e+02   1.858751e+00
  1.591250e-02   3.973104e+02   1.821337e+00
  1.621140e-02   3.762035e+02   1.741739e+00
  1.651030e-02   3.532692e+02   1.670065e+00
  1.680920e-02   3.357103e+02   1.628032e+00
  1.710810e-02   3.210422e+02   1.595409e+00
  1.740710e-02   3.024503e+02   1.526242e+00
  1.770600e-02   2.875704e+02   1.473268e+00
  1.800490e-02   2.703308e+02   1.417133e+00
  1.830380e-02   2.577491e+02   1.394788e+00
  1.860270e-02   2.476397e+02   1.340612e+00
  1.890170e-02   2.360423e+02   1.308844e+00
  1.920060e-02   2.255504e+02   1.267297e+00
  1.949950e-02   2.151263e+02   1.251919e+00
  1.979840e-02   2.079567e+02   1.207786e+00
  2.009730e-02   1.979233e+02   1.165364e+00
  2.039620e-02   1.909096e+02   1.142454e+00
  2.069520e-02   1.840819e+02   1.115791e+00
  2.099410e-02   1.771601e+02   1.102545e+00
  2.129300e-02   1.689987e+02   1.048630e+00
  2.159190e-02   1.644845e+02   1.070181e+00
  2.189080e-02   1.598270e+02   1.060809e+00
  2.218980e-02   1.540228e+02   1.059308e+00
  2.248870e-02   1.498989e+02   1.063675e+00
  2.278760e-02   1.426234e+02   1.027318e+00
  2.308650e-02   1.394216e+02   1.046982e+00
  2.338540e-02   1.358992e+02   1.031524e+00
  2.368430e-02   1.318069e+02   9.974211e-01
  2.398330e-02   1.297334e+02   1.012060e+00
  2.428220e-02   1.277914e+02   9.821107e-01
  2.458110e-02   1.249899e+02   1.003943e+00
  2.488000e-02   1.218493e+02   9.648116e-01
  2.517890e-02   1.171174e+02   9.346090e-01
  2.547790e-02   1.173741e+02   9.488513e-01
  2.577680e-02   1.132167e+02   9.244103e-01
  2.607570e-02   1.095042e+02   9.164891e-01
  2.637460e-02   1.085823e+02   9.052930e-01
  2.667350e-02   1.078715e+02   8.797416e-01
  2.697250e-02   1.057430e+02   8.441632e-01
  2.727140e-02   1.024886e+02   8.002282e-01
  2.757030e-02   1.018511e+02   7.990597e-01
  2.786920e-02   1.006330e+02   7.851892e-01
  2.816810e-02   9.933161e+01   7.677322e-01
  2.846700e-02   9.751915e+01   7.513040e-01
  2.876600e-02   9.583871e+01   7.358289e-01
  2.906490e-02   9.544984e+01   7.365431e-01
  2.936380e-02   9.443682e+01   7.271689e-01
  2.966270e-02   9.409343e+01   7.205202e-01
  2.996160e-02   9.309111e+01   7.177224e-01
  3.026060e-02   9.076632e+01   6.975424e-01
  3.055950e-02   8.970203e+01   6.924579e-01
  3.085840e-02   8.800794e+01   6.829918e-01
  3.115730e-02   8.785067e+01   6.795242e-01
  3.145620e-02   8.685101e+01   6.691546e-01
  3.175510e-02   8.595966e+01   6.675383e-01
  3.205410e-02   8.569702e+01   6.628855e-01
  3.235300e-02   8.564999e+01   6.600188e-01
  3.265190e-02   8.385876e+01   6.410965e-01
  3.295080e-02   8.375055e+01   6.448840e-01
  3.324970e-02   8.310480e+01   6.415495e-01
  3.354870e-02   8.152290e+01   6.337530e-01
  3.384760e-02   8.231796e+01   6.294827e-01
  3.414650e-02   8.050322e+01   6.225055e-01
  3.444540e-02   8.096069e+01   6.156929e-01
  3.474430e-02   8.035716e+01   6.187914e-01
  3.504330e-02   7.960025e+01   6.082383e-01
  3.534220e-02   7.914917e+01   6.072608e-01
  3.564110e-02   7.940040e+01   6.074743e-01
  3.594000e-02   7.823666e+01   5.914642e-01
  3.623890e-02   7.747572e+01   5.985939e-01
  3.653780e-02   7.787696e+01   5.839094e-01
  3.683680e-02   7.683459e+01   5.875344e-01
  3.713570e-02   7.667120e+01   5.876093e-01
  3.743460e-02   7.661954e+01   5.778371e-01
  3.773350e-02   7.504735e+01   5.712187e-01
  3.803240e-02   7.605207e+01   5.887554e-01
  3.833140e-02   7.521982e+01   5.994420e-01
  3.863030e-02   7.473384e+01   6.067906e-01
  3.892920e-02   7.428680e+01   6.033996e-01
  3.922810e-02   7.504803e+01   6.088602e-01
  3.952700e-02   7.377612e+01   5.997662e-01
  3.982600e-02   7.417800e+01   6.101312e-01
  4.012490e-02   7.302670e+01   5.959428e-01
  4.042380e-02   7.298183e+01   6.035886e-01
  4.072270e-02   7.258051e+01   5.995523e-01
  4.102160e-02   7.347723e+01   6.024545e-01
  4.132050e-02   7.368494e+01   6.040967e-01
  4.161950e-02   7.278076e+01   5.941732e-01
  4.191840e-02   7.243079e+01   6.005119e-01
  4.221730e-02   7.237815e+01   5.925275e-01
  4.251620e-02   7.262994e+01   6.013368e-01
  4.281510e-02   7.085453e+01   5.847564e-01
  4.311410e-02   7.166035e+01   5.888257e-01
  4.341300e-02   7.143014e+01   5.909173e-01
  4.371190e-02   7.115921e+01   5.882735e-01
  4.401080e-02   7.040540e+01   5.851493e-01
  4.430970e-02   7.063111e+01   5.816068e-01
  4.460860e-02   7.097889e+01   5.837782e-01
  4.490760e-02   7.032850e+01   5.825817e-01
  4.520650e-02   7.078181e+01   5.800229e-01
  4.550540e-02   6.942804e+01   5.773654e-01
  4.580430e-02   6.976930e+01   5.765861e-01
  4.610320e-02   6.887819e+01   5.700205e-01
  4.640220e-02   6.873459e+01   5.737453e-01
  4.670110e-02   6.911980e+01   5.667843e-01
  4.700000e-02   6.914739e+01   5.690035e-01
  4.729890e-02   6.914237e+01   5.711125e-01
  4.759780e-02   6.853232e+01   5.678781e-01
  4.789680e-02   6.834365e+01   5.635930e-01
  4.819570e-02   6.960832e+01   5.680845e-01
  4.849460e-02   6.951336e+01   5.698008e-01
  4.879350e-02   6.717157e+01   5.539841e-01
  4.909240e-02   6.772347e+01   5.638144e-01
  4.939130e-02   6.788011e+01   5.548865e-01
  4.969030e-02   6.842344e+01   5.591226e-01
  4.998920e-02   6.830375e+01   5.579582e-01
  5.028810e-02   6.798431e+01   5.546460e-01
  5.058700e-02   6.785655e+01   5.581546e-01
  5.088590e-02   6.647817e+01   5.432811e-01
  5.118490e-02   6.835388e+01   5.581629e-01
  5.148380e-02   6.626877e+01   5.469478e-01
  5.178270e-02   6.749016e+01   5.448427e-01
  5.208160e-02   6.757508e+01   5.509957e-01
  5.238050e-02   6.712069e+01   5.433493e-01
  5.267940e-02   6.734175e+01   5.520186e-01
  5.297840e-02   6.731719e+01   5.447794e-01
  5.327730e-02   6.685113e+01   5.403710e-01
  5.357620e-02   6.707670e+01   5.431713e-01
  5.387510e-02   6.816044e+01   5.443784e-01
  5.417400e-02   6.725230e+01   5.457935e-01
  5.447300e-02   6.771079e+01   5.394811e-01
  5.477190e-02   6.623737e+01   5.347988e-01
  5.507080e-02   6.633236e+01   5.351821e-01
  5.536970e-02   6.768556e+01   5.387673e-01
  5.566860e-02   6.660827e+01   5.381444e-01
  5.596760e-02   6.621306e+01   5.304689e-01
  5.626650e-02   6.595729e+01   5.318445e-01
  5.656540e-02   6.676291e+01   5.332678e-01
  5.686430e-02   6.643056e+01   5.289621e-01
  5.716320e-02   6.678288e+01   5.268466e-01
  5.746210e-02   6.669607e+01   5.318017e-01
  5.776110e-02   6.598756e+01   5.307616e-01
  5.806000e-02   6.616306e+01   5.232448e-01
  5.835890e-02   6.598085e+01   5.230977e-01
  5.865780e-02   6.509138e+01   5.167285e-01
  5.895670e-02   6.622196e+01   5.311030e-01
  5.925570e-02   6.596579e+01   5.179406e-01
  5.955460e-02   6.683625e+01   5.282219e-01
  5.985350e-02   6.679378e+01   5.206203e-01
  6.015240e-02   6.576941e+01   5.182873e-01
  6.045130e-02   6.576063e+01   5.188145e-01
  6.075020e-02   6.542077e+01   5.124936e-01
  6.104920e-02   6.637317e+01   5.200982e-01
  6.134810e-02   6.619826e+01   5.199743e-01
  6.164700e-02   6.599559e+01   5.109493e-01
  6.194590e-02   6.612475e+01   5.196855e-01
  6.224480e-02   6.695723e+01   5.114519e-01
  6.254380e-02   6.585315e+01   5.158334e-01
  6.284270e-02   6.566486e+01   5.167579e-01
  6.314160e-02   6.582221e+01   5.050116e-01
  6.344050e-02   6.559227e+01   5.115350e-01
  6.373940e-02   6.547196e+01   5.026351e-01
  6.403840e-02   6.618637e+01   5.133041e-01
  6.433730e-02   6.686178e+01   5.105589e-01
  6.463620e-02   6.608141e+01   5.034272e-01
  6.493510e-02   6.579067e+01   5.133946e-01
  6.523400e-02   6.559727e+01   5.020901e-01
  6.553290e-02   6.519277e+01   5.031079e-01
  6.583190e-02   6.502257e+01   5.003957e-01
  6.613080e-02   6.588046e+01   4.991230e-01
  6.642970e-02   6.561546e+01   5.073529e-01
  6.672860e-02   6.574987e+01   4.971359e-01
  6.702750e-02   6.449362e+01   4.973423e-01
  6.732650e-02   6.586911e+01   4.990801e-01
  6.762540e-02   6.582374e+01   4.989081e-01
  6.792430e-02   6.446108e+01   4.957078e-01
  6.822320e-02   6.501650e+01   4.899829e-01
  6.852210e-02   6.483329e+01   4.966355e-01
  6.882110e-02   6.540285e+01   4.948375e-01
  6.912000e-02   6.572172e+01   4.955510e-01
  6.941890e-02   6.525806e+01   4.904127e-01
  6.971780e-02   6.467475e+01   4.877399e-01
  7.001670e-02   6.490335e+01   4.949121e-01
  7.031560e-02   6.399092e+01   4.846823e-01
  7.061460e-02   6.481452e+01   4.882666e-01
  7.091350e-02   6.505205e+01   4.877364e-01
  7.121240e-02   6.504197e+01   4.839615e-01
  7.151130e-02   6.459185e+01   4.883801e-01
  7.181020e-02   6.499356e+01   4.833204e-01
  7.210920e-02   6.402862e+01   4.829495e-01
  7.240810e-02   6.438841e+01   4.796964e-01
  7.270700e-02   6.448587e+01   4.860806e-01
  7.300590e-02   6.442209e+01   4.811908e-01
  7.330480e-02   6.427910e+01   4.752557e-01
  7.360370e-02   6.445500e+01   4.817728e-01
  7.390270e-02   6.381111e+01   4.739640e-01
  7.420160e-02   6.426861e+01   4.829224e-01
  7.450050e-02   6.426095e+01   4.738668e-01
  7.479940e-02   6.489403e+01   4.775235e-01
  7.509830e-02   6.486729e+01   4.814770e-01
  7.539730e-02   6.431914e+01   4.723351e-01
  7.569620e-02   6.448685e+01   4.738223e-01
  7.599510e-02   6.420549e+01   4.758705e-01
  7.629400e-02   6.400145e+01   4.690167e-01
  7.659290e-02   6.514335e+01   4.775515e-01
  7.689190e-02   6.377804e+01   4.681974e-01
  7.719080e-02   6.429512e+01   4.726816e-01
  7.748970e-02   6.489925e+01   4.714369e-01
  7.778860e-02   6.463826e+01   4.735054e-01
  7.808750e-02   6.452188e+01   4.696383e-01
  7.838640e-02   6.428800e+01   4.662592e-01
  7.868540e-02   6.496529e+01   4.699739e-01
  7.898430e-02   6.498691e+01   4.675317e-01
  7.928320e-02   6.344335e+01   4.673931e-01
  7.958210e-02   6.407984e+01   4.609822e-01
  7.988100e-02   6.458373e+01   4.681702e-01
  8.018000e-02   6.451873e+01   4.654300e-01
  8.047890e-02   6.497055e+01   4.666418e-01
  8.077780e-02   6.532836e+01   4.670961e-01
  8.107670e-02   6.457911e+01   4.619634e-01
  8.137560e-02   6.488676e+01   4.663408e-01
  8.167450e-02   6.528497e+01   4.648885e-01
  8.197350e-02   6.462376e+01   4.597141e-01
  8.227240e-02   6.435948e+01   4.632097e-01
  8.257130e-02   6.372436e+01   4.514465e-01
  8.287020e-02   6.453217e+01   4.634215e-01
  8.316910e-02   6.355558e+01   4.566910e-01
  8.346810e-02   6.425594e+01   4.548701e-01
  8.376700e-02   6.400384e+01   4.603044e-01
  8.406590e-02   6.419106e+01   4.515685e-01
  8.436480e-02   6.401853e+01   4.579533e-01
  8.466370e-02   6.440196e+01   4.534562e-01
  8.496270e-02   6.499253e+01   4.663068e-01
  8.526160e-02   6.374312e+01   4.763853e-01
  8.556050e-02   6.498366e+01   4.814529e-01
  8.585940e-02   6.518004e+01   4.882160e-01
  8.615830e-02   6.410492e+01   4.841728e-01
  8.645720e-02   6.404424e+01   4.887023e-01
  8.675620e-02   6.452145e+01   4.929612e-01
  8.705510e-02   6.507896e+01   4.941012e-01
  8.735400e-02   6.470174e+01   4.951341e-01
  8.765290e-02   6.484331e+01   4.961740e-01
  8.795180e-02   6.441851e+01   4.985750e-01
  8.825080e-02   6.422811e+01   4.933186e-01
  8.854970e-02   6.351028e+01   4.970850e-01
  8.884860e-02   6.459216e+01   4.992465e-01
  8.914750e-02   6.402557e+01   5.032655e-01
  8.944640e-02   6.440953e+01   5.011087e-01
  8.974530e-02   6.381094e+01   4.947031e-01
  9.004430e-02   7.386475e+01   5.300994e-01
  9.034320e-02   6.403929e+01   4.761450e-01
  9.064210e-02   6.475571e+01   4.779051e-01
  9.094100e-02   6.348656e+01   4.633438e-01
  9.123990e-02   6.468419e+01   4.664415e-01
  9.153890e-02   6.507409e+01   4.703673e-01
  9.183780e-02   6.418628e+01   4.638168e-01
  9.213670e-02   6.375676e+01   4.606289e-01
  9.243560e-02   6.581795e+01   4.667822e-01
  9.273450e-02   6.333627e+01   4.539331e-01
  9.303350e-02   6.433980e+01   4.635485e-01
  9.333240e-02   6.441793e+01   4.535124e-01
  9.363130e-02   6.480455e+01   4.583749e-01
  9.393020e-02   6.418500e+01   4.538451e-01
  9.422910e-02   6.469478e+01   4.568107e-01
  9.452800e-02   6.365034e+01   4.542746e-01
  9.482700e-02   6.445357e+01   4.468836e-01
  9.512590e-02   6.388288e+01   4.531612e-01
  9.542480e-02   6.490460e+01   4.517953e-01
  9.572370e-02   6.403032e+01   4.487421e-01
  9.602260e-02   6.414341e+01   4.514008e-01
  9.632160e-02   6.376032e+01   4.423003e-01
  9.662050e-02   6.492889e+01   4.488971e-01
  9.691940e-02   6.393577e+01   4.454508e-01
  9.721830e-02   6.353327e+01   4.415121e-01
  9.751720e-02   6.386177e+01   4.448273e-01
  9.781610e-02   6.354233e+01   4.394053e-01
  9.811510e-02   6.417161e+01   4.459050e-01
  9.841400e-02   6.401212e+01   4.382131e-01
  9.871290e-02   6.438742e+01   4.426742e-01
  9.901180e-02   6.476471e+01   4.450473e-01
  9.931070e-02   6.515968e+01   4.424755e-01
  9.960970e-02   6.400370e+01   4.417095e-01
  9.990860e-02   6.394973e+01   4.342191e-01
  1.002070e-01   6.432137e+01   4.396200e-01
  1.005060e-01   6.391542e+01   4.358083e-01
  1.008050e-01   6.438447e+01   4.398355e-01
  1.011040e-01   6.378807e+01   4.316513e-01
  1.014030e-01   6.453350e+01   4.361965e-01
  1.017020e-01   6.411105e+01   4.389006e-01
  1.020010e-01   6.469692e+01   4.360677e-01
  1.023000e-01   6.371932e+01   4.307523e-01
  1.025990e-01   6.489234e+01   4.336964e-01
  1.028980e-01   6.361866e+01   4.310777e-01
  1.031970e-01   6.432739e+01   4.358400e-01
  1.034960e-01   6.375767e+01   4.259798e-01
  1.037950e-01   6.387496e+01   4.302832e-01
  1.040930e-01   6.423308e+01   4.278878e-01
  1.043920e-01   6.404000e+01   4.311700e-01
  1.046910e-01   6.506775e+01   4.339490e-01
  1.049900e-01   6.366889e+01   4.234536e-01
  1.052890e-01   6.405876e+01   4.282784e-01
  1.055880e-01   6.416748e+01   4.270247e-01
  1.058870e-01   6.394423e+01   4.278953e-01
  1.061860e-01   6.430494e+01   4.249297e-01
  1.064850e-01   6.458138e+01   4.264772e-01
  1.067840e-01   6.443788e+01   4.282461e-01
  1.070830e-01   6.396294e+01   4.231690e-01
  1.073820e-01   6.427006e+01   4.226190e-01
  1.076800e-01   6.328757e+01   4.190678e-01
  1.079790e-01   6.376697e+01   4.225202e-01
  1.082780e-01   6.430865e+01   4.262124e-01
  1.085770e-01   6.478961e+01   4.188089e-01
  1.088760e-01   6.440938e+01   4.233887e-01
  1.091750e-01   6.423347e+01   4.212597e-01
  1.094740e-01   6.390082e+01   4.210933e-01
  1.097730e-01   6.466076e+01   4.211199e-01
  1.100720e-01   6.411843e+01   4.154435e-01
  1.103710e-01   6.540483e+01   4.260200e-01
  1.106700e-01   6.443646e+01   4.167699e-01
  1.109690e-01   6.384301e+01   4.205936e-01
  1.112670e-01   6.392092e+01   4.133317e-01
  1.115660e-01   6.396258e+01   4.146427e-01
  1.118650e-01   6.368506e+01   4.176272e-01
  1.121640e-01   6.428120e+01   4.136171e-01
  1.124630e-01   6.433009e+01   4.149465e-01
  1.127620e-01   6.390452e+01   4.135717e-01
  1.130610e-01   6.447906e+01   4.148386e-01
  1.133600e-01   6.430085e+01   4.190336e-01
  1.136590e-01   6.399237e+01   4.078264e-01
  1.139580e-01   6.467702e+01   4.145963e-01
  1.142570e-01   6.367045e+01   4.110680e-01
  1.145560e-01   6.489067e+01   4.155732e-01
  1.148550e-01   6.439695e+01   4.128264e-01
  1.151530e-01   6.366376e+01   4.051074e-01
  1.154520e-01   6.504409e+01   4.146049e-01
  1.157510e-01   6.443011e+01   4.080962e-01
  1.160500e-01   6.530747e+01   4.172001e-01
  1.163490e-01   6.376580e+01   4.059869e-01
  1.166480e-01   6.438936e+01   4.107905e-01
  1.169470e-01   6.467710e+01   4.094389e-01
  1.172460e-01   6.466814e+01   4.099741e-01
  1.175450e-01   6.424561e+01   4.052967e-01
  1.178440e-01   6.493339e+01   4.074604e-01
  1.181430e-01   6.447796e+01   4.090892e-01
  1.184420e-01   6.430502e+01   4.063108e-01
  1.187400e-01   6.429126e+01   4.048925e-01
  1.190390e-01   6.523292e+01   4.070226e-01
  1.193380e-01   6.455992e+01   4.049176e-01
  1.196370e-01   6.466700e+01   4.074528e-01
  1.199360e-01   6.390452e+01   4.009726e-01
  1.202350e-01   6.477659e+01   4.066927e-01
  1.205340e-01   6.484480e+01   4.044514e-01
  1.208330e-01   6.403583e+01   4.005840e-01
  1.211320e-01   6.333360e+01   4.015943e-01
  1.214310e-01   6.464140e+01   3.990438e-01
  1.217300e-01   6.447525e+01   4.041085e-01
  1.220290e-01   6.443538e+01   4.026347e-01
  1.223270e-01   6.444661e+01   4.000118e-01
  1.226260e-01   6.459195e+01   3.999367e-01
  1.229250e-01   6.432810e+01   3.975569e-01
  1.232240e-01   6.454902e+01   4.019192e-01
  1.235230e-01   6.428573e+01   4.003031e-01
  1.238220e-01   6.434971e+01   3.971070e-01
  1.241210e-01   6.428455e+01   3.984613e-01
  1.244200e-01   6.533000e+01   3.980578e-01
  1.247190e-01   6.464523e+01   4.006277e-01
  1.250180e-01   6.431356e+01   3.946955e-01
  1.253170e-01   6.510202e+01   3.978744e-01
  1.256160e-01   6.472023e+01   3.992870e-01
  1.259140e-01   6.388412e+01   3.938815e-01
  1.262130e-01   6.454225e+01   3.959051e-01
  1.265120e-01   6.494633e+01   3.943608e-01
  1.268110e-01   6.501185e+01   3.953129e-01
  1.271100e-01   6.507879e+01   3.990912e-01
  1.274090e-01   6.445456e+01   3.938659e-01
  1.277080e-01   6.522993e+01   3.949704e-01
  1.280070e-01   6.505681e+01   3.932020e-01
  1.283060e-01   6.451770e+01   3.930573e-01
  1.286050e-01   6.443297e+01   3.955698e-01
  1.289040e-01   6.507263e+01   3.905538e-01
  1.292030e-01   6.524261e+01   3.960139e-01
  1.295020e-01   6.451699e+01   3.900961e-01
  1.298000e-01   6.417269e+01   3.897854e-01
  1.300990e-01   6.428238e+01   3.876937e-01
  1.303980e-01   6.447999e+01   3.890129e-01
  1.306970e-01   6.434195e+01   3.915291e-01
  1.309960e-01   6.451183e+01   3.898370e-01
  1.312950e-01   6.477725e+01   3.903945e-01
  1.315940e-01   6.424816e+01   3.845059e-01
  1.318930e-01   6.495246e+01   3.894679e-01
  1.321920e-01   6.455030e+01   3.880203e-01
  1.324910e-01   6.522968e+01   3.910248e-01
  1.327900e-01   6.428825e+01   3.860408e-01
  1.330890e-01   6.421393e+01   3.853445e-01
  1.333870e-01   6.476816e+01   3.867669e-01
  1.336860e-01   6.493851e+01   3.865661e-01
  1.339850e-01   6.474550e+01   3.845868e-01
  1.342840e-01   6.463133e+01   3.870695e-01
  1.345830e-01   6.485567e+01   3.863195e-01
  1.348820e-01   6.513411e+01   3.871479e-01
  1.351810e-01   6.493243e+01   3.816914e-01
  1.354800e-01   6.514779e+01   3.867172e-01
  1.357790e-01   6.491588e+01   3.837014e-01
  1.360780e-01   6.556046e+01   3.872341e-01
  1.363770e-01   6.489310e+01   3.847920e-01
  1.366760e-01   6.492658e+01   3.870029e-01
  1.369740e-01   6.478922e+01   4.002844e-01
  1.372730e-01   6.463098e+01   4.019078e-01
  1.375720e-01   6.447802e+01   4.107880e-01
  1.378710e-01   6.397930e+01   4.109096e-01
  1.381700e-01   6.422265e+01   4.134287e-01
  1.384690e-01   6.445637e+01   4.213735e-01
  1.387680e-01   6.457833e+01   4.102548e-01
  1.390670e-01   6.404049e+01   3.969257e-01
  1.393660e-01   6.423453e+01   3.967514e-01
  1.396650e-01   6.475288e+01   3.955338e-01
  1.399640e-01   6.566179e+01   3.993240e-01
  1.402630e-01   6.413282e+01   3.865247e-01
  1.405620e-01   6.545696e+01   3.949071e-01
  1.408600e-01   6.395487e+01   3.891233e-01
  1.411590e-01   6.420133e+01   3.908544e-01
  1.414580e-01   6.470717e+01   3.928869e-01
  1.417570e-01   6.494120e+01   3.861036e-01
  1.420560e-01   6.477178e+01   3.901348e-01
  1.423550e-01   6.434388e+01   3.862078e-01
  1.426540e-01   6.488904e+01   3.843156e-01
  1.429530e-01   6.419009e+01   3.813213e-01
  1.432520e-01   6.468696e+01   3.798418e-01
  1.435510e-01   6.421494e+01   3.811664e-01
  1.438500e-01   6.406753e+01   3.766854e-01
  1.441490e-01   6.496733e+01   3.784340e-01
  1.444470e-01   6.487740e+01   3.806255e-01
  1.447460e-01   6.464865e+01   3.761886e-01
  1.450450e-01   6.537091e+01   3.820705e-01
  1.453440e-01   6.489185e+01   3.747282e-01
  1.456430e-01   6.461075e+01   3.776147e-01
  1.459420e-01   6.485547e+01   3.776672e-01
  1.462410e-01   6.502115e+01   3.763985e-01
  1.465400e-01   6.506668e+01   3.778415e-01
  1.468390e-01   6.392292e+01   3.698057e-01
  1.471380e-01   6.463437e+01   3.748448e-01
  1.474370e-01   6.493271e+01   3.763598e-01
  1.477360e-01   6.461809e+01   3.743665e-01
  1.480340e-01   6.509852e+01   3.721374e-01
  1.483330e-01   6.472131e+01   3.794943e-01
  1.486320e-01   6.422159e+01   3.875104e-01
  1.489310e-01   6.514440e+01   3.919883e-01
  1.492300e-01   6.522429e+01   3.917392e-01
  1.495290e-01   6.498761e+01   3.934887e-01
  1.498280e-01   6.518248e+01   3.986342e-01
  1.501270e-01   6.516347e+01   4.001300e-01
  1.504260e-01   6.521080e+01   3.949124e-01
  1.507250e-01   6.574499e+01   4.024357e-01
  1.510240e-01   6.430805e+01   3.969784e-01
  1.513230e-01   6.421650e+01   4.019502e-01
  1.516210e-01   6.491976e+01   3.999021e-01
  1.519200e-01   6.486310e+01   3.997275e-01
  1.522190e-01   6.518884e+01   4.077090e-01
  1.525180e-01   6.449467e+01   4.006885e-01
  1.528170e-01   6.533993e+01   4.087340e-01
  1.531160e-01   6.504927e+01   4.045481e-01
  1.534150e-01   6.496271e+01   3.984768e-01
  1.537140e-01   6.594623e+01   3.946401e-01
  1.540130e-01   6.453076e+01   3.839485e-01
  1.543120e-01   6.531802e+01   3.865174e-01
  1.546110e-01   6.518084e+01   3.835628e-01
  1.549100e-01   6.459226e+01   3.820556e-01
  1.552090e-01   6.541712e+01   3.865763e-01
  1.555070e-01   6.490480e+01   3.758447e-01
  1.558060e-01   6.568940e+01   3.834541e-01
  1.561050e-01   6.492845e+01   3.774399e-01
  1.564040e-01   6.493257e+01   3.789975e-01
  1.567030e-01   6.563152e+01   3.790375e-01
  1.570020e-01   6.518949e+01   3.758022e-01
  1.573010e-01   6.558401e+01   3.804482e-01
  1.576000e-01   6.512312e+01   3.732612e-01
  1.578990e-01   6.529736e+01   3.756819e-01
  1.581980e-01   6.514564e+01   3.735376e-01
  1.584970e-01   6.503541e+01   3.730098e-01
  1.587960e-01   6.548744e+01   3.777458e-01
  1.590940e-01   6.530819e+01   3.718986e-01
  1.593930e-01   6.487976e+01   3.694349e-01
  1.596920e-01   6.511651e+01   3.711442e-01
  1.599910e-01   6.577838e+01   3.747098e-01
  1.602900e-01   6.545804e+01   3.731636e-01
  1.605890e-01   6.424902e+01   3.641998e-01
  1.608880e-01   6.486738e+01   3.683744e-01
  1.611870e-01   6.509439e+01   3.679999e-01
  1.614860e-01   6.422701e+01   3.659436e-01
  1.617850e-01   6.488344e+01   3.646000e-01
  1.620840e-01   6.511700e+01   3.652557e-01
  1.623830e-01   6.501795e+01   3.665733e-01
  1.626810e-01   6.449307e+01   3.629110e-01
  1.629800e-01   6.563529e+01   3.622115e-01
  1.632790e-01   6.508349e+01   3.618375e-01
  1.635780e-01   6.476755e+01   3.621182e-01
  1.638770e-01   6.464221e+01   3.641193e-01
  1.641760e-01   6.515341e+01   3.637812e-01
  1.644750e-01   6.491453e+01   3.623345e-01
  1.647740e-01   6.506427e+01   3.623640e-01
  1.650730e-01   6.494709e+01   3.634004e-01
  1.653720e-01   6.541205e+01   3.643065e-01
  1.656710e-01   6.485796e+01   3.606338e-01
  1.659700e-01   6.500554e+01   3.625884e-01
  1.662680e-01   6.463789e+01   3.602129e-01
  1.665670e-01   6.469294e+01   3.613285e-01
  1.668660e-01   6.492436e+01   3.585395e-01
  1.671650e-01   6.517201e+01   3.620835e-01
  1.674640e-01   6.485721e+01   3.604402e-01
  1.677630e-01   6.456244e+01   3.577265e-01
  1.680620e-01   6.490286e+01   3.609504e-01
  1.683610e-01   6.446153e+01   3.541147e-01
  1.686600e-01   6.443796e+01   3.588926e-01
  1.689590e-01   6.463422e+01   3.558752e-01
  1.692580e-01   6.484317e+01   3.562650e-01
  1.695570e-01   6.448131e+01   3.597763e-01
  1.698560e-01   6.473851e+01   3.545094e-01
  1.701540e-01   6.424090e+01   3.559012e-01
  1.704530e-01   6.492408e+01   3.548347e-01
  1.707520e-01   6.481033e+01   3.547060e-01
  1.710510e-01   6.501669e+01   3.582309e-01
  1.713500e-01   6.487025e+01   3.543236e-01
  1.716490e-01   6.555167e+01   3.589515e-01
  1.719480e-01   6.488919e+01   3.515029e-01
  1.722470e-01   6.451112e+01   3.527991e-01
  1.725460e-01   6.472863e+01   3.550307e-01
  1.728450e-01   6.491512e+01   3.531805e-01
  1.731440e-01   6.443559e+01   3.524124e-01
  1.734430e-01   6.437755e+01   3.490593e-01
  1.737410e-01   6.529562e+01   3.551193e-01
  1.740400e-01   6.488512e+01   3.532788e-01
  1.743390e-01   6.460747e+01   3.500333e-01
  1.746380e-01   6.473024e+01   3.519611e-01
  1.749370e-01   6.434878e+01   3.486318e-01
  1.752360e-01   6.472832e+01   3.519559e-01
  1.755350e-01   6.500724e+01   3.518225e-01
  1.758340e-01   6.461024e+01   3.460640e-01
  1.761330e-01   6.410636e+01   3.502609e-01
  1.764320e-01   6.516472e+01   3.482305e-01
  1.767310e-01   6.478001e+01   3.515620e-01
  1.770300e-01   6.484924e+01   3.480738e-01
  1.773280e-01   6.463633e+01   3.488864e-01
  1.776270e-01   6.436931e+01   3.469552e-01
  1.779260e-01   6.467883e+01   3.462476e-01
  1.782250e-01   6.468906e+01   3.490287e-01
  1.785240e-01   6.415612e+01   3.443386e-01
  1.788230e-01   6.481123e+01   3.477996e-01
  1.791220e-01   6.452677e+01   3.475516e-01
  1.794210e-01   6.470180e+01   3.447883e-01
  1.797200e-01   6.480858e+01   3.465947e-01
  1.800190e-01   6.470282e+01   3.439548e-01
  1.803180e-01   6.487282e+01   3.479649e-01
  1.806170e-01   6.441860e+01   3.438655e-01
  1.809160e-01   6.470282e+01   3.439548e-01
  1.812140e-01   6.474223e+01   3.448960e-01
  1.815130e-01   6.483945e+01   3.446518e-01
  1.818120e-01   6.457708e+01   3.452974e-01
  1.821110e-01   6.394866e+01   3.396483e-01
  1.824100e-01   6.445810e+01   3.434701e-01
  1.827090e-01   6.479786e+01   3.437081e-01
  1.830080e-01   6.408130e+01   3.419676e-01
  1.833070e-01   6.422807e+01   3.399024e-01
  1.836060e-01   6.343106e+01   3.369847e-01
  1.839050e-01   6.425871e+01   3.431049e-01
  1.842040e-01   6.451476e+01   3.409854e-01
  1.845030e-01   6.419378e+01   3.393268e-01
  1.848010e-01   6.440626e+01   3.416790e-01
  1.851000e-01   6.400798e+01   3.359733e-01
  1.853990e-01   6.416520e+01   3.413670e-01
  1.856980e-01   6.400394e+01   3.385031e-01
  1.859970e-01   6.457366e+01   3.387233e-01
  1.862960e-01   6.439445e+01   3.396953e-01
  1.865950e-01   6.429622e+01   3.376770e-01
  1.868940e-01   6.427949e+01   3.415066e-01
  1.871930e-01   6.386220e+01   3.332627e-01
  1.874920e-01   6.366356e+01   3.358538e-01
  1.877910e-01   6.432782e+01   3.374430e-01
  1.880900e-01   6.391184e+01   3.363502e-01
  1.883880e-01   6.423660e+01   3.389570e-01
  1.886870e-01   6.438724e+01   3.332505e-01
  1.889860e-01   6.422032e+01   3.384332e-01
  1.892850e-01   6.418071e+01   3.357992e-01
  1.895840e-01   6.392221e+01   3.340355e-01
  1.898830e-01   6.462173e+01   3.363252e-01
  1.901820e-01   6.396393e+01   3.342991e-01
  1.904810e-01   6.443715e+01   3.353782e-01
  1.907800e-01   6.364355e+01   3.325384e-01
  1.910790e-01   6.438290e+01   3.338502e-01
  1.913780e-01   6.362122e+01   3.329403e-01
  1.916770e-01   6.419963e+01   3.342960e-01
  1.919750e-01   6.360525e+01   3.335150e-01
  1.922740e-01   6.388069e+01   3.305800e-01
  1.925730e-01   6.455138e+01   3.330667e-01
  1.928720e-01   6.406289e+01   3.325621e-01
  1.931710e-01   6.391007e+01   3.327747e-01
  1.934700e-01   6.358608e+01   3.304165e-01
  1.937690e-01   6.371725e+01   3.298579e-01
  1.940680e-01   6.434429e+01   3.332917e-01
  1.943670e-01   6.450245e+01   3.317341e-01
  1.946660e-01   6.392838e+01   3.308534e-01
  1.949650e-01   6.363873e+01   3.280260e-01
  1.952640e-01   6.404693e+01   3.305607e-01
  1.955630e-01   6.383647e+01   3.312172e-01
  1.958610e-01   6.398412e+01   3.284737e-01
  1.961600e-01   6.377703e+01   3.292685e-01
  1.964590e-01   6.362541e+01   3.274054e-01
  1.967580e-01   6.398364e+01   3.305468e-01
  1.970570e-01   6.375514e+01   3.277390e-01
  1.973560e-01   6.394108e+01   3.264723e-01
  1.976550e-01   6.294562e+01   3.266741e-01
  1.979540e-01   6.378508e+01   3.265067e-01
  1.982530e-01   6.351756e+01   3.275668e-01
  1.985520e-01   6.356384e+01   3.256517e-01
  1.988510e-01   6.371360e+01   3.261793e-01
  1.991500e-01   6.368396e+01   3.282896e-01
  1.994480e-01   6.355753e+01   3.246325e-01
  1.997470e-01   6.353720e+01   3.264505e-01
  2.000460e-01   6.342067e+01   3.223063e-01
  2.003450e-01   6.338373e+01   3.244736e-01
  2.006440e-01   6.348715e+01   3.274884e-01
  2.009430e-01   6.368602e+01   3.229798e-01
  2.012420e-01   6.323688e+01   3.251006e-01
  2.015410e-01   6.391227e+01   3.234127e-01
  2.018400e-01   6.392764e+01   3.241552e-01
  2.021390e-01   6.337719e+01   3.237451e-01
  2.024380e-01   6.284520e+01   3.175499e-01
  2.027370e-01   6.333347e+01   3.237754e-01
  2.030350e-01   6.329871e+01   3.206077e-01
  2.033340e-01   6.295637e+01   3.205682e-01
  2.036330e-01   6.359035e+01   3.196989e-01
  2.039320e-01   6.370215e+01   3.208006e-01
  2.042310e-01   6.303317e+01   3.221602e-01
  2.045300e-01   6.341573e+01   3.184469e-01
  2.048290e-01   6.324645e+01   3.191052e-01
  2.051280e-01   6.311549e+01   3.183674e-01
  2.054270e-01   6.288855e+01   3.172550e-01
  2.057260e-01   6.264689e+01   3.200563e-01
  2.060250e-01   6.299970e+01   3.169980e-01
  2.063240e-01   6.370545e+01   3.213597e-01
  2.066230e-01   6.274975e+01   3.175788e-01
  2.069210e-01   6.250079e+01   3.181701e-01
  2.072200e-01   6.293041e+01   3.185788e-01
  2.075190e-01   6.292357e+01   3.161390e-01
  2.078180e-01   6.290783e+01   3.185217e-01
  2.081170e-01   6.265390e+01   3.162605e-01
  2.084160e-01   6.239691e+01   3.176330e-01
  2.087150e-01   6.334630e+01   3.165337e-01
  2.090140e-01   6.340262e+01   3.181445e-01
  2.093130e-01   6.369993e+01   3.187548e-01
  2.096120e-01   6.310216e+01   3.167206e-01
  2.099110e-01   6.242195e+01   3.135594e-01
  2.102100e-01   6.294217e+01   3.164522e-01
  2.105080e-01   6.312585e+01   3.185291e-01
  2.108070e-01   6.292866e+01   3.150926e-01
  2.111060e-01   6.300229e+01   3.144890e-01
  2.114050e-01   6.280583e+01   3.143909e-01
  2.117040e-01   6.274821e+01   3.192105e-01
  2.120030e-01   6.323792e+01   3.264069e-01
  2.123020e-01   6.273236e+01   3.274469e-01
  2.126010e-01   6.346995e+01   3.267136e-01
  2.129000e-01   6.234465e+01   3.270264e-01
  2.131990e-01   6.303547e+01   3.317105e-01
  2.134980e-01   6.298826e+01   3.335982e-01
  2.137970e-01   6.282272e+01   3.306917e-01
  2.140950e-01   6.253496e+01   3.317750e-01
  2.143940e-01   6.276574e+01   3.336338e-01
  2.146930e-01   6.295856e+01   3.344604e-01
  2.149920e-01   6.273201e+01   3.341729e-01
  2.152910e-01   6.296182e+01   3.352592e-01
  2.155900e-01   6.298109e+01   3.382026e-01
  2.158890e-01   6.301923e+01   3.383049e-01
  2.161880e-01   6.299478e+01   3.367838e-01
  2.164870e-01   6.255947e+01   3.369065e-01
  2.167860e-01   6.302570e+01   3.318383e-01
  2.170850e-01   6.296237e+01   3.290916e-01
  2.173840e-01   6.252740e+01   3.248582e-01
  2.176820e-01   6.274927e+01   3.239883e-01
  2.179810e-01   6.267147e+01   3.247968e-01
  2.182800e-01   6.249049e+01   3.200729e-01
  2.185790e-01   6.245125e+01   3.215124e-01
  2.188780e-01   6.310655e+01   3.197082e-01
  2.191770e-01   6.282705e+01   3.210732e-01
  2.194760e-01   6.231700e+01   3.206047e-01
  2.197750e-01   6.254405e+01   3.180073e-01
  2.200740e-01   6.261878e+01   3.161718e-01
  2.203730e-01   6.196410e+01   3.162586e-01
  2.206720e-01   6.297357e+01   3.178740e-01
  2.209710e-01   6.209674e+01   3.178228e-01
  2.212700e-01   6.263770e+01   3.147584e-01
  2.215680e-01   6.235450e+01   3.168471e-01
  2.218670e-01   6.178020e+01   3.111652e-01
  2.221660e-01   6.242775e+01   3.162247e-01
  2.224650e-01   6.222346e+01   3.131912e-01
  2.227640e-01   6.254773e+01   3.137442e-01
  2.230630e-01   6.199056e+01   3.132595e-01
  2.233620e-01   6.217624e+01   3.129417e-01
  2.236610e-01   6.205654e+01   3.126403e-01
  2.239600e-01   6.271551e+01   3.106861e-01
  2.242590e-01   6.263180e+01   3.135630e-01
  2.245580e-01   6.256571e+01   3.124889e-01
  2.248570e-01   6.242392e+01   3.139577e-01
  2.251550e-01   6.246975e+01   3.104568e-01
  2.254540e-01   6.198018e+01   3.094911e-01
  2.257530e-01   6.240563e+01   3.128662e-01
  2.260520e-01   6.200595e+01   3.080454e-01
  2.263510e-01   6.146510e+01   3.076988e-01
  2.266500e-01   6.197366e+01   3.088431e-01
  2.269490e-01   6.208765e+01   3.077495e-01
  2.272480e-01   6.251105e+01   3.113241e-01
  2.275470e-01   6.200651e+01   3.059449e-01
  2.278460e-01   6.169629e+01   3.086551e-01
  2.281450e-01   6.183839e+01   3.062658e-01
  2.284440e-01   6.178825e+01   3.076289e-01
  2.287420e-01   6.162684e+01   3.081034e-01
  2.290410e-01   6.205162e+01   3.030408e-01
  2.293400e-01   6.184629e+01   3.072750e-01
  2.296390e-01   6.269857e+01   3.078939e-01
  2.299380e-01   6.173524e+01   3.060102e-01
  2.302370e-01   6.161652e+01   3.051033e-01
  2.305360e-01   6.190073e+01   3.038661e-01
  2.308350e-01   6.208508e+01   3.086176e-01
  2.311340e-01   6.199433e+01   3.026635e-01
  2.314330e-01   6.210730e+01   3.050971e-01
  2.317320e-01   6.165629e+01   3.050797e-01
  2.320310e-01   6.169836e+01   3.020585e-01
  2.323290e-01   6.144239e+01   3.061461e-01
  2.326280e-01   6.201454e+01   3.021220e-01
  2.329270e-01   6.169039e+01   3.018026e-01
  2.332260e-01   6.194250e+01   3.039686e-01
  2.335250e-01   6.191880e+01   3.031922e-01
  2.338240e-01   6.181577e+01   3.041387e-01
  2.341230e-01   6.181741e+01   2.996611e-01
  2.344220e-01   6.178447e+01   3.026252e-01
  2.347210e-01   6.194629e+01   3.029023e-01
  2.350200e-01   6.185525e+01   3.018515e-01
  2.353190e-01   6.188676e+01   3.022825e-01
  2.356180e-01   6.167291e+01   2.983933e-01
  2.359170e-01   6.145199e+01   3.021661e-01
  2.362150e-01   6.177508e+01   3.009518e-01
  2.365140e-01   6.142315e+01   2.977884e-01
  2.368130e-01   6.085140e+01   2.986934e-01
  2.371120e-01   6.161840e+01   2.991784e-01
  2.374110e-01   6.176825e+01   3.021112e-01
  2.377100e-01   6.137763e+01   2.975643e-01
  2.380090e-01   6.158486e+01   2.994429e-01
  2.383080e-01   6.153336e+01   2.973737e-01
  2.386070e-01   6.115792e+01   2.980584e-01
  2.389060e-01   6.139092e+01   2.982814e-01
  2.392050e-01   6.182038e+01   2.977265e-01
  2.395040e-01   6.187085e+01   2.999061e-01
  2.398020e-01   6.135868e+01   2.966126e-01
  2.401010e-01   6.067230e+01   2.966444e-01
  2.404000e-01   6.144808e+01   2.957072e-01
  2.406990e-01   6.142429e+01   2.973366e-01
  2.409980e-01   6.099834e+01   2.952920e-01
  2.412970e-01   6.161929e+01   2.963425e-01
  2.415960e-01   6.143324e+01   2.967928e-01
  2.418950e-01   6.152488e+01   2.953357e-01
  2.421940e-01   6.085968e+01   2.949561e-01
  2.424930e-01   6.147815e+01   2.973535e-01
  2.427920e-01   6.149533e+01   2.936149e-01
  2.430910e-01   6.105715e+01   2.945431e-01
  2.433890e-01   6.132782e+01   2.942000e-01
  2.436880e-01   6.182975e+01   2.979755e-01
  2.439870e-01   6.133271e+01   2.932264e-01
  2.442860e-01   6.136970e+01   2.927716e-01
  2.445850e-01   6.137305e+01   2.945288e-01
  2.448840e-01   6.084727e+01   2.928261e-01
  2.451830e-01   6.067987e+01   2.939639e-01
  2.454820e-01   6.023483e+01   2.894100e-01
  2.457810e-01   6.089392e+01   2.921756e-01
  2.460800e-01   6.140227e+01   2.937202e-01
  2.463790e-01   6.127685e+01   2.924418e-01
  2.466780e-01   6.092535e+01   2.920342e-01
  2.469770e-01   6.105156e+01   2.914729e-01
  2.472750e-01   6.090117e+01   2.918680e-01
  2.475740e-01   6.129894e+01   2.938013e-01
  2.478730e-01   6.096985e+01   2.883162e-01
  2.481720e-01   6.157340e+01   2.927159e-01
  2.484710e-01   6.167959e+01   2.911488e-01
  2.487700e-01   6.142819e+01   2.936728e-01
  2.490690e-01   6.095779e+01   2.914639e-01
  2.493680e-01   6.092701e+01   2.884234e-01
  2.496670e-01   6.171782e+01   2.942549e-01
  2.499660e-01   6.086461e+01   2.892189e-01
  2.502650e-01   6.086055e+01   2.904815e-01
  2.505640e-01   6.063355e+01   2.870020e-01
  2.508620e-01   6.096093e+01   2.891320e-01
  2.511610e-01   6.043518e+01   2.902119e-01
  2.514600e-01   6.101893e+01   2.884323e-01
  2.517590e-01   6.100168e+01   2.881833e-01
  2.520580e-01   6.129769e+01   2.894042e-01
  2.523570e-01   6.057667e+01   2.880101e-01
  2.526560e-01   6.072931e+01   2.892134e-01
  2.529550e-01   6.074293e+01   2.859259e-01
  2.532540e-01   6.107083e+01   2.865944e-01
  2.535530e-01   6.107791e+01   2.864069e-01
  2.538520e-01   6.075501e+01   2.869796e-01
  2.541510e-01   6.043319e+01   2.846887e-01
  2.544490e-01   6.054813e+01   2.857729e-01
  2.547480e-01   6.087153e+01   2.868428e-01
  2.550470e-01   6.076015e+01   2.848511e-01
  2.553460e-01   6.011305e+01   2.837321e-01
  2.556450e-01   6.051795e+01   2.823906e-01
  2.559440e-01   6.056110e+01   2.853958e-01
  2.562430e-01   6.107049e+01   2.879306e-01
  2.565420e-01   6.048758e+01   2.840105e-01
  2.568410e-01   6.075086e+01   2.838268e-01
  2.571400e-01   6.075057e+01   2.842258e-01
  2.574390e-01   6.015412e+01   2.849434e-01
  2.577380e-01   6.075613e+01   2.853470e-01
  2.580360e-01   6.089889e+01   2.836744e-01
  2.583350e-01   6.065794e+01   2.856239e-01
  2.586340e-01   6.000721e+01   2.810002e-01
  2.589330e-01   6.034733e+01   2.845876e-01
  2.592320e-01   6.080462e+01   2.828611e-01
  2.595310e-01   6.080626e+01   2.838564e-01
  2.598300e-01   6.056219e+01   2.851952e-01
  2.601290e-01   6.054370e+01   2.807889e-01
  2.604280e-01   6.073319e+01   2.846872e-01
  2.607270e-01   6.019899e+01   2.796990e-01
  2.610260e-01   6.050397e+01   2.829513e-01
  2.613250e-01   6.001281e+01   2.823952e-01
  2.616240e-01   6.055257e+01   2.827677e-01
  2.619220e-01   6.054211e+01   2.828422e-01
  2.622210e-01   6.011026e+01   2.790128e-01
  2.625200e-01   6.083200e+01   2.824329e-01
  2.628190e-01   6.021997e+01   2.807160e-01
  2.631180e-01   6.036026e+01   2.793050e-01
  2.634170e-01   6.036897e+01   2.829333e-01
  2.637160e-01   6.020646e+01   2.789489e-01
  2.640150e-01   6.039145e+01   2.820953e-01
  2.643140e-01   6.016183e+01   2.784643e-01
  2.646130e-01   6.043263e+01   2.794724e-01
  2.649120e-01   6.033337e+01   2.822554e-01
  2.652110e-01   6.052291e+01   2.794897e-01
  2.655090e-01   6.042765e+01   2.800369e-01
  2.658080e-01   6.041558e+01   2.783862e-01
  2.661070e-01   6.033822e+01   2.794455e-01
  2.664060e-01   6.030732e+01   2.790869e-01
  2.667050e-01   5.986066e+01   2.783374e-01
  2.670040e-01   6.067690e+01   2.800366e-01
  2.673030e-01   6.008807e+01   2.778196e-01
  2.676020e-01   5.983337e+01   2.773245e-01
  2.679010e-01   6.018570e+01   2.780451e-01
  2.682000e-01   6.028412e+01   2.771427e-01
  2.684990e-01   6.035912e+01   2.783507e-01
  2.687980e-01   6.059345e+01   2.785119e-01
  2.690960e-01   6.044547e+01   2.793108e-01
  2.693950e-01   5.974145e+01   2.747815e-01
  2.696940e-01   5.973086e+01   2.751260e-01
  2.699930e-01   6.007071e+01   2.769324e-01
  2.702920e-01   6.044084e+01   2.775027e-01
  2.705910e-01   5.989771e+01   2.767206e-01
  2.708900e-01   5.966974e+01   2.740664e-01
  2.711890e-01   6.036947e+01   2.775263e-01
  2.714880e-01   6.037336e+01   2.765089e-01
  2.717870e-01   6.007218e+01   2.762823e-01
  2.720860e-01   6.017285e+01   2.754952e-01
  2.723850e-01   5.987000e+01   2.741604e-01
  2.726840e-01   6.016582e+01   2.759406e-01
  2.729820e-01   5.985899e+01   2.750517e-01
  2.732810e-01   5.971684e+01   2.738095e-01
  2.735800e-01   5.962193e+01   2.735008e-01
  2.738790e-01   6.034948e+01   2.757150e-01
  2.741780e-01   6.017495e+01   2.757767e-01
  2.744770e-01   5.981900e+01   2.724172e-01
  2.747760e-01   6.037847e+01   2.750478e-01
  2.750750e-01   5.993613e+01   2.771852e-01
  2.753740e-01   6.001040e+01   2.817949e-01
  2.756730e-01   5.963333e+01   2.823973e-01
  2.759720e-01   6.031995e+01   2.827190e-01
  2.762710e-01   5.997593e+01   2.859565e-01
  2.765690e-01   5.971752e+01   2.846210e-01
  2.768680e-01   5.986660e+01   2.876773e-01
  2.771670e-01   6.004508e+01   2.857088e-01
  2.774660e-01   5.976692e+01   2.858712e-01
  2.777650e-01   6.013568e+01   2.902431e-01
  2.780640e-01   6.002842e+01   2.885949e-01
  2.783630e-01   6.015540e+01   2.893257e-01
  2.786620e-01   5.953592e+01   2.895454e-01
  2.789610e-01   5.976076e+01   2.902000e-01
  2.792600e-01   5.972834e+01   2.929796e-01
  2.795590e-01   6.042919e+01   2.889200e-01
  2.798580e-01   5.957415e+01   2.913832e-01
  2.801560e-01   5.981245e+01   2.915254e-01
  2.804550e-01   6.020497e+01   2.933653e-01
  2.807540e-01   6.033029e+01   2.950145e-01
  2.810530e-01   5.984290e+01   2.910521e-01
  2.813520e-01   6.005078e+01   2.954619e-01
  2.816510e-01   5.942648e+01   2.929084e-01
  2.819500e-01   5.973639e+01   2.937835e-01
  2.822490e-01   5.982163e+01   2.939931e-01
  2.825480e-01   5.958712e+01   2.929680e-01
  2.828470e-01   5.977192e+01   2.968405e-01
  2.831460e-01   5.995755e+01   2.958028e-01
  2.834450e-01   5.971667e+01   2.936227e-01
  2.837430e-01   6.001418e+01   2.960570e-01
  2.840420e-01   5.995405e+01   2.975250e-01
  2.843410e-01   5.960833e+01   3.031394e-01
  2.846400e-01   6.003673e+01   3.063617e-01
  2.849390e-01   5.919939e+01   3.120732e-01
  2.852380e-01   5.965996e+01   3.161927e-01
  2.855370e-01   5.947636e+01   3.188359e-01
  2.858360e-01   5.931584e+01   3.204437e-01
  2.861350e-01   5.963344e+01   3.241379e-01
  2.864340e-01   5.936618e+01   3.281954e-01
  2.867330e-01   5.902384e+01   3.263078e-01
  2.870320e-01   5.911866e+01   3.321745e-01
  2.873310e-01   5.887817e+01   3.284264e-01
  2.876290e-01   5.942741e+01   3.352029e-01
  2.879280e-01   5.903826e+01   3.371579e-01
  2.882270e-01   5.994156e+01   3.359772e-01
  2.885260e-01   5.965292e+01   3.392548e-01
  2.888250e-01   5.912874e+01   3.369009e-01
  2.891240e-01   5.919745e+01   3.421818e-01
  2.894230e-01   5.927866e+01   3.455087e-01
  2.897220e-01   5.950498e+01   3.379710e-01
  2.900210e-01   5.950448e+01   3.469074e-01
  2.903200e-01   5.880911e+01   3.428592e-01
  2.906190e-01   5.972261e+01   3.492312e-01
  2.909180e-01   5.921598e+01   3.486914e-01
  2.912160e-01   5.912426e+01   3.446908e-01
  2.915150e-01   5.968749e+01   3.577502e-01
  2.918140e-01   5.938964e+01   3.486338e-01
  2.921130e-01   5.938559e+01   3.518810e-01
  2.924120e-01   5.889086e+01   3.529564e-01
  2.927110e-01   5.917475e+01   3.528187e-01
  2.930100e-01   5.869461e+01   3.605445e-01
  2.933090e-01   5.914070e+01   3.561078e-01
  2.936080e-01   5.887606e+01   3.529121e-01
  2.939070e-01   5.890150e+01   3.586624e-01
  2.942060e-01   5.883717e+01   3.590905e-01
  2.945050e-01   5.878541e+01   3.664581e-01
  2.948030e-01   5.921020e+01   3.581531e-01
  2.951020e-01   5.962745e+01   3.649004e-01
  2.954010e-01   5.875679e+01   3.639535e-01
  2.957000e-01   5.884126e+01   3.659681e-01
  2.959990e-01   5.930819e+01   3.669749e-01
  2.962980e-01   5.903311e+01   3.667856e-01
  2.965970e-01   5.885315e+01   3.698166e-01
  2.968960e-01   5.837459e+01   3.680834e-01
  2.971950e-01   5.888648e+01   3.681124e-01
  2.974940e-01   5.833537e+01   3.650527e-01
  2.977930e-01   5.896062e+01   3.703823e-01
  2.980920e-01   5.910563e+01   3.710663e-01
  2.983900e-01   5.899957e+01   3.737445e-01
  2.986890e-01   5.914819e+01   3.700594e-01
  2.989880e-01   5.897529e+01   3.734334e-01
  2.992870e-01   5.875194e+01   3.736633e-01
  2.995860e-01   5.861066e+01   3.753471e-01
  2.998850e-01   5.872580e+01   3.735802e-01
  3.001840e-01   5.926546e+01   3.776786e-01
  3.004830e-01   5.889786e+01   3.814017e-01
  3.007820e-01   5.850754e+01   3.786519e-01
  3.010810e-01   5.882387e+01   3.769909e-01
  3.013800e-01   5.946614e+01   3.847511e-01
  3.016790e-01   5.849281e+01   3.805864e-01
  3.019780e-01   5.845774e+01   3.824855e-01
  3.022760e-01   5.894997e+01   3.858878e-01
  3.025750e-01   5.838282e+01   3.819870e-01
  3.028740e-01   5.863153e+01   3.882372e-01
  3.031730e-01   5.925923e+01   3.884619e-01
  3.034720e-01   5.881106e+01   3.885665e-01
  3.037710e-01   5.860040e+01   3.876064e-01
  3.040700e-01   5.887319e+01   3.903683e-01
  3.043690e-01   5.871525e+01   3.944710e-01
  3.046680e-01   5.816895e+01   3.912601e-01
  3.049670e-01   5.895539e+01   3.903731e-01
  3.052660e-01   5.896903e+01   3.972803e-01
  3.055650e-01   5.866803e+01   3.948673e-01
  3.058630e-01   5.905508e+01   4.015773e-01
  3.061620e-01   5.820842e+01   3.913929e-01
  3.064610e-01   5.876523e+01   3.982917e-01
  3.067600e-01   5.837004e+01   4.030507e-01
  3.070590e-01   5.864645e+01   3.978889e-01
  3.073580e-01   5.822254e+01   4.025412e-01
  3.076570e-01   5.899721e+01   3.979401e-01
  3.079560e-01   5.792726e+01   4.006337e-01
  3.082550e-01   5.876128e+01   4.035075e-01
  3.085540e-01   5.888263e+01   4.036277e-01
  3.088530e-01   5.839313e+01   4.070518e-01
  3.091520e-01   5.833000e+01   4.008485e-01
  3.094500e-01   5.763523e+01   4.071661e-01
  3.097490e-01   5.857509e+01   4.086082e-01
  3.100480e-01   5.883224e+01   4.064458e-01
  3.103470e-01   5.877714e+01   4.175949e-01
  3.106460e-01   5.765105e+01   4.014498e-01
  3.109450e-01   5.844492e+01   4.160861e-01
  3.112440e-01   5.794838e+01   4.073404e-01
  3.115430e-01   5.910663e+01   4.168023e-01
  3.118420e-01   5.826693e+01   4.184184e-01
  3.121410e-01   5.799151e+01   4.109361e-01
  3.124400e-01   5.819337e+01   4.191566e-01
  3.127390e-01   5.884156e+01   4.155432e-01
  3.130380e-01   5.787957e+01   4.210677e-01
  3.133360e-01   5.844379e+01   4.207312e-01
  3.136350e-01   5.824470e+01   4.193414e-01
  3.139340e-01   5.887764e+01   4.278194e-01
  3.142330e-01   5.847117e+01   4.198202e-01
  3.145320e-01   5.844779e+01   4.301704e-01
  3.148310e-01   5.869635e+01   4.261085e-01
  3.151300e-01   5.842414e+01   4.251193e-01
  3.154290e-01   5.794756e+01   4.283256e-01
  3.157280e-01   5.819225e+01   4.263769e-01
  3.160270e-01   5.916107e+01   4.383384e-01
  3.163260e-01   5.817038e+01   4.262968e-01
  3.166250e-01   5.795940e+01   4.338638e-01
  3.169230e-01   5.763846e+01   4.300779e-01
  3.172220e-01   5.763549e+01   4.349012e-01
  3.175210e-01   5.775819e+01   4.349859e-01
  3.178200e-01   5.867299e+01   4.354038e-01
  3.181190e-01   5.850534e+01   4.428158e-01
  3.184180e-01   5.881032e+01   4.393113e-01
  3.187170e-01   5.820289e+01   4.448416e-01
  3.190160e-01   5.757210e+01   4.412335e-01
  3.193150e-01   5.861014e+01   4.385630e-01
  3.196140e-01   5.743776e+01   4.455352e-01
  3.199130e-01   5.848521e+01   4.431334e-01
  3.202120e-01   5.846406e+01   4.503235e-01
  3.205100e-01   5.790885e+01   4.469494e-01
  3.208090e-01   5.759091e+01   4.424967e-01
  3.211080e-01   5.777277e+01   4.501425e-01
  3.214070e-01   5.853255e+01   4.452979e-01
  3.217060e-01   5.817321e+01   4.512806e-01
  3.220050e-01   5.865771e+01   4.502418e-01
  3.223040e-01   5.768366e+01   4.444574e-01
  3.226030e-01   5.798393e+01   4.569490e-01
  3.229020e-01   5.775530e+01   4.407518e-01
  3.232010e-01   5.795869e+01   4.538283e-01
  3.235000e-01   5.821728e+01   4.497857e-01
  3.237990e-01   5.780752e+01   4.515386e-01
  3.240970e-01   5.912063e+01   4.636235e-01
  3.243960e-01   5.745938e+01   4.476735e-01
  3.246950e-01   5.755731e+01   4.592257e-01
  3.249940e-01   5.808816e+01   4.534817e-01
  3.252930e-01   5.857208e+01   4.628071e-01
  3.255920e-01   5.796620e+01   4.631076e-01
  3.258910e-01   5.864043e+01   4.612926e-01
  3.261900e-01   5.755181e+01   4.641879e-01
  3.264890e-01   5.831244e+01   4.617802e-01
  3.267880e-01   5.846185e+01   4.659979e-01
  3.270870e-01   5.804180e+01   4.722906e-01
  3.273860e-01   5.799260e+01   4.664250e-01
  3.276850e-01   5.841458e+01   4.738048e-01
  3.279830e-01   5.865564e+01   4.676912e-01
  3.282820e-01   5.825068e+01   4.755672e-01
  3.285810e-01   5.897665e+01   4.765644e-01
  3.288800e-01   5.835855e+01   4.774834e-01
  3.291790e-01   5.757295e+01   4.703791e-01
  3.294780e-01   5.757163e+01   4.777276e-01
  3.297770e-01   5.886786e+01   4.856331e-01
  3.300760e-01   5.818537e+01   4.777646e-01
  3.303750e-01   5.846694e+01   4.865660e-01
  3.306740e-01   5.825104e+01   4.790311e-01
  3.309730e-01   5.858514e+01   4.891615e-01
  3.312720e-01   5.860311e+01   4.929856e-01
  3.315700e-01   5.800756e+01   4.815605e-01
  3.318690e-01   5.823835e+01   4.952735e-01
  3.321680e-01   5.846310e+01   4.849914e-01
  3.324670e-01   5.704834e+01   4.912852e-01
  3.327660e-01   5.908521e+01   4.971995e-01
  3.330650e-01   5.769857e+01   4.918762e-01
  3.333640e-01   5.854289e+01   5.033539e-01
  3.336630e-01   5.823516e+01   4.903589e-01
  3.339620e-01   5.683162e+01   4.988109e-01
  3.342610e-01   5.825249e+01   4.981211e-01
  3.345600e-01   5.685616e+01   4.971913e-01
  3.348590e-01   5.731988e+01   5.080719e-01
  3.351570e-01   5.773797e+01   4.942457e-01
  3.354560e-01   5.791504e+01   5.143991e-01
  3.357550e-01   5.901729e+01   5.025160e-01
  3.360540e-01   5.790108e+01   5.124792e-01
  3.363530e-01   5.816530e+01   5.199344e-01
  3.366520e-01   5.801807e+01   5.039908e-01
  3.369510e-01   5.827133e+01   5.269379e-01
  3.372500e-01   5.779963e+01   5.012995e-01
  3.375490e-01   5.813676e+01   5.236909e-01
  3.378480e-01   5.720151e+01   5.168835e-01
  3.381470e-01   5.709634e+01   5.151346e-01
  3.384460e-01   5.768659e+01   5.317245e-01
  3.387450e-01   5.794455e+01   5.114436e-01
  3.390430e-01   5.799080e+01   5.303766e-01
  3.393420e-01   5.826482e+01   5.289157e-01
  3.396410e-01   5.722448e+01   5.248407e-01
  3.399400e-01   5.830149e+01   5.452787e-01
  3.402390e-01   5.787093e+01   5.173443e-01
  3.405380e-01   5.732982e+01   5.378164e-01
  3.408370e-01   5.843647e+01   5.351693e-01
  3.411360e-01   5.737305e+01   5.337547e-01
  3.414350e-01   5.823519e+01   5.449686e-01
  3.417340e-01   5.758895e+01   5.340559e-01
  3.420330e-01   5.742304e+01   5.493833e-01
  3.423320e-01   5.718932e+01   5.328994e-01
  3.426300e-01   5.797113e+01   5.512317e-01
  3.429290e-01   5.839132e+01   5.509350e-01
  3.432280e-01   5.794363e+01   5.465651e-01
  3.435270e-01   5.755181e+01   5.635027e-01
  3.438260e-01   5.783409e+01   5.423561e-01
  3.441250e-01   5.715915e+01   5.583216e-01
  3.444240e-01   5.729209e+01   5.510638e-01
  3.447230e-01   5.774050e+01   5.579379e-01
  3.450220e-01   5.775398e+01   5.695094e-01
  3.453210e-01   5.767372e+01   5.528961e-01
  3.456200e-01   5.835233e+01   5.776326e-01
  3.459190e-01   5.728458e+01   5.589338e-01
  3.462170e-01   5.783797e+01   5.724848e-01
  3.465160e-01   5.785124e+01   5.716927e-01
  3.468150e-01   5.861920e+01   5.746152e-01
  3.471140e-01   5.740347e+01   5.836266e-01
  3.474130e-01   5.687229e+01   5.651455e-01
  3.477120e-01   5.766455e+01   5.849523e-01
  3.480110e-01   5.685799e+01   5.745577e-01
  3.483100e-01   5.621693e+01   5.730755e-01
  3.486090e-01   5.807733e+01   5.974667e-01
  3.489080e-01   5.839597e+01   5.840765e-01
  3.492070e-01   5.726815e+01   5.942586e-01
  3.495060e-01   5.791970e+01   5.862450e-01
  3.498040e-01   5.706615e+01   5.941813e-01
  3.501030e-01   5.675731e+01   5.935450e-01
  3.504020e-01   5.728888e+01   5.953396e-01
  3.507010e-01   5.740591e+01   6.101146e-01
  3.510000e-01   5.767964e+01   5.925295e-01
  3.512990e-01   5.826185e+01   6.146462e-01
  3.515980e-01   5.766856e+01   6.032725e-01
  3.518970e-01   5.804004e+01   6.188144e-01
  3.521960e-01   5.850886e+01   6.301849e-01
  3.524950e-01   5.791662e+01   6.035601e-01
  3.527940e-01   5.700631e+01   6.254242e-01
  3.530930e-01   5.786413e+01   6.135999e-01
  3.533920e-01   5.842691e+01   6.320210e-01
  3.536900e-01   5.683560e+01   6.256256e-01
  3.539890e-01   5.804569e+01   6.288176e-01
  3.542880e-01   5.750892e+01   6.411287e-01
  3.545870e-01   5.712956e+01   6.139415e-01
  3.548860e-01   5.723025e+01   6.359702e-01
  3.551850e-01   5.752116e+01   6.259700e-01
  3.554840e-01   5.720198e+01   6.358131e-01
  3.557830e-01   5.912189e+01   6.488298e-01
  3.560820e-01   5.785744e+01   6.200119e-01
  3.563810e-01   5.742412e+01   6.382428e-01
  3.566800e-01   5.752814e+01   6.237602e-01
  3.569790e-01   5.758782e+01   6.440124e-01
  3.572770e-01   5.813655e+01   6.458420e-01
  3.575760e-01   5.706358e+01   6.135869e-01
  3.578750e-01   5.757427e+01   6.565889e-01
  3.581740e-01   5.740140e+01   6.264498e-01
  3.584730e-01   5.731969e+01   6.551356e-01
  3.587720e-01   5.815549e+01   6.484174e-01
  3.590710e-01   5.592414e+01   6.346417e-01
  3.593700e-01   5.644527e+01   6.620491e-01
  3.596690e-01   5.697149e+01   6.369208e-01
  3.599680e-01   5.724772e+01   6.681146e-01
  3.602670e-01   5.674153e+01   6.479776e-01
  3.605660e-01   5.694224e+01   6.649572e-01
  3.608640e-01   5.644497e+01   6.790257e-01
  3.611630e-01   5.693139e+01   6.465304e-01
  3.614620e-01   5.642626e+01   6.833651e-01
  3.617610e-01   5.700720e+01   6.612671e-01
  3.620600e-01   5.675601e+01   6.823726e-01
  3.623590e-01   5.598207e+01   6.747767e-01
  3.626580e-01   5.898329e+01   6.926280e-01
  3.629570e-01   5.571633e+01   6.912887e-01
  3.632560e-01   5.689924e+01   6.688476e-01
  3.635550e-01   5.699813e+01   7.105916e-01
  3.638540e-01   5.674312e+01   6.913726e-01
  3.641530e-01   5.711209e+01   6.983087e-01
  3.644510e-01   5.691508e+01   7.273530e-01
  3.647500e-01   5.778973e+01   6.885587e-01
  3.650490e-01   5.835654e+01   7.346987e-01
  3.653480e-01   5.712857e+01   7.097401e-01
  3.656470e-01   5.817026e+01   7.246978e-01
  3.659460e-01   5.719262e+01   7.401444e-01
  3.662450e-01   5.689796e+01   7.066571e-01
  3.665440e-01   5.679904e+01   7.550421e-01
  3.668430e-01   5.785732e+01   7.210229e-01
  3.671420e-01   5.631503e+01   7.420157e-01
  3.674410e-01   5.657022e+01   7.342448e-01
  3.677400e-01   5.718134e+01   7.516057e-01
  3.680390e-01   5.771705e+01   7.844134e-01
  3.683370e-01   5.852331e+01   7.393810e-01
  3.686360e-01   5.682726e+01   7.696950e-01
  3.689350e-01   5.720737e+01   7.557439e-01
  3.692340e-01   5.736733e+01   7.776522e-01
  3.695330e-01   5.788513e+01   8.087324e-01
  3.698320e-01   5.797441e+01   7.548265e-01
  3.701310e-01   5.759728e+01   8.091453e-01
  3.704300e-01   5.731981e+01   7.687876e-01
  3.707290e-01   5.755753e+01   8.113134e-01
  3.710280e-01   5.718459e+01   8.038238e-01
  3.713270e-01   5.821005e+01   7.991243e-01
  3.716260e-01   5.757031e+01   8.426227e-01
  3.719240e-01   5.734155e+01   7.863127e-01
  3.722230e-01   5.891736e+01   8.552231e-01
  3.725220e-01   5.912040e+01   8.272837e-01
  3.728210e-01   5.708007e+01   8.309206e-01
  3.731200e-01   5.573953e+01   8.698689e-01
  3.734190e-01   5.602079e+01   7.956021e-01
  3.737180e-01   5.721486e+01   8.781525e-01
  3.740170e-01   5.728907e+01   8.271550e-01
  3.743160e-01   5.733303e+01   8.854061e-01
  3.746150e-01   5.693181e+01   8.759777e-01
  3.749140e-01   5.840543e+01   8.658597e-01
  3.752130e-01   5.651989e+01   9.127992e-01
  3.755110e-01   5.654459e+01   8.490715e-01
  3.758100e-01   5.858373e+01   9.293153e-01
  3.761090e-01   5.705232e+01   8.897066e-01
  3.764080e-01   5.793944e+01   9.206019e-01
  3.767070e-01   5.688019e+01   9.537160e-01
  3.770060e-01   5.672964e+01   8.744210e-01
  3.773050e-01   5.740541e+01   9.663334e-01
  3.776040e-01   5.718779e+01   9.217845e-01
  3.779030e-01   5.773416e+01   9.568030e-01
  3.782020e-01   5.677483e+01   1.024843e+00
  3.785010e-01   5.732309e+01   9.052268e-01
  3.788000e-01   5.893496e+01   1.039076e+00
  3.790990e-01   5.592218e+01   9.338539e-01
  3.793970e-01   5.725529e+01   1.014361e+00
  3.796960e-01   5.573607e+01   9.960814e-01
  3.799950e-01   5.621379e+01   9.819846e-01
  3.802940e-01   5.514543e+01   1.081283e+00
  3.805930e-01   5.609225e+01   9.511260e-01
  3.808920e-01   5.870971e+01   1.122001e+00
  3.811910e-01   5.547251e+01   1.008091e+00
  3.814900e-01   5.774456e+01   1.082415e+00
  3.817890e-01   5.568906e+01   1.160693e+00
  3.820880e-01   5.879230e+01   1.013510e+00
  3.823870e-01   5.714746e+01   1.183403e+00
  3.826860e-01   5.785372e+01   1.044829e+00
  3.829840e-01   5.676133e+01   1.203068e+00
  3.832830e-01   5.714414e+01   1.153780e+00
  3.835820e-01   5.758511e+01   1.130642e+00
  3.838810e-01   5.674708e+01   1.254865e+00
  3.841800e-01   5.669509e+01   1.108901e+00
  3.844790e-01   5.750956e+01   1.272659e+00
  3.847780e-01   5.614870e+01   1.165473e+00
  3.850770e-01   5.509306e+01   1.255036e+00
  3.853760e-01   5.618540e+01   1.352002e+00
  3.856750e-01   5.653576e+01   1.169483e+00
  3.859740e-01   5.751811e+01   1.392156e+00
  3.862730e-01   5.746856e+01   1.262817e+00
  3.865710e-01   5.650725e+01   1.379868e+00
  3.868700e-01   5.741204e+01   1.416394e+00
  3.871690e-01   5.583500e+01   1.314220e+00
  3.874680e-01   5.685446e+01   1.527154e+00
  3.877670e-01   5.696014e+01   1.349706e+00
  3.880660e-01   5.849528e+01   1.583849e+00
  3.883650e-01   5.541456e+01   1.460809e+00
  3.886640e-01   5.673413e+01   1.542395e+00
  3.889630e-01   5.422483e+01   1.640918e+00
  3.892620e-01   5.568494e+01   1.495201e+00
  3.895610e-01   5.917668e+01   1.761179e+00
  3.898600e-01   5.750215e+01   1.689779e+00
  3.901580e-01   5.871093e+01   1.779119e+00
  3.904570e-01   5.451922e+01   1.916794e+00
  3.907560e-01   5.676558e+01   1.724928e+00
  3.910550e-01   5.653845e+01   1.987786e+00
  3.913540e-01   5.674811e+01   1.991468e+00
  3.916530e-01   5.800607e+01   2.013420e+00
  3.919520e-01   5.472139e+01   2.540377e+00
  3.922510e-01   5.374298e+01   1.938021e+00
  3.925500e-01   5.522458e+01   2.635725e+00
  3.928490e-01   5.901943e+01   2.487373e+00
  3.931480e-01   5.396662e+01   2.605533e+00
  3.934470e-01   0.000000e+00   0.000000e+00
  3.937460e-01   5.824369e+01   2.706814e+00
creator: radaver
creator-version: 3725
header-file: /nas_data/SAXS_data/20151104Workshop/header/JH1_0143.txt
image-file: /nas_data/Pilatus1M/20151104_Workshop/JH1_0143.tif
angular-axis-file: /nas_data/SAXS_data/20151104Workshop/q20151029.dat
beamstop-mask-file: /nas_data/SAXS_data/20151104Workshop/fit2d20151031.msk
detector-response-file: none
beam-center-x: 949.7700
beam-center-y: 918.8000
unit-time: 1.0000
channel-first: 10
channel-last: 1315
Exposure time [s]: 1.094085
Transmitted Beam: 0.484384
Incident Beam: 0.484384
Code: JH1
Concentration [mg/ml]: 1
Run Number: 0143
