# Supplementary material for: SAXS analysis of a soluble cytosolic NgBR construct including extracellular and transmembrane domains
Source: PLoS One. 2018 Jan 18;13(1):e0191371. doi: 10.1371/journal.pone.0191371 (PMC5773207; doi:10.1371/journal.pone.0191371)
Supplement: S1 File — (ZIP) [file pone.0191371.s001.zip › JH1_0144.dat]

Sample:   c= 1.0000 mg/ml  Code: JH1
  3.656810e-03   2.268358e+04   4.137776e+01
  3.955720e-03   2.202323e+04   2.800166e+01
  4.254640e-03   1.908170e+04   2.335704e+01
  4.553560e-03   1.544133e+04   2.025790e+01
  4.852480e-03   1.248354e+04   1.705326e+01
  5.151400e-03   1.054464e+04   1.548311e+01
  5.450320e-03   8.714878e+03   1.336958e+01
  5.749240e-03   7.446536e+03   1.197417e+01
  6.048150e-03   6.364157e+03   1.085054e+01
  6.347070e-03   5.526201e+03   9.606281e+00
  6.645990e-03   4.841638e+03   8.952100e+00
  6.944910e-03   4.256703e+03   8.081003e+00
  7.243830e-03   3.803936e+03   7.402222e+00
  7.542750e-03   3.367592e+03   6.938314e+00
  7.841670e-03   3.060162e+03   6.246296e+00
  8.140580e-03   2.772204e+03   6.027158e+00
  8.439500e-03   2.517422e+03   5.535965e+00
  8.738420e-03   2.311345e+03   5.253939e+00
  9.037340e-03   2.134240e+03   4.881569e+00
  9.336260e-03   1.971990e+03   4.611206e+00
  9.635180e-03   1.823649e+03   4.421763e+00
  9.934100e-03   1.684402e+03   4.111735e+00
  1.023300e-02   1.538725e+03   4.027497e+00
  1.053190e-02   1.421704e+03   3.926550e+00
  1.083090e-02   1.329124e+03   3.796551e+00
  1.112980e-02   1.215340e+03   3.599511e+00
  1.142870e-02   1.129919e+03   3.451266e+00
  1.172760e-02   1.050491e+03   3.318494e+00
  1.202650e-02   9.662062e+02   3.173780e+00
  1.232540e-02   8.951711e+02   3.038146e+00
  1.262440e-02   8.309868e+02   2.872774e+00
  1.292330e-02   7.766375e+02   2.734402e+00
  1.322220e-02   7.259785e+02   2.643717e+00
  1.352110e-02   6.723988e+02   2.518719e+00
  1.382000e-02   6.199122e+02   2.394590e+00
  1.411900e-02   5.854793e+02   2.315812e+00
  1.441790e-02   5.450783e+02   2.218388e+00
  1.471680e-02   5.105073e+02   2.136687e+00
  1.501570e-02   4.764142e+02   2.021446e+00
  1.531460e-02   4.457982e+02   1.946587e+00
  1.561350e-02   4.224736e+02   1.861732e+00
  1.591250e-02   3.992420e+02   1.825766e+00
  1.621140e-02   3.756822e+02   1.740538e+00
  1.651030e-02   3.580484e+02   1.681331e+00
  1.680920e-02   3.376551e+02   1.632747e+00
  1.710810e-02   3.182538e+02   1.588472e+00
  1.740710e-02   2.997954e+02   1.519535e+00
  1.770600e-02   2.859120e+02   1.469019e+00
  1.800490e-02   2.729775e+02   1.424058e+00
  1.830380e-02   2.587171e+02   1.397410e+00
  1.860270e-02   2.475762e+02   1.340445e+00
  1.890170e-02   2.353981e+02   1.307061e+00
  1.920060e-02   2.276740e+02   1.273254e+00
  1.949950e-02   2.159438e+02   1.254301e+00
  1.979840e-02   2.071937e+02   1.205572e+00
  2.009730e-02   1.983845e+02   1.166726e+00
  2.039620e-02   1.913896e+02   1.143894e+00
  2.069520e-02   1.849219e+02   1.118339e+00
  2.099410e-02   1.776760e+02   1.104153e+00
  2.129300e-02   1.718824e+02   1.057543e+00
  2.159190e-02   1.638242e+02   1.068035e+00
  2.189080e-02   1.582933e+02   1.055711e+00
  2.218980e-02   1.535139e+02   1.057560e+00
  2.248870e-02   1.492207e+02   1.061270e+00
  2.278760e-02   1.442598e+02   1.033199e+00
  2.308650e-02   1.384006e+02   1.043145e+00
  2.338540e-02   1.367849e+02   1.034884e+00
  2.368430e-02   1.319211e+02   9.978568e-01
  2.398330e-02   1.269631e+02   1.001200e+00
  2.428220e-02   1.276867e+02   9.817119e-01
  2.458110e-02   1.234829e+02   9.978762e-01
  2.488000e-02   1.201466e+02   9.580504e-01
  2.517890e-02   1.190947e+02   9.424691e-01
  2.547790e-02   1.168764e+02   9.468409e-01
  2.577680e-02   1.122137e+02   9.203098e-01
  2.607570e-02   1.101033e+02   9.189963e-01
  2.637460e-02   1.082284e+02   9.038197e-01
  2.667350e-02   1.078221e+02   8.795433e-01
  2.697250e-02   1.060740e+02   8.454866e-01
  2.727140e-02   1.034828e+02   8.041033e-01
  2.757030e-02   1.023847e+02   8.011532e-01
  2.786920e-02   1.012402e+02   7.875577e-01
  2.816810e-02   9.970618e+01   7.691812e-01
  2.846700e-02   9.800609e+01   7.531802e-01
  2.876600e-02   9.817270e+01   7.447377e-01
  2.906490e-02   9.422289e+01   7.317966e-01
  2.936380e-02   9.442632e+01   7.271312e-01
  2.966270e-02   9.228442e+01   7.135630e-01
  2.996160e-02   9.187441e+01   7.130193e-01
  3.026060e-02   9.195707e+01   7.021056e-01
  3.055950e-02   8.915211e+01   6.903346e-01
  3.085840e-02   8.921180e+01   6.876498e-01
  3.115730e-02   8.713649e+01   6.767589e-01
  3.145620e-02   8.736722e+01   6.711427e-01
  3.175510e-02   8.591364e+01   6.673621e-01
  3.205410e-02   8.664114e+01   6.665295e-01
  3.235300e-02   8.509624e+01   6.578842e-01
  3.265190e-02   8.504057e+01   6.456006e-01
  3.295080e-02   8.546930e+01   6.514701e-01
  3.324970e-02   8.175335e+01   6.363140e-01
  3.354870e-02   8.242019e+01   6.372335e-01
  3.384760e-02   8.250149e+01   6.301864e-01
  3.414650e-02   8.132214e+01   6.256660e-01
  3.444540e-02   8.098002e+01   6.157687e-01
  3.474430e-02   7.921891e+01   6.143955e-01
  3.504330e-02   7.932663e+01   6.071943e-01
  3.534220e-02   8.022137e+01   6.113624e-01
  3.564110e-02   7.948465e+01   6.077987e-01
  3.594000e-02   7.764254e+01   5.892164e-01
  3.623890e-02   7.757343e+01   5.989735e-01
  3.653780e-02   7.751416e+01   5.825498e-01
  3.683680e-02   7.741922e+01   5.897676e-01
  3.713570e-02   7.684740e+01   5.882864e-01
  3.743460e-02   7.694259e+01   5.790561e-01
  3.773350e-02   7.584791e+01   5.742594e-01
  3.803240e-02   7.543277e+01   5.863556e-01
  3.833140e-02   7.503407e+01   5.987037e-01
  3.863030e-02   7.546849e+01   6.097680e-01
  3.892920e-02   7.460593e+01   6.046966e-01
  3.922810e-02   7.492016e+01   6.083435e-01
  3.952700e-02   7.500539e+01   6.047445e-01
  3.982600e-02   7.383729e+01   6.087306e-01
  4.012490e-02   7.310019e+01   5.962448e-01
  4.042380e-02   7.337174e+01   6.052011e-01
  4.072270e-02   7.239780e+01   5.987994e-01
  4.102160e-02   7.232683e+01   5.977220e-01
  4.132050e-02   7.222446e+01   5.980822e-01
  4.161950e-02   7.352833e+01   5.972192e-01
  4.191840e-02   7.223716e+01   5.997109e-01
  4.221730e-02   7.135032e+01   5.883075e-01
  4.251620e-02   7.205792e+01   5.989664e-01
  4.281510e-02   7.204707e+01   5.896591e-01
  4.311410e-02   7.181571e+01   5.894658e-01
  4.341300e-02   7.017433e+01   5.857020e-01
  4.371190e-02   7.073663e+01   5.865263e-01
  4.401080e-02   7.209349e+01   5.921250e-01
  4.430970e-02   7.122551e+01   5.840511e-01
  4.460860e-02   7.022559e+01   5.806743e-01
  4.490760e-02   7.064271e+01   5.838839e-01
  4.520650e-02   7.060648e+01   5.793062e-01
  4.550540e-02   7.132992e+01   5.852222e-01
  4.580430e-02   6.901218e+01   5.734512e-01
  4.610320e-02   7.012882e+01   5.751743e-01
  4.640220e-02   6.987015e+01   5.784674e-01
  4.670110e-02   6.945030e+01   5.681398e-01
  4.700000e-02   6.926496e+01   5.694892e-01
  4.729890e-02   6.941177e+01   5.722262e-01
  4.759780e-02   6.950690e+01   5.719038e-01
  4.789680e-02   6.917144e+01   5.669981e-01
  4.819570e-02   6.806960e+01   5.617726e-01
  4.849460e-02   6.859375e+01   5.660213e-01
  4.879350e-02   6.908645e+01   5.618270e-01
  4.909240e-02   6.916971e+01   5.698048e-01
  4.939130e-02   6.868348e+01   5.581625e-01
  4.969030e-02   6.786198e+01   5.568259e-01
  4.998920e-02   6.892413e+01   5.604884e-01
  5.028810e-02   6.786264e+01   5.541515e-01
  5.058700e-02   6.771473e+01   5.575731e-01
  5.088590e-02   6.851214e+01   5.515317e-01
  5.118490e-02   6.700526e+01   5.526313e-01
  5.148380e-02   6.868439e+01   5.568293e-01
  5.178270e-02   6.774138e+01   5.458578e-01
  5.208160e-02   6.727457e+01   5.497712e-01
  5.238050e-02   6.703761e+01   5.430150e-01
  5.267940e-02   6.778118e+01   5.538189e-01
  5.297840e-02   6.739264e+01   5.450866e-01
  5.327730e-02   6.758981e+01   5.433503e-01
  5.357620e-02   6.780735e+01   5.461236e-01
  5.387510e-02   6.663486e+01   5.382538e-01
  5.417400e-02   6.782863e+01   5.481292e-01
  5.447300e-02   6.774139e+01   5.396050e-01
  5.477190e-02   6.687261e+01   5.373591e-01
  5.507080e-02   6.639331e+01   5.354299e-01
  5.536970e-02   6.682407e+01   5.353297e-01
  5.566860e-02   6.621747e+01   5.365653e-01
  5.596760e-02   6.741202e+01   5.352521e-01
  5.626650e-02   6.686695e+01   5.355014e-01
  5.656540e-02   6.671229e+01   5.330676e-01
  5.686430e-02   6.624573e+01   5.282276e-01
  5.716320e-02   6.696625e+01   5.275714e-01
  5.746210e-02   6.672625e+01   5.319240e-01
  5.776110e-02   6.658146e+01   5.331467e-01
  5.806000e-02   6.632494e+01   5.238865e-01
  5.835890e-02   6.716743e+01   5.277824e-01
  5.865780e-02   6.561283e+01   5.187961e-01
  5.895670e-02   6.603503e+01   5.303548e-01
  5.925570e-02   6.616962e+01   5.187421e-01
  5.955460e-02   6.618549e+01   5.256460e-01
  5.985350e-02   6.605573e+01   5.177379e-01
  6.015240e-02   6.620284e+01   5.199942e-01
  6.045130e-02   6.608039e+01   5.200763e-01
  6.075020e-02   6.641693e+01   5.163827e-01
  6.104920e-02   6.566453e+01   5.173162e-01
  6.134810e-02   6.603538e+01   5.193362e-01
  6.164700e-02   6.556489e+01   5.092812e-01
  6.194590e-02   6.646015e+01   5.210038e-01
  6.224480e-02   6.544973e+01   5.056634e-01
  6.254380e-02   6.607184e+01   5.166911e-01
  6.284270e-02   6.638922e+01   5.196022e-01
  6.314160e-02   6.634190e+01   5.070032e-01
  6.344050e-02   6.545712e+01   5.110096e-01
  6.373940e-02   6.626351e+01   5.056662e-01
  6.403840e-02   6.594403e+01   5.123654e-01
  6.433730e-02   6.650750e+01   5.092063e-01
  6.463620e-02   6.529567e+01   5.004271e-01
  6.493510e-02   6.583923e+01   5.135859e-01
  6.523400e-02   6.490984e+01   4.994543e-01
  6.553290e-02   6.499136e+01   5.023320e-01
  6.583190e-02   6.487672e+01   4.998361e-01
  6.613080e-02   6.627044e+01   5.006000e-01
  6.642970e-02   6.504319e+01   5.051375e-01
  6.672860e-02   6.536695e+01   4.956881e-01
  6.702750e-02   6.496584e+01   4.991616e-01
  6.732650e-02   6.486751e+01   4.952729e-01
  6.762540e-02   6.593767e+01   4.993416e-01
  6.792430e-02   6.536120e+01   4.991586e-01
  6.822320e-02   6.437077e+01   4.875454e-01
  6.852210e-02   6.508486e+01   4.976000e-01
  6.882110e-02   6.492036e+01   4.930108e-01
  6.912000e-02   6.498237e+01   4.927575e-01
  6.941890e-02   6.547968e+01   4.912465e-01
  6.971780e-02   6.508352e+01   4.892806e-01
  7.001670e-02   6.559823e+01   4.975563e-01
  7.031560e-02   6.501931e+01   4.885633e-01
  7.061460e-02   6.455753e+01   4.872995e-01
  7.091350e-02   6.485506e+01   4.869992e-01
  7.121240e-02   6.538456e+01   4.852361e-01
  7.151130e-02   6.517947e+01   4.905984e-01
  7.181020e-02   6.531752e+01   4.845252e-01
  7.210920e-02   6.478315e+01   4.857886e-01
  7.240810e-02   6.505719e+01   4.821830e-01
  7.270700e-02   6.461826e+01   4.865811e-01
  7.300590e-02   6.525283e+01   4.842852e-01
  7.330480e-02   6.399847e+01   4.742189e-01
  7.360370e-02   6.498124e+01   4.837373e-01
  7.390270e-02   6.386088e+01   4.741505e-01
  7.420160e-02   6.527063e+01   4.866743e-01
  7.450050e-02   6.423347e+01   4.737672e-01
  7.479940e-02   6.461691e+01   4.765047e-01
  7.509830e-02   6.601854e+01   4.857325e-01
  7.539730e-02   6.534635e+01   4.760937e-01
  7.569620e-02   6.460570e+01   4.742605e-01
  7.599510e-02   6.472445e+01   4.777916e-01
  7.629400e-02   6.328701e+01   4.663933e-01
  7.659290e-02   6.574948e+01   4.797699e-01
  7.689190e-02   6.473402e+01   4.716951e-01
  7.719080e-02   6.494196e+01   4.750551e-01
  7.748970e-02   6.510521e+01   4.721862e-01
  7.778860e-02   6.439593e+01   4.726188e-01
  7.808750e-02   6.455997e+01   4.697787e-01
  7.838640e-02   6.432229e+01   4.663853e-01
  7.868540e-02   6.417019e+01   4.670909e-01
  7.898430e-02   6.458713e+01   4.660932e-01
  7.928320e-02   6.542375e+01   4.746338e-01
  7.958210e-02   6.462750e+01   4.629496e-01
  7.988100e-02   6.423465e+01   4.669050e-01
  8.018000e-02   6.467366e+01   4.659902e-01
  8.047890e-02   6.456214e+01   4.651746e-01
  8.077780e-02   6.355210e+01   4.607039e-01
  8.107670e-02   6.491006e+01   4.631473e-01
  8.137560e-02   6.371753e+01   4.621218e-01
  8.167450e-02   6.410694e+01   4.606767e-01
  8.197350e-02   6.471254e+01   4.600314e-01
  8.227240e-02   6.493671e+01   4.652840e-01
  8.257130e-02   6.458196e+01   4.544758e-01
  8.287020e-02   6.398021e+01   4.614371e-01
  8.316910e-02   6.513453e+01   4.623309e-01
  8.346810e-02   6.408253e+01   4.542576e-01
  8.376700e-02   6.458033e+01   4.623745e-01
  8.406590e-02   6.422013e+01   4.516724e-01
  8.436480e-02   6.381917e+01   4.572414e-01
  8.466370e-02   6.447907e+01   4.537293e-01
  8.496270e-02   6.506996e+01   4.665862e-01
  8.526160e-02   6.415303e+01   4.779163e-01
  8.556050e-02   6.469165e+01   4.803718e-01
  8.585940e-02   6.522075e+01   4.883703e-01
  8.615830e-02   6.397375e+01   4.836790e-01
  8.645720e-02   6.416032e+01   4.891468e-01
  8.675620e-02   6.423192e+01   4.918558e-01
  8.705510e-02   6.441169e+01   4.915634e-01
  8.735400e-02   6.466433e+01   4.949928e-01
  8.765290e-02   6.408446e+01   4.932639e-01
  8.795180e-02   6.477400e+01   4.999506e-01
  8.825080e-02   6.451277e+01   4.944124e-01
  8.854970e-02   6.489192e+01   5.024648e-01
  8.884860e-02   6.383631e+01   4.963187e-01
  8.914750e-02   6.387573e+01   5.026781e-01
  8.944640e-02   6.412540e+01   5.000041e-01
  8.974530e-02   6.384594e+01   4.948405e-01
  9.004430e-02   7.345443e+01   5.286270e-01
  9.034320e-02   6.423094e+01   4.768587e-01
  9.064210e-02   6.421303e+01   4.759002e-01
  9.094100e-02   6.486674e+01   4.683550e-01
  9.123990e-02   6.464095e+01   4.662873e-01
  9.153890e-02   6.354801e+01   4.648209e-01
  9.183780e-02   6.372088e+01   4.621340e-01
  9.213670e-02   6.408005e+01   4.617970e-01
  9.243560e-02   6.575223e+01   4.665509e-01
  9.273450e-02   6.409153e+01   4.566332e-01
  9.303350e-02   6.462416e+01   4.645735e-01
  9.333240e-02   6.374153e+01   4.511269e-01
  9.363130e-02   6.448081e+01   4.572302e-01
  9.393020e-02   6.389345e+01   4.528149e-01
  9.422910e-02   6.451463e+01   4.561759e-01
  9.452800e-02   6.407230e+01   4.557796e-01
  9.482700e-02   6.392111e+01   4.450356e-01
  9.512590e-02   6.382228e+01   4.529479e-01
  9.542480e-02   6.320368e+01   4.458377e-01
  9.572370e-02   6.462833e+01   4.508344e-01
  9.602260e-02   6.406129e+01   4.511135e-01
  9.632160e-02   6.374852e+01   4.422610e-01
  9.662050e-02   6.423108e+01   4.464800e-01
  9.691940e-02   6.410694e+01   4.460483e-01
  9.721830e-02   6.341408e+01   4.410994e-01
  9.751720e-02   6.371352e+01   4.443123e-01
  9.781610e-02   6.376766e+01   4.401854e-01
  9.811510e-02   6.411012e+01   4.456930e-01
  9.841400e-02   6.319362e+01   4.354041e-01
  9.871290e-02   6.403790e+01   4.414727e-01
  9.901180e-02   6.379266e+01   4.416965e-01
  9.931070e-02   6.375997e+01   4.376989e-01
  9.960970e-02   6.364446e+01   4.404698e-01
  9.990860e-02   6.442784e+01   4.358409e-01
  1.002070e-01   6.448711e+01   4.401876e-01
  1.005060e-01   6.405259e+01   4.362774e-01
  1.008050e-01   6.400636e+01   4.385438e-01
  1.011040e-01   6.389663e+01   4.320200e-01
  1.014030e-01   6.420082e+01   4.350724e-01
  1.017020e-01   6.409350e+01   4.388422e-01
  1.020010e-01   6.353643e+01   4.321406e-01
  1.023000e-01   6.348684e+01   4.299674e-01
  1.025990e-01   6.484355e+01   4.335349e-01
  1.028980e-01   6.368632e+01   4.313085e-01
  1.031970e-01   6.326479e+01   4.322269e-01
  1.034960e-01   6.421636e+01   4.275110e-01
  1.037950e-01   6.364645e+01   4.295145e-01
  1.040930e-01   6.437322e+01   4.283560e-01
  1.043920e-01   6.404918e+01   4.312025e-01
  1.046910e-01   6.422605e+01   4.311347e-01
  1.049900e-01   6.421292e+01   4.252605e-01
  1.052890e-01   6.423677e+01   4.288746e-01
  1.055880e-01   6.411681e+01   4.268577e-01
  1.058870e-01   6.430263e+01   4.290944e-01
  1.061860e-01   6.375505e+01   4.231106e-01
  1.064850e-01   6.401859e+01   4.246165e-01
  1.067840e-01   6.414521e+01   4.272741e-01
  1.070830e-01   6.503848e+01   4.267136e-01
  1.073820e-01   6.389259e+01   4.213777e-01
  1.076800e-01   6.447016e+01   4.229666e-01
  1.079790e-01   6.434697e+01   4.244390e-01
  1.082780e-01   6.462268e+01   4.272533e-01
  1.085770e-01   6.445169e+01   4.177168e-01
  1.088760e-01   6.467147e+01   4.242508e-01
  1.091750e-01   6.421737e+01   4.212085e-01
  1.094740e-01   6.383470e+01   4.208770e-01
  1.097730e-01   6.462285e+01   4.209980e-01
  1.100720e-01   6.405969e+01   4.152547e-01
  1.103710e-01   6.485588e+01   4.242300e-01
  1.106700e-01   6.460407e+01   4.173132e-01
  1.109690e-01   6.425635e+01   4.219545e-01
  1.112670e-01   6.423410e+01   4.143446e-01
  1.115660e-01   6.396306e+01   4.146458e-01
  1.118650e-01   6.354860e+01   4.171811e-01
  1.121640e-01   6.387182e+01   4.122994e-01
  1.124630e-01   6.451793e+01   4.155534e-01
  1.127620e-01   6.414589e+01   4.143535e-01
  1.130610e-01   6.418328e+01   4.138876e-01
  1.133600e-01   6.347663e+01   4.163409e-01
  1.136590e-01   6.387849e+01   4.074649e-01
  1.139580e-01   6.457385e+01   4.142670e-01
  1.142570e-01   6.457061e+01   4.139652e-01
  1.145560e-01   6.454516e+01   4.144670e-01
  1.148550e-01   6.416983e+01   4.120993e-01
  1.151530e-01   6.393232e+01   4.059625e-01
  1.154520e-01   6.432573e+01   4.123106e-01
  1.157510e-01   6.453916e+01   4.084429e-01
  1.160500e-01   6.423922e+01   4.137754e-01
  1.163490e-01   6.413850e+01   4.071732e-01
  1.166480e-01   6.403604e+01   4.096634e-01
  1.169470e-01   6.417733e+01   4.078555e-01
  1.172460e-01   6.471540e+01   4.101254e-01
  1.175450e-01   6.467308e+01   4.066444e-01
  1.178440e-01   6.422563e+01   4.052352e-01
  1.181430e-01   6.430714e+01   4.085485e-01
  1.184420e-01   6.429780e+01   4.062895e-01
  1.187400e-01   6.429174e+01   4.048955e-01
  1.190390e-01   6.468738e+01   4.053186e-01
  1.193380e-01   6.467976e+01   4.052948e-01
  1.196370e-01   6.426185e+01   4.061759e-01
  1.199360e-01   6.463966e+01   4.032739e-01
  1.202350e-01   6.400084e+01   4.042516e-01
  1.205340e-01   6.458293e+01   4.036354e-01
  1.208330e-01   6.470539e+01   4.026743e-01
  1.211320e-01   6.424572e+01   4.044773e-01
  1.214310e-01   6.509022e+01   4.004282e-01
  1.217300e-01   6.478220e+01   4.050708e-01
  1.220290e-01   6.523090e+01   4.051140e-01
  1.223270e-01   6.482448e+01   4.011843e-01
  1.226260e-01   6.434727e+01   3.991800e-01
  1.229250e-01   6.430647e+01   3.974916e-01
  1.232240e-01   6.477974e+01   4.026383e-01
  1.235230e-01   6.473988e+01   4.017161e-01
  1.238220e-01   6.461486e+01   3.979257e-01
  1.241210e-01   6.449743e+01   3.991221e-01
  1.244200e-01   6.465623e+01   3.960013e-01
  1.247190e-01   6.530118e+01   4.026567e-01
  1.250180e-01   6.470403e+01   3.958933e-01
  1.253170e-01   6.434626e+01   3.955597e-01
  1.256160e-01   6.385360e+01   3.966062e-01
  1.259140e-01   6.408860e+01   3.945128e-01
  1.262130e-01   6.376560e+01   3.935174e-01
  1.265120e-01   6.451579e+01   3.930530e-01
  1.268110e-01   6.491859e+01   3.950307e-01
  1.271100e-01   6.479292e+01   3.982152e-01
  1.274090e-01   6.388703e+01   3.921295e-01
  1.277080e-01   6.452968e+01   3.928461e-01
  1.280070e-01   6.479588e+01   3.924141e-01
  1.283060e-01   6.491329e+01   3.942620e-01
  1.286050e-01   6.495558e+01   3.971723e-01
  1.289040e-01   6.448007e+01   3.887729e-01
  1.292030e-01   6.450033e+01   3.937561e-01
  1.295020e-01   6.382402e+01   3.879969e-01
  1.298000e-01   6.499708e+01   3.922825e-01
  1.300990e-01   6.461489e+01   3.886966e-01
  1.303980e-01   6.444762e+01   3.889167e-01
  1.306970e-01   6.483085e+01   3.930153e-01
  1.309960e-01   6.398462e+01   3.882422e-01
  1.312950e-01   6.458010e+01   3.898014e-01
  1.315940e-01   6.407375e+01   3.839851e-01
  1.318930e-01   6.462600e+01   3.884894e-01
  1.321920e-01   6.472338e+01   3.885416e-01
  1.324910e-01   6.534737e+01   3.913788e-01
  1.327900e-01   6.456459e+01   3.868710e-01
  1.330890e-01   6.476939e+01   3.870090e-01
  1.333870e-01   6.479405e+01   3.868457e-01
  1.336860e-01   6.401852e+01   3.838196e-01
  1.339850e-01   6.447413e+01   3.837814e-01
  1.342840e-01   6.392942e+01   3.849633e-01
  1.345830e-01   6.448106e+01   3.852036e-01
  1.348820e-01   6.521973e+01   3.874037e-01
  1.351810e-01   6.465021e+01   3.808625e-01
  1.354800e-01   6.469146e+01   3.853619e-01
  1.357790e-01   6.442875e+01   3.822605e-01
  1.360780e-01   6.419319e+01   3.831763e-01
  1.363770e-01   6.438476e+01   3.832834e-01
  1.366760e-01   6.469869e+01   3.863245e-01
  1.369740e-01   6.472540e+01   4.000887e-01
  1.372730e-01   6.474642e+01   4.022681e-01
  1.375720e-01   6.380066e+01   4.086261e-01
  1.378710e-01   6.456829e+01   4.127982e-01
  1.381700e-01   6.487252e+01   4.155167e-01
  1.384690e-01   6.476538e+01   4.223839e-01
  1.387680e-01   6.450584e+01   4.100260e-01
  1.390670e-01   6.504472e+01   4.000272e-01
  1.393660e-01   6.425462e+01   3.968149e-01
  1.396650e-01   6.502880e+01   3.963771e-01
  1.399640e-01   6.449902e+01   3.957740e-01
  1.402630e-01   6.520956e+01   3.897574e-01
  1.405620e-01   6.431384e+01   3.914451e-01
  1.408600e-01   6.433653e+01   3.902841e-01
  1.411590e-01   6.486569e+01   3.928729e-01
  1.414580e-01   6.450727e+01   3.922810e-01
  1.417570e-01   6.493479e+01   3.860860e-01
  1.420560e-01   6.438688e+01   3.889754e-01
  1.423550e-01   6.487985e+01   3.878144e-01
  1.426540e-01   6.473930e+01   3.838733e-01
  1.429530e-01   6.518502e+01   3.842666e-01
  1.432520e-01   6.446217e+01   3.791826e-01
  1.435510e-01   6.452313e+01   3.820814e-01
  1.438500e-01   6.468813e+01   3.785068e-01
  1.441490e-01   6.470769e+01   3.776785e-01
  1.444470e-01   6.405164e+01   3.781969e-01
  1.447460e-01   6.581589e+01   3.795709e-01
  1.450450e-01   6.504536e+01   3.811194e-01
  1.453440e-01   6.498755e+01   3.750058e-01
  1.456430e-01   6.459357e+01   3.775659e-01
  1.459420e-01   6.463823e+01   3.770355e-01
  1.462410e-01   6.464032e+01   3.752960e-01
  1.465400e-01   6.449449e+01   3.761779e-01
  1.468390e-01   6.466363e+01   3.719435e-01
  1.471380e-01   6.457399e+01   3.746710e-01
  1.474370e-01   6.492447e+01   3.763374e-01
  1.477360e-01   6.418045e+01   3.730980e-01
  1.480340e-01   6.499264e+01   3.718360e-01
  1.483330e-01   6.498214e+01   3.802597e-01
  1.486320e-01   6.513398e+01   3.902548e-01
  1.489310e-01   6.470617e+01   3.906691e-01
  1.492300e-01   6.473068e+01   3.902556e-01
  1.495290e-01   6.465454e+01   3.924805e-01
  1.498280e-01   6.545601e+01   3.994712e-01
  1.501270e-01   6.518361e+01   4.001933e-01
  1.504260e-01   6.448902e+01   3.927223e-01
  1.507250e-01   6.499907e+01   4.001478e-01
  1.510240e-01   6.480845e+01   3.985214e-01
  1.513230e-01   6.540450e+01   4.056527e-01
  1.516210e-01   6.491778e+01   3.998975e-01
  1.519200e-01   6.545480e+01   4.015481e-01
  1.522190e-01   6.507712e+01   4.073611e-01
  1.525180e-01   6.566765e+01   4.043173e-01
  1.528170e-01   6.488530e+01   4.073110e-01
  1.531160e-01   6.511769e+01   4.047623e-01
  1.534150e-01   6.533228e+01   3.996101e-01
  1.537140e-01   6.527129e+01   3.926168e-01
  1.540130e-01   6.509779e+01   3.856331e-01
  1.543120e-01   6.550834e+01   3.870816e-01
  1.546110e-01   6.506396e+01   3.832201e-01
  1.549100e-01   6.544696e+01   3.845764e-01
  1.552090e-01   6.517546e+01   3.858631e-01
  1.555070e-01   6.512510e+01   3.764834e-01
  1.558060e-01   6.506314e+01   3.816233e-01
  1.561050e-01   6.501670e+01   3.776978e-01
  1.564040e-01   6.518524e+01   3.797356e-01
  1.567030e-01   6.502565e+01   3.772853e-01
  1.570020e-01   6.540446e+01   3.764227e-01
  1.573010e-01   6.591996e+01   3.814228e-01
  1.576000e-01   6.485832e+01   3.725030e-01
  1.578990e-01   6.520707e+01   3.754235e-01
  1.581980e-01   6.530034e+01   3.739822e-01
  1.584970e-01   6.525839e+01   3.736501e-01
  1.587960e-01   6.538987e+01   3.774657e-01
  1.590940e-01   6.565388e+01   3.728830e-01
  1.593930e-01   6.509692e+01   3.700541e-01
  1.596920e-01   6.523335e+01   3.714784e-01
  1.599910e-01   6.523882e+01   3.731712e-01
  1.602900e-01   6.479267e+01   3.712636e-01
  1.605890e-01   6.536433e+01   3.673487e-01
  1.608880e-01   6.465030e+01   3.677589e-01
  1.611870e-01   6.497421e+01   3.676614e-01
  1.614860e-01   6.482172e+01   3.676353e-01
  1.617850e-01   6.465241e+01   3.639517e-01
  1.620840e-01   6.495768e+01   3.648099e-01
  1.623830e-01   6.476422e+01   3.658587e-01
  1.626810e-01   6.531654e+01   3.652219e-01
  1.629800e-01   6.557581e+01   3.620487e-01
  1.632790e-01   6.487275e+01   3.612526e-01
  1.635780e-01   6.446636e+01   3.612766e-01
  1.638770e-01   6.513904e+01   3.655173e-01
  1.641760e-01   6.499344e+01   3.633357e-01
  1.644750e-01   6.511929e+01   3.629069e-01
  1.647740e-01   6.514346e+01   3.625858e-01
  1.650730e-01   6.493944e+01   3.633804e-01
  1.653720e-01   6.539225e+01   3.642528e-01
  1.656710e-01   6.457770e+01   3.598551e-01
  1.659700e-01   6.514356e+01   3.629745e-01
  1.662680e-01   6.519041e+01   3.617505e-01
  1.665670e-01   6.487909e+01   3.618493e-01
  1.668660e-01   6.521788e+01   3.593504e-01
  1.671650e-01   6.438391e+01   3.598889e-01
  1.674640e-01   6.535447e+01   3.618207e-01
  1.677630e-01   6.509413e+01   3.591978e-01
  1.680620e-01   6.424492e+01   3.591176e-01
  1.683610e-01   6.508062e+01   3.558125e-01
  1.686600e-01   6.536593e+01   3.614689e-01
  1.689590e-01   6.435058e+01   3.550948e-01
  1.692580e-01   6.444629e+01   3.551744e-01
  1.695570e-01   6.452796e+01   3.599078e-01
  1.698560e-01   6.460892e+01   3.541558e-01
  1.701540e-01   6.476783e+01   3.573592e-01
  1.704530e-01   6.471512e+01   3.542645e-01
  1.707520e-01   6.470793e+01   3.544270e-01
  1.710510e-01   6.526785e+01   3.589235e-01
  1.713500e-01   6.494621e+01   3.545323e-01
  1.716490e-01   6.445143e+01   3.559278e-01
  1.719480e-01   6.488396e+01   3.514900e-01
  1.722470e-01   6.495344e+01   3.540078e-01
  1.725460e-01   6.470574e+01   3.549692e-01
  1.728450e-01   6.454859e+01   3.521834e-01
  1.731440e-01   6.461918e+01   3.529154e-01
  1.734430e-01   6.472628e+01   3.500047e-01
  1.737410e-01   6.487120e+01   3.539647e-01
  1.740400e-01   6.469325e+01   3.527574e-01
  1.743390e-01   6.504792e+01   3.512258e-01
  1.746380e-01   6.478239e+01   3.521042e-01
  1.749370e-01   6.462881e+01   3.493908e-01
  1.752360e-01   6.478622e+01   3.521146e-01
  1.755350e-01   6.477543e+01   3.511960e-01
  1.758340e-01   6.443834e+01   3.456046e-01
  1.761330e-01   6.519385e+01   3.532206e-01
  1.764320e-01   6.482466e+01   3.473220e-01
  1.767310e-01   6.416995e+01   3.499040e-01
  1.770300e-01   6.448354e+01   3.470923e-01
  1.773280e-01   6.474980e+01   3.491938e-01
  1.776270e-01   6.469519e+01   3.478337e-01
  1.779260e-01   6.442537e+01   3.455698e-01
  1.782250e-01   6.411516e+01   3.474783e-01
  1.785240e-01   6.480345e+01   3.460727e-01
  1.788230e-01   6.448322e+01   3.469197e-01
  1.791220e-01   6.393383e+01   3.459523e-01
  1.794210e-01   6.462328e+01   3.445803e-01
  1.797200e-01   6.422332e+01   3.450275e-01
  1.800190e-01   6.423887e+01   3.427207e-01
  1.803180e-01   6.437870e+01   3.466384e-01
  1.806170e-01   6.444294e+01   3.439318e-01
  1.809160e-01   6.395729e+01   3.419687e-01
  1.812140e-01   6.486949e+01   3.452361e-01
  1.815130e-01   6.435262e+01   3.433568e-01
  1.818120e-01   6.388888e+01   3.434538e-01
  1.821110e-01   6.471943e+01   3.416903e-01
  1.824100e-01   6.516322e+01   3.453450e-01
  1.827090e-01   6.425687e+01   3.422715e-01
  1.830080e-01   6.438288e+01   3.427726e-01
  1.833070e-01   6.457572e+01   3.408224e-01
  1.836060e-01   6.454509e+01   3.399323e-01
  1.839050e-01   6.478314e+01   3.445034e-01
  1.842040e-01   6.403224e+01   3.397091e-01
  1.845030e-01   6.405256e+01   3.389546e-01
  1.848010e-01   6.395720e+01   3.404870e-01
  1.851000e-01   6.410193e+01   3.362210e-01
  1.853990e-01   6.426193e+01   3.416255e-01
  1.856980e-01   6.418345e+01   3.389787e-01
  1.859970e-01   6.435382e+01   3.381474e-01
  1.862960e-01   6.441643e+01   3.397546e-01
  1.865950e-01   6.356071e+01   3.357413e-01
  1.868940e-01   6.404592e+01   3.408868e-01
  1.871930e-01   6.389746e+01   3.333559e-01
  1.874920e-01   6.449323e+01   3.380364e-01
  1.877910e-01   6.432122e+01   3.374269e-01
  1.880900e-01   6.411411e+01   3.368832e-01
  1.883880e-01   6.390440e+01   3.380807e-01
  1.886870e-01   6.384095e+01   3.318350e-01
  1.889860e-01   6.412092e+01   3.381725e-01
  1.892850e-01   6.430945e+01   3.361371e-01
  1.895840e-01   6.431544e+01   3.350626e-01
  1.898830e-01   6.426162e+01   3.353881e-01
  1.901820e-01   6.429462e+01   3.351634e-01
  1.904810e-01   6.431544e+01   3.350626e-01
  1.907800e-01   6.332084e+01   3.316955e-01
  1.910790e-01   6.411851e+01   3.331652e-01
  1.913780e-01   6.408167e+01   3.341442e-01
  1.916770e-01   6.457089e+01   3.352625e-01
  1.919750e-01   6.406566e+01   3.347211e-01
  1.922740e-01   6.394959e+01   3.307595e-01
  1.925730e-01   6.396755e+01   3.315583e-01
  1.928720e-01   6.377333e+01   3.318109e-01
  1.931710e-01   6.333701e+01   3.312806e-01
  1.934700e-01   6.371876e+01   3.307623e-01
  1.937690e-01   6.424027e+01   3.312102e-01
  1.940680e-01   6.422738e+01   3.329900e-01
  1.943670e-01   6.357140e+01   3.293324e-01
  1.946660e-01   6.337578e+01   3.294216e-01
  1.949650e-01   6.357495e+01   3.278628e-01
  1.952640e-01   6.357652e+01   3.293457e-01
  1.955630e-01   6.409301e+01   3.318833e-01
  1.958610e-01   6.344835e+01   3.270968e-01
  1.961600e-01   6.425349e+01   3.304974e-01
  1.964590e-01   6.379605e+01   3.278454e-01
  1.967580e-01   6.410707e+01   3.308667e-01
  1.970570e-01   6.354670e+01   3.272041e-01
  1.973560e-01   6.387322e+01   3.263002e-01
  1.976550e-01   6.383786e+01   3.289825e-01
  1.979540e-01   6.352817e+01   3.258497e-01
  1.982530e-01   6.393698e+01   3.286478e-01
  1.985520e-01   6.343918e+01   3.253334e-01
  1.988510e-01   6.322647e+01   3.249312e-01
  1.991500e-01   6.363366e+01   3.281612e-01
  1.994480e-01   6.358288e+01   3.246984e-01
  1.997470e-01   6.360812e+01   3.266339e-01
  2.000460e-01   6.302802e+01   3.213082e-01
  2.003450e-01   6.382106e+01   3.255922e-01
  2.006440e-01   6.320551e+01   3.267624e-01
  2.009430e-01   6.367666e+01   3.229573e-01
  2.012420e-01   6.361842e+01   3.260811e-01
  2.015410e-01   6.324994e+01   3.217337e-01
  2.018400e-01   6.332489e+01   3.226246e-01
  2.021390e-01   6.379772e+01   3.248187e-01
  2.024380e-01   6.349552e+01   3.191898e-01
  2.027370e-01   6.308401e+01   3.231383e-01
  2.030350e-01   6.372464e+01   3.216857e-01
  2.033340e-01   6.379422e+01   3.226955e-01
  2.036330e-01   6.311346e+01   3.184991e-01
  2.039320e-01   6.365901e+01   3.206932e-01
  2.042310e-01   6.360500e+01   3.236194e-01
  2.045300e-01   6.339382e+01   3.183931e-01
  2.048290e-01   6.354317e+01   3.198540e-01
  2.051280e-01   6.321713e+01   3.186249e-01
  2.054270e-01   6.311629e+01   3.178301e-01
  2.057260e-01   6.270785e+01   3.202132e-01
  2.060250e-01   6.322827e+01   3.175737e-01
  2.063240e-01   6.310126e+01   3.198333e-01
  2.066230e-01   6.312632e+01   3.185315e-01
  2.069210e-01   6.364477e+01   3.210699e-01
  2.072200e-01   6.308087e+01   3.189606e-01
  2.075190e-01   6.291451e+01   3.161174e-01
  2.078180e-01   6.360825e+01   3.202912e-01
  2.081170e-01   6.302633e+01   3.172002e-01
  2.084160e-01   6.275471e+01   3.185436e-01
  2.087150e-01   6.350810e+01   3.169389e-01
  2.090140e-01   6.347014e+01   3.183150e-01
  2.093130e-01   6.294594e+01   3.168638e-01
  2.096120e-01   6.276562e+01   3.158761e-01
  2.099110e-01   6.279414e+01   3.144940e-01
  2.102100e-01   6.255284e+01   3.154731e-01
  2.105080e-01   6.312954e+01   3.185396e-01
  2.108070e-01   6.263409e+01   3.143554e-01
  2.111060e-01   6.266995e+01   3.136596e-01
  2.114050e-01   6.282203e+01   3.144326e-01
  2.117040e-01   6.285586e+01   3.194854e-01
  2.120030e-01   6.256447e+01   3.246655e-01
  2.123020e-01   6.268839e+01   3.273333e-01
  2.126010e-01   6.334261e+01   3.263869e-01
  2.129000e-01   6.294894e+01   3.286087e-01
  2.131990e-01   6.317733e+01   3.320848e-01
  2.134980e-01   6.282442e+01   3.331653e-01
  2.137970e-01   6.299378e+01   3.311429e-01
  2.140950e-01   6.224147e+01   3.309967e-01
  2.143940e-01   6.287793e+01   3.339331e-01
  2.146930e-01   6.291284e+01   3.343402e-01
  2.149920e-01   6.282326e+01   3.344171e-01
  2.152910e-01   6.238210e+01   3.337134e-01
  2.155900e-01   6.269098e+01   3.374240e-01
  2.158890e-01   6.323763e+01   3.388919e-01
  2.161880e-01   6.300605e+01   3.368152e-01
  2.164870e-01   6.261981e+01   3.370702e-01
  2.167860e-01   6.306810e+01   3.319512e-01
  2.170850e-01   6.267214e+01   3.283335e-01
  2.173840e-01   6.225951e+01   3.241628e-01
  2.176820e-01   6.222949e+01   3.226449e-01
  2.179810e-01   6.303721e+01   3.257443e-01
  2.182800e-01   6.297294e+01   3.213072e-01
  2.185790e-01   6.294331e+01   3.227777e-01
  2.188780e-01   6.234414e+01   3.177723e-01
  2.191770e-01   6.244028e+01   3.200845e-01
  2.194760e-01   6.260282e+01   3.213403e-01
  2.197750e-01   6.264961e+01   3.182768e-01
  2.200740e-01   6.232711e+01   3.154358e-01
  2.203730e-01   6.270385e+01   3.181420e-01
  2.206720e-01   6.217657e+01   3.158573e-01
  2.209710e-01   6.326354e+01   3.207960e-01
  2.212700e-01   6.274731e+01   3.150348e-01
  2.215680e-01   6.250309e+01   3.172255e-01
  2.218670e-01   6.235897e+01   3.126205e-01
  2.221660e-01   6.216231e+01   3.155529e-01
  2.224650e-01   6.232166e+01   3.134394e-01
  2.227640e-01   6.294006e+01   3.147279e-01
  2.230630e-01   6.218257e+01   3.137454e-01
  2.233620e-01   6.164432e+01   3.116014e-01
  2.236610e-01   6.240667e+01   3.135222e-01
  2.239600e-01   6.199875e+01   3.089068e-01
  2.242590e-01   6.244860e+01   3.131052e-01
  2.245580e-01   6.177487e+01   3.105088e-01
  2.248570e-01   6.248754e+01   3.141188e-01
  2.251550e-01   6.217552e+01   3.097260e-01
  2.254540e-01   6.227427e+01   3.102256e-01
  2.257530e-01   6.230571e+01   3.126168e-01
  2.260520e-01   6.232320e+01   3.088336e-01
  2.263510e-01   6.186914e+01   3.087096e-01
  2.266500e-01   6.242047e+01   3.099556e-01
  2.269490e-01   6.202557e+01   3.075967e-01
  2.272480e-01   6.157966e+01   3.089972e-01
  2.275470e-01   6.178205e+01   3.053918e-01
  2.278460e-01   6.183264e+01   3.089972e-01
  2.281450e-01   6.215436e+01   3.070484e-01
  2.284440e-01   6.185150e+01   3.077875e-01
  2.287420e-01   6.191535e+01   3.088249e-01
  2.290410e-01   6.215420e+01   3.032923e-01
  2.293400e-01   6.183606e+01   3.072507e-01
  2.296390e-01   6.212448e+01   3.064822e-01
  2.299380e-01   6.191469e+01   3.064558e-01
  2.302370e-01   6.187381e+01   3.057408e-01
  2.305360e-01   6.236659e+01   3.050085e-01
  2.308350e-01   6.219293e+01   3.088867e-01
  2.311340e-01   6.168744e+01   3.019146e-01
  2.314330e-01   6.207779e+01   3.050257e-01
  2.317320e-01   6.269835e+01   3.076481e-01
  2.320310e-01   6.171656e+01   3.021042e-01
  2.323290e-01   6.177997e+01   3.069871e-01
  2.326280e-01   6.163820e+01   3.012050e-01
  2.329270e-01   6.177649e+01   3.020142e-01
  2.332260e-01   6.160883e+01   3.031499e-01
  2.335250e-01   6.155702e+01   3.023063e-01
  2.338240e-01   6.198233e+01   3.045493e-01
  2.341230e-01   6.227109e+01   3.007598e-01
  2.344220e-01   6.210510e+01   3.034105e-01
  2.347210e-01   6.164016e+01   3.021540e-01
  2.350200e-01   6.163918e+01   3.013249e-01
  2.353190e-01   6.204669e+01   3.026740e-01
  2.356180e-01   6.129656e+01   2.974825e-01
  2.359170e-01   6.134399e+01   3.019015e-01
  2.362150e-01   6.129757e+01   2.997875e-01
  2.365140e-01   6.184518e+01   2.988108e-01
  2.368130e-01   6.166118e+01   3.006753e-01
  2.371120e-01   6.172200e+01   2.994309e-01
  2.374110e-01   6.192978e+01   3.025070e-01
  2.377100e-01   6.188301e+01   2.987879e-01
  2.380090e-01   6.195369e+01   3.003394e-01
  2.383080e-01   6.129957e+01   2.968093e-01
  2.386070e-01   6.103055e+01   2.977490e-01
  2.389060e-01   6.152181e+01   2.986003e-01
  2.392050e-01   6.105516e+01   2.958792e-01
  2.395040e-01   6.103105e+01   2.978648e-01
  2.398020e-01   6.112542e+01   2.960494e-01
  2.401010e-01   6.173589e+01   2.992343e-01
  2.404000e-01   6.187830e+01   2.967417e-01
  2.406990e-01   6.144346e+01   2.973841e-01
  2.409980e-01   6.076579e+01   2.947296e-01
  2.412970e-01   6.155561e+01   2.961904e-01
  2.415960e-01   6.134336e+01   2.965767e-01
  2.418950e-01   6.120636e+01   2.945713e-01
  2.421940e-01   6.177788e+01   2.971739e-01
  2.424930e-01   6.105577e+01   2.963314e-01
  2.427920e-01   6.094904e+01   2.923090e-01
  2.430910e-01   6.149809e+01   2.956058e-01
  2.433890e-01   6.077362e+01   2.928687e-01
  2.436880e-01   6.115096e+01   2.963365e-01
  2.439870e-01   6.100092e+01   2.924333e-01
  2.442860e-01   6.111455e+01   2.921634e-01
  2.445850e-01   6.052261e+01   2.924822e-01
  2.448840e-01   6.125076e+01   2.937965e-01
  2.451830e-01   6.104062e+01   2.948375e-01
  2.454820e-01   6.095697e+01   2.911407e-01
  2.457810e-01   6.111026e+01   2.926953e-01
  2.460800e-01   6.099246e+01   2.927395e-01
  2.463790e-01   6.096747e+01   2.917037e-01
  2.466780e-01   6.106719e+01   2.923750e-01
  2.469770e-01   6.093374e+01   2.911925e-01
  2.472750e-01   6.120516e+01   2.925966e-01
  2.475740e-01   6.076148e+01   2.925115e-01
  2.478730e-01   6.133161e+01   2.891714e-01
  2.481720e-01   6.134564e+01   2.921751e-01
  2.484710e-01   6.102999e+01   2.896127e-01
  2.487700e-01   6.152833e+01   2.939132e-01
  2.490690e-01   6.082445e+01   2.911461e-01
  2.493680e-01   6.067214e+01   2.878206e-01
  2.496670e-01   6.081478e+01   2.920953e-01
  2.499660e-01   6.092416e+01   2.893615e-01
  2.502650e-01   6.027453e+01   2.890807e-01
  2.505640e-01   6.077257e+01   2.873319e-01
  2.508620e-01   6.101761e+01   2.892674e-01
  2.511610e-01   6.058196e+01   2.905652e-01
  2.514600e-01   6.070171e+01   2.876826e-01
  2.517590e-01   6.119001e+01   2.886289e-01
  2.520580e-01   6.046739e+01   2.874385e-01
  2.523570e-01   6.080854e+01   2.885618e-01
  2.526560e-01   6.099973e+01   2.898577e-01
  2.529550e-01   6.043517e+01   2.852017e-01
  2.532540e-01   6.045799e+01   2.851538e-01
  2.535530e-01   6.099510e+01   2.862138e-01
  2.538520e-01   6.067819e+01   2.867992e-01
  2.541510e-01   6.077831e+01   2.855015e-01
  2.544490e-01   6.081699e+01   2.864078e-01
  2.547480e-01   6.087064e+01   2.868418e-01
  2.550470e-01   6.044678e+01   2.841167e-01
  2.553460e-01   6.075498e+01   2.852441e-01
  2.556450e-01   6.099278e+01   2.834973e-01
  2.559440e-01   6.038537e+01   2.849825e-01
  2.562430e-01   6.091618e+01   2.875677e-01
  2.565420e-01   6.060404e+01   2.842849e-01
  2.568410e-01   6.042246e+01   2.830596e-01
  2.571400e-01   6.088666e+01   2.845451e-01
  2.574390e-01   6.058244e+01   2.859572e-01
  2.577380e-01   6.070298e+01   2.852232e-01
  2.580360e-01   6.042100e+01   2.825602e-01
  2.583350e-01   6.053869e+01   2.853441e-01
  2.586340e-01   6.070243e+01   2.826244e-01
  2.589330e-01   6.041086e+01   2.847384e-01
  2.592320e-01   6.066296e+01   2.825325e-01
  2.595310e-01   6.038798e+01   2.828795e-01
  2.598300e-01   6.009661e+01   2.840979e-01
  2.601290e-01   6.048425e+01   2.806520e-01
  2.604280e-01   5.970076e+01   2.822581e-01
  2.607270e-01   6.009677e+01   2.794625e-01
  2.610260e-01   6.033504e+01   2.825571e-01
  2.613250e-01   6.078532e+01   2.842080e-01
  2.616240e-01   6.090691e+01   2.835949e-01
  2.619220e-01   6.001665e+01   2.816132e-01
  2.622210e-01   6.042930e+01   2.797533e-01
  2.625200e-01   6.062527e+01   2.819536e-01
  2.628190e-01   6.079357e+01   2.820508e-01
  2.631180e-01   6.029867e+01   2.791635e-01
  2.634170e-01   6.039859e+01   2.830037e-01
  2.637160e-01   5.982434e+01   2.780633e-01
  2.640150e-01   6.022850e+01   2.817155e-01
  2.643140e-01   6.059019e+01   2.794550e-01
  2.646130e-01   6.061532e+01   2.798955e-01
  2.649120e-01   6.050416e+01   2.826557e-01
  2.652110e-01   6.030266e+01   2.789817e-01
  2.655090e-01   6.045795e+01   2.801081e-01
  2.658080e-01   6.014408e+01   2.777610e-01
  2.661070e-01   6.016525e+01   2.790457e-01
  2.664060e-01   6.031810e+01   2.791129e-01
  2.667050e-01   6.050563e+01   2.798339e-01
  2.670040e-01   6.043954e+01   2.794894e-01
  2.673030e-01   6.024266e+01   2.781777e-01
  2.676020e-01   6.012431e+01   2.779990e-01
  2.679010e-01   6.042121e+01   2.785897e-01
  2.682000e-01   6.023615e+01   2.770335e-01
  2.684990e-01   6.014649e+01   2.778610e-01
  2.687980e-01   5.987573e+01   2.768585e-01
  2.690960e-01   6.000064e+01   2.782822e-01
  2.693950e-01   6.022469e+01   2.758917e-01
  2.696940e-01   6.032185e+01   2.764847e-01
  2.699930e-01   6.036225e+01   2.776046e-01
  2.702920e-01   6.027056e+01   2.771126e-01
  2.705910e-01   5.961818e+01   2.760752e-01
  2.708900e-01   5.986153e+01   2.745075e-01
  2.711890e-01   6.068250e+01   2.782459e-01
  2.714880e-01   6.011040e+01   2.759071e-01
  2.717870e-01   6.040047e+01   2.770372e-01
  2.720860e-01   5.978354e+01   2.746036e-01
  2.723850e-01   6.005375e+01   2.745818e-01
  2.726840e-01   5.975243e+01   2.749920e-01
  2.729820e-01   6.013875e+01   2.756947e-01
  2.732810e-01   5.987045e+01   2.741624e-01
  2.735800e-01   5.984319e+01   2.740089e-01
  2.738790e-01   5.997329e+01   2.748554e-01
  2.741780e-01   5.998961e+01   2.753527e-01
  2.744770e-01   6.001670e+01   2.728680e-01
  2.747760e-01   6.002809e+01   2.742496e-01
  2.750750e-01   5.959944e+01   2.764066e-01
  2.753740e-01   6.017757e+01   2.821881e-01
  2.756730e-01   5.972472e+01   2.826147e-01
  2.759720e-01   6.032835e+01   2.827398e-01
  2.762710e-01   5.955236e+01   2.849460e-01
  2.765690e-01   6.033113e+01   2.860806e-01
  2.768680e-01   6.022647e+01   2.885417e-01
  2.771670e-01   6.000746e+01   2.856203e-01
  2.774660e-01   5.997384e+01   2.863667e-01
  2.777650e-01   6.008149e+01   2.901134e-01
  2.780640e-01   5.977635e+01   2.879894e-01
  2.783630e-01   5.983162e+01   2.885471e-01
  2.786620e-01   5.945046e+01   2.893386e-01
  2.789610e-01   5.983026e+01   2.903697e-01
  2.792600e-01   6.008375e+01   2.938511e-01
  2.795590e-01   6.001799e+01   2.879364e-01
  2.798580e-01   6.048529e+01   2.936041e-01
  2.801560e-01   5.987826e+01   2.916868e-01
  2.804550e-01   5.995239e+01   2.927504e-01
  2.807540e-01   6.031343e+01   2.949744e-01
  2.810530e-01   5.989855e+01   2.911885e-01
  2.813520e-01   6.025329e+01   2.959608e-01
  2.816510e-01   5.999431e+01   2.943055e-01
  2.819500e-01   5.959668e+01   2.934409e-01
  2.822490e-01   5.947821e+01   2.931491e-01
  2.825480e-01   6.052384e+01   2.952628e-01
  2.828470e-01   6.007310e+01   2.975886e-01
  2.831460e-01   5.936842e+01   2.943470e-01
  2.834450e-01   6.000153e+01   2.943232e-01
  2.837430e-01   5.993723e+01   2.958682e-01
  2.840420e-01   5.993973e+01   2.974905e-01
  2.843410e-01   6.033951e+01   3.049941e-01
  2.846400e-01   6.019508e+01   3.067666e-01
  2.849390e-01   5.968514e+01   3.133521e-01
  2.852380e-01   5.982966e+01   3.166433e-01
  2.855370e-01   5.978617e+01   3.196664e-01
  2.858360e-01   5.919857e+01   3.201279e-01
  2.861350e-01   5.908947e+01   3.226573e-01
  2.864340e-01   5.927046e+01   3.279319e-01
  2.867330e-01   5.955826e+01   3.277829e-01
  2.870320e-01   5.959878e+01   3.335218e-01
  2.873310e-01   5.897021e+01   3.286843e-01
  2.876290e-01   5.993079e+01   3.366208e-01
  2.879280e-01   5.871330e+01   3.362299e-01
  2.882270e-01   5.902678e+01   3.334048e-01
  2.885260e-01   5.891633e+01   3.371550e-01
  2.888250e-01   5.891227e+01   3.362849e-01
  2.891240e-01   5.975567e+01   3.437926e-01
  2.894230e-01   5.939187e+01   3.458397e-01
  2.897220e-01   5.929235e+01   3.373679e-01
  2.900210e-01   5.905999e+01   3.456106e-01
  2.903200e-01   5.929128e+01   3.442632e-01
  2.906190e-01   5.881634e+01   3.465726e-01
  2.909180e-01   5.980571e+01   3.504247e-01
  2.912160e-01   5.878911e+01   3.437137e-01
  2.915150e-01   5.860508e+01   3.544928e-01
  2.918140e-01   5.924272e+01   3.482036e-01
  2.921130e-01   5.885434e+01   3.503049e-01
  2.924120e-01   5.951747e+01   3.548305e-01
  2.927110e-01   5.922989e+01   3.529843e-01
  2.930100e-01   5.833626e+01   3.594435e-01
  2.933090e-01   5.899748e+01   3.556777e-01
  2.936080e-01   5.895688e+01   3.531555e-01
  2.939070e-01   5.933655e+01   3.599859e-01
  2.942060e-01   5.842559e+01   3.578336e-01
  2.945050e-01   5.927015e+01   3.679673e-01
  2.948030e-01   5.860621e+01   3.563231e-01
  2.951020e-01   5.904282e+01   3.631085e-01
  2.954010e-01   5.952374e+01   3.663225e-01
  2.957000e-01   5.899193e+01   3.664378e-01
  2.959990e-01   5.899527e+01   3.660069e-01
  2.962980e-01   5.890137e+01   3.663774e-01
  2.965970e-01   5.873740e+01   3.694541e-01
  2.968960e-01   5.889725e+01   3.697289e-01
  2.971950e-01   5.878106e+01   3.677841e-01
  2.974940e-01   5.856197e+01   3.657623e-01
  2.977930e-01   5.840498e+01   3.686343e-01
  2.980920e-01   5.891038e+01   3.704543e-01
  2.983900e-01   5.888163e+01   3.733722e-01
  2.986890e-01   5.947972e+01   3.710965e-01
  2.989880e-01   5.912943e+01   3.739225e-01
  2.992870e-01   5.884507e+01   3.739607e-01
  2.995860e-01   5.901734e+01   3.766484e-01
  2.998850e-01   5.899716e+01   3.744437e-01
  3.001840e-01   5.895542e+01   3.766908e-01
  3.004830e-01   5.923173e+01   3.824826e-01
  3.007820e-01   5.836829e+01   3.782024e-01
  3.010810e-01   5.873974e+01   3.767226e-01
  3.013800e-01   5.848327e+01   3.815596e-01
  3.016790e-01   5.909251e+01   3.825339e-01
  3.019780e-01   5.843566e+01   3.824146e-01
  3.022760e-01   5.914996e+01   3.865433e-01
  3.025750e-01   5.787340e+01   3.803183e-01
  3.028740e-01   5.830548e+01   3.871577e-01
  3.031730e-01   5.867143e+01   3.865320e-01
  3.034720e-01   5.907593e+01   3.894420e-01
  3.037710e-01   5.902643e+01   3.890143e-01
  3.040700e-01   5.901858e+01   3.908515e-01
  3.043690e-01   5.818299e+01   3.926804e-01
  3.046680e-01   5.809306e+01   3.910063e-01
  3.049670e-01   5.846470e+01   3.887466e-01
  3.052660e-01   5.888382e+01   3.969946e-01
  3.055650e-01   5.832031e+01   3.936968e-01
  3.058630e-01   5.853941e+01   3.998217e-01
  3.061620e-01   5.800621e+01   3.907139e-01
  3.064610e-01   5.854161e+01   3.975346e-01
  3.067600e-01   5.840944e+01   4.031883e-01
  3.070590e-01   5.847952e+01   3.973237e-01
  3.073580e-01   5.872672e+01   4.042818e-01
  3.076570e-01   5.908355e+01   3.982326e-01
  3.079560e-01   5.803853e+01   4.010198e-01
  3.082550e-01   5.848186e+01   4.025485e-01
  3.085540e-01   5.890520e+01   4.037066e-01
  3.088530e-01   5.913416e+01   4.096280e-01
  3.091520e-01   5.862519e+01   4.018630e-01
  3.094500e-01   5.848134e+01   4.101455e-01
  3.097490e-01   5.791139e+01   4.062882e-01
  3.100480e-01   5.758874e+01   4.021290e-01
  3.103470e-01   5.889625e+01   4.180194e-01
  3.106460e-01   5.895138e+01   4.059535e-01
  3.109450e-01   5.861421e+01   4.166899e-01
  3.112440e-01   5.921156e+01   4.117577e-01
  3.115430e-01   5.883666e+01   4.158510e-01
  3.118420e-01   5.795187e+01   4.172872e-01
  3.121410e-01   5.782014e+01   4.103300e-01
  3.124400e-01   5.855610e+01   4.204625e-01
  3.127390e-01   5.898580e+01   4.160537e-01
  3.130380e-01   5.808524e+01   4.218167e-01
  3.133360e-01   5.832610e+01   4.203090e-01
  3.136350e-01   5.808814e+01   4.187790e-01
  3.139340e-01   5.838381e+01   4.260230e-01
  3.142330e-01   5.794410e+01   4.179253e-01
  3.145320e-01   5.846089e+01   4.302202e-01
  3.148310e-01   5.849262e+01   4.253700e-01
  3.151300e-01   5.894116e+01   4.269978e-01
  3.154290e-01   5.848305e+01   4.303017e-01
  3.157280e-01   5.828953e+01   4.267347e-01
  3.160270e-01   5.723233e+01   4.311356e-01
  3.163260e-01   5.787090e+01   4.251996e-01
  3.166250e-01   5.869383e+01   4.366057e-01
  3.169230e-01   5.835773e+01   4.327546e-01
  3.172220e-01   5.844977e+01   4.379643e-01
  3.175210e-01   5.877745e+01   4.388088e-01
  3.178200e-01   5.827923e+01   4.339420e-01
  3.181190e-01   5.877725e+01   4.438453e-01
  3.184180e-01   5.882388e+01   4.393636e-01
  3.187170e-01   5.865211e+01   4.465566e-01
  3.190160e-01   5.862760e+01   4.452615e-01
  3.193150e-01   5.889936e+01   4.396454e-01
  3.196140e-01   5.860977e+01   4.500594e-01
  3.199130e-01   5.762611e+01   4.398683e-01
  3.202120e-01   5.788523e+01   4.480904e-01
  3.205100e-01   5.797827e+01   4.472189e-01
  3.208090e-01   5.781233e+01   4.433482e-01
  3.211080e-01   5.864653e+01   4.535354e-01
  3.214070e-01   5.824164e+01   4.441916e-01
  3.217060e-01   5.819815e+01   4.513790e-01
  3.220050e-01   5.788056e+01   4.472509e-01
  3.223040e-01   5.785532e+01   4.451199e-01
  3.226030e-01   5.880541e+01   4.601762e-01
  3.229020e-01   5.899353e+01   4.454530e-01
  3.232010e-01   5.776368e+01   4.530659e-01
  3.235000e-01   5.744277e+01   4.467854e-01
  3.237990e-01   5.760691e+01   4.507561e-01
  3.240970e-01   5.845209e+01   4.609964e-01
  3.243960e-01   5.796904e+01   4.496562e-01
  3.246950e-01   5.896471e+01   4.648081e-01
  3.249940e-01   5.904800e+01   4.572147e-01
  3.252930e-01   5.847743e+01   4.624348e-01
  3.255920e-01   5.693435e+01   4.589689e-01
  3.258910e-01   5.769739e+01   4.575701e-01
  3.261900e-01   5.685961e+01   4.613896e-01
  3.264890e-01   5.799472e+01   4.605222e-01
  3.267880e-01   5.762281e+01   4.626436e-01
  3.270870e-01   5.716985e+01   4.687313e-01
  3.273860e-01   5.804555e+01   4.666397e-01
  3.276850e-01   5.791925e+01   4.717935e-01
  3.279830e-01   5.814891e+01   4.656683e-01
  3.282820e-01   5.895775e+01   4.784466e-01
  3.285810e-01   5.772168e+01   4.714684e-01
  3.288800e-01   5.785501e+01   4.754207e-01
  3.291790e-01   5.813831e+01   4.726848e-01
  3.294780e-01   5.829354e+01   4.807153e-01
  3.297770e-01   5.794686e+01   4.818210e-01
  3.300760e-01   5.809950e+01   4.774137e-01
  3.303750e-01   5.801386e+01   4.846789e-01
  3.306740e-01   5.837360e+01   4.795365e-01
  3.309730e-01   5.757266e+01   4.849181e-01
  3.312720e-01   5.735525e+01   4.877105e-01
  3.315700e-01   5.791604e+01   4.811823e-01
  3.318690e-01   5.777547e+01   4.933032e-01
  3.321680e-01   5.918774e+01   4.879897e-01
  3.324670e-01   5.804725e+01   4.955695e-01
  3.327660e-01   5.830326e+01   4.939003e-01
  3.330650e-01   5.764868e+01   4.916654e-01
  3.333640e-01   5.833559e+01   5.024637e-01
  3.336630e-01   5.823972e+01   4.903800e-01
  3.339620e-01   5.870149e+01   5.069523e-01
  3.342610e-01   5.887055e+01   5.007586e-01
  3.345600e-01   5.812180e+01   5.026965e-01
  3.348590e-01   5.870288e+01   5.141666e-01
  3.351570e-01   5.786955e+01   4.948104e-01
  3.354560e-01   5.880184e+01   5.183243e-01
  3.357550e-01   5.748164e+01   4.959369e-01
  3.360540e-01   5.756585e+01   5.109954e-01
  3.363530e-01   5.782180e+01   5.183988e-01
  3.366520e-01   5.767701e+01   5.025091e-01
  3.369510e-01   5.848619e+01   5.279104e-01
  3.372500e-01   5.700006e+01   4.978219e-01
  3.375490e-01   5.770320e+01   5.217364e-01
  3.378480e-01   5.694038e+01   5.157042e-01
  3.381470e-01   5.771956e+01   5.179403e-01
  3.384460e-01   5.739295e+01   5.303714e-01
  3.387450e-01   5.741230e+01   5.090911e-01
  3.390430e-01   5.816586e+01   5.311785e-01
  3.393420e-01   5.800117e+01   5.277197e-01
  3.396410e-01   5.657506e+01   5.218560e-01
  3.399400e-01   5.792963e+01   5.435390e-01
  3.402390e-01   5.723775e+01   5.145083e-01
  3.405380e-01   5.812741e+01   5.415466e-01
  3.408370e-01   5.831437e+01   5.346119e-01
  3.411360e-01   5.851062e+01   5.390223e-01
  3.414350e-01   5.836822e+01   5.455927e-01
  3.417340e-01   5.797074e+01   5.358252e-01
  3.420330e-01   5.799113e+01   5.520962e-01
  3.423320e-01   5.797432e+01   5.365463e-01
  3.426300e-01   5.685511e+01   5.459020e-01
  3.429290e-01   5.853730e+01   5.516254e-01
  3.432280e-01   5.754708e+01   5.446936e-01
  3.435270e-01   5.815364e+01   5.664435e-01
  3.438260e-01   5.794133e+01   5.428608e-01
  3.441250e-01   5.780856e+01   5.614864e-01
  3.444240e-01   5.861233e+01   5.573791e-01
  3.447230e-01   5.707241e+01   5.547027e-01
  3.450220e-01   5.800151e+01   5.707307e-01
  3.453210e-01   5.804518e+01   5.546759e-01
  3.456200e-01   5.711195e+01   5.714625e-01
  3.459190e-01   5.809215e+01   5.628619e-01
  3.462170e-01   5.707342e+01   5.686905e-01
  3.465160e-01   5.679520e+01   5.664528e-01
  3.468150e-01   5.694109e+01   5.663327e-01
  3.471140e-01   5.835331e+01   5.884375e-01
  3.474130e-01   5.801836e+01   5.708136e-01
  3.477120e-01   5.720808e+01   5.826346e-01
  3.480110e-01   5.803124e+01   5.804575e-01
  3.483100e-01   5.707028e+01   5.774108e-01
  3.486090e-01   5.718038e+01   5.928373e-01
  3.489080e-01   5.703522e+01   5.772335e-01
  3.492070e-01   5.715141e+01   5.936548e-01
  3.495060e-01   5.655536e+01   5.793013e-01
  3.498040e-01   5.755533e+01   5.967248e-01
  3.501030e-01   5.781914e+01   5.990737e-01
  3.504020e-01   5.789560e+01   5.984861e-01
  3.507010e-01   5.653095e+01   6.054494e-01
  3.510000e-01   5.731485e+01   5.906550e-01
  3.512990e-01   5.846330e+01   6.157102e-01
  3.515980e-01   5.705683e+01   6.000666e-01
  3.518970e-01   5.716957e+01   6.141587e-01
  3.521960e-01   5.752509e+01   6.248668e-01
  3.524950e-01   5.762143e+01   6.020223e-01
  3.527940e-01   5.677344e+01   6.241478e-01
  3.530930e-01   5.650465e+01   6.063513e-01
  3.533920e-01   5.654039e+01   6.217361e-01
  3.536900e-01   5.805497e+01   6.323035e-01
  3.539890e-01   5.739215e+01   6.252700e-01
  3.542880e-01   5.721630e+01   6.394979e-01
  3.545870e-01   5.776337e+01   6.173400e-01
  3.548860e-01   5.764765e+01   6.382875e-01
  3.551850e-01   5.739215e+01   6.252700e-01
  3.554840e-01   5.778899e+01   6.390695e-01
  3.557830e-01   5.599639e+01   6.314490e-01
  3.560820e-01   5.775821e+01   6.194823e-01
  3.563810e-01   5.826162e+01   6.428826e-01
  3.566800e-01   5.793436e+01   6.259609e-01
  3.569790e-01   5.760986e+01   6.441380e-01
  3.572770e-01   5.731188e+01   6.412475e-01
  3.575760e-01   5.658897e+01   6.110321e-01
  3.578750e-01   5.756721e+01   6.565511e-01
  3.581740e-01   5.743601e+01   6.266410e-01
  3.584730e-01   5.729016e+01   6.549693e-01
  3.587720e-01   5.827883e+01   6.491071e-01
  3.590710e-01   5.796996e+01   6.461481e-01
  3.593700e-01   5.723775e+01   6.666829e-01
  3.596690e-01   5.838891e+01   6.447976e-01
  3.599680e-01   5.722475e+01   6.679831e-01
  3.602670e-01   5.786673e+01   6.543733e-01
  3.605660e-01   5.765707e+01   6.691205e-01
  3.608640e-01   5.846304e+01   6.910602e-01
  3.611630e-01   5.735033e+01   6.489072e-01
  3.614620e-01   5.686532e+01   6.860212e-01
  3.617610e-01   5.640165e+01   6.577480e-01
  3.620600e-01   5.719126e+01   6.849866e-01
  3.623590e-01   5.714557e+01   6.817552e-01
  3.626580e-01   5.759291e+01   6.844184e-01
  3.629570e-01   5.877018e+01   7.099837e-01
  3.632560e-01   5.879449e+01   6.798982e-01
  3.635550e-01   5.750351e+01   7.137376e-01
  3.638540e-01   5.574110e+01   6.852435e-01
  3.641530e-01   5.714667e+01   6.985227e-01
  3.644510e-01   5.636708e+01   7.238456e-01
  3.647500e-01   5.705178e+01   6.841509e-01
  3.650490e-01   5.701575e+01   7.262122e-01
  3.653480e-01   5.734943e+01   7.111134e-01
  3.656470e-01   5.830612e+01   7.255463e-01
  3.659460e-01   5.724094e+01   7.404597e-01
  3.662450e-01   5.738987e+01   7.097078e-01
  3.665440e-01   5.657865e+01   7.535786e-01
  3.668430e-01   5.704905e+01   7.159715e-01
  3.671420e-01   5.758646e+01   7.503480e-01
  3.674410e-01   5.724728e+01   7.386284e-01
  3.677400e-01   5.674707e+01   7.487490e-01
  3.680390e-01   5.829316e+01   7.883215e-01
  3.683370e-01   5.768302e+01   7.340565e-01
  3.686360e-01   5.749490e+01   7.742061e-01
  3.689350e-01   5.727768e+01   7.562110e-01
  3.692340e-01   5.673526e+01   7.733591e-01
  3.695330e-01   5.716242e+01   8.036709e-01
  3.698320e-01   5.803381e+01   7.552159e-01
  3.701310e-01   5.859802e+01   8.161475e-01
  3.704300e-01   5.641285e+01   7.626840e-01
  3.707290e-01   5.704333e+01   8.076843e-01
  3.710280e-01   5.652967e+01   7.992105e-01
  3.713270e-01   5.626867e+01   7.856883e-01
  3.716260e-01   5.671976e+01   8.363781e-01
  3.719240e-01   5.771937e+01   7.889018e-01
  3.722230e-01   5.535493e+01   8.289676e-01
  3.725220e-01   5.690975e+01   8.116723e-01
  3.728210e-01   5.641523e+01   8.260704e-01
  3.731200e-01   5.694814e+01   8.792524e-01
  3.734190e-01   5.745620e+01   8.057334e-01
  3.737180e-01   5.702659e+01   8.767098e-01
  3.740170e-01   5.690733e+01   8.243977e-01
  3.743160e-01   5.637631e+01   8.779908e-01
  3.746150e-01   5.547658e+01   8.647131e-01
  3.749140e-01   5.857274e+01   8.671022e-01
  3.752130e-01   5.697731e+01   9.164888e-01
  3.755110e-01   5.602227e+01   8.451440e-01
  3.758100e-01   5.803872e+01   9.249859e-01
  3.761090e-01   5.899521e+01   9.047323e-01
  3.764080e-01   5.820317e+01   9.226981e-01
  3.767070e-01   5.622497e+01   9.482106e-01
  3.770060e-01   5.659528e+01   8.733881e-01
  3.773050e-01   5.660876e+01   9.596083e-01
  3.776040e-01   5.819856e+01   9.298983e-01
  3.779030e-01   5.920927e+01   9.689527e-01
  3.782020e-01   5.766324e+01   1.032834e+00
  3.785010e-01   5.748076e+01   9.064743e-01
  3.788000e-01   5.677364e+01   1.019849e+00
  3.790990e-01   5.685827e+01   9.416410e-01
  3.793970e-01   5.763311e+01   1.017707e+00
  3.796960e-01   5.735642e+01   1.010460e+00
  3.799950e-01   5.611129e+01   9.810925e-01
  3.802940e-01   5.728722e+01   1.102085e+00
  3.805930e-01   5.731839e+01   9.614689e-01
  3.808920e-01   5.663020e+01   1.101955e+00
  3.811910e-01   5.671868e+01   1.019355e+00
  3.814900e-01   5.616238e+01   1.067487e+00
  3.817890e-01   5.595558e+01   1.163471e+00
  3.820880e-01   5.741246e+01   1.001549e+00
  3.823870e-01   5.812813e+01   1.193518e+00
  3.826860e-01   5.730693e+01   1.039884e+00
  3.829840e-01   5.574178e+01   1.192218e+00
  3.832830e-01   5.670194e+01   1.149311e+00
  3.835820e-01   5.458860e+01   1.100836e+00
  3.838810e-01   5.669201e+01   1.254260e+00
  3.841800e-01   5.667383e+01   1.108697e+00
  3.844790e-01   5.596100e+01   1.255413e+00
  3.847780e-01   5.711679e+01   1.175481e+00
  3.850770e-01   5.606554e+01   1.266069e+00
  3.853760e-01   5.725943e+01   1.364868e+00
  3.856750e-01   5.590720e+01   1.162968e+00
  3.859740e-01   5.738376e+01   1.390534e+00
  3.862730e-01   5.660876e+01   1.253339e+00
  3.865710e-01   5.960768e+01   1.417223e+00
  3.868700e-01   5.867044e+01   1.431838e+00
  3.871690e-01   5.697996e+01   1.327631e+00
  3.874680e-01   5.853674e+01   1.549589e+00
  3.877670e-01   5.577722e+01   1.335622e+00
  3.880660e-01   5.845283e+01   1.583280e+00
  3.883650e-01   5.734044e+01   1.485982e+00
  3.886640e-01   5.732161e+01   1.550366e+00
  3.889630e-01   5.814812e+01   1.699250e+00
  3.892620e-01   5.745187e+01   1.518743e+00
  3.895610e-01   5.466939e+01   1.692786e+00
  3.898600e-01   5.382798e+01   1.634908e+00
  3.901580e-01   5.434441e+01   1.711688e+00
  3.904570e-01   5.687833e+01   1.957833e+00
  3.907560e-01   5.770949e+01   1.739216e+00
  3.910550e-01   5.842583e+01   2.020700e+00
  3.913540e-01   5.472180e+01   1.955598e+00
  3.916530e-01   5.730763e+01   2.001269e+00
  3.919520e-01   5.731637e+01   2.599923e+00
  3.922510e-01   5.493146e+01   1.959340e+00
  3.925500e-01   6.000529e+01   2.747453e+00
  3.928490e-01   5.975369e+01   2.502807e+00
  3.931480e-01   5.472180e+01   2.623710e+00
  3.934470e-01   0.000000e+00   0.000000e+00
  3.937460e-01   5.321223e+01   2.587267e+00
creator: radaver
creator-version: 3725
header-file: /nas_data/SAXS_data/20151104Workshop/header/JH1_0144.txt
image-file: /nas_data/Pilatus1M/20151104_Workshop/JH1_0144.tif
angular-axis-file: /nas_data/SAXS_data/20151104Workshop/q20151029.dat
beamstop-mask-file: /nas_data/SAXS_data/20151104Workshop/fit2d20151031.msk
detector-response-file: none
beam-center-x: 949.7700
beam-center-y: 918.8000
unit-time: 1.0000
channel-first: 10
channel-last: 1315
Exposure time [s]: 1.094052
Transmitted Beam: 0.484395
Incident Beam: 0.484395
Code: JH1
Concentration [mg/ml]: 1
Run Number: 0144
