# Supplementary material for: SAXS analysis of a soluble cytosolic NgBR construct including extracellular and transmembrane domains
Source: PLoS One. 2018 Jan 18;13(1):e0191371. doi: 10.1371/journal.pone.0191371 (PMC5773207; doi:10.1371/journal.pone.0191371)
Supplement: S1 File — (ZIP) [file pone.0191371.s001.zip › JH1_0145.dat]

Sample:   c= 1.0000 mg/ml  Code: JH1
  3.656810e-03   2.272770e+04   4.142716e+01
  3.955720e-03   2.205202e+04   2.802617e+01
  4.254640e-03   1.910106e+04   2.337406e+01
  4.553560e-03   1.546886e+04   2.028045e+01
  4.852480e-03   1.251879e+04   1.708111e+01
  5.151400e-03   1.055291e+04   1.549261e+01
  5.450320e-03   8.754980e+03   1.340328e+01
  5.749240e-03   7.457717e+03   1.198581e+01
  6.048150e-03   6.375030e+03   1.086222e+01
  6.347070e-03   5.527415e+03   9.609467e+00
  6.645990e-03   4.850707e+03   8.962467e+00
  6.944910e-03   4.251193e+03   8.077562e+00
  7.243830e-03   3.806718e+03   7.406571e+00
  7.542750e-03   3.388664e+03   6.961532e+00
  7.841670e-03   3.075066e+03   6.262876e+00
  8.140580e-03   2.769278e+03   6.025312e+00
  8.439500e-03   2.525663e+03   5.546249e+00
  8.738420e-03   2.316003e+03   5.260396e+00
  9.037340e-03   2.138403e+03   4.887412e+00
  9.336260e-03   1.978065e+03   4.619327e+00
  9.635180e-03   1.817164e+03   4.414873e+00
  9.934100e-03   1.687448e+03   4.116364e+00
  1.023300e-02   1.547191e+03   4.039456e+00
  1.053190e-02   1.427239e+03   3.935058e+00
  1.083090e-02   1.322455e+03   3.787855e+00
  1.112980e-02   1.219676e+03   3.606725e+00
  1.142870e-02   1.137265e+03   3.463234e+00
  1.172760e-02   1.047758e+03   3.314910e+00
  1.202650e-02   9.664053e+02   3.174811e+00
  1.232540e-02   9.024178e+02   3.051095e+00
  1.262440e-02   8.301929e+02   2.872038e+00
  1.292330e-02   7.790142e+02   2.739190e+00
  1.322220e-02   7.194138e+02   2.632321e+00
  1.352110e-02   6.716021e+02   2.517784e+00
  1.382000e-02   6.227412e+02   2.400580e+00
  1.411900e-02   5.823849e+02   2.310197e+00
  1.441790e-02   5.436309e+02   2.215932e+00
  1.471680e-02   5.088548e+02   2.133699e+00
  1.501570e-02   4.787192e+02   2.026780e+00
  1.531460e-02   4.515658e+02   1.959573e+00
  1.561350e-02   4.205844e+02   1.857976e+00
  1.591250e-02   3.952927e+02   1.817116e+00
  1.621140e-02   3.776075e+02   1.745379e+00
  1.651030e-02   3.543605e+02   1.673020e+00
  1.680920e-02   3.364304e+02   1.630145e+00
  1.710810e-02   3.191564e+02   1.591076e+00
  1.740710e-02   3.000901e+02   1.520619e+00
  1.770600e-02   2.882135e+02   1.475247e+00
  1.800490e-02   2.723108e+02   1.422634e+00
  1.830380e-02   2.584845e+02   1.397091e+00
  1.860270e-02   2.479982e+02   1.341884e+00
  1.890170e-02   2.355461e+02   1.307762e+00
  1.920060e-02   2.245479e+02   1.264763e+00
  1.949950e-02   2.163968e+02   1.255894e+00
  1.979840e-02   2.064083e+02   1.203552e+00
  2.009730e-02   1.993100e+02   1.169703e+00
  2.039620e-02   1.913171e+02   1.143931e+00
  2.069520e-02   1.842732e+02   1.116623e+00
  2.099410e-02   1.790797e+02   1.108752e+00
  2.129300e-02   1.709301e+02   1.054843e+00
  2.159190e-02   1.658822e+02   1.074961e+00
  2.189080e-02   1.596385e+02   1.060422e+00
  2.218980e-02   1.559217e+02   1.066058e+00
  2.248870e-02   1.502308e+02   1.065091e+00
  2.278760e-02   1.444349e+02   1.034054e+00
  2.308650e-02   1.399171e+02   1.049077e+00
  2.338540e-02   1.382712e+02   1.040722e+00
  2.368430e-02   1.334520e+02   1.003853e+00
  2.398330e-02   1.299419e+02   1.013102e+00
  2.428220e-02   1.271997e+02   9.800550e-01
  2.458110e-02   1.238684e+02   9.996544e-01
  2.488000e-02   1.208648e+02   9.611228e-01
  2.517890e-02   1.178492e+02   9.377358e-01
  2.547790e-02   1.169896e+02   9.475095e-01
  2.577680e-02   1.141135e+02   9.282734e-01
  2.607570e-02   1.119401e+02   9.268359e-01
  2.637460e-02   1.093411e+02   9.086554e-01
  2.667350e-02   1.054438e+02   8.699817e-01
  2.697250e-02   1.049008e+02   8.409841e-01
  2.727140e-02   1.042726e+02   8.073448e-01
  2.757030e-02   1.023110e+02   8.010422e-01
  2.786920e-02   1.000654e+02   7.831485e-01
  2.816810e-02   9.995224e+01   7.703005e-01
  2.846700e-02   9.838542e+01   7.548037e-01
  2.876600e-02   9.600627e+01   7.366379e-01
  2.906490e-02   9.645384e+01   7.405736e-01
  2.936380e-02   9.309577e+01   7.221501e-01
  2.966270e-02   9.161880e+01   7.111427e-01
  2.996160e-02   9.073598e+01   7.087451e-01
  3.026060e-02   9.201931e+01   7.024989e-01
  3.055950e-02   8.825578e+01   6.870078e-01
  3.085840e-02   8.927258e+01   6.880366e-01
  3.115730e-02   8.845821e+01   6.820235e-01
  3.145620e-02   8.854586e+01   6.758045e-01
  3.175510e-02   8.653261e+01   6.699103e-01
  3.205410e-02   8.443781e+01   6.581457e-01
  3.235300e-02   8.484394e+01   6.570538e-01
  3.265190e-02   8.555882e+01   6.477083e-01
  3.295080e-02   8.357470e+01   6.443518e-01
  3.324970e-02   8.294904e+01   6.410925e-01
  3.354870e-02   8.214621e+01   6.363146e-01
  3.384760e-02   8.235508e+01   6.297666e-01
  3.414650e-02   8.136302e+01   6.259620e-01
  3.444540e-02   8.155932e+01   6.181043e-01
  3.474430e-02   7.945426e+01   6.154439e-01
  3.504330e-02   8.033825e+01   6.111892e-01
  3.534220e-02   7.933869e+01   6.081245e-01
  3.564110e-02   7.759491e+01   6.006633e-01
  3.594000e-02   7.849561e+01   5.925758e-01
  3.623890e-02   7.738111e+01   5.983632e-01
  3.653780e-02   7.802596e+01   5.845995e-01
  3.683680e-02   7.721983e+01   5.891383e-01
  3.713570e-02   7.709324e+01   5.893572e-01
  3.743460e-02   7.662357e+01   5.779825e-01
  3.773350e-02   7.559882e+01   5.734428e-01
  3.803240e-02   7.691171e+01   5.922070e-01
  3.833140e-02   7.516772e+01   5.993695e-01
  3.863030e-02   7.532945e+01   6.093411e-01
  3.892920e-02   7.443308e+01   6.041296e-01
  3.922810e-02   7.498798e+01   6.087537e-01
  3.952700e-02   7.463378e+01   6.033783e-01
  3.982600e-02   7.447755e+01   6.114997e-01
  4.012490e-02   7.381378e+01   5.992808e-01
  4.042380e-02   7.313959e+01   6.043769e-01
  4.072270e-02   7.218217e+01   5.980396e-01
  4.102160e-02   7.172635e+01   5.953675e-01
  4.132050e-02   7.205334e+01   5.975057e-01
  4.161950e-02   7.263402e+01   5.937078e-01
  4.191840e-02   7.339490e+01   6.046316e-01
  4.221730e-02   7.195461e+01   5.909245e-01
  4.251620e-02   7.232897e+01   6.002249e-01
  4.281510e-02   7.205971e+01   5.898416e-01
  4.311410e-02   7.153777e+01   5.884545e-01
  4.341300e-02   7.154549e+01   5.915275e-01
  4.371190e-02   7.024254e+01   5.846039e-01
  4.401080e-02   7.193085e+01   5.915878e-01
  4.430970e-02   7.200934e+01   5.873862e-01
  4.460860e-02   7.043447e+01   5.816662e-01
  4.490760e-02   6.999811e+01   5.813427e-01
  4.520650e-02   7.024311e+01   5.779418e-01
  4.550540e-02   7.136636e+01   5.855014e-01
  4.580430e-02   6.990564e+01   5.772793e-01
  4.610320e-02   6.892341e+01   5.703361e-01
  4.640220e-02   6.834395e+01   5.722416e-01
  4.670110e-02   6.941601e+01   5.681255e-01
  4.700000e-02   6.878509e+01   5.676388e-01
  4.729890e-02   6.889038e+01   5.701994e-01
  4.759780e-02   6.867621e+01   5.686021e-01
  4.789680e-02   6.883014e+01   5.657229e-01
  4.819570e-02   6.775655e+01   5.606037e-01
  4.849460e-02   6.873164e+01   5.667156e-01
  4.879350e-02   6.815719e+01   5.581595e-01
  4.909240e-02   6.936475e+01   5.707341e-01
  4.939130e-02   6.831460e+01   5.567851e-01
  4.969030e-02   6.865085e+01   5.601772e-01
  4.998920e-02   6.755481e+01   5.550159e-01
  5.028810e-02   6.839977e+01   5.564636e-01
  5.058700e-02   6.717521e+01   5.554706e-01
  5.088590e-02   6.853364e+01   5.517406e-01
  5.118490e-02   6.800624e+01   5.568673e-01
  5.148380e-02   6.838517e+01   5.557383e-01
  5.178270e-02   6.845789e+01   5.488587e-01
  5.208160e-02   6.709315e+01   5.491512e-01
  5.238050e-02   6.848429e+01   5.489646e-01
  5.267940e-02   6.702806e+01   5.508556e-01
  5.297840e-02   6.728580e+01   5.447752e-01
  5.327730e-02   6.683321e+01   5.404204e-01
  5.357620e-02   6.627966e+01   5.400562e-01
  5.387510e-02   6.735602e+01   5.412786e-01
  5.417400e-02   6.741557e+01   5.465788e-01
  5.447300e-02   6.710490e+01   5.371831e-01
  5.477190e-02   6.685043e+01   5.373891e-01
  5.507080e-02   6.582229e+01   5.332407e-01
  5.536970e-02   6.702532e+01   5.362541e-01
  5.566860e-02   6.707329e+01   5.401413e-01
  5.596760e-02   6.642574e+01   5.314400e-01
  5.626650e-02   6.684083e+01   5.355155e-01
  5.656540e-02   6.670779e+01   5.331678e-01
  5.686430e-02   6.622876e+01   5.282771e-01
  5.716320e-02   6.682547e+01   5.271334e-01
  5.746210e-02   6.626799e+01   5.302118e-01
  5.776110e-02   6.640171e+01   5.325446e-01
  5.806000e-02   6.665243e+01   5.252947e-01
  5.835890e-02   6.656657e+01   5.255329e-01
  5.865780e-02   6.648323e+01   5.223416e-01
  5.895670e-02   6.530579e+01   5.275352e-01
  5.925570e-02   6.628441e+01   5.193070e-01
  5.955460e-02   6.608537e+01   5.253648e-01
  5.985350e-02   6.702689e+01   5.216456e-01
  6.015240e-02   6.672254e+01   5.221470e-01
  6.045130e-02   6.585990e+01   5.193230e-01
  6.075020e-02   6.624154e+01   5.158148e-01
  6.104920e-02   6.522884e+01   5.157115e-01
  6.134810e-02   6.589305e+01   5.188912e-01
  6.164700e-02   6.593433e+01   5.108273e-01
  6.194590e-02   6.623629e+01   5.202409e-01
  6.224480e-02   6.549048e+01   5.059330e-01
  6.254380e-02   6.634368e+01   5.178677e-01
  6.284270e-02   6.632102e+01   5.194504e-01
  6.314160e-02   6.562706e+01   5.043761e-01
  6.344050e-02   6.549014e+01   5.112518e-01
  6.373940e-02   6.608056e+01   5.050797e-01
  6.403840e-02   6.643925e+01   5.143997e-01
  6.433730e-02   6.523036e+01   5.044053e-01
  6.463620e-02   6.569298e+01   5.020586e-01
  6.493510e-02   6.489447e+01   5.100008e-01
  6.523400e-02   6.469641e+01   4.987430e-01
  6.553290e-02   6.524936e+01   5.034397e-01
  6.583190e-02   6.603432e+01   5.043875e-01
  6.613080e-02   6.570588e+01   4.985736e-01
  6.642970e-02   6.473059e+01   5.040339e-01
  6.672860e-02   6.562910e+01   4.967911e-01
  6.702750e-02   6.596924e+01   5.031132e-01
  6.732650e-02   6.531243e+01   4.970787e-01
  6.762540e-02   6.501356e+01   4.959400e-01
  6.792430e-02   6.587072e+01   5.012115e-01
  6.822320e-02   6.479092e+01   4.892424e-01
  6.852210e-02   6.541059e+01   4.989542e-01
  6.882110e-02   6.548103e+01   4.952449e-01
  6.912000e-02   6.488783e+01   4.925081e-01
  6.941890e-02   6.487454e+01   4.890797e-01
  6.971780e-02   6.514919e+01   4.896359e-01
  7.001670e-02   6.511007e+01   4.958114e-01
  7.031560e-02   6.574230e+01   4.913810e-01
  7.061460e-02   6.504615e+01   4.892486e-01
  7.091350e-02   6.530821e+01   4.888060e-01
  7.121240e-02   6.563692e+01   4.862795e-01
  7.151130e-02   6.489436e+01   4.896328e-01
  7.181020e-02   6.567011e+01   4.859389e-01
  7.210920e-02   6.465882e+01   4.854299e-01
  7.240810e-02   6.496448e+01   4.819461e-01
  7.270700e-02   6.528840e+01   4.892061e-01
  7.300590e-02   6.473161e+01   4.824541e-01
  7.330480e-02   6.464909e+01   4.767290e-01
  7.360370e-02   6.495962e+01   4.837640e-01
  7.390270e-02   6.505498e+01   4.786691e-01
  7.420160e-02   6.438835e+01   4.834810e-01
  7.450050e-02   6.495065e+01   4.765104e-01
  7.479940e-02   6.474049e+01   4.770658e-01
  7.509830e-02   6.409924e+01   4.787259e-01
  7.539730e-02   6.475763e+01   4.740493e-01
  7.569620e-02   6.516726e+01   4.764228e-01
  7.599510e-02   6.471787e+01   4.778732e-01
  7.629400e-02   6.422975e+01   4.699584e-01
  7.659290e-02   6.514821e+01   4.776770e-01
  7.689190e-02   6.568084e+01   4.752375e-01
  7.719080e-02   6.423024e+01   4.725495e-01
  7.748970e-02   6.458590e+01   4.704035e-01
  7.778860e-02   6.454248e+01   4.732611e-01
  7.808750e-02   6.450994e+01   4.697008e-01
  7.838640e-02   6.493949e+01   4.687214e-01
  7.868540e-02   6.364082e+01   4.652634e-01
  7.898430e-02   6.396968e+01   4.639628e-01
  7.928320e-02   6.475345e+01   4.723008e-01
  7.958210e-02   6.440734e+01   4.622629e-01
  7.988100e-02   6.475207e+01   4.688856e-01
  8.018000e-02   6.478632e+01   4.664993e-01
  8.047890e-02   6.549611e+01   4.686310e-01
  8.077780e-02   6.486332e+01   4.655355e-01
  8.107670e-02   6.419166e+01   4.606793e-01
  8.137560e-02   6.443318e+01   4.648128e-01
  8.167450e-02   6.473483e+01   4.630299e-01
  8.197350e-02   6.463328e+01   4.598516e-01
  8.227240e-02   6.494550e+01   4.654187e-01
  8.257130e-02   6.362191e+01   4.511852e-01
  8.287020e-02   6.450467e+01   4.634272e-01
  8.316910e-02   6.400448e+01   4.584043e-01
  8.346810e-02   6.471337e+01   4.565893e-01
  8.376700e-02   6.449637e+01   4.621763e-01
  8.406590e-02   6.463316e+01   4.532230e-01
  8.436480e-02   6.490608e+01   4.612208e-01
  8.466370e-02   6.428726e+01   4.531544e-01
  8.496270e-02   6.497832e+01   4.663609e-01
  8.526160e-02   6.518594e+01   4.818551e-01
  8.556050e-02   6.508791e+01   4.819476e-01
  8.585940e-02   6.467529e+01   4.864316e-01
  8.615830e-02   6.398749e+01   4.838382e-01
  8.645720e-02   6.496106e+01   4.922988e-01
  8.675620e-02   6.483692e+01   4.942763e-01
  8.705510e-02   6.432391e+01   4.913373e-01
  8.735400e-02   6.433289e+01   4.938321e-01
  8.765290e-02   6.423823e+01   4.939649e-01
  8.795180e-02   6.433175e+01   4.983514e-01
  8.825080e-02   6.457550e+01   4.947624e-01
  8.854970e-02   6.436020e+01   5.005129e-01
  8.884860e-02   6.412714e+01   4.975583e-01
  8.914750e-02   6.437106e+01   5.047352e-01
  8.944640e-02   6.444247e+01   5.013499e-01
  8.974530e-02   6.469153e+01   4.982171e-01
  9.004430e-02   7.482293e+01   5.336469e-01
  9.034320e-02   6.397962e+01   4.760304e-01
  9.064210e-02   6.331701e+01   4.726730e-01
  9.094100e-02   6.343737e+01   4.632687e-01
  9.123990e-02   6.445425e+01   4.657167e-01
  9.153890e-02   6.336190e+01   4.642427e-01
  9.183780e-02   6.469807e+01   4.657673e-01
  9.213670e-02   6.482430e+01   4.645740e-01
  9.243560e-02   6.545020e+01   4.655813e-01
  9.273450e-02   6.374239e+01   4.554888e-01
  9.303350e-02   6.450581e+01   4.642508e-01
  9.333240e-02   6.406367e+01   4.523657e-01
  9.363130e-02   6.378284e+01   4.548497e-01
  9.393020e-02   6.437126e+01   4.546056e-01
  9.422910e-02   6.421409e+01   4.552131e-01
  9.452800e-02   6.428884e+01   4.566503e-01
  9.482700e-02   6.413855e+01   4.458907e-01
  9.512590e-02   6.421078e+01   4.544252e-01
  9.542480e-02   6.407178e+01   4.489885e-01
  9.572370e-02   6.369737e+01   4.476747e-01
  9.602260e-02   6.380685e+01   4.503166e-01
  9.632160e-02   6.459637e+01   4.452911e-01
  9.662050e-02   6.424094e+01   4.466133e-01
  9.691940e-02   6.371310e+01   4.447747e-01
  9.721830e-02   6.332863e+01   4.408999e-01
  9.751720e-02   6.385647e+01   4.449091e-01
  9.781610e-02   6.427017e+01   4.420144e-01
  9.811510e-02   6.367048e+01   4.442607e-01
  9.841400e-02   6.465024e+01   4.404912e-01
  9.871290e-02   6.438601e+01   4.427692e-01
  9.901180e-02   6.487347e+01   4.455213e-01
  9.931070e-02   6.410990e+01   4.389956e-01
  9.960970e-02   6.396852e+01   4.416877e-01
  9.990860e-02   6.373375e+01   4.335830e-01
  1.002070e-01   6.412493e+01   4.390471e-01
  1.005060e-01   6.400965e+01   4.362278e-01
  1.008050e-01   6.416701e+01   4.391911e-01
  1.011040e-01   6.353338e+01   4.308858e-01
  1.014030e-01   6.407591e+01   4.347453e-01
  1.017020e-01   6.436842e+01   4.398798e-01
  1.020010e-01   6.371457e+01   4.328419e-01
  1.023000e-01   6.403647e+01   4.319204e-01
  1.025990e-01   6.452723e+01   4.325721e-01
  1.028980e-01   6.351877e+01   4.308363e-01
  1.031970e-01   6.438594e+01   4.361366e-01
  1.034960e-01   6.472605e+01   4.292994e-01
  1.037950e-01   6.401106e+01   4.308385e-01
  1.040930e-01   6.382859e+01   4.266346e-01
  1.043920e-01   6.396432e+01   4.310123e-01
  1.046910e-01   6.424006e+01   4.312773e-01
  1.049900e-01   6.457388e+01   4.265486e-01
  1.052890e-01   6.408192e+01   4.284524e-01
  1.055880e-01   6.344016e+01   4.246935e-01
  1.058870e-01   6.396447e+01   4.280595e-01
  1.061860e-01   6.375243e+01   4.231957e-01
  1.064850e-01   6.437101e+01   4.258780e-01
  1.067840e-01   6.350738e+01   4.252387e-01
  1.070830e-01   6.410102e+01   4.237210e-01
  1.073820e-01   6.479670e+01   4.244427e-01
  1.076800e-01   6.348823e+01   4.198263e-01
  1.079790e-01   6.420185e+01   4.240541e-01
  1.082780e-01   6.422461e+01   4.260298e-01
  1.085770e-01   6.386816e+01   4.159138e-01
  1.088760e-01   6.413215e+01   4.225718e-01
  1.091750e-01   6.440064e+01   4.219026e-01
  1.094740e-01   6.464589e+01   4.236366e-01
  1.097730e-01   6.444572e+01   4.205138e-01
  1.100720e-01   6.437087e+01   4.163544e-01
  1.103710e-01   6.501235e+01   4.248356e-01
  1.106700e-01   6.418505e+01   4.160499e-01
  1.109690e-01   6.394388e+01   4.210207e-01
  1.112670e-01   6.473588e+01   4.160520e-01
  1.115660e-01   6.359343e+01   4.135376e-01
  1.118650e-01   6.418231e+01   4.193489e-01
  1.121640e-01   6.460308e+01   4.147448e-01
  1.124630e-01   6.431626e+01   4.149954e-01
  1.127620e-01   6.412882e+01   4.143902e-01
  1.130610e-01   6.485259e+01   4.161323e-01
  1.133600e-01   6.416046e+01   4.186703e-01
  1.136590e-01   6.388602e+01   4.075793e-01
  1.139580e-01   6.373570e+01   4.116610e-01
  1.142570e-01   6.347347e+01   4.105242e-01
  1.145560e-01   6.437676e+01   4.140177e-01
  1.148550e-01   6.436774e+01   4.128258e-01
  1.151530e-01   6.502579e+01   4.095102e-01
  1.154520e-01   6.404492e+01   4.115008e-01
  1.157510e-01   6.390834e+01   4.065321e-01
  1.160500e-01   6.486764e+01   4.158866e-01
  1.163490e-01   6.356440e+01   4.054367e-01
  1.166480e-01   6.469370e+01   4.118530e-01
  1.169470e-01   6.409947e+01   4.076984e-01
  1.172460e-01   6.425005e+01   4.087388e-01
  1.175450e-01   6.398297e+01   4.045586e-01
  1.178440e-01   6.421830e+01   4.053020e-01
  1.181430e-01   6.500301e+01   4.108440e-01
  1.184420e-01   6.454206e+01   4.071507e-01
  1.187400e-01   6.476669e+01   4.064784e-01
  1.190390e-01   6.431717e+01   4.042467e-01
  1.193380e-01   6.446453e+01   4.047096e-01
  1.196370e-01   6.443675e+01   4.068184e-01
  1.199360e-01   6.453492e+01   4.030364e-01
  1.202350e-01   6.439196e+01   4.055749e-01
  1.205340e-01   6.463933e+01   4.039012e-01
  1.208330e-01   6.501989e+01   4.037412e-01
  1.211320e-01   6.418760e+01   4.043840e-01
  1.214310e-01   6.478638e+01   3.995811e-01
  1.217300e-01   6.486161e+01   4.054088e-01
  1.220290e-01   6.456512e+01   4.031307e-01
  1.223270e-01   6.479361e+01   4.011777e-01
  1.226260e-01   6.461860e+01   4.001094e-01
  1.229250e-01   6.298551e+01   3.934750e-01
  1.232240e-01   6.502129e+01   4.034777e-01
  1.235230e-01   6.496062e+01   4.024895e-01
  1.238220e-01   6.504804e+01   3.993459e-01
  1.241210e-01   6.493374e+01   4.005586e-01
  1.244200e-01   6.457086e+01   3.958275e-01
  1.247190e-01   6.443096e+01   4.000534e-01
  1.250180e-01   6.434741e+01   3.948883e-01
  1.253170e-01   6.420208e+01   3.952038e-01
  1.256160e-01   6.389917e+01   3.968357e-01
  1.259140e-01   6.381575e+01   3.937594e-01
  1.262130e-01   6.401984e+01   3.943885e-01
  1.265120e-01   6.386163e+01   3.911419e-01
  1.268110e-01   6.443996e+01   3.936591e-01
  1.271100e-01   6.376880e+01   3.951431e-01
  1.274090e-01   6.441139e+01   3.938227e-01
  1.277080e-01   6.467793e+01   3.933843e-01
  1.280070e-01   6.468196e+01   3.921560e-01
  1.283060e-01   6.491813e+01   3.943641e-01
  1.286050e-01   6.384005e+01   3.938343e-01
  1.289040e-01   6.446646e+01   3.888181e-01
  1.292030e-01   6.516141e+01   3.958566e-01
  1.295020e-01   6.489297e+01   3.913193e-01
  1.298000e-01   6.467772e+01   3.914044e-01
  1.300990e-01   6.448681e+01   3.883973e-01
  1.303980e-01   6.442924e+01   3.889475e-01
  1.306970e-01   6.448300e+01   3.920464e-01
  1.309960e-01   6.465641e+01   3.903615e-01
  1.312950e-01   6.435923e+01   3.892205e-01
  1.315940e-01   6.521182e+01   3.874661e-01
  1.318930e-01   6.477615e+01   3.890267e-01
  1.321920e-01   6.504611e+01   3.895954e-01
  1.324910e-01   6.384501e+01   3.869395e-01
  1.327900e-01   6.409228e+01   3.855388e-01
  1.330890e-01   6.404855e+01   3.849347e-01
  1.333870e-01   6.516245e+01   3.880299e-01
  1.336860e-01   6.437153e+01   3.849616e-01
  1.339850e-01   6.459186e+01   3.842168e-01
  1.342840e-01   6.446103e+01   3.866463e-01
  1.345830e-01   6.471225e+01   3.859791e-01
  1.348820e-01   6.524406e+01   3.875619e-01
  1.351810e-01   6.492580e+01   3.817580e-01
  1.354800e-01   6.475231e+01   3.856286e-01
  1.357790e-01   6.478860e+01   3.834115e-01
  1.360780e-01   6.467473e+01   3.846961e-01
  1.363770e-01   6.452745e+01   3.837929e-01
  1.366760e-01   6.460046e+01   3.861167e-01
  1.369740e-01   6.496689e+01   4.009232e-01
  1.372730e-01   6.427756e+01   4.008978e-01
  1.375720e-01   6.445735e+01   4.108148e-01
  1.378710e-01   6.404775e+01   4.112221e-01
  1.381700e-01   6.466964e+01   4.149584e-01
  1.384690e-01   6.459568e+01   4.219237e-01
  1.387680e-01   6.524628e+01   4.124640e-01
  1.390670e-01   6.466746e+01   3.989539e-01
  1.393660e-01   6.484455e+01   3.987208e-01
  1.396650e-01   6.431557e+01   3.942848e-01
  1.399640e-01   6.474628e+01   3.966198e-01
  1.402630e-01   6.428759e+01   3.870781e-01
  1.405620e-01   6.425656e+01   3.913575e-01
  1.408600e-01   6.466825e+01   3.913757e-01
  1.411590e-01   6.467545e+01   3.923834e-01
  1.414580e-01   6.452156e+01   3.924114e-01
  1.417570e-01   6.458006e+01   3.851153e-01
  1.420560e-01   6.488327e+01   3.905585e-01
  1.423550e-01   6.482514e+01   3.877368e-01
  1.426540e-01   6.525078e+01   3.854722e-01
  1.429530e-01   6.450912e+01   3.823539e-01
  1.432520e-01   6.458671e+01   3.796329e-01
  1.435510e-01   6.404924e+01   3.807601e-01
  1.438500e-01   6.504253e+01   3.796264e-01
  1.441490e-01   6.423798e+01   3.763887e-01
  1.444470e-01   6.522613e+01   3.817332e-01
  1.447460e-01   6.473693e+01   3.765303e-01
  1.450450e-01   6.455814e+01   3.797735e-01
  1.453440e-01   6.469597e+01   3.742466e-01
  1.456430e-01   6.449195e+01   3.773525e-01
  1.459420e-01   6.475491e+01   3.774593e-01
  1.462410e-01   6.457961e+01   3.752029e-01
  1.465400e-01   6.501041e+01   3.777632e-01
  1.468390e-01   6.425996e+01   3.708629e-01
  1.471380e-01   6.427857e+01   3.738959e-01
  1.474370e-01   6.494235e+01   3.764726e-01
  1.477360e-01   6.514847e+01   3.759845e-01
  1.480340e-01   6.462135e+01   3.708546e-01
  1.483330e-01   6.453456e+01   3.790319e-01
  1.486320e-01   6.453360e+01   3.885381e-01
  1.489310e-01   6.470419e+01   3.907497e-01
  1.492300e-01   6.482765e+01   3.906344e-01
  1.495290e-01   6.459264e+01   3.923796e-01
  1.498280e-01   6.511431e+01   3.985155e-01
  1.501270e-01   6.561073e+01   4.015913e-01
  1.504260e-01   6.607284e+01   3.976038e-01
  1.507250e-01   6.513634e+01   4.006589e-01
  1.510240e-01   6.478326e+01   3.985323e-01
  1.513230e-01   6.588406e+01   4.072274e-01
  1.516210e-01   6.577957e+01   4.026323e-01
  1.519200e-01   6.530639e+01   4.011815e-01
  1.522190e-01   6.532283e+01   4.082198e-01
  1.525180e-01   6.471801e+01   4.014722e-01
  1.528170e-01   6.545893e+01   4.091982e-01
  1.531160e-01   6.434614e+01   4.024464e-01
  1.534150e-01   6.528789e+01   3.995629e-01
  1.537140e-01   6.508287e+01   3.921367e-01
  1.540130e-01   6.414848e+01   3.828958e-01
  1.543120e-01   6.532917e+01   3.866376e-01
  1.546110e-01   6.467506e+01   3.821578e-01
  1.549100e-01   6.502834e+01   3.834295e-01
  1.552090e-01   6.477927e+01   3.847738e-01
  1.555070e-01   6.488181e+01   3.758629e-01
  1.558060e-01   6.519725e+01   3.821011e-01
  1.561050e-01   6.566455e+01   3.796590e-01
  1.564040e-01   6.482907e+01   3.787807e-01
  1.567030e-01   6.503696e+01   3.774018e-01
  1.570020e-01   6.495447e+01   3.752087e-01
  1.573010e-01   6.479665e+01   3.782428e-01
  1.576000e-01   6.448684e+01   3.715170e-01
  1.578990e-01   6.474944e+01   3.741867e-01
  1.581980e-01   6.480431e+01   3.726417e-01
  1.584970e-01   6.411442e+01   3.704427e-01
  1.587960e-01   6.485646e+01   3.760063e-01
  1.590940e-01   6.471261e+01   3.702824e-01
  1.593930e-01   6.562457e+01   3.716332e-01
  1.596920e-01   6.563264e+01   3.726962e-01
  1.599910e-01   6.463991e+01   3.715367e-01
  1.602900e-01   6.526622e+01   3.727004e-01
  1.605890e-01   6.491001e+01   3.661510e-01
  1.608880e-01   6.528801e+01   3.696502e-01
  1.611870e-01   6.492393e+01   3.676006e-01
  1.614860e-01   6.494225e+01   3.680585e-01
  1.617850e-01   6.563625e+01   3.667917e-01
  1.620840e-01   6.497624e+01   3.649429e-01
  1.623830e-01   6.492941e+01   3.664062e-01
  1.626810e-01   6.535368e+01   3.654067e-01
  1.629800e-01   6.468299e+01   3.596554e-01
  1.632790e-01   6.518530e+01   3.622020e-01
  1.635780e-01   6.522212e+01   3.634687e-01
  1.638770e-01   6.479653e+01   3.646359e-01
  1.641760e-01   6.515841e+01   3.638772e-01
  1.644750e-01   6.465649e+01   3.616952e-01
  1.647740e-01   6.425370e+01   3.601809e-01
  1.650730e-01   6.502520e+01   3.637009e-01
  1.653720e-01   6.487724e+01   3.628960e-01
  1.656710e-01   6.501560e+01   3.611532e-01
  1.659700e-01   6.484264e+01   3.622155e-01
  1.662680e-01   6.448027e+01   3.598545e-01
  1.665670e-01   6.475643e+01   3.615873e-01
  1.668660e-01   6.472583e+01   3.580716e-01
  1.671650e-01   6.508266e+01   3.619168e-01
  1.674640e-01   6.508887e+01   3.611648e-01
  1.677630e-01   6.451422e+01   3.576735e-01
  1.680620e-01   6.443006e+01   3.597144e-01
  1.683610e-01   6.545590e+01   3.569160e-01
  1.686600e-01   6.465700e+01   3.595831e-01
  1.689590e-01   6.495546e+01   3.568389e-01
  1.692580e-01   6.460804e+01   3.556987e-01
  1.695570e-01   6.513095e+01   3.616657e-01
  1.698560e-01   6.504932e+01   3.554395e-01
  1.701540e-01   6.505695e+01   3.582353e-01
  1.704530e-01   6.482531e+01   3.546446e-01
  1.707520e-01   6.437150e+01   3.535828e-01
  1.710510e-01   6.506971e+01   3.584577e-01
  1.713500e-01   6.471557e+01   3.539807e-01
  1.716490e-01   6.448198e+01   3.560910e-01
  1.719480e-01   6.525372e+01   3.525683e-01
  1.722470e-01   6.433947e+01   3.524088e-01
  1.725460e-01   6.485523e+01   3.554578e-01
  1.728450e-01   6.481752e+01   3.529945e-01
  1.731440e-01   6.486188e+01   3.536559e-01
  1.734430e-01   6.416043e+01   3.485488e-01
  1.737410e-01   6.479370e+01   3.538316e-01
  1.740400e-01   6.436209e+01   3.519314e-01
  1.743390e-01   6.431406e+01   3.493163e-01
  1.746380e-01   6.481687e+01   3.522760e-01
  1.749370e-01   6.452519e+01   3.491881e-01
  1.752360e-01   6.504853e+01   3.529050e-01
  1.755350e-01   6.478701e+01   3.513052e-01
  1.758340e-01   6.477104e+01   3.465724e-01
  1.761330e-01   6.514809e+01   3.531749e-01
  1.764320e-01   6.461883e+01   3.468471e-01
  1.767310e-01   6.457635e+01   3.510881e-01
  1.770300e-01   6.452522e+01   3.472814e-01
  1.773280e-01   6.436403e+01   3.482292e-01
  1.776270e-01   6.435343e+01   3.469906e-01
  1.779260e-01   6.447619e+01   3.457827e-01
  1.782250e-01   6.425287e+01   3.479284e-01
  1.785240e-01   6.448088e+01   3.452869e-01
  1.788230e-01   6.412716e+01   3.460373e-01
  1.791220e-01   6.475064e+01   3.482324e-01
  1.794210e-01   6.495892e+01   3.455506e-01
  1.797200e-01   6.430188e+01   3.453150e-01
  1.800190e-01   6.431858e+01   3.430093e-01
  1.803180e-01   6.466307e+01   3.474802e-01
  1.806170e-01   6.472494e+01   3.447599e-01
  1.809160e-01   6.444480e+01   3.433457e-01
  1.812140e-01   6.422549e+01   3.435943e-01
  1.815130e-01   6.415939e+01   3.429170e-01
  1.818120e-01   6.452862e+01   3.452456e-01
  1.821110e-01   6.506578e+01   3.426794e-01
  1.824100e-01   6.509507e+01   3.452409e-01
  1.827090e-01   6.482708e+01   3.438631e-01
  1.830080e-01   6.453741e+01   3.432598e-01
  1.833070e-01   6.440640e+01   3.404507e-01
  1.836060e-01   6.397728e+01   3.385089e-01
  1.839050e-01   6.429135e+01   3.432694e-01
  1.842040e-01   6.381723e+01   3.392135e-01
  1.845030e-01   6.431605e+01   3.397264e-01
  1.848010e-01   6.414697e+01   3.410674e-01
  1.851000e-01   6.431031e+01   3.368417e-01
  1.853990e-01   6.447939e+01   3.422789e-01
  1.856980e-01   6.422982e+01   3.391763e-01
  1.859970e-01   6.459211e+01   3.388480e-01
  1.862960e-01   6.393764e+01   3.385646e-01
  1.865950e-01   6.358181e+01   3.358714e-01
  1.868940e-01   6.423043e+01   3.414532e-01
  1.871930e-01   6.401106e+01   3.337261e-01
  1.874920e-01   6.452184e+01   3.381863e-01
  1.877910e-01   6.441881e+01   3.377577e-01
  1.880900e-01   6.462069e+01   3.382865e-01
  1.883880e-01   6.366255e+01   3.375151e-01
  1.886870e-01   6.435416e+01   3.332400e-01
  1.889860e-01   6.375325e+01   3.372763e-01
  1.892850e-01   6.404267e+01   3.355135e-01
  1.895840e-01   6.413790e+01   3.346740e-01
  1.898830e-01   6.429537e+01   3.355506e-01
  1.901820e-01   6.378127e+01   3.338967e-01
  1.904810e-01   6.386896e+01   3.339716e-01
  1.907800e-01   6.381827e+01   3.330697e-01
  1.910790e-01   6.430455e+01   3.337222e-01
  1.913780e-01   6.381551e+01   3.335234e-01
  1.916770e-01   6.345187e+01   3.324184e-01
  1.919750e-01   6.374590e+01   3.339588e-01
  1.922740e-01   6.405155e+01   3.310965e-01
  1.925730e-01   6.402515e+01   3.317811e-01
  1.928720e-01   6.415050e+01   3.328645e-01
  1.931710e-01   6.349511e+01   3.317674e-01
  1.934700e-01   6.379340e+01   3.310294e-01
  1.937690e-01   6.385532e+01   3.302896e-01
  1.940680e-01   6.441822e+01   3.335583e-01
  1.943670e-01   6.403484e+01   3.306040e-01
  1.946660e-01   6.450539e+01   3.324181e-01
  1.949650e-01   6.387718e+01   3.287140e-01
  1.952640e-01   6.423455e+01   3.311191e-01
  1.955630e-01   6.376210e+01   3.310988e-01
  1.958610e-01   6.411925e+01   3.288945e-01
  1.961600e-01   6.396395e+01   3.298251e-01
  1.964590e-01   6.340802e+01   3.269193e-01
  1.967580e-01   6.364861e+01   3.297545e-01
  1.970570e-01   6.392211e+01   3.282419e-01
  1.973560e-01   6.360804e+01   3.256944e-01
  1.976550e-01   6.378815e+01   3.289273e-01
  1.979540e-01   6.357473e+01   3.260414e-01
  1.982530e-01   6.362902e+01   3.279280e-01
  1.985520e-01   6.416335e+01   3.272576e-01
  1.988510e-01   6.367217e+01   3.261468e-01
  1.991500e-01   6.379225e+01   3.286427e-01
  1.994480e-01   6.365421e+01   3.249525e-01
  1.997470e-01   6.360780e+01   3.267055e-01
  2.000460e-01   6.318543e+01   3.217805e-01
  2.003450e-01   6.390088e+01   3.258680e-01
  2.006440e-01   6.393661e+01   3.287197e-01
  2.009430e-01   6.385894e+01   3.234909e-01
  2.012420e-01   6.349614e+01   3.258398e-01
  2.015410e-01   6.319449e+01   3.216640e-01
  2.018400e-01   6.324115e+01   3.224827e-01
  2.021390e-01   6.317580e+01   3.233032e-01
  2.024380e-01   6.391215e+01   3.203063e-01
  2.027370e-01   6.340675e+01   3.240356e-01
  2.030350e-01   6.288536e+01   3.196312e-01
  2.033340e-01   6.227929e+01   3.189116e-01
  2.036330e-01   6.368978e+01   3.200209e-01
  2.039320e-01   6.349652e+01   3.203546e-01
  2.042310e-01   6.330539e+01   3.229279e-01
  2.045300e-01   6.359471e+01   3.189679e-01
  2.048290e-01   6.370505e+01   3.203322e-01
  2.051280e-01   6.319375e+01   3.186366e-01
  2.054270e-01   6.320032e+01   3.181121e-01
  2.057260e-01   6.322970e+01   3.216141e-01
  2.060250e-01   6.394409e+01   3.194371e-01
  2.063240e-01   6.355254e+01   3.210461e-01
  2.066230e-01   6.304658e+01   3.184008e-01
  2.069210e-01   6.249008e+01   3.182146e-01
  2.072200e-01   6.280066e+01   3.183220e-01
  2.075190e-01   6.338575e+01   3.173694e-01
  2.078180e-01   6.350899e+01   3.201121e-01
  2.081170e-01   6.291853e+01   3.169991e-01
  2.084160e-01   6.331314e+01   3.200287e-01
  2.087150e-01   6.345873e+01   3.168859e-01
  2.090140e-01   6.284986e+01   3.168260e-01
  2.093130e-01   6.256853e+01   3.159825e-01
  2.096120e-01   6.304156e+01   3.166399e-01
  2.099110e-01   6.379425e+01   3.170588e-01
  2.102100e-01   6.336849e+01   3.175936e-01
  2.105080e-01   6.267835e+01   3.174696e-01
  2.108070e-01   6.267607e+01   3.145305e-01
  2.111060e-01   6.322859e+01   3.151244e-01
  2.114050e-01   6.273811e+01   3.142922e-01
  2.117040e-01   6.303158e+01   3.200026e-01
  2.120030e-01   6.276246e+01   3.252509e-01
  2.123020e-01   6.249390e+01   3.268976e-01
  2.126010e-01   6.323442e+01   3.261804e-01
  2.129000e-01   6.261303e+01   3.278034e-01
  2.131990e-01   6.303770e+01   3.317912e-01
  2.134980e-01   6.308737e+01   3.339359e-01
  2.137970e-01   6.284931e+01   3.308363e-01
  2.140950e-01   6.312845e+01   3.334208e-01
  2.143940e-01   6.341680e+01   3.354353e-01
  2.146930e-01   6.325359e+01   3.353187e-01
  2.149920e-01   6.253590e+01   3.337254e-01
  2.152910e-01   6.249907e+01   3.341002e-01
  2.155900e-01   6.301676e+01   3.383746e-01
  2.158890e-01   6.234449e+01   3.365648e-01
  2.161880e-01   6.252962e+01   3.356137e-01
  2.164870e-01   6.261128e+01   3.371220e-01
  2.167860e-01   6.317648e+01   3.323099e-01
  2.170850e-01   6.259324e+01   3.281995e-01
  2.173840e-01   6.270926e+01   3.254036e-01
  2.176820e-01   6.227717e+01   3.228400e-01
  2.179810e-01   6.202781e+01   3.231974e-01
  2.182800e-01   6.239894e+01   3.199104e-01
  2.185790e-01   6.225420e+01   3.210771e-01
  2.188780e-01   6.232966e+01   3.178059e-01
  2.191770e-01   6.281927e+01   3.211256e-01
  2.194760e-01   6.275435e+01   3.218003e-01
  2.197750e-01   6.267093e+01   3.184015e-01
  2.200740e-01   6.258154e+01   3.161490e-01
  2.203730e-01   6.252334e+01   3.177542e-01
  2.206720e-01   6.253965e+01   3.168484e-01
  2.209710e-01   6.223378e+01   3.182450e-01
  2.212700e-01   6.233048e+01   3.140563e-01
  2.215680e-01   6.236974e+01   3.169572e-01
  2.218670e-01   6.281624e+01   3.138341e-01
  2.221660e-01   6.204405e+01   3.153225e-01
  2.224650e-01   6.197710e+01   3.126411e-01
  2.227640e-01   6.246572e+01   3.136092e-01
  2.230630e-01   6.242712e+01   3.144315e-01
  2.233620e-01   6.244695e+01   3.136929e-01
  2.236610e-01   6.247059e+01   3.137523e-01
  2.239600e-01   6.163976e+01   3.080794e-01
  2.242590e-01   6.216219e+01   3.124556e-01
  2.245580e-01   6.152590e+01   3.099512e-01
  2.248570e-01   6.176962e+01   3.123784e-01
  2.251550e-01   6.172613e+01   3.086731e-01
  2.254540e-01   6.176075e+01   3.090124e-01
  2.257530e-01   6.217171e+01   3.123497e-01
  2.260520e-01   6.166186e+01   3.072587e-01
  2.263510e-01   6.196130e+01   3.090080e-01
  2.266500e-01   6.255132e+01   3.103491e-01
  2.269490e-01   6.217059e+01   3.080244e-01
  2.272480e-01   6.181794e+01   3.096631e-01
  2.275470e-01   6.222174e+01   3.065445e-01
  2.278460e-01   6.220456e+01   3.099938e-01
  2.281450e-01   6.167810e+01   3.059376e-01
  2.284440e-01   6.220072e+01   3.087236e-01
  2.287420e-01   6.160686e+01   3.081229e-01
  2.290410e-01   6.222026e+01   3.035207e-01
  2.293400e-01   6.204066e+01   3.078268e-01
  2.296390e-01   6.245608e+01   3.073672e-01
  2.299380e-01   6.218344e+01   3.071883e-01
  2.302370e-01   6.211134e+01   3.063950e-01
  2.305360e-01   6.183612e+01   3.037759e-01
  2.308350e-01   6.206857e+01   3.086461e-01
  2.311340e-01   6.230464e+01   3.034885e-01
  2.314330e-01   6.216530e+01   3.053083e-01
  2.317320e-01   6.237881e+01   3.069312e-01
  2.320310e-01   6.185045e+01   3.024988e-01
  2.323290e-01   6.219500e+01   3.080849e-01
  2.326280e-01   6.213086e+01   3.024734e-01
  2.329270e-01   6.179798e+01   3.021337e-01
  2.332260e-01   6.243753e+01   3.052496e-01
  2.335250e-01   6.185167e+01   3.030961e-01
  2.338240e-01   6.185861e+01   3.043127e-01
  2.341230e-01   6.192812e+01   2.999970e-01
  2.344220e-01   6.156616e+01   3.021581e-01
  2.347210e-01   6.170009e+01   3.023679e-01
  2.350200e-01   6.151472e+01   3.010873e-01
  2.353190e-01   6.095452e+01   3.000648e-01
  2.356180e-01   6.168773e+01   2.984964e-01
  2.359170e-01   6.185875e+01   3.032328e-01
  2.362150e-01   6.156091e+01   3.004974e-01
  2.365140e-01   6.174261e+01   2.986291e-01
  2.368130e-01   6.143183e+01   3.001822e-01
  2.371120e-01   6.111575e+01   2.980228e-01
  2.374110e-01   6.153297e+01   3.016032e-01
  2.377100e-01   6.190035e+01   2.988960e-01
  2.380090e-01   6.153398e+01   2.993867e-01
  2.383080e-01   6.150504e+01   2.973723e-01
  2.386070e-01   6.197753e+01   3.001166e-01
  2.389060e-01   6.163464e+01   2.989403e-01
  2.392050e-01   6.129167e+01   2.965175e-01
  2.395040e-01   6.126464e+01   2.985005e-01
  2.398020e-01   6.129167e+01   2.965175e-01
  2.401010e-01   6.133086e+01   2.983173e-01
  2.404000e-01   6.103730e+01   2.947836e-01
  2.406990e-01   6.159599e+01   2.978190e-01
  2.409980e-01   6.130187e+01   2.960925e-01
  2.412970e-01   6.112522e+01   2.952186e-01
  2.415960e-01   6.096461e+01   2.957253e-01
  2.418950e-01   6.129875e+01   2.948589e-01
  2.421940e-01   6.158504e+01   2.967756e-01
  2.424930e-01   6.151882e+01   2.975189e-01
  2.427920e-01   6.096205e+01   2.924050e-01
  2.430910e-01   6.106905e+01   2.946382e-01
  2.433890e-01   6.144584e+01   2.945493e-01
  2.436880e-01   6.137059e+01   2.969340e-01
  2.439870e-01   6.117804e+01   2.929225e-01
  2.442860e-01   6.136383e+01   2.928236e-01
  2.445850e-01   6.088600e+01   2.934240e-01
  2.448840e-01   6.112848e+01   2.935682e-01
  2.451830e-01   6.094659e+01   2.946756e-01
  2.454820e-01   6.092975e+01   2.911402e-01
  2.457810e-01   6.134354e+01   2.933184e-01
  2.460800e-01   6.160708e+01   2.942759e-01
  2.463790e-01   6.110621e+01   2.921002e-01
  2.466780e-01   6.106626e+01   2.924376e-01
  2.469770e-01   6.116819e+01   2.918169e-01
  2.472750e-01   6.085167e+01   2.918151e-01
  2.475740e-01   6.087859e+01   2.928582e-01
  2.478730e-01   6.118149e+01   2.888813e-01
  2.481720e-01   6.083129e+01   2.910122e-01
  2.484710e-01   6.098143e+01   2.895616e-01
  2.487700e-01   6.085050e+01   2.923546e-01
  2.490690e-01   6.075662e+01   2.910482e-01
  2.493680e-01   6.084384e+01   2.882915e-01
  2.496670e-01   6.115335e+01   2.929722e-01
  2.499660e-01   6.130454e+01   2.903277e-01
  2.502650e-01   6.082974e+01   2.904734e-01
  2.505640e-01   6.127657e+01   2.885849e-01
  2.508620e-01   6.074558e+01   2.886859e-01
  2.511610e-01   6.078172e+01   2.911083e-01
  2.514600e-01   6.121150e+01   2.889522e-01
  2.517590e-01   6.058925e+01   2.872722e-01
  2.520580e-01   6.087150e+01   2.884613e-01
  2.523570e-01   6.045467e+01   2.877848e-01
  2.526560e-01   6.050178e+01   2.887362e-01
  2.529550e-01   6.040542e+01   2.851947e-01
  2.532540e-01   6.140919e+01   2.874520e-01
  2.535530e-01   6.083404e+01   2.858990e-01
  2.538520e-01   6.041624e+01   2.862429e-01
  2.541510e-01   6.064694e+01   2.852561e-01
  2.544490e-01   6.096541e+01   2.868206e-01
  2.547480e-01   6.098148e+01   2.871665e-01
  2.550470e-01   6.091180e+01   2.852707e-01
  2.553460e-01   6.077523e+01   2.853549e-01
  2.556450e-01   6.057820e+01   2.825948e-01
  2.559440e-01   6.031661e+01   2.848834e-01
  2.562430e-01   6.085221e+01   2.874804e-01
  2.565420e-01   6.034275e+01   2.837343e-01
  2.568410e-01   6.037762e+01   2.830173e-01
  2.571400e-01   6.062764e+01   2.840021e-01
  2.574390e-01   6.089153e+01   2.867493e-01
  2.577380e-01   6.064811e+01   2.851575e-01
  2.580360e-01   6.040153e+01   2.825773e-01
  2.583350e-01   6.013766e+01   2.844605e-01
  2.586340e-01   6.095315e+01   2.832703e-01
  2.589330e-01   6.014629e+01   2.841772e-01
  2.592320e-01   6.028703e+01   2.817182e-01
  2.595310e-01   6.052744e+01   2.832687e-01
  2.598300e-01   6.010311e+01   2.841763e-01
  2.601290e-01   6.010981e+01   2.798440e-01
  2.604280e-01   6.061239e+01   2.844680e-01
  2.607270e-01   6.033015e+01   2.800666e-01
  2.610260e-01   6.065172e+01   2.833605e-01
  2.613250e-01   5.982584e+01   2.820186e-01
  2.616240e-01   6.034737e+01   2.823518e-01
  2.619220e-01   6.021645e+01   2.821441e-01
  2.622210e-01   6.047554e+01   2.799223e-01
  2.625200e-01   6.075579e+01   2.823195e-01
  2.628190e-01   6.069092e+01   2.818751e-01
  2.631180e-01   6.020387e+01   2.790058e-01
  2.634170e-01   6.044395e+01   2.831727e-01
  2.637160e-01   6.035515e+01   2.793561e-01
  2.640150e-01   6.078122e+01   2.830679e-01
  2.643140e-01   6.010385e+01   2.783929e-01
  2.646130e-01   6.035256e+01   2.793502e-01
  2.649120e-01   6.062611e+01   2.830031e-01
  2.652110e-01   6.052438e+01   2.795561e-01
  2.655090e-01   6.051203e+01   2.802955e-01
  2.658080e-01   5.972544e+01   2.768540e-01
  2.661070e-01   6.019452e+01   2.791754e-01
  2.664060e-01   6.001019e+01   2.784613e-01
  2.667050e-01   6.050527e+01   2.798951e-01
  2.670040e-01   6.008620e+01   2.787330e-01
  2.673030e-01   5.976820e+01   2.771416e-01
  2.676020e-01   6.007896e+01   2.779558e-01
  2.679010e-01   6.032207e+01   2.784227e-01
  2.682000e-01   6.012265e+01   2.768337e-01
  2.684990e-01   6.048523e+01   2.787042e-01
  2.687980e-01   6.019173e+01   2.776497e-01
  2.690960e-01   5.992653e+01   2.781720e-01
  2.693950e-01   6.054981e+01   2.766967e-01
  2.696940e-01   6.065288e+01   2.773038e-01
  2.699930e-01   6.040435e+01   2.777630e-01
  2.702920e-01   6.011373e+01   2.768132e-01
  2.705910e-01   6.004494e+01   2.771230e-01
  2.708900e-01   5.968406e+01   2.741611e-01
  2.711890e-01   5.990656e+01   2.765226e-01
  2.714880e-01   6.026756e+01   2.763288e-01
  2.717870e-01   6.014250e+01   2.765063e-01
  2.720860e-01   5.975832e+01   2.746065e-01
  2.723850e-01   5.997990e+01   2.744738e-01
  2.726840e-01   6.038287e+01   2.765002e-01
  2.729820e-01   6.013128e+01   2.757388e-01
  2.732810e-01   6.048356e+01   2.756238e-01
  2.735800e-01   6.017725e+01   2.748335e-01
  2.738790e-01   5.990159e+01   2.747519e-01
  2.741780e-01   5.982023e+01   2.750246e-01
  2.744770e-01   5.971317e+01   2.722375e-01
  2.747760e-01   5.994566e+01   2.741220e-01
  2.750750e-01   6.052616e+01   2.786090e-01
  2.753740e-01   6.021618e+01   2.823412e-01
  2.756730e-01   6.071985e+01   2.850226e-01
  2.759720e-01   5.966441e+01   2.812420e-01
  2.762710e-01   6.002890e+01   2.861473e-01
  2.765690e-01   6.024524e+01   2.859402e-01
  2.768680e-01   6.065840e+01   2.896387e-01
  2.771670e-01   5.997695e+01   2.856110e-01
  2.774660e-01   6.004558e+01   2.866015e-01
  2.777650e-01   5.992314e+01   2.897951e-01
  2.780640e-01   6.002912e+01   2.886616e-01
  2.783630e-01   5.985119e+01   2.886583e-01
  2.786620e-01   6.033761e+01   2.915541e-01
  2.789610e-01   5.987512e+01   2.905430e-01
  2.792600e-01   5.991486e+01   2.935029e-01
  2.795590e-01   5.958994e+01   2.869714e-01
  2.798580e-01   5.995462e+01   2.923781e-01
  2.801560e-01   5.964325e+01   2.911784e-01
  2.804550e-01   5.992607e+01   2.927510e-01
  2.807540e-01   5.974700e+01   2.936511e-01
  2.810530e-01   6.008231e+01   2.916995e-01
  2.813520e-01   5.969244e+01   2.946455e-01
  2.816510e-01   5.999637e+01   2.943758e-01
  2.819500e-01   5.977634e+01   2.939480e-01
  2.822490e-01   5.986017e+01   2.941541e-01
  2.825480e-01   5.978836e+01   2.935284e-01
  2.828470e-01   5.968531e+01   2.966923e-01
  2.831460e-01   5.997437e+01   2.959110e-01
  2.834450e-01   6.003103e+01   2.944609e-01
  2.837430e-01   6.017567e+01   2.965219e-01
  2.840420e-01   5.988655e+01   2.974245e-01
  2.843410e-01   6.000537e+01   3.042158e-01
  2.846400e-01   5.958052e+01   3.052643e-01
  2.849390e-01   5.958982e+01   3.131712e-01
  2.852380e-01   5.936497e+01   3.154811e-01
  2.855370e-01   5.941939e+01   3.187550e-01
  2.858360e-01   5.868793e+01   3.188149e-01
  2.861350e-01   5.938888e+01   3.235455e-01
  2.864340e-01   5.922958e+01   3.278915e-01
  2.867330e-01   5.941683e+01   3.274661e-01
  2.870320e-01   5.963455e+01   3.336959e-01
  2.873310e-01   5.916131e+01   3.292894e-01
  2.876290e-01   5.931991e+01   3.349750e-01
  2.879280e-01   5.945978e+01   3.384356e-01
  2.882270e-01   5.935629e+01   3.344082e-01
  2.885260e-01   5.931886e+01   3.383798e-01
  2.888250e-01   5.968929e+01   3.385704e-01
  2.891240e-01   5.930132e+01   3.425591e-01
  2.894230e-01   5.950888e+01   3.462570e-01
  2.897220e-01   5.918998e+01   3.371513e-01
  2.900210e-01   5.890408e+01   3.452306e-01
  2.903200e-01   5.922159e+01   3.441371e-01
  2.906190e-01   5.877296e+01   3.465216e-01
  2.909180e-01   5.952410e+01   3.496763e-01
  2.912160e-01   5.926753e+01   3.451859e-01
  2.915150e-01   5.828140e+01   3.535909e-01
  2.918140e-01   5.932838e+01   3.485325e-01
  2.921130e-01   5.975864e+01   3.530641e-01
  2.924120e-01   5.942112e+01   3.546218e-01
  2.927110e-01   5.902886e+01   3.524629e-01
  2.930100e-01   5.890720e+01   3.612783e-01
  2.933090e-01   5.915450e+01   3.562296e-01
  2.936080e-01   5.896398e+01   3.532551e-01
  2.939070e-01   5.940220e+01   3.602648e-01
  2.942060e-01   5.891632e+01   3.594129e-01
  2.945050e-01   5.929872e+01   3.681375e-01
  2.948030e-01   5.929975e+01   3.585047e-01
  2.951020e-01   5.916954e+01   3.635785e-01
  2.954010e-01   5.918701e+01   3.653659e-01
  2.957000e-01   5.891562e+01   3.662819e-01
  2.959990e-01   5.941445e+01   3.673863e-01
  2.962980e-01   5.944276e+01   3.681390e-01
  2.965970e-01   5.916798e+01   3.708880e-01
  2.968960e-01   5.907430e+01   3.703663e-01
  2.971950e-01   5.878181e+01   3.678680e-01
  2.974940e-01   5.923701e+01   3.679459e-01
  2.977930e-01   5.885918e+01   3.701469e-01
  2.980920e-01   5.931873e+01   3.718184e-01
  2.983900e-01   5.886511e+01   3.734026e-01
  2.986890e-01   5.892007e+01   3.694284e-01
  2.989880e-01   5.953416e+01   3.752832e-01
  2.992870e-01   5.920878e+01   3.751978e-01
  2.995860e-01   5.912768e+01   3.770840e-01
  2.998850e-01   5.941325e+01   3.758451e-01
  3.001840e-01   5.826161e+01   3.745508e-01
  3.004830e-01   5.877123e+01   3.810774e-01
  3.007820e-01   5.915174e+01   3.808166e-01
  3.010810e-01   5.809383e+01   3.747287e-01
  3.013800e-01   5.911938e+01   3.837141e-01
  3.016790e-01   5.861333e+01   3.810642e-01
  3.019780e-01   5.903993e+01   3.844720e-01
  3.022760e-01   5.840794e+01   3.841962e-01
  3.025750e-01   5.837914e+01   3.820611e-01
  3.028740e-01   5.792755e+01   3.859864e-01
  3.031730e-01   5.884776e+01   3.871982e-01
  3.034720e-01   5.783075e+01   3.854014e-01
  3.037710e-01   5.883458e+01   3.884677e-01
  3.040700e-01   5.893599e+01   3.906646e-01
  3.043690e-01   5.825122e+01   3.929977e-01
  3.046680e-01   5.903245e+01   3.942424e-01
  3.049670e-01   5.796308e+01   3.871612e-01
  3.052660e-01   5.900633e+01   3.974955e-01
  3.055650e-01   5.881945e+01   3.954657e-01
  3.058630e-01   5.871836e+01   4.005211e-01
  3.061620e-01   5.892450e+01   3.938817e-01
  3.064610e-01   5.908341e+01   3.994585e-01
  3.067600e-01   5.885300e+01   4.048060e-01
  3.070590e-01   5.865400e+01   3.980042e-01
  3.073580e-01   5.905069e+01   4.054853e-01
  3.076570e-01   5.866398e+01   3.969041e-01
  3.079560e-01   5.857988e+01   4.029750e-01
  3.082550e-01   5.852443e+01   4.027843e-01
  3.085540e-01   5.827531e+01   4.016313e-01
  3.088530e-01   5.910077e+01   4.096031e-01
  3.091520e-01   5.890198e+01   4.028999e-01
  3.094500e-01   5.877202e+01   4.112547e-01
  3.097490e-01   5.856158e+01   4.086532e-01
  3.100480e-01   5.888967e+01   4.067358e-01
  3.103470e-01   5.790130e+01   4.145654e-01
  3.106460e-01   5.954806e+01   4.080932e-01
  3.109450e-01   5.917068e+01   4.187560e-01
  3.112440e-01   5.826384e+01   4.085398e-01
  3.115430e-01   5.838052e+01   4.143277e-01
  3.118420e-01   5.851264e+01   4.193943e-01
  3.121410e-01   5.837017e+01   4.123685e-01
  3.124400e-01   5.867873e+01   4.209958e-01
  3.127390e-01   5.892682e+01   4.159379e-01
  3.130380e-01   5.921120e+01   4.259798e-01
  3.133360e-01   5.833682e+01   4.204408e-01
  3.136350e-01   5.824982e+01   4.194544e-01
  3.139340e-01   5.770994e+01   4.236512e-01
  3.142330e-01   5.856086e+01   4.202368e-01
  3.145320e-01   5.869270e+01   4.311679e-01
  3.148310e-01   5.892398e+01   4.270302e-01
  3.151300e-01   5.784701e+01   4.231097e-01
  3.154290e-01   5.876239e+01   4.314238e-01
  3.157280e-01   5.811847e+01   4.262026e-01
  3.160270e-01   5.862239e+01   4.364366e-01
  3.163260e-01   5.897173e+01   4.293198e-01
  3.166250e-01   5.868737e+01   4.366784e-01
  3.169230e-01   5.805934e+01   4.317426e-01
  3.172220e-01   5.887296e+01   4.396443e-01
  3.175210e-01   5.820375e+01   4.367589e-01
  3.178200e-01   5.768120e+01   4.318055e-01
  3.181190e-01   5.731790e+01   4.383978e-01
  3.184180e-01   5.785847e+01   4.358399e-01
  3.187170e-01   5.831758e+01   4.453800e-01
  3.190160e-01   5.784503e+01   4.423779e-01
  3.193150e-01   5.822946e+01   4.372350e-01
  3.196140e-01   5.874986e+01   4.506969e-01
  3.199130e-01   5.855861e+01   4.435113e-01
  3.202120e-01   5.846267e+01   4.504197e-01
  3.205100e-01   5.809717e+01   4.477765e-01
  3.208090e-01   5.776994e+01   4.432839e-01
  3.211080e-01   5.884097e+01   4.543874e-01
  3.214070e-01   5.839626e+01   4.448795e-01
  3.217060e-01   5.770560e+01   4.495646e-01
  3.220050e-01   5.765729e+01   4.464864e-01
  3.223040e-01   5.780903e+01   4.450405e-01
  3.226030e-01   5.877745e+01   4.601688e-01
  3.229020e-01   5.906007e+01   4.458030e-01
  3.232010e-01   5.859276e+01   4.564069e-01
  3.235000e-01   5.877198e+01   4.520253e-01
  3.237990e-01   5.878983e+01   4.554615e-01
  3.240970e-01   5.796514e+01   4.591740e-01
  3.243960e-01   5.823902e+01   4.508020e-01
  3.246950e-01   5.747329e+01   4.589939e-01
  3.249940e-01   5.847562e+01   4.550942e-01
  3.252930e-01   5.747898e+01   4.585716e-01
  3.255920e-01   5.789610e+01   4.629318e-01
  3.258910e-01   5.757776e+01   4.571968e-01
  3.261900e-01   5.742794e+01   4.637926e-01
  3.264890e-01   5.798752e+01   4.605957e-01
  3.267880e-01   5.813890e+01   4.648138e-01
  3.270870e-01   5.804875e+01   4.724253e-01
  3.273860e-01   5.839781e+01   4.681573e-01
  3.276850e-01   5.866392e+01   4.749220e-01
  3.279830e-01   5.843958e+01   4.669343e-01
  3.282820e-01   5.842455e+01   4.763839e-01
  3.285810e-01   5.783204e+01   4.720236e-01
  3.288800e-01   5.783377e+01   4.754388e-01
  3.291790e-01   5.746434e+01   4.700412e-01
  3.294780e-01   5.793470e+01   4.793397e-01
  3.297770e-01   5.761985e+01   4.805660e-01
  3.300760e-01   5.807424e+01   4.774157e-01
  3.303750e-01   5.748459e+01   4.825699e-01
  3.306740e-01   5.823002e+01   4.790526e-01
  3.309730e-01   5.803950e+01   4.869881e-01
  3.312720e-01   5.799474e+01   4.905306e-01
  3.315700e-01   5.779374e+01   4.807805e-01
  3.318690e-01   5.648638e+01   4.878770e-01
  3.321680e-01   5.753147e+01   4.812202e-01
  3.324670e-01   5.780633e+01   4.946497e-01
  3.327660e-01   5.824121e+01   4.937469e-01
  3.330650e-01   5.822800e+01   4.942392e-01
  3.333640e-01   5.798044e+01   5.010430e-01
  3.336630e-01   5.816641e+01   4.901799e-01
  3.339620e-01   5.801358e+01   5.040849e-01
  3.342610e-01   5.843217e+01   4.990012e-01
  3.345600e-01   5.801709e+01   5.023548e-01
  3.348590e-01   5.711595e+01   5.072817e-01
  3.351570e-01   5.789945e+01   4.950480e-01
  3.354560e-01   5.889191e+01   5.188362e-01
  3.357550e-01   5.805506e+01   4.985150e-01
  3.360540e-01   5.860788e+01   5.157139e-01
  3.363530e-01   5.764286e+01   5.177108e-01
  3.366520e-01   5.817126e+01   5.047695e-01
  3.369510e-01   5.832621e+01   5.273048e-01
  3.372500e-01   5.813018e+01   5.028442e-01
  3.375490e-01   5.771463e+01   5.219038e-01
  3.378480e-01   5.776935e+01   5.195598e-01
  3.381470e-01   5.801019e+01   5.193577e-01
  3.384460e-01   5.774693e+01   5.321224e-01
  3.387450e-01   5.737453e+01   5.090365e-01
  3.390430e-01   5.677945e+01   5.249262e-01
  3.393420e-01   5.772908e+01   5.265971e-01
  3.396410e-01   5.832903e+01   5.300012e-01
  3.399400e-01   5.849105e+01   5.462876e-01
  3.402390e-01   5.779523e+01   5.171225e-01
  3.405380e-01   5.767872e+01   5.395721e-01
  3.408370e-01   5.833043e+01   5.348041e-01
  3.411360e-01   5.759267e+01   5.348959e-01
  3.414350e-01   5.822063e+01   5.450233e-01
  3.417340e-01   5.810545e+01   5.365664e-01
  3.420330e-01   5.785909e+01   5.515896e-01
  3.423320e-01   5.818881e+01   5.376572e-01
  3.426300e-01   5.782423e+01   5.506570e-01
  3.429290e-01   5.803281e+01   5.493650e-01
  3.432280e-01   5.757776e+01   5.449596e-01
  3.435270e-01   5.748393e+01   5.632973e-01
  3.438260e-01   5.808915e+01   5.436733e-01
  3.441250e-01   5.737589e+01   5.595052e-01
  3.444240e-01   5.845273e+01   5.567431e-01
  3.447230e-01   5.737820e+01   5.563100e-01
  3.450220e-01   5.783621e+01   5.700432e-01
  3.453210e-01   5.711112e+01   5.503168e-01
  3.456200e-01   5.699998e+01   5.710286e-01
  3.459190e-01   5.793241e+01   5.622121e-01
  3.462170e-01   5.768264e+01   5.718445e-01
  3.465160e-01   5.752689e+01   5.702164e-01
  3.468150e-01   5.763693e+01   5.699090e-01
  3.471140e-01   5.726907e+01   5.830744e-01
  3.474130e-01   5.655521e+01   5.636949e-01
  3.477120e-01   5.852760e+01   5.894463e-01
  3.480110e-01   5.764456e+01   5.786487e-01
  3.483100e-01   5.774433e+01   5.809395e-01
  3.486090e-01   5.646784e+01   5.892626e-01
  3.489080e-01   5.794889e+01   5.819676e-01
  3.492070e-01   5.715208e+01   5.937899e-01
  3.495060e-01   5.688913e+01   5.811371e-01
  3.498040e-01   5.746326e+01   5.963795e-01
  3.501030e-01   5.836021e+01   6.020036e-01
  3.504020e-01   5.767989e+01   5.975026e-01
  3.507010e-01   5.835948e+01   6.152997e-01
  3.510000e-01   5.811365e+01   5.948887e-01
  3.512990e-01   5.850869e+01   6.160857e-01
  3.515980e-01   5.739151e+01   6.019573e-01
  3.518970e-01   5.732034e+01   6.151044e-01
  3.521960e-01   5.646410e+01   6.192147e-01
  3.524950e-01   5.706806e+01   5.992574e-01
  3.527940e-01   5.692218e+01   6.251035e-01
  3.530930e-01   5.844355e+01   6.168034e-01
  3.533920e-01   5.812495e+01   6.305278e-01
  3.536900e-01   5.757776e+01   6.298391e-01
  3.539890e-01   5.781289e+01   6.276968e-01
  3.542880e-01   5.729173e+01   6.400612e-01
  3.545870e-01   5.689129e+01   6.127980e-01
  3.548860e-01   5.779341e+01   6.392357e-01
  3.551850e-01   5.715182e+01   6.240977e-01
  3.554840e-01   5.772271e+01   6.388445e-01
  3.557830e-01   5.764544e+01   6.408214e-01
  3.560820e-01   5.679340e+01   6.144227e-01
  3.563810e-01   6.016106e+01   6.534230e-01
  3.566800e-01   5.747289e+01   6.236011e-01
  3.569790e-01   5.826227e+01   6.479187e-01
  3.572770e-01   5.738755e+01   6.418129e-01
  3.575760e-01   5.686489e+01   6.126558e-01
  3.578750e-01   5.655895e+01   6.509204e-01
  3.581740e-01   5.804287e+01   6.300825e-01
  3.584730e-01   5.688857e+01   6.528144e-01
  3.587720e-01   5.751628e+01   6.449895e-01
  3.590710e-01   5.762820e+01   6.443834e-01
  3.593700e-01   5.719321e+01   6.665713e-01
  3.596690e-01   5.832932e+01   6.446114e-01
  3.599680e-01   5.668067e+01   6.649474e-01
  3.602670e-01   5.801085e+01   6.553329e-01
  3.605660e-01   5.575600e+01   6.581428e-01
  3.608640e-01   5.847263e+01   6.912701e-01
  3.611630e-01   5.816908e+01   6.536677e-01
  3.614620e-01   5.762744e+01   6.907561e-01
  3.617610e-01   5.733987e+01   6.633432e-01
  3.620600e-01   5.767626e+01   6.880375e-01
  3.623590e-01   5.630838e+01   6.768930e-01
  3.626580e-01   5.755335e+01   6.843351e-01
  3.629570e-01   5.689129e+01   6.986973e-01
  3.632560e-01   5.843514e+01   6.779675e-01
  3.635550e-01   5.696179e+01   7.105252e-01
  3.638540e-01   5.759462e+01   6.966978e-01
  3.641530e-01   5.794080e+01   7.035154e-01
  3.644510e-01   5.603870e+01   7.218941e-01
  3.647500e-01   5.720020e+01   6.851921e-01
  3.650490e-01   5.713358e+01   7.271234e-01
  3.653480e-01   5.883923e+01   7.204504e-01
  3.656470e-01   5.825069e+01   7.253621e-01
  3.659460e-01   5.756339e+01   7.427070e-01
  3.662450e-01   5.745923e+01   7.102940e-01
  3.665440e-01   5.720623e+01   7.579145e-01
  3.668430e-01   5.827894e+01   7.238085e-01
  3.671420e-01   5.608611e+01   7.406730e-01
  3.674410e-01   5.765404e+01   7.414122e-01
  3.677400e-01   5.595189e+01   7.436493e-01
  3.680390e-01   5.723113e+01   7.812806e-01
  3.683370e-01   5.756842e+01   7.334896e-01
  3.686360e-01   5.740567e+01   7.737766e-01
  3.689350e-01   5.640413e+01   7.505887e-01
  3.692340e-01   5.716118e+01   7.764287e-01
  3.695330e-01   5.869122e+01   8.145276e-01
  3.698320e-01   5.760726e+01   7.526022e-01
  3.701310e-01   5.747541e+01   8.084711e-01
  3.704300e-01   5.719092e+01   7.680959e-01
  3.707290e-01   5.599316e+01   8.003925e-01
  3.710280e-01   5.810341e+01   8.104385e-01
  3.713270e-01   5.690825e+01   7.903162e-01
  3.716260e-01   5.620202e+01   8.327367e-01
  3.719240e-01   5.745371e+01   7.872587e-01
  3.722230e-01   5.665871e+01   8.388591e-01
  3.725220e-01   5.849850e+01   8.231065e-01
  3.728210e-01   5.618612e+01   8.245741e-01
  3.731200e-01   5.728577e+01   8.820505e-01
  3.734190e-01   5.757211e+01   8.067246e-01
  3.737180e-01   5.764518e+01   8.816475e-01
  3.740170e-01   5.815127e+01   8.335440e-01
  3.743160e-01   5.640131e+01   8.783802e-01
  3.746150e-01   5.755080e+01   8.809254e-01
  3.749140e-01   5.781534e+01   8.616688e-01
  3.752130e-01   5.925908e+01   9.348673e-01
  3.755110e-01   5.723337e+01   8.544197e-01
  3.758100e-01   5.917059e+01   9.341690e-01
  3.761090e-01   5.650894e+01   8.856591e-01
  3.764080e-01   5.790703e+01   9.205519e-01
  3.767070e-01   5.740178e+01   9.582949e-01
  3.770060e-01   5.579784e+01   8.674055e-01
  3.773050e-01   5.523429e+01   9.480972e-01
  3.776040e-01   5.755547e+01   9.249514e-01
  3.779030e-01   5.720496e+01   9.526225e-01
  3.782020e-01   5.478309e+01   1.006933e+00
  3.785010e-01   5.666247e+01   9.001984e-01
  3.788000e-01   5.690879e+01   1.021289e+00
  3.790990e-01   5.699270e+01   9.429625e-01
  3.793970e-01   5.819804e+01   1.022909e+00
  3.796960e-01   5.859290e+01   1.021520e+00
  3.799950e-01   5.704575e+01   9.894475e-01
  3.802940e-01   5.599753e+01   1.089850e+00
  3.805930e-01   5.884436e+01   9.743993e-01
  3.808920e-01   5.882199e+01   1.123327e+00
  3.811910e-01   5.689046e+01   1.021124e+00
  3.814900e-01   5.833897e+01   1.088217e+00
  3.817890e-01   5.786819e+01   1.183451e+00
  3.820880e-01   5.768264e+01   1.004126e+00
  3.823870e-01   5.616805e+01   1.173483e+00
  3.826860e-01   5.720020e+01   1.039145e+00
  3.829840e-01   5.785838e+01   1.214912e+00
  3.832830e-01   5.621436e+01   1.144613e+00
  3.835820e-01   5.645619e+01   1.119757e+00
  3.838810e-01   5.813300e+01   1.270382e+00
  3.841800e-01   5.622159e+01   1.104509e+00
  3.844790e-01   5.683110e+01   1.265415e+00
  3.847780e-01   5.706951e+01   1.175255e+00
  3.850770e-01   5.832144e+01   1.291575e+00
  3.853760e-01   5.734993e+01   1.366249e+00
  3.856750e-01   5.745675e+01   1.179236e+00
  3.859740e-01   5.518431e+01   1.363927e+00
  3.862730e-01   5.771657e+01   1.265824e+00
  3.865710e-01   5.673500e+01   1.382958e+00
  3.868700e-01   5.394201e+01   1.373233e+00
  3.871690e-01   5.610776e+01   1.317723e+00
  3.874680e-01   5.745465e+01   1.535540e+00
  3.877670e-01   5.647388e+01   1.344235e+00
  3.880660e-01   5.693420e+01   1.562924e+00
  3.883650e-01   5.567070e+01   1.464512e+00
  3.886640e-01   5.684362e+01   1.544230e+00
  3.889630e-01   5.698162e+01   1.682492e+00
  3.892620e-01   5.751751e+01   1.519948e+00
  3.895610e-01   5.542777e+01   1.704865e+00
  3.898600e-01   5.931652e+01   1.716617e+00
  3.901580e-01   5.415276e+01   1.709046e+00
  3.904570e-01   5.629676e+01   1.948230e+00
  3.907560e-01   5.710581e+01   1.730479e+00
  3.910550e-01   5.684362e+01   1.993593e+00
  3.913540e-01   5.817207e+01   2.016754e+00
  3.916530e-01   5.439648e+01   1.950208e+00
  3.919520e-01   5.793173e+01   2.614422e+00
  3.922510e-01   5.971027e+01   2.043243e+00
  3.925500e-01   5.713728e+01   2.681585e+00
  3.928490e-01   6.093384e+01   2.527962e+00
  3.931480e-01   5.625631e+01   2.660832e+00
  3.934470e-01   0.000000e+00   0.000000e+00
  3.937460e-01   5.852166e+01   2.713877e+00
creator: radaver
creator-version: 3725
header-file: /nas_data/SAXS_data/20151104Workshop/header/JH1_0145.txt
image-file: /nas_data/Pilatus1M/20151104_Workshop/JH1_0145.tif
angular-axis-file: /nas_data/SAXS_data/20151104Workshop/q20151029.dat
beamstop-mask-file: /nas_data/SAXS_data/20151104Workshop/fit2d20151031.msk
detector-response-file: none
beam-center-x: 949.7700
beam-center-y: 918.8000
unit-time: 1.0000
channel-first: 10
channel-last: 1315
Exposure time [s]: 1.094030
Transmitted Beam: 0.484190
Incident Beam: 0.484190
Code: JH1
Concentration [mg/ml]: 1
Run Number: 0145
