# Supplementary material for: SAXS analysis of a soluble cytosolic NgBR construct including extracellular and transmembrane domains
Source: PLoS One. 2018 Jan 18;13(1):e0191371. doi: 10.1371/journal.pone.0191371 (PMC5773207; doi:10.1371/journal.pone.0191371)
Supplement: S1 File — (ZIP) [file pone.0191371.s001.zip › JH1_0146.dat]

Sample:   c= 1.0000 mg/ml  Code: JH1
  3.656810e-03   2.272902e+04   4.142743e+01
  3.955720e-03   2.202431e+04   2.800793e+01
  4.254640e-03   1.910226e+04   2.337427e+01
  4.553560e-03   1.545915e+04   2.027362e+01
  4.852480e-03   1.246926e+04   1.704691e+01
  5.151400e-03   1.052849e+04   1.547432e+01
  5.450320e-03   8.740223e+03   1.339168e+01
  5.749240e-03   7.456515e+03   1.198457e+01
  6.048150e-03   6.364805e+03   1.085326e+01
  6.347070e-03   5.541066e+03   9.621109e+00
  6.645990e-03   4.843120e+03   8.955254e+00
  6.944910e-03   4.245799e+03   8.072255e+00
  7.243830e-03   3.805365e+03   7.405088e+00
  7.542750e-03   3.370450e+03   6.942641e+00
  7.841670e-03   3.066930e+03   6.254445e+00
  8.140580e-03   2.766650e+03   6.022316e+00
  8.439500e-03   2.524697e+03   5.545063e+00
  8.738420e-03   2.318360e+03   5.262954e+00
  9.037340e-03   2.132979e+03   4.881099e+00
  9.336260e-03   1.976465e+03   4.617355e+00
  9.635180e-03   1.825416e+03   4.424787e+00
  9.934100e-03   1.687704e+03   4.116583e+00
  1.023300e-02   1.542713e+03   4.033516e+00
  1.053190e-02   1.424462e+03   3.931140e+00
  1.083090e-02   1.323339e+03   3.789036e+00
  1.112980e-02   1.221402e+03   3.609196e+00
  1.142870e-02   1.128556e+03   3.449870e+00
  1.172760e-02   1.042635e+03   3.306721e+00
  1.202650e-02   9.703041e+02   3.181137e+00
  1.232540e-02   8.988288e+02   3.044953e+00
  1.262440e-02   8.303741e+02   2.872287e+00
  1.292330e-02   7.824946e+02   2.745240e+00
  1.322220e-02   7.228680e+02   2.638573e+00
  1.352110e-02   6.699108e+02   2.514555e+00
  1.382000e-02   6.259612e+02   2.406724e+00
  1.411900e-02   5.833484e+02   2.312055e+00
  1.441790e-02   5.418181e+02   2.212184e+00
  1.471680e-02   5.102902e+02   2.136659e+00
  1.501570e-02   4.792897e+02   2.027942e+00
  1.531460e-02   4.492581e+02   1.954516e+00
  1.561350e-02   4.207789e+02   1.858364e+00
  1.591250e-02   4.010299e+02   1.830214e+00
  1.621140e-02   3.786635e+02   1.747779e+00
  1.651030e-02   3.553714e+02   1.675367e+00
  1.680920e-02   3.346145e+02   1.625703e+00
  1.710810e-02   3.166833e+02   1.584863e+00
  1.740710e-02   3.031740e+02   1.528378e+00
  1.770600e-02   2.886008e+02   1.476204e+00
  1.800490e-02   2.710723e+02   1.419363e+00
  1.830380e-02   2.596282e+02   1.400147e+00
  1.860270e-02   2.454750e+02   1.335010e+00
  1.890170e-02   2.372054e+02   1.312331e+00
  1.920060e-02   2.290327e+02   1.277302e+00
  1.949950e-02   2.169993e+02   1.257613e+00
  1.979840e-02   2.062798e+02   1.203150e+00
  2.009730e-02   1.991706e+02   1.169268e+00
  2.039620e-02   1.909392e+02   1.142775e+00
  2.069520e-02   1.852392e+02   1.119521e+00
  2.099410e-02   1.756806e+02   1.098154e+00
  2.129300e-02   1.708248e+02   1.054494e+00
  2.159190e-02   1.658817e+02   1.074935e+00
  2.189080e-02   1.584973e+02   1.056601e+00
  2.218980e-02   1.537427e+02   1.058559e+00
  2.248870e-02   1.510320e+02   1.067904e+00
  2.278760e-02   1.439990e+02   1.032470e+00
  2.308650e-02   1.406108e+02   1.051651e+00
  2.338540e-02   1.363616e+02   1.033488e+00
  2.368430e-02   1.317320e+02   9.973403e-01
  2.398330e-02   1.308602e+02   1.016653e+00
  2.428220e-02   1.241661e+02   9.682760e-01
  2.458110e-02   1.223866e+02   9.936345e-01
  2.488000e-02   1.227700e+02   9.686465e-01
  2.517890e-02   1.178290e+02   9.376343e-01
  2.547790e-02   1.149508e+02   9.391960e-01
  2.577680e-02   1.119488e+02   9.194062e-01
  2.607570e-02   1.117740e+02   9.261268e-01
  2.637460e-02   1.096835e+02   9.100567e-01
  2.667350e-02   1.059845e+02   8.721900e-01
  2.697250e-02   1.054286e+02   8.430785e-01
  2.727140e-02   1.041241e+02   8.067517e-01
  2.757030e-02   1.024381e+02   8.015216e-01
  2.786920e-02   1.009006e+02   7.863922e-01
  2.816810e-02   9.857055e+01   7.649407e-01
  2.846700e-02   9.571735e+01   7.444821e-01
  2.876600e-02   9.517679e+01   7.334323e-01
  2.906490e-02   9.484609e+01   7.343589e-01
  2.936380e-02   9.269948e+01   7.205953e-01
  2.966270e-02   9.268549e+01   7.152544e-01
  2.996160e-02   9.173388e+01   7.126157e-01
  3.026060e-02   9.072273e+01   6.975164e-01
  3.055950e-02   9.124648e+01   6.985354e-01
  3.085840e-02   8.958672e+01   6.892306e-01
  3.115730e-02   8.829648e+01   6.813844e-01
  3.145620e-02   8.682953e+01   6.692077e-01
  3.175510e-02   8.633683e+01   6.691370e-01
  3.205410e-02   8.607037e+01   6.644628e-01
  3.235300e-02   8.513524e+01   6.581660e-01
  3.265190e-02   8.412815e+01   6.422558e-01
  3.295080e-02   8.265689e+01   6.407896e-01
  3.324970e-02   8.294531e+01   6.410636e-01
  3.354870e-02   8.278326e+01   6.387628e-01
  3.384760e-02   8.066111e+01   6.232421e-01
  3.414650e-02   8.064184e+01   6.231677e-01
  3.444540e-02   7.857654e+01   6.066827e-01
  3.474430e-02   7.996552e+01   6.174069e-01
  3.504330e-02   7.941403e+01   6.076498e-01
  3.534220e-02   8.026732e+01   6.116593e-01
  3.564110e-02   7.853992e+01   6.042963e-01
  3.594000e-02   7.779426e+01   5.899093e-01
  3.623890e-02   7.761359e+01   5.992479e-01
  3.653780e-02   7.735672e+01   5.820739e-01
  3.683680e-02   7.809279e+01   5.924457e-01
  3.713570e-02   7.586885e+01   5.846453e-01
  3.743460e-02   7.645010e+01   5.773149e-01
  3.773350e-02   7.615651e+01   5.755411e-01
  3.803240e-02   7.551755e+01   5.868019e-01
  3.833140e-02   7.607713e+01   6.029707e-01
  3.863030e-02   7.484304e+01   6.073570e-01
  3.892920e-02   7.524366e+01   6.073965e-01
  3.922810e-02   7.525146e+01   6.098085e-01
  3.952700e-02   7.343536e+01   5.985009e-01
  3.982600e-02   7.386170e+01   6.089525e-01
  4.012490e-02   7.448673e+01   6.019928e-01
  4.042380e-02   7.304142e+01   6.039575e-01
  4.072270e-02   7.316489e+01   6.020833e-01
  4.102160e-02   7.355153e+01   6.028814e-01
  4.132050e-02   7.205010e+01   5.974788e-01
  4.161950e-02   7.226680e+01   5.921917e-01
  4.191840e-02   7.151385e+01   5.968198e-01
  4.221730e-02   7.307721e+01   5.955029e-01
  4.251620e-02   7.088129e+01   5.941744e-01
  4.281510e-02   7.217234e+01   5.902891e-01
  4.311410e-02   7.119089e+01   5.870129e-01
  4.341300e-02   7.173300e+01   5.922889e-01
  4.371190e-02   7.103728e+01   5.878885e-01
  4.401080e-02   7.028317e+01   5.847598e-01
  4.430970e-02   7.152699e+01   5.854025e-01
  4.460860e-02   6.987892e+01   5.793547e-01
  4.490760e-02   6.997565e+01   5.812364e-01
  4.520650e-02   7.070118e+01   5.798101e-01
  4.550540e-02   7.072430e+01   5.828486e-01
  4.580430e-02   7.030292e+01   5.789043e-01
  4.610320e-02   6.949135e+01   5.726682e-01
  4.640220e-02   6.924640e+01   5.759943e-01
  4.670110e-02   6.880380e+01   5.656020e-01
  4.700000e-02   7.005608e+01   5.728463e-01
  4.729890e-02   6.931202e+01   5.719288e-01
  4.759780e-02   6.970407e+01   5.728285e-01
  4.789680e-02   6.991969e+01   5.701701e-01
  4.819570e-02   6.965977e+01   5.684098e-01
  4.849460e-02   6.922852e+01   5.687476e-01
  4.879350e-02   6.836438e+01   5.589946e-01
  4.909240e-02   6.808907e+01   5.654489e-01
  4.939130e-02   6.763994e+01   5.540164e-01
  4.969030e-02   6.884888e+01   5.609719e-01
  4.998920e-02   6.845915e+01   5.587059e-01
  5.028810e-02   6.697072e+01   5.506076e-01
  5.058700e-02   6.853170e+01   5.610384e-01
  5.088590e-02   6.726024e+01   5.465784e-01
  5.118490e-02   6.721435e+01   5.536032e-01
  5.148380e-02   6.865757e+01   5.568315e-01
  5.178270e-02   6.714794e+01   5.435699e-01
  5.208160e-02   6.746768e+01   5.506694e-01
  5.238050e-02   6.815119e+01   5.476156e-01
  5.267940e-02   6.839669e+01   5.564386e-01
  5.297840e-02   6.802815e+01   5.477598e-01
  5.327730e-02   6.690886e+01   5.407140e-01
  5.357620e-02   6.830520e+01   5.482340e-01
  5.387510e-02   6.829685e+01   5.450335e-01
  5.417400e-02   6.590149e+01   5.403940e-01
  5.447300e-02   6.776838e+01   5.398201e-01
  5.477190e-02   6.651912e+01   5.360438e-01
  5.507080e-02   6.635065e+01   5.353645e-01
  5.536970e-02   6.724969e+01   5.371388e-01
  5.566860e-02   6.631345e+01   5.370610e-01
  5.596760e-02   6.663108e+01   5.322488e-01
  5.626650e-02   6.757146e+01   5.384223e-01
  5.656540e-02   6.661957e+01   5.328031e-01
  5.686430e-02   6.664714e+01   5.299312e-01
  5.716320e-02   6.702204e+01   5.278963e-01
  5.746210e-02   6.598503e+01   5.290667e-01
  5.776110e-02   6.654394e+01   5.331026e-01
  5.806000e-02   6.624788e+01   5.236864e-01
  5.835890e-02   6.706974e+01   5.275035e-01
  5.865780e-02   6.606987e+01   5.207035e-01
  5.895670e-02   6.647043e+01   5.322064e-01
  5.925570e-02   6.600478e+01   5.181988e-01
  5.955460e-02   6.650839e+01   5.270317e-01
  5.985350e-02   6.589531e+01   5.172119e-01
  6.015240e-02   6.694018e+01   5.229861e-01
  6.045130e-02   6.590199e+01   5.194772e-01
  6.075020e-02   6.607791e+01   5.151657e-01
  6.104920e-02   6.629004e+01   5.198779e-01
  6.134810e-02   6.523634e+01   5.162874e-01
  6.164700e-02   6.681388e+01   5.142116e-01
  6.194590e-02   6.590643e+01   5.189322e-01
  6.224480e-02   6.556961e+01   5.062272e-01
  6.254380e-02   6.538674e+01   5.141077e-01
  6.284270e-02   6.631397e+01   5.194111e-01
  6.314160e-02   6.536828e+01   5.033693e-01
  6.344050e-02   6.538742e+01   5.108392e-01
  6.373940e-02   6.580737e+01   5.040232e-01
  6.403840e-02   6.599421e+01   5.126624e-01
  6.433730e-02   6.551214e+01   5.054823e-01
  6.463620e-02   6.509532e+01   4.997583e-01
  6.493510e-02   6.579333e+01   5.135092e-01
  6.523400e-02   6.563543e+01   5.023381e-01
  6.553290e-02   6.547559e+01   5.043004e-01
  6.583190e-02   6.552667e+01   5.024337e-01
  6.613080e-02   6.620606e+01   5.004565e-01
  6.642970e-02   6.517900e+01   5.057653e-01
  6.672860e-02   6.456196e+01   4.927246e-01
  6.702750e-02   6.481524e+01   4.986820e-01
  6.732650e-02   6.639143e+01   5.011566e-01
  6.762540e-02   6.605852e+01   4.998985e-01
  6.792430e-02   6.525377e+01   4.988476e-01
  6.822320e-02   6.512417e+01   4.904880e-01
  6.852210e-02   6.598614e+01   5.011333e-01
  6.882110e-02   6.482638e+01   4.927519e-01
  6.912000e-02   6.522881e+01   4.937894e-01
  6.941890e-02   6.567537e+01   4.920781e-01
  6.971780e-02   6.511314e+01   4.894895e-01
  7.001670e-02   6.580559e+01   4.984414e-01
  7.031560e-02   6.474040e+01   4.876114e-01
  7.061460e-02   6.545903e+01   4.907879e-01
  7.091350e-02   6.483335e+01   4.870147e-01
  7.121240e-02   6.599422e+01   4.875903e-01
  7.151130e-02   6.540862e+01   4.915580e-01
  7.181020e-02   6.505950e+01   4.836636e-01
  7.210920e-02   6.457938e+01   4.851207e-01
  7.240810e-02   6.551214e+01   4.839624e-01
  7.270700e-02   6.472832e+01   4.870923e-01
  7.300590e-02   6.499837e+01   4.834363e-01
  7.330480e-02   6.432980e+01   4.755396e-01
  7.360370e-02   6.431545e+01   4.813486e-01
  7.390270e-02   6.423851e+01   4.756451e-01
  7.420160e-02   6.488642e+01   4.853365e-01
  7.450050e-02   6.496172e+01   4.765402e-01
  7.479940e-02   6.556719e+01   4.800913e-01
  7.509830e-02   6.462906e+01   4.806896e-01
  7.539730e-02   6.474431e+01   4.739899e-01
  7.569620e-02   6.584349e+01   4.788776e-01
  7.599510e-02   6.500429e+01   4.789187e-01
  7.629400e-02   6.470825e+01   4.716951e-01
  7.659290e-02   6.450437e+01   4.753001e-01
  7.689190e-02   6.505553e+01   4.729592e-01
  7.719080e-02   6.450547e+01   4.735503e-01
  7.748970e-02   6.423013e+01   4.690955e-01
  7.778860e-02   6.431749e+01   4.724249e-01
  7.808750e-02   6.479088e+01   4.707118e-01
  7.838640e-02   6.495348e+01   4.687614e-01
  7.868540e-02   6.392026e+01   4.662732e-01
  7.898430e-02   6.368752e+01   4.629280e-01
  7.928320e-02   6.465409e+01   4.719277e-01
  7.958210e-02   6.478928e+01   4.636211e-01
  7.988100e-02   6.547911e+01   4.715000e-01
  8.018000e-02   6.374550e+01   4.627265e-01
  8.047890e-02   6.443363e+01   4.648040e-01
  8.077780e-02   6.486040e+01   4.655146e-01
  8.107670e-02   6.464830e+01   4.623046e-01
  8.137560e-02   6.558370e+01   4.689337e-01
  8.167450e-02   6.468224e+01   4.628314e-01
  8.197350e-02   6.401204e+01   4.576259e-01
  8.227240e-02   6.473247e+01   4.646443e-01
  8.257130e-02   6.449251e+01   4.542515e-01
  8.287020e-02   6.427538e+01   4.625924e-01
  8.316910e-02   6.401801e+01   4.584425e-01
  8.346810e-02   6.454617e+01   4.559888e-01
  8.376700e-02   6.438749e+01   4.617757e-01
  8.406590e-02   6.445229e+01   4.525782e-01
  8.436480e-02   6.517518e+01   4.621656e-01
  8.466370e-02   6.423966e+01   4.529764e-01
  8.496270e-02   6.387089e+01   4.623594e-01
  8.526160e-02   6.503697e+01   4.812934e-01
  8.556050e-02   6.427494e+01   4.789175e-01
  8.585940e-02   6.395534e+01   4.837058e-01
  8.615830e-02   6.482969e+01   4.870010e-01
  8.645720e-02   6.416724e+01   4.892706e-01
  8.675620e-02   6.470213e+01   4.937512e-01
  8.705510e-02   6.451242e+01   4.920456e-01
  8.735400e-02   6.546338e+01   4.981410e-01
  8.765290e-02   6.400365e+01   4.930510e-01
  8.795180e-02   6.407021e+01   4.973262e-01
  8.825080e-02   6.483414e+01   4.957411e-01
  8.854970e-02   6.427557e+01   5.001725e-01
  8.884860e-02   6.421691e+01   4.978952e-01
  8.914750e-02   6.432859e+01   5.045573e-01
  8.944640e-02   6.498951e+01   5.034620e-01
  8.974530e-02   6.364885e+01   4.941746e-01
  9.004430e-02   7.126488e+01   5.207924e-01
  9.034320e-02   6.478070e+01   4.789905e-01
  9.064210e-02   6.396340e+01   4.750689e-01
  9.094100e-02   6.374237e+01   4.643706e-01
  9.123990e-02   6.441771e+01   4.655742e-01
  9.153890e-02   6.406312e+01   4.667940e-01
  9.183780e-02   6.451746e+01   4.651062e-01
  9.213670e-02   6.380928e+01   4.609121e-01
  9.243560e-02   6.505647e+01   4.641684e-01
  9.273450e-02   6.457598e+01   4.584471e-01
  9.303350e-02   6.382801e+01   4.617949e-01
  9.333240e-02   6.439297e+01   4.535166e-01
  9.363130e-02   6.432812e+01   4.567795e-01
  9.393020e-02   6.427205e+01   4.542450e-01
  9.422910e-02   6.478881e+01   4.572353e-01
  9.452800e-02   6.394539e+01   4.554187e-01
  9.482700e-02   6.317786e+01   4.425288e-01
  9.512590e-02   6.447159e+01   4.553369e-01
  9.542480e-02   6.495298e+01   4.520554e-01
  9.572370e-02   6.396508e+01   4.486044e-01
  9.602260e-02   6.483364e+01   4.539152e-01
  9.632160e-02   6.451673e+01   4.450065e-01
  9.662050e-02   6.432498e+01   4.468953e-01
  9.691940e-02   6.455474e+01   4.476927e-01
  9.721830e-02   6.532093e+01   4.477714e-01
  9.751720e-02   6.352503e+01   4.437430e-01
  9.781610e-02   6.412137e+01   4.414925e-01
  9.811510e-02   6.491679e+01   4.485776e-01
  9.841400e-02   6.424819e+01   4.391095e-01
  9.871290e-02   6.371328e+01   4.404401e-01
  9.901180e-02   6.426171e+01   4.434057e-01
  9.931070e-02   6.443165e+01   4.400860e-01
  9.960970e-02   6.373387e+01   4.408669e-01
  9.990860e-02   6.395210e+01   4.343153e-01
  1.002070e-01   6.422725e+01   4.393874e-01
  1.005060e-01   6.384327e+01   4.356507e-01
  1.008050e-01   6.383949e+01   4.380590e-01
  1.011040e-01   6.429905e+01   4.334647e-01
  1.014030e-01   6.416741e+01   4.350458e-01
  1.017020e-01   6.394770e+01   4.384301e-01
  1.020010e-01   6.375581e+01   4.329723e-01
  1.023000e-01   6.431034e+01   4.328332e-01
  1.025990e-01   6.444314e+01   4.322804e-01
  1.028980e-01   6.490686e+01   4.355086e-01
  1.031970e-01   6.482912e+01   4.376252e-01
  1.034960e-01   6.447258e+01   4.284483e-01
  1.037950e-01   6.468381e+01   4.330869e-01
  1.040930e-01   6.331815e+01   4.249157e-01
  1.043920e-01   6.397887e+01   4.310517e-01
  1.046910e-01   6.429797e+01   4.314620e-01
  1.049900e-01   6.471748e+01   4.270130e-01
  1.052890e-01   6.419362e+01   4.288160e-01
  1.055880e-01   6.439823e+01   4.278787e-01
  1.058870e-01   6.322828e+01   4.255795e-01
  1.061860e-01   6.406980e+01   4.242382e-01
  1.064850e-01   6.473721e+01   4.270781e-01
  1.067840e-01   6.483702e+01   4.296576e-01
  1.070830e-01   6.408694e+01   4.236649e-01
  1.073820e-01   6.364282e+01   4.206370e-01
  1.076800e-01   6.411554e+01   4.218858e-01
  1.079790e-01   6.376485e+01   4.225990e-01
  1.082780e-01   6.400130e+01   4.252790e-01
  1.085770e-01   6.369195e+01   4.153303e-01
  1.088760e-01   6.422393e+01   4.228646e-01
  1.091750e-01   6.351331e+01   4.189766e-01
  1.094740e-01   6.452917e+01   4.232445e-01
  1.097730e-01   6.462391e+01   4.210853e-01
  1.100720e-01   6.427911e+01   4.160482e-01
  1.103710e-01   6.447365e+01   4.230623e-01
  1.106700e-01   6.360237e+01   4.141478e-01
  1.109690e-01   6.460627e+01   4.231862e-01
  1.112670e-01   6.417147e+01   4.142250e-01
  1.115660e-01   6.404771e+01   4.150027e-01
  1.118650e-01   6.329721e+01   4.164380e-01
  1.121640e-01   6.463745e+01   4.148458e-01
  1.124630e-01   6.412058e+01   4.143543e-01
  1.127620e-01   6.462397e+01   4.159776e-01
  1.130610e-01   6.415813e+01   4.138890e-01
  1.133600e-01   6.425319e+01   4.189634e-01
  1.136590e-01   6.443178e+01   4.093073e-01
  1.139580e-01   6.356533e+01   4.111012e-01
  1.142570e-01   6.452200e+01   4.138918e-01
  1.145560e-01   6.464810e+01   4.148800e-01
  1.148550e-01   6.382209e+01   4.110631e-01
  1.151530e-01   6.473403e+01   4.085813e-01
  1.154520e-01   6.336786e+01   4.093107e-01
  1.157510e-01   6.488294e+01   4.096109e-01
  1.160500e-01   6.364891e+01   4.119520e-01
  1.163490e-01   6.464504e+01   4.088593e-01
  1.166480e-01   6.449154e+01   4.111997e-01
  1.169470e-01   6.484597e+01   4.100563e-01
  1.172460e-01   6.376094e+01   4.071709e-01
  1.175450e-01   6.413100e+01   4.050173e-01
  1.178440e-01   6.429215e+01   4.055258e-01
  1.181430e-01   6.433796e+01   4.087278e-01
  1.184420e-01   6.405375e+01   4.055985e-01
  1.187400e-01   6.462093e+01   4.060116e-01
  1.190390e-01   6.473094e+01   4.055359e-01
  1.193380e-01   6.456072e+01   4.050023e-01
  1.196370e-01   6.455200e+01   4.071729e-01
  1.199360e-01   6.400598e+01   4.013722e-01
  1.202350e-01   6.432265e+01   4.053475e-01
  1.205340e-01   6.431087e+01   4.028646e-01
  1.208330e-01   6.525512e+01   4.044618e-01
  1.211320e-01   6.501775e+01   4.069814e-01
  1.214310e-01   6.373365e+01   3.963124e-01
  1.217300e-01   6.477508e+01   4.051292e-01
  1.220290e-01   6.457481e+01   4.031518e-01
  1.223270e-01   6.439329e+01   3.999275e-01
  1.226260e-01   6.400380e+01   3.981925e-01
  1.229250e-01   6.478928e+01   3.990604e-01
  1.232240e-01   6.453016e+01   4.019420e-01
  1.235230e-01   6.436919e+01   4.006441e-01
  1.238220e-01   6.473867e+01   3.983862e-01
  1.241210e-01   6.475786e+01   4.000067e-01
  1.244200e-01   6.404143e+01   3.941926e-01
  1.247190e-01   6.428648e+01   3.995956e-01
  1.250180e-01   6.443418e+01   3.951456e-01
  1.253170e-01   6.449110e+01   3.960835e-01
  1.256160e-01   6.475143e+01   3.994643e-01
  1.259140e-01   6.483326e+01   3.968772e-01
  1.262130e-01   6.463891e+01   3.962819e-01
  1.265120e-01   6.474991e+01   3.938440e-01
  1.268110e-01   6.549033e+01   3.968455e-01
  1.271100e-01   6.441476e+01   3.971305e-01
  1.274090e-01   6.469021e+01   3.946653e-01
  1.277080e-01   6.435442e+01   3.923904e-01
  1.280070e-01   6.452690e+01   3.916768e-01
  1.283060e-01   6.494635e+01   3.944409e-01
  1.286050e-01   6.441539e+01   3.955961e-01
  1.289040e-01   6.491614e+01   3.901630e-01
  1.292030e-01   6.449478e+01   3.938176e-01
  1.295020e-01   6.442992e+01   3.899119e-01
  1.298000e-01   6.483114e+01   3.918595e-01
  1.300990e-01   6.414474e+01   3.873570e-01
  1.303980e-01   6.533498e+01   3.916630e-01
  1.306970e-01   6.440859e+01   3.918114e-01
  1.309960e-01   6.425522e+01   3.891398e-01
  1.312950e-01   6.454935e+01   3.897862e-01
  1.315940e-01   6.489581e+01   3.865175e-01
  1.318930e-01   6.408404e+01   3.869341e-01
  1.321920e-01   6.503618e+01   3.895570e-01
  1.324910e-01   6.436038e+01   3.884893e-01
  1.327900e-01   6.472018e+01   3.874141e-01
  1.330890e-01   6.488543e+01   3.874326e-01
  1.333870e-01   6.455878e+01   3.862196e-01
  1.336860e-01   6.428115e+01   3.846827e-01
  1.339850e-01   6.455468e+01   3.840976e-01
  1.342840e-01   6.518167e+01   3.887928e-01
  1.345830e-01   6.566240e+01   3.887937e-01
  1.348820e-01   6.441467e+01   3.850820e-01
  1.351810e-01   6.466924e+01   3.809944e-01
  1.354800e-01   6.435440e+01   3.844332e-01
  1.357790e-01   6.453611e+01   3.826550e-01
  1.360780e-01   6.452309e+01   3.842362e-01
  1.363770e-01   6.459760e+01   3.839928e-01
  1.366760e-01   6.432755e+01   3.852916e-01
  1.369740e-01   6.492438e+01   4.007831e-01
  1.372730e-01   6.464721e+01   4.020399e-01
  1.375720e-01   6.480005e+01   4.118962e-01
  1.378710e-01   6.411880e+01   4.114408e-01
  1.381700e-01   6.445906e+01   4.142730e-01
  1.384690e-01   6.426484e+01   4.208324e-01
  1.387680e-01   6.463584e+01   4.105208e-01
  1.390670e-01   6.481222e+01   3.993912e-01
  1.393660e-01   6.486370e+01   3.987707e-01
  1.396650e-01   6.509097e+01   3.966455e-01
  1.399640e-01   6.443969e+01   3.956707e-01
  1.402630e-01   6.446648e+01   3.876075e-01
  1.405620e-01   6.442766e+01   3.918694e-01
  1.408600e-01   6.408979e+01   3.896126e-01
  1.411590e-01   6.498438e+01   3.933106e-01
  1.414580e-01   6.440649e+01   3.920526e-01
  1.417570e-01   6.506401e+01   3.865469e-01
  1.420560e-01   6.492267e+01   3.906683e-01
  1.423550e-01   6.438392e+01   3.864063e-01
  1.426540e-01   6.462847e+01   3.836210e-01
  1.429530e-01   6.370400e+01   3.799519e-01
  1.432520e-01   6.504123e+01   3.809578e-01
  1.435510e-01   6.474802e+01   3.828229e-01
  1.438500e-01   6.472721e+01   3.786965e-01
  1.441490e-01   6.440710e+01   3.768753e-01
  1.444470e-01   6.534606e+01   3.820754e-01
  1.447460e-01   6.554210e+01   3.788561e-01
  1.450450e-01   6.484565e+01   3.806096e-01
  1.453440e-01   6.421896e+01   3.728560e-01
  1.456430e-01   6.544947e+01   3.801349e-01
  1.459420e-01   6.507761e+01   3.783902e-01
  1.462410e-01   6.494945e+01   3.762673e-01
  1.465400e-01   6.528186e+01   3.785426e-01
  1.468390e-01   6.477715e+01   3.723440e-01
  1.471380e-01   6.542179e+01   3.771977e-01
  1.474370e-01   6.445059e+01   3.750361e-01
  1.477360e-01   6.493291e+01   3.753535e-01
  1.480340e-01   6.487808e+01   3.715822e-01
  1.483330e-01   6.456950e+01   3.791259e-01
  1.486320e-01   6.545233e+01   3.912853e-01
  1.489310e-01   6.525344e+01   3.923959e-01
  1.492300e-01   6.427867e+01   3.889681e-01
  1.495290e-01   6.435854e+01   3.916591e-01
  1.498280e-01   6.531625e+01   3.991240e-01
  1.501270e-01   6.504736e+01   3.998545e-01
  1.504260e-01   6.560811e+01   3.961941e-01
  1.507250e-01   6.491655e+01   3.999733e-01
  1.510240e-01   6.460138e+01   3.979635e-01
  1.513230e-01   6.528710e+01   4.053692e-01
  1.516210e-01   6.546364e+01   4.016552e-01
  1.519200e-01   6.532810e+01   4.012392e-01
  1.522190e-01   6.582498e+01   4.097767e-01
  1.525180e-01   6.458062e+01   4.010368e-01
  1.528170e-01   6.545343e+01   4.091718e-01
  1.531160e-01   6.597675e+01   4.075046e-01
  1.534150e-01   6.479591e+01   3.980456e-01
  1.537140e-01   6.495000e+01   3.917274e-01
  1.540130e-01   6.501861e+01   3.854753e-01
  1.543120e-01   6.517064e+01   3.861595e-01
  1.546110e-01   6.549182e+01   3.845547e-01
  1.549100e-01   6.528314e+01   3.841714e-01
  1.552090e-01   6.548482e+01   3.868548e-01
  1.555070e-01   6.508138e+01   3.764320e-01
  1.558060e-01   6.468152e+01   3.805783e-01
  1.561050e-01   6.450702e+01   3.762894e-01
  1.564040e-01   6.541260e+01   3.804731e-01
  1.567030e-01   6.555086e+01   3.788814e-01
  1.570020e-01   6.458961e+01   3.741450e-01
  1.573010e-01   6.541414e+01   3.800323e-01
  1.576000e-01   6.485634e+01   3.725715e-01
  1.578990e-01   6.534982e+01   3.759091e-01
  1.581980e-01   6.513352e+01   3.735786e-01
  1.584970e-01   6.472151e+01   3.721840e-01
  1.587960e-01   6.479033e+01   3.758061e-01
  1.590940e-01   6.498725e+01   3.710590e-01
  1.593930e-01   6.493556e+01   3.696688e-01
  1.596920e-01   6.475990e+01   3.702017e-01
  1.599910e-01   6.440425e+01   3.708505e-01
  1.602900e-01   6.474401e+01   3.711981e-01
  1.605890e-01   6.471089e+01   3.655807e-01
  1.608880e-01   6.493557e+01   3.686428e-01
  1.611870e-01   6.456720e+01   3.665811e-01
  1.614860e-01   6.547123e+01   3.695461e-01
  1.617850e-01   6.479295e+01   3.644196e-01
  1.620840e-01   6.580957e+01   3.672674e-01
  1.623830e-01   6.467425e+01   3.656773e-01
  1.626810e-01   6.470721e+01   3.635868e-01
  1.629800e-01   6.532199e+01   3.614194e-01
  1.632790e-01   6.439750e+01   3.599986e-01
  1.635780e-01   6.446167e+01   3.613354e-01
  1.638770e-01   6.447147e+01   3.637120e-01
  1.641760e-01   6.479988e+01   3.628666e-01
  1.644750e-01   6.493482e+01   3.624647e-01
  1.647740e-01   6.541574e+01   3.634151e-01
  1.650730e-01   6.514636e+01   3.640314e-01
  1.653720e-01   6.463481e+01   3.622092e-01
  1.656710e-01   6.490435e+01   3.608359e-01
  1.659700e-01   6.491459e+01   3.624082e-01
  1.662680e-01   6.468020e+01   3.604039e-01
  1.665670e-01   6.469901e+01   3.614188e-01
  1.668660e-01   6.577869e+01   3.609640e-01
  1.671650e-01   6.502137e+01   3.617382e-01
  1.674640e-01   6.504786e+01   3.610429e-01
  1.677630e-01   6.512998e+01   3.593683e-01
  1.680620e-01   6.457376e+01   3.601072e-01
  1.683610e-01   6.452078e+01   3.543494e-01
  1.686600e-01   6.497604e+01   3.604610e-01
  1.689590e-01   6.507015e+01   3.571457e-01
  1.692580e-01   6.482641e+01   3.562913e-01
  1.695570e-01   6.463401e+01   3.602752e-01
  1.698560e-01   6.494929e+01   3.551581e-01
  1.701540e-01   6.450368e+01   3.567007e-01
  1.704530e-01   6.489612e+01   3.548303e-01
  1.707520e-01   6.493763e+01   3.551263e-01
  1.710510e-01   6.478836e+01   3.576739e-01
  1.713500e-01   6.493337e+01   3.545679e-01
  1.716490e-01   6.420183e+01   3.553087e-01
  1.719480e-01   6.483553e+01   3.514288e-01
  1.722470e-01   6.544257e+01   3.554090e-01
  1.725460e-01   6.510167e+01   3.561245e-01
  1.728450e-01   6.500299e+01   3.534912e-01
  1.731440e-01   6.532944e+01   3.549203e-01
  1.734430e-01   6.500768e+01   3.508346e-01
  1.737410e-01   6.468839e+01   3.535360e-01
  1.740400e-01   6.465168e+01   3.527144e-01
  1.743390e-01   6.438137e+01   3.494912e-01
  1.746380e-01   6.459953e+01   3.516770e-01
  1.749370e-01   6.443159e+01   3.489269e-01
  1.752360e-01   6.502263e+01   3.528268e-01
  1.755350e-01   6.470600e+01   3.510776e-01
  1.758340e-01   6.489052e+01   3.468841e-01
  1.761330e-01   6.435830e+01   3.510197e-01
  1.764320e-01   6.506644e+01   3.480385e-01
  1.767310e-01   6.504108e+01   3.523412e-01
  1.770300e-01   6.504752e+01   3.486763e-01
  1.773280e-01   6.449866e+01   3.485854e-01
  1.776270e-01   6.458253e+01   3.475999e-01
  1.779260e-01   6.457899e+01   3.460505e-01
  1.782250e-01   6.421419e+01   3.478158e-01
  1.785240e-01   6.506963e+01   3.468518e-01
  1.788230e-01   6.430353e+01   3.465050e-01
  1.791220e-01   6.503800e+01   3.489965e-01
  1.794210e-01   6.509569e+01   3.459064e-01
  1.797200e-01   6.442508e+01   3.456379e-01
  1.800190e-01   6.433398e+01   3.430426e-01
  1.803180e-01   6.444357e+01   3.468821e-01
  1.806170e-01   6.476427e+01   3.448569e-01
  1.809160e-01   6.493395e+01   3.446385e-01
  1.812140e-01   6.409026e+01   3.432247e-01
  1.815130e-01   6.449739e+01   3.438113e-01
  1.818120e-01   6.416739e+01   3.442702e-01
  1.821110e-01   6.453408e+01   3.412687e-01
  1.824100e-01   6.433230e+01   3.432045e-01
  1.827090e-01   6.472568e+01   3.435863e-01
  1.830080e-01   6.473533e+01   3.437780e-01
  1.833070e-01   6.500095e+01   3.420108e-01
  1.836060e-01   6.456185e+01   3.400442e-01
  1.839050e-01   6.479063e+01   3.445920e-01
  1.842040e-01   6.441294e+01   3.407854e-01
  1.845030e-01   6.439570e+01   3.399290e-01
  1.848010e-01   6.428915e+01   3.414375e-01
  1.851000e-01   6.462674e+01   3.376618e-01
  1.853990e-01   6.411312e+01   3.412977e-01
  1.856980e-01   6.457081e+01   3.400678e-01
  1.859970e-01   6.384977e+01   3.368877e-01
  1.862960e-01   6.458373e+01   3.402633e-01
  1.865950e-01   6.393023e+01   3.367829e-01
  1.868940e-01   6.427655e+01   3.415681e-01
  1.871930e-01   6.441878e+01   3.347797e-01
  1.874920e-01   6.456325e+01   3.382872e-01
  1.877910e-01   6.446727e+01   3.378771e-01
  1.880900e-01   6.446195e+01   3.378632e-01
  1.883880e-01   6.394776e+01   3.382627e-01
  1.886870e-01   6.357651e+01   3.312130e-01
  1.889860e-01   6.344706e+01   3.364578e-01
  1.892850e-01   6.424368e+01   3.360321e-01
  1.895840e-01   6.415946e+01   3.347227e-01
  1.898830e-01   6.420318e+01   3.353023e-01
  1.901820e-01   6.422236e+01   3.350418e-01
  1.904810e-01   6.403198e+01   3.343900e-01
  1.907800e-01   6.381887e+01   3.330637e-01
  1.910790e-01   6.388602e+01   3.326269e-01
  1.913780e-01   6.385970e+01   3.336314e-01
  1.916770e-01   6.443989e+01   3.349889e-01
  1.919750e-01   6.425564e+01   3.352838e-01
  1.922740e-01   6.365162e+01   3.300538e-01
  1.925730e-01   6.413059e+01   3.320467e-01
  1.928720e-01   6.402327e+01   3.325267e-01
  1.931710e-01   6.358586e+01   3.319969e-01
  1.934700e-01   6.374588e+01   3.308986e-01
  1.937690e-01   6.387125e+01   3.303233e-01
  1.940680e-01   6.384711e+01   3.320689e-01
  1.943670e-01   6.371109e+01   3.297598e-01
  1.946660e-01   6.443568e+01   3.322310e-01
  1.949650e-01   6.401132e+01   3.290516e-01
  1.952640e-01   6.405245e+01   3.306420e-01
  1.955630e-01   6.376783e+01   3.311062e-01
  1.958610e-01   6.414842e+01   3.289619e-01
  1.961600e-01   6.384544e+01   3.295119e-01
  1.964590e-01   6.371529e+01   3.277031e-01
  1.967580e-01   6.398400e+01   3.306148e-01
  1.970570e-01   6.383664e+01   3.280150e-01
  1.973560e-01   6.434392e+01   3.275656e-01
  1.976550e-01   6.306107e+01   3.270399e-01
  1.979540e-01   6.354679e+01   3.259624e-01
  1.982530e-01   6.336590e+01   3.272419e-01
  1.985520e-01   6.427563e+01   3.275364e-01
  1.988510e-01   6.371608e+01   3.262519e-01
  1.991500e-01   6.366071e+01   3.282963e-01
  1.994480e-01   6.310560e+01   3.235419e-01
  1.997470e-01   6.364018e+01   3.267813e-01
  2.000460e-01   6.394456e+01   3.237004e-01
  2.003450e-01   6.274312e+01   3.228952e-01
  2.006440e-01   6.366841e+01   3.280221e-01
  2.009430e-01   6.382658e+01   3.234017e-01
  2.012420e-01   6.395644e+01   3.270114e-01
  2.015410e-01   6.300828e+01   3.211825e-01
  2.018400e-01   6.330901e+01   3.226484e-01
  2.021390e-01   6.373381e+01   3.247206e-01
  2.024380e-01   6.325596e+01   3.186506e-01
  2.027370e-01   6.323831e+01   3.235977e-01
  2.030350e-01   6.288253e+01   3.196168e-01
  2.033340e-01   6.292641e+01   3.205570e-01
  2.036330e-01   6.286687e+01   3.179396e-01
  2.039320e-01   6.324477e+01   3.197118e-01
  2.042310e-01   6.352328e+01   3.234758e-01
  2.045300e-01   6.336149e+01   3.183753e-01
  2.048290e-01   6.360876e+01   3.200828e-01
  2.051280e-01   6.363754e+01   3.197463e-01
  2.054270e-01   6.327433e+01   3.182912e-01
  2.057260e-01   6.310254e+01   3.212833e-01
  2.060250e-01   6.307794e+01   3.172591e-01
  2.063240e-01   6.231391e+01   3.178950e-01
  2.066230e-01   6.340392e+01   3.192947e-01
  2.069210e-01   6.336712e+01   3.204326e-01
  2.072200e-01   6.302372e+01   3.188796e-01
  2.075190e-01   6.347030e+01   3.175739e-01
  2.078180e-01   6.312375e+01   3.191326e-01
  2.081170e-01   6.348106e+01   3.184059e-01
  2.084160e-01   6.329411e+01   3.199735e-01
  2.087150e-01   6.294162e+01   3.155851e-01
  2.090140e-01   6.307381e+01   3.173829e-01
  2.093130e-01   6.325187e+01   3.176962e-01
  2.096120e-01   6.297034e+01   3.164538e-01
  2.099110e-01   6.320994e+01   3.155964e-01
  2.102100e-01   6.301866e+01   3.167087e-01
  2.105080e-01   6.279773e+01   3.177647e-01
  2.108070e-01   6.345770e+01   3.164785e-01
  2.111060e-01   6.329327e+01   3.152784e-01
  2.114050e-01   6.357444e+01   3.163730e-01
  2.117040e-01   6.318307e+01   3.203797e-01
  2.120030e-01   6.320123e+01   3.263784e-01
  2.123020e-01   6.344520e+01   3.293689e-01
  2.126010e-01   6.283284e+01   3.251357e-01
  2.129000e-01   6.297060e+01   3.287307e-01
  2.131990e-01   6.300867e+01   3.317073e-01
  2.134980e-01   6.284061e+01   3.332747e-01
  2.137970e-01   6.322263e+01   3.318099e-01
  2.140950e-01   6.324535e+01   3.337218e-01
  2.143940e-01   6.279122e+01   3.337693e-01
  2.146930e-01   6.308366e+01   3.348605e-01
  2.149920e-01   6.260788e+01   3.339099e-01
  2.152910e-01   6.280344e+01   3.349052e-01
  2.155900e-01   6.307025e+01   3.385105e-01
  2.158890e-01   6.299939e+01   3.383203e-01
  2.161880e-01   6.319688e+01   3.373921e-01
  2.164870e-01   6.299327e+01   3.381412e-01
  2.167860e-01   6.311596e+01   3.321432e-01
  2.170850e-01   6.252676e+01   3.280178e-01
  2.173840e-01   6.244810e+01   3.247181e-01
  2.176820e-01   6.250029e+01   3.234106e-01
  2.179810e-01   6.297982e+01   3.256609e-01
  2.182800e-01   6.279139e+01   3.209077e-01
  2.185790e-01   6.248985e+01   3.216770e-01
  2.188780e-01   6.276273e+01   3.189008e-01
  2.191770e-01   6.231251e+01   3.198206e-01
  2.194760e-01   6.269377e+01   3.216377e-01
  2.197750e-01   6.233166e+01   3.175314e-01
  2.200740e-01   6.206288e+01   3.148291e-01
  2.203730e-01   6.232190e+01   3.172348e-01
  2.206720e-01   6.181289e+01   3.149949e-01
  2.209710e-01   6.236280e+01   3.185675e-01
  2.212700e-01   6.260775e+01   3.147470e-01
  2.215680e-01   6.203835e+01   3.161069e-01
  2.218670e-01   6.216275e+01   3.121904e-01
  2.221660e-01   6.226080e+01   3.158657e-01
  2.224650e-01   6.241115e+01   3.137269e-01
  2.227640e-01   6.216535e+01   3.128472e-01
  2.230630e-01   6.218518e+01   3.138145e-01
  2.233620e-01   6.224560e+01   3.131797e-01
  2.236610e-01   6.220306e+01   3.130727e-01
  2.239600e-01   6.247768e+01   3.101594e-01
  2.242590e-01   6.260855e+01   3.135684e-01
  2.245580e-01   6.250055e+01   3.123895e-01
  2.248570e-01   6.243504e+01   3.140494e-01
  2.251550e-01   6.218023e+01   3.097995e-01
  2.254540e-01   6.227745e+01   3.102954e-01
  2.257530e-01   6.257533e+01   3.133549e-01
  2.260520e-01   6.231282e+01   3.088694e-01
  2.263510e-01   6.243776e+01   3.101868e-01
  2.266500e-01   6.208967e+01   3.091948e-01
  2.269490e-01   6.236160e+01   3.084903e-01
  2.272480e-01   6.190667e+01   3.098783e-01
  2.275470e-01   6.165867e+01   3.051475e-01
  2.278460e-01   6.247828e+01   3.106681e-01
  2.281450e-01   6.233391e+01   3.075528e-01
  2.284440e-01   6.217800e+01   3.086603e-01
  2.287420e-01   6.196930e+01   3.090210e-01
  2.290410e-01   6.203535e+01   3.030625e-01
  2.293400e-01   6.232347e+01   3.085207e-01
  2.296390e-01   6.244722e+01   3.073385e-01
  2.299380e-01   6.206076e+01   3.068782e-01
  2.302370e-01   6.158108e+01   3.050775e-01
  2.305360e-01   6.190199e+01   3.039308e-01
  2.308350e-01   6.227450e+01   3.091507e-01
  2.311340e-01   6.187315e+01   3.024290e-01
  2.314330e-01   6.201857e+01   3.049409e-01
  2.317320e-01   6.135211e+01   3.043879e-01
  2.320310e-01   6.168198e+01   3.020797e-01
  2.323290e-01   6.139867e+01   3.060993e-01
  2.326280e-01   6.205886e+01   3.022913e-01
  2.329270e-01   6.187053e+01   3.023042e-01
  2.332260e-01   6.108572e+01   3.019203e-01
  2.335250e-01   6.168254e+01   3.026747e-01
  2.338240e-01   6.212379e+01   3.049574e-01
  2.341230e-01   6.216948e+01   3.005742e-01
  2.344220e-01   6.199936e+01   3.032125e-01
  2.347210e-01   6.201292e+01   3.031266e-01
  2.350200e-01   6.161216e+01   3.013189e-01
  2.353190e-01   6.155296e+01   3.015274e-01
  2.356180e-01   6.171817e+01   2.985633e-01
  2.359170e-01   6.157801e+01   3.025371e-01
  2.362150e-01   6.163148e+01   3.006628e-01
  2.365140e-01   6.152608e+01   2.980983e-01
  2.368130e-01   6.153761e+01   3.004338e-01
  2.371120e-01   6.228137e+01   3.008446e-01
  2.374110e-01   6.140455e+01   3.012816e-01
  2.377100e-01   6.180088e+01   2.986491e-01
  2.380090e-01   6.197255e+01   3.004449e-01
  2.383080e-01   6.122048e+01   2.966769e-01
  2.386070e-01   6.141526e+01   2.987454e-01
  2.389060e-01   6.108382e+01   2.975948e-01
  2.392050e-01   6.135777e+01   2.966706e-01
  2.395040e-01   6.143204e+01   2.989013e-01
  2.398020e-01   6.152847e+01   2.970830e-01
  2.401010e-01   6.174599e+01   2.993184e-01
  2.404000e-01   6.096764e+01   2.946088e-01
  2.406990e-01   6.130092e+01   2.970981e-01
  2.409980e-01   6.165091e+01   2.969276e-01
  2.412970e-01   6.138196e+01   2.958313e-01
  2.415960e-01   6.146822e+01   2.969375e-01
  2.418950e-01   6.093859e+01   2.939848e-01
  2.421940e-01   6.169811e+01   2.970412e-01
  2.424930e-01   6.076788e+01   2.956908e-01
  2.427920e-01   6.089480e+01   2.922371e-01
  2.430910e-01   6.062707e+01   2.935634e-01
  2.433890e-01   6.114940e+01   2.938313e-01
  2.436880e-01   6.051449e+01   2.948490e-01
  2.439870e-01   6.119913e+01   2.929664e-01
  2.442860e-01   6.115568e+01   2.923199e-01
  2.445850e-01   6.164683e+01   2.952449e-01
  2.448840e-01   6.099885e+01   2.932502e-01
  2.451830e-01   6.086691e+01   2.944763e-01
  2.454820e-01   6.110090e+01   2.915423e-01
  2.457810e-01   6.153432e+01   2.937676e-01
  2.460800e-01   6.132740e+01   2.936006e-01
  2.463790e-01   6.084795e+01   2.914757e-01
  2.466780e-01   6.139961e+01   2.932281e-01
  2.469770e-01   6.145361e+01   2.924904e-01
  2.472750e-01   6.088671e+01   2.918925e-01
  2.475740e-01   6.094770e+01   2.930178e-01
  2.478730e-01   6.082684e+01   2.880363e-01
  2.481720e-01   6.114735e+01   2.917606e-01
  2.484710e-01   6.135953e+01   2.904514e-01
  2.487700e-01   6.106547e+01   2.928640e-01
  2.490690e-01   6.102994e+01   2.916956e-01
  2.493680e-01   6.106648e+01   2.888119e-01
  2.496670e-01   6.088534e+01   2.923230e-01
  2.499660e-01   6.108043e+01   2.897901e-01
  2.502650e-01   6.069801e+01   2.901522e-01
  2.505640e-01   6.092454e+01   2.877483e-01
  2.508620e-01   6.010493e+01   2.871531e-01
  2.511610e-01   6.041650e+01   2.902259e-01
  2.514600e-01   6.048994e+01   2.872376e-01
  2.517590e-01   6.084121e+01   2.878625e-01
  2.520580e-01   6.054617e+01   2.876830e-01
  2.523570e-01   6.028345e+01   2.873705e-01
  2.526560e-01   6.102404e+01   2.899732e-01
  2.529550e-01   6.103418e+01   2.866687e-01
  2.532540e-01   6.090995e+01   2.862747e-01
  2.535530e-01   6.050616e+01   2.851211e-01
  2.538520e-01   6.045285e+01   2.863232e-01
  2.541510e-01   6.074081e+01   2.854703e-01
  2.544490e-01   6.036761e+01   2.854045e-01
  2.547480e-01   6.059605e+01   2.862511e-01
  2.550470e-01   6.030254e+01   2.838340e-01
  2.553460e-01   6.073900e+01   2.852634e-01
  2.556450e-01   6.075212e+01   2.829938e-01
  2.559440e-01   6.089650e+01   2.862431e-01
  2.562430e-01   6.048551e+01   2.866065e-01
  2.565420e-01   6.087233e+01   2.849702e-01
  2.568410e-01   6.051154e+01   2.833247e-01
  2.571400e-01   6.048390e+01   2.836589e-01
  2.574390e-01   6.033247e+01   2.854235e-01
  2.577380e-01   6.023245e+01   2.841722e-01
  2.580360e-01   6.064733e+01   2.831454e-01
  2.583350e-01   5.985375e+01   2.837818e-01
  2.586340e-01   6.081219e+01   2.829362e-01
  2.589330e-01   6.019729e+01   2.842913e-01
  2.592320e-01   6.065554e+01   2.825715e-01
  2.595310e-01   6.074213e+01   2.837643e-01
  2.598300e-01   6.055050e+01   2.852256e-01
  2.601290e-01   6.057219e+01   2.809119e-01
  2.604280e-01   6.100883e+01   2.853904e-01
  2.607270e-01   6.038854e+01   2.801958e-01
  2.610260e-01   6.116394e+01   2.845481e-01
  2.613250e-01   6.030571e+01   2.831410e-01
  2.616240e-01   6.028785e+01   2.822062e-01
  2.619220e-01   6.051514e+01   2.828366e-01
  2.622210e-01   6.036658e+01   2.796638e-01
  2.625200e-01   6.001451e+01   2.805856e-01
  2.628190e-01   6.062274e+01   2.817104e-01
  2.631180e-01   6.015591e+01   2.788884e-01
  2.634170e-01   6.048368e+01   2.832594e-01
  2.637160e-01   6.062396e+01   2.799712e-01
  2.640150e-01   6.016682e+01   2.816273e-01
  2.643140e-01   6.052795e+01   2.793670e-01
  2.646130e-01   6.066145e+01   2.800578e-01
  2.649120e-01   6.001969e+01   2.815778e-01
  2.652110e-01   6.026600e+01   2.789525e-01
  2.655090e-01   5.980304e+01   2.786424e-01
  2.658080e-01   6.012442e+01   2.777709e-01
  2.661070e-01   6.035625e+01   2.795439e-01
  2.664060e-01   5.960566e+01   2.775149e-01
  2.667050e-01   6.026691e+01   2.793370e-01
  2.670040e-01   6.038864e+01   2.794273e-01
  2.673030e-01   6.064704e+01   2.791654e-01
  2.676020e-01   6.005312e+01   2.778897e-01
  2.679010e-01   6.039389e+01   2.785822e-01
  2.682000e-01   5.981149e+01   2.761102e-01
  2.684990e-01   6.024365e+01   2.781408e-01
  2.687980e-01   6.057195e+01   2.785189e-01
  2.690960e-01   6.011881e+01   2.786116e-01
  2.693950e-01   6.057617e+01   2.767507e-01
  2.696940e-01   6.005684e+01   2.759317e-01
  2.699930e-01   6.003124e+01   2.768976e-01
  2.702920e-01   6.008299e+01   2.767362e-01
  2.705910e-01   6.062160e+01   2.784442e-01
  2.708900e-01   5.990176e+01   2.746545e-01
  2.711890e-01   6.023571e+01   2.772750e-01
  2.714880e-01   5.944642e+01   2.744337e-01
  2.717870e-01   5.988683e+01   2.759117e-01
  2.720860e-01   6.010138e+01   2.753874e-01
  2.723850e-01   5.977122e+01   2.739897e-01
  2.726840e-01   5.974205e+01   2.750230e-01
  2.729820e-01   6.008180e+01   2.756191e-01
  2.732810e-01   6.007768e+01   2.746912e-01
  2.735800e-01   6.012057e+01   2.746979e-01
  2.738790e-01   6.026056e+01   2.755678e-01
  2.741780e-01   6.037892e+01   2.762998e-01
  2.744770e-01   5.979240e+01   2.724119e-01
  2.747760e-01   6.017234e+01   2.746336e-01
  2.750750e-01   5.936542e+01   2.759184e-01
  2.753740e-01   6.001093e+01   2.818533e-01
  2.756730e-01   6.038935e+01   2.842395e-01
  2.759720e-01   6.010184e+01   2.822647e-01
  2.762710e-01   6.022943e+01   2.866184e-01
  2.765690e-01   6.006475e+01   2.855052e-01
  2.768680e-01   6.013430e+01   2.883783e-01
  2.771670e-01   6.021770e+01   2.861772e-01
  2.774660e-01   6.062834e+01   2.879824e-01
  2.777650e-01   5.987700e+01   2.896770e-01
  2.780640e-01   6.027071e+01   2.892354e-01
  2.783630e-01   5.989723e+01   2.887628e-01
  2.786620e-01   6.013485e+01   2.910573e-01
  2.789610e-01   5.993023e+01   2.906701e-01
  2.792600e-01   5.941185e+01   2.922617e-01
  2.795590e-01   6.014417e+01   2.882964e-01
  2.798580e-01   6.005885e+01   2.926256e-01
  2.801560e-01   6.022764e+01   2.925948e-01
  2.804550e-01   6.004207e+01   2.930276e-01
  2.807540e-01   5.973132e+01   2.936060e-01
  2.810530e-01   5.960379e+01   2.905291e-01
  2.813520e-01   5.994136e+01   2.952525e-01
  2.816510e-01   6.021176e+01   2.948972e-01
  2.819500e-01   5.954961e+01   2.933834e-01
  2.822490e-01   5.970427e+01   2.937642e-01
  2.825480e-01   6.004937e+01   2.941618e-01
  2.828470e-01   5.995546e+01   2.973563e-01
  2.831460e-01   5.990744e+01   2.957392e-01
  2.834450e-01   6.006444e+01   2.945362e-01
  2.837430e-01   5.966305e+01   2.952495e-01
  2.840420e-01   5.991044e+01   2.974771e-01
  2.843410e-01   6.005974e+01   3.043468e-01
  2.846400e-01   5.979210e+01   3.057989e-01
  2.849390e-01   5.951802e+01   3.129754e-01
  2.852380e-01   5.978812e+01   3.165964e-01
  2.855370e-01   5.962874e+01   3.193089e-01
  2.858360e-01   5.976596e+01   3.217225e-01
  2.861350e-01   5.975635e+01   3.245376e-01
  2.864340e-01   5.943566e+01   3.284540e-01
  2.867330e-01   5.933295e+01   3.272275e-01
  2.870320e-01   5.905864e+01   3.320732e-01
  2.873310e-01   5.998521e+01   3.315669e-01
  2.876290e-01   5.941560e+01   3.352376e-01
  2.879280e-01   5.919129e+01   3.376631e-01
  2.882270e-01   5.935362e+01   3.343932e-01
  2.885260e-01   5.958063e+01   3.391180e-01
  2.888250e-01   5.898376e+01   3.365559e-01
  2.891240e-01   5.916805e+01   3.421662e-01
  2.894230e-01   5.920602e+01   3.453670e-01
  2.897220e-01   5.962516e+01   3.383808e-01
  2.900210e-01   5.937487e+01   3.465997e-01
  2.903200e-01   5.996881e+01   3.462936e-01
  2.906190e-01   5.941385e+01   3.483979e-01
  2.909180e-01   5.968575e+01   3.501429e-01
  2.912160e-01   5.912816e+01   3.447721e-01
  2.915150e-01   5.919260e+01   3.563363e-01
  2.918140e-01   5.881386e+01   3.470101e-01
  2.921130e-01   5.950982e+01   3.523204e-01
  2.924120e-01   5.917296e+01   3.538726e-01
  2.927110e-01   5.858637e+01   3.511315e-01
  2.930100e-01   5.907515e+01   3.617848e-01
  2.933090e-01   5.932989e+01   3.567493e-01
  2.936080e-01   5.908619e+01   3.536130e-01
  2.939070e-01   5.928591e+01   3.599039e-01
  2.942060e-01   5.920746e+01   3.602918e-01
  2.945050e-01   5.923663e+01   3.679365e-01
  2.948030e-01   5.875743e+01   3.568536e-01
  2.951020e-01   5.967846e+01   3.651306e-01
  2.954010e-01   5.858669e+01   3.635000e-01
  2.957000e-01   5.926364e+01   3.673539e-01
  2.959990e-01   5.933227e+01   3.671239e-01
  2.962980e-01   5.915511e+01   3.672389e-01
  2.965970e-01   5.967909e+01   3.724781e-01
  2.968960e-01   5.942457e+01   3.714544e-01
  2.971950e-01   5.892190e+01   3.682978e-01
  2.974940e-01   5.969828e+01   3.693674e-01
  2.977930e-01   5.871455e+01   3.696836e-01
  2.980920e-01   5.891056e+01   3.705286e-01
  2.983900e-01   5.913485e+01   3.742487e-01
  2.986890e-01   5.910040e+01   3.699850e-01
  2.989880e-01   5.900160e+01   3.735925e-01
  2.992870e-01   5.930597e+01   3.754972e-01
  2.995860e-01   5.874988e+01   3.758689e-01
  2.998850e-01   5.903970e+01   3.746533e-01
  3.001840e-01   5.937380e+01   3.781004e-01
  3.004830e-01   5.868705e+01   3.807958e-01
  3.007820e-01   5.865877e+01   3.792179e-01
  3.010810e-01   5.853837e+01   3.761512e-01
  3.013800e-01   5.884029e+01   3.827988e-01
  3.016790e-01   5.782538e+01   3.784857e-01
  3.019780e-01   5.826617e+01   3.819357e-01
  3.022760e-01   5.932011e+01   3.871760e-01
  3.025750e-01   5.951414e+01   3.857486e-01
  3.028740e-01   5.870163e+01   3.885481e-01
  3.031730e-01   5.875595e+01   3.868874e-01
  3.034720e-01   5.849848e+01   3.876112e-01
  3.037710e-01   5.863701e+01   3.878062e-01
  3.040700e-01   5.820830e+01   3.882365e-01
  3.043690e-01   5.882658e+01   3.949249e-01
  3.046680e-01   5.836370e+01   3.919941e-01
  3.049670e-01   5.865091e+01   3.894428e-01
  3.052660e-01   5.843067e+01   3.955429e-01
  3.055650e-01   5.929538e+01   3.970535e-01
  3.058630e-01   5.900530e+01   4.014895e-01
  3.061620e-01   5.842425e+01   3.921974e-01
  3.064610e-01   5.870267e+01   3.981604e-01
  3.067600e-01   5.873620e+01   4.043950e-01
  3.070590e-01   5.878099e+01   3.984259e-01
  3.073580e-01   5.880024e+01   4.046154e-01
  3.076570e-01   5.862644e+01   3.967682e-01
  3.079560e-01   5.852180e+01   4.027662e-01
  3.082550e-01   5.850517e+01   4.027089e-01
  3.085540e-01   5.929128e+01   4.051081e-01
  3.088530e-01   5.871490e+01   4.082546e-01
  3.091520e-01   5.851903e+01   4.015790e-01
  3.094500e-01   5.798092e+01   4.084683e-01
  3.097490e-01   5.785748e+01   4.061799e-01
  3.100480e-01   5.903590e+01   4.072313e-01
  3.103470e-01   5.815692e+01   4.154702e-01
  3.106460e-01   5.894971e+01   4.060286e-01
  3.109450e-01   5.749961e+01   4.127912e-01
  3.112440e-01   5.772843e+01   4.066491e-01
  3.115430e-01   5.872780e+01   4.155488e-01
  3.118420e-01   5.860921e+01   4.197308e-01
  3.121410e-01   5.869964e+01   4.135214e-01
  3.124400e-01   5.831667e+01   4.196856e-01
  3.127390e-01   5.865408e+01   4.149649e-01
  3.130380e-01   5.834436e+01   4.228407e-01
  3.133360e-01   5.850691e+01   4.210438e-01
  3.136350e-01   5.821398e+01   4.193159e-01
  3.139340e-01   5.724086e+01   4.219164e-01
  3.142330e-01   5.830191e+01   4.192972e-01
  3.145320e-01   5.855070e+01   4.306363e-01
  3.148310e-01   5.781655e+01   4.229888e-01
  3.151300e-01   5.839215e+01   4.250892e-01
  3.154290e-01   5.803443e+01   4.287335e-01
  3.157280e-01   5.880969e+01   4.287199e-01
  3.160270e-01   5.924357e+01   4.387330e-01
  3.163260e-01   5.780958e+01   4.250589e-01
  3.166250e-01   5.856127e+01   4.361992e-01
  3.169230e-01   5.866992e+01   4.339971e-01
  3.172220e-01   5.778693e+01   4.355606e-01
  3.175210e-01   5.820441e+01   4.367515e-01
  3.178200e-01   5.865479e+01   4.354247e-01
  3.181190e-01   5.852238e+01   4.429702e-01
  3.184180e-01   5.862080e+01   4.386920e-01
  3.187170e-01   5.843400e+01   4.458143e-01
  3.190160e-01   5.832282e+01   4.441911e-01
  3.193150e-01   5.847307e+01   4.381388e-01
  3.196140e-01   5.757863e+01   4.461717e-01
  3.199130e-01   5.803871e+01   4.415282e-01
  3.202120e-01   5.779032e+01   4.478121e-01
  3.205100e-01   5.759070e+01   4.458105e-01
  3.208090e-01   5.851563e+01   4.461256e-01
  3.211080e-01   5.839622e+01   4.526567e-01
  3.214070e-01   5.805812e+01   4.435796e-01
  3.217060e-01   5.847700e+01   4.525493e-01
  3.220050e-01   5.806266e+01   4.480432e-01
  3.223040e-01   5.788180e+01   4.453105e-01
  3.226030e-01   5.837133e+01   4.585660e-01
  3.229020e-01   5.837770e+01   4.432102e-01
  3.232010e-01   5.939356e+01   4.595049e-01
  3.235000e-01   5.851208e+01   4.510146e-01
  3.237990e-01   5.818736e+01   4.531116e-01
  3.240970e-01   5.889003e+01   4.628123e-01
  3.243960e-01   5.803402e+01   4.499978e-01
  3.246950e-01   5.777861e+01   4.602011e-01
  3.249940e-01   5.809757e+01   4.536105e-01
  3.252930e-01   5.827026e+01   4.617069e-01
  3.255920e-01   5.766401e+01   4.619926e-01
  3.258910e-01   5.849362e+01   4.608083e-01
  3.261900e-01   5.806958e+01   4.663659e-01
  3.264890e-01   5.827026e+01   4.617069e-01
  3.267880e-01   5.750457e+01   4.622608e-01
  3.270870e-01   5.882660e+01   4.755693e-01
  3.273860e-01   5.806868e+01   4.668256e-01
  3.276850e-01   5.785391e+01   4.716212e-01
  3.279830e-01   5.822431e+01   4.660630e-01
  3.282820e-01   5.838697e+01   4.762199e-01
  3.285810e-01   5.850362e+01   4.747457e-01
  3.288800e-01   5.953519e+01   4.823708e-01
  3.291790e-01   5.846905e+01   4.741219e-01
  3.294780e-01   5.832074e+01   4.809232e-01
  3.297770e-01   5.770543e+01   4.809120e-01
  3.300760e-01   5.859752e+01   4.795510e-01
  3.303750e-01   5.797621e+01   4.846181e-01
  3.306740e-01   5.765596e+01   4.766747e-01
  3.309730e-01   5.835151e+01   4.882843e-01
  3.312720e-01   5.802532e+01   4.906489e-01
  3.315700e-01   5.813909e+01   4.822040e-01
  3.318690e-01   5.735607e+01   4.916074e-01
  3.321680e-01   5.824533e+01   4.841856e-01
  3.324670e-01   5.863754e+01   4.981821e-01
  3.327660e-01   5.810884e+01   4.931744e-01
  3.330650e-01   5.838479e+01   4.948930e-01
  3.333640e-01   5.773970e+01   4.999905e-01
  3.336630e-01   5.800270e+01   4.894786e-01
  3.339620e-01   5.777446e+01   5.030336e-01
  3.342610e-01   5.828040e+01   4.983416e-01
  3.345600e-01   5.806233e+01   5.025393e-01
  3.348590e-01   5.858661e+01   5.137595e-01
  3.351570e-01   5.765136e+01   4.939751e-01
  3.354560e-01   5.824022e+01   5.159459e-01
  3.357550e-01   5.814662e+01   4.988967e-01
  3.360540e-01   5.774307e+01   5.118833e-01
  3.363530e-01   5.817496e+01   5.200831e-01
  3.366520e-01   5.734085e+01   5.011424e-01
  3.369510e-01   5.872878e+01   5.291095e-01
  3.372500e-01   5.687490e+01   4.973741e-01
  3.375490e-01   5.826419e+01   5.243709e-01
  3.378480e-01   5.782282e+01   5.197885e-01
  3.381470e-01   5.710092e+01   5.152598e-01
  3.384460e-01   5.837194e+01   5.349823e-01
  3.387450e-01   5.757517e+01   5.099143e-01
  3.390430e-01   5.714086e+01   5.265823e-01
  3.393420e-01   5.791861e+01   5.274491e-01
  3.396410e-01   5.791708e+01   5.281144e-01
  3.399400e-01   5.748844e+01   5.415731e-01
  3.402390e-01   5.869947e+01   5.211404e-01
  3.405380e-01   5.818086e+01   5.419035e-01
  3.408370e-01   5.768059e+01   5.318047e-01
  3.411360e-01   5.696415e+01   5.319573e-01
  3.414350e-01   5.804965e+01   5.442102e-01
  3.417340e-01   5.852398e+01   5.384832e-01
  3.420330e-01   5.746738e+01   5.497069e-01
  3.423320e-01   5.697906e+01   5.320268e-01
  3.426300e-01   5.651072e+01   5.443546e-01
  3.429290e-01   5.716695e+01   5.452390e-01
  3.432280e-01   5.714709e+01   5.429055e-01
  3.435270e-01   5.770213e+01   5.643526e-01
  3.438260e-01   5.807636e+01   5.436013e-01
  3.441250e-01   5.786979e+01   5.618956e-01
  3.444240e-01   5.720400e+01   5.507518e-01
  3.447230e-01   5.724617e+01   5.556572e-01
  3.450220e-01   5.738416e+01   5.677983e-01
  3.453210e-01   5.773955e+01   5.533239e-01
  3.456200e-01   5.888513e+01   5.803815e-01
  3.459190e-01   5.746606e+01   5.599321e-01
  3.462170e-01   5.719820e+01   5.694253e-01
  3.465160e-01   5.702130e+01   5.676923e-01
  3.468150e-01   5.756109e+01   5.695211e-01
  3.471140e-01   5.773545e+01   5.854306e-01
  3.474130e-01   5.801901e+01   5.709305e-01
  3.477120e-01   5.761673e+01   5.848284e-01
  3.480110e-01   5.768844e+01   5.788558e-01
  3.483100e-01   5.777096e+01   5.810603e-01
  3.486090e-01   5.709864e+01   5.925314e-01
  3.489080e-01   5.746121e+01   5.795005e-01
  3.492070e-01   5.789596e+01   5.976283e-01
  3.495060e-01   5.716558e+01   5.825342e-01
  3.498040e-01   5.782584e+01   5.982446e-01
  3.501030e-01   5.814025e+01   6.008546e-01
  3.504020e-01   5.768968e+01   5.975398e-01
  3.507010e-01   5.780546e+01   6.123584e-01
  3.510000e-01   5.769087e+01   5.927075e-01
  3.512990e-01   5.718920e+01   6.090855e-01
  3.515980e-01   5.692174e+01   5.994752e-01
  3.518970e-01   5.814941e+01   6.195229e-01
  3.521960e-01   5.946289e+01   6.354309e-01
  3.524950e-01   5.753742e+01   6.017031e-01
  3.527940e-01   5.666564e+01   6.236792e-01
  3.530930e-01   5.784857e+01   6.136419e-01
  3.533920e-01   5.776668e+01   6.285674e-01
  3.536900e-01   5.775430e+01   6.307897e-01
  3.539890e-01   5.727873e+01   6.247763e-01
  3.542880e-01   5.796130e+01   6.437760e-01
  3.545870e-01   5.822201e+01   6.199095e-01
  3.548860e-01   5.716865e+01   6.357568e-01
  3.551850e-01   5.869622e+01   6.324597e-01
  3.554840e-01   5.682221e+01   6.338276e-01
  3.557830e-01   5.772121e+01   6.412280e-01
  3.560820e-01   5.708995e+01   6.160109e-01
  3.563810e-01   5.746873e+01   6.386202e-01
  3.566800e-01   5.767328e+01   6.246733e-01
  3.569790e-01   5.746710e+01   6.434676e-01
  3.572770e-01   5.752134e+01   6.425462e-01
  3.575760e-01   5.746297e+01   6.158554e-01
  3.578750e-01   5.647401e+01   6.504168e-01
  3.581740e-01   5.768461e+01   6.281208e-01
  3.584730e-01   5.764259e+01   6.571117e-01
  3.587720e-01   5.816463e+01   6.486000e-01
  3.590710e-01   5.776250e+01   6.451194e-01
  3.593700e-01   5.733824e+01   6.674008e-01
  3.596690e-01   5.673817e+01   6.357443e-01
  3.599680e-01   5.853463e+01   6.757195e-01
  3.602670e-01   5.797863e+01   6.551362e-01
  3.605660e-01   5.682553e+01   6.644102e-01
  3.608640e-01   5.838828e+01   6.907558e-01
  3.611630e-01   5.895240e+01   6.580394e-01
  3.614620e-01   5.620079e+01   6.821368e-01
  3.617610e-01   5.819674e+01   6.682662e-01
  3.620600e-01   5.645896e+01   6.807227e-01
  3.623590e-01   5.737989e+01   6.832877e-01
  3.626580e-01   5.663132e+01   6.788160e-01
  3.629570e-01   5.697454e+01   6.991925e-01
  3.632560e-01   5.746506e+01   6.723014e-01
  3.635550e-01   5.737577e+01   7.130864e-01
  3.638540e-01   5.890669e+01   7.045730e-01
  3.641530e-01   5.558069e+01   6.890227e-01
  3.644510e-01   5.737524e+01   7.304357e-01
  3.647500e-01   5.692679e+01   6.835372e-01
  3.650490e-01   5.713101e+01   7.270907e-01
  3.653480e-01   5.703709e+01   7.093156e-01
  3.656470e-01   5.623391e+01   7.126786e-01
  3.659460e-01   5.801117e+01   7.455734e-01
  3.662450e-01   5.596404e+01   7.009758e-01
  3.665440e-01   5.720366e+01   7.578804e-01
  3.668430e-01   5.672121e+01   7.140536e-01
  3.671420e-01   5.661176e+01   7.441190e-01
  3.674410e-01   5.604975e+01   7.310077e-01
  3.677400e-01   5.667085e+01   7.483950e-01
  3.680390e-01   5.658866e+01   7.768654e-01
  3.683370e-01   5.816392e+01   7.372569e-01
  3.686360e-01   5.767425e+01   7.755672e-01
  3.689350e-01   5.741037e+01   7.572373e-01
  3.692340e-01   5.636767e+01   7.710033e-01
  3.695330e-01   5.707216e+01   8.031962e-01
  3.698320e-01   5.588410e+01   7.412441e-01
  3.701310e-01   5.669955e+01   8.029777e-01
  3.704300e-01   5.819925e+01   7.748201e-01
  3.707290e-01   5.774106e+01   8.127709e-01
  3.710280e-01   5.794254e+01   8.092976e-01
  3.713270e-01   5.642279e+01   7.869204e-01
  3.716260e-01   5.663132e+01   8.358923e-01
  3.719240e-01   5.644794e+01   7.803200e-01
  3.722230e-01   5.802226e+01   8.488740e-01
  3.725220e-01   5.705982e+01   8.129037e-01
  3.728210e-01   5.798660e+01   8.376628e-01
  3.731200e-01   5.737826e+01   8.827424e-01
  3.734190e-01   5.695913e+01   8.024004e-01
  3.737180e-01   5.742685e+01   8.799565e-01
  3.740170e-01   5.808892e+01   8.330783e-01
  3.743160e-01   5.653557e+01   8.794052e-01
  3.746150e-01   5.764259e+01   8.816079e-01
  3.749140e-01   5.828788e+01   8.651635e-01
  3.752130e-01   5.732446e+01   9.194598e-01
  3.755110e-01   5.786854e+01   8.591284e-01
  3.758100e-01   5.722123e+01   9.186315e-01
  3.761090e-01   5.665908e+01   8.868150e-01
  3.764080e-01   5.396804e+01   8.886713e-01
  3.767070e-01   5.621538e+01   9.483187e-01
  3.770060e-01   5.702235e+01   8.768519e-01
  3.773050e-01   5.601293e+01   9.547351e-01
  3.776040e-01   5.703264e+01   9.207201e-01
  3.779030e-01   5.728171e+01   9.532399e-01
  3.782020e-01   5.772323e+01   1.033577e+00
  3.785010e-01   5.568746e+01   8.923998e-01
  3.788000e-01   5.840907e+01   1.034640e+00
  3.790990e-01   5.670932e+01   9.405941e-01
  3.793970e-01   5.501328e+01   9.945047e-01
  3.796960e-01   5.623953e+01   1.000773e+00
  3.799950e-01   5.661416e+01   9.856754e-01
  3.802940e-01   5.641922e+01   1.093922e+00
  3.805930e-01   5.892239e+01   9.750232e-01
  3.808920e-01   5.757517e+01   1.111332e+00
  3.811910e-01   5.729110e+01   1.024690e+00
  3.814900e-01   5.711847e+01   1.076749e+00
  3.817890e-01   5.667972e+01   1.171209e+00
  3.820880e-01   5.820441e+01   1.008634e+00
  3.823870e-01   5.584682e+01   1.170096e+00
  3.826860e-01   5.715988e+01   1.038756e+00
  3.829840e-01   5.757517e+01   1.211908e+00
  3.832830e-01   5.949784e+01   1.177540e+00
  3.835820e-01   5.885216e+01   1.143245e+00
  3.838810e-01   5.746413e+01   1.263024e+00
  3.841800e-01   5.476531e+01   1.090086e+00
  3.844790e-01   5.578608e+01   1.253699e+00
  3.847780e-01   5.960809e+01   1.201083e+00
  3.850770e-01   5.657412e+01   1.272051e+00
  3.853760e-01   5.825866e+01   1.377000e+00
  3.856750e-01   5.573587e+01   1.161416e+00
  3.859740e-01   5.518183e+01   1.363866e+00
  3.862730e-01   5.738085e+01   1.262109e+00
  3.865710e-01   5.750776e+01   1.392313e+00
  3.868700e-01   5.837920e+01   1.428565e+00
  3.871690e-01   5.585767e+01   1.314753e+00
  3.874680e-01   5.851903e+01   1.549663e+00
  3.877670e-01   5.717524e+01   1.352526e+00
  3.880660e-01   6.087867e+01   1.616121e+00
  3.883650e-01   5.643870e+01   1.474545e+00
  3.886640e-01   5.403047e+01   1.505500e+00
  3.889630e-01   5.663132e+01   1.677275e+00
  3.892620e-01   5.707312e+01   1.514030e+00
  3.895610e-01   5.946289e+01   1.765792e+00
  3.898600e-01   5.509135e+01   1.654313e+00
  3.901580e-01   5.571443e+01   1.733475e+00
  3.904570e-01   5.609197e+01   1.944639e+00
  3.907560e-01   5.631670e+01   1.718443e+00
  3.910550e-01   5.754022e+01   2.005726e+00
  3.913540e-01   5.691098e+01   1.994729e+00
  3.916530e-01   5.872878e+01   2.026335e+00
  3.919520e-01   5.285590e+01   2.497206e+00
  3.922510e-01   5.886861e+01   2.028746e+00
  3.925500e-01   5.197497e+01   2.557521e+00
  3.928490e-01   5.212179e+01   2.337982e+00
  3.931480e-01   5.537285e+01   2.639797e+00
  3.934470e-01   0.000000e+00   0.000000e+00
  3.937460e-01   5.512115e+01   2.633790e+00
creator: radaver
creator-version: 3725
header-file: /nas_data/SAXS_data/20151104Workshop/header/JH1_0146.txt
image-file: /nas_data/Pilatus1M/20151104_Workshop/JH1_0146.tif
angular-axis-file: /nas_data/SAXS_data/20151104Workshop/q20151029.dat
beamstop-mask-file: /nas_data/SAXS_data/20151104Workshop/fit2d20151031.msk
detector-response-file: none
beam-center-x: 949.7700
beam-center-y: 918.8000
unit-time: 1.0000
channel-first: 10
channel-last: 1315
Exposure time [s]: 1.093973
Transmitted Beam: 0.484237
Incident Beam: 0.484237
Code: JH1
Concentration [mg/ml]: 1
Run Number: 0146
