# Supplementary material for: SAXS analysis of a soluble cytosolic NgBR construct including extracellular and transmembrane domains
Source: PLoS One. 2018 Jan 18;13(1):e0191371. doi: 10.1371/journal.pone.0191371 (PMC5773207; doi:10.1371/journal.pone.0191371)
Supplement: S1 File — (ZIP) [file pone.0191371.s001.zip › JH1_0147.dat]

Sample:   c= 1.0000 mg/ml  Code: JH1
  3.656810e-03   2.267507e+04   4.139159e+01
  3.955720e-03   2.203413e+04   2.802321e+01
  4.254640e-03   1.910176e+04   2.338150e+01
  4.553560e-03   1.543419e+04   2.026378e+01
  4.852480e-03   1.250207e+04   1.707482e+01
  5.151400e-03   1.054068e+04   1.548827e+01
  5.450320e-03   8.756948e+03   1.340881e+01
  5.749240e-03   7.472253e+03   1.200108e+01
  6.048150e-03   6.384355e+03   1.087342e+01
  6.347070e-03   5.522106e+03   9.607732e+00
  6.645990e-03   4.838374e+03   8.953751e+00
  6.944910e-03   4.268686e+03   8.096593e+00
  7.243830e-03   3.802254e+03   7.404447e+00
  7.542750e-03   3.380180e+03   6.954897e+00
  7.841670e-03   3.058086e+03   6.247434e+00
  8.140580e-03   2.760026e+03   6.017042e+00
  8.439500e-03   2.530481e+03   5.553202e+00
  8.738420e-03   2.319975e+03   5.266484e+00
  9.037340e-03   2.131013e+03   4.880423e+00
  9.336260e-03   1.978528e+03   4.621254e+00
  9.635180e-03   1.817106e+03   4.416127e+00
  9.934100e-03   1.682905e+03   4.112052e+00
  1.023300e-02   1.536838e+03   4.027127e+00
  1.053190e-02   1.432861e+03   3.943984e+00
  1.083090e-02   1.324747e+03   3.792272e+00
  1.112980e-02   1.220653e+03   3.609252e+00
  1.142870e-02   1.131479e+03   3.455448e+00
  1.172760e-02   1.045784e+03   3.312779e+00
  1.202650e-02   9.713057e+02   3.183805e+00
  1.232540e-02   9.002653e+02   3.048368e+00
  1.262440e-02   8.332361e+02   2.878160e+00
  1.292330e-02   7.787685e+02   2.739579e+00
  1.322220e-02   7.213490e+02   2.636650e+00
  1.352110e-02   6.676039e+02   2.511032e+00
  1.382000e-02   6.277909e+02   2.411016e+00
  1.411900e-02   5.843115e+02   2.314709e+00
  1.441790e-02   5.451682e+02   2.219728e+00
  1.471680e-02   5.081307e+02   2.132820e+00
  1.501570e-02   4.744559e+02   2.018340e+00
  1.531460e-02   4.499308e+02   1.956609e+00
  1.561350e-02   4.240316e+02   1.866134e+00
  1.591250e-02   3.982797e+02   1.824516e+00
  1.621140e-02   3.718848e+02   1.732623e+00
  1.651030e-02   3.522417e+02   1.668511e+00
  1.680920e-02   3.357787e+02   1.629054e+00
  1.710810e-02   3.184749e+02   1.589853e+00
  1.740710e-02   3.012031e+02   1.523893e+00
  1.770600e-02   2.829010e+02   1.462026e+00
  1.800490e-02   2.701093e+02   1.417296e+00
  1.830380e-02   2.578538e+02   1.395804e+00
  1.860270e-02   2.473770e+02   1.340605e+00
  1.890170e-02   2.371259e+02   1.312534e+00
  1.920060e-02   2.264219e+02   1.270410e+00
  1.949950e-02   2.153962e+02   1.253363e+00
  1.979840e-02   2.073889e+02   1.206770e+00
  2.009730e-02   1.980421e+02   1.166327e+00
  2.039620e-02   1.907407e+02   1.142549e+00
  2.069520e-02   1.820615e+02   1.110235e+00
  2.099410e-02   1.771197e+02   1.102998e+00
  2.129300e-02   1.698472e+02   1.051812e+00
  2.159190e-02   1.655078e+02   1.074069e+00
  2.189080e-02   1.629060e+02   1.071541e+00
  2.218980e-02   1.535939e+02   1.058388e+00
  2.248870e-02   1.520965e+02   1.072006e+00
  2.278760e-02   1.459882e+02   1.039912e+00
  2.308650e-02   1.399224e+02   1.049411e+00
  2.338540e-02   1.368885e+02   1.035816e+00
  2.368430e-02   1.333659e+02   1.003830e+00
  2.398330e-02   1.288660e+02   1.009202e+00
  2.428220e-02   1.282280e+02   9.843038e-01
  2.458110e-02   1.255653e+02   1.006780e+00
  2.488000e-02   1.214879e+02   9.638863e-01
  2.517890e-02   1.183455e+02   9.399901e-01
  2.547790e-02   1.156239e+02   9.422454e-01
  2.577680e-02   1.138570e+02   9.275080e-01
  2.607570e-02   1.103487e+02   9.205001e-01
  2.637460e-02   1.098752e+02   9.111451e-01
  2.667350e-02   1.064623e+02   8.744355e-01
  2.697250e-02   1.057328e+02   8.445658e-01
  2.727140e-02   1.041100e+02   8.069571e-01
  2.757030e-02   1.018327e+02   7.994073e-01
  2.786920e-02   1.005241e+02   7.851768e-01
  2.816810e-02   9.928754e+01   7.679652e-01
  2.846700e-02   9.869361e+01   7.562118e-01
  2.876600e-02   9.624486e+01   7.377739e-01
  2.906490e-02   9.416194e+01   7.319415e-01
  2.936380e-02   9.282093e+01   7.212997e-01
  2.966270e-02   9.409845e+01   7.209181e-01
  2.996160e-02   9.237469e+01   7.153310e-01
  3.026060e-02   9.004070e+01   6.951137e-01
  3.055950e-02   8.917026e+01   6.907651e-01
  3.085840e-02   8.920941e+01   6.879994e-01
  3.115730e-02   8.559634e+01   6.711013e-01
  3.145620e-02   8.717972e+01   6.707720e-01
  3.175510e-02   8.617457e+01   6.687235e-01
  3.205410e-02   8.584358e+01   6.638007e-01
  3.235300e-02   8.438062e+01   6.554539e-01
  3.265190e-02   8.411373e+01   6.424078e-01
  3.295080e-02   8.284442e+01   6.417229e-01
  3.324970e-02   8.243362e+01   6.392893e-01
  3.354870e-02   8.255061e+01   6.380702e-01
  3.384760e-02   8.135402e+01   6.261152e-01
  3.414650e-02   8.004816e+01   6.210697e-01
  3.444540e-02   8.157545e+01   6.183509e-01
  3.474430e-02   8.072783e+01   6.205429e-01
  3.504330e-02   7.958157e+01   6.084865e-01
  3.534220e-02   7.913910e+01   6.075413e-01
  3.564110e-02   7.938151e+01   6.077212e-01
  3.594000e-02   7.767434e+01   5.896446e-01
  3.623890e-02   7.777014e+01   6.000454e-01
  3.653780e-02   7.731020e+01   5.820865e-01
  3.683680e-02   7.731114e+01   5.896633e-01
  3.713570e-02   7.716655e+01   5.898143e-01
  3.743460e-02   7.556586e+01   5.741516e-01
  3.773350e-02   7.573123e+01   5.741170e-01
  3.803240e-02   7.610921e+01   5.892861e-01
  3.833140e-02   7.533237e+01   6.002056e-01
  3.863030e-02   7.531054e+01   6.094474e-01
  3.892920e-02   7.427659e+01   6.036752e-01
  3.922810e-02   7.569064e+01   6.117826e-01
  3.952700e-02   7.335094e+01   5.983497e-01
  3.982600e-02   7.421077e+01   6.105866e-01
  4.012490e-02   7.432057e+01   6.015149e-01
  4.042380e-02   7.255384e+01   6.021324e-01
  4.072270e-02   7.409953e+01   6.061121e-01
  4.102160e-02   7.250617e+01   5.987748e-01
  4.132050e-02   7.348972e+01   6.036130e-01
  4.161950e-02   7.347397e+01   5.973099e-01
  4.191840e-02   7.176931e+01   5.980776e-01
  4.221730e-02   7.232313e+01   5.926135e-01
  4.251620e-02   7.223282e+01   6.000057e-01
  4.281510e-02   7.214160e+01   5.903536e-01
  4.311410e-02   7.098496e+01   5.863522e-01
  4.341300e-02   7.195055e+01   5.933776e-01
  4.371190e-02   7.101007e+01   5.879655e-01
  4.401080e-02   7.174033e+01   5.909811e-01
  4.430970e-02   7.094508e+01   5.832044e-01
  4.460860e-02   7.090450e+01   5.837789e-01
  4.490760e-02   7.127202e+01   5.867848e-01
  4.520650e-02   7.040421e+01   5.787777e-01
  4.550540e-02   6.972693e+01   5.789109e-01
  4.580430e-02   7.043890e+01   5.796508e-01
  4.610320e-02   7.015480e+01   5.755810e-01
  4.640220e-02   6.899383e+01   5.751283e-01
  4.670110e-02   6.957398e+01   5.689422e-01
  4.700000e-02   6.982473e+01   5.720840e-01
  4.729890e-02   6.908755e+01   5.711861e-01
  4.759780e-02   6.909898e+01   5.705206e-01
  4.789680e-02   6.911337e+01   5.670558e-01
  4.819570e-02   6.925916e+01   5.669557e-01
  4.849460e-02   6.856249e+01   5.661876e-01
  4.879350e-02   6.933693e+01   5.631382e-01
  4.909240e-02   6.868275e+01   5.680918e-01
  4.939130e-02   6.836922e+01   5.571747e-01
  4.969030e-02   6.815235e+01   5.583071e-01
  4.998920e-02   6.922420e+01   5.620003e-01
  5.028810e-02   6.863559e+01   5.575893e-01
  5.058700e-02   6.739476e+01   5.565445e-01
  5.088590e-02   6.791697e+01   5.494174e-01
  5.118490e-02   6.775960e+01   5.560233e-01
  5.148380e-02   6.832678e+01   5.556676e-01
  5.178270e-02   6.878077e+01   5.503166e-01
  5.208160e-02   6.737627e+01   5.504737e-01
  5.238050e-02   6.836688e+01   5.486583e-01
  5.267940e-02   6.670137e+01   5.496764e-01
  5.297840e-02   6.701723e+01   5.438500e-01
  5.327730e-02   6.649727e+01   5.392222e-01
  5.357620e-02   6.766238e+01   5.458241e-01
  5.387510e-02   6.661737e+01   5.384639e-01
  5.417400e-02   6.629872e+01   5.421950e-01
  5.447300e-02   6.672349e+01   5.358150e-01
  5.477190e-02   6.804032e+01   5.423132e-01
  5.507080e-02   6.644532e+01   5.359191e-01
  5.536970e-02   6.615971e+01   5.329399e-01
  5.566860e-02   6.770546e+01   5.428436e-01
  5.596760e-02   6.662727e+01   5.324052e-01
  5.626650e-02   6.711276e+01   5.367647e-01
  5.656540e-02   6.771147e+01   5.373249e-01
  5.686430e-02   6.703166e+01   5.316291e-01
  5.716320e-02   6.695710e+01   5.278106e-01
  5.746210e-02   6.598515e+01   5.292378e-01
  5.776110e-02   6.612104e+01   5.315773e-01
  5.806000e-02   6.662200e+01   5.253324e-01
  5.835890e-02   6.580943e+01   5.226923e-01
  5.865780e-02   6.604268e+01   5.207643e-01
  5.895670e-02   6.534924e+01   5.278690e-01
  5.925570e-02   6.487492e+01   5.139101e-01
  5.955460e-02   6.653457e+01   5.273054e-01
  5.985350e-02   6.508881e+01   5.142028e-01
  6.015240e-02   6.614111e+01   5.200229e-01
  6.045130e-02   6.570684e+01   5.188748e-01
  6.075020e-02   6.603613e+01   5.151689e-01
  6.104920e-02   6.623080e+01   5.198131e-01
  6.134810e-02   6.592033e+01   5.191543e-01
  6.164700e-02   6.570461e+01   5.100896e-01
  6.194590e-02   6.631692e+01   5.207136e-01
  6.224480e-02   6.514652e+01   5.047540e-01
  6.254380e-02   6.561902e+01   5.151861e-01
  6.284270e-02   6.482607e+01   5.137166e-01
  6.314160e-02   6.594183e+01   5.057359e-01
  6.344050e-02   6.610850e+01   5.138139e-01
  6.373940e-02   6.582664e+01   5.042596e-01
  6.403840e-02   6.600091e+01   5.128537e-01
  6.433730e-02   6.555050e+01   5.057933e-01
  6.463620e-02   6.606642e+01   5.036346e-01
  6.493510e-02   6.526628e+01   5.116132e-01
  6.523400e-02   6.564699e+01   5.025444e-01
  6.553290e-02   6.646618e+01   5.082647e-01
  6.583190e-02   6.487890e+01   5.001053e-01
  6.613080e-02   6.450747e+01   4.941542e-01
  6.642970e-02   6.462805e+01   5.037856e-01
  6.672860e-02   6.478422e+01   4.937311e-01
  6.702750e-02   6.529088e+01   5.006699e-01
  6.732650e-02   6.506014e+01   4.962665e-01
  6.762540e-02   6.498443e+01   4.959777e-01
  6.792430e-02   6.480360e+01   4.972842e-01
  6.822320e-02   6.486306e+01   4.896616e-01
  6.852210e-02   6.461963e+01   4.960770e-01
  6.882110e-02   6.495815e+01   4.934115e-01
  6.912000e-02   6.548784e+01   4.949284e-01
  6.941890e-02   6.472531e+01   4.886634e-01
  6.971780e-02   6.470224e+01   4.880999e-01
  7.001670e-02   6.446157e+01   4.934841e-01
  7.031560e-02   6.550612e+01   4.906447e-01
  7.061460e-02   6.480902e+01   4.885025e-01
  7.091350e-02   6.548285e+01   4.896059e-01
  7.121240e-02   6.458404e+01   4.825082e-01
  7.151130e-02   6.438251e+01   4.878443e-01
  7.181020e-02   6.479924e+01   4.828509e-01
  7.210920e-02   6.518991e+01   4.875656e-01
  7.240810e-02   6.493549e+01   4.819831e-01
  7.270700e-02   6.524688e+01   4.891973e-01
  7.300590e-02   6.554761e+01   4.856311e-01
  7.330480e-02   6.457532e+01   4.765998e-01
  7.360370e-02   6.456602e+01   4.824409e-01
  7.390270e-02   6.591514e+01   4.819677e-01
  7.420160e-02   6.401287e+01   4.822139e-01
  7.450050e-02   6.522749e+01   4.776681e-01
  7.479940e-02   6.453663e+01   4.764570e-01
  7.509830e-02   6.559733e+01   4.844331e-01
  7.539730e-02   6.459510e+01   4.735960e-01
  7.569620e-02   6.457556e+01   4.743973e-01
  7.599510e-02   6.430830e+01   4.765016e-01
  7.629400e-02   6.520759e+01   4.736643e-01
  7.659290e-02   6.543262e+01   4.788621e-01
  7.689190e-02   6.472934e+01   4.719241e-01
  7.719080e-02   6.443576e+01   4.734469e-01
  7.748970e-02   6.442240e+01   4.699486e-01
  7.778860e-02   6.482774e+01   4.744481e-01
  7.808750e-02   6.422356e+01   4.687976e-01
  7.838640e-02   6.503600e+01   4.692103e-01
  7.868540e-02   6.454009e+01   4.686796e-01
  7.898430e-02   6.451313e+01   4.660692e-01
  7.928320e-02   6.473371e+01   4.723704e-01
  7.958210e-02   6.421360e+01   4.617056e-01
  7.988100e-02   6.517822e+01   4.705671e-01
  8.018000e-02   6.502350e+01   4.674926e-01
  8.047890e-02   6.458927e+01   4.655151e-01
  8.077780e-02   6.402965e+01   4.626729e-01
  8.107670e-02   6.437904e+01   4.614896e-01
  8.137560e-02   6.541798e+01   4.684919e-01
  8.167450e-02   6.568831e+01   4.665674e-01
  8.197350e-02   6.408607e+01   4.580381e-01
  8.227240e-02   6.403000e+01   4.622653e-01
  8.257130e-02   6.423317e+01   4.534834e-01
  8.287020e-02   6.478658e+01   4.645781e-01
  8.316910e-02   6.431883e+01   4.596665e-01
  8.346810e-02   6.436539e+01   4.554966e-01
  8.376700e-02   6.471733e+01   4.631062e-01
  8.406590e-02   6.402640e+01   4.512259e-01
  8.436480e-02   6.477778e+01   4.609030e-01
  8.466370e-02   6.456555e+01   4.542704e-01
  8.496270e-02   6.454508e+01   4.649431e-01
  8.526160e-02   6.466194e+01   4.800585e-01
  8.556050e-02   6.455564e+01   4.801169e-01
  8.585940e-02   6.516803e+01   4.884276e-01
  8.615830e-02   6.521562e+01   4.886059e-01
  8.645720e-02   6.381293e+01   4.880753e-01
  8.675620e-02   6.457797e+01   4.934363e-01
  8.705510e-02   6.391938e+01   4.899368e-01
  8.735400e-02   6.442080e+01   4.943177e-01
  8.765290e-02   6.466064e+01   4.957349e-01
  8.795180e-02   6.422356e+01   4.980816e-01
  8.825080e-02   6.440563e+01   4.942594e-01
  8.854970e-02   6.430925e+01   5.004648e-01
  8.884860e-02   6.382955e+01   4.965514e-01
  8.914750e-02   6.469480e+01   5.061547e-01
  8.944640e-02   6.485971e+01   5.031211e-01
  8.974530e-02   6.395481e+01   4.955207e-01
  9.004430e-02   7.164218e+01   5.223376e-01
  9.034320e-02   6.473035e+01   4.789587e-01
  9.064210e-02   6.483437e+01   4.784466e-01
  9.094100e-02   6.395952e+01   4.653109e-01
  9.123990e-02   6.432794e+01   4.653997e-01
  9.153890e-02   6.378451e+01   4.659281e-01
  9.183780e-02   6.339820e+01   4.612029e-01
  9.213670e-02   6.434683e+01   4.629987e-01
  9.243560e-02   6.569494e+01   4.665909e-01
  9.273450e-02   6.488794e+01   4.597013e-01
  9.303350e-02   6.439741e+01   4.639997e-01
  9.333240e-02   6.463267e+01   4.545064e-01
  9.363130e-02   6.390225e+01   4.554118e-01
  9.393020e-02   6.370957e+01   4.523988e-01
  9.422910e-02   6.424294e+01   4.554519e-01
  9.452800e-02   6.424304e+01   4.566246e-01
  9.482700e-02   6.352568e+01   4.438884e-01
  9.512590e-02   6.449065e+01   4.555511e-01
  9.542480e-02   6.420782e+01   4.495998e-01
  9.572370e-02   6.446597e+01   4.505027e-01
  9.602260e-02   6.410908e+01   4.515172e-01
  9.632160e-02   6.493921e+01   4.466051e-01
  9.662050e-02   6.388182e+01   4.454968e-01
  9.691940e-02   6.466783e+01   4.482292e-01
  9.721830e-02   6.450613e+01   4.451134e-01
  9.751720e-02   6.461438e+01   4.476758e-01
  9.781610e-02   6.396501e+01   4.410961e-01
  9.811510e-02   6.432282e+01   4.466647e-01
  9.841400e-02   6.351784e+01   4.367474e-01
  9.871290e-02   6.367516e+01   4.404503e-01
  9.901180e-02   6.469503e+01   4.450416e-01
  9.931070e-02   6.355281e+01   4.372153e-01
  9.960970e-02   6.401911e+01   4.419949e-01
  9.990860e-02   6.433867e+01   4.357664e-01
  1.002070e-01   6.403106e+01   4.388572e-01
  1.005060e-01   6.442882e+01   4.377851e-01
  1.008050e-01   6.369719e+01   4.377116e-01
  1.011040e-01   6.387560e+01   4.321743e-01
  1.014030e-01   6.363918e+01   4.333911e-01
  1.017020e-01   6.432282e+01   4.398559e-01
  1.020010e-01   6.461194e+01   4.360102e-01
  1.023000e-01   6.417109e+01   4.325038e-01
  1.025990e-01   6.456885e+01   4.328414e-01
  1.028980e-01   6.363583e+01   4.313625e-01
  1.031970e-01   6.330718e+01   4.325973e-01
  1.034960e-01   6.476204e+01   4.295475e-01
  1.037950e-01   6.407558e+01   4.311849e-01
  1.040930e-01   6.322774e+01   4.247492e-01
  1.043920e-01   6.397074e+01   4.311632e-01
  1.046910e-01   6.431917e+01   4.316723e-01
  1.049900e-01   6.443219e+01   4.262082e-01
  1.052890e-01   6.416337e+01   4.288532e-01
  1.055880e-01   6.402443e+01   4.267726e-01
  1.058870e-01   6.437835e+01   4.295710e-01
  1.061860e-01   6.435567e+01   4.253207e-01
  1.064850e-01   6.473104e+01   4.271954e-01
  1.067840e-01   6.407826e+01   4.272739e-01
  1.070830e-01   6.437770e+01   4.247619e-01
  1.073820e-01   6.378402e+01   4.212392e-01
  1.076800e-01   6.462079e+01   4.236814e-01
  1.079790e-01   6.392649e+01   4.232707e-01
  1.082780e-01   6.397472e+01   4.253277e-01
  1.085770e-01   6.520732e+01   4.203776e-01
  1.088760e-01   6.361342e+01   4.209856e-01
  1.091750e-01   6.403826e+01   4.208401e-01
  1.094740e-01   6.331243e+01   4.193704e-01
  1.097730e-01   6.481660e+01   4.218486e-01
  1.100720e-01   6.394063e+01   4.150851e-01
  1.103710e-01   6.465968e+01   4.238089e-01
  1.106700e-01   6.473357e+01   4.179492e-01
  1.109690e-01   6.405436e+01   4.215106e-01
  1.112670e-01   6.435734e+01   4.149583e-01
  1.115660e-01   6.439577e+01   4.162630e-01
  1.118650e-01   6.478284e+01   4.214326e-01
  1.121640e-01   6.396780e+01   4.128244e-01
  1.124630e-01   6.448614e+01   4.156678e-01
  1.127620e-01   6.399314e+01   4.140758e-01
  1.130610e-01   6.420219e+01   4.141646e-01
  1.133600e-01   6.406228e+01   4.184754e-01
  1.136590e-01   6.439528e+01   4.093233e-01
  1.139580e-01   6.442310e+01   4.139991e-01
  1.142570e-01   6.493556e+01   4.153500e-01
  1.145560e-01   6.438342e+01   4.141633e-01
  1.148550e-01   6.395069e+01   4.116097e-01
  1.151530e-01   6.446871e+01   4.078746e-01
  1.154520e-01   6.405689e+01   4.116627e-01
  1.157510e-01   6.421580e+01   4.076310e-01
  1.160500e-01   6.451170e+01   4.148684e-01
  1.163490e-01   6.437623e+01   4.081399e-01
  1.166480e-01   6.407665e+01   4.100071e-01
  1.169470e-01   6.423135e+01   4.082400e-01
  1.172460e-01   6.452017e+01   4.097200e-01
  1.175450e-01   6.475594e+01   4.071171e-01
  1.178440e-01   6.343779e+01   4.029522e-01
  1.181430e-01   6.316088e+01   4.051022e-01
  1.184420e-01   6.459364e+01   4.074356e-01
  1.187400e-01   6.453243e+01   4.058643e-01
  1.190390e-01   6.402781e+01   4.034574e-01
  1.193380e-01   6.393374e+01   4.031609e-01
  1.196370e-01   6.459107e+01   4.074275e-01
  1.199360e-01   6.428149e+01   4.023649e-01
  1.202350e-01   6.443060e+01   4.058183e-01
  1.205340e-01   6.475893e+01   4.043959e-01
  1.208330e-01   6.389996e+01   4.003691e-01
  1.211320e-01   6.433063e+01   4.049557e-01
  1.214310e-01   6.411753e+01   3.976324e-01
  1.217300e-01   6.476108e+01   4.052161e-01
  1.220290e-01   6.322873e+01   3.990564e-01
  1.223270e-01   6.454667e+01   4.005326e-01
  1.226260e-01   6.422356e+01   3.990042e-01
  1.229250e-01   6.445476e+01   3.981572e-01
  1.232240e-01   6.428619e+01   4.013109e-01
  1.235230e-01   6.485237e+01   4.022747e-01
  1.238220e-01   6.414751e+01   3.966909e-01
  1.241210e-01   6.457712e+01   3.995769e-01
  1.244200e-01   6.412887e+01   3.945888e-01
  1.247190e-01   6.439754e+01   4.000696e-01
  1.250180e-01   6.469640e+01   3.960765e-01
  1.253170e-01   6.378784e+01   3.940450e-01
  1.256160e-01   6.477347e+01   3.996612e-01
  1.259140e-01   6.438158e+01   3.956198e-01
  1.262130e-01   6.451529e+01   3.960304e-01
  1.265120e-01   6.365784e+01   3.906345e-01
  1.268110e-01   6.430538e+01   3.933658e-01
  1.271100e-01   6.524030e+01   3.997961e-01
  1.274090e-01   6.496564e+01   3.956321e-01
  1.277080e-01   6.466886e+01   3.934747e-01
  1.280070e-01   6.474219e+01   3.924562e-01
  1.283060e-01   6.401981e+01   3.917435e-01
  1.286050e-01   6.465386e+01   3.964555e-01
  1.289040e-01   6.424937e+01   3.882793e-01
  1.292030e-01   6.457247e+01   3.941818e-01
  1.295020e-01   6.435815e+01   3.898204e-01
  1.298000e-01   6.488244e+01   3.921409e-01
  1.300990e-01   6.422590e+01   3.877270e-01
  1.303980e-01   6.442091e+01   3.890390e-01
  1.306970e-01   6.454077e+01   3.923397e-01
  1.309960e-01   6.446646e+01   3.899046e-01
  1.312950e-01   6.527637e+01   3.921015e-01
  1.315940e-01   6.500908e+01   3.869794e-01
  1.318930e-01   6.392199e+01   3.865692e-01
  1.321920e-01   6.392937e+01   3.863525e-01
  1.324910e-01   6.455207e+01   3.891929e-01
  1.327900e-01   6.427229e+01   3.861957e-01
  1.330890e-01   6.458931e+01   3.866722e-01
  1.333870e-01   6.457499e+01   3.863927e-01
  1.336860e-01   6.465203e+01   3.859152e-01
  1.339850e-01   6.466035e+01   3.845358e-01
  1.342840e-01   6.461574e+01   3.872262e-01
  1.345830e-01   6.389185e+01   3.836397e-01
  1.348820e-01   6.473956e+01   3.861764e-01
  1.351810e-01   6.459641e+01   3.809026e-01
  1.354800e-01   6.421437e+01   3.841386e-01
  1.357790e-01   6.470942e+01   3.832921e-01
  1.360780e-01   6.414572e+01   3.832345e-01
  1.363770e-01   6.500243e+01   3.853184e-01
  1.366760e-01   6.419816e+01   3.850281e-01
  1.369740e-01   6.417157e+01   3.985812e-01
  1.372730e-01   6.447375e+01   4.016296e-01
  1.375720e-01   6.435456e+01   4.106102e-01
  1.378710e-01   6.484176e+01   4.138873e-01
  1.381700e-01   6.464451e+01   4.150022e-01
  1.384690e-01   6.396435e+01   4.199828e-01
  1.387680e-01   6.412964e+01   4.090419e-01
  1.390670e-01   6.482694e+01   3.995653e-01
  1.393660e-01   6.550656e+01   4.008711e-01
  1.396650e-01   6.449445e+01   3.949511e-01
  1.399640e-01   6.448855e+01   3.959483e-01
  1.402630e-01   6.537324e+01   3.904498e-01
  1.405620e-01   6.422595e+01   3.913816e-01
  1.408600e-01   6.491562e+01   3.922412e-01
  1.411590e-01   6.461659e+01   3.923225e-01
  1.414580e-01   6.432147e+01   3.919200e-01
  1.417570e-01   6.433386e+01   3.844958e-01
  1.420560e-01   6.468933e+01   3.900913e-01
  1.423550e-01   6.483155e+01   3.878723e-01
  1.426540e-01   6.448788e+01   3.833271e-01
  1.429530e-01   6.454556e+01   3.825766e-01
  1.432520e-01   6.452052e+01   3.795522e-01
  1.435510e-01   6.488944e+01   3.833644e-01
  1.438500e-01   6.499510e+01   3.796018e-01
  1.441490e-01   6.470462e+01   3.778666e-01
  1.444470e-01   6.499031e+01   3.811568e-01
  1.447460e-01   6.472976e+01   3.766224e-01
  1.450450e-01   6.413862e+01   3.786511e-01
  1.453440e-01   6.489725e+01   3.749408e-01
  1.456430e-01   6.440914e+01   3.772232e-01
  1.459420e-01   6.519885e+01   3.788646e-01
  1.462410e-01   6.470125e+01   3.756688e-01
  1.465400e-01   6.501208e+01   3.778814e-01
  1.468390e-01   6.467331e+01   3.721654e-01
  1.471380e-01   6.350325e+01   3.717456e-01
  1.474370e-01   6.461445e+01   3.756337e-01
  1.477360e-01   6.440811e+01   3.739542e-01
  1.480340e-01   6.493484e+01   3.718646e-01
  1.483330e-01   6.488736e+01   3.801805e-01
  1.486320e-01   6.492577e+01   3.898338e-01
  1.489310e-01   6.503816e+01   3.918744e-01
  1.492300e-01   6.502435e+01   3.913439e-01
  1.495290e-01   6.467910e+01   3.927599e-01
  1.498280e-01   6.496059e+01   3.981642e-01
  1.501270e-01   6.578783e+01   4.022536e-01
  1.504260e-01   6.545651e+01   3.958637e-01
  1.507250e-01   6.536530e+01   4.014828e-01
  1.510240e-01   6.479269e+01   3.986809e-01
  1.513230e-01   6.480032e+01   4.039854e-01
  1.516210e-01   6.591768e+01   4.031757e-01
  1.519200e-01   6.459592e+01   3.991130e-01
  1.522190e-01   6.529566e+01   4.082574e-01
  1.525180e-01   6.503844e+01   4.025856e-01
  1.528170e-01   6.486344e+01   4.074549e-01
  1.531160e-01   6.560374e+01   4.064821e-01
  1.534150e-01   6.518026e+01   3.993532e-01
  1.537140e-01   6.504627e+01   3.921440e-01
  1.540130e-01   6.539900e+01   3.867259e-01
  1.543120e-01   6.541874e+01   3.870186e-01
  1.546110e-01   6.515221e+01   3.836800e-01
  1.549100e-01   6.567136e+01   3.854362e-01
  1.552090e-01   6.449570e+01   3.840459e-01
  1.555070e-01   6.534123e+01   3.773044e-01
  1.558060e-01   6.478822e+01   3.810149e-01
  1.561050e-01   6.505821e+01   3.780155e-01
  1.564040e-01   6.423021e+01   3.771402e-01
  1.567030e-01   6.494451e+01   3.772466e-01
  1.570020e-01   6.509754e+01   3.757344e-01
  1.573010e-01   6.460798e+01   3.778050e-01
  1.576000e-01   6.525583e+01   3.738377e-01
  1.578990e-01   6.539846e+01   3.761702e-01
  1.581980e-01   6.465452e+01   3.723225e-01
  1.584970e-01   6.483821e+01   3.726396e-01
  1.587960e-01   6.399017e+01   3.735988e-01
  1.590940e-01   6.505673e+01   3.713770e-01
  1.593930e-01   6.490796e+01   3.697094e-01
  1.596920e-01   6.527814e+01   3.717998e-01
  1.599910e-01   6.470007e+01   3.718211e-01
  1.602900e-01   6.501363e+01   3.720901e-01
  1.605890e-01   6.537883e+01   3.675811e-01
  1.608880e-01   6.462773e+01   3.678866e-01
  1.611870e-01   6.465258e+01   3.669417e-01
  1.614860e-01   6.478085e+01   3.677111e-01
  1.617850e-01   6.509317e+01   3.653807e-01
  1.620840e-01   6.514854e+01   3.655361e-01
  1.623830e-01   6.468907e+01   3.658371e-01
  1.626810e-01   6.471215e+01   3.637179e-01
  1.629800e-01   6.508599e+01   3.608822e-01
  1.632790e-01   6.518414e+01   3.623075e-01
  1.635780e-01   6.494914e+01   3.628160e-01
  1.638770e-01   6.430980e+01   3.633728e-01
  1.641760e-01   6.468512e+01   3.626620e-01
  1.644750e-01   6.480866e+01   3.622292e-01
  1.647740e-01   6.517308e+01   3.628575e-01
  1.650730e-01   6.463066e+01   3.627046e-01
  1.653720e-01   6.492023e+01   3.631251e-01
  1.656710e-01   6.396261e+01   3.583241e-01
  1.659700e-01   6.541199e+01   3.639113e-01
  1.662680e-01   6.503138e+01   3.614975e-01
  1.665670e-01   6.435084e+01   3.605612e-01
  1.668660e-01   6.495693e+01   3.588179e-01
  1.671650e-01   6.483777e+01   3.613436e-01
  1.674640e-01   6.424763e+01   3.589309e-01
  1.677630e-01   6.458468e+01   3.579761e-01
  1.680620e-01   6.454508e+01   3.601433e-01
  1.683610e-01   6.465198e+01   3.548238e-01
  1.686600e-01   6.515602e+01   3.610763e-01
  1.689590e-01   6.500032e+01   3.570692e-01
  1.692580e-01   6.428039e+01   3.549020e-01
  1.695570e-01   6.493091e+01   3.612181e-01
  1.698560e-01   6.555669e+01   3.569301e-01
  1.701540e-01   6.478610e+01   3.575960e-01
  1.704530e-01   6.529713e+01   3.560396e-01
  1.707520e-01   6.421773e+01   3.532662e-01
  1.710510e-01   6.494673e+01   3.582263e-01
  1.713500e-01   6.468853e+01   3.540129e-01
  1.716490e-01   6.402483e+01   3.549330e-01
  1.719480e-01   6.504890e+01   3.521201e-01
  1.722470e-01   6.454032e+01   3.530643e-01
  1.725460e-01   6.465047e+01   3.550027e-01
  1.728450e-01   6.574509e+01   3.556179e-01
  1.731440e-01   6.504358e+01   3.542571e-01
  1.734430e-01   6.480331e+01   3.503957e-01
  1.737410e-01   6.508199e+01   3.547242e-01
  1.740400e-01   6.459326e+01   3.526686e-01
  1.743390e-01   6.443619e+01   3.497527e-01
  1.746380e-01   6.515270e+01   3.532934e-01
  1.749370e-01   6.432378e+01   3.487472e-01
  1.752360e-01   6.521784e+01   3.534699e-01
  1.755350e-01   6.417591e+01   3.497494e-01
  1.758340e-01   6.431263e+01   3.454474e-01
  1.761330e-01   6.499369e+01   3.528620e-01
  1.764320e-01   6.439308e+01   3.463446e-01
  1.767310e-01   6.448904e+01   3.509559e-01
  1.770300e-01   6.492303e+01   3.484548e-01
  1.773280e-01   6.433667e+01   3.482597e-01
  1.776270e-01   6.490874e+01   3.485891e-01
  1.779260e-01   6.478579e+01   3.467159e-01
  1.782250e-01   6.508885e+01   3.502895e-01
  1.785240e-01   6.374069e+01   3.434023e-01
  1.788230e-01   6.371350e+01   3.450229e-01
  1.791220e-01   6.422356e+01   3.469163e-01
  1.794210e-01   6.406171e+01   3.432589e-01
  1.797200e-01   6.444994e+01   3.458160e-01
  1.800190e-01   6.480012e+01   3.443942e-01
  1.803180e-01   6.329685e+01   3.438929e-01
  1.806170e-01   6.455247e+01   3.444035e-01
  1.809160e-01   6.466468e+01   3.440341e-01
  1.812140e-01   6.419229e+01   3.436086e-01
  1.815130e-01   6.435744e+01   3.435488e-01
  1.818120e-01   6.473738e+01   3.459074e-01
  1.821110e-01   6.404298e+01   3.400773e-01
  1.824100e-01   6.428219e+01   3.431814e-01
  1.827090e-01   6.470903e+01   3.436529e-01
  1.830080e-01   6.441538e+01   3.430380e-01
  1.833070e-01   6.503748e+01   3.422172e-01
  1.836060e-01   6.466622e+01   3.404287e-01
  1.839050e-01   6.468021e+01   3.444093e-01
  1.842040e-01   6.413696e+01   3.401642e-01
  1.845030e-01   6.369208e+01   3.381758e-01
  1.848010e-01   6.438687e+01   3.418071e-01
  1.851000e-01   6.448130e+01   3.373904e-01
  1.853990e-01   6.409630e+01   3.413630e-01
  1.856980e-01   6.401746e+01   3.387167e-01
  1.859970e-01   6.474649e+01   3.393545e-01
  1.862960e-01   6.416795e+01   3.392756e-01
  1.865950e-01   6.379926e+01   3.365463e-01
  1.868940e-01   6.386394e+01   3.405798e-01
  1.871930e-01   6.421138e+01   3.343481e-01
  1.874920e-01   6.450735e+01   3.382498e-01
  1.877910e-01   6.377171e+01   3.361578e-01
  1.880900e-01   6.454252e+01   3.381832e-01
  1.883880e-01   6.442946e+01   3.396439e-01
  1.886870e-01   6.464141e+01   3.340831e-01
  1.889860e-01   6.448601e+01   3.393108e-01
  1.892850e-01   6.402658e+01   3.355720e-01
  1.895840e-01   6.411697e+01   3.347198e-01
  1.898830e-01   6.440404e+01   3.359347e-01
  1.901820e-01   6.418683e+01   3.350571e-01
  1.904810e-01   6.426725e+01   3.351118e-01
  1.907800e-01   6.418704e+01   3.341308e-01
  1.910790e-01   6.361356e+01   3.320239e-01
  1.913780e-01   6.405438e+01   3.342473e-01
  1.916770e-01   6.378967e+01   3.334020e-01
  1.919750e-01   6.401874e+01   3.347731e-01
  1.922740e-01   6.361732e+01   3.300712e-01
  1.925730e-01   6.382272e+01   3.313555e-01
  1.928720e-01   6.377077e+01   3.319774e-01
  1.931710e-01   6.435365e+01   3.341030e-01
  1.934700e-01   6.464294e+01   3.333262e-01
  1.937690e-01   6.402698e+01   3.308324e-01
  1.940680e-01   6.399890e+01   3.325706e-01
  1.943670e-01   6.384099e+01   3.302022e-01
  1.946660e-01   6.377790e+01   3.306375e-01
  1.949650e-01   6.392228e+01   3.289287e-01
  1.952640e-01   6.344135e+01   3.291671e-01
  1.955630e-01   6.412378e+01   3.321361e-01
  1.958610e-01   6.408177e+01   3.288970e-01
  1.961600e-01   6.365348e+01   3.291223e-01
  1.964590e-01   6.328247e+01   3.266935e-01
  1.967580e-01   6.377056e+01   3.301693e-01
  1.970570e-01   6.384578e+01   3.281443e-01
  1.973560e-01   6.376468e+01   3.261930e-01
  1.976550e-01   6.371951e+01   3.288489e-01
  1.979540e-01   6.351250e+01   3.259795e-01
  1.982530e-01   6.358434e+01   3.279112e-01
  1.985520e-01   6.380436e+01   3.264387e-01
  1.988510e-01   6.412828e+01   3.274110e-01
  1.991500e-01   6.339176e+01   3.277077e-01
  1.994480e-01   6.340027e+01   3.244010e-01
  1.997470e-01   6.312714e+01   3.255664e-01
  2.000460e-01   6.349554e+01   3.226659e-01
  2.003450e-01   6.380288e+01   3.257157e-01
  2.006440e-01   6.337464e+01   3.273700e-01
  2.009430e-01   6.379232e+01   3.234191e-01
  2.012420e-01   6.388727e+01   3.269399e-01
  2.015410e-01   6.379597e+01   3.232881e-01
  2.018400e-01   6.293356e+01   3.217940e-01
  2.021390e-01   6.318556e+01   3.234252e-01
  2.024380e-01   6.353288e+01   3.194503e-01
  2.027370e-01   6.302061e+01   3.231444e-01
  2.030350e-01   6.316531e+01   3.204380e-01
  2.033340e-01   6.363205e+01   3.224533e-01
  2.036330e-01   6.309246e+01   3.186122e-01
  2.039320e-01   6.409095e+01   3.219472e-01
  2.042310e-01   6.339942e+01   3.232645e-01
  2.045300e-01   6.347119e+01   3.187536e-01
  2.048290e-01   6.290518e+01   3.184103e-01
  2.051280e-01   6.366090e+01   3.199081e-01
  2.054270e-01   6.327990e+01   3.184078e-01
  2.057260e-01   6.336258e+01   3.220485e-01
  2.060250e-01   6.357210e+01   3.186021e-01
  2.063240e-01   6.386493e+01   3.219307e-01
  2.066230e-01   6.345126e+01   3.195169e-01
  2.069210e-01   6.316641e+01   3.200279e-01
  2.072200e-01   6.291100e+01   3.186971e-01
  2.075190e-01   6.307717e+01   3.166909e-01
  2.078180e-01   6.277377e+01   3.183493e-01
  2.081170e-01   6.275493e+01   3.166817e-01
  2.084160e-01   6.332685e+01   3.201594e-01
  2.087150e-01   6.317222e+01   3.162646e-01
  2.090140e-01   6.293391e+01   3.171330e-01
  2.093130e-01   6.287433e+01   3.168488e-01
  2.096120e-01   6.343425e+01   3.177198e-01
  2.099110e-01   6.338474e+01   3.161343e-01
  2.102100e-01   6.308160e+01   3.169690e-01
  2.105080e-01   6.366686e+01   3.200593e-01
  2.108070e-01   6.276896e+01   3.148579e-01
  2.111060e-01   6.306695e+01   3.148157e-01
  2.114050e-01   6.370367e+01   3.167965e-01
  2.117040e-01   6.307915e+01   3.202194e-01
  2.120030e-01   6.335331e+01   3.268763e-01
  2.123020e-01   6.361616e+01   3.299187e-01
  2.126010e-01   6.261073e+01   3.246652e-01
  2.129000e-01   6.217493e+01   3.267526e-01
  2.131990e-01   6.294972e+01   3.316590e-01
  2.134980e-01   6.284047e+01   3.333818e-01
  2.137970e-01   6.241828e+01   3.297987e-01
  2.140950e-01   6.302360e+01   3.332437e-01
  2.143940e-01   6.272165e+01   3.336919e-01
  2.146930e-01   6.299096e+01   3.347222e-01
  2.149920e-01   6.251640e+01   3.337734e-01
  2.152910e-01   6.252942e+01   3.342816e-01
  2.155900e-01   6.264733e+01   3.374825e-01
  2.158890e-01   6.325455e+01   3.391141e-01
  2.161880e-01   6.280326e+01   3.364482e-01
  2.164870e-01   6.293219e+01   3.380862e-01
  2.167860e-01   6.264596e+01   3.310110e-01
  2.170850e-01   6.281677e+01   3.288836e-01
  2.173840e-01   6.226705e+01   3.243516e-01
  2.176820e-01   6.288222e+01   3.245018e-01
  2.179810e-01   6.266322e+01   3.249461e-01
  2.182800e-01   6.278594e+01   3.209972e-01
  2.185790e-01   6.271573e+01   3.223618e-01
  2.188780e-01   6.332044e+01   3.204179e-01
  2.191770e-01   6.228043e+01   3.198414e-01
  2.194760e-01   6.271770e+01   3.218028e-01
  2.197750e-01   6.310024e+01   3.195861e-01
  2.200740e-01   6.286679e+01   3.169638e-01
  2.203730e-01   6.254146e+01   3.178956e-01
  2.206720e-01   6.213546e+01   3.159176e-01
  2.209710e-01   6.194871e+01   3.176105e-01
  2.212700e-01   6.259589e+01   3.148186e-01
  2.215680e-01   6.215896e+01   3.165161e-01
  2.218670e-01   6.269548e+01   3.136264e-01
  2.221660e-01   6.258638e+01   3.167926e-01
  2.224650e-01   6.264078e+01   3.144048e-01
  2.227640e-01   6.208729e+01   3.127516e-01
  2.230630e-01   6.212546e+01   3.137649e-01
  2.233620e-01   6.226368e+01   3.133262e-01
  2.236610e-01   6.261529e+01   3.142097e-01
  2.239600e-01   6.217286e+01   3.095016e-01
  2.242590e-01   6.173118e+01   3.114640e-01
  2.245580e-01   6.241900e+01   3.122863e-01
  2.248570e-01   6.229512e+01   3.137984e-01
  2.251550e-01   6.185738e+01   3.090938e-01
  2.254540e-01   6.233154e+01   3.105302e-01
  2.257530e-01   6.191854e+01   3.118066e-01
  2.260520e-01   6.219829e+01   3.086849e-01
  2.263510e-01   6.218198e+01   3.096506e-01
  2.266500e-01   6.190015e+01   3.088221e-01
  2.269490e-01   6.236976e+01   3.086099e-01
  2.272480e-01   6.213907e+01   3.105595e-01
  2.275470e-01   6.182387e+01   3.056545e-01
  2.278460e-01   6.264842e+01   3.111911e-01
  2.281450e-01   6.234223e+01   3.076725e-01
  2.284440e-01   6.182867e+01   3.078912e-01
  2.287420e-01   6.185354e+01   3.088318e-01
  2.290410e-01   6.244575e+01   3.041614e-01
  2.293400e-01   6.117469e+01   3.057626e-01
  2.296390e-01   6.187451e+01   3.060246e-01
  2.299380e-01   6.165893e+01   3.059818e-01
  2.302370e-01   6.210173e+01   3.064632e-01
  2.305360e-01   6.181201e+01   3.038078e-01
  2.308350e-01   6.146696e+01   3.072388e-01
  2.311340e-01   6.216601e+01   3.032416e-01
  2.314330e-01   6.179001e+01   3.044767e-01
  2.317320e-01   6.172262e+01   3.054041e-01
  2.320310e-01   6.191125e+01   3.027382e-01
  2.323290e-01   6.189027e+01   3.074214e-01
  2.326280e-01   6.235379e+01   3.031064e-01
  2.329270e-01   6.211145e+01   3.029899e-01
  2.332260e-01   6.218531e+01   3.047238e-01
  2.335250e-01   6.161830e+01   3.026146e-01
  2.338240e-01   6.219383e+01   3.052276e-01
  2.341230e-01   6.177915e+01   2.997258e-01
  2.344220e-01   6.172478e+01   3.026379e-01
  2.347210e-01   6.161257e+01   3.022440e-01
  2.350200e-01   6.160472e+01   3.013979e-01
  2.353190e-01   6.144338e+01   3.013560e-01
  2.356180e-01   6.178978e+01   2.988328e-01
  2.359170e-01   6.173821e+01   3.030281e-01
  2.362150e-01   6.140411e+01   3.002045e-01
  2.365140e-01   6.157877e+01   2.983221e-01
  2.368130e-01   6.220107e+01   3.021464e-01
  2.371120e-01   6.123967e+01   2.984143e-01
  2.374110e-01   6.170894e+01   3.021248e-01
  2.377100e-01   6.156491e+01   2.981745e-01
  2.380090e-01   6.151552e+01   2.994316e-01
  2.383080e-01   6.113337e+01   2.965614e-01
  2.386070e-01   6.114951e+01   2.981945e-01
  2.389060e-01   6.153670e+01   2.987923e-01
  2.392050e-01   6.195714e+01   2.982122e-01
  2.395040e-01   6.182238e+01   2.999461e-01
  2.398020e-01   6.100262e+01   2.959062e-01
  2.401010e-01   6.098291e+01   2.975590e-01
  2.404000e-01   6.155684e+01   2.961244e-01
  2.406990e-01   6.114739e+01   2.968215e-01
  2.409980e-01   6.157191e+01   2.968329e-01
  2.412970e-01   6.136021e+01   2.958742e-01
  2.415960e-01   6.139735e+01   2.968620e-01
  2.418950e-01   6.157395e+01   2.956087e-01
  2.421940e-01   6.152612e+01   2.967225e-01
  2.424930e-01   6.120732e+01   2.968537e-01
  2.427920e-01   6.089619e+01   2.923346e-01
  2.430910e-01   6.091652e+01   2.943583e-01
  2.433890e-01   6.151379e+01   2.948005e-01
  2.436880e-01   6.106097e+01   2.962729e-01
  2.439870e-01   6.153051e+01   2.938532e-01
  2.442860e-01   6.105671e+01   2.921775e-01
  2.445850e-01   6.092678e+01   2.936103e-01
  2.448840e-01   6.122018e+01   2.938764e-01
  2.451830e-01   6.155198e+01   2.962244e-01
  2.454820e-01   6.075473e+01   2.908090e-01
  2.457810e-01   6.160629e+01   2.940341e-01
  2.460800e-01   6.124319e+01   2.934936e-01
  2.463790e-01   6.100037e+01   2.919346e-01
  2.466780e-01   6.140138e+01   2.933269e-01
  2.469770e-01   6.087058e+01   2.911934e-01
  2.472750e-01   6.089658e+01   2.920103e-01
  2.475740e-01   6.111811e+01   2.935218e-01
  2.478730e-01   6.073232e+01   2.879053e-01
  2.481720e-01   6.064909e+01   2.906632e-01
  2.484710e-01   6.111708e+01   2.899705e-01
  2.487700e-01   6.122573e+01   2.933426e-01
  2.490690e-01   6.070240e+01   2.910056e-01
  2.493680e-01   6.085301e+01   2.883997e-01
  2.496670e-01   6.100466e+01   2.927036e-01
  2.499660e-01   6.024622e+01   2.878972e-01
  2.502650e-01   6.115770e+01   2.913428e-01
  2.505640e-01   6.088632e+01   2.877508e-01
  2.508620e-01   6.069280e+01   2.886470e-01
  2.511610e-01   6.067171e+01   2.909320e-01
  2.514600e-01   6.034061e+01   2.869753e-01
  2.517590e-01   6.083821e+01   2.879482e-01
  2.520580e-01   6.068781e+01   2.881122e-01
  2.523570e-01   6.040595e+01   2.877551e-01
  2.526560e-01   6.052154e+01   2.888700e-01
  2.529550e-01   6.139017e+01   2.875962e-01
  2.532540e-01   6.075806e+01   2.860098e-01
  2.535530e-01   6.078585e+01   2.858715e-01
  2.538520e-01   6.059226e+01   2.867456e-01
  2.541510e-01   6.050209e+01   2.850007e-01
  2.544490e-01   6.102764e+01   2.870531e-01
  2.547480e-01   6.085028e+01   2.869435e-01
  2.550470e-01   6.073580e+01   2.849437e-01
  2.553460e-01   6.082644e+01   2.855607e-01
  2.556450e-01   6.083088e+01   2.832685e-01
  2.559440e-01   6.051976e+01   2.854483e-01
  2.562430e-01   6.098792e+01   2.878871e-01
  2.565420e-01   6.075941e+01   2.847976e-01
  2.568410e-01   6.051075e+01   2.834142e-01
  2.571400e-01   6.129632e+01   2.856497e-01
  2.574390e-01   6.050921e+01   2.859334e-01
  2.577380e-01   6.047790e+01   2.848425e-01
  2.580360e-01   6.049333e+01   2.828768e-01
  2.583350e-01   6.042686e+01   2.852291e-01
  2.586340e-01   6.043122e+01   2.821395e-01
  2.589330e-01   6.037316e+01   2.847981e-01
  2.592320e-01   6.079741e+01   2.829930e-01
  2.595310e-01   6.040193e+01   2.830598e-01
  2.598300e-01   6.070653e+01   2.856849e-01
  2.601290e-01   6.074814e+01   2.814103e-01
  2.604280e-01   6.032281e+01   2.838728e-01
  2.607270e-01   6.066296e+01   2.809223e-01
  2.610260e-01   6.023774e+01   2.824765e-01
  2.613250e-01   6.070643e+01   2.841718e-01
  2.616240e-01   6.065456e+01   2.831544e-01
  2.619220e-01   6.002903e+01   2.817892e-01
  2.622210e-01   6.017734e+01   2.793151e-01
  2.625200e-01   6.064917e+01   2.821563e-01
  2.628190e-01   6.036842e+01   2.812095e-01
  2.631180e-01   6.079244e+01   2.804504e-01
  2.634170e-01   6.031164e+01   2.829475e-01
  2.637160e-01   5.984151e+01   2.782483e-01
  2.640150e-01   6.047868e+01   2.824473e-01
  2.643140e-01   6.056957e+01   2.795532e-01
  2.646130e-01   6.015590e+01   2.789783e-01
  2.649120e-01   6.084755e+01   2.836045e-01
  2.652110e-01   6.015629e+01   2.787883e-01
  2.655090e-01   5.999231e+01   2.791729e-01
  2.658080e-01   6.036609e+01   2.784184e-01
  2.661070e-01   6.033558e+01   2.795862e-01
  2.664060e-01   6.056077e+01   2.798197e-01
  2.667050e-01   6.007258e+01   2.789762e-01
  2.670040e-01   5.964485e+01   2.777908e-01
  2.673030e-01   5.986707e+01   2.774539e-01
  2.676020e-01   5.990528e+01   2.776369e-01
  2.679010e-01   6.011910e+01   2.780373e-01
  2.682000e-01   6.005797e+01   2.767678e-01
  2.684990e-01   6.079008e+01   2.794895e-01
  2.687980e-01   6.023682e+01   2.778370e-01
  2.690960e-01   6.025449e+01   2.790158e-01
  2.693950e-01   6.015977e+01   2.758868e-01
  2.696940e-01   6.007782e+01   2.760689e-01
  2.699930e-01   6.020799e+01   2.773943e-01
  2.702920e-01   6.012302e+01   2.769176e-01
  2.705910e-01   6.029981e+01   2.777938e-01
  2.708900e-01   6.024157e+01   2.755212e-01
  2.711890e-01   6.010343e+01   2.770596e-01
  2.714880e-01   6.012750e+01   2.760903e-01
  2.717870e-01   6.020784e+01   2.767394e-01
  2.720860e-01   5.989014e+01   2.749917e-01
  2.723850e-01   6.031752e+01   2.753277e-01
  2.726840e-01   6.011378e+01   2.759662e-01
  2.729820e-01   6.029009e+01   2.761854e-01
  2.732810e-01   6.001212e+01   2.746298e-01
  2.735800e-01   5.984537e+01   2.741568e-01
  2.738790e-01   6.023512e+01   2.755984e-01
  2.741780e-01   6.000668e+01   2.755356e-01
  2.744770e-01   5.969932e+01   2.722876e-01
  2.747760e-01   5.960911e+01   2.734334e-01
  2.750750e-01   6.020317e+01   2.779480e-01
  2.753740e-01   5.948402e+01   2.807037e-01
  2.756730e-01   5.990085e+01   2.831788e-01
  2.759720e-01   5.994694e+01   2.819917e-01
  2.762710e-01   5.997347e+01   2.861009e-01
  2.765690e-01   5.978166e+01   2.849234e-01
  2.768680e-01   5.993646e+01   2.879963e-01
  2.771670e-01   5.984827e+01   2.853900e-01
  2.774660e-01   5.978321e+01   2.860604e-01
  2.777650e-01   5.991843e+01   2.898706e-01
  2.780640e-01   5.976652e+01   2.881159e-01
  2.783630e-01   6.007098e+01   2.892746e-01
  2.786620e-01   6.009329e+01   2.910505e-01
  2.789610e-01   5.945116e+01   2.895994e-01
  2.792600e-01   5.920992e+01   2.918587e-01
  2.795590e-01   6.010553e+01   2.882967e-01
  2.798580e-01   5.930579e+01   2.908789e-01
  2.801560e-01   5.982412e+01   2.917070e-01
  2.804550e-01   6.047576e+01   2.941788e-01
  2.807540e-01   5.996770e+01   2.942812e-01
  2.810530e-01   5.950620e+01   2.903847e-01
  2.813520e-01   6.003241e+01   2.955720e-01
  2.816510e-01   6.006272e+01   2.946269e-01
  2.819500e-01   5.999445e+01   2.945721e-01
  2.822490e-01   5.986717e+01   2.942595e-01
  2.825480e-01   5.976367e+01   2.935558e-01
  2.828470e-01   6.010924e+01   2.978334e-01
  2.831460e-01   6.000598e+01   2.960777e-01
  2.834450e-01   5.998323e+01   2.944319e-01
  2.837430e-01   5.970154e+01   2.954400e-01
  2.840420e-01   6.000230e+01   2.978011e-01
  2.843410e-01   5.982532e+01   3.038502e-01
  2.846400e-01   5.953176e+01   3.052309e-01
  2.849390e-01   6.053464e+01   3.157388e-01
  2.852380e-01   5.962706e+01   3.162716e-01
  2.855370e-01   5.948071e+01   3.190151e-01
  2.858360e-01   5.932621e+01   3.206401e-01
  2.861350e-01   5.991659e+01   3.250772e-01
  2.864340e-01   5.909621e+01   3.276204e-01
  2.867330e-01   5.918702e+01   3.269303e-01
  2.870320e-01   5.964417e+01   3.338229e-01
  2.873310e-01   5.951041e+01   3.303586e-01
  2.876290e-01   5.942553e+01   3.353737e-01
  2.879280e-01   5.969013e+01   3.391923e-01
  2.882270e-01   5.941641e+01   3.346779e-01
  2.885260e-01   5.874026e+01   3.368265e-01
  2.888250e-01   5.902757e+01   3.367894e-01
  2.891240e-01   5.958242e+01   3.434730e-01
  2.894230e-01   5.874023e+01   3.441167e-01
  2.897220e-01   5.942150e+01   3.379113e-01
  2.900210e-01   5.888881e+01   3.452894e-01
  2.903200e-01   5.898099e+01   3.435404e-01
  2.906190e-01   5.931726e+01   3.482269e-01
  2.909180e-01   5.930906e+01   3.491488e-01
  2.912160e-01   5.870564e+01   3.436488e-01
  2.915150e-01   5.950768e+01   3.573987e-01
  2.918140e-01   5.884770e+01   3.472218e-01
  2.921130e-01   5.883020e+01   3.504158e-01
  2.924120e-01   5.880031e+01   3.528703e-01
  2.927110e-01   5.898637e+01   3.524417e-01
  2.930100e-01   5.960988e+01   3.635357e-01
  2.933090e-01   5.925225e+01   3.566308e-01
  2.936080e-01   5.882783e+01   3.529529e-01
  2.939070e-01   5.912083e+01   3.595184e-01
  2.942060e-01   5.894290e+01   3.596018e-01
  2.945050e-01   5.938004e+01   3.685004e-01
  2.948030e-01   5.897100e+01   3.576168e-01
  2.951020e-01   5.938612e+01   3.643526e-01
  2.954010e-01   5.965357e+01   3.669131e-01
  2.957000e-01   5.846563e+01   3.649899e-01
  2.959990e-01   5.941373e+01   3.674943e-01
  2.962980e-01   5.850887e+01   3.653452e-01
  2.965970e-01   5.878475e+01   3.697959e-01
  2.968960e-01   5.950240e+01   3.718174e-01
  2.971950e-01   5.837480e+01   3.667022e-01
  2.974940e-01   5.916508e+01   3.678328e-01
  2.977930e-01   5.906220e+01   3.708960e-01
  2.980920e-01   5.894622e+01   3.707603e-01
  2.983900e-01   5.852123e+01   3.724220e-01
  2.986890e-01   5.884881e+01   3.693157e-01
  2.989880e-01   5.849997e+01   3.721209e-01
  2.992870e-01   5.904447e+01   3.747892e-01
  2.995860e-01   5.866506e+01   3.757186e-01
  2.998850e-01   5.842593e+01   3.728210e-01
  3.001840e-01   5.917116e+01   3.775763e-01
  3.004830e-01   5.911060e+01   3.822907e-01
  3.007820e-01   5.964352e+01   3.825111e-01
  3.010810e-01   5.870915e+01   3.768210e-01
  3.013800e-01   5.976041e+01   3.859046e-01
  3.016790e-01   5.862619e+01   3.812204e-01
  3.019780e-01   5.886492e+01   3.840169e-01
  3.022760e-01   5.779564e+01   3.822918e-01
  3.025750e-01   5.850424e+01   3.825850e-01
  3.028740e-01   5.942404e+01   3.910576e-01
  3.031730e-01   5.854658e+01   3.863220e-01
  3.034720e-01   5.887545e+01   3.889835e-01
  3.037710e-01   5.910857e+01   3.894880e-01
  3.040700e-01   5.853605e+01   3.894536e-01
  3.043690e-01   5.861249e+01   3.943327e-01
  3.046680e-01   5.859366e+01   3.928923e-01
  3.049670e-01   5.800821e+01   3.874280e-01
  3.052660e-01   5.833707e+01   3.953534e-01
  3.055650e-01   5.908887e+01   3.964892e-01
  3.058630e-01   5.977324e+01   4.042240e-01
  3.061620e-01   5.857785e+01   3.928393e-01
  3.064610e-01   5.865947e+01   3.981422e-01
  3.067600e-01   5.891060e+01   4.051255e-01
  3.070590e-01   5.869730e+01   3.982706e-01
  3.073580e-01   5.842305e+01   4.034456e-01
  3.076570e-01   5.912910e+01   3.985940e-01
  3.079560e-01   5.832656e+01   4.022234e-01
  3.082550e-01   5.863999e+01   4.033027e-01
  3.085540e-01   5.910518e+01   4.046023e-01
  3.088530e-01   5.939188e+01   4.107338e-01
  3.091520e-01   5.844372e+01   4.014499e-01
  3.094500e-01   5.856830e+01   4.106645e-01
  3.097490e-01   5.867091e+01   4.091572e-01
  3.100480e-01   5.807330e+01   4.040279e-01
  3.103470e-01   5.891615e+01   4.183082e-01
  3.106460e-01   5.803627e+01   4.030005e-01
  3.109450e-01   5.812680e+01   4.151703e-01
  3.112440e-01   5.773987e+01   4.068206e-01
  3.115430e-01   5.890691e+01   4.163162e-01
  3.118420e-01   5.921850e+01   4.220429e-01
  3.121410e-01   5.891241e+01   4.144037e-01
  3.124400e-01   5.881065e+01   4.215953e-01
  3.127390e-01   5.803975e+01   4.129191e-01
  3.130380e-01   5.799869e+01   4.217222e-01
  3.133360e-01   5.820507e+01   4.200917e-01
  3.136350e-01   5.823339e+01   4.195211e-01
  3.139340e-01   5.850076e+01   4.266720e-01
  3.142330e-01   5.845418e+01   4.199798e-01
  3.145320e-01   5.898464e+01   4.323685e-01
  3.148310e-01   5.831215e+01   4.249348e-01
  3.151300e-01   5.862181e+01   4.260616e-01
  3.154290e-01   5.837929e+01   4.301442e-01
  3.157280e-01   5.768112e+01   4.247233e-01
  3.160270e-01   5.838121e+01   4.356686e-01
  3.163260e-01   5.841292e+01   4.274091e-01
  3.166250e-01   5.931755e+01   4.391484e-01
  3.169230e-01   5.857926e+01   4.338015e-01
  3.172220e-01   5.901341e+01   4.403005e-01
  3.175210e-01   5.815997e+01   4.367255e-01
  3.178200e-01   5.856001e+01   4.352130e-01
  3.181190e-01   5.824811e+01   4.420735e-01
  3.184180e-01   5.869147e+01   4.390978e-01
  3.187170e-01   5.811433e+01   4.447366e-01
  3.190160e-01   5.808624e+01   4.434322e-01
  3.193150e-01   5.805744e+01   4.367197e-01
  3.196140e-01   5.867094e+01   4.505292e-01
  3.199130e-01   5.752493e+01   4.397113e-01
  3.202120e-01   5.892831e+01   4.523455e-01
  3.205100e-01   5.829433e+01   4.486702e-01
  3.208090e-01   5.910814e+01   4.485232e-01
  3.211080e-01   5.852167e+01   4.532888e-01
  3.214070e-01   5.764453e+01   4.421394e-01
  3.217060e-01   5.798554e+01   4.507889e-01
  3.220050e-01   5.775762e+01   4.470088e-01
  3.223040e-01   5.739462e+01   4.435755e-01
  3.226030e-01   5.944356e+01   4.629078e-01
  3.229020e-01   5.843220e+01   4.435600e-01
  3.232010e-01   5.825085e+01   4.552098e-01
  3.235000e-01   5.797932e+01   4.491014e-01
  3.237990e-01   5.797421e+01   4.524267e-01
  3.240970e-01   5.854950e+01   4.616211e-01
  3.243960e-01   5.878024e+01   4.530277e-01
  3.246950e-01   5.837339e+01   4.627129e-01
  3.249940e-01   5.862411e+01   4.558083e-01
  3.252930e-01   5.731580e+01   4.580576e-01
  3.255920e-01   5.754935e+01   4.616819e-01
  3.258910e-01   5.755783e+01   4.572548e-01
  3.261900e-01   5.755984e+01   4.644642e-01
  3.264890e-01   5.758669e+01   4.591387e-01
  3.267880e-01   5.795440e+01   4.642149e-01
  3.270870e-01   5.809897e+01   4.727714e-01
  3.273860e-01   5.827888e+01   4.678206e-01
  3.276850e-01   5.741419e+01   4.699770e-01
  3.279830e-01   5.788856e+01   4.648671e-01
  3.282820e-01   5.771337e+01   4.736176e-01
  3.285810e-01   5.849124e+01   4.748486e-01
  3.288800e-01   5.850985e+01   4.783532e-01
  3.291790e-01   5.753729e+01   4.704806e-01
  3.294780e-01   5.725119e+01   4.766466e-01
  3.297770e-01   5.854876e+01   4.845696e-01
  3.300760e-01   5.789310e+01   4.768136e-01
  3.303750e-01   5.888511e+01   4.885596e-01
  3.306740e-01   5.802441e+01   4.783495e-01
  3.309730e-01   5.794758e+01   4.867482e-01
  3.312720e-01   5.777630e+01   4.897528e-01
  3.315700e-01   5.795648e+01   4.816014e-01
  3.318690e-01   5.762918e+01   4.929353e-01
  3.321680e-01   5.796473e+01   4.831736e-01
  3.324670e-01   5.871772e+01   4.986834e-01
  3.327660e-01   5.808769e+01   4.932437e-01
  3.330650e-01   5.830912e+01   4.947317e-01
  3.333640e-01   5.765564e+01   4.997875e-01
  3.336630e-01   5.817238e+01   4.903521e-01
  3.339620e-01   5.791253e+01   5.037967e-01
  3.342610e-01   5.741830e+01   4.948016e-01
  3.345600e-01   5.767760e+01   5.010331e-01
  3.348590e-01   5.904817e+01   5.159456e-01
  3.351570e-01   5.730737e+01   4.926580e-01
  3.354560e-01   5.799879e+01   5.150414e-01
  3.357550e-01   5.823553e+01   4.994390e-01
  3.360540e-01   5.721727e+01   5.097118e-01
  3.363530e-01   5.761231e+01   5.177289e-01
  3.366520e-01   5.793882e+01   5.039111e-01
  3.369510e-01   5.840414e+01   5.278153e-01
  3.372500e-01   5.698122e+01   4.979993e-01
  3.375490e-01   5.736675e+01   5.204846e-01
  3.378480e-01   5.809390e+01   5.211735e-01
  3.381470e-01   5.792869e+01   5.191484e-01
  3.384460e-01   5.763439e+01   5.317631e-01
  3.387450e-01   5.726435e+01   5.087000e-01
  3.390430e-01   5.749820e+01   5.283967e-01
  3.393420e-01   5.801365e+01   5.280518e-01
  3.396410e-01   5.796408e+01   5.284990e-01
  3.399400e-01   5.756126e+01   5.420908e-01
  3.402390e-01   5.766787e+01   5.167073e-01
  3.405380e-01   5.761736e+01   5.394468e-01
  3.408370e-01   5.782083e+01   5.326225e-01
  3.411360e-01   5.752781e+01   5.347550e-01
  3.414350e-01   5.685164e+01   5.387389e-01
  3.417340e-01   5.784781e+01   5.355360e-01
  3.420330e-01   5.765178e+01   5.507657e-01
  3.423320e-01   5.820882e+01   5.379109e-01
  3.426300e-01   5.790615e+01   5.512122e-01
  3.429290e-01   5.829139e+01   5.507527e-01
  3.432280e-01   5.746781e+01   5.446023e-01
  3.435270e-01   5.704343e+01   5.613032e-01
  3.438260e-01   5.769123e+01   5.419705e-01
  3.441250e-01   5.808182e+01   5.631055e-01
  3.444240e-01   5.770782e+01   5.533502e-01
  3.447230e-01   5.848662e+01   5.618262e-01
  3.450220e-01   5.825882e+01   5.722937e-01
  3.453210e-01   5.808985e+01   5.551788e-01
  3.456200e-01   5.703991e+01   5.713999e-01
  3.459190e-01   5.921190e+01   5.685572e-01
  3.462170e-01   5.687773e+01   5.680110e-01
  3.465160e-01   5.738044e+01   5.696609e-01
  3.468150e-01   5.691595e+01   5.665031e-01
  3.471140e-01   5.700643e+01   5.819104e-01
  3.474130e-01   5.838250e+01   5.729008e-01
  3.477120e-01   5.764795e+01   5.851755e-01
  3.480110e-01   5.768496e+01   5.790251e-01
  3.483100e-01   5.732283e+01   5.789890e-01
  3.486090e-01   5.714777e+01   5.929775e-01
  3.489080e-01   5.795443e+01   5.821699e-01
  3.492070e-01   5.759379e+01   5.962589e-01
  3.495060e-01   5.778457e+01   5.858685e-01
  3.498040e-01   5.751632e+01   5.968337e-01
  3.501030e-01   5.790435e+01   5.998277e-01
  3.504020e-01   5.700848e+01   5.941930e-01
  3.507010e-01   5.678469e+01   6.071233e-01
  3.510000e-01   5.700907e+01   5.893847e-01
  3.512990e-01   5.712223e+01   6.089250e-01
  3.515980e-01   5.723642e+01   6.013238e-01
  3.518970e-01   5.671408e+01   6.120264e-01
  3.521960e-01   5.657272e+01   6.199960e-01
  3.524950e-01   5.778861e+01   6.032096e-01
  3.527940e-01   5.617329e+01   6.211641e-01
  3.530930e-01   5.785983e+01   6.138995e-01
  3.533920e-01   5.729749e+01   6.262114e-01
  3.536900e-01   5.757784e+01   6.300284e-01
  3.539890e-01   5.784076e+01   6.280364e-01
  3.542880e-01   5.667500e+01   6.367978e-01
  3.545870e-01   5.761892e+01   6.168893e-01
  3.548860e-01   5.678104e+01   6.338023e-01
  3.551850e-01   5.796350e+01   6.287025e-01
  3.554840e-01   5.789884e+01   6.400104e-01
  3.557830e-01   5.692446e+01   6.369924e-01
  3.560820e-01   5.808455e+01   6.215540e-01
  3.563810e-01   5.661104e+01   6.340412e-01
  3.566800e-01   5.655952e+01   6.188117e-01
  3.569790e-01   5.746091e+01   6.436405e-01
  3.572770e-01   5.874352e+01   6.495459e-01
  3.575760e-01   5.823315e+01   6.201687e-01
  3.578750e-01   5.699017e+01   6.535931e-01
  3.581740e-01   5.789292e+01   6.294568e-01
  3.584730e-01   5.726001e+01   6.551386e-01
  3.587720e-01   5.760146e+01   6.456605e-01
  3.590710e-01   5.792233e+01   6.462196e-01
  3.593700e-01   5.796600e+01   6.712608e-01
  3.596690e-01   5.696010e+01   6.371918e-01
  3.599680e-01   5.715959e+01   6.679510e-01
  3.602670e-01   5.754935e+01   6.529168e-01
  3.605660e-01   5.840908e+01   6.738214e-01
  3.608640e-01   5.835235e+01   6.907659e-01
  3.611630e-01   5.782179e+01   6.519089e-01
  3.614620e-01   5.612105e+01   6.818726e-01
  3.617610e-01   5.768142e+01   6.655155e-01
  3.620600e-01   5.700457e+01   6.842246e-01
  3.623590e-01   5.690397e+01   6.806675e-01
  3.626580e-01   5.715637e+01   6.821754e-01
  3.629570e-01   5.640168e+01   6.958929e-01
  3.632560e-01   5.693545e+01   6.694120e-01
  3.635550e-01   5.709352e+01   7.115597e-01
  3.638540e-01   5.851461e+01   7.024508e-01
  3.641530e-01   5.698410e+01   6.978923e-01
  3.644510e-01   5.753322e+01   7.316764e-01
  3.647500e-01   5.840895e+01   6.926016e-01
  3.650490e-01   5.639007e+01   7.225933e-01
  3.653480e-01   5.774471e+01   7.139322e-01
  3.656470e-01   5.773433e+01   7.223566e-01
  3.659460e-01   5.807735e+01   7.462392e-01
  3.662450e-01   5.778363e+01   7.125100e-01
  3.665440e-01   5.695923e+01   7.565033e-01
  3.668430e-01   5.768427e+01   7.203222e-01
  3.671420e-01   5.774444e+01   7.517686e-01
  3.674410e-01   5.852816e+01   7.472356e-01
  3.677400e-01   5.475914e+01   7.359010e-01
  3.680390e-01   5.757496e+01   7.838590e-01
  3.683370e-01   5.786479e+01   7.355958e-01
  3.686360e-01   5.794105e+01   7.776096e-01
  3.689350e-01   5.634803e+01   7.504404e-01
  3.692340e-01   5.678393e+01   7.740944e-01
  3.695330e-01   5.767452e+01   8.076841e-01
  3.698320e-01   5.751393e+01   7.522179e-01
  3.701310e-01   5.791955e+01   8.118322e-01
  3.704300e-01   5.786520e+01   7.728424e-01
  3.707290e-01   5.722880e+01   8.094184e-01
  3.710280e-01   5.723340e+01   8.045893e-01
  3.713270e-01   5.692044e+01   7.906379e-01
  3.716260e-01   5.891481e+01   8.528532e-01
  3.719240e-01   5.653832e+01   7.811963e-01
  3.722230e-01   5.914085e+01   8.572939e-01
  3.725220e-01   5.788464e+01   8.190221e-01
  3.728210e-01   5.799979e+01   8.380282e-01
  3.731200e-01   5.624658e+01   8.742757e-01
  3.734190e-01   5.713160e+01   8.038735e-01
  3.737180e-01   5.762581e+01   8.817637e-01
  3.740170e-01   5.601031e+01   8.183012e-01
  3.743160e-01   5.817352e+01   8.923410e-01
  3.746150e-01   5.794962e+01   8.842377e-01
  3.749140e-01   5.709189e+01   8.565176e-01
  3.752130e-01   5.737620e+01   9.201712e-01
  3.755110e-01   5.725495e+01   8.548372e-01
  3.758100e-01   5.652028e+01   9.132820e-01
  3.761090e-01   5.758453e+01   8.943164e-01
  3.764080e-01   5.671178e+01   9.112751e-01
  3.767070e-01   5.844472e+01   9.672514e-01
  3.770060e-01   5.758533e+01   8.814540e-01
  3.773050e-01   5.687954e+01   9.624026e-01
  3.776040e-01   5.626627e+01   9.148079e-01
  3.779030e-01   5.652499e+01   9.472279e-01
  3.782020e-01   5.679748e+01   1.025586e+00
  3.785010e-01   5.746921e+01   9.068561e-01
  3.788000e-01   5.809830e+01   1.032217e+00
  3.790990e-01   5.874411e+01   9.576288e-01
  3.793970e-01   5.650594e+01   1.008231e+00
  3.796960e-01   5.811128e+01   1.017619e+00
  3.799950e-01   5.768100e+01   9.952399e-01
  3.802940e-01   5.876902e+01   1.116830e+00
  3.805930e-01   5.758810e+01   9.642312e-01
  3.808920e-01   5.643173e+01   1.100596e+00
  3.811910e-01   5.531076e+01   1.007149e+00
  3.814900e-01   5.652567e+01   1.071492e+00
  3.817890e-01   5.826617e+01   1.187869e+00
  3.820880e-01   5.666785e+01   9.955526e-01
  3.823870e-01   5.779630e+01   1.190728e+00
  3.826860e-01   5.704563e+01   1.038052e+00
  3.829840e-01   5.513629e+01   1.186344e+00
  3.832830e-01   5.813702e+01   1.164372e+00
  3.835820e-01   5.866789e+01   1.141822e+00
  3.838810e-01   5.602895e+01   1.247554e+00
  3.841800e-01   5.901273e+01   1.131934e+00
  3.844790e-01   5.686520e+01   1.266175e+00
  3.847780e-01   5.717641e+01   1.176708e+00
  3.850770e-01   5.646751e+01   1.271262e+00
  3.853760e-01   5.676555e+01   1.359678e+00
  3.856750e-01   5.831461e+01   1.188363e+00
  3.859740e-01   5.541981e+01   1.367245e+00
  3.862730e-01   5.627895e+01   1.250335e+00
  3.865710e-01   5.670158e+01   1.382965e+00
  3.868700e-01   5.918642e+01   1.438871e+00
  3.871690e-01   5.691558e+01   1.327573e+00
  3.874680e-01   5.946018e+01   1.562579e+00
  3.877670e-01   5.775638e+01   1.359821e+00
  3.880660e-01   5.615269e+01   1.552625e+00
  3.883650e-01   5.543426e+01   1.461837e+00
  3.886640e-01   5.859875e+01   1.568360e+00
  3.889630e-01   5.631989e+01   1.673196e+00
  3.892620e-01   5.518082e+01   1.489200e+00
  3.895610e-01   5.661538e+01   1.723549e+00
  3.898600e-01   5.557426e+01   1.662083e+00
  3.901580e-01   5.672182e+01   1.749640e+00
  3.904570e-01   5.660039e+01   1.954062e+00
  3.907560e-01   5.603821e+01   1.714741e+00
  3.910550e-01   5.659789e+01   1.989876e+00
  3.913540e-01   5.862674e+01   2.025227e+00
  3.916530e-01   5.911646e+01   2.033668e+00
  3.919520e-01   5.891095e+01   2.637216e+00
  3.922510e-01   5.946626e+01   2.039676e+00
  3.925500e-01   5.641599e+01   2.665405e+00
  3.928490e-01   5.981606e+01   2.505419e+00
  3.931480e-01   5.641599e+01   2.665405e+00
  3.934470e-01   0.000000e+00   0.000000e+00
  3.937460e-01   5.402335e+01   2.608272e+00
creator: radaver
creator-version: 3725
header-file: /nas_data/SAXS_data/20151104Workshop/header/JH1_0147.txt
image-file: /nas_data/Pilatus1M/20151104_Workshop/JH1_0147.tif
angular-axis-file: /nas_data/SAXS_data/20151104Workshop/q20151029.dat
beamstop-mask-file: /nas_data/SAXS_data/20151104Workshop/fit2d20151031.msk
detector-response-file: none
beam-center-x: 949.7700
beam-center-y: 918.8000
unit-time: 1.0000
channel-first: 10
channel-last: 1315
Exposure time [s]: 1.094045
Transmitted Beam: 0.483893
Incident Beam: 0.483893
Code: JH1
Concentration [mg/ml]: 1
Run Number: 0147
