# Supplementary material for: SAXS analysis of a soluble cytosolic NgBR construct including extracellular and transmembrane domains
Source: PLoS One. 2018 Jan 18;13(1):e0191371. doi: 10.1371/journal.pone.0191371 (PMC5773207; doi:10.1371/journal.pone.0191371)
Supplement: S1 File — (ZIP) [file pone.0191371.s001.zip › JH1_0148.dat]

Sample:   c= 1.0000 mg/ml  Code: JH1
  3.656810e-03   2.268328e+04   4.138981e+01
  3.955720e-03   2.204109e+04   2.802135e+01
  4.254640e-03   1.913086e+04   2.339407e+01
  4.553560e-03   1.544409e+04   2.026574e+01
  4.852480e-03   1.247489e+04   1.705243e+01
  5.151400e-03   1.056125e+04   1.549991e+01
  5.450320e-03   8.737124e+03   1.339063e+01
  5.749240e-03   7.452379e+03   1.198243e+01
  6.048150e-03   6.376722e+03   1.086449e+01
  6.347070e-03   5.519752e+03   9.603534e+00
  6.645990e-03   4.839985e+03   8.953237e+00
  6.944910e-03   4.256675e+03   8.083384e+00
  7.243830e-03   3.802412e+03   7.402944e+00
  7.542750e-03   3.388637e+03   6.962033e+00
  7.841670e-03   3.066017e+03   6.254131e+00
  8.140580e-03   2.764022e+03   6.020049e+00
  8.439500e-03   2.532516e+03   5.554191e+00
  8.738420e-03   2.322856e+03   5.268574e+00
  9.037340e-03   2.150772e+03   4.901899e+00
  9.336260e-03   1.970619e+03   4.610976e+00
  9.635180e-03   1.820262e+03   4.418971e+00
  9.934100e-03   1.690075e+03   4.119881e+00
  1.023300e-02   1.541551e+03   4.032394e+00
  1.053190e-02   1.429930e+03   3.939066e+00
  1.083090e-02   1.328961e+03   3.797449e+00
  1.112980e-02   1.215904e+03   3.601418e+00
  1.142870e-02   1.138989e+03   3.466121e+00
  1.172760e-02   1.041120e+03   3.304645e+00
  1.202650e-02   9.684509e+02   3.178411e+00
  1.232540e-02   9.022767e+02   3.051089e+00
  1.262440e-02   8.344233e+02   2.879565e+00
  1.292330e-02   7.796145e+02   2.740454e+00
  1.322220e-02   7.214596e+02   2.636262e+00
  1.352110e-02   6.691460e+02   2.513367e+00
  1.382000e-02   6.261771e+02   2.407377e+00
  1.411900e-02   5.839950e+02   2.313564e+00
  1.441790e-02   5.479867e+02   2.224961e+00
  1.471680e-02   5.109725e+02   2.138297e+00
  1.501570e-02   4.794701e+02   2.028523e+00
  1.531460e-02   4.484792e+02   1.953013e+00
  1.561350e-02   4.225119e+02   1.862371e+00
  1.591250e-02   3.961883e+02   1.819312e+00
  1.621140e-02   3.754380e+02   1.740491e+00
  1.651030e-02   3.554731e+02   1.675772e+00
  1.680920e-02   3.351308e+02   1.627117e+00
  1.710810e-02   3.179040e+02   1.588071e+00
  1.740710e-02   3.018621e+02   1.525217e+00
  1.770600e-02   2.875475e+02   1.473653e+00
  1.800490e-02   2.744410e+02   1.428296e+00
  1.830380e-02   2.583351e+02   1.396793e+00
  1.860270e-02   2.441364e+02   1.331497e+00
  1.890170e-02   2.374264e+02   1.313072e+00
  1.920060e-02   2.266269e+02   1.270701e+00
  1.949950e-02   2.128358e+02   1.245613e+00
  1.979840e-02   2.052465e+02   1.200252e+00
  2.009730e-02   1.982418e+02   1.166653e+00
  2.039620e-02   1.909632e+02   1.142959e+00
  2.069520e-02   1.834892e+02   1.114330e+00
  2.099410e-02   1.772189e+02   1.103060e+00
  2.129300e-02   1.714444e+02   1.056509e+00
  2.159190e-02   1.656984e+02   1.074447e+00
  2.189080e-02   1.617763e+02   1.067580e+00
  2.218980e-02   1.544948e+02   1.061250e+00
  2.248870e-02   1.510617e+02   1.068114e+00
  2.278760e-02   1.445975e+02   1.034715e+00
  2.308650e-02   1.399463e+02   1.049266e+00
  2.338540e-02   1.383785e+02   1.041205e+00
  2.368430e-02   1.318184e+02   9.977656e-01
  2.398330e-02   1.294719e+02   1.011345e+00
  2.428220e-02   1.260635e+02   9.757425e-01
  2.458110e-02   1.252590e+02   1.005326e+00
  2.488000e-02   1.206233e+02   9.602352e-01
  2.517890e-02   1.183522e+02   9.398065e-01
  2.547790e-02   1.169460e+02   9.474050e-01
  2.577680e-02   1.129904e+02   9.237647e-01
  2.607570e-02   1.103607e+02   9.203442e-01
  2.637460e-02   1.076736e+02   9.017686e-01
  2.667350e-02   1.071613e+02   8.771050e-01
  2.697250e-02   1.065890e+02   8.477890e-01
  2.727140e-02   1.035507e+02   8.046067e-01
  2.757030e-02   1.014672e+02   7.977928e-01
  2.786920e-02   1.008776e+02   7.863800e-01
  2.816810e-02   9.806156e+01   7.630384e-01
  2.846700e-02   9.739844e+01   7.510653e-01
  2.876600e-02   9.526905e+01   7.338600e-01
  2.906490e-02   9.497853e+01   7.349439e-01
  2.936380e-02   9.449379e+01   7.276076e-01
  2.966270e-02   9.319511e+01   7.172888e-01
  2.996160e-02   9.107093e+01   7.101061e-01
  3.026060e-02   9.084790e+01   6.980663e-01
  3.055950e-02   8.847246e+01   6.879031e-01
  3.085840e-02   8.884067e+01   6.864224e-01
  3.115730e-02   8.861893e+01   6.826948e-01
  3.145620e-02   8.759983e+01   6.722358e-01
  3.175510e-02   8.581441e+01   6.671753e-01
  3.205410e-02   8.536905e+01   6.618154e-01
  3.235300e-02   8.480088e+01   6.569370e-01
  3.265190e-02   8.365924e+01   6.405265e-01
  3.295080e-02   8.359736e+01   6.444883e-01
  3.324970e-02   8.275353e+01   6.403853e-01
  3.354870e-02   8.178899e+01   6.349778e-01
  3.384760e-02   8.214124e+01   6.289964e-01
  3.414650e-02   8.087449e+01   6.241274e-01
  3.444540e-02   8.090178e+01   6.156545e-01
  3.474430e-02   8.041040e+01   6.191830e-01
  3.504330e-02   7.929018e+01   6.072356e-01
  3.534220e-02   7.842304e+01   6.046511e-01
  3.564110e-02   7.809502e+01   6.026417e-01
  3.594000e-02   7.821227e+01   5.915504e-01
  3.623890e-02   7.798060e+01   6.007223e-01
  3.653780e-02   7.791080e+01   5.842123e-01
  3.683680e-02   7.870159e+01   5.948091e-01
  3.713570e-02   7.702387e+01   5.891368e-01
  3.743460e-02   7.537942e+01   5.733146e-01
  3.773350e-02   7.581044e+01   5.742886e-01
  3.803240e-02   7.487115e+01   5.843427e-01
  3.833140e-02   7.499752e+01   5.987361e-01
  3.863030e-02   7.550360e+01   6.100915e-01
  3.892920e-02   7.478770e+01   6.056131e-01
  3.922810e-02   7.540964e+01   6.105093e-01
  3.952700e-02   7.391332e+01   6.005047e-01
  3.982600e-02   7.488057e+01   6.131986e-01
  4.012490e-02   7.377635e+01   5.991744e-01
  4.042380e-02   7.399487e+01   6.079466e-01
  4.072270e-02   7.340232e+01   6.031189e-01
  4.102160e-02   7.267142e+01   5.993226e-01
  4.132050e-02   7.300092e+01   6.014676e-01
  4.161950e-02   7.244608e+01   5.929843e-01
  4.191840e-02   7.322673e+01   6.039844e-01
  4.221730e-02   7.250918e+01   5.932425e-01
  4.251620e-02   7.224034e+01   5.999027e-01
  4.281510e-02   7.304128e+01   5.938905e-01
  4.311410e-02   7.106938e+01   5.865695e-01
  4.341300e-02   7.124334e+01   5.903220e-01
  4.371190e-02   7.065712e+01   5.863712e-01
  4.401080e-02   7.077391e+01   5.868556e-01
  4.430970e-02   7.183820e+01   5.867325e-01
  4.460860e-02   6.988789e+01   5.794490e-01
  4.490760e-02   7.114837e+01   5.861444e-01
  4.520650e-02   7.048684e+01   5.789877e-01
  4.550540e-02   7.023861e+01   5.809011e-01
  4.580430e-02   6.972080e+01   5.765595e-01
  4.610320e-02   7.005260e+01   5.750329e-01
  4.640220e-02   6.967697e+01   5.778393e-01
  4.670110e-02   6.877551e+01   5.655414e-01
  4.700000e-02   6.993403e+01   5.724035e-01
  4.729890e-02   6.884422e+01   5.700518e-01
  4.759780e-02   6.906805e+01   5.702653e-01
  4.789680e-02   6.839883e+01   5.639906e-01
  4.819570e-02   6.888487e+01   5.652951e-01
  4.849460e-02   6.882156e+01   5.671293e-01
  4.879350e-02   6.910018e+01   5.620502e-01
  4.909240e-02   6.874125e+01   5.682065e-01
  4.939130e-02   6.811168e+01   5.559999e-01
  4.969030e-02   6.779726e+01   5.567261e-01
  4.998920e-02   6.923883e+01   5.619339e-01
  5.028810e-02   6.839207e+01   5.564746e-01
  5.058700e-02   6.746107e+01   5.566936e-01
  5.088590e-02   6.776663e+01   5.486862e-01
  5.118490e-02   6.809412e+01   5.572694e-01
  5.148380e-02   6.802067e+01   5.542974e-01
  5.178270e-02   6.740324e+01   5.446560e-01
  5.208160e-02   6.744052e+01   5.506129e-01
  5.238050e-02   6.702914e+01   5.431424e-01
  5.267940e-02   6.691601e+01   5.504369e-01
  5.297840e-02   6.771953e+01   5.465698e-01
  5.327730e-02   6.693953e+01   5.408913e-01
  5.357620e-02   6.669906e+01   5.418034e-01
  5.387510e-02   6.714441e+01   5.404687e-01
  5.417400e-02   6.709343e+01   5.453128e-01
  5.447300e-02   6.664632e+01   5.353852e-01
  5.477190e-02   6.688653e+01   5.375751e-01
  5.507080e-02   6.623412e+01   5.349469e-01
  5.536970e-02   6.756333e+01   5.384430e-01
  5.566860e-02   6.754029e+01   5.420597e-01
  5.596760e-02   6.729485e+01   5.349460e-01
  5.626650e-02   6.700549e+01   5.362155e-01
  5.656540e-02   6.674352e+01   5.333511e-01
  5.686430e-02   6.727138e+01   5.324597e-01
  5.716320e-02   6.748441e+01   5.297663e-01
  5.746210e-02   6.713089e+01   5.336933e-01
  5.776110e-02   6.610853e+01   5.314081e-01
  5.806000e-02   6.621126e+01   5.235932e-01
  5.835890e-02   6.592522e+01   5.230348e-01
  5.865780e-02   6.515938e+01   5.171543e-01
  5.895670e-02   6.644091e+01   5.321407e-01
  5.925570e-02   6.585503e+01   5.176617e-01
  5.955460e-02   6.619151e+01   5.258265e-01
  5.985350e-02   6.646458e+01   5.194924e-01
  6.015240e-02   6.637715e+01   5.208334e-01
  6.045130e-02   6.541941e+01   5.176228e-01
  6.075020e-02   6.638419e+01   5.164092e-01
  6.104920e-02   6.596464e+01   5.186515e-01
  6.134810e-02   6.659783e+01   5.216985e-01
  6.164700e-02   6.583353e+01   5.104755e-01
  6.194590e-02   6.559249e+01   5.177458e-01
  6.224480e-02   6.513300e+01   5.045887e-01
  6.254380e-02   6.482149e+01   5.119312e-01
  6.284270e-02   6.598117e+01   5.181572e-01
  6.314160e-02   6.561767e+01   5.043784e-01
  6.344050e-02   6.611084e+01   5.137080e-01
  6.373940e-02   6.570837e+01   5.036936e-01
  6.403840e-02   6.562881e+01   5.112915e-01
  6.433730e-02   6.583714e+01   5.067845e-01
  6.463620e-02   6.527701e+01   5.005047e-01
  6.493510e-02   6.521302e+01   5.112899e-01
  6.523400e-02   6.611367e+01   5.042146e-01
  6.553290e-02   6.551182e+01   5.044896e-01
  6.583190e-02   6.584015e+01   5.036837e-01
  6.613080e-02   6.497048e+01   4.958135e-01
  6.642970e-02   6.509764e+01   5.054994e-01
  6.672860e-02   6.602272e+01   4.983166e-01
  6.702750e-02   6.444810e+01   4.973167e-01
  6.732650e-02   6.568183e+01   4.985203e-01
  6.762540e-02   6.562129e+01   4.982905e-01
  6.792430e-02   6.508737e+01   4.982603e-01
  6.822320e-02   6.575775e+01   4.929167e-01
  6.852210e-02   6.571747e+01   5.001613e-01
  6.882110e-02   6.532617e+01   4.946965e-01
  6.912000e-02   6.463600e+01   4.915889e-01
  6.941890e-02   6.516836e+01   4.902233e-01
  6.971780e-02   6.494564e+01   4.889077e-01
  7.001670e-02   6.566375e+01   4.979530e-01
  7.031560e-02   6.440052e+01   4.863777e-01
  7.061460e-02   6.520695e+01   4.898902e-01
  7.091350e-02   6.460829e+01   4.862166e-01
  7.121240e-02   6.561448e+01   4.862334e-01
  7.151130e-02   6.436478e+01   4.876680e-01
  7.181020e-02   6.615843e+01   4.877794e-01
  7.210920e-02   6.556167e+01   4.888444e-01
  7.240810e-02   6.473478e+01   4.811300e-01
  7.270700e-02   6.475208e+01   4.872297e-01
  7.300590e-02   6.511189e+01   4.839060e-01
  7.330480e-02   6.523203e+01   4.789099e-01
  7.360370e-02   6.480737e+01   4.832335e-01
  7.390270e-02   6.433220e+01   4.760388e-01
  7.420160e-02   6.449619e+01   4.839226e-01
  7.450050e-02   6.478572e+01   4.759412e-01
  7.479940e-02   6.443742e+01   4.759841e-01
  7.509830e-02   6.558943e+01   4.842956e-01
  7.539730e-02   6.476402e+01   4.741088e-01
  7.569620e-02   6.323684e+01   4.693491e-01
  7.599510e-02   6.457949e+01   4.773984e-01
  7.629400e-02   6.416043e+01   4.697405e-01
  7.659290e-02   6.521768e+01   4.779680e-01
  7.689190e-02   6.483450e+01   4.722016e-01
  7.719080e-02   6.510235e+01   4.757830e-01
  7.748970e-02   6.474651e+01   4.710239e-01
  7.778860e-02   6.459048e+01   4.734731e-01
  7.808750e-02   6.466000e+01   4.702825e-01
  7.838640e-02   6.426926e+01   4.663319e-01
  7.868540e-02   6.476295e+01   4.693830e-01
  7.898430e-02   6.467610e+01   4.665530e-01
  7.928320e-02   6.449112e+01   4.713790e-01
  7.958210e-02   6.483856e+01   4.638431e-01
  7.988100e-02   6.524413e+01   4.706996e-01
  8.018000e-02   6.458789e+01   4.658198e-01
  8.047890e-02   6.398019e+01   4.632112e-01
  8.077780e-02   6.445882e+01   4.641170e-01
  8.107670e-02   6.519342e+01   4.642954e-01
  8.137560e-02   6.423506e+01   4.641330e-01
  8.167450e-02   6.386689e+01   4.599504e-01
  8.197350e-02   6.462676e+01   4.598634e-01
  8.227240e-02   6.458178e+01   4.641489e-01
  8.257130e-02   6.486365e+01   4.556016e-01
  8.287020e-02   6.445123e+01   4.632704e-01
  8.316910e-02   6.485154e+01   4.614629e-01
  8.346810e-02   6.509698e+01   4.579754e-01
  8.376700e-02   6.403251e+01   4.605464e-01
  8.406590e-02   6.485914e+01   4.540492e-01
  8.436480e-02   6.454556e+01   4.599731e-01
  8.466370e-02   6.431941e+01   4.533022e-01
  8.496270e-02   6.355542e+01   4.612616e-01
  8.526160e-02   6.439075e+01   4.789436e-01
  8.556050e-02   6.459813e+01   4.801674e-01
  8.585940e-02   6.461927e+01   4.862579e-01
  8.615830e-02   6.483882e+01   4.870833e-01
  8.645720e-02   6.389258e+01   4.882705e-01
  8.675620e-02   6.361822e+01   4.896462e-01
  8.705510e-02   6.466402e+01   4.926720e-01
  8.735400e-02   6.439197e+01   4.940964e-01
  8.765290e-02   6.491662e+01   4.966041e-01
  8.795180e-02   6.545354e+01   5.027160e-01
  8.825080e-02   6.419482e+01   4.933395e-01
  8.854970e-02   6.476708e+01   5.021308e-01
  8.884860e-02   6.447668e+01   4.989505e-01
  8.914750e-02   6.459460e+01   5.056494e-01
  8.944640e-02   6.443668e+01   5.013655e-01
  8.974530e-02   6.457090e+01   4.977903e-01
  9.004430e-02   7.590398e+01   5.375291e-01
  9.034320e-02   6.364575e+01   4.748229e-01
  9.064210e-02   6.435010e+01   4.765498e-01
  9.094100e-02   6.317634e+01   4.623498e-01
  9.123990e-02   6.450109e+01   4.659214e-01
  9.153890e-02   6.566446e+01   4.726387e-01
  9.183780e-02   6.452683e+01   4.651858e-01
  9.213670e-02   6.545354e+01   4.668588e-01
  9.243560e-02   6.622202e+01   4.683541e-01
  9.273450e-02   6.497284e+01   4.598990e-01
  9.303350e-02   6.408454e+01   4.627676e-01
  9.333240e-02   6.414051e+01   4.526713e-01
  9.363130e-02   6.402288e+01   4.557395e-01
  9.393020e-02   6.439711e+01   4.547315e-01
  9.422910e-02   6.389789e+01   4.541255e-01
  9.452800e-02   6.405532e+01   4.558549e-01
  9.482700e-02   6.440874e+01   4.468629e-01
  9.512590e-02   6.405329e+01   4.539021e-01
  9.542480e-02   6.397769e+01   4.486929e-01
  9.572370e-02   6.437419e+01   4.500811e-01
  9.602260e-02   6.369896e+01   4.499699e-01
  9.632160e-02   6.371589e+01   4.422795e-01
  9.662050e-02   6.422277e+01   4.465841e-01
  9.691940e-02   6.354269e+01   4.442133e-01
  9.721830e-02   6.457858e+01   4.452636e-01
  9.751720e-02   6.452655e+01   4.472714e-01
  9.781610e-02   6.461439e+01   4.432302e-01
  9.811510e-02   6.469087e+01   4.478405e-01
  9.841400e-02   6.395768e+01   4.381588e-01
  9.871290e-02   6.451762e+01   4.432552e-01
  9.901180e-02   6.377865e+01   4.417795e-01
  9.931070e-02   6.274268e+01   4.343224e-01
  9.960970e-02   6.434428e+01   4.430168e-01
  9.990860e-02   6.342189e+01   4.325538e-01
  1.002070e-01   6.345522e+01   4.367817e-01
  1.005060e-01   6.481625e+01   4.390011e-01
  1.008050e-01   6.431207e+01   4.397208e-01
  1.011040e-01   6.471799e+01   4.349174e-01
  1.014030e-01   6.417417e+01   4.351116e-01
  1.017020e-01   6.403547e+01   4.387741e-01
  1.020010e-01   6.378015e+01   4.330976e-01
  1.023000e-01   6.428514e+01   4.327911e-01
  1.025990e-01   6.422092e+01   4.315770e-01
  1.028980e-01   6.425035e+01   4.333432e-01
  1.031970e-01   6.427460e+01   4.357925e-01
  1.034960e-01   6.417773e+01   4.275097e-01
  1.037950e-01   6.383518e+01   4.302789e-01
  1.040930e-01   6.342476e+01   4.253152e-01
  1.043920e-01   6.361097e+01   4.298529e-01
  1.046910e-01   6.391682e+01   4.302237e-01
  1.049900e-01   6.419200e+01   4.253178e-01
  1.052890e-01   6.380803e+01   4.275683e-01
  1.055880e-01   6.439671e+01   4.279158e-01
  1.058870e-01   6.489103e+01   4.311815e-01
  1.061860e-01   6.409929e+01   4.243777e-01
  1.064850e-01   6.392711e+01   4.244394e-01
  1.067840e-01   6.451662e+01   4.286369e-01
  1.070830e-01   6.342726e+01   4.215204e-01
  1.073820e-01   6.395846e+01   4.217204e-01
  1.076800e-01   6.433365e+01   4.226444e-01
  1.079790e-01   6.371860e+01   4.224873e-01
  1.082780e-01   6.502863e+01   4.287208e-01
  1.085770e-01   6.437902e+01   4.176056e-01
  1.088760e-01   6.377153e+01   4.214141e-01
  1.091750e-01   6.403725e+01   4.207426e-01
  1.094740e-01   6.511942e+01   4.252177e-01
  1.097730e-01   6.447748e+01   4.206495e-01
  1.100720e-01   6.413826e+01   4.156331e-01
  1.103710e-01   6.380887e+01   4.209171e-01
  1.106700e-01   6.413278e+01   4.159121e-01
  1.109690e-01   6.495449e+01   4.243670e-01
  1.112670e-01   6.544106e+01   4.183438e-01
  1.115660e-01   6.411144e+01   4.152501e-01
  1.118650e-01   6.500596e+01   4.220632e-01
  1.121640e-01   6.465020e+01   4.149276e-01
  1.124630e-01   6.429927e+01   4.149722e-01
  1.127620e-01   6.419214e+01   4.146264e-01
  1.130610e-01   6.430164e+01   4.143925e-01
  1.133600e-01   6.493803e+01   4.212317e-01
  1.136590e-01   6.378651e+01   4.072927e-01
  1.139580e-01   6.437565e+01   4.137540e-01
  1.142570e-01   6.484808e+01   4.149773e-01
  1.145560e-01   6.392319e+01   4.125880e-01
  1.148550e-01   6.462116e+01   4.136692e-01
  1.151530e-01   6.447339e+01   4.077981e-01
  1.154520e-01   6.452272e+01   4.130644e-01
  1.157510e-01   6.377582e+01   4.061413e-01
  1.160500e-01   6.464017e+01   4.151883e-01
  1.163490e-01   6.471469e+01   4.091198e-01
  1.166480e-01   6.483467e+01   4.123328e-01
  1.169470e-01   6.478614e+01   4.099075e-01
  1.172460e-01   6.439507e+01   4.092310e-01
  1.175450e-01   6.486256e+01   4.073609e-01
  1.178440e-01   6.402852e+01   4.047335e-01
  1.181430e-01   6.377669e+01   4.069812e-01
  1.184420e-01   6.428216e+01   4.063611e-01
  1.187400e-01   6.436066e+01   4.052331e-01
  1.190390e-01   6.475896e+01   4.056636e-01
  1.193380e-01   6.397120e+01   4.031887e-01
  1.196370e-01   6.405353e+01   4.056378e-01
  1.199360e-01   6.426783e+01   4.022321e-01
  1.202350e-01   6.382691e+01   4.038222e-01
  1.205340e-01   6.455073e+01   4.036550e-01
  1.208330e-01   6.476651e+01   4.029845e-01
  1.211320e-01   6.402155e+01   4.038913e-01
  1.214310e-01   6.419235e+01   3.977753e-01
  1.217300e-01   6.398700e+01   4.026969e-01
  1.220290e-01   6.437608e+01   4.025707e-01
  1.223270e-01   6.434388e+01   3.998134e-01
  1.226260e-01   6.475728e+01   4.005690e-01
  1.229250e-01   6.479468e+01   3.991164e-01
  1.232240e-01   6.460299e+01   4.022084e-01
  1.235230e-01   6.440682e+01   4.008008e-01
  1.238220e-01   6.503833e+01   3.993465e-01
  1.241210e-01   6.379200e+01   3.970516e-01
  1.244200e-01   6.377498e+01   3.934104e-01
  1.247190e-01   6.472150e+01   4.009849e-01
  1.250180e-01   6.503343e+01   3.970179e-01
  1.253170e-01   6.479336e+01   3.970497e-01
  1.256160e-01   6.451772e+01   3.987821e-01
  1.259140e-01   6.505017e+01   3.975797e-01
  1.262130e-01   6.500643e+01   3.974460e-01
  1.265120e-01   6.443922e+01   3.929367e-01
  1.268110e-01   6.452674e+01   3.939540e-01
  1.271100e-01   6.455725e+01   3.976087e-01
  1.274090e-01   6.524001e+01   3.963780e-01
  1.277080e-01   6.441019e+01   3.925991e-01
  1.280070e-01   6.426616e+01   3.909232e-01
  1.283060e-01   6.462850e+01   3.935134e-01
  1.286050e-01   6.527372e+01   3.982623e-01
  1.289040e-01   6.429802e+01   3.883393e-01
  1.292030e-01   6.497891e+01   3.953320e-01
  1.295020e-01   6.444499e+01   3.899960e-01
  1.298000e-01   6.472784e+01   3.915858e-01
  1.300990e-01   6.469550e+01   3.890548e-01
  1.303980e-01   6.350205e+01   3.861681e-01
  1.306970e-01   6.492192e+01   3.934084e-01
  1.309960e-01   6.468747e+01   3.904850e-01
  1.312950e-01   6.460916e+01   3.900052e-01
  1.315940e-01   6.461158e+01   3.857081e-01
  1.318930e-01   6.483275e+01   3.892262e-01
  1.321920e-01   6.457990e+01   3.882263e-01
  1.324910e-01   6.456540e+01   3.891459e-01
  1.327900e-01   6.467032e+01   3.873030e-01
  1.330890e-01   6.453727e+01   3.864299e-01
  1.333870e-01   6.491585e+01   3.873244e-01
  1.336860e-01   6.473822e+01   3.860859e-01
  1.339850e-01   6.469998e+01   3.845675e-01
  1.342840e-01   6.478861e+01   3.876570e-01
  1.345830e-01   6.467145e+01   3.858868e-01
  1.348820e-01   6.445961e+01   3.852543e-01
  1.351810e-01   6.426891e+01   3.798507e-01
  1.354800e-01   6.429588e+01   3.842963e-01
  1.357790e-01   6.454430e+01   3.827170e-01
  1.360780e-01   6.468915e+01   3.847683e-01
  1.363770e-01   6.466284e+01   3.842246e-01
  1.366760e-01   6.453643e+01   3.859547e-01
  1.369740e-01   6.486295e+01   4.006329e-01
  1.372730e-01   6.464246e+01   4.020647e-01
  1.375720e-01   6.505375e+01   4.127424e-01
  1.378710e-01   6.493685e+01   4.140980e-01
  1.381700e-01   6.451705e+01   4.145001e-01
  1.384690e-01   6.418104e+01   4.205994e-01
  1.387680e-01   6.485721e+01   4.112637e-01
  1.390670e-01   6.446806e+01   3.983687e-01
  1.393660e-01   6.440324e+01   3.973919e-01
  1.396650e-01   6.439547e+01   3.945597e-01
  1.399640e-01   6.456903e+01   3.961067e-01
  1.402630e-01   6.484982e+01   3.887966e-01
  1.405620e-01   6.466922e+01   3.926420e-01
  1.408600e-01   6.469231e+01   3.914783e-01
  1.411590e-01   6.439958e+01   3.915755e-01
  1.414580e-01   6.467698e+01   3.929137e-01
  1.417570e-01   6.453936e+01   3.850232e-01
  1.420560e-01   6.438998e+01   3.891006e-01
  1.423550e-01   6.458450e+01   3.870459e-01
  1.426540e-01   6.501018e+01   3.847902e-01
  1.429530e-01   6.444641e+01   3.821971e-01
  1.432520e-01   6.438452e+01   3.790671e-01
  1.435510e-01   6.432160e+01   3.815978e-01
  1.438500e-01   6.447183e+01   3.779860e-01
  1.441490e-01   6.436686e+01   3.767947e-01
  1.444470e-01   6.513774e+01   3.815035e-01
  1.447460e-01   6.499430e+01   3.773067e-01
  1.450450e-01   6.436017e+01   3.792196e-01
  1.453440e-01   6.436371e+01   3.733127e-01
  1.456430e-01   6.460114e+01   3.777005e-01
  1.459420e-01   6.465914e+01   3.772088e-01
  1.462410e-01   6.482491e+01   3.759435e-01
  1.465400e-01   6.515423e+01   3.782097e-01
  1.468390e-01   6.436821e+01   3.712034e-01
  1.471380e-01   6.464074e+01   3.749763e-01
  1.474370e-01   6.437162e+01   3.748433e-01
  1.477360e-01   6.439448e+01   3.738309e-01
  1.480340e-01   6.491216e+01   3.717164e-01
  1.483330e-01   6.455774e+01   3.791288e-01
  1.486320e-01   6.502305e+01   3.900385e-01
  1.489310e-01   6.478957e+01   3.910372e-01
  1.492300e-01   6.467037e+01   3.901899e-01
  1.495290e-01   6.465730e+01   3.926058e-01
  1.498280e-01   6.512179e+01   3.985687e-01
  1.501270e-01   6.509215e+01   4.000315e-01
  1.504260e-01   6.510656e+01   3.947157e-01
  1.507250e-01   6.497125e+01   4.001813e-01
  1.510240e-01   6.500890e+01   3.992561e-01
  1.513230e-01   6.484684e+01   4.040399e-01
  1.516210e-01   6.434518e+01   3.982485e-01
  1.519200e-01   6.536563e+01   4.013940e-01
  1.522190e-01   6.617986e+01   4.109203e-01
  1.525180e-01   6.553242e+01   4.040211e-01
  1.528170e-01   6.538447e+01   4.089965e-01
  1.531160e-01   6.535536e+01   4.056211e-01
  1.534150e-01   6.536631e+01   3.998332e-01
  1.537140e-01   6.512586e+01   3.922960e-01
  1.540130e-01   6.443254e+01   3.837719e-01
  1.543120e-01   6.510796e+01   3.860118e-01
  1.546110e-01   6.601967e+01   3.861393e-01
  1.549100e-01   6.435989e+01   3.814828e-01
  1.552090e-01   6.554802e+01   3.870796e-01
  1.555070e-01   6.444090e+01   3.746121e-01
  1.558060e-01   6.507951e+01   3.817850e-01
  1.561050e-01   6.500055e+01   3.777633e-01
  1.564040e-01   6.501601e+01   3.793553e-01
  1.567030e-01   6.581349e+01   3.796771e-01
  1.570020e-01   6.548678e+01   3.767717e-01
  1.573010e-01   6.481976e+01   3.783391e-01
  1.576000e-01   6.385659e+01   3.697252e-01
  1.578990e-01   6.508155e+01   3.751737e-01
  1.581980e-01   6.429126e+01   3.711919e-01
  1.584970e-01   6.441103e+01   3.713269e-01
  1.587960e-01   6.573188e+01   3.785643e-01
  1.590940e-01   6.500854e+01   3.711563e-01
  1.593930e-01   6.521779e+01   3.705078e-01
  1.596920e-01   6.415037e+01   3.684917e-01
  1.599910e-01   6.460063e+01   3.714521e-01
  1.602900e-01   6.553159e+01   3.734858e-01
  1.605890e-01   6.534337e+01   3.673992e-01
  1.608880e-01   6.452973e+01   3.675253e-01
  1.611870e-01   6.487137e+01   3.674797e-01
  1.614860e-01   6.535062e+01   3.692420e-01
  1.617850e-01   6.399802e+01   3.622129e-01
  1.620840e-01   6.448387e+01   3.635853e-01
  1.623830e-01   6.579752e+01   3.688756e-01
  1.626810e-01   6.523490e+01   3.651023e-01
  1.629800e-01   6.491485e+01   3.603268e-01
  1.632790e-01   6.550521e+01   3.631174e-01
  1.635780e-01   6.521584e+01   3.634788e-01
  1.638770e-01   6.535230e+01   3.662242e-01
  1.641760e-01   6.410743e+01   3.609581e-01
  1.644750e-01   6.532605e+01   3.635908e-01
  1.647740e-01   6.502679e+01   3.623689e-01
  1.650730e-01   6.470957e+01   3.628447e-01
  1.653720e-01   6.515916e+01   3.637113e-01
  1.656710e-01   6.470245e+01   3.603098e-01
  1.659700e-01   6.453682e+01   3.613878e-01
  1.662680e-01   6.517502e+01   3.618155e-01
  1.665670e-01   6.409183e+01   3.597544e-01
  1.668660e-01   6.471587e+01   3.580713e-01
  1.671650e-01   6.446455e+01   3.602215e-01
  1.674640e-01   6.489834e+01   3.606632e-01
  1.677630e-01   6.506350e+01   3.592202e-01
  1.680620e-01   6.443585e+01   3.597579e-01
  1.683610e-01   6.462110e+01   3.546597e-01
  1.686600e-01   6.513486e+01   3.609369e-01
  1.689590e-01   6.538100e+01   3.580331e-01
  1.692580e-01   6.519762e+01   3.573451e-01
  1.695570e-01   6.439970e+01   3.596570e-01
  1.698560e-01   6.488440e+01   3.550157e-01
  1.701540e-01   6.452430e+01   3.567929e-01
  1.704530e-01   6.454993e+01   3.539175e-01
  1.707520e-01   6.533505e+01   3.562464e-01
  1.710510e-01   6.495716e+01   3.581749e-01
  1.713500e-01   6.497716e+01   3.547224e-01
  1.716490e-01   6.455277e+01   3.563136e-01
  1.719480e-01   6.431866e+01   3.500598e-01
  1.722470e-01   6.470062e+01   3.534234e-01
  1.725460e-01   6.457088e+01   3.547047e-01
  1.728450e-01   6.483123e+01   3.530587e-01
  1.731440e-01   6.507232e+01   3.542561e-01
  1.734430e-01   6.450540e+01   3.495111e-01
  1.737410e-01   6.512050e+01   3.547498e-01
  1.740400e-01   6.393499e+01   3.507885e-01
  1.743390e-01   6.482671e+01   3.507325e-01
  1.746380e-01   6.446290e+01   3.513395e-01
  1.749370e-01   6.514926e+01   3.508993e-01
  1.752360e-01   6.508907e+01   3.530418e-01
  1.755350e-01   6.446536e+01   3.504588e-01
  1.758340e-01   6.512588e+01   3.475469e-01
  1.761330e-01   6.446290e+01   3.513395e-01
  1.764320e-01   6.416130e+01   3.456433e-01
  1.767310e-01   6.475609e+01   3.516031e-01
  1.770300e-01   6.469021e+01   3.477516e-01
  1.773280e-01   6.458487e+01   3.488527e-01
  1.776270e-01   6.509114e+01   3.490004e-01
  1.779260e-01   6.478647e+01   3.466401e-01
  1.782250e-01   6.488636e+01   3.496660e-01
  1.785240e-01   6.465713e+01   3.457848e-01
  1.788230e-01   6.429753e+01   3.465230e-01
  1.791220e-01   6.530557e+01   3.497481e-01
  1.794210e-01   6.542474e+01   3.468138e-01
  1.797200e-01   6.431352e+01   3.453725e-01
  1.800190e-01   6.457536e+01   3.437195e-01
  1.803180e-01   6.451977e+01   3.471214e-01
  1.806170e-01   6.470725e+01   3.447390e-01
  1.809160e-01   6.400455e+01   3.421969e-01
  1.812140e-01   6.431064e+01   3.438482e-01
  1.815130e-01   6.431764e+01   3.433657e-01
  1.818120e-01   6.434446e+01   3.447789e-01
  1.821110e-01   6.429590e+01   3.406719e-01
  1.824100e-01   6.471674e+01   3.442623e-01
  1.827090e-01   6.411455e+01   3.419941e-01
  1.830080e-01   6.390996e+01   3.416131e-01
  1.833070e-01   6.385284e+01   3.390103e-01
  1.836060e-01   6.439008e+01   3.396250e-01
  1.839050e-01   6.449361e+01   3.438352e-01
  1.842040e-01   6.440581e+01   3.408001e-01
  1.845030e-01   6.392740e+01   3.387242e-01
  1.848010e-01   6.414948e+01   3.411000e-01
  1.851000e-01   6.439774e+01   3.370963e-01
  1.853990e-01   6.472363e+01   3.429527e-01
  1.856980e-01   6.454055e+01   3.400216e-01
  1.859970e-01   6.458773e+01   3.388623e-01
  1.862960e-01   6.382366e+01   3.382885e-01
  1.865950e-01   6.404576e+01   3.371203e-01
  1.868940e-01   6.397696e+01   3.408048e-01
  1.871930e-01   6.430271e+01   3.345109e-01
  1.874920e-01   6.417000e+01   3.372887e-01
  1.877910e-01   6.476160e+01   3.386809e-01
  1.880900e-01   6.417002e+01   3.371305e-01
  1.883880e-01   6.454917e+01   3.398832e-01
  1.886870e-01   6.467633e+01   3.340985e-01
  1.889860e-01   6.425193e+01   3.386186e-01
  1.892850e-01   6.445500e+01   3.366175e-01
  1.895840e-01   6.440965e+01   3.354078e-01
  1.898830e-01   6.464845e+01   3.364962e-01
  1.901820e-01   6.427174e+01   3.352036e-01
  1.904810e-01   6.364289e+01   3.334054e-01
  1.907800e-01   6.390622e+01   3.333245e-01
  1.910790e-01   6.396964e+01   3.328773e-01
  1.913780e-01   6.325339e+01   3.320766e-01
  1.916770e-01   6.412689e+01   3.342073e-01
  1.919750e-01   6.450454e+01   3.359657e-01
  1.922740e-01   6.420851e+01   3.315271e-01
  1.925730e-01   6.418794e+01   3.322279e-01
  1.928720e-01   6.397371e+01   3.324308e-01
  1.931710e-01   6.373363e+01   3.324152e-01
  1.934700e-01   6.421544e+01   3.321478e-01
  1.937690e-01   6.445454e+01   3.318609e-01
  1.940680e-01   6.429328e+01   3.332600e-01
  1.943670e-01   6.430408e+01   3.313235e-01
  1.946660e-01   6.387785e+01   3.308224e-01
  1.949650e-01   6.375494e+01   3.284244e-01
  1.952640e-01   6.399167e+01   3.305177e-01
  1.955630e-01   6.357406e+01   3.306354e-01
  1.958610e-01   6.349290e+01   3.273091e-01
  1.961600e-01   6.366582e+01   3.290805e-01
  1.964590e-01   6.350533e+01   3.271950e-01
  1.967580e-01   6.349426e+01   3.293796e-01
  1.970570e-01   6.394701e+01   3.283308e-01
  1.973560e-01   6.381620e+01   3.262517e-01
  1.976550e-01   6.402179e+01   3.295542e-01
  1.979540e-01   6.402926e+01   3.272298e-01
  1.982530e-01   6.305386e+01   3.264674e-01
  1.985520e-01   6.363223e+01   3.259251e-01
  1.988510e-01   6.338278e+01   3.254295e-01
  1.991500e-01   6.410338e+01   3.294682e-01
  1.994480e-01   6.404716e+01   3.259788e-01
  1.997470e-01   6.343623e+01   3.262894e-01
  2.000460e-01   6.303444e+01   3.214202e-01
  2.003450e-01   6.328734e+01   3.243245e-01
  2.006440e-01   6.416439e+01   3.293298e-01
  2.009430e-01   6.355562e+01   3.227463e-01
  2.012420e-01   6.347236e+01   3.258036e-01
  2.015410e-01   6.342354e+01   3.222709e-01
  2.018400e-01   6.333795e+01   3.227540e-01
  2.021390e-01   6.409057e+01   3.256603e-01
  2.024380e-01   6.347716e+01   3.192387e-01
  2.027370e-01   6.359196e+01   3.245333e-01
  2.030350e-01   6.317766e+01   3.203976e-01
  2.033340e-01   6.366727e+01   3.224703e-01
  2.036330e-01   6.289696e+01   3.180470e-01
  2.039320e-01   6.385050e+01   3.212708e-01
  2.042310e-01   6.354075e+01   3.235522e-01
  2.045300e-01   6.380280e+01   3.195136e-01
  2.048290e-01   6.288347e+01   3.182841e-01
  2.051280e-01   6.326926e+01   3.188511e-01
  2.054270e-01   6.318912e+01   3.181081e-01
  2.057260e-01   6.296118e+01   3.209549e-01
  2.060250e-01   6.352290e+01   3.184075e-01
  2.063240e-01   6.288419e+01   3.193778e-01
  2.066230e-01   6.360298e+01   3.198271e-01
  2.069210e-01   6.345417e+01   3.206843e-01
  2.072200e-01   6.345572e+01   3.200022e-01
  2.075190e-01   6.304099e+01   3.165292e-01
  2.078180e-01   6.296030e+01   3.187506e-01
  2.081170e-01   6.284185e+01   3.168300e-01
  2.084160e-01   6.331954e+01   3.200693e-01
  2.087150e-01   6.348738e+01   3.169816e-01
  2.090140e-01   6.313098e+01   3.175580e-01
  2.093130e-01   6.361866e+01   3.186474e-01
  2.096120e-01   6.332474e+01   3.173744e-01
  2.099110e-01   6.359120e+01   3.165779e-01
  2.102100e-01   6.319824e+01   3.171909e-01
  2.105080e-01   6.297416e+01   3.182421e-01
  2.108070e-01   6.303924e+01   3.154644e-01
  2.111060e-01   6.294919e+01   3.144513e-01
  2.114050e-01   6.323582e+01   3.155604e-01
  2.117040e-01   6.279257e+01   3.194196e-01
  2.120030e-01   6.291868e+01   3.256802e-01
  2.123020e-01   6.314816e+01   3.286294e-01
  2.126010e-01   6.270387e+01   3.248339e-01
  2.129000e-01   6.312033e+01   3.291538e-01
  2.131990e-01   6.305778e+01   3.318693e-01
  2.134980e-01   6.308283e+01   3.339493e-01
  2.137970e-01   6.317937e+01   3.317291e-01
  2.140950e-01   6.290909e+01   3.328663e-01
  2.143940e-01   6.323126e+01   3.349698e-01
  2.146930e-01   6.345701e+01   3.358830e-01
  2.149920e-01   6.251158e+01   3.336859e-01
  2.152910e-01   6.334098e+01   3.363686e-01
  2.155900e-01   6.289006e+01   3.380600e-01
  2.158890e-01   6.357333e+01   3.398915e-01
  2.161880e-01   6.288505e+01   3.365919e-01
  2.164870e-01   6.266075e+01   3.372808e-01
  2.167860e-01   6.271407e+01   3.311168e-01
  2.170850e-01   6.277144e+01   3.286913e-01
  2.173840e-01   6.256343e+01   3.250498e-01
  2.176820e-01   6.276704e+01   3.241319e-01
  2.179810e-01   6.274633e+01   3.250887e-01
  2.182800e-01   6.250522e+01   3.202071e-01
  2.185790e-01   6.228686e+01   3.211858e-01
  2.188780e-01   6.296959e+01   3.194574e-01
  2.191770e-01   6.276809e+01   3.210192e-01
  2.194760e-01   6.197335e+01   3.198159e-01
  2.197750e-01   6.219672e+01   3.172187e-01
  2.200740e-01   6.265656e+01   3.163625e-01
  2.203730e-01   6.194979e+01   3.163175e-01
  2.206720e-01   6.286064e+01   3.176847e-01
  2.209710e-01   6.297408e+01   3.201566e-01
  2.212700e-01   6.252197e+01   3.145623e-01
  2.215680e-01   6.215691e+01   3.164401e-01
  2.218670e-01   6.187549e+01   3.114990e-01
  2.221660e-01   6.263370e+01   3.168414e-01
  2.224650e-01   6.228781e+01   3.134476e-01
  2.227640e-01   6.163748e+01   3.115469e-01
  2.230630e-01   6.204380e+01   3.134885e-01
  2.233620e-01   6.288041e+01   3.148037e-01
  2.236610e-01   6.219799e+01   3.130908e-01
  2.239600e-01   6.207419e+01   3.091867e-01
  2.242590e-01   6.204442e+01   3.121833e-01
  2.245580e-01   6.227238e+01   3.118495e-01
  2.248570e-01   6.205078e+01   3.131124e-01
  2.251550e-01   6.251978e+01   3.106748e-01
  2.254540e-01   6.172531e+01   3.089473e-01
  2.257530e-01   6.267556e+01   3.136367e-01
  2.260520e-01   6.230367e+01   3.088772e-01
  2.263510e-01   6.167943e+01   3.083278e-01
  2.266500e-01   6.236834e+01   3.099184e-01
  2.269490e-01   6.220905e+01   3.081431e-01
  2.272480e-01   6.191733e+01   3.099355e-01
  2.275470e-01   6.224481e+01   3.066247e-01
  2.278460e-01   6.212751e+01   3.098253e-01
  2.281450e-01   6.198194e+01   3.067135e-01
  2.284440e-01   6.183165e+01   3.078298e-01
  2.287420e-01   6.213411e+01   3.094621e-01
  2.290410e-01   6.195429e+01   3.028943e-01
  2.293400e-01   6.247630e+01   3.089292e-01
  2.296390e-01   6.209645e+01   3.065043e-01
  2.299380e-01   6.234772e+01   3.076172e-01
  2.302370e-01   6.209057e+01   3.063671e-01
  2.305360e-01   6.180972e+01   3.037342e-01
  2.308350e-01   6.209183e+01   3.087274e-01
  2.311340e-01   6.203764e+01   3.028606e-01
  2.314330e-01   6.181185e+01   3.044623e-01
  2.317320e-01   6.159531e+01   3.050207e-01
  2.320310e-01   6.177997e+01   3.023493e-01
  2.323290e-01   6.199994e+01   3.076248e-01
  2.326280e-01   6.227875e+01   3.028562e-01
  2.329270e-01   6.158282e+01   3.016303e-01
  2.332260e-01   6.152464e+01   3.030329e-01
  2.335250e-01   6.154764e+01   3.023733e-01
  2.338240e-01   6.193092e+01   3.045136e-01
  2.341230e-01   6.196517e+01   3.001095e-01
  2.344220e-01   6.239869e+01   3.042174e-01
  2.347210e-01   6.143087e+01   3.017305e-01
  2.350200e-01   6.180855e+01   3.018285e-01
  2.353190e-01   6.154884e+01   3.015470e-01
  2.356180e-01   6.198315e+01   2.992330e-01
  2.359170e-01   6.172990e+01   3.029399e-01
  2.362150e-01   6.180354e+01   3.011119e-01
  2.365140e-01   6.144431e+01   2.979296e-01
  2.368130e-01   6.163630e+01   3.007042e-01
  2.371120e-01   6.193900e+01   3.000462e-01
  2.374110e-01   6.162957e+01   3.018628e-01
  2.377100e-01   6.176687e+01   2.985963e-01
  2.380090e-01   6.167446e+01   2.997511e-01
  2.383080e-01   6.125556e+01   2.967911e-01
  2.386070e-01   6.151022e+01   2.990058e-01
  2.389060e-01   6.130179e+01   2.981547e-01
  2.392050e-01   6.146312e+01   2.969545e-01
  2.395040e-01   6.145724e+01   2.989921e-01
  2.398020e-01   6.135839e+01   2.967014e-01
  2.401010e-01   6.156515e+01   2.989092e-01
  2.404000e-01   6.156631e+01   2.960809e-01
  2.406990e-01   6.164713e+01   2.979653e-01
  2.409980e-01   6.180039e+01   2.973166e-01
  2.412970e-01   6.113595e+01   2.952670e-01
  2.415960e-01   6.144447e+01   2.969094e-01
  2.418950e-01   6.134780e+01   2.949993e-01
  2.421940e-01   6.120679e+01   2.958853e-01
  2.424930e-01   6.141738e+01   2.972961e-01
  2.427920e-01   6.073287e+01   2.918770e-01
  2.430910e-01   6.172098e+01   2.962292e-01
  2.433890e-01   6.099482e+01   2.934887e-01
  2.436880e-01   6.160553e+01   2.975245e-01
  2.439870e-01   6.109197e+01   2.927386e-01
  2.442860e-01   6.055282e+01   2.909042e-01
  2.445850e-01   6.084436e+01   2.933459e-01
  2.448840e-01   6.030444e+01   2.916049e-01
  2.451830e-01   6.127506e+01   2.954911e-01
  2.454820e-01   6.107260e+01   2.915035e-01
  2.457810e-01   6.107373e+01   2.926949e-01
  2.460800e-01   6.121156e+01   2.933521e-01
  2.463790e-01   6.125516e+01   2.924782e-01
  2.466780e-01   6.092149e+01   2.921130e-01
  2.469770e-01   6.147269e+01   2.925646e-01
  2.472750e-01   6.113106e+01   2.925065e-01
  2.475740e-01   6.133311e+01   2.939718e-01
  2.478730e-01   6.126720e+01   2.891056e-01
  2.481720e-01   6.097700e+01   2.913827e-01
  2.484710e-01   6.121624e+01   2.901407e-01
  2.487700e-01   6.115338e+01   2.931036e-01
  2.490690e-01   6.087185e+01   2.913463e-01
  2.493680e-01   6.068233e+01   2.879305e-01
  2.496670e-01   6.106580e+01   2.927847e-01
  2.499660e-01   6.167279e+01   2.912206e-01
  2.502650e-01   6.118027e+01   2.913313e-01
  2.505640e-01   6.056138e+01   2.869177e-01
  2.508620e-01   6.107729e+01   2.894951e-01
  2.511610e-01   6.059296e+01   2.906781e-01
  2.514600e-01   6.026177e+01   2.867236e-01
  2.517590e-01   6.086956e+01   2.879579e-01
  2.520580e-01   6.087803e+01   2.884988e-01
  2.523570e-01   6.087355e+01   2.888020e-01
  2.526560e-01   6.119318e+01   2.904034e-01
  2.529550e-01   6.028802e+01   2.849391e-01
  2.532540e-01   6.103904e+01   2.866062e-01
  2.535530e-01   6.085540e+01   2.859710e-01
  2.538520e-01   6.098969e+01   2.876200e-01
  2.541510e-01   6.065617e+01   2.852995e-01
  2.544490e-01   6.022701e+01   2.851001e-01
  2.547480e-01   6.003454e+01   2.849499e-01
  2.550470e-01   6.048012e+01   2.842797e-01
  2.553460e-01   6.092250e+01   2.857221e-01
  2.556450e-01   6.086562e+01   2.832860e-01
  2.559440e-01   6.057207e+01   2.855077e-01
  2.562430e-01   6.073650e+01   2.872288e-01
  2.565420e-01   6.070420e+01   2.846044e-01
  2.568410e-01   6.028199e+01   2.828146e-01
  2.571400e-01   6.073134e+01   2.842666e-01
  2.574390e-01   6.109123e+01   2.872410e-01
  2.577380e-01   6.069757e+01   2.852955e-01
  2.580360e-01   6.053236e+01   2.829047e-01
  2.583350e-01   6.095695e+01   2.864134e-01
  2.586340e-01   6.047000e+01   2.821668e-01
  2.589330e-01   6.083092e+01   2.858117e-01
  2.592320e-01   6.109410e+01   2.836192e-01
  2.595310e-01   6.054329e+01   2.833274e-01
  2.598300e-01   6.057723e+01   2.853166e-01
  2.601290e-01   6.096462e+01   2.818482e-01
  2.604280e-01   6.055619e+01   2.843578e-01
  2.607270e-01   6.024701e+01   2.798949e-01
  2.610260e-01   6.054444e+01   2.831313e-01
  2.613250e-01   6.111937e+01   2.850728e-01
  2.616240e-01   6.068158e+01   2.831541e-01
  2.619220e-01   6.031949e+01   2.824069e-01
  2.622210e-01   6.054824e+01   2.801119e-01
  2.625200e-01   6.003028e+01   2.806502e-01
  2.628190e-01   6.024320e+01   2.808548e-01
  2.631180e-01   6.032554e+01   2.793089e-01
  2.634170e-01   6.025015e+01   2.827399e-01
  2.637160e-01   6.032296e+01   2.793029e-01
  2.640150e-01   6.038437e+01   2.821638e-01
  2.643140e-01   6.058115e+01   2.795173e-01
  2.646130e-01   6.027381e+01   2.791891e-01
  2.649120e-01   6.034731e+01   2.823731e-01
  2.652110e-01   6.026497e+01   2.789776e-01
  2.655090e-01   6.039658e+01   2.800493e-01
  2.658080e-01   6.015296e+01   2.778643e-01
  2.661070e-01   6.061420e+01   2.801683e-01
  2.664060e-01   6.050524e+01   2.796288e-01
  2.667050e-01   6.033189e+01   2.795151e-01
  2.670040e-01   6.038115e+01   2.794376e-01
  2.673030e-01   6.048420e+01   2.788179e-01
  2.676020e-01   6.052926e+01   2.790167e-01
  2.679010e-01   6.028113e+01   2.783494e-01
  2.682000e-01   6.027077e+01   2.771956e-01
  2.684990e-01   6.011553e+01   2.778723e-01
  2.687980e-01   5.997417e+01   2.771685e-01
  2.690960e-01   5.993178e+01   2.782053e-01
  2.693950e-01   6.006077e+01   2.755980e-01
  2.696940e-01   6.054165e+01   2.770705e-01
  2.699930e-01   6.048636e+01   2.779726e-01
  2.702920e-01   6.031794e+01   2.773041e-01
  2.705910e-01   6.033423e+01   2.778109e-01
  2.708900e-01   6.002189e+01   2.749569e-01
  2.711890e-01   5.955185e+01   2.757237e-01
  2.714880e-01   5.978634e+01   2.752443e-01
  2.717870e-01   6.024065e+01   2.767529e-01
  2.720860e-01   6.007789e+01   2.753608e-01
  2.723850e-01   5.960589e+01   2.736375e-01
  2.726840e-01   5.993492e+01   2.754937e-01
  2.729820e-01   6.035542e+01   2.762732e-01
  2.732810e-01   6.026414e+01   2.751443e-01
  2.735800e-01   5.984871e+01   2.741031e-01
  2.738790e-01   5.982374e+01   2.745942e-01
  2.741780e-01   5.986348e+01   2.751450e-01
  2.744770e-01   5.980791e+01   2.724741e-01
  2.747760e-01   5.950345e+01   2.731298e-01
  2.750750e-01   6.034298e+01   2.782082e-01
  2.753740e-01   6.005189e+01   2.819773e-01
  2.756730e-01   6.012962e+01   2.836555e-01
  2.759720e-01   6.008585e+01   2.822550e-01
  2.762710e-01   5.969834e+01   2.853801e-01
  2.765690e-01   5.956488e+01   2.843427e-01
  2.768680e-01   6.004934e+01   2.882029e-01
  2.771670e-01   5.994663e+01   2.855605e-01
  2.774660e-01   5.964974e+01   2.856770e-01
  2.777650e-01   5.997992e+01   2.899544e-01
  2.780640e-01   5.973978e+01   2.879870e-01
  2.783630e-01   5.975866e+01   2.884570e-01
  2.786620e-01   5.964651e+01   2.899016e-01
  2.789610e-01   6.031854e+01   2.916390e-01
  2.792600e-01   5.996569e+01   2.936497e-01
  2.795590e-01   5.987960e+01   2.876899e-01
  2.798580e-01   5.993237e+01   2.923461e-01
  2.801560e-01   5.951869e+01   2.908963e-01
  2.804550e-01   5.963052e+01   2.920504e-01
  2.807540e-01   5.971712e+01   2.936000e-01
  2.810530e-01   5.952348e+01   2.903619e-01
  2.813520e-01   5.981645e+01   2.949738e-01
  2.816510e-01   6.056022e+01   2.957784e-01
  2.819500e-01   5.955846e+01   2.934342e-01
  2.822490e-01   5.961195e+01   2.935659e-01
  2.825480e-01   6.000645e+01   2.940857e-01
  2.828470e-01   5.973717e+01   2.968437e-01
  2.831460e-01   5.997182e+01   2.959272e-01
  2.834450e-01   6.007051e+01   2.945801e-01
  2.837430e-01   5.982534e+01   2.956799e-01
  2.840420e-01   5.966815e+01   2.969042e-01
  2.843410e-01   5.987568e+01   3.039100e-01
  2.846400e-01   5.985708e+01   3.059952e-01
  2.849390e-01   5.950342e+01   3.129679e-01
  2.852380e-01   5.925160e+01   3.152037e-01
  2.855370e-01   5.916335e+01   3.180917e-01
  2.858360e-01   5.933950e+01   3.206042e-01
  2.861350e-01   6.002023e+01   3.252855e-01
  2.864340e-01   5.948006e+01   3.286091e-01
  2.867330e-01   6.006125e+01   3.292622e-01
  2.870320e-01   5.898065e+01   3.318866e-01
  2.873310e-01   5.949478e+01   3.302413e-01
  2.876290e-01   5.979245e+01   3.363322e-01
  2.879280e-01   5.889855e+01   3.368603e-01
  2.882270e-01   5.968377e+01   3.353550e-01
  2.885260e-01   5.899970e+01   3.374939e-01
  2.888250e-01   5.991542e+01   3.392369e-01
  2.891240e-01   5.936576e+01   3.427712e-01
  2.894230e-01   5.902627e+01   3.448763e-01
  2.897220e-01   5.931423e+01   3.375307e-01
  2.900210e-01   5.934206e+01   3.465381e-01
  2.903200e-01   5.868858e+01   3.426110e-01
  2.906190e-01   5.953591e+01   3.487900e-01
  2.909180e-01   5.877506e+01   3.474956e-01
  2.912160e-01   5.951181e+01   3.459229e-01
  2.915150e-01   5.972779e+01   3.579789e-01
  2.918140e-01   5.895447e+01   3.474589e-01
  2.921130e-01   5.876632e+01   3.501471e-01
  2.924120e-01   5.897084e+01   3.533025e-01
  2.927110e-01   5.900417e+01   3.524160e-01
  2.930100e-01   5.874553e+01   3.608096e-01
  2.933090e-01   5.885669e+01   3.553588e-01
  2.936080e-01   5.899624e+01   3.533786e-01
  2.939070e-01   5.924297e+01   3.598090e-01
  2.942060e-01   5.917309e+01   3.602227e-01
  2.945050e-01   5.845742e+01   3.655446e-01
  2.948030e-01   5.882972e+01   3.571082e-01
  2.951020e-01   5.872720e+01   3.622445e-01
  2.954010e-01   5.925467e+01   3.656025e-01
  2.957000e-01   5.916828e+01   3.670944e-01
  2.959990e-01   5.924627e+01   3.668939e-01
  2.962980e-01   5.895471e+01   3.666525e-01
  2.965970e-01   5.951879e+01   3.720142e-01
  2.968960e-01   5.858631e+01   3.688615e-01
  2.971950e-01   5.958974e+01   3.704157e-01
  2.974940e-01   5.935346e+01   3.683355e-01
  2.977930e-01   5.907767e+01   3.708615e-01
  2.980920e-01   5.884059e+01   3.703450e-01
  2.983900e-01   5.912045e+01   3.742400e-01
  2.986890e-01   5.898464e+01   3.696589e-01
  2.989880e-01   5.905583e+01   3.738010e-01
  2.992870e-01   5.891580e+01   3.742968e-01
  2.995860e-01   5.918960e+01   3.773101e-01
  2.998850e-01   5.829991e+01   3.723353e-01
  3.001840e-01   5.950351e+01   3.785505e-01
  3.004830e-01   5.857505e+01   3.804698e-01
  3.007820e-01   5.877823e+01   3.796413e-01
  3.010810e-01   5.879166e+01   3.770013e-01
  3.013800e-01   5.858039e+01   3.819901e-01
  3.016790e-01   5.819607e+01   3.797343e-01
  3.019780e-01   5.843291e+01   3.825195e-01
  3.022760e-01   5.903861e+01   3.862943e-01
  3.025750e-01   5.838553e+01   3.821111e-01
  3.028740e-01   5.848684e+01   3.878748e-01
  3.031730e-01   5.949117e+01   3.893388e-01
  3.034720e-01   5.875920e+01   3.885123e-01
  3.037710e-01   5.858701e+01   3.876790e-01
  3.040700e-01   5.829488e+01   3.885635e-01
  3.043690e-01   5.911132e+01   3.959185e-01
  3.046680e-01   5.924420e+01   3.949789e-01
  3.049670e-01   5.878145e+01   3.899144e-01
  3.052660e-01   5.903138e+01   3.976101e-01
  3.055650e-01   5.808115e+01   3.930058e-01
  3.058630e-01   5.892950e+01   4.012711e-01
  3.061620e-01   5.941010e+01   3.955315e-01
  3.064610e-01   5.863321e+01   3.979640e-01
  3.067600e-01   5.895943e+01   4.052027e-01
  3.070590e-01   5.886281e+01   3.987424e-01
  3.073580e-01   5.910702e+01   4.057095e-01
  3.076570e-01   5.894418e+01   3.978811e-01
  3.079560e-01   5.851394e+01   4.027788e-01
  3.082550e-01   5.789844e+01   4.006548e-01
  3.085540e-01   5.851119e+01   4.024740e-01
  3.088530e-01   5.849082e+01   4.075150e-01
  3.091520e-01   5.887787e+01   4.028481e-01
  3.094500e-01   5.864282e+01   4.108337e-01
  3.097490e-01   5.849920e+01   4.084665e-01
  3.100480e-01   5.852776e+01   4.055149e-01
  3.103470e-01   5.843854e+01   4.165160e-01
  3.106460e-01   5.809701e+01   4.031211e-01
  3.109450e-01   5.909670e+01   4.185260e-01
  3.112440e-01   5.861366e+01   4.097955e-01
  3.115430e-01   5.878643e+01   4.157972e-01
  3.118420e-01   5.839227e+01   4.189946e-01
  3.121410e-01   5.878989e+01   4.138799e-01
  3.124400e-01   5.941268e+01   4.236528e-01
  3.127390e-01   5.901213e+01   4.162706e-01
  3.130380e-01   5.843862e+01   4.232239e-01
  3.133360e-01   5.857603e+01   4.213340e-01
  3.136350e-01   5.834629e+01   4.198336e-01
  3.139340e-01   5.844037e+01   4.263563e-01
  3.142330e-01   5.899203e+01   4.218131e-01
  3.145320e-01   5.861610e+01   4.309192e-01
  3.148310e-01   5.799510e+01   4.236832e-01
  3.151300e-01   5.886795e+01   4.268596e-01
  3.154290e-01   5.856225e+01   4.307212e-01
  3.157280e-01   5.790538e+01   4.254529e-01
  3.160270e-01   5.823160e+01   4.350126e-01
  3.163260e-01   5.815545e+01   4.263706e-01
  3.166250e-01   5.904403e+01   4.380366e-01
  3.169230e-01   5.859479e+01   4.337619e-01
  3.172220e-01   5.889834e+01   4.397726e-01
  3.175210e-01   5.757997e+01   4.344452e-01
  3.178200e-01   5.784840e+01   4.324638e-01
  3.181190e-01   5.836624e+01   4.424225e-01
  3.184180e-01   5.808400e+01   4.367218e-01
  3.187170e-01   5.779915e+01   4.434297e-01
  3.190160e-01   5.816175e+01   4.436211e-01
  3.193150e-01   5.851415e+01   4.383359e-01
  3.196140e-01   5.877955e+01   4.508451e-01
  3.199130e-01   5.772763e+01   4.403867e-01
  3.202120e-01   5.897135e+01   4.524094e-01
  3.205100e-01   5.773323e+01   4.464058e-01
  3.208090e-01   5.880613e+01   4.472757e-01
  3.211080e-01   5.826736e+01   4.522016e-01
  3.214070e-01   5.934411e+01   4.485096e-01
  3.217060e-01   5.819779e+01   4.515121e-01
  3.220050e-01   5.929479e+01   4.528168e-01
  3.223040e-01   5.867792e+01   4.484067e-01
  3.226030e-01   5.895215e+01   4.608873e-01
  3.229020e-01   5.781034e+01   4.410947e-01
  3.232010e-01   5.805411e+01   4.543387e-01
  3.235000e-01   5.866618e+01   4.516526e-01
  3.237990e-01   5.835764e+01   4.538188e-01
  3.240970e-01   5.820680e+01   4.601651e-01
  3.243960e-01   5.835956e+01   4.513027e-01
  3.246950e-01   5.876887e+01   4.641738e-01
  3.249940e-01   5.796025e+01   4.531188e-01
  3.252930e-01   5.825248e+01   4.616819e-01
  3.255920e-01   5.780866e+01   4.626173e-01
  3.258910e-01   5.814932e+01   4.594954e-01
  3.261900e-01   5.756405e+01   4.643773e-01
  3.264890e-01   5.772923e+01   4.596038e-01
  3.267880e-01   5.854915e+01   4.664864e-01
  3.270870e-01   5.904970e+01   4.765172e-01
  3.273860e-01   5.853057e+01   4.687248e-01
  3.276850e-01   5.782302e+01   4.715418e-01
  3.279830e-01   5.756414e+01   4.634590e-01
  3.282820e-01   5.907058e+01   4.790469e-01
  3.285810e-01   5.761735e+01   4.711825e-01
  3.288800e-01   5.827648e+01   4.772914e-01
  3.291790e-01   5.740387e+01   4.698296e-01
  3.294780e-01   5.795939e+01   4.794783e-01
  3.297770e-01   5.758853e+01   4.804720e-01
  3.300760e-01   5.847169e+01   4.790831e-01
  3.303750e-01   5.714084e+01   4.811615e-01
  3.306740e-01   5.797873e+01   4.780542e-01
  3.309730e-01   5.752114e+01   4.848454e-01
  3.312720e-01   5.748071e+01   4.883890e-01
  3.315700e-01   5.864658e+01   4.843517e-01
  3.318690e-01   5.799533e+01   4.943881e-01
  3.321680e-01   5.696455e+01   4.788797e-01
  3.324670e-01   5.762886e+01   4.939274e-01
  3.327660e-01   5.836730e+01   4.943187e-01
  3.330650e-01   5.772499e+01   4.921372e-01
  3.333640e-01   5.807587e+01   5.014933e-01
  3.336630e-01   5.752249e+01   4.874962e-01
  3.339620e-01   5.773766e+01   5.029230e-01
  3.342610e-01   5.763980e+01   4.956441e-01
  3.345600e-01   5.909177e+01   5.070248e-01
  3.348590e-01   5.904427e+01   5.158132e-01
  3.351570e-01   5.870837e+01   4.985321e-01
  3.354560e-01   5.817856e+01   5.157236e-01
  3.357550e-01   5.716053e+01   4.946971e-01
  3.360540e-01   5.868489e+01   5.160918e-01
  3.363530e-01   5.737726e+01   5.165560e-01
  3.366520e-01   5.881970e+01   5.076136e-01
  3.369510e-01   5.694763e+01   5.210756e-01
  3.372500e-01   5.793891e+01   5.020545e-01
  3.375490e-01   5.786030e+01   5.226018e-01
  3.378480e-01   5.750708e+01   5.184185e-01
  3.381470e-01   5.851662e+01   5.216595e-01
  3.384460e-01   5.805487e+01   5.335800e-01
  3.387450e-01   5.707160e+01   5.077295e-01
  3.390430e-01   5.781223e+01   5.297190e-01
  3.393420e-01   5.822310e+01   5.288858e-01
  3.396410e-01   5.820786e+01   5.294907e-01
  3.399400e-01   5.773451e+01   5.427845e-01
  3.402390e-01   5.712839e+01   5.141697e-01
  3.405380e-01   5.767740e+01   5.396070e-01
  3.408370e-01   5.753504e+01   5.311857e-01
  3.411360e-01   5.791943e+01   5.364520e-01
  3.414350e-01   5.686702e+01   5.386912e-01
  3.417340e-01   5.808457e+01   5.365107e-01
  3.420330e-01   5.740508e+01   5.494630e-01
  3.423320e-01   5.728344e+01   5.334986e-01
  3.426300e-01   5.795890e+01   5.513398e-01
  3.429290e-01   5.707940e+01   5.448750e-01
  3.432280e-01   5.800438e+01   5.470165e-01
  3.435270e-01   5.854713e+01   5.685260e-01
  3.438260e-01   5.747202e+01   5.408188e-01
  3.441250e-01   5.845963e+01   5.648076e-01
  3.444240e-01   5.763957e+01   5.528991e-01
  3.447230e-01   5.779152e+01   5.583526e-01
  3.450220e-01   5.796864e+01   5.707389e-01
  3.453210e-01   5.744333e+01   5.519571e-01
  3.456200e-01   5.776389e+01   5.748861e-01
  3.459190e-01   5.798488e+01   5.625095e-01
  3.462170e-01   5.719814e+01   5.694812e-01
  3.465160e-01   5.694209e+01   5.673539e-01
  3.468150e-01   5.711592e+01   5.673704e-01
  3.471140e-01   5.743216e+01   5.839485e-01
  3.474130e-01   5.821589e+01   5.719547e-01
  3.477120e-01   5.759247e+01   5.847629e-01
  3.480110e-01   5.799029e+01   5.804255e-01
  3.483100e-01   5.703998e+01   5.774295e-01
  3.486090e-01   5.803241e+01   5.974157e-01
  3.489080e-01   5.698737e+01   5.771631e-01
  3.492070e-01   5.724717e+01   5.943289e-01
  3.495060e-01   5.642874e+01   5.788248e-01
  3.498040e-01   5.713153e+01   5.947008e-01
  3.501030e-01   5.660522e+01   5.929280e-01
  3.504020e-01   5.806629e+01   5.995462e-01
  3.507010e-01   5.823860e+01   6.147089e-01
  3.510000e-01   5.829304e+01   5.958515e-01
  3.512990e-01   5.762221e+01   6.114473e-01
  3.515980e-01   5.711609e+01   6.005569e-01
  3.518970e-01   5.705179e+01   6.137085e-01
  3.521960e-01   5.656099e+01   6.197929e-01
  3.524950e-01   5.729073e+01   6.004711e-01
  3.527940e-01   5.796758e+01   6.308655e-01
  3.530930e-01   5.789253e+01   6.139356e-01
  3.533920e-01   5.712135e+01   6.251082e-01
  3.536900e-01   5.771056e+01   6.306130e-01
  3.539890e-01   5.786940e+01   6.280513e-01
  3.542880e-01   5.755792e+01   6.415952e-01
  3.545870e-01   5.854377e+01   6.216814e-01
  3.548860e-01   5.815578e+01   6.412854e-01
  3.551850e-01   5.772626e+01   6.272741e-01
  3.554840e-01   5.715871e+01   6.357642e-01
  3.557830e-01   5.747609e+01   6.399282e-01
  3.560820e-01   5.725412e+01   6.169568e-01
  3.563810e-01   5.603205e+01   6.306494e-01
  3.566800e-01   5.726508e+01   6.225201e-01
  3.569790e-01   5.633261e+01   6.371473e-01
  3.572770e-01   5.736757e+01   6.417500e-01
  3.575760e-01   5.719703e+01   6.144892e-01
  3.578750e-01   5.728683e+01   6.551454e-01
  3.581740e-01   5.740867e+01   6.266784e-01
  3.584730e-01   5.642521e+01   6.501998e-01
  3.587720e-01   5.762632e+01   6.456553e-01
  3.590710e-01   5.716135e+01   6.418169e-01
  3.593700e-01   5.791675e+01   6.708254e-01
  3.596690e-01   5.644299e+01   6.341509e-01
  3.599680e-01   5.808586e+01   6.731906e-01
  3.602670e-01   5.856759e+01   6.585202e-01
  3.605660e-01   5.786236e+01   6.705103e-01
  3.608640e-01   5.734541e+01   6.846268e-01
  3.611630e-01   5.775183e+01   6.513686e-01
  3.614620e-01   5.653483e+01   6.842285e-01
  3.617610e-01   5.700322e+01   6.614434e-01
  3.620600e-01   5.787385e+01   6.892675e-01
  3.623590e-01   5.684594e+01   6.801681e-01
  3.626580e-01   5.749701e+01   6.840521e-01
  3.629570e-01   5.804997e+01   7.058301e-01
  3.632560e-01   5.710664e+01   6.702676e-01
  3.635550e-01   5.829124e+01   7.188237e-01
  3.638540e-01   5.713137e+01   6.939430e-01
  3.641530e-01   5.737722e+01   7.001388e-01
  3.644510e-01   5.699592e+01   7.280889e-01
  3.647500e-01   5.841564e+01   6.924863e-01
  3.650490e-01   5.714227e+01   7.272341e-01
  3.653480e-01   5.769240e+01   7.134490e-01
  3.656470e-01   5.748264e+01   7.206191e-01
  3.659460e-01   5.809928e+01   7.462130e-01
  3.662450e-01   5.845153e+01   7.164556e-01
  3.665440e-01   5.584909e+01   7.489273e-01
  3.668430e-01   5.735277e+01   7.180887e-01
  3.671420e-01   5.805121e+01   7.535942e-01
  3.674410e-01   5.782492e+01   7.425667e-01
  3.677400e-01   5.622731e+01   7.455341e-01
  3.680390e-01   5.650381e+01   7.763593e-01
  3.683370e-01   5.692290e+01   7.294211e-01
  3.686360e-01   5.688241e+01   7.703006e-01
  3.689350e-01   5.657256e+01   7.517658e-01
  3.692340e-01   5.645262e+01   7.716602e-01
  3.695330e-01   5.718517e+01   8.040703e-01
  3.698320e-01   5.791104e+01   7.546414e-01
  3.701310e-01   5.816660e+01   8.133797e-01
  3.704300e-01   5.781867e+01   7.723587e-01
  3.707290e-01   5.659672e+01   8.047559e-01
  3.710280e-01   5.745651e+01   8.059757e-01
  3.713270e-01   5.641197e+01   7.869224e-01
  3.716260e-01   5.777781e+01   8.443944e-01
  3.719240e-01   5.749482e+01   7.876003e-01
  3.722230e-01   5.653069e+01   8.379747e-01
  3.725220e-01   5.745332e+01   8.157823e-01
  3.728210e-01   5.826430e+01   8.397490e-01
  3.731200e-01   5.702282e+01   8.800908e-01
  3.734190e-01   5.631462e+01   7.979265e-01
  3.737180e-01   5.710102e+01   8.775431e-01
  3.740170e-01   5.703683e+01   8.255810e-01
  3.743160e-01   5.617731e+01   8.767009e-01
  3.746150e-01   5.786974e+01   8.834303e-01
  3.749140e-01   5.883883e+01   8.693284e-01
  3.752130e-01   5.738002e+01   9.199959e-01
  3.755110e-01   5.645113e+01   8.486253e-01
  3.758100e-01   5.695225e+01   9.165602e-01
  3.761090e-01   5.733664e+01   8.921897e-01
  3.764080e-01   5.629122e+01   9.076867e-01
  3.767070e-01   5.645048e+01   9.503933e-01
  3.770060e-01   5.595469e+01   8.686898e-01
  3.773050e-01   5.732610e+01   9.659569e-01
  3.776040e-01   5.750476e+01   9.246142e-01
  3.779030e-01   5.695981e+01   9.506515e-01
  3.782020e-01   5.793823e+01   1.035602e+00
  3.785010e-01   5.671401e+01   9.006763e-01
  3.788000e-01   5.653250e+01   1.017984e+00
  3.790990e-01   5.622118e+01   9.366295e-01
  3.793970e-01   5.799112e+01   1.021167e+00
  3.796960e-01   5.680280e+01   1.005871e+00
  3.799950e-01   5.683130e+01   9.876611e-01
  3.802940e-01   5.693949e+01   1.099062e+00
  3.805930e-01   5.767529e+01   9.647449e-01
  3.808920e-01   5.838038e+01   1.119187e+00
  3.811910e-01   5.656916e+01   1.018314e+00
  3.814900e-01   5.765759e+01   1.081925e+00
  3.817890e-01   5.811907e+01   1.186103e+00
  3.820880e-01   5.589075e+01   9.884817e-01
  3.823870e-01   5.835893e+01   1.196241e+00
  3.826860e-01   5.647256e+01   1.032593e+00
  3.829840e-01   5.562190e+01   1.191290e+00
  3.832830e-01   5.671242e+01   1.149760e+00
  3.835820e-01   5.735330e+01   1.128705e+00
  3.838810e-01   5.572621e+01   1.243901e+00
  3.841800e-01   5.657738e+01   1.108083e+00
  3.844790e-01   5.599434e+01   1.256161e+00
  3.847780e-01   5.519012e+01   1.155830e+00
  3.850770e-01   5.778678e+01   1.285739e+00
  3.853760e-01   5.823759e+01   1.376887e+00
  3.856750e-01   5.562583e+01   1.160383e+00
  3.859740e-01   5.930603e+01   1.414054e+00
  3.862730e-01   5.655919e+01   1.253163e+00
  3.865710e-01   5.630533e+01   1.377816e+00
  3.868700e-01   5.541873e+01   1.392009e+00
  3.871690e-01   5.812819e+01   1.341340e+00
  3.874680e-01   5.828430e+01   1.546705e+00
  3.877670e-01   5.651448e+01   1.344821e+00
  3.880660e-01   5.792982e+01   1.576650e+00
  3.883650e-01   5.579478e+01   1.466254e+00
  3.886640e-01   5.655857e+01   1.540471e+00
  3.889630e-01   5.768590e+01   1.692987e+00
  3.892620e-01   5.756644e+01   1.520710e+00
  3.895610e-01   5.858302e+01   1.752852e+00
  3.898600e-01   5.738778e+01   1.688607e+00
  3.901580e-01   6.058049e+01   1.807769e+00
  3.904570e-01   5.475440e+01   1.921503e+00
  3.907560e-01   5.548866e+01   1.705931e+00
  3.910550e-01   5.671242e+01   1.991442e+00
  3.913540e-01   5.489426e+01   1.959260e+00
  3.916530e-01   5.433483e+01   1.949251e+00
  3.919520e-01   6.053666e+01   2.672759e+00
  3.922510e-01   5.531384e+01   1.966734e+00
  3.925500e-01   5.626487e+01   2.661237e+00
  3.928490e-01   5.957951e+01   2.499901e+00
  3.931480e-01   5.513202e+01   2.634310e+00
  3.934470e-01   0.000000e+00   0.000000e+00
  3.937460e-01   5.639074e+01   2.664212e+00
creator: radaver
creator-version: 3725
header-file: /nas_data/SAXS_data/20151104Workshop/header/JH1_0148.txt
image-file: /nas_data/Pilatus1M/20151104_Workshop/JH1_0148.tif
angular-axis-file: /nas_data/SAXS_data/20151104Workshop/q20151029.dat
beamstop-mask-file: /nas_data/SAXS_data/20151104Workshop/fit2d20151031.msk
detector-response-file: none
beam-center-x: 949.7700
beam-center-y: 918.8000
unit-time: 1.0000
channel-first: 10
channel-last: 1315
Exposure time [s]: 1.093990
Transmitted Beam: 0.484134
Incident Beam: 0.484134
Code: JH1
Concentration [mg/ml]: 1
Run Number: 0148
