# Supplementary material for: SAXS analysis of a soluble cytosolic NgBR construct including extracellular and transmembrane domains
Source: PLoS One. 2018 Jan 18;13(1):e0191371. doi: 10.1371/journal.pone.0191371 (PMC5773207; doi:10.1371/journal.pone.0191371)
Supplement: S1 File — (ZIP) [file pone.0191371.s001.zip › JH1_0149.dat]

Sample:   c= 1.0000 mg/ml  Code: JH1
  3.656810e-03   2.260094e+04   4.131827e+01
  3.955720e-03   2.201138e+04   2.800494e+01
  4.254640e-03   1.909049e+04   2.337144e+01
  4.553560e-03   1.540879e+04   2.024435e+01
  4.852480e-03   1.249421e+04   1.706714e+01
  5.151400e-03   1.053780e+04   1.548406e+01
  5.450320e-03   8.751886e+03   1.340312e+01
  5.749240e-03   7.451672e+03   1.198292e+01
  6.048150e-03   6.370313e+03   1.085998e+01
  6.347070e-03   5.523250e+03   9.607425e+00
  6.645990e-03   4.862125e+03   8.974485e+00
  6.944910e-03   4.243502e+03   8.071579e+00
  7.243830e-03   3.803544e+03   7.404700e+00
  7.542750e-03   3.390623e+03   6.964688e+00
  7.841670e-03   3.053467e+03   6.241869e+00
  8.140580e-03   2.777834e+03   6.035605e+00
  8.439500e-03   2.529418e+03   5.551282e+00
  8.738420e-03   2.322250e+03   5.268352e+00
  9.037340e-03   2.147666e+03   4.898790e+00
  9.336260e-03   1.978251e+03   4.620304e+00
  9.635180e-03   1.828706e+03   4.429600e+00
  9.934100e-03   1.686948e+03   4.116431e+00
  1.023300e-02   1.542826e+03   4.034417e+00
  1.053190e-02   1.429998e+03   3.939508e+00
  1.083090e-02   1.329261e+03   3.798213e+00
  1.112980e-02   1.215703e+03   3.601438e+00
  1.142870e-02   1.138768e+03   3.466091e+00
  1.172760e-02   1.044263e+03   3.309920e+00
  1.202650e-02   9.739012e+02   3.187624e+00
  1.232540e-02   9.033853e+02   3.053232e+00
  1.262440e-02   8.352068e+02   2.881171e+00
  1.292330e-02   7.808312e+02   2.742833e+00
  1.322220e-02   7.276665e+02   2.647811e+00
  1.352110e-02   6.687826e+02   2.512907e+00
  1.382000e-02   6.224183e+02   2.400352e+00
  1.411900e-02   5.906251e+02   2.326865e+00
  1.441790e-02   5.481377e+02   2.225464e+00
  1.471680e-02   5.104094e+02   2.137307e+00
  1.501570e-02   4.786363e+02   2.026937e+00
  1.531460e-02   4.487200e+02   1.953710e+00
  1.561350e-02   4.238017e+02   1.865376e+00
  1.591250e-02   4.011046e+02   1.830727e+00
  1.621140e-02   3.771184e+02   1.744535e+00
  1.651030e-02   3.545008e+02   1.673626e+00
  1.680920e-02   3.365885e+02   1.630796e+00
  1.710810e-02   3.156591e+02   1.582594e+00
  1.740710e-02   3.016687e+02   1.524864e+00
  1.770600e-02   2.871904e+02   1.472868e+00
  1.800490e-02   2.713669e+02   1.420399e+00
  1.830380e-02   2.587659e+02   1.398081e+00
  1.860270e-02   2.502587e+02   1.348208e+00
  1.890170e-02   2.352531e+02   1.307163e+00
  1.920060e-02   2.243724e+02   1.264476e+00
  1.949950e-02   2.140691e+02   1.249327e+00
  1.979840e-02   2.077188e+02   1.207565e+00
  2.009730e-02   2.013189e+02   1.175777e+00
  2.039620e-02   1.909148e+02   1.142915e+00
  2.069520e-02   1.838126e+02   1.115410e+00
  2.099410e-02   1.807592e+02   1.114122e+00
  2.129300e-02   1.708821e+02   1.054868e+00
  2.159190e-02   1.657347e+02   1.074660e+00
  2.189080e-02   1.603886e+02   1.063085e+00
  2.218980e-02   1.550907e+02   1.063388e+00
  2.248870e-02   1.478630e+02   1.056838e+00
  2.278760e-02   1.447564e+02   1.035375e+00
  2.308650e-02   1.411198e+02   1.053749e+00
  2.338540e-02   1.362559e+02   1.033280e+00
  2.368430e-02   1.334959e+02   1.004183e+00
  2.398330e-02   1.297555e+02   1.012542e+00
  2.428220e-02   1.267203e+02   9.783673e-01
  2.458110e-02   1.244579e+02   1.002195e+00
  2.488000e-02   1.215391e+02   9.639586e-01
  2.517890e-02   1.167235e+02   9.334001e-01
  2.547790e-02   1.157998e+02   9.428341e-01
  2.577680e-02   1.135391e+02   9.260868e-01
  2.607570e-02   1.113475e+02   9.245311e-01
  2.637460e-02   1.085235e+02   9.054006e-01
  2.667350e-02   1.060457e+02   8.726047e-01
  2.697250e-02   1.049555e+02   8.413417e-01
  2.727140e-02   1.048321e+02   8.096412e-01
  2.757030e-02   1.029469e+02   8.036599e-01
  2.786920e-02   1.007360e+02   7.858973e-01
  2.816810e-02   9.897558e+01   7.666539e-01
  2.846700e-02   9.912448e+01   7.577580e-01
  2.876600e-02   9.712905e+01   7.410546e-01
  2.906490e-02   9.582575e+01   7.382797e-01
  2.936380e-02   9.534541e+01   7.309435e-01
  2.966270e-02   9.243853e+01   7.144344e-01
  2.996160e-02   9.155220e+01   7.120427e-01
  3.026060e-02   9.056351e+01   6.970343e-01
  3.055950e-02   8.843459e+01   6.878165e-01
  3.085840e-02   8.947168e+01   6.889166e-01
  3.115730e-02   8.821903e+01   6.812128e-01
  3.145620e-02   8.693939e+01   6.697560e-01
  3.175510e-02   8.630166e+01   6.691258e-01
  3.205410e-02   8.527123e+01   6.614945e-01
  3.235300e-02   8.584914e+01   6.610433e-01
  3.265190e-02   8.408112e+01   6.421962e-01
  3.295080e-02   8.422834e+01   6.469730e-01
  3.324970e-02   8.254015e+01   6.396155e-01
  3.354870e-02   8.243455e+01   6.375351e-01
  3.384760e-02   8.191969e+01   6.282030e-01
  3.414650e-02   8.087432e+01   6.241819e-01
  3.444540e-02   8.009603e+01   6.126351e-01
  3.474430e-02   8.071549e+01   6.204113e-01
  3.504330e-02   7.923906e+01   6.070934e-01
  3.534220e-02   7.940674e+01   6.084852e-01
  3.564110e-02   7.815997e+01   6.029455e-01
  3.594000e-02   7.897339e+01   5.944742e-01
  3.623890e-02   7.803140e+01   6.009710e-01
  3.653780e-02   7.557170e+01   5.754265e-01
  3.683680e-02   7.639993e+01   5.860986e-01
  3.713570e-02   7.719071e+01   5.898266e-01
  3.743460e-02   7.694969e+01   5.793065e-01
  3.773350e-02   7.628941e+01   5.761507e-01
  3.803240e-02   7.558227e+01   5.871630e-01
  3.833140e-02   7.543148e+01   6.005188e-01
  3.863030e-02   7.531971e+01   6.094019e-01
  3.892920e-02   7.517368e+01   6.072275e-01
  3.922810e-02   7.430078e+01   6.060576e-01
  3.952700e-02   7.529755e+01   6.061552e-01
  3.982600e-02   7.320627e+01   6.063580e-01
  4.012490e-02   7.456811e+01   6.024341e-01
  4.042380e-02   7.321860e+01   6.048026e-01
  4.072270e-02   7.277094e+01   6.005724e-01
  4.102160e-02   7.245685e+01   5.984900e-01
  4.132050e-02   7.251816e+01   5.995284e-01
  4.161950e-02   7.279869e+01   5.944781e-01
  4.191840e-02   7.244244e+01   6.007943e-01
  4.221730e-02   7.175497e+01   5.902011e-01
  4.251620e-02   7.301544e+01   6.031657e-01
  4.281510e-02   7.106917e+01   5.858698e-01
  4.311410e-02   7.095119e+01   5.861333e-01
  4.341300e-02   7.036552e+01   5.867258e-01
  4.371190e-02   7.121471e+01   5.887323e-01
  4.401080e-02   7.166248e+01   5.905803e-01
  4.430970e-02   7.132366e+01   5.846791e-01
  4.460860e-02   7.130333e+01   5.853391e-01
  4.490760e-02   7.019016e+01   5.822354e-01
  4.520650e-02   7.020437e+01   5.778774e-01
  4.550540e-02   7.023179e+01   5.809242e-01
  4.580430e-02   7.017660e+01   5.784921e-01
  4.610320e-02   6.970617e+01   5.736599e-01
  4.640220e-02   6.906619e+01   5.753518e-01
  4.670110e-02   6.993652e+01   5.703453e-01
  4.700000e-02   6.909354e+01   5.690037e-01
  4.729890e-02   6.889887e+01   5.703283e-01
  4.759780e-02   6.970187e+01   5.729265e-01
  4.789680e-02   6.835509e+01   5.638600e-01
  4.819570e-02   6.862793e+01   5.642897e-01
  4.849460e-02   6.924037e+01   5.689026e-01
  4.879350e-02   6.871458e+01   5.605293e-01
  4.909240e-02   6.880506e+01   5.685204e-01
  4.939130e-02   6.823720e+01   5.565610e-01
  4.969030e-02   6.955591e+01   5.639503e-01
  4.998920e-02   6.864439e+01   5.595659e-01
  5.028810e-02   6.789242e+01   5.544871e-01
  5.058700e-02   6.741784e+01   5.565643e-01
  5.088590e-02   6.823181e+01   5.506148e-01
  5.118490e-02   6.733983e+01   5.542232e-01
  5.148380e-02   6.872390e+01   5.572045e-01
  5.178270e-02   6.680328e+01   5.422744e-01
  5.208160e-02   6.730406e+01   5.501041e-01
  5.238050e-02   6.751198e+01   5.451433e-01
  5.267940e-02   6.771580e+01   5.537654e-01
  5.297840e-02   6.778885e+01   5.468977e-01
  5.327730e-02   6.655356e+01   5.393773e-01
  5.357620e-02   6.741514e+01   5.447521e-01
  5.387510e-02   6.735206e+01   5.413516e-01
  5.417400e-02   6.676837e+01   5.440383e-01
  5.447300e-02   6.834432e+01   5.422104e-01
  5.477190e-02   6.735207e+01   5.394903e-01
  5.507080e-02   6.653102e+01   5.361919e-01
  5.536970e-02   6.670831e+01   5.350723e-01
  5.566860e-02   6.595968e+01   5.357267e-01
  5.596760e-02   6.608181e+01   5.301495e-01
  5.626650e-02   6.615466e+01   5.328473e-01
  5.656540e-02   6.694713e+01   5.342112e-01
  5.686430e-02   6.559718e+01   5.258386e-01
  5.716320e-02   6.697639e+01   5.278151e-01
  5.746210e-02   6.625583e+01   5.302503e-01
  5.776110e-02   6.644064e+01   5.327882e-01
  5.806000e-02   6.561418e+01   5.212731e-01
  5.835890e-02   6.608212e+01   5.237031e-01
  5.865780e-02   6.619310e+01   5.212863e-01
  5.895670e-02   6.568108e+01   5.291358e-01
  5.925570e-02   6.587480e+01   5.177851e-01
  5.955460e-02   6.627422e+01   5.262014e-01
  5.985350e-02   6.640322e+01   5.192984e-01
  6.015240e-02   6.592698e+01   5.191101e-01
  6.045130e-02   6.630758e+01   5.211707e-01
  6.075020e-02   6.567671e+01   5.136953e-01
  6.104920e-02   6.569078e+01   5.176195e-01
  6.134810e-02   6.544466e+01   5.172077e-01
  6.164700e-02   6.622522e+01   5.120370e-01
  6.194590e-02   6.547327e+01   5.173208e-01
  6.224480e-02   6.612585e+01   5.084649e-01
  6.254380e-02   6.533031e+01   5.139819e-01
  6.284270e-02   6.593585e+01   5.180249e-01
  6.314160e-02   6.634274e+01   5.072022e-01
  6.344050e-02   6.678925e+01   5.163826e-01
  6.373940e-02   6.661205e+01   5.071902e-01
  6.403840e-02   6.596310e+01   5.126373e-01
  6.433730e-02   6.630916e+01   5.086429e-01
  6.463620e-02   6.627113e+01   5.043459e-01
  6.493510e-02   6.506817e+01   5.107669e-01
  6.523400e-02   6.535997e+01   5.013766e-01
  6.553290e-02   6.572544e+01   5.053561e-01
  6.583190e-02   6.584021e+01   5.037284e-01
  6.613080e-02   6.564044e+01   4.984072e-01
  6.642970e-02   6.534077e+01   5.064872e-01
  6.672860e-02   6.561682e+01   4.968263e-01
  6.702750e-02   6.533460e+01   5.007696e-01
  6.732650e-02   6.634056e+01   5.010582e-01
  6.762540e-02   6.496304e+01   4.958288e-01
  6.792430e-02   6.537735e+01   4.994131e-01
  6.822320e-02   6.579154e+01   4.930869e-01
  6.852210e-02   6.572526e+01   5.002351e-01
  6.882110e-02   6.561123e+01   4.958184e-01
  6.912000e-02   6.478203e+01   4.921874e-01
  6.941890e-02   6.584008e+01   4.927868e-01
  6.971780e-02   6.539148e+01   4.906262e-01
  7.001670e-02   6.501817e+01   4.955429e-01
  7.031560e-02   6.589250e+01   4.920229e-01
  7.061460e-02   6.496815e+01   4.890355e-01
  7.091350e-02   6.515768e+01   4.883226e-01
  7.121240e-02   6.496657e+01   4.838694e-01
  7.151130e-02   6.518177e+01   4.907966e-01
  7.181020e-02   6.544711e+01   4.851929e-01
  7.210920e-02   6.438843e+01   4.844935e-01
  7.240810e-02   6.465680e+01   4.808825e-01
  7.270700e-02   6.470118e+01   4.870812e-01
  7.300590e-02   6.475290e+01   4.826128e-01
  7.330480e-02   6.502552e+01   4.781935e-01
  7.360370e-02   6.520802e+01   4.847678e-01
  7.390270e-02   6.502001e+01   4.786190e-01
  7.420160e-02   6.513947e+01   4.863728e-01
  7.450050e-02   6.534970e+01   4.780505e-01
  7.479940e-02   6.533147e+01   4.793171e-01
  7.509830e-02   6.395937e+01   4.782820e-01
  7.539730e-02   6.496638e+01   4.748908e-01
  7.569620e-02   6.474272e+01   4.749465e-01
  7.599510e-02   6.584396e+01   4.820920e-01
  7.629400e-02   6.500073e+01   4.728483e-01
  7.659290e-02   6.527824e+01   4.782321e-01
  7.689190e-02   6.511081e+01   4.732485e-01
  7.719080e-02   6.477651e+01   4.746328e-01
  7.748970e-02   6.431925e+01   4.695086e-01
  7.778860e-02   6.492472e+01   4.747385e-01
  7.808750e-02   6.497247e+01   4.714591e-01
  7.838640e-02   6.440921e+01   4.668805e-01
  7.868540e-02   6.429462e+01   4.677240e-01
  7.898430e-02   6.411527e+01   4.645668e-01
  7.928320e-02   6.492982e+01   4.730213e-01
  7.958210e-02   6.483010e+01   4.638537e-01
  7.988100e-02   6.453901e+01   4.681905e-01
  8.018000e-02   6.371893e+01   4.627165e-01
  8.047890e-02   6.393446e+01   4.630866e-01
  8.077780e-02   6.368809e+01   4.613747e-01
  8.107670e-02   6.506934e+01   4.638943e-01
  8.137560e-02   6.422293e+01   4.641301e-01
  8.167450e-02   6.412664e+01   4.609255e-01
  8.197350e-02   6.465780e+01   4.600144e-01
  8.227240e-02   6.432627e+01   4.632707e-01
  8.257130e-02   6.358842e+01   4.511406e-01
  8.287020e-02   6.418950e+01   4.623697e-01
  8.316910e-02   6.402224e+01   4.585433e-01
  8.346810e-02   6.416104e+01   4.547113e-01
  8.376700e-02   6.439500e+01   4.618889e-01
  8.406590e-02   6.483245e+01   4.539958e-01
  8.436480e-02   6.405207e+01   4.582518e-01
  8.466370e-02   6.428284e+01   4.532133e-01
  8.496270e-02   6.447736e+01   4.646361e-01
  8.526160e-02   6.483325e+01   4.806289e-01
  8.556050e-02   6.476304e+01   4.808224e-01
  8.585940e-02   6.444038e+01   4.856273e-01
  8.615830e-02   6.503691e+01   4.878698e-01
  8.645720e-02   6.379563e+01   4.879430e-01
  8.675620e-02   6.477532e+01   4.941227e-01
  8.705510e-02   6.428124e+01   4.912550e-01
  8.735400e-02   6.493422e+01   4.962163e-01
  8.765290e-02   6.522826e+01   4.978386e-01
  8.795180e-02   6.458847e+01   4.994269e-01
  8.825080e-02   6.460811e+01   4.949687e-01
  8.854970e-02   6.497710e+01   5.029886e-01
  8.884860e-02   6.438380e+01   4.986350e-01
  8.914750e-02   6.431701e+01   5.046062e-01
  8.944640e-02   6.401107e+01   4.997511e-01
  8.974530e-02   6.463988e+01   4.981000e-01
  9.004430e-02   6.566435e+01   5.000033e-01
  9.034320e-02   6.447542e+01   4.779499e-01
  9.064210e-02   6.414615e+01   4.758360e-01
  9.094100e-02   6.358684e+01   4.638904e-01
  9.123990e-02   6.456633e+01   4.661981e-01
  9.153890e-02   6.452599e+01   4.685649e-01
  9.183780e-02   6.433026e+01   4.645178e-01
  9.213670e-02   6.442264e+01   4.632086e-01
  9.243560e-02   6.610782e+01   4.679914e-01
  9.273450e-02   6.454477e+01   4.584219e-01
  9.303350e-02   6.416605e+01   4.631027e-01
  9.333240e-02   6.426367e+01   4.531457e-01
  9.363130e-02   6.394982e+01   4.555196e-01
  9.393020e-02   6.437316e+01   4.546871e-01
  9.422910e-02   6.372195e+01   4.535399e-01
  9.452800e-02   6.421589e+01   4.564662e-01
  9.482700e-02   6.437050e+01   4.467697e-01
  9.512590e-02   6.366247e+01   4.525552e-01
  9.542480e-02   6.329971e+01   4.463485e-01
  9.572370e-02   6.365222e+01   4.475896e-01
  9.602260e-02   6.345905e+01   4.491614e-01
  9.632160e-02   6.330647e+01   4.408952e-01
  9.662050e-02   6.363466e+01   4.445739e-01
  9.691940e-02   6.448880e+01   4.475476e-01
  9.721830e-02   6.491853e+01   4.464735e-01
  9.751720e-02   6.367281e+01   4.443419e-01
  9.781610e-02   6.346417e+01   4.393062e-01
  9.811510e-02   6.407592e+01   4.457462e-01
  9.841400e-02   6.463548e+01   4.405133e-01
  9.871290e-02   6.372796e+01   4.405732e-01
  9.901180e-02   6.406843e+01   4.428211e-01
  9.931070e-02   6.405280e+01   4.388722e-01
  9.960970e-02   6.342821e+01   4.398907e-01
  9.990860e-02   6.390519e+01   4.342371e-01
  1.002070e-01   6.465420e+01   4.409277e-01
  1.005060e-01   6.416749e+01   4.368371e-01
  1.008050e-01   6.421518e+01   4.394282e-01
  1.011040e-01   6.504220e+01   4.360439e-01
  1.014030e-01   6.461925e+01   4.366564e-01
  1.017020e-01   6.420615e+01   4.393973e-01
  1.020010e-01   6.359139e+01   4.324944e-01
  1.023000e-01   6.421781e+01   4.326026e-01
  1.025990e-01   6.428158e+01   4.318189e-01
  1.028980e-01   6.442247e+01   4.339616e-01
  1.031970e-01   6.462876e+01   4.370301e-01
  1.034960e-01   6.483278e+01   4.297238e-01
  1.037950e-01   6.437150e+01   4.321208e-01
  1.040930e-01   6.415196e+01   4.277843e-01
  1.043920e-01   6.402022e+01   4.312715e-01
  1.046910e-01   6.407872e+01   4.308062e-01
  1.049900e-01   6.384820e+01   4.242148e-01
  1.052890e-01   6.458155e+01   4.301901e-01
  1.055880e-01   6.464413e+01   4.287749e-01
  1.058870e-01   6.407147e+01   4.284879e-01
  1.061860e-01   6.364694e+01   4.229149e-01
  1.064850e-01   6.442600e+01   4.261299e-01
  1.067840e-01   6.379030e+01   4.262550e-01
  1.070830e-01   6.422857e+01   4.242121e-01
  1.073820e-01   6.492370e+01   4.249283e-01
  1.076800e-01   6.409785e+01   4.219064e-01
  1.079790e-01   6.427340e+01   4.243601e-01
  1.082780e-01   6.443797e+01   4.268070e-01
  1.085770e-01   6.401379e+01   4.164561e-01
  1.088760e-01   6.368531e+01   4.211663e-01
  1.091750e-01   6.429740e+01   4.216336e-01
  1.094740e-01   6.419782e+01   4.222353e-01
  1.097730e-01   6.422262e+01   4.198544e-01
  1.100720e-01   6.365391e+01   4.140973e-01
  1.103710e-01   6.432557e+01   4.226552e-01
  1.106700e-01   6.397415e+01   4.154341e-01
  1.109690e-01   6.471361e+01   4.236168e-01
  1.112670e-01   6.399217e+01   4.137233e-01
  1.115660e-01   6.420884e+01   4.156021e-01
  1.118650e-01   6.470772e+01   4.211311e-01
  1.121640e-01   6.511707e+01   4.164599e-01
  1.124630e-01   6.386597e+01   4.136081e-01
  1.127620e-01   6.400526e+01   4.140589e-01
  1.130610e-01   6.471098e+01   4.157461e-01
  1.133600e-01   6.339996e+01   4.162501e-01
  1.136590e-01   6.432581e+01   4.090470e-01
  1.139580e-01   6.484981e+01   4.153116e-01
  1.142570e-01   6.409726e+01   4.126043e-01
  1.145560e-01   6.345505e+01   4.111108e-01
  1.148550e-01   6.478884e+01   4.142421e-01
  1.151530e-01   6.391206e+01   4.060549e-01
  1.154520e-01   6.454205e+01   4.131627e-01
  1.157510e-01   6.420874e+01   4.075534e-01
  1.160500e-01   6.346199e+01   4.114235e-01
  1.163490e-01   6.469249e+01   4.090858e-01
  1.166480e-01   6.424025e+01   4.104746e-01
  1.169470e-01   6.491950e+01   4.103654e-01
  1.172460e-01   6.416454e+01   4.085339e-01
  1.175450e-01   6.413707e+01   4.051121e-01
  1.178440e-01   6.437504e+01   4.058630e-01
  1.181430e-01   6.527894e+01   4.117828e-01
  1.184420e-01   6.399804e+01   4.054978e-01
  1.187400e-01   6.416788e+01   4.046615e-01
  1.190390e-01   6.399520e+01   4.033000e-01
  1.193380e-01   6.523297e+01   4.071815e-01
  1.196370e-01   6.456328e+01   4.072846e-01
  1.199360e-01   6.433205e+01   4.024685e-01
  1.202350e-01   6.383563e+01   4.038855e-01
  1.205340e-01   6.435006e+01   4.030626e-01
  1.208330e-01   6.465506e+01   4.026731e-01
  1.211320e-01   6.396660e+01   4.037536e-01
  1.214310e-01   6.444529e+01   3.985934e-01
  1.217300e-01   6.410730e+01   4.031108e-01
  1.220290e-01   6.483059e+01   4.040250e-01
  1.223270e-01   6.500873e+01   4.019092e-01
  1.226260e-01   6.465967e+01   4.003023e-01
  1.229250e-01   6.488235e+01   3.994216e-01
  1.232240e-01   6.502013e+01   4.035405e-01
  1.235230e-01   6.538860e+01   4.038796e-01
  1.238220e-01   6.459120e+01   3.980065e-01
  1.241210e-01   6.467579e+01   3.998279e-01
  1.244200e-01   6.428625e+01   3.950191e-01
  1.247190e-01   6.423349e+01   3.995056e-01
  1.250180e-01   6.445342e+01   3.952784e-01
  1.253170e-01   6.450548e+01   3.962017e-01
  1.256160e-01   6.421602e+01   3.978837e-01
  1.259140e-01   6.489639e+01   3.971446e-01
  1.262130e-01   6.478459e+01   3.968023e-01
  1.265120e-01   6.440746e+01   3.928745e-01
  1.268110e-01   6.444912e+01   3.937518e-01
  1.271100e-01   6.446578e+01   3.973620e-01
  1.274090e-01   6.397733e+01   3.925581e-01
  1.277080e-01   6.414153e+01   3.918141e-01
  1.280070e-01   6.448680e+01   3.916283e-01
  1.283060e-01   6.452249e+01   3.932252e-01
  1.286050e-01   6.555016e+01   3.991400e-01
  1.289040e-01   6.419208e+01   3.880535e-01
  1.292030e-01   6.456700e+01   3.941117e-01
  1.295020e-01   6.440208e+01   3.899005e-01
  1.298000e-01   6.498806e+01   3.924068e-01
  1.300990e-01   6.420849e+01   3.876219e-01
  1.303980e-01   6.472758e+01   3.899111e-01
  1.306970e-01   6.434206e+01   3.916821e-01
  1.309960e-01   6.487571e+01   3.910873e-01
  1.312950e-01   6.431682e+01   3.891562e-01
  1.315940e-01   6.405186e+01   3.840677e-01
  1.318930e-01   6.440248e+01   3.879667e-01
  1.321920e-01   6.480606e+01   3.889398e-01
  1.324910e-01   6.513042e+01   3.908795e-01
  1.327900e-01   6.421079e+01   3.859586e-01
  1.330890e-01   6.426170e+01   3.856381e-01
  1.333870e-01   6.527633e+01   3.884326e-01
  1.336860e-01   6.484407e+01   3.864356e-01
  1.339850e-01   6.434333e+01   3.835400e-01
  1.342840e-01   6.460518e+01   3.871420e-01
  1.345830e-01   6.445027e+01   3.852603e-01
  1.348820e-01   6.459305e+01   3.856869e-01
  1.351810e-01   6.452501e+01   3.806404e-01
  1.354800e-01   6.485401e+01   3.859947e-01
  1.357790e-01   6.371362e+01   3.802799e-01
  1.360780e-01   6.547197e+01   3.871235e-01
  1.363770e-01   6.430206e+01   3.831851e-01
  1.366760e-01   6.404225e+01   3.845081e-01
  1.369740e-01   6.451800e+01   3.996015e-01
  1.372730e-01   6.456883e+01   4.018712e-01
  1.375720e-01   6.464355e+01   4.114754e-01
  1.378710e-01   6.385224e+01   4.106614e-01
  1.381700e-01   6.474684e+01   4.152743e-01
  1.384690e-01   6.429162e+01   4.209987e-01
  1.387680e-01   6.404183e+01   4.087064e-01
  1.390670e-01   6.505065e+01   4.001999e-01
  1.393660e-01   6.401977e+01   3.962420e-01
  1.396650e-01   6.463897e+01   3.953398e-01
  1.399640e-01   6.409922e+01   3.946978e-01
  1.402630e-01   6.435070e+01   3.873317e-01
  1.405620e-01   6.526720e+01   3.944880e-01
  1.408600e-01   6.472032e+01   3.915976e-01
  1.411590e-01   6.482531e+01   3.929023e-01
  1.414580e-01   6.410111e+01   3.911951e-01
  1.417570e-01   6.435778e+01   3.845152e-01
  1.420560e-01   6.519152e+01   3.915495e-01
  1.423550e-01   6.484645e+01   3.878643e-01
  1.426540e-01   6.432005e+01   3.827761e-01
  1.429530e-01   6.520137e+01   3.844632e-01
  1.432520e-01   6.466152e+01   3.799152e-01
  1.435510e-01   6.449598e+01   3.821485e-01
  1.438500e-01   6.541634e+01   3.807783e-01
  1.441490e-01   6.462972e+01   3.775967e-01
  1.444470e-01   6.499951e+01   3.811321e-01
  1.447460e-01   6.517227e+01   3.778563e-01
  1.450450e-01   6.471346e+01   3.802926e-01
  1.453440e-01   6.464144e+01   3.741503e-01
  1.456430e-01   6.488422e+01   3.785605e-01
  1.459420e-01   6.482022e+01   3.777117e-01
  1.462410e-01   6.471424e+01   3.756556e-01
  1.465400e-01   6.502520e+01   3.778683e-01
  1.468390e-01   6.466006e+01   3.720768e-01
  1.471380e-01   6.470001e+01   3.751813e-01
  1.474370e-01   6.479342e+01   3.761025e-01
  1.477360e-01   6.479439e+01   3.750230e-01
  1.480340e-01   6.452763e+01   3.706465e-01
  1.483330e-01   6.519267e+01   3.810223e-01
  1.486320e-01   6.514451e+01   3.904371e-01
  1.489310e-01   6.469478e+01   3.907856e-01
  1.492300e-01   6.520687e+01   3.918396e-01
  1.495290e-01   6.496677e+01   3.935790e-01
  1.498280e-01   6.512840e+01   3.986242e-01
  1.501270e-01   6.547002e+01   4.012264e-01
  1.504260e-01   6.552733e+01   3.960241e-01
  1.507250e-01   6.500245e+01   4.003127e-01
  1.510240e-01   6.455686e+01   3.979007e-01
  1.513230e-01   6.566905e+01   4.066292e-01
  1.516210e-01   6.553988e+01   4.019641e-01
  1.519200e-01   6.439598e+01   3.984409e-01
  1.522190e-01   6.521671e+01   4.079552e-01
  1.525180e-01   6.587284e+01   4.051049e-01
  1.528170e-01   6.505825e+01   4.080110e-01
  1.531160e-01   6.515036e+01   4.050202e-01
  1.534150e-01   6.513813e+01   3.991700e-01
  1.537140e-01   6.466940e+01   3.909533e-01
  1.540130e-01   6.496747e+01   3.853957e-01
  1.543120e-01   6.482647e+01   3.852105e-01
  1.546110e-01   6.459468e+01   3.819831e-01
  1.549100e-01   6.549978e+01   3.848802e-01
  1.552090e-01   6.506120e+01   3.856736e-01
  1.555070e-01   6.553262e+01   3.778053e-01
  1.558060e-01   6.544718e+01   3.828958e-01
  1.561050e-01   6.523161e+01   3.784676e-01
  1.564040e-01   6.495444e+01   3.792091e-01
  1.567030e-01   6.523580e+01   3.780404e-01
  1.570020e-01   6.462460e+01   3.743163e-01
  1.573010e-01   6.494827e+01   3.787474e-01
  1.576000e-01   6.504973e+01   3.731963e-01
  1.578990e-01   6.485293e+01   3.745472e-01
  1.581980e-01   6.463271e+01   3.722092e-01
  1.584970e-01   6.506686e+01   3.732454e-01
  1.587960e-01   6.570860e+01   3.785306e-01
  1.590940e-01   6.463640e+01   3.701252e-01
  1.593930e-01   6.532405e+01   3.708422e-01
  1.596920e-01   6.489843e+01   3.706667e-01
  1.599910e-01   6.450095e+01   3.711982e-01
  1.602900e-01   6.517272e+01   3.724946e-01
  1.605890e-01   6.489830e+01   3.661782e-01
  1.608880e-01   6.438620e+01   3.671487e-01
  1.611870e-01   6.469544e+01   3.670135e-01
  1.614860e-01   6.519731e+01   3.688412e-01
  1.617850e-01   6.462239e+01   3.640077e-01
  1.620840e-01   6.493610e+01   3.648902e-01
  1.623830e-01   6.519897e+01   3.672264e-01
  1.626810e-01   6.474979e+01   3.637743e-01
  1.629800e-01   6.491831e+01   3.603682e-01
  1.632790e-01   6.477187e+01   3.611110e-01
  1.635780e-01   6.545024e+01   3.641636e-01
  1.638770e-01   6.447505e+01   3.637900e-01
  1.641760e-01   6.485053e+01   3.630762e-01
  1.644750e-01   6.474455e+01   3.620009e-01
  1.647740e-01   6.501605e+01   3.623709e-01
  1.650730e-01   6.440761e+01   3.620291e-01
  1.653720e-01   6.523971e+01   3.639682e-01
  1.656710e-01   6.407370e+01   3.585865e-01
  1.659700e-01   6.435998e+01   3.609242e-01
  1.662680e-01   6.518853e+01   3.618850e-01
  1.665670e-01   6.454546e+01   3.610571e-01
  1.668660e-01   6.395846e+01   3.560012e-01
  1.671650e-01   6.541410e+01   3.628968e-01
  1.674640e-01   6.432844e+01   3.591079e-01
  1.677630e-01   6.473777e+01   3.583515e-01
  1.680620e-01   6.446732e+01   3.598775e-01
  1.683610e-01   6.499462e+01   3.557146e-01
  1.686600e-01   6.519637e+01   3.611392e-01
  1.689590e-01   6.456305e+01   3.558179e-01
  1.692580e-01   6.425513e+01   3.547842e-01
  1.695570e-01   6.461196e+01   3.602810e-01
  1.698560e-01   6.467049e+01   3.544613e-01
  1.701540e-01   6.453964e+01   3.568668e-01
  1.704530e-01   6.513969e+01   3.555620e-01
  1.707520e-01   6.466272e+01   3.544400e-01
  1.710510e-01   6.451233e+01   3.569779e-01
  1.713500e-01   6.522880e+01   3.554400e-01
  1.716490e-01   6.481399e+01   3.570653e-01
  1.719480e-01   6.399464e+01   3.492077e-01
  1.722470e-01   6.511561e+01   3.545863e-01
  1.725460e-01   6.529750e+01   3.567264e-01
  1.728450e-01   6.467537e+01   3.526652e-01
  1.731440e-01   6.484077e+01   3.536565e-01
  1.734430e-01   6.463043e+01   3.498806e-01
  1.737410e-01   6.439364e+01   3.527955e-01
  1.740400e-01   6.460848e+01   3.526624e-01
  1.743390e-01   6.498619e+01   3.511946e-01
  1.746380e-01   6.417743e+01   3.505916e-01
  1.749370e-01   6.466361e+01   3.496199e-01
  1.752360e-01   6.462367e+01   3.518084e-01
  1.755350e-01   6.506175e+01   3.521072e-01
  1.758340e-01   6.449183e+01   3.458815e-01
  1.761330e-01   6.441108e+01   3.512293e-01
  1.764320e-01   6.466057e+01   3.470161e-01
  1.767310e-01   6.457467e+01   3.511412e-01
  1.770300e-01   6.472033e+01   3.478632e-01
  1.773280e-01   6.367468e+01   3.464164e-01
  1.776270e-01   6.439144e+01   3.471502e-01
  1.779260e-01   6.443432e+01   3.457273e-01
  1.782250e-01   6.443043e+01   3.484661e-01
  1.785240e-01   6.380665e+01   3.435334e-01
  1.788230e-01   6.474784e+01   3.477650e-01
  1.791220e-01   6.412185e+01   3.465945e-01
  1.794210e-01   6.500234e+01   3.457229e-01
  1.797200e-01   6.461241e+01   3.462047e-01
  1.800190e-01   6.476609e+01   3.442571e-01
  1.803180e-01   6.430702e+01   3.465792e-01
  1.806170e-01   6.391224e+01   3.426449e-01
  1.809160e-01   6.425190e+01   3.428878e-01
  1.812140e-01   6.436429e+01   3.440219e-01
  1.815130e-01   6.425932e+01   3.432403e-01
  1.818120e-01   6.498961e+01   3.465336e-01
  1.821110e-01   6.429642e+01   3.407034e-01
  1.824100e-01   6.509450e+01   3.452961e-01
  1.827090e-01   6.465500e+01   3.434628e-01
  1.830080e-01   6.421711e+01   3.424633e-01
  1.833070e-01   6.449059e+01   3.407292e-01
  1.836060e-01   6.419182e+01   3.391317e-01
  1.839050e-01   6.482952e+01   3.447598e-01
  1.842040e-01   6.471298e+01   3.416420e-01
  1.845030e-01   6.492239e+01   3.413801e-01
  1.848010e-01   6.356217e+01   3.395650e-01
  1.851000e-01   6.440735e+01   3.371512e-01
  1.853990e-01   6.386628e+01   3.407037e-01
  1.856980e-01   6.462720e+01   3.402798e-01
  1.859970e-01   6.446932e+01   3.385815e-01
  1.862960e-01   6.495399e+01   3.413010e-01
  1.865950e-01   6.462324e+01   3.386666e-01
  1.868940e-01   6.435505e+01   3.418405e-01
  1.871930e-01   6.467608e+01   3.355103e-01
  1.874920e-01   6.520444e+01   3.400264e-01
  1.877910e-01   6.485098e+01   3.389445e-01
  1.880900e-01   6.339127e+01   3.351081e-01
  1.883880e-01   6.403253e+01   3.385501e-01
  1.886870e-01   6.382640e+01   3.319253e-01
  1.889860e-01   6.413654e+01   3.383443e-01
  1.892850e-01   6.421495e+01   3.360197e-01
  1.895840e-01   6.407514e+01   3.345652e-01
  1.898830e-01   6.422192e+01   3.354140e-01
  1.901820e-01   6.383896e+01   3.341026e-01
  1.904810e-01   6.424284e+01   3.350028e-01
  1.907800e-01   6.362189e+01   3.326115e-01
  1.910790e-01   6.454919e+01   3.344114e-01
  1.913780e-01   6.390101e+01   3.338017e-01
  1.916770e-01   6.329156e+01   3.320528e-01
  1.919750e-01   6.408714e+01   3.349065e-01
  1.922740e-01   6.368911e+01   3.302126e-01
  1.925730e-01   6.342189e+01   3.302686e-01
  1.928720e-01   6.387270e+01   3.321976e-01
  1.931710e-01   6.408303e+01   3.333546e-01
  1.934700e-01   6.419069e+01   3.321131e-01
  1.937690e-01   6.352086e+01   3.294776e-01
  1.940680e-01   6.388998e+01   3.322425e-01
  1.943670e-01   6.412420e+01   3.308890e-01
  1.946660e-01   6.365608e+01   3.302768e-01
  1.949650e-01   6.355468e+01   3.279371e-01
  1.952640e-01   6.414298e+01   3.309374e-01
  1.955630e-01   6.408060e+01   3.319793e-01
  1.958610e-01   6.395470e+01   3.285262e-01
  1.961600e-01   6.397989e+01   3.299204e-01
  1.964590e-01   6.406284e+01   3.286570e-01
  1.967580e-01   6.375669e+01   3.300887e-01
  1.970570e-01   6.405441e+01   3.286354e-01
  1.973560e-01   6.342877e+01   3.252886e-01
  1.976550e-01   6.368527e+01   3.287160e-01
  1.979540e-01   6.391846e+01   3.269754e-01
  1.982530e-01   6.333042e+01   3.272114e-01
  1.985520e-01   6.391730e+01   3.266832e-01
  1.988510e-01   6.337726e+01   3.254441e-01
  1.991500e-01   6.385388e+01   3.288555e-01
  1.994480e-01   6.351584e+01   3.246525e-01
  1.997470e-01   6.341218e+01   3.262563e-01
  2.000460e-01   6.374716e+01   3.232608e-01
  2.003450e-01   6.364595e+01   3.252708e-01
  2.006440e-01   6.350286e+01   3.276566e-01
  2.009430e-01   6.344718e+01   3.224993e-01
  2.012420e-01   6.331798e+01   3.254359e-01
  2.015410e-01   6.323656e+01   3.218239e-01
  2.018400e-01   6.352514e+01   3.232591e-01
  2.021390e-01   6.376591e+01   3.248631e-01
  2.024380e-01   6.362164e+01   3.196301e-01
  2.027370e-01   6.287929e+01   3.227381e-01
  2.030350e-01   6.369911e+01   3.217455e-01
  2.033340e-01   6.351678e+01   3.221174e-01
  2.036330e-01   6.331181e+01   3.191223e-01
  2.039320e-01   6.361926e+01   3.207168e-01
  2.042310e-01   6.389307e+01   3.244766e-01
  2.045300e-01   6.327475e+01   3.182168e-01
  2.048290e-01   6.351814e+01   3.199145e-01
  2.051280e-01   6.302650e+01   3.182669e-01
  2.054270e-01   6.295682e+01   3.175509e-01
  2.057260e-01   6.368087e+01   3.228126e-01
  2.060250e-01   6.327392e+01   3.178110e-01
  2.063240e-01   6.333820e+01   3.205570e-01
  2.066230e-01   6.276491e+01   3.177410e-01
  2.069210e-01   6.328383e+01   3.202818e-01
  2.072200e-01   6.360896e+01   3.204167e-01
  2.075190e-01   6.376743e+01   3.183758e-01
  2.078180e-01   6.332489e+01   3.197004e-01
  2.081170e-01   6.306064e+01   3.174091e-01
  2.084160e-01   6.288896e+01   3.190073e-01
  2.087150e-01   6.307754e+01   3.159847e-01
  2.090140e-01   6.264206e+01   3.163539e-01
  2.093130e-01   6.257155e+01   3.160421e-01
  2.096120e-01   6.324206e+01   3.171951e-01
  2.099110e-01   6.322412e+01   3.156907e-01
  2.102100e-01   6.307565e+01   3.169111e-01
  2.105080e-01   6.285821e+01   3.179771e-01
  2.108070e-01   6.356037e+01   3.167937e-01
  2.111060e-01   6.289903e+01   3.143537e-01
  2.114050e-01   6.303751e+01   3.150930e-01
  2.117040e-01   6.299705e+01   3.199675e-01
  2.120030e-01   6.334794e+01   3.268181e-01
  2.123020e-01   6.316958e+01   3.287141e-01
  2.126010e-01   6.318116e+01   3.260966e-01
  2.129000e-01   6.271259e+01   3.281179e-01
  2.131990e-01   6.316499e+01   3.321806e-01
  2.134980e-01   6.288356e+01   3.334508e-01
  2.137970e-01   6.319226e+01   3.317922e-01
  2.140950e-01   6.233712e+01   3.313789e-01
  2.143940e-01   6.315723e+01   3.348032e-01
  2.146930e-01   6.331707e+01   3.355421e-01
  2.149920e-01   6.288426e+01   3.347086e-01
  2.152910e-01   6.280012e+01   3.349590e-01
  2.155900e-01   6.254311e+01   3.371560e-01
  2.158890e-01   6.303021e+01   3.384663e-01
  2.161880e-01   6.298625e+01   3.368923e-01
  2.164870e-01   6.350889e+01   3.395858e-01
  2.167860e-01   6.355570e+01   3.333606e-01
  2.170850e-01   6.258800e+01   3.282397e-01
  2.173840e-01   6.297142e+01   3.261367e-01
  2.176820e-01   6.289364e+01   3.244873e-01
  2.179810e-01   6.284164e+01   3.253643e-01
  2.182800e-01   6.256876e+01   3.203981e-01
  2.185790e-01   6.287267e+01   3.227211e-01
  2.188780e-01   6.289480e+01   3.192959e-01
  2.191770e-01   6.266422e+01   3.207818e-01
  2.194760e-01   6.255874e+01   3.213512e-01
  2.197750e-01   6.262357e+01   3.183335e-01
  2.200740e-01   6.241519e+01   3.157805e-01
  2.203730e-01   6.254067e+01   3.178505e-01
  2.206720e-01   6.206242e+01   3.156891e-01
  2.209710e-01   6.229495e+01   3.184537e-01
  2.212700e-01   6.207239e+01   3.134569e-01
  2.215680e-01   6.264161e+01   3.176995e-01
  2.218670e-01   6.185034e+01   3.114632e-01
  2.221660e-01   6.269125e+01   3.170149e-01
  2.224650e-01   6.225463e+01   3.133918e-01
  2.227640e-01   6.311153e+01   3.152780e-01
  2.230630e-01   6.203416e+01   3.134918e-01
  2.233620e-01   6.235557e+01   3.135148e-01
  2.236610e-01   6.286945e+01   3.148040e-01
  2.239600e-01   6.195115e+01   3.089074e-01
  2.242590e-01   6.240886e+01   3.131265e-01
  2.245580e-01   6.286443e+01   3.133561e-01
  2.248570e-01   6.220080e+01   3.135183e-01
  2.251550e-01   6.218649e+01   3.098730e-01
  2.254540e-01   6.221566e+01   3.101994e-01
  2.257530e-01   6.246059e+01   3.131260e-01
  2.260520e-01   6.236369e+01   3.090532e-01
  2.263510e-01   6.249348e+01   3.103832e-01
  2.266500e-01   6.219759e+01   3.095212e-01
  2.269490e-01   6.219408e+01   3.081332e-01
  2.272480e-01   6.206326e+01   3.103279e-01
  2.275470e-01   6.248392e+01   3.072402e-01
  2.278460e-01   6.184950e+01   3.091586e-01
  2.281450e-01   6.171357e+01   3.060758e-01
  2.284440e-01   6.212767e+01   3.085930e-01
  2.287420e-01   6.206492e+01   3.093171e-01
  2.290410e-01   6.201411e+01   3.030673e-01
  2.293400e-01   6.199231e+01   3.077574e-01
  2.296390e-01   6.214373e+01   3.066481e-01
  2.299380e-01   6.196556e+01   3.067001e-01
  2.302370e-01   6.227843e+01   3.068573e-01
  2.305360e-01   6.168926e+01   3.034649e-01
  2.308350e-01   6.199379e+01   3.085108e-01
  2.311340e-01   6.213733e+01   3.031305e-01
  2.314330e-01   6.194725e+01   3.048225e-01
  2.317320e-01   6.163791e+01   3.051531e-01
  2.320310e-01   6.130101e+01   3.012017e-01
  2.323290e-01   6.203379e+01   3.077359e-01
  2.326280e-01   6.188320e+01   3.019195e-01
  2.329270e-01   6.189218e+01   3.024136e-01
  2.332260e-01   6.211621e+01   3.045132e-01
  2.335250e-01   6.186012e+01   3.031667e-01
  2.338240e-01   6.184601e+01   3.043317e-01
  2.341230e-01   6.191505e+01   3.000146e-01
  2.344220e-01   6.138021e+01   3.017511e-01
  2.347210e-01   6.152028e+01   3.019766e-01
  2.350200e-01   6.163077e+01   3.014207e-01
  2.353190e-01   6.157597e+01   3.016401e-01
  2.356180e-01   6.165600e+01   2.984687e-01
  2.359170e-01   6.178095e+01   3.030919e-01
  2.362150e-01   6.172055e+01   3.009362e-01
  2.365140e-01   6.165022e+01   2.984547e-01
  2.368130e-01   6.150926e+01   3.004207e-01
  2.371120e-01   6.165192e+01   2.993764e-01
  2.374110e-01   6.170996e+01   3.020863e-01
  2.377100e-01   6.155977e+01   2.981216e-01
  2.380090e-01   6.181066e+01   3.001083e-01
  2.383080e-01   6.158423e+01   2.976126e-01
  2.386070e-01   6.151818e+01   2.990515e-01
  2.389060e-01   6.152727e+01   2.987289e-01
  2.392050e-01   6.188294e+01   2.979932e-01
  2.395040e-01   6.126296e+01   2.985455e-01
  2.398020e-01   6.176528e+01   2.977098e-01
  2.401010e-01   6.122185e+01   2.981010e-01
  2.404000e-01   6.157149e+01   2.961194e-01
  2.406990e-01   6.144195e+01   2.974952e-01
  2.409980e-01   6.126480e+01   2.960516e-01
  2.412970e-01   6.143629e+01   2.960175e-01
  2.415960e-01   6.105640e+01   2.959965e-01
  2.418950e-01   6.102805e+01   2.942555e-01
  2.421940e-01   6.150801e+01   2.966387e-01
  2.424930e-01   6.075893e+01   2.957243e-01
  2.427920e-01   6.096666e+01   2.924641e-01
  2.430910e-01   6.110619e+01   2.947762e-01
  2.433890e-01   6.058186e+01   2.925193e-01
  2.436880e-01   6.155174e+01   2.974208e-01
  2.439870e-01   6.037040e+01   2.910304e-01
  2.442860e-01   6.176841e+01   2.938356e-01
  2.445850e-01   6.107577e+01   2.939292e-01
  2.448840e-01   6.066626e+01   2.925042e-01
  2.451830e-01   6.137567e+01   2.957597e-01
  2.454820e-01   6.065059e+01   2.905203e-01
  2.457810e-01   6.062574e+01   2.916452e-01
  2.460800e-01   6.125049e+01   2.934713e-01
  2.463790e-01   6.113748e+01   2.922229e-01
  2.466780e-01   6.111296e+01   2.925975e-01
  2.469770e-01   6.108108e+01   2.916570e-01
  2.472750e-01   6.137423e+01   2.931136e-01
  2.475740e-01   6.094793e+01   2.930731e-01
  2.478730e-01   6.139263e+01   2.894269e-01
  2.481720e-01   6.105740e+01   2.916004e-01
  2.484710e-01   6.076767e+01   2.891012e-01
  2.487700e-01   6.088457e+01   2.924845e-01
  2.490690e-01   6.106251e+01   2.918279e-01
  2.493680e-01   6.147328e+01   2.898265e-01
  2.496670e-01   6.106956e+01   2.928196e-01
  2.499660e-01   6.117204e+01   2.900615e-01
  2.502650e-01   6.103844e+01   2.910191e-01
  2.505640e-01   6.046875e+01   2.867235e-01
  2.508620e-01   6.102220e+01   2.893900e-01
  2.511610e-01   6.075708e+01   2.910972e-01
  2.514600e-01   6.087277e+01   2.881989e-01
  2.517590e-01   6.042251e+01   2.869238e-01
  2.520580e-01   6.106518e+01   2.889674e-01
  2.523570e-01   6.058829e+01   2.881500e-01
  2.526560e-01   6.116263e+01   2.903566e-01
  2.529550e-01   6.062059e+01   2.857491e-01
  2.532540e-01   6.104175e+01   2.866378e-01
  2.535530e-01   6.091856e+01   2.861446e-01
  2.538520e-01   6.083902e+01   2.872899e-01
  2.541510e-01   6.051790e+01   2.849993e-01
  2.544490e-01   6.039018e+01   2.855112e-01
  2.547480e-01   6.127072e+01   2.878940e-01
  2.550470e-01   6.023286e+01   2.837230e-01
  2.553460e-01   6.054592e+01   2.848629e-01
  2.556450e-01   6.037262e+01   2.821612e-01
  2.559440e-01   6.043740e+01   2.852154e-01
  2.562430e-01   6.074044e+01   2.872635e-01
  2.565420e-01   6.090576e+01   2.851017e-01
  2.568410e-01   6.070402e+01   2.838280e-01
  2.571400e-01   6.053179e+01   2.838242e-01
  2.574390e-01   6.091291e+01   2.868468e-01
  2.577380e-01   6.109188e+01   2.862459e-01
  2.580360e-01   6.071496e+01   2.833561e-01
  2.583350e-01   6.064603e+01   2.857072e-01
  2.586340e-01   6.090472e+01   2.832042e-01
  2.589330e-01   6.041858e+01   2.848666e-01
  2.592320e-01   6.099295e+01   2.834093e-01
  2.595310e-01   6.075555e+01   2.838487e-01
  2.598300e-01   6.079760e+01   2.858603e-01
  2.601290e-01   6.022341e+01   2.801543e-01
  2.604280e-01   6.075519e+01   2.848498e-01
  2.607270e-01   6.053077e+01   2.805780e-01
  2.610260e-01   6.001615e+01   2.819182e-01
  2.613250e-01   6.057162e+01   2.838176e-01
  2.616240e-01   6.013331e+01   2.818969e-01
  2.619220e-01   6.044916e+01   2.827352e-01
  2.622210e-01   6.070539e+01   2.804999e-01
  2.625200e-01   6.020360e+01   2.810799e-01
  2.628190e-01   6.016610e+01   2.806998e-01
  2.631180e-01   5.983434e+01   2.781940e-01
  2.634170e-01   6.046250e+01   2.832628e-01
  2.637160e-01   6.014994e+01   2.789267e-01
  2.640150e-01   6.053746e+01   2.825462e-01
  2.643140e-01   6.033645e+01   2.789769e-01
  2.646130e-01   6.049917e+01   2.797352e-01
  2.649120e-01   6.023903e+01   2.821446e-01
  2.652110e-01   6.052232e+01   2.795973e-01
  2.655090e-01   6.054361e+01   2.804147e-01
  2.658080e-01   6.030608e+01   2.782423e-01
  2.661070e-01   5.995657e+01   2.786689e-01
  2.664060e-01   6.037503e+01   2.793524e-01
  2.667050e-01   6.026872e+01   2.793934e-01
  2.670040e-01   6.045390e+01   2.796305e-01
  2.673030e-01   6.011694e+01   2.779946e-01
  2.676020e-01   6.051551e+01   2.790096e-01
  2.679010e-01   6.021721e+01   2.782264e-01
  2.682000e-01   6.024953e+01   2.771713e-01
  2.684990e-01   6.065028e+01   2.791301e-01
  2.687980e-01   6.029480e+01   2.779330e-01
  2.690960e-01   5.949803e+01   2.772212e-01
  2.693950e-01   6.046727e+01   2.765535e-01
  2.696940e-01   6.009577e+01   2.760727e-01
  2.699930e-01   6.031305e+01   2.775986e-01
  2.702920e-01   6.040510e+01   2.775288e-01
  2.705910e-01   5.966551e+01   2.762914e-01
  2.708900e-01   6.039405e+01   2.758323e-01
  2.711890e-01   6.001308e+01   2.768138e-01
  2.714880e-01   5.977915e+01   2.752521e-01
  2.717870e-01   6.020551e+01   2.766966e-01
  2.720860e-01   6.016550e+01   2.755858e-01
  2.723850e-01   5.975336e+01   2.740000e-01
  2.726840e-01   6.042172e+01   2.766347e-01
  2.729820e-01   6.003343e+01   2.755596e-01
  2.732810e-01   5.982624e+01   2.741670e-01
  2.735800e-01   5.991453e+01   2.742780e-01
  2.738790e-01   6.008517e+01   2.752179e-01
  2.741780e-01   5.979816e+01   2.750191e-01
  2.744770e-01   5.911823e+01   2.709224e-01
  2.747760e-01   6.000048e+01   2.742924e-01
  2.750750e-01   6.080906e+01   2.793053e-01
  2.753740e-01   6.015122e+01   2.822353e-01
  2.756730e-01   5.989398e+01   2.831242e-01
  2.759720e-01   5.977289e+01   2.815438e-01
  2.762710e-01   5.999679e+01   2.861178e-01
  2.765690e-01   6.008042e+01   2.855958e-01
  2.768680e-01   6.028544e+01   2.887944e-01
  2.771670e-01   5.985246e+01   2.853613e-01
  2.774660e-01   6.030480e+01   2.872667e-01
  2.777650e-01   5.988256e+01   2.897445e-01
  2.780640e-01   5.987807e+01   2.883456e-01
  2.783630e-01   5.995722e+01   2.889614e-01
  2.786620e-01   6.005728e+01   2.909238e-01
  2.789610e-01   5.926722e+01   2.891118e-01
  2.792600e-01   5.978930e+01   2.932434e-01
  2.795590e-01   5.977266e+01   2.874583e-01
  2.798580e-01   5.981031e+01   2.920740e-01
  2.801560e-01   6.054450e+01   2.934183e-01
  2.804550e-01   6.025479e+01   2.936011e-01
  2.807540e-01   5.982439e+01   2.938896e-01
  2.810530e-01   5.982441e+01   2.911206e-01
  2.813520e-01   5.975135e+01   2.948393e-01
  2.816510e-01   6.041921e+01   2.954599e-01
  2.819500e-01   5.969044e+01   2.937850e-01
  2.822490e-01   5.969044e+01   2.937850e-01
  2.825480e-01   6.014678e+01   2.944553e-01
  2.828470e-01   6.032900e+01   2.983369e-01
  2.831460e-01   5.999117e+01   2.960011e-01
  2.834450e-01   5.955519e+01   2.933397e-01
  2.837430e-01   5.979205e+01   2.956238e-01
  2.840420e-01   5.918663e+01   2.957299e-01
  2.843410e-01   5.956534e+01   3.031482e-01
  2.846400e-01   5.972214e+01   3.056771e-01
  2.849390e-01   5.940362e+01   3.127329e-01
  2.852380e-01   5.963270e+01   3.162437e-01
  2.855370e-01   5.925419e+01   3.183639e-01
  2.858360e-01   5.927202e+01   3.204501e-01
  2.861350e-01   5.916156e+01   3.229788e-01
  2.864340e-01   5.860446e+01   3.262102e-01
  2.867330e-01   5.942193e+01   3.275340e-01
  2.870320e-01   5.932541e+01   3.328846e-01
  2.873310e-01   5.957678e+01   3.304980e-01
  2.876290e-01   5.935266e+01   3.351226e-01
  2.879280e-01   5.909009e+01   3.374374e-01
  2.882270e-01   5.915530e+01   3.338965e-01
  2.885260e-01   5.896763e+01   3.374320e-01
  2.888250e-01   5.894433e+01   3.365063e-01
  2.891240e-01   5.933072e+01   3.427003e-01
  2.894230e-01   5.874244e+01   3.440766e-01
  2.897220e-01   5.927860e+01   3.374590e-01
  2.900210e-01   5.928575e+01   3.464042e-01
  2.903200e-01   5.942510e+01   3.447846e-01
  2.906190e-01   5.931548e+01   3.481745e-01
  2.909180e-01   5.906079e+01   3.483700e-01
  2.912160e-01   5.930110e+01   3.453404e-01
  2.915150e-01   5.959456e+01   3.576110e-01
  2.918140e-01   5.915126e+01   3.480691e-01
  2.921130e-01   5.857638e+01   3.496116e-01
  2.924120e-01   5.896220e+01   3.533078e-01
  2.927110e-01   5.927354e+01   3.532507e-01
  2.930100e-01   5.902631e+01   3.617028e-01
  2.933090e-01   5.945078e+01   3.571793e-01
  2.936080e-01   5.917602e+01   3.539479e-01
  2.939070e-01   5.911136e+01   3.594409e-01
  2.942060e-01   5.920986e+01   3.603664e-01
  2.945050e-01   5.885183e+01   3.668080e-01
  2.948030e-01   5.942983e+01   3.589567e-01
  2.951020e-01   5.870852e+01   3.622189e-01
  2.954010e-01   5.962387e+01   3.667720e-01
  2.957000e-01   5.876642e+01   3.658779e-01
  2.959990e-01   5.881815e+01   3.655982e-01
  2.962980e-01   5.890354e+01   3.665257e-01
  2.965970e-01   5.878277e+01   3.697395e-01
  2.968960e-01   5.887539e+01   3.698030e-01
  2.971950e-01   5.853169e+01   3.671449e-01
  2.974940e-01   5.884269e+01   3.667795e-01
  2.977930e-01   5.866664e+01   3.696018e-01
  2.980920e-01   5.944082e+01   3.722620e-01
  2.983900e-01   5.861673e+01   3.726752e-01
  2.986890e-01   5.842042e+01   3.679192e-01
  2.989880e-01   5.858114e+01   3.723285e-01
  2.992870e-01   5.894047e+01   3.744083e-01
  2.995860e-01   5.948391e+01   3.782804e-01
  2.998850e-01   5.897139e+01   3.745064e-01
  3.001840e-01   5.815311e+01   3.742633e-01
  3.004830e-01   5.908469e+01   3.821551e-01
  3.007820e-01   5.898235e+01   3.803335e-01
  3.010810e-01   5.848046e+01   3.760354e-01
  3.013800e-01   5.826935e+01   3.810082e-01
  3.016790e-01   5.913320e+01   3.828134e-01
  3.019780e-01   5.817274e+01   3.817007e-01
  3.022760e-01   5.912487e+01   3.866105e-01
  3.025750e-01   5.837583e+01   3.821131e-01
  3.028740e-01   5.852547e+01   3.880371e-01
  3.031730e-01   5.879830e+01   3.870991e-01
  3.034720e-01   5.875416e+01   3.885299e-01
  3.037710e-01   5.924650e+01   3.898893e-01
  3.040700e-01   5.889838e+01   3.906041e-01
  3.043690e-01   5.865495e+01   3.944221e-01
  3.046680e-01   5.895968e+01   3.940641e-01
  3.049670e-01   5.880735e+01   3.900347e-01
  3.052660e-01   5.816322e+01   3.947104e-01
  3.055650e-01   5.847175e+01   3.943599e-01
  3.058630e-01   5.842066e+01   3.995702e-01
  3.061620e-01   5.917038e+01   3.947676e-01
  3.064610e-01   5.826534e+01   3.967486e-01
  3.067600e-01   5.976643e+01   4.080024e-01
  3.070590e-01   5.839232e+01   3.971807e-01
  3.073580e-01   5.835986e+01   4.031727e-01
  3.076570e-01   5.899219e+01   3.980783e-01
  3.079560e-01   5.857973e+01   4.030408e-01
  3.082550e-01   5.816655e+01   4.016169e-01
  3.085540e-01   5.818094e+01   4.013720e-01
  3.088530e-01   5.839608e+01   4.072207e-01
  3.091520e-01   5.845820e+01   4.014452e-01
  3.094500e-01   5.822425e+01   4.094010e-01
  3.097490e-01   5.926546e+01   4.111693e-01
  3.100480e-01   5.973522e+01   4.097127e-01
  3.103470e-01   5.852012e+01   4.168434e-01
  3.106460e-01   5.837864e+01   4.041327e-01
  3.109450e-01   5.859427e+01   4.167799e-01
  3.112440e-01   5.828300e+01   4.086741e-01
  3.115430e-01   5.808498e+01   4.133456e-01
  3.118420e-01   5.828531e+01   4.186476e-01
  3.121410e-01   5.883816e+01   4.140863e-01
  3.124400e-01   5.807560e+01   4.188955e-01
  3.127390e-01   5.824428e+01   4.135900e-01
  3.130380e-01   5.870338e+01   4.242190e-01
  3.133360e-01   5.775887e+01   4.184217e-01
  3.136350e-01   5.808466e+01   4.189282e-01
  3.139340e-01   5.844757e+01   4.264202e-01
  3.142330e-01   5.907787e+01   4.221571e-01
  3.145320e-01   5.864230e+01   4.310536e-01
  3.148310e-01   5.841398e+01   4.252481e-01
  3.151300e-01   5.841088e+01   4.252368e-01
  3.154290e-01   5.795157e+01   4.285074e-01
  3.157280e-01   5.833768e+01   4.270758e-01
  3.160270e-01   5.846615e+01   4.359263e-01
  3.163260e-01   5.807818e+01   4.261249e-01
  3.166250e-01   5.856366e+01   4.362896e-01
  3.169230e-01   5.838996e+01   4.330413e-01
  3.172220e-01   5.785451e+01   4.358967e-01
  3.175210e-01   5.795733e+01   4.359050e-01
  3.178200e-01   5.824342e+01   4.339762e-01
  3.181190e-01   5.767888e+01   4.398485e-01
  3.184180e-01   5.860002e+01   4.386962e-01
  3.187170e-01   5.842862e+01   4.458771e-01
  3.190160e-01   5.781667e+01   4.423422e-01
  3.193150e-01   5.891859e+01   4.398870e-01
  3.196140e-01   5.854436e+01   4.499820e-01
  3.199130e-01   5.824857e+01   4.424084e-01
  3.202120e-01   5.763488e+01   4.472930e-01
  3.205100e-01   5.818187e+01   4.481764e-01
  3.208090e-01   5.795226e+01   4.440558e-01
  3.211080e-01   5.750895e+01   4.492886e-01
  3.214070e-01   5.801201e+01   4.434863e-01
  3.217060e-01   5.935373e+01   4.560143e-01
  3.220050e-01   5.843715e+01   4.495697e-01
  3.223040e-01   5.856490e+01   4.480142e-01
  3.226030e-01   5.802556e+01   4.572912e-01
  3.229020e-01   5.816053e+01   4.424677e-01
  3.232010e-01   5.780830e+01   4.534159e-01
  3.235000e-01   5.808880e+01   4.494643e-01
  3.237990e-01   5.890800e+01   4.559940e-01
  3.240970e-01   5.790052e+01   4.589934e-01
  3.243960e-01   5.845364e+01   4.517062e-01
  3.246950e-01   5.727585e+01   4.582801e-01
  3.249940e-01   5.735755e+01   4.507965e-01
  3.252930e-01   5.728562e+01   4.578749e-01
  3.255920e-01   5.877788e+01   4.665205e-01
  3.258910e-01   5.871885e+01   4.617809e-01
  3.261900e-01   5.911792e+01   4.706447e-01
  3.264890e-01   5.781628e+01   4.599907e-01
  3.267880e-01   5.696103e+01   4.601569e-01
  3.270870e-01   5.791400e+01   4.719542e-01
  3.273860e-01   5.775626e+01   4.656551e-01
  3.276850e-01   5.745247e+01   4.700699e-01
  3.279830e-01   5.871258e+01   4.681006e-01
  3.282820e-01   5.809406e+01   4.751127e-01
  3.285810e-01   5.659468e+01   4.670234e-01
  3.288800e-01   5.745008e+01   4.739370e-01
  3.291790e-01   5.674095e+01   4.671501e-01
  3.294780e-01   5.847743e+01   4.816588e-01
  3.297770e-01   5.761474e+01   4.806237e-01
  3.300760e-01   5.891388e+01   4.809336e-01
  3.303750e-01   5.819240e+01   4.856116e-01
  3.306740e-01   5.833590e+01   4.795668e-01
  3.309730e-01   5.785830e+01   4.863072e-01
  3.312720e-01   5.818812e+01   4.914285e-01
  3.315700e-01   5.795678e+01   4.815374e-01
  3.318690e-01   5.729320e+01   4.914297e-01
  3.321680e-01   5.832750e+01   4.846176e-01
  3.324670e-01   5.876531e+01   4.988178e-01
  3.327660e-01   5.803426e+01   4.929499e-01
  3.330650e-01   5.794920e+01   4.931356e-01
  3.333640e-01   5.817275e+01   5.019557e-01
  3.336630e-01   5.845826e+01   4.914889e-01
  3.339620e-01   5.846642e+01   5.061316e-01
  3.342610e-01   5.860911e+01   4.998383e-01
  3.345600e-01   5.742265e+01   4.998568e-01
  3.348590e-01   5.731501e+01   5.082484e-01
  3.351570e-01   5.809209e+01   4.959523e-01
  3.354560e-01   5.735664e+01   5.121129e-01
  3.357550e-01   5.813410e+01   4.989363e-01
  3.360540e-01   5.779189e+01   5.121954e-01
  3.363530e-01   5.740134e+01   5.167100e-01
  3.366520e-01   5.801951e+01   5.041935e-01
  3.369510e-01   5.735349e+01   5.229753e-01
  3.372500e-01   5.819281e+01   5.031977e-01
  3.375490e-01   5.735592e+01   5.203649e-01
  3.378480e-01   5.789585e+01   5.202139e-01
  3.381470e-01   5.763856e+01   5.177766e-01
  3.384460e-01   5.743238e+01   5.307585e-01
  3.387450e-01   5.714041e+01   5.080803e-01
  3.390430e-01   5.822536e+01   5.316553e-01
  3.393420e-01   5.811325e+01   5.284333e-01
  3.396410e-01   5.880104e+01   5.322288e-01
  3.399400e-01   5.837758e+01   5.458472e-01
  3.402390e-01   5.766150e+01   5.166087e-01
  3.405380e-01   5.796529e+01   5.409998e-01
  3.408370e-01   5.733919e+01   5.303276e-01
  3.411360e-01   5.792966e+01   5.365467e-01
  3.414350e-01   5.691789e+01   5.389797e-01
  3.417340e-01   5.835752e+01   5.378173e-01
  3.420330e-01   5.796228e+01   5.521720e-01
  3.423320e-01   5.809862e+01   5.373286e-01
  3.426300e-01   5.767014e+01   5.500132e-01
  3.429290e-01   5.778658e+01   5.482884e-01
  3.432280e-01   5.658541e+01   5.403319e-01
  3.435270e-01   5.759670e+01   5.639422e-01
  3.438260e-01   5.711060e+01   5.391632e-01
  3.441250e-01   5.810428e+01   5.631381e-01
  3.444240e-01   5.716173e+01   5.506511e-01
  3.447230e-01   5.806071e+01   5.597009e-01
  3.450220e-01   5.829923e+01   5.724145e-01
  3.453210e-01   5.740573e+01   5.518252e-01
  3.456200e-01   5.736780e+01   5.729622e-01
  3.459190e-01   5.868281e+01   5.659346e-01
  3.462170e-01   5.733867e+01   5.702307e-01
  3.465160e-01   5.787939e+01   5.720548e-01
  3.468150e-01   5.830415e+01   5.732924e-01
  3.471140e-01   5.716913e+01   5.826612e-01
  3.474130e-01   5.782713e+01   5.700921e-01
  3.477120e-01   5.747199e+01   5.842025e-01
  3.480110e-01   5.676870e+01   5.743302e-01
  3.483100e-01   5.672265e+01   5.758719e-01
  3.486090e-01   5.752596e+01   5.948557e-01
  3.489080e-01   5.779256e+01   5.812776e-01
  3.492070e-01   5.688083e+01   5.924765e-01
  3.495060e-01   5.790550e+01   5.864017e-01
  3.498040e-01   5.791556e+01   5.988204e-01
  3.501030e-01   5.806259e+01   6.005654e-01
  3.504020e-01   5.795271e+01   5.990124e-01
  3.507010e-01   5.747664e+01   6.107283e-01
  3.510000e-01   5.837034e+01   5.962991e-01
  3.512990e-01   5.789845e+01   6.129653e-01
  3.515980e-01   5.797880e+01   6.051289e-01
  3.518970e-01   5.743163e+01   6.158025e-01
  3.521960e-01   5.741329e+01   6.245004e-01
  3.524950e-01   5.735120e+01   6.008409e-01
  3.527940e-01   5.858211e+01   6.342566e-01
  3.530930e-01   5.759019e+01   6.123844e-01
  3.533920e-01   5.719301e+01   6.255555e-01
  3.536900e-01   5.732791e+01   6.285743e-01
  3.539890e-01   5.715698e+01   6.242285e-01
  3.542880e-01   5.746079e+01   6.411102e-01
  3.545870e-01   5.657986e+01   6.112189e-01
  3.548860e-01   5.738098e+01   6.370554e-01
  3.551850e-01   5.783871e+01   6.279402e-01
  3.554840e-01   5.765682e+01   6.385848e-01
  3.557830e-01   5.789956e+01   6.423379e-01
  3.560820e-01   5.736397e+01   6.176029e-01
  3.563810e-01   5.764639e+01   6.397262e-01
  3.566800e-01   5.772868e+01   6.250901e-01
  3.569790e-01   5.732281e+01   6.427794e-01
  3.572770e-01   5.641554e+01   6.364589e-01
  3.575760e-01   5.724675e+01   6.148105e-01
  3.578750e-01   5.742434e+01   6.559891e-01
  3.581740e-01   5.734354e+01   6.263781e-01
  3.584730e-01   5.654758e+01   6.509619e-01
  3.587720e-01   5.732537e+01   6.440240e-01
  3.590710e-01   5.784176e+01   6.456824e-01
  3.593700e-01   5.706437e+01   6.659295e-01
  3.596690e-01   5.693753e+01   6.369792e-01
  3.599680e-01   5.714410e+01   6.677700e-01
  3.602670e-01   5.748191e+01   6.524457e-01
  3.605660e-01   5.801246e+01   6.714387e-01
  3.608640e-01   5.789508e+01   6.879609e-01
  3.611630e-01   5.731380e+01   6.489510e-01
  3.614620e-01   5.562546e+01   6.787631e-01
  3.617610e-01   5.742014e+01   6.639165e-01
  3.620600e-01   5.609418e+01   6.786468e-01
  3.623590e-01   5.736879e+01   6.833492e-01
  3.626580e-01   5.832113e+01   6.889978e-01
  3.629570e-01   5.848940e+01   7.085592e-01
  3.632560e-01   5.751015e+01   6.726908e-01
  3.635550e-01   5.749474e+01   7.139588e-01
  3.638540e-01   5.721733e+01   6.945262e-01
  3.641530e-01   5.809657e+01   7.045762e-01
  3.644510e-01   5.633620e+01   7.239268e-01
  3.647500e-01   5.743249e+01   6.866948e-01
  3.650490e-01   5.645809e+01   7.229311e-01
  3.653480e-01   5.580535e+01   7.017459e-01
  3.656470e-01   5.879390e+01   7.288562e-01
  3.659460e-01   5.688255e+01   7.384231e-01
  3.662450e-01   5.739029e+01   7.099845e-01
  3.665440e-01   5.614021e+01   7.509430e-01
  3.668430e-01   5.703017e+01   7.161295e-01
  3.671420e-01   5.744504e+01   7.497155e-01
  3.674410e-01   5.748225e+01   7.404285e-01
  3.677400e-01   5.766096e+01   7.550455e-01
  3.680390e-01   5.657781e+01   7.769361e-01
  3.683370e-01   5.871853e+01   7.409020e-01
  3.686360e-01   5.754975e+01   7.748744e-01
  3.689350e-01   5.726198e+01   7.563993e-01
  3.692340e-01   5.712723e+01   7.763257e-01
  3.695330e-01   5.688996e+01   8.020629e-01
  3.698320e-01   5.805897e+01   7.556713e-01
  3.701310e-01   5.683451e+01   8.040830e-01
  3.704300e-01   5.679696e+01   7.655717e-01
  3.707290e-01   5.659526e+01   8.048166e-01
  3.710280e-01   5.668641e+01   8.006268e-01
  3.713270e-01   5.759670e+01   7.952129e-01
  3.716260e-01   5.707214e+01   8.392961e-01
  3.719240e-01   5.656616e+01   7.812827e-01
  3.722230e-01   5.656552e+01   8.383068e-01
  3.725220e-01   5.649029e+01   8.089878e-01
  3.728210e-01   5.737880e+01   8.334169e-01
  3.731200e-01   5.773935e+01   8.856812e-01
  3.734190e-01   5.553301e+01   7.924397e-01
  3.737180e-01   5.720553e+01   8.784233e-01
  3.740170e-01   5.769231e+01   8.303846e-01
  3.743160e-01   5.733670e+01   8.857796e-01
  3.746150e-01   5.786647e+01   8.834833e-01
  3.749140e-01   5.721773e+01   8.573448e-01
  3.752130e-01   5.780324e+01   9.234640e-01
  3.755110e-01   5.809432e+01   8.609637e-01
  3.758100e-01   5.672626e+01   9.148206e-01
  3.761090e-01   5.788829e+01   8.965506e-01
  3.764080e-01   5.644755e+01   9.090265e-01
  3.767070e-01   5.470006e+01   9.356249e-01
  3.770060e-01   5.595108e+01   8.687385e-01
  3.773050e-01   5.661993e+01   9.600736e-01
  3.776040e-01   5.752979e+01   9.248970e-01
  3.779030e-01   5.877894e+01   9.657979e-01
  3.782020e-01   5.878159e+01   1.043204e+00
  3.785010e-01   5.705306e+01   9.034443e-01
  3.788000e-01   5.511242e+01   1.005206e+00
  3.790990e-01   5.721433e+01   9.449495e-01
  3.793970e-01   5.647264e+01   1.007797e+00
  3.796960e-01   5.634963e+01   1.001939e+00
  3.799950e-01   5.835206e+01   1.000877e+00
  3.802940e-01   5.667371e+01   1.096591e+00
  3.805930e-01   5.792757e+01   9.669380e-01
  3.808920e-01   5.688854e+01   1.104892e+00
  3.811910e-01   5.740419e+01   1.025893e+00
  3.814900e-01   5.579966e+01   1.064445e+00
  3.817890e-01   5.667670e+01   1.171396e+00
  3.820880e-01   5.553343e+01   9.854038e-01
  3.823870e-01   5.613747e+01   1.173356e+00
  3.826860e-01   5.665249e+01   1.034328e+00
  3.829840e-01   5.552965e+01   1.190407e+00
  3.832830e-01   5.306217e+01   1.112241e+00
  3.835820e-01   5.829652e+01   1.138048e+00
  3.838810e-01   5.706905e+01   1.258910e+00
  3.841800e-01   5.791143e+01   1.121170e+00
  3.844790e-01   5.527141e+01   1.248136e+00
  3.847780e-01   5.786301e+01   1.183592e+00
  3.850770e-01   5.722474e+01   1.279584e+00
  3.853760e-01   5.574084e+01   1.347168e+00
  3.856750e-01   5.975143e+01   1.202751e+00
  3.859740e-01   5.746181e+01   1.392017e+00
  3.862730e-01   5.573605e+01   1.244121e+00
  3.865710e-01   5.793391e+01   1.397724e+00
  3.868700e-01   5.752676e+01   1.418362e+00
  3.871690e-01   5.714781e+01   1.330098e+00
  3.874680e-01   5.574933e+01   1.512829e+00
  3.877670e-01   5.623640e+01   1.341626e+00
  3.880660e-01   5.656665e+01   1.558127e+00
  3.883650e-01   5.873360e+01   1.504507e+00
  3.886640e-01   5.656856e+01   1.540743e+00
  3.889630e-01   5.888877e+01   1.710698e+00
  3.892620e-01   5.801858e+01   1.526805e+00
  3.895610e-01   5.439688e+01   1.689214e+00
  3.898600e-01   5.839182e+01   1.703464e+00
  3.901580e-01   5.578921e+01   1.734962e+00
  3.904570e-01   5.874324e+01   1.990439e+00
  3.907560e-01   5.492144e+01   1.697339e+00
  3.910550e-01   5.770161e+01   2.008912e+00
  3.913540e-01   5.742184e+01   2.004036e+00
  3.916530e-01   5.644267e+01   1.986876e+00
  3.919520e-01   6.160958e+01   2.696578e+00
  3.922510e-01   5.609296e+01   1.980711e+00
  3.925500e-01   5.589712e+01   2.652760e+00
  3.928490e-01   5.444934e+01   2.390061e+00
  3.931480e-01   5.753375e+01   2.691315e+00
  3.934470e-01   0.000000e+00   0.000000e+00
  3.937460e-01   5.740786e+01   2.688369e+00
creator: radaver
creator-version: 3725
header-file: /nas_data/SAXS_data/20151104Workshop/header/JH1_0149.txt
image-file: /nas_data/Pilatus1M/20151104_Workshop/JH1_0149.tif
angular-axis-file: /nas_data/SAXS_data/20151104Workshop/q20151029.dat
beamstop-mask-file: /nas_data/SAXS_data/20151104Workshop/fit2d20151031.msk
detector-response-file: none
beam-center-x: 949.7700
beam-center-y: 918.8000
unit-time: 1.0000
channel-first: 10
channel-last: 1315
Exposure time [s]: 1.094059
Transmitted Beam: 0.484018
Incident Beam: 0.484018
Code: JH1
Concentration [mg/ml]: 1
Run Number: 0149
