# Supplementary material for: SAXS analysis of a soluble cytosolic NgBR construct including extracellular and transmembrane domains
Source: PLoS One. 2018 Jan 18;13(1):e0191371. doi: 10.1371/journal.pone.0191371 (PMC5773207; doi:10.1371/journal.pone.0191371)
Supplement: S1 File — (ZIP) [file pone.0191371.s001.zip › JH1_0150.dat]

Sample:   c= 1.0000 mg/ml  Code: JH1
  3.656810e-03   2.269284e+04   4.140906e+01
  3.955720e-03   2.204712e+04   2.803231e+01
  4.254640e-03   1.909058e+04   2.337537e+01
  4.553560e-03   1.546024e+04   2.028149e+01
  4.852480e-03   1.251129e+04   1.708164e+01
  5.151400e-03   1.053496e+04   1.548454e+01
  5.450320e-03   8.748526e+03   1.340277e+01
  5.749240e-03   7.465150e+03   1.199574e+01
  6.048150e-03   6.372834e+03   1.086393e+01
  6.347070e-03   5.513932e+03   9.600909e+00
  6.645990e-03   4.847217e+03   8.962202e+00
  6.944910e-03   4.241254e+03   8.070780e+00
  7.243830e-03   3.813184e+03   7.415307e+00
  7.542750e-03   3.387612e+03   6.962749e+00
  7.841670e-03   3.069669e+03   6.259445e+00
  8.140580e-03   2.777142e+03   6.035854e+00
  8.439500e-03   2.520336e+03   5.542227e+00
  8.738420e-03   2.326045e+03   5.273530e+00
  9.037340e-03   2.140576e+03   4.891509e+00
  9.336260e-03   1.970045e+03   4.611476e+00
  9.635180e-03   1.824064e+03   4.424708e+00
  9.934100e-03   1.681479e+03   4.110434e+00
  1.023300e-02   1.542219e+03   4.034292e+00
  1.053190e-02   1.429669e+03   3.939708e+00
  1.083090e-02   1.318910e+03   3.784024e+00
  1.112980e-02   1.214057e+03   3.599596e+00
  1.142870e-02   1.134660e+03   3.460408e+00
  1.172760e-02   1.046687e+03   3.314310e+00
  1.202650e-02   9.641215e+02   3.172104e+00
  1.232540e-02   9.053366e+02   3.057035e+00
  1.262440e-02   8.338334e+02   2.879279e+00
  1.292330e-02   7.802999e+02   2.742355e+00
  1.322220e-02   7.215469e+02   2.637091e+00
  1.352110e-02   6.753706e+02   2.525672e+00
  1.382000e-02   6.244305e+02   2.404628e+00
  1.411900e-02   5.834116e+02   2.312996e+00
  1.441790e-02   5.444510e+02   2.218335e+00
  1.471680e-02   5.098893e+02   2.136572e+00
  1.501570e-02   4.779020e+02   2.025718e+00
  1.531460e-02   4.506643e+02   1.958263e+00
  1.561350e-02   4.248950e+02   1.868090e+00
  1.591250e-02   3.958798e+02   1.819066e+00
  1.621140e-02   3.763958e+02   1.743152e+00
  1.651030e-02   3.558988e+02   1.677201e+00
  1.680920e-02   3.371111e+02   1.632332e+00
  1.710810e-02   3.193197e+02   1.592008e+00
  1.740710e-02   3.061560e+02   1.536417e+00
  1.770600e-02   2.866660e+02   1.471767e+00
  1.800490e-02   2.736955e+02   1.426717e+00
  1.830380e-02   2.593958e+02   1.400014e+00
  1.860270e-02   2.482493e+02   1.343007e+00
  1.890170e-02   2.365227e+02   1.310903e+00
  1.920060e-02   2.248175e+02   1.265940e+00
  1.949950e-02   2.149133e+02   1.251995e+00
  1.979840e-02   2.073312e+02   1.206638e+00
  2.009730e-02   1.995173e+02   1.170698e+00
  2.039620e-02   1.919226e+02   1.146118e+00
  2.069520e-02   1.829799e+02   1.113065e+00
  2.099410e-02   1.762717e+02   1.100388e+00
  2.129300e-02   1.719224e+02   1.058250e+00
  2.159190e-02   1.659221e+02   1.075445e+00
  2.189080e-02   1.595607e+02   1.060514e+00
  2.218980e-02   1.550620e+02   1.063466e+00
  2.248870e-02   1.508816e+02   1.067749e+00
  2.278760e-02   1.458045e+02   1.039289e+00
  2.308650e-02   1.404346e+02   1.051362e+00
  2.338540e-02   1.364971e+02   1.034365e+00
  2.368430e-02   1.345981e+02   1.008487e+00
  2.398330e-02   1.306917e+02   1.016356e+00
  2.428220e-02   1.251982e+02   9.726351e-01
  2.458110e-02   1.228604e+02   9.959075e-01
  2.488000e-02   1.227495e+02   9.689076e-01
  2.517890e-02   1.186065e+02   9.410547e-01
  2.547790e-02   1.158152e+02   9.430531e-01
  2.577680e-02   1.125189e+02   9.220696e-01
  2.607570e-02   1.114458e+02   9.250927e-01
  2.637460e-02   1.077208e+02   9.021954e-01
  2.667350e-02   1.080992e+02   8.811590e-01
  2.697250e-02   1.047407e+02   8.406197e-01
  2.727140e-02   1.043477e+02   8.079024e-01
  2.757030e-02   1.017824e+02   7.992340e-01
  2.786920e-02   1.009473e+02   7.868515e-01
  2.816810e-02   9.987571e+01   7.702599e-01
  2.846700e-02   9.821284e+01   7.543905e-01
  2.876600e-02   9.799268e+01   7.444653e-01
  2.906490e-02   9.397988e+01   7.312557e-01
  2.936380e-02   9.484452e+01   7.291419e-01
  2.966270e-02   9.273432e+01   7.156952e-01
  2.996160e-02   9.087348e+01   7.095161e-01
  3.026060e-02   9.092091e+01   6.985242e-01
  3.055950e-02   8.978572e+01   6.931659e-01
  3.085840e-02   8.795723e+01   6.831745e-01
  3.115730e-02   8.780102e+01   6.797097e-01
  3.145620e-02   8.744823e+01   6.718245e-01
  3.175510e-02   8.648079e+01   6.699309e-01
  3.205410e-02   8.448846e+01   6.585605e-01
  3.235300e-02   8.466068e+01   6.565606e-01
  3.265190e-02   8.543380e+01   6.474487e-01
  3.295080e-02   8.334655e+01   6.436843e-01
  3.324970e-02   8.353932e+01   6.435820e-01
  3.354870e-02   8.152477e+01   6.341125e-01
  3.384760e-02   8.229865e+01   6.297588e-01
  3.414650e-02   8.187458e+01   6.281341e-01
  3.444540e-02   8.010854e+01   6.127845e-01
  3.474430e-02   8.017460e+01   6.184316e-01
  3.504330e-02   8.139634e+01   6.154040e-01
  3.534220e-02   7.947972e+01   6.088658e-01
  3.564110e-02   7.815333e+01   6.030198e-01
  3.594000e-02   7.784915e+01   5.903256e-01
  3.623890e-02   7.530706e+01   5.904847e-01
  3.653780e-02   7.730173e+01   5.820722e-01
  3.683680e-02   7.639828e+01   5.861895e-01
  3.713570e-02   7.546703e+01   5.833007e-01
  3.743460e-02   7.666547e+01   5.783315e-01
  3.773350e-02   7.674998e+01   5.779831e-01
  3.803240e-02   7.575791e+01   5.879423e-01
  3.833140e-02   7.441872e+01   5.965728e-01
  3.863030e-02   7.430399e+01   6.053793e-01
  3.892920e-02   7.528203e+01   6.077657e-01
  3.922810e-02   7.550237e+01   6.110398e-01
  3.952700e-02   7.382887e+01   6.003140e-01
  3.982600e-02   7.295925e+01   6.054345e-01
  4.012490e-02   7.376030e+01   5.992615e-01
  4.042380e-02   7.344778e+01   6.058489e-01
  4.072270e-02   7.366275e+01   6.043414e-01
  4.102160e-02   7.252539e+01   5.988723e-01
  4.132050e-02   7.284962e+01   6.009966e-01
  4.161950e-02   7.269658e+01   5.941595e-01
  4.191840e-02   7.278546e+01   6.023149e-01
  4.221730e-02   7.126402e+01   5.882761e-01
  4.251620e-02   7.286023e+01   6.026242e-01
  4.281510e-02   7.117005e+01   5.863827e-01
  4.311410e-02   7.082457e+01   5.857072e-01
  4.341300e-02   7.169553e+01   5.923430e-01
  4.371190e-02   7.103872e+01   5.881019e-01
  4.401080e-02   7.082450e+01   5.872145e-01
  4.430970e-02   7.067129e+01   5.820956e-01
  4.460860e-02   7.058194e+01   5.824671e-01
  4.490760e-02   6.988975e+01   5.810844e-01
  4.520650e-02   7.067018e+01   5.798875e-01
  4.550540e-02   7.051945e+01   5.822092e-01
  4.580430e-02   7.066260e+01   5.805881e-01
  4.610320e-02   7.151916e+01   5.811685e-01
  4.640220e-02   6.999527e+01   5.793048e-01
  4.670110e-02   6.878721e+01   5.657333e-01
  4.700000e-02   6.982427e+01   5.720995e-01
  4.729890e-02   6.900673e+01   5.708692e-01
  4.759780e-02   6.915498e+01   5.707691e-01
  4.789680e-02   6.887096e+01   5.660776e-01
  4.819570e-02   6.902200e+01   5.660013e-01
  4.849460e-02   6.878640e+01   5.671286e-01
  4.879350e-02   6.750698e+01   5.556742e-01
  4.909240e-02   6.850364e+01   5.673678e-01
  4.939130e-02   6.828254e+01   5.568382e-01
  4.969030e-02   6.849495e+01   5.597256e-01
  4.998920e-02   6.839795e+01   5.586532e-01
  5.028810e-02   6.789229e+01   5.545786e-01
  5.058700e-02   6.791821e+01   5.587186e-01
  5.088590e-02   6.829001e+01   5.509409e-01
  5.118490e-02   6.639483e+01   5.504120e-01
  5.148380e-02   6.835804e+01   5.558115e-01
  5.178270e-02   6.706322e+01   5.434185e-01
  5.208160e-02   6.852727e+01   5.551725e-01
  5.238050e-02   6.624860e+01   5.401080e-01
  5.267940e-02   6.767484e+01   5.536898e-01
  5.297840e-02   6.695950e+01   5.436321e-01
  5.327730e-02   6.658001e+01   5.395739e-01
  5.357620e-02   6.826093e+01   5.482496e-01
  5.387510e-02   6.703925e+01   5.401826e-01
  5.417400e-02   6.656437e+01   5.432966e-01
  5.447300e-02   6.705026e+01   5.371417e-01
  5.477190e-02   6.770727e+01   5.410007e-01
  5.507080e-02   6.700698e+01   5.381957e-01
  5.536970e-02   6.649430e+01   5.343020e-01
  5.566860e-02   6.715677e+01   5.406559e-01
  5.596760e-02   6.596758e+01   5.297789e-01
  5.626650e-02   6.662740e+01   5.348364e-01
  5.656540e-02   6.780512e+01   5.377127e-01
  5.686430e-02   6.661406e+01   5.299865e-01
  5.716320e-02   6.713175e+01   5.285146e-01
  5.746210e-02   6.634573e+01   5.306979e-01
  5.776110e-02   6.618488e+01   5.318500e-01
  5.806000e-02   6.614964e+01   5.234825e-01
  5.835890e-02   6.631163e+01   5.246988e-01
  5.865780e-02   6.681462e+01   5.238148e-01
  5.895670e-02   6.595872e+01   5.303409e-01
  5.925570e-02   6.620606e+01   5.191714e-01
  5.955460e-02   6.544781e+01   5.229970e-01
  5.985350e-02   6.639274e+01   5.193435e-01
  6.015240e-02   6.576486e+01   5.185574e-01
  6.045130e-02   6.619025e+01   5.207958e-01
  6.075020e-02   6.548146e+01   5.130163e-01
  6.104920e-02   6.614914e+01   5.195083e-01
  6.134810e-02   6.641498e+01   5.211142e-01
  6.164700e-02   6.566503e+01   5.099514e-01
  6.194590e-02   6.482851e+01   5.148526e-01
  6.224480e-02   6.645285e+01   5.098050e-01
  6.254380e-02   6.636324e+01   5.181151e-01
  6.284270e-02   6.524933e+01   5.154065e-01
  6.314160e-02   6.560835e+01   5.044707e-01
  6.344050e-02   6.492236e+01   5.091989e-01
  6.373940e-02   6.606241e+01   5.051771e-01
  6.403840e-02   6.611251e+01   5.133027e-01
  6.433730e-02   6.505098e+01   5.038777e-01
  6.463620e-02   6.508750e+01   4.999046e-01
  6.493510e-02   6.489724e+01   5.101801e-01
  6.523400e-02   6.551631e+01   5.020591e-01
  6.553290e-02   6.478328e+01   5.018041e-01
  6.583190e-02   6.469779e+01   4.994219e-01
  6.613080e-02   6.539343e+01   4.975511e-01
  6.642970e-02   6.601046e+01   5.091605e-01
  6.672860e-02   6.619176e+01   4.990809e-01
  6.702750e-02   6.544074e+01   5.012593e-01
  6.732650e-02   6.541615e+01   4.976375e-01
  6.762540e-02   6.505273e+01   4.962533e-01
  6.792430e-02   6.402138e+01   4.942888e-01
  6.822320e-02   6.464519e+01   4.888533e-01
  6.852210e-02   6.492442e+01   4.972606e-01
  6.882110e-02   6.528817e+01   4.946783e-01
  6.912000e-02   6.569380e+01   4.957211e-01
  6.941890e-02   6.487312e+01   4.892359e-01
  6.971780e-02   6.486818e+01   4.887402e-01
  7.001670e-02   6.582936e+01   4.987073e-01
  7.031560e-02   6.497351e+01   4.886608e-01
  7.061460e-02   6.571512e+01   4.919204e-01
  7.091350e-02   6.528546e+01   4.888823e-01
  7.121240e-02   6.440049e+01   4.818367e-01
  7.151130e-02   6.476718e+01   4.893143e-01
  7.181020e-02   6.446853e+01   4.816318e-01
  7.210920e-02   6.502975e+01   4.869810e-01
  7.240810e-02   6.421672e+01   4.793227e-01
  7.270700e-02   6.519948e+01   4.890343e-01
  7.300590e-02   6.479596e+01   4.828533e-01
  7.330480e-02   6.384050e+01   4.738947e-01
  7.360370e-02   6.519000e+01   4.847812e-01
  7.390270e-02   6.436138e+01   4.762677e-01
  7.420160e-02   6.468881e+01   4.847679e-01
  7.450050e-02   6.529091e+01   4.779147e-01
  7.479940e-02   6.390030e+01   4.741166e-01
  7.509830e-02   6.375877e+01   4.776105e-01
  7.539730e-02   6.483167e+01   4.744769e-01
  7.569620e-02   6.449582e+01   4.741186e-01
  7.599510e-02   6.488067e+01   4.786319e-01
  7.629400e-02   6.495004e+01   4.727423e-01
  7.659290e-02   6.415385e+01   4.741742e-01
  7.689190e-02   6.483993e+01   4.723414e-01
  7.719080e-02   6.469363e+01   4.744077e-01
  7.748970e-02   6.484456e+01   4.715002e-01
  7.778860e-02   6.577966e+01   4.779333e-01
  7.808750e-02   6.468260e+01   4.704843e-01
  7.838640e-02   6.475557e+01   4.682118e-01
  7.868540e-02   6.415938e+01   4.673094e-01
  7.898430e-02   6.443286e+01   4.657932e-01
  7.928320e-02   6.439981e+01   4.711649e-01
  7.958210e-02   6.341407e+01   4.588361e-01
  7.988100e-02   6.456381e+01   4.683581e-01
  8.018000e-02   6.477198e+01   4.666017e-01
  8.047890e-02   6.433147e+01   4.645992e-01
  8.077780e-02   6.486939e+01   4.657111e-01
  8.107670e-02   6.445242e+01   4.617665e-01
  8.137560e-02   6.445561e+01   4.650472e-01
  8.167450e-02   6.488365e+01   4.637149e-01
  8.197350e-02   6.398191e+01   4.576796e-01
  8.227240e-02   6.408394e+01   4.624739e-01
  8.257130e-02   6.392328e+01   4.524019e-01
  8.287020e-02   6.503038e+01   4.654655e-01
  8.316910e-02   6.334042e+01   4.561708e-01
  8.346810e-02   6.492376e+01   4.574819e-01
  8.376700e-02   6.542716e+01   4.656531e-01
  8.406590e-02   6.431968e+01   4.522719e-01
  8.436480e-02   6.421105e+01   4.588963e-01
  8.466370e-02   6.409960e+01   4.526420e-01
  8.496270e-02   6.363796e+01   4.616783e-01
  8.526160e-02   6.364292e+01   4.762752e-01
  8.556050e-02   6.415960e+01   4.786564e-01
  8.585940e-02   6.502554e+01   4.879081e-01
  8.615830e-02   6.431165e+01   4.852224e-01
  8.645720e-02   6.469785e+01   4.914627e-01
  8.675620e-02   6.437827e+01   4.926877e-01
  8.705510e-02   6.443776e+01   4.919343e-01
  8.735400e-02   6.402262e+01   4.928025e-01
  8.765290e-02   6.547034e+01   4.988443e-01
  8.795180e-02   6.433176e+01   4.985161e-01
  8.825080e-02   6.519473e+01   4.972931e-01
  8.854970e-02   6.427809e+01   5.003587e-01
  8.884860e-02   6.427767e+01   4.983065e-01
  8.914750e-02   6.464328e+01   5.059684e-01
  8.944640e-02   6.406353e+01   5.000387e-01
  8.974530e-02   6.378591e+01   4.948809e-01
  9.004430e-02   7.248059e+01   5.254010e-01
  9.034320e-02   6.407505e+01   4.765426e-01
  9.064210e-02   6.459820e+01   4.775889e-01
  9.094100e-02   6.421391e+01   4.662495e-01
  9.123990e-02   6.348328e+01   4.623482e-01
  9.153890e-02   6.470737e+01   4.693008e-01
  9.183780e-02   6.482805e+01   4.663889e-01
  9.213670e-02   6.437738e+01   4.631226e-01
  9.243560e-02   6.542716e+01   4.656531e-01
  9.273450e-02   6.425025e+01   4.574507e-01
  9.303350e-02   6.368247e+01   4.614308e-01
  9.333240e-02   6.415713e+01   4.528450e-01
  9.363130e-02   6.362698e+01   4.544437e-01
  9.393020e-02   6.431741e+01   4.545655e-01
  9.422910e-02   6.390777e+01   4.542760e-01
  9.452800e-02   6.383147e+01   4.551733e-01
  9.482700e-02   6.425537e+01   4.464440e-01
  9.512590e-02   6.360635e+01   4.524307e-01
  9.542480e-02   6.368278e+01   4.477713e-01
  9.572370e-02   6.403225e+01   4.489983e-01
  9.602260e-02   6.433558e+01   4.523278e-01
  9.632160e-02   6.365306e+01   4.421738e-01
  9.662050e-02   6.432998e+01   4.470703e-01
  9.691940e-02   6.424299e+01   4.467679e-01
  9.721830e-02   6.426431e+01   4.442918e-01
  9.751720e-02   6.448491e+01   4.472407e-01
  9.781610e-02   6.413619e+01   4.416993e-01
  9.811510e-02   6.419023e+01   4.462176e-01
  9.841400e-02   6.415537e+01   4.389470e-01
  9.871290e-02   6.413909e+01   4.420653e-01
  9.901180e-02   6.438360e+01   4.439826e-01
  9.931070e-02   6.479898e+01   4.414943e-01
  9.960970e-02   6.387650e+01   4.415157e-01
  9.990860e-02   6.435142e+01   4.358228e-01
  1.002070e-01   6.448314e+01   4.404171e-01
  1.005060e-01   6.381395e+01   4.357043e-01
  1.008050e-01   6.439289e+01   4.401088e-01
  1.011040e-01   6.440291e+01   4.339677e-01
  1.014030e-01   6.364598e+01   4.334274e-01
  1.017020e-01   6.368902e+01   4.376968e-01
  1.020010e-01   6.331824e+01   4.316361e-01
  1.023000e-01   6.383682e+01   4.313889e-01
  1.025990e-01   6.479910e+01   4.336256e-01
  1.028980e-01   6.398474e+01   4.325565e-01
  1.031970e-01   6.375445e+01   4.341359e-01
  1.034960e-01   6.340402e+01   4.250329e-01
  1.037950e-01   6.380089e+01   4.302727e-01
  1.040930e-01   6.441864e+01   4.287436e-01
  1.043920e-01   6.372468e+01   4.303463e-01
  1.046910e-01   6.424773e+01   4.314456e-01
  1.049900e-01   6.430076e+01   4.257862e-01
  1.052890e-01   6.347069e+01   4.265449e-01
  1.055880e-01   6.405391e+01   4.268838e-01
  1.058870e-01   6.387200e+01   4.278913e-01
  1.061860e-01   6.456759e+01   4.260333e-01
  1.064850e-01   6.371713e+01   4.238494e-01
  1.067840e-01   6.380862e+01   4.263868e-01
  1.070830e-01   6.424147e+01   4.243250e-01
  1.073820e-01   6.386856e+01   4.215311e-01
  1.076800e-01   6.409966e+01   4.219824e-01
  1.079790e-01   6.403967e+01   4.236581e-01
  1.082780e-01   6.453852e+01   4.272107e-01
  1.085770e-01   6.441175e+01   4.178179e-01
  1.088760e-01   6.418287e+01   4.228785e-01
  1.091750e-01   6.468381e+01   4.229688e-01
  1.094740e-01   6.338850e+01   4.196350e-01
  1.097730e-01   6.432081e+01   4.202449e-01
  1.100720e-01   6.361304e+01   4.140330e-01
  1.103710e-01   6.391076e+01   4.213601e-01
  1.106700e-01   6.432730e+01   4.166482e-01
  1.109690e-01   6.461580e+01   4.233667e-01
  1.112670e-01   6.443348e+01   4.152162e-01
  1.115660e-01   6.465262e+01   4.171050e-01
  1.118650e-01   6.459758e+01   4.208423e-01
  1.121640e-01   6.484559e+01   4.156598e-01
  1.124630e-01   6.415779e+01   4.146207e-01
  1.127620e-01   6.362993e+01   4.129116e-01
  1.130610e-01   6.457213e+01   4.153687e-01
  1.133600e-01   6.454457e+01   4.200604e-01
  1.136590e-01   6.487795e+01   4.108669e-01
  1.139580e-01   6.425672e+01   4.134767e-01
  1.142570e-01   6.424605e+01   4.131515e-01
  1.145560e-01   6.365461e+01   4.118250e-01
  1.148550e-01   6.389362e+01   4.114385e-01
  1.151530e-01   6.417068e+01   4.069431e-01
  1.154520e-01   6.379091e+01   4.108196e-01
  1.157510e-01   6.405666e+01   4.071380e-01
  1.160500e-01   6.440622e+01   4.145416e-01
  1.163490e-01   6.427144e+01   4.078200e-01
  1.166480e-01   6.387063e+01   4.093599e-01
  1.169470e-01   6.413923e+01   4.079595e-01
  1.172460e-01   6.378251e+01   4.073835e-01
  1.175450e-01   6.450134e+01   4.063283e-01
  1.178440e-01   6.388190e+01   4.043725e-01
  1.181430e-01   6.344793e+01   4.060340e-01
  1.184420e-01   6.509101e+01   4.090136e-01
  1.187400e-01   6.436785e+01   4.053587e-01
  1.190390e-01   6.490120e+01   4.062121e-01
  1.193380e-01   6.463425e+01   4.053758e-01
  1.196370e-01   6.370315e+01   4.046296e-01
  1.199360e-01   6.444406e+01   4.028856e-01
  1.202350e-01   6.421212e+01   4.051419e-01
  1.205340e-01   6.435625e+01   4.031489e-01
  1.208330e-01   6.425254e+01   4.014843e-01
  1.211320e-01   6.465319e+01   4.059820e-01
  1.214310e-01   6.443707e+01   3.986341e-01
  1.217300e-01   6.458244e+01   4.046690e-01
  1.220290e-01   6.436346e+01   4.026336e-01
  1.223270e-01   6.428462e+01   3.997308e-01
  1.226260e-01   6.504058e+01   4.015463e-01
  1.229250e-01   6.473415e+01   3.990313e-01
  1.232240e-01   6.492895e+01   4.033243e-01
  1.235230e-01   6.462672e+01   4.015864e-01
  1.238220e-01   6.412441e+01   3.966315e-01
  1.241210e-01   6.413102e+01   3.982065e-01
  1.244200e-01   6.481262e+01   3.966988e-01
  1.247190e-01   6.446110e+01   4.002791e-01
  1.250180e-01   6.439720e+01   3.951715e-01
  1.253170e-01   6.447575e+01   3.961761e-01
  1.256160e-01   6.438035e+01   3.984586e-01
  1.259140e-01   6.441952e+01   3.957484e-01
  1.262130e-01   6.383603e+01   3.939520e-01
  1.265120e-01   6.445280e+01   3.930779e-01
  1.268110e-01   6.504323e+01   3.956281e-01
  1.271100e-01   6.440386e+01   3.972370e-01
  1.274090e-01   6.451177e+01   3.942597e-01
  1.277080e-01   6.463926e+01   3.933966e-01
  1.280070e-01   6.440351e+01   3.914402e-01
  1.283060e-01   6.451033e+01   3.932533e-01
  1.286050e-01   6.480122e+01   3.969191e-01
  1.289040e-01   6.401156e+01   3.875718e-01
  1.292030e-01   6.522371e+01   3.961766e-01
  1.295020e-01   6.542463e+01   3.930489e-01
  1.298000e-01   6.456165e+01   3.911822e-01
  1.300990e-01   6.439131e+01   3.882377e-01
  1.303980e-01   6.489708e+01   3.904860e-01
  1.306970e-01   6.425369e+01   3.914780e-01
  1.309960e-01   6.475101e+01   3.907760e-01
  1.312950e-01   6.443237e+01   3.895702e-01
  1.315940e-01   6.455919e+01   3.856497e-01
  1.318930e-01   6.485635e+01   3.893960e-01
  1.321920e-01   6.483223e+01   3.890829e-01
  1.324910e-01   6.474841e+01   3.897961e-01
  1.327900e-01   6.470784e+01   3.875138e-01
  1.330890e-01   6.448673e+01   3.863768e-01
  1.333870e-01   6.496735e+01   3.875765e-01
  1.336860e-01   6.420442e+01   3.845886e-01
  1.339850e-01   6.474431e+01   3.847970e-01
  1.342840e-01   6.489349e+01   3.880693e-01
  1.345830e-01   6.495773e+01   3.868382e-01
  1.348820e-01   6.408923e+01   3.842435e-01
  1.351810e-01   6.440266e+01   3.803424e-01
  1.354800e-01   6.468018e+01   3.855410e-01
  1.357790e-01   6.491087e+01   3.838998e-01
  1.360780e-01   6.410381e+01   3.831209e-01
  1.363770e-01   6.471399e+01   3.844742e-01
  1.366760e-01   6.402423e+01   3.845178e-01
  1.369740e-01   6.449484e+01   3.995960e-01
  1.372730e-01   6.472786e+01   4.024325e-01
  1.375720e-01   6.553747e+01   4.143793e-01
  1.378710e-01   6.477963e+01   4.137015e-01
  1.381700e-01   6.399032e+01   4.129095e-01
  1.384690e-01   6.461629e+01   4.221304e-01
  1.387680e-01   6.382042e+01   4.080670e-01
  1.390670e-01   6.451315e+01   3.986092e-01
  1.393660e-01   6.455129e+01   3.979495e-01
  1.396650e-01   6.481279e+01   3.959367e-01
  1.399640e-01   6.519750e+01   3.981309e-01
  1.402630e-01   6.483381e+01   3.888474e-01
  1.405620e-01   6.453514e+01   3.923344e-01
  1.408600e-01   6.497643e+01   3.924367e-01
  1.411590e-01   6.436323e+01   3.915644e-01
  1.414580e-01   6.438985e+01   3.921402e-01
  1.417570e-01   6.536961e+01   3.875903e-01
  1.420560e-01   6.417099e+01   3.885371e-01
  1.423550e-01   6.451986e+01   3.869505e-01
  1.426540e-01   6.479485e+01   3.842500e-01
  1.429530e-01   6.477625e+01   3.832713e-01
  1.432520e-01   6.486383e+01   3.805722e-01
  1.435510e-01   6.439507e+01   3.819128e-01
  1.438500e-01   6.475071e+01   3.788989e-01
  1.441490e-01   6.478357e+01   3.781085e-01
  1.444470e-01   6.536758e+01   3.822731e-01
  1.447460e-01   6.501200e+01   3.774540e-01
  1.450450e-01   6.503449e+01   3.812979e-01
  1.453440e-01   6.525646e+01   3.759884e-01
  1.456430e-01   6.536088e+01   3.800115e-01
  1.459420e-01   6.411076e+01   3.757013e-01
  1.462410e-01   6.494730e+01   3.763938e-01
  1.465400e-01   6.509509e+01   3.781341e-01
  1.468390e-01   6.443949e+01   3.715033e-01
  1.471380e-01   6.465401e+01   3.751101e-01
  1.474370e-01   6.420998e+01   3.744675e-01
  1.477360e-01   6.481154e+01   3.751349e-01
  1.480340e-01   6.549462e+01   3.734753e-01
  1.483330e-01   6.511183e+01   3.808491e-01
  1.486320e-01   6.591284e+01   3.927979e-01
  1.489310e-01   6.478000e+01   3.911077e-01
  1.492300e-01   6.559830e+01   3.930792e-01
  1.495290e-01   6.538902e+01   3.949215e-01
  1.498280e-01   6.520614e+01   3.989281e-01
  1.501270e-01   6.416350e+01   3.972687e-01
  1.504260e-01   6.502952e+01   3.945823e-01
  1.507250e-01   6.494509e+01   4.002024e-01
  1.510240e-01   6.548354e+01   4.008128e-01
  1.513230e-01   6.435339e+01   4.026020e-01
  1.516210e-01   6.519664e+01   4.009767e-01
  1.519200e-01   6.525829e+01   4.011662e-01
  1.522190e-01   6.483501e+01   4.068270e-01
  1.525180e-01   6.433711e+01   4.004212e-01
  1.528170e-01   6.539979e+01   4.091484e-01
  1.531160e-01   6.494277e+01   4.044415e-01
  1.534150e-01   6.479514e+01   3.981837e-01
  1.537140e-01   6.529373e+01   3.929011e-01
  1.540130e-01   6.457279e+01   3.842869e-01
  1.543120e-01   6.506092e+01   3.859704e-01
  1.546110e-01   6.466808e+01   3.822634e-01
  1.549100e-01   6.451929e+01   3.820520e-01
  1.552090e-01   6.487695e+01   3.851910e-01
  1.555070e-01   6.509027e+01   3.765905e-01
  1.558060e-01   6.501848e+01   3.817029e-01
  1.561050e-01   6.515440e+01   3.783063e-01
  1.564040e-01   6.515315e+01   3.798517e-01
  1.567030e-01   6.469204e+01   3.765240e-01
  1.570020e-01   6.571960e+01   3.775368e-01
  1.573010e-01   6.508028e+01   3.791950e-01
  1.576000e-01   6.546754e+01   3.744550e-01
  1.578990e-01   6.506054e+01   3.752084e-01
  1.581980e-01   6.498436e+01   3.732823e-01
  1.584970e-01   6.467508e+01   3.721818e-01
  1.587960e-01   6.445649e+01   3.749689e-01
  1.590940e-01   6.468328e+01   3.703208e-01
  1.593930e-01   6.519619e+01   3.705406e-01
  1.596920e-01   6.599790e+01   3.738553e-01
  1.599910e-01   6.511000e+01   3.730084e-01
  1.602900e-01   6.473219e+01   3.712951e-01
  1.605890e-01   6.524638e+01   3.672197e-01
  1.608880e-01   6.446411e+01   3.674317e-01
  1.611870e-01   6.532506e+01   3.688562e-01
  1.614860e-01   6.502690e+01   3.684199e-01
  1.617850e-01   6.454332e+01   3.638453e-01
  1.620840e-01   6.538836e+01   3.662194e-01
  1.623830e-01   6.488748e+01   3.664088e-01
  1.626810e-01   6.494300e+01   3.643771e-01
  1.629800e-01   6.501989e+01   3.607099e-01
  1.632790e-01   6.486787e+01   3.614384e-01
  1.635780e-01   6.532196e+01   3.638669e-01
  1.638770e-01   6.529928e+01   3.661687e-01
  1.641760e-01   6.503065e+01   3.636404e-01
  1.644750e-01   6.457570e+01   3.615885e-01
  1.647740e-01   6.490023e+01   3.621081e-01
  1.650730e-01   6.515365e+01   3.641802e-01
  1.653720e-01   6.551119e+01   3.647852e-01
  1.656710e-01   6.516696e+01   3.616927e-01
  1.659700e-01   6.509200e+01   3.630311e-01
  1.662680e-01   6.537495e+01   3.624621e-01
  1.665670e-01   6.479518e+01   3.618149e-01
  1.668660e-01   6.512539e+01   3.592937e-01
  1.671650e-01   6.451745e+01   3.604608e-01
  1.674640e-01   6.539657e+01   3.621370e-01
  1.677630e-01   6.512237e+01   3.594740e-01
  1.680620e-01   6.510566e+01   3.617148e-01
  1.683610e-01   6.492075e+01   3.555714e-01
  1.686600e-01   6.446358e+01   3.591634e-01
  1.689590e-01   6.473551e+01   3.563519e-01
  1.692580e-01   6.475458e+01   3.562194e-01
  1.695570e-01   6.487254e+01   3.610667e-01
  1.698560e-01   6.487268e+01   3.550738e-01
  1.701540e-01   6.488082e+01   3.578682e-01
  1.704530e-01   6.485649e+01   3.548470e-01
  1.707520e-01   6.470360e+01   3.546108e-01
  1.710510e-01   6.494078e+01   3.582207e-01
  1.713500e-01   6.429333e+01   3.529405e-01
  1.716490e-01   6.474104e+01   3.569235e-01
  1.719480e-01   6.477072e+01   3.513771e-01
  1.722470e-01   6.505801e+01   3.544883e-01
  1.725460e-01   6.513591e+01   3.563438e-01
  1.728450e-01   6.448522e+01   3.522048e-01
  1.731440e-01   6.527906e+01   3.549086e-01
  1.734430e-01   6.481103e+01   3.504272e-01
  1.737410e-01   6.488871e+01   3.542079e-01
  1.740400e-01   6.508051e+01   3.540070e-01
  1.743390e-01   6.527734e+01   3.520388e-01
  1.746380e-01   6.466235e+01   3.519721e-01
  1.749370e-01   6.435415e+01   3.488401e-01
  1.752360e-01   6.476198e+01   3.522431e-01
  1.755350e-01   6.497659e+01   3.519350e-01
  1.758340e-01   6.498270e+01   3.472529e-01
  1.761330e-01   6.496314e+01   3.527897e-01
  1.764320e-01   6.512354e+01   3.483140e-01
  1.767310e-01   6.445284e+01   3.508680e-01
  1.770300e-01   6.470626e+01   3.478831e-01
  1.773280e-01   6.431040e+01   3.481991e-01
  1.776270e-01   6.449143e+01   3.474772e-01
  1.779260e-01   6.435735e+01   3.455780e-01
  1.782250e-01   6.448385e+01   3.486683e-01
  1.785240e-01   6.452903e+01   3.455299e-01
  1.788230e-01   6.425548e+01   3.464977e-01
  1.791220e-01   6.470908e+01   3.482357e-01
  1.794210e-01   6.384118e+01   3.426779e-01
  1.797200e-01   6.384148e+01   3.441902e-01
  1.800190e-01   6.491205e+01   3.447019e-01
  1.803180e-01   6.440870e+01   3.469106e-01
  1.806170e-01   6.440937e+01   3.440320e-01
  1.809160e-01   6.447274e+01   3.435335e-01
  1.812140e-01   6.402328e+01   3.431663e-01
  1.815130e-01   6.492621e+01   3.450741e-01
  1.818120e-01   6.467291e+01   3.457456e-01
  1.821110e-01   6.453989e+01   3.414044e-01
  1.824100e-01   6.423845e+01   3.430750e-01
  1.827090e-01   6.383139e+01   3.413248e-01
  1.830080e-01   6.445216e+01   3.431463e-01
  1.833070e-01   6.437152e+01   3.404709e-01
  1.836060e-01   6.418623e+01   3.391732e-01
  1.839050e-01   6.442920e+01   3.437507e-01
  1.842040e-01   6.444757e+01   3.409972e-01
  1.845030e-01   6.509656e+01   3.418944e-01
  1.848010e-01   6.453050e+01   3.421984e-01
  1.851000e-01   6.450463e+01   3.374617e-01
  1.853990e-01   6.375110e+01   3.404528e-01
  1.856980e-01   6.459307e+01   3.402464e-01
  1.859970e-01   6.488026e+01   3.397151e-01
  1.862960e-01   6.455575e+01   3.403096e-01
  1.865950e-01   6.457366e+01   3.385928e-01
  1.868940e-01   6.457257e+01   3.424745e-01
  1.871930e-01   6.377304e+01   3.332150e-01
  1.874920e-01   6.466202e+01   3.386653e-01
  1.877910e-01   6.423454e+01   3.373856e-01
  1.880900e-01   6.443656e+01   3.379158e-01
  1.883880e-01   6.393022e+01   3.383356e-01
  1.886870e-01   6.414630e+01   3.328113e-01
  1.889860e-01   6.454527e+01   3.394769e-01
  1.892850e-01   6.406036e+01   3.356707e-01
  1.895840e-01   6.426240e+01   3.351093e-01
  1.898830e-01   6.385420e+01   3.345078e-01
  1.901820e-01   6.342986e+01   3.330856e-01
  1.904810e-01   6.448433e+01   3.356875e-01
  1.907800e-01   6.353689e+01   3.324444e-01
  1.910790e-01   6.415986e+01   3.334566e-01
  1.913780e-01   6.431815e+01   3.349450e-01
  1.916770e-01   6.412464e+01   3.342864e-01
  1.919750e-01   6.390182e+01   3.344774e-01
  1.922740e-01   6.394829e+01   3.309387e-01
  1.925730e-01   6.390745e+01   3.315855e-01
  1.928720e-01   6.330972e+01   3.307852e-01
  1.931710e-01   6.442173e+01   3.342898e-01
  1.934700e-01   6.468124e+01   3.334350e-01
  1.937690e-01   6.444456e+01   3.319196e-01
  1.940680e-01   6.412375e+01   3.329050e-01
  1.943670e-01   6.399517e+01   3.306107e-01
  1.946660e-01   6.383490e+01   3.307952e-01
  1.949650e-01   6.354868e+01   3.279760e-01
  1.952640e-01   6.399346e+01   3.306063e-01
  1.955630e-01   6.341541e+01   3.303065e-01
  1.958610e-01   6.341207e+01   3.271838e-01
  1.961600e-01   6.406408e+01   3.301921e-01
  1.964590e-01   6.402843e+01   3.286233e-01
  1.967580e-01   6.351799e+01   3.295248e-01
  1.970570e-01   6.366749e+01   3.276957e-01
  1.973560e-01   6.400884e+01   3.268268e-01
  1.976550e-01   6.374034e+01   3.289126e-01
  1.979540e-01   6.327708e+01   3.253847e-01
  1.982530e-01   6.346135e+01   3.276038e-01
  1.985520e-01   6.373473e+01   3.262704e-01
  1.988510e-01   6.310406e+01   3.247957e-01
  1.991500e-01   6.408683e+01   3.295094e-01
  1.994480e-01   6.374938e+01   3.253028e-01
  1.997470e-01   6.346680e+01   3.264509e-01
  2.000460e-01   6.347151e+01   3.226146e-01
  2.003450e-01   6.346917e+01   3.248726e-01
  2.006440e-01   6.316370e+01   3.268347e-01
  2.009430e-01   6.375027e+01   3.233223e-01
  2.012420e-01   6.398818e+01   3.272079e-01
  2.015410e-01   6.331324e+01   3.220724e-01
  2.018400e-01   6.358406e+01   3.234626e-01
  2.021390e-01   6.355197e+01   3.243714e-01
  2.024380e-01   6.286689e+01   3.177812e-01
  2.027370e-01   6.329453e+01   3.238557e-01
  2.030350e-01   6.330244e+01   3.207953e-01
  2.033340e-01   6.367349e+01   3.225680e-01
  2.036330e-01   6.316386e+01   3.188021e-01
  2.039320e-01   6.326514e+01   3.198760e-01
  2.042310e-01   6.334392e+01   3.231328e-01
  2.045300e-01   6.346863e+01   3.187568e-01
  2.048290e-01   6.378098e+01   3.206289e-01
  2.051280e-01   6.348791e+01   3.194828e-01
  2.054270e-01   6.418099e+01   3.206765e-01
  2.057260e-01   6.326820e+01   3.218183e-01
  2.060250e-01   6.321187e+01   3.177078e-01
  2.063240e-01   6.316446e+01   3.201701e-01
  2.066230e-01   6.357095e+01   3.198278e-01
  2.069210e-01   6.296269e+01   3.195211e-01
  2.072200e-01   6.296002e+01   3.188309e-01
  2.075190e-01   6.331791e+01   3.173043e-01
  2.078180e-01   6.327647e+01   3.196311e-01
  2.081170e-01   6.303042e+01   3.173856e-01
  2.084160e-01   6.380820e+01   3.213836e-01
  2.087150e-01   6.331222e+01   3.166245e-01
  2.090140e-01   6.304960e+01   3.174339e-01
  2.093130e-01   6.292923e+01   3.169967e-01
  2.096120e-01   6.250710e+01   3.153989e-01
  2.099110e-01   6.277362e+01   3.146162e-01
  2.102100e-01   6.298349e+01   3.167320e-01
  2.105080e-01   6.272619e+01   3.176957e-01
  2.108070e-01   6.271116e+01   3.147225e-01
  2.111060e-01   6.244371e+01   3.132658e-01
  2.114050e-01   6.256686e+01   3.139666e-01
  2.117040e-01   6.342274e+01   3.211000e-01
  2.120030e-01   6.347858e+01   3.272092e-01
  2.123020e-01   6.267549e+01   3.274803e-01
  2.126010e-01   6.274585e+01   3.250251e-01
  2.129000e-01   6.322626e+01   3.295136e-01
  2.131990e-01   6.355991e+01   3.332727e-01
  2.134980e-01   6.369859e+01   3.356605e-01
  2.137970e-01   6.290477e+01   3.310915e-01
  2.140950e-01   6.289173e+01   3.329050e-01
  2.143940e-01   6.305213e+01   3.345800e-01
  2.146930e-01   6.291473e+01   3.345298e-01
  2.149920e-01   6.242395e+01   3.335367e-01
  2.152910e-01   6.302647e+01   3.356177e-01
  2.155900e-01   6.228023e+01   3.365024e-01
  2.158890e-01   6.246932e+01   3.370129e-01
  2.161880e-01   6.313512e+01   3.373462e-01
  2.164870e-01   6.276163e+01   3.376380e-01
  2.167860e-01   6.287364e+01   3.316220e-01
  2.170850e-01   6.343533e+01   3.305089e-01
  2.173840e-01   6.272872e+01   3.255616e-01
  2.176820e-01   6.322767e+01   3.254018e-01
  2.179810e-01   6.235358e+01   3.241520e-01
  2.182800e-01   6.238272e+01   3.199745e-01
  2.185790e-01   6.299792e+01   3.230960e-01
  2.188780e-01   6.277946e+01   3.190558e-01
  2.191770e-01   6.317944e+01   3.221513e-01
  2.194760e-01   6.195036e+01   3.198378e-01
  2.197750e-01   6.245334e+01   3.179533e-01
  2.200740e-01   6.293932e+01   3.171562e-01
  2.203730e-01   6.248385e+01   3.177587e-01
  2.206720e-01   6.286047e+01   3.177650e-01
  2.209710e-01   6.263968e+01   3.193866e-01
  2.212700e-01   6.206606e+01   3.134929e-01
  2.215680e-01   6.152767e+01   3.149143e-01
  2.218670e-01   6.212974e+01   3.122176e-01
  2.221660e-01   6.241218e+01   3.163610e-01
  2.224650e-01   6.273452e+01   3.146496e-01
  2.227640e-01   6.275435e+01   3.144367e-01
  2.230630e-01   6.255077e+01   3.148467e-01
  2.233620e-01   6.225484e+01   3.133134e-01
  2.236610e-01   6.226115e+01   3.133293e-01
  2.239600e-01   6.198556e+01   3.090444e-01
  2.242590e-01   6.247514e+01   3.133446e-01
  2.245580e-01   6.277278e+01   3.131796e-01
  2.248570e-01   6.223408e+01   3.136542e-01
  2.251550e-01   6.283423e+01   3.115342e-01
  2.254540e-01   6.188510e+01   3.094255e-01
  2.257530e-01   6.181394e+01   3.115525e-01
  2.260520e-01   6.197991e+01   3.081519e-01
  2.263510e-01   6.201920e+01   3.092544e-01
  2.266500e-01   6.208726e+01   3.092978e-01
  2.269490e-01   6.187111e+01   3.073831e-01
  2.272480e-01   6.206677e+01   3.103882e-01
  2.275470e-01   6.234294e+01   3.069443e-01
  2.278460e-01   6.205397e+01   3.097206e-01
  2.281450e-01   6.238700e+01   3.077923e-01
  2.284440e-01   6.229088e+01   3.090493e-01
  2.287420e-01   6.208859e+01   3.094274e-01
  2.290410e-01   6.176799e+01   3.025154e-01
  2.293400e-01   6.153450e+01   3.066698e-01
  2.296390e-01   6.186766e+01   3.060169e-01
  2.299380e-01   6.225945e+01   3.074775e-01
  2.302370e-01   6.185594e+01   3.058654e-01
  2.305360e-01   6.153202e+01   3.031281e-01
  2.308350e-01   6.143536e+01   3.071691e-01
  2.311340e-01   6.106475e+01   3.005528e-01
  2.314330e-01   6.201582e+01   3.050417e-01
  2.317320e-01   6.264217e+01   3.076800e-01
  2.320310e-01   6.149900e+01   3.017377e-01
  2.323290e-01   6.186959e+01   3.073793e-01
  2.326280e-01   6.182268e+01   3.018219e-01
  2.329270e-01   6.188315e+01   3.024417e-01
  2.332260e-01   6.196807e+01   3.042003e-01
  2.335250e-01   6.147786e+01   3.022787e-01
  2.338240e-01   6.175117e+01   3.041487e-01
  2.341230e-01   6.146587e+01   2.989739e-01
  2.344220e-01   6.180271e+01   3.028381e-01
  2.347210e-01   6.163706e+01   3.023132e-01
  2.350200e-01   6.188274e+01   3.020863e-01
  2.353190e-01   6.197479e+01   3.026656e-01
  2.356180e-01   6.220255e+01   2.998384e-01
  2.359170e-01   6.160808e+01   3.027177e-01
  2.362150e-01   6.220924e+01   3.021754e-01
  2.365140e-01   6.200020e+01   2.993503e-01
  2.368130e-01   6.150617e+01   3.004630e-01
  2.371120e-01   6.147605e+01   2.989987e-01
  2.374110e-01   6.137836e+01   3.013235e-01
  2.377100e-01   6.179394e+01   2.987376e-01
  2.380090e-01   6.160378e+01   2.996554e-01
  2.383080e-01   6.177875e+01   2.981316e-01
  2.386070e-01   6.171745e+01   2.995852e-01
  2.389060e-01   6.182915e+01   2.995105e-01
  2.392050e-01   6.164796e+01   2.974763e-01
  2.395040e-01   6.112902e+01   2.982684e-01
  2.398020e-01   6.105799e+01   2.960494e-01
  2.401010e-01   6.171841e+01   2.993571e-01
  2.404000e-01   6.154917e+01   2.961149e-01
  2.406990e-01   6.107328e+01   2.966506e-01
  2.409980e-01   6.108334e+01   2.956619e-01
  2.412970e-01   6.145667e+01   2.961157e-01
  2.415960e-01   6.138097e+01   2.968314e-01
  2.418950e-01   6.167561e+01   2.958616e-01
  2.421940e-01   6.183753e+01   2.974815e-01
  2.424930e-01   6.182583e+01   2.983589e-01
  2.427920e-01   6.105004e+01   2.927126e-01
  2.430910e-01   6.080925e+01   2.941079e-01
  2.433890e-01   6.107387e+01   2.937534e-01
  2.436880e-01   6.144133e+01   2.972032e-01
  2.439870e-01   6.150476e+01   2.938006e-01
  2.442860e-01   6.141137e+01   2.930337e-01
  2.445850e-01   6.090076e+01   2.935564e-01
  2.448840e-01   6.123376e+01   2.939179e-01
  2.451830e-01   6.140173e+01   2.958716e-01
  2.454820e-01   6.102012e+01   2.914523e-01
  2.457810e-01   6.099250e+01   2.925746e-01
  2.460800e-01   6.154088e+01   2.942149e-01
  2.463790e-01   6.105017e+01   2.920626e-01
  2.466780e-01   6.137847e+01   2.932810e-01
  2.469770e-01   6.114452e+01   2.918568e-01
  2.472750e-01   6.094928e+01   2.921455e-01
  2.475740e-01   6.119653e+01   2.937189e-01
  2.478730e-01   6.157952e+01   2.899152e-01
  2.481720e-01   6.083804e+01   2.911244e-01
  2.484710e-01   6.075618e+01   2.891218e-01
  2.487700e-01   6.132221e+01   2.935825e-01
  2.490690e-01   6.049680e+01   2.905212e-01
  2.493680e-01   6.112734e+01   2.890578e-01
  2.496670e-01   6.083701e+01   2.923100e-01
  2.499660e-01   6.114968e+01   2.900566e-01
  2.502650e-01   6.086576e+01   2.906554e-01
  2.505640e-01   6.103553e+01   2.881118e-01
  2.508620e-01   6.115776e+01   2.897593e-01
  2.511610e-01   6.064050e+01   2.908660e-01
  2.514600e-01   6.092709e+01   2.883753e-01
  2.517590e-01   6.082827e+01   2.879334e-01
  2.520580e-01   6.063540e+01   2.879965e-01
  2.523570e-01   6.116221e+01   2.895595e-01
  2.526560e-01   6.046729e+01   2.887493e-01
  2.529550e-01   6.110824e+01   2.869438e-01
  2.532540e-01   6.093274e+01   2.864293e-01
  2.535530e-01   6.060668e+01   2.854585e-01
  2.538520e-01   6.085377e+01   2.873724e-01
  2.541510e-01   6.052321e+01   2.850590e-01
  2.544490e-01   6.056819e+01   2.859791e-01
  2.547480e-01   6.087021e+01   2.869991e-01
  2.550470e-01   6.052022e+01   2.844462e-01
  2.553460e-01   6.087839e+01   2.856913e-01
  2.556450e-01   6.081873e+01   2.832488e-01
  2.559440e-01   6.041032e+01   2.851988e-01
  2.562430e-01   6.097259e+01   2.878597e-01
  2.565420e-01   6.058954e+01   2.844078e-01
  2.568410e-01   6.061929e+01   2.836768e-01
  2.571400e-01   6.045602e+01   2.836936e-01
  2.574390e-01   6.070205e+01   2.863973e-01
  2.577380e-01   6.042119e+01   2.847175e-01
  2.580360e-01   6.111344e+01   2.843316e-01
  2.583350e-01   6.101083e+01   2.866128e-01
  2.586340e-01   6.080504e+01   2.830193e-01
  2.589330e-01   6.013632e+01   2.842475e-01
  2.592320e-01   6.037165e+01   2.820089e-01
  2.595310e-01   6.031671e+01   2.828686e-01
  2.598300e-01   6.073575e+01   2.857623e-01
  2.601290e-01   6.023296e+01   2.802230e-01
  2.604280e-01   6.051884e+01   2.843423e-01
  2.607270e-01   6.055345e+01   2.806771e-01
  2.610260e-01   6.056859e+01   2.832597e-01
  2.613250e-01   6.080722e+01   2.844162e-01
  2.616240e-01   6.091601e+01   2.837726e-01
  2.619220e-01   6.068748e+01   2.833390e-01
  2.622210e-01   6.054012e+01   2.801643e-01
  2.625200e-01   6.042442e+01   2.816416e-01
  2.628190e-01   5.974196e+01   2.797551e-01
  2.631180e-01   6.010779e+01   2.788752e-01
  2.634170e-01   6.000332e+01   2.822319e-01
  2.637160e-01   6.033163e+01   2.793939e-01
  2.640150e-01   6.021588e+01   2.818415e-01
  2.643140e-01   6.001195e+01   2.782718e-01
  2.646130e-01   6.018671e+01   2.790582e-01
  2.649120e-01   5.981087e+01   2.811867e-01
  2.652110e-01   6.077756e+01   2.802327e-01
  2.655090e-01   6.005831e+01   2.793349e-01
  2.658080e-01   6.032737e+01   2.783375e-01
  2.661070e-01   5.995573e+01   2.787132e-01
  2.664060e-01   6.056186e+01   2.798307e-01
  2.667050e-01   6.061262e+01   2.802358e-01
  2.670040e-01   6.021647e+01   2.791272e-01
  2.673030e-01   6.037993e+01   2.786482e-01
  2.676020e-01   6.014053e+01   2.781900e-01
  2.679010e-01   6.042879e+01   2.787610e-01
  2.682000e-01   5.990600e+01   2.764258e-01
  2.684990e-01   5.951770e+01   2.765574e-01
  2.687980e-01   6.000851e+01   2.773183e-01
  2.690960e-01   6.053335e+01   2.796692e-01
  2.693950e-01   6.051769e+01   2.767147e-01
  2.696940e-01   5.969959e+01   2.752068e-01
  2.699930e-01   6.011067e+01   2.771784e-01
  2.702920e-01   6.022232e+01   2.771546e-01
  2.705910e-01   5.979025e+01   2.766259e-01
  2.708900e-01   6.047835e+01   2.760705e-01
  2.711890e-01   6.013644e+01   2.771441e-01
  2.714880e-01   5.984335e+01   2.754455e-01
  2.717870e-01   6.011099e+01   2.765251e-01
  2.720860e-01   6.034204e+01   2.760356e-01
  2.723850e-01   5.994034e+01   2.744739e-01
  2.726840e-01   5.963471e+01   2.748727e-01
  2.729820e-01   6.013558e+01   2.758397e-01
  2.732810e-01   5.967264e+01   2.738603e-01
  2.735800e-01   6.008261e+01   2.747080e-01
  2.738790e-01   6.009501e+01   2.752860e-01
  2.741780e-01   6.013052e+01   2.758281e-01
  2.744770e-01   6.002958e+01   2.730480e-01
  2.747760e-01   5.997146e+01   2.742715e-01
  2.750750e-01   5.960238e+01   2.765660e-01
  2.753740e-01   5.937635e+01   2.804580e-01
  2.756730e-01   5.980942e+01   2.829712e-01
  2.759720e-01   5.998374e+01   2.820867e-01
  2.762710e-01   6.064591e+01   2.877091e-01
  2.765690e-01   5.971602e+01   2.847756e-01
  2.768680e-01   6.012553e+01   2.884590e-01
  2.771670e-01   5.982876e+01   2.853522e-01
  2.774660e-01   5.991824e+01   2.863920e-01
  2.777650e-01   5.945506e+01   2.887563e-01
  2.780640e-01   5.967292e+01   2.878989e-01
  2.783630e-01   5.956893e+01   2.880719e-01
  2.786620e-01   6.023509e+01   2.914025e-01
  2.789610e-01   5.941385e+01   2.895173e-01
  2.792600e-01   5.964656e+01   2.929417e-01
  2.795590e-01   6.018247e+01   2.884898e-01
  2.798580e-01   5.952767e+01   2.914314e-01
  2.801560e-01   5.932846e+01   2.905049e-01
  2.804550e-01   5.989983e+01   2.927836e-01
  2.807540e-01   5.973448e+01   2.937173e-01
  2.810530e-01   5.966427e+01   2.907790e-01
  2.813520e-01   5.955287e+01   2.943980e-01
  2.816510e-01   6.016464e+01   2.948857e-01
  2.819500e-01   5.961767e+01   2.936546e-01
  2.822490e-01   5.956415e+01   2.935228e-01
  2.825480e-01   5.975864e+01   2.935524e-01
  2.828470e-01   6.017191e+01   2.979976e-01
  2.831460e-01   5.962099e+01   2.951354e-01
  2.834450e-01   5.963276e+01   2.935794e-01
  2.837430e-01   5.978411e+01   2.956532e-01
  2.840420e-01   5.976795e+01   2.972280e-01
  2.843410e-01   6.002649e+01   3.043699e-01
  2.846400e-01   5.920044e+01   3.043895e-01
  2.849390e-01   5.954355e+01   3.131530e-01
  2.852380e-01   5.959712e+01   3.162018e-01
  2.855370e-01   5.921909e+01   3.183224e-01
  2.858360e-01   5.922756e+01   3.203831e-01
  2.861350e-01   5.935933e+01   3.235718e-01
  2.864340e-01   5.982635e+01   3.296480e-01
  2.867330e-01   5.924298e+01   3.270947e-01
  2.870320e-01   5.972439e+01   3.340575e-01
  2.873310e-01   5.922791e+01   3.295835e-01
  2.876290e-01   5.895593e+01   3.340561e-01
  2.879280e-01   5.853141e+01   3.358941e-01
  2.882270e-01   5.948411e+01   3.348787e-01
  2.885260e-01   5.932714e+01   3.385152e-01
  2.888250e-01   5.924445e+01   3.374178e-01
  2.891240e-01   5.879992e+01   3.412205e-01
  2.894230e-01   5.957843e+01   3.465737e-01
  2.897220e-01   5.916182e+01   3.371824e-01
  2.900210e-01   5.897741e+01   3.455596e-01
  2.903200e-01   5.923270e+01   3.442830e-01
  2.906190e-01   5.919614e+01   3.478817e-01
  2.909180e-01   5.894060e+01   3.480731e-01
  2.912160e-01   5.869914e+01   3.436402e-01
  2.915150e-01   5.942542e+01   3.571624e-01
  2.918140e-01   5.911147e+01   3.480097e-01
  2.921130e-01   5.912182e+01   3.512938e-01
  2.924120e-01   5.906435e+01   3.536724e-01
  2.927110e-01   5.840659e+01   3.507160e-01
  2.930100e-01   5.848494e+01   3.601000e-01
  2.933090e-01   5.921934e+01   3.565425e-01
  2.936080e-01   5.931213e+01   3.544135e-01
  2.939070e-01   5.934961e+01   3.602243e-01
  2.942060e-01   5.847037e+01   3.581684e-01
  2.945050e-01   5.862893e+01   3.661735e-01
  2.948030e-01   5.913940e+01   3.581379e-01
  2.951020e-01   5.866316e+01   3.621390e-01
  2.954010e-01   5.892595e+01   3.646796e-01
  2.957000e-01   5.895682e+01   3.665309e-01
  2.959990e-01   5.863989e+01   3.651043e-01
  2.962980e-01   5.949344e+01   3.684175e-01
  2.965970e-01   5.887904e+01   3.701035e-01
  2.968960e-01   5.929689e+01   3.711860e-01
  2.971950e-01   5.812953e+01   3.659421e-01
  2.974940e-01   5.908862e+01   3.676062e-01
  2.977930e-01   5.923116e+01   3.714373e-01
  2.980920e-01   5.834577e+01   3.688783e-01
  2.983900e-01   5.820480e+01   3.714250e-01
  2.986890e-01   5.850470e+01   3.682455e-01
  2.989880e-01   5.950485e+01   3.753147e-01
  2.992870e-01   5.869594e+01   3.736927e-01
  2.995860e-01   5.807182e+01   3.738254e-01
  2.998850e-01   5.920269e+01   3.753024e-01
  3.001840e-01   5.882778e+01   3.764906e-01
  3.004830e-01   5.853560e+01   3.804383e-01
  3.007820e-01   5.862166e+01   3.792316e-01
  3.010810e-01   5.923999e+01   3.785322e-01
  3.013800e-01   5.912106e+01   3.838463e-01
  3.016790e-01   5.817359e+01   3.797575e-01
  3.019780e-01   5.857035e+01   3.830664e-01
  3.022760e-01   5.834790e+01   3.841256e-01
  3.025750e-01   5.920585e+01   3.848839e-01
  3.028740e-01   5.888975e+01   3.893074e-01
  3.031730e-01   5.920020e+01   3.884842e-01
  3.034720e-01   5.875308e+01   3.885908e-01
  3.037710e-01   5.835243e+01   3.870004e-01
  3.040700e-01   5.842558e+01   3.890977e-01
  3.043690e-01   5.822337e+01   3.930335e-01
  3.046680e-01   5.753018e+01   3.893222e-01
  3.049670e-01   5.811782e+01   3.878056e-01
  3.052660e-01   5.870502e+01   3.966103e-01
  3.055650e-01   5.899135e+01   3.961739e-01
  3.058630e-01   5.844551e+01   3.997214e-01
  3.061620e-01   5.834165e+01   3.920583e-01
  3.064610e-01   5.833061e+01   3.970366e-01
  3.067600e-01   5.863834e+01   4.042005e-01
  3.070590e-01   5.859005e+01   3.979186e-01
  3.073580e-01   5.877765e+01   4.046804e-01
  3.076570e-01   5.851196e+01   3.965204e-01
  3.079560e-01   5.923994e+01   4.053728e-01
  3.082550e-01   5.852149e+01   4.029072e-01
  3.085540e-01   5.931650e+01   4.053372e-01
  3.088530e-01   5.859157e+01   4.079694e-01
  3.091520e-01   5.859617e+01   4.019854e-01
  3.094500e-01   5.853729e+01   4.105682e-01
  3.097490e-01   5.906255e+01   4.105329e-01
  3.100480e-01   5.852659e+01   4.056139e-01
  3.103470e-01   5.782372e+01   4.144244e-01
  3.106460e-01   5.828606e+01   4.038791e-01
  3.109450e-01   5.840612e+01   4.161792e-01
  3.112440e-01   5.864919e+01   4.100239e-01
  3.115430e-01   5.868096e+01   4.155296e-01
  3.118420e-01   5.844000e+01   4.192723e-01
  3.121410e-01   5.841456e+01   4.126615e-01
  3.124400e-01   5.758104e+01   4.171773e-01
  3.127390e-01   5.881004e+01   4.156628e-01
  3.130380e-01   5.804820e+01   4.219149e-01
  3.133360e-01   5.876348e+01   4.221148e-01
  3.136350e-01   5.833666e+01   4.199056e-01
  3.139340e-01   5.795035e+01   4.246729e-01
  3.142330e-01   5.884096e+01   4.213797e-01
  3.145320e-01   5.832261e+01   4.299483e-01
  3.148310e-01   5.782329e+01   4.231627e-01
  3.151300e-01   5.810819e+01   4.242039e-01
  3.154290e-01   5.838283e+01   4.301702e-01
  3.157280e-01   5.842584e+01   4.274693e-01
  3.160270e-01   5.834899e+01   4.355615e-01
  3.163260e-01   5.724362e+01   4.231224e-01
  3.166250e-01   5.853431e+01   4.362527e-01
  3.169230e-01   5.875951e+01   4.344815e-01
  3.172220e-01   5.802811e+01   4.366226e-01
  3.175210e-01   5.761252e+01   4.346784e-01
  3.178200e-01   5.864766e+01   4.355518e-01
  3.181190e-01   5.720813e+01   4.381225e-01
  3.184180e-01   5.845520e+01   4.382264e-01
  3.187170e-01   5.852629e+01   4.463236e-01
  3.190160e-01   5.837413e+01   4.445432e-01
  3.193150e-01   5.834678e+01   4.378198e-01
  3.196140e-01   5.827316e+01   4.490129e-01
  3.199130e-01   5.809983e+01   4.419164e-01
  3.202120e-01   5.854991e+01   4.509045e-01
  3.205100e-01   5.783855e+01   4.469263e-01
  3.208090e-01   5.776727e+01   4.434200e-01
  3.211080e-01   5.898167e+01   4.550806e-01
  3.214070e-01   5.780064e+01   4.427511e-01
  3.217060e-01   5.858836e+01   4.531398e-01
  3.220050e-01   5.812439e+01   4.484394e-01
  3.223040e-01   5.782322e+01   4.452421e-01
  3.226030e-01   5.840531e+01   4.588613e-01
  3.229020e-01   5.900144e+01   4.457289e-01
  3.232010e-01   5.788795e+01   4.538034e-01
  3.235000e-01   5.802805e+01   4.493037e-01
  3.237990e-01   5.848264e+01   4.544201e-01
  3.240970e-01   5.785785e+01   4.589003e-01
  3.243960e-01   5.822162e+01   4.508836e-01
  3.246950e-01   5.667495e+01   4.559454e-01
  3.249940e-01   5.852134e+01   4.554224e-01
  3.252930e-01   5.780251e+01   4.600122e-01
  3.255920e-01   5.857884e+01   4.658072e-01
  3.258910e-01   5.761944e+01   4.575133e-01
  3.261900e-01   5.823799e+01   4.672064e-01
  3.264890e-01   5.810637e+01   4.612198e-01
  3.267880e-01   5.838555e+01   4.659526e-01
  3.270870e-01   5.854109e+01   4.745812e-01
  3.273860e-01   5.846644e+01   4.685870e-01
  3.276850e-01   5.853724e+01   4.745656e-01
  3.279830e-01   5.870219e+01   4.681368e-01
  3.282820e-01   5.730874e+01   4.719687e-01
  3.285810e-01   5.808228e+01   4.731999e-01
  3.288800e-01   5.800495e+01   4.762992e-01
  3.291790e-01   5.753693e+01   4.704934e-01
  3.294780e-01   5.793329e+01   4.794922e-01
  3.297770e-01   5.796674e+01   4.821697e-01
  3.300760e-01   5.762562e+01   4.757252e-01
  3.303750e-01   5.815900e+01   4.855527e-01
  3.306740e-01   5.770848e+01   4.770599e-01
  3.309730e-01   5.805331e+01   4.872069e-01
  3.312720e-01   5.738953e+01   4.881255e-01
  3.315700e-01   5.825215e+01   4.828429e-01
  3.318690e-01   5.846334e+01   4.965051e-01
  3.321680e-01   5.763796e+01   4.818244e-01
  3.324670e-01   5.826384e+01   4.967673e-01
  3.327660e-01   5.812471e+01   4.934158e-01
  3.330650e-01   5.722120e+01   4.901095e-01
  3.333640e-01   5.861665e+01   5.039508e-01
  3.336630e-01   5.847765e+01   4.916519e-01
  3.339620e-01   5.820969e+01   5.051029e-01
  3.342610e-01   5.833859e+01   4.987662e-01
  3.345600e-01   5.777250e+01   5.014603e-01
  3.348590e-01   5.746026e+01   5.089764e-01
  3.351570e-01   5.809442e+01   4.960445e-01
  3.354560e-01   5.715612e+01   5.113017e-01
  3.357550e-01   5.796920e+01   4.983107e-01
  3.360540e-01   5.791097e+01   5.128078e-01
  3.363530e-01   5.769025e+01   5.180946e-01
  3.366520e-01   5.753034e+01   5.021468e-01
  3.369510e-01   5.793064e+01   5.256873e-01
  3.372500e-01   5.906088e+01   5.070210e-01
  3.375490e-01   5.810695e+01   5.238476e-01
  3.378480e-01   5.896712e+01   5.250917e-01
  3.381470e-01   5.770886e+01   5.181782e-01
  3.384460e-01   5.801569e+01   5.335354e-01
  3.387450e-01   5.824398e+01   5.130483e-01
  3.390430e-01   5.751625e+01   5.284956e-01
  3.393420e-01   5.701256e+01   5.234918e-01
  3.396410e-01   5.764954e+01   5.270791e-01
  3.399400e-01   5.792724e+01   5.438279e-01
  3.402390e-01   5.760191e+01   5.164274e-01
  3.405380e-01   5.690362e+01   5.361114e-01
  3.408370e-01   5.808929e+01   5.338737e-01
  3.411360e-01   5.684527e+01   5.315893e-01
  3.414350e-01   5.818252e+01   5.450248e-01
  3.417340e-01   5.888756e+01   5.403438e-01
  3.420330e-01   5.774998e+01   5.512513e-01
  3.423320e-01   5.783951e+01   5.362180e-01
  3.426300e-01   5.803559e+01   5.518447e-01
  3.429290e-01   5.802952e+01   5.495308e-01
  3.432280e-01   5.867387e+01   5.503041e-01
  3.435270e-01   5.772627e+01   5.646698e-01
  3.438260e-01   5.859087e+01   5.461965e-01
  3.441250e-01   5.859854e+01   5.656219e-01
  3.444240e-01   5.784397e+01   5.540194e-01
  3.447230e-01   5.734054e+01   5.563112e-01
  3.450220e-01   5.877959e+01   5.748632e-01
  3.453210e-01   5.715415e+01   5.507060e-01
  3.456200e-01   5.614464e+01   5.669152e-01
  3.459190e-01   5.699886e+01   5.578481e-01
  3.462170e-01   5.707405e+01   5.690077e-01
  3.465160e-01   5.733867e+01   5.694708e-01
  3.468150e-01   5.737051e+01   5.687781e-01
  3.471140e-01   5.659406e+01   5.798194e-01
  3.474130e-01   5.712105e+01   5.666950e-01
  3.477120e-01   5.700394e+01   5.819153e-01
  3.480110e-01   5.720603e+01   5.766338e-01
  3.483100e-01   5.708652e+01   5.778118e-01
  3.486090e-01   5.804345e+01   5.976244e-01
  3.489080e-01   5.638471e+01   5.742491e-01
  3.492070e-01   5.842451e+01   6.005618e-01
  3.495060e-01   5.919595e+01   5.929981e-01
  3.498040e-01   5.766845e+01   5.976406e-01
  3.501030e-01   5.740453e+01   5.972514e-01
  3.504020e-01   5.738974e+01   5.961947e-01
  3.507010e-01   5.827470e+01   6.150556e-01
  3.510000e-01   5.818861e+01   5.954688e-01
  3.512990e-01   5.743079e+01   6.105859e-01
  3.515980e-01   5.614058e+01   5.955576e-01
  3.518970e-01   5.716666e+01   6.144822e-01
  3.521960e-01   5.822736e+01   6.290165e-01
  3.524950e-01   5.825808e+01   6.056732e-01
  3.527940e-01   5.630721e+01   6.219229e-01
  3.530930e-01   5.783076e+01   6.137639e-01
  3.533920e-01   5.745154e+01   6.270717e-01
  3.536900e-01   5.792605e+01   6.319498e-01
  3.539890e-01   5.716230e+01   6.243611e-01
  3.542880e-01   5.712923e+01   6.393639e-01
  3.545870e-01   5.749691e+01   6.162545e-01
  3.548860e-01   5.778914e+01   6.394232e-01
  3.551850e-01   5.781016e+01   6.278893e-01
  3.554840e-01   5.742124e+01   6.373846e-01
  3.557830e-01   5.826806e+01   6.444856e-01
  3.560820e-01   5.788187e+01   6.204874e-01
  3.563810e-01   5.726072e+01   6.376883e-01
  3.566800e-01   5.756502e+01   6.243069e-01
  3.569790e-01   5.747881e+01   6.437602e-01
  3.572770e-01   5.777741e+01   6.442020e-01
  3.575760e-01   5.660523e+01   6.114573e-01
  3.578750e-01   5.709857e+01   6.542342e-01
  3.581740e-01   5.712301e+01   6.252762e-01
  3.584730e-01   5.736093e+01   6.557355e-01
  3.587720e-01   5.829977e+01   6.495821e-01
  3.590710e-01   5.688758e+01   6.404408e-01
  3.593700e-01   5.781404e+01   6.704006e-01
  3.596690e-01   5.731284e+01   6.391811e-01
  3.599680e-01   5.705377e+01   6.673527e-01
  3.602670e-01   5.753061e+01   6.528303e-01
  3.605660e-01   5.675679e+01   6.642425e-01
  3.608640e-01   5.828228e+01   6.903720e-01
  3.611630e-01   5.767093e+01   6.510777e-01
  3.614620e-01   5.790579e+01   6.926510e-01
  3.617610e-01   5.765420e+01   6.653786e-01
  3.620600e-01   5.717229e+01   6.852511e-01
  3.623590e-01   5.711097e+01   6.819251e-01
  3.626580e-01   5.759952e+01   6.848356e-01
  3.629570e-01   5.781329e+01   7.045688e-01
  3.632560e-01   5.646664e+01   6.666705e-01
  3.635550e-01   5.750494e+01   7.141405e-01
  3.638540e-01   5.754834e+01   6.966478e-01
  3.641530e-01   5.752605e+01   7.012244e-01
  3.644510e-01   5.735990e+01   7.305956e-01
  3.647500e-01   5.600601e+01   6.782258e-01
  3.650490e-01   5.938447e+01   7.415531e-01
  3.653480e-01   5.793359e+01   7.151205e-01
  3.656470e-01   5.829821e+01   7.258976e-01
  3.659460e-01   5.765895e+01   7.435688e-01
  3.662450e-01   5.703152e+01   7.078792e-01
  3.665440e-01   5.847994e+01   7.665587e-01
  3.668430e-01   5.787667e+01   7.215443e-01
  3.671420e-01   5.759133e+01   7.507940e-01
  3.674410e-01   5.822640e+01   7.453294e-01
  3.677400e-01   5.782844e+01   7.562667e-01
  3.680390e-01   5.615900e+01   7.741835e-01
  3.683370e-01   5.832653e+01   7.385472e-01
  3.686360e-01   5.853945e+01   7.816385e-01
  3.689350e-01   5.627148e+01   7.499532e-01
  3.692340e-01   5.848645e+01   7.856371e-01
  3.695330e-01   5.802868e+01   8.101846e-01
  3.698320e-01   5.679919e+01   7.475519e-01
  3.701310e-01   5.833273e+01   8.147474e-01
  3.704300e-01   5.682612e+01   7.658952e-01
  3.707290e-01   5.777036e+01   8.132638e-01
  3.710280e-01   5.647898e+01   7.992932e-01
  3.713270e-01   5.812101e+01   7.989567e-01
  3.716260e-01   5.639965e+01   8.344751e-01
  3.719240e-01   5.681161e+01   7.831058e-01
  3.722230e-01   5.685770e+01   8.406084e-01
  3.725220e-01   5.838649e+01   8.225897e-01
  3.728210e-01   5.715565e+01   8.319327e-01
  3.731200e-01   5.777209e+01   8.860792e-01
  3.734190e-01   5.777982e+01   8.084455e-01
  3.737180e-01   5.686019e+01   8.759131e-01
  3.740170e-01   5.717343e+01   8.267791e-01
  3.743160e-01   5.683555e+01   8.820463e-01
  3.746150e-01   5.812854e+01   8.856285e-01
  3.749140e-01   5.579744e+01   8.467776e-01
  3.752130e-01   5.621378e+01   9.108299e-01
  3.755110e-01   5.891771e+01   8.671874e-01
  3.758100e-01   5.701072e+01   9.172636e-01
  3.761090e-01   5.731022e+01   8.922108e-01
  3.764080e-01   5.746204e+01   9.173109e-01
  3.767070e-01   5.761580e+01   9.603968e-01
  3.770060e-01   5.648238e+01   8.729982e-01
  3.773050e-01   5.800664e+01   9.719205e-01
  3.776040e-01   5.510947e+01   9.053826e-01
  3.779030e-01   5.690940e+01   9.504722e-01
  3.782020e-01   5.585640e+01   1.017085e+00
  3.785010e-01   5.768736e+01   9.086032e-01
  3.788000e-01   5.667128e+01   1.019492e+00
  3.790990e-01   5.792024e+01   9.509186e-01
  3.793970e-01   5.739092e+01   1.016127e+00
  3.796960e-01   5.690296e+01   1.007014e+00
  3.799950e-01   5.673997e+01   9.871181e-01
  3.802940e-01   5.639535e+01   1.094076e+00
  3.805930e-01   5.539577e+01   9.457281e-01
  3.808920e-01   5.613462e+01   1.097729e+00
  3.811910e-01   5.764331e+01   1.028198e+00
  3.814900e-01   5.587910e+01   1.065379e+00
  3.817890e-01   5.807595e+01   1.185965e+00
  3.820880e-01   5.810555e+01   1.008133e+00
  3.823870e-01   5.608249e+01   1.172976e+00
  3.826860e-01   5.767247e+01   1.043771e+00
  3.829840e-01   5.600756e+01   1.195717e+00
  3.832830e-01   5.648471e+01   1.147741e+00
  3.835820e-01   5.360437e+01   1.091469e+00
  3.838810e-01   5.594900e+01   1.246702e+00
  3.841800e-01   5.532507e+01   1.096029e+00
  3.844790e-01   5.596642e+01   1.256167e+00
  3.847780e-01   5.906891e+01   1.196060e+00
  3.850770e-01   5.498259e+01   1.254474e+00
  3.853760e-01   6.087277e+01   1.408051e+00
  3.856750e-01   5.466115e+01   1.150570e+00
  3.859740e-01   5.710981e+01   1.387977e+00
  3.862730e-01   5.547674e+01   1.241429e+00
  3.865710e-01   5.775073e+01   1.395744e+00
  3.868700e-01   5.782570e+01   1.422278e+00
  3.871690e-01   5.639257e+01   1.321499e+00
  3.874680e-01   5.794433e+01   1.542579e+00
  3.877670e-01   5.369364e+01   1.311162e+00
  3.880660e-01   5.675715e+01   1.561007e+00
  3.883650e-01   5.886874e+01   1.506486e+00
  3.886640e-01   5.721701e+01   1.549805e+00
  3.889630e-01   5.691984e+01   1.682135e+00
  3.892620e-01   5.743494e+01   1.519358e+00
  3.895610e-01   5.562181e+01   1.708410e+00
  3.898600e-01   5.687013e+01   1.681401e+00
  3.901580e-01   5.569977e+01   1.733858e+00
  3.904570e-01   5.532197e+01   1.931927e+00
  3.907560e-01   5.735344e+01   1.734800e+00
  3.910550e-01   5.450238e+01   1.952750e+00
  3.913540e-01   5.912004e+01   2.033791e+00
  3.916530e-01   5.317305e+01   1.928789e+00
  3.919520e-01   5.289320e+01   2.498969e+00
  3.922510e-01   5.170380e+01   1.901955e+00
  3.925500e-01   5.667128e+01   2.671510e+00
  3.928490e-01   5.698612e+01   2.445509e+00
  3.931480e-01   5.402662e+01   2.608430e+00
  3.934470e-01   0.000000e+00   0.000000e+00
  3.937460e-01   5.528598e+01   2.638656e+00
creator: radaver
creator-version: 3725
header-file: /nas_data/SAXS_data/20151104Workshop/header/JH1_0150.txt
image-file: /nas_data/Pilatus1M/20151104_Workshop/JH1_0150.tif
angular-axis-file: /nas_data/SAXS_data/20151104Workshop/q20151029.dat
beamstop-mask-file: /nas_data/SAXS_data/20151104Workshop/fit2d20151031.msk
detector-response-file: none
beam-center-x: 949.7700
beam-center-y: 918.8000
unit-time: 1.0000
channel-first: 10
channel-last: 1315
Exposure time [s]: 1.093929
Transmitted Beam: 0.483915
Incident Beam: 0.483915
Code: JH1
Concentration [mg/ml]: 1
Run Number: 0150
