# Supplementary material for: SAXS analysis of a soluble cytosolic NgBR construct including extracellular and transmembrane domains
Source: PLoS One. 2018 Jan 18;13(1):e0191371. doi: 10.1371/journal.pone.0191371 (PMC5773207; doi:10.1371/journal.pone.0191371)
Supplement: S1 File — (ZIP) [file pone.0191371.s001.zip › JH1_0151.dat]

Sample:   c= 1.0000 mg/ml  Code: JH1
  3.656810e-03   2.271191e+04   4.142193e+01
  3.955720e-03   2.203914e+04   2.802418e+01
  4.254640e-03   1.911938e+04   2.339044e+01
  4.553560e-03   1.543697e+04   2.026401e+01
  4.852480e-03   1.250791e+04   1.707746e+01
  5.151400e-03   1.057139e+04   1.550960e+01
  5.450320e-03   8.755239e+03   1.340644e+01
  5.749240e-03   7.468396e+03   1.199704e+01
  6.048150e-03   6.391347e+03   1.087851e+01
  6.347070e-03   5.533403e+03   9.616796e+00
  6.645990e-03   4.842415e+03   8.956783e+00
  6.944910e-03   4.254485e+03   8.082476e+00
  7.243830e-03   3.804595e+03   7.406143e+00
  7.542750e-03   3.392066e+03   6.966564e+00
  7.841670e-03   3.069024e+03   6.258104e+00
  8.140580e-03   2.774306e+03   6.032112e+00
  8.439500e-03   2.521650e+03   5.543066e+00
  8.738420e-03   2.319477e+03   5.265504e+00
  9.037340e-03   2.147294e+03   4.898645e+00
  9.336260e-03   1.985781e+03   4.629352e+00
  9.635180e-03   1.827432e+03   4.428308e+00
  9.934100e-03   1.682880e+03   4.111697e+00
  1.023300e-02   1.540531e+03   4.031645e+00
  1.053190e-02   1.431766e+03   3.942166e+00
  1.083090e-02   1.329976e+03   3.799450e+00
  1.112980e-02   1.219415e+03   3.607137e+00
  1.142870e-02   1.138675e+03   3.466146e+00
  1.172760e-02   1.048043e+03   3.316093e+00
  1.202650e-02   9.697230e+02   3.180959e+00
  1.232540e-02   8.981108e+02   3.044478e+00
  1.262440e-02   8.361662e+02   2.882989e+00
  1.292330e-02   7.818255e+02   2.744735e+00
  1.322220e-02   7.220349e+02   2.637695e+00
  1.352110e-02   6.684240e+02   2.512375e+00
  1.382000e-02   6.262569e+02   2.407879e+00
  1.411900e-02   5.874557e+02   2.320745e+00
  1.441790e-02   5.428231e+02   2.214774e+00
  1.471680e-02   5.088382e+02   2.134136e+00
  1.501570e-02   4.792399e+02   2.028330e+00
  1.531460e-02   4.494089e+02   1.955320e+00
  1.561350e-02   4.205159e+02   1.858235e+00
  1.591250e-02   3.998966e+02   1.828071e+00
  1.621140e-02   3.768705e+02   1.744061e+00
  1.651030e-02   3.560029e+02   1.677263e+00
  1.680920e-02   3.363026e+02   1.630195e+00
  1.710810e-02   3.174962e+02   1.587283e+00
  1.740710e-02   3.028515e+02   1.527937e+00
  1.770600e-02   2.874495e+02   1.473616e+00
  1.800490e-02   2.725204e+02   1.423496e+00
  1.830380e-02   2.580398e+02   1.396197e+00
  1.860270e-02   2.475050e+02   1.340846e+00
  1.890170e-02   2.373137e+02   1.312950e+00
  1.920060e-02   2.260299e+02   1.269210e+00
  1.949950e-02   2.162299e+02   1.255687e+00
  1.979840e-02   2.072649e+02   1.206314e+00
  2.009730e-02   1.992951e+02   1.169918e+00
  2.039620e-02   1.923460e+02   1.147257e+00
  2.069520e-02   1.863042e+02   1.123008e+00
  2.099410e-02   1.768994e+02   1.102225e+00
  2.129300e-02   1.719565e+02   1.058239e+00
  2.159190e-02   1.650983e+02   1.072655e+00
  2.189080e-02   1.617457e+02   1.067634e+00
  2.218980e-02   1.530666e+02   1.056486e+00
  2.248870e-02   1.491716e+02   1.061565e+00
  2.278760e-02   1.440914e+02   1.033053e+00
  2.308650e-02   1.394439e+02   1.047533e+00
  2.338540e-02   1.370001e+02   1.036157e+00
  2.368430e-02   1.310483e+02   9.949910e-01
  2.398330e-02   1.305289e+02   1.015612e+00
  2.428220e-02   1.263418e+02   9.769606e-01
  2.458110e-02   1.238264e+02   9.997055e-01
  2.488000e-02   1.212470e+02   9.628542e-01
  2.517890e-02   1.184164e+02   9.401975e-01
  2.547790e-02   1.145308e+02   9.377070e-01
  2.577680e-02   1.140808e+02   9.283459e-01
  2.607570e-02   1.101778e+02   9.197143e-01
  2.637460e-02   1.077652e+02   9.022831e-01
  2.667350e-02   1.064599e+02   8.743565e-01
  2.697250e-02   1.050281e+02   8.416803e-01
  2.727140e-02   1.037246e+02   8.053986e-01
  2.757030e-02   1.026449e+02   8.025255e-01
  2.786920e-02   1.023356e+02   7.921572e-01
  2.816810e-02   9.874329e+01   7.657971e-01
  2.846700e-02   9.684155e+01   7.490237e-01
  2.876600e-02   9.641062e+01   7.383507e-01
  2.906490e-02   9.422672e+01   7.321355e-01
  2.936380e-02   9.417932e+01   7.265012e-01
  2.966270e-02   9.201827e+01   7.128488e-01
  2.996160e-02   9.206657e+01   7.140807e-01
  3.026060e-02   9.114251e+01   6.992986e-01
  3.055950e-02   8.938090e+01   6.915260e-01
  3.085840e-02   8.840488e+01   6.848360e-01
  3.115730e-02   8.871302e+01   6.831561e-01
  3.145620e-02   8.827541e+01   6.749208e-01
  3.175510e-02   8.695482e+01   6.716911e-01
  3.205410e-02   8.524497e+01   6.614301e-01
  3.235300e-02   8.500873e+01   6.578370e-01
  3.265190e-02   8.419857e+01   6.426810e-01
  3.295080e-02   8.348243e+01   6.441384e-01
  3.324970e-02   8.176133e+01   6.366269e-01
  3.354870e-02   8.213323e+01   6.364049e-01
  3.384760e-02   8.265167e+01   6.310391e-01
  3.414650e-02   8.135082e+01   6.260535e-01
  3.444540e-02   7.994577e+01   6.120948e-01
  3.474430e-02   8.075802e+01   6.206099e-01
  3.504330e-02   7.953646e+01   6.082661e-01
  3.534220e-02   7.839914e+01   6.046466e-01
  3.564110e-02   7.920153e+01   6.069840e-01
  3.594000e-02   7.796642e+01   5.907055e-01
  3.623890e-02   7.816985e+01   6.015380e-01
  3.653780e-02   7.717969e+01   5.815491e-01
  3.683680e-02   7.765868e+01   5.909406e-01
  3.713570e-02   7.621232e+01   5.861099e-01
  3.743460e-02   7.688863e+01   5.791094e-01
  3.773350e-02   7.563225e+01   5.736964e-01
  3.803240e-02   7.648953e+01   5.907100e-01
  3.833140e-02   7.498580e+01   5.987761e-01
  3.863030e-02   7.527893e+01   6.092714e-01
  3.892920e-02   7.434826e+01   6.039188e-01
  3.922810e-02   7.511508e+01   6.094041e-01
  3.952700e-02   7.370050e+01   5.997265e-01
  3.982600e-02   7.322963e+01   6.064891e-01
  4.012490e-02   7.351542e+01   5.982006e-01
  4.042380e-02   7.266730e+01   6.025555e-01
  4.072270e-02   7.363180e+01   6.041485e-01
  4.102160e-02   7.283587e+01   6.000873e-01
  4.132050e-02   7.224383e+01   5.984273e-01
  4.161950e-02   7.303028e+01   5.954566e-01
  4.191840e-02   7.291409e+01   6.027811e-01
  4.221730e-02   7.266129e+01   5.939505e-01
  4.251620e-02   7.074141e+01   5.937324e-01
  4.281510e-02   7.257944e+01   5.920957e-01
  4.311410e-02   7.142897e+01   5.881368e-01
  4.341300e-02   7.108296e+01   5.897427e-01
  4.371190e-02   7.144182e+01   5.897037e-01
  4.401080e-02   7.099400e+01   5.878526e-01
  4.430970e-02   7.072777e+01   5.822645e-01
  4.460860e-02   7.070109e+01   5.828949e-01
  4.490760e-02   7.066182e+01   5.842215e-01
  4.520650e-02   7.012194e+01   5.775708e-01
  4.550540e-02   7.121049e+01   5.849910e-01
  4.580430e-02   7.062810e+01   5.803829e-01
  4.610320e-02   6.964324e+01   5.734334e-01
  4.640220e-02   7.011420e+01   5.797335e-01
  4.670110e-02   6.892105e+01   5.662216e-01
  4.700000e-02   6.873583e+01   5.675610e-01
  4.729890e-02   6.940716e+01   5.724606e-01
  4.759780e-02   6.928589e+01   5.712467e-01
  4.789680e-02   6.973977e+01   5.695747e-01
  4.819570e-02   6.829232e+01   5.629401e-01
  4.849460e-02   6.918745e+01   5.687173e-01
  4.879350e-02   6.871322e+01   5.605555e-01
  4.909240e-02   6.926857e+01   5.704644e-01
  4.939130e-02   6.781363e+01   5.548624e-01
  4.969030e-02   6.828793e+01   5.588181e-01
  4.998920e-02   6.744782e+01   5.546989e-01
  5.028810e-02   6.784123e+01   5.543095e-01
  5.058700e-02   6.785743e+01   5.584075e-01
  5.088590e-02   6.822177e+01   5.506055e-01
  5.118490e-02   6.876165e+01   5.600754e-01
  5.148380e-02   6.785514e+01   5.537028e-01
  5.178270e-02   6.670519e+01   5.419069e-01
  5.208160e-02   6.772538e+01   5.518545e-01
  5.238050e-02   6.711461e+01   5.435674e-01
  5.267940e-02   6.799975e+01   5.549567e-01
  5.297840e-02   6.831723e+01   5.490561e-01
  5.327730e-02   6.737864e+01   5.427411e-01
  5.357620e-02   6.805233e+01   5.473515e-01
  5.387510e-02   6.751636e+01   5.420422e-01
  5.417400e-02   6.730351e+01   5.462451e-01
  5.447300e-02   6.724642e+01   5.378681e-01
  5.477190e-02   6.770545e+01   5.409344e-01
  5.507080e-02   6.724734e+01   5.391012e-01
  5.536970e-02   6.660856e+01   5.347024e-01
  5.566860e-02   6.601938e+01   5.359994e-01
  5.596760e-02   6.686347e+01   5.333060e-01
  5.626650e-02   6.726958e+01   5.373491e-01
  5.656540e-02   6.662644e+01   5.329604e-01
  5.686430e-02   6.627912e+01   5.285947e-01
  5.716320e-02   6.575262e+01   5.230005e-01
  5.746210e-02   6.633124e+01   5.305820e-01
  5.776110e-02   6.702501e+01   5.351565e-01
  5.806000e-02   6.624702e+01   5.238105e-01
  5.835890e-02   6.620583e+01   5.242228e-01
  5.865780e-02   6.596247e+01   5.204069e-01
  5.895670e-02   6.588463e+01   5.299851e-01
  5.925570e-02   6.620789e+01   5.191219e-01
  5.955460e-02   6.596417e+01   5.249988e-01
  5.985350e-02   6.708496e+01   5.219869e-01
  6.015240e-02   6.553792e+01   5.176054e-01
  6.045130e-02   6.522125e+01   5.169131e-01
  6.075020e-02   6.650792e+01   5.169651e-01
  6.104920e-02   6.608982e+01   5.192186e-01
  6.134810e-02   6.624105e+01   5.203746e-01
  6.164700e-02   6.673952e+01   5.140506e-01
  6.194590e-02   6.639231e+01   5.209684e-01
  6.224480e-02   6.630539e+01   5.091835e-01
  6.254380e-02   6.636898e+01   5.180809e-01
  6.284270e-02   6.578051e+01   5.174437e-01
  6.314160e-02   6.507049e+01   5.023438e-01
  6.344050e-02   6.628174e+01   5.144461e-01
  6.373940e-02   6.639559e+01   5.063941e-01
  6.403840e-02   6.622558e+01   5.136854e-01
  6.433730e-02   6.576258e+01   5.065709e-01
  6.463620e-02   6.563758e+01   5.019578e-01
  6.493510e-02   6.476278e+01   5.095957e-01
  6.523400e-02   6.530199e+01   5.011825e-01
  6.553290e-02   6.602434e+01   5.065326e-01
  6.583190e-02   6.528879e+01   5.016430e-01
  6.613080e-02   6.575007e+01   4.988515e-01
  6.642970e-02   6.570156e+01   5.079124e-01
  6.672860e-02   6.560545e+01   4.968114e-01
  6.702750e-02   6.526139e+01   5.005173e-01
  6.732650e-02   6.522020e+01   4.968374e-01
  6.762540e-02   6.439132e+01   4.936701e-01
  6.792430e-02   6.620508e+01   5.025931e-01
  6.822320e-02   6.415799e+01   4.869545e-01
  6.852210e-02   6.554233e+01   4.995668e-01
  6.882110e-02   6.573857e+01   4.963275e-01
  6.912000e-02   6.466595e+01   4.917741e-01
  6.941890e-02   6.540120e+01   4.911695e-01
  6.971780e-02   6.606525e+01   4.931753e-01
  7.001670e-02   6.546370e+01   4.972660e-01
  7.031560e-02   6.531574e+01   4.898926e-01
  7.061460e-02   6.564923e+01   4.916201e-01
  7.091350e-02   6.487592e+01   4.872932e-01
  7.121240e-02   6.460269e+01   4.825398e-01
  7.151130e-02   6.526308e+01   4.911304e-01
  7.181020e-02   6.594737e+01   4.870713e-01
  7.210920e-02   6.491346e+01   4.864923e-01
  7.240810e-02   6.507190e+01   4.824511e-01
  7.270700e-02   6.476718e+01   4.873572e-01
  7.300590e-02   6.472066e+01   4.825200e-01
  7.330480e-02   6.526150e+01   4.790875e-01
  7.360370e-02   6.495591e+01   4.838571e-01
  7.390270e-02   6.517889e+01   4.792306e-01
  7.420160e-02   6.484176e+01   4.852876e-01
  7.450050e-02   6.452121e+01   4.750374e-01
  7.479940e-02   6.431894e+01   4.756153e-01
  7.509830e-02   6.489663e+01   4.818009e-01
  7.539730e-02   6.448076e+01   4.731394e-01
  7.569620e-02   6.481277e+01   4.752303e-01
  7.599510e-02   6.475001e+01   4.780976e-01
  7.629400e-02   6.544844e+01   4.745008e-01
  7.659290e-02   6.410130e+01   4.739282e-01
  7.689190e-02   6.640479e+01   4.779550e-01
  7.719080e-02   6.414735e+01   4.723489e-01
  7.748970e-02   6.446708e+01   4.700745e-01
  7.778860e-02   6.449811e+01   4.732031e-01
  7.808750e-02   6.463427e+01   4.702571e-01
  7.838640e-02   6.446389e+01   4.671051e-01
  7.868540e-02   6.417600e+01   4.673189e-01
  7.898430e-02   6.400471e+01   4.641924e-01
  7.928320e-02   6.453050e+01   4.715912e-01
  7.958210e-02   6.415037e+01   4.614418e-01
  7.988100e-02   6.412511e+01   4.667133e-01
  8.018000e-02   6.413278e+01   4.642430e-01
  8.047890e-02   6.462604e+01   4.656108e-01
  8.077780e-02   6.414658e+01   4.630586e-01
  8.107670e-02   6.519248e+01   4.643593e-01
  8.137560e-02   6.413628e+01   4.638432e-01
  8.167450e-02   6.413722e+01   4.609896e-01
  8.197350e-02   6.444583e+01   4.592858e-01
  8.227240e-02   6.460717e+01   4.643074e-01
  8.257130e-02   6.429346e+01   4.536604e-01
  8.287020e-02   6.399692e+01   4.617017e-01
  8.316910e-02   6.460101e+01   4.606374e-01
  8.346810e-02   6.388469e+01   4.537567e-01
  8.376700e-02   6.375618e+01   4.596182e-01
  8.406590e-02   6.439784e+01   4.524972e-01
  8.436480e-02   6.441672e+01   4.595804e-01
  8.466370e-02   6.507945e+01   4.560387e-01
  8.496270e-02   6.433398e+01   4.641455e-01
  8.526160e-02   6.461966e+01   4.798637e-01
  8.556050e-02   6.488106e+01   4.812875e-01
  8.585940e-02   6.449892e+01   4.858753e-01
  8.615830e-02   6.516873e+01   4.883917e-01
  8.645720e-02   6.442991e+01   4.903904e-01
  8.675620e-02   6.465449e+01   4.936896e-01
  8.705510e-02   6.444247e+01   4.918986e-01
  8.735400e-02   6.373558e+01   4.916429e-01
  8.765290e-02   6.456684e+01   4.953362e-01
  8.795180e-02   6.442199e+01   4.988111e-01
  8.825080e-02   6.432720e+01   4.939195e-01
  8.854970e-02   6.401873e+01   4.992937e-01
  8.884860e-02   6.468076e+01   4.998119e-01
  8.914750e-02   6.493404e+01   5.070497e-01
  8.944640e-02   6.449438e+01   5.016626e-01
  8.974530e-02   6.483530e+01   4.988807e-01
  9.004430e-02   7.265515e+01   5.259759e-01
  9.034320e-02   6.443666e+01   4.778333e-01
  9.064210e-02   6.382864e+01   4.746838e-01
  9.094100e-02   6.407466e+01   4.656928e-01
  9.123990e-02   6.477901e+01   4.669917e-01
  9.153890e-02   6.449247e+01   4.684697e-01
  9.183780e-02   6.366999e+01   4.621539e-01
  9.213670e-02   6.473972e+01   4.643734e-01
  9.243560e-02   6.608218e+01   4.679271e-01
  9.273450e-02   6.322027e+01   4.537197e-01
  9.303350e-02   6.408975e+01   4.628535e-01
  9.333240e-02   6.384913e+01   4.517074e-01
  9.363130e-02   6.416151e+01   4.562987e-01
  9.393020e-02   6.376054e+01   4.525440e-01
  9.422910e-02   6.360003e+01   4.531314e-01
  9.452800e-02   6.405118e+01   4.559062e-01
  9.482700e-02   6.398704e+01   4.454622e-01
  9.512590e-02   6.459952e+01   4.558995e-01
  9.542480e-02   6.393643e+01   4.486132e-01
  9.572370e-02   6.373813e+01   4.479169e-01
  9.602260e-02   6.357435e+01   4.495947e-01
  9.632160e-02   6.448367e+01   4.450008e-01
  9.662050e-02   6.422275e+01   4.466488e-01
  9.691940e-02   6.388416e+01   4.454698e-01
  9.721830e-02   6.429020e+01   4.443327e-01
  9.751720e-02   6.374205e+01   4.446086e-01
  9.781610e-02   6.401879e+01   4.412466e-01
  9.811510e-02   6.444292e+01   4.470462e-01
  9.841400e-02   6.530337e+01   4.428085e-01
  9.871290e-02   6.465513e+01   4.437916e-01
  9.901180e-02   6.380020e+01   4.419182e-01
  9.931070e-02   6.390969e+01   4.384065e-01
  9.960970e-02   6.406088e+01   4.421041e-01
  9.990860e-02   6.420753e+01   4.352878e-01
  1.002070e-01   6.407810e+01   4.389838e-01
  1.005060e-01   6.441270e+01   4.376958e-01
  1.008050e-01   6.352474e+01   4.370842e-01
  1.011040e-01   6.345622e+01   4.307193e-01
  1.014030e-01   6.486265e+01   4.375028e-01
  1.017020e-01   6.385255e+01   4.382105e-01
  1.020010e-01   6.409282e+01   4.342208e-01
  1.023000e-01   6.399484e+01   4.318754e-01
  1.025990e-01   6.378406e+01   4.301690e-01
  1.028980e-01   6.423682e+01   4.333604e-01
  1.031970e-01   6.466859e+01   4.371895e-01
  1.034960e-01   6.432168e+01   4.280509e-01
  1.037950e-01   6.441361e+01   4.322866e-01
  1.040930e-01   6.406223e+01   4.275092e-01
  1.043920e-01   6.371367e+01   4.302621e-01
  1.046910e-01   6.474063e+01   4.330501e-01
  1.049900e-01   6.491251e+01   4.277601e-01
  1.052890e-01   6.470923e+01   4.306395e-01
  1.055880e-01   6.376687e+01   4.258798e-01
  1.058870e-01   6.403574e+01   4.283926e-01
  1.061860e-01   6.317356e+01   4.213631e-01
  1.064850e-01   6.393718e+01   4.245343e-01
  1.067840e-01   6.493413e+01   4.300839e-01
  1.070830e-01   6.413777e+01   4.239362e-01
  1.073820e-01   6.464456e+01   4.240378e-01
  1.076800e-01   6.435230e+01   4.227670e-01
  1.079790e-01   6.403129e+01   4.235841e-01
  1.082780e-01   6.430956e+01   4.264057e-01
  1.085770e-01   6.441124e+01   4.177706e-01
  1.088760e-01   6.467027e+01   4.244348e-01
  1.091750e-01   6.470011e+01   4.229759e-01
  1.094740e-01   6.406345e+01   4.218171e-01
  1.097730e-01   6.400206e+01   4.191565e-01
  1.100720e-01   6.399790e+01   4.152382e-01
  1.103710e-01   6.428287e+01   4.225388e-01
  1.106700e-01   6.419454e+01   4.161726e-01
  1.109690e-01   6.424948e+01   4.221188e-01
  1.112670e-01   6.429368e+01   4.147203e-01
  1.115660e-01   6.436140e+01   4.161191e-01
  1.118650e-01   6.425181e+01   4.196687e-01
  1.121640e-01   6.453575e+01   4.146203e-01
  1.124630e-01   6.396161e+01   4.139412e-01
  1.127620e-01   6.429916e+01   4.150320e-01
  1.130610e-01   6.467290e+01   4.156473e-01
  1.133600e-01   6.445395e+01   4.197196e-01
  1.136590e-01   6.444236e+01   4.094406e-01
  1.139580e-01   6.444751e+01   4.140449e-01
  1.142570e-01   6.427453e+01   4.131979e-01
  1.145560e-01   6.418679e+01   4.134978e-01
  1.148550e-01   6.454454e+01   4.134838e-01
  1.151530e-01   6.462367e+01   4.083323e-01
  1.154520e-01   6.347808e+01   4.097663e-01
  1.157510e-01   6.380466e+01   4.062920e-01
  1.160500e-01   6.444551e+01   4.146228e-01
  1.163490e-01   6.388486e+01   4.065472e-01
  1.166480e-01   6.418720e+01   4.103283e-01
  1.169470e-01   6.444692e+01   4.088922e-01
  1.172460e-01   6.465567e+01   4.101177e-01
  1.175450e-01   6.435162e+01   4.058122e-01
  1.178440e-01   6.398055e+01   4.046404e-01
  1.181430e-01   6.328860e+01   4.054796e-01
  1.184420e-01   6.496631e+01   4.085770e-01
  1.187400e-01   6.399139e+01   4.041275e-01
  1.190390e-01   6.423377e+01   4.040739e-01
  1.193380e-01   6.398720e+01   4.032976e-01
  1.196370e-01   6.442414e+01   4.068685e-01
  1.199360e-01   6.479513e+01   4.039374e-01
  1.202350e-01   6.450989e+01   4.060359e-01
  1.205340e-01   6.466539e+01   4.040719e-01
  1.208330e-01   6.458965e+01   4.024922e-01
  1.211320e-01   6.463907e+01   4.058933e-01
  1.214310e-01   6.470408e+01   3.994155e-01
  1.217300e-01   6.496888e+01   4.058336e-01
  1.220290e-01   6.399687e+01   4.014414e-01
  1.223270e-01   6.473529e+01   4.010857e-01
  1.226260e-01   6.460752e+01   4.001635e-01
  1.229250e-01   6.387161e+01   3.963207e-01
  1.232240e-01   6.441382e+01   4.016773e-01
  1.235230e-01   6.458018e+01   4.013980e-01
  1.238220e-01   6.470153e+01   3.983689e-01
  1.241210e-01   6.404286e+01   3.978892e-01
  1.244200e-01   6.435180e+01   3.952429e-01
  1.247190e-01   6.466571e+01   4.008701e-01
  1.250180e-01   6.437344e+01   3.950555e-01
  1.253170e-01   6.430105e+01   3.955958e-01
  1.256160e-01   6.583331e+01   4.028858e-01
  1.259140e-01   6.558190e+01   3.992592e-01
  1.262130e-01   6.468012e+01   3.965047e-01
  1.265120e-01   6.408161e+01   3.919016e-01
  1.268110e-01   6.470664e+01   3.945600e-01
  1.271100e-01   6.468130e+01   3.980482e-01
  1.274090e-01   6.496985e+01   3.956137e-01
  1.277080e-01   6.401954e+01   3.914635e-01
  1.280070e-01   6.430858e+01   3.911089e-01
  1.283060e-01   6.427095e+01   3.924802e-01
  1.286050e-01   6.463880e+01   3.963781e-01
  1.289040e-01   6.453954e+01   3.891244e-01
  1.292030e-01   6.440831e+01   3.936494e-01
  1.295020e-01   6.507276e+01   3.919477e-01
  1.298000e-01   6.460680e+01   3.912762e-01
  1.300990e-01   6.408003e+01   3.872559e-01
  1.303980e-01   6.469498e+01   3.898349e-01
  1.306970e-01   6.423966e+01   3.913925e-01
  1.309960e-01   6.497737e+01   3.914157e-01
  1.312950e-01   6.491284e+01   3.909773e-01
  1.315940e-01   6.547559e+01   3.883348e-01
  1.318930e-01   6.447288e+01   3.882007e-01
  1.321920e-01   6.429981e+01   3.874396e-01
  1.324910e-01   6.416182e+01   3.879840e-01
  1.327900e-01   6.403710e+01   3.854580e-01
  1.330890e-01   6.437313e+01   3.859941e-01
  1.333870e-01   6.436600e+01   3.857365e-01
  1.336860e-01   6.413973e+01   3.843529e-01
  1.339850e-01   6.465472e+01   3.844887e-01
  1.342840e-01   6.384452e+01   3.848780e-01
  1.345830e-01   6.507253e+01   3.871376e-01
  1.348820e-01   6.476159e+01   3.862116e-01
  1.351810e-01   6.464236e+01   3.810080e-01
  1.354800e-01   6.456726e+01   3.851623e-01
  1.357790e-01   6.443135e+01   3.824375e-01
  1.360780e-01   6.443549e+01   3.840688e-01
  1.363770e-01   6.456741e+01   3.839966e-01
  1.366760e-01   6.445586e+01   3.857696e-01
  1.369740e-01   6.537433e+01   4.022674e-01
  1.372730e-01   6.441105e+01   4.014026e-01
  1.375720e-01   6.412437e+01   4.098429e-01
  1.378710e-01   6.419758e+01   4.117938e-01
  1.381700e-01   6.377124e+01   4.121571e-01
  1.384690e-01   6.452223e+01   4.217770e-01
  1.387680e-01   6.412213e+01   4.089857e-01
  1.390670e-01   6.515159e+01   4.005330e-01
  1.393660e-01   6.500567e+01   3.993041e-01
  1.396650e-01   6.446976e+01   3.948444e-01
  1.399640e-01   6.477978e+01   3.968101e-01
  1.402630e-01   6.477536e+01   3.886296e-01
  1.405620e-01   6.448289e+01   3.921328e-01
  1.408600e-01   6.441485e+01   3.906945e-01
  1.411590e-01   6.448970e+01   3.919061e-01
  1.414580e-01   6.450711e+01   3.924542e-01
  1.417570e-01   6.542657e+01   3.877168e-01
  1.420560e-01   6.452624e+01   3.895686e-01
  1.423550e-01   6.474243e+01   3.875750e-01
  1.426540e-01   6.472375e+01   3.839972e-01
  1.429530e-01   6.519289e+01   3.844599e-01
  1.432520e-01   6.474698e+01   3.801877e-01
  1.435510e-01   6.512378e+01   3.840257e-01
  1.438500e-01   6.397403e+01   3.765785e-01
  1.441490e-01   6.501875e+01   3.787528e-01
  1.444470e-01   6.459116e+01   3.799546e-01
  1.447460e-01   6.439528e+01   3.756184e-01
  1.450450e-01   6.455093e+01   3.798362e-01
  1.453440e-01   6.524871e+01   3.759250e-01
  1.456430e-01   6.516769e+01   3.794081e-01
  1.459420e-01   6.491561e+01   3.780110e-01
  1.462410e-01   6.423960e+01   3.742967e-01
  1.465400e-01   6.470975e+01   3.769720e-01
  1.468390e-01   6.457531e+01   3.718540e-01
  1.471380e-01   6.613470e+01   3.793397e-01
  1.474370e-01   6.549290e+01   3.781486e-01
  1.477360e-01   6.473660e+01   3.748770e-01
  1.480340e-01   6.415381e+01   3.695923e-01
  1.483330e-01   6.508870e+01   3.807399e-01
  1.486320e-01   6.486170e+01   3.896107e-01
  1.489310e-01   6.506568e+01   3.919263e-01
  1.492300e-01   6.489871e+01   3.909348e-01
  1.495290e-01   6.445905e+01   3.920603e-01
  1.498280e-01   6.567505e+01   4.003162e-01
  1.501270e-01   6.497331e+01   3.997241e-01
  1.504260e-01   6.537198e+01   3.955768e-01
  1.507250e-01   6.530075e+01   4.012529e-01
  1.510240e-01   6.552811e+01   4.009054e-01
  1.513230e-01   6.490593e+01   4.042826e-01
  1.516210e-01   6.505173e+01   4.004871e-01
  1.519200e-01   6.507392e+01   4.005554e-01
  1.522190e-01   6.592085e+01   4.101749e-01
  1.525180e-01   6.502320e+01   4.025066e-01
  1.528170e-01   6.553650e+01   4.095311e-01
  1.531160e-01   6.546748e+01   4.060277e-01
  1.534150e-01   6.498894e+01   3.987352e-01
  1.537140e-01   6.531257e+01   3.929149e-01
  1.540130e-01   6.508001e+01   3.857512e-01
  1.543120e-01   6.537408e+01   3.868560e-01
  1.546110e-01   6.553954e+01   3.847885e-01
  1.549100e-01   6.472913e+01   3.826310e-01
  1.552090e-01   6.452211e+01   3.840942e-01
  1.555070e-01   6.526557e+01   3.770561e-01
  1.558060e-01   6.450468e+01   3.801503e-01
  1.561050e-01   6.511163e+01   3.781408e-01
  1.564040e-01   6.473817e+01   3.785988e-01
  1.567030e-01   6.549078e+01   3.788000e-01
  1.570020e-01   6.538217e+01   3.765252e-01
  1.573010e-01   6.482088e+01   3.783972e-01
  1.576000e-01   6.540185e+01   3.742262e-01
  1.578990e-01   6.506797e+01   3.751889e-01
  1.581980e-01   6.483726e+01   3.728188e-01
  1.584970e-01   6.527552e+01   3.738646e-01
  1.587960e-01   6.533222e+01   3.774663e-01
  1.590940e-01   6.523511e+01   3.718565e-01
  1.593930e-01   6.567254e+01   3.718512e-01
  1.596920e-01   6.495449e+01   3.708477e-01
  1.599910e-01   6.486291e+01   3.722593e-01
  1.602900e-01   6.430712e+01   3.700336e-01
  1.605890e-01   6.462876e+01   3.654377e-01
  1.608880e-01   6.515565e+01   3.693569e-01
  1.611870e-01   6.441749e+01   3.662450e-01
  1.614860e-01   6.450977e+01   3.669120e-01
  1.617850e-01   6.491475e+01   3.648508e-01
  1.620840e-01   6.564887e+01   3.669081e-01
  1.623830e-01   6.480505e+01   3.661361e-01
  1.626810e-01   6.460179e+01   3.633789e-01
  1.629800e-01   6.452353e+01   3.592912e-01
  1.632790e-01   6.511748e+01   3.620936e-01
  1.635780e-01   6.506250e+01   3.631039e-01
  1.638770e-01   6.535071e+01   3.662729e-01
  1.641760e-01   6.432118e+01   3.616118e-01
  1.644750e-01   6.470330e+01   3.619061e-01
  1.647740e-01   6.441542e+01   3.607137e-01
  1.650730e-01   6.472019e+01   3.629271e-01
  1.653720e-01   6.461959e+01   3.622548e-01
  1.656710e-01   6.558826e+01   3.628204e-01
  1.659700e-01   6.486322e+01   3.623530e-01
  1.662680e-01   6.493875e+01   3.612114e-01
  1.665670e-01   6.501534e+01   3.623895e-01
  1.668660e-01   6.449881e+01   3.575221e-01
  1.671650e-01   6.495841e+01   3.616511e-01
  1.674640e-01   6.530210e+01   3.618359e-01
  1.677630e-01   6.428287e+01   3.571105e-01
  1.680620e-01   6.438622e+01   3.596715e-01
  1.683610e-01   6.496499e+01   3.556537e-01
  1.686600e-01   6.512173e+01   3.609528e-01
  1.689590e-01   6.466058e+01   3.561067e-01
  1.692580e-01   6.518909e+01   3.573736e-01
  1.695570e-01   6.552744e+01   3.628450e-01
  1.698560e-01   6.438247e+01   3.536911e-01
  1.701540e-01   6.468312e+01   3.572835e-01
  1.704530e-01   6.473751e+01   3.544827e-01
  1.707520e-01   6.482937e+01   3.549166e-01
  1.710510e-01   6.471522e+01   3.575590e-01
  1.713500e-01   6.465508e+01   3.538934e-01
  1.716490e-01   6.425278e+01   3.555362e-01
  1.719480e-01   6.517966e+01   3.524461e-01
  1.722470e-01   6.499939e+01   3.542898e-01
  1.725460e-01   6.508271e+01   3.561594e-01
  1.728450e-01   6.456731e+01   3.523904e-01
  1.731440e-01   6.428481e+01   3.521570e-01
  1.734430e-01   6.552051e+01   3.523015e-01
  1.737410e-01   6.426369e+01   3.524593e-01
  1.740400e-01   6.441750e+01   3.521607e-01
  1.743390e-01   6.478287e+01   3.506647e-01
  1.746380e-01   6.461184e+01   3.517962e-01
  1.749370e-01   6.464825e+01   3.495981e-01
  1.752360e-01   6.463483e+01   3.518587e-01
  1.755350e-01   6.498146e+01   3.519098e-01
  1.758340e-01   6.493326e+01   3.470829e-01
  1.761330e-01   6.465015e+01   3.519004e-01
  1.764320e-01   6.447233e+01   3.465303e-01
  1.767310e-01   6.534966e+01   3.532621e-01
  1.770300e-01   6.405449e+01   3.460888e-01
  1.773280e-01   6.451878e+01   3.487247e-01
  1.776270e-01   6.478807e+01   3.482374e-01
  1.779260e-01   6.419117e+01   3.450939e-01
  1.782250e-01   6.384211e+01   3.468912e-01
  1.785240e-01   6.449830e+01   3.454099e-01
  1.788230e-01   6.418915e+01   3.462810e-01
  1.791220e-01   6.427713e+01   3.470336e-01
  1.794210e-01   6.462904e+01   3.447483e-01
  1.797200e-01   6.510580e+01   3.475437e-01
  1.800190e-01   6.439278e+01   3.432829e-01
  1.803180e-01   6.486539e+01   3.481003e-01
  1.806170e-01   6.499240e+01   3.455479e-01
  1.809160e-01   6.482284e+01   3.444274e-01
  1.812140e-01   6.435135e+01   3.440069e-01
  1.815130e-01   6.440779e+01   3.436561e-01
  1.818120e-01   6.482326e+01   3.461095e-01
  1.821110e-01   6.473344e+01   3.418786e-01
  1.824100e-01   6.435082e+01   3.433375e-01
  1.827090e-01   6.465502e+01   3.434824e-01
  1.830080e-01   6.515775e+01   3.449818e-01
  1.833070e-01   6.373272e+01   3.387404e-01
  1.836060e-01   6.378517e+01   3.380750e-01
  1.839050e-01   6.480569e+01   3.447160e-01
  1.842040e-01   6.457781e+01   3.413043e-01
  1.845030e-01   6.434449e+01   3.398766e-01
  1.848010e-01   6.451822e+01   3.421285e-01
  1.851000e-01   6.400692e+01   3.361205e-01
  1.853990e-01   6.395713e+01   3.409653e-01
  1.856980e-01   6.439262e+01   3.396810e-01
  1.859970e-01   6.395379e+01   3.372441e-01
  1.862960e-01   6.407891e+01   3.390134e-01
  1.865950e-01   6.471576e+01   3.389282e-01
  1.868940e-01   6.410810e+01   3.412033e-01
  1.871930e-01   6.383919e+01   3.333514e-01
  1.874920e-01   6.429678e+01   3.376706e-01
  1.877910e-01   6.414079e+01   3.371025e-01
  1.880900e-01   6.443844e+01   3.378838e-01
  1.883880e-01   6.417226e+01   3.389385e-01
  1.886870e-01   6.468473e+01   3.341686e-01
  1.889860e-01   6.371717e+01   3.372554e-01
  1.892850e-01   6.403231e+01   3.355606e-01
  1.895840e-01   6.377840e+01   3.338085e-01
  1.898830e-01   6.413634e+01   3.352094e-01
  1.901820e-01   6.452820e+01   3.359204e-01
  1.904810e-01   6.367008e+01   3.335249e-01
  1.907800e-01   6.418387e+01   3.340962e-01
  1.910790e-01   6.454437e+01   3.344178e-01
  1.913780e-01   6.433376e+01   3.349490e-01
  1.916770e-01   6.399565e+01   3.339136e-01
  1.919750e-01   6.425894e+01   3.353741e-01
  1.922740e-01   6.401823e+01   3.310835e-01
  1.925730e-01   6.455228e+01   3.332177e-01
  1.928720e-01   6.376071e+01   3.319250e-01
  1.931710e-01   6.409030e+01   3.333924e-01
  1.934700e-01   6.397112e+01   3.315634e-01
  1.937690e-01   6.461338e+01   3.323178e-01
  1.940680e-01   6.376244e+01   3.319295e-01
  1.943670e-01   6.429369e+01   3.313447e-01
  1.946660e-01   6.392037e+01   3.309804e-01
  1.949650e-01   6.418128e+01   3.295684e-01
  1.952640e-01   6.398290e+01   3.305429e-01
  1.955630e-01   6.355121e+01   3.306239e-01
  1.958610e-01   6.355519e+01   3.275171e-01
  1.961600e-01   6.386803e+01   3.296505e-01
  1.964590e-01   6.404649e+01   3.286337e-01
  1.967580e-01   6.349387e+01   3.294263e-01
  1.970570e-01   6.352374e+01   3.272898e-01
  1.973560e-01   6.332584e+01   3.250429e-01
  1.976550e-01   6.437124e+01   3.305003e-01
  1.979540e-01   6.380359e+01   3.266999e-01
  1.982530e-01   6.370450e+01   3.281950e-01
  1.985520e-01   6.392788e+01   3.267287e-01
  1.988510e-01   6.404462e+01   3.271716e-01
  1.991500e-01   6.383570e+01   3.288273e-01
  1.994480e-01   6.373380e+01   3.252275e-01
  1.997470e-01   6.375344e+01   3.271516e-01
  2.000460e-01   6.339043e+01   3.223733e-01
  2.003450e-01   6.331567e+01   3.244441e-01
  2.006440e-01   6.359798e+01   3.279205e-01
  2.009430e-01   6.348880e+01   3.226234e-01
  2.012420e-01   6.392236e+01   3.270039e-01
  2.015410e-01   6.347960e+01   3.224600e-01
  2.018400e-01   6.375114e+01   3.238520e-01
  2.021390e-01   6.368706e+01   3.246805e-01
  2.024380e-01   6.405123e+01   3.207255e-01
  2.027370e-01   6.400469e+01   3.256319e-01
  2.030350e-01   6.321385e+01   3.205358e-01
  2.033340e-01   6.345046e+01   3.219674e-01
  2.036330e-01   6.397856e+01   3.208165e-01
  2.039320e-01   6.348741e+01   3.204025e-01
  2.042310e-01   6.293457e+01   3.220518e-01
  2.045300e-01   6.342917e+01   3.186229e-01
  2.048290e-01   6.333680e+01   3.194756e-01
  2.051280e-01   6.340976e+01   3.192512e-01
  2.054270e-01   6.372165e+01   3.194921e-01
  2.057260e-01   6.351624e+01   3.224133e-01
  2.060250e-01   6.359719e+01   3.186398e-01
  2.063240e-01   6.341352e+01   3.207657e-01
  2.066230e-01   6.291359e+01   3.181352e-01
  2.069210e-01   6.344663e+01   3.207117e-01
  2.072200e-01   6.319002e+01   3.193778e-01
  2.075190e-01   6.302111e+01   3.165252e-01
  2.078180e-01   6.332723e+01   3.197244e-01
  2.081170e-01   6.280255e+01   3.167768e-01
  2.084160e-01   6.265656e+01   3.184354e-01
  2.087150e-01   6.326674e+01   3.164762e-01
  2.090140e-01   6.347364e+01   3.184648e-01
  2.093130e-01   6.327630e+01   3.178349e-01
  2.096120e-01   6.298192e+01   3.165600e-01
  2.099110e-01   6.280248e+01   3.146541e-01
  2.102100e-01   6.353824e+01   3.180890e-01
  2.105080e-01   6.294094e+01   3.182043e-01
  2.108070e-01   6.280643e+01   3.149270e-01
  2.111060e-01   6.228081e+01   3.128228e-01
  2.114050e-01   6.269969e+01   3.142654e-01
  2.117040e-01   6.341540e+01   3.210464e-01
  2.120030e-01   6.276155e+01   3.253204e-01
  2.123020e-01   6.304159e+01   3.283995e-01
  2.126010e-01   6.298633e+01   3.256118e-01
  2.129000e-01   6.273515e+01   3.281955e-01
  2.131990e-01   6.303063e+01   3.318459e-01
  2.134980e-01   6.223992e+01   3.317587e-01
  2.137970e-01   6.347296e+01   3.325471e-01
  2.140950e-01   6.299075e+01   3.331306e-01
  2.143940e-01   6.267626e+01   3.335448e-01
  2.146930e-01   6.316063e+01   3.351463e-01
  2.149920e-01   6.291277e+01   3.348035e-01
  2.152910e-01   6.269645e+01   3.347014e-01
  2.155900e-01   6.254838e+01   3.371893e-01
  2.158890e-01   6.283377e+01   3.379576e-01
  2.161880e-01   6.286904e+01   3.365978e-01
  2.164870e-01   6.296221e+01   3.381402e-01
  2.167860e-01   6.252416e+01   3.306629e-01
  2.170850e-01   6.201835e+01   3.267610e-01
  2.173840e-01   6.305795e+01   3.263792e-01
  2.176820e-01   6.301964e+01   3.248306e-01
  2.179810e-01   6.298860e+01   3.257629e-01
  2.182800e-01   6.267102e+01   3.206780e-01
  2.185790e-01   6.267768e+01   3.222386e-01
  2.188780e-01   6.208649e+01   3.172554e-01
  2.191770e-01   6.244140e+01   3.202292e-01
  2.194760e-01   6.262692e+01   3.215444e-01
  2.197750e-01   6.299318e+01   3.192896e-01
  2.200740e-01   6.179752e+01   3.142319e-01
  2.203730e-01   6.249605e+01   3.177551e-01
  2.206720e-01   6.276323e+01   3.174845e-01
  2.209710e-01   6.284255e+01   3.198684e-01
  2.212700e-01   6.235171e+01   3.141792e-01
  2.215680e-01   6.285819e+01   3.182663e-01
  2.218670e-01   6.215225e+01   3.122401e-01
  2.221660e-01   6.270477e+01   3.170671e-01
  2.224650e-01   6.221909e+01   3.133201e-01
  2.227640e-01   6.234370e+01   3.133720e-01
  2.230630e-01   6.236441e+01   3.143430e-01
  2.233620e-01   6.240205e+01   3.136494e-01
  2.236610e-01   6.265744e+01   3.142906e-01
  2.239600e-01   6.240182e+01   3.100465e-01
  2.242590e-01   6.243636e+01   3.132132e-01
  2.245580e-01   6.190302e+01   3.109684e-01
  2.248570e-01   6.216676e+01   3.134503e-01
  2.251550e-01   6.253328e+01   3.107534e-01
  2.254540e-01   6.250577e+01   3.109394e-01
  2.257530e-01   6.228398e+01   3.127007e-01
  2.260520e-01   6.201386e+01   3.082026e-01
  2.263510e-01   6.244506e+01   3.102805e-01
  2.266500e-01   6.139127e+01   3.075258e-01
  2.269490e-01   6.195685e+01   3.075624e-01
  2.272480e-01   6.257776e+01   3.116292e-01
  2.275470e-01   6.223868e+01   3.066540e-01
  2.278460e-01   6.216561e+01   3.099652e-01
  2.281450e-01   6.228381e+01   3.075041e-01
  2.284440e-01   6.200901e+01   3.083156e-01
  2.287420e-01   6.170965e+01   3.084480e-01
  2.290410e-01   6.202410e+01   3.031089e-01
  2.293400e-01   6.210629e+01   3.080577e-01
  2.296390e-01   6.217952e+01   3.067537e-01
  2.299380e-01   6.193918e+01   3.066521e-01
  2.302370e-01   6.221442e+01   3.067169e-01
  2.305360e-01   6.183211e+01   3.038332e-01
  2.308350e-01   6.192558e+01   3.083585e-01
  2.311340e-01   6.191365e+01   3.026016e-01
  2.314330e-01   6.200378e+01   3.049788e-01
  2.317320e-01   6.154215e+01   3.049333e-01
  2.320310e-01   6.236476e+01   3.038210e-01
  2.323290e-01   6.128048e+01   3.058790e-01
  2.326280e-01   6.177825e+01   3.016805e-01
  2.329270e-01   6.151792e+01   3.015150e-01
  2.332260e-01   6.186347e+01   3.039102e-01
  2.335250e-01   6.147930e+01   3.022492e-01
  2.338240e-01   6.140969e+01   3.032734e-01
  2.341230e-01   6.174614e+01   2.996221e-01
  2.344220e-01   6.261114e+01   3.047790e-01
  2.347210e-01   6.174368e+01   3.025416e-01
  2.350200e-01   6.217294e+01   3.027608e-01
  2.353190e-01   6.161250e+01   3.017467e-01
  2.356180e-01   6.154160e+01   2.982085e-01
  2.359170e-01   6.156637e+01   3.025822e-01
  2.362150e-01   6.148394e+01   3.003759e-01
  2.365140e-01   6.166299e+01   2.985025e-01
  2.368130e-01   6.163656e+01   3.007484e-01
  2.371120e-01   6.177231e+01   2.996856e-01
  2.374110e-01   6.165040e+01   3.019576e-01
  2.377100e-01   6.140503e+01   2.977636e-01
  2.380090e-01   6.119395e+01   2.986244e-01
  2.383080e-01   6.212055e+01   2.989226e-01
  2.386070e-01   6.134923e+01   2.986575e-01
  2.389060e-01   6.173587e+01   2.992518e-01
  2.392050e-01   6.142784e+01   2.969123e-01
  2.395040e-01   6.144451e+01   2.990045e-01
  2.398020e-01   6.100305e+01   2.958839e-01
  2.401010e-01   6.149444e+01   2.987809e-01
  2.404000e-01   6.122808e+01   2.953093e-01
  2.406990e-01   6.138841e+01   2.973824e-01
  2.409980e-01   6.081533e+01   2.949803e-01
  2.412970e-01   6.104384e+01   2.950872e-01
  2.415960e-01   6.195741e+01   2.981894e-01
  2.418950e-01   6.152593e+01   2.954701e-01
  2.421940e-01   6.088830e+01   2.951572e-01
  2.424930e-01   6.087378e+01   2.960204e-01
  2.427920e-01   6.113353e+01   2.928807e-01
  2.430910e-01   6.088273e+01   2.942534e-01
  2.433890e-01   6.154646e+01   2.948556e-01
  2.436880e-01   6.088461e+01   2.958214e-01
  2.439870e-01   6.088939e+01   2.922952e-01
  2.442860e-01   6.120644e+01   2.925125e-01
  2.445850e-01   6.127226e+01   2.944183e-01
  2.448840e-01   6.125002e+01   2.939248e-01
  2.451830e-01   6.109897e+01   2.951090e-01
  2.454820e-01   6.126845e+01   2.920129e-01
  2.457810e-01   6.090622e+01   2.923357e-01
  2.460800e-01   6.079618e+01   2.923975e-01
  2.463790e-01   6.111367e+01   2.921826e-01
  2.466780e-01   6.081726e+01   2.919053e-01
  2.469770e-01   6.137770e+01   2.923809e-01
  2.472750e-01   6.087298e+01   2.919307e-01
  2.475740e-01   6.008240e+01   2.910012e-01
  2.478730e-01   6.145554e+01   2.895916e-01
  2.481720e-01   6.091668e+01   2.912807e-01
  2.484710e-01   6.124224e+01   2.902443e-01
  2.487700e-01   6.085071e+01   2.924197e-01
  2.490690e-01   6.109036e+01   2.919110e-01
  2.493680e-01   6.135452e+01   2.895628e-01
  2.496670e-01   6.141208e+01   2.936562e-01
  2.499660e-01   6.102078e+01   2.897191e-01
  2.502650e-01   6.049584e+01   2.897391e-01
  2.505640e-01   6.085088e+01   2.876443e-01
  2.508620e-01   6.137637e+01   2.902451e-01
  2.511610e-01   6.110151e+01   2.919377e-01
  2.514600e-01   6.142825e+01   2.895273e-01
  2.517590e-01   6.009006e+01   2.861496e-01
  2.520580e-01   6.061669e+01   2.879206e-01
  2.523570e-01   6.057048e+01   2.881240e-01
  2.526560e-01   6.071188e+01   2.893011e-01
  2.529550e-01   6.031897e+01   2.850535e-01
  2.532540e-01   6.158846e+01   2.879349e-01
  2.535530e-01   6.032057e+01   2.847528e-01
  2.538520e-01   6.039275e+01   2.862505e-01
  2.541510e-01   6.100397e+01   2.861577e-01
  2.544490e-01   6.097616e+01   2.869093e-01
  2.547480e-01   6.016424e+01   2.852988e-01
  2.550470e-01   6.096146e+01   2.854500e-01
  2.553460e-01   6.108627e+01   2.861474e-01
  2.556450e-01   6.066961e+01   2.828704e-01
  2.559440e-01   6.071482e+01   2.858854e-01
  2.562430e-01   5.996062e+01   2.854297e-01
  2.565420e-01   6.048956e+01   2.841420e-01
  2.568410e-01   6.088610e+01   2.842694e-01
  2.571400e-01   6.077556e+01   2.844113e-01
  2.574390e-01   6.071447e+01   2.863954e-01
  2.577380e-01   6.047507e+01   2.848133e-01
  2.580360e-01   6.059752e+01   2.830980e-01
  2.583350e-01   6.080770e+01   2.861040e-01
  2.586340e-01   6.089582e+01   2.831996e-01
  2.589330e-01   6.068602e+01   2.855125e-01
  2.592320e-01   6.050992e+01   2.823009e-01
  2.595310e-01   6.052901e+01   2.833350e-01
  2.598300e-01   6.036493e+01   2.848575e-01
  2.601290e-01   6.049352e+01   2.807978e-01
  2.604280e-01   6.106794e+01   2.855982e-01
  2.607270e-01   6.096686e+01   2.816029e-01
  2.610260e-01   6.042690e+01   2.828973e-01
  2.613250e-01   6.047075e+01   2.835972e-01
  2.616240e-01   6.053529e+01   2.828536e-01
  2.619220e-01   6.005659e+01   2.818316e-01
  2.622210e-01   5.990730e+01   2.786657e-01
  2.625200e-01   6.059367e+01   2.820049e-01
  2.628190e-01   6.034449e+01   2.811316e-01
  2.631180e-01   6.033656e+01   2.793749e-01
  2.634170e-01   6.044148e+01   2.832296e-01
  2.637160e-01   6.126794e+01   2.815229e-01
  2.640150e-01   6.080414e+01   2.831839e-01
  2.643140e-01   6.052647e+01   2.794317e-01
  2.646130e-01   6.045428e+01   2.796473e-01
  2.649120e-01   6.026171e+01   2.822137e-01
  2.652110e-01   6.009772e+01   2.786306e-01
  2.655090e-01   6.037902e+01   2.800492e-01
  2.658080e-01   5.955027e+01   2.765088e-01
  2.661070e-01   6.011622e+01   2.790555e-01
  2.664060e-01   6.023709e+01   2.790489e-01
  2.667050e-01   5.998280e+01   2.787456e-01
  2.670040e-01   6.039348e+01   2.795066e-01
  2.673030e-01   6.031918e+01   2.784776e-01
  2.676020e-01   6.011582e+01   2.781025e-01
  2.679010e-01   6.037060e+01   2.785963e-01
  2.682000e-01   5.998218e+01   2.765713e-01
  2.684990e-01   5.981048e+01   2.772065e-01
  2.687980e-01   6.056430e+01   2.785692e-01
  2.690960e-01   6.010159e+01   2.786396e-01
  2.693950e-01   6.039696e+01   2.764083e-01
  2.696940e-01   6.031948e+01   2.766017e-01
  2.699930e-01   6.022788e+01   2.774183e-01
  2.702920e-01   6.039409e+01   2.775193e-01
  2.705910e-01   6.014955e+01   2.774256e-01
  2.708900e-01   6.010103e+01   2.751779e-01
  2.711890e-01   6.036211e+01   2.776333e-01
  2.714880e-01   5.982775e+01   2.753796e-01
  2.717870e-01   6.020089e+01   2.767016e-01
  2.720860e-01   5.977212e+01   2.746990e-01
  2.723850e-01   6.031805e+01   2.753072e-01
  2.726840e-01   6.018790e+01   2.761145e-01
  2.729820e-01   5.977711e+01   2.749863e-01
  2.732810e-01   6.002024e+01   2.746268e-01
  2.735800e-01   5.983844e+01   2.741193e-01
  2.738790e-01   6.000121e+01   2.750411e-01
  2.741780e-01   5.962152e+01   2.746282e-01
  2.744770e-01   5.977062e+01   2.724286e-01
  2.747760e-01   5.966492e+01   2.735398e-01
  2.750750e-01   6.015903e+01   2.778242e-01
  2.753740e-01   5.991700e+01   2.817012e-01
  2.756730e-01   5.996234e+01   2.833017e-01
  2.759720e-01   6.028763e+01   2.827695e-01
  2.762710e-01   5.957510e+01   2.851266e-01
  2.765690e-01   5.926986e+01   2.836788e-01
  2.768680e-01   5.994637e+01   2.879974e-01
  2.771670e-01   5.993408e+01   2.855720e-01
  2.774660e-01   5.982579e+01   2.861397e-01
  2.777650e-01   6.030017e+01   2.907696e-01
  2.780640e-01   5.979737e+01   2.881675e-01
  2.783630e-01   6.021750e+01   2.896043e-01
  2.786620e-01   6.056443e+01   2.921661e-01
  2.789610e-01   5.995802e+01   2.908083e-01
  2.792600e-01   5.980327e+01   2.932943e-01
  2.795590e-01   5.959417e+01   2.870450e-01
  2.798580e-01   5.983706e+01   2.921559e-01
  2.801560e-01   6.041910e+01   2.931309e-01
  2.804550e-01   5.981807e+01   2.925518e-01
  2.807540e-01   6.012284e+01   2.946384e-01
  2.810530e-01   6.002246e+01   2.916186e-01
  2.813520e-01   5.954278e+01   2.943410e-01
  2.816510e-01   6.009515e+01   2.946832e-01
  2.819500e-01   5.956416e+01   2.934907e-01
  2.822490e-01   6.034362e+01   2.954048e-01
  2.825480e-01   5.971676e+01   2.934175e-01
  2.828470e-01   5.955973e+01   2.964455e-01
  2.831460e-01   5.953348e+01   2.948865e-01
  2.834450e-01   5.958361e+01   2.934263e-01
  2.837430e-01   5.991870e+01   2.959534e-01
  2.840420e-01   5.948890e+01   2.965009e-01
  2.843410e-01   5.979737e+01   3.037553e-01
  2.846400e-01   5.976177e+01   3.057958e-01
  2.849390e-01   5.934119e+01   3.125863e-01
  2.852380e-01   6.001014e+01   3.172609e-01
  2.855370e-01   5.931052e+01   3.185333e-01
  2.858360e-01   5.954384e+01   3.212023e-01
  2.861350e-01   5.912594e+01   3.228998e-01
  2.864340e-01   5.929936e+01   3.281571e-01
  2.867330e-01   5.928963e+01   3.271877e-01
  2.870320e-01   5.896599e+01   3.318935e-01
  2.873310e-01   5.910129e+01   3.291951e-01
  2.876290e-01   5.852105e+01   3.327854e-01
  2.879280e-01   5.926059e+01   3.379430e-01
  2.882270e-01   5.919782e+01   3.340354e-01
  2.885260e-01   5.939337e+01   3.386671e-01
  2.888250e-01   5.881652e+01   3.361603e-01
  2.891240e-01   5.927013e+01   3.425447e-01
  2.894230e-01   5.916835e+01   3.453412e-01
  2.897220e-01   5.937754e+01   3.377597e-01
  2.900210e-01   5.924186e+01   3.462956e-01
  2.903200e-01   5.905771e+01   3.437366e-01
  2.906190e-01   5.986181e+01   3.497941e-01
  2.909180e-01   5.938807e+01   3.493537e-01
  2.912160e-01   5.988105e+01   3.470447e-01
  2.915150e-01   5.939957e+01   3.570457e-01
  2.918140e-01   5.899819e+01   3.476381e-01
  2.921130e-01   5.874997e+01   3.501491e-01
  2.924120e-01   5.931188e+01   3.543741e-01
  2.927110e-01   5.937500e+01   3.535730e-01
  2.930100e-01   5.890000e+01   3.613361e-01
  2.933090e-01   5.924290e+01   3.565745e-01
  2.936080e-01   5.851578e+01   3.519878e-01
  2.939070e-01   5.904593e+01   3.592622e-01
  2.942060e-01   5.857167e+01   3.584394e-01
  2.945050e-01   5.853153e+01   3.658292e-01
  2.948030e-01   5.942789e+01   3.589712e-01
  2.951020e-01   5.925159e+01   3.639109e-01
  2.954010e-01   5.913872e+01   3.652975e-01
  2.957000e-01   5.924011e+01   3.673704e-01
  2.959990e-01   5.868390e+01   3.652014e-01
  2.962980e-01   5.912462e+01   3.672337e-01
  2.965970e-01   5.874989e+01   3.696571e-01
  2.968960e-01   5.935131e+01   3.713157e-01
  2.971950e-01   5.878247e+01   3.679514e-01
  2.974940e-01   5.920147e+01   3.679169e-01
  2.977930e-01   5.909946e+01   3.709837e-01
  2.980920e-01   5.908149e+01   3.711562e-01
  2.983900e-01   5.922527e+01   3.746259e-01
  2.986890e-01   5.964596e+01   3.717793e-01
  2.989880e-01   5.961019e+01   3.756058e-01
  2.992870e-01   5.867836e+01   3.735960e-01
  2.995860e-01   5.959170e+01   3.786444e-01
  2.998850e-01   5.878302e+01   3.739290e-01
  3.001840e-01   5.899802e+01   3.769938e-01
  3.004830e-01   5.883677e+01   3.813741e-01
  3.007820e-01   5.888602e+01   3.800443e-01
  3.010810e-01   5.904811e+01   3.778774e-01
  3.013800e-01   5.851515e+01   3.818326e-01
  3.016790e-01   5.901846e+01   3.824634e-01
  3.019780e-01   5.867028e+01   3.833512e-01
  3.022760e-01   5.899252e+01   3.861994e-01
  3.025750e-01   5.852252e+01   3.826146e-01
  3.028740e-01   5.874309e+01   3.887799e-01
  3.031730e-01   5.896554e+01   3.876712e-01
  3.034720e-01   5.858608e+01   3.879958e-01
  3.037710e-01   5.923525e+01   3.898744e-01
  3.040700e-01   5.829883e+01   3.886330e-01
  3.043690e-01   5.810191e+01   3.925805e-01
  3.046680e-01   5.847379e+01   3.924592e-01
  3.049670e-01   5.874416e+01   3.898472e-01
  3.052660e-01   5.841092e+01   3.955723e-01
  3.055650e-01   5.918329e+01   3.967746e-01
  3.058630e-01   5.834255e+01   3.993256e-01
  3.061620e-01   5.882412e+01   3.936331e-01
  3.064610e-01   5.862049e+01   3.979785e-01
  3.067600e-01   5.874532e+01   4.045249e-01
  3.070590e-01   5.893121e+01   3.990319e-01
  3.073580e-01   5.837205e+01   4.032377e-01
  3.076570e-01   5.926753e+01   3.990288e-01
  3.079560e-01   5.843383e+01   4.025614e-01
  3.082550e-01   5.848930e+01   4.027524e-01
  3.085540e-01   5.873031e+01   4.032853e-01
  3.088530e-01   5.875770e+01   4.085028e-01
  3.091520e-01   5.929196e+01   4.043208e-01
  3.094500e-01   5.842662e+01   4.101351e-01
  3.097490e-01   5.877007e+01   4.094705e-01
  3.100480e-01   5.876957e+01   4.064107e-01
  3.103470e-01   5.851784e+01   4.168589e-01
  3.106460e-01   5.851676e+01   4.046334e-01
  3.109450e-01   5.902489e+01   4.183322e-01
  3.112440e-01   5.877968e+01   4.104350e-01
  3.115430e-01   5.777679e+01   4.122709e-01
  3.118420e-01   5.810245e+01   4.180140e-01
  3.121410e-01   5.925869e+01   4.155870e-01
  3.124400e-01   5.855358e+01   4.206397e-01
  3.127390e-01   5.835662e+01   4.140121e-01
  3.130380e-01   5.867631e+01   4.241452e-01
  3.133360e-01   5.938727e+01   4.243030e-01
  3.136350e-01   5.854754e+01   4.206179e-01
  3.139340e-01   5.867511e+01   4.272736e-01
  3.142330e-01   5.831825e+01   4.194581e-01
  3.145320e-01   5.862359e+01   4.310092e-01
  3.148310e-01   5.719144e+01   4.207984e-01
  3.151300e-01   5.828127e+01   4.247888e-01
  3.154290e-01   5.806271e+01   4.289424e-01
  3.157280e-01   5.834429e+01   4.271242e-01
  3.160270e-01   5.735780e+01   4.317990e-01
  3.163260e-01   5.816919e+01   4.264828e-01
  3.166250e-01   5.830374e+01   4.353451e-01
  3.169230e-01   5.840943e+01   4.331380e-01
  3.172220e-01   5.890884e+01   4.398755e-01
  3.175210e-01   5.883936e+01   4.392343e-01
  3.178200e-01   5.789751e+01   4.327101e-01
  3.181190e-01   5.855425e+01   4.431987e-01
  3.184180e-01   5.817638e+01   4.371323e-01
  3.187170e-01   5.851011e+01   4.462132e-01
  3.190160e-01   5.836815e+01   4.444719e-01
  3.193150e-01   5.842273e+01   4.380568e-01
  3.196140e-01   5.843685e+01   4.495941e-01
  3.199130e-01   5.811067e+01   4.419094e-01
  3.202120e-01   5.869682e+01   4.514206e-01
  3.205100e-01   5.845777e+01   4.492633e-01
  3.208090e-01   5.798946e+01   4.442235e-01
  3.211080e-01   5.825266e+01   4.522101e-01
  3.214070e-01   5.853059e+01   4.454893e-01
  3.217060e-01   5.789931e+01   4.504180e-01
  3.220050e-01   5.825352e+01   4.488883e-01
  3.223040e-01   5.774204e+01   4.448809e-01
  3.226030e-01   5.775460e+01   4.562482e-01
  3.229020e-01   5.782373e+01   4.412098e-01
  3.232010e-01   5.892811e+01   4.578123e-01
  3.235000e-01   5.836668e+01   4.505635e-01
  3.237990e-01   5.785916e+01   4.519419e-01
  3.240970e-01   5.903152e+01   4.634809e-01
  3.243960e-01   5.769923e+01   4.488072e-01
  3.246950e-01   5.810014e+01   4.615922e-01
  3.249940e-01   5.801249e+01   4.533886e-01
  3.252930e-01   5.793264e+01   4.604795e-01
  3.255920e-01   5.847348e+01   4.653373e-01
  3.258910e-01   5.779209e+01   4.581482e-01
  3.261900e-01   5.852880e+01   4.683204e-01
  3.264890e-01   5.874519e+01   4.636975e-01
  3.267880e-01   5.810512e+01   4.647815e-01
  3.270870e-01   5.752822e+01   4.704064e-01
  3.273860e-01   5.775529e+01   4.656776e-01
  3.276850e-01   5.757822e+01   4.706108e-01
  3.279830e-01   5.843557e+01   4.670215e-01
  3.282820e-01   5.821722e+01   4.756430e-01
  3.285810e-01   5.747218e+01   4.706567e-01
  3.288800e-01   5.858273e+01   4.786133e-01
  3.291790e-01   5.832444e+01   4.736505e-01
  3.294780e-01   5.794842e+01   4.795024e-01
  3.297770e-01   5.833502e+01   4.836461e-01
  3.300760e-01   5.871638e+01   4.801540e-01
  3.303750e-01   5.856375e+01   4.871862e-01
  3.306740e-01   5.837405e+01   4.797507e-01
  3.309730e-01   5.858842e+01   4.893937e-01
  3.312720e-01   5.931960e+01   4.962116e-01
  3.315700e-01   5.767925e+01   4.804103e-01
  3.318690e-01   5.805852e+01   4.947291e-01
  3.321680e-01   5.719046e+01   4.798979e-01
  3.324670e-01   5.795893e+01   4.954117e-01
  3.327660e-01   5.810365e+01   4.932725e-01
  3.330650e-01   5.813624e+01   4.939588e-01
  3.333640e-01   5.834395e+01   5.027223e-01
  3.336630e-01   5.833677e+01   4.910058e-01
  3.339620e-01   5.860451e+01   5.067577e-01
  3.342610e-01   5.832159e+01   4.986390e-01
  3.345600e-01   5.818635e+01   5.031983e-01
  3.348590e-01   5.758745e+01   5.094838e-01
  3.351570e-01   5.789118e+01   4.951220e-01
  3.354560e-01   5.801708e+01   5.150820e-01
  3.357550e-01   5.850900e+01   5.005708e-01
  3.360540e-01   5.866558e+01   5.160817e-01
  3.363530e-01   5.829634e+01   5.207522e-01
  3.366520e-01   5.784204e+01   5.034504e-01
  3.369510e-01   5.704045e+01   5.215757e-01
  3.372500e-01   5.786868e+01   5.018228e-01
  3.375490e-01   5.847672e+01   5.254543e-01
  3.378480e-01   5.763127e+01   5.190532e-01
  3.381470e-01   5.690545e+01   5.145024e-01
  3.384460e-01   5.744379e+01   5.308413e-01
  3.387450e-01   5.838940e+01   5.136323e-01
  3.390430e-01   5.796493e+01   5.304950e-01
  3.393420e-01   5.804294e+01   5.281435e-01
  3.396410e-01   5.760804e+01   5.268318e-01
  3.399400e-01   5.752666e+01   5.418851e-01
  3.402390e-01   5.841330e+01   5.199951e-01
  3.405380e-01   5.823445e+01   5.422851e-01
  3.408370e-01   5.854754e+01   5.359169e-01
  3.411360e-01   5.726029e+01   5.334681e-01
  3.414350e-01   5.692434e+01   5.390408e-01
  3.417340e-01   5.778416e+01   5.351991e-01
  3.420330e-01   5.833185e+01   5.539609e-01
  3.423320e-01   5.760819e+01   5.350863e-01
  3.426300e-01   5.812260e+01   5.521979e-01
  3.429290e-01   5.784516e+01   5.485973e-01
  3.432280e-01   5.750002e+01   5.447120e-01
  3.435270e-01   5.750935e+01   5.635463e-01
  3.438260e-01   5.733597e+01   5.402566e-01
  3.441250e-01   5.793619e+01   5.623548e-01
  3.444240e-01   5.777829e+01   5.536443e-01
  3.447230e-01   5.768956e+01   5.579407e-01
  3.450220e-01   5.785055e+01   5.702399e-01
  3.453210e-01   5.735919e+01   5.516327e-01
  3.456200e-01   5.751165e+01   5.737127e-01
  3.459190e-01   5.741764e+01   5.598325e-01
  3.462170e-01   5.706726e+01   5.689117e-01
  3.465160e-01   5.794250e+01   5.723990e-01
  3.468150e-01   5.826002e+01   5.731079e-01
  3.471140e-01   5.706871e+01   5.821822e-01
  3.474130e-01   5.818218e+01   5.718720e-01
  3.477120e-01   5.834561e+01   5.886593e-01
  3.480110e-01   5.883229e+01   5.847088e-01
  3.483100e-01   5.755352e+01   5.801071e-01
  3.486090e-01   5.739714e+01   5.942229e-01
  3.489080e-01   5.829611e+01   5.838375e-01
  3.492070e-01   5.699837e+01   5.931219e-01
  3.495060e-01   5.696774e+01   5.816670e-01
  3.498040e-01   5.715429e+01   5.949055e-01
  3.501030e-01   5.780203e+01   5.992503e-01
  3.504020e-01   5.780447e+01   5.982797e-01
  3.507010e-01   5.766488e+01   6.117623e-01
  3.510000e-01   5.691479e+01   5.888507e-01
  3.512990e-01   5.748316e+01   6.107976e-01
  3.515980e-01   5.690525e+01   5.995343e-01
  3.518970e-01   5.720040e+01   6.145964e-01
  3.521960e-01   5.698500e+01   6.222020e-01
  3.524950e-01   5.798725e+01   6.041977e-01
  3.527940e-01   5.727701e+01   6.271873e-01
  3.530930e-01   5.838473e+01   6.166292e-01
  3.533920e-01   5.752795e+01   6.274201e-01
  3.536900e-01   5.763769e+01   6.303060e-01
  3.539890e-01   5.770891e+01   6.272707e-01
  3.542880e-01   5.653014e+01   6.359333e-01
  3.545870e-01   5.759662e+01   6.167213e-01
  3.548860e-01   5.624157e+01   6.307345e-01
  3.551850e-01   5.668618e+01   6.216876e-01
  3.554840e-01   5.789678e+01   6.399485e-01
  3.557830e-01   5.774220e+01   6.415008e-01
  3.560820e-01   5.667886e+01   6.139385e-01
  3.563810e-01   5.667311e+01   6.343387e-01
  3.566800e-01   5.667245e+01   6.193803e-01
  3.569790e-01   5.730047e+01   6.426905e-01
  3.572770e-01   5.764272e+01   6.433804e-01
  3.575760e-01   5.772209e+01   6.173927e-01
  3.578750e-01   5.689124e+01   6.529740e-01
  3.581740e-01   5.733635e+01   6.263744e-01
  3.584730e-01   5.688375e+01   6.529310e-01
  3.587720e-01   5.656484e+01   6.397739e-01
  3.590710e-01   5.810782e+01   6.472024e-01
  3.593700e-01   5.748276e+01   6.684041e-01
  3.596690e-01   5.654488e+01   6.348150e-01
  3.599680e-01   5.807148e+01   6.732049e-01
  3.602670e-01   5.894749e+01   6.607483e-01
  3.605660e-01   5.838432e+01   6.736254e-01
  3.608640e-01   5.711676e+01   6.833595e-01
  3.611630e-01   5.813601e+01   6.536263e-01
  3.614620e-01   5.674174e+01   6.855788e-01
  3.617610e-01   5.757252e+01   6.648345e-01
  3.620600e-01   5.811233e+01   6.907863e-01
  3.623590e-01   5.741599e+01   6.836690e-01
  3.626580e-01   5.735901e+01   6.833297e-01
  3.629570e-01   5.679626e+01   6.982678e-01
  3.632560e-01   5.817768e+01   6.766219e-01
  3.635550e-01   5.772293e+01   7.154147e-01
  3.638540e-01   5.642283e+01   6.897265e-01
  3.641530e-01   5.813734e+01   7.048633e-01
  3.644510e-01   5.604487e+01   7.220934e-01
  3.647500e-01   5.820266e+01   6.913230e-01
  3.650490e-01   5.730697e+01   7.283869e-01
  3.653480e-01   5.609409e+01   7.035989e-01
  3.656470e-01   5.732761e+01   7.197510e-01
  3.659460e-01   5.690817e+01   7.386312e-01
  3.662450e-01   5.758126e+01   7.112051e-01
  3.665440e-01   5.630730e+01   7.521023e-01
  3.668430e-01   5.728845e+01   7.177900e-01
  3.671420e-01   5.645341e+01   7.432586e-01
  3.674410e-01   5.720261e+01   7.386672e-01
  3.677400e-01   5.789492e+01   7.566186e-01
  3.680390e-01   5.666958e+01   7.776100e-01
  3.683370e-01   5.761257e+01   7.339330e-01
  3.686360e-01   5.636675e+01   7.669122e-01
  3.689350e-01   5.688874e+01   7.539729e-01
  3.692340e-01   5.655340e+01   7.724606e-01
  3.695330e-01   5.736008e+01   8.054157e-01
  3.698320e-01   5.795734e+01   7.550524e-01
  3.701310e-01   5.701161e+01   8.053804e-01
  3.704300e-01   5.774255e+01   7.719620e-01
  3.707290e-01   5.707097e+01   8.082378e-01
  3.710280e-01   5.641011e+01   7.987184e-01
  3.713270e-01   5.805342e+01   7.984048e-01
  3.716260e-01   5.753533e+01   8.427429e-01
  3.719240e-01   5.742515e+01   7.872371e-01
  3.722230e-01   5.725532e+01   8.434505e-01
  3.725220e-01   5.631131e+01   8.077510e-01
  3.728210e-01   5.702211e+01   8.308695e-01
  3.731200e-01   5.680837e+01   8.785616e-01
  3.734190e-01   5.631963e+01   7.980777e-01
  3.737180e-01   5.845311e+01   8.880006e-01
  3.740170e-01   5.595366e+01   8.178228e-01
  3.743160e-01   5.689157e+01   8.823845e-01
  3.746150e-01   5.829123e+01   8.867701e-01
  3.749140e-01   5.749402e+01   8.594609e-01
  3.752130e-01   5.797210e+01   9.248643e-01
  3.755110e-01   5.770531e+01   8.581249e-01
  3.758100e-01   5.829671e+01   9.274500e-01
  3.761090e-01   5.718662e+01   8.911508e-01
  3.764080e-01   5.556087e+01   9.019099e-01
  3.767070e-01   5.633880e+01   9.495903e-01
  3.770060e-01   5.763021e+01   8.817278e-01
  3.773050e-01   5.831960e+01   9.744325e-01
  3.776040e-01   5.649533e+01   9.165958e-01
  3.779030e-01   5.823012e+01   9.613330e-01
  3.782020e-01   5.610343e+01   1.019220e+00
  3.785010e-01   5.766046e+01   9.082921e-01
  3.788000e-01   5.799745e+01   1.031239e+00
  3.790990e-01   5.667452e+01   9.405345e-01
  3.793970e-01   5.811585e+01   1.022412e+00
  3.796960e-01   5.754977e+01   1.012610e+00
  3.799950e-01   5.593780e+01   9.800084e-01
  3.802940e-01   5.714698e+01   1.101223e+00
  3.805930e-01   5.777272e+01   9.656994e-01
  3.808920e-01   5.760322e+01   1.111874e+00
  3.811910e-01   5.731901e+01   1.025190e+00
  3.814900e-01   5.702445e+01   1.076125e+00
  3.817890e-01   5.750637e+01   1.180006e+00
  3.820880e-01   5.525992e+01   9.830299e-01
  3.823870e-01   5.862112e+01   1.199099e+00
  3.826860e-01   5.877418e+01   1.053578e+00
  3.829840e-01   5.824128e+01   1.219195e+00
  3.832830e-01   5.626253e+01   1.145356e+00
  3.835820e-01   5.901414e+01   1.145096e+00
  3.838810e-01   5.804761e+01   1.269729e+00
  3.841800e-01   5.750554e+01   1.117297e+00
  3.844790e-01   5.767370e+01   1.275043e+00
  3.847780e-01   5.648942e+01   1.169526e+00
  3.850770e-01   5.605798e+01   1.266544e+00
  3.853760e-01   5.437953e+01   1.330691e+00
  3.856750e-01   5.566617e+01   1.160972e+00
  3.859740e-01   5.490518e+01   1.360774e+00
  3.862730e-01   5.868641e+01   1.276697e+00
  3.865710e-01   5.885107e+01   1.408824e+00
  3.868700e-01   5.592444e+01   1.398548e+00
  3.871690e-01   5.548239e+01   1.310648e+00
  3.874680e-01   5.600199e+01   1.516339e+00
  3.877670e-01   5.512240e+01   1.328347e+00
  3.880660e-01   5.734568e+01   1.568908e+00
  3.883650e-01   5.608076e+01   1.470220e+00
  3.886640e-01   5.510604e+01   1.520781e+00
  3.889630e-01   5.546609e+01   1.660334e+00
  3.892620e-01   5.742240e+01   1.519026e+00
  3.895610e-01   5.435058e+01   1.688590e+00
  3.898600e-01   5.596310e+01   1.667756e+00
  3.901580e-01   5.746832e+01   1.760977e+00
  3.904570e-01   5.551224e+01   1.935035e+00
  3.907560e-01   5.277672e+01   1.663962e+00
  3.910550e-01   5.798795e+01   2.014005e+00
  3.913540e-01   5.574957e+01   1.974751e+00
  3.916530e-01   5.449048e+01   1.952324e+00
  3.919520e-01   5.807538e+01   2.618240e+00
  3.922510e-01   5.868744e+01   2.026115e+00
  3.925500e-01   5.351119e+01   2.595674e+00
  3.928490e-01   6.117064e+01   2.533429e+00
  3.931480e-01   6.068799e+01   2.764262e+00
  3.934470e-01   0.000000e+00   0.000000e+00
  3.937460e-01   5.716254e+01   2.682771e+00
creator: radaver
creator-version: 3725
header-file: /nas_data/SAXS_data/20151104Workshop/header/JH1_0151.txt
image-file: /nas_data/Pilatus1M/20151104_Workshop/JH1_0151.tif
angular-axis-file: /nas_data/SAXS_data/20151104Workshop/q20151029.dat
beamstop-mask-file: /nas_data/SAXS_data/20151104Workshop/fit2d20151031.msk
detector-response-file: none
beam-center-x: 949.7700
beam-center-y: 918.8000
unit-time: 1.0000
channel-first: 10
channel-last: 1315
Exposure time [s]: 1.093813
Transmitted Beam: 0.484072
Incident Beam: 0.484072
Code: JH1
Concentration [mg/ml]: 1
Run Number: 0151
