# Supplementary material for: SAXS analysis of a soluble cytosolic NgBR construct including extracellular and transmembrane domains
Source: PLoS One. 2018 Jan 18;13(1):e0191371. doi: 10.1371/journal.pone.0191371 (PMC5773207; doi:10.1371/journal.pone.0191371)
Supplement: S1 File — (ZIP) [file pone.0191371.s001.zip › JH1_0152.dat]

Sample:   c= 1.0000 mg/ml  Code: JH1
  3.656810e-03   2.263744e+04   4.137926e+01
  3.955720e-03   2.205854e+04   2.805366e+01
  4.254640e-03   1.913501e+04   2.341431e+01
  4.553560e-03   1.544510e+04   2.028174e+01
  4.852480e-03   1.250543e+04   1.708621e+01
  5.151400e-03   1.054917e+04   1.550277e+01
  5.450320e-03   8.733785e+03   1.339820e+01
  5.749240e-03   7.456985e+03   1.199520e+01
  6.048150e-03   6.388805e+03   1.088300e+01
  6.347070e-03   5.514085e+03   9.605867e+00
  6.645990e-03   4.853317e+03   8.972344e+00
  6.944910e-03   4.256509e+03   8.089343e+00
  7.243830e-03   3.811532e+03   7.417425e+00
  7.542750e-03   3.386590e+03   6.965197e+00
  7.841670e-03   3.065446e+03   6.258280e+00
  8.140580e-03   2.765791e+03   6.026532e+00
  8.439500e-03   2.540364e+03   5.566999e+00
  8.738420e-03   2.328084e+03   5.278491e+00
  9.037340e-03   2.138845e+03   4.891987e+00
  9.336260e-03   1.975904e+03   4.620649e+00
  9.635180e-03   1.826682e+03   4.430106e+00
  9.934100e-03   1.688057e+03   4.120536e+00
  1.023300e-02   1.541719e+03   4.035666e+00
  1.053190e-02   1.432899e+03   3.946137e+00
  1.083090e-02   1.325909e+03   3.795956e+00
  1.112980e-02   1.222200e+03   3.613462e+00
  1.142870e-02   1.129663e+03   3.454514e+00
  1.172760e-02   1.044903e+03   3.313147e+00
  1.202650e-02   9.733438e+02   3.188841e+00
  1.232540e-02   8.985898e+02   3.047153e+00
  1.262440e-02   8.366520e+02   2.885590e+00
  1.292330e-02   7.778426e+02   2.739409e+00
  1.322220e-02   7.242112e+02   2.643283e+00
  1.352110e-02   6.734304e+02   2.523309e+00
  1.382000e-02   6.301469e+02   2.416823e+00
  1.411900e-02   5.874953e+02   2.322243e+00
  1.441790e-02   5.478754e+02   2.226418e+00
  1.471680e-02   5.118716e+02   2.141797e+00
  1.501570e-02   4.787606e+02   2.028555e+00
  1.531460e-02   4.512450e+02   1.960509e+00
  1.561350e-02   4.208331e+02   1.860073e+00
  1.591250e-02   3.950896e+02   1.818162e+00
  1.621140e-02   3.767660e+02   1.744886e+00
  1.651030e-02   3.560192e+02   1.678328e+00
  1.680920e-02   3.371572e+02   1.633264e+00
  1.710810e-02   3.162560e+02   1.585148e+00
  1.740710e-02   3.023345e+02   1.527566e+00
  1.770600e-02   2.868709e+02   1.473032e+00
  1.800490e-02   2.716628e+02   1.422123e+00
  1.830380e-02   2.578563e+02   1.396555e+00
  1.860270e-02   2.476188e+02   1.341974e+00
  1.890170e-02   2.378586e+02   1.315261e+00
  1.920060e-02   2.260852e+02   1.270142e+00
  1.949950e-02   2.153556e+02   1.253912e+00
  1.979840e-02   2.068577e+02   1.205865e+00
  2.009730e-02   2.023101e+02   1.179455e+00
  2.039620e-02   1.912797e+02   1.144772e+00
  2.069520e-02   1.855698e+02   1.121478e+00
  2.099410e-02   1.776866e+02   1.105351e+00
  2.129300e-02   1.702891e+02   1.053740e+00
  2.159190e-02   1.652794e+02   1.073900e+00
  2.189080e-02   1.610899e+02   1.066119e+00
  2.218980e-02   1.564006e+02   1.068583e+00
  2.248870e-02   1.494676e+02   1.063267e+00
  2.278760e-02   1.440452e+02   1.033519e+00
  2.308650e-02   1.400242e+02   1.050352e+00
  2.338540e-02   1.372463e+02   1.037721e+00
  2.368430e-02   1.351115e+02   1.010916e+00
  2.398330e-02   1.303246e+02   1.015438e+00
  2.428220e-02   1.281756e+02   9.846268e-01
  2.458110e-02   1.239779e+02   1.000929e+00
  2.488000e-02   1.205992e+02   9.608658e-01
  2.517890e-02   1.187556e+02   9.421191e-01
  2.547790e-02   1.157241e+02   9.431556e-01
  2.577680e-02   1.139557e+02   9.284041e-01
  2.607570e-02   1.126417e+02   9.305100e-01
  2.637460e-02   1.079349e+02   9.035455e-01
  2.667350e-02   1.064895e+02   8.750130e-01
  2.697250e-02   1.064532e+02   8.478899e-01
  2.727140e-02   1.036511e+02   8.056058e-01
  2.757030e-02   1.033421e+02   8.057392e-01
  2.786920e-02   1.006742e+02   7.861814e-01
  2.816810e-02   1.000950e+02   7.714925e-01
  2.846700e-02   9.694845e+01   7.498953e-01
  2.876600e-02   9.636441e+01   7.386252e-01
  2.906490e-02   9.435342e+01   7.330757e-01
  2.936380e-02   9.335751e+01   7.237669e-01
  2.966270e-02   9.341914e+01   7.186938e-01
  2.996160e-02   9.239550e+01   7.157927e-01
  3.026060e-02   9.152264e+01   7.011839e-01
  3.055950e-02   9.030986e+01   6.955354e-01
  3.085840e-02   8.892736e+01   6.872769e-01
  3.115730e-02   9.018579e+01   6.892247e-01
  3.145620e-02   8.642015e+01   6.681993e-01
  3.175510e-02   8.649498e+01   6.703225e-01
  3.205410e-02   8.615088e+01   6.653421e-01
  3.235300e-02   8.489868e+01   6.578131e-01
  3.265190e-02   8.336841e+01   6.398961e-01
  3.295080e-02   8.242016e+01   6.404186e-01
  3.324970e-02   8.196064e+01   6.377922e-01
  3.354870e-02   8.269289e+01   6.389601e-01
  3.384760e-02   8.232831e+01   6.301887e-01
  3.414650e-02   8.250679e+01   6.308714e-01
  3.444540e-02   8.111810e+01   6.169435e-01
  3.474430e-02   8.068016e+01   6.206901e-01
  3.504330e-02   7.939159e+01   6.080836e-01
  3.534220e-02   7.907403e+01   6.076150e-01
  3.564110e-02   7.791517e+01   6.024029e-01
  3.594000e-02   7.884150e+01   5.943746e-01
  3.623890e-02   7.833966e+01   6.025593e-01
  3.653780e-02   7.731362e+01   5.824094e-01
  3.683680e-02   7.822194e+01   5.934425e-01
  3.713570e-02   7.706827e+01   5.897526e-01
  3.743460e-02   7.688664e+01   5.794561e-01
  3.773350e-02   7.598186e+01   5.753725e-01
  3.803240e-02   7.546866e+01   5.871136e-01
  3.833140e-02   7.539829e+01   6.007880e-01
  3.863030e-02   7.504519e+01   6.086969e-01
  3.892920e-02   7.544610e+01   6.087333e-01
  3.922810e-02   7.459813e+01   6.076749e-01
  3.952700e-02   7.362456e+01   5.997840e-01
  3.982600e-02   7.340976e+01   6.076060e-01
  4.012490e-02   7.355177e+01   5.987144e-01
  4.042380e-02   7.412690e+01   6.089492e-01
  4.072270e-02   7.375168e+01   6.050099e-01
  4.102160e-02   7.247949e+01   5.989836e-01
  4.132050e-02   7.329011e+01   6.031137e-01
  4.161950e-02   7.205507e+01   5.918294e-01
  4.191840e-02   7.164622e+01   5.978828e-01
  4.221730e-02   7.183147e+01   5.909104e-01
  4.251620e-02   7.182584e+01   5.986318e-01
  4.281510e-02   7.187028e+01   5.895563e-01
  4.311410e-02   7.204971e+01   5.910481e-01
  4.341300e-02   7.069965e+01   5.885102e-01
  4.371190e-02   7.087131e+01   5.877037e-01
  4.401080e-02   7.073973e+01   5.871578e-01
  4.430970e-02   7.106388e+01   5.840034e-01
  4.460860e-02   7.034494e+01   5.817805e-01
  4.490760e-02   6.966499e+01   5.804408e-01
  4.520650e-02   7.056974e+01   5.797664e-01
  4.550540e-02   7.050854e+01   5.824566e-01
  4.580430e-02   7.027999e+01   5.793050e-01
  4.610320e-02   6.919900e+01   5.719512e-01
  4.640220e-02   6.920653e+01   5.763210e-01
  4.670110e-02   6.866073e+01   5.654969e-01
  4.700000e-02   7.072027e+01   5.760477e-01
  4.729890e-02   6.866008e+01   5.697196e-01
  4.759780e-02   6.901700e+01   5.704859e-01
  4.789680e-02   6.892621e+01   5.665891e-01
  4.819570e-02   6.959315e+01   5.686238e-01
  4.849460e-02   6.904276e+01   5.684698e-01
  4.879350e-02   6.855006e+01   5.602320e-01
  4.909240e-02   6.883121e+01   5.690084e-01
  4.939130e-02   6.883299e+01   5.593591e-01
  4.969030e-02   6.893466e+01   5.618014e-01
  4.998920e-02   6.877272e+01   5.604630e-01
  5.028810e-02   6.752973e+01   5.533737e-01
  5.058700e-02   6.846956e+01   5.612636e-01
  5.088590e-02   6.789592e+01   5.496249e-01
  5.118490e-02   6.755776e+01   5.554903e-01
  5.148380e-02   6.685247e+01   5.499328e-01
  5.178270e-02   6.709977e+01   5.438397e-01
  5.208160e-02   6.721846e+01   5.501216e-01
  5.238050e-02   6.778297e+01   5.466013e-01
  5.267940e-02   6.678605e+01   5.503182e-01
  5.297840e-02   6.732281e+01   5.453788e-01
  5.327730e-02   6.623110e+01   5.384286e-01
  5.357620e-02   6.728930e+01   5.446072e-01
  5.387510e-02   6.583003e+01   5.355576e-01
  5.417400e-02   6.550825e+01   5.392401e-01
  5.447300e-02   6.707888e+01   5.375263e-01
  5.477190e-02   6.703971e+01   5.385976e-01
  5.507080e-02   6.752435e+01   5.405408e-01
  5.536970e-02   6.626890e+01   5.336636e-01
  5.566860e-02   6.730706e+01   5.415324e-01
  5.596760e-02   6.680900e+01   5.334148e-01
  5.626650e-02   6.719718e+01   5.373883e-01
  5.656540e-02   6.682322e+01   5.340733e-01
  5.686430e-02   6.728459e+01   5.329149e-01
  5.716320e-02   6.727003e+01   5.293244e-01
  5.746210e-02   6.589399e+01   5.291538e-01
  5.776110e-02   6.614872e+01   5.319718e-01
  5.806000e-02   6.605440e+01   5.233684e-01
  5.835890e-02   6.683543e+01   5.270316e-01
  5.865780e-02   6.540602e+01   5.185241e-01
  5.895670e-02   6.654577e+01   5.329634e-01
  5.925570e-02   6.627668e+01   5.197092e-01
  5.955460e-02   6.591520e+01   5.251249e-01
  5.985350e-02   6.613822e+01   5.186075e-01
  6.015240e-02   6.564677e+01   5.183519e-01
  6.045130e-02   6.567022e+01   5.190065e-01
  6.075020e-02   6.623525e+01   5.162198e-01
  6.104920e-02   6.637082e+01   5.206395e-01
  6.134810e-02   6.531934e+01   5.170576e-01
  6.164700e-02   6.581824e+01   5.108024e-01
  6.194590e-02   6.563449e+01   5.183035e-01
  6.224480e-02   6.614380e+01   5.088737e-01
  6.254380e-02   6.515042e+01   5.136168e-01
  6.284270e-02   6.544939e+01   5.164554e-01
  6.314160e-02   6.563935e+01   5.048434e-01
  6.344050e-02   6.519150e+01   5.105097e-01
  6.373940e-02   6.584266e+01   5.045896e-01
  6.403840e-02   6.596752e+01   5.129971e-01
  6.433730e-02   6.578054e+01   5.069499e-01
  6.463620e-02   6.507990e+01   5.001266e-01
  6.493510e-02   6.504678e+01   5.110242e-01
  6.523400e-02   6.585560e+01   5.036103e-01
  6.553290e-02   6.457993e+01   5.012676e-01
  6.583190e-02   6.598228e+01   5.046086e-01
  6.613080e-02   6.447390e+01   4.942888e-01
  6.642970e-02   6.533772e+01   5.068139e-01
  6.672860e-02   6.478546e+01   4.939989e-01
  6.702750e-02   6.610992e+01   5.040688e-01
  6.732650e-02   6.601621e+01   5.001659e-01
  6.762540e-02   6.519390e+01   4.970410e-01
  6.792430e-02   6.591172e+01   5.017851e-01
  6.822320e-02   6.551316e+01   4.923714e-01
  6.852210e-02   6.500492e+01   4.978188e-01
  6.882110e-02   6.432577e+01   4.912655e-01
  6.912000e-02   6.468892e+01   4.921622e-01
  6.941890e-02   6.567697e+01   4.925050e-01
  6.971780e-02   6.487809e+01   4.890231e-01
  7.001670e-02   6.522613e+01   4.966665e-01
  7.031560e-02   6.600636e+01   4.927769e-01
  7.061460e-02   6.536465e+01   4.908534e-01
  7.091350e-02   6.521182e+01   4.888520e-01
  7.121240e-02   6.476835e+01   4.834536e-01
  7.151130e-02   6.494699e+01   4.902393e-01
  7.181020e-02   6.454413e+01   4.821562e-01
  7.210920e-02   6.421170e+01   4.841514e-01
  7.240810e-02   6.499753e+01   4.824702e-01
  7.270700e-02   6.492354e+01   4.882436e-01
  7.300590e-02   6.518165e+01   4.845315e-01
  7.330480e-02   6.508430e+01   4.787293e-01
  7.360370e-02   6.477918e+01   4.834940e-01
  7.390270e-02   6.428142e+01   4.762109e-01
  7.420160e-02   6.444837e+01   4.841092e-01
  7.450050e-02   6.461417e+01   4.756703e-01
  7.479940e-02   6.419693e+01   4.754546e-01
  7.509830e-02   6.483995e+01   4.818850e-01
  7.539730e-02   6.454228e+01   4.736546e-01
  7.569620e-02   6.453274e+01   4.744926e-01
  7.599510e-02   6.445106e+01   4.772843e-01
  7.629400e-02   6.529775e+01   4.742441e-01
  7.659290e-02   6.532694e+01   4.787302e-01
  7.689190e-02   6.469844e+01   4.720628e-01
  7.719080e-02   6.474820e+01   4.748462e-01
  7.748970e-02   6.492690e+01   4.720365e-01
  7.778860e-02   6.566155e+01   4.777439e-01
  7.808750e-02   6.449069e+01   4.700218e-01
  7.838640e-02   6.506465e+01   4.695637e-01
  7.868540e-02   6.438741e+01   4.683742e-01
  7.898430e-02   6.472345e+01   4.670769e-01
  7.928320e-02   6.382617e+01   4.692974e-01
  7.958210e-02   6.373370e+01   4.602221e-01
  7.988100e-02   6.441784e+01   4.680634e-01
  8.018000e-02   6.476979e+01   4.668282e-01
  8.047890e-02   6.451032e+01   4.654783e-01
  8.077780e-02   6.402761e+01   4.629120e-01
  8.107670e-02   6.442447e+01   4.618983e-01
  8.137560e-02   6.487978e+01   4.668093e-01
  8.167450e-02   6.490573e+01   4.640269e-01
  8.197350e-02   6.548491e+01   4.632567e-01
  8.227240e-02   6.438221e+01   4.637819e-01
  8.257130e-02   6.384331e+01   4.523460e-01
  8.287020e-02   6.474890e+01   4.646904e-01
  8.316910e-02   6.469650e+01   4.612597e-01
  8.346810e-02   6.451143e+01   4.562560e-01
  8.376700e-02   6.431523e+01   4.619112e-01
  8.406590e-02   6.403733e+01   4.515049e-01
  8.436480e-02   6.433140e+01   4.595569e-01
  8.466370e-02   6.394645e+01   4.523281e-01
  8.496270e-02   6.505978e+01   4.670418e-01
  8.526160e-02   6.420995e+01   4.786326e-01
  8.556050e-02   6.425626e+01   4.792575e-01
  8.585940e-02   6.398784e+01   4.842425e-01
  8.615830e-02   6.436163e+01   4.856548e-01
  8.645720e-02   6.438170e+01   4.905067e-01
  8.675620e-02   6.419765e+01   4.922432e-01
  8.705510e-02   6.450253e+01   4.924288e-01
  8.735400e-02   6.471348e+01   4.957032e-01
  8.765290e-02   6.456975e+01   4.956503e-01
  8.795180e-02   6.421853e+01   4.983274e-01
  8.825080e-02   6.414392e+01   4.935170e-01
  8.854970e-02   6.442847e+01   5.011954e-01
  8.884860e-02   6.359209e+01   4.958909e-01
  8.914750e-02   6.449815e+01   5.056540e-01
  8.944640e-02   6.497181e+01   5.038240e-01
  8.974530e-02   6.452261e+01   4.979806e-01
  9.004430e-02   7.031938e+01   5.177686e-01
  9.034320e-02   6.472128e+01   4.791803e-01
  9.064210e-02   6.466313e+01   4.780689e-01
  9.094100e-02   6.435978e+01   4.670133e-01
  9.123990e-02   6.448076e+01   4.662004e-01
  9.153890e-02   6.419320e+01   4.676674e-01
  9.183780e-02   6.360012e+01   4.621828e-01
  9.213670e-02   6.402521e+01   4.620862e-01
  9.243560e-02   6.622607e+01   4.687228e-01
  9.273450e-02   6.428549e+01   4.578060e-01
  9.303350e-02   6.340510e+01   4.606562e-01
  9.333240e-02   6.433680e+01   4.537065e-01
  9.363130e-02   6.436024e+01   4.572844e-01
  9.393020e-02   6.400258e+01   4.536794e-01
  9.422910e-02   6.395261e+01   4.546636e-01
  9.452800e-02   6.397035e+01   4.558972e-01
  9.482700e-02   6.385110e+01   4.452609e-01
  9.512590e-02   6.286172e+01   4.500006e-01
  9.542480e-02   6.394849e+01   4.489299e-01
  9.572370e-02   6.465444e+01   4.514011e-01
  9.602260e-02   6.329242e+01   4.488711e-01
  9.632160e-02   6.427971e+01   4.445682e-01
  9.662050e-02   6.501044e+01   4.496543e-01
  9.691940e-02   6.386281e+01   4.456678e-01
  9.721830e-02   6.419669e+01   4.442811e-01
  9.751720e-02   6.330151e+01   4.433405e-01
  9.781610e-02   6.374695e+01   4.405781e-01
  9.811510e-02   6.393183e+01   4.455423e-01
  9.841400e-02   6.358553e+01   4.372128e-01
  9.871290e-02   6.374302e+01   4.409197e-01
  9.901180e-02   6.441153e+01   4.443020e-01
  9.931070e-02   6.355129e+01   4.374429e-01
  9.960970e-02   6.392543e+01   4.419066e-01
  9.990860e-02   6.369222e+01   4.338027e-01
  1.002070e-01   6.460516e+01   4.410550e-01
  1.005060e-01   6.419969e+01   4.372387e-01
  1.008050e-01   6.355430e+01   4.374533e-01
  1.011040e-01   6.485402e+01   4.357037e-01
  1.014030e-01   6.448996e+01   4.365109e-01
  1.017020e-01   6.499659e+01   4.423892e-01
  1.020010e-01   6.403576e+01   4.342930e-01
  1.023000e-01   6.408190e+01   4.324334e-01
  1.025990e-01   6.404801e+01   4.313218e-01
  1.028980e-01   6.405783e+01   4.330209e-01
  1.031970e-01   6.380078e+01   4.345118e-01
  1.034960e-01   6.440609e+01   4.285937e-01
  1.037950e-01   6.380693e+01   4.305092e-01
  1.040930e-01   6.462621e+01   4.296496e-01
  1.043920e-01   6.446074e+01   4.330420e-01
  1.046910e-01   6.497936e+01   4.341131e-01
  1.049900e-01   6.386019e+01   4.245382e-01
  1.052890e-01   6.373534e+01   4.276480e-01
  1.055880e-01   6.381927e+01   4.263153e-01
  1.058870e-01   6.401367e+01   4.285808e-01
  1.061860e-01   6.416257e+01   4.249083e-01
  1.064850e-01   6.429201e+01   4.259711e-01
  1.067840e-01   6.345634e+01   4.254218e-01
  1.070830e-01   6.391326e+01   4.234524e-01
  1.073820e-01   6.424188e+01   4.229736e-01
  1.076800e-01   6.459511e+01   4.238229e-01
  1.079790e-01   6.421906e+01   4.244642e-01
  1.082780e-01   6.466850e+01   4.278556e-01
  1.085770e-01   6.433813e+01   4.177889e-01
  1.088760e-01   6.435058e+01   4.236434e-01
  1.091750e-01   6.442767e+01   4.223426e-01
  1.094740e-01   6.465907e+01   4.240327e-01
  1.097730e-01   6.378079e+01   4.186873e-01
  1.100720e-01   6.343420e+01   4.136583e-01
  1.103710e-01   6.433094e+01   4.229553e-01
  1.106700e-01   6.481607e+01   4.184382e-01
  1.109690e-01   6.383107e+01   4.209995e-01
  1.112670e-01   6.364651e+01   4.128801e-01
  1.115660e-01   6.415463e+01   4.157043e-01
  1.118650e-01   6.380623e+01   4.184668e-01
  1.121640e-01   6.421733e+01   4.138491e-01
  1.124630e-01   6.414717e+01   4.147947e-01
  1.127620e-01   6.443416e+01   4.157216e-01
  1.130610e-01   6.526556e+01   4.178028e-01
  1.133600e-01   6.419075e+01   4.191179e-01
  1.136590e-01   6.414094e+01   4.087318e-01
  1.139580e-01   6.398839e+01   4.128197e-01
  1.142570e-01   6.430264e+01   4.135411e-01
  1.145560e-01   6.438269e+01   4.143816e-01
  1.148550e-01   6.386237e+01   4.115445e-01
  1.151530e-01   6.493782e+01   4.095740e-01
  1.154520e-01   6.413840e+01   4.121440e-01
  1.157510e-01   6.514682e+01   4.107941e-01
  1.160500e-01   6.430536e+01   4.144250e-01
  1.163490e-01   6.441375e+01   4.084763e-01
  1.166480e-01   6.464393e+01   4.120374e-01
  1.169470e-01   6.478552e+01   4.102157e-01
  1.172460e-01   6.390132e+01   4.079676e-01
  1.175450e-01   6.411265e+01   4.053057e-01
  1.178440e-01   6.514524e+01   4.085566e-01
  1.181430e-01   6.445847e+01   4.094603e-01
  1.184420e-01   6.522075e+01   4.096267e-01
  1.187400e-01   6.475708e+01   4.067867e-01
  1.190390e-01   6.405532e+01   4.037590e-01
  1.193380e-01   6.402987e+01   4.036788e-01
  1.196370e-01   6.478854e+01   4.082672e-01
  1.199360e-01   6.433235e+01   4.027385e-01
  1.202350e-01   6.460418e+01   4.065810e-01
  1.205340e-01   6.472682e+01   4.045110e-01
  1.208330e-01   6.464358e+01   4.029065e-01
  1.211320e-01   6.447319e+01   4.056201e-01
  1.214310e-01   6.374645e+01   3.966913e-01
  1.217300e-01   6.409657e+01   4.033465e-01
  1.220290e-01   6.473575e+01   4.039992e-01
  1.223270e-01   6.416760e+01   3.995675e-01
  1.226260e-01   6.414311e+01   3.989666e-01
  1.229250e-01   6.429693e+01   3.978813e-01
  1.232240e-01   6.417163e+01   4.011667e-01
  1.235230e-01   6.471666e+01   4.020676e-01
  1.238220e-01   6.504102e+01   3.996569e-01
  1.241210e-01   6.439596e+01   3.992286e-01
  1.244200e-01   6.463957e+01   3.963679e-01
  1.247190e-01   6.416014e+01   3.995442e-01
  1.250180e-01   6.496439e+01   3.971074e-01
  1.253170e-01   6.451132e+01   3.964844e-01
  1.256160e-01   6.477585e+01   3.998814e-01
  1.259140e-01   6.461325e+01   3.965421e-01
  1.262130e-01   6.489555e+01   3.974074e-01
  1.265120e-01   6.448638e+01   3.933779e-01
  1.268110e-01   6.439318e+01   3.938439e-01
  1.271100e-01   6.401977e+01   3.962497e-01
  1.274090e-01   6.433301e+01   3.939108e-01
  1.277080e-01   6.458440e+01   3.934272e-01
  1.280070e-01   6.463971e+01   3.923544e-01
  1.283060e-01   6.445758e+01   3.932900e-01
  1.286050e-01   6.463515e+01   3.966093e-01
  1.289040e-01   6.469368e+01   3.898271e-01
  1.292030e-01   6.458829e+01   3.944401e-01
  1.295020e-01   6.508384e+01   3.922208e-01
  1.298000e-01   6.475703e+01   3.919705e-01
  1.300990e-01   6.398505e+01   3.872055e-01
  1.303980e-01   6.470359e+01   3.900993e-01
  1.306970e-01   6.522076e+01   3.946112e-01
  1.309960e-01   6.452336e+01   3.902845e-01
  1.312950e-01   6.498991e+01   3.914487e-01
  1.315940e-01   6.493769e+01   3.869729e-01
  1.318930e-01   6.406734e+01   3.872146e-01
  1.321920e-01   6.551212e+01   3.913142e-01
  1.324910e-01   6.425442e+01   3.885014e-01
  1.327900e-01   6.465672e+01   3.875553e-01
  1.330890e-01   6.463729e+01   3.870219e-01
  1.333870e-01   6.544694e+01   3.891999e-01
  1.336860e-01   6.410983e+01   3.844983e-01
  1.339850e-01   6.456901e+01   3.844688e-01
  1.342840e-01   6.530020e+01   3.894790e-01
  1.345830e-01   6.515215e+01   3.876114e-01
  1.348820e-01   6.435658e+01   3.852375e-01
  1.351810e-01   6.467199e+01   3.813284e-01
  1.354800e-01   6.499823e+01   3.866819e-01
  1.357790e-01   6.498747e+01   3.843193e-01
  1.360780e-01   6.494295e+01   3.858141e-01
  1.363770e-01   6.495281e+01   3.853765e-01
  1.366760e-01   6.474740e+01   3.868776e-01
  1.369740e-01   6.392274e+01   3.980196e-01
  1.372730e-01   6.434210e+01   4.014331e-01
  1.375720e-01   6.572136e+01   4.151688e-01
  1.378710e-01   6.505367e+01   4.147839e-01
  1.381700e-01   6.478808e+01   4.156841e-01
  1.384690e-01   6.500698e+01   4.236173e-01
  1.387680e-01   6.423977e+01   4.096111e-01
  1.390670e-01   6.436350e+01   3.983467e-01
  1.393660e-01   6.430429e+01   3.973870e-01
  1.396650e-01   6.469876e+01   3.957870e-01
  1.399640e-01   6.411192e+01   3.950007e-01
  1.402630e-01   6.459549e+01   3.883270e-01
  1.405620e-01   6.453076e+01   3.925182e-01
  1.408600e-01   6.492311e+01   3.924728e-01
  1.411590e-01   6.494776e+01   3.935360e-01
  1.414580e-01   6.460756e+01   3.929999e-01
  1.417570e-01   6.502354e+01   3.867572e-01
  1.420560e-01   6.476062e+01   3.905141e-01
  1.423550e-01   6.438028e+01   3.867259e-01
  1.426540e-01   6.524774e+01   3.857843e-01
  1.429530e-01   6.424888e+01   3.818997e-01
  1.432520e-01   6.418472e+01   3.787649e-01
  1.435510e-01   6.464571e+01   3.828475e-01
  1.438500e-01   6.513316e+01   3.802072e-01
  1.441490e-01   6.451512e+01   3.775139e-01
  1.444470e-01   6.505510e+01   3.815499e-01
  1.447460e-01   6.434027e+01   3.756876e-01
  1.450450e-01   6.509538e+01   3.816680e-01
  1.453440e-01   6.477775e+01   3.747949e-01
  1.456430e-01   6.566322e+01   3.810808e-01
  1.459420e-01   6.477907e+01   3.778442e-01
  1.462410e-01   6.462390e+01   3.756442e-01
  1.465400e-01   6.509016e+01   3.783097e-01
  1.468390e-01   6.466719e+01   3.723460e-01
  1.471380e-01   6.450332e+01   3.748610e-01
  1.474370e-01   6.478606e+01   3.763325e-01
  1.477360e-01   6.513750e+01   3.762660e-01
  1.480340e-01   6.446682e+01   3.707194e-01
  1.483330e-01   6.509476e+01   3.809905e-01
  1.486320e-01   6.459896e+01   3.890586e-01
  1.489310e-01   6.497511e+01   3.918930e-01
  1.492300e-01   6.459144e+01   3.902468e-01
  1.495290e-01   6.496052e+01   3.938231e-01
  1.498280e-01   6.545247e+01   3.998817e-01
  1.501270e-01   6.501834e+01   4.001072e-01
  1.504260e-01   6.534652e+01   3.957417e-01
  1.507250e-01   6.427473e+01   3.983316e-01
  1.510240e-01   6.505329e+01   3.996946e-01
  1.513230e-01   6.516688e+01   4.053422e-01
  1.516210e-01   6.503258e+01   4.006731e-01
  1.519200e-01   6.523995e+01   4.013113e-01
  1.522190e-01   6.505605e+01   4.077247e-01
  1.525180e-01   6.459136e+01   4.014132e-01
  1.528170e-01   6.537584e+01   4.092790e-01
  1.531160e-01   6.493997e+01   4.046359e-01
  1.534150e-01   6.501948e+01   3.990728e-01
  1.537140e-01   6.520316e+01   3.928258e-01
  1.540130e-01   6.582124e+01   3.881790e-01
  1.543120e-01   6.527530e+01   3.868000e-01
  1.546110e-01   6.472855e+01   3.826342e-01
  1.549100e-01   6.508235e+01   3.839082e-01
  1.552090e-01   6.499939e+01   3.857480e-01
  1.555070e-01   6.511643e+01   3.768554e-01
  1.558060e-01   6.486176e+01   3.814342e-01
  1.561050e-01   6.516712e+01   3.785333e-01
  1.564040e-01   6.601225e+01   3.825399e-01
  1.567030e-01   6.526380e+01   3.783743e-01
  1.570020e-01   6.551211e+01   3.771297e-01
  1.573010e-01   6.463260e+01   3.780783e-01
  1.576000e-01   6.499521e+01   3.732892e-01
  1.578990e-01   6.453460e+01   3.738765e-01
  1.581980e-01   6.557982e+01   3.751770e-01
  1.584970e-01   6.510241e+01   3.735969e-01
  1.587960e-01   6.501912e+01   3.767911e-01
  1.590940e-01   6.519822e+01   3.719787e-01
  1.593930e-01   6.502983e+01   3.702535e-01
  1.596920e-01   6.465027e+01   3.702046e-01
  1.599910e-01   6.530593e+01   3.737569e-01
  1.602900e-01   6.487187e+01   3.718822e-01
  1.605890e-01   6.504300e+01   3.668312e-01
  1.608880e-01   6.500059e+01   3.691428e-01
  1.611870e-01   6.469438e+01   3.672558e-01
  1.614860e-01   6.460751e+01   3.674145e-01
  1.617850e-01   6.406411e+01   3.626742e-01
  1.620840e-01   6.507015e+01   3.655107e-01
  1.623830e-01   6.492163e+01   3.666894e-01
  1.626810e-01   6.492846e+01   3.645194e-01
  1.629800e-01   6.485889e+01   3.604440e-01
  1.632790e-01   6.487259e+01   3.616332e-01
  1.635780e-01   6.412969e+01   3.607121e-01
  1.638770e-01   6.485723e+01   3.651105e-01
  1.641760e-01   6.463193e+01   3.627060e-01
  1.644750e-01   6.525470e+01   3.636672e-01
  1.647740e-01   6.430414e+01   3.606224e-01
  1.650730e-01   6.464860e+01   3.629482e-01
  1.653720e-01   6.540421e+01   3.646703e-01
  1.656710e-01   6.463965e+01   3.604074e-01
  1.659700e-01   6.456967e+01   3.617533e-01
  1.662680e-01   6.456559e+01   3.603924e-01
  1.665670e-01   6.444773e+01   3.610248e-01
  1.668660e-01   6.460948e+01   3.580475e-01
  1.671650e-01   6.485647e+01   3.615882e-01
  1.674640e-01   6.500061e+01   3.612204e-01
  1.677630e-01   6.510241e+01   3.595995e-01
  1.680620e-01   6.502022e+01   3.616590e-01
  1.683610e-01   6.441287e+01   3.543558e-01
  1.686600e-01   6.492900e+01   3.606387e-01
  1.689590e-01   6.531897e+01   3.581340e-01
  1.692580e-01   6.470197e+01   3.562536e-01
  1.695570e-01   6.447104e+01   3.601285e-01
  1.698560e-01   6.492232e+01   3.553881e-01
  1.701540e-01   6.501519e+01   3.584185e-01
  1.704530e-01   6.418123e+01   3.531723e-01
  1.707520e-01   6.462662e+01   3.545779e-01
  1.710510e-01   6.520385e+01   3.591259e-01
  1.713500e-01   6.436764e+01   3.533219e-01
  1.716490e-01   6.542460e+01   3.589831e-01
  1.719480e-01   6.485299e+01   3.517768e-01
  1.722470e-01   6.527228e+01   3.552499e-01
  1.725460e-01   6.462180e+01   3.551131e-01
  1.728450e-01   6.460781e+01   3.527165e-01
  1.731440e-01   6.469376e+01   3.534914e-01
  1.734430e-01   6.453098e+01   3.498449e-01
  1.737410e-01   6.491909e+01   3.544688e-01
  1.740400e-01   6.428044e+01   3.520010e-01
  1.743390e-01   6.442314e+01   3.499036e-01
  1.746380e-01   6.535063e+01   3.540181e-01
  1.749370e-01   6.411787e+01   3.483741e-01
  1.752360e-01   6.498049e+01   3.530141e-01
  1.755350e-01   6.544260e+01   3.533723e-01
  1.758340e-01   6.458735e+01   3.463689e-01
  1.761330e-01   6.535638e+01   3.540337e-01
  1.764320e-01   6.438152e+01   3.464979e-01
  1.767310e-01   6.496884e+01   3.524467e-01
  1.770300e-01   6.447361e+01   3.474316e-01
  1.773280e-01   6.515444e+01   3.506527e-01
  1.776270e-01   6.458249e+01   3.478971e-01
  1.779260e-01   6.421585e+01   3.453713e-01
  1.782250e-01   6.430899e+01   3.483702e-01
  1.785240e-01   6.424941e+01   3.449536e-01
  1.788230e-01   6.400397e+01   3.459927e-01
  1.791220e-01   6.503488e+01   3.492866e-01
  1.794210e-01   6.445956e+01   3.445065e-01
  1.797200e-01   6.478425e+01   3.468964e-01
  1.800190e-01   6.530527e+01   3.459181e-01
  1.803180e-01   6.461745e+01   3.476469e-01
  1.806170e-01   6.397930e+01   3.430538e-01
  1.809160e-01   6.407213e+01   3.426366e-01
  1.812140e-01   6.441721e+01   3.443934e-01
  1.815130e-01   6.399643e+01   3.427664e-01
  1.818120e-01   6.448813e+01   3.454248e-01
  1.821110e-01   6.451798e+01   3.415180e-01
  1.824100e-01   6.456345e+01   3.441146e-01
  1.827090e-01   6.469212e+01   3.437910e-01
  1.830080e-01   6.427372e+01   3.428431e-01
  1.833070e-01   6.451914e+01   3.410323e-01
  1.836060e-01   6.399060e+01   3.388261e-01
  1.839050e-01   6.429384e+01   3.435620e-01
  1.842040e-01   6.331854e+01   3.381669e-01
  1.845030e-01   6.448074e+01   3.404444e-01
  1.848010e-01   6.419028e+01   3.414667e-01
  1.851000e-01   6.472144e+01   3.381982e-01
  1.853990e-01   6.442304e+01   3.424143e-01
  1.856980e-01   6.437274e+01   3.398363e-01
  1.859970e-01   6.483863e+01   3.397768e-01
  1.862960e-01   6.441053e+01   3.400974e-01
  1.865950e-01   6.423158e+01   3.378645e-01
  1.868940e-01   6.440655e+01   3.422058e-01
  1.871930e-01   6.384759e+01   3.335772e-01
  1.874920e-01   6.410202e+01   3.373651e-01
  1.877910e-01   6.487383e+01   3.392307e-01
  1.880900e-01   6.353811e+01   3.357203e-01
  1.883880e-01   6.388693e+01   3.383910e-01
  1.886870e-01   6.408459e+01   3.328183e-01
  1.889860e-01   6.410077e+01   3.384759e-01
  1.892850e-01   6.448744e+01   3.369570e-01
  1.895840e-01   6.388443e+01   3.342902e-01
  1.898830e-01   6.425517e+01   3.357250e-01
  1.901820e-01   6.381227e+01   3.342560e-01
  1.904810e-01   6.426577e+01   3.352865e-01
  1.907800e-01   6.439648e+01   3.348538e-01
  1.910790e-01   6.373340e+01   3.325135e-01
  1.913780e-01   6.403185e+01   3.343666e-01
  1.916770e-01   6.396406e+01   3.340353e-01
  1.919750e-01   6.416583e+01   3.353360e-01
  1.922740e-01   6.451830e+01   3.325774e-01
  1.925730e-01   6.394929e+01   3.318606e-01
  1.928720e-01   6.375742e+01   3.321195e-01
  1.931710e-01   6.476083e+01   3.353369e-01
  1.934700e-01   6.414403e+01   3.322143e-01
  1.937690e-01   6.402676e+01   3.310081e-01
  1.940680e-01   6.397541e+01   3.326867e-01
  1.943670e-01   6.387997e+01   3.304790e-01
  1.946660e-01   6.416503e+01   3.318161e-01
  1.949650e-01   6.430726e+01   3.300935e-01
  1.952640e-01   6.348673e+01   3.294602e-01
  1.955630e-01   6.429373e+01   3.327531e-01
  1.958610e-01   6.332034e+01   3.271114e-01
  1.961600e-01   6.344193e+01   3.287500e-01
  1.964590e-01   6.415525e+01   3.291138e-01
  1.967580e-01   6.371873e+01   3.302109e-01
  1.970570e-01   6.413161e+01   3.290532e-01
  1.973560e-01   6.398966e+01   3.269420e-01
  1.976550e-01   6.393183e+01   3.295718e-01
  1.979540e-01   6.414797e+01   3.277808e-01
  1.982530e-01   6.387556e+01   3.288363e-01
  1.985520e-01   6.350788e+01   3.258528e-01
  1.988510e-01   6.407948e+01   3.274608e-01
  1.991500e-01   6.345253e+01   3.280394e-01
  1.994480e-01   6.402781e+01   3.261762e-01
  1.997470e-01   6.397265e+01   3.279140e-01
  2.000460e-01   6.305272e+01   3.217101e-01
  2.003450e-01   6.364283e+01   3.254802e-01
  2.006440e-01   6.321364e+01   3.271281e-01
  2.009430e-01   6.307406e+01   3.217645e-01
  2.012420e-01   6.352324e+01   3.261808e-01
  2.015410e-01   6.347856e+01   3.226546e-01
  2.018400e-01   6.320653e+01   3.226629e-01
  2.021390e-01   6.355452e+01   3.245409e-01
  2.024380e-01   6.405725e+01   3.209368e-01
  2.027370e-01   6.352070e+01   3.245968e-01
  2.030350e-01   6.373709e+01   3.220565e-01
  2.033340e-01   6.375875e+01   3.229461e-01
  2.036330e-01   6.360102e+01   3.200642e-01
  2.039320e-01   6.326235e+01   3.200297e-01
  2.042310e-01   6.283007e+01   3.219812e-01
  2.045300e-01   6.302123e+01   3.177909e-01
  2.048290e-01   6.320617e+01   3.193412e-01
  2.051280e-01   6.306088e+01   3.185665e-01
  2.054270e-01   6.315969e+01   3.182747e-01
  2.057260e-01   6.322200e+01   3.218624e-01
  2.060250e-01   6.398990e+01   3.198176e-01
  2.063240e-01   6.348300e+01   3.211377e-01
  2.066230e-01   6.317097e+01   3.189802e-01
  2.069210e-01   6.324022e+01   3.203854e-01
  2.072200e-01   6.304916e+01   3.192168e-01
  2.075190e-01   6.303934e+01   3.167646e-01
  2.078180e-01   6.305239e+01   3.192250e-01
  2.081170e-01   6.275462e+01   3.168496e-01
  2.084160e-01   6.312860e+01   3.198281e-01
  2.087150e-01   6.260236e+01   3.150026e-01
  2.090140e-01   6.307457e+01   3.176563e-01
  2.093130e-01   6.271276e+01   3.166100e-01
  2.096120e-01   6.309245e+01   3.170315e-01
  2.099110e-01   6.341756e+01   3.163846e-01
  2.102100e-01   6.310738e+01   3.172026e-01
  2.105080e-01   6.256858e+01   3.174557e-01
  2.108070e-01   6.260344e+01   3.146100e-01
  2.111060e-01   6.340474e+01   3.158258e-01
  2.114050e-01   6.280165e+01   3.147132e-01
  2.117040e-01   6.284207e+01   3.197873e-01
  2.120030e-01   6.266276e+01   3.252631e-01
  2.123020e-01   6.302281e+01   3.285515e-01
  2.126010e-01   6.265049e+01   3.249413e-01
  2.129000e-01   6.351156e+01   3.304221e-01
  2.131990e-01   6.348910e+01   3.332543e-01
  2.134980e-01   6.304377e+01   3.340985e-01
  2.137970e-01   6.283193e+01   3.310660e-01
  2.140950e-01   6.269035e+01   3.325385e-01
  2.143940e-01   6.242061e+01   3.330675e-01
  2.146930e-01   6.310438e+01   3.352019e-01
  2.149920e-01   6.311106e+01   3.355358e-01
  2.152910e-01   6.294491e+01   3.355690e-01
  2.155900e-01   6.325827e+01   3.393047e-01
  2.158890e-01   6.326555e+01   3.393242e-01
  2.161880e-01   6.317152e+01   3.376129e-01
  2.164870e-01   6.231379e+01   3.366003e-01
  2.167860e-01   6.232928e+01   3.303492e-01
  2.170850e-01   6.272858e+01   3.288277e-01
  2.173840e-01   6.229282e+01   3.245915e-01
  2.176820e-01   6.243795e+01   3.235257e-01
  2.179810e-01   6.275361e+01   3.253536e-01
  2.182800e-01   6.269678e+01   3.209401e-01
  2.185790e-01   6.220534e+01   3.212184e-01
  2.188780e-01   6.280360e+01   3.192775e-01
  2.191770e-01   6.283845e+01   3.214422e-01
  2.194760e-01   6.231181e+01   3.209306e-01
  2.197750e-01   6.264412e+01   3.185985e-01
  2.200740e-01   6.243306e+01   3.160368e-01
  2.203730e-01   6.260003e+01   3.182138e-01
  2.206720e-01   6.281109e+01   3.177997e-01
  2.209710e-01   6.227881e+01   3.186252e-01
  2.212700e-01   6.292571e+01   3.158151e-01
  2.215680e-01   6.288025e+01   3.185168e-01
  2.218670e-01   6.266335e+01   3.137130e-01
  2.221660e-01   6.227425e+01   3.161700e-01
  2.224650e-01   6.172968e+01   3.122763e-01
  2.227640e-01   6.255404e+01   3.140922e-01
  2.230630e-01   6.261046e+01   3.151551e-01
  2.233620e-01   6.241211e+01   3.138666e-01
  2.236610e-01   6.290616e+01   3.151064e-01
  2.239600e-01   6.253988e+01   3.105792e-01
  2.242590e-01   6.257726e+01   3.137582e-01
  2.245580e-01   6.189431e+01   3.111367e-01
  2.248570e-01   6.271121e+01   3.150124e-01
  2.251550e-01   6.222171e+01   3.101678e-01
  2.254540e-01   6.265350e+01   3.114970e-01
  2.257530e-01   6.232876e+01   3.130044e-01
  2.260520e-01   6.164960e+01   3.074841e-01
  2.263510e-01   6.174811e+01   3.087328e-01
  2.266500e-01   6.241340e+01   3.102650e-01
  2.269490e-01   6.198527e+01   3.078211e-01
  2.272480e-01   6.249740e+01   3.116196e-01
  2.275470e-01   6.204859e+01   3.063727e-01
  2.278460e-01   6.203897e+01   3.098387e-01
  2.281450e-01   6.222170e+01   3.075387e-01
  2.284440e-01   6.187614e+01   3.081735e-01
  2.287420e-01   6.191637e+01   3.091532e-01
  2.290410e-01   6.228242e+01   3.039252e-01
  2.293400e-01   6.210121e+01   3.082335e-01
  2.296390e-01   6.196621e+01   3.064144e-01
  2.299380e-01   6.169576e+01   3.062362e-01
  2.302370e-01   6.209524e+01   3.066105e-01
  2.305360e-01   6.242498e+01   3.054731e-01
  2.308350e-01   6.251175e+01   3.100040e-01
  2.311340e-01   6.166808e+01   3.021856e-01
  2.314330e-01   6.183634e+01   3.047530e-01
  2.317320e-01   6.183378e+01   3.058419e-01
  2.320310e-01   6.195649e+01   3.030101e-01
  2.323290e-01   6.213049e+01   3.081815e-01
  2.326280e-01   6.167094e+01   3.016028e-01
  2.329270e-01   6.149850e+01   3.016518e-01
  2.332260e-01   6.177025e+01   3.038669e-01
  2.335250e-01   6.157982e+01   3.026812e-01
  2.338240e-01   6.135587e+01   3.033259e-01
  2.341230e-01   6.181151e+01   2.999640e-01
  2.344220e-01   6.159002e+01   3.024684e-01
  2.347210e-01   6.218140e+01   3.037977e-01
  2.350200e-01   6.172794e+01   3.018599e-01
  2.353190e-01   6.200897e+01   3.029011e-01
  2.356180e-01   6.199597e+01   2.994904e-01
  2.359170e-01   6.170722e+01   3.031134e-01
  2.362150e-01   6.112428e+01   2.996792e-01
  2.365140e-01   6.175580e+01   2.989098e-01
  2.368130e-01   6.224679e+01   3.024184e-01
  2.371120e-01   6.112588e+01   2.982957e-01
  2.374110e-01   6.229593e+01   3.037200e-01
  2.377100e-01   6.161317e+01   2.984502e-01
  2.380090e-01   6.193708e+01   3.006159e-01
  2.383080e-01   6.137711e+01   2.973102e-01
  2.386070e-01   6.146069e+01   2.991115e-01
  2.389060e-01   6.161971e+01   2.991530e-01
  2.392050e-01   6.174728e+01   2.978654e-01
  2.395040e-01   6.118171e+01   2.985469e-01
  2.398020e-01   6.136076e+01   2.969316e-01
  2.401010e-01   6.171940e+01   2.995099e-01
  2.404000e-01   6.120746e+01   2.954401e-01
  2.406990e-01   6.201884e+01   2.990884e-01
  2.409980e-01   6.099718e+01   2.956017e-01
  2.412970e-01   6.104713e+01   2.952757e-01
  2.415960e-01   6.186511e+01   2.981494e-01
  2.418950e-01   6.121479e+01   2.949023e-01
  2.421940e-01   6.092269e+01   2.954212e-01
  2.424930e-01   6.085459e+01   2.961548e-01
  2.427920e-01   6.167616e+01   2.943575e-01
  2.430910e-01   6.135877e+01   2.955822e-01
  2.433890e-01   6.061761e+01   2.928011e-01
  2.436880e-01   6.150884e+01   2.975159e-01
  2.439870e-01   6.121817e+01   2.932626e-01
  2.442860e-01   6.112317e+01   2.924922e-01
  2.445850e-01   6.082599e+01   2.935236e-01
  2.448840e-01   6.069512e+01   2.927694e-01
  2.451830e-01   6.121227e+01   2.955632e-01
  2.454820e-01   6.072332e+01   2.908887e-01
  2.457810e-01   6.118305e+01   2.931785e-01
  2.460800e-01   6.126763e+01   2.937085e-01
  2.463790e-01   6.112971e+01   2.923997e-01
  2.466780e-01   6.092815e+01   2.923500e-01
  2.469770e-01   6.072627e+01   2.910030e-01
  2.472750e-01   6.104559e+01   2.925231e-01
  2.475740e-01   6.096451e+01   2.933089e-01
  2.478730e-01   6.121240e+01   2.891949e-01
  2.481720e-01   6.142073e+01   2.926622e-01
  2.484710e-01   6.090539e+01   2.896221e-01
  2.487700e-01   6.084498e+01   2.925848e-01
  2.490690e-01   6.151425e+01   2.931012e-01
  2.493680e-01   6.085082e+01   2.885481e-01
  2.496670e-01   6.096564e+01   2.927659e-01
  2.499660e-01   6.114778e+01   2.901978e-01
  2.502650e-01   6.103809e+01   2.912128e-01
  2.505640e-01   6.122076e+01   2.886937e-01
  2.508620e-01   6.095812e+01   2.894314e-01
  2.511610e-01   6.137320e+01   2.927649e-01
  2.514600e-01   6.109899e+01   2.889269e-01
  2.517590e-01   6.135600e+01   2.893250e-01
  2.520580e-01   6.041154e+01   2.876088e-01
  2.523570e-01   6.101648e+01   2.893597e-01
  2.526560e-01   6.119887e+01   2.906367e-01
  2.529550e-01   6.096465e+01   2.867504e-01
  2.532540e-01   6.053438e+01   2.856349e-01
  2.535530e-01   6.075507e+01   2.859513e-01
  2.538520e-01   6.090271e+01   2.876323e-01
  2.541510e-01   6.046309e+01   2.850606e-01
  2.544490e-01   6.015329e+01   2.851411e-01
  2.547480e-01   6.045188e+01   2.861549e-01
  2.550470e-01   6.058105e+01   2.847320e-01
  2.553460e-01   6.098252e+01   2.860792e-01
  2.556450e-01   6.083893e+01   2.834381e-01
  2.559440e-01   6.017992e+01   2.847974e-01
  2.562430e-01   6.061351e+01   2.871550e-01
  2.565420e-01   6.073196e+01   2.848849e-01
  2.568410e-01   6.132603e+01   2.854690e-01
  2.571400e-01   6.079930e+01   2.846408e-01
  2.574390e-01   6.079282e+01   2.867554e-01
  2.577380e-01   6.074649e+01   2.856264e-01
  2.580360e-01   6.077496e+01   2.836856e-01
  2.583350e-01   6.064895e+01   2.859050e-01
  2.586340e-01   6.077253e+01   2.830858e-01
  2.589330e-01   6.087594e+01   2.861338e-01
  2.592320e-01   6.089781e+01   2.833774e-01
  2.595310e-01   6.028969e+01   2.829473e-01
  2.598300e-01   6.005926e+01   2.843092e-01
  2.601290e-01   6.053753e+01   2.810717e-01
  2.604280e-01   6.026540e+01   2.838889e-01
  2.607270e-01   6.064947e+01   2.810407e-01
  2.610260e-01   6.063345e+01   2.835537e-01
  2.613250e-01   6.080042e+01   2.845432e-01
  2.616240e-01   6.029708e+01   2.824692e-01
  2.619220e-01   5.981890e+01   2.814454e-01
  2.622210e-01   6.014933e+01   2.793989e-01
  2.625200e-01   6.092668e+01   2.829518e-01
  2.628190e-01   6.030818e+01   2.812189e-01
  2.631180e-01   6.018374e+01   2.791915e-01
  2.634170e-01   6.020183e+01   2.828404e-01
  2.637160e-01   6.046868e+01   2.798516e-01
  2.640150e-01   6.070424e+01   2.831242e-01
  2.643140e-01   6.031121e+01   2.791049e-01
  2.646130e-01   6.025239e+01   2.793507e-01
  2.649120e-01   6.007609e+01   2.819511e-01
  2.652110e-01   6.010141e+01   2.788096e-01
  2.655090e-01   6.046461e+01   2.804190e-01
  2.658080e-01   6.045228e+01   2.787655e-01
  2.661070e-01   6.030780e+01   2.796707e-01
  2.664060e-01   6.015420e+01   2.790274e-01
  2.667050e-01   6.030910e+01   2.796737e-01
  2.670040e-01   6.029772e+01   2.794557e-01
  2.673030e-01   6.028228e+01   2.785627e-01
  2.676020e-01   6.026152e+01   2.786096e-01
  2.679010e-01   6.007890e+01   2.780924e-01
  2.682000e-01   5.996621e+01   2.767036e-01
  2.684990e-01   6.058473e+01   2.791656e-01
  2.687980e-01   6.033181e+01   2.782041e-01
  2.690960e-01   6.007296e+01   2.787436e-01
  2.693950e-01   6.067224e+01   2.772070e-01
  2.696940e-01   6.049869e+01   2.771818e-01
  2.699930e-01   5.988066e+01   2.767866e-01
  2.702920e-01   6.044373e+01   2.778031e-01
  2.705910e-01   6.050372e+01   2.784113e-01
  2.708900e-01   6.036379e+01   2.759475e-01
  2.711890e-01   6.039889e+01   2.778878e-01
  2.714880e-01   5.973217e+01   2.753278e-01
  2.717870e-01   5.995366e+01   2.763018e-01
  2.720860e-01   6.012081e+01   2.756676e-01
  2.723850e-01   5.975777e+01   2.741932e-01
  2.726840e-01   5.988996e+01   2.755987e-01
  2.729820e-01   6.016816e+01   2.760530e-01
  2.732810e-01   6.015534e+01   2.751038e-01
  2.735800e-01   6.044223e+01   2.756674e-01
  2.738790e-01   6.066034e+01   2.767168e-01
  2.741780e-01   6.000857e+01   2.756867e-01
  2.744770e-01   6.012845e+01   2.734100e-01
  2.747760e-01   5.995263e+01   2.743662e-01
  2.750750e-01   5.974964e+01   2.770466e-01
  2.753740e-01   5.963096e+01   2.811999e-01
  2.756730e-01   6.004643e+01   2.836737e-01
  2.759720e-01   5.966026e+01   2.814664e-01
  2.762710e-01   5.939387e+01   2.848668e-01
  2.765690e-01   6.002617e+01   2.856576e-01
  2.768680e-01   6.013471e+01   2.886259e-01
  2.771670e-01   6.030441e+01   2.866281e-01
  2.774660e-01   6.028266e+01   2.874059e-01
  2.777650e-01   6.023638e+01   2.907935e-01
  2.780640e-01   6.004851e+01   2.889487e-01
  2.783630e-01   5.987423e+01   2.889543e-01
  2.786620e-01   5.995554e+01   2.908716e-01
  2.789610e-01   6.004410e+01   2.911950e-01
  2.792600e-01   6.030706e+01   2.947072e-01
  2.795590e-01   6.033432e+01   2.889987e-01
  2.798580e-01   5.987172e+01   2.924192e-01
  2.801560e-01   6.035492e+01   2.931543e-01
  2.804550e-01   5.998582e+01   2.931409e-01
  2.807540e-01   6.016316e+01   2.949175e-01
  2.810530e-01   6.028883e+01   2.924438e-01
  2.813520e-01   5.997839e+01   2.955964e-01
  2.816510e-01   5.965218e+01   2.937747e-01
  2.819500e-01   5.991070e+01   2.945233e-01
  2.822490e-01   5.966166e+01   2.939105e-01
  2.825480e-01   5.971622e+01   2.935956e-01
  2.828470e-01   5.982613e+01   2.972895e-01
  2.831460e-01   5.983886e+01   2.958227e-01
  2.834450e-01   5.972886e+01   2.939635e-01
  2.837430e-01   5.931438e+01   2.946373e-01
  2.840420e-01   5.968302e+01   2.971659e-01
  2.843410e-01   5.985355e+01   3.040838e-01
  2.846400e-01   5.980983e+01   3.061059e-01
  2.849390e-01   5.917641e+01   3.123429e-01
  2.852380e-01   5.979304e+01   3.168802e-01
  2.855370e-01   5.962631e+01   3.195755e-01
  2.858360e-01   5.913962e+01   3.203060e-01
  2.861350e-01   5.952316e+01   3.241808e-01
  2.864340e-01   5.928283e+01   3.283121e-01
  2.867330e-01   5.946161e+01   3.278623e-01
  2.870320e-01   5.886794e+01   3.318202e-01
  2.873310e-01   5.961239e+01   3.308176e-01
  2.876290e-01   5.948318e+01   3.357151e-01
  2.879280e-01   5.961868e+01   3.391698e-01
  2.882270e-01   5.886829e+01   3.333081e-01
  2.885260e-01   5.952792e+01   3.392579e-01
  2.888250e-01   5.886348e+01   3.365001e-01
  2.891240e-01   5.898786e+01   3.419370e-01
  2.894230e-01   5.923873e+01   3.457579e-01
  2.897220e-01   5.928669e+01   3.377076e-01
  2.900210e-01   5.974807e+01   3.479847e-01
  2.903200e-01   5.893367e+01   3.435855e-01
  2.906190e-01   5.913694e+01   3.478824e-01
  2.909180e-01   5.874881e+01   3.476809e-01
  2.912160e-01   5.937636e+01   3.457905e-01
  2.915150e-01   5.884266e+01   3.555853e-01
  2.918140e-01   5.973488e+01   3.500157e-01
  2.921130e-01   5.881350e+01   3.505526e-01
  2.924120e-01   5.888417e+01   3.533100e-01
  2.927110e-01   5.946241e+01   3.540496e-01
  2.930100e-01   5.894766e+01   3.617033e-01
  2.933090e-01   5.943358e+01   3.573663e-01
  2.936080e-01   5.905800e+01   3.538311e-01
  2.939070e-01   5.933485e+01   3.603604e-01
  2.942060e-01   5.943837e+01   3.613024e-01
  2.945050e-01   5.879317e+01   3.668702e-01
  2.948030e-01   5.946370e+01   3.592989e-01
  2.951020e-01   5.919653e+01   3.639643e-01
  2.954010e-01   5.969456e+01   3.672347e-01
  2.957000e-01   5.858953e+01   3.655710e-01
  2.959990e-01   5.912434e+01   3.667935e-01
  2.962980e-01   5.882929e+01   3.665394e-01
  2.965970e-01   5.866110e+01   3.696035e-01
  2.968960e-01   5.927275e+01   3.712969e-01
  2.971950e-01   5.926487e+01   3.696841e-01
  2.974940e-01   5.892823e+01   3.672914e-01
  2.977930e-01   5.854923e+01   3.694785e-01
  2.980920e-01   5.867988e+01   3.701188e-01
  2.983900e-01   5.878289e+01   3.734525e-01
  2.986890e-01   5.846837e+01   3.683161e-01
  2.989880e-01   5.904571e+01   3.740518e-01
  2.992870e-01   5.869063e+01   3.738636e-01
  2.995860e-01   5.927439e+01   3.778659e-01
  2.998850e-01   5.920266e+01   3.754909e-01
  3.001840e-01   5.901232e+01   3.772701e-01
  3.004830e-01   5.877759e+01   3.814154e-01
  3.007820e-01   5.835150e+01   3.785469e-01
  3.010810e-01   5.844728e+01   3.761800e-01
  3.013800e-01   5.842211e+01   3.817623e-01
  3.016790e-01   5.929416e+01   3.835902e-01
  3.019780e-01   5.811259e+01   3.817583e-01
  3.022760e-01   5.894320e+01   3.862741e-01
  3.025750e-01   5.881454e+01   3.838026e-01
  3.028740e-01   5.862691e+01   3.886328e-01
  3.031730e-01   5.875954e+01   3.872301e-01
  3.034720e-01   5.937556e+01   3.908402e-01
  3.037710e-01   5.925892e+01   3.901908e-01
  3.040700e-01   5.814969e+01   3.883729e-01
  3.043690e-01   5.846514e+01   3.940466e-01
  3.046680e-01   5.825260e+01   3.919558e-01
  3.049670e-01   5.837310e+01   3.888517e-01
  3.052660e-01   5.917708e+01   3.984017e-01
  3.055650e-01   5.840612e+01   3.944019e-01
  3.058630e-01   5.875875e+01   4.009925e-01
  3.061620e-01   5.872995e+01   3.935585e-01
  3.064610e-01   5.831349e+01   3.971778e-01
  3.067600e-01   5.847137e+01   4.038274e-01
  3.070590e-01   5.888700e+01   3.991261e-01
  3.073580e-01   5.886740e+01   4.051927e-01
  3.076570e-01   5.898769e+01   3.983291e-01
  3.079560e-01   5.810549e+01   4.016743e-01
  3.082550e-01   5.926338e+01   4.056567e-01
  3.085540e-01   5.857205e+01   4.029879e-01
  3.088530e-01   5.772063e+01   4.051294e-01
  3.091520e-01   5.838454e+01   4.014604e-01
  3.094500e-01   5.811762e+01   4.092993e-01
  3.097490e-01   5.841066e+01   4.084662e-01
  3.100480e-01   5.898499e+01   4.074039e-01
  3.103470e-01   5.888380e+01   4.184161e-01
  3.106460e-01   5.812334e+01   4.035175e-01
  3.109450e-01   5.861325e+01   4.171259e-01
  3.112440e-01   5.918733e+01   4.121077e-01
  3.115430e-01   5.817737e+01   4.139507e-01
  3.118420e-01   5.812236e+01   4.183414e-01
  3.121410e-01   5.835363e+01   4.126534e-01
  3.124400e-01   5.870087e+01   4.214260e-01
  3.127390e-01   5.826040e+01   4.139237e-01
  3.130380e-01   5.805743e+01   4.221605e-01
  3.133360e-01   5.820032e+01   4.202984e-01
  3.136350e-01   5.815325e+01   4.194556e-01
  3.139340e-01   5.828897e+01   4.261258e-01
  3.142330e-01   5.849231e+01   4.203405e-01
  3.145320e-01   5.749287e+01   4.270934e-01
  3.148310e-01   5.851689e+01   4.259069e-01
  3.151300e-01   5.808290e+01   4.243246e-01
  3.154290e-01   5.808934e+01   4.293032e-01
  3.157280e-01   5.852526e+01   4.280478e-01
  3.160270e-01   5.868427e+01   4.370306e-01
  3.163260e-01   5.807131e+01   4.263845e-01
  3.166250e-01   5.771765e+01   4.334163e-01
  3.169230e-01   5.778948e+01   4.310968e-01
  3.172220e-01   5.839227e+01   4.382105e-01
  3.175210e-01   5.772295e+01   4.353134e-01
  3.178200e-01   5.757981e+01   4.317852e-01
  3.181190e-01   5.818255e+01   4.420600e-01
  3.184180e-01   5.812589e+01   4.372098e-01
  3.187170e-01   5.829891e+01   4.456796e-01
  3.190160e-01   5.833114e+01   4.446028e-01
  3.193150e-01   5.813576e+01   4.372469e-01
  3.196140e-01   5.829364e+01   4.493174e-01
  3.199130e-01   5.792270e+01   4.414640e-01
  3.202120e-01   5.835501e+01   4.503795e-01
  3.205100e-01   5.785174e+01   4.472019e-01
  3.208090e-01   5.824099e+01   4.454582e-01
  3.211080e-01   5.737496e+01   4.490649e-01
  3.214070e-01   5.791644e+01   4.434170e-01
  3.217060e-01   5.807190e+01   4.513648e-01
  3.220050e-01   5.821052e+01   4.489970e-01
  3.223040e-01   5.812157e+01   4.466135e-01
  3.226030e-01   5.861557e+01   4.599175e-01
  3.229020e-01   5.812369e+01   4.426232e-01
  3.232010e-01   5.844113e+01   4.561956e-01
  3.235000e-01   5.814209e+01   4.499709e-01
  3.237990e-01   5.822332e+01   4.536393e-01
  3.240970e-01   5.834592e+01   4.610634e-01
  3.243960e-01   5.805295e+01   4.504562e-01
  3.246950e-01   5.806108e+01   4.617192e-01
  3.249940e-01   5.724621e+01   4.506598e-01
  3.252930e-01   5.852757e+01   4.631209e-01
  3.255920e-01   5.760697e+01   4.621591e-01
  3.258910e-01   5.837554e+01   4.607367e-01
  3.261900e-01   5.807516e+01   4.667872e-01
  3.264890e-01   5.798520e+01   4.609701e-01
  3.267880e-01   5.844423e+01   4.664209e-01
  3.270870e-01   5.718268e+01   4.692784e-01
  3.273860e-01   5.862294e+01   4.694495e-01
  3.276850e-01   5.830338e+01   4.738547e-01
  3.279830e-01   5.803620e+01   4.657075e-01
  3.282820e-01   5.843242e+01   4.768127e-01
  3.285810e-01   5.849569e+01   4.751196e-01
  3.288800e-01   5.775397e+01   4.755064e-01
  3.291790e-01   5.817244e+01   4.733223e-01
  3.294780e-01   5.824576e+01   4.810251e-01
  3.297770e-01   5.747097e+01   4.803445e-01
  3.300760e-01   5.857987e+01   4.798889e-01
  3.303750e-01   5.788878e+01   4.846668e-01
  3.306740e-01   5.840206e+01   4.801593e-01
  3.309730e-01   5.781287e+01   4.864412e-01
  3.312720e-01   5.827424e+01   4.921207e-01
  3.315700e-01   5.734119e+01   4.792933e-01
  3.318690e-01   5.758929e+01   4.930272e-01
  3.321680e-01   5.719997e+01   4.802313e-01
  3.324670e-01   5.752108e+01   4.938387e-01
  3.327660e-01   5.901750e+01   4.974405e-01
  3.330650e-01   5.798467e+01   4.936161e-01
  3.333640e-01   5.777780e+01   5.005832e-01
  3.336630e-01   5.837506e+01   4.914673e-01
  3.339620e-01   5.782946e+01   5.037035e-01
  3.342610e-01   5.782524e+01   4.968164e-01
  3.345600e-01   5.781314e+01   5.018887e-01
  3.348590e-01   5.789259e+01   5.111443e-01
  3.351570e-01   5.754228e+01   4.939297e-01
  3.354560e-01   5.830784e+01   5.166869e-01
  3.357550e-01   5.780449e+01   4.978523e-01
  3.360540e-01   5.718279e+01   5.098296e-01
  3.363530e-01   5.756659e+01   5.177991e-01
  3.366520e-01   5.802689e+01   5.045626e-01
  3.369510e-01   5.803184e+01   5.264106e-01
  3.372500e-01   5.928580e+01   5.082408e-01
  3.375490e-01   5.801408e+01   5.236918e-01
  3.378480e-01   5.782817e+01   5.202572e-01
  3.381470e-01   5.760385e+01   5.179666e-01
  3.384460e-01   5.802489e+01   5.338458e-01
  3.387450e-01   5.705395e+01   5.080351e-01
  3.390430e-01   5.802614e+01   5.310997e-01
  3.393420e-01   5.880202e+01   5.319109e-01
  3.396410e-01   5.722510e+01   5.253990e-01
  3.399400e-01   5.812345e+01   5.450218e-01
  3.402390e-01   5.755321e+01   5.164684e-01
  3.405380e-01   5.770405e+01   5.401400e-01
  3.408370e-01   5.801997e+01   5.338232e-01
  3.411360e-01   5.817630e+01   5.380471e-01
  3.414350e-01   5.726997e+01   5.410055e-01
  3.417340e-01   5.712033e+01   5.324415e-01
  3.420330e-01   5.778169e+01   5.516796e-01
  3.423320e-01   5.720098e+01   5.335178e-01
  3.426300e-01   5.816220e+01   5.527239e-01
  3.429290e-01   5.748358e+01   5.472145e-01
  3.432280e-01   5.779771e+01   5.464542e-01
  3.435270e-01   5.781194e+01   5.653726e-01
  3.438260e-01   5.729399e+01   5.403892e-01
  3.441250e-01   5.786499e+01   5.623529e-01
  3.444240e-01   5.785431e+01   5.543472e-01
  3.447230e-01   5.801948e+01   5.598761e-01
  3.450220e-01   5.786506e+01   5.706602e-01
  3.453210e-01   5.768965e+01   5.535578e-01
  3.456200e-01   5.741013e+01   5.735566e-01
  3.459190e-01   5.817651e+01   5.638646e-01
  3.462170e-01   5.746077e+01   5.712190e-01
  3.465160e-01   5.771900e+01   5.716434e-01
  3.468150e-01   5.814504e+01   5.728923e-01
  3.471140e-01   5.756668e+01   5.850743e-01
  3.474130e-01   5.945210e+01   5.784329e-01
  3.477120e-01   5.725747e+01   5.835009e-01
  3.480110e-01   5.721698e+01   5.769787e-01
  3.483100e-01   5.841428e+01   5.847864e-01
  3.486090e-01   5.714708e+01   5.932898e-01
  3.489080e-01   5.709121e+01   5.781258e-01
  3.492070e-01   5.822987e+01   5.998618e-01
  3.495060e-01   5.662715e+01   5.802803e-01
  3.498040e-01   5.834019e+01   6.014133e-01
  3.501030e-01   5.662872e+01   5.934998e-01
  3.504020e-01   5.714983e+01   5.952461e-01
  3.507010e-01   5.705314e+01   6.088809e-01
  3.510000e-01   5.690514e+01   5.891609e-01
  3.512990e-01   5.799537e+01   6.138881e-01
  3.515980e-01   5.619068e+01   5.961226e-01
  3.518970e-01   5.699932e+01   6.138904e-01
  3.521960e-01   5.702753e+01   6.228148e-01
  3.524950e-01   5.699928e+01   5.993949e-01
  3.527940e-01   5.774591e+01   6.301346e-01
  3.530930e-01   5.631093e+01   6.059494e-01
  3.533920e-01   5.733800e+01   6.267665e-01
  3.536900e-01   5.732865e+01   6.289985e-01
  3.539890e-01   5.649614e+01   6.210242e-01
  3.542880e-01   5.640592e+01   6.356227e-01
  3.545870e-01   5.716461e+01   6.147799e-01
  3.548860e-01   5.731606e+01   6.371205e-01
  3.551850e-01   5.766347e+01   6.274073e-01
  3.554840e-01   5.733023e+01   6.371992e-01
  3.557830e-01   5.814110e+01   6.441065e-01
  3.560820e-01   5.907194e+01   6.271486e-01
  3.563810e-01   5.682066e+01   6.355524e-01
  3.566800e-01   5.659947e+01   6.193599e-01
  3.569790e-01   5.668494e+01   6.396203e-01
  3.572770e-01   5.711649e+01   6.408287e-01
  3.575760e-01   5.725718e+01   6.152774e-01
  3.578750e-01   5.735855e+01   6.560514e-01
  3.581740e-01   5.758465e+01   6.281131e-01
  3.584730e-01   5.729102e+01   6.556651e-01
  3.587720e-01   5.782223e+01   6.472413e-01
  3.590710e-01   5.825110e+01   6.483962e-01
  3.593700e-01   5.728074e+01   6.676367e-01
  3.596690e-01   5.770582e+01   6.416909e-01
  3.599680e-01   5.728302e+01   6.690280e-01
  3.602670e-01   5.731406e+01   6.519279e-01
  3.605660e-01   5.806668e+01   6.722014e-01
  3.608640e-01   5.682647e+01   6.820377e-01
  3.611630e-01   5.811886e+01   6.539296e-01
  3.614620e-01   5.750784e+01   6.906136e-01
  3.617610e-01   5.675899e+01   6.605243e-01
  3.620600e-01   5.787103e+01   6.897722e-01
  3.623590e-01   5.817905e+01   6.886180e-01
  3.626580e-01   5.757590e+01   6.850392e-01
  3.629570e-01   5.636724e+01   6.960510e-01
  3.632560e-01   5.857191e+01   6.793258e-01
  3.635550e-01   5.815754e+01   7.185422e-01
  3.638540e-01   5.787631e+01   6.989811e-01
  3.641530e-01   5.716461e+01   6.993692e-01
  3.644510e-01   5.715673e+01   7.296670e-01
  3.647500e-01   5.777237e+01   6.891840e-01
  3.650490e-01   5.773860e+01   7.315720e-01
  3.653480e-01   5.740863e+01   7.122308e-01
  3.656470e-01   5.831156e+01   7.263455e-01
  3.659460e-01   5.939668e+01   7.550696e-01
  3.662450e-01   5.739667e+01   7.104985e-01
  3.665440e-01   5.811627e+01   7.645554e-01
  3.668430e-01   5.746661e+01   7.193449e-01
  3.671420e-01   5.687521e+01   7.464863e-01
  3.674410e-01   5.816077e+01   7.452835e-01
  3.677400e-01   5.674804e+01   7.495451e-01
  3.680390e-01   5.788204e+01   7.863652e-01
  3.683370e-01   5.725246e+01   7.320832e-01
  3.686360e-01   5.504624e+01   7.583393e-01
  3.689350e-01   5.620798e+01   7.499065e-01
  3.692340e-01   5.754166e+01   7.796572e-01
  3.695330e-01   5.727174e+01   8.052876e-01
  3.698320e-01   5.738810e+01   7.517948e-01
  3.701310e-01   5.766232e+01   8.104590e-01
  3.704300e-01   5.909450e+01   7.814245e-01
  3.707290e-01   5.804617e+01   8.156124e-01
  3.710280e-01   5.846066e+01   8.136032e-01
  3.713270e-01   5.716799e+01   7.927774e-01
  3.716260e-01   5.842144e+01   8.497270e-01
  3.719240e-01   5.787361e+01   7.907884e-01
  3.722230e-01   5.835793e+01   8.520541e-01
  3.725220e-01   5.786513e+01   8.193202e-01
  3.728210e-01   5.700703e+01   8.312678e-01
  3.731200e-01   5.581678e+01   8.713929e-01
  3.734190e-01   5.655840e+01   8.002567e-01
  3.737180e-01   5.591784e+01   8.690609e-01
  3.740170e-01   5.760190e+01   8.302883e-01
  3.743160e-01   5.719412e+01   8.852689e-01
  3.746150e-01   5.726851e+01   8.794941e-01
  3.749140e-01   5.546761e+01   8.446953e-01
  3.752130e-01   5.529526e+01   9.038118e-01
  3.755110e-01   5.768649e+01   8.585097e-01
  3.758100e-01   5.684642e+01   9.164011e-01
  3.761090e-01   5.752077e+01   8.942973e-01
  3.764080e-01   5.622985e+01   9.078783e-01
  3.767070e-01   5.584687e+01   9.460137e-01
  3.770060e-01   5.695786e+01   8.771055e-01
  3.773050e-01   5.674454e+01   9.617719e-01
  3.776040e-01   5.815761e+01   9.305516e-01
  3.779030e-01   5.725262e+01   9.538130e-01
  3.782020e-01   5.743271e+01   1.031855e+00
  3.785010e-01   5.665661e+01   9.009016e-01
  3.788000e-01   5.480058e+01   1.003028e+00
  3.790990e-01   5.885360e+01   9.590314e-01
  3.793970e-01   5.543160e+01   9.991325e-01
  3.796960e-01   5.729909e+01   1.011021e+00
  3.799950e-01   5.602344e+01   9.813582e-01
  3.802940e-01   5.689821e+01   1.099495e+00
  3.805930e-01   5.829594e+01   9.706558e-01
  3.808920e-01   5.717949e+01   1.108454e+00
  3.811910e-01   5.582867e+01   1.012393e+00
  3.814900e-01   5.888351e+01   1.094194e+00
  3.817890e-01   5.573428e+01   1.162393e+00
  3.820880e-01   5.706091e+01   9.995315e-01
  3.823870e-01   5.812803e+01   1.194776e+00
  3.826860e-01   5.638787e+01   1.032599e+00
  3.829840e-01   5.803146e+01   1.217741e+00
  3.832830e-01   5.831570e+01   1.166781e+00
  3.835820e-01   5.492628e+01   1.105401e+00
  3.838810e-01   5.767371e+01   1.266408e+00
  3.841800e-01   5.768458e+01   1.119720e+00
  3.844790e-01   5.850629e+01   1.284999e+00
  3.847780e-01   5.524943e+01   1.157326e+00
  3.850770e-01   5.793157e+01   1.288323e+00
  3.853760e-01   5.881480e+01   1.384740e+00
  3.856750e-01   5.641308e+01   1.169450e+00
  3.859740e-01   5.740358e+01   1.392241e+00
  3.862730e-01   5.778494e+01   1.267628e+00
  3.865710e-01   5.723474e+01   1.390192e+00
  3.868700e-01   5.658817e+01   1.407683e+00
  3.871690e-01   5.325635e+01   1.284872e+00
  3.874680e-01   5.767371e+01   1.539746e+00
  3.877670e-01   5.631159e+01   1.343420e+00
  3.880660e-01   5.526706e+01   1.541153e+00
  3.883650e-01   5.753864e+01   1.490118e+00
  3.886640e-01   5.454315e+01   1.513920e+00
  3.889630e-01   5.767371e+01   1.694089e+00
  3.892620e-01   5.705010e+01   1.515020e+00
  3.895610e-01   5.835655e+01   1.750784e+00
  3.898600e-01   5.513587e+01   1.656397e+00
  3.901580e-01   5.597186e+01   1.738961e+00
  3.904570e-01   5.389183e+01   1.907750e+00
  3.907560e-01   5.431204e+01   1.689024e+00
  3.910550e-01   6.170072e+01   2.078750e+00
  3.913540e-01   5.651814e+01   1.989533e+00
  3.916530e-01   5.588782e+01   1.978407e+00
  3.919520e-01   5.377364e+01   2.520947e+00
  3.922510e-01   5.784880e+01   2.012817e+00
  3.925500e-01   5.710643e+01   2.683094e+00
  3.928490e-01   5.588782e+01   2.423044e+00
  3.931480e-01   5.672824e+01   2.674195e+00
  3.934470e-01   0.000000e+00   0.000000e+00
  3.937460e-01   5.345061e+01   2.595791e+00
creator: radaver
creator-version: 3725
header-file: /nas_data/SAXS_data/20151104Workshop/header/JH1_0152.txt
image-file: /nas_data/Pilatus1M/20151104_Workshop/JH1_0152.tif
angular-axis-file: /nas_data/SAXS_data/20151104Workshop/q20151029.dat
beamstop-mask-file: /nas_data/SAXS_data/20151104Workshop/fit2d20151031.msk
detector-response-file: none
beam-center-x: 949.7700
beam-center-y: 918.8000
unit-time: 1.0000
channel-first: 10
channel-last: 1315
Exposure time [s]: 1.093746
Transmitted Beam: 0.483510
Incident Beam: 0.483510
Code: JH1
Concentration [mg/ml]: 1
Run Number: 0152
