# Supplementary material for: SAXS analysis of a soluble cytosolic NgBR construct including extracellular and transmembrane domains
Source: PLoS One. 2018 Jan 18;13(1):e0191371. doi: 10.1371/journal.pone.0191371 (PMC5773207; doi:10.1371/journal.pone.0191371)
Supplement: S1 File — (ZIP) [file pone.0191371.s001.zip › JH1_0153.dat]

Sample:   c= 1.0000 mg/ml  Code: JH1
  3.656810e-03   2.265272e+04   4.136940e+01
  3.955720e-03   2.202907e+04   2.801878e+01
  4.254640e-03   1.912890e+04   2.339711e+01
  4.553560e-03   1.544258e+04   2.026841e+01
  4.852480e-03   1.252259e+04   1.708809e+01
  5.151400e-03   1.054507e+04   1.549083e+01
  5.450320e-03   8.731456e+03   1.338870e+01
  5.749240e-03   7.456924e+03   1.198825e+01
  6.048150e-03   6.415175e+03   1.089916e+01
  6.347070e-03   5.525041e+03   9.609872e+00
  6.645990e-03   4.835870e+03   8.951049e+00
  6.944910e-03   4.247235e+03   8.075876e+00
  7.243830e-03   3.820988e+03   7.422346e+00
  7.542750e-03   3.386500e+03   6.961096e+00
  7.841670e-03   3.055245e+03   6.244263e+00
  8.140580e-03   2.771829e+03   6.029635e+00
  8.439500e-03   2.517493e+03   5.538694e+00
  8.738420e-03   2.327701e+03   5.275020e+00
  9.037340e-03   2.138452e+03   4.888723e+00
  9.336260e-03   1.983744e+03   4.627142e+00
  9.635180e-03   1.828722e+03   4.430029e+00
  9.934100e-03   1.684257e+03   4.113526e+00
  1.023300e-02   1.549991e+03   4.044149e+00
  1.053190e-02   1.433486e+03   3.944675e+00
  1.083090e-02   1.320019e+03   3.785337e+00
  1.112980e-02   1.221349e+03   3.610125e+00
  1.142870e-02   1.136267e+03   3.462603e+00
  1.172760e-02   1.050038e+03   3.319368e+00
  1.202650e-02   9.752293e+02   3.190091e+00
  1.232540e-02   9.021695e+02   3.051459e+00
  1.262440e-02   8.338205e+02   2.879046e+00
  1.292330e-02   7.809179e+02   2.743239e+00
  1.322220e-02   7.230793e+02   2.639696e+00
  1.352110e-02   6.706063e+02   2.516563e+00
  1.382000e-02   6.245334e+02   2.404650e+00
  1.411900e-02   5.846280e+02   2.315236e+00
  1.441790e-02   5.480674e+02   2.225527e+00
  1.471680e-02   5.121420e+02   2.141130e+00
  1.501570e-02   4.759003e+02   2.021323e+00
  1.531460e-02   4.484883e+02   1.953386e+00
  1.561350e-02   4.264669e+02   1.871405e+00
  1.591250e-02   3.988555e+02   1.825756e+00
  1.621140e-02   3.769299e+02   1.744261e+00
  1.651030e-02   3.548351e+02   1.674570e+00
  1.680920e-02   3.355602e+02   1.628453e+00
  1.710810e-02   3.167254e+02   1.585412e+00
  1.740710e-02   3.018248e+02   1.525399e+00
  1.770600e-02   2.880292e+02   1.475154e+00
  1.800490e-02   2.746146e+02   1.429006e+00
  1.830380e-02   2.579525e+02   1.396011e+00
  1.860270e-02   2.494406e+02   1.346127e+00
  1.890170e-02   2.359359e+02   1.309180e+00
  1.920060e-02   2.260461e+02   1.269301e+00
  1.949950e-02   2.163330e+02   1.256031e+00
  1.979840e-02   2.069427e+02   1.205419e+00
  2.009730e-02   1.972764e+02   1.164020e+00
  2.039620e-02   1.909706e+02   1.143188e+00
  2.069520e-02   1.847944e+02   1.118488e+00
  2.099410e-02   1.787871e+02   1.108130e+00
  2.129300e-02   1.716237e+02   1.057252e+00
  2.159190e-02   1.657444e+02   1.074791e+00
  2.189080e-02   1.612287e+02   1.065965e+00
  2.218980e-02   1.544412e+02   1.061258e+00
  2.248870e-02   1.503155e+02   1.065666e+00
  2.278760e-02   1.449757e+02   1.036255e+00
  2.308650e-02   1.405871e+02   1.051856e+00
  2.338540e-02   1.382404e+02   1.040874e+00
  2.368430e-02   1.325007e+02   1.000525e+00
  2.398330e-02   1.286099e+02   1.008155e+00
  2.428220e-02   1.277335e+02   9.823616e-01
  2.458110e-02   1.238110e+02   9.996795e-01
  2.488000e-02   1.198563e+02   9.573507e-01
  2.517890e-02   1.185891e+02   9.409167e-01
  2.547790e-02   1.154297e+02   9.414132e-01
  2.577680e-02   1.125931e+02   9.223058e-01
  2.607570e-02   1.113220e+02   9.245109e-01
  2.637460e-02   1.097146e+02   9.104400e-01
  2.667350e-02   1.070636e+02   8.768636e-01
  2.697250e-02   1.052717e+02   8.426862e-01
  2.727140e-02   1.041886e+02   8.072269e-01
  2.757030e-02   1.017988e+02   7.992400e-01
  2.786920e-02   1.013249e+02   7.882643e-01
  2.816810e-02   9.902953e+01   7.669338e-01
  2.846700e-02   9.766541e+01   7.522300e-01
  2.876600e-02   9.599907e+01   7.367995e-01
  2.906490e-02   9.543956e+01   7.368587e-01
  2.936380e-02   9.447752e+01   7.276765e-01
  2.966270e-02   9.296373e+01   7.165273e-01
  2.996160e-02   9.243875e+01   7.155482e-01
  3.026060e-02   9.088076e+01   6.983187e-01
  3.055950e-02   8.968695e+01   6.927337e-01
  3.085840e-02   8.950415e+01   6.891054e-01
  3.115730e-02   8.716207e+01   6.771823e-01
  3.145620e-02   8.661488e+01   6.685667e-01
  3.175510e-02   8.720494e+01   6.726806e-01
  3.205410e-02   8.435290e+01   6.579837e-01
  3.235300e-02   8.380825e+01   6.531990e-01
  3.265190e-02   8.393970e+01   6.417153e-01
  3.295080e-02   8.379162e+01   6.453533e-01
  3.324970e-02   8.277851e+01   6.405977e-01
  3.354870e-02   8.252871e+01   6.379582e-01
  3.384760e-02   8.199749e+01   6.285594e-01
  3.414650e-02   8.109647e+01   6.250964e-01
  3.444540e-02   8.064046e+01   6.147705e-01
  3.474430e-02   8.078766e+01   6.207461e-01
  3.504330e-02   7.975616e+01   6.091274e-01
  3.534220e-02   8.043810e+01   6.124808e-01
  3.564110e-02   7.884434e+01   6.056355e-01
  3.594000e-02   7.888954e+01   5.942135e-01
  3.623890e-02   7.785604e+01   6.003508e-01
  3.653780e-02   7.725534e+01   5.818549e-01
  3.683680e-02   7.777218e+01   5.913935e-01
  3.713570e-02   7.711934e+01   5.896085e-01
  3.743460e-02   7.712969e+01   5.800373e-01
  3.773350e-02   7.515025e+01   5.718859e-01
  3.803240e-02   7.566925e+01   5.875551e-01
  3.833140e-02   7.577537e+01   6.019419e-01
  3.863030e-02   7.506241e+01   6.084164e-01
  3.892920e-02   7.423095e+01   6.034638e-01
  3.922810e-02   7.354320e+01   6.030157e-01
  3.952700e-02   7.355449e+01   5.991536e-01
  3.982600e-02   7.347600e+01   6.075302e-01
  4.012490e-02   7.344768e+01   5.979464e-01
  4.042380e-02   7.352695e+01   6.061309e-01
  4.072270e-02   7.322562e+01   6.025014e-01
  4.102160e-02   7.311798e+01   6.012699e-01
  4.132050e-02   7.277449e+01   6.006426e-01
  4.161950e-02   7.242373e+01   5.930000e-01
  4.191840e-02   7.208706e+01   5.993743e-01
  4.221730e-02   7.217125e+01   5.919654e-01
  4.251620e-02   7.129966e+01   5.960919e-01
  4.281510e-02   7.241557e+01   5.914481e-01
  4.311410e-02   7.030567e+01   5.835149e-01
  4.341300e-02   7.115167e+01   5.900488e-01
  4.371190e-02   7.056585e+01   5.860983e-01
  4.401080e-02   7.130578e+01   5.891631e-01
  4.430970e-02   7.060341e+01   5.817733e-01
  4.460860e-02   7.067252e+01   5.827980e-01
  4.490760e-02   6.894720e+01   5.771105e-01
  4.520650e-02   6.996997e+01   5.769652e-01
  4.550540e-02   7.037455e+01   5.815681e-01
  4.580430e-02   6.933583e+01   5.750695e-01
  4.610320e-02   7.072484e+01   5.778898e-01
  4.640220e-02   6.965902e+01   5.778693e-01
  4.670110e-02   6.982386e+01   5.699384e-01
  4.700000e-02   7.001088e+01   5.728215e-01
  4.729890e-02   6.890690e+01   5.704143e-01
  4.759780e-02   6.953578e+01   5.722964e-01
  4.789680e-02   6.827004e+01   5.635613e-01
  4.819570e-02   6.890979e+01   5.654996e-01
  4.849460e-02   6.962253e+01   5.705231e-01
  4.879350e-02   6.814649e+01   5.582590e-01
  4.909240e-02   6.912789e+01   5.699053e-01
  4.939130e-02   6.877196e+01   5.587893e-01
  4.969030e-02   6.799100e+01   5.576218e-01
  4.998920e-02   6.772640e+01   5.558631e-01
  5.028810e-02   6.856627e+01   5.572837e-01
  5.058700e-02   6.795421e+01   5.588256e-01
  5.088590e-02   6.795557e+01   5.495499e-01
  5.118490e-02   6.851566e+01   5.590927e-01
  5.148380e-02   6.845194e+01   5.561524e-01
  5.178270e-02   6.856792e+01   5.494408e-01
  5.208160e-02   6.708267e+01   5.492494e-01
  5.238050e-02   6.768738e+01   5.459015e-01
  5.267940e-02   6.695833e+01   5.507105e-01
  5.297840e-02   6.694086e+01   5.435166e-01
  5.327730e-02   6.696374e+01   5.410869e-01
  5.357620e-02   6.723830e+01   5.440875e-01
  5.387510e-02   6.696850e+01   5.398579e-01
  5.417400e-02   6.731721e+01   5.463203e-01
  5.447300e-02   6.722543e+01   5.378035e-01
  5.477190e-02   6.664707e+01   5.367090e-01
  5.507080e-02   6.711386e+01   5.385852e-01
  5.536970e-02   6.678504e+01   5.354295e-01
  5.566860e-02   6.812178e+01   5.444866e-01
  5.596760e-02   6.773608e+01   5.367939e-01
  5.626650e-02   6.761782e+01   5.387574e-01
  5.656540e-02   6.600448e+01   5.304860e-01
  5.686430e-02   6.614475e+01   5.280776e-01
  5.716320e-02   6.651451e+01   5.260407e-01
  5.746210e-02   6.614925e+01   5.298726e-01
  5.776110e-02   6.643157e+01   5.328012e-01
  5.806000e-02   6.691036e+01   5.264454e-01
  5.835890e-02   6.668381e+01   5.261306e-01
  5.865780e-02   6.705119e+01   5.247028e-01
  5.895670e-02   6.610680e+01   5.308970e-01
  5.925570e-02   6.588699e+01   5.178809e-01
  5.955460e-02   6.610262e+01   5.255683e-01
  5.985350e-02   6.503853e+01   5.139820e-01
  6.015240e-02   6.588604e+01   5.189969e-01
  6.045130e-02   6.604125e+01   5.201711e-01
  6.075020e-02   6.672969e+01   5.178449e-01
  6.104920e-02   6.679622e+01   5.220048e-01
  6.134810e-02   6.665871e+01   5.220313e-01
  6.164700e-02   6.621371e+01   5.120399e-01
  6.194590e-02   6.610680e+01   5.198657e-01
  6.224480e-02   6.618110e+01   5.087243e-01
  6.254380e-02   6.603805e+01   5.168062e-01
  6.284270e-02   6.568753e+01   5.170964e-01
  6.314160e-02   6.572672e+01   5.048886e-01
  6.344050e-02   6.552380e+01   5.115146e-01
  6.373940e-02   6.488625e+01   5.006232e-01
  6.403840e-02   6.603508e+01   5.129644e-01
  6.433730e-02   6.525998e+01   5.046495e-01
  6.463620e-02   6.545802e+01   5.012887e-01
  6.493510e-02   6.664416e+01   5.169632e-01
  6.523400e-02   6.590677e+01   5.035161e-01
  6.553290e-02   6.580755e+01   5.057184e-01
  6.583190e-02   6.606826e+01   5.046467e-01
  6.613080e-02   6.594404e+01   4.996048e-01
  6.642970e-02   6.485024e+01   5.046291e-01
  6.672860e-02   6.562897e+01   4.969183e-01
  6.702750e-02   6.515858e+01   5.001408e-01
  6.732650e-02   6.484636e+01   4.954292e-01
  6.762540e-02   6.482365e+01   4.953424e-01
  6.792430e-02   6.506130e+01   4.982506e-01
  6.822320e-02   6.575197e+01   4.929842e-01
  6.852210e-02   6.536424e+01   4.989056e-01
  6.882110e-02   6.493382e+01   4.932979e-01
  6.912000e-02   6.439756e+01   4.907701e-01
  6.941890e-02   6.439511e+01   4.873944e-01
  6.971780e-02   6.470772e+01   4.880996e-01
  7.001670e-02   6.543062e+01   4.971582e-01
  7.031560e-02   6.433195e+01   4.862066e-01
  7.061460e-02   6.583803e+01   4.923442e-01
  7.091350e-02   6.504529e+01   4.879464e-01
  7.121240e-02   6.442710e+01   4.819009e-01
  7.151130e-02   6.511991e+01   4.906090e-01
  7.181020e-02   6.437993e+01   4.812654e-01
  7.210920e-02   6.519888e+01   4.875782e-01
  7.240810e-02   6.504437e+01   4.823663e-01
  7.270700e-02   6.384762e+01   4.839024e-01
  7.300590e-02   6.489440e+01   4.831845e-01
  7.330480e-02   6.557921e+01   4.802695e-01
  7.360370e-02   6.509393e+01   4.843883e-01
  7.390270e-02   6.405594e+01   4.751015e-01
  7.420160e-02   6.452315e+01   4.841112e-01
  7.450050e-02   6.497704e+01   4.767296e-01
  7.479940e-02   6.535059e+01   4.794316e-01
  7.509830e-02   6.430747e+01   4.796261e-01
  7.539730e-02   6.414513e+01   4.719233e-01
  7.569620e-02   6.350017e+01   4.704103e-01
  7.599510e-02   6.404505e+01   4.755048e-01
  7.629400e-02   6.507813e+01   4.731735e-01
  7.659290e-02   6.420052e+01   4.743118e-01
  7.689190e-02   6.451391e+01   4.711179e-01
  7.719080e-02   6.428065e+01   4.728564e-01
  7.748970e-02   6.455397e+01   4.704080e-01
  7.778860e-02   6.488813e+01   4.746486e-01
  7.808750e-02   6.552512e+01   4.735037e-01
  7.838640e-02   6.485440e+01   4.685346e-01
  7.868540e-02   6.397641e+01   4.666083e-01
  7.898430e-02   6.415743e+01   4.647625e-01
  7.928320e-02   6.447654e+01   4.714109e-01
  7.958210e-02   6.503130e+01   4.646160e-01
  7.988100e-02   6.439808e+01   4.677223e-01
  8.018000e-02   6.415082e+01   4.643249e-01
  8.047890e-02   6.459378e+01   4.655113e-01
  8.077780e-02   6.518749e+01   4.668173e-01
  8.107670e-02   6.458851e+01   4.622199e-01
  8.137560e-02   6.489907e+01   4.666100e-01
  8.167450e-02   6.420810e+01   4.612608e-01
  8.197350e-02   6.461412e+01   4.599015e-01
  8.227240e-02   6.446832e+01   4.638248e-01
  8.257130e-02   6.416361e+01   4.532183e-01
  8.287020e-02   6.499753e+01   4.653138e-01
  8.316910e-02   6.365305e+01   4.572616e-01
  8.346810e-02   6.414390e+01   4.546927e-01
  8.376700e-02   6.522869e+01   4.649122e-01
  8.406590e-02   6.390006e+01   4.507611e-01
  8.436480e-02   6.478532e+01   4.609100e-01
  8.466370e-02   6.407103e+01   4.525079e-01
  8.496270e-02   6.484428e+01   4.659994e-01
  8.526160e-02   6.401491e+01   4.776301e-01
  8.556050e-02   6.445726e+01   4.797303e-01
  8.585940e-02   6.524295e+01   4.886872e-01
  8.615830e-02   6.429491e+01   4.851237e-01
  8.645720e-02   6.415458e+01   4.893591e-01
  8.675620e-02   6.436507e+01   4.926010e-01
  8.705510e-02   6.443958e+01   4.919052e-01
  8.735400e-02   6.506760e+01   4.967716e-01
  8.765290e-02   6.462087e+01   4.955612e-01
  8.795180e-02   6.504075e+01   5.012189e-01
  8.825080e-02   6.455938e+01   4.948278e-01
  8.854970e-02   6.420246e+01   5.000276e-01
  8.884860e-02   6.475493e+01   5.001163e-01
  8.914750e-02   6.495850e+01   5.071633e-01
  8.944640e-02   6.454194e+01   5.018655e-01
  8.974530e-02   6.499351e+01   4.995069e-01
  9.004430e-02   7.670065e+01   5.404403e-01
  9.034320e-02   6.456177e+01   4.783141e-01
  9.064210e-02   6.407329e+01   4.756097e-01
  9.094100e-02   6.409618e+01   4.657877e-01
  9.123990e-02   6.369955e+01   4.631011e-01
  9.153890e-02   6.446307e+01   4.683797e-01
  9.183780e-02   6.461726e+01   4.655959e-01
  9.213670e-02   6.375168e+01   4.608327e-01
  9.243560e-02   6.495698e+01   4.639429e-01
  9.273450e-02   6.411057e+01   4.569197e-01
  9.303350e-02   6.451222e+01   4.643932e-01
  9.333240e-02   6.473897e+01   4.548605e-01
  9.363130e-02   6.451660e+01   4.575761e-01
  9.393020e-02   6.536800e+01   4.582294e-01
  9.422910e-02   6.396297e+01   4.544388e-01
  9.452800e-02   6.400385e+01   4.557541e-01
  9.482700e-02   6.361016e+01   4.441643e-01
  9.512590e-02   6.404750e+01   4.539637e-01
  9.542480e-02   6.351605e+01   4.471520e-01
  9.572370e-02   6.370492e+01   4.478163e-01
  9.602260e-02   6.451057e+01   4.529093e-01
  9.632160e-02   6.376043e+01   4.425141e-01
  9.662050e-02   6.379555e+01   4.451767e-01
  9.691940e-02   6.398505e+01   4.458374e-01
  9.721830e-02   6.426410e+01   4.442585e-01
  9.751720e-02   6.435140e+01   4.467447e-01
  9.781610e-02   6.473205e+01   4.437138e-01
  9.811510e-02   6.391410e+01   4.452242e-01
  9.841400e-02   6.394778e+01   4.382041e-01
  9.871290e-02   6.427592e+01   4.425042e-01
  9.901180e-02   6.367314e+01   4.414938e-01
  9.931070e-02   6.446165e+01   4.403114e-01
  9.960970e-02   6.439501e+01   4.432715e-01
  9.990860e-02   6.482598e+01   4.373948e-01
  1.002070e-01   6.484662e+01   4.416243e-01
  1.005060e-01   6.396224e+01   4.361783e-01
  1.008050e-01   6.442556e+01   4.401881e-01
  1.011040e-01   6.380871e+01   4.319294e-01
  1.014030e-01   6.379897e+01   4.339162e-01
  1.017020e-01   6.422405e+01   4.394992e-01
  1.020010e-01   6.425923e+01   4.347997e-01
  1.023000e-01   6.410728e+01   4.322701e-01
  1.025990e-01   6.388438e+01   4.305226e-01
  1.028980e-01   6.435838e+01   4.337858e-01
  1.031970e-01   6.495403e+01   4.381690e-01
  1.034960e-01   6.371665e+01   4.260482e-01
  1.037950e-01   6.356814e+01   4.294556e-01
  1.040930e-01   6.442631e+01   4.287377e-01
  1.043920e-01   6.424128e+01   4.320554e-01
  1.046910e-01   6.447586e+01   4.321792e-01
  1.049900e-01   6.478185e+01   4.273447e-01
  1.052890e-01   6.379385e+01   4.275981e-01
  1.055880e-01   6.340735e+01   4.246927e-01
  1.058870e-01   6.379959e+01   4.276173e-01
  1.061860e-01   6.407188e+01   4.243636e-01
  1.064850e-01   6.381491e+01   4.241434e-01
  1.067840e-01   6.441176e+01   4.283659e-01
  1.070830e-01   6.385373e+01   4.230116e-01
  1.073820e-01   6.314431e+01   4.191035e-01
  1.076800e-01   6.411249e+01   4.219936e-01
  1.079790e-01   6.403589e+01   4.236145e-01
  1.082780e-01   6.437638e+01   4.266425e-01
  1.085770e-01   6.396873e+01   4.163480e-01
  1.088760e-01   6.407875e+01   4.225044e-01
  1.091750e-01   6.444203e+01   4.221466e-01
  1.094740e-01   6.442358e+01   4.230162e-01
  1.097730e-01   6.372937e+01   4.182777e-01
  1.100720e-01   6.383005e+01   4.147082e-01
  1.103710e-01   6.474578e+01   4.240727e-01
  1.106700e-01   6.364061e+01   4.143880e-01
  1.109690e-01   6.436226e+01   4.225043e-01
  1.112670e-01   6.446684e+01   4.152933e-01
  1.115660e-01   6.492565e+01   4.179542e-01
  1.118650e-01   6.417418e+01   4.194301e-01
  1.121640e-01   6.443915e+01   4.143247e-01
  1.124630e-01   6.543703e+01   4.187032e-01
  1.127620e-01   6.428234e+01   4.149926e-01
  1.130610e-01   6.409248e+01   4.137927e-01
  1.133600e-01   6.425084e+01   4.190728e-01
  1.136590e-01   6.450161e+01   4.096435e-01
  1.139580e-01   6.500813e+01   4.158567e-01
  1.142570e-01   6.479184e+01   4.148723e-01
  1.145560e-01   6.416742e+01   4.134502e-01
  1.148550e-01   6.394254e+01   4.115657e-01
  1.151530e-01   6.402968e+01   4.064659e-01
  1.154520e-01   6.431327e+01   4.124680e-01
  1.157510e-01   6.371609e+01   4.060244e-01
  1.160500e-01   6.452216e+01   4.148842e-01
  1.163490e-01   6.471481e+01   4.091942e-01
  1.166480e-01   6.416032e+01   4.102571e-01
  1.169470e-01   6.422582e+01   4.082049e-01
  1.172460e-01   6.447820e+01   4.095691e-01
  1.175450e-01   6.351935e+01   4.031938e-01
  1.178440e-01   6.424363e+01   4.054860e-01
  1.181430e-01   6.438431e+01   4.089892e-01
  1.184420e-01   6.498125e+01   4.086386e-01
  1.187400e-01   6.475404e+01   4.065431e-01
  1.190390e-01   6.404518e+01   4.034947e-01
  1.193380e-01   6.397400e+01   4.032704e-01
  1.196370e-01   6.493500e+01   4.084932e-01
  1.199360e-01   6.387050e+01   4.010593e-01
  1.202350e-01   6.466020e+01   4.065232e-01
  1.205340e-01   6.445035e+01   4.034139e-01
  1.208330e-01   6.475983e+01   4.030365e-01
  1.211320e-01   6.499037e+01   4.070094e-01
  1.214310e-01   6.437585e+01   3.984154e-01
  1.217300e-01   6.482903e+01   4.054112e-01
  1.220290e-01   6.359852e+01   4.002045e-01
  1.223270e-01   6.449887e+01   4.003670e-01
  1.226260e-01   6.465429e+01   4.003227e-01
  1.229250e-01   6.413934e+01   3.971647e-01
  1.232240e-01   6.422305e+01   4.010965e-01
  1.235230e-01   6.455487e+01   4.013337e-01
  1.238220e-01   6.431370e+01   3.971874e-01
  1.241210e-01   6.512781e+01   4.012598e-01
  1.244200e-01   6.393885e+01   3.939868e-01
  1.247190e-01   6.418573e+01   3.993940e-01
  1.250180e-01   6.448232e+01   3.954036e-01
  1.253170e-01   6.420100e+01   3.953021e-01
  1.256160e-01   6.489612e+01   4.000221e-01
  1.259140e-01   6.395064e+01   3.942766e-01
  1.262130e-01   6.424478e+01   3.951823e-01
  1.265120e-01   6.524391e+01   3.954540e-01
  1.268110e-01   6.484362e+01   3.949916e-01
  1.271100e-01   6.403920e+01   3.960817e-01
  1.274090e-01   6.484682e+01   3.952532e-01
  1.277080e-01   6.433294e+01   3.924346e-01
  1.280070e-01   6.460102e+01   3.920112e-01
  1.283060e-01   6.405505e+01   3.918345e-01
  1.286050e-01   6.485249e+01   3.970469e-01
  1.289040e-01   6.464272e+01   3.894493e-01
  1.292030e-01   6.443458e+01   3.937438e-01
  1.295020e-01   6.436914e+01   3.898369e-01
  1.298000e-01   6.468490e+01   3.915267e-01
  1.300990e-01   6.487805e+01   3.896738e-01
  1.303980e-01   6.508020e+01   3.910078e-01
  1.306970e-01   6.468784e+01   3.927695e-01
  1.309960e-01   6.526028e+01   3.922810e-01
  1.312950e-01   6.494575e+01   3.910905e-01
  1.315940e-01   6.442764e+01   3.852284e-01
  1.318930e-01   6.499178e+01   3.897737e-01
  1.321920e-01   6.494646e+01   3.893969e-01
  1.324910e-01   6.425323e+01   3.882743e-01
  1.327900e-01   6.461946e+01   3.872206e-01
  1.330890e-01   6.512076e+01   3.882431e-01
  1.333870e-01   6.423884e+01   3.853691e-01
  1.336860e-01   6.449905e+01   3.854418e-01
  1.339850e-01   6.517843e+01   3.860566e-01
  1.342840e-01   6.444543e+01   3.866989e-01
  1.345830e-01   6.474781e+01   3.861844e-01
  1.348820e-01   6.425259e+01   3.847047e-01
  1.351810e-01   6.432584e+01   3.800877e-01
  1.354800e-01   6.507281e+01   3.866811e-01
  1.357790e-01   6.494676e+01   3.839778e-01
  1.360780e-01   6.490944e+01   3.854926e-01
  1.363770e-01   6.466339e+01   3.842957e-01
  1.366760e-01   6.465906e+01   3.863911e-01
  1.369740e-01   6.403238e+01   3.981316e-01
  1.372730e-01   6.517868e+01   4.038019e-01
  1.375720e-01   6.527375e+01   4.135145e-01
  1.378710e-01   6.439767e+01   4.124498e-01
  1.381700e-01   6.509715e+01   4.164347e-01
  1.384690e-01   6.438899e+01   4.213564e-01
  1.387680e-01   6.405368e+01   4.087821e-01
  1.390670e-01   6.438795e+01   3.981931e-01
  1.393660e-01   6.498336e+01   3.992498e-01
  1.396650e-01   6.433654e+01   3.944504e-01
  1.399640e-01   6.504695e+01   3.976418e-01
  1.402630e-01   6.467507e+01   3.883426e-01
  1.405620e-01   6.480708e+01   3.931314e-01
  1.408600e-01   6.456640e+01   3.911679e-01
  1.411590e-01   6.398462e+01   3.903824e-01
  1.414580e-01   6.393866e+01   3.907352e-01
  1.417570e-01   6.463853e+01   3.853886e-01
  1.420560e-01   6.444149e+01   3.893266e-01
  1.423550e-01   6.548031e+01   3.897914e-01
  1.426540e-01   6.429322e+01   3.827317e-01
  1.429530e-01   6.484158e+01   3.834364e-01
  1.432520e-01   6.496819e+01   3.808502e-01
  1.435510e-01   6.439695e+01   3.818903e-01
  1.438500e-01   6.410719e+01   3.769838e-01
  1.441490e-01   6.418935e+01   3.763428e-01
  1.444470e-01   6.468743e+01   3.802513e-01
  1.447460e-01   6.444372e+01   3.757731e-01
  1.450450e-01   6.512330e+01   3.815302e-01
  1.453440e-01   6.496964e+01   3.751337e-01
  1.456430e-01   6.482553e+01   3.784243e-01
  1.459420e-01   6.519544e+01   3.788384e-01
  1.462410e-01   6.497921e+01   3.764587e-01
  1.465400e-01   6.434103e+01   3.759099e-01
  1.468390e-01   6.473841e+01   3.723366e-01
  1.471380e-01   6.471634e+01   3.752634e-01
  1.474370e-01   6.490149e+01   3.764509e-01
  1.477360e-01   6.523406e+01   3.763281e-01
  1.480340e-01   6.456939e+01   3.708007e-01
  1.483330e-01   6.441850e+01   3.787882e-01
  1.486320e-01   6.518231e+01   3.905865e-01
  1.489310e-01   6.448246e+01   3.901799e-01
  1.492300e-01   6.455717e+01   3.899187e-01
  1.495290e-01   6.530551e+01   3.946402e-01
  1.498280e-01   6.525271e+01   3.990413e-01
  1.501270e-01   6.503699e+01   3.999343e-01
  1.504260e-01   6.551073e+01   3.960106e-01
  1.507250e-01   6.573201e+01   4.025901e-01
  1.510240e-01   6.539054e+01   4.004988e-01
  1.513230e-01   6.531856e+01   4.055802e-01
  1.516210e-01   6.564324e+01   4.023182e-01
  1.519200e-01   6.594653e+01   4.032465e-01
  1.522190e-01   6.551975e+01   4.089397e-01
  1.525180e-01   6.478865e+01   4.017944e-01
  1.528170e-01   6.585599e+01   4.105429e-01
  1.531160e-01   6.596074e+01   4.075690e-01
  1.534150e-01   6.577651e+01   4.011583e-01
  1.537140e-01   6.511869e+01   3.923453e-01
  1.540130e-01   6.546654e+01   3.869089e-01
  1.543120e-01   6.463013e+01   3.846623e-01
  1.546110e-01   6.568206e+01   3.852204e-01
  1.549100e-01   6.429268e+01   3.813525e-01
  1.552090e-01   6.467537e+01   3.845639e-01
  1.555070e-01   6.475177e+01   3.755825e-01
  1.558060e-01   6.513441e+01   3.820151e-01
  1.561050e-01   6.466168e+01   3.768455e-01
  1.564040e-01   6.535617e+01   3.804152e-01
  1.567030e-01   6.551300e+01   3.788778e-01
  1.570020e-01   6.521338e+01   3.760524e-01
  1.573010e-01   6.523422e+01   3.796153e-01
  1.576000e-01   6.474484e+01   3.723551e-01
  1.578990e-01   6.504667e+01   3.751409e-01
  1.581980e-01   6.480546e+01   3.727408e-01
  1.584970e-01   6.552861e+01   3.746021e-01
  1.587960e-01   6.525838e+01   3.772665e-01
  1.590940e-01   6.410569e+01   3.686366e-01
  1.593930e-01   6.498028e+01   3.698994e-01
  1.596920e-01   6.480457e+01   3.704328e-01
  1.599910e-01   6.494235e+01   3.725005e-01
  1.602900e-01   6.484408e+01   3.715886e-01
  1.605890e-01   6.526574e+01   3.672473e-01
  1.608880e-01   6.476247e+01   3.682540e-01
  1.611870e-01   6.478029e+01   3.672881e-01
  1.614860e-01   6.492763e+01   3.681116e-01
  1.617850e-01   6.431647e+01   3.631787e-01
  1.620840e-01   6.552028e+01   3.665617e-01
  1.623830e-01   6.471247e+01   3.658876e-01
  1.626810e-01   6.558146e+01   3.661370e-01
  1.629800e-01   6.508239e+01   3.608567e-01
  1.632790e-01   6.504764e+01   3.619124e-01
  1.635780e-01   6.561232e+01   3.646480e-01
  1.638770e-01   6.449314e+01   3.638747e-01
  1.641760e-01   6.507195e+01   3.637291e-01
  1.644750e-01   6.515533e+01   3.631811e-01
  1.647740e-01   6.505839e+01   3.625224e-01
  1.650730e-01   6.427706e+01   3.616955e-01
  1.653720e-01   6.481919e+01   3.628268e-01
  1.656710e-01   6.464557e+01   3.602165e-01
  1.659700e-01   6.483548e+01   3.622885e-01
  1.662680e-01   6.456163e+01   3.601740e-01
  1.665670e-01   6.517151e+01   3.628375e-01
  1.668660e-01   6.491964e+01   3.586994e-01
  1.671650e-01   6.533760e+01   3.627181e-01
  1.674640e-01   6.413783e+01   3.586086e-01
  1.677630e-01   6.448588e+01   3.576868e-01
  1.680620e-01   6.565872e+01   3.632213e-01
  1.683610e-01   6.513905e+01   3.561426e-01
  1.686600e-01   6.510640e+01   3.609233e-01
  1.689590e-01   6.474367e+01   3.563482e-01
  1.692580e-01   6.465300e+01   3.559138e-01
  1.695570e-01   6.508205e+01   3.616227e-01
  1.698560e-01   6.489620e+01   3.551122e-01
  1.701540e-01   6.454171e+01   3.569056e-01
  1.704530e-01   6.435974e+01   3.534596e-01
  1.707520e-01   6.543252e+01   3.565765e-01
  1.710510e-01   6.567808e+01   3.602221e-01
  1.713500e-01   6.490380e+01   3.545862e-01
  1.716490e-01   6.484763e+01   3.571910e-01
  1.719480e-01   6.479362e+01   3.514134e-01
  1.722470e-01   6.473754e+01   3.535882e-01
  1.725460e-01   6.536416e+01   3.569415e-01
  1.728450e-01   6.438537e+01   3.519062e-01
  1.731440e-01   6.481418e+01   3.536167e-01
  1.734430e-01   6.504781e+01   3.510410e-01
  1.737410e-01   6.518465e+01   3.549886e-01
  1.740400e-01   6.461081e+01   3.527014e-01
  1.743390e-01   6.455783e+01   3.500676e-01
  1.746380e-01   6.425060e+01   3.508239e-01
  1.749370e-01   6.539970e+01   3.516367e-01
  1.752360e-01   6.487508e+01   3.525247e-01
  1.755350e-01   6.497469e+01   3.519041e-01
  1.758340e-01   6.492864e+01   3.470830e-01
  1.761330e-01   6.442300e+01   3.512943e-01
  1.764320e-01   6.475449e+01   3.473002e-01
  1.767310e-01   6.469357e+01   3.514969e-01
  1.770300e-01   6.483890e+01   3.482140e-01
  1.773280e-01   6.468929e+01   3.491977e-01
  1.776270e-01   6.482641e+01   3.483529e-01
  1.779260e-01   6.486371e+01   3.469094e-01
  1.782250e-01   6.387497e+01   3.469929e-01
  1.785240e-01   6.466572e+01   3.458703e-01
  1.788230e-01   6.450761e+01   3.471514e-01
  1.791220e-01   6.398382e+01   3.462532e-01
  1.794210e-01   6.557714e+01   3.472802e-01
  1.797200e-01   6.514201e+01   3.476528e-01
  1.800190e-01   6.463166e+01   3.439314e-01
  1.803180e-01   6.446838e+01   3.470458e-01
  1.806170e-01   6.455794e+01   3.444033e-01
  1.809160e-01   6.439008e+01   3.432880e-01
  1.812140e-01   6.435965e+01   3.440414e-01
  1.815130e-01   6.462880e+01   3.442576e-01
  1.818120e-01   6.414596e+01   3.443089e-01
  1.821110e-01   6.479044e+01   3.420414e-01
  1.824100e-01   6.458443e+01   3.439724e-01
  1.827090e-01   6.457754e+01   3.432888e-01
  1.830080e-01   6.455049e+01   3.433828e-01
  1.833070e-01   6.422704e+01   3.400637e-01
  1.836060e-01   6.459436e+01   3.402249e-01
  1.839050e-01   6.477183e+01   3.446383e-01
  1.842040e-01   6.433169e+01   3.406655e-01
  1.845030e-01   6.424497e+01   3.396259e-01
  1.848010e-01   6.419989e+01   3.412957e-01
  1.851000e-01   6.405211e+01   3.362512e-01
  1.853990e-01   6.424531e+01   3.417448e-01
  1.856980e-01   6.446175e+01   3.398754e-01
  1.859970e-01   6.437099e+01   3.383544e-01
  1.862960e-01   6.453732e+01   3.402360e-01
  1.865950e-01   6.461035e+01   3.386642e-01
  1.868940e-01   6.489545e+01   3.433045e-01
  1.871930e-01   6.471416e+01   3.356401e-01
  1.874920e-01   6.443972e+01   3.380579e-01
  1.877910e-01   6.394695e+01   3.366048e-01
  1.880900e-01   6.457063e+01   3.382423e-01
  1.883880e-01   6.457252e+01   3.400061e-01
  1.886870e-01   6.399359e+01   3.323905e-01
  1.889860e-01   6.367533e+01   3.371567e-01
  1.892850e-01   6.362538e+01   3.345046e-01
  1.895840e-01   6.441722e+01   3.354882e-01
  1.898830e-01   6.338754e+01   3.332588e-01
  1.901820e-01   6.408862e+01   3.347863e-01
  1.904810e-01   6.391052e+01   3.341661e-01
  1.907800e-01   6.403542e+01   3.337216e-01
  1.910790e-01   6.424056e+01   3.336418e-01
  1.913780e-01   6.409247e+01   3.343323e-01
  1.916770e-01   6.335555e+01   3.322513e-01
  1.919750e-01   6.341632e+01   3.331799e-01
  1.922740e-01   6.401255e+01   3.310807e-01
  1.925730e-01   6.423868e+01   3.324193e-01
  1.928720e-01   6.391908e+01   3.323489e-01
  1.931710e-01   6.344970e+01   3.317339e-01
  1.934700e-01   6.439334e+01   3.326677e-01
  1.937690e-01   6.421804e+01   3.313114e-01
  1.940680e-01   6.376010e+01   3.319353e-01
  1.943670e-01   6.370571e+01   3.298380e-01
  1.946660e-01   6.342791e+01   3.297148e-01
  1.949650e-01   6.438728e+01   3.301087e-01
  1.952640e-01   6.330952e+01   3.288107e-01
  1.955630e-01   6.310508e+01   3.294732e-01
  1.958610e-01   6.434125e+01   3.295481e-01
  1.961600e-01   6.404107e+01   3.301086e-01
  1.964590e-01   6.363623e+01   3.275912e-01
  1.967580e-01   6.394284e+01   3.306008e-01
  1.970570e-01   6.422310e+01   3.290983e-01
  1.973560e-01   6.392605e+01   3.265914e-01
  1.976550e-01   6.450144e+01   3.308462e-01
  1.979540e-01   6.322597e+01   3.252294e-01
  1.982530e-01   6.398469e+01   3.289277e-01
  1.985520e-01   6.374376e+01   3.262696e-01
  1.988510e-01   6.396063e+01   3.269687e-01
  1.991500e-01   6.326434e+01   3.273641e-01
  1.994480e-01   6.346286e+01   3.245471e-01
  1.997470e-01   6.352465e+01   3.265758e-01
  2.000460e-01   6.376224e+01   3.233290e-01
  2.003450e-01   6.353469e+01   3.250165e-01
  2.006440e-01   6.365496e+01   3.280791e-01
  2.009430e-01   6.378028e+01   3.233747e-01
  2.012420e-01   6.371615e+01   3.264877e-01
  2.015410e-01   6.303531e+01   3.213411e-01
  2.018400e-01   6.361587e+01   3.235198e-01
  2.021390e-01   6.333573e+01   3.237954e-01
  2.024380e-01   6.401406e+01   3.206440e-01
  2.027370e-01   6.296383e+01   3.229849e-01
  2.030350e-01   6.330454e+01   3.207771e-01
  2.033340e-01   6.329489e+01   3.215840e-01
  2.036330e-01   6.361794e+01   3.199225e-01
  2.039320e-01   6.302462e+01   3.192440e-01
  2.042310e-01   6.339397e+01   3.232367e-01
  2.045300e-01   6.287669e+01   3.172436e-01
  2.048290e-01   6.302869e+01   3.187091e-01
  2.051280e-01   6.297708e+01   3.181716e-01
  2.054270e-01   6.323761e+01   3.182877e-01
  2.057260e-01   6.324092e+01   3.217253e-01
  2.060250e-01   6.319941e+01   3.176532e-01
  2.063240e-01   6.352192e+01   3.210513e-01
  2.066230e-01   6.323665e+01   3.189624e-01
  2.069210e-01   6.323393e+01   3.201852e-01
  2.072200e-01   6.238739e+01   3.173544e-01
  2.075190e-01   6.270448e+01   3.157404e-01
  2.078180e-01   6.389840e+01   3.211745e-01
  2.081170e-01   6.328963e+01   3.180143e-01
  2.084160e-01   6.328417e+01   3.200377e-01
  2.087150e-01   6.336785e+01   3.167403e-01
  2.090140e-01   6.356448e+01   3.187040e-01
  2.093130e-01   6.310362e+01   3.174123e-01
  2.096120e-01   6.296098e+01   3.165187e-01
  2.099110e-01   6.319167e+01   3.156389e-01
  2.102100e-01   6.225601e+01   3.148744e-01
  2.105080e-01   6.319482e+01   3.188569e-01
  2.108070e-01   6.315205e+01   3.158037e-01
  2.111060e-01   6.296253e+01   3.145415e-01
  2.114050e-01   6.298932e+01   3.150017e-01
  2.117040e-01   6.319076e+01   3.204887e-01
  2.120030e-01   6.318427e+01   3.264259e-01
  2.123020e-01   6.324457e+01   3.289396e-01
  2.126010e-01   6.331406e+01   3.264696e-01
  2.129000e-01   6.396220e+01   3.314014e-01
  2.131990e-01   6.282025e+01   3.313035e-01
  2.134980e-01   6.351594e+01   3.351543e-01
  2.137970e-01   6.293389e+01   3.311438e-01
  2.140950e-01   6.250018e+01   3.318427e-01
  2.143940e-01   6.323815e+01   3.350486e-01
  2.146930e-01   6.244487e+01   3.332539e-01
  2.149920e-01   6.312041e+01   3.353676e-01
  2.152910e-01   6.266521e+01   3.346300e-01
  2.155900e-01   6.266012e+01   3.375024e-01
  2.158890e-01   6.275283e+01   3.377520e-01
  2.161880e-01   6.335656e+01   3.379125e-01
  2.164870e-01   6.311202e+01   3.385544e-01
  2.167860e-01   6.276299e+01   3.313058e-01
  2.170850e-01   6.290778e+01   3.291076e-01
  2.173840e-01   6.191030e+01   3.234071e-01
  2.176820e-01   6.281821e+01   3.243226e-01
  2.179810e-01   6.261402e+01   3.248045e-01
  2.182800e-01   6.245399e+01   3.201338e-01
  2.185790e-01   6.242371e+01   3.215966e-01
  2.188780e-01   6.263731e+01   3.186711e-01
  2.191770e-01   6.242453e+01   3.201974e-01
  2.194760e-01   6.250593e+01   3.212452e-01
  2.197750e-01   6.239401e+01   3.177789e-01
  2.200740e-01   6.246989e+01   3.159481e-01
  2.203730e-01   6.265726e+01   3.181761e-01
  2.206720e-01   6.229554e+01   3.163107e-01
  2.209710e-01   6.218761e+01   3.182087e-01
  2.212700e-01   6.327286e+01   3.165028e-01
  2.215680e-01   6.270638e+01   3.178931e-01
  2.218670e-01   6.249870e+01   3.131203e-01
  2.221660e-01   6.217214e+01   3.157289e-01
  2.224650e-01   6.263223e+01   3.143699e-01
  2.227640e-01   6.231824e+01   3.133192e-01
  2.230630e-01   6.235621e+01   3.143336e-01
  2.233620e-01   6.207544e+01   3.128388e-01
  2.236610e-01   6.275022e+01   3.145345e-01
  2.239600e-01   6.213824e+01   3.094021e-01
  2.242590e-01   6.222713e+01   3.126992e-01
  2.245580e-01   6.222460e+01   3.117863e-01
  2.248570e-01   6.189146e+01   3.127667e-01
  2.251550e-01   6.214086e+01   3.097879e-01
  2.254540e-01   6.255821e+01   3.110809e-01
  2.257530e-01   6.184099e+01   3.115978e-01
  2.260520e-01   6.229710e+01   3.089167e-01
  2.263510e-01   6.234315e+01   3.100383e-01
  2.266500e-01   6.227997e+01   3.097548e-01
  2.269490e-01   6.188342e+01   3.073911e-01
  2.272480e-01   6.278866e+01   3.121651e-01
  2.275470e-01   6.234287e+01   3.069216e-01
  2.278460e-01   6.251011e+01   3.108340e-01
  2.281450e-01   6.259042e+01   3.082711e-01
  2.284440e-01   6.195673e+01   3.081967e-01
  2.287420e-01   6.160614e+01   3.082003e-01
  2.290410e-01   6.218410e+01   3.035104e-01
  2.293400e-01   6.221925e+01   3.083487e-01
  2.296390e-01   6.188281e+01   3.060319e-01
  2.299380e-01   6.213797e+01   3.071549e-01
  2.302370e-01   6.204044e+01   3.062988e-01
  2.305360e-01   6.123035e+01   3.023620e-01
  2.308350e-01   6.171350e+01   3.078411e-01
  2.311340e-01   6.225384e+01   3.034427e-01
  2.314330e-01   6.158967e+01   3.039696e-01
  2.317320e-01   6.201045e+01   3.061022e-01
  2.320310e-01   6.222418e+01   3.034892e-01
  2.323290e-01   6.200557e+01   3.076944e-01
  2.326280e-01   6.188876e+01   3.019610e-01
  2.329270e-01   6.160214e+01   3.017321e-01
  2.332260e-01   6.179474e+01   3.037523e-01
  2.335250e-01   6.144210e+01   3.021686e-01
  2.338240e-01   6.207164e+01   3.049145e-01
  2.341230e-01   6.186399e+01   2.999186e-01
  2.344220e-01   6.164528e+01   3.024299e-01
  2.347210e-01   6.200163e+01   3.031837e-01
  2.350200e-01   6.172770e+01   3.016856e-01
  2.353190e-01   6.197014e+01   3.026320e-01
  2.356180e-01   6.158215e+01   2.983175e-01
  2.359170e-01   6.161838e+01   3.027209e-01
  2.362150e-01   6.213849e+01   3.019813e-01
  2.365140e-01   6.148388e+01   2.980793e-01
  2.368130e-01   6.143258e+01   3.002612e-01
  2.371120e-01   6.168660e+01   2.994883e-01
  2.374110e-01   6.114158e+01   3.007197e-01
  2.377100e-01   6.182387e+01   2.987881e-01
  2.380090e-01   6.182210e+01   3.001639e-01
  2.383080e-01   6.142876e+01   2.972642e-01
  2.386070e-01   6.137544e+01   2.987320e-01
  2.389060e-01   6.162715e+01   2.989989e-01
  2.392050e-01   6.133466e+01   2.966976e-01
  2.395040e-01   6.122482e+01   2.984802e-01
  2.398020e-01   6.141646e+01   2.968954e-01
  2.401010e-01   6.129996e+01   2.983187e-01
  2.404000e-01   6.139343e+01   2.957183e-01
  2.406990e-01   6.154985e+01   2.977839e-01
  2.409980e-01   6.192290e+01   2.976650e-01
  2.412970e-01   6.104109e+01   2.950912e-01
  2.415960e-01   6.121553e+01   2.964094e-01
  2.418950e-01   6.151615e+01   2.954572e-01
  2.421940e-01   6.130762e+01   2.961824e-01
  2.424930e-01   6.142664e+01   2.973723e-01
  2.427920e-01   6.141857e+01   2.935732e-01
  2.430910e-01   6.149867e+01   2.957487e-01
  2.433890e-01   6.155653e+01   2.948903e-01
  2.436880e-01   6.106291e+01   2.962648e-01
  2.439870e-01   6.100040e+01   2.925721e-01
  2.442860e-01   6.097875e+01   2.919784e-01
  2.445850e-01   6.169827e+01   2.954506e-01
  2.448840e-01   6.117401e+01   2.937529e-01
  2.451830e-01   6.109765e+01   2.951164e-01
  2.454820e-01   6.080100e+01   2.909072e-01
  2.457810e-01   6.076606e+01   2.920096e-01
  2.460800e-01   6.155858e+01   2.942357e-01
  2.463790e-01   6.112085e+01   2.922102e-01
  2.466780e-01   6.105702e+01   2.924906e-01
  2.469770e-01   6.101159e+01   2.915180e-01
  2.472750e-01   6.109156e+01   2.924649e-01
  2.475740e-01   6.068858e+01   2.924759e-01
  2.478730e-01   6.074757e+01   2.879290e-01
  2.481720e-01   6.096423e+01   2.914048e-01
  2.484710e-01   6.120261e+01   2.901608e-01
  2.487700e-01   6.073563e+01   2.921536e-01
  2.490690e-01   6.098593e+01   2.916719e-01
  2.493680e-01   6.087375e+01   2.884364e-01
  2.496670e-01   6.093762e+01   2.925302e-01
  2.499660e-01   6.090272e+01   2.894491e-01
  2.502650e-01   6.087904e+01   2.906658e-01
  2.505640e-01   6.131894e+01   2.887588e-01
  2.508620e-01   6.120370e+01   2.898469e-01
  2.511610e-01   6.047817e+01   2.904551e-01
  2.514600e-01   6.124842e+01   2.891135e-01
  2.517590e-01   6.108236e+01   2.885130e-01
  2.520580e-01   6.099989e+01   2.888396e-01
  2.523570e-01   6.048985e+01   2.879425e-01
  2.526560e-01   6.132147e+01   2.907603e-01
  2.529550e-01   6.045263e+01   2.853794e-01
  2.532540e-01   6.063840e+01   2.857157e-01
  2.535530e-01   6.053595e+01   2.852710e-01
  2.538520e-01   6.071731e+01   2.870289e-01
  2.541510e-01   6.039218e+01   2.847294e-01
  2.544490e-01   6.090223e+01   2.867456e-01
  2.547480e-01   6.066375e+01   2.864910e-01
  2.550470e-01   6.071854e+01   2.848909e-01
  2.553460e-01   6.100218e+01   2.859606e-01
  2.556450e-01   6.087840e+01   2.833669e-01
  2.559440e-01   6.073398e+01   2.859408e-01
  2.562430e-01   6.077342e+01   2.873681e-01
  2.565420e-01   6.040180e+01   2.839460e-01
  2.568410e-01   6.028388e+01   2.828702e-01
  2.571400e-01   6.126443e+01   2.855631e-01
  2.574390e-01   6.093229e+01   2.869189e-01
  2.577380e-01   6.054111e+01   2.849790e-01
  2.580360e-01   6.038363e+01   2.826081e-01
  2.583350e-01   6.051589e+01   2.854269e-01
  2.586340e-01   6.062359e+01   2.825760e-01
  2.589330e-01   6.042842e+01   2.849161e-01
  2.592320e-01   6.137567e+01   2.843234e-01
  2.595310e-01   6.033970e+01   2.829018e-01
  2.598300e-01   6.069861e+01   2.856540e-01
  2.601290e-01   6.008465e+01   2.798573e-01
  2.604280e-01   6.039910e+01   2.840400e-01
  2.607270e-01   6.070587e+01   2.810096e-01
  2.610260e-01   6.038488e+01   2.828091e-01
  2.613250e-01   6.041656e+01   2.834803e-01
  2.616240e-01   5.981664e+01   2.811797e-01
  2.619220e-01   6.022491e+01   2.822364e-01
  2.622210e-01   6.073477e+01   2.805937e-01
  2.625200e-01   6.039194e+01   2.815452e-01
  2.628190e-01   6.068544e+01   2.819348e-01
  2.631180e-01   6.036418e+01   2.794488e-01
  2.634170e-01   6.058518e+01   2.835762e-01
  2.637160e-01   6.069795e+01   2.802203e-01
  2.640150e-01   6.064495e+01   2.828231e-01
  2.643140e-01   6.066628e+01   2.797642e-01
  2.646130e-01   6.016625e+01   2.789903e-01
  2.649120e-01   6.040746e+01   2.825649e-01
  2.652110e-01   6.032940e+01   2.791772e-01
  2.655090e-01   5.994298e+01   2.790461e-01
  2.658080e-01   6.066649e+01   2.790983e-01
  2.661070e-01   6.003892e+01   2.788860e-01
  2.664060e-01   6.010179e+01   2.787454e-01
  2.667050e-01   6.022805e+01   2.793249e-01
  2.670040e-01   6.050131e+01   2.797660e-01
  2.673030e-01   6.035693e+01   2.785747e-01
  2.676020e-01   6.037746e+01   2.787170e-01
  2.679010e-01   6.006250e+01   2.778944e-01
  2.682000e-01   6.017779e+01   2.770318e-01
  2.684990e-01   6.044564e+01   2.786846e-01
  2.687980e-01   6.020473e+01   2.777510e-01
  2.690960e-01   6.009557e+01   2.786356e-01
  2.693950e-01   6.017357e+01   2.759066e-01
  2.696940e-01   6.000161e+01   2.758819e-01
  2.699930e-01   6.026543e+01   2.775147e-01
  2.702920e-01   6.016758e+01   2.770083e-01
  2.705910e-01   5.989921e+01   2.768576e-01
  2.708900e-01   5.981176e+01   2.745248e-01
  2.711890e-01   6.051202e+01   2.779878e-01
  2.714880e-01   6.042529e+01   2.767613e-01
  2.717870e-01   6.005258e+01   2.763705e-01
  2.720860e-01   6.003397e+01   2.753099e-01
  2.723850e-01   5.986244e+01   2.742753e-01
  2.726840e-01   6.059379e+01   2.770539e-01
  2.729820e-01   5.965995e+01   2.747265e-01
  2.732810e-01   5.959477e+01   2.736615e-01
  2.735800e-01   6.036516e+01   2.753330e-01
  2.738790e-01   5.986555e+01   2.747398e-01
  2.741780e-01   5.973965e+01   2.749100e-01
  2.744770e-01   5.980471e+01   2.725161e-01
  2.747760e-01   6.003541e+01   2.743976e-01
  2.750750e-01   5.984898e+01   2.771172e-01
  2.753740e-01   6.023388e+01   2.824553e-01
  2.756730e-01   5.972302e+01   2.827460e-01
  2.759720e-01   6.033439e+01   2.828893e-01
  2.762710e-01   5.971857e+01   2.854800e-01
  2.765690e-01   5.970319e+01   2.847241e-01
  2.768680e-01   5.934599e+01   2.865619e-01
  2.771670e-01   5.993157e+01   2.855763e-01
  2.774660e-01   5.976986e+01   2.860162e-01
  2.777650e-01   6.002966e+01   2.901270e-01
  2.780640e-01   5.993637e+01   2.885126e-01
  2.783630e-01   6.045304e+01   2.901805e-01
  2.786620e-01   6.012195e+01   2.911074e-01
  2.789610e-01   5.970559e+01   2.902059e-01
  2.792600e-01   6.018733e+01   2.942451e-01
  2.795590e-01   5.994826e+01   2.879069e-01
  2.798580e-01   6.016375e+01   2.929628e-01
  2.801560e-01   6.018308e+01   2.925683e-01
  2.804550e-01   5.956337e+01   2.919387e-01
  2.807540e-01   6.002607e+01   2.944118e-01
  2.810530e-01   6.064029e+01   2.931262e-01
  2.813520e-01   5.975805e+01   2.948831e-01
  2.816510e-01   6.005321e+01   2.945909e-01
  2.819500e-01   6.015415e+01   2.949513e-01
  2.822490e-01   5.997193e+01   2.945042e-01
  2.825480e-01   6.008294e+01   2.943262e-01
  2.828470e-01   5.965844e+01   2.967017e-01
  2.831460e-01   6.015712e+01   2.964376e-01
  2.834450e-01   6.027576e+01   2.951363e-01
  2.837430e-01   5.955021e+01   2.950526e-01
  2.840420e-01   5.962766e+01   2.968571e-01
  2.843410e-01   5.915818e+01   3.021383e-01
  2.846400e-01   5.957828e+01   3.053370e-01
  2.849390e-01   6.017045e+01   3.147741e-01
  2.852380e-01   5.960012e+01   3.161866e-01
  2.855370e-01   5.941058e+01   3.188133e-01
  2.858360e-01   5.964688e+01   3.214916e-01
  2.861350e-01   5.956931e+01   3.241198e-01
  2.864340e-01   5.899851e+01   3.273353e-01
  2.867330e-01   5.890746e+01   3.261432e-01
  2.870320e-01   5.952134e+01   3.334647e-01
  2.873310e-01   5.938060e+01   3.299839e-01
  2.876290e-01   5.956047e+01   3.357398e-01
  2.879280e-01   5.918390e+01   3.377363e-01
  2.882270e-01   5.946973e+01   3.348137e-01
  2.885260e-01   6.009095e+01   3.406624e-01
  2.888250e-01   5.909166e+01   3.369577e-01
  2.891240e-01   5.940703e+01   3.429524e-01
  2.894230e-01   5.915042e+01   3.453013e-01
  2.897220e-01   5.882843e+01   3.362063e-01
  2.900210e-01   5.940806e+01   3.467935e-01
  2.903200e-01   5.952613e+01   3.451095e-01
  2.906190e-01   5.848428e+01   3.457583e-01
  2.909180e-01   5.877165e+01   3.475484e-01
  2.912160e-01   5.917731e+01   3.450117e-01
  2.915150e-01   5.937164e+01   3.569745e-01
  2.918140e-01   5.953095e+01   3.492167e-01
  2.921130e-01   5.939073e+01   3.520660e-01
  2.924120e-01   5.912557e+01   3.538297e-01
  2.927110e-01   5.878968e+01   3.518385e-01
  2.930100e-01   5.895077e+01   3.615048e-01
  2.933090e-01   5.877710e+01   3.551827e-01
  2.936080e-01   5.849880e+01   3.519493e-01
  2.939070e-01   5.851239e+01   3.576482e-01
  2.942060e-01   5.951477e+01   3.613265e-01
  2.945050e-01   5.917142e+01   3.678367e-01
  2.948030e-01   5.956877e+01   3.594093e-01
  2.951020e-01   5.894961e+01   3.629954e-01
  2.954010e-01   5.878191e+01   3.642069e-01
  2.957000e-01   5.863148e+01   3.654915e-01
  2.959990e-01   5.926542e+01   3.670196e-01
  2.962980e-01   5.915852e+01   3.673521e-01
  2.965970e-01   5.902626e+01   3.705388e-01
  2.968960e-01   5.885143e+01   3.697620e-01
  2.971950e-01   5.849185e+01   3.670539e-01
  2.974940e-01   5.865921e+01   3.662412e-01
  2.977930e-01   5.896629e+01   3.705788e-01
  2.980920e-01   5.947047e+01   3.723893e-01
  2.983900e-01   5.938355e+01   3.751397e-01
  2.986890e-01   5.915429e+01   3.702571e-01
  2.989880e-01   5.851387e+01   3.721491e-01
  2.992870e-01   5.892759e+01   3.744020e-01
  2.995860e-01   5.929762e+01   3.777225e-01
  2.998850e-01   5.835668e+01   3.725839e-01
  3.001840e-01   5.858547e+01   3.756868e-01
  3.004830e-01   5.879402e+01   3.812492e-01
  3.007820e-01   5.886817e+01   3.800003e-01
  3.010810e-01   5.916601e+01   3.782681e-01
  3.013800e-01   5.902518e+01   3.835068e-01
  3.016790e-01   5.886406e+01   3.819765e-01
  3.019780e-01   5.842148e+01   3.825513e-01
  3.022760e-01   5.874643e+01   3.854069e-01
  3.025750e-01   5.856925e+01   3.827810e-01
  3.028740e-01   5.847712e+01   3.879127e-01
  3.031730e-01   5.883467e+01   3.872546e-01
  3.034720e-01   5.952567e+01   3.911088e-01
  3.037710e-01   5.895977e+01   3.889807e-01
  3.040700e-01   5.863724e+01   3.897733e-01
  3.043690e-01   5.855705e+01   3.941292e-01
  3.046680e-01   5.870453e+01   3.932469e-01
  3.049670e-01   5.874579e+01   3.898666e-01
  3.052660e-01   5.893753e+01   3.973658e-01
  3.055650e-01   5.914497e+01   3.966604e-01
  3.058630e-01   5.812260e+01   3.985865e-01
  3.061620e-01   5.848852e+01   3.925227e-01
  3.064610e-01   5.948396e+01   4.009133e-01
  3.067600e-01   5.810880e+01   4.023418e-01
  3.070590e-01   5.891652e+01   3.989964e-01
  3.073580e-01   5.827595e+01   4.029200e-01
  3.076570e-01   5.897624e+01   3.980613e-01
  3.079560e-01   5.903711e+01   4.046486e-01
  3.082550e-01   5.944481e+01   4.060434e-01
  3.085540e-01   5.987554e+01   4.072129e-01
  3.088530e-01   5.836996e+01   4.071673e-01
  3.091520e-01   5.800303e+01   3.999163e-01
  3.094500e-01   5.851143e+01   4.104474e-01
  3.097490e-01   5.821507e+01   4.075471e-01
  3.100480e-01   5.950174e+01   4.089491e-01
  3.103470e-01   5.855174e+01   4.169946e-01
  3.106460e-01   5.917853e+01   4.069296e-01
  3.109450e-01   5.856063e+01   4.166988e-01
  3.112440e-01   5.895873e+01   4.110744e-01
  3.115430e-01   5.800747e+01   4.131079e-01
  3.118420e-01   5.891265e+01   4.209335e-01
  3.121410e-01   5.855174e+01   4.131155e-01
  3.124400e-01   5.869075e+01   4.211472e-01
  3.127390e-01   5.835199e+01   4.140106e-01
  3.130380e-01   5.830645e+01   4.228214e-01
  3.133360e-01   5.805454e+01   4.195301e-01
  3.136350e-01   5.909268e+01   4.225868e-01
  3.139340e-01   5.806632e+01   4.250665e-01
  3.142330e-01   5.823493e+01   4.191734e-01
  3.145320e-01   5.817779e+01   4.293827e-01
  3.148310e-01   5.800678e+01   4.238025e-01
  3.151300e-01   5.826378e+01   4.247403e-01
  3.154290e-01   5.790208e+01   4.283640e-01
  3.157280e-01   5.836724e+01   4.272235e-01
  3.160270e-01   5.888008e+01   4.375072e-01
  3.163260e-01   5.862054e+01   4.281495e-01
  3.166250e-01   5.783329e+01   4.336007e-01
  3.169230e-01   5.806028e+01   4.318570e-01
  3.172220e-01   5.830209e+01   4.376200e-01
  3.175210e-01   5.816153e+01   4.367126e-01
  3.178200e-01   5.783375e+01   4.324872e-01
  3.181190e-01   5.832026e+01   4.423281e-01
  3.184180e-01   5.791120e+01   4.361505e-01
  3.187170e-01   5.879337e+01   4.473081e-01
  3.190160e-01   5.796277e+01   4.429417e-01
  3.193150e-01   5.794405e+01   4.362742e-01
  3.196140e-01   5.727527e+01   4.451192e-01
  3.199130e-01   5.729144e+01   4.387991e-01
  3.202120e-01   5.880867e+01   4.518666e-01
  3.205100e-01   5.877963e+01   4.505146e-01
  3.208090e-01   5.858577e+01   4.465177e-01
  3.211080e-01   5.807077e+01   4.515197e-01
  3.214070e-01   5.821943e+01   4.443195e-01
  3.217060e-01   5.747945e+01   4.487981e-01
  3.220050e-01   5.839607e+01   4.494533e-01
  3.223040e-01   5.816782e+01   4.465341e-01
  3.226030e-01   5.749922e+01   4.552547e-01
  3.229020e-01   5.801979e+01   4.419730e-01
  3.232010e-01   5.749531e+01   4.522286e-01
  3.235000e-01   5.824216e+01   4.500988e-01
  3.237990e-01   5.716429e+01   4.492360e-01
  3.240970e-01   5.848259e+01   4.613374e-01
  3.243960e-01   5.842256e+01   4.516279e-01
  3.246950e-01   5.901751e+01   4.652388e-01
  3.249940e-01   5.822218e+01   4.542236e-01
  3.252930e-01   5.839800e+01   4.623418e-01
  3.255920e-01   5.909615e+01   4.678251e-01
  3.258910e-01   5.888227e+01   4.624658e-01
  3.261900e-01   5.826318e+01   4.672732e-01
  3.264890e-01   5.831015e+01   4.619940e-01
  3.267880e-01   5.742889e+01   4.620856e-01
  3.270870e-01   5.881717e+01   4.756641e-01
  3.273860e-01   5.797722e+01   4.665882e-01
  3.276850e-01   5.810936e+01   4.727933e-01
  3.279830e-01   5.829045e+01   4.664579e-01
  3.282820e-01   5.807760e+01   4.750893e-01
  3.285810e-01   5.750328e+01   4.708009e-01
  3.288800e-01   5.759367e+01   4.745728e-01
  3.291790e-01   5.844018e+01   4.741373e-01
  3.294780e-01   5.817875e+01   4.804716e-01
  3.297770e-01   5.778581e+01   4.813813e-01
  3.300760e-01   5.836718e+01   4.787413e-01
  3.303750e-01   5.808157e+01   4.851939e-01
  3.306740e-01   5.790112e+01   4.778205e-01
  3.309730e-01   5.766868e+01   4.855546e-01
  3.312720e-01   5.765925e+01   4.892354e-01
  3.315700e-01   5.786346e+01   4.811941e-01
  3.318690e-01   5.830300e+01   4.957874e-01
  3.321680e-01   5.735968e+01   4.806246e-01
  3.324670e-01   5.833999e+01   4.970554e-01
  3.327660e-01   5.868994e+01   4.957727e-01
  3.330650e-01   5.835867e+01   4.949205e-01
  3.333640e-01   5.751638e+01   4.991621e-01
  3.336630e-01   5.827896e+01   4.907800e-01
  3.339620e-01   5.924414e+01   5.095339e-01
  3.342610e-01   5.812965e+01   4.978357e-01
  3.345600e-01   5.757689e+01   5.005740e-01
  3.348590e-01   5.845708e+01   5.133347e-01
  3.351570e-01   5.691283e+01   4.909381e-01
  3.354560e-01   5.820417e+01   5.159304e-01
  3.357550e-01   5.777225e+01   4.974270e-01
  3.360540e-01   5.810679e+01   5.136364e-01
  3.363530e-01   5.731892e+01   5.163867e-01
  3.366520e-01   5.862624e+01   5.068698e-01
  3.369510e-01   5.795077e+01   5.257400e-01
  3.372500e-01   5.871276e+01   5.054875e-01
  3.375490e-01   5.741848e+01   5.206968e-01
  3.378480e-01   5.828058e+01   5.219877e-01
  3.381470e-01   5.779344e+01   5.185198e-01
  3.384460e-01   5.692299e+01   5.284483e-01
  3.387450e-01   5.762995e+01   5.102994e-01
  3.390430e-01   5.898387e+01   5.351566e-01
  3.393420e-01   5.781642e+01   5.271308e-01
  3.396410e-01   5.761217e+01   5.268696e-01
  3.399400e-01   5.679059e+01   5.384265e-01
  3.402390e-01   5.813510e+01   5.187740e-01
  3.405380e-01   5.748615e+01   5.388090e-01
  3.408370e-01   5.707507e+01   5.291538e-01
  3.411360e-01   5.752783e+01   5.347321e-01
  3.414350e-01   5.735212e+01   5.410818e-01
  3.417340e-01   5.852200e+01   5.386245e-01
  3.420330e-01   5.769417e+01   5.509444e-01
  3.423320e-01   5.811434e+01   5.374510e-01
  3.426300e-01   5.735552e+01   5.485616e-01
  3.429290e-01   5.772443e+01   5.480442e-01
  3.432280e-01   5.740093e+01   5.442620e-01
  3.435270e-01   5.784483e+01   5.652080e-01
  3.438260e-01   5.742663e+01   5.407030e-01
  3.441250e-01   5.851899e+01   5.651964e-01
  3.444240e-01   5.686989e+01   5.492945e-01
  3.447230e-01   5.675471e+01   5.534215e-01
  3.450220e-01   5.798961e+01   5.709453e-01
  3.453210e-01   5.758083e+01   5.527172e-01
  3.456200e-01   5.802517e+01   5.762890e-01
  3.459190e-01   5.744359e+01   5.599791e-01
  3.462170e-01   5.729256e+01   5.700541e-01
  3.465160e-01   5.790142e+01   5.722165e-01
  3.468150e-01   5.744667e+01   5.691138e-01
  3.471140e-01   5.707874e+01   5.822543e-01
  3.474130e-01   5.761860e+01   5.691160e-01
  3.477120e-01   5.799936e+01   5.869311e-01
  3.480110e-01   5.738361e+01   5.774858e-01
  3.483100e-01   5.738807e+01   5.792934e-01
  3.486090e-01   5.732743e+01   5.938833e-01
  3.489080e-01   5.821843e+01   5.834693e-01
  3.492070e-01   5.853939e+01   6.011079e-01
  3.495060e-01   5.773209e+01   5.855771e-01
  3.498040e-01   5.777146e+01   5.981303e-01
  3.501030e-01   5.691150e+01   5.946375e-01
  3.504020e-01   5.741229e+01   5.962681e-01
  3.507010e-01   5.788321e+01   6.129413e-01
  3.510000e-01   5.727225e+01   5.907182e-01
  3.512990e-01   5.856472e+01   6.165391e-01
  3.515980e-01   5.713043e+01   6.007409e-01
  3.518970e-01   5.775925e+01   6.176135e-01
  3.521960e-01   5.749865e+01   6.250223e-01
  3.524950e-01   5.817399e+01   6.051915e-01
  3.527940e-01   5.704760e+01   6.259525e-01
  3.530930e-01   5.644805e+01   6.063376e-01
  3.533920e-01   5.704620e+01   6.248099e-01
  3.536900e-01   5.631831e+01   6.230725e-01
  3.539890e-01   5.729711e+01   6.250511e-01
  3.542880e-01   5.811532e+01   6.448110e-01
  3.545870e-01   5.820833e+01   6.200099e-01
  3.548860e-01   5.792215e+01   6.401117e-01
  3.551850e-01   5.667661e+01   6.216574e-01
  3.554840e-01   5.773823e+01   6.390946e-01
  3.557830e-01   5.764656e+01   6.409923e-01
  3.560820e-01   5.724823e+01   6.170366e-01
  3.563810e-01   5.771387e+01   6.401597e-01
  3.566800e-01   5.676452e+01   6.199054e-01
  3.569790e-01   5.741992e+01   6.433832e-01
  3.572770e-01   5.684970e+01   6.389623e-01
  3.575760e-01   5.781208e+01   6.178959e-01
  3.578750e-01   5.729256e+01   6.552966e-01
  3.581740e-01   5.696408e+01   6.243600e-01
  3.584730e-01   5.664798e+01   6.515999e-01
  3.587720e-01   5.719125e+01   6.433297e-01
  3.590710e-01   5.844360e+01   6.490930e-01
  3.593700e-01   5.699720e+01   6.655990e-01
  3.596690e-01   5.734008e+01   6.392861e-01
  3.599680e-01   5.712346e+01   6.677111e-01
  3.602670e-01   5.785549e+01   6.546230e-01
  3.605660e-01   5.755683e+01   6.688587e-01
  3.608640e-01   5.654850e+01   6.799761e-01
  3.611630e-01   5.871342e+01   6.568878e-01
  3.614620e-01   5.636475e+01   6.833220e-01
  3.617610e-01   5.642496e+01   6.581989e-01
  3.620600e-01   5.837929e+01   6.923960e-01
  3.623590e-01   5.797371e+01   6.870061e-01
  3.626580e-01   5.821795e+01   6.884518e-01
  3.629570e-01   5.804521e+01   7.059288e-01
  3.632560e-01   5.733191e+01   6.717097e-01
  3.635550e-01   5.817044e+01   7.182083e-01
  3.638540e-01   5.835780e+01   7.014787e-01
  3.641530e-01   5.798767e+01   7.039807e-01
  3.644510e-01   5.783531e+01   7.335633e-01
  3.647500e-01   5.714748e+01   6.850522e-01
  3.650490e-01   5.728330e+01   7.282626e-01
  3.653480e-01   5.764266e+01   7.132704e-01
  3.656470e-01   5.669912e+01   7.158204e-01
  3.659460e-01   5.832164e+01   7.477747e-01
  3.662450e-01   5.603046e+01   7.015876e-01
  3.665440e-01   5.492491e+01   7.428392e-01
  3.668430e-01   5.759836e+01   7.197546e-01
  3.671420e-01   5.761225e+01   7.508753e-01
  3.674410e-01   5.819879e+01   7.450981e-01
  3.677400e-01   5.781008e+01   7.560911e-01
  3.680390e-01   5.824228e+01   7.883546e-01
  3.683370e-01   5.687803e+01   7.292655e-01
  3.686360e-01   5.703864e+01   7.714972e-01
  3.689350e-01   5.791216e+01   7.607519e-01
  3.692340e-01   5.755987e+01   7.793319e-01
  3.695330e-01   5.747729e+01   8.062672e-01
  3.698320e-01   5.601371e+01   7.423105e-01
  3.701310e-01   5.774389e+01   8.105654e-01
  3.704300e-01   5.867559e+01   7.782018e-01
  3.707290e-01   5.817399e+01   8.160401e-01
  3.710280e-01   5.842733e+01   8.129032e-01
  3.713270e-01   5.692652e+01   7.906461e-01
  3.716260e-01   5.718146e+01   8.401773e-01
  3.719240e-01   5.847619e+01   7.944372e-01
  3.722230e-01   5.617836e+01   8.355102e-01
  3.725220e-01   5.570121e+01   8.033921e-01
  3.728210e-01   5.701409e+01   8.308409e-01
  3.731200e-01   5.655427e+01   8.766260e-01
  3.734190e-01   5.714930e+01   8.039634e-01
  3.737180e-01   5.610984e+01   8.700506e-01
  3.740170e-01   5.669884e+01   8.232800e-01
  3.743160e-01   5.712832e+01   8.842504e-01
  3.746150e-01   5.720262e+01   8.784823e-01
  3.749140e-01   5.739535e+01   8.587540e-01
  3.752130e-01   5.608749e+01   9.097395e-01
  3.755110e-01   5.763288e+01   8.576170e-01
  3.758100e-01   5.716468e+01   9.184340e-01
  3.761090e-01   5.891283e+01   9.045332e-01
  3.764080e-01   5.682403e+01   9.121373e-01
  3.767070e-01   5.778343e+01   9.617223e-01
  3.770060e-01   5.678439e+01   8.752649e-01
  3.773050e-01   5.734684e+01   9.663063e-01
  3.776040e-01   5.752556e+01   9.249486e-01
  3.779030e-01   5.526624e+01   9.365814e-01
  3.782020e-01   5.762587e+01   1.032994e+00
  3.785010e-01   5.634818e+01   8.979291e-01
  3.788000e-01   5.825834e+01   1.033593e+00
  3.790990e-01   5.922295e+01   9.614825e-01
  3.793970e-01   5.772428e+01   1.018999e+00
  3.796960e-01   5.773209e+01   1.014249e+00
  3.799950e-01   5.788209e+01   9.969303e-01
  3.802940e-01   5.893374e+01   1.118346e+00
  3.805930e-01   5.900375e+01   9.759688e-01
  3.808920e-01   5.861613e+01   1.121647e+00
  3.811910e-01   5.757985e+01   1.027556e+00
  3.814900e-01   5.784091e+01   1.083840e+00
  3.817890e-01   5.666297e+01   1.171363e+00
  3.820880e-01   5.496658e+01   9.804525e-01
  3.823870e-01   5.742339e+01   1.186829e+00
  3.826860e-01   5.568082e+01   1.025515e+00
  3.829840e-01   5.633116e+01   1.199078e+00
  3.832830e-01   5.883156e+01   1.171256e+00
  3.835820e-01   5.697406e+01   1.125170e+00
  3.838810e-01   5.605190e+01   1.247756e+00
  3.841800e-01   5.701033e+01   1.112516e+00
  3.844790e-01   5.731136e+01   1.271077e+00
  3.847780e-01   5.700198e+01   1.174862e+00
  3.850770e-01   5.763597e+01   1.284292e+00
  3.853760e-01   5.848661e+01   1.380077e+00
  3.856750e-01   5.872124e+01   1.192448e+00
  3.859740e-01   5.571859e+01   1.370866e+00
  3.862730e-01   5.777401e+01   1.266779e+00
  3.865710e-01   5.845056e+01   1.404072e+00
  3.868700e-01   5.449439e+01   1.380601e+00
  3.871690e-01   5.759188e+01   1.335380e+00
  3.874680e-01   5.723782e+01   1.533034e+00
  3.877670e-01   5.640687e+01   1.343783e+00
  3.880660e-01   5.765028e+01   1.573126e+00
  3.883650e-01   5.889866e+01   1.506759e+00
  3.886640e-01   5.708270e+01   1.547872e+00
  3.889630e-01   5.706061e+01   1.684091e+00
  3.892620e-01   5.622092e+01   1.503104e+00
  3.895610e-01   5.802708e+01   1.744830e+00
  3.898600e-01   5.964524e+01   1.721810e+00
  3.901580e-01   5.725659e+01   1.757793e+00
  3.904570e-01   5.861920e+01   1.988520e+00
  3.907560e-01   5.797462e+01   1.744041e+00
  3.910550e-01   5.680288e+01   1.993390e+00
  3.913540e-01   5.596343e+01   1.978606e+00
  3.916530e-01   5.701275e+01   1.997069e+00
  3.919520e-01   5.689907e+01   2.591682e+00
  3.922510e-01   5.673293e+01   1.992163e+00
  3.925500e-01   5.364095e+01   2.598912e+00
  3.928490e-01   6.117503e+01   2.533611e+00
  3.931480e-01   5.779623e+01   2.697697e+00
  3.934470e-01   0.000000e+00   0.000000e+00
  3.937460e-01   5.981092e+01   2.744313e+00
creator: radaver
creator-version: 3725
header-file: /nas_data/SAXS_data/20151104Workshop/header/JH1_0153.txt
image-file: /nas_data/Pilatus1M/20151104_Workshop/JH1_0153.tif
angular-axis-file: /nas_data/SAXS_data/20151104Workshop/q20151029.dat
beamstop-mask-file: /nas_data/SAXS_data/20151104Workshop/fit2d20151031.msk
detector-response-file: none
beam-center-x: 949.7700
beam-center-y: 918.8000
unit-time: 1.0000
channel-first: 10
channel-last: 1315
Exposure time [s]: 1.094060
Transmitted Beam: 0.483928
Incident Beam: 0.483928
Code: JH1
Concentration [mg/ml]: 1
Run Number: 0153
