# Supplementary material for: SAXS analysis of a soluble cytosolic NgBR construct including extracellular and transmembrane domains
Source: PLoS One. 2018 Jan 18;13(1):e0191371. doi: 10.1371/journal.pone.0191371 (PMC5773207; doi:10.1371/journal.pone.0191371)
Supplement: S1 File — (ZIP) [file pone.0191371.s001.zip › JH1_0154.dat]

Sample:   c= 1.0000 mg/ml  Code: JH1
  3.656810e-03   2.270152e+04   4.141304e+01
  3.955720e-03   2.205925e+04   2.803736e+01
  4.254640e-03   1.905802e+04   2.335320e+01
  4.553560e-03   1.543605e+04   2.026369e+01
  4.852480e-03   1.248345e+04   1.706100e+01
  5.151400e-03   1.054796e+04   1.549261e+01
  5.450320e-03   8.730850e+03   1.338795e+01
  5.749240e-03   7.457736e+03   1.198864e+01
  6.048150e-03   6.373196e+03   1.086321e+01
  6.347070e-03   5.529346e+03   9.613405e+00
  6.645990e-03   4.848383e+03   8.962427e+00
  6.944910e-03   4.251626e+03   8.079873e+00
  7.243830e-03   3.797695e+03   7.399528e+00
  7.542750e-03   3.391074e+03   6.965643e+00
  7.841670e-03   3.077495e+03   6.266822e+00
  8.140580e-03   2.773427e+03   6.031241e+00
  8.439500e-03   2.534772e+03   5.557547e+00
  8.738420e-03   2.327061e+03   5.274180e+00
  9.037340e-03   2.138973e+03   4.889212e+00
  9.336260e-03   1.975444e+03   4.617351e+00
  9.635180e-03   1.829598e+03   4.430993e+00
  9.934100e-03   1.691688e+03   4.122501e+00
  1.023300e-02   1.548942e+03   4.042692e+00
  1.053190e-02   1.435747e+03   3.947698e+00
  1.083090e-02   1.329687e+03   3.799091e+00
  1.112980e-02   1.220335e+03   3.608548e+00
  1.142870e-02   1.125666e+03   3.446338e+00
  1.172760e-02   1.048251e+03   3.316469e+00
  1.202650e-02   9.718476e+02   3.184486e+00
  1.232540e-02   9.085393e+02   3.062146e+00
  1.262440e-02   8.378498e+02   2.885930e+00
  1.292330e-02   7.791108e+02   2.740004e+00
  1.322220e-02   7.200798e+02   2.634158e+00
  1.352110e-02   6.726452e+02   2.520331e+00
  1.382000e-02   6.268300e+02   2.409014e+00
  1.411900e-02   5.863170e+02   2.318527e+00
  1.441790e-02   5.484773e+02   2.226311e+00
  1.471680e-02   5.118780e+02   2.140531e+00
  1.501570e-02   4.786353e+02   2.027079e+00
  1.531460e-02   4.485878e+02   1.953560e+00
  1.561350e-02   4.237959e+02   1.865495e+00
  1.591250e-02   3.988966e+02   1.825810e+00
  1.621140e-02   3.745162e+02   1.738629e+00
  1.651030e-02   3.558627e+02   1.676957e+00
  1.680920e-02   3.354270e+02   1.628095e+00
  1.710810e-02   3.175607e+02   1.587466e+00
  1.740710e-02   3.029217e+02   1.528135e+00
  1.770600e-02   2.884700e+02   1.476250e+00
  1.800490e-02   2.743275e+02   1.428228e+00
  1.830380e-02   2.592860e+02   1.399585e+00
  1.860270e-02   2.460737e+02   1.336982e+00
  1.890170e-02   2.340006e+02   1.303771e+00
  1.920060e-02   2.283525e+02   1.275732e+00
  1.949950e-02   2.184237e+02   1.262059e+00
  1.979840e-02   2.079377e+02   1.208287e+00
  2.009730e-02   2.004477e+02   1.173313e+00
  2.039620e-02   1.912566e+02   1.144019e+00
  2.069520e-02   1.844276e+02   1.117353e+00
  2.099410e-02   1.773851e+02   1.103753e+00
  2.129300e-02   1.718246e+02   1.057848e+00
  2.159190e-02   1.654933e+02   1.073953e+00
  2.189080e-02   1.595656e+02   1.060429e+00
  2.218980e-02   1.543105e+02   1.060785e+00
  2.248870e-02   1.486923e+02   1.059873e+00
  2.278760e-02   1.467174e+02   1.042438e+00
  2.308650e-02   1.403843e+02   1.051074e+00
  2.338540e-02   1.375683e+02   1.038317e+00
  2.368430e-02   1.333713e+02   1.003785e+00
  2.398330e-02   1.309672e+02   1.017330e+00
  2.428220e-02   1.260507e+02   9.758482e-01
  2.458110e-02   1.219654e+02   9.921787e-01
  2.488000e-02   1.219157e+02   9.655191e-01
  2.517890e-02   1.170088e+02   9.346060e-01
  2.547790e-02   1.149487e+02   9.394290e-01
  2.577680e-02   1.134268e+02   9.256938e-01
  2.607570e-02   1.132596e+02   9.325014e-01
  2.637460e-02   1.081233e+02   9.037937e-01
  2.667350e-02   1.063551e+02   8.739387e-01
  2.697250e-02   1.053683e+02   8.430543e-01
  2.727140e-02   1.042028e+02   8.072644e-01
  2.757030e-02   1.017065e+02   7.988602e-01
  2.786920e-02   1.019828e+02   7.908018e-01
  2.816810e-02   9.915588e+01   7.674061e-01
  2.846700e-02   9.787551e+01   7.530223e-01
  2.876600e-02   9.597792e+01   7.367023e-01
  2.906490e-02   9.521923e+01   7.359916e-01
  2.936380e-02   9.162076e+01   7.165749e-01
  2.966270e-02   9.318609e+01   7.173681e-01
  2.996160e-02   9.258980e+01   7.161170e-01
  3.026060e-02   9.074265e+01   6.977727e-01
  3.055950e-02   8.880022e+01   6.892857e-01
  3.085840e-02   8.943659e+01   6.888302e-01
  3.115730e-02   8.752127e+01   6.785614e-01
  3.145620e-02   8.751932e+01   6.720336e-01
  3.175510e-02   8.520868e+01   6.649222e-01
  3.205410e-02   8.562203e+01   6.629006e-01
  3.235300e-02   8.490930e+01   6.574614e-01
  3.265190e-02   8.399000e+01   6.418935e-01
  3.295080e-02   8.474721e+01   6.490087e-01
  3.324970e-02   8.287900e+01   6.409724e-01
  3.354870e-02   8.250538e+01   6.378541e-01
  3.384760e-02   8.237936e+01   6.300076e-01
  3.414650e-02   8.093876e+01   6.244747e-01
  3.444540e-02   8.094157e+01   6.159038e-01
  3.474430e-02   7.946779e+01   6.156410e-01
  3.504330e-02   7.925492e+01   6.071971e-01
  3.534220e-02   7.906355e+01   6.072118e-01
  3.564110e-02   7.880834e+01   6.054840e-01
  3.594000e-02   7.837141e+01   5.922461e-01
  3.623890e-02   7.794985e+01   6.006993e-01
  3.653780e-02   7.751928e+01   5.828353e-01
  3.683680e-02   7.668504e+01   5.872328e-01
  3.713570e-02   7.737291e+01   5.905641e-01
  3.743460e-02   7.696930e+01   5.794212e-01
  3.773350e-02   7.656131e+01   5.772174e-01
  3.803240e-02   7.547891e+01   5.868028e-01
  3.833140e-02   7.601114e+01   6.028644e-01
  3.863030e-02   7.520708e+01   6.089891e-01
  3.892920e-02   7.458583e+01   6.048913e-01
  3.922810e-02   7.434590e+01   6.062844e-01
  3.952700e-02   7.402468e+01   6.010524e-01
  3.982600e-02   7.407055e+01   6.099699e-01
  4.012490e-02   7.407241e+01   6.004709e-01
  4.042380e-02   7.329890e+01   6.051770e-01
  4.072270e-02   7.301918e+01   6.016384e-01
  4.102160e-02   7.238799e+01   5.982479e-01
  4.132050e-02   7.272175e+01   6.004118e-01
  4.161950e-02   7.318770e+01   5.961065e-01
  4.191840e-02   7.220850e+01   5.998659e-01
  4.221730e-02   7.287211e+01   5.948198e-01
  4.251620e-02   7.265202e+01   6.017053e-01
  4.281510e-02   7.121447e+01   5.865099e-01
  4.311410e-02   7.167311e+01   5.891494e-01
  4.341300e-02   7.113388e+01   5.899622e-01
  4.371190e-02   7.045081e+01   5.856076e-01
  4.401080e-02   7.201822e+01   5.920862e-01
  4.430970e-02   7.133854e+01   5.847815e-01
  4.460860e-02   7.073672e+01   5.830500e-01
  4.490760e-02   7.126761e+01   5.867287e-01
  4.520650e-02   7.060441e+01   5.795625e-01
  4.550540e-02   7.103949e+01   5.842964e-01
  4.580430e-02   6.965236e+01   5.763680e-01
  4.610320e-02   6.923441e+01   5.717558e-01
  4.640220e-02   6.909993e+01   5.755331e-01
  4.670110e-02   6.966730e+01   5.692867e-01
  4.700000e-02   6.913144e+01   5.691999e-01
  4.729890e-02   6.952716e+01   5.729633e-01
  4.759780e-02   6.914183e+01   5.706605e-01
  4.789680e-02   6.945796e+01   5.684308e-01
  4.819570e-02   6.866548e+01   5.644839e-01
  4.849460e-02   6.961949e+01   5.704982e-01
  4.879350e-02   6.937825e+01   5.632695e-01
  4.909240e-02   6.866445e+01   5.679793e-01
  4.939130e-02   6.797898e+01   5.555463e-01
  4.969030e-02   6.775480e+01   5.566402e-01
  4.998920e-02   6.751815e+01   5.549958e-01
  5.028810e-02   6.792014e+01   5.546395e-01
  5.058700e-02   6.813965e+01   5.595754e-01
  5.088590e-02   6.761487e+01   5.481586e-01
  5.118490e-02   6.913311e+01   5.615940e-01
  5.148380e-02   6.840378e+01   5.559446e-01
  5.178270e-02   6.819952e+01   5.479508e-01
  5.208160e-02   6.795213e+01   5.527853e-01
  5.238050e-02   6.806745e+01   5.474200e-01
  5.267940e-02   6.719093e+01   5.516541e-01
  5.297840e-02   6.801467e+01   5.478466e-01
  5.327730e-02   6.800135e+01   5.452510e-01
  5.357620e-02   6.619197e+01   5.398257e-01
  5.387510e-02   6.744863e+01   5.417779e-01
  5.417400e-02   6.736748e+01   5.465123e-01
  5.447300e-02   6.709774e+01   5.372807e-01
  5.477190e-02   6.671763e+01   5.369813e-01
  5.507080e-02   6.657501e+01   5.364071e-01
  5.536970e-02   6.834458e+01   5.416332e-01
  5.566860e-02   6.646512e+01   5.378134e-01
  5.596760e-02   6.696744e+01   5.337279e-01
  5.626650e-02   6.638722e+01   5.338208e-01
  5.656540e-02   6.736588e+01   5.359172e-01
  5.686430e-02   6.644118e+01   5.292480e-01
  5.716320e-02   6.622872e+01   5.248979e-01
  5.746210e-02   6.613363e+01   5.297985e-01
  5.776110e-02   6.676624e+01   5.341299e-01
  5.806000e-02   6.648497e+01   5.247578e-01
  5.835890e-02   6.639449e+01   5.249765e-01
  5.865780e-02   6.693740e+01   5.242460e-01
  5.895670e-02   6.705892e+01   5.346948e-01
  5.925570e-02   6.656795e+01   5.205389e-01
  5.955460e-02   6.611228e+01   5.255952e-01
  5.985350e-02   6.523472e+01   5.147454e-01
  6.015240e-02   6.605895e+01   5.196662e-01
  6.045130e-02   6.663652e+01   5.224988e-01
  6.075020e-02   6.628475e+01   5.161043e-01
  6.104920e-02   6.543901e+01   5.166631e-01
  6.134810e-02   6.599763e+01   5.194249e-01
  6.164700e-02   6.602077e+01   5.112822e-01
  6.194590e-02   6.621021e+01   5.202608e-01
  6.224480e-02   6.625642e+01   5.090026e-01
  6.254380e-02   6.643151e+01   5.183322e-01
  6.284270e-02   6.619347e+01   5.190727e-01
  6.314160e-02   6.681751e+01   5.090498e-01
  6.344050e-02   6.593222e+01   5.130951e-01
  6.373940e-02   6.562113e+01   5.034392e-01
  6.403840e-02   6.589672e+01   5.124156e-01
  6.433730e-02   6.595954e+01   5.073360e-01
  6.463620e-02   6.598492e+01   5.032912e-01
  6.493510e-02   6.545030e+01   5.123007e-01
  6.523400e-02   6.484993e+01   4.994518e-01
  6.553290e-02   6.571142e+01   5.053379e-01
  6.583190e-02   6.622341e+01   5.052279e-01
  6.613080e-02   6.583519e+01   4.991814e-01
  6.642970e-02   6.658689e+01   5.113302e-01
  6.672860e-02   6.447484e+01   4.925188e-01
  6.702750e-02   6.573923e+01   5.023534e-01
  6.732650e-02   6.499115e+01   4.959712e-01
  6.762540e-02   6.535072e+01   4.973413e-01
  6.792430e-02   6.493255e+01   4.977465e-01
  6.822320e-02   6.483248e+01   4.895144e-01
  6.852210e-02   6.556702e+01   4.996679e-01
  6.882110e-02   6.546686e+01   4.953077e-01
  6.912000e-02   6.545691e+01   4.947794e-01
  6.941890e-02   6.485709e+01   4.891289e-01
  6.971780e-02   6.474907e+01   4.882449e-01
  7.001670e-02   6.515580e+01   4.961022e-01
  7.031560e-02   6.523674e+01   4.896031e-01
  7.061460e-02   6.571367e+01   4.918682e-01
  7.091350e-02   6.437263e+01   4.854062e-01
  7.121240e-02   6.540467e+01   4.855325e-01
  7.151130e-02   6.468094e+01   4.889419e-01
  7.181020e-02   6.490236e+01   4.832036e-01
  7.210920e-02   6.573931e+01   4.895841e-01
  7.240810e-02   6.358568e+01   4.769164e-01
  7.270700e-02   6.479834e+01   4.874813e-01
  7.300590e-02   6.476205e+01   4.826810e-01
  7.330480e-02   6.399366e+01   4.744177e-01
  7.360370e-02   6.472705e+01   4.830108e-01
  7.390270e-02   6.523005e+01   4.794254e-01
  7.420160e-02   6.448401e+01   4.839538e-01
  7.450050e-02   6.504416e+01   4.769654e-01
  7.479940e-02   6.542512e+01   4.796945e-01
  7.509830e-02   6.488057e+01   4.817480e-01
  7.539730e-02   6.407289e+01   4.716472e-01
  7.569620e-02   6.508640e+01   4.762391e-01
  7.599510e-02   6.459297e+01   4.775241e-01
  7.629400e-02   6.461774e+01   4.714865e-01
  7.659290e-02   6.424327e+01   4.744594e-01
  7.689190e-02   6.437005e+01   4.705820e-01
  7.719080e-02   6.423611e+01   4.726822e-01
  7.748970e-02   6.436948e+01   4.697251e-01
  7.778860e-02   6.496168e+01   4.749072e-01
  7.808750e-02   6.437947e+01   4.693359e-01
  7.838640e-02   6.478049e+01   4.682573e-01
  7.868540e-02   6.506259e+01   4.705424e-01
  7.898430e-02   6.511749e+01   4.682168e-01
  7.928320e-02   6.521472e+01   4.740915e-01
  7.958210e-02   6.444427e+01   4.625041e-01
  7.988100e-02   6.406577e+01   4.665038e-01
  8.018000e-02   6.429589e+01   4.648395e-01
  8.047890e-02   6.460438e+01   4.655393e-01
  8.077780e-02   6.528828e+01   4.671679e-01
  8.107670e-02   6.397378e+01   4.600050e-01
  8.137560e-02   6.507403e+01   4.672284e-01
  8.167450e-02   6.464930e+01   4.628327e-01
  8.197350e-02   6.440181e+01   4.591353e-01
  8.227240e-02   6.493601e+01   4.654941e-01
  8.257130e-02   6.497711e+01   4.560724e-01
  8.287020e-02   6.373224e+01   4.607524e-01
  8.316910e-02   6.480976e+01   4.613875e-01
  8.346810e-02   6.492752e+01   4.574516e-01
  8.376700e-02   6.453333e+01   4.624174e-01
  8.406590e-02   6.383368e+01   4.505171e-01
  8.436480e-02   6.497596e+01   4.615776e-01
  8.466370e-02   6.407782e+01   4.525220e-01
  8.496270e-02   6.486489e+01   4.660633e-01
  8.526160e-02   6.481748e+01   4.806044e-01
  8.556050e-02   6.475792e+01   4.808373e-01
  8.585940e-02   6.414935e+01   4.845637e-01
  8.615830e-02   6.425184e+01   4.849506e-01
  8.645720e-02   6.504760e+01   4.927424e-01
  8.675620e-02   6.429063e+01   4.923054e-01
  8.705510e-02   6.481601e+01   4.933291e-01
  8.735400e-02   6.463242e+01   4.950968e-01
  8.765290e-02   6.368701e+01   4.919566e-01
  8.795180e-02   6.402212e+01   4.972676e-01
  8.825080e-02   6.422282e+01   4.935255e-01
  8.854970e-02   6.489672e+01   5.027130e-01
  8.884860e-02   6.424613e+01   4.981368e-01
  8.914750e-02   6.410833e+01   5.038226e-01
  8.944640e-02   6.425036e+01   5.007197e-01
  8.974530e-02   6.391965e+01   4.953523e-01
  9.004430e-02   6.666748e+01   5.038436e-01
  9.034320e-02   6.479991e+01   4.791850e-01
  9.064210e-02   6.407050e+01   4.755889e-01
  9.094100e-02   6.481772e+01   4.683919e-01
  9.123990e-02   6.478756e+01   4.670291e-01
  9.153890e-02   6.434115e+01   4.679263e-01
  9.183780e-02   6.464463e+01   4.656843e-01
  9.213670e-02   6.468158e+01   4.641714e-01
  9.243560e-02   6.436103e+01   4.617997e-01
  9.273450e-02   6.461902e+01   4.587180e-01
  9.303350e-02   6.318565e+01   4.595837e-01
  9.333240e-02   6.405225e+01   4.524317e-01
  9.363130e-02   6.405947e+01   4.559422e-01
  9.393020e-02   6.404500e+01   4.535587e-01
  9.422910e-02   6.427335e+01   4.555301e-01
  9.452800e-02   6.448134e+01   4.574410e-01
  9.482700e-02   6.344612e+01   4.435815e-01
  9.512590e-02   6.430533e+01   4.548666e-01
  9.542480e-02   6.384065e+01   4.482833e-01
  9.572370e-02   6.395082e+01   4.486700e-01
  9.602260e-02   6.452684e+01   4.529566e-01
  9.632160e-02   6.487551e+01   4.463571e-01
  9.662050e-02   6.453209e+01   4.477294e-01
  9.691940e-02   6.452587e+01   4.477079e-01
  9.721830e-02   6.469432e+01   4.457333e-01
  9.751720e-02   6.341821e+01   4.434840e-01
  9.781610e-02   6.450721e+01   4.429329e-01
  9.811510e-02   6.445404e+01   4.470911e-01
  9.841400e-02   6.400805e+01   4.384010e-01
  9.871290e-02   6.405683e+01   4.417397e-01
  9.901180e-02   6.396423e+01   4.424922e-01
  9.931070e-02   6.414907e+01   4.392330e-01
  9.960970e-02   6.408404e+01   4.421903e-01
  9.990860e-02   6.386701e+01   4.341381e-01
  1.002070e-01   6.383028e+01   4.381402e-01
  1.005060e-01   6.444128e+01   4.377990e-01
  1.008050e-01   6.446786e+01   4.403230e-01
  1.011040e-01   6.477950e+01   4.351932e-01
  1.014030e-01   6.424770e+01   4.354300e-01
  1.017020e-01   6.428140e+01   4.396858e-01
  1.020010e-01   6.424760e+01   4.347509e-01
  1.023000e-01   6.374307e+01   4.310310e-01
  1.025990e-01   6.449085e+01   4.325518e-01
  1.028980e-01   6.440235e+01   4.339245e-01
  1.031970e-01   6.438075e+01   4.362216e-01
  1.034960e-01   6.444028e+01   4.284514e-01
  1.037950e-01   6.476066e+01   4.334557e-01
  1.040930e-01   6.401838e+01   4.273689e-01
  1.043920e-01   6.446512e+01   4.327981e-01
  1.046910e-01   6.456574e+01   4.324709e-01
  1.049900e-01   6.373602e+01   4.238719e-01
  1.052890e-01   6.390571e+01   4.279635e-01
  1.055880e-01   6.380564e+01   4.260152e-01
  1.058870e-01   6.344429e+01   4.264156e-01
  1.061860e-01   6.406066e+01   4.243172e-01
  1.064850e-01   6.413631e+01   4.252009e-01
  1.067840e-01   6.426366e+01   4.278638e-01
  1.070830e-01   6.392381e+01   4.232344e-01
  1.073820e-01   6.367839e+01   4.208630e-01
  1.076800e-01   6.465408e+01   4.237631e-01
  1.079790e-01   6.428249e+01   4.244201e-01
  1.082780e-01   6.464217e+01   4.275130e-01
  1.085770e-01   6.395239e+01   4.162858e-01
  1.088760e-01   6.438516e+01   4.235041e-01
  1.091750e-01   6.423183e+01   4.214484e-01
  1.094740e-01   6.376529e+01   4.208403e-01
  1.097730e-01   6.384464e+01   4.186466e-01
  1.100720e-01   6.421793e+01   4.159573e-01
  1.103710e-01   6.464852e+01   4.237448e-01
  1.106700e-01   6.457678e+01   4.174157e-01
  1.109690e-01   6.471445e+01   4.236495e-01
  1.112670e-01   6.405205e+01   4.139461e-01
  1.115660e-01   6.442778e+01   4.163395e-01
  1.118650e-01   6.434133e+01   4.199668e-01
  1.121640e-01   6.452425e+01   4.145891e-01
  1.124630e-01   6.483944e+01   4.167779e-01
  1.127620e-01   6.431972e+01   4.151042e-01
  1.130610e-01   6.432744e+01   4.145415e-01
  1.133600e-01   6.426443e+01   4.191080e-01
  1.136590e-01   6.428027e+01   4.089311e-01
  1.139580e-01   6.436952e+01   4.138001e-01
  1.142570e-01   6.385397e+01   4.118497e-01
  1.145560e-01   6.441503e+01   4.142381e-01
  1.148550e-01   6.479800e+01   4.143007e-01
  1.151530e-01   6.493768e+01   4.093289e-01
  1.154520e-01   6.411736e+01   4.118303e-01
  1.157510e-01   6.442480e+01   4.082674e-01
  1.160500e-01   6.414321e+01   4.136550e-01
  1.163490e-01   6.379093e+01   4.062540e-01
  1.166480e-01   6.411293e+01   4.100966e-01
  1.169470e-01   6.477821e+01   4.099476e-01
  1.172460e-01   6.452221e+01   4.096999e-01
  1.175450e-01   6.388254e+01   4.043361e-01
  1.178440e-01   6.409239e+01   4.049997e-01
  1.181430e-01   6.461012e+01   4.096969e-01
  1.184420e-01   6.454929e+01   4.072693e-01
  1.187400e-01   6.434285e+01   4.052415e-01
  1.190390e-01   6.476939e+01   4.057608e-01
  1.193380e-01   6.428895e+01   4.042531e-01
  1.196370e-01   6.479597e+01   4.080468e-01
  1.199360e-01   6.376195e+01   4.007096e-01
  1.202350e-01   6.478261e+01   4.068990e-01
  1.205340e-01   6.433139e+01   4.030327e-01
  1.208330e-01   6.442593e+01   4.019874e-01
  1.211320e-01   6.355254e+01   4.024732e-01
  1.214310e-01   6.405743e+01   3.974202e-01
  1.217300e-01   6.476790e+01   4.052111e-01
  1.220290e-01   6.495308e+01   4.044351e-01
  1.223270e-01   6.417050e+01   3.993379e-01
  1.226260e-01   6.420532e+01   3.989217e-01
  1.229250e-01   6.422015e+01   3.974062e-01
  1.232240e-01   6.511950e+01   4.038773e-01
  1.235230e-01   6.401564e+01   3.996453e-01
  1.238220e-01   6.384241e+01   3.957208e-01
  1.241210e-01   6.437839e+01   3.989358e-01
  1.244200e-01   6.453811e+01   3.958202e-01
  1.247190e-01   6.438422e+01   4.000023e-01
  1.250180e-01   6.355092e+01   3.925290e-01
  1.253170e-01   6.440751e+01   3.959287e-01
  1.256160e-01   6.427688e+01   3.981004e-01
  1.259140e-01   6.500766e+01   3.975130e-01
  1.262130e-01   6.466735e+01   3.964712e-01
  1.265120e-01   6.510205e+01   3.950152e-01
  1.268110e-01   6.468921e+01   3.945124e-01
  1.271100e-01   6.456064e+01   3.976823e-01
  1.274090e-01   6.358648e+01   3.913848e-01
  1.277080e-01   6.434689e+01   3.924686e-01
  1.280070e-01   6.411295e+01   3.905190e-01
  1.283060e-01   6.463468e+01   3.935947e-01
  1.286050e-01   6.479375e+01   3.968585e-01
  1.289040e-01   6.497775e+01   3.904487e-01
  1.292030e-01   6.472049e+01   3.946078e-01
  1.295020e-01   6.489752e+01   3.914251e-01
  1.298000e-01   6.452804e+01   3.910431e-01
  1.300990e-01   6.457097e+01   3.887420e-01
  1.303980e-01   6.500219e+01   3.907649e-01
  1.306970e-01   6.453479e+01   3.922960e-01
  1.309960e-01   6.413743e+01   3.888831e-01
  1.312950e-01   6.461087e+01   3.900724e-01
  1.315940e-01   6.465286e+01   3.858927e-01
  1.318930e-01   6.484636e+01   3.893289e-01
  1.321920e-01   6.469383e+01   3.886304e-01
  1.324910e-01   6.495663e+01   3.903852e-01
  1.327900e-01   6.422916e+01   3.860411e-01
  1.330890e-01   6.408562e+01   3.851366e-01
  1.333870e-01   6.430077e+01   3.855464e-01
  1.336860e-01   6.425670e+01   3.847086e-01
  1.339850e-01   6.423582e+01   3.832465e-01
  1.342840e-01   6.468393e+01   3.874053e-01
  1.345830e-01   6.504902e+01   3.870731e-01
  1.348820e-01   6.397570e+01   3.838665e-01
  1.351810e-01   6.397943e+01   3.790546e-01
  1.354800e-01   6.446568e+01   3.848646e-01
  1.357790e-01   6.468514e+01   3.831953e-01
  1.360780e-01   6.486082e+01   3.853398e-01
  1.363770e-01   6.366028e+01   3.812950e-01
  1.366760e-01   6.469087e+01   3.864777e-01
  1.369740e-01   6.411870e+01   3.983911e-01
  1.372730e-01   6.395507e+01   3.999849e-01
  1.375720e-01   6.436717e+01   4.106238e-01
  1.378710e-01   6.457712e+01   4.130151e-01
  1.381700e-01   6.497178e+01   4.160244e-01
  1.384690e-01   6.385680e+01   4.196023e-01
  1.387680e-01   6.524306e+01   4.125508e-01
  1.390670e-01   6.466094e+01   3.990276e-01
  1.393660e-01   6.479165e+01   3.986518e-01
  1.396650e-01   6.485366e+01   3.960238e-01
  1.399640e-01   6.414718e+01   3.948734e-01
  1.402630e-01   6.447639e+01   3.877372e-01
  1.405620e-01   6.442271e+01   3.919552e-01
  1.408600e-01   6.491668e+01   3.922189e-01
  1.411590e-01   6.477970e+01   3.927918e-01
  1.414580e-01   6.434179e+01   3.919565e-01
  1.417570e-01   6.423592e+01   3.841781e-01
  1.420560e-01   6.494907e+01   3.908483e-01
  1.423550e-01   6.433589e+01   3.863617e-01
  1.426540e-01   6.503313e+01   3.849193e-01
  1.429530e-01   6.503828e+01   3.840092e-01
  1.432520e-01   6.459029e+01   3.797327e-01
  1.435510e-01   6.532489e+01   3.846236e-01
  1.438500e-01   6.474726e+01   3.788528e-01
  1.441490e-01   6.458812e+01   3.775018e-01
  1.444470e-01   6.534174e+01   3.821612e-01
  1.447460e-01   6.516396e+01   3.778589e-01
  1.450450e-01   6.435381e+01   3.792612e-01
  1.453440e-01   6.462026e+01   3.741155e-01
  1.456430e-01   6.488677e+01   3.785948e-01
  1.459420e-01   6.441995e+01   3.765704e-01
  1.462410e-01   6.511378e+01   3.768401e-01
  1.465400e-01   6.492239e+01   3.775962e-01
  1.468390e-01   6.511675e+01   3.734149e-01
  1.471380e-01   6.455685e+01   3.747925e-01
  1.474370e-01   6.482005e+01   3.762064e-01
  1.477360e-01   6.426517e+01   3.735148e-01
  1.480340e-01   6.483912e+01   3.715663e-01
  1.483330e-01   6.469409e+01   3.795893e-01
  1.486320e-01   6.546734e+01   3.914309e-01
  1.489310e-01   6.521388e+01   3.923780e-01
  1.492300e-01   6.534327e+01   3.922770e-01
  1.495290e-01   6.531935e+01   3.946735e-01
  1.498280e-01   6.522546e+01   3.989493e-01
  1.501270e-01   6.546944e+01   4.012530e-01
  1.504260e-01   6.495730e+01   3.943257e-01
  1.507250e-01   6.479713e+01   3.997082e-01
  1.510240e-01   6.551033e+01   4.008567e-01
  1.513230e-01   6.510669e+01   4.049131e-01
  1.516210e-01   6.531738e+01   4.013096e-01
  1.519200e-01   6.462946e+01   3.991908e-01
  1.522190e-01   6.531016e+01   4.082762e-01
  1.525180e-01   6.572269e+01   4.046715e-01
  1.528170e-01   6.520308e+01   4.084938e-01
  1.531160e-01   6.530815e+01   4.055390e-01
  1.534150e-01   6.585927e+01   4.014019e-01
  1.537140e-01   6.507330e+01   3.922000e-01
  1.540130e-01   6.490577e+01   3.852399e-01
  1.543120e-01   6.568726e+01   3.877870e-01
  1.546110e-01   6.482296e+01   3.826845e-01
  1.549100e-01   6.460202e+01   3.822605e-01
  1.552090e-01   6.504296e+01   3.856468e-01
  1.555070e-01   6.546782e+01   3.776452e-01
  1.558060e-01   6.517414e+01   3.821232e-01
  1.561050e-01   6.517715e+01   3.783363e-01
  1.564040e-01   6.502341e+01   3.794372e-01
  1.567030e-01   6.499525e+01   3.773695e-01
  1.570020e-01   6.484841e+01   3.749904e-01
  1.573010e-01   6.465262e+01   3.779110e-01
  1.576000e-01   6.504180e+01   3.731999e-01
  1.578990e-01   6.460682e+01   3.738623e-01
  1.581980e-01   6.457968e+01   3.720828e-01
  1.584970e-01   6.497542e+01   3.730095e-01
  1.587960e-01   6.461435e+01   3.753921e-01
  1.590940e-01   6.491687e+01   3.709535e-01
  1.593930e-01   6.511641e+01   3.702786e-01
  1.596920e-01   6.427029e+01   3.688946e-01
  1.599910e-01   6.521085e+01   3.732617e-01
  1.602900e-01   6.484551e+01   3.715846e-01
  1.605890e-01   6.439708e+01   3.647872e-01
  1.608880e-01   6.485178e+01   3.684998e-01
  1.611870e-01   6.518977e+01   3.684391e-01
  1.614860e-01   6.517940e+01   3.688166e-01
  1.617850e-01   6.539643e+01   3.662071e-01
  1.620840e-01   6.485505e+01   3.646882e-01
  1.623830e-01   6.525370e+01   3.674064e-01
  1.626810e-01   6.493678e+01   3.643250e-01
  1.629800e-01   6.503953e+01   3.607300e-01
  1.632790e-01   6.409845e+01   3.592543e-01
  1.635780e-01   6.523456e+01   3.635888e-01
  1.638770e-01   6.525812e+01   3.660184e-01
  1.641760e-01   6.535373e+01   3.645079e-01
  1.644750e-01   6.552901e+01   3.642131e-01
  1.647740e-01   6.495455e+01   3.622251e-01
  1.650730e-01   6.578643e+01   3.659095e-01
  1.653720e-01   6.461937e+01   3.622592e-01
  1.656710e-01   6.518868e+01   3.617186e-01
  1.659700e-01   6.478609e+01   3.621426e-01
  1.662680e-01   6.493253e+01   3.611992e-01
  1.665670e-01   6.444349e+01   3.607973e-01
  1.668660e-01   6.472655e+01   3.581578e-01
  1.671650e-01   6.461190e+01   3.606903e-01
  1.674640e-01   6.508740e+01   3.612456e-01
  1.677630e-01   6.453266e+01   3.578087e-01
  1.680620e-01   6.513346e+01   3.617577e-01
  1.683610e-01   6.501549e+01   3.557969e-01
  1.686600e-01   6.451334e+01   3.592679e-01
  1.689590e-01   6.480557e+01   3.565107e-01
  1.692580e-01   6.511256e+01   3.571687e-01
  1.695570e-01   6.473965e+01   3.606624e-01
  1.698560e-01   6.515181e+01   3.558031e-01
  1.701540e-01   6.509346e+01   3.584201e-01
  1.704530e-01   6.443264e+01   3.536520e-01
  1.707520e-01   6.468741e+01   3.545327e-01
  1.710510e-01   6.375689e+01   3.549067e-01
  1.713500e-01   6.449031e+01   3.534472e-01
  1.716490e-01   6.488218e+01   3.572783e-01
  1.719480e-01   6.505571e+01   3.521158e-01
  1.722470e-01   6.452036e+01   3.529869e-01
  1.725460e-01   6.524826e+01   3.566171e-01
  1.728450e-01   6.444411e+01   3.520590e-01
  1.731440e-01   6.506022e+01   3.542795e-01
  1.734430e-01   6.480817e+01   3.503861e-01
  1.737410e-01   6.482611e+01   3.540033e-01
  1.740400e-01   6.431920e+01   3.518969e-01
  1.743390e-01   6.528011e+01   3.520128e-01
  1.746380e-01   6.526493e+01   3.535746e-01
  1.749370e-01   6.497147e+01   3.504759e-01
  1.752360e-01   6.434932e+01   3.510857e-01
  1.755350e-01   6.481176e+01   3.514550e-01
  1.758340e-01   6.509650e+01   3.475238e-01
  1.761330e-01   6.459642e+01   3.517591e-01
  1.764320e-01   6.463619e+01   3.469752e-01
  1.767310e-01   6.459145e+01   3.512117e-01
  1.770300e-01   6.498006e+01   3.485852e-01
  1.773280e-01   6.405879e+01   3.474842e-01
  1.776270e-01   6.437996e+01   3.471437e-01
  1.779260e-01   6.527832e+01   3.480088e-01
  1.782250e-01   6.513130e+01   3.503811e-01
  1.785240e-01   6.465365e+01   3.458304e-01
  1.788230e-01   6.539403e+01   3.495208e-01
  1.791220e-01   6.462745e+01   3.479828e-01
  1.794210e-01   6.382536e+01   3.426029e-01
  1.797200e-01   6.503898e+01   3.473702e-01
  1.800190e-01   6.471669e+01   3.441501e-01
  1.803180e-01   6.414238e+01   3.461597e-01
  1.806170e-01   6.460657e+01   3.445255e-01
  1.809160e-01   6.452087e+01   3.436290e-01
  1.812140e-01   6.455362e+01   3.445519e-01
  1.815130e-01   6.445361e+01   3.437832e-01
  1.818120e-01   6.448135e+01   3.452003e-01
  1.821110e-01   6.417551e+01   3.404069e-01
  1.824100e-01   6.441491e+01   3.435132e-01
  1.827090e-01   6.441414e+01   3.428467e-01
  1.830080e-01   6.449288e+01   3.432221e-01
  1.833070e-01   6.465815e+01   3.411956e-01
  1.836060e-01   6.443206e+01   3.397898e-01
  1.839050e-01   6.424091e+01   3.432154e-01
  1.842040e-01   6.408716e+01   3.400100e-01
  1.845030e-01   6.422242e+01   3.395588e-01
  1.848010e-01   6.436401e+01   3.417242e-01
  1.851000e-01   6.485068e+01   3.383335e-01
  1.853990e-01   6.456425e+01   3.425846e-01
  1.856980e-01   6.413998e+01   3.390187e-01
  1.859970e-01   6.465273e+01   3.390867e-01
  1.862960e-01   6.384216e+01   3.383913e-01
  1.865950e-01   6.441760e+01   3.381513e-01
  1.868940e-01   6.445314e+01   3.421251e-01
  1.871930e-01   6.358509e+01   3.326920e-01
  1.874920e-01   6.506647e+01   3.396905e-01
  1.877910e-01   6.439418e+01   3.377725e-01
  1.880900e-01   6.437647e+01   3.377260e-01
  1.883880e-01   6.437815e+01   3.394866e-01
  1.886870e-01   6.376119e+01   3.317792e-01
  1.889860e-01   6.406528e+01   3.381802e-01
  1.892850e-01   6.424513e+01   3.361225e-01
  1.895840e-01   6.438995e+01   3.354098e-01
  1.898830e-01   6.439219e+01   3.358821e-01
  1.901820e-01   6.474512e+01   3.364893e-01
  1.904810e-01   6.444062e+01   3.355418e-01
  1.907800e-01   6.405524e+01   3.337659e-01
  1.910790e-01   6.429494e+01   3.337757e-01
  1.913780e-01   6.450299e+01   3.353940e-01
  1.916770e-01   6.387548e+01   3.336046e-01
  1.919750e-01   6.456532e+01   3.361774e-01
  1.922740e-01   6.421352e+01   3.315928e-01
  1.925730e-01   6.436317e+01   3.327339e-01
  1.928720e-01   6.428436e+01   3.332899e-01
  1.931710e-01   6.388745e+01   3.328690e-01
  1.934700e-01   6.365843e+01   3.307567e-01
  1.937690e-01   6.371273e+01   3.299982e-01
  1.940680e-01   6.357934e+01   3.314572e-01
  1.943670e-01   6.408887e+01   3.308212e-01
  1.946660e-01   6.414154e+01   3.315572e-01
  1.949650e-01   6.327936e+01   3.272491e-01
  1.952640e-01   6.332554e+01   3.288452e-01
  1.955630e-01   6.388841e+01   3.315045e-01
  1.958610e-01   6.355192e+01   3.275132e-01
  1.961600e-01   6.321985e+01   3.279781e-01
  1.964590e-01   6.356263e+01   3.273946e-01
  1.967580e-01   6.321534e+01   3.287076e-01
  1.970570e-01   6.375656e+01   3.278936e-01
  1.973560e-01   6.377977e+01   3.262104e-01
  1.976550e-01   6.389282e+01   3.292744e-01
  1.979540e-01   6.338381e+01   3.256280e-01
  1.982530e-01   6.366740e+01   3.281040e-01
  1.985520e-01   6.389294e+01   3.266440e-01
  1.988510e-01   6.378736e+01   3.265184e-01
  1.991500e-01   6.378330e+01   3.286969e-01
  1.994480e-01   6.388165e+01   3.256091e-01
  1.997470e-01   6.363436e+01   3.268505e-01
  2.000460e-01   6.387586e+01   3.236099e-01
  2.003450e-01   6.343549e+01   3.247555e-01
  2.006440e-01   6.331401e+01   3.271922e-01
  2.009430e-01   6.357256e+01   3.228406e-01
  2.012420e-01   6.360296e+01   3.261905e-01
  2.015410e-01   6.349449e+01   3.225024e-01
  2.018400e-01   6.377268e+01   3.239112e-01
  2.021390e-01   6.338594e+01   3.239166e-01
  2.024380e-01   6.277463e+01   3.175178e-01
  2.027370e-01   6.352438e+01   3.244123e-01
  2.030350e-01   6.359272e+01   3.214994e-01
  2.033340e-01   6.290492e+01   3.205848e-01
  2.036330e-01   6.365217e+01   3.200016e-01
  2.039320e-01   6.340511e+01   3.201992e-01
  2.042310e-01   6.293634e+01   3.220609e-01
  2.045300e-01   6.371105e+01   3.193346e-01
  2.048290e-01   6.312908e+01   3.189558e-01
  2.051280e-01   6.365747e+01   3.198787e-01
  2.054270e-01   6.319640e+01   3.181771e-01
  2.057260e-01   6.323489e+01   3.217030e-01
  2.060250e-01   6.299709e+01   3.171374e-01
  2.063240e-01   6.274193e+01   3.190671e-01
  2.066230e-01   6.339316e+01   3.193499e-01
  2.069210e-01   6.293450e+01   3.194192e-01
  2.072200e-01   6.347752e+01   3.201081e-01
  2.075190e-01   6.355865e+01   3.178767e-01
  2.078180e-01   6.309655e+01   3.191461e-01
  2.081170e-01   6.256144e+01   3.161726e-01
  2.084160e-01   6.302732e+01   3.193806e-01
  2.087150e-01   6.284741e+01   3.154300e-01
  2.090140e-01   6.260298e+01   3.162775e-01
  2.093130e-01   6.336110e+01   3.180523e-01
  2.096120e-01   6.291687e+01   3.164009e-01
  2.099110e-01   6.328981e+01   3.158771e-01
  2.102100e-01   6.337281e+01   3.176792e-01
  2.105080e-01   6.306176e+01   3.185140e-01
  2.108070e-01   6.305771e+01   3.155608e-01
  2.111060e-01   6.307606e+01   3.148180e-01
  2.114050e-01   6.315197e+01   3.154013e-01
  2.117040e-01   6.331478e+01   3.207961e-01
  2.120030e-01   6.343615e+01   3.270687e-01
  2.123020e-01   6.275253e+01   3.276504e-01
  2.126010e-01   6.273897e+01   3.249764e-01
  2.129000e-01   6.309748e+01   3.291465e-01
  2.131990e-01   6.277557e+01   3.311785e-01
  2.134980e-01   6.282525e+01   3.333198e-01
  2.137970e-01   6.312105e+01   3.316287e-01
  2.140950e-01   6.315814e+01   3.335776e-01
  2.143940e-01   6.330640e+01   3.352220e-01
  2.146930e-01   6.342206e+01   3.358439e-01
  2.149920e-01   6.347224e+01   3.362936e-01
  2.152910e-01   6.344690e+01   3.367032e-01
  2.155900e-01   6.287189e+01   3.380649e-01
  2.158890e-01   6.332997e+01   3.392942e-01
  2.161880e-01   6.277710e+01   3.363563e-01
  2.164870e-01   6.329269e+01   3.390312e-01
  2.167860e-01   6.342479e+01   3.330406e-01
  2.170850e-01   6.250905e+01   3.280558e-01
  2.173840e-01   6.240595e+01   3.246921e-01
  2.176820e-01   6.292095e+01   3.245807e-01
  2.179810e-01   6.282189e+01   3.253361e-01
  2.182800e-01   6.257433e+01   3.204351e-01
  2.185790e-01   6.197698e+01   3.204368e-01
  2.188780e-01   6.252110e+01   3.183684e-01
  2.191770e-01   6.261232e+01   3.206716e-01
  2.194760e-01   6.213339e+01   3.202795e-01
  2.197750e-01   6.263243e+01   3.183785e-01
  2.200740e-01   6.198301e+01   3.147076e-01
  2.203730e-01   6.256890e+01   3.179447e-01
  2.206720e-01   6.270236e+01   3.173349e-01
  2.209710e-01   6.249914e+01   3.189977e-01
  2.212700e-01   6.178354e+01   3.127489e-01
  2.215680e-01   6.242002e+01   3.171595e-01
  2.218670e-01   6.275480e+01   3.137544e-01
  2.221660e-01   6.234740e+01   3.161667e-01
  2.224650e-01   6.150765e+01   3.115280e-01
  2.227640e-01   6.204616e+01   3.126277e-01
  2.230630e-01   6.244063e+01   3.145394e-01
  2.233620e-01   6.219097e+01   3.131229e-01
  2.236610e-01   6.220043e+01   3.131467e-01
  2.239600e-01   6.217558e+01   3.094883e-01
  2.242590e-01   6.221656e+01   3.126658e-01
  2.245580e-01   6.266711e+01   3.128861e-01
  2.248570e-01   6.242296e+01   3.140999e-01
  2.251550e-01   6.174435e+01   3.087912e-01
  2.254540e-01   6.230490e+01   3.104437e-01
  2.257530e-01   6.228259e+01   3.127016e-01
  2.260520e-01   6.202326e+01   3.082303e-01
  2.263510e-01   6.205057e+01   3.093032e-01
  2.266500e-01   6.265777e+01   3.106861e-01
  2.269490e-01   6.250214e+01   3.089173e-01
  2.272480e-01   6.223965e+01   3.107906e-01
  2.275470e-01   6.203645e+01   3.061597e-01
  2.278460e-01   6.205917e+01   3.097041e-01
  2.281450e-01   6.180883e+01   3.063336e-01
  2.284440e-01   6.232655e+01   3.091084e-01
  2.287420e-01   6.246531e+01   3.103352e-01
  2.290410e-01   6.221990e+01   3.035912e-01
  2.293400e-01   6.187272e+01   3.074822e-01
  2.296390e-01   6.200118e+01   3.063178e-01
  2.299380e-01   6.197280e+01   3.067397e-01
  2.302370e-01   6.233411e+01   3.070162e-01
  2.305360e-01   6.172337e+01   3.035702e-01
  2.308350e-01   6.194421e+01   3.084092e-01
  2.311340e-01   6.200709e+01   3.028341e-01
  2.314330e-01   6.254557e+01   3.063127e-01
  2.317320e-01   6.166627e+01   3.052449e-01
  2.320310e-01   6.186178e+01   3.025976e-01
  2.323290e-01   6.165628e+01   3.068198e-01
  2.326280e-01   6.165623e+01   3.013867e-01
  2.329270e-01   6.212704e+01   3.030083e-01
  2.332260e-01   6.176965e+01   3.036840e-01
  2.335250e-01   6.196100e+01   3.034352e-01
  2.338240e-01   6.198656e+01   3.046988e-01
  2.341230e-01   6.129134e+01   2.985208e-01
  2.344220e-01   6.190816e+01   3.030675e-01
  2.347210e-01   6.148450e+01   3.019101e-01
  2.350200e-01   6.172943e+01   3.016832e-01
  2.353190e-01   6.138221e+01   3.011864e-01
  2.356180e-01   6.156357e+01   2.982659e-01
  2.359170e-01   6.165139e+01   3.027953e-01
  2.362150e-01   6.159280e+01   3.006459e-01
  2.365140e-01   6.164593e+01   2.984654e-01
  2.368130e-01   6.174982e+01   3.010289e-01
  2.371120e-01   6.169408e+01   2.995000e-01
  2.374110e-01   6.125428e+01   3.009902e-01
  2.377100e-01   6.169122e+01   2.984609e-01
  2.380090e-01   6.127291e+01   2.988212e-01
  2.383080e-01   6.097297e+01   2.961528e-01
  2.386070e-01   6.177260e+01   2.996905e-01
  2.389060e-01   6.096879e+01   2.973910e-01
  2.392050e-01   6.130471e+01   2.966187e-01
  2.395040e-01   6.187257e+01   3.000484e-01
  2.398020e-01   6.115258e+01   2.962505e-01
  2.401010e-01   6.126825e+01   2.982350e-01
  2.404000e-01   6.103894e+01   2.948569e-01
  2.406990e-01   6.075337e+01   2.958444e-01
  2.409980e-01   6.113182e+01   2.957510e-01
  2.412970e-01   6.081589e+01   2.945399e-01
  2.415960e-01   6.163911e+01   2.974266e-01
  2.418950e-01   6.071032e+01   2.935093e-01
  2.421940e-01   6.199174e+01   2.978239e-01
  2.424930e-01   6.103240e+01   2.964100e-01
  2.427920e-01   6.092477e+01   2.923843e-01
  2.430910e-01   6.180034e+01   2.964667e-01
  2.433890e-01   6.091251e+01   2.933372e-01
  2.436880e-01   6.111199e+01   2.963774e-01
  2.439870e-01   6.116472e+01   2.929595e-01
  2.442860e-01   6.139969e+01   2.929780e-01
  2.445850e-01   6.128813e+01   2.944606e-01
  2.448840e-01   6.135047e+01   2.941699e-01
  2.451830e-01   6.108786e+01   2.950863e-01
  2.454820e-01   6.127017e+01   2.920211e-01
  2.457810e-01   6.143694e+01   2.936107e-01
  2.460800e-01   6.130557e+01   2.936240e-01
  2.463790e-01   6.130119e+01   2.926346e-01
  2.466780e-01   6.155034e+01   2.936634e-01
  2.469770e-01   6.157303e+01   2.928498e-01
  2.472750e-01   6.110850e+01   2.924990e-01
  2.475740e-01   6.135402e+01   2.940686e-01
  2.478730e-01   6.129897e+01   2.892265e-01
  2.481720e-01   6.137943e+01   2.923891e-01
  2.484710e-01   6.133338e+01   2.904643e-01
  2.487700e-01   6.090020e+01   2.925427e-01
  2.490690e-01   6.130689e+01   2.924320e-01
  2.493680e-01   6.140134e+01   2.896773e-01
  2.496670e-01   6.099535e+01   2.926623e-01
  2.499660e-01   6.140078e+01   2.906239e-01
  2.502650e-01   6.085280e+01   2.905968e-01
  2.505640e-01   6.059560e+01   2.870444e-01
  2.508620e-01   6.067807e+01   2.885933e-01
  2.511610e-01   6.136408e+01   2.925684e-01
  2.514600e-01   6.083089e+01   2.881201e-01
  2.517590e-01   6.081670e+01   2.878786e-01
  2.520580e-01   6.026965e+01   2.870993e-01
  2.523570e-01   6.073803e+01   2.885262e-01
  2.526560e-01   6.058952e+01   2.890134e-01
  2.529550e-01   6.055642e+01   2.856181e-01
  2.532540e-01   6.039748e+01   2.851413e-01
  2.535530e-01   6.049030e+01   2.851572e-01
  2.538520e-01   6.047450e+01   2.864482e-01
  2.541510e-01   6.098957e+01   2.861280e-01
  2.544490e-01   6.056612e+01   2.859470e-01
  2.547480e-01   6.059210e+01   2.863155e-01
  2.550470e-01   6.068381e+01   2.848032e-01
  2.553460e-01   6.115635e+01   2.863155e-01
  2.556450e-01   6.100764e+01   2.836614e-01
  2.559440e-01   6.058729e+01   2.855890e-01
  2.562430e-01   6.077892e+01   2.873748e-01
  2.565420e-01   6.088635e+01   2.850764e-01
  2.568410e-01   6.070465e+01   2.838495e-01
  2.571400e-01   6.061223e+01   2.840328e-01
  2.574390e-01   6.076346e+01   2.865149e-01
  2.577380e-01   6.102272e+01   2.861041e-01
  2.580360e-01   6.057542e+01   2.830504e-01
  2.583350e-01   6.048095e+01   2.853383e-01
  2.586340e-01   6.041153e+01   2.820752e-01
  2.589330e-01   6.057489e+01   2.852550e-01
  2.592320e-01   6.087119e+01   2.831463e-01
  2.595310e-01   6.043654e+01   2.831225e-01
  2.598300e-01   6.033974e+01   2.848021e-01
  2.601290e-01   6.034402e+01   2.804546e-01
  2.604280e-01   6.009192e+01   2.833107e-01
  2.607270e-01   6.089703e+01   2.814455e-01
  2.610260e-01   6.030807e+01   2.826230e-01
  2.613250e-01   6.092999e+01   2.846761e-01
  2.616240e-01   6.016428e+01   2.819894e-01
  2.619220e-01   6.046829e+01   2.827999e-01
  2.622210e-01   6.040028e+01   2.798139e-01
  2.625200e-01   6.068199e+01   2.822144e-01
  2.628190e-01   6.074828e+01   2.820746e-01
  2.631180e-01   6.017915e+01   2.790141e-01
  2.634170e-01   6.020162e+01   2.826710e-01
  2.637160e-01   6.021278e+01   2.790921e-01
  2.640150e-01   5.992086e+01   2.811235e-01
  2.643140e-01   6.030241e+01   2.789179e-01
  2.646130e-01   6.091004e+01   2.807034e-01
  2.649120e-01   6.045241e+01   2.826639e-01
  2.652110e-01   5.994826e+01   2.782878e-01
  2.655090e-01   6.013391e+01   2.794841e-01
  2.658080e-01   6.029022e+01   2.782253e-01
  2.661070e-01   6.020081e+01   2.792557e-01
  2.664060e-01   6.056197e+01   2.798044e-01
  2.667050e-01   6.034849e+01   2.795980e-01
  2.670040e-01   6.027358e+01   2.792329e-01
  2.673030e-01   5.987988e+01   2.774656e-01
  2.676020e-01   6.033366e+01   2.786098e-01
  2.679010e-01   6.010230e+01   2.779804e-01
  2.682000e-01   6.041746e+01   2.775769e-01
  2.684990e-01   5.985328e+01   2.773096e-01
  2.687980e-01   5.984589e+01   2.769160e-01
  2.690960e-01   5.977515e+01   2.778857e-01
  2.693950e-01   6.021902e+01   2.760047e-01
  2.696940e-01   6.077400e+01   2.776458e-01
  2.699930e-01   6.059632e+01   2.782694e-01
  2.702920e-01   6.020832e+01   2.770960e-01
  2.705910e-01   6.040460e+01   2.780170e-01
  2.708900e-01   5.990617e+01   2.747353e-01
  2.711890e-01   6.077755e+01   2.785910e-01
  2.714880e-01   5.985352e+01   2.754427e-01
  2.717870e-01   5.998764e+01   2.762150e-01
  2.720860e-01   6.058558e+01   2.765658e-01
  2.723850e-01   6.022173e+01   2.750912e-01
  2.726840e-01   6.019213e+01   2.761281e-01
  2.729820e-01   6.003180e+01   2.755753e-01
  2.732810e-01   6.011995e+01   2.748586e-01
  2.735800e-01   6.008374e+01   2.746845e-01
  2.738790e-01   6.020336e+01   2.755079e-01
  2.741780e-01   6.020890e+01   2.759815e-01
  2.744770e-01   6.002810e+01   2.730186e-01
  2.747760e-01   5.954996e+01   2.732800e-01
  2.750750e-01   6.030700e+01   2.781695e-01
  2.753740e-01   6.035045e+01   2.827223e-01
  2.756730e-01   6.013536e+01   2.837142e-01
  2.759720e-01   6.000416e+01   2.821079e-01
  2.762710e-01   6.008715e+01   2.863534e-01
  2.765690e-01   6.056550e+01   2.867667e-01
  2.768680e-01   6.025938e+01   2.887524e-01
  2.771670e-01   6.018341e+01   2.861694e-01
  2.774660e-01   6.018604e+01   2.870040e-01
  2.777650e-01   6.005088e+01   2.901720e-01
  2.780640e-01   6.006430e+01   2.888141e-01
  2.783630e-01   5.969827e+01   2.883571e-01
  2.786620e-01   5.997838e+01   2.907532e-01
  2.789610e-01   5.998086e+01   2.908678e-01
  2.792600e-01   5.985386e+01   2.934224e-01
  2.795590e-01   5.935112e+01   2.864631e-01
  2.798580e-01   6.057767e+01   2.939625e-01
  2.801560e-01   5.983343e+01   2.917108e-01
  2.804550e-01   5.978398e+01   2.924725e-01
  2.807540e-01   6.005234e+01   2.944697e-01
  2.810530e-01   5.961750e+01   2.906373e-01
  2.813520e-01   6.045970e+01   2.966028e-01
  2.816510e-01   5.992054e+01   2.942589e-01
  2.819500e-01   6.028602e+01   2.952680e-01
  2.822490e-01   5.999968e+01   2.945659e-01
  2.825480e-01   5.999958e+01   2.941156e-01
  2.828470e-01   6.022834e+01   2.981090e-01
  2.831460e-01   5.971044e+01   2.953286e-01
  2.834450e-01   6.024857e+01   2.950633e-01
  2.837430e-01   5.974496e+01   2.955282e-01
  2.840420e-01   5.976841e+01   2.972008e-01
  2.843410e-01   5.982682e+01   3.038343e-01
  2.846400e-01   5.936130e+01   3.047738e-01
  2.849390e-01   5.963925e+01   3.133747e-01
  2.852380e-01   5.943482e+01   3.157409e-01
  2.855370e-01   5.925231e+01   3.183814e-01
  2.858360e-01   5.932199e+01   3.206079e-01
  2.861350e-01   5.965841e+01   3.243551e-01
  2.864340e-01   5.917390e+01   3.278144e-01
  2.867330e-01   5.960006e+01   3.280478e-01
  2.870320e-01   5.935622e+01   3.329945e-01
  2.873310e-01   5.997945e+01   3.316364e-01
  2.876290e-01   5.920020e+01   3.347155e-01
  2.879280e-01   5.954942e+01   3.387703e-01
  2.882270e-01   5.944263e+01   3.347301e-01
  2.885260e-01   5.974072e+01   3.396608e-01
  2.888250e-01   5.926201e+01   3.374357e-01
  2.891240e-01   5.923616e+01   3.424513e-01
  2.894230e-01   5.890798e+01   3.445854e-01
  2.897220e-01   5.944261e+01   3.379495e-01
  2.900210e-01   5.967673e+01   3.475692e-01
  2.903200e-01   5.906137e+01   3.437521e-01
  2.906190e-01   5.913787e+01   3.476774e-01
  2.909180e-01   5.915957e+01   3.486858e-01
  2.912160e-01   5.981434e+01   3.468562e-01
  2.915150e-01   5.874664e+01   3.550829e-01
  2.918140e-01   5.937677e+01   3.487566e-01
  2.921130e-01   5.929631e+01   3.517784e-01
  2.924120e-01   5.939613e+01   3.546306e-01
  2.927110e-01   5.894924e+01   3.523080e-01
  2.930100e-01   5.907456e+01   3.618762e-01
  2.933090e-01   5.871445e+01   3.549856e-01
  2.936080e-01   5.895148e+01   3.533007e-01
  2.939070e-01   5.876778e+01   3.584201e-01
  2.942060e-01   5.965476e+01   3.617433e-01
  2.945050e-01   5.905451e+01   3.674651e-01
  2.948030e-01   5.897203e+01   3.575967e-01
  2.951020e-01   5.834355e+01   3.611168e-01
  2.954010e-01   5.923516e+01   3.656004e-01
  2.957000e-01   5.837604e+01   3.646864e-01
  2.959990e-01   5.880828e+01   3.655934e-01
  2.962980e-01   5.918331e+01   3.674211e-01
  2.965970e-01   5.941677e+01   3.717544e-01
  2.968960e-01   5.878382e+01   3.695415e-01
  2.971950e-01   5.883709e+01   3.681275e-01
  2.974940e-01   5.910939e+01   3.676358e-01
  2.977930e-01   5.903358e+01   3.707821e-01
  2.980920e-01   5.952151e+01   3.725410e-01
  2.983900e-01   5.899707e+01   3.739088e-01
  2.986890e-01   5.850516e+01   3.682119e-01
  2.989880e-01   5.904147e+01   3.738150e-01
  2.992870e-01   5.868001e+01   3.736065e-01
  2.995860e-01   5.821476e+01   3.742496e-01
  2.998850e-01   5.834700e+01   3.725449e-01
  3.001840e-01   5.866000e+01   3.759175e-01
  3.004830e-01   5.918452e+01   3.825049e-01
  3.007820e-01   5.912070e+01   3.808062e-01
  3.010810e-01   5.895546e+01   3.775862e-01
  3.013800e-01   5.862643e+01   3.822009e-01
  3.016790e-01   5.910935e+01   3.827632e-01
  3.019780e-01   5.928562e+01   3.853617e-01
  3.022760e-01   5.822050e+01   3.836695e-01
  3.025750e-01   5.883687e+01   3.836462e-01
  3.028740e-01   5.877562e+01   3.888930e-01
  3.031730e-01   5.872760e+01   3.868937e-01
  3.034720e-01   5.932265e+01   3.904327e-01
  3.037710e-01   5.887252e+01   3.886843e-01
  3.040700e-01   5.989639e+01   3.939274e-01
  3.043690e-01   5.925214e+01   3.964529e-01
  3.046680e-01   5.884684e+01   3.937147e-01
  3.049670e-01   5.882085e+01   3.901070e-01
  3.052660e-01   5.869921e+01   3.965529e-01
  3.055650e-01   5.871677e+01   3.952133e-01
  3.058630e-01   5.836332e+01   3.994023e-01
  3.061620e-01   5.878099e+01   3.934943e-01
  3.064610e-01   5.861403e+01   3.979622e-01
  3.067600e-01   5.810905e+01   4.023339e-01
  3.070590e-01   5.795475e+01   3.957177e-01
  3.073580e-01   5.843497e+01   4.034606e-01
  3.076570e-01   5.863516e+01   3.968999e-01
  3.079560e-01   5.912051e+01   4.049255e-01
  3.082550e-01   5.842993e+01   4.025536e-01
  3.085540e-01   5.920275e+01   4.049098e-01
  3.088530e-01   5.901213e+01   4.093920e-01
  3.091520e-01   5.822108e+01   4.006586e-01
  3.094500e-01   5.790427e+01   4.083034e-01
  3.097490e-01   5.900281e+01   4.102862e-01
  3.100480e-01   5.881619e+01   4.065775e-01
  3.103470e-01   5.760187e+01   4.135893e-01
  3.106460e-01   5.903605e+01   4.064305e-01
  3.109450e-01   5.787910e+01   4.142579e-01
  3.112440e-01   5.866383e+01   4.100361e-01
  3.115430e-01   5.854919e+01   4.150233e-01
  3.118420e-01   5.864542e+01   4.199686e-01
  3.121410e-01   5.836556e+01   4.124492e-01
  3.124400e-01   5.762146e+01   4.172840e-01
  3.127390e-01   5.840820e+01   4.142009e-01
  3.130380e-01   5.833150e+01   4.229030e-01
  3.133360e-01   5.864923e+01   4.216642e-01
  3.136350e-01   5.884231e+01   4.216814e-01
  3.139340e-01   5.872654e+01   4.274669e-01
  3.142330e-01   5.916768e+01   4.225078e-01
  3.145320e-01   5.850165e+01   4.305668e-01
  3.148310e-01   5.904767e+01   4.275787e-01
  3.151300e-01   5.884642e+01   4.268494e-01
  3.154290e-01   5.863158e+01   4.310446e-01
  3.157280e-01   5.811141e+01   4.262769e-01
  3.160270e-01   5.825012e+01   4.351509e-01
  3.163260e-01   5.889315e+01   4.291346e-01
  3.166250e-01   5.775275e+01   4.332892e-01
  3.169230e-01   5.878045e+01   4.345176e-01
  3.172220e-01   5.795795e+01   4.363170e-01
  3.175210e-01   5.807046e+01   4.363610e-01
  3.178200e-01   5.858476e+01   4.352768e-01
  3.181190e-01   5.811979e+01   4.415576e-01
  3.184180e-01   5.823714e+01   4.373667e-01
  3.187170e-01   5.844029e+01   4.459532e-01
  3.190160e-01   5.859319e+01   4.453342e-01
  3.193150e-01   5.786598e+01   4.359707e-01
  3.196140e-01   5.876711e+01   4.508691e-01
  3.199130e-01   5.861640e+01   4.438344e-01
  3.202120e-01   5.871931e+01   4.515133e-01
  3.205100e-01   5.744084e+01   4.453447e-01
  3.208090e-01   5.866489e+01   4.468093e-01
  3.211080e-01   5.831749e+01   4.524680e-01
  3.214070e-01   5.822367e+01   4.443260e-01
  3.217060e-01   5.794999e+01   4.506215e-01
  3.220050e-01   5.813063e+01   4.484208e-01
  3.223040e-01   5.814814e+01   4.464488e-01
  3.226030e-01   5.785354e+01   4.566452e-01
  3.229020e-01   5.834719e+01   4.432085e-01
  3.232010e-01   5.782003e+01   4.534939e-01
  3.235000e-01   5.934918e+01   4.543463e-01
  3.237990e-01   5.799847e+01   4.524920e-01
  3.240970e-01   5.817436e+01   4.601100e-01
  3.243960e-01   5.771132e+01   4.488606e-01
  3.246950e-01   5.811277e+01   4.616489e-01
  3.249940e-01   5.810625e+01   4.537612e-01
  3.252930e-01   5.824539e+01   4.617272e-01
  3.255920e-01   5.798999e+01   4.634160e-01
  3.258910e-01   5.809518e+01   4.593545e-01
  3.261900e-01   5.796834e+01   4.660792e-01
  3.264890e-01   5.810264e+01   4.611611e-01
  3.267880e-01   5.763831e+01   4.629172e-01
  3.270870e-01   5.766831e+01   4.709854e-01
  3.273860e-01   5.802351e+01   4.667642e-01
  3.276850e-01   5.852226e+01   4.744598e-01
  3.279830e-01   5.870222e+01   4.680924e-01
  3.282820e-01   5.858805e+01   4.771621e-01
  3.285810e-01   5.767037e+01   4.714742e-01
  3.288800e-01   5.843188e+01   4.780033e-01
  3.291790e-01   5.776448e+01   4.713780e-01
  3.294780e-01   5.817621e+01   4.804507e-01
  3.297770e-01   5.732615e+01   4.794524e-01
  3.300760e-01   5.838034e+01   4.787848e-01
  3.303750e-01   5.678209e+01   4.797250e-01
  3.306740e-01   5.734658e+01   4.755165e-01
  3.309730e-01   5.816491e+01   4.876285e-01
  3.312720e-01   5.775220e+01   4.896189e-01
  3.315700e-01   5.828109e+01   4.829169e-01
  3.318690e-01   5.826251e+01   4.956044e-01
  3.321680e-01   5.744175e+01   4.809578e-01
  3.324670e-01   5.828663e+01   4.968172e-01
  3.327660e-01   5.762788e+01   4.912557e-01
  3.330650e-01   5.852400e+01   4.956103e-01
  3.333640e-01   5.804669e+01   5.014470e-01
  3.336630e-01   5.829709e+01   4.908456e-01
  3.339620e-01   5.797513e+01   5.040363e-01
  3.342610e-01   5.774767e+01   4.961865e-01
  3.345600e-01   5.854483e+01   5.047531e-01
  3.348590e-01   5.785502e+01   5.106732e-01
  3.351570e-01   5.829087e+01   4.968353e-01
  3.354560e-01   5.721385e+01   5.115112e-01
  3.357550e-01   5.743568e+01   4.959651e-01
  3.360540e-01   5.793627e+01   5.128711e-01
  3.363530e-01   5.841893e+01   5.213068e-01
  3.366520e-01   5.735726e+01   5.013432e-01
  3.369510e-01   5.787193e+01   5.253709e-01
  3.372500e-01   5.715661e+01   4.987328e-01
  3.375490e-01   5.855863e+01   5.258296e-01
  3.378480e-01   5.830141e+01   5.220696e-01
  3.381470e-01   5.806073e+01   5.197061e-01
  3.384460e-01   5.804390e+01   5.336144e-01
  3.387450e-01   5.761840e+01   5.102371e-01
  3.390430e-01   5.774322e+01   5.294870e-01
  3.393420e-01   5.778506e+01   5.269763e-01
  3.396410e-01   5.785057e+01   5.279470e-01
  3.399400e-01   5.697188e+01   5.392734e-01
  3.402390e-01   5.809090e+01   5.185654e-01
  3.405380e-01   5.842294e+01   5.431696e-01
  3.408370e-01   5.679786e+01   5.278557e-01
  3.411360e-01   5.762970e+01   5.351936e-01
  3.414350e-01   5.862065e+01   5.470210e-01
  3.417340e-01   5.763211e+01   5.345020e-01
  3.420330e-01   5.720764e+01   5.486045e-01
  3.423320e-01   5.808199e+01   5.372897e-01
  3.426300e-01   5.755238e+01   5.494902e-01
  3.429290e-01   5.611419e+01   5.403344e-01
  3.432280e-01   5.861111e+01   5.499574e-01
  3.435270e-01   5.806873e+01   5.662884e-01
  3.438260e-01   5.698122e+01   5.385903e-01
  3.441250e-01   5.837451e+01   5.644860e-01
  3.444240e-01   5.721756e+01   5.509590e-01
  3.447230e-01   5.794481e+01   5.591815e-01
  3.450220e-01   5.730131e+01   5.675344e-01
  3.453210e-01   5.833697e+01   5.563224e-01
  3.456200e-01   5.697528e+01   5.710391e-01
  3.459190e-01   5.769218e+01   5.611772e-01
  3.462170e-01   5.839605e+01   5.755051e-01
  3.465160e-01   5.728818e+01   5.691659e-01
  3.468150e-01   5.737087e+01   5.687258e-01
  3.471140e-01   5.771769e+01   5.854914e-01
  3.474130e-01   5.766668e+01   5.693409e-01
  3.477120e-01   5.776520e+01   5.857323e-01
  3.480110e-01   5.839809e+01   5.825554e-01
  3.483100e-01   5.791183e+01   5.819182e-01
  3.486090e-01   5.801396e+01   5.974157e-01
  3.489080e-01   5.821589e+01   5.834439e-01
  3.492070e-01   5.691356e+01   5.926888e-01
  3.495060e-01   5.815126e+01   5.876863e-01
  3.498040e-01   5.758317e+01   5.971418e-01
  3.501030e-01   5.707676e+01   5.954872e-01
  3.504020e-01   5.806618e+01   5.996410e-01
  3.507010e-01   5.723814e+01   6.095030e-01
  3.510000e-01   5.755610e+01   5.921673e-01
  3.512990e-01   5.785472e+01   6.127771e-01
  3.515980e-01   5.801227e+01   6.053463e-01
  3.518970e-01   5.695767e+01   6.132996e-01
  3.521960e-01   5.723798e+01   6.235903e-01
  3.524950e-01   5.683678e+01   5.981825e-01
  3.527940e-01   5.819892e+01   6.322236e-01
  3.530930e-01   5.806725e+01   6.149591e-01
  3.533920e-01   5.871342e+01   6.338606e-01
  3.536900e-01   5.817007e+01   6.332192e-01
  3.539890e-01   5.717870e+01   6.243913e-01
  3.542880e-01   5.873519e+01   6.482266e-01
  3.545870e-01   5.693786e+01   6.131929e-01
  3.548860e-01   5.689394e+01   6.343909e-01
  3.551850e-01   5.744461e+01   6.258415e-01
  3.554840e-01   5.758716e+01   6.382441e-01
  3.557830e-01   5.734470e+01   6.392979e-01
  3.560820e-01   5.747184e+01   6.182270e-01
  3.563810e-01   5.758354e+01   6.394226e-01
  3.566800e-01   5.752700e+01   6.240413e-01
  3.569790e-01   5.698489e+01   6.409274e-01
  3.572770e-01   5.719910e+01   6.409089e-01
  3.575760e-01   5.753220e+01   6.163850e-01
  3.578750e-01   5.785967e+01   6.585174e-01
  3.581740e-01   5.736534e+01   6.265415e-01
  3.584730e-01   5.837681e+01   6.614537e-01
  3.587720e-01   5.702956e+01   6.424056e-01
  3.590710e-01   5.664609e+01   6.390192e-01
  3.593700e-01   5.740665e+01   6.679709e-01
  3.596690e-01   5.710951e+01   6.379856e-01
  3.599680e-01   5.701951e+01   6.670888e-01
  3.602670e-01   5.748264e+01   6.524960e-01
  3.605660e-01   5.716571e+01   6.665676e-01
  3.608640e-01   5.741271e+01   6.851373e-01
  3.611630e-01   5.654292e+01   6.446176e-01
  3.614620e-01   5.709954e+01   6.877466e-01
  3.617610e-01   5.607701e+01   6.561520e-01
  3.620600e-01   5.780192e+01   6.889486e-01
  3.623590e-01   5.726293e+01   6.827668e-01
  3.626580e-01   5.723850e+01   6.826211e-01
  3.629570e-01   5.610248e+01   6.939997e-01
  3.632560e-01   5.765993e+01   6.736139e-01
  3.635550e-01   5.790189e+01   7.165329e-01
  3.638540e-01   5.728444e+01   6.949826e-01
  3.641530e-01   5.765185e+01   7.019240e-01
  3.644510e-01   5.760950e+01   7.321138e-01
  3.647500e-01   5.776087e+01   6.887039e-01
  3.650490e-01   5.774372e+01   7.311675e-01
  3.653480e-01   5.794022e+01   7.150934e-01
  3.656470e-01   5.784432e+01   7.229975e-01
  3.659460e-01   5.679472e+01   7.379050e-01
  3.662450e-01   5.775857e+01   7.123093e-01
  3.665440e-01   5.795646e+01   7.630475e-01
  3.668430e-01   5.689434e+01   7.153268e-01
  3.671420e-01   5.772717e+01   7.516074e-01
  3.674410e-01   5.783378e+01   7.427416e-01
  3.677400e-01   5.745157e+01   7.537266e-01
  3.680390e-01   5.642575e+01   7.759462e-01
  3.683370e-01   5.724955e+01   7.316273e-01
  3.686360e-01   5.826745e+01   7.797463e-01
  3.689350e-01   5.609090e+01   7.486777e-01
  3.692340e-01   5.675546e+01   7.738502e-01
  3.695330e-01   5.716943e+01   8.040874e-01
  3.698320e-01   5.730974e+01   7.508327e-01
  3.701310e-01   5.675152e+01   8.035526e-01
  3.704300e-01   5.731070e+01   7.690807e-01
  3.707290e-01   5.731296e+01   8.099608e-01
  3.710280e-01   5.763312e+01   8.073417e-01
  3.713270e-01   5.680325e+01   7.897724e-01
  3.716260e-01   5.821589e+01   8.477243e-01
  3.719240e-01   5.656337e+01   7.813187e-01
  3.722230e-01   5.843736e+01   8.521245e-01
  3.725220e-01   5.678796e+01   8.111738e-01
  3.728210e-01   5.900925e+01   8.452347e-01
  3.731200e-01   5.617135e+01   8.736342e-01
  3.734190e-01   5.678491e+01   8.013787e-01
  3.737180e-01   5.763183e+01   8.817526e-01
  3.740170e-01   5.693544e+01   8.249780e-01
  3.743160e-01   5.693422e+01   8.827277e-01
  3.746150e-01   5.771277e+01   8.823716e-01
  3.749140e-01   5.568404e+01   8.458362e-01
  3.752130e-01   5.559812e+01   9.057423e-01
  3.755110e-01   5.761761e+01   8.574846e-01
  3.758100e-01   5.818030e+01   9.265366e-01
  3.761090e-01   5.725766e+01   8.917168e-01
  3.764080e-01   5.712901e+01   9.145619e-01
  3.767070e-01   5.624435e+01   9.488073e-01
  3.770060e-01   5.645814e+01   8.727279e-01
  3.773050e-01   5.850034e+01   9.759550e-01
  3.776040e-01   5.892097e+01   9.360794e-01
  3.779030e-01   5.720013e+01   9.528062e-01
  3.782020e-01   5.699380e+01   1.027291e+00
  3.785010e-01   5.528691e+01   8.894137e-01
  3.788000e-01   5.697223e+01   1.022098e+00
  3.790990e-01   5.673855e+01   9.410788e-01
  3.793970e-01   5.684038e+01   1.011145e+00
  3.796960e-01   5.735540e+01   1.010913e+00
  3.799950e-01   5.839466e+01   1.001313e+00
  3.802940e-01   5.672417e+01   1.097157e+00
  3.805930e-01   5.696721e+01   9.589570e-01
  3.808920e-01   5.608102e+01   1.097100e+00
  3.811910e-01   5.612874e+01   1.014504e+00
  3.814900e-01   5.605125e+01   1.066917e+00
  3.817890e-01   5.651522e+01   1.169809e+00
  3.820880e-01   5.725509e+01   1.000633e+00
  3.823870e-01   6.036428e+01   1.216814e+00
  3.826860e-01   5.698158e+01   1.037401e+00
  3.829840e-01   5.592034e+01   1.194672e+00
  3.832830e-01   5.789631e+01   1.161883e+00
  3.835820e-01   5.692714e+01   1.124682e+00
  3.838810e-01   5.627166e+01   1.250173e+00
  3.841800e-01   5.820184e+01   1.124057e+00
  3.844790e-01   5.815454e+01   1.280366e+00
  3.847780e-01   5.719321e+01   1.176805e+00
  3.850770e-01   5.666050e+01   1.273350e+00
  3.853760e-01   5.581385e+01   1.348145e+00
  3.856750e-01   5.922717e+01   1.197548e+00
  3.859740e-01   5.521026e+01   1.364569e+00
  3.862730e-01   5.713267e+01   1.259701e+00
  3.865710e-01   5.831310e+01   1.402389e+00
  3.868700e-01   5.732504e+01   1.415973e+00
  3.871690e-01   5.895169e+01   1.351023e+00
  3.874680e-01   5.859024e+01   1.551005e+00
  3.877670e-01   5.752482e+01   1.357004e+00
  3.880660e-01   5.957938e+01   1.599194e+00
  3.883650e-01   5.650632e+01   1.475809e+00
  3.886640e-01   5.624080e+01   1.536381e+00
  3.889630e-01   5.730663e+01   1.687680e+00
  3.892620e-01   5.718290e+01   1.515876e+00
  3.895610e-01   5.849672e+01   1.751839e+00
  3.898600e-01   5.591497e+01   1.667062e+00
  3.901580e-01   5.871107e+01   1.779941e+00
  3.904570e-01   5.922372e+01   1.998704e+00
  3.907560e-01   5.545384e+01   1.705667e+00
  3.910550e-01   5.232353e+01   1.913138e+00
  3.913540e-01   5.596099e+01   1.978520e+00
  3.916530e-01   5.742997e+01   2.004320e+00
  3.919520e-01   5.677855e+01   2.588879e+00
  3.922510e-01   5.777972e+01   2.010414e+00
  3.925500e-01   5.212766e+01   2.561935e+00
  3.928490e-01   5.886397e+01   2.485239e+00
  3.931480e-01   5.489773e+01   2.629125e+00
  3.934470e-01   0.000000e+00   0.000000e+00
  3.937460e-01   5.552729e+01   2.644157e+00
creator: radaver
creator-version: 3725
header-file: /nas_data/SAXS_data/20151104Workshop/header/JH1_0154.txt
image-file: /nas_data/Pilatus1M/20151104_Workshop/JH1_0154.tif
angular-axis-file: /nas_data/SAXS_data/20151104Workshop/q20151029.dat
beamstop-mask-file: /nas_data/SAXS_data/20151104Workshop/fit2d20151031.msk
detector-response-file: none
beam-center-x: 949.7700
beam-center-y: 918.8000
unit-time: 1.0000
channel-first: 10
channel-last: 1315
Exposure time [s]: 1.093954
Transmitted Beam: 0.483996
Incident Beam: 0.483996
Code: JH1
Concentration [mg/ml]: 1
Run Number: 0154
