# Supplementary material for: SAXS analysis of a soluble cytosolic NgBR construct including extracellular and transmembrane domains
Source: PLoS One. 2018 Jan 18;13(1):e0191371. doi: 10.1371/journal.pone.0191371 (PMC5773207; doi:10.1371/journal.pone.0191371)
Supplement: S1 File — (ZIP) [file pone.0191371.s001.zip › JH1_0155.dat]

Sample:   c= 1.0000 mg/ml  Code: JH1
  3.656810e-03   2.267460e+04   4.139906e+01
  3.955720e-03   2.207244e+04   2.805291e+01
  4.254640e-03   1.909366e+04   2.338101e+01
  4.553560e-03   1.547901e+04   2.029706e+01
  4.852480e-03   1.250099e+04   1.707735e+01
  5.151400e-03   1.053371e+04   1.548611e+01
  5.450320e-03   8.753600e+03   1.340881e+01
  5.749240e-03   7.458662e+03   1.199246e+01
  6.048150e-03   6.387500e+03   1.087818e+01
  6.347070e-03   5.535489e+03   9.621206e+00
  6.645990e-03   4.838732e+03   8.955794e+00
  6.944910e-03   4.251852e+03   8.082156e+00
  7.243830e-03   3.808050e+03   7.411505e+00
  7.542750e-03   3.388487e+03   6.964768e+00
  7.841670e-03   3.063634e+03   6.254295e+00
  8.140580e-03   2.778783e+03   6.038608e+00
  8.439500e-03   2.537264e+03   5.561702e+00
  8.738420e-03   2.322536e+03   5.270398e+00
  9.037340e-03   2.147034e+03   4.899670e+00
  9.336260e-03   1.982502e+03   4.626777e+00
  9.635180e-03   1.831243e+03   4.434120e+00
  9.934100e-03   1.688101e+03   4.119183e+00
  1.023300e-02   1.549883e+03   4.044955e+00
  1.053190e-02   1.431095e+03   3.942307e+00
  1.083090e-02   1.328989e+03   3.799066e+00
  1.112980e-02   1.220063e+03   3.609069e+00
  1.142870e-02   1.142500e+03   3.472900e+00
  1.172760e-02   1.046247e+03   3.314146e+00
  1.202650e-02   9.730969e+02   3.187348e+00
  1.232540e-02   9.052252e+02   3.057338e+00
  1.262440e-02   8.351161e+02   2.881956e+00
  1.292330e-02   7.807438e+02   2.743576e+00
  1.322220e-02   7.217211e+02   2.637834e+00
  1.352110e-02   6.724605e+02   2.520630e+00
  1.382000e-02   6.250297e+02   2.406168e+00
  1.411900e-02   5.838011e+02   2.314140e+00
  1.441790e-02   5.537580e+02   2.237575e+00
  1.471680e-02   5.075189e+02   2.131943e+00
  1.501570e-02   4.828315e+02   2.036466e+00
  1.531460e-02   4.520521e+02   1.961591e+00
  1.561350e-02   4.241197e+02   1.866685e+00
  1.591250e-02   4.002714e+02   1.829422e+00
  1.621140e-02   3.744496e+02   1.738920e+00
  1.651030e-02   3.550803e+02   1.675541e+00
  1.680920e-02   3.356462e+02   1.629043e+00
  1.710810e-02   3.165641e+02   1.585379e+00
  1.740710e-02   3.042106e+02   1.531775e+00
  1.770600e-02   2.859721e+02   1.470221e+00
  1.800490e-02   2.736050e+02   1.426711e+00
  1.830380e-02   2.624951e+02   1.408579e+00
  1.860270e-02   2.461197e+02   1.337449e+00
  1.890170e-02   2.347237e+02   1.306118e+00
  1.920060e-02   2.252677e+02   1.267410e+00
  1.949950e-02   2.158652e+02   1.254967e+00
  1.979840e-02   2.069273e+02   1.205656e+00
  2.009730e-02   2.003442e+02   1.173310e+00
  2.039620e-02   1.924431e+02   1.147856e+00
  2.069520e-02   1.861746e+02   1.122920e+00
  2.099410e-02   1.770293e+02   1.102928e+00
  2.129300e-02   1.701663e+02   1.053000e+00
  2.159190e-02   1.660103e+02   1.075904e+00
  2.189080e-02   1.595344e+02   1.060597e+00
  2.218980e-02   1.534703e+02   1.058164e+00
  2.248870e-02   1.500382e+02   1.064932e+00
  2.278760e-02   1.446138e+02   1.035203e+00
  2.308650e-02   1.417789e+02   1.056552e+00
  2.338540e-02   1.369173e+02   1.036123e+00
  2.368430e-02   1.339611e+02   1.006260e+00
  2.398330e-02   1.299906e+02   1.013789e+00
  2.428220e-02   1.255257e+02   9.740630e-01
  2.458110e-02   1.233926e+02   9.982224e-01
  2.488000e-02   1.228502e+02   9.694608e-01
  2.517890e-02   1.192720e+02   9.438431e-01
  2.547790e-02   1.150920e+02   9.402552e-01
  2.577680e-02   1.131976e+02   9.249950e-01
  2.607570e-02   1.123881e+02   9.291447e-01
  2.637460e-02   1.108091e+02   9.151841e-01
  2.667350e-02   1.058492e+02   8.720805e-01
  2.697250e-02   1.055235e+02   8.438908e-01
  2.727140e-02   1.043563e+02   8.080654e-01
  2.757030e-02   1.025559e+02   8.023943e-01
  2.786920e-02   1.005012e+02   7.852374e-01
  2.816810e-02   9.994349e+01   7.706451e-01
  2.846700e-02   9.993700e+01   7.611059e-01
  2.876600e-02   9.663808e+01   7.394208e-01
  2.906490e-02   9.468742e+01   7.341213e-01
  2.936380e-02   9.404516e+01   7.261795e-01
  2.966270e-02   9.267023e+01   7.155629e-01
  2.996160e-02   9.170069e+01   7.128528e-01
  3.026060e-02   9.059586e+01   6.973866e-01
  3.055950e-02   9.062292e+01   6.965021e-01
  3.085840e-02   8.848447e+01   6.853293e-01
  3.115730e-02   8.896622e+01   6.843150e-01
  3.145620e-02   8.688262e+01   6.697560e-01
  3.175510e-02   8.576625e+01   6.672649e-01
  3.205410e-02   8.531669e+01   6.618870e-01
  3.235300e-02   8.506992e+01   6.582514e-01
  3.265190e-02   8.359126e+01   6.405320e-01
  3.295080e-02   8.340818e+01   6.440258e-01
  3.324970e-02   8.209812e+01   6.381090e-01
  3.354870e-02   8.260683e+01   6.384095e-01
  3.384760e-02   8.194913e+01   6.285211e-01
  3.414650e-02   8.127907e+01   6.259463e-01
  3.444540e-02   8.000302e+01   6.124793e-01
  3.474430e-02   8.051056e+01   6.198257e-01
  3.504330e-02   7.906279e+01   6.066159e-01
  3.534220e-02   7.990655e+01   6.105967e-01
  3.564110e-02   7.944444e+01   6.080783e-01
  3.594000e-02   7.724730e+01   5.881338e-01
  3.623890e-02   7.928195e+01   6.059654e-01
  3.653780e-02   7.788780e+01   5.843685e-01
  3.683680e-02   7.920335e+01   5.969499e-01
  3.713570e-02   7.746214e+01   5.910558e-01
  3.743460e-02   7.631046e+01   5.770837e-01
  3.773350e-02   7.576889e+01   5.743694e-01
  3.803240e-02   7.564992e+01   5.876176e-01
  3.833140e-02   7.545207e+01   6.007970e-01
  3.863030e-02   7.449565e+01   6.062570e-01
  3.892920e-02   7.606211e+01   6.110047e-01
  3.922810e-02   7.464119e+01   6.076428e-01
  3.952700e-02   7.500496e+01   6.051740e-01
  3.982600e-02   7.367627e+01   6.085000e-01
  4.012490e-02   7.468502e+01   6.031032e-01
  4.042380e-02   7.386134e+01   6.076499e-01
  4.072270e-02   7.319544e+01   6.025183e-01
  4.102160e-02   7.354797e+01   6.031765e-01
  4.132050e-02   7.286810e+01   6.011695e-01
  4.161950e-02   7.247708e+01   5.933573e-01
  4.191840e-02   7.215074e+01   5.997794e-01
  4.221730e-02   7.283169e+01   5.948071e-01
  4.251620e-02   7.207097e+01   5.994477e-01
  4.281510e-02   7.199520e+01   5.898670e-01
  4.311410e-02   7.214589e+01   5.912406e-01
  4.341300e-02   6.967719e+01   5.840397e-01
  4.371190e-02   7.166548e+01   5.907856e-01
  4.401080e-02   6.992194e+01   5.835547e-01
  4.430970e-02   6.983074e+01   5.787166e-01
  4.460860e-02   7.156630e+01   5.866090e-01
  4.490760e-02   7.167140e+01   5.885391e-01
  4.520650e-02   7.065960e+01   5.799373e-01
  4.550540e-02   7.085949e+01   5.837051e-01
  4.580430e-02   7.050400e+01   5.800294e-01
  4.610320e-02   7.038003e+01   5.766144e-01
  4.640220e-02   6.872764e+01   5.741275e-01
  4.670110e-02   7.001015e+01   5.708319e-01
  4.700000e-02   6.964980e+01   5.714762e-01
  4.729890e-02   6.961000e+01   5.734513e-01
  4.759780e-02   6.944583e+01   5.720601e-01
  4.789680e-02   6.927477e+01   5.678260e-01
  4.819570e-02   6.807849e+01   5.622099e-01
  4.849460e-02   6.812096e+01   5.644695e-01
  4.879350e-02   6.934514e+01   5.632792e-01
  4.909240e-02   6.955512e+01   5.717975e-01
  4.939130e-02   6.784118e+01   5.551250e-01
  4.969030e-02   6.836142e+01   5.592697e-01
  4.998920e-02   6.881249e+01   5.604336e-01
  5.028810e-02   6.751082e+01   5.531073e-01
  5.058700e-02   6.701592e+01   5.550842e-01
  5.088590e-02   6.757835e+01   5.481508e-01
  5.118490e-02   6.800003e+01   5.571153e-01
  5.148380e-02   6.826701e+01   5.555307e-01
  5.178270e-02   6.717729e+01   5.439680e-01
  5.208160e-02   6.851783e+01   5.552236e-01
  5.238050e-02   6.798777e+01   5.472396e-01
  5.267940e-02   6.729331e+01   5.522156e-01
  5.297840e-02   6.806715e+01   5.481982e-01
  5.327730e-02   6.880602e+01   5.486079e-01
  5.357620e-02   6.682491e+01   5.425394e-01
  5.387510e-02   6.750493e+01   5.421427e-01
  5.417400e-02   6.785886e+01   5.486422e-01
  5.447300e-02   6.719666e+01   5.378143e-01
  5.477190e-02   6.696800e+01   5.381256e-01
  5.507080e-02   6.607290e+01   5.345172e-01
  5.536970e-02   6.715560e+01   5.370386e-01
  5.566860e-02   6.673427e+01   5.390392e-01
  5.596760e-02   6.741030e+01   5.356269e-01
  5.626650e-02   6.683780e+01   5.357664e-01
  5.656540e-02   6.746436e+01   5.364461e-01
  5.686430e-02   6.664814e+01   5.302074e-01
  5.716320e-02   6.717832e+01   5.287829e-01
  5.746210e-02   6.704650e+01   5.335791e-01
  5.776110e-02   6.611211e+01   5.316430e-01
  5.806000e-02   6.694170e+01   5.266919e-01
  5.835890e-02   6.744599e+01   5.292527e-01
  5.865780e-02   6.626922e+01   5.217564e-01
  5.895670e-02   6.648328e+01   5.325312e-01
  5.925570e-02   6.524996e+01   5.154919e-01
  5.955460e-02   6.631753e+01   5.265453e-01
  5.985350e-02   6.621904e+01   5.187471e-01
  6.015240e-02   6.642408e+01   5.212337e-01
  6.045130e-02   6.607628e+01   5.204309e-01
  6.075020e-02   6.599303e+01   5.150991e-01
  6.104920e-02   6.601124e+01   5.190500e-01
  6.134810e-02   6.603142e+01   5.196909e-01
  6.164700e-02   6.637150e+01   5.127697e-01
  6.194590e-02   6.456306e+01   5.138801e-01
  6.224480e-02   6.674026e+01   5.109885e-01
  6.254380e-02   6.532445e+01   5.141267e-01
  6.284270e-02   6.579975e+01   5.176591e-01
  6.314160e-02   6.623477e+01   5.069548e-01
  6.344050e-02   6.610581e+01   5.139016e-01
  6.373940e-02   6.611844e+01   5.054726e-01
  6.403840e-02   6.660819e+01   5.153062e-01
  6.433730e-02   6.485718e+01   5.032075e-01
  6.463620e-02   6.470132e+01   4.984996e-01
  6.493510e-02   6.515081e+01   5.112581e-01
  6.523400e-02   6.531417e+01   5.013646e-01
  6.553290e-02   6.609500e+01   5.069404e-01
  6.583190e-02   6.542818e+01   5.023138e-01
  6.613080e-02   6.530844e+01   4.973076e-01
  6.642970e-02   6.519490e+01   5.060868e-01
  6.672860e-02   6.474876e+01   4.936903e-01
  6.702750e-02   6.478966e+01   4.988397e-01
  6.732650e-02   6.419889e+01   4.930650e-01
  6.762540e-02   6.495247e+01   4.959505e-01
  6.792430e-02   6.471766e+01   4.970494e-01
  6.822320e-02   6.505797e+01   4.904904e-01
  6.852210e-02   6.519294e+01   4.983680e-01
  6.882110e-02   6.545164e+01   4.953769e-01
  6.912000e-02   6.498152e+01   4.931057e-01
  6.941890e-02   6.418168e+01   4.867000e-01
  6.971780e-02   6.512111e+01   4.897709e-01
  7.001670e-02   6.517404e+01   4.962986e-01
  7.031560e-02   6.473340e+01   4.878355e-01
  7.061460e-02   6.501429e+01   4.893690e-01
  7.091350e-02   6.483039e+01   4.872538e-01
  7.121240e-02   6.514606e+01   4.846957e-01
  7.151130e-02   6.487677e+01   4.898069e-01
  7.181020e-02   6.446767e+01   4.817060e-01
  7.210920e-02   6.548843e+01   4.887740e-01
  7.240810e-02   6.492095e+01   4.820213e-01
  7.270700e-02   6.456000e+01   4.867084e-01
  7.300590e-02   6.446408e+01   4.816926e-01
  7.330480e-02   6.501524e+01   4.783119e-01
  7.360370e-02   6.587812e+01   4.874114e-01
  7.390270e-02   6.468880e+01   4.775544e-01
  7.420160e-02   6.526925e+01   4.870162e-01
  7.450050e-02   6.414663e+01   4.737844e-01
  7.479940e-02   6.469853e+01   4.771455e-01
  7.509830e-02   6.421591e+01   4.793967e-01
  7.539730e-02   6.456422e+01   4.735733e-01
  7.569620e-02   6.469438e+01   4.749243e-01
  7.599510e-02   6.429403e+01   4.765398e-01
  7.629400e-02   6.476441e+01   4.721422e-01
  7.659290e-02   6.450054e+01   4.755301e-01
  7.689190e-02   6.435137e+01   4.706342e-01
  7.719080e-02   6.448476e+01   4.737174e-01
  7.748970e-02   6.567821e+01   4.745977e-01
  7.778860e-02   6.440095e+01   4.729742e-01
  7.808750e-02   6.526825e+01   4.726854e-01
  7.838640e-02   6.439035e+01   4.669647e-01
  7.868540e-02   6.443197e+01   4.683764e-01
  7.898430e-02   6.517105e+01   4.685292e-01
  7.928320e-02   6.446191e+01   4.714678e-01
  7.958210e-02   6.495881e+01   4.644657e-01
  7.988100e-02   6.451661e+01   4.682622e-01
  8.018000e-02   6.497439e+01   4.674053e-01
  8.047890e-02   6.421791e+01   4.642636e-01
  8.077780e-02   6.449561e+01   4.644421e-01
  8.107670e-02   6.462869e+01   4.624719e-01
  8.137560e-02   6.463746e+01   4.657777e-01
  8.167450e-02   6.424480e+01   4.615006e-01
  8.197350e-02   6.417279e+01   4.584356e-01
  8.227240e-02   6.430821e+01   4.633570e-01
  8.257130e-02   6.507123e+01   4.565194e-01
  8.287020e-02   6.430810e+01   4.629478e-01
  8.316910e-02   6.473778e+01   4.612493e-01
  8.346810e-02   6.426101e+01   4.552141e-01
  8.376700e-02   6.449344e+01   4.623928e-01
  8.406590e-02   6.423539e+01   4.520482e-01
  8.436480e-02   6.495673e+01   4.616274e-01
  8.466370e-02   6.491637e+01   4.555899e-01
  8.496270e-02   6.417106e+01   4.636826e-01
  8.526160e-02   6.457256e+01   4.798183e-01
  8.556050e-02   6.528760e+01   4.829234e-01
  8.585940e-02   6.458137e+01   4.863171e-01
  8.615830e-02   6.406867e+01   4.843828e-01
  8.645720e-02   6.489792e+01   4.923012e-01
  8.675620e-02   6.373893e+01   4.903140e-01
  8.705510e-02   6.493936e+01   4.939247e-01
  8.735400e-02   6.387626e+01   4.923181e-01
  8.765290e-02   6.423671e+01   4.942016e-01
  8.795180e-02   6.487027e+01   5.006788e-01
  8.825080e-02   6.489318e+01   4.962215e-01
  8.854970e-02   6.341044e+01   4.970502e-01
  8.884860e-02   6.354481e+01   4.955373e-01
  8.914750e-02   6.511173e+01   5.078801e-01
  8.944640e-02   6.506801e+01   5.040247e-01
  8.974530e-02   6.490104e+01   4.992683e-01
  9.004430e-02   6.516627e+01   4.982661e-01
  9.034320e-02   6.415594e+01   4.769200e-01
  9.064210e-02   6.406092e+01   4.756751e-01
  9.094100e-02   6.465111e+01   4.679092e-01
  9.123990e-02   6.480053e+01   4.671954e-01
  9.153890e-02   6.506526e+01   4.706725e-01
  9.183780e-02   6.407358e+01   4.637416e-01
  9.213670e-02   6.388485e+01   4.614218e-01
  9.243560e-02   6.471224e+01   4.631765e-01
  9.273450e-02   6.379851e+01   4.559130e-01
  9.303350e-02   6.515113e+01   4.667964e-01
  9.333240e-02   6.390280e+01   4.520193e-01
  9.363130e-02   6.507281e+01   4.596519e-01
  9.393020e-02   6.428347e+01   4.545187e-01
  9.422910e-02   6.368607e+01   4.535603e-01
  9.452800e-02   6.362473e+01   4.545087e-01
  9.482700e-02   6.490282e+01   4.487597e-01
  9.512590e-02   6.402921e+01   4.540051e-01
  9.542480e-02   6.441818e+01   4.504217e-01
  9.572370e-02   6.394892e+01   4.487782e-01
  9.602260e-02   6.411768e+01   4.516338e-01
  9.632160e-02   6.418666e+01   4.440947e-01
  9.662050e-02   6.518983e+01   4.501206e-01
  9.691940e-02   6.403056e+01   4.461004e-01
  9.721830e-02   6.357214e+01   4.419637e-01
  9.751720e-02   6.385405e+01   4.451192e-01
  9.781610e-02   6.430897e+01   4.423650e-01
  9.811510e-02   6.421709e+01   4.463827e-01
  9.841400e-02   6.445841e+01   4.400532e-01
  9.871290e-02   6.403477e+01   4.417767e-01
  9.901180e-02   6.427874e+01   4.436922e-01
  9.931070e-02   6.443467e+01   4.403224e-01
  9.960970e-02   6.417180e+01   4.426062e-01
  9.990860e-02   6.326195e+01   4.321874e-01
  1.002070e-01   6.406156e+01   4.390456e-01
  1.005060e-01   6.343571e+01   4.344810e-01
  1.008050e-01   6.446777e+01   4.404354e-01
  1.011040e-01   6.381812e+01   4.320624e-01
  1.014030e-01   6.387904e+01   4.342901e-01
  1.017020e-01   6.375464e+01   4.379926e-01
  1.020010e-01   6.393612e+01   4.338068e-01
  1.023000e-01   6.379320e+01   4.313109e-01
  1.025990e-01   6.497669e+01   4.342892e-01
  1.028980e-01   6.386199e+01   4.322109e-01
  1.031970e-01   6.383115e+01   4.344668e-01
  1.034960e-01   6.408281e+01   4.273707e-01
  1.037950e-01   6.448904e+01   4.326565e-01
  1.040930e-01   6.378569e+01   4.267007e-01
  1.043920e-01   6.406787e+01   4.315729e-01
  1.046910e-01   6.328880e+01   4.282825e-01
  1.049900e-01   6.357687e+01   4.234507e-01
  1.052890e-01   6.423665e+01   4.291800e-01
  1.055880e-01   6.457254e+01   4.286775e-01
  1.058870e-01   6.425672e+01   4.292470e-01
  1.061860e-01   6.450682e+01   4.259012e-01
  1.064850e-01   6.419453e+01   4.255027e-01
  1.067840e-01   6.429372e+01   4.280734e-01
  1.070830e-01   6.454810e+01   4.254049e-01
  1.073820e-01   6.343270e+01   4.201578e-01
  1.076800e-01   6.370623e+01   4.207530e-01
  1.079790e-01   6.399298e+01   4.235717e-01
  1.082780e-01   6.272904e+01   4.212470e-01
  1.085770e-01   6.347274e+01   4.148279e-01
  1.088760e-01   6.473864e+01   4.247738e-01
  1.091750e-01   6.419831e+01   4.214463e-01
  1.094740e-01   6.469830e+01   4.240165e-01
  1.097730e-01   6.408332e+01   4.195358e-01
  1.100720e-01   6.367933e+01   4.143153e-01
  1.103710e-01   6.448710e+01   4.233238e-01
  1.106700e-01   6.393767e+01   4.154513e-01
  1.109690e-01   6.365430e+01   4.202726e-01
  1.112670e-01   6.435250e+01   4.150220e-01
  1.115660e-01   6.447423e+01   4.165962e-01
  1.118650e-01   6.401225e+01   4.189987e-01
  1.121640e-01   6.425611e+01   4.138327e-01
  1.124630e-01   6.420791e+01   4.148494e-01
  1.127620e-01   6.439553e+01   4.154551e-01
  1.130610e-01   6.427752e+01   4.144867e-01
  1.133600e-01   6.370392e+01   4.173830e-01
  1.136590e-01   6.405811e+01   4.083283e-01
  1.139580e-01   6.424013e+01   4.134898e-01
  1.142570e-01   6.533247e+01   4.166971e-01
  1.145560e-01   6.443202e+01   4.143988e-01
  1.148550e-01   6.393803e+01   4.116476e-01
  1.151530e-01   6.421456e+01   4.071477e-01
  1.154520e-01   6.474832e+01   4.139576e-01
  1.157510e-01   6.393490e+01   4.068163e-01
  1.160500e-01   6.428548e+01   4.142195e-01
  1.163490e-01   6.435684e+01   4.081564e-01
  1.166480e-01   6.452106e+01   4.115051e-01
  1.169470e-01   6.450768e+01   4.091954e-01
  1.172460e-01   6.405030e+01   4.083034e-01
  1.175450e-01   6.456306e+01   4.065880e-01
  1.178440e-01   6.520318e+01   4.085987e-01
  1.181430e-01   6.492912e+01   4.108122e-01
  1.184420e-01   6.496541e+01   4.086845e-01
  1.187400e-01   6.489928e+01   4.070941e-01
  1.190390e-01   6.442360e+01   4.047798e-01
  1.193380e-01   6.477966e+01   4.058968e-01
  1.196370e-01   6.513767e+01   4.092259e-01
  1.199360e-01   6.414733e+01   4.020216e-01
  1.202350e-01   6.437085e+01   4.057076e-01
  1.205340e-01   6.433148e+01   4.031361e-01
  1.208330e-01   6.415275e+01   4.012369e-01
  1.211320e-01   6.372534e+01   4.031231e-01
  1.214310e-01   6.414451e+01   3.977920e-01
  1.217300e-01   6.409847e+01   4.032148e-01
  1.220290e-01   6.454542e+01   4.032671e-01
  1.223270e-01   6.432768e+01   3.999290e-01
  1.226260e-01   6.387614e+01   3.979995e-01
  1.229250e-01   6.419645e+01   3.974345e-01
  1.232240e-01   6.352885e+01   3.990162e-01
  1.235230e-01   6.417323e+01   4.002393e-01
  1.238220e-01   6.482237e+01   3.988484e-01
  1.241210e-01   6.463396e+01   3.998291e-01
  1.244200e-01   6.489662e+01   3.970196e-01
  1.247190e-01   6.424314e+01   3.996661e-01
  1.250180e-01   6.535183e+01   3.981538e-01
  1.253170e-01   6.410201e+01   3.950897e-01
  1.256160e-01   6.438133e+01   3.985257e-01
  1.259140e-01   6.462507e+01   3.964430e-01
  1.262130e-01   6.418245e+01   3.950830e-01
  1.265120e-01   6.463180e+01   3.936867e-01
  1.268110e-01   6.469826e+01   3.946410e-01
  1.271100e-01   6.475545e+01   3.983838e-01
  1.274090e-01   6.473740e+01   3.950120e-01
  1.277080e-01   6.388408e+01   3.911547e-01
  1.280070e-01   6.475266e+01   3.925629e-01
  1.283060e-01   6.425531e+01   3.925384e-01
  1.286050e-01   6.448888e+01   3.960250e-01
  1.289040e-01   6.490069e+01   3.903170e-01
  1.292030e-01   6.409646e+01   3.928013e-01
  1.295020e-01   6.543151e+01   3.931327e-01
  1.298000e-01   6.481714e+01   3.920185e-01
  1.300990e-01   6.437690e+01   3.882567e-01
  1.303980e-01   6.476518e+01   3.901517e-01
  1.306970e-01   6.514999e+01   3.942624e-01
  1.309960e-01   6.449110e+01   3.900537e-01
  1.312950e-01   6.443190e+01   3.896315e-01
  1.315940e-01   6.526668e+01   3.878194e-01
  1.318930e-01   6.443755e+01   3.881991e-01
  1.321920e-01   6.413833e+01   3.870573e-01
  1.324910e-01   6.429976e+01   3.885058e-01
  1.327900e-01   6.439204e+01   3.866292e-01
  1.330890e-01   6.534346e+01   3.889974e-01
  1.333870e-01   6.497900e+01   3.876736e-01
  1.336860e-01   6.439560e+01   3.852227e-01
  1.339850e-01   6.482691e+01   3.851043e-01
  1.342840e-01   6.477508e+01   3.877774e-01
  1.345830e-01   6.454309e+01   3.856636e-01
  1.348820e-01   6.449930e+01   3.855328e-01
  1.351810e-01   6.411779e+01   3.795614e-01
  1.354800e-01   6.450788e+01   3.850891e-01
  1.357790e-01   6.483863e+01   3.837479e-01
  1.360780e-01   6.523990e+01   3.865631e-01
  1.363770e-01   6.436236e+01   3.834899e-01
  1.366760e-01   6.458308e+01   3.862544e-01
  1.369740e-01   6.438185e+01   3.993100e-01
  1.372730e-01   6.457599e+01   4.020248e-01
  1.375720e-01   6.441061e+01   4.108675e-01
  1.378710e-01   6.432476e+01   4.123128e-01
  1.381700e-01   6.455728e+01   4.148014e-01
  1.384690e-01   6.452949e+01   4.219146e-01
  1.387680e-01   6.441255e+01   4.100216e-01
  1.390670e-01   6.470390e+01   3.992623e-01
  1.393660e-01   6.502606e+01   3.994745e-01
  1.396650e-01   6.418763e+01   3.940859e-01
  1.399640e-01   6.518929e+01   3.981698e-01
  1.402630e-01   6.578316e+01   3.917469e-01
  1.405620e-01   6.450818e+01   3.923156e-01
  1.408600e-01   6.444253e+01   3.908840e-01
  1.411590e-01   6.474138e+01   3.927762e-01
  1.414580e-01   6.490746e+01   3.937765e-01
  1.417570e-01   6.433317e+01   3.845673e-01
  1.420560e-01   6.491879e+01   3.908572e-01
  1.423550e-01   6.511169e+01   3.887837e-01
  1.426540e-01   6.390164e+01   3.816537e-01
  1.429530e-01   6.471542e+01   3.831529e-01
  1.432520e-01   6.536940e+01   3.821139e-01
  1.435510e-01   6.550109e+01   3.852405e-01
  1.438500e-01   6.484917e+01   3.792479e-01
  1.441490e-01   6.451523e+01   3.773853e-01
  1.444470e-01   6.493689e+01   3.810729e-01
  1.447460e-01   6.478081e+01   3.768429e-01
  1.450450e-01   6.452765e+01   3.798703e-01
  1.453440e-01   6.452550e+01   3.739368e-01
  1.456430e-01   6.463268e+01   3.779495e-01
  1.459420e-01   6.441550e+01   3.766537e-01
  1.462410e-01   6.496601e+01   3.765086e-01
  1.465400e-01   6.512702e+01   3.782876e-01
  1.468390e-01   6.513509e+01   3.735631e-01
  1.471380e-01   6.403259e+01   3.733631e-01
  1.474370e-01   6.410175e+01   3.742119e-01
  1.477360e-01   6.446966e+01   3.742043e-01
  1.480340e-01   6.475515e+01   3.714207e-01
  1.483330e-01   6.490325e+01   3.802998e-01
  1.486320e-01   6.441905e+01   3.883838e-01
  1.489310e-01   6.493548e+01   3.916397e-01
  1.492300e-01   6.532017e+01   3.923081e-01
  1.495290e-01   6.483028e+01   3.932938e-01
  1.498280e-01   6.534919e+01   3.994297e-01
  1.501270e-01   6.543653e+01   4.012548e-01
  1.504260e-01   6.502649e+01   3.946366e-01
  1.507250e-01   6.510660e+01   4.007641e-01
  1.510240e-01   6.508741e+01   3.996629e-01
  1.513230e-01   6.483769e+01   4.041791e-01
  1.516210e-01   6.627838e+01   4.043545e-01
  1.519200e-01   6.554077e+01   4.020982e-01
  1.522190e-01   6.556832e+01   4.091871e-01
  1.525180e-01   6.462954e+01   4.013947e-01
  1.528170e-01   6.511100e+01   4.083098e-01
  1.531160e-01   6.516019e+01   4.051830e-01
  1.534150e-01   6.529819e+01   3.997907e-01
  1.537140e-01   6.620162e+01   3.956869e-01
  1.540130e-01   6.425955e+01   3.834154e-01
  1.543120e-01   6.530861e+01   3.867666e-01
  1.546110e-01   6.535569e+01   3.843521e-01
  1.549100e-01   6.556974e+01   3.852115e-01
  1.552090e-01   6.508771e+01   3.858782e-01
  1.555070e-01   6.449876e+01   3.749358e-01
  1.558060e-01   6.507077e+01   3.819178e-01
  1.561050e-01   6.470515e+01   3.770604e-01
  1.564040e-01   6.432344e+01   3.774860e-01
  1.567030e-01   6.469970e+01   3.766069e-01
  1.570020e-01   6.593383e+01   3.782124e-01
  1.573010e-01   6.528687e+01   3.798574e-01
  1.576000e-01   6.459519e+01   3.720117e-01
  1.578990e-01   6.479142e+01   3.744918e-01
  1.581980e-01   6.547928e+01   3.747613e-01
  1.584970e-01   6.481801e+01   3.726527e-01
  1.587960e-01   6.432449e+01   3.746450e-01
  1.590940e-01   6.500737e+01   3.713070e-01
  1.593930e-01   6.545311e+01   3.713297e-01
  1.596920e-01   6.524802e+01   3.717851e-01
  1.599910e-01   6.476328e+01   3.720737e-01
  1.602900e-01   6.440576e+01   3.704173e-01
  1.605890e-01   6.492624e+01   3.663766e-01
  1.608880e-01   6.576067e+01   3.711681e-01
  1.611870e-01   6.447729e+01   3.665139e-01
  1.614860e-01   6.489958e+01   3.681183e-01
  1.617850e-01   6.509753e+01   3.654628e-01
  1.620840e-01   6.451689e+01   3.638293e-01
  1.623830e-01   6.492284e+01   3.665676e-01
  1.626810e-01   6.460600e+01   3.634889e-01
  1.629800e-01   6.531305e+01   3.615803e-01
  1.632790e-01   6.478197e+01   3.612571e-01
  1.635780e-01   6.480568e+01   3.624844e-01
  1.638770e-01   6.457675e+01   3.641958e-01
  1.641760e-01   6.511666e+01   3.639393e-01
  1.644750e-01   6.410026e+01   3.603129e-01
  1.647740e-01   6.458765e+01   3.612931e-01
  1.650730e-01   6.434586e+01   3.619737e-01
  1.653720e-01   6.475405e+01   3.627294e-01
  1.656710e-01   6.490477e+01   3.610225e-01
  1.659700e-01   6.455394e+01   3.615857e-01
  1.662680e-01   6.558494e+01   3.631022e-01
  1.665670e-01   6.454925e+01   3.611857e-01
  1.668660e-01   6.460106e+01   3.579020e-01
  1.671650e-01   6.490889e+01   3.616108e-01
  1.674640e-01   6.433036e+01   3.592306e-01
  1.677630e-01   6.533983e+01   3.601316e-01
  1.680620e-01   6.475269e+01   3.607910e-01
  1.683610e-01   6.477215e+01   3.552213e-01
  1.686600e-01   6.513489e+01   3.610868e-01
  1.689590e-01   6.397929e+01   3.543213e-01
  1.692580e-01   6.447354e+01   3.555028e-01
  1.695570e-01   6.551860e+01   3.629185e-01
  1.698560e-01   6.494604e+01   3.553317e-01
  1.701540e-01   6.474768e+01   3.575583e-01
  1.704530e-01   6.501718e+01   3.553435e-01
  1.707520e-01   6.484884e+01   3.550657e-01
  1.710510e-01   6.539060e+01   3.595170e-01
  1.713500e-01   6.495552e+01   3.548105e-01
  1.716490e-01   6.470084e+01   3.568700e-01
  1.719480e-01   6.460088e+01   3.509725e-01
  1.722470e-01   6.522965e+01   3.550127e-01
  1.725460e-01   6.449383e+01   3.546402e-01
  1.728450e-01   6.456177e+01   3.524705e-01
  1.731440e-01   6.494298e+01   3.540507e-01
  1.734430e-01   6.463855e+01   3.500169e-01
  1.737410e-01   6.483029e+01   3.541053e-01
  1.740400e-01   6.422885e+01   3.517396e-01
  1.743390e-01   6.402971e+01   3.487145e-01
  1.746380e-01   6.502429e+01   3.530125e-01
  1.749370e-01   6.513714e+01   3.510123e-01
  1.752360e-01   6.505112e+01   3.530853e-01
  1.755350e-01   6.418900e+01   3.498519e-01
  1.758340e-01   6.444673e+01   3.458735e-01
  1.761330e-01   6.402772e+01   3.502969e-01
  1.764320e-01   6.517617e+01   3.485107e-01
  1.767310e-01   6.502003e+01   3.524651e-01
  1.770300e-01   6.410592e+01   3.463212e-01
  1.773280e-01   6.493080e+01   3.499309e-01
  1.776270e-01   6.442229e+01   3.473467e-01
  1.779260e-01   6.440961e+01   3.457739e-01
  1.782250e-01   6.490063e+01   3.498496e-01
  1.785240e-01   6.480150e+01   3.463143e-01
  1.788230e-01   6.456960e+01   3.473995e-01
  1.791220e-01   6.457056e+01   3.479187e-01
  1.794210e-01   6.424996e+01   3.438285e-01
  1.797200e-01   6.431308e+01   3.455147e-01
  1.800190e-01   6.475898e+01   3.443506e-01
  1.803180e-01   6.367430e+01   3.449827e-01
  1.806170e-01   6.522603e+01   3.462619e-01
  1.809160e-01   6.479011e+01   3.444334e-01
  1.812140e-01   6.431803e+01   3.440107e-01
  1.815130e-01   6.356747e+01   3.414991e-01
  1.818120e-01   6.449958e+01   3.453375e-01
  1.821110e-01   6.457329e+01   3.415477e-01
  1.824100e-01   6.391454e+01   3.422640e-01
  1.827090e-01   6.439600e+01   3.428862e-01
  1.830080e-01   6.449666e+01   3.433200e-01
  1.833070e-01   6.471467e+01   3.414321e-01
  1.836060e-01   6.469991e+01   3.405825e-01
  1.839050e-01   6.467741e+01   3.444677e-01
  1.842040e-01   6.445747e+01   3.410783e-01
  1.845030e-01   6.456605e+01   3.405532e-01
  1.848010e-01   6.443327e+01   3.419955e-01
  1.851000e-01   6.397615e+01   3.361305e-01
  1.853990e-01   6.409534e+01   3.414257e-01
  1.856980e-01   6.374791e+01   3.380675e-01
  1.859970e-01   6.387624e+01   3.371306e-01
  1.862960e-01   6.483672e+01   3.411042e-01
  1.865950e-01   6.420549e+01   3.376805e-01
  1.868940e-01   6.440619e+01   3.420880e-01
  1.871930e-01   6.479150e+01   3.359192e-01
  1.874920e-01   6.443974e+01   3.381371e-01
  1.877910e-01   6.412403e+01   3.371495e-01
  1.880900e-01   6.465405e+01   3.385400e-01
  1.883880e-01   6.440394e+01   3.396415e-01
  1.886870e-01   6.398384e+01   3.324430e-01
  1.889860e-01   6.409630e+01   3.383486e-01
  1.892850e-01   6.371148e+01   3.348093e-01
  1.895840e-01   6.401562e+01   3.345191e-01
  1.898830e-01   6.462324e+01   3.365702e-01
  1.901820e-01   6.335578e+01   3.329446e-01
  1.904810e-01   6.474107e+01   3.364092e-01
  1.907800e-01   6.441516e+01   3.347880e-01
  1.910790e-01   6.350959e+01   3.318159e-01
  1.913780e-01   6.416960e+01   3.346117e-01
  1.916770e-01   6.456538e+01   3.354872e-01
  1.919750e-01   6.459837e+01   3.363495e-01
  1.922740e-01   6.407166e+01   3.313111e-01
  1.925730e-01   6.390220e+01   3.316251e-01
  1.928720e-01   6.416340e+01   3.330614e-01
  1.931710e-01   6.379349e+01   3.327093e-01
  1.934700e-01   6.370822e+01   3.309707e-01
  1.937690e-01   6.423956e+01   3.314446e-01
  1.940680e-01   6.416513e+01   3.330659e-01
  1.943670e-01   6.396791e+01   3.305935e-01
  1.946660e-01   6.422925e+01   3.318688e-01
  1.949650e-01   6.432092e+01   3.300158e-01
  1.952640e-01   6.398329e+01   3.306332e-01
  1.955630e-01   6.366986e+01   3.310217e-01
  1.958610e-01   6.347976e+01   3.274110e-01
  1.961600e-01   6.421917e+01   3.306447e-01
  1.964590e-01   6.392586e+01   3.284128e-01
  1.967580e-01   6.362735e+01   3.298614e-01
  1.970570e-01   6.372003e+01   3.278836e-01
  1.973560e-01   6.384915e+01   3.264714e-01
  1.976550e-01   6.368445e+01   3.288212e-01
  1.979540e-01   6.351502e+01   3.260483e-01
  1.982530e-01   6.348346e+01   3.277136e-01
  1.985520e-01   6.319051e+01   3.249267e-01
  1.988510e-01   6.361767e+01   3.261673e-01
  1.991500e-01   6.397018e+01   3.292624e-01
  1.994480e-01   6.331491e+01   3.242445e-01
  1.997470e-01   6.385171e+01   3.274920e-01
  2.000460e-01   6.427272e+01   3.246967e-01
  2.003450e-01   6.375741e+01   3.256619e-01
  2.006440e-01   6.345639e+01   3.276437e-01
  2.009430e-01   6.394302e+01   3.238628e-01
  2.012420e-01   6.355184e+01   3.261428e-01
  2.015410e-01   6.378595e+01   3.233245e-01
  2.018400e-01   6.363085e+01   3.236336e-01
  2.021390e-01   6.331571e+01   3.238200e-01
  2.024380e-01   6.394442e+01   3.205446e-01
  2.027370e-01   6.339943e+01   3.241761e-01
  2.030350e-01   6.336021e+01   3.209933e-01
  2.033340e-01   6.312838e+01   3.212360e-01
  2.036330e-01   6.384089e+01   3.205577e-01
  2.039320e-01   6.322078e+01   3.198153e-01
  2.042310e-01   6.381280e+01   3.243787e-01
  2.045300e-01   6.361236e+01   3.191688e-01
  2.048290e-01   6.341615e+01   3.197620e-01
  2.051280e-01   6.340863e+01   3.193346e-01
  2.054270e-01   6.350604e+01   3.190372e-01
  2.057260e-01   6.321814e+01   3.217427e-01
  2.060250e-01   6.334402e+01   3.180909e-01
  2.063240e-01   6.364583e+01   3.214395e-01
  2.066230e-01   6.346425e+01   3.196107e-01
  2.069210e-01   6.316461e+01   3.200845e-01
  2.072200e-01   6.373129e+01   3.208294e-01
  2.075190e-01   6.243481e+01   3.151345e-01
  2.078180e-01   6.282361e+01   3.185365e-01
  2.081170e-01   6.374613e+01   3.192338e-01
  2.084160e-01   6.320047e+01   3.199009e-01
  2.087150e-01   6.355435e+01   3.172803e-01
  2.090140e-01   6.322975e+01   3.179382e-01
  2.093130e-01   6.340792e+01   3.182512e-01
  2.096120e-01   6.305574e+01   3.168310e-01
  2.099110e-01   6.323073e+01   3.158104e-01
  2.102100e-01   6.242538e+01   3.153763e-01
  2.105080e-01   6.353185e+01   3.197808e-01
  2.108070e-01   6.347235e+01   3.166777e-01
  2.111060e-01   6.263987e+01   3.138079e-01
  2.114050e-01   6.360510e+01   3.166118e-01
  2.117040e-01   6.320572e+01   3.206017e-01
  2.120030e-01   6.368291e+01   3.277881e-01
  2.123020e-01   6.321257e+01   3.289334e-01
  2.126010e-01   6.293109e+01   3.255569e-01
  2.129000e-01   6.292536e+01   3.287814e-01
  2.131990e-01   6.266612e+01   3.309743e-01
  2.134980e-01   6.250355e+01   3.325504e-01
  2.137970e-01   6.345321e+01   3.325852e-01
  2.140950e-01   6.251887e+01   3.319701e-01
  2.143940e-01   6.263019e+01   3.335123e-01
  2.146930e-01   6.347055e+01   3.360583e-01
  2.149920e-01   6.269005e+01   3.343006e-01
  2.152910e-01   6.303245e+01   3.356876e-01
  2.155900e-01   6.294955e+01   3.383602e-01
  2.158890e-01   6.304230e+01   3.386094e-01
  2.161880e-01   6.384242e+01   3.392851e-01
  2.164870e-01   6.277092e+01   3.377173e-01
  2.167860e-01   6.285712e+01   3.316318e-01
  2.170850e-01   6.293552e+01   3.292573e-01
  2.173840e-01   6.284355e+01   3.259119e-01
  2.176820e-01   6.294312e+01   3.247210e-01
  2.179810e-01   6.267200e+01   3.250309e-01
  2.182800e-01   6.195624e+01   3.189302e-01
  2.185790e-01   6.267838e+01   3.223274e-01
  2.188780e-01   6.278343e+01   3.191173e-01
  2.191770e-01   6.209227e+01   3.194189e-01
  2.194760e-01   6.325043e+01   3.232284e-01
  2.197750e-01   6.291548e+01   3.191788e-01
  2.200740e-01   6.316101e+01   3.177653e-01
  2.203730e-01   6.263165e+01   3.181855e-01
  2.206720e-01   6.276500e+01   3.175747e-01
  2.209710e-01   6.295794e+01   3.202484e-01
  2.212700e-01   6.213830e+01   3.137258e-01
  2.215680e-01   6.271963e+01   3.180011e-01
  2.218670e-01   6.262685e+01   3.135146e-01
  2.221660e-01   6.288141e+01   3.175991e-01
  2.224650e-01   6.212640e+01   3.131712e-01
  2.227640e-01   6.304719e+01   3.152202e-01
  2.230630e-01   6.232359e+01   3.143249e-01
  2.233620e-01   6.246730e+01   3.138981e-01
  2.236610e-01   6.224174e+01   3.133309e-01
  2.239600e-01   6.211956e+01   3.094281e-01
  2.242590e-01   6.261629e+01   3.137489e-01
  2.245580e-01   6.263824e+01   3.128941e-01
  2.248570e-01   6.264626e+01   3.147418e-01
  2.251550e-01   6.276482e+01   3.114122e-01
  2.254540e-01   6.201644e+01   3.098035e-01
  2.257530e-01   6.212128e+01   3.123763e-01
  2.260520e-01   6.195387e+01   3.081367e-01
  2.263510e-01   6.210857e+01   3.095269e-01
  2.266500e-01   6.181438e+01   3.086670e-01
  2.269490e-01   6.197809e+01   3.076982e-01
  2.272480e-01   6.260379e+01   3.117782e-01
  2.275470e-01   6.213020e+01   3.064694e-01
  2.278460e-01   6.239712e+01   3.106257e-01
  2.281450e-01   6.208352e+01   3.070922e-01
  2.284440e-01   6.190599e+01   3.081426e-01
  2.287420e-01   6.202527e+01   3.093193e-01
  2.290410e-01   6.194052e+01   3.029864e-01
  2.293400e-01   6.254804e+01   3.092348e-01
  2.296390e-01   6.183306e+01   3.059805e-01
  2.299380e-01   6.220201e+01   3.073851e-01
  2.302370e-01   6.220868e+01   3.067856e-01
  2.305360e-01   6.201340e+01   3.043605e-01
  2.308350e-01   6.137523e+01   3.070681e-01
  2.311340e-01   6.190862e+01   3.026710e-01
  2.314330e-01   6.218886e+01   3.055162e-01
  2.317320e-01   6.167970e+01   3.053563e-01
  2.320310e-01   6.188605e+01   3.027344e-01
  2.323290e-01   6.119748e+01   3.057544e-01
  2.326280e-01   6.216390e+01   3.027024e-01
  2.329270e-01   6.146835e+01   3.014748e-01
  2.332260e-01   6.215531e+01   3.047085e-01
  2.335250e-01   6.189906e+01   3.033612e-01
  2.338240e-01   6.243639e+01   3.058807e-01
  2.341230e-01   6.187842e+01   3.000238e-01
  2.344220e-01   6.151235e+01   3.021744e-01
  2.347210e-01   6.168211e+01   3.024723e-01
  2.350200e-01   6.185544e+01   3.020683e-01
  2.353190e-01   6.144617e+01   3.014205e-01
  2.356180e-01   6.255076e+01   3.007248e-01
  2.359170e-01   6.243732e+01   3.047972e-01
  2.362150e-01   6.161259e+01   3.007712e-01
  2.365140e-01   6.114400e+01   2.973239e-01
  2.368130e-01   6.148045e+01   3.004484e-01
  2.371120e-01   6.191478e+01   3.001120e-01
  2.374110e-01   6.166742e+01   3.020808e-01
  2.377100e-01   6.160434e+01   2.983270e-01
  2.380090e-01   6.183502e+01   3.002655e-01
  2.383080e-01   6.182597e+01   2.982935e-01
  2.386070e-01   6.235410e+01   3.011748e-01
  2.389060e-01   6.135559e+01   2.984093e-01
  2.392050e-01   6.157877e+01   2.973571e-01
  2.395040e-01   6.170771e+01   2.997251e-01
  2.398020e-01   6.145672e+01   2.970623e-01
  2.401010e-01   6.149716e+01   2.988681e-01
  2.404000e-01   6.148632e+01   2.960113e-01
  2.406990e-01   6.074124e+01   2.958906e-01
  2.409980e-01   6.127192e+01   2.961655e-01
  2.412970e-01   6.112391e+01   2.953604e-01
  2.415960e-01   6.110205e+01   2.962038e-01
  2.418950e-01   6.094584e+01   2.941533e-01
  2.421940e-01   6.141650e+01   2.965148e-01
  2.424930e-01   6.186157e+01   2.984931e-01
  2.427920e-01   6.105986e+01   2.927832e-01
  2.430910e-01   6.086297e+01   2.942851e-01
  2.433890e-01   6.077693e+01   2.930855e-01
  2.436880e-01   6.085710e+01   2.958344e-01
  2.439870e-01   6.097281e+01   2.925744e-01
  2.442860e-01   6.170387e+01   2.937780e-01
  2.445850e-01   6.128412e+01   2.945263e-01
  2.448840e-01   6.061135e+01   2.924674e-01
  2.451830e-01   6.126603e+01   2.955920e-01
  2.454820e-01   6.120267e+01   2.919349e-01
  2.457810e-01   6.117919e+01   2.930691e-01
  2.460800e-01   6.146500e+01   2.940808e-01
  2.463790e-01   6.134795e+01   2.928211e-01
  2.466780e-01   6.083189e+01   2.920192e-01
  2.469770e-01   6.099418e+01   2.915447e-01
  2.472750e-01   6.073356e+01   2.916750e-01
  2.475740e-01   6.092572e+01   2.931154e-01
  2.478730e-01   6.194203e+01   2.908141e-01
  2.481720e-01   6.119346e+01   2.920205e-01
  2.484710e-01   6.092161e+01   2.895617e-01
  2.487700e-01   6.104668e+01   2.929693e-01
  2.490690e-01   6.132711e+01   2.925551e-01
  2.493680e-01   6.125776e+01   2.894125e-01
  2.496670e-01   6.115443e+01   2.931187e-01
  2.499660e-01   6.123403e+01   2.903033e-01
  2.502650e-01   6.113804e+01   2.913516e-01
  2.505640e-01   6.082525e+01   2.876614e-01
  2.508620e-01   6.097419e+01   2.893707e-01
  2.511610e-01   6.077166e+01   2.912272e-01
  2.514600e-01   6.091529e+01   2.883937e-01
  2.517590e-01   6.132229e+01   2.891468e-01
  2.520580e-01   6.047566e+01   2.876631e-01
  2.523570e-01   6.103928e+01   2.893149e-01
  2.526560e-01   6.092261e+01   2.898810e-01
  2.529550e-01   6.114273e+01   2.870709e-01
  2.532540e-01   6.112070e+01   2.869168e-01
  2.535530e-01   6.095703e+01   2.863284e-01
  2.538520e-01   6.095752e+01   2.876635e-01
  2.541510e-01   6.071459e+01   2.855553e-01
  2.544490e-01   6.116308e+01   2.874263e-01
  2.547480e-01   6.123225e+01   2.878977e-01
  2.550470e-01   6.111207e+01   2.858796e-01
  2.553460e-01   6.083092e+01   2.856258e-01
  2.556450e-01   6.103096e+01   2.837882e-01
  2.559440e-01   6.098332e+01   2.865942e-01
  2.562430e-01   6.094870e+01   2.878496e-01
  2.565420e-01   6.077597e+01   2.848908e-01
  2.568410e-01   6.063746e+01   2.837650e-01
  2.571400e-01   6.047148e+01   2.837755e-01
  2.574390e-01   6.078240e+01   2.866329e-01
  2.577380e-01   6.068623e+01   2.853872e-01
  2.580360e-01   6.051645e+01   2.829850e-01
  2.583350e-01   6.084190e+01   2.862617e-01
  2.586340e-01   6.109738e+01   2.837445e-01
  2.589330e-01   6.088411e+01   2.860553e-01
  2.592320e-01   6.065330e+01   2.827114e-01
  2.595310e-01   6.084568e+01   2.841519e-01
  2.598300e-01   6.057910e+01   2.854394e-01
  2.601290e-01   6.026016e+01   2.803314e-01
  2.604280e-01   6.013338e+01   2.834809e-01
  2.607270e-01   6.111431e+01   2.820193e-01
  2.610260e-01   6.049929e+01   2.831432e-01
  2.613250e-01   6.072831e+01   2.842773e-01
  2.616240e-01   6.043708e+01   2.827004e-01
  2.619220e-01   6.059188e+01   2.831613e-01
  2.622210e-01   6.027946e+01   2.796055e-01
  2.625200e-01   6.045831e+01   2.817658e-01
  2.628190e-01   6.059462e+01   2.817897e-01
  2.631180e-01   6.062931e+01   2.801274e-01
  2.634170e-01   6.048342e+01   2.834043e-01
  2.637160e-01   6.031221e+01   2.793939e-01
  2.640150e-01   6.063640e+01   2.828694e-01
  2.643140e-01   6.109612e+01   2.808193e-01
  2.646130e-01   6.036009e+01   2.795048e-01
  2.649120e-01   6.063146e+01   2.831546e-01
  2.652110e-01   6.005521e+01   2.786072e-01
  2.655090e-01   6.061307e+01   2.806672e-01
  2.658080e-01   6.019648e+01   2.780801e-01
  2.661070e-01   6.035995e+01   2.796961e-01
  2.664060e-01   6.027869e+01   2.792206e-01
  2.667050e-01   6.023034e+01   2.793956e-01
  2.670040e-01   6.057106e+01   2.799928e-01
  2.673030e-01   6.048940e+01   2.789456e-01
  2.676020e-01   6.039158e+01   2.788149e-01
  2.679010e-01   6.059488e+01   2.791887e-01
  2.682000e-01   6.029274e+01   2.773612e-01
  2.684990e-01   6.023614e+01   2.782663e-01
  2.687980e-01   5.991628e+01   2.771497e-01
  2.690960e-01   5.979412e+01   2.780010e-01
  2.693950e-01   6.065107e+01   2.770640e-01
  2.696940e-01   6.038506e+01   2.768268e-01
  2.699930e-01   6.030005e+01   2.776594e-01
  2.702920e-01   6.036291e+01   2.775226e-01
  2.705910e-01   6.015003e+01   2.775016e-01
  2.708900e-01   6.031880e+01   2.757505e-01
  2.711890e-01   6.033083e+01   2.776363e-01
  2.714880e-01   5.973959e+01   2.752509e-01
  2.717870e-01   6.017614e+01   2.767194e-01
  2.720860e-01   6.037155e+01   2.761475e-01
  2.723850e-01   6.023748e+01   2.751976e-01
  2.726840e-01   5.993525e+01   2.756088e-01
  2.729820e-01   6.038275e+01   2.764504e-01
  2.732810e-01   6.001872e+01   2.746974e-01
  2.735800e-01   6.024266e+01   2.751179e-01
  2.738790e-01   5.972961e+01   2.744920e-01
  2.741780e-01   5.992078e+01   2.753909e-01
  2.744770e-01   5.993708e+01   2.728814e-01
  2.747760e-01   5.976992e+01   2.738543e-01
  2.750750e-01   5.987958e+01   2.772530e-01
  2.753740e-01   6.021041e+01   2.824664e-01
  2.756730e-01   6.018624e+01   2.839068e-01
  2.759720e-01   5.980531e+01   2.817122e-01
  2.762710e-01   5.967964e+01   2.854538e-01
  2.765690e-01   5.956271e+01   2.844555e-01
  2.768680e-01   5.972264e+01   2.875371e-01
  2.771670e-01   6.076424e+01   2.876206e-01
  2.774660e-01   5.969105e+01   2.858945e-01
  2.777650e-01   6.045479e+01   2.912207e-01
  2.780640e-01   6.083146e+01   2.907270e-01
  2.783630e-01   5.943480e+01   2.877937e-01
  2.786620e-01   6.046458e+01   2.920040e-01
  2.789610e-01   6.037567e+01   2.918982e-01
  2.792600e-01   5.963265e+01   2.929547e-01
  2.795590e-01   5.983386e+01   2.876994e-01
  2.798580e-01   5.951971e+01   2.914588e-01
  2.801560e-01   5.969474e+01   2.914471e-01
  2.804550e-01   5.955692e+01   2.919913e-01
  2.807540e-01   5.996606e+01   2.943335e-01
  2.810530e-01   6.022924e+01   2.921994e-01
  2.813520e-01   5.984572e+01   2.951685e-01
  2.816510e-01   5.992520e+01   2.943457e-01
  2.819500e-01   5.987993e+01   2.943471e-01
  2.822490e-01   6.033570e+01   2.954652e-01
  2.825480e-01   5.989615e+01   2.939372e-01
  2.828470e-01   5.968786e+01   2.968443e-01
  2.831460e-01   6.022768e+01   2.966809e-01
  2.834450e-01   5.992375e+01   2.943421e-01
  2.837430e-01   5.997593e+01   2.961747e-01
  2.840420e-01   6.007107e+01   2.980286e-01
  2.843410e-01   6.015696e+01   3.047495e-01
  2.846400e-01   5.954512e+01   3.053235e-01
  2.849390e-01   5.961378e+01   3.133880e-01
  2.852380e-01   5.997878e+01   3.172637e-01
  2.855370e-01   5.944697e+01   3.189856e-01
  2.858360e-01   5.960894e+01   3.214646e-01
  2.861350e-01   5.964661e+01   3.244060e-01
  2.864340e-01   5.983651e+01   3.297290e-01
  2.867330e-01   5.958722e+01   3.280964e-01
  2.870320e-01   5.940343e+01   3.332122e-01
  2.873310e-01   5.892407e+01   3.287899e-01
  2.876290e-01   5.927595e+01   3.350154e-01
  2.879280e-01   5.941408e+01   3.384717e-01
  2.882270e-01   5.987665e+01   3.360359e-01
  2.885260e-01   5.913949e+01   3.380338e-01
  2.888250e-01   5.975371e+01   3.389194e-01
  2.891240e-01   5.948437e+01   3.432559e-01
  2.894230e-01   5.883327e+01   3.444550e-01
  2.897220e-01   5.935963e+01   3.377999e-01
  2.900210e-01   5.969108e+01   3.477000e-01
  2.903200e-01   5.915166e+01   3.441028e-01
  2.906190e-01   5.893705e+01   3.471754e-01
  2.909180e-01   5.980466e+01   3.506715e-01
  2.912160e-01   5.919295e+01   3.451381e-01
  2.915150e-01   5.913532e+01   3.563468e-01
  2.918140e-01   5.883125e+01   3.472397e-01
  2.921130e-01   5.867312e+01   3.500145e-01
  2.924120e-01   5.935875e+01   3.546098e-01
  2.927110e-01   5.919219e+01   3.531236e-01
  2.930100e-01   5.896730e+01   3.616401e-01
  2.933090e-01   5.908808e+01   3.562045e-01
  2.936080e-01   5.858976e+01   3.523053e-01
  2.939070e-01   5.937089e+01   3.603468e-01
  2.942060e-01   5.978845e+01   3.622412e-01
  2.945050e-01   5.921286e+01   3.680516e-01
  2.948030e-01   5.909985e+01   3.580757e-01
  2.951020e-01   5.896604e+01   3.631310e-01
  2.954010e-01   5.863109e+01   3.638245e-01
  2.957000e-01   5.948410e+01   3.682255e-01
  2.959990e-01   5.853141e+01   3.648251e-01
  2.962980e-01   5.854950e+01   3.655419e-01
  2.965970e-01   5.916561e+01   3.710628e-01
  2.968960e-01   5.899289e+01   3.702928e-01
  2.971950e-01   5.878656e+01   3.680636e-01
  2.974940e-01   5.876676e+01   3.666626e-01
  2.977930e-01   5.895896e+01   3.706425e-01
  2.980920e-01   5.857450e+01   3.696600e-01
  2.983900e-01   5.902727e+01   3.741002e-01
  2.986890e-01   5.860467e+01   3.686193e-01
  2.989880e-01   5.839683e+01   3.718638e-01
  2.992870e-01   5.870054e+01   3.737675e-01
  2.995860e-01   5.849732e+01   3.752528e-01
  2.998850e-01   5.927648e+01   3.755966e-01
  3.001840e-01   5.936009e+01   3.782509e-01
  3.004830e-01   5.905652e+01   3.821888e-01
  3.007820e-01   5.874604e+01   3.796948e-01
  3.010810e-01   5.910904e+01   3.781744e-01
  3.013800e-01   5.922234e+01   3.842368e-01
  3.016790e-01   5.862876e+01   3.813016e-01
  3.019780e-01   5.865435e+01   3.834027e-01
  3.022760e-01   5.924446e+01   3.871278e-01
  3.025750e-01   5.952274e+01   3.859746e-01
  3.028740e-01   5.849936e+01   3.880773e-01
  3.031730e-01   5.897699e+01   3.878135e-01
  3.034720e-01   5.872314e+01   3.885543e-01
  3.037710e-01   5.829674e+01   3.868780e-01
  3.040700e-01   5.883838e+01   3.905326e-01
  3.043690e-01   5.862694e+01   3.944567e-01
  3.046680e-01   5.884271e+01   3.938016e-01
  3.049670e-01   5.878107e+01   3.900749e-01
  3.052660e-01   5.866226e+01   3.965295e-01
  3.055650e-01   5.880273e+01   3.956037e-01
  3.058630e-01   5.829749e+01   3.992792e-01
  3.061620e-01   5.823655e+01   3.917680e-01
  3.064610e-01   5.915228e+01   3.998876e-01
  3.067600e-01   5.839522e+01   4.034266e-01
  3.070590e-01   5.901170e+01   3.994121e-01
  3.073580e-01   5.926200e+01   4.064097e-01
  3.076570e-01   5.918665e+01   3.988641e-01
  3.079560e-01   5.865408e+01   4.034283e-01
  3.082550e-01   5.810745e+01   4.015439e-01
  3.085540e-01   5.806103e+01   4.010892e-01
  3.088530e-01   5.892300e+01   4.091875e-01
  3.091520e-01   5.875572e+01   4.025970e-01
  3.094500e-01   5.821333e+01   4.094964e-01
  3.097490e-01   5.851066e+01   4.086761e-01
  3.100480e-01   5.817986e+01   4.044757e-01
  3.103470e-01   5.922390e+01   4.194795e-01
  3.106460e-01   5.854557e+01   4.048423e-01
  3.109450e-01   5.861773e+01   4.169995e-01
  3.112440e-01   5.834977e+01   4.090417e-01
  3.115430e-01   5.821713e+01   4.139507e-01
  3.118420e-01   5.843172e+01   4.193100e-01
  3.121410e-01   5.830796e+01   4.123511e-01
  3.124400e-01   5.857009e+01   4.208126e-01
  3.127390e-01   5.835875e+01   4.141315e-01
  3.130380e-01   5.857916e+01   4.239083e-01
  3.133360e-01   5.818789e+01   4.201100e-01
  3.136350e-01   5.879988e+01   4.216372e-01
  3.139340e-01   5.830832e+01   4.260511e-01
  3.142330e-01   5.859124e+01   4.205522e-01
  3.145320e-01   5.819870e+01   4.295604e-01
  3.148310e-01   5.720065e+01   4.209459e-01
  3.151300e-01   5.883938e+01   4.269331e-01
  3.154290e-01   5.808456e+01   4.291390e-01
  3.157280e-01   5.891392e+01   4.293201e-01
  3.160270e-01   5.856290e+01   4.364294e-01
  3.163260e-01   5.830072e+01   4.270800e-01
  3.166250e-01   5.777907e+01   4.334988e-01
  3.169230e-01   5.752186e+01   4.299506e-01
  3.172220e-01   5.768199e+01   4.353885e-01
  3.175210e-01   5.869727e+01   4.388220e-01
  3.178200e-01   5.758257e+01   4.316481e-01
  3.181190e-01   5.766622e+01   4.399439e-01
  3.184180e-01   5.849372e+01   4.384413e-01
  3.187170e-01   5.821826e+01   4.452192e-01
  3.190160e-01   5.811522e+01   4.436276e-01
  3.193150e-01   5.860874e+01   4.388721e-01
  3.196140e-01   5.876605e+01   4.509804e-01
  3.199130e-01   5.808826e+01   4.419435e-01
  3.202120e-01   5.836727e+01   4.502731e-01
  3.205100e-01   5.800916e+01   4.476570e-01
  3.208090e-01   5.855874e+01   4.465192e-01
  3.211080e-01   5.791884e+01   4.510343e-01
  3.214070e-01   5.875218e+01   4.464524e-01
  3.217060e-01   5.803225e+01   4.510566e-01
  3.220050e-01   5.828153e+01   4.491174e-01
  3.223040e-01   5.778352e+01   4.451608e-01
  3.226030e-01   5.823657e+01   4.582717e-01
  3.229020e-01   5.827938e+01   4.430643e-01
  3.232010e-01   5.873219e+01   4.571740e-01
  3.235000e-01   5.819984e+01   4.500406e-01
  3.237990e-01   5.882288e+01   4.558133e-01
  3.240970e-01   5.791287e+01   4.591923e-01
  3.243960e-01   5.813557e+01   4.506227e-01
  3.246950e-01   5.856816e+01   4.635728e-01
  3.249940e-01   5.821400e+01   4.542980e-01
  3.252930e-01   5.847662e+01   4.627613e-01
  3.255920e-01   5.873849e+01   4.665165e-01
  3.258910e-01   5.799410e+01   4.590722e-01
  3.261900e-01   5.830546e+01   4.675522e-01
  3.264890e-01   5.886481e+01   4.642947e-01
  3.267880e-01   5.828530e+01   4.656273e-01
  3.270870e-01   5.824819e+01   4.734686e-01
  3.273860e-01   5.830492e+01   4.680145e-01
  3.276850e-01   5.777866e+01   4.715565e-01
  3.279830e-01   5.760446e+01   4.638137e-01
  3.282820e-01   5.751769e+01   4.729044e-01
  3.285810e-01   5.852132e+01   4.750614e-01
  3.288800e-01   5.774975e+01   4.753267e-01
  3.291790e-01   5.739380e+01   4.699834e-01
  3.294780e-01   5.817821e+01   4.805819e-01
  3.297770e-01   5.821808e+01   4.832916e-01
  3.300760e-01   5.776988e+01   4.763969e-01
  3.303750e-01   5.761812e+01   4.833674e-01
  3.306740e-01   5.792035e+01   4.780118e-01
  3.309730e-01   5.783067e+01   4.863499e-01
  3.312720e-01   5.739969e+01   4.882473e-01
  3.315700e-01   5.773443e+01   4.807698e-01
  3.318690e-01   5.845262e+01   4.965394e-01
  3.321680e-01   5.898610e+01   4.875051e-01
  3.324670e-01   5.819784e+01   4.965657e-01
  3.327660e-01   5.758615e+01   4.912036e-01
  3.330650e-01   5.792409e+01   4.931898e-01
  3.333640e-01   5.863984e+01   5.041316e-01
  3.336630e-01   5.829799e+01   4.909751e-01
  3.339620e-01   5.894745e+01   5.083755e-01
  3.342610e-01   5.823792e+01   4.984158e-01
  3.345600e-01   5.819166e+01   5.033571e-01
  3.348590e-01   5.746071e+01   5.090603e-01
  3.351570e-01   5.816395e+01   4.964211e-01
  3.354560e-01   5.711503e+01   5.112001e-01
  3.357550e-01   5.746508e+01   4.962191e-01
  3.360540e-01   5.829753e+01   5.145993e-01
  3.363530e-01   5.879792e+01   5.231289e-01
  3.366520e-01   5.782067e+01   5.034933e-01
  3.369510e-01   5.735280e+01   5.231430e-01
  3.372500e-01   5.751678e+01   5.004298e-01
  3.375490e-01   5.809258e+01   5.238670e-01
  3.378480e-01   5.796643e+01   5.207009e-01
  3.381470e-01   5.819751e+01   5.204511e-01
  3.384460e-01   5.856444e+01   5.361390e-01
  3.387450e-01   5.844354e+01   5.140092e-01
  3.390430e-01   5.829256e+01   5.321358e-01
  3.393420e-01   5.740595e+01   5.253792e-01
  3.396410e-01   5.748008e+01   5.263885e-01
  3.399400e-01   5.805823e+01   5.445300e-01
  3.402390e-01   5.705077e+01   5.140335e-01
  3.405380e-01   5.675014e+01   5.354740e-01
  3.408370e-01   5.681222e+01   5.280575e-01
  3.411360e-01   5.767909e+01   5.355600e-01
  3.414350e-01   5.747602e+01   5.417928e-01
  3.417340e-01   5.792944e+01   5.360162e-01
  3.420330e-01   5.824755e+01   5.537100e-01
  3.423320e-01   5.705750e+01   5.326664e-01
  3.426300e-01   5.915131e+01   5.572135e-01
  3.429290e-01   5.659061e+01   5.427622e-01
  3.432280e-01   5.735554e+01   5.441741e-01
  3.435270e-01   5.826422e+01   5.673861e-01
  3.438260e-01   5.751974e+01   5.412678e-01
  3.441250e-01   5.767257e+01   5.612254e-01
  3.444240e-01   5.714600e+01   5.507553e-01
  3.447230e-01   5.751556e+01   5.572491e-01
  3.450220e-01   5.819111e+01   5.720703e-01
  3.453210e-01   5.773519e+01   5.535872e-01
  3.456200e-01   5.778322e+01   5.752209e-01
  3.459190e-01   5.771626e+01   5.614380e-01
  3.462170e-01   5.718888e+01   5.696714e-01
  3.465160e-01   5.731751e+01   5.694573e-01
  3.468150e-01   5.782330e+01   5.711100e-01
  3.471140e-01   5.607746e+01   5.772598e-01
  3.474130e-01   5.787055e+01   5.704924e-01
  3.477120e-01   5.839495e+01   5.890672e-01
  3.480110e-01   5.764887e+01   5.789546e-01
  3.483100e-01   5.806434e+01   5.828331e-01
  3.486090e-01   5.725579e+01   5.936511e-01
  3.489080e-01   5.802338e+01   5.826275e-01
  3.492070e-01   5.788135e+01   5.978598e-01
  3.495060e-01   5.763434e+01   5.852182e-01
  3.498040e-01   5.755689e+01   5.971583e-01
  3.501030e-01   5.709977e+01   5.957597e-01
  3.504020e-01   5.812689e+01   6.001079e-01
  3.507010e-01   5.738433e+01   6.104371e-01
  3.510000e-01   5.729908e+01   5.909949e-01
  3.512990e-01   5.761161e+01   6.116448e-01
  3.515980e-01   5.724566e+01   6.014873e-01
  3.518970e-01   5.767398e+01   6.173020e-01
  3.521960e-01   5.689343e+01   6.218697e-01
  3.524950e-01   5.696036e+01   5.989857e-01
  3.527940e-01   5.724610e+01   6.271874e-01
  3.530930e-01   5.740628e+01   6.116056e-01
  3.533920e-01   5.703184e+01   6.248775e-01
  3.536900e-01   5.687572e+01   6.262950e-01
  3.539890e-01   5.731712e+01   6.253066e-01
  3.542880e-01   5.707603e+01   6.391689e-01
  3.545870e-01   5.712559e+01   6.143602e-01
  3.548860e-01   5.777235e+01   6.394331e-01
  3.551850e-01   5.852459e+01   6.318588e-01
  3.554840e-01   5.746802e+01   6.377467e-01
  3.557830e-01   5.812280e+01   6.437853e-01
  3.560820e-01   5.746134e+01   6.183288e-01
  3.563810e-01   5.831632e+01   6.436429e-01
  3.566800e-01   5.624927e+01   6.172301e-01
  3.569790e-01   5.736027e+01   6.431995e-01
  3.572770e-01   5.799000e+01   6.454898e-01
  3.575760e-01   5.706612e+01   6.140403e-01
  3.578750e-01   5.714693e+01   6.546165e-01
  3.581740e-01   5.822999e+01   6.314072e-01
  3.584730e-01   5.839170e+01   6.617074e-01
  3.587720e-01   5.729044e+01   6.440381e-01
  3.590710e-01   5.831231e+01   6.485153e-01
  3.593700e-01   5.807370e+01   6.720125e-01
  3.596690e-01   5.778052e+01   6.418869e-01
  3.599680e-01   5.639279e+01   6.635824e-01
  3.602670e-01   5.743796e+01   6.524093e-01
  3.605660e-01   5.738938e+01   6.680414e-01
  3.608640e-01   5.641138e+01   6.793102e-01
  3.611630e-01   5.595424e+01   6.414173e-01
  3.614620e-01   5.755146e+01   6.906396e-01
  3.617610e-01   5.706591e+01   6.620816e-01
  3.620600e-01   5.828339e+01   6.919891e-01
  3.623590e-01   5.628226e+01   6.770684e-01
  3.626580e-01   5.691757e+01   6.808790e-01
  3.629570e-01   5.836443e+01   7.080330e-01
  3.632560e-01   5.828784e+01   6.774451e-01
  3.635550e-01   5.802912e+01   7.175034e-01
  3.638540e-01   5.863822e+01   7.033267e-01
  3.641530e-01   5.819439e+01   7.053995e-01
  3.644510e-01   5.746213e+01   7.313640e-01
  3.647500e-01   5.662379e+01   6.820658e-01
  3.650490e-01   5.692109e+01   7.261264e-01
  3.653480e-01   5.691027e+01   7.088905e-01
  3.656470e-01   5.821751e+01   7.255117e-01
  3.659460e-01   5.643053e+01   7.357236e-01
  3.662450e-01   5.700592e+01   7.078341e-01
  3.665440e-01   5.599597e+01   7.502227e-01
  3.668430e-01   5.795828e+01   7.221690e-01
  3.671420e-01   5.706157e+01   7.474531e-01
  3.674410e-01   5.741483e+01   7.402360e-01
  3.677400e-01   5.738206e+01   7.534633e-01
  3.680390e-01   5.746886e+01   7.832861e-01
  3.683370e-01   5.697015e+01   7.300267e-01
  3.686360e-01   5.600047e+01   7.646229e-01
  3.689350e-01   5.722941e+01   7.564313e-01
  3.692340e-01   5.800910e+01   7.825504e-01
  3.695330e-01   5.630479e+01   7.981880e-01
  3.698320e-01   5.754576e+01   7.525698e-01
  3.701310e-01   5.663260e+01   8.029157e-01
  3.704300e-01   5.664821e+01   7.648183e-01
  3.707290e-01   5.796073e+01   8.147337e-01
  3.710280e-01   5.651978e+01   7.997104e-01
  3.713270e-01   5.719489e+01   7.926932e-01
  3.716260e-01   5.698593e+01   8.389360e-01
  3.719240e-01   5.685148e+01   7.835065e-01
  3.722230e-01   5.813162e+01   8.501100e-01
  3.725220e-01   5.743146e+01   8.159656e-01
  3.728210e-01   5.721038e+01   8.324647e-01
  3.731200e-01   5.886465e+01   8.945624e-01
  3.734190e-01   5.737975e+01   8.057713e-01
  3.737180e-01   5.701345e+01   8.772339e-01
  3.740170e-01   5.667755e+01   8.233183e-01
  3.743160e-01   5.616918e+01   8.770013e-01
  3.746150e-01   5.770183e+01   8.825138e-01
  3.749140e-01   5.815496e+01   8.646203e-01
  3.752130e-01   5.832819e+01   9.279510e-01
  3.755110e-01   5.611496e+01   8.464459e-01
  3.758100e-01   5.806246e+01   9.258348e-01
  3.761090e-01   5.799560e+01   8.976743e-01
  3.764080e-01   5.745123e+01   9.173722e-01
  3.767070e-01   5.765035e+01   9.608392e-01
  3.770060e-01   5.523178e+01   8.634183e-01
  3.773050e-01   5.677096e+01   9.616674e-01
  3.776040e-01   5.633241e+01   9.155205e-01
  3.779030e-01   5.797575e+01   9.594900e-01
  3.782020e-01   5.672657e+01   1.025142e+00
  3.785010e-01   5.789202e+01   9.103599e-01
  3.788000e-01   5.848743e+01   1.035866e+00
  3.790990e-01   5.662705e+01   9.403943e-01
  3.793970e-01   5.600564e+01   1.003950e+00
  3.796960e-01   5.738476e+01   1.011431e+00
  3.799950e-01   5.778895e+01   9.963611e-01
  3.802940e-01   5.575530e+01   1.088025e+00
  3.805930e-01   5.720634e+01   9.612136e-01
  3.808920e-01   5.853622e+01   1.121145e+00
  3.811910e-01   5.566213e+01   1.010537e+00
  3.814900e-01   5.683175e+01   1.074595e+00
  3.817890e-01   5.831267e+01   1.188570e+00
  3.820880e-01   5.775682e+01   1.005265e+00
  3.823870e-01   5.691038e+01   1.181792e+00
  3.826860e-01   5.837130e+01   1.050245e+00
  3.829840e-01   5.663844e+01   1.202626e+00
  3.832830e-01   5.794928e+01   1.162712e+00
  3.835820e-01   5.677844e+01   1.123500e+00
  3.838810e-01   5.510554e+01   1.237468e+00
  3.841800e-01   5.493018e+01   1.092287e+00
  3.844790e-01   5.728179e+01   1.271047e+00
  3.847780e-01   5.530862e+01   1.157550e+00
  3.850770e-01   5.514344e+01   1.256509e+00
  3.853760e-01   5.724338e+01   1.365650e+00
  3.856750e-01   5.559933e+01   1.160588e+00
  3.859740e-01   5.672326e+01   1.383494e+00
  3.862730e-01   5.613373e+01   1.248959e+00
  3.865710e-01   5.463114e+01   1.357741e+00
  3.868700e-01   5.423997e+01   1.377697e+00
  3.871690e-01   6.059273e+01   1.370049e+00
  3.874680e-01   5.894888e+01   1.556143e+00
  3.877670e-01   5.912364e+01   1.376085e+00
  3.880660e-01   5.505754e+01   1.537704e+00
  3.883650e-01   5.591823e+01   1.468485e+00
  3.886640e-01   5.458990e+01   1.514051e+00
  3.889630e-01   5.803216e+01   1.698765e+00
  3.892620e-01   5.656890e+01   1.508102e+00
  3.895610e-01   5.464239e+01   1.693575e+00
  3.898600e-01   5.773379e+01   1.694392e+00
  3.901580e-01   5.647355e+01   1.746141e+00
  3.904570e-01   5.513730e+01   1.929010e+00
  3.907560e-01   5.637457e+01   1.720209e+00
  3.910550e-01   5.500982e+01   1.962135e+00
  3.913540e-01   6.228848e+01   2.087915e+00
  3.916530e-01   5.535976e+01   1.968366e+00
  3.919520e-01   5.810675e+01   2.619655e+00
  3.922510e-01   5.549973e+01   1.970853e+00
  3.925500e-01   5.517779e+01   2.636497e+00
  3.928490e-01   5.815924e+01   2.470949e+00
  3.931480e-01   5.492584e+01   2.630471e+00
  3.934470e-01   0.000000e+00   0.000000e+00
  3.937460e-01   5.593365e+01   2.654494e+00
creator: radaver
creator-version: 3725
header-file: /nas_data/SAXS_data/20151104Workshop/header/JH1_0155.txt
image-file: /nas_data/Pilatus1M/20151104_Workshop/JH1_0155.tif
angular-axis-file: /nas_data/SAXS_data/20151104Workshop/q20151029.dat
beamstop-mask-file: /nas_data/SAXS_data/20151104Workshop/fit2d20151031.msk
detector-response-file: none
beam-center-x: 949.7700
beam-center-y: 918.8000
unit-time: 1.0000
channel-first: 10
channel-last: 1315
Exposure time [s]: 1.093758
Transmitted Beam: 0.483835
Incident Beam: 0.483835
Code: JH1
Concentration [mg/ml]: 1
Run Number: 0155
