# Supplementary material for: SAXS analysis of a soluble cytosolic NgBR construct including extracellular and transmembrane domains
Source: PLoS One. 2018 Jan 18;13(1):e0191371. doi: 10.1371/journal.pone.0191371 (PMC5773207; doi:10.1371/journal.pone.0191371)
Supplement: S1 File — (ZIP) [file pone.0191371.s001.zip › JH1_0156.dat]

Sample:   c= 1.0000 mg/ml  Code: JH1
  3.656810e-03   2.266301e+04   4.139233e+01
  3.955720e-03   2.201959e+04   2.802191e+01
  4.254640e-03   1.908847e+04   2.338001e+01
  4.553560e-03   1.545111e+04   2.028064e+01
  4.852480e-03   1.249695e+04   1.707617e+01
  5.151400e-03   1.055866e+04   1.550588e+01
  5.450320e-03   8.719995e+03   1.338429e+01
  5.749240e-03   7.436867e+03   1.197603e+01
  6.048150e-03   6.364506e+03   1.085959e+01
  6.347070e-03   5.532286e+03   9.619315e+00
  6.645990e-03   4.831308e+03   8.949753e+00
  6.944910e-03   4.241824e+03   8.073370e+00
  7.243830e-03   3.808613e+03   7.412741e+00
  7.542750e-03   3.382759e+03   6.959526e+00
  7.841670e-03   3.065570e+03   6.256851e+00
  8.140580e-03   2.769719e+03   6.029311e+00
  8.439500e-03   2.532846e+03   5.557374e+00
  8.738420e-03   2.326580e+03   5.275475e+00
  9.037340e-03   2.135847e+03   4.887343e+00
  9.336260e-03   1.979501e+03   4.623703e+00
  9.635180e-03   1.830724e+03   4.433903e+00
  9.934100e-03   1.691360e+03   4.123540e+00
  1.023300e-02   1.548756e+03   4.043860e+00
  1.053190e-02   1.433838e+03   3.946449e+00
  1.083090e-02   1.323653e+03   3.791783e+00
  1.112980e-02   1.215218e+03   3.602230e+00
  1.142870e-02   1.129704e+03   3.453718e+00
  1.172760e-02   1.053476e+03   3.325885e+00
  1.202650e-02   9.756585e+02   3.191837e+00
  1.232540e-02   9.037306e+02   3.055097e+00
  1.262440e-02   8.371314e+02   2.885700e+00
  1.292330e-02   7.823932e+02   2.746727e+00
  1.322220e-02   7.225206e+02   2.639540e+00
  1.352110e-02   6.729067e+02   2.521701e+00
  1.382000e-02   6.298152e+02   2.415586e+00
  1.411900e-02   5.832306e+02   2.313224e+00
  1.441790e-02   5.509219e+02   2.232045e+00
  1.471680e-02   5.119934e+02   2.141519e+00
  1.501570e-02   4.826205e+02   2.036210e+00
  1.531460e-02   4.505270e+02   1.958461e+00
  1.561350e-02   4.252668e+02   1.869381e+00
  1.591250e-02   3.996183e+02   1.828098e+00
  1.621140e-02   3.736065e+02   1.737122e+00
  1.651030e-02   3.557711e+02   1.677326e+00
  1.680920e-02   3.372585e+02   1.633103e+00
  1.710810e-02   3.174011e+02   1.587621e+00
  1.740710e-02   3.022923e+02   1.527079e+00
  1.770600e-02   2.890417e+02   1.478228e+00
  1.800490e-02   2.709697e+02   1.419955e+00
  1.830380e-02   2.608353e+02   1.404250e+00
  1.860270e-02   2.483680e+02   1.343669e+00
  1.890170e-02   2.350362e+02   1.307109e+00
  1.920060e-02   2.264792e+02   1.270932e+00
  1.949950e-02   2.154237e+02   1.253799e+00
  1.979840e-02   2.071484e+02   1.206412e+00
  2.009730e-02   1.984295e+02   1.167798e+00
  2.039620e-02   1.939511e+02   1.152452e+00
  2.069520e-02   1.851931e+02   1.120060e+00
  2.099410e-02   1.771791e+02   1.103496e+00
  2.129300e-02   1.713515e+02   1.056759e+00
  2.159190e-02   1.656297e+02   1.074770e+00
  2.189080e-02   1.576106e+02   1.054281e+00
  2.218980e-02   1.557974e+02   1.066256e+00
  2.248870e-02   1.482744e+02   1.058752e+00
  2.278760e-02   1.458933e+02   1.039869e+00
  2.308650e-02   1.410886e+02   1.054075e+00
  2.338540e-02   1.370290e+02   1.036642e+00
  2.368430e-02   1.336307e+02   1.005111e+00
  2.398330e-02   1.325611e+02   1.023859e+00
  2.428220e-02   1.263353e+02   9.772898e-01
  2.458110e-02   1.235124e+02   9.987998e-01
  2.488000e-02   1.224216e+02   9.678580e-01
  2.517890e-02   1.157084e+02   9.297225e-01
  2.547790e-02   1.167729e+02   9.471845e-01
  2.577680e-02   1.119108e+02   9.198077e-01
  2.607570e-02   1.114486e+02   9.253391e-01
  2.637460e-02   1.087129e+02   9.065705e-01
  2.667350e-02   1.065731e+02   8.751389e-01
  2.697250e-02   1.061168e+02   8.463387e-01
  2.727140e-02   1.033243e+02   8.041346e-01
  2.757030e-02   1.025185e+02   8.023223e-01
  2.786920e-02   9.920054e+01   7.802122e-01
  2.816810e-02   9.720433e+01   7.600818e-01
  2.846700e-02   9.876708e+01   7.567081e-01
  2.876600e-02   9.599397e+01   7.370210e-01
  2.906490e-02   9.533692e+01   7.367033e-01
  2.936380e-02   9.419723e+01   7.268339e-01
  2.966270e-02   9.300245e+01   7.169110e-01
  2.996160e-02   9.185075e+01   7.135021e-01
  3.026060e-02   9.074155e+01   6.980119e-01
  3.055950e-02   8.995444e+01   6.939929e-01
  3.085840e-02   8.767271e+01   6.822418e-01
  3.115730e-02   8.776662e+01   6.797490e-01
  3.145620e-02   8.760622e+01   6.726018e-01
  3.175510e-02   8.529411e+01   6.654875e-01
  3.205410e-02   8.599507e+01   6.645749e-01
  3.235300e-02   8.515705e+01   6.586496e-01
  3.265190e-02   8.401916e+01   6.422290e-01
  3.295080e-02   8.384644e+01   6.457755e-01
  3.324970e-02   8.311046e+01   6.420908e-01
  3.354870e-02   8.240012e+01   6.376695e-01
  3.384760e-02   8.145328e+01   6.266750e-01
  3.414650e-02   8.148703e+01   6.268048e-01
  3.444540e-02   7.935193e+01   6.100386e-01
  3.474430e-02   7.999575e+01   6.178982e-01
  3.504330e-02   7.879351e+01   6.056383e-01
  3.534220e-02   7.907207e+01   6.074564e-01
  3.564110e-02   7.917524e+01   6.071035e-01
  3.594000e-02   7.892324e+01   5.945348e-01
  3.623890e-02   7.800889e+01   6.011364e-01
  3.653780e-02   7.809522e+01   5.852005e-01
  3.683680e-02   7.668456e+01   5.874358e-01
  3.713570e-02   7.709312e+01   5.897010e-01
  3.743460e-02   7.644249e+01   5.776364e-01
  3.773350e-02   7.644055e+01   5.769632e-01
  3.803240e-02   7.630767e+01   5.902215e-01
  3.833140e-02   7.510244e+01   5.994591e-01
  3.863030e-02   7.517568e+01   6.090744e-01
  3.892920e-02   7.506497e+01   6.070429e-01
  3.922810e-02   7.376449e+01   6.041198e-01
  3.952700e-02   7.497983e+01   6.051288e-01
  3.982600e-02   7.407198e+01   6.101887e-01
  4.012490e-02   7.358828e+01   5.987142e-01
  4.042380e-02   7.314006e+01   6.047319e-01
  4.072270e-02   7.265841e+01   6.003597e-01
  4.102160e-02   7.324993e+01   6.020090e-01
  4.132050e-02   7.380431e+01   6.050754e-01
  4.161950e-02   7.189294e+01   5.910162e-01
  4.191840e-02   7.252819e+01   6.014020e-01
  4.221730e-02   7.284523e+01   5.949176e-01
  4.251620e-02   7.279748e+01   6.025175e-01
  4.281510e-02   7.151553e+01   5.879534e-01
  4.311410e-02   7.129668e+01   5.878052e-01
  4.341300e-02   7.047356e+01   5.874224e-01
  4.371190e-02   7.171290e+01   5.910359e-01
  4.401080e-02   7.079712e+01   5.872500e-01
  4.430970e-02   7.117247e+01   5.843042e-01
  4.460860e-02   7.079090e+01   5.834767e-01
  4.490760e-02   7.008957e+01   5.820622e-01
  4.520650e-02   7.064893e+01   5.799474e-01
  4.550540e-02   7.034365e+01   5.816306e-01
  4.580430e-02   6.968665e+01   5.767111e-01
  4.610320e-02   7.047343e+01   5.770505e-01
  4.640220e-02   6.957988e+01   5.777299e-01
  4.670110e-02   6.949247e+01   5.687703e-01
  4.700000e-02   6.967681e+01   5.716401e-01
  4.729890e-02   6.852201e+01   5.690051e-01
  4.759780e-02   6.977924e+01   5.734849e-01
  4.789680e-02   6.893385e+01   5.664797e-01
  4.819570e-02   6.878306e+01   5.651642e-01
  4.849460e-02   6.846110e+01   5.659295e-01
  4.879350e-02   6.869904e+01   5.607011e-01
  4.909240e-02   6.879230e+01   5.687062e-01
  4.939130e-02   6.808549e+01   5.561753e-01
  4.969030e-02   6.801718e+01   5.579116e-01
  4.998920e-02   6.807201e+01   5.574619e-01
  5.028810e-02   6.786783e+01   5.546194e-01
  5.058700e-02   6.856889e+01   5.615310e-01
  5.088590e-02   6.837803e+01   5.514358e-01
  5.118490e-02   6.812223e+01   5.576675e-01
  5.148380e-02   6.818475e+01   5.552474e-01
  5.178270e-02   6.659943e+01   5.416736e-01
  5.208160e-02   6.731106e+01   5.503635e-01
  5.238050e-02   6.784181e+01   5.467026e-01
  5.267940e-02   6.740099e+01   5.527086e-01
  5.297840e-02   6.718779e+01   5.446962e-01
  5.327730e-02   6.816693e+01   5.461049e-01
  5.357620e-02   6.728670e+01   5.444613e-01
  5.387510e-02   6.719522e+01   5.409479e-01
  5.417400e-02   6.831513e+01   5.505347e-01
  5.447300e-02   6.739427e+01   5.386545e-01
  5.477190e-02   6.700639e+01   5.383299e-01
  5.507080e-02   6.726589e+01   5.393713e-01
  5.536970e-02   6.598253e+01   5.323769e-01
  5.566860e-02   6.689038e+01   5.397194e-01
  5.596760e-02   6.639269e+01   5.316181e-01
  5.626650e-02   6.659249e+01   5.348320e-01
  5.656540e-02   6.585141e+01   5.300438e-01
  5.686430e-02   6.782068e+01   5.349007e-01
  5.716320e-02   6.701180e+01   5.281762e-01
  5.746210e-02   6.652381e+01   5.315445e-01
  5.776110e-02   6.651352e+01   5.333041e-01
  5.806000e-02   6.530867e+01   5.202764e-01
  5.835890e-02   6.708467e+01   5.278822e-01
  5.865780e-02   6.551321e+01   5.188199e-01
  5.895670e-02   6.589834e+01   5.302326e-01
  5.925570e-02   6.579568e+01   5.176912e-01
  5.955460e-02   6.658910e+01   5.276713e-01
  5.985350e-02   6.600780e+01   5.179672e-01
  6.015240e-02   6.592506e+01   5.193204e-01
  6.045130e-02   6.685112e+01   5.235220e-01
  6.075020e-02   6.599323e+01   5.151478e-01
  6.104920e-02   6.665215e+01   5.216121e-01
  6.134810e-02   6.580642e+01   5.188529e-01
  6.164700e-02   6.559930e+01   5.098254e-01
  6.194590e-02   6.696824e+01   5.234130e-01
  6.224480e-02   6.622049e+01   5.090421e-01
  6.254380e-02   6.661952e+01   5.192463e-01
  6.284270e-02   6.586900e+01   5.179796e-01
  6.314160e-02   6.462098e+01   5.007874e-01
  6.344050e-02   6.491936e+01   5.093164e-01
  6.373940e-02   6.586018e+01   5.045313e-01
  6.403840e-02   6.523297e+01   5.100062e-01
  6.433730e-02   6.572441e+01   5.066077e-01
  6.463620e-02   6.589652e+01   5.031295e-01
  6.493510e-02   6.537560e+01   5.121869e-01
  6.523400e-02   6.628863e+01   5.051378e-01
  6.553290e-02   6.498339e+01   5.027061e-01
  6.583190e-02   6.543648e+01   5.023924e-01
  6.613080e-02   6.593795e+01   4.997451e-01
  6.642970e-02   6.588286e+01   5.087973e-01
  6.672860e-02   6.413205e+01   4.913792e-01
  6.702750e-02   6.524347e+01   5.006302e-01
  6.732650e-02   6.549102e+01   4.980485e-01
  6.762540e-02   6.549480e+01   4.980630e-01
  6.792430e-02   6.513824e+01   4.987082e-01
  6.822320e-02   6.497389e+01   4.902189e-01
  6.852210e-02   6.446201e+01   4.956124e-01
  6.882110e-02   6.573756e+01   4.965038e-01
  6.912000e-02   6.458192e+01   4.916328e-01
  6.941890e-02   6.506478e+01   4.900824e-01
  6.971780e-02   6.525479e+01   4.903189e-01
  7.001670e-02   6.397277e+01   4.917492e-01
  7.031560e-02   6.432256e+01   4.863302e-01
  7.061460e-02   6.488269e+01   4.889189e-01
  7.091350e-02   6.487907e+01   4.874819e-01
  7.121240e-02   6.389215e+01   4.800530e-01
  7.151130e-02   6.407512e+01   4.868166e-01
  7.181020e-02   6.432845e+01   4.812303e-01
  7.210920e-02   6.479641e+01   4.862299e-01
  7.240810e-02   6.452136e+01   4.805802e-01
  7.270700e-02   6.473347e+01   4.874072e-01
  7.300590e-02   6.442565e+01   4.815938e-01
  7.330480e-02   6.497100e+01   4.781936e-01
  7.360370e-02   6.522309e+01   4.850272e-01
  7.390270e-02   6.476782e+01   4.778904e-01
  7.420160e-02   6.459080e+01   4.845234e-01
  7.450050e-02   6.486555e+01   4.764763e-01
  7.479940e-02   6.481262e+01   4.776104e-01
  7.509830e-02   6.451062e+01   4.805402e-01
  7.539730e-02   6.422879e+01   4.723854e-01
  7.569620e-02   6.502721e+01   4.761886e-01
  7.599510e-02   6.445082e+01   4.771648e-01
  7.629400e-02   6.411546e+01   4.698144e-01
  7.659290e-02   6.492278e+01   4.771284e-01
  7.689190e-02   6.463874e+01   4.717277e-01
  7.719080e-02   6.482392e+01   4.750057e-01
  7.748970e-02   6.469568e+01   4.710781e-01
  7.778860e-02   6.414540e+01   4.720787e-01
  7.808750e-02   6.429429e+01   4.691889e-01
  7.838640e-02   6.419570e+01   4.663016e-01
  7.868540e-02   6.454270e+01   4.688222e-01
  7.898430e-02   6.420615e+01   4.650910e-01
  7.928320e-02   6.394965e+01   4.696344e-01
  7.958210e-02   6.488784e+01   4.642550e-01
  7.988100e-02   6.424986e+01   4.673366e-01
  8.018000e-02   6.513107e+01   4.680120e-01
  8.047890e-02   6.528394e+01   4.681447e-01
  8.077780e-02   6.448752e+01   4.644561e-01
  8.107670e-02   6.597132e+01   4.672944e-01
  8.137560e-02   6.410563e+01   4.639006e-01
  8.167450e-02   6.473090e+01   4.632863e-01
  8.197350e-02   6.379165e+01   4.571146e-01
  8.227240e-02   6.499802e+01   4.658788e-01
  8.257130e-02   6.466368e+01   4.551298e-01
  8.287020e-02   6.501005e+01   4.655109e-01
  8.316910e-02   6.368484e+01   4.575254e-01
  8.346810e-02   6.492446e+01   4.576004e-01
  8.376700e-02   6.347753e+01   4.587791e-01
  8.406590e-02   6.481051e+01   4.541095e-01
  8.436480e-02   6.490318e+01   4.614799e-01
  8.466370e-02   6.452868e+01   4.542697e-01
  8.496270e-02   6.371048e+01   4.620585e-01
  8.526160e-02   6.348979e+01   4.758226e-01
  8.556050e-02   6.447085e+01   4.799378e-01
  8.585940e-02   6.418314e+01   4.848604e-01
  8.615830e-02   6.432232e+01   4.853858e-01
  8.645720e-02   6.411812e+01   4.893800e-01
  8.675620e-02   6.432796e+01   4.926201e-01
  8.705510e-02   6.474852e+01   4.932442e-01
  8.735400e-02   6.437391e+01   4.942781e-01
  8.765290e-02   6.479245e+01   4.963809e-01
  8.795180e-02   6.479343e+01   5.004286e-01
  8.825080e-02   6.444222e+01   4.945403e-01
  8.854970e-02   6.427954e+01   5.004914e-01
  8.884860e-02   6.371508e+01   4.962469e-01
  8.914750e-02   6.392326e+01   5.032704e-01
  8.944640e-02   6.509572e+01   5.041788e-01
  8.974530e-02   6.575054e+01   5.025719e-01
  9.004430e-02   7.133613e+01   5.213688e-01
  9.034320e-02   6.505435e+01   4.802923e-01
  9.064210e-02   6.361357e+01   4.740554e-01
  9.094100e-02   6.376554e+01   4.647367e-01
  9.123990e-02   6.367385e+01   4.631591e-01
  9.153890e-02   6.458357e+01   4.689706e-01
  9.183780e-02   6.485089e+01   4.665894e-01
  9.213670e-02   6.395339e+01   4.617122e-01
  9.243560e-02   6.655458e+01   4.697671e-01
  9.273450e-02   6.461524e+01   4.588646e-01
  9.303350e-02   6.423329e+01   4.635397e-01
  9.333240e-02   6.361726e+01   4.510501e-01
  9.363130e-02   6.397103e+01   4.557863e-01
  9.393020e-02   6.365255e+01   4.523247e-01
  9.422910e-02   6.356544e+01   4.531726e-01
  9.452800e-02   6.364954e+01   4.546396e-01
  9.482700e-02   6.506074e+01   4.493471e-01
  9.512590e-02   6.391232e+01   4.536327e-01
  9.542480e-02   6.466010e+01   4.513087e-01
  9.572370e-02   6.401120e+01   4.490384e-01
  9.602260e-02   6.423142e+01   4.520762e-01
  9.632160e-02   6.505293e+01   4.471230e-01
  9.662050e-02   6.403313e+01   4.461508e-01
  9.691940e-02   6.402691e+01   4.461291e-01
  9.721830e-02   6.393430e+01   4.432620e-01
  9.751720e-02   6.381626e+01   4.450288e-01
  9.781610e-02   6.413223e+01   4.417977e-01
  9.811510e-02   6.381005e+01   4.450072e-01
  9.841400e-02   6.343675e+01   4.365924e-01
  9.871290e-02   6.421738e+01   4.424473e-01
  9.901180e-02   6.343605e+01   4.408152e-01
  9.931070e-02   6.424501e+01   4.397147e-01
  9.960970e-02   6.424479e+01   4.428990e-01
  9.990860e-02   6.433684e+01   4.358840e-01
  1.002070e-01   6.457305e+01   4.408359e-01
  1.005060e-01   6.467079e+01   4.387310e-01
  1.008050e-01   6.410958e+01   4.392510e-01
  1.011040e-01   6.380364e+01   4.320535e-01
  1.014030e-01   6.474732e+01   4.372723e-01
  1.017020e-01   6.483789e+01   4.417390e-01
  1.020010e-01   6.416290e+01   4.346159e-01
  1.023000e-01   6.368255e+01   4.309767e-01
  1.025990e-01   6.411199e+01   4.314299e-01
  1.028980e-01   6.375683e+01   4.318950e-01
  1.031970e-01   6.455879e+01   4.369768e-01
  1.034960e-01   6.425435e+01   4.279821e-01
  1.037950e-01   6.427747e+01   4.319863e-01
  1.040930e-01   6.354916e+01   4.259484e-01
  1.043920e-01   6.438508e+01   4.326802e-01
  1.046910e-01   6.450645e+01   4.324231e-01
  1.049900e-01   6.374101e+01   4.240364e-01
  1.052890e-01   6.445221e+01   4.299394e-01
  1.055880e-01   6.460162e+01   4.288138e-01
  1.058870e-01   6.465870e+01   4.306276e-01
  1.061860e-01   6.457787e+01   4.261753e-01
  1.064850e-01   6.407105e+01   4.251328e-01
  1.067840e-01   6.460784e+01   4.291577e-01
  1.070830e-01   6.476761e+01   4.261672e-01
  1.073820e-01   6.411253e+01   4.224425e-01
  1.076800e-01   6.477980e+01   4.243229e-01
  1.079790e-01   6.445634e+01   4.251420e-01
  1.082780e-01   6.394600e+01   4.253530e-01
  1.085770e-01   6.399703e+01   4.165763e-01
  1.088760e-01   6.411510e+01   4.227624e-01
  1.091750e-01   6.377856e+01   4.201052e-01
  1.094740e-01   6.409051e+01   4.220593e-01
  1.097730e-01   6.428203e+01   4.202248e-01
  1.100720e-01   6.448923e+01   4.169804e-01
  1.103710e-01   6.367638e+01   4.206935e-01
  1.106700e-01   6.436805e+01   4.168859e-01
  1.109690e-01   6.461807e+01   4.234816e-01
  1.112670e-01   6.429218e+01   4.148660e-01
  1.115660e-01   6.393698e+01   4.148954e-01
  1.118650e-01   6.388151e+01   4.186095e-01
  1.121640e-01   6.404146e+01   4.131793e-01
  1.124630e-01   6.421180e+01   4.149005e-01
  1.127620e-01   6.445576e+01   4.156879e-01
  1.130610e-01   6.513154e+01   4.172699e-01
  1.133600e-01   6.439681e+01   4.196858e-01
  1.136590e-01   6.437720e+01   4.093821e-01
  1.139580e-01   6.380752e+01   4.121334e-01
  1.142570e-01   6.447803e+01   4.140017e-01
  1.145560e-01   6.428138e+01   4.139525e-01
  1.148550e-01   6.444296e+01   4.133082e-01
  1.151530e-01   6.420067e+01   4.071415e-01
  1.154520e-01   6.478682e+01   4.141191e-01
  1.157510e-01   6.487107e+01   4.098219e-01
  1.160500e-01   6.471387e+01   4.156360e-01
  1.163490e-01   6.373966e+01   4.062324e-01
  1.166480e-01   6.452518e+01   4.115565e-01
  1.169470e-01   6.447553e+01   4.091315e-01
  1.172460e-01   6.449175e+01   4.097461e-01
  1.175450e-01   6.448542e+01   4.063813e-01
  1.178440e-01   6.440347e+01   4.061230e-01
  1.181430e-01   6.410927e+01   4.082482e-01
  1.184420e-01   6.492863e+01   4.086067e-01
  1.187400e-01   6.376201e+01   4.035490e-01
  1.190390e-01   6.420155e+01   4.041191e-01
  1.193380e-01   6.443048e+01   4.048390e-01
  1.196370e-01   6.375348e+01   4.048922e-01
  1.199360e-01   6.364013e+01   4.004663e-01
  1.202350e-01   6.462322e+01   4.065399e-01
  1.205340e-01   6.459864e+01   4.040099e-01
  1.208330e-01   6.445081e+01   4.022053e-01
  1.211320e-01   6.439779e+01   4.052821e-01
  1.214310e-01   6.404293e+01   3.975139e-01
  1.217300e-01   6.389220e+01   4.026029e-01
  1.220290e-01   6.447173e+01   4.030743e-01
  1.223270e-01   6.491409e+01   4.017851e-01
  1.226260e-01   6.401202e+01   3.984597e-01
  1.229250e-01   6.463658e+01   3.988317e-01
  1.232240e-01   6.493434e+01   4.034434e-01
  1.235230e-01   6.458213e+01   4.015497e-01
  1.238220e-01   6.487860e+01   3.990584e-01
  1.241210e-01   6.412647e+01   3.982934e-01
  1.244200e-01   6.383007e+01   3.937803e-01
  1.247190e-01   6.367067e+01   3.979184e-01
  1.250180e-01   6.392524e+01   3.938207e-01
  1.253170e-01   6.428928e+01   3.957031e-01
  1.256160e-01   6.442783e+01   3.987066e-01
  1.259140e-01   6.465654e+01   3.965763e-01
  1.262130e-01   6.428438e+01   3.954334e-01
  1.265120e-01   6.449271e+01   3.932994e-01
  1.268110e-01   6.479455e+01   3.949713e-01
  1.271100e-01   6.484348e+01   3.986916e-01
  1.274090e-01   6.490372e+01   3.955559e-01
  1.277080e-01   6.422652e+01   3.922381e-01
  1.280070e-01   6.415056e+01   3.907699e-01
  1.283060e-01   6.452389e+01   3.933945e-01
  1.286050e-01   6.428924e+01   3.954483e-01
  1.289040e-01   6.467562e+01   3.896758e-01
  1.292030e-01   6.424802e+01   3.933020e-01
  1.295020e-01   6.410177e+01   3.891536e-01
  1.298000e-01   6.440708e+01   3.908128e-01
  1.300990e-01   6.501652e+01   3.902170e-01
  1.303980e-01   6.446927e+01   3.892955e-01
  1.306970e-01   6.465619e+01   3.928019e-01
  1.309960e-01   6.409489e+01   3.888898e-01
  1.312950e-01   6.450985e+01   3.899033e-01
  1.315940e-01   6.465649e+01   3.860382e-01
  1.318930e-01   6.428812e+01   3.877848e-01
  1.321920e-01   6.444228e+01   3.880094e-01
  1.324910e-01   6.516162e+01   3.911372e-01
  1.327900e-01   6.507503e+01   3.887103e-01
  1.330890e-01   6.515178e+01   3.884625e-01
  1.333870e-01   6.489160e+01   3.874488e-01
  1.336860e-01   6.461270e+01   3.859074e-01
  1.339850e-01   6.472683e+01   3.848427e-01
  1.342840e-01   6.510289e+01   3.887935e-01
  1.345830e-01   6.440757e+01   3.852943e-01
  1.348820e-01   6.527651e+01   3.878847e-01
  1.351810e-01   6.442860e+01   3.805156e-01
  1.354800e-01   6.516137e+01   3.870707e-01
  1.357790e-01   6.562758e+01   3.861114e-01
  1.360780e-01   6.481216e+01   3.853296e-01
  1.363770e-01   6.454801e+01   3.840783e-01
  1.366760e-01   6.463898e+01   3.864574e-01
  1.369740e-01   6.467868e+01   4.002666e-01
  1.372730e-01   6.382698e+01   3.997236e-01
  1.375720e-01   6.464802e+01   4.116623e-01
  1.378710e-01   6.500548e+01   4.145272e-01
  1.381700e-01   6.353231e+01   4.115336e-01
  1.384690e-01   6.407243e+01   4.204568e-01
  1.387680e-01   6.408254e+01   4.090079e-01
  1.390670e-01   6.467157e+01   3.991996e-01
  1.393660e-01   6.403178e+01   3.964455e-01
  1.396650e-01   6.476825e+01   3.959010e-01
  1.399640e-01   6.474411e+01   3.968448e-01
  1.402630e-01   6.466839e+01   3.884495e-01
  1.405620e-01   6.462040e+01   3.926931e-01
  1.408600e-01   6.495724e+01   3.924784e-01
  1.411590e-01   6.464377e+01   3.925164e-01
  1.414580e-01   6.471643e+01   3.932331e-01
  1.417570e-01   6.511768e+01   3.869409e-01
  1.420560e-01   6.406235e+01   3.883066e-01
  1.423550e-01   6.496822e+01   3.883912e-01
  1.426540e-01   6.461115e+01   3.838023e-01
  1.429530e-01   6.490896e+01   3.837611e-01
  1.432520e-01   6.444995e+01   3.794523e-01
  1.435510e-01   6.411955e+01   3.811916e-01
  1.438500e-01   6.526717e+01   3.805035e-01
  1.441490e-01   6.447202e+01   3.772939e-01
  1.444470e-01   6.472305e+01   3.804803e-01
  1.447460e-01   6.400133e+01   3.746036e-01
  1.450450e-01   6.491988e+01   3.810584e-01
  1.453440e-01   6.451798e+01   3.739497e-01
  1.456430e-01   6.421363e+01   3.767573e-01
  1.459420e-01   6.455963e+01   3.771099e-01
  1.462410e-01   6.408109e+01   3.739703e-01
  1.465400e-01   6.444466e+01   3.763356e-01
  1.468390e-01   6.496934e+01   3.731221e-01
  1.471380e-01   6.473473e+01   3.754394e-01
  1.474370e-01   6.492210e+01   3.766338e-01
  1.477360e-01   6.494654e+01   3.756206e-01
  1.480340e-01   6.445182e+01   3.705842e-01
  1.483330e-01   6.467238e+01   3.796580e-01
  1.486320e-01   6.492284e+01   3.899358e-01
  1.489310e-01   6.496644e+01   3.917695e-01
  1.492300e-01   6.476201e+01   3.906646e-01
  1.495290e-01   6.489244e+01   3.935189e-01
  1.498280e-01   6.466540e+01   3.973714e-01
  1.501270e-01   6.530103e+01   4.008764e-01
  1.504260e-01   6.461458e+01   3.934213e-01
  1.507250e-01   6.540738e+01   4.017261e-01
  1.510240e-01   6.481969e+01   3.988772e-01
  1.513230e-01   6.468089e+01   4.037276e-01
  1.516210e-01   6.468938e+01   3.995151e-01
  1.519200e-01   6.465483e+01   3.994084e-01
  1.522190e-01   6.529445e+01   4.083695e-01
  1.525180e-01   6.520755e+01   4.032231e-01
  1.528170e-01   6.555847e+01   4.097484e-01
  1.531160e-01   6.497573e+01   4.046467e-01
  1.534150e-01   6.508754e+01   3.991824e-01
  1.537140e-01   6.455101e+01   3.907592e-01
  1.540130e-01   6.476116e+01   3.849447e-01
  1.543120e-01   6.514664e+01   3.863226e-01
  1.546110e-01   6.526610e+01   3.841243e-01
  1.549100e-01   6.583770e+01   3.860336e-01
  1.552090e-01   6.509751e+01   3.859431e-01
  1.555070e-01   6.536310e+01   3.774747e-01
  1.558060e-01   6.565233e+01   3.836563e-01
  1.561050e-01   6.538746e+01   3.790785e-01
  1.564040e-01   6.515742e+01   3.799605e-01
  1.567030e-01   6.515463e+01   3.779637e-01
  1.570020e-01   6.521699e+01   3.761858e-01
  1.573010e-01   6.527911e+01   3.798701e-01
  1.576000e-01   6.542791e+01   3.744366e-01
  1.578990e-01   6.482944e+01   3.746365e-01
  1.581980e-01   6.482641e+01   3.729230e-01
  1.584970e-01   6.503791e+01   3.733190e-01
  1.587960e-01   6.479912e+01   3.760596e-01
  1.590940e-01   6.483278e+01   3.708426e-01
  1.593930e-01   6.551795e+01   3.715481e-01
  1.596920e-01   6.546355e+01   3.724332e-01
  1.599910e-01   6.466200e+01   3.718172e-01
  1.602900e-01   6.438151e+01   3.703820e-01
  1.605890e-01   6.470464e+01   3.657848e-01
  1.608880e-01   6.462255e+01   3.679763e-01
  1.611870e-01   6.550200e+01   3.694492e-01
  1.614860e-01   6.463179e+01   3.673922e-01
  1.617850e-01   6.495572e+01   3.650984e-01
  1.620840e-01   6.488800e+01   3.649081e-01
  1.623830e-01   6.512122e+01   3.671613e-01
  1.626810e-01   6.511915e+01   3.649635e-01
  1.629800e-01   6.487871e+01   3.604095e-01
  1.632790e-01   6.435073e+01   3.600861e-01
  1.635780e-01   6.521519e+01   3.636617e-01
  1.638770e-01   6.513521e+01   3.658012e-01
  1.641760e-01   6.482563e+01   3.631588e-01
  1.644750e-01   6.459025e+01   3.617210e-01
  1.647740e-01   6.529299e+01   3.632943e-01
  1.650730e-01   6.499732e+01   3.638353e-01
  1.653720e-01   6.514815e+01   3.638653e-01
  1.656710e-01   6.479030e+01   3.607375e-01
  1.659700e-01   6.486777e+01   3.624973e-01
  1.662680e-01   6.525532e+01   3.622222e-01
  1.665670e-01   6.578014e+01   3.646470e-01
  1.668660e-01   6.467455e+01   3.581388e-01
  1.671650e-01   6.500961e+01   3.619249e-01
  1.674640e-01   6.514486e+01   3.615312e-01
  1.677630e-01   6.466902e+01   3.583115e-01
  1.680620e-01   6.450133e+01   3.601235e-01
  1.683610e-01   6.442762e+01   3.543083e-01
  1.686600e-01   6.489473e+01   3.604540e-01
  1.689590e-01   6.521585e+01   3.577623e-01
  1.692580e-01   6.463453e+01   3.559794e-01
  1.695570e-01   6.449932e+01   3.601179e-01
  1.698560e-01   6.500089e+01   3.555147e-01
  1.701540e-01   6.505792e+01   3.584472e-01
  1.704530e-01   6.395120e+01   3.524512e-01
  1.707520e-01   6.419978e+01   3.533171e-01
  1.710510e-01   6.493421e+01   3.582935e-01
  1.713500e-01   6.409722e+01   3.524913e-01
  1.716490e-01   6.472862e+01   3.569798e-01
  1.719480e-01   6.415516e+01   3.497921e-01
  1.722470e-01   6.478956e+01   3.538459e-01
  1.725460e-01   6.470476e+01   3.552526e-01
  1.728450e-01   6.461804e+01   3.526568e-01
  1.731440e-01   6.442608e+01   3.526717e-01
  1.734430e-01   6.517378e+01   3.514956e-01
  1.737410e-01   6.475335e+01   3.539280e-01
  1.740400e-01   6.439492e+01   3.522268e-01
  1.743390e-01   6.473683e+01   3.506673e-01
  1.746380e-01   6.418913e+01   3.507708e-01
  1.749370e-01   6.496951e+01   3.505929e-01
  1.752360e-01   6.481977e+01   3.524897e-01
  1.755350e-01   6.516024e+01   3.525215e-01
  1.758340e-01   6.433246e+01   3.455988e-01
  1.761330e-01   6.467984e+01   3.521090e-01
  1.764320e-01   6.438307e+01   3.464160e-01
  1.767310e-01   6.498051e+01   3.523907e-01
  1.770300e-01   6.442473e+01   3.472136e-01
  1.773280e-01   6.479008e+01   3.495840e-01
  1.776270e-01   6.458036e+01   3.478049e-01
  1.779260e-01   6.489129e+01   3.470966e-01
  1.782250e-01   6.492778e+01   3.499552e-01
  1.785240e-01   6.429152e+01   3.449809e-01
  1.788230e-01   6.459655e+01   3.475043e-01
  1.791220e-01   6.451505e+01   3.478014e-01
  1.794210e-01   6.519309e+01   3.463751e-01
  1.797200e-01   6.484116e+01   3.469625e-01
  1.800190e-01   6.373444e+01   3.416476e-01
  1.803180e-01   6.492370e+01   3.483832e-01
  1.806170e-01   6.416813e+01   3.434743e-01
  1.809160e-01   6.448715e+01   3.436591e-01
  1.812140e-01   6.428398e+01   3.439515e-01
  1.815130e-01   6.415363e+01   3.431019e-01
  1.818120e-01   6.440430e+01   3.451144e-01
  1.821110e-01   6.398902e+01   3.400306e-01
  1.824100e-01   6.436821e+01   3.435085e-01
  1.827090e-01   6.436049e+01   3.428235e-01
  1.830080e-01   6.439532e+01   3.430820e-01
  1.833070e-01   6.459517e+01   3.411484e-01
  1.836060e-01   6.409150e+01   3.390088e-01
  1.839050e-01   6.436098e+01   3.436559e-01
  1.842040e-01   6.418785e+01   3.403958e-01
  1.845030e-01   6.418639e+01   3.395820e-01
  1.848010e-01   6.443435e+01   3.420302e-01
  1.851000e-01   6.396684e+01   3.361372e-01
  1.853990e-01   6.394536e+01   3.410577e-01
  1.856980e-01   6.493249e+01   3.412258e-01
  1.859970e-01   6.488116e+01   3.398037e-01
  1.862960e-01   6.477339e+01   3.409692e-01
  1.865950e-01   6.448032e+01   3.384339e-01
  1.868940e-01   6.457990e+01   3.425809e-01
  1.871930e-01   6.388380e+01   3.335889e-01
  1.874920e-01   6.444284e+01   3.381767e-01
  1.877910e-01   6.404730e+01   3.369790e-01
  1.880900e-01   6.482741e+01   3.390251e-01
  1.883880e-01   6.464701e+01   3.403134e-01
  1.886870e-01   6.375387e+01   3.318759e-01
  1.889860e-01   6.454945e+01   3.395741e-01
  1.892850e-01   6.404888e+01   3.357258e-01
  1.895840e-01   6.400829e+01   3.345310e-01
  1.898830e-01   6.427759e+01   3.357001e-01
  1.901820e-01   6.455755e+01   3.361188e-01
  1.904810e-01   6.392786e+01   3.343207e-01
  1.907800e-01   6.393287e+01   3.335633e-01
  1.910790e-01   6.465019e+01   3.348133e-01
  1.913780e-01   6.393720e+01   3.340363e-01
  1.916770e-01   6.398457e+01   3.340059e-01
  1.919750e-01   6.437741e+01   3.358050e-01
  1.922740e-01   6.380597e+01   3.306542e-01
  1.925730e-01   6.411030e+01   3.321956e-01
  1.928720e-01   6.367386e+01   3.318193e-01
  1.931710e-01   6.378105e+01   3.327078e-01
  1.934700e-01   6.455069e+01   3.331829e-01
  1.937690e-01   6.368707e+01   3.300468e-01
  1.940680e-01   6.412691e+01   3.329976e-01
  1.943670e-01   6.408404e+01   3.309242e-01
  1.946660e-01   6.387073e+01   3.309720e-01
  1.949650e-01   6.378078e+01   3.286578e-01
  1.952640e-01   6.421733e+01   3.312681e-01
  1.955630e-01   6.414989e+01   3.322981e-01
  1.958610e-01   6.388509e+01   3.284852e-01
  1.961600e-01   6.412213e+01   3.304255e-01
  1.964590e-01   6.288305e+01   3.257533e-01
  1.967580e-01   6.379653e+01   3.303304e-01
  1.970570e-01   6.434443e+01   3.295168e-01
  1.973560e-01   6.374247e+01   3.262288e-01
  1.976550e-01   6.362326e+01   3.286938e-01
  1.979540e-01   6.375951e+01   3.267056e-01
  1.982530e-01   6.362554e+01   3.281106e-01
  1.985520e-01   6.367684e+01   3.262049e-01
  1.988510e-01   6.365793e+01   3.263008e-01
  1.991500e-01   6.380917e+01   3.288783e-01
  1.994480e-01   6.382160e+01   3.255696e-01
  1.997470e-01   6.432053e+01   3.287227e-01
  2.000460e-01   6.366615e+01   3.231909e-01
  2.003450e-01   6.340157e+01   3.247820e-01
  2.006440e-01   6.354094e+01   3.278924e-01
  2.009430e-01   6.326255e+01   3.221649e-01
  2.012420e-01   6.380973e+01   3.268343e-01
  2.015410e-01   6.345521e+01   3.225151e-01
  2.018400e-01   6.347639e+01   3.232706e-01
  2.021390e-01   6.377140e+01   3.250134e-01
  2.024380e-01   6.353845e+01   3.195551e-01
  2.027370e-01   6.324376e+01   3.238080e-01
  2.030350e-01   6.348421e+01   3.213371e-01
  2.033340e-01   6.345239e+01   3.220892e-01
  2.036330e-01   6.279667e+01   3.179548e-01
  2.039320e-01   6.366781e+01   3.209738e-01
  2.042310e-01   6.394835e+01   3.247532e-01
  2.045300e-01   6.343999e+01   3.187657e-01
  2.048290e-01   6.346019e+01   3.199027e-01
  2.051280e-01   6.259524e+01   3.173093e-01
  2.054270e-01   6.323410e+01   3.183830e-01
  2.057260e-01   6.351814e+01   3.225352e-01
  2.060250e-01   6.316887e+01   3.176803e-01
  2.063240e-01   6.250969e+01   3.185872e-01
  2.066230e-01   6.304781e+01   3.185899e-01
  2.069210e-01   6.323475e+01   3.202919e-01
  2.072200e-01   6.259944e+01   3.179973e-01
  2.075190e-01   6.343596e+01   3.176806e-01
  2.078180e-01   6.296290e+01   3.189191e-01
  2.081170e-01   6.322391e+01   3.179531e-01
  2.084160e-01   6.396692e+01   3.218647e-01
  2.087150e-01   6.356140e+01   3.173274e-01
  2.090140e-01   6.301284e+01   3.174219e-01
  2.093130e-01   6.305544e+01   3.173949e-01
  2.096120e-01   6.250699e+01   3.154787e-01
  2.099110e-01   6.304212e+01   3.153683e-01
  2.102100e-01   6.302183e+01   3.169088e-01
  2.105080e-01   6.338428e+01   3.194389e-01
  2.108070e-01   6.268927e+01   3.147474e-01
  2.111060e-01   6.227414e+01   3.129196e-01
  2.114050e-01   6.326855e+01   3.158024e-01
  2.117040e-01   6.294909e+01   3.199799e-01
  2.120030e-01   6.309905e+01   3.263123e-01
  2.123020e-01   6.315926e+01   3.288252e-01
  2.126010e-01   6.246775e+01   3.243864e-01
  2.129000e-01   6.254015e+01   3.278040e-01
  2.131990e-01   6.320753e+01   3.324319e-01
  2.134980e-01   6.354865e+01   3.353502e-01
  2.137970e-01   6.296286e+01   3.313284e-01
  2.140950e-01   6.276498e+01   3.326537e-01
  2.143940e-01   6.273242e+01   3.338153e-01
  2.146930e-01   6.250175e+01   3.335146e-01
  2.149920e-01   6.302264e+01   3.352173e-01
  2.152910e-01   6.249701e+01   3.342899e-01
  2.155900e-01   6.280299e+01   3.379975e-01
  2.158890e-01   6.259562e+01   3.374390e-01
  2.161880e-01   6.315094e+01   3.374740e-01
  2.164870e-01   6.295341e+01   3.382393e-01
  2.167860e-01   6.296680e+01   3.319518e-01
  2.170850e-01   6.269051e+01   3.286462e-01
  2.173840e-01   6.240724e+01   3.248087e-01
  2.176820e-01   6.255771e+01   3.237554e-01
  2.179810e-01   6.302759e+01   3.259820e-01
  2.182800e-01   6.213195e+01   3.194118e-01
  2.185790e-01   6.273479e+01   3.225023e-01
  2.188780e-01   6.254364e+01   3.185369e-01
  2.191770e-01   6.287953e+01   3.214673e-01
  2.194760e-01   6.229571e+01   3.208094e-01
  2.197750e-01   6.259517e+01   3.183949e-01
  2.200740e-01   6.296967e+01   3.173131e-01
  2.203730e-01   6.223263e+01   3.171998e-01
  2.206720e-01   6.225916e+01   3.163217e-01
  2.209710e-01   6.222830e+01   3.184169e-01
  2.212700e-01   6.302118e+01   3.159760e-01
  2.215680e-01   6.288126e+01   3.184402e-01
  2.218670e-01   6.195249e+01   3.118511e-01
  2.221660e-01   6.197857e+01   3.153401e-01
  2.224650e-01   6.258637e+01   3.143575e-01
  2.227640e-01   6.225656e+01   3.132666e-01
  2.230630e-01   6.213063e+01   3.138671e-01
  2.233620e-01   6.257514e+01   3.141981e-01
  2.236610e-01   6.228802e+01   3.134765e-01
  2.239600e-01   6.239318e+01   3.101376e-01
  2.242590e-01   6.273170e+01   3.140671e-01
  2.245580e-01   6.173693e+01   3.106636e-01
  2.248570e-01   6.216761e+01   3.135662e-01
  2.251550e-01   6.234378e+01   3.103948e-01
  2.254540e-01   6.215644e+01   3.101818e-01
  2.257530e-01   6.224751e+01   3.127226e-01
  2.260520e-01   6.169866e+01   3.075300e-01
  2.263510e-01   6.256137e+01   3.106820e-01
  2.266500e-01   6.226368e+01   3.098156e-01
  2.269490e-01   6.211795e+01   3.080738e-01
  2.272480e-01   6.193211e+01   3.101300e-01
  2.275470e-01   6.238517e+01   3.071261e-01
  2.278460e-01   6.226488e+01   3.103252e-01
  2.281450e-01   6.182159e+01   3.064721e-01
  2.284440e-01   6.169659e+01   3.076496e-01
  2.287420e-01   6.199977e+01   3.092844e-01
  2.290410e-01   6.237450e+01   3.040742e-01
  2.293400e-01   6.156726e+01   3.068293e-01
  2.296390e-01   6.177640e+01   3.058687e-01
  2.299380e-01   6.204188e+01   3.070177e-01
  2.302370e-01   6.205530e+01   3.064357e-01
  2.305360e-01   6.226099e+01   3.049958e-01
  2.308350e-01   6.219027e+01   3.091290e-01
  2.311340e-01   6.199116e+01   3.029009e-01
  2.314330e-01   6.184163e+01   3.046903e-01
  2.317320e-01   6.152333e+01   3.049973e-01
  2.320310e-01   6.121028e+01   3.011050e-01
  2.323290e-01   6.148388e+01   3.064974e-01
  2.326280e-01   6.173465e+01   3.016835e-01
  2.329270e-01   6.205209e+01   3.029311e-01
  2.332260e-01   6.163198e+01   3.034512e-01
  2.335250e-01   6.131724e+01   3.019601e-01
  2.338240e-01   6.135386e+01   3.032456e-01
  2.341230e-01   6.208342e+01   3.005483e-01
  2.344220e-01   6.193356e+01   3.032354e-01
  2.347210e-01   6.159269e+01   3.022811e-01
  2.350200e-01   6.187579e+01   3.021460e-01
  2.353190e-01   6.193231e+01   3.026386e-01
  2.356180e-01   6.112210e+01   2.972983e-01
  2.359170e-01   6.181942e+01   3.033135e-01
  2.362150e-01   6.164166e+01   3.008701e-01
  2.365140e-01   6.109029e+01   2.972209e-01
  2.368130e-01   6.205579e+01   3.018790e-01
  2.371120e-01   6.174442e+01   2.997266e-01
  2.374110e-01   6.136215e+01   3.013602e-01
  2.377100e-01   6.126611e+01   2.975345e-01
  2.380090e-01   6.140755e+01   2.992537e-01
  2.383080e-01   6.145888e+01   2.974343e-01
  2.386070e-01   6.138504e+01   2.988531e-01
  2.389060e-01   6.151215e+01   2.988175e-01
  2.392050e-01   6.069835e+01   2.952511e-01
  2.395040e-01   6.113238e+01   2.983523e-01
  2.398020e-01   6.169362e+01   2.976619e-01
  2.401010e-01   6.098124e+01   2.976395e-01
  2.404000e-01   6.108154e+01   2.950627e-01
  2.406990e-01   6.115907e+01   2.969342e-01
  2.409980e-01   6.151526e+01   2.967806e-01
  2.412970e-01   6.162062e+01   2.965856e-01
  2.415960e-01   6.180995e+01   2.979424e-01
  2.418950e-01   6.167000e+01   2.959232e-01
  2.421940e-01   6.157682e+01   2.969291e-01
  2.424930e-01   6.117440e+01   2.968582e-01
  2.427920e-01   6.099397e+01   2.926524e-01
  2.430910e-01   6.119449e+01   2.951129e-01
  2.433890e-01   6.081366e+01   2.932013e-01
  2.436880e-01   6.142793e+01   2.972462e-01
  2.439870e-01   6.140399e+01   2.936343e-01
  2.442860e-01   6.145793e+01   2.932192e-01
  2.445850e-01   6.098688e+01   2.938385e-01
  2.448840e-01   6.141164e+01   2.944192e-01
  2.451830e-01   6.104919e+01   2.950958e-01
  2.454820e-01   6.116808e+01   2.918795e-01
  2.457810e-01   6.074544e+01   2.920555e-01
  2.460800e-01   6.067989e+01   2.922237e-01
  2.463790e-01   6.088964e+01   2.917524e-01
  2.466780e-01   6.126802e+01   2.930914e-01
  2.469770e-01   6.082711e+01   2.911721e-01
  2.472750e-01   6.125623e+01   2.929545e-01
  2.475740e-01   6.081997e+01   2.928881e-01
  2.478730e-01   6.089110e+01   2.883633e-01
  2.481720e-01   6.091074e+01   2.913722e-01
  2.484710e-01   6.100727e+01   2.897921e-01
  2.487700e-01   6.078521e+01   2.923684e-01
  2.490690e-01   6.081785e+01   2.913649e-01
  2.493680e-01   6.100247e+01   2.888356e-01
  2.496670e-01   6.112223e+01   2.930688e-01
  2.499660e-01   6.085723e+01   2.894356e-01
  2.502650e-01   6.083833e+01   2.906636e-01
  2.505640e-01   6.133184e+01   2.888837e-01
  2.508620e-01   6.095942e+01   2.893625e-01
  2.511610e-01   6.095046e+01   2.916824e-01
  2.514600e-01   6.127347e+01   2.892673e-01
  2.517590e-01   6.077869e+01   2.878890e-01
  2.520580e-01   6.093168e+01   2.887725e-01
  2.523570e-01   6.083665e+01   2.888612e-01
  2.526560e-01   6.110085e+01   2.903317e-01
  2.529550e-01   6.102737e+01   2.868266e-01
  2.532540e-01   6.086398e+01   2.863403e-01
  2.535530e-01   6.059170e+01   2.854957e-01
  2.538520e-01   6.099057e+01   2.877682e-01
  2.541510e-01   6.101468e+01   2.862867e-01
  2.544490e-01   6.091101e+01   2.868601e-01
  2.547480e-01   6.058159e+01   2.863906e-01
  2.550470e-01   6.044260e+01   2.843358e-01
  2.553460e-01   6.055517e+01   2.850042e-01
  2.556450e-01   6.047213e+01   2.825122e-01
  2.559440e-01   6.067269e+01   2.858899e-01
  2.562430e-01   6.058747e+01   2.870219e-01
  2.565420e-01   6.093819e+01   2.852973e-01
  2.568410e-01   6.048802e+01   2.834414e-01
  2.571400e-01   6.072779e+01   2.844026e-01
  2.574390e-01   6.031512e+01   2.855555e-01
  2.577380e-01   6.067737e+01   2.853929e-01
  2.580360e-01   6.049196e+01   2.829540e-01
  2.583350e-01   6.027260e+01   2.849458e-01
  2.586340e-01   6.058022e+01   2.825673e-01
  2.589330e-01   6.085644e+01   2.860169e-01
  2.592320e-01   6.092817e+01   2.833776e-01
  2.595310e-01   6.043758e+01   2.832237e-01
  2.598300e-01   6.059036e+01   2.854925e-01
  2.601290e-01   6.101744e+01   2.821135e-01
  2.604280e-01   6.042659e+01   2.841976e-01
  2.607270e-01   6.098900e+01   2.817562e-01
  2.610260e-01   6.037137e+01   2.828700e-01
  2.613250e-01   6.045875e+01   2.836720e-01
  2.616240e-01   6.062686e+01   2.831702e-01
  2.619220e-01   6.063887e+01   2.832974e-01
  2.622210e-01   6.065906e+01   2.805105e-01
  2.625200e-01   6.034608e+01   2.815304e-01
  2.628190e-01   6.056656e+01   2.817506e-01
  2.631180e-01   6.048264e+01   2.798144e-01
  2.634170e-01   6.005370e+01   2.824220e-01
  2.637160e-01   5.996224e+01   2.786080e-01
  2.640150e-01   6.045497e+01   2.824721e-01
  2.643140e-01   6.021669e+01   2.788168e-01
  2.646130e-01   6.021856e+01   2.792028e-01
  2.649120e-01   6.009517e+01   2.819258e-01
  2.652110e-01   6.052142e+01   2.797125e-01
  2.655090e-01   6.077772e+01   2.810743e-01
  2.658080e-01   5.972842e+01   2.770226e-01
  2.661070e-01   6.060190e+01   2.802822e-01
  2.664060e-01   6.079829e+01   2.804475e-01
  2.667050e-01   6.058764e+01   2.802492e-01
  2.670040e-01   6.078556e+01   2.805142e-01
  2.673030e-01   6.006320e+01   2.779869e-01
  2.676020e-01   6.055086e+01   2.792082e-01
  2.679010e-01   5.994097e+01   2.777040e-01
  2.682000e-01   6.007423e+01   2.768839e-01
  2.684990e-01   6.028076e+01   2.783952e-01
  2.687980e-01   6.041338e+01   2.783229e-01
  2.690960e-01   6.020728e+01   2.789857e-01
  2.693950e-01   6.009142e+01   2.758083e-01
  2.696940e-01   6.021603e+01   2.764648e-01
  2.699930e-01   6.005295e+01   2.771156e-01
  2.702920e-01   6.010869e+01   2.769633e-01
  2.705910e-01   5.981164e+01   2.767456e-01
  2.708900e-01   5.997824e+01   2.749965e-01
  2.711890e-01   6.037015e+01   2.777526e-01
  2.714880e-01   5.991559e+01   2.756817e-01
  2.717870e-01   6.032351e+01   2.770838e-01
  2.720860e-01   5.995702e+01   2.752234e-01
  2.723850e-01   6.023736e+01   2.752229e-01
  2.726840e-01   6.046611e+01   2.768524e-01
  2.729820e-01   6.003192e+01   2.756718e-01
  2.732810e-01   6.034801e+01   2.754756e-01
  2.735800e-01   5.953756e+01   2.735286e-01
  2.738790e-01   6.021636e+01   2.756338e-01
  2.741780e-01   5.966860e+01   2.748363e-01
  2.744770e-01   5.965248e+01   2.722580e-01
  2.747760e-01   5.995923e+01   2.743132e-01
  2.750750e-01   6.000755e+01   2.775749e-01
  2.753740e-01   5.963710e+01   2.811445e-01
  2.756730e-01   6.025234e+01   2.840891e-01
  2.759720e-01   5.923907e+01   2.804014e-01
  2.762710e-01   5.971121e+01   2.855558e-01
  2.765690e-01   5.964443e+01   2.846771e-01
  2.768680e-01   5.986943e+01   2.879170e-01
  2.771670e-01   5.989453e+01   2.855814e-01
  2.774660e-01   5.988977e+01   2.863966e-01
  2.777650e-01   6.011103e+01   2.904186e-01
  2.780640e-01   6.014930e+01   2.891192e-01
  2.783630e-01   5.988071e+01   2.888981e-01
  2.786620e-01   5.997088e+01   2.908365e-01
  2.789610e-01   5.987452e+01   2.907112e-01
  2.792600e-01   5.994313e+01   2.937436e-01
  2.795590e-01   5.960423e+01   2.871734e-01
  2.798580e-01   6.039583e+01   2.936233e-01
  2.801560e-01   5.974995e+01   2.916089e-01
  2.804550e-01   5.995887e+01   2.930022e-01
  2.807540e-01   6.018961e+01   2.949090e-01
  2.810530e-01   5.995544e+01   2.915616e-01
  2.813520e-01   5.967338e+01   2.947705e-01
  2.816510e-01   5.971798e+01   2.938636e-01
  2.819500e-01   5.974634e+01   2.940459e-01
  2.822490e-01   6.009655e+01   2.949064e-01
  2.825480e-01   5.908780e+01   2.919741e-01
  2.828470e-01   5.933571e+01   2.959949e-01
  2.831460e-01   5.987490e+01   2.958382e-01
  2.834450e-01   5.979751e+01   2.940592e-01
  2.837430e-01   5.969011e+01   2.954956e-01
  2.840420e-01   6.006449e+01   2.980400e-01
  2.843410e-01   5.938373e+01   3.028127e-01
  2.846400e-01   5.939804e+01   3.049745e-01
  2.849390e-01   5.961826e+01   3.134289e-01
  2.852380e-01   5.941755e+01   3.158052e-01
  2.855370e-01   5.969940e+01   3.196918e-01
  2.858360e-01   5.934778e+01   3.207895e-01
  2.861350e-01   5.987652e+01   3.250608e-01
  2.864340e-01   5.947144e+01   3.287522e-01
  2.867330e-01   5.891167e+01   3.262616e-01
  2.870320e-01   5.926118e+01   3.328439e-01
  2.873310e-01   5.880841e+01   3.284976e-01
  2.876290e-01   5.917712e+01   3.347671e-01
  2.879280e-01   5.929976e+01   3.381774e-01
  2.882270e-01   5.917667e+01   3.340969e-01
  2.885260e-01   5.889732e+01   3.373723e-01
  2.888250e-01   6.001476e+01   3.396905e-01
  2.891240e-01   5.958458e+01   3.435768e-01
  2.894230e-01   5.905801e+01   3.451443e-01
  2.897220e-01   5.952448e+01   3.383001e-01
  2.900210e-01   5.967381e+01   3.476820e-01
  2.903200e-01   5.909458e+01   3.439687e-01
  2.906190e-01   5.882323e+01   3.468722e-01
  2.909180e-01   5.936538e+01   3.494137e-01
  2.912160e-01   5.901273e+01   3.446443e-01
  2.915150e-01   5.855354e+01   3.546225e-01
  2.918140e-01   5.873149e+01   3.469774e-01
  2.921130e-01   5.931472e+01   3.519557e-01
  2.924120e-01   5.886338e+01   3.531598e-01
  2.927110e-01   5.901988e+01   3.526420e-01
  2.930100e-01   5.915350e+01   3.622443e-01
  2.933090e-01   5.952002e+01   3.575372e-01
  2.936080e-01   5.884007e+01   3.530899e-01
  2.939070e-01   5.890942e+01   3.589770e-01
  2.942060e-01   5.887322e+01   3.594913e-01
  2.945050e-01   5.898361e+01   3.673726e-01
  2.948030e-01   5.924754e+01   3.585561e-01
  2.951020e-01   5.932368e+01   3.642644e-01
  2.954010e-01   5.905973e+01   3.651860e-01
  2.957000e-01   5.842590e+01   3.649695e-01
  2.959990e-01   5.892666e+01   3.660888e-01
  2.962980e-01   5.857179e+01   3.656454e-01
  2.965970e-01   5.894384e+01   3.704011e-01
  2.968960e-01   5.973846e+01   3.726600e-01
  2.971950e-01   5.941520e+01   3.700607e-01
  2.974940e-01   5.870903e+01   3.665165e-01
  2.977930e-01   5.918432e+01   3.713847e-01
  2.980920e-01   5.853638e+01   3.695741e-01
  2.983900e-01   5.911413e+01   3.744101e-01
  2.986890e-01   5.915589e+01   3.703832e-01
  2.989880e-01   5.901637e+01   3.738659e-01
  2.992870e-01   5.900661e+01   3.747755e-01
  2.995860e-01   5.945199e+01   3.783375e-01
  2.998850e-01   5.903280e+01   3.748586e-01
  3.001840e-01   5.866719e+01   3.760717e-01
  3.004830e-01   5.881517e+01   3.814425e-01
  3.007820e-01   5.879869e+01   3.799002e-01
  3.010810e-01   5.897967e+01   3.777954e-01
  3.013800e-01   5.859504e+01   3.822319e-01
  3.016790e-01   5.868926e+01   3.815337e-01
  3.019780e-01   5.921921e+01   3.852802e-01
  3.022760e-01   5.870390e+01   3.853934e-01
  3.025750e-01   5.870270e+01   3.833422e-01
  3.028740e-01   5.869047e+01   3.887468e-01
  3.031730e-01   5.828143e+01   3.855556e-01
  3.034720e-01   5.951062e+01   3.911872e-01
  3.037710e-01   5.856951e+01   3.878180e-01
  3.040700e-01   5.830746e+01   3.888028e-01
  3.043690e-01   5.811755e+01   3.927758e-01
  3.046680e-01   5.811030e+01   3.913795e-01
  3.049670e-01   5.844765e+01   3.890032e-01
  3.052660e-01   5.871873e+01   3.967572e-01
  3.055650e-01   5.847558e+01   3.945383e-01
  3.058630e-01   5.877604e+01   4.009519e-01
  3.061620e-01   5.871921e+01   3.934247e-01
  3.064610e-01   5.926602e+01   4.003090e-01
  3.067600e-01   5.845346e+01   4.036652e-01
  3.070590e-01   5.755177e+01   3.944771e-01
  3.073580e-01   5.909461e+01   4.058730e-01
  3.076570e-01   5.915732e+01   3.988023e-01
  3.079560e-01   5.838745e+01   4.025476e-01
  3.082550e-01   5.926723e+01   4.055691e-01
  3.085540e-01   5.813556e+01   4.013838e-01
  3.088530e-01   5.800173e+01   4.060138e-01
  3.091520e-01   5.862316e+01   4.021799e-01
  3.094500e-01   5.868224e+01   4.111805e-01
  3.097490e-01   5.826173e+01   4.078437e-01
  3.100480e-01   5.828911e+01   4.048929e-01
  3.103470e-01   5.868514e+01   4.176059e-01
  3.106460e-01   5.881405e+01   4.058072e-01
  3.109450e-01   5.850994e+01   4.166546e-01
  3.112440e-01   5.872198e+01   4.103824e-01
  3.115430e-01   5.907874e+01   4.170414e-01
  3.118420e-01   5.830715e+01   4.189017e-01
  3.121410e-01   5.843838e+01   4.128504e-01
  3.124400e-01   5.784312e+01   4.182317e-01
  3.127390e-01   5.826672e+01   4.138433e-01
  3.130380e-01   5.879255e+01   4.247192e-01
  3.133360e-01   5.882061e+01   4.224272e-01
  3.136350e-01   5.849328e+01   4.205756e-01
  3.139340e-01   5.830670e+01   4.260847e-01
  3.142330e-01   5.832134e+01   4.196214e-01
  3.145320e-01   5.871372e+01   4.314970e-01
  3.148310e-01   5.749323e+01   4.220603e-01
  3.151300e-01   5.883482e+01   4.269563e-01
  3.154290e-01   5.765456e+01   4.275873e-01
  3.157280e-01   5.854937e+01   4.280295e-01
  3.160270e-01   5.829402e+01   4.354668e-01
  3.163260e-01   5.826775e+01   4.269989e-01
  3.166250e-01   5.901294e+01   4.381438e-01
  3.169230e-01   5.831362e+01   4.329397e-01
  3.172220e-01   5.825149e+01   4.375732e-01
  3.175210e-01   5.881646e+01   4.393082e-01
  3.178200e-01   5.823729e+01   4.341354e-01
  3.181190e-01   5.743859e+01   4.391155e-01
  3.184180e-01   5.875768e+01   4.394703e-01
  3.187170e-01   5.866837e+01   4.469785e-01
  3.190160e-01   5.830892e+01   4.444076e-01
  3.193150e-01   5.775845e+01   4.357174e-01
  3.196140e-01   5.833390e+01   4.493609e-01
  3.199130e-01   5.800489e+01   4.416673e-01
  3.202120e-01   5.763463e+01   4.474797e-01
  3.205100e-01   5.885956e+01   4.509682e-01
  3.208090e-01   5.872627e+01   4.471990e-01
  3.211080e-01   5.938399e+01   4.567459e-01
  3.214070e-01   5.884454e+01   4.468447e-01
  3.217060e-01   5.833407e+01   4.522701e-01
  3.220050e-01   5.898813e+01   4.518737e-01
  3.223040e-01   5.841168e+01   4.476155e-01
  3.226030e-01   5.829429e+01   4.585413e-01
  3.229020e-01   5.859679e+01   4.443105e-01
  3.232010e-01   5.829107e+01   4.554963e-01
  3.235000e-01   5.815845e+01   4.499224e-01
  3.237990e-01   5.847347e+01   4.544997e-01
  3.240970e-01   5.771970e+01   4.584684e-01
  3.243960e-01   5.774112e+01   4.491331e-01
  3.246950e-01   5.855702e+01   4.635717e-01
  3.249940e-01   5.777093e+01   4.526079e-01
  3.252930e-01   5.774761e+01   4.599104e-01
  3.255920e-01   5.831581e+01   4.648782e-01
  3.258910e-01   5.863366e+01   4.616395e-01
  3.261900e-01   5.727755e+01   4.634555e-01
  3.264890e-01   5.761941e+01   4.593996e-01
  3.267880e-01   5.753343e+01   4.626573e-01
  3.270870e-01   5.810119e+01   4.729147e-01
  3.273860e-01   5.850739e+01   4.688700e-01
  3.276850e-01   5.827441e+01   4.736192e-01
  3.279830e-01   5.773096e+01   4.643658e-01
  3.282820e-01   5.795227e+01   4.747316e-01
  3.285810e-01   5.863633e+01   4.755722e-01
  3.288800e-01   5.770961e+01   4.752057e-01
  3.291790e-01   5.876712e+01   4.756172e-01
  3.294780e-01   5.788725e+01   4.794232e-01
  3.297770e-01   5.831718e+01   4.837477e-01
  3.300760e-01   5.838572e+01   4.789739e-01
  3.303750e-01   5.789245e+01   4.845617e-01
  3.306740e-01   5.893333e+01   4.822184e-01
  3.309730e-01   5.776778e+01   4.861306e-01
  3.312720e-01   5.716528e+01   4.872945e-01
  3.315700e-01   5.706043e+01   4.779997e-01
  3.318690e-01   5.847614e+01   4.966854e-01
  3.321680e-01   5.853363e+01   4.856768e-01
  3.324670e-01   5.792473e+01   4.954453e-01
  3.327660e-01   5.838471e+01   4.946436e-01
  3.330650e-01   5.803145e+01   4.936925e-01
  3.333640e-01   5.829528e+01   5.026950e-01
  3.336630e-01   5.824679e+01   4.908050e-01
  3.339620e-01   5.737098e+01   5.015781e-01
  3.342610e-01   5.793303e+01   4.971556e-01
  3.345600e-01   5.789327e+01   5.021116e-01
  3.348590e-01   5.788186e+01   5.109699e-01
  3.351570e-01   5.716195e+01   4.921723e-01
  3.354560e-01   5.786700e+01   5.146021e-01
  3.357550e-01   5.815291e+01   4.992264e-01
  3.360540e-01   5.749512e+01   5.110930e-01
  3.363530e-01   5.739367e+01   5.168923e-01
  3.366520e-01   5.797613e+01   5.042165e-01
  3.369510e-01   5.734437e+01   5.231532e-01
  3.372500e-01   5.853779e+01   5.048989e-01
  3.375490e-01   5.827347e+01   5.247308e-01
  3.378480e-01   5.750002e+01   5.186500e-01
  3.381470e-01   5.771488e+01   5.183367e-01
  3.384460e-01   5.796169e+01   5.334224e-01
  3.387450e-01   5.779878e+01   5.112135e-01
  3.390430e-01   5.808475e+01   5.312358e-01
  3.393420e-01   5.784944e+01   5.274537e-01
  3.396410e-01   5.785719e+01   5.281615e-01
  3.399400e-01   5.791578e+01   5.439120e-01
  3.402390e-01   5.754314e+01   5.162948e-01
  3.405380e-01   5.761978e+01   5.396114e-01
  3.408370e-01   5.744623e+01   5.310452e-01
  3.411360e-01   5.750579e+01   5.348045e-01
  3.414350e-01   5.714956e+01   5.403021e-01
  3.417340e-01   5.742430e+01   5.337237e-01
  3.420330e-01   5.755292e+01   5.504496e-01
  3.423320e-01   5.695371e+01   5.322311e-01
  3.426300e-01   5.852180e+01   5.542921e-01
  3.429290e-01   5.733005e+01   5.463475e-01
  3.432280e-01   5.665357e+01   5.408841e-01
  3.435270e-01   5.789926e+01   5.656588e-01
  3.438260e-01   5.692420e+01   5.385085e-01
  3.441250e-01   5.766690e+01   5.612500e-01
  3.444240e-01   5.830867e+01   5.563815e-01
  3.447230e-01   5.792585e+01   5.592851e-01
  3.450220e-01   5.743130e+01   5.683760e-01
  3.453210e-01   5.750171e+01   5.525180e-01
  3.456200e-01   5.644805e+01   5.685892e-01
  3.459190e-01   5.780346e+01   5.619141e-01
  3.462170e-01   5.818708e+01   5.746749e-01
  3.465160e-01   5.769032e+01   5.713593e-01
  3.468150e-01   5.899062e+01   5.768995e-01
  3.471140e-01   5.819778e+01   5.881265e-01
  3.474130e-01   5.689130e+01   5.656976e-01
  3.477120e-01   5.803731e+01   5.873151e-01
  3.480110e-01   5.713039e+01   5.763987e-01
  3.483100e-01   5.740807e+01   5.795839e-01
  3.486090e-01   5.750037e+01   5.949730e-01
  3.489080e-01   5.707454e+01   5.778978e-01
  3.492070e-01   5.708917e+01   5.938096e-01
  3.495060e-01   5.813835e+01   5.878261e-01
  3.498040e-01   5.847231e+01   6.019443e-01
  3.501030e-01   5.764505e+01   5.986532e-01
  3.504020e-01   5.761097e+01   5.974943e-01
  3.507010e-01   5.705077e+01   6.087169e-01
  3.510000e-01   5.715121e+01   5.902866e-01
  3.512990e-01   5.759634e+01   6.116205e-01
  3.515980e-01   5.724998e+01   6.015658e-01
  3.518970e-01   5.723533e+01   6.150071e-01
  3.521960e-01   5.795778e+01   6.277180e-01
  3.524950e-01   5.758205e+01   6.023016e-01
  3.527940e-01   5.867252e+01   6.350123e-01
  3.530930e-01   5.777539e+01   6.136257e-01
  3.533920e-01   5.672059e+01   6.232279e-01
  3.536900e-01   5.817618e+01   6.334734e-01
  3.539890e-01   5.763481e+01   6.270954e-01
  3.542880e-01   5.738016e+01   6.409291e-01
  3.545870e-01   5.736750e+01   6.157168e-01
  3.548860e-01   5.748578e+01   6.379045e-01
  3.551850e-01   5.830348e+01   6.307227e-01
  3.554840e-01   5.710353e+01   6.357801e-01
  3.557830e-01   5.739899e+01   6.398236e-01
  3.560820e-01   5.775818e+01   6.199814e-01
  3.563810e-01   5.800031e+01   6.419562e-01
  3.566800e-01   5.707263e+01   6.217888e-01
  3.569790e-01   5.729879e+01   6.429144e-01
  3.572770e-01   5.756241e+01   6.431654e-01
  3.575760e-01   5.841162e+01   6.212948e-01
  3.578750e-01   5.718005e+01   6.548669e-01
  3.581740e-01   5.807646e+01   6.306329e-01
  3.584730e-01   5.800505e+01   6.595743e-01
  3.587720e-01   5.719970e+01   6.435877e-01
  3.590710e-01   5.785425e+01   6.460231e-01
  3.593700e-01   5.767227e+01   6.697481e-01
  3.596690e-01   5.841175e+01   6.454435e-01
  3.599680e-01   5.770753e+01   6.713355e-01
  3.602670e-01   5.801193e+01   6.557218e-01
  3.605660e-01   5.806894e+01   6.720474e-01
  3.608640e-01   5.732187e+01   6.848339e-01
  3.611630e-01   5.811203e+01   6.537287e-01
  3.614620e-01   5.649281e+01   6.843216e-01
  3.617610e-01   5.753749e+01   6.648734e-01
  3.620600e-01   5.633848e+01   6.804085e-01
  3.623590e-01   5.825604e+01   6.889022e-01
  3.626580e-01   5.913587e+01   6.940849e-01
  3.629570e-01   5.826359e+01   7.074869e-01
  3.632560e-01   5.791280e+01   6.753249e-01
  3.635550e-01   5.742765e+01   7.138415e-01
  3.638540e-01   5.680130e+01   6.922870e-01
  3.641530e-01   5.774340e+01   7.027261e-01
  3.644510e-01   5.775212e+01   7.332752e-01
  3.647500e-01   5.728348e+01   6.860912e-01
  3.650490e-01   5.710770e+01   7.273833e-01
  3.653480e-01   5.844874e+01   7.184752e-01
  3.656470e-01   5.746871e+01   7.208977e-01
  3.659460e-01   5.630670e+01   7.349842e-01
  3.662450e-01   5.559242e+01   6.990683e-01
  3.665440e-01   5.729319e+01   7.589334e-01
  3.668430e-01   5.726705e+01   7.179163e-01
  3.671420e-01   5.853129e+01   7.570882e-01
  3.674410e-01   5.677641e+01   7.361774e-01
  3.677400e-01   5.802602e+01   7.577497e-01
  3.680390e-01   5.816293e+01   7.880751e-01
  3.683370e-01   5.916079e+01   7.439991e-01
  3.686360e-01   5.691933e+01   7.709420e-01
  3.689350e-01   5.847005e+01   7.646574e-01
  3.692340e-01   5.682675e+01   7.746062e-01
  3.695330e-01   5.734514e+01   8.056031e-01
  3.698320e-01   5.677880e+01   7.476074e-01
  3.701310e-01   5.657481e+01   8.025805e-01
  3.704300e-01   5.792907e+01   7.734884e-01
  3.707290e-01   5.710096e+01   8.087435e-01
  3.710280e-01   5.797891e+01   8.100426e-01
  3.713270e-01   5.657918e+01   7.884881e-01
  3.716260e-01   5.818240e+01   8.477761e-01
  3.719240e-01   5.704565e+01   7.849162e-01
  3.722230e-01   5.749584e+01   8.455270e-01
  3.725220e-01   5.744213e+01   8.161173e-01
  3.728210e-01   5.800851e+01   8.383293e-01
  3.731200e-01   5.742070e+01   8.836045e-01
  3.734190e-01   5.569280e+01   7.939120e-01
  3.737180e-01   5.714555e+01   8.783311e-01
  3.740170e-01   5.693929e+01   8.252938e-01
  3.743160e-01   5.648092e+01   8.795133e-01
  3.746150e-01   5.827955e+01   8.870031e-01
  3.749140e-01   5.718862e+01   8.574864e-01
  3.752130e-01   5.718731e+01   9.189163e-01
  3.755110e-01   5.671282e+01   8.510221e-01
  3.758100e-01   5.816185e+01   9.267129e-01
  3.761090e-01   5.647769e+01   8.859314e-01
  3.764080e-01   5.762307e+01   9.188284e-01
  3.767070e-01   5.674810e+01   9.533793e-01
  3.770060e-01   5.621405e+01   8.711431e-01
  3.773050e-01   5.702591e+01   9.639138e-01
  3.776040e-01   5.668517e+01   9.184678e-01
  3.779030e-01   5.582652e+01   9.416248e-01
  3.782020e-01   5.731152e+01   1.030509e+00
  3.785010e-01   5.654255e+01   8.997706e-01
  3.788000e-01   5.800286e+01   1.031661e+00
  3.790990e-01   5.590344e+01   9.344534e-01
  3.793970e-01   5.952605e+01   1.035118e+00
  3.796960e-01   5.618297e+01   1.000877e+00
  3.799950e-01   5.714678e+01   9.909018e-01
  3.802940e-01   5.943949e+01   1.123501e+00
  3.805930e-01   5.619928e+01   9.528039e-01
  3.808920e-01   5.843971e+01   1.120324e+00
  3.811910e-01   5.748908e+01   1.027082e+00
  3.814900e-01   5.564327e+01   1.063398e+00
  3.817890e-01   5.660312e+01   1.171127e+00
  3.820880e-01   5.792505e+01   1.006821e+00
  3.823870e-01   5.743641e+01   1.187352e+00
  3.826860e-01   5.724815e+01   1.040188e+00
  3.829840e-01   5.647018e+01   1.200950e+00
  3.832830e-01   5.903338e+01   1.173647e+00
  3.835820e-01   5.738934e+01   1.129633e+00
  3.838810e-01   5.647769e+01   1.252896e+00
  3.841800e-01   5.704763e+01   1.113244e+00
  3.844790e-01   5.571273e+01   1.253634e+00
  3.847780e-01   5.577928e+01   1.162573e+00
  3.850770e-01   5.755914e+01   1.283856e+00
  3.853760e-01   5.611350e+01   1.352231e+00
  3.856750e-01   5.713620e+01   1.176629e+00
  3.859740e-01   5.919755e+01   1.413478e+00
  3.862730e-01   5.678343e+01   1.256283e+00
  3.865710e-01   5.825255e+01   1.402150e+00
  3.868700e-01   5.680505e+01   1.410028e+00
  3.871690e-01   5.868300e+01   1.348411e+00
  3.874680e-01   5.682331e+01   1.527972e+00
  3.877670e-01   5.852598e+01   1.369240e+00
  3.880660e-01   5.493891e+01   1.536189e+00
  3.883650e-01   5.727862e+01   1.486378e+00
  3.886640e-01   5.787605e+01   1.559101e+00
  3.889630e-01   5.555610e+01   1.662284e+00
  3.892620e-01   5.758473e+01   1.521724e+00
  3.895610e-01   6.053255e+01   1.782684e+00
  3.898600e-01   5.908742e+01   1.714300e+00
  3.901580e-01   5.751005e+01   1.762256e+00
  3.904570e-01   5.730755e+01   1.966790e+00
  3.907560e-01   5.591255e+01   1.713304e+00
  3.910550e-01   5.957005e+01   2.042035e+00
  3.913540e-01   5.572005e+01   1.974945e+00
  3.916530e-01   5.740005e+01   2.004497e+00
  3.919520e-01   5.859005e+01   2.630771e+00
  3.922510e-01   5.628005e+01   1.984844e+00
  3.925500e-01   5.544005e+01   2.643001e+00
  3.928490e-01   5.796005e+01   2.466943e+00
  3.931480e-01   5.972405e+01   2.743216e+00
  3.934470e-01   0.000000e+00   0.000000e+00
  3.937460e-01   5.619605e+01   2.660960e+00
creator: radaver
creator-version: 3725
header-file: /nas_data/SAXS_data/20151104Workshop/header/JH1_0156.txt
image-file: /nas_data/Pilatus1M/20151104_Workshop/JH1_0156.tif
angular-axis-file: /nas_data/SAXS_data/20151104Workshop/q20151029.dat
beamstop-mask-file: /nas_data/SAXS_data/20151104Workshop/fit2d20151031.msk
detector-response-file: none
beam-center-x: 949.7700
beam-center-y: 918.8000
unit-time: 1.0000
channel-first: 10
channel-last: 1315
Exposure time [s]: 1.094050
Transmitted Beam: 0.483616
Incident Beam: 0.483616
Code: JH1
Concentration [mg/ml]: 1
Run Number: 0156
