# Supplementary material for: SAXS analysis of a soluble cytosolic NgBR construct including extracellular and transmembrane domains
Source: PLoS One. 2018 Jan 18;13(1):e0191371. doi: 10.1371/journal.pone.0191371 (PMC5773207; doi:10.1371/journal.pone.0191371)
Supplement: S1 File — (ZIP) [file pone.0191371.s001.zip › JH1_0157.dat]

Sample:   c= 1.0000 mg/ml  Code: JH1
  3.656810e-03   2.251725e+04   4.124938e+01
  3.955720e-03   2.202122e+04   2.801641e+01
  4.254640e-03   1.913959e+04   2.340583e+01
  4.553560e-03   1.543946e+04   2.026827e+01
  4.852480e-03   1.248242e+04   1.706226e+01
  5.151400e-03   1.053287e+04   1.548332e+01
  5.450320e-03   8.739006e+03   1.339574e+01
  5.749240e-03   7.468192e+03   1.199843e+01
  6.048150e-03   6.403820e+03   1.089053e+01
  6.347070e-03   5.552207e+03   9.634370e+00
  6.645990e-03   4.867102e+03   8.980748e+00
  6.944910e-03   4.257201e+03   8.086103e+00
  7.243830e-03   3.827933e+03   7.429786e+00
  7.542750e-03   3.400859e+03   6.976492e+00
  7.841670e-03   3.061791e+03   6.251535e+00
  8.140580e-03   2.777242e+03   6.036085e+00
  8.439500e-03   2.533102e+03   5.556359e+00
  8.738420e-03   2.327408e+03   5.275182e+00
  9.037340e-03   2.145302e+03   4.897006e+00
  9.336260e-03   1.981341e+03   4.624772e+00
  9.635180e-03   1.830428e+03   4.432510e+00
  9.934100e-03   1.687667e+03   4.118075e+00
  1.023300e-02   1.546566e+03   4.040057e+00
  1.053190e-02   1.437294e+03   3.950281e+00
  1.083090e-02   1.324935e+03   3.792735e+00
  1.112980e-02   1.224491e+03   3.615105e+00
  1.142870e-02   1.137662e+03   3.465052e+00
  1.172760e-02   1.049700e+03   3.319144e+00
  1.202650e-02   9.789293e+02   3.196437e+00
  1.232540e-02   9.061788e+02   3.058519e+00
  1.262440e-02   8.337978e+02   2.879276e+00
  1.292330e-02   7.816233e+02   2.744735e+00
  1.322220e-02   7.249208e+02   2.643303e+00
  1.352110e-02   6.733862e+02   2.522010e+00
  1.382000e-02   6.246689e+02   2.405136e+00
  1.411900e-02   5.851686e+02   2.316523e+00
  1.441790e-02   5.483238e+02   2.226256e+00
  1.471680e-02   5.090238e+02   2.134802e+00
  1.501570e-02   4.769856e+02   2.023816e+00
  1.531460e-02   4.541546e+02   1.965871e+00
  1.561350e-02   4.262429e+02   1.871089e+00
  1.591250e-02   4.016135e+02   1.832229e+00
  1.621140e-02   3.770489e+02   1.744700e+00
  1.651030e-02   3.552019e+02   1.675593e+00
  1.680920e-02   3.358128e+02   1.629219e+00
  1.710810e-02   3.179516e+02   1.588626e+00
  1.740710e-02   3.018890e+02   1.525704e+00
  1.770600e-02   2.868893e+02   1.472370e+00
  1.800490e-02   2.730596e+02   1.425088e+00
  1.830380e-02   2.596784e+02   1.400805e+00
  1.860270e-02   2.482957e+02   1.343160e+00
  1.890170e-02   2.387702e+02   1.317144e+00
  1.920060e-02   2.273146e+02   1.272977e+00
  1.949950e-02   2.172561e+02   1.258826e+00
  1.979840e-02   2.092218e+02   1.212152e+00
  2.009730e-02   2.002123e+02   1.172759e+00
  2.039620e-02   1.920126e+02   1.146410e+00
  2.069520e-02   1.843754e+02   1.117324e+00
  2.099410e-02   1.765606e+02   1.101312e+00
  2.129300e-02   1.713562e+02   1.056527e+00
  2.159190e-02   1.665771e+02   1.077588e+00
  2.189080e-02   1.597223e+02   1.061073e+00
  2.218980e-02   1.540107e+02   1.059877e+00
  2.248870e-02   1.489987e+02   1.061087e+00
  2.278760e-02   1.462623e+02   1.040940e+00
  2.308650e-02   1.421799e+02   1.057897e+00
  2.338540e-02   1.366280e+02   1.034883e+00
  2.368430e-02   1.339084e+02   1.005920e+00
  2.398330e-02   1.292980e+02   1.010943e+00
  2.428220e-02   1.277196e+02   9.824004e-01
  2.458110e-02   1.209117e+02   9.879980e-01
  2.488000e-02   1.206589e+02   9.606407e-01
  2.517890e-02   1.156470e+02   9.292587e-01
  2.547790e-02   1.152133e+02   9.406183e-01
  2.577680e-02   1.133245e+02   9.253833e-01
  2.607570e-02   1.126484e+02   9.300893e-01
  2.637460e-02   1.081710e+02   9.040973e-01
  2.667350e-02   1.072776e+02   8.778218e-01
  2.697250e-02   1.051430e+02   8.422498e-01
  2.727140e-02   1.050338e+02   8.105706e-01
  2.757030e-02   1.026840e+02   8.027825e-01
  2.786920e-02   1.005466e+02   7.853043e-01
  2.816810e-02   9.930354e+01   7.680660e-01
  2.846700e-02   9.614229e+01   7.464112e-01
  2.876600e-02   9.652610e+01   7.388885e-01
  2.906490e-02   9.524692e+01   7.361836e-01
  2.936380e-02   9.390663e+01   7.255426e-01
  2.966270e-02   9.339543e+01   7.182564e-01
  2.996160e-02   9.197409e+01   7.138144e-01
  3.026060e-02   9.125200e+01   6.998091e-01
  3.055950e-02   9.038876e+01   6.955040e-01
  3.085840e-02   8.851800e+01   6.853628e-01
  3.115730e-02   8.856236e+01   6.826642e-01
  3.145620e-02   8.682209e+01   6.694287e-01
  3.175510e-02   8.529583e+01   6.653390e-01
  3.205410e-02   8.554940e+01   6.626960e-01
  3.235300e-02   8.523444e+01   6.587951e-01
  3.265190e-02   8.330282e+01   6.393361e-01
  3.295080e-02   8.441880e+01   6.478247e-01
  3.324970e-02   8.378073e+01   6.445243e-01
  3.354870e-02   8.274147e+01   6.388398e-01
  3.384760e-02   8.199840e+01   6.286217e-01
  3.414650e-02   8.069722e+01   6.236142e-01
  3.444540e-02   8.088995e+01   6.157785e-01
  3.474430e-02   8.115105e+01   6.221989e-01
  3.504330e-02   8.024571e+01   6.110513e-01
  3.534220e-02   7.977683e+01   6.100151e-01
  3.564110e-02   7.885912e+01   6.057490e-01
  3.594000e-02   7.855515e+01   5.930084e-01
  3.623890e-02   7.753725e+01   5.991766e-01
  3.653780e-02   7.731365e+01   5.821290e-01
  3.683680e-02   7.660830e+01   5.870067e-01
  3.713570e-02   7.649808e+01   5.872838e-01
  3.743460e-02   7.676458e+01   5.787170e-01
  3.773350e-02   7.632653e+01   5.763982e-01
  3.803240e-02   7.536401e+01   5.864238e-01
  3.833140e-02   7.539262e+01   6.004759e-01
  3.863030e-02   7.509128e+01   6.085904e-01
  3.892920e-02   7.496616e+01   6.065017e-01
  3.922810e-02   7.509498e+01   6.094015e-01
  3.952700e-02   7.485698e+01   6.044918e-01
  3.982600e-02   7.403742e+01   6.099040e-01
  4.012490e-02   7.436705e+01   6.017335e-01
  4.042380e-02   7.354073e+01   6.062445e-01
  4.072270e-02   7.363105e+01   6.042237e-01
  4.102160e-02   7.232559e+01   5.980591e-01
  4.132050e-02   7.204438e+01   5.976781e-01
  4.161950e-02   7.376309e+01   5.985142e-01
  4.191840e-02   7.303267e+01   6.033492e-01
  4.221730e-02   7.190796e+01   5.909401e-01
  4.251620e-02   7.197596e+01   5.989684e-01
  4.281510e-02   7.075744e+01   5.846924e-01
  4.311410e-02   7.146685e+01   5.883690e-01
  4.341300e-02   7.149780e+01   5.915377e-01
  4.371190e-02   7.186932e+01   5.915421e-01
  4.401080e-02   6.996560e+01   5.836549e-01
  4.430970e-02   7.061664e+01   5.818823e-01
  4.460860e-02   7.076268e+01   5.832243e-01
  4.490760e-02   7.047721e+01   5.835334e-01
  4.520650e-02   7.037804e+01   5.786995e-01
  4.550540e-02   7.042139e+01   5.818161e-01
  4.580430e-02   6.987835e+01   5.773690e-01
  4.610320e-02   7.002967e+01   5.750966e-01
  4.640220e-02   6.880903e+01   5.743867e-01
  4.670110e-02   6.930650e+01   5.678763e-01
  4.700000e-02   6.968180e+01   5.715272e-01
  4.729890e-02   6.962823e+01   5.734459e-01
  4.759780e-02   6.898820e+01   5.700920e-01
  4.789680e-02   6.897614e+01   5.665212e-01
  4.819570e-02   6.838428e+01   5.633920e-01
  4.849460e-02   6.834966e+01   5.653368e-01
  4.879350e-02   6.861210e+01   5.602154e-01
  4.909240e-02   6.937581e+01   5.709798e-01
  4.939130e-02   6.780850e+01   5.549133e-01
  4.969030e-02   6.801746e+01   5.577826e-01
  4.998920e-02   6.761589e+01   5.554615e-01
  5.028810e-02   6.933568e+01   5.604542e-01
  5.058700e-02   6.730966e+01   5.562212e-01
  5.088590e-02   6.710153e+01   5.461369e-01
  5.118490e-02   6.861520e+01   5.595511e-01
  5.148380e-02   6.785465e+01   5.537725e-01
  5.178270e-02   6.790703e+01   5.468377e-01
  5.208160e-02   6.601574e+01   5.449151e-01
  5.238050e-02   6.709678e+01   5.435656e-01
  5.267940e-02   6.661752e+01   5.493586e-01
  5.297840e-02   6.711230e+01   5.442632e-01
  5.327730e-02   6.704626e+01   5.414709e-01
  5.357620e-02   6.768245e+01   5.459327e-01
  5.387510e-02   6.702893e+01   5.401520e-01
  5.417400e-02   6.716131e+01   5.457384e-01
  5.447300e-02   6.764254e+01   5.395199e-01
  5.477190e-02   6.752847e+01   5.402969e-01
  5.507080e-02   6.678492e+01   5.373141e-01
  5.536970e-02   6.647984e+01   5.342548e-01
  5.566860e-02   6.752950e+01   5.421652e-01
  5.596760e-02   6.740413e+01   5.355272e-01
  5.626650e-02   6.676321e+01   5.353922e-01
  5.656540e-02   6.684840e+01   5.339166e-01
  5.686430e-02   6.703845e+01   5.316829e-01
  5.716320e-02   6.574470e+01   5.230367e-01
  5.746210e-02   6.677295e+01   5.324147e-01
  5.776110e-02   6.674320e+01   5.340994e-01
  5.806000e-02   6.646304e+01   5.247319e-01
  5.835890e-02   6.705337e+01   5.276359e-01
  5.865780e-02   6.662433e+01   5.230790e-01
  5.895670e-02   6.581216e+01   5.297622e-01
  5.925570e-02   6.490592e+01   5.140589e-01
  5.955460e-02   6.618606e+01   5.259492e-01
  5.985350e-02   6.571699e+01   5.167043e-01
  6.015240e-02   6.750945e+01   5.254012e-01
  6.045130e-02   6.562745e+01   5.185875e-01
  6.075020e-02   6.644878e+01   5.168022e-01
  6.104920e-02   6.595599e+01   5.187599e-01
  6.134810e-02   6.603332e+01   5.196254e-01
  6.164700e-02   6.609939e+01   5.116456e-01
  6.194590e-02   6.555082e+01   5.177234e-01
  6.224480e-02   6.521179e+01   5.050324e-01
  6.254380e-02   6.560949e+01   5.151748e-01
  6.284270e-02   6.520313e+01   5.152346e-01
  6.314160e-02   6.549466e+01   5.040437e-01
  6.344050e-02   6.665837e+01   5.159725e-01
  6.373940e-02   6.490614e+01   5.007468e-01
  6.403840e-02   6.570470e+01   5.117275e-01
  6.433730e-02   6.629483e+01   5.086826e-01
  6.463620e-02   6.515159e+01   5.001609e-01
  6.493510e-02   6.437446e+01   5.081315e-01
  6.523400e-02   6.516501e+01   5.007215e-01
  6.553290e-02   6.487144e+01   5.021557e-01
  6.583190e-02   6.588016e+01   5.039750e-01
  6.613080e-02   6.533553e+01   4.973409e-01
  6.642970e-02   6.600922e+01   5.091661e-01
  6.672860e-02   6.561116e+01   4.968974e-01
  6.702750e-02   6.577746e+01   5.025575e-01
  6.732650e-02   6.626305e+01   5.008587e-01
  6.762540e-02   6.583526e+01   4.992393e-01
  6.792430e-02   6.545514e+01   4.998032e-01
  6.822320e-02   6.499164e+01   4.901715e-01
  6.852210e-02   6.463760e+01   4.961712e-01
  6.882110e-02   6.517463e+01   4.942581e-01
  6.912000e-02   6.459667e+01   4.915743e-01
  6.941890e-02   6.515987e+01   4.903260e-01
  6.971780e-02   6.554104e+01   4.912785e-01
  7.001670e-02   6.428297e+01   4.928250e-01
  7.031560e-02   6.500924e+01   4.888051e-01
  7.061460e-02   6.518016e+01   4.899241e-01
  7.091350e-02   6.498059e+01   4.877494e-01
  7.121240e-02   6.463746e+01   4.827322e-01
  7.151130e-02   6.458867e+01   4.886495e-01
  7.181020e-02   6.471225e+01   4.825511e-01
  7.210920e-02   6.461665e+01   4.854417e-01
  7.240810e-02   6.430879e+01   4.796759e-01
  7.270700e-02   6.422274e+01   4.853673e-01
  7.300590e-02   6.470505e+01   4.825243e-01
  7.330480e-02   6.403659e+01   4.746316e-01
  7.360370e-02   6.486819e+01   4.835930e-01
  7.390270e-02   6.501251e+01   4.786806e-01
  7.420160e-02   6.421917e+01   4.830148e-01
  7.450050e-02   6.471635e+01   4.758169e-01
  7.479940e-02   6.523268e+01   4.790438e-01
  7.509830e-02   6.572205e+01   4.849180e-01
  7.539730e-02   6.483431e+01   4.744962e-01
  7.569620e-02   6.488185e+01   4.755451e-01
  7.599510e-02   6.447725e+01   4.771513e-01
  7.629400e-02   6.463267e+01   4.715955e-01
  7.659290e-02   6.625238e+01   4.818769e-01
  7.689190e-02   6.441933e+01   4.708165e-01
  7.719080e-02   6.434488e+01   4.731369e-01
  7.748970e-02   6.450778e+01   4.702838e-01
  7.778860e-02   6.495238e+01   4.749281e-01
  7.808750e-02   6.453124e+01   4.699430e-01
  7.838640e-02   6.561136e+01   4.713051e-01
  7.868540e-02   6.517974e+01   4.710202e-01
  7.898430e-02   6.490692e+01   4.675131e-01
  7.928320e-02   6.508500e+01   4.736744e-01
  7.958210e-02   6.476792e+01   4.637176e-01
  7.988100e-02   6.401262e+01   4.663641e-01
  8.018000e-02   6.455613e+01   4.658331e-01
  8.047890e-02   6.412605e+01   4.638663e-01
  8.077780e-02   6.443069e+01   4.641431e-01
  8.107670e-02   6.479912e+01   4.630163e-01
  8.137560e-02   6.407908e+01   4.636963e-01
  8.167450e-02   6.440904e+01   4.620253e-01
  8.197350e-02   6.386665e+01   4.572765e-01
  8.227240e-02   6.456050e+01   4.641998e-01
  8.257130e-02   6.523227e+01   4.570198e-01
  8.287020e-02   6.427005e+01   4.627459e-01
  8.316910e-02   6.375697e+01   4.576776e-01
  8.346810e-02   6.481680e+01   4.571142e-01
  8.376700e-02   6.402459e+01   4.606443e-01
  8.406590e-02   6.450676e+01   4.529384e-01
  8.436480e-02   6.384634e+01   4.576005e-01
  8.466370e-02   6.506435e+01   4.560449e-01
  8.496270e-02   6.453153e+01   4.649178e-01
  8.526160e-02   6.470413e+01   4.802394e-01
  8.556050e-02   6.437649e+01   4.794745e-01
  8.585940e-02   6.455591e+01   4.861529e-01
  8.615830e-02   6.529911e+01   4.889433e-01
  8.645720e-02   6.429727e+01   4.899489e-01
  8.675620e-02   6.449025e+01   4.931260e-01
  8.705510e-02   6.437654e+01   4.917106e-01
  8.735400e-02   6.493185e+01   4.962997e-01
  8.765290e-02   6.508911e+01   4.973999e-01
  8.795180e-02   6.363513e+01   4.958197e-01
  8.825080e-02   6.514428e+01   4.971108e-01
  8.854970e-02   6.454557e+01   5.014090e-01
  8.884860e-02   6.392488e+01   4.969472e-01
  8.914750e-02   6.299442e+01   4.994840e-01
  8.944640e-02   6.578352e+01   5.067172e-01
  8.974530e-02   6.511704e+01   5.000282e-01
  9.004430e-02   7.328718e+01   5.283271e-01
  9.034320e-02   6.474045e+01   4.790204e-01
  9.064210e-02   6.406058e+01   4.756071e-01
  9.094100e-02   6.386782e+01   4.650008e-01
  9.123990e-02   6.511570e+01   4.682644e-01
  9.153890e-02   6.401904e+01   4.668075e-01
  9.183780e-02   6.467970e+01   4.658644e-01
  9.213670e-02   6.433669e+01   4.629857e-01
  9.243560e-02   6.602971e+01   4.678019e-01
  9.273450e-02   6.386528e+01   4.560875e-01
  9.303350e-02   6.348111e+01   4.607102e-01
  9.333240e-02   6.402230e+01   4.523782e-01
  9.363130e-02   6.466178e+01   4.581335e-01
  9.393020e-02   6.445175e+01   4.550493e-01
  9.422910e-02   6.354224e+01   4.529842e-01
  9.452800e-02   6.351273e+01   4.540447e-01
  9.482700e-02   6.454648e+01   4.474632e-01
  9.512590e-02   6.370871e+01   4.528039e-01
  9.542480e-02   6.367278e+01   4.477453e-01
  9.572370e-02   6.385540e+01   4.483869e-01
  9.602260e-02   6.368305e+01   4.500373e-01
  9.632160e-02   6.331469e+01   4.410059e-01
  9.662050e-02   6.441028e+01   4.473584e-01
  9.691940e-02   6.394111e+01   4.457261e-01
  9.721830e-02   6.445124e+01   4.449465e-01
  9.751720e-02   6.453407e+01   4.474202e-01
  9.781610e-02   6.409318e+01   4.415601e-01
  9.811510e-02   6.348869e+01   4.437816e-01
  9.841400e-02   6.358134e+01   4.369878e-01
  9.871290e-02   6.471149e+01   4.440426e-01
  9.901180e-02   6.351974e+01   4.410030e-01
  9.931070e-02   6.399243e+01   4.387471e-01
  9.960970e-02   6.449253e+01   4.436486e-01
  9.990860e-02   6.462856e+01   4.367692e-01
  1.002070e-01   6.469634e+01   4.411535e-01
  1.005060e-01   6.476557e+01   4.389499e-01
  1.008050e-01   6.340885e+01   4.367419e-01
  1.011040e-01   6.390547e+01   4.322973e-01
  1.014030e-01   6.376960e+01   4.338570e-01
  1.017020e-01   6.324641e+01   4.361821e-01
  1.020010e-01   6.426833e+01   4.348713e-01
  1.023000e-01   6.516589e+01   4.358654e-01
  1.025990e-01   6.422717e+01   4.317165e-01
  1.028980e-01   6.386161e+01   4.321489e-01
  1.031970e-01   6.298248e+01   4.315084e-01
  1.034960e-01   6.420158e+01   4.277065e-01
  1.037950e-01   6.367581e+01   4.298595e-01
  1.040930e-01   6.367361e+01   4.262658e-01
  1.043920e-01   6.374181e+01   4.304129e-01
  1.046910e-01   6.406202e+01   4.308303e-01
  1.049900e-01   6.368589e+01   4.237542e-01
  1.052890e-01   6.454827e+01   4.301593e-01
  1.055880e-01   6.425283e+01   4.275549e-01
  1.058870e-01   6.377428e+01   4.275725e-01
  1.061860e-01   6.424694e+01   4.249828e-01
  1.064850e-01   6.419342e+01   4.254393e-01
  1.067840e-01   6.415029e+01   4.275356e-01
  1.070830e-01   6.391055e+01   4.232394e-01
  1.073820e-01   6.385169e+01   4.214840e-01
  1.076800e-01   6.276600e+01   4.175779e-01
  1.079790e-01   6.414038e+01   4.239997e-01
  1.082780e-01   6.452419e+01   4.271720e-01
  1.085770e-01   6.366090e+01   4.153840e-01
  1.088760e-01   6.457557e+01   4.241789e-01
  1.091750e-01   6.397837e+01   4.206646e-01
  1.094740e-01   6.389948e+01   4.213315e-01
  1.097730e-01   6.404610e+01   4.193551e-01
  1.100720e-01   6.434865e+01   4.164285e-01
  1.103710e-01   6.408005e+01   4.219264e-01
  1.106700e-01   6.447296e+01   4.171282e-01
  1.109690e-01   6.418569e+01   4.219639e-01
  1.112670e-01   6.372167e+01   4.129248e-01
  1.115660e-01   6.429735e+01   4.159659e-01
  1.118650e-01   6.388734e+01   4.185309e-01
  1.121640e-01   6.457113e+01   4.147876e-01
  1.124630e-01   6.425955e+01   4.149579e-01
  1.127620e-01   6.372095e+01   4.132152e-01
  1.130610e-01   6.359146e+01   4.122109e-01
  1.133600e-01   6.435036e+01   4.194365e-01
  1.136590e-01   6.452931e+01   4.097698e-01
  1.139580e-01   6.443495e+01   4.140581e-01
  1.142570e-01   6.468442e+01   4.145671e-01
  1.145560e-01   6.384372e+01   4.124447e-01
  1.148550e-01   6.420888e+01   4.124606e-01
  1.151530e-01   6.406490e+01   4.066158e-01
  1.154520e-01   6.456345e+01   4.133082e-01
  1.157510e-01   6.417055e+01   4.075081e-01
  1.160500e-01   6.392589e+01   4.130014e-01
  1.163490e-01   6.388071e+01   4.065867e-01
  1.166480e-01   6.488864e+01   4.126177e-01
  1.169470e-01   6.438836e+01   4.087594e-01
  1.172460e-01   6.414420e+01   4.085452e-01
  1.175450e-01   6.463964e+01   4.067720e-01
  1.178440e-01   6.473947e+01   4.070860e-01
  1.181430e-01   6.441457e+01   4.091237e-01
  1.184420e-01   6.382912e+01   4.050377e-01
  1.187400e-01   6.493211e+01   4.071399e-01
  1.190390e-01   6.507674e+01   4.067694e-01
  1.193380e-01   6.442839e+01   4.047380e-01
  1.196370e-01   6.476211e+01   4.079872e-01
  1.199360e-01   6.454241e+01   4.032011e-01
  1.202350e-01   6.436300e+01   4.056259e-01
  1.205340e-01   6.414673e+01   4.025003e-01
  1.208330e-01   6.393153e+01   4.004883e-01
  1.211320e-01   6.401847e+01   4.039925e-01
  1.214310e-01   6.405004e+01   3.974432e-01
  1.217300e-01   6.451661e+01   4.044710e-01
  1.220290e-01   6.422503e+01   4.022085e-01
  1.223270e-01   6.399393e+01   3.988342e-01
  1.226260e-01   6.416313e+01   3.988366e-01
  1.229250e-01   6.443669e+01   3.981216e-01
  1.232240e-01   6.454075e+01   4.021250e-01
  1.235230e-01   6.411777e+01   4.000102e-01
  1.238220e-01   6.478209e+01   3.986684e-01
  1.241210e-01   6.520678e+01   4.015406e-01
  1.244200e-01   6.447289e+01   3.956658e-01
  1.247190e-01   6.466010e+01   4.009047e-01
  1.250180e-01   6.423735e+01   3.946888e-01
  1.253170e-01   6.446378e+01   3.961474e-01
  1.256160e-01   6.442984e+01   3.986198e-01
  1.259140e-01   6.451697e+01   3.960556e-01
  1.262130e-01   6.464339e+01   3.964435e-01
  1.265120e-01   6.432357e+01   3.926917e-01
  1.268110e-01   6.456458e+01   3.941777e-01
  1.271100e-01   6.520526e+01   3.997089e-01
  1.274090e-01   6.465175e+01   3.946952e-01
  1.277080e-01   6.414148e+01   3.918869e-01
  1.280070e-01   6.384701e+01   3.897533e-01
  1.283060e-01   6.425405e+01   3.924794e-01
  1.286050e-01   6.460449e+01   3.963242e-01
  1.289040e-01   6.475574e+01   3.898261e-01
  1.292030e-01   6.461512e+01   3.943320e-01
  1.295020e-01   6.436939e+01   3.898742e-01
  1.298000e-01   6.450266e+01   3.910114e-01
  1.300990e-01   6.471464e+01   3.892192e-01
  1.303980e-01   6.435460e+01   3.888584e-01
  1.306970e-01   6.487886e+01   3.933859e-01
  1.309960e-01   6.406734e+01   3.887155e-01
  1.312950e-01   6.485899e+01   3.908658e-01
  1.315940e-01   6.453878e+01   3.855966e-01
  1.318930e-01   6.401965e+01   3.868840e-01
  1.321920e-01   6.418337e+01   3.871388e-01
  1.324910e-01   6.480267e+01   3.899674e-01
  1.327900e-01   6.458051e+01   3.871402e-01
  1.330890e-01   6.411663e+01   3.852743e-01
  1.333870e-01   6.524747e+01   3.884191e-01
  1.336860e-01   6.439825e+01   3.851766e-01
  1.339850e-01   6.377723e+01   3.819201e-01
  1.342840e-01   6.470815e+01   3.875226e-01
  1.345830e-01   6.460098e+01   3.857824e-01
  1.348820e-01   6.461020e+01   3.858099e-01
  1.351810e-01   6.449513e+01   3.806232e-01
  1.354800e-01   6.404622e+01   3.836547e-01
  1.357790e-01   6.472733e+01   3.833645e-01
  1.360780e-01   6.436517e+01   3.839090e-01
  1.363770e-01   6.452932e+01   3.839331e-01
  1.366760e-01   6.478665e+01   3.868084e-01
  1.369740e-01   6.478715e+01   4.005087e-01
  1.372730e-01   6.485811e+01   4.028454e-01
  1.375720e-01   6.404928e+01   4.096559e-01
  1.378710e-01   6.454449e+01   4.129584e-01
  1.381700e-01   6.434198e+01   4.140510e-01
  1.384690e-01   6.415285e+01   4.206224e-01
  1.387680e-01   6.412309e+01   4.090418e-01
  1.390670e-01   6.407737e+01   3.972687e-01
  1.393660e-01   6.455883e+01   3.979809e-01
  1.396650e-01   6.475738e+01   3.957755e-01
  1.399640e-01   6.503483e+01   3.976420e-01
  1.402630e-01   6.459623e+01   3.881422e-01
  1.405620e-01   6.553719e+01   3.953767e-01
  1.408600e-01   6.440310e+01   3.907095e-01
  1.411590e-01   6.403949e+01   3.905864e-01
  1.414580e-01   6.516150e+01   3.944909e-01
  1.417570e-01   6.536308e+01   3.875789e-01
  1.420560e-01   6.475234e+01   3.903011e-01
  1.423550e-01   6.493327e+01   3.881961e-01
  1.426540e-01   6.391332e+01   3.816350e-01
  1.429530e-01   6.418925e+01   3.815385e-01
  1.432520e-01   6.501832e+01   3.810329e-01
  1.435510e-01   6.429350e+01   3.816192e-01
  1.438500e-01   6.423007e+01   3.773802e-01
  1.441490e-01   6.496718e+01   3.786517e-01
  1.444470e-01   6.456318e+01   3.799215e-01
  1.447460e-01   6.537406e+01   3.785113e-01
  1.450450e-01   6.520034e+01   3.817916e-01
  1.453440e-01   6.454420e+01   3.739385e-01
  1.456430e-01   6.433613e+01   3.770285e-01
  1.459420e-01   6.455593e+01   3.770111e-01
  1.462410e-01   6.469035e+01   3.756562e-01
  1.465400e-01   6.442777e+01   3.761985e-01
  1.468390e-01   6.539953e+01   3.742681e-01
  1.471380e-01   6.468712e+01   3.752138e-01
  1.474370e-01   6.481974e+01   3.762490e-01
  1.477360e-01   6.448847e+01   3.742064e-01
  1.480340e-01   6.414488e+01   3.696144e-01
  1.483330e-01   6.508329e+01   3.807734e-01
  1.486320e-01   6.454375e+01   3.887050e-01
  1.489310e-01   6.456303e+01   3.904601e-01
  1.492300e-01   6.525236e+01   3.920493e-01
  1.495290e-01   6.532490e+01   3.947358e-01
  1.498280e-01   6.553830e+01   3.999511e-01
  1.501270e-01   6.527056e+01   4.006894e-01
  1.504260e-01   6.551582e+01   3.960631e-01
  1.507250e-01   6.461234e+01   3.991840e-01
  1.510240e-01   6.576345e+01   4.016767e-01
  1.513230e-01   6.460286e+01   4.033899e-01
  1.516210e-01   6.502419e+01   4.004542e-01
  1.519200e-01   6.466166e+01   3.993363e-01
  1.522190e-01   6.576945e+01   4.097566e-01
  1.525180e-01   6.570548e+01   4.046653e-01
  1.528170e-01   6.602704e+01   4.111142e-01
  1.531160e-01   6.523005e+01   4.053433e-01
  1.534150e-01   6.554903e+01   4.005016e-01
  1.537140e-01   6.553992e+01   3.936492e-01
  1.540130e-01   6.520665e+01   3.861763e-01
  1.543120e-01   6.466972e+01   3.848161e-01
  1.546110e-01   6.504357e+01   3.833794e-01
  1.549100e-01   6.501966e+01   3.835384e-01
  1.552090e-01   6.542850e+01   3.868327e-01
  1.555070e-01   6.533914e+01   3.773175e-01
  1.558060e-01   6.487098e+01   3.812775e-01
  1.561050e-01   6.545580e+01   3.791880e-01
  1.564040e-01   6.527097e+01   3.802028e-01
  1.567030e-01   6.510012e+01   3.777174e-01
  1.570020e-01   6.539478e+01   3.766103e-01
  1.573010e-01   6.486641e+01   3.785791e-01
  1.576000e-01   6.511466e+01   3.734520e-01
  1.578990e-01   6.474293e+01   3.742991e-01
  1.581980e-01   6.527434e+01   3.741218e-01
  1.584970e-01   6.500971e+01   3.731510e-01
  1.587960e-01   6.516809e+01   3.770407e-01
  1.590940e-01   6.492975e+01   3.710332e-01
  1.593930e-01   6.502826e+01   3.700706e-01
  1.596920e-01   6.506662e+01   3.712158e-01
  1.599910e-01   6.439890e+01   3.709734e-01
  1.602900e-01   6.505217e+01   3.722192e-01
  1.605890e-01   6.433548e+01   3.646548e-01
  1.608880e-01   6.580294e+01   3.712352e-01
  1.611870e-01   6.479868e+01   3.673747e-01
  1.614860e-01   6.555141e+01   3.699104e-01
  1.617850e-01   6.513053e+01   3.655041e-01
  1.620840e-01   6.516130e+01   3.655904e-01
  1.623830e-01   6.581296e+01   3.690201e-01
  1.626810e-01   6.456946e+01   3.633351e-01
  1.629800e-01   6.520865e+01   3.612404e-01
  1.632790e-01   6.497928e+01   3.617560e-01
  1.635780e-01   6.480370e+01   3.624280e-01
  1.638770e-01   6.479475e+01   3.647588e-01
  1.641760e-01   6.477708e+01   3.629381e-01
  1.644750e-01   6.405797e+01   3.601434e-01
  1.647740e-01   6.469680e+01   3.615475e-01
  1.650730e-01   6.520517e+01   3.643315e-01
  1.653720e-01   6.519495e+01   3.639110e-01
  1.656710e-01   6.519170e+01   3.617688e-01
  1.659700e-01   6.497317e+01   3.627070e-01
  1.662680e-01   6.430845e+01   3.595008e-01
  1.665670e-01   6.519989e+01   3.629505e-01
  1.668660e-01   6.477520e+01   3.583337e-01
  1.671650e-01   6.477788e+01   3.611950e-01
  1.674640e-01   6.444465e+01   3.594990e-01
  1.677630e-01   6.453765e+01   3.578639e-01
  1.680620e-01   6.506008e+01   3.615956e-01
  1.683610e-01   6.497598e+01   3.557298e-01
  1.686600e-01   6.496851e+01   3.605747e-01
  1.689590e-01   6.441643e+01   3.554798e-01
  1.692580e-01   6.494927e+01   3.567618e-01
  1.695570e-01   6.534144e+01   3.623766e-01
  1.698560e-01   6.479564e+01   3.548702e-01
  1.701540e-01   6.490518e+01   3.579427e-01
  1.704530e-01   6.473876e+01   3.545320e-01
  1.707520e-01   6.473734e+01   3.547105e-01
  1.710510e-01   6.509954e+01   3.586656e-01
  1.713500e-01   6.459627e+01   3.537783e-01
  1.716490e-01   6.485191e+01   3.572362e-01
  1.719480e-01   6.467042e+01   3.511121e-01
  1.722470e-01   6.526542e+01   3.550601e-01
  1.725460e-01   6.470186e+01   3.551618e-01
  1.728450e-01   6.495532e+01   3.534935e-01
  1.731440e-01   6.476651e+01   3.535197e-01
  1.734430e-01   6.423955e+01   3.488859e-01
  1.737410e-01   6.421460e+01   3.523704e-01
  1.740400e-01   6.456900e+01   3.526203e-01
  1.743390e-01   6.466296e+01   3.503854e-01
  1.746380e-01   6.490448e+01   3.526376e-01
  1.749370e-01   6.525500e+01   3.512804e-01
  1.752360e-01   6.440634e+01   3.512818e-01
  1.755350e-01   6.489918e+01   3.517325e-01
  1.758340e-01   6.455853e+01   3.461248e-01
  1.761330e-01   6.471481e+01   3.521220e-01
  1.764320e-01   6.457660e+01   3.468553e-01
  1.767310e-01   6.489862e+01   3.520865e-01
  1.770300e-01   6.472012e+01   3.479275e-01
  1.773280e-01   6.437336e+01   3.483766e-01
  1.776270e-01   6.429747e+01   3.469614e-01
  1.779260e-01   6.477565e+01   3.467063e-01
  1.782250e-01   6.491068e+01   3.498275e-01
  1.785240e-01   6.444840e+01   3.453210e-01
  1.788230e-01   6.490089e+01   3.482407e-01
  1.791220e-01   6.476045e+01   3.483810e-01
  1.794210e-01   6.442138e+01   3.442386e-01
  1.797200e-01   6.424863e+01   3.452930e-01
  1.800190e-01   6.421360e+01   3.428494e-01
  1.803180e-01   6.335932e+01   3.440800e-01
  1.806170e-01   6.457923e+01   3.444924e-01
  1.809160e-01   6.442045e+01   3.434012e-01
  1.812140e-01   6.466786e+01   3.448965e-01
  1.815130e-01   6.422640e+01   3.432163e-01
  1.818120e-01   6.430216e+01   3.447602e-01
  1.821110e-01   6.509517e+01   3.428769e-01
  1.824100e-01   6.421175e+01   3.430107e-01
  1.827090e-01   6.499302e+01   3.444236e-01
  1.830080e-01   6.430863e+01   3.427710e-01
  1.833070e-01   6.449120e+01   3.407942e-01
  1.836060e-01   6.465844e+01   3.404255e-01
  1.839050e-01   6.468493e+01   3.444393e-01
  1.842040e-01   6.415790e+01   3.402369e-01
  1.845030e-01   6.482446e+01   3.411861e-01
  1.848010e-01   6.517735e+01   3.439163e-01
  1.851000e-01   6.427951e+01   3.368791e-01
  1.853990e-01   6.432098e+01   3.419781e-01
  1.856980e-01   6.482692e+01   3.408687e-01
  1.859970e-01   6.413402e+01   3.377627e-01
  1.862960e-01   6.418522e+01   3.393385e-01
  1.865950e-01   6.448042e+01   3.383552e-01
  1.868940e-01   6.414833e+01   3.413546e-01
  1.871930e-01   6.455218e+01   3.352512e-01
  1.874920e-01   6.383628e+01   3.365028e-01
  1.877910e-01   6.427438e+01   3.374971e-01
  1.880900e-01   6.436121e+01   3.377250e-01
  1.883880e-01   6.443062e+01   3.396641e-01
  1.886870e-01   6.439930e+01   3.334738e-01
  1.889860e-01   6.406044e+01   3.382064e-01
  1.892850e-01   6.397502e+01   3.354539e-01
  1.895840e-01   6.412871e+01   3.347674e-01
  1.898830e-01   6.396546e+01   3.348059e-01
  1.901820e-01   6.413212e+01   3.349312e-01
  1.904810e-01   6.450269e+01   3.357421e-01
  1.907800e-01   6.392566e+01   3.334667e-01
  1.910790e-01   6.387131e+01   3.327127e-01
  1.913780e-01   6.394923e+01   3.339898e-01
  1.916770e-01   6.377696e+01   3.333857e-01
  1.919750e-01   6.355601e+01   3.335780e-01
  1.922740e-01   6.404852e+01   3.312047e-01
  1.925730e-01   6.378618e+01   3.312775e-01
  1.928720e-01   6.348860e+01   3.312589e-01
  1.931710e-01   6.419017e+01   3.336953e-01
  1.934700e-01   6.428508e+01   3.324191e-01
  1.937690e-01   6.403005e+01   3.308571e-01
  1.940680e-01   6.364761e+01   3.316735e-01
  1.943670e-01   6.396532e+01   3.305403e-01
  1.946660e-01   6.388550e+01   3.309330e-01
  1.949650e-01   6.366130e+01   3.282732e-01
  1.952640e-01   6.485352e+01   3.328273e-01
  1.955630e-01   6.372080e+01   3.311076e-01
  1.958610e-01   6.443435e+01   3.298173e-01
  1.961600e-01   6.384374e+01   3.296305e-01
  1.964590e-01   6.411875e+01   3.288617e-01
  1.967580e-01   6.383515e+01   3.303532e-01
  1.970570e-01   6.389948e+01   3.282989e-01
  1.973560e-01   6.291169e+01   3.240203e-01
  1.976550e-01   6.339838e+01   3.280358e-01
  1.979540e-01   6.418657e+01   3.277214e-01
  1.982530e-01   6.382586e+01   3.285500e-01
  1.985520e-01   6.396449e+01   3.268646e-01
  1.988510e-01   6.396593e+01   3.270129e-01
  1.991500e-01   6.353034e+01   3.280824e-01
  1.994480e-01   6.414707e+01   3.263225e-01
  1.997470e-01   6.336024e+01   3.261834e-01
  2.000460e-01   6.396113e+01   3.238632e-01
  2.003450e-01   6.388917e+01   3.259524e-01
  2.006440e-01   6.316966e+01   3.268567e-01
  2.009430e-01   6.410544e+01   3.242283e-01
  2.012420e-01   6.396235e+01   3.271485e-01
  2.015410e-01   6.340266e+01   3.223063e-01
  2.018400e-01   6.328880e+01   3.227173e-01
  2.021390e-01   6.264725e+01   3.220608e-01
  2.024380e-01   6.330961e+01   3.189047e-01
  2.027370e-01   6.357385e+01   3.245761e-01
  2.030350e-01   6.288395e+01   3.197397e-01
  2.033340e-01   6.356006e+01   3.222871e-01
  2.036330e-01   6.294599e+01   3.182583e-01
  2.039320e-01   6.361384e+01   3.207629e-01
  2.042310e-01   6.373719e+01   3.241409e-01
  2.045300e-01   6.322788e+01   3.181581e-01
  2.048290e-01   6.365624e+01   3.203218e-01
  2.051280e-01   6.339564e+01   3.192571e-01
  2.054270e-01   6.308282e+01   3.179277e-01
  2.057260e-01   6.370786e+01   3.229411e-01
  2.060250e-01   6.334859e+01   3.180577e-01
  2.063240e-01   6.317840e+01   3.202120e-01
  2.066230e-01   6.324850e+01   3.190221e-01
  2.069210e-01   6.337713e+01   3.205775e-01
  2.072200e-01   6.328390e+01   3.196564e-01
  2.075190e-01   6.339364e+01   3.175005e-01
  2.078180e-01   6.310952e+01   3.192157e-01
  2.081170e-01   6.316085e+01   3.177203e-01
  2.084160e-01   6.372663e+01   3.211847e-01
  2.087150e-01   6.300286e+01   3.158564e-01
  2.090140e-01   6.313208e+01   3.176480e-01
  2.093130e-01   6.301324e+01   3.172147e-01
  2.096120e-01   6.341681e+01   3.176922e-01
  2.099110e-01   6.365608e+01   3.168263e-01
  2.102100e-01   6.346391e+01   3.179441e-01
  2.105080e-01   6.309563e+01   3.186364e-01
  2.108070e-01   6.311492e+01   3.157404e-01
  2.111060e-01   6.275272e+01   3.140464e-01
  2.114050e-01   6.298536e+01   3.150213e-01
  2.117040e-01   6.300101e+01   3.200372e-01
  2.120030e-01   6.267492e+01   3.251379e-01
  2.123020e-01   6.305108e+01   3.284668e-01
  2.126010e-01   6.296392e+01   3.255961e-01
  2.129000e-01   6.297467e+01   3.288640e-01
  2.131990e-01   6.283027e+01   3.313610e-01
  2.134980e-01   6.265934e+01   3.329178e-01
  2.137970e-01   6.258319e+01   3.302509e-01
  2.140950e-01   6.311281e+01   3.334964e-01
  2.143940e-01   6.295527e+01   3.343297e-01
  2.146930e-01   6.303292e+01   3.348507e-01
  2.149920e-01   6.246749e+01   3.336598e-01
  2.152910e-01   6.295577e+01   3.354363e-01
  2.155900e-01   6.319369e+01   3.389681e-01
  2.158890e-01   6.327915e+01   3.391972e-01
  2.161880e-01   6.281864e+01   3.365064e-01
  2.164870e-01   6.289679e+01   3.380083e-01
  2.167860e-01   6.264531e+01   3.310260e-01
  2.170850e-01   6.298157e+01   3.293314e-01
  2.173840e-01   6.289012e+01   3.259868e-01
  2.176820e-01   6.262733e+01   3.238599e-01
  2.179810e-01   6.313806e+01   3.261914e-01
  2.182800e-01   6.294495e+01   3.214197e-01
  2.185790e-01   6.265083e+01   3.222113e-01
  2.188780e-01   6.281121e+01   3.191430e-01
  2.191770e-01   6.245430e+01   3.203037e-01
  2.194760e-01   6.240701e+01   3.210210e-01
  2.197750e-01   6.233124e+01   3.176488e-01
  2.200740e-01   6.259188e+01   3.162860e-01
  2.203730e-01   6.286777e+01   3.187400e-01
  2.206720e-01   6.222850e+01   3.161701e-01
  2.209710e-01   6.236049e+01   3.186805e-01
  2.212700e-01   6.270516e+01   3.151093e-01
  2.215680e-01   6.271652e+01   3.179486e-01
  2.218670e-01   6.274263e+01   3.137602e-01
  2.221660e-01   6.294874e+01   3.177244e-01
  2.224650e-01   6.299591e+01   3.153108e-01
  2.227640e-01   6.281205e+01   3.145876e-01
  2.230630e-01   6.241861e+01   3.145203e-01
  2.233620e-01   6.257433e+01   3.141228e-01
  2.236610e-01   6.266895e+01   3.143602e-01
  2.239600e-01   6.189410e+01   3.088226e-01
  2.242590e-01   6.228909e+01   3.128841e-01
  2.245580e-01   6.216282e+01   3.116606e-01
  2.248570e-01   6.198684e+01   3.130369e-01
  2.251550e-01   6.197950e+01   3.094144e-01
  2.254540e-01   6.214601e+01   3.100834e-01
  2.257530e-01   6.250113e+01   3.132859e-01
  2.260520e-01   6.246965e+01   3.093732e-01
  2.263510e-01   6.209113e+01   3.094400e-01
  2.266500e-01   6.232246e+01   3.098895e-01
  2.269490e-01   6.247229e+01   3.088792e-01
  2.272480e-01   6.220280e+01   3.107345e-01
  2.275470e-01   6.174701e+01   3.054800e-01
  2.278460e-01   6.191737e+01   3.093858e-01
  2.281450e-01   6.160748e+01   3.058696e-01
  2.284440e-01   6.160953e+01   3.073607e-01
  2.287420e-01   6.223609e+01   3.098010e-01
  2.290410e-01   6.213352e+01   3.034154e-01
  2.293400e-01   6.155229e+01   3.067204e-01
  2.296390e-01   6.268003e+01   3.080258e-01
  2.299380e-01   6.205090e+01   3.069684e-01
  2.302370e-01   6.220634e+01   3.067368e-01
  2.305360e-01   6.248730e+01   3.054783e-01
  2.308350e-01   6.201228e+01   3.086143e-01
  2.311340e-01   6.238533e+01   3.037914e-01
  2.314330e-01   6.176476e+01   3.044299e-01
  2.317320e-01   6.170772e+01   3.053827e-01
  2.320310e-01   6.167473e+01   3.021746e-01
  2.323290e-01   6.201719e+01   3.077520e-01
  2.326280e-01   6.205803e+01   3.024020e-01
  2.329270e-01   6.191671e+01   3.025299e-01
  2.332260e-01   6.158082e+01   3.032545e-01
  2.335250e-01   6.129904e+01   3.018449e-01
  2.338240e-01   6.212373e+01   3.050710e-01
  2.341230e-01   6.218825e+01   3.007318e-01
  2.344220e-01   6.200557e+01   3.033408e-01
  2.347210e-01   6.170185e+01   3.024782e-01
  2.350200e-01   6.175696e+01   3.017853e-01
  2.353190e-01   6.160629e+01   3.017706e-01
  2.356180e-01   6.173244e+01   2.987093e-01
  2.359170e-01   6.153770e+01   3.025510e-01
  2.362150e-01   6.110209e+01   2.994805e-01
  2.365140e-01   6.192613e+01   2.991775e-01
  2.368130e-01   6.168189e+01   3.008980e-01
  2.371120e-01   6.127932e+01   2.985260e-01
  2.374110e-01   6.109978e+01   3.006451e-01
  2.377100e-01   6.097466e+01   2.967567e-01
  2.380090e-01   6.166897e+01   2.998200e-01
  2.383080e-01   6.121583e+01   2.967763e-01
  2.386070e-01   6.152801e+01   2.991311e-01
  2.389060e-01   6.149796e+01   2.987133e-01
  2.392050e-01   6.082219e+01   2.954832e-01
  2.395040e-01   6.202658e+01   3.004563e-01
  2.398020e-01   6.130883e+01   2.966629e-01
  2.401010e-01   6.172093e+01   2.993693e-01
  2.404000e-01   6.171694e+01   2.965242e-01
  2.406990e-01   6.154697e+01   2.978048e-01
  2.409980e-01   6.126330e+01   2.961031e-01
  2.412970e-01   6.179020e+01   2.969242e-01
  2.415960e-01   6.135620e+01   2.967775e-01
  2.418950e-01   6.183567e+01   2.962513e-01
  2.421940e-01   6.149800e+01   2.966698e-01
  2.424930e-01   6.168869e+01   2.980339e-01
  2.427920e-01   6.061885e+01   2.916830e-01
  2.430910e-01   6.110904e+01   2.948380e-01
  2.433890e-01   6.128124e+01   2.942577e-01
  2.436880e-01   6.112611e+01   2.964459e-01
  2.439870e-01   6.065674e+01   2.917741e-01
  2.442860e-01   6.125307e+01   2.926618e-01
  2.445850e-01   6.115654e+01   2.941782e-01
  2.448840e-01   6.187537e+01   2.954598e-01
  2.451830e-01   6.086245e+01   2.945754e-01
  2.454820e-01   6.132331e+01   2.921814e-01
  2.457810e-01   6.118446e+01   2.930406e-01
  2.460800e-01   6.056014e+01   2.918671e-01
  2.463790e-01   6.066562e+01   2.911473e-01
  2.466780e-01   6.162342e+01   2.938717e-01
  2.469770e-01   6.089346e+01   2.912629e-01
  2.472750e-01   6.124025e+01   2.928480e-01
  2.475740e-01   6.067035e+01   2.924594e-01
  2.478730e-01   6.110702e+01   2.888067e-01
  2.481720e-01   6.083356e+01   2.911196e-01
  2.484710e-01   6.093615e+01   2.895556e-01
  2.487700e-01   6.120242e+01   2.933016e-01
  2.490690e-01   6.075320e+01   2.911421e-01
  2.493680e-01   6.120092e+01   2.892376e-01
  2.496670e-01   6.102208e+01   2.927602e-01
  2.499660e-01   6.085360e+01   2.893594e-01
  2.502650e-01   6.091127e+01   2.907700e-01
  2.505640e-01   6.121346e+01   2.885374e-01
  2.508620e-01   6.127420e+01   2.900410e-01
  2.511610e-01   6.093876e+01   2.915864e-01
  2.514600e-01   6.104287e+01   2.886550e-01
  2.517590e-01   6.103247e+01   2.884221e-01
  2.520580e-01   6.109339e+01   2.890880e-01
  2.523570e-01   6.100842e+01   2.892012e-01
  2.526560e-01   6.101030e+01   2.900488e-01
  2.529550e-01   6.119832e+01   2.871610e-01
  2.532540e-01   6.096888e+01   2.865201e-01
  2.535530e-01   6.088344e+01   2.861154e-01
  2.538520e-01   6.085490e+01   2.873809e-01
  2.541510e-01   6.080764e+01   2.857339e-01
  2.544490e-01   6.101492e+01   2.870377e-01
  2.547480e-01   6.071165e+01   2.866309e-01
  2.550470e-01   6.061628e+01   2.846776e-01
  2.553460e-01   6.078434e+01   2.854763e-01
  2.556450e-01   6.080802e+01   2.832296e-01
  2.559440e-01   6.076691e+01   2.860451e-01
  2.562430e-01   6.028195e+01   2.862305e-01
  2.565420e-01   6.064008e+01   2.845322e-01
  2.568410e-01   6.080098e+01   2.841074e-01
  2.571400e-01   6.045583e+01   2.836989e-01
  2.574390e-01   6.003969e+01   2.848363e-01
  2.577380e-01   6.065443e+01   2.852724e-01
  2.580360e-01   6.069260e+01   2.833567e-01
  2.583350e-01   6.055147e+01   2.855376e-01
  2.586340e-01   6.077854e+01   2.829634e-01
  2.589330e-01   6.053111e+01   2.851848e-01
  2.592320e-01   6.062573e+01   2.826075e-01
  2.595310e-01   6.050224e+01   2.833091e-01
  2.598300e-01   6.041418e+01   2.850106e-01
  2.601290e-01   6.024715e+01   2.802617e-01
  2.604280e-01   6.114522e+01   2.858158e-01
  2.607270e-01   6.083564e+01   2.813361e-01
  2.610260e-01   6.077110e+01   2.837387e-01
  2.613250e-01   6.059019e+01   2.839140e-01
  2.616240e-01   6.043729e+01   2.826612e-01
  2.619220e-01   6.002321e+01   2.817898e-01
  2.622210e-01   6.035978e+01   2.797524e-01
  2.625200e-01   6.026804e+01   2.812826e-01
  2.628190e-01   6.023698e+01   2.809174e-01
  2.631180e-01   6.075461e+01   2.803774e-01
  2.634170e-01   6.015313e+01   2.825898e-01
  2.637160e-01   6.054241e+01   2.798873e-01
  2.640150e-01   6.118400e+01   2.841039e-01
  2.643140e-01   6.068023e+01   2.798226e-01
  2.646130e-01   6.044795e+01   2.796689e-01
  2.649120e-01   6.053776e+01   2.828960e-01
  2.652110e-01   6.008228e+01   2.786309e-01
  2.655090e-01   5.996331e+01   2.791196e-01
  2.658080e-01   6.030800e+01   2.782985e-01
  2.661070e-01   6.004369e+01   2.789232e-01
  2.664060e-01   5.991781e+01   2.783445e-01
  2.667050e-01   6.031449e+01   2.795515e-01
  2.670040e-01   6.049194e+01   2.797706e-01
  2.673030e-01   6.027051e+01   2.784013e-01
  2.676020e-01   6.000014e+01   2.778708e-01
  2.679010e-01   6.057915e+01   2.791132e-01
  2.682000e-01   6.001814e+01   2.766900e-01
  2.684990e-01   6.022051e+01   2.781911e-01
  2.687980e-01   6.002249e+01   2.773563e-01
  2.690960e-01   6.029936e+01   2.791338e-01
  2.693950e-01   6.045183e+01   2.765697e-01
  2.696940e-01   5.984158e+01   2.755395e-01
  2.699930e-01   5.991373e+01   2.767297e-01
  2.702920e-01   6.043908e+01   2.776586e-01
  2.705910e-01   5.972997e+01   2.764921e-01
  2.708900e-01   5.960746e+01   2.740812e-01
  2.711890e-01   6.023469e+01   2.773761e-01
  2.714880e-01   5.965181e+01   2.750100e-01
  2.717870e-01   5.958805e+01   2.753253e-01
  2.720860e-01   5.976235e+01   2.747121e-01
  2.723850e-01   5.965370e+01   2.738224e-01
  2.726840e-01   6.048097e+01   2.768218e-01
  2.729820e-01   6.017220e+01   2.759293e-01
  2.732810e-01   6.026707e+01   2.752265e-01
  2.735800e-01   6.016419e+01   2.749001e-01
  2.738790e-01   6.003441e+01   2.751528e-01
  2.741780e-01   5.992673e+01   2.753659e-01
  2.744770e-01   5.920857e+01   2.711798e-01
  2.747760e-01   5.937682e+01   2.729139e-01
  2.750750e-01   5.989485e+01   2.772494e-01
  2.753740e-01   6.013124e+01   2.822410e-01
  2.756730e-01   5.990558e+01   2.832043e-01
  2.759720e-01   5.994904e+01   2.820109e-01
  2.762710e-01   6.003279e+01   2.862569e-01
  2.765690e-01   5.963290e+01   2.845831e-01
  2.768680e-01   5.942908e+01   2.867893e-01
  2.771670e-01   6.037153e+01   2.866494e-01
  2.774660e-01   5.974410e+01   2.859813e-01
  2.777650e-01   6.005073e+01   2.902051e-01
  2.780640e-01   6.037405e+01   2.895912e-01
  2.783630e-01   6.007847e+01   2.893073e-01
  2.786620e-01   5.970464e+01   2.901225e-01
  2.789610e-01   5.957993e+01   2.899275e-01
  2.792600e-01   5.950943e+01   2.926108e-01
  2.795590e-01   5.993046e+01   2.878911e-01
  2.798580e-01   6.031343e+01   2.933545e-01
  2.801560e-01   6.011043e+01   2.924190e-01
  2.804550e-01   6.005970e+01   2.931800e-01
  2.807540e-01   6.028285e+01   2.950684e-01
  2.810530e-01   5.978008e+01   2.910670e-01
  2.813520e-01   6.019568e+01   2.959887e-01
  2.816510e-01   5.966699e+01   2.936696e-01
  2.819500e-01   5.977632e+01   2.940511e-01
  2.822490e-01   6.000487e+01   2.946127e-01
  2.825480e-01   6.000912e+01   2.941729e-01
  2.828470e-01   5.970947e+01   2.968564e-01
  2.831460e-01   6.051612e+01   2.973487e-01
  2.834450e-01   5.980430e+01   2.940073e-01
  2.837430e-01   5.967250e+01   2.953831e-01
  2.840420e-01   6.037645e+01   2.987432e-01
  2.843410e-01   5.975730e+01   3.036928e-01
  2.846400e-01   5.969274e+01   3.056588e-01
  2.849390e-01   5.988032e+01   3.140437e-01
  2.852380e-01   5.927407e+01   3.153501e-01
  2.855370e-01   5.977935e+01   3.198312e-01
  2.858360e-01   5.943968e+01   3.209628e-01
  2.861350e-01   5.921182e+01   3.231761e-01
  2.864340e-01   5.926205e+01   3.280964e-01
  2.867330e-01   5.940613e+01   3.275515e-01
  2.870320e-01   5.951568e+01   3.334801e-01
  2.873310e-01   5.978055e+01   3.311243e-01
  2.876290e-01   5.977607e+01   3.363784e-01
  2.879280e-01   5.926439e+01   3.379976e-01
  2.882270e-01   5.924332e+01   3.342070e-01
  2.885260e-01   5.938944e+01   3.386998e-01
  2.888250e-01   5.952937e+01   3.382351e-01
  2.891240e-01   5.912509e+01   3.421696e-01
  2.894230e-01   5.953449e+01   3.464530e-01
  2.897220e-01   5.910850e+01   3.370373e-01
  2.900210e-01   5.912965e+01   3.460123e-01
  2.903200e-01   5.989750e+01   3.462168e-01
  2.906190e-01   5.894708e+01   3.471562e-01
  2.909180e-01   5.898617e+01   3.482147e-01
  2.912160e-01   5.907171e+01   3.447361e-01
  2.915150e-01   5.908866e+01   3.561562e-01
  2.918140e-01   5.838855e+01   3.458821e-01
  2.921130e-01   5.873597e+01   3.501527e-01
  2.924120e-01   5.930396e+01   3.543963e-01
  2.927110e-01   5.961784e+01   3.543412e-01
  2.930100e-01   5.956492e+01   3.634170e-01
  2.933090e-01   5.931407e+01   3.568349e-01
  2.936080e-01   5.888251e+01   3.531348e-01
  2.939070e-01   5.889287e+01   3.588428e-01
  2.942060e-01   5.939866e+01   3.610077e-01
  2.945050e-01   5.950270e+01   3.688995e-01
  2.948030e-01   5.921555e+01   3.583757e-01
  2.951020e-01   5.909256e+01   3.634694e-01
  2.954010e-01   5.937975e+01   3.660886e-01
  2.957000e-01   5.883389e+01   3.661561e-01
  2.959990e-01   5.930608e+01   3.671799e-01
  2.962980e-01   5.952553e+01   3.685244e-01
  2.965970e-01   5.914201e+01   3.709367e-01
  2.968960e-01   5.901815e+01   3.703201e-01
  2.971950e-01   5.877697e+01   3.679819e-01
  2.974940e-01   5.833858e+01   3.652731e-01
  2.977930e-01   5.911011e+01   3.710652e-01
  2.980920e-01   5.908514e+01   3.712157e-01
  2.983900e-01   5.949187e+01   3.755168e-01
  2.986890e-01   5.879682e+01   3.691713e-01
  2.989880e-01   5.830704e+01   3.715257e-01
  2.992870e-01   5.912421e+01   3.750612e-01
  2.995860e-01   5.833650e+01   3.746840e-01
  2.998850e-01   5.919321e+01   3.752800e-01
  3.001840e-01   5.819645e+01   3.744725e-01
  3.004830e-01   5.957156e+01   3.837979e-01
  3.007820e-01   5.950237e+01   3.820775e-01
  3.010810e-01   5.934642e+01   3.788798e-01
  3.013800e-01   5.857517e+01   3.820779e-01
  3.016790e-01   5.855528e+01   3.810090e-01
  3.019780e-01   5.835977e+01   3.823850e-01
  3.022760e-01   5.877767e+01   3.855455e-01
  3.025750e-01   5.856772e+01   3.828119e-01
  3.028740e-01   5.862706e+01   3.884461e-01
  3.031730e-01   5.925615e+01   3.886757e-01
  3.034720e-01   5.883259e+01   3.888616e-01
  3.037710e-01   5.829577e+01   3.868204e-01
  3.040700e-01   5.930903e+01   3.920364e-01
  3.043690e-01   5.848312e+01   3.939172e-01
  3.046680e-01   5.874715e+01   3.934264e-01
  3.049670e-01   5.850837e+01   3.891144e-01
  3.052660e-01   5.909595e+01   3.979368e-01
  3.055650e-01   5.936359e+01   3.974300e-01
  3.058630e-01   5.913956e+01   4.020960e-01
  3.061620e-01   5.900008e+01   3.942725e-01
  3.064610e-01   5.859244e+01   3.979348e-01
  3.067600e-01   5.814198e+01   4.024944e-01
  3.070590e-01   5.901405e+01   3.993640e-01
  3.073580e-01   5.795808e+01   4.018573e-01
  3.076570e-01   5.913778e+01   3.986434e-01
  3.079560e-01   5.843233e+01   4.026084e-01
  3.082550e-01   5.892056e+01   4.042869e-01
  3.085540e-01   5.814722e+01   4.013304e-01
  3.088530e-01   5.916496e+01   4.099692e-01
  3.091520e-01   5.897639e+01   4.032957e-01
  3.094500e-01   5.877006e+01   4.113920e-01
  3.097490e-01   5.890230e+01   4.099840e-01
  3.100480e-01   5.850930e+01   4.055623e-01
  3.103470e-01   5.833400e+01   4.162575e-01
  3.106460e-01   5.819888e+01   4.035852e-01
  3.109450e-01   5.778275e+01   4.139607e-01
  3.112440e-01   5.829038e+01   4.087761e-01
  3.115430e-01   5.861274e+01   4.152965e-01
  3.118420e-01   5.821076e+01   4.184577e-01
  3.121410e-01   5.813416e+01   4.116783e-01
  3.124400e-01   5.907655e+01   4.225687e-01
  3.127390e-01   5.833061e+01   4.139735e-01
  3.130380e-01   5.788803e+01   4.213410e-01
  3.133360e-01   5.867794e+01   4.218161e-01
  3.136350e-01   5.806096e+01   4.189207e-01
  3.139340e-01   5.853470e+01   4.268174e-01
  3.142330e-01   5.852650e+01   4.202608e-01
  3.145320e-01   5.851834e+01   4.306779e-01
  3.148310e-01   5.810127e+01   4.241873e-01
  3.151300e-01   5.797740e+01   4.237348e-01
  3.154290e-01   5.914910e+01   4.329928e-01
  3.157280e-01   5.847201e+01   4.276469e-01
  3.160270e-01   5.838063e+01   4.356885e-01
  3.163260e-01   5.808105e+01   4.262148e-01
  3.166250e-01   5.889437e+01   4.376012e-01
  3.169230e-01   5.828320e+01   4.327258e-01
  3.172220e-01   5.879598e+01   4.395109e-01
  3.175210e-01   5.869390e+01   4.387478e-01
  3.178200e-01   5.763433e+01   4.317814e-01
  3.181190e-01   5.774063e+01   4.401658e-01
  3.184180e-01   5.794834e+01   4.363312e-01
  3.187170e-01   5.836529e+01   4.457184e-01
  3.190160e-01   5.802103e+01   4.432057e-01
  3.193150e-01   5.848715e+01   4.383551e-01
  3.196140e-01   5.826170e+01   4.489779e-01
  3.199130e-01   5.810220e+01   4.419345e-01
  3.202120e-01   5.790291e+01   4.484154e-01
  3.205100e-01   5.811374e+01   4.479974e-01
  3.208090e-01   5.789216e+01   4.439082e-01
  3.211080e-01   5.849249e+01   4.531987e-01
  3.214070e-01   5.808111e+01   4.438330e-01
  3.217060e-01   5.813862e+01   4.514064e-01
  3.220050e-01   5.743824e+01   4.457937e-01
  3.223040e-01   5.789072e+01   4.455110e-01
  3.226030e-01   5.796425e+01   4.571347e-01
  3.229020e-01   5.844485e+01   4.436306e-01
  3.232010e-01   5.856271e+01   4.564499e-01
  3.235000e-01   5.781820e+01   4.484996e-01
  3.237990e-01   5.832966e+01   4.538346e-01
  3.240970e-01   5.850083e+01   4.614526e-01
  3.243960e-01   5.761990e+01   4.485567e-01
  3.246950e-01   5.858472e+01   4.635732e-01
  3.249940e-01   5.881436e+01   4.565705e-01
  3.252930e-01   5.783782e+01   4.601621e-01
  3.255920e-01   5.736627e+01   4.609703e-01
  3.258910e-01   5.780343e+01   4.582525e-01
  3.261900e-01   5.824411e+01   4.672405e-01
  3.264890e-01   5.781951e+01   4.600893e-01
  3.267880e-01   5.830240e+01   4.656302e-01
  3.270870e-01   5.753928e+01   4.705125e-01
  3.273860e-01   5.834488e+01   4.681092e-01
  3.276850e-01   5.722378e+01   4.692208e-01
  3.279830e-01   5.861871e+01   4.678134e-01
  3.282820e-01   5.783583e+01   4.741438e-01
  3.285810e-01   5.834681e+01   4.742860e-01
  3.288800e-01   5.887952e+01   4.798863e-01
  3.291790e-01   5.781245e+01   4.716281e-01
  3.294780e-01   5.832062e+01   4.811022e-01
  3.297770e-01   5.774048e+01   4.812375e-01
  3.300760e-01   5.827993e+01   4.784282e-01
  3.303750e-01   5.769923e+01   4.836395e-01
  3.306740e-01   5.788831e+01   4.778124e-01
  3.309730e-01   5.679217e+01   4.818957e-01
  3.312720e-01   5.774479e+01   4.896440e-01
  3.315700e-01   5.797837e+01   4.817167e-01
  3.318690e-01   5.853320e+01   4.968117e-01
  3.321680e-01   5.785379e+01   4.827355e-01
  3.324670e-01   5.789771e+01   4.952141e-01
  3.327660e-01   5.829463e+01   4.941465e-01
  3.330650e-01   5.824786e+01   4.944968e-01
  3.333640e-01   5.875336e+01   5.045484e-01
  3.336630e-01   5.807907e+01   4.899835e-01
  3.339620e-01   5.790525e+01   5.037906e-01
  3.342610e-01   5.782498e+01   4.965759e-01
  3.345600e-01   5.703488e+01   4.982590e-01
  3.348590e-01   5.761590e+01   5.096757e-01
  3.351570e-01   5.797819e+01   4.955582e-01
  3.354560e-01   5.786287e+01   5.144637e-01
  3.357550e-01   5.839993e+01   5.001688e-01
  3.360540e-01   5.755458e+01   5.112379e-01
  3.363530e-01   5.820443e+01   5.204089e-01
  3.366520e-01   5.741434e+01   5.016506e-01
  3.369510e-01   5.750366e+01   5.237571e-01
  3.372500e-01   5.814920e+01   5.031028e-01
  3.375490e-01   5.777401e+01   5.223553e-01
  3.378480e-01   5.799224e+01   5.207437e-01
  3.381470e-01   5.757628e+01   5.175931e-01
  3.384460e-01   5.805731e+01   5.337377e-01
  3.387450e-01   5.717073e+01   5.083098e-01
  3.390430e-01   5.769828e+01   5.293420e-01
  3.393420e-01   5.823584e+01   5.290889e-01
  3.396410e-01   5.833139e+01   5.301978e-01
  3.399400e-01   5.742414e+01   5.414721e-01
  3.402390e-01   5.822008e+01   5.192016e-01
  3.405380e-01   5.763331e+01   5.395488e-01
  3.408370e-01   5.629577e+01   5.255781e-01
  3.411360e-01   5.681776e+01   5.314715e-01
  3.414350e-01   5.837380e+01   5.459311e-01
  3.417340e-01   5.824538e+01   5.374004e-01
  3.420330e-01   5.807859e+01   5.528287e-01
  3.423320e-01   5.760821e+01   5.351557e-01
  3.426300e-01   5.791726e+01   5.512930e-01
  3.429290e-01   5.748545e+01   5.469598e-01
  3.432280e-01   5.700909e+01   5.424519e-01
  3.435270e-01   5.756844e+01   5.639089e-01
  3.438260e-01   5.781419e+01   5.425753e-01
  3.441250e-01   5.842622e+01   5.648012e-01
  3.444240e-01   5.681156e+01   5.490642e-01
  3.447230e-01   5.680313e+01   5.537094e-01
  3.450220e-01   5.680291e+01   5.651261e-01
  3.453210e-01   5.676911e+01   5.488590e-01
  3.456200e-01   5.720026e+01   5.722315e-01
  3.459190e-01   5.765637e+01   5.610678e-01
  3.462170e-01   5.787060e+01   5.729763e-01
  3.465160e-01   5.773127e+01   5.714287e-01
  3.468150e-01   5.724315e+01   5.681580e-01
  3.471140e-01   5.875281e+01   5.907864e-01
  3.474130e-01   5.771373e+01   5.696390e-01
  3.477120e-01   5.698845e+01   5.818481e-01
  3.480110e-01   5.741762e+01   5.777110e-01
  3.483100e-01   5.859196e+01   5.853929e-01
  3.486090e-01   5.758431e+01   5.952681e-01
  3.489080e-01   5.763277e+01   5.805816e-01
  3.492070e-01   5.727243e+01   5.946232e-01
  3.495060e-01   5.768350e+01   5.853855e-01
  3.498040e-01   5.831496e+01   6.009936e-01
  3.501030e-01   5.694080e+01   5.948463e-01
  3.504020e-01   5.830877e+01   6.009616e-01
  3.507010e-01   5.773176e+01   6.121962e-01
  3.510000e-01   5.739268e+01   5.913943e-01
  3.512990e-01   5.739419e+01   6.104038e-01
  3.515980e-01   5.735595e+01   6.019818e-01
  3.518970e-01   5.757852e+01   6.167043e-01
  3.521960e-01   5.795792e+01   6.275723e-01
  3.524950e-01   5.805265e+01   6.046167e-01
  3.527940e-01   5.846654e+01   6.337487e-01
  3.530930e-01   5.838683e+01   6.167202e-01
  3.533920e-01   5.767291e+01   6.282914e-01
  3.536900e-01   5.841793e+01   6.346401e-01
  3.539890e-01   5.790800e+01   6.284332e-01
  3.542880e-01   5.808328e+01   6.446936e-01
  3.545870e-01   5.633672e+01   6.100178e-01
  3.548860e-01   5.663114e+01   6.329972e-01
  3.551850e-01   5.813988e+01   6.296902e-01
  3.554840e-01   5.664529e+01   6.330763e-01
  3.557830e-01   5.751479e+01   6.403193e-01
  3.560820e-01   5.720574e+01   6.168654e-01
  3.563810e-01   5.804427e+01   6.420496e-01
  3.566800e-01   5.772988e+01   6.252129e-01
  3.569790e-01   5.740905e+01   6.433826e-01
  3.572770e-01   5.599121e+01   6.341789e-01
  3.575760e-01   5.817960e+01   6.199150e-01
  3.578750e-01   5.740825e+01   6.560193e-01
  3.581740e-01   5.721432e+01   6.257885e-01
  3.584730e-01   5.742324e+01   6.561050e-01
  3.587720e-01   5.720197e+01   6.434503e-01
  3.590710e-01   5.678175e+01   6.398578e-01
  3.593700e-01   5.790191e+01   6.709236e-01
  3.596690e-01   5.755756e+01   6.405573e-01
  3.599680e-01   5.727468e+01   6.686570e-01
  3.602670e-01   5.738479e+01   6.520157e-01
  3.605660e-01   5.703898e+01   6.659053e-01
  3.608640e-01   5.799843e+01   6.887028e-01
  3.611630e-01   5.705583e+01   6.476095e-01
  3.614620e-01   5.821472e+01   6.945103e-01
  3.617610e-01   5.799444e+01   6.673526e-01
  3.620600e-01   5.770029e+01   6.884221e-01
  3.623590e-01   5.806600e+01   6.876172e-01
  3.626580e-01   5.690973e+01   6.807365e-01
  3.629570e-01   5.595229e+01   6.931502e-01
  3.632560e-01   5.858633e+01   6.790821e-01
  3.635550e-01   5.799509e+01   7.171922e-01
  3.638540e-01   5.744948e+01   6.960634e-01
  3.641530e-01   5.851997e+01   7.072707e-01
  3.644510e-01   5.719473e+01   7.295578e-01
  3.647500e-01   5.724854e+01   6.857219e-01
  3.650490e-01   5.692362e+01   7.260406e-01
  3.653480e-01   5.681484e+01   7.081964e-01
  3.656470e-01   5.763171e+01   7.217509e-01
  3.659460e-01   5.841887e+01   7.484680e-01
  3.662450e-01   5.795644e+01   7.136107e-01
  3.665440e-01   5.660325e+01   7.541739e-01
  3.668430e-01   5.724033e+01   7.175814e-01
  3.671420e-01   5.760347e+01   7.508884e-01
  3.674410e-01   5.595802e+01   7.306818e-01
  3.677400e-01   5.773190e+01   7.556505e-01
  3.680390e-01   5.771955e+01   7.848824e-01
  3.683370e-01   5.713184e+01   7.309593e-01
  3.686360e-01   5.763381e+01   7.755845e-01
  3.689350e-01   5.703343e+01   7.550289e-01
  3.692340e-01   5.709574e+01   7.762562e-01
  3.695330e-01   5.535008e+01   7.912808e-01
  3.698320e-01   5.629970e+01   7.442729e-01
  3.701310e-01   5.620700e+01   7.997807e-01
  3.704300e-01   5.747879e+01   7.702967e-01
  3.707290e-01   5.733765e+01   8.102289e-01
  3.710280e-01   5.758987e+01   8.071320e-01
  3.713270e-01   5.714587e+01   7.922422e-01
  3.716260e-01   5.689584e+01   8.381549e-01
  3.719240e-01   5.766673e+01   7.889934e-01
  3.722230e-01   5.847571e+01   8.525026e-01
  3.725220e-01   5.683585e+01   8.116095e-01
  3.728210e-01   5.714587e+01   8.318785e-01
  3.731200e-01   5.758418e+01   8.846550e-01
  3.734190e-01   5.722789e+01   8.045914e-01
  3.737180e-01   5.649817e+01   8.731381e-01
  3.740170e-01   5.788119e+01   8.318977e-01
  3.743160e-01   5.734437e+01   8.860038e-01
  3.746150e-01   5.624179e+01   8.711548e-01
  3.749140e-01   5.777879e+01   8.616984e-01
  3.752130e-01   5.490254e+01   9.001627e-01
  3.755110e-01   5.640554e+01   8.485155e-01
  3.758100e-01   5.832657e+01   9.278077e-01
  3.761090e-01   5.697919e+01   8.896484e-01
  3.764080e-01   5.753761e+01   9.179326e-01
  3.767070e-01   5.491255e+01   9.376150e-01
  3.770060e-01   5.772610e+01   8.825755e-01
  3.773050e-01   5.566389e+01   9.521109e-01
  3.776040e-01   5.716447e+01   9.221275e-01
  3.779030e-01   5.886434e+01   9.666792e-01
  3.782020e-01   5.767372e+01   1.033519e+00
  3.785010e-01   5.867720e+01   9.163840e-01
  3.788000e-01   5.716880e+01   1.023978e+00
  3.790990e-01   5.572123e+01   9.327116e-01
  3.793970e-01   5.676355e+01   1.010578e+00
  3.796960e-01   5.719043e+01   1.009575e+00
  3.799950e-01   5.638164e+01   9.840162e-01
  3.802940e-01   5.911459e+01   1.120165e+00
  3.805930e-01   5.835281e+01   9.706613e-01
  3.808920e-01   5.903499e+01   1.125753e+00
  3.811910e-01   5.559148e+01   1.009753e+00
  3.814900e-01   5.762831e+01   1.081948e+00
  3.817890e-01   5.652828e+01   1.170079e+00
  3.820880e-01   5.719835e+01   1.000252e+00
  3.823870e-01   5.608478e+01   1.173024e+00
  3.826860e-01   5.650357e+01   1.033160e+00
  3.829840e-01   5.787344e+01   1.215496e+00
  3.832830e-01   5.753652e+01   1.158401e+00
  3.835820e-01   5.676249e+01   1.123184e+00
  3.838810e-01   5.367323e+01   1.221108e+00
  3.841800e-01   5.712959e+01   1.113783e+00
  3.844790e-01   5.594050e+01   1.255901e+00
  3.847780e-01   5.509933e+01   1.155196e+00
  3.850770e-01   5.670222e+01   1.273966e+00
  3.853760e-01   5.748787e+01   1.368371e+00
  3.856750e-01   5.580169e+01   1.162535e+00
  3.859740e-01   5.741575e+01   1.391718e+00
  3.862730e-01   5.584016e+01   1.245514e+00
  3.865710e-01   5.967594e+01   1.418846e+00
  3.868700e-01   5.590395e+01   1.398473e+00
  3.871690e-01   5.921307e+01   1.354171e+00
  3.874680e-01   5.852164e+01   1.550276e+00
  3.877670e-01   5.670561e+01   1.347463e+00
  3.880660e-01   5.693120e+01   1.563430e+00
  3.883650e-01   5.551699e+01   1.463001e+00
  3.886640e-01   5.566606e+01   1.528688e+00
  3.889630e-01   5.562961e+01   1.662995e+00
  3.892620e-01   5.872349e+01   1.536338e+00
  3.895610e-01   5.714587e+01   1.731693e+00
  3.898600e-01   5.508276e+01   1.654801e+00
  3.901580e-01   5.705142e+01   1.754805e+00
  3.904570e-01   5.458207e+01   1.919003e+00
  3.907560e-01   5.887757e+01   1.757735e+00
  3.910550e-01   5.366499e+01   1.937731e+00
  3.913540e-01   5.807294e+01   2.015741e+00
  3.916530e-01   5.541418e+01   1.969057e+00
  3.919520e-01   5.643745e+01   2.581389e+00
  3.922510e-01   5.506434e+01   1.962832e+00
  3.925500e-01   5.717736e+01   2.683466e+00
  3.928490e-01   5.824786e+01   2.472484e+00
  3.931480e-01   5.012464e+01   2.512521e+00
  3.934470e-01   0.000000e+00   0.000000e+00
  3.937460e-01   6.108154e+01   2.773570e+00
creator: radaver
creator-version: 3725
header-file: /nas_data/SAXS_data/20151104Workshop/header/JH1_0157.txt
image-file: /nas_data/Pilatus1M/20151104_Workshop/JH1_0157.tif
angular-axis-file: /nas_data/SAXS_data/20151104Workshop/q20151029.dat
beamstop-mask-file: /nas_data/SAXS_data/20151104Workshop/fit2d20151031.msk
detector-response-file: none
beam-center-x: 949.7700
beam-center-y: 918.8000
unit-time: 1.0000
channel-first: 10
channel-last: 1315
Exposure time [s]: 1.093855
Transmitted Beam: 0.483928
Incident Beam: 0.483928
Code: JH1
Concentration [mg/ml]: 1
Run Number: 0157
