# Supplementary material for: SAXS analysis of a soluble cytosolic NgBR construct including extracellular and transmembrane domains
Source: PLoS One. 2018 Jan 18;13(1):e0191371. doi: 10.1371/journal.pone.0191371 (PMC5773207; doi:10.1371/journal.pone.0191371)
Supplement: S1 File — (ZIP) [file pone.0191371.s001.zip › JH1_0158.dat]

Sample:   c= 1.0000 mg/ml  Code: JH1
  3.656810e-03   2.268621e+04   4.139523e+01
  3.955720e-03   2.204091e+04   2.802310e+01
  4.254640e-03   1.914790e+04   2.340604e+01
  4.553560e-03   1.547553e+04   2.028770e+01
  4.852480e-03   1.247575e+04   1.705415e+01
  5.151400e-03   1.055101e+04   1.549342e+01
  5.450320e-03   8.721042e+03   1.337918e+01
  5.749240e-03   7.467356e+03   1.199526e+01
  6.048150e-03   6.389713e+03   1.087627e+01
  6.347070e-03   5.519582e+03   9.604023e+00
  6.645990e-03   4.850482e+03   8.963536e+00
  6.944910e-03   4.266252e+03   8.093009e+00
  7.243830e-03   3.815615e+03   7.416278e+00
  7.542750e-03   3.387799e+03   6.961634e+00
  7.841670e-03   3.071948e+03   6.260592e+00
  8.140580e-03   2.764376e+03   6.020834e+00
  8.439500e-03   2.536105e+03   5.558493e+00
  8.738420e-03   2.338808e+03   5.286985e+00
  9.037340e-03   2.142912e+03   4.893258e+00
  9.336260e-03   1.982232e+03   4.624849e+00
  9.635180e-03   1.829859e+03   4.430899e+00
  9.934100e-03   1.691264e+03   4.121602e+00
  1.023300e-02   1.548106e+03   4.041227e+00
  1.053190e-02   1.432919e+03   3.943443e+00
  1.083090e-02   1.330016e+03   3.799209e+00
  1.112980e-02   1.219703e+03   3.607280e+00
  1.142870e-02   1.139456e+03   3.467062e+00
  1.172760e-02   1.048822e+03   3.317065e+00
  1.202650e-02   9.768630e+02   3.192397e+00
  1.232540e-02   9.040473e+02   3.054284e+00
  1.262440e-02   8.312245e+02   2.874231e+00
  1.292330e-02   7.808836e+02   2.742865e+00
  1.322220e-02   7.191178e+02   2.632154e+00
  1.352110e-02   6.716990e+02   2.518325e+00
  1.382000e-02   6.244367e+02   2.404188e+00
  1.411900e-02   5.852275e+02   2.316157e+00
  1.441790e-02   5.513933e+02   2.232014e+00
  1.471680e-02   5.120874e+02   2.140771e+00
  1.501570e-02   4.799714e+02   2.029718e+00
  1.531460e-02   4.516434e+02   1.960021e+00
  1.561350e-02   4.250064e+02   1.867984e+00
  1.591250e-02   3.989397e+02   1.825739e+00
  1.621140e-02   3.782396e+02   1.747089e+00
  1.651030e-02   3.565790e+02   1.678488e+00
  1.680920e-02   3.365421e+02   1.630647e+00
  1.710810e-02   3.182318e+02   1.588995e+00
  1.740710e-02   3.021025e+02   1.525926e+00
  1.770600e-02   2.867925e+02   1.471815e+00
  1.800490e-02   2.738158e+02   1.426763e+00
  1.830380e-02   2.615493e+02   1.405549e+00
  1.860270e-02   2.473862e+02   1.340418e+00
  1.890170e-02   2.403703e+02   1.321275e+00
  1.920060e-02   2.270632e+02   1.272008e+00
  1.949950e-02   2.177416e+02   1.259970e+00
  1.979840e-02   2.050281e+02   1.199692e+00
  2.009730e-02   2.009667e+02   1.174722e+00
  2.039620e-02   1.926853e+02   1.148178e+00
  2.069520e-02   1.837639e+02   1.115238e+00
  2.099410e-02   1.800577e+02   1.111934e+00
  2.129300e-02   1.718579e+02   1.057852e+00
  2.159190e-02   1.651421e+02   1.072713e+00
  2.189080e-02   1.596980e+02   1.060771e+00
  2.218980e-02   1.541142e+02   1.060012e+00
  2.248870e-02   1.469954e+02   1.053710e+00
  2.278760e-02   1.456608e+02   1.038582e+00
  2.308650e-02   1.404920e+02   1.051379e+00
  2.338540e-02   1.367670e+02   1.035194e+00
  2.368430e-02   1.332484e+02   1.003229e+00
  2.398330e-02   1.292442e+02   1.010522e+00
  2.428220e-02   1.246904e+02   9.704784e-01
  2.458110e-02   1.240248e+02   1.000427e+00
  2.488000e-02   1.223059e+02   9.669735e-01
  2.517890e-02   1.184425e+02   9.402274e-01
  2.547790e-02   1.156643e+02   9.422613e-01
  2.577680e-02   1.139874e+02   9.278925e-01
  2.607570e-02   1.118262e+02   9.264959e-01
  2.637460e-02   1.105506e+02   9.137973e-01
  2.667350e-02   1.062564e+02   8.734521e-01
  2.697250e-02   1.060434e+02   8.456724e-01
  2.727140e-02   1.043773e+02   8.078652e-01
  2.757030e-02   1.024217e+02   8.015896e-01
  2.786920e-02   1.013630e+02   7.883222e-01
  2.816810e-02   9.926814e+01   7.677692e-01
  2.846700e-02   9.706381e+01   7.498238e-01
  2.876600e-02   9.607885e+01   7.370212e-01
  2.906490e-02   9.509920e+01   7.354594e-01
  2.936380e-02   9.359297e+01   7.241791e-01
  2.966270e-02   9.347250e+01   7.184031e-01
  2.996160e-02   9.176968e+01   7.128723e-01
  3.026060e-02   9.060245e+01   6.971688e-01
  3.055950e-02   9.001412e+01   6.939166e-01
  3.085840e-02   8.858723e+01   6.854881e-01
  3.115730e-02   8.814151e+01   6.808984e-01
  3.145620e-02   8.701811e+01   6.700445e-01
  3.175510e-02   8.593473e+01   6.676871e-01
  3.205410e-02   8.495961e+01   6.602701e-01
  3.235300e-02   8.429296e+01   6.550101e-01
  3.265190e-02   8.375371e+01   6.409306e-01
  3.295080e-02   8.335998e+01   6.436152e-01
  3.324970e-02   8.307675e+01   6.416772e-01
  3.354870e-02   8.162728e+01   6.343918e-01
  3.384760e-02   8.187274e+01   6.280091e-01
  3.414650e-02   8.014819e+01   6.213598e-01
  3.444540e-02   7.987697e+01   6.117833e-01
  3.474430e-02   8.028755e+01   6.187509e-01
  3.504330e-02   7.948674e+01   6.080281e-01
  3.534220e-02   7.921675e+01   6.077435e-01
  3.564110e-02   7.820305e+01   6.030984e-01
  3.594000e-02   7.778859e+01   5.899851e-01
  3.623890e-02   7.800946e+01   6.008733e-01
  3.653780e-02   7.659798e+01   5.793078e-01
  3.683680e-02   7.670230e+01   5.872444e-01
  3.713570e-02   7.762447e+01   5.914685e-01
  3.743460e-02   7.714256e+01   5.800192e-01
  3.773350e-02   7.636872e+01   5.764375e-01
  3.803240e-02   7.615822e+01   5.893829e-01
  3.833140e-02   7.584407e+01   6.021457e-01
  3.863030e-02   7.518328e+01   6.088363e-01
  3.892920e-02   7.417471e+01   6.031661e-01
  3.922810e-02   7.462377e+01   6.073601e-01
  3.952700e-02   7.441595e+01   6.025830e-01
  3.982600e-02   7.348429e+01   6.074949e-01
  4.012490e-02   7.436042e+01   6.015814e-01
  4.042380e-02   7.308549e+01   6.042394e-01
  4.072270e-02   7.314937e+01   6.021187e-01
  4.102160e-02   7.365983e+01   6.034246e-01
  4.132050e-02   7.266366e+01   6.001164e-01
  4.161950e-02   7.224695e+01   5.922080e-01
  4.191840e-02   7.208052e+01   5.992785e-01
  4.221730e-02   7.208191e+01   5.915312e-01
  4.251620e-02   7.164705e+01   5.974738e-01
  4.281510e-02   7.285296e+01   5.931637e-01
  4.311410e-02   7.120469e+01   5.871666e-01
  4.341300e-02   7.089077e+01   5.888986e-01
  4.371190e-02   7.134299e+01   5.892493e-01
  4.401080e-02   7.142572e+01   5.895909e-01
  4.430970e-02   7.101859e+01   5.834145e-01
  4.460860e-02   6.975301e+01   5.789280e-01
  4.490760e-02   7.067486e+01   5.842294e-01
  4.520650e-02   7.105746e+01   5.813650e-01
  4.550540e-02   6.976743e+01   5.789878e-01
  4.580430e-02   6.933903e+01   5.750169e-01
  4.610320e-02   6.955204e+01   5.730127e-01
  4.640220e-02   7.051056e+01   5.813241e-01
  4.670110e-02   6.947299e+01   5.684396e-01
  4.700000e-02   6.905302e+01   5.688243e-01
  4.729890e-02   6.882975e+01   5.700296e-01
  4.759780e-02   6.916668e+01   5.707102e-01
  4.789680e-02   6.911021e+01   5.669535e-01
  4.819570e-02   6.956676e+01   5.681238e-01
  4.849460e-02   6.923733e+01   5.688776e-01
  4.879350e-02   6.859725e+01   5.600382e-01
  4.909240e-02   6.808804e+01   5.655379e-01
  4.939130e-02   6.899226e+01   5.596195e-01
  4.969030e-02   6.770109e+01   5.563680e-01
  4.998920e-02   6.808491e+01   5.572686e-01
  5.028810e-02   6.766301e+01   5.535374e-01
  5.058700e-02   6.794324e+01   5.587166e-01
  5.088590e-02   6.752680e+01   5.477507e-01
  5.118490e-02   6.779755e+01   5.560914e-01
  5.148380e-02   6.890158e+01   5.579121e-01
  5.178270e-02   6.800201e+01   5.471061e-01
  5.208160e-02   6.830371e+01   5.541621e-01
  5.238050e-02   6.750021e+01   5.450838e-01
  5.267940e-02   6.743659e+01   5.526105e-01
  5.297840e-02   6.827560e+01   5.488456e-01
  5.327730e-02   6.679979e+01   5.403623e-01
  5.357620e-02   6.725812e+01   5.441054e-01
  5.387510e-02   6.670081e+01   5.387162e-01
  5.417400e-02   6.682750e+01   5.442672e-01
  5.447300e-02   6.758427e+01   5.391752e-01
  5.477190e-02   6.721084e+01   5.389125e-01
  5.507080e-02   6.687811e+01   5.375769e-01
  5.536970e-02   6.769246e+01   5.389930e-01
  5.566860e-02   6.643540e+01   5.376433e-01
  5.596760e-02   6.609592e+01   5.301944e-01
  5.626650e-02   6.673971e+01   5.351865e-01
  5.656540e-02   6.659465e+01   5.327913e-01
  5.686430e-02   6.697261e+01   5.313111e-01
  5.716320e-02   6.656583e+01   5.261833e-01
  5.746210e-02   6.635052e+01   5.306174e-01
  5.776110e-02   6.531412e+01   5.282405e-01
  5.806000e-02   6.680393e+01   5.259663e-01
  5.835890e-02   6.625352e+01   5.243703e-01
  5.865780e-02   6.670743e+01   5.232961e-01
  5.895670e-02   6.684615e+01   5.337964e-01
  5.925570e-02   6.607539e+01   5.185614e-01
  5.955460e-02   6.580758e+01   5.243341e-01
  5.985350e-02   6.573024e+01   5.166489e-01
  6.015240e-02   6.579738e+01   5.185882e-01
  6.045130e-02   6.635382e+01   5.213409e-01
  6.075020e-02   6.561757e+01   5.134528e-01
  6.104920e-02   6.605088e+01   5.190248e-01
  6.134810e-02   6.690095e+01   5.229191e-01
  6.164700e-02   6.618668e+01   5.118768e-01
  6.194590e-02   6.612028e+01   5.198591e-01
  6.224480e-02   6.588446e+01   5.075248e-01
  6.254380e-02   6.548514e+01   5.145792e-01
  6.284270e-02   6.580679e+01   5.175064e-01
  6.314160e-02   6.568841e+01   5.046836e-01
  6.344050e-02   6.623140e+01   5.142102e-01
  6.373940e-02   6.548925e+01   5.028864e-01
  6.403840e-02   6.522718e+01   5.097585e-01
  6.433730e-02   6.535428e+01   5.049561e-01
  6.463620e-02   6.614924e+01   5.038708e-01
  6.493510e-02   6.481273e+01   5.097521e-01
  6.523400e-02   6.592245e+01   5.035183e-01
  6.553290e-02   6.580414e+01   5.056474e-01
  6.583190e-02   6.612250e+01   5.047960e-01
  6.613080e-02   6.567540e+01   4.985290e-01
  6.642970e-02   6.553027e+01   5.072100e-01
  6.672860e-02   6.508355e+01   4.947925e-01
  6.702750e-02   6.499398e+01   4.994515e-01
  6.732650e-02   6.490720e+01   4.956048e-01
  6.762540e-02   6.589110e+01   4.993470e-01
  6.792430e-02   6.483278e+01   4.973178e-01
  6.822320e-02   6.572582e+01   4.928297e-01
  6.852210e-02   6.497237e+01   4.973508e-01
  6.882110e-02   6.412465e+01   4.901585e-01
  6.912000e-02   6.512319e+01   4.934708e-01
  6.941890e-02   6.556426e+01   4.917427e-01
  6.971780e-02   6.562050e+01   4.914739e-01
  7.001670e-02   6.466786e+01   4.941953e-01
  7.031560e-02   6.486829e+01   4.881733e-01
  7.061460e-02   6.502419e+01   4.892357e-01
  7.091350e-02   6.507065e+01   4.879856e-01
  7.121240e-02   6.418531e+01   4.809407e-01
  7.151130e-02   6.491284e+01   4.897723e-01
  7.181020e-02   6.499463e+01   4.835022e-01
  7.210920e-02   6.492513e+01   4.864978e-01
  7.240810e-02   6.472906e+01   4.811406e-01
  7.270700e-02   6.444533e+01   4.861065e-01
  7.300590e-02   6.475005e+01   4.825916e-01
  7.330480e-02   6.538838e+01   4.795153e-01
  7.360370e-02   6.520156e+01   4.847331e-01
  7.390270e-02   6.514398e+01   4.790646e-01
  7.420160e-02   6.490420e+01   4.854830e-01
  7.450050e-02   6.504259e+01   4.769154e-01
  7.479940e-02   6.430179e+01   4.755145e-01
  7.509830e-02   6.543361e+01   4.837520e-01
  7.539730e-02   6.378679e+01   4.705494e-01
  7.569620e-02   6.583733e+01   4.789341e-01
  7.599510e-02   6.430922e+01   4.764300e-01
  7.629400e-02   6.478462e+01   4.720512e-01
  7.659290e-02   6.483745e+01   4.766042e-01
  7.689190e-02   6.438563e+01   4.705954e-01
  7.719080e-02   6.409901e+01   4.721338e-01
  7.748970e-02   6.466599e+01   4.707621e-01
  7.778860e-02   6.457475e+01   4.734469e-01
  7.808750e-02   6.447700e+01   4.696477e-01
  7.838640e-02   6.521180e+01   4.697700e-01
  7.868540e-02   6.474432e+01   4.693466e-01
  7.898430e-02   6.519294e+01   4.684445e-01
  7.928320e-02   6.425847e+01   4.705592e-01
  7.958210e-02   6.438254e+01   4.622397e-01
  7.988100e-02   6.408107e+01   4.665163e-01
  8.018000e-02   6.441165e+01   4.652147e-01
  8.047890e-02   6.438781e+01   4.647153e-01
  8.077780e-02   6.531294e+01   4.672128e-01
  8.107670e-02   6.425955e+01   4.609885e-01
  8.137560e-02   6.503849e+01   4.670575e-01
  8.167450e-02   6.499842e+01   4.640377e-01
  8.197350e-02   6.476951e+01   4.604015e-01
  8.227240e-02   6.433345e+01   4.632864e-01
  8.257130e-02   6.440177e+01   4.540067e-01
  8.287020e-02   6.422665e+01   4.624933e-01
  8.316910e-02   6.497509e+01   4.619328e-01
  8.346810e-02   6.435156e+01   4.553759e-01
  8.376700e-02   6.407744e+01   4.607385e-01
  8.406590e-02   6.451170e+01   4.528614e-01
  8.436480e-02   6.466230e+01   4.604195e-01
  8.466370e-02   6.398926e+01   4.521673e-01
  8.496270e-02   6.437074e+01   4.642416e-01
  8.526160e-02   6.520451e+01   4.819924e-01
  8.556050e-02   6.464597e+01   4.803770e-01
  8.585940e-02   6.322989e+01   4.810339e-01
  8.615830e-02   6.517312e+01   4.883697e-01
  8.645720e-02   6.403540e+01   4.888483e-01
  8.675620e-02   6.392442e+01   4.908557e-01
  8.705510e-02   6.461253e+01   4.925085e-01
  8.735400e-02   6.427538e+01   4.936816e-01
  8.765290e-02   6.479985e+01   4.961901e-01
  8.795180e-02   6.450454e+01   4.990913e-01
  8.825080e-02   6.486311e+01   4.959336e-01
  8.854970e-02   6.486912e+01   5.025595e-01
  8.884860e-02   6.425740e+01   4.981343e-01
  8.914750e-02   6.514552e+01   5.078348e-01
  8.944640e-02   6.479246e+01   5.027810e-01
  8.974530e-02   6.401527e+01   4.956768e-01
  9.004430e-02   6.509039e+01   4.978023e-01
  9.034320e-02   6.493670e+01   4.796460e-01
  9.064210e-02   6.475042e+01   4.780615e-01
  9.094100e-02   6.450790e+01   4.672278e-01
  9.123990e-02   6.399127e+01   4.641072e-01
  9.153890e-02   6.376102e+01   4.657689e-01
  9.183780e-02   6.443141e+01   4.648726e-01
  9.213670e-02   6.448642e+01   4.634276e-01
  9.243560e-02   6.558811e+01   4.661379e-01
  9.273450e-02   6.379311e+01   4.557348e-01
  9.303350e-02   6.364519e+01   4.612091e-01
  9.333240e-02   6.396370e+01   4.520770e-01
  9.363130e-02   6.431689e+01   4.568150e-01
  9.393020e-02   6.337157e+01   4.511260e-01
  9.422910e-02   6.429049e+01   4.555486e-01
  9.452800e-02   6.424876e+01   4.565730e-01
  9.482700e-02   6.361420e+01   4.441275e-01
  9.512590e-02   6.421298e+01   4.544977e-01
  9.542480e-02   6.435440e+01   4.500418e-01
  9.572370e-02   6.375328e+01   4.479350e-01
  9.602260e-02   6.398398e+01   4.510054e-01
  9.632160e-02   6.477751e+01   4.459785e-01
  9.662050e-02   6.435862e+01   4.470858e-01
  9.691940e-02   6.352316e+01   4.441745e-01
  9.721830e-02   6.486655e+01   4.462849e-01
  9.751720e-02   6.378474e+01   4.447225e-01
  9.781610e-02   6.462296e+01   4.432890e-01
  9.811510e-02   6.406690e+01   4.457050e-01
  9.841400e-02   6.377103e+01   4.375480e-01
  9.871290e-02   6.462973e+01   4.436696e-01
  9.901180e-02   6.388198e+01   4.421666e-01
  9.931070e-02   6.368915e+01   4.376150e-01
  9.960970e-02   6.407826e+01   4.421294e-01
  9.990860e-02   6.416498e+01   4.351093e-01
  1.002070e-01   6.399586e+01   4.386675e-01
  1.005060e-01   6.486648e+01   4.392003e-01
  1.008050e-01   6.418830e+01   4.393265e-01
  1.011040e-01   6.397825e+01   4.324533e-01
  1.014030e-01   6.364273e+01   4.333350e-01
  1.017020e-01   6.349671e+01   4.369534e-01
  1.020010e-01   6.474160e+01   4.363787e-01
  1.023000e-01   6.423247e+01   4.326425e-01
  1.025990e-01   6.475446e+01   4.333948e-01
  1.028980e-01   6.407179e+01   4.327694e-01
  1.031970e-01   6.362708e+01   4.336206e-01
  1.034960e-01   6.485271e+01   4.297804e-01
  1.037950e-01   6.399158e+01   4.308343e-01
  1.040930e-01   6.489363e+01   4.302406e-01
  1.043920e-01   6.486861e+01   4.341101e-01
  1.046910e-01   6.446689e+01   4.320996e-01
  1.049900e-01   6.415542e+01   4.252248e-01
  1.052890e-01   6.406293e+01   4.284499e-01
  1.055880e-01   6.449341e+01   4.282654e-01
  1.058870e-01   6.403714e+01   4.283636e-01
  1.061860e-01   6.420895e+01   4.247687e-01
  1.064850e-01   6.438371e+01   4.259807e-01
  1.067840e-01   6.484987e+01   4.297710e-01
  1.070830e-01   6.355054e+01   4.219578e-01
  1.073820e-01   6.408931e+01   4.221796e-01
  1.076800e-01   6.390620e+01   4.212660e-01
  1.079790e-01   6.450591e+01   4.251177e-01
  1.082780e-01   6.438990e+01   4.266384e-01
  1.085770e-01   6.417082e+01   4.169575e-01
  1.088760e-01   6.373821e+01   4.213320e-01
  1.091750e-01   6.422545e+01   4.213884e-01
  1.094740e-01   6.389787e+01   4.212385e-01
  1.097730e-01   6.409904e+01   4.194410e-01
  1.100720e-01   6.411983e+01   4.156009e-01
  1.103710e-01   6.431163e+01   4.226001e-01
  1.106700e-01   6.464304e+01   4.175911e-01
  1.109690e-01   6.386227e+01   4.208118e-01
  1.112670e-01   6.394924e+01   4.135754e-01
  1.115660e-01   6.438356e+01   4.161580e-01
  1.118650e-01   6.369905e+01   4.178267e-01
  1.121640e-01   6.447500e+01   4.143925e-01
  1.124630e-01   6.422744e+01   4.147678e-01
  1.127620e-01   6.404798e+01   4.141880e-01
  1.130610e-01   6.447042e+01   4.149635e-01
  1.133600e-01   6.429625e+01   4.191728e-01
  1.136590e-01   6.414091e+01   4.084497e-01
  1.139580e-01   6.442674e+01   4.139456e-01
  1.142570e-01   6.461234e+01   4.142498e-01
  1.145560e-01   6.438977e+01   4.141185e-01
  1.148550e-01   6.447612e+01   4.132321e-01
  1.151530e-01   6.430136e+01   4.072807e-01
  1.154520e-01   6.431177e+01   4.124159e-01
  1.157510e-01   6.477501e+01   4.093376e-01
  1.160500e-01   6.353121e+01   4.116388e-01
  1.163490e-01   6.383601e+01   4.063598e-01
  1.166480e-01   6.401450e+01   4.097437e-01
  1.169470e-01   6.439269e+01   4.086880e-01
  1.172460e-01   6.443742e+01   4.093927e-01
  1.175450e-01   6.396281e+01   4.045525e-01
  1.178440e-01   6.455388e+01   4.064174e-01
  1.181430e-01   6.453840e+01   4.094315e-01
  1.184420e-01   6.382824e+01   4.049506e-01
  1.187400e-01   6.513984e+01   4.077057e-01
  1.190390e-01   6.481075e+01   4.058527e-01
  1.193380e-01   6.397714e+01   4.032342e-01
  1.196370e-01   6.417250e+01   4.060412e-01
  1.199360e-01   6.432419e+01   4.024351e-01
  1.202350e-01   6.435920e+01   4.055295e-01
  1.205340e-01   6.425635e+01   4.027602e-01
  1.208330e-01   6.419330e+01   4.012238e-01
  1.211320e-01   6.453972e+01   4.055494e-01
  1.214310e-01   6.473335e+01   3.994744e-01
  1.217300e-01   6.491304e+01   4.056273e-01
  1.220290e-01   6.389113e+01   4.010781e-01
  1.223270e-01   6.448907e+01   4.002908e-01
  1.226260e-01   6.366558e+01   3.972045e-01
  1.229250e-01   6.465329e+01   3.987072e-01
  1.232240e-01   6.440118e+01   4.016064e-01
  1.235230e-01   6.387905e+01   3.991817e-01
  1.238220e-01   6.394338e+01   3.959969e-01
  1.241210e-01   6.474957e+01   4.000471e-01
  1.244200e-01   6.401401e+01   3.941732e-01
  1.247190e-01   6.395238e+01   3.986217e-01
  1.250180e-01   6.437786e+01   3.950380e-01
  1.253170e-01   6.411086e+01   3.949792e-01
  1.256160e-01   6.415403e+01   3.976829e-01
  1.259140e-01   6.428110e+01   3.952487e-01
  1.262130e-01   6.458732e+01   3.961890e-01
  1.265120e-01   6.456758e+01   3.933539e-01
  1.268110e-01   6.439577e+01   3.935801e-01
  1.271100e-01   6.457561e+01   3.976916e-01
  1.274090e-01   6.471877e+01   3.948175e-01
  1.277080e-01   6.518220e+01   3.949711e-01
  1.280070e-01   6.463618e+01   3.920730e-01
  1.283060e-01   6.466583e+01   3.936531e-01
  1.286050e-01   6.420090e+01   3.950021e-01
  1.289040e-01   6.435581e+01   3.885396e-01
  1.292030e-01   6.495867e+01   3.952966e-01
  1.295020e-01   6.476983e+01   3.910036e-01
  1.298000e-01   6.439051e+01   3.905900e-01
  1.300990e-01   6.482810e+01   3.894791e-01
  1.303980e-01   6.445934e+01   3.890937e-01
  1.306970e-01   6.401021e+01   3.906622e-01
  1.309960e-01   6.388743e+01   3.880885e-01
  1.312950e-01   6.484377e+01   3.907385e-01
  1.315940e-01   6.448428e+01   3.853535e-01
  1.318930e-01   6.473852e+01   3.889690e-01
  1.321920e-01   6.496660e+01   3.894127e-01
  1.324910e-01   6.456458e+01   3.891693e-01
  1.327900e-01   6.483896e+01   3.878334e-01
  1.330890e-01   6.417094e+01   3.853572e-01
  1.333870e-01   6.484819e+01   3.871482e-01
  1.336860e-01   6.467772e+01   3.859311e-01
  1.339850e-01   6.475200e+01   3.847476e-01
  1.342840e-01   6.400151e+01   3.853206e-01
  1.345830e-01   6.474220e+01   3.861234e-01
  1.348820e-01   6.469384e+01   3.859792e-01
  1.351810e-01   6.501390e+01   3.820713e-01
  1.354800e-01   6.500737e+01   3.864423e-01
  1.357790e-01   6.462775e+01   3.829898e-01
  1.360780e-01   6.460160e+01   3.845333e-01
  1.363770e-01   6.479244e+01   3.846349e-01
  1.366760e-01   6.465118e+01   3.863233e-01
  1.369740e-01   6.421323e+01   3.986478e-01
  1.372730e-01   6.437091e+01   4.012460e-01
  1.375720e-01   6.437357e+01   4.106062e-01
  1.378710e-01   6.468400e+01   4.133184e-01
  1.381700e-01   6.385709e+01   4.124020e-01
  1.384690e-01   6.370989e+01   4.190805e-01
  1.387680e-01   6.384601e+01   4.080721e-01
  1.390670e-01   6.407285e+01   3.971720e-01
  1.393660e-01   6.455157e+01   3.978757e-01
  1.396650e-01   6.467965e+01   3.954555e-01
  1.399640e-01   6.448282e+01   3.958684e-01
  1.402630e-01   6.429892e+01   3.871673e-01
  1.405620e-01   6.406505e+01   3.908295e-01
  1.408600e-01   6.470799e+01   3.915517e-01
  1.411590e-01   6.494867e+01   3.932673e-01
  1.414580e-01   6.326991e+01   3.886420e-01
  1.417570e-01   6.445144e+01   3.847864e-01
  1.420560e-01   6.424331e+01   3.886830e-01
  1.423550e-01   6.482968e+01   3.878056e-01
  1.426540e-01   6.420333e+01   3.824202e-01
  1.429530e-01   6.435975e+01   3.819654e-01
  1.432520e-01   6.458725e+01   3.796886e-01
  1.435510e-01   6.450900e+01   3.821787e-01
  1.438500e-01   6.504333e+01   3.796828e-01
  1.441490e-01   6.495558e+01   3.785390e-01
  1.444470e-01   6.397316e+01   3.781028e-01
  1.447460e-01   6.525922e+01   3.781000e-01
  1.450450e-01   6.483576e+01   3.806434e-01
  1.453440e-01   6.437874e+01   3.733811e-01
  1.456430e-01   6.470468e+01   3.780281e-01
  1.459420e-01   6.431117e+01   3.762174e-01
  1.462410e-01   6.495561e+01   3.763472e-01
  1.465400e-01   6.516726e+01   3.782726e-01
  1.468390e-01   6.453304e+01   3.717030e-01
  1.471380e-01   6.504525e+01   3.761727e-01
  1.474370e-01   6.515296e+01   3.771363e-01
  1.477360e-01   6.425108e+01   3.734392e-01
  1.480340e-01   6.473556e+01   3.712350e-01
  1.483330e-01   6.418106e+01   3.780462e-01
  1.486320e-01   6.494041e+01   3.898164e-01
  1.489310e-01   6.484773e+01   3.912386e-01
  1.492300e-01   6.613169e+01   3.945999e-01
  1.495290e-01   6.550991e+01   3.952121e-01
  1.498280e-01   6.557201e+01   3.999706e-01
  1.501270e-01   6.481557e+01   3.992072e-01
  1.504260e-01   6.608927e+01   3.977098e-01
  1.507250e-01   6.493056e+01   4.000825e-01
  1.510240e-01   6.544424e+01   4.006173e-01
  1.513230e-01   6.505686e+01   4.047205e-01
  1.516210e-01   6.494782e+01   4.001356e-01
  1.519200e-01   6.505875e+01   4.004772e-01
  1.522190e-01   6.568593e+01   4.094111e-01
  1.525180e-01   6.494322e+01   4.022274e-01
  1.528170e-01   6.528311e+01   4.087065e-01
  1.531160e-01   6.492845e+01   4.043209e-01
  1.534150e-01   6.467542e+01   3.977409e-01
  1.537140e-01   6.531412e+01   3.928886e-01
  1.540130e-01   6.488460e+01   3.851413e-01
  1.543120e-01   6.504564e+01   3.858526e-01
  1.546110e-01   6.395035e+01   3.800648e-01
  1.549100e-01   6.579089e+01   3.857261e-01
  1.552090e-01   6.490289e+01   3.851956e-01
  1.555070e-01   6.497435e+01   3.761844e-01
  1.558060e-01   6.463566e+01   3.805061e-01
  1.561050e-01   6.475007e+01   3.770598e-01
  1.564040e-01   6.487853e+01   3.789791e-01
  1.567030e-01   6.538628e+01   3.784679e-01
  1.570020e-01   6.562121e+01   3.771832e-01
  1.573010e-01   6.543572e+01   3.801576e-01
  1.576000e-01   6.492912e+01   3.728420e-01
  1.578990e-01   6.507936e+01   3.751922e-01
  1.581980e-01   6.504569e+01   3.733882e-01
  1.584970e-01   6.437461e+01   3.712465e-01
  1.587960e-01   6.469177e+01   3.755821e-01
  1.590940e-01   6.463144e+01   3.701028e-01
  1.593930e-01   6.514645e+01   3.703296e-01
  1.596920e-01   6.513056e+01   3.713208e-01
  1.599910e-01   6.541665e+01   3.738155e-01
  1.602900e-01   6.476962e+01   3.713327e-01
  1.605890e-01   6.448844e+01   3.650120e-01
  1.608880e-01   6.569390e+01   3.708503e-01
  1.611870e-01   6.534841e+01   3.688529e-01
  1.614860e-01   6.502961e+01   3.683584e-01
  1.617850e-01   6.488609e+01   3.647416e-01
  1.620840e-01   6.498860e+01   3.650296e-01
  1.623830e-01   6.505339e+01   3.668081e-01
  1.626810e-01   6.469585e+01   3.636148e-01
  1.629800e-01   6.461341e+01   3.595130e-01
  1.632790e-01   6.492807e+01   3.615382e-01
  1.635780e-01   6.512521e+01   3.632503e-01
  1.638770e-01   6.462410e+01   3.642023e-01
  1.641760e-01   6.526234e+01   3.642192e-01
  1.644750e-01   6.474777e+01   3.620020e-01
  1.647740e-01   6.489202e+01   3.620172e-01
  1.650730e-01   6.504169e+01   3.637988e-01
  1.653720e-01   6.521044e+01   3.638785e-01
  1.656710e-01   6.468696e+01   3.602906e-01
  1.659700e-01   6.475587e+01   3.620246e-01
  1.662680e-01   6.479193e+01   3.607745e-01
  1.665670e-01   6.513235e+01   3.626869e-01
  1.668660e-01   6.528917e+01   3.596777e-01
  1.671650e-01   6.442881e+01   3.601455e-01
  1.674640e-01   6.477264e+01   3.603377e-01
  1.677630e-01   6.537957e+01   3.601156e-01
  1.680620e-01   6.432587e+01   3.594746e-01
  1.683610e-01   6.492947e+01   3.555285e-01
  1.686600e-01   6.469542e+01   3.597411e-01
  1.689590e-01   6.485435e+01   3.566118e-01
  1.692580e-01   6.502213e+01   3.568876e-01
  1.695570e-01   6.507518e+01   3.615623e-01
  1.698560e-01   6.472593e+01   3.546054e-01
  1.701540e-01   6.538921e+01   3.592001e-01
  1.704530e-01   6.475838e+01   3.545120e-01
  1.707520e-01   6.485803e+01   3.549671e-01
  1.710510e-01   6.483936e+01   3.578737e-01
  1.713500e-01   6.503226e+01   3.548963e-01
  1.716490e-01   6.439610e+01   3.559045e-01
  1.719480e-01   6.472544e+01   3.511883e-01
  1.722470e-01   6.481347e+01   3.537550e-01
  1.725460e-01   6.488150e+01   3.555804e-01
  1.728450e-01   6.498405e+01   3.534980e-01
  1.731440e-01   6.549180e+01   3.554197e-01
  1.734430e-01   6.476586e+01   3.502392e-01
  1.737410e-01   6.495905e+01   3.543332e-01
  1.740400e-01   6.480775e+01   3.531981e-01
  1.743390e-01   6.482202e+01   3.507431e-01
  1.746380e-01   6.504791e+01   3.529535e-01
  1.749370e-01   6.509363e+01   3.507727e-01
  1.752360e-01   6.501344e+01   3.528600e-01
  1.755350e-01   6.466827e+01   3.510331e-01
  1.758340e-01   6.459658e+01   3.461547e-01
  1.761330e-01   6.473000e+01   3.520900e-01
  1.764320e-01   6.505252e+01   3.480586e-01
  1.767310e-01   6.492888e+01   3.520952e-01
  1.770300e-01   6.453426e+01   3.473552e-01
  1.773280e-01   6.494962e+01   3.498596e-01
  1.776270e-01   6.488268e+01   3.484642e-01
  1.779260e-01   6.519758e+01   3.477613e-01
  1.782250e-01   6.493643e+01   3.498241e-01
  1.785240e-01   6.396475e+01   3.439512e-01
  1.788230e-01   6.492056e+01   3.482209e-01
  1.791220e-01   6.456864e+01   3.477922e-01
  1.794210e-01   6.460784e+01   3.446646e-01
  1.797200e-01   6.466892e+01   3.463485e-01
  1.800190e-01   6.507980e+01   3.450822e-01
  1.803180e-01   6.477674e+01   3.478350e-01
  1.806170e-01   6.453581e+01   3.443049e-01
  1.809160e-01   6.424725e+01   3.428678e-01
  1.812140e-01   6.419598e+01   3.435643e-01
  1.815130e-01   6.490917e+01   3.449640e-01
  1.818120e-01   6.429572e+01   3.446711e-01
  1.821110e-01   6.445427e+01   3.411138e-01
  1.824100e-01   6.435902e+01   3.433323e-01
  1.827090e-01   6.383114e+01   3.412601e-01
  1.830080e-01   6.445535e+01   3.430904e-01
  1.833070e-01   6.387391e+01   3.390887e-01
  1.836060e-01   6.455448e+01   3.400809e-01
  1.839050e-01   6.396133e+01   3.424360e-01
  1.842040e-01   6.466505e+01   3.415079e-01
  1.845030e-01   6.440796e+01   3.400175e-01
  1.848010e-01   6.452078e+01   3.421084e-01
  1.851000e-01   6.476983e+01   3.380912e-01
  1.853990e-01   6.410883e+01   3.413426e-01
  1.856980e-01   6.420154e+01   3.391499e-01
  1.859970e-01   6.431713e+01   3.381741e-01
  1.862960e-01   6.453688e+01   3.401960e-01
  1.865950e-01   6.449617e+01   3.383261e-01
  1.868940e-01   6.437583e+01   3.418882e-01
  1.871930e-01   6.397186e+01   3.336714e-01
  1.874920e-01   6.403134e+01   3.369464e-01
  1.877910e-01   6.418385e+01   3.371892e-01
  1.880900e-01   6.428836e+01   3.374636e-01
  1.883880e-01   6.404940e+01   3.385873e-01
  1.886870e-01   6.442255e+01   3.334645e-01
  1.889860e-01   6.363933e+01   3.370228e-01
  1.892850e-01   6.403806e+01   3.355492e-01
  1.895840e-01   6.395528e+01   3.342448e-01
  1.898830e-01   6.340105e+01   3.332562e-01
  1.901820e-01   6.419109e+01   3.350155e-01
  1.904810e-01   6.401642e+01   3.344045e-01
  1.907800e-01   6.459630e+01   3.351415e-01
  1.910790e-01   6.384646e+01   3.325787e-01
  1.913780e-01   6.381974e+01   3.335820e-01
  1.916770e-01   6.346646e+01   3.325040e-01
  1.919750e-01   6.480886e+01   3.367796e-01
  1.922740e-01   6.405953e+01   3.311642e-01
  1.925730e-01   6.415862e+01   3.321740e-01
  1.928720e-01   6.435018e+01   3.334296e-01
  1.931710e-01   6.415131e+01   3.335248e-01
  1.934700e-01   6.419818e+01   3.321252e-01
  1.937690e-01   6.428536e+01   3.314471e-01
  1.940680e-01   6.433291e+01   3.333848e-01
  1.943670e-01   6.462334e+01   3.321670e-01
  1.946660e-01   6.395487e+01   3.310437e-01
  1.949650e-01   6.413734e+01   3.294297e-01
  1.952640e-01   6.380723e+01   3.300629e-01
  1.955630e-01   6.345178e+01   3.303392e-01
  1.958610e-01   6.384389e+01   3.282343e-01
  1.961600e-01   6.424927e+01   3.306069e-01
  1.964590e-01   6.408363e+01   3.287031e-01
  1.967580e-01   6.385643e+01   3.303395e-01
  1.970570e-01   6.431798e+01   3.293036e-01
  1.973560e-01   6.383634e+01   3.263248e-01
  1.976550e-01   6.409984e+01   3.297769e-01
  1.979540e-01   6.355605e+01   3.260399e-01
  1.982530e-01   6.395144e+01   3.288046e-01
  1.985520e-01   6.387943e+01   3.265792e-01
  1.988510e-01   6.387079e+01   3.267016e-01
  1.991500e-01   6.331251e+01   3.274513e-01
  1.994480e-01   6.328074e+01   3.240440e-01
  1.997470e-01   6.373838e+01   3.270872e-01
  2.000460e-01   6.344931e+01   3.224976e-01
  2.003450e-01   6.356835e+01   3.250653e-01
  2.006440e-01   6.333778e+01   3.272232e-01
  2.009430e-01   6.385583e+01   3.235291e-01
  2.012420e-01   6.329847e+01   3.253786e-01
  2.015410e-01   6.387414e+01   3.234352e-01
  2.018400e-01   6.346478e+01   3.230984e-01
  2.021390e-01   6.339239e+01   3.239031e-01
  2.024380e-01   6.351608e+01   3.193578e-01
  2.027370e-01   6.302230e+01   3.230978e-01
  2.030350e-01   6.365731e+01   3.216329e-01
  2.033340e-01   6.328040e+01   3.215104e-01
  2.036330e-01   6.383339e+01   3.204271e-01
  2.039320e-01   6.346126e+01   3.203113e-01
  2.042310e-01   6.355082e+01   3.235993e-01
  2.045300e-01   6.337599e+01   3.184643e-01
  2.048290e-01   6.357013e+01   3.200384e-01
  2.051280e-01   6.362317e+01   3.197629e-01
  2.054270e-01   6.328880e+01   3.183800e-01
  2.057260e-01   6.322317e+01   3.216433e-01
  2.060250e-01   6.324081e+01   3.177208e-01
  2.063240e-01   6.351711e+01   3.210023e-01
  2.066230e-01   6.312566e+01   3.186458e-01
  2.069210e-01   6.283855e+01   3.191460e-01
  2.072200e-01   6.300739e+01   3.188909e-01
  2.075190e-01   6.324645e+01   3.170656e-01
  2.078180e-01   6.225044e+01   3.169696e-01
  2.081170e-01   6.334703e+01   3.181220e-01
  2.084160e-01   6.299137e+01   3.192599e-01
  2.087150e-01   6.280410e+01   3.152921e-01
  2.090140e-01   6.306107e+01   3.174032e-01
  2.093130e-01   6.315142e+01   3.174962e-01
  2.096120e-01   6.332519e+01   3.173966e-01
  2.099110e-01   6.243637e+01   3.137110e-01
  2.102100e-01   6.278788e+01   3.161804e-01
  2.105080e-01   6.291496e+01   3.181136e-01
  2.108070e-01   6.268919e+01   3.146082e-01
  2.111060e-01   6.297639e+01   3.145401e-01
  2.114050e-01   6.294969e+01   3.148666e-01
  2.117040e-01   6.318279e+01   3.204318e-01
  2.120030e-01   6.322039e+01   3.264817e-01
  2.123020e-01   6.327627e+01   3.289843e-01
  2.126010e-01   6.277446e+01   3.250382e-01
  2.129000e-01   6.265490e+01   3.279597e-01
  2.131990e-01   6.313077e+01   3.320833e-01
  2.134980e-01   6.343598e+01   3.349049e-01
  2.137970e-01   6.228364e+01   3.293910e-01
  2.140950e-01   6.303017e+01   3.332086e-01
  2.143940e-01   6.298585e+01   3.343413e-01
  2.146930e-01   6.262261e+01   3.336896e-01
  2.149920e-01   6.308458e+01   3.352340e-01
  2.152910e-01   6.305818e+01   3.356391e-01
  2.155900e-01   6.345636e+01   3.396011e-01
  2.158890e-01   6.245676e+01   3.369157e-01
  2.161880e-01   6.366458e+01   3.386941e-01
  2.164870e-01   6.295594e+01   3.380968e-01
  2.167860e-01   6.253880e+01   3.306757e-01
  2.170850e-01   6.269370e+01   3.285095e-01
  2.173840e-01   6.298385e+01   3.261618e-01
  2.176820e-01   6.272682e+01   3.240495e-01
  2.179810e-01   6.279508e+01   3.252366e-01
  2.182800e-01   6.348147e+01   3.227195e-01
  2.185790e-01   6.276058e+01   3.224262e-01
  2.188780e-01   6.263431e+01   3.186270e-01
  2.191770e-01   6.289299e+01   3.213598e-01
  2.194760e-01   6.296535e+01   3.223867e-01
  2.197750e-01   6.280690e+01   3.187921e-01
  2.200740e-01   6.239168e+01   3.157141e-01
  2.203730e-01   6.240384e+01   3.174956e-01
  2.206720e-01   6.242419e+01   3.166009e-01
  2.209710e-01   6.240453e+01   3.187267e-01
  2.212700e-01   6.253818e+01   3.146239e-01
  2.215680e-01   6.208621e+01   3.162810e-01
  2.218670e-01   6.284041e+01   3.139392e-01
  2.221660e-01   6.250576e+01   3.165386e-01
  2.224650e-01   6.236233e+01   3.136559e-01
  2.227640e-01   6.232602e+01   3.133029e-01
  2.230630e-01   6.238946e+01   3.143814e-01
  2.233620e-01   6.279102e+01   3.146007e-01
  2.236610e-01   6.269014e+01   3.143479e-01
  2.239600e-01   6.204854e+01   3.091433e-01
  2.242590e-01   6.250980e+01   3.133727e-01
  2.245580e-01   6.146845e+01   3.098506e-01
  2.248570e-01   6.222967e+01   3.135842e-01
  2.251550e-01   6.230574e+01   3.101631e-01
  2.254540e-01   6.306662e+01   3.123067e-01
  2.257530e-01   6.213763e+01   3.123085e-01
  2.260520e-01   6.239004e+01   3.091117e-01
  2.263510e-01   6.180939e+01   3.086729e-01
  2.266500e-01   6.196999e+01   3.089476e-01
  2.269490e-01   6.258367e+01   3.090900e-01
  2.272480e-01   6.193951e+01   3.100116e-01
  2.275470e-01   6.199323e+01   3.060247e-01
  2.278460e-01   6.239535e+01   3.105130e-01
  2.281450e-01   6.214802e+01   3.071445e-01
  2.284440e-01   6.203451e+01   3.083548e-01
  2.287420e-01   6.159204e+01   3.081297e-01
  2.290410e-01   6.230019e+01   3.037588e-01
  2.293400e-01   6.211792e+01   3.080623e-01
  2.296390e-01   6.217731e+01   3.067242e-01
  2.299380e-01   6.217535e+01   3.072121e-01
  2.302370e-01   6.268843e+01   3.078590e-01
  2.305360e-01   6.178358e+01   3.036901e-01
  2.308350e-01   6.256985e+01   3.099341e-01
  2.311340e-01   6.217304e+01   3.032110e-01
  2.314330e-01   6.191603e+01   3.047390e-01
  2.317320e-01   6.210653e+01   3.063042e-01
  2.320310e-01   6.198351e+01   3.028671e-01
  2.323290e-01   6.145250e+01   3.062840e-01
  2.326280e-01   6.183776e+01   3.018021e-01
  2.329270e-01   6.219236e+01   3.031394e-01
  2.332260e-01   6.175820e+01   3.036277e-01
  2.335250e-01   6.169100e+01   3.027453e-01
  2.338240e-01   6.149587e+01   3.034623e-01
  2.341230e-01   6.171172e+01   2.995150e-01
  2.344220e-01   6.128554e+01   3.015117e-01
  2.347210e-01   6.148793e+01   3.018906e-01
  2.350200e-01   6.194352e+01   3.021779e-01
  2.353190e-01   6.165157e+01   3.018186e-01
  2.356180e-01   6.114472e+01   2.972221e-01
  2.359170e-01   6.210238e+01   3.038726e-01
  2.362150e-01   6.170316e+01   3.008872e-01
  2.365140e-01   6.158683e+01   2.982946e-01
  2.368130e-01   6.187630e+01   3.013091e-01
  2.371120e-01   6.198792e+01   3.001845e-01
  2.374110e-01   6.135679e+01   3.012140e-01
  2.377100e-01   6.206380e+01   2.993330e-01
  2.380090e-01   6.158356e+01   2.995499e-01
  2.383080e-01   6.167788e+01   2.978322e-01
  2.386070e-01   6.135702e+01   2.986530e-01
  2.389060e-01   6.142014e+01   2.984621e-01
  2.392050e-01   6.187018e+01   2.979560e-01
  2.395040e-01   6.154250e+01   2.992193e-01
  2.398020e-01   6.163916e+01   2.973992e-01
  2.401010e-01   6.154718e+01   2.988855e-01
  2.404000e-01   6.117858e+01   2.951666e-01
  2.406990e-01   6.172301e+01   2.981683e-01
  2.409980e-01   6.160974e+01   2.968773e-01
  2.412970e-01   6.164752e+01   2.965194e-01
  2.415960e-01   6.113694e+01   2.961851e-01
  2.418950e-01   6.133466e+01   2.949873e-01
  2.421940e-01   6.165122e+01   2.969773e-01
  2.424930e-01   6.090163e+01   2.960649e-01
  2.427920e-01   6.142134e+01   2.935462e-01
  2.430910e-01   6.184149e+01   2.965379e-01
  2.433890e-01   6.139696e+01   2.944741e-01
  2.436880e-01   6.133347e+01   2.968865e-01
  2.439870e-01   6.111410e+01   2.928111e-01
  2.442860e-01   6.143723e+01   2.930404e-01
  2.445850e-01   6.162756e+01   2.952475e-01
  2.448840e-01   6.090897e+01   2.930824e-01
  2.451830e-01   6.122190e+01   2.953825e-01
  2.454820e-01   6.152460e+01   2.925996e-01
  2.457810e-01   6.125158e+01   2.931403e-01
  2.460800e-01   6.108751e+01   2.930742e-01
  2.463790e-01   6.126329e+01   2.925170e-01
  2.466780e-01   6.114250e+01   2.926617e-01
  2.469770e-01   6.166188e+01   2.930339e-01
  2.472750e-01   6.060024e+01   2.912531e-01
  2.475740e-01   6.131446e+01   2.939466e-01
  2.478730e-01   6.132854e+01   2.892695e-01
  2.481720e-01   6.081380e+01   2.910118e-01
  2.484710e-01   6.178825e+01   2.915124e-01
  2.487700e-01   6.130620e+01   2.934890e-01
  2.490690e-01   6.112677e+01   2.919750e-01
  2.493680e-01   6.095682e+01   2.886001e-01
  2.496670e-01   6.113005e+01   2.929581e-01
  2.499660e-01   6.102769e+01   2.897127e-01
  2.502650e-01   6.070000e+01   2.902048e-01
  2.505640e-01   6.111865e+01   2.882538e-01
  2.508620e-01   6.096325e+01   2.892439e-01
  2.511610e-01   6.139873e+01   2.926238e-01
  2.514600e-01   6.082234e+01   2.880732e-01
  2.517590e-01   6.052612e+01   2.871634e-01
  2.520580e-01   6.096541e+01   2.887249e-01
  2.523570e-01   6.085558e+01   2.887786e-01
  2.526560e-01   6.033432e+01   2.883774e-01
  2.529550e-01   6.046842e+01   2.853840e-01
  2.532540e-01   6.085063e+01   2.861825e-01
  2.535530e-01   6.054763e+01   2.852658e-01
  2.538520e-01   6.069391e+01   2.869408e-01
  2.541510e-01   6.078366e+01   2.856181e-01
  2.544490e-01   6.036458e+01   2.854444e-01
  2.547480e-01   6.078648e+01   2.867478e-01
  2.550470e-01   6.085431e+01   2.851766e-01
  2.553460e-01   6.099223e+01   2.859046e-01
  2.556450e-01   6.070754e+01   2.829366e-01
  2.559440e-01   6.127595e+01   2.871809e-01
  2.562430e-01   6.051633e+01   2.867268e-01
  2.565420e-01   6.050273e+01   2.841506e-01
  2.568410e-01   6.019444e+01   2.826279e-01
  2.571400e-01   6.066620e+01   2.841329e-01
  2.574390e-01   6.063603e+01   2.861878e-01
  2.577380e-01   6.054066e+01   2.849454e-01
  2.580360e-01   6.059196e+01   2.830628e-01
  2.583350e-01   6.029477e+01   2.848724e-01
  2.586340e-01   6.012775e+01   2.813858e-01
  2.589330e-01   6.054486e+01   2.851578e-01
  2.592320e-01   6.051884e+01   2.822995e-01
  2.595310e-01   6.059243e+01   2.834611e-01
  2.598300e-01   6.070084e+01   2.856265e-01
  2.601290e-01   6.026637e+01   2.802481e-01
  2.604280e-01   6.052549e+01   2.843045e-01
  2.607270e-01   6.003001e+01   2.794089e-01
  2.610260e-01   6.078950e+01   2.837226e-01
  2.613250e-01   6.054236e+01   2.837428e-01
  2.616240e-01   6.035795e+01   2.824168e-01
  2.619220e-01   5.994268e+01   2.815421e-01
  2.622210e-01   6.020634e+01   2.793384e-01
  2.625200e-01   6.002905e+01   2.806659e-01
  2.628190e-01   6.002071e+01   2.803543e-01
  2.631180e-01   6.044219e+01   2.795973e-01
  2.634170e-01   6.047842e+01   2.832938e-01
  2.637160e-01   6.037105e+01   2.794327e-01
  2.640150e-01   6.044117e+01   2.823152e-01
  2.643140e-01   6.027188e+01   2.788214e-01
  2.646130e-01   6.058317e+01   2.799232e-01
  2.649120e-01   5.986770e+01   2.812675e-01
  2.652110e-01   6.028717e+01   2.790475e-01
  2.655090e-01   6.016562e+01   2.795319e-01
  2.658080e-01   6.023411e+01   2.780701e-01
  2.661070e-01   5.996818e+01   2.786898e-01
  2.664060e-01   6.033490e+01   2.792534e-01
  2.667050e-01   6.072326e+01   2.804388e-01
  2.670040e-01   6.036200e+01   2.794118e-01
  2.673030e-01   6.036496e+01   2.785614e-01
  2.676020e-01   6.011923e+01   2.780885e-01
  2.679010e-01   5.997290e+01   2.776553e-01
  2.682000e-01   5.992303e+01   2.764131e-01
  2.684990e-01   6.017360e+01   2.780249e-01
  2.687980e-01   6.034211e+01   2.780359e-01
  2.690960e-01   6.010506e+01   2.786257e-01
  2.693950e-01   6.038746e+01   2.763648e-01
  2.696940e-01   6.019078e+01   2.762848e-01
  2.699930e-01   6.016859e+01   2.772599e-01
  2.702920e-01   5.993705e+01   2.764455e-01
  2.705910e-01   6.031408e+01   2.777829e-01
  2.708900e-01   5.984845e+01   2.745775e-01
  2.711890e-01   6.032580e+01   2.775280e-01
  2.714880e-01   5.974737e+01   2.751729e-01
  2.717870e-01   6.004518e+01   2.763218e-01
  2.720860e-01   5.973243e+01   2.745861e-01
  2.723850e-01   5.984748e+01   2.742097e-01
  2.726840e-01   5.974910e+01   2.750845e-01
  2.729820e-01   5.997514e+01   2.754197e-01
  2.732810e-01   5.990527e+01   2.743420e-01
  2.735800e-01   6.024210e+01   2.750208e-01
  2.738790e-01   5.988462e+01   2.747521e-01
  2.741780e-01   6.018256e+01   2.758956e-01
  2.744770e-01   5.976743e+01   2.723999e-01
  2.747760e-01   5.960789e+01   2.733875e-01
  2.750750e-01   6.010724e+01   2.776827e-01
  2.753740e-01   5.976588e+01   2.813236e-01
  2.756730e-01   6.021923e+01   2.838856e-01
  2.759720e-01   5.997315e+01   2.820089e-01
  2.762710e-01   5.974583e+01   2.855125e-01
  2.765690e-01   6.054341e+01   2.866878e-01
  2.768680e-01   5.961323e+01   2.871735e-01
  2.771670e-01   6.052734e+01   2.869594e-01
  2.774660e-01   6.000521e+01   2.865459e-01
  2.777650e-01   6.008881e+01   2.902367e-01
  2.780640e-01   5.985461e+01   2.882828e-01
  2.783630e-01   5.982507e+01   2.886364e-01
  2.786620e-01   5.963751e+01   2.898990e-01
  2.789610e-01   5.993167e+01   2.907215e-01
  2.792600e-01   6.026703e+01   2.944061e-01
  2.795590e-01   6.039764e+01   2.889508e-01
  2.798580e-01   5.989183e+01   2.922666e-01
  2.801560e-01   5.978964e+01   2.915770e-01
  2.804550e-01   5.985301e+01   2.926142e-01
  2.807540e-01   5.952581e+01   2.931488e-01
  2.810530e-01   5.972970e+01   2.908837e-01
  2.813520e-01   6.003096e+01   2.955219e-01
  2.816510e-01   5.982419e+01   2.939950e-01
  2.819500e-01   5.998422e+01   2.945007e-01
  2.822490e-01   6.018809e+01   2.950007e-01
  2.825480e-01   5.977800e+01   2.935448e-01
  2.828470e-01   6.004310e+01   2.976226e-01
  2.831460e-01   6.011852e+01   2.963086e-01
  2.834450e-01   5.933441e+01   2.927891e-01
  2.837430e-01   5.982304e+01   2.956939e-01
  2.840420e-01   6.023902e+01   2.983409e-01
  2.843410e-01   5.996847e+01   3.041656e-01
  2.846400e-01   5.959592e+01   3.053472e-01
  2.849390e-01   5.936479e+01   3.126238e-01
  2.852380e-01   5.952946e+01   3.159629e-01
  2.855370e-01   5.946026e+01   3.189101e-01
  2.858360e-01   5.994159e+01   3.222480e-01
  2.861350e-01   5.932999e+01   3.234311e-01
  2.864340e-01   5.959870e+01   3.289585e-01
  2.867330e-01   5.961970e+01   3.280714e-01
  2.870320e-01   5.883718e+01   3.315047e-01
  2.873310e-01   5.985650e+01   3.312656e-01
  2.876290e-01   5.966036e+01   3.359828e-01
  2.879280e-01   5.906630e+01   3.373620e-01
  2.882270e-01   5.906601e+01   3.336371e-01
  2.885260e-01   5.909055e+01   3.377761e-01
  2.888250e-01   5.969861e+01   3.386450e-01
  2.891240e-01   5.958543e+01   3.434276e-01
  2.894230e-01   5.944320e+01   3.461152e-01
  2.897220e-01   5.873427e+01   3.358987e-01
  2.900210e-01   5.879740e+01   3.449670e-01
  2.903200e-01   5.944649e+01   3.448391e-01
  2.906190e-01   5.943550e+01   3.485189e-01
  2.909180e-01   5.910956e+01   3.485061e-01
  2.912160e-01   5.966248e+01   3.463835e-01
  2.915150e-01   5.946104e+01   3.572023e-01
  2.918140e-01   5.976104e+01   3.498509e-01
  2.921130e-01   5.906206e+01   3.510503e-01
  2.924120e-01   5.937877e+01   3.545459e-01
  2.927110e-01   5.968775e+01   3.544751e-01
  2.930100e-01   5.853612e+01   3.601899e-01
  2.933090e-01   5.887952e+01   3.554513e-01
  2.936080e-01   5.981063e+01   3.558329e-01
  2.939070e-01   5.945190e+01   3.604669e-01
  2.942060e-01   5.934762e+01   3.607775e-01
  2.945050e-01   5.913044e+01   3.676672e-01
  2.948030e-01   5.958765e+01   3.594251e-01
  2.951020e-01   5.904561e+01   3.632493e-01
  2.954010e-01   5.923546e+01   3.655674e-01
  2.957000e-01   5.886862e+01   3.661879e-01
  2.959990e-01   5.952454e+01   3.677789e-01
  2.962980e-01   5.878236e+01   3.661404e-01
  2.965970e-01   5.898949e+01   3.703809e-01
  2.968960e-01   5.884493e+01   3.696992e-01
  2.971950e-01   5.884001e+01   3.681025e-01
  2.974940e-01   5.905957e+01   3.674468e-01
  2.977930e-01   5.892950e+01   3.704207e-01
  2.980920e-01   5.884839e+01   3.703942e-01
  2.983900e-01   5.855729e+01   3.724780e-01
  2.986890e-01   5.904112e+01   3.698604e-01
  2.989880e-01   5.836322e+01   3.716272e-01
  2.992870e-01   5.879281e+01   3.739307e-01
  2.995860e-01   5.883902e+01   3.762160e-01
  2.998850e-01   5.952769e+01   3.762605e-01
  3.001840e-01   5.890444e+01   3.766650e-01
  3.004830e-01   5.895110e+01   3.817144e-01
  3.007820e-01   5.930348e+01   3.813590e-01
  3.010810e-01   5.836908e+01   3.756689e-01
  3.013800e-01   5.874261e+01   3.825440e-01
  3.016790e-01   5.829052e+01   3.800676e-01
  3.019780e-01   5.858091e+01   3.830290e-01
  3.022760e-01   5.872034e+01   3.852772e-01
  3.025750e-01   5.886098e+01   3.836892e-01
  3.028740e-01   5.933071e+01   3.906889e-01
  3.031730e-01   5.855107e+01   3.862759e-01
  3.034720e-01   5.883379e+01   3.887846e-01
  3.037710e-01   5.852294e+01   3.874927e-01
  3.040700e-01   5.912374e+01   3.913421e-01
  3.043690e-01   5.847203e+01   3.937979e-01
  3.046680e-01   5.884647e+01   3.936769e-01
  3.049670e-01   5.914881e+01   3.911568e-01
  3.052660e-01   5.875797e+01   3.967146e-01
  3.055650e-01   5.829631e+01   3.937592e-01
  3.058630e-01   5.825413e+01   3.989915e-01
  3.061620e-01   5.822493e+01   3.915924e-01
  3.064610e-01   5.852212e+01   3.976132e-01
  3.067600e-01   5.841300e+01   4.033474e-01
  3.070590e-01   5.809799e+01   3.961697e-01
  3.073580e-01   5.822918e+01   4.027122e-01
  3.076570e-01   5.886067e+01   3.976255e-01
  3.079560e-01   5.769538e+01   3.999782e-01
  3.082550e-01   5.833314e+01   4.021828e-01
  3.085540e-01   5.741142e+01   3.987001e-01
  3.088530e-01   5.917724e+01   4.099264e-01
  3.091520e-01   5.898492e+01   4.032409e-01
  3.094500e-01   5.880028e+01   4.114121e-01
  3.097490e-01   5.853833e+01   4.086302e-01
  3.100480e-01   5.833601e+01   4.048770e-01
  3.103470e-01   5.808406e+01   4.152783e-01
  3.106460e-01   5.869779e+01   4.052270e-01
  3.109450e-01   5.865691e+01   4.169934e-01
  3.112440e-01   5.879336e+01   4.104505e-01
  3.115430e-01   5.750593e+01   4.112710e-01
  3.118420e-01   5.928705e+01   4.222206e-01
  3.121410e-01   5.823527e+01   4.119503e-01
  3.124400e-01   5.891298e+01   4.218954e-01
  3.127390e-01   5.862644e+01   4.149355e-01
  3.130380e-01   5.807851e+01   4.219458e-01
  3.133360e-01   5.917485e+01   4.235102e-01
  3.136350e-01   5.839331e+01   4.200305e-01
  3.139340e-01   5.800325e+01   4.247869e-01
  3.142330e-01   5.903002e+01   4.219769e-01
  3.145320e-01   5.810744e+01   4.290739e-01
  3.148310e-01   5.793469e+01   4.234906e-01
  3.151300e-01   5.842689e+01   4.252857e-01
  3.154290e-01   5.850031e+01   4.305219e-01
  3.157280e-01   5.823507e+01   4.266907e-01
  3.160270e-01   5.839858e+01   4.356647e-01
  3.163260e-01   5.839139e+01   4.272630e-01
  3.166250e-01   5.887960e+01   4.374553e-01
  3.169230e-01   5.876635e+01   4.344252e-01
  3.172220e-01   5.847922e+01   4.382341e-01
  3.175210e-01   5.865308e+01   4.385039e-01
  3.178200e-01   5.837019e+01   4.344387e-01
  3.181190e-01   5.809224e+01   4.414121e-01
  3.184180e-01   5.816067e+01   4.370389e-01
  3.187170e-01   5.850431e+01   4.461560e-01
  3.190160e-01   5.824392e+01   4.439637e-01
  3.193150e-01   5.878464e+01   4.393770e-01
  3.196140e-01   5.780168e+01   4.471088e-01
  3.199130e-01   5.822585e+01   4.423124e-01
  3.202120e-01   5.804195e+01   4.488600e-01
  3.205100e-01   5.818276e+01   4.481700e-01
  3.208090e-01   5.808581e+01   4.445574e-01
  3.211080e-01   5.816628e+01   4.518391e-01
  3.214070e-01   5.784674e+01   4.428444e-01
  3.217060e-01   5.817398e+01   4.514497e-01
  3.220050e-01   5.839308e+01   4.493903e-01
  3.223040e-01   5.813393e+01   4.463529e-01
  3.226030e-01   5.795454e+01   4.570013e-01
  3.229020e-01   5.846428e+01   4.436119e-01
  3.232010e-01   5.768129e+01   4.529076e-01
  3.235000e-01   5.871917e+01   4.518865e-01
  3.237990e-01   5.812537e+01   4.529448e-01
  3.240970e-01   5.731583e+01   4.566600e-01
  3.243960e-01   5.875474e+01   4.528581e-01
  3.246950e-01   5.763267e+01   4.596953e-01
  3.249940e-01   5.823011e+01   4.542025e-01
  3.252930e-01   5.831144e+01   4.619462e-01
  3.255920e-01   5.764230e+01   4.619818e-01
  3.258910e-01   5.817519e+01   4.596281e-01
  3.261900e-01   5.782646e+01   4.654654e-01
  3.264890e-01   5.822727e+01   4.616126e-01
  3.267880e-01   5.826698e+01   4.653918e-01
  3.270870e-01   5.870371e+01   4.751507e-01
  3.273860e-01   5.839943e+01   4.682304e-01
  3.276850e-01   5.842296e+01   4.740131e-01
  3.279830e-01   5.848235e+01   4.671717e-01
  3.282820e-01   5.742321e+01   4.723511e-01
  3.285810e-01   5.883892e+01   4.761827e-01
  3.288800e-01   5.763522e+01   4.746896e-01
  3.291790e-01   5.821143e+01   4.731542e-01
  3.294780e-01   5.794327e+01   4.794434e-01
  3.297770e-01   5.827774e+01   4.833706e-01
  3.300760e-01   5.820464e+01   4.780195e-01
  3.303750e-01   5.776436e+01   4.838117e-01
  3.306740e-01   5.828209e+01   4.793350e-01
  3.309730e-01   5.741433e+01   4.844271e-01
  3.312720e-01   5.894090e+01   4.945862e-01
  3.315700e-01   5.823028e+01   4.826616e-01
  3.318690e-01   5.849197e+01   4.965334e-01
  3.321680e-01   5.726602e+01   4.801771e-01
  3.324670e-01   5.836051e+01   4.970859e-01
  3.327660e-01   5.793122e+01   4.925013e-01
  3.330650e-01   5.774523e+01   4.922561e-01
  3.333640e-01   5.747290e+01   4.989162e-01
  3.336630e-01   5.817885e+01   4.903021e-01
  3.339620e-01   5.877054e+01   5.074351e-01
  3.342610e-01   5.738317e+01   4.945722e-01
  3.345600e-01   5.824682e+01   5.034201e-01
  3.348590e-01   5.763247e+01   5.096429e-01
  3.351570e-01   5.821655e+01   4.964724e-01
  3.354560e-01   5.761017e+01   5.132322e-01
  3.357550e-01   5.750639e+01   4.962244e-01
  3.360540e-01   5.837946e+01   5.147812e-01
  3.363530e-01   5.731510e+01   5.163104e-01
  3.366520e-01   5.819659e+01   5.049513e-01
  3.369510e-01   5.837143e+01   5.275844e-01
  3.372500e-01   5.866016e+01   5.052032e-01
  3.375490e-01   5.805681e+01   5.235232e-01
  3.378480e-01   5.726698e+01   5.173695e-01
  3.381470e-01   5.776160e+01   5.183176e-01
  3.384460e-01   5.770943e+01   5.320254e-01
  3.387450e-01   5.781553e+01   5.110618e-01
  3.390430e-01   5.696553e+01   5.258606e-01
  3.393420e-01   5.829328e+01   5.292396e-01
  3.396410e-01   5.749782e+01   5.262862e-01
  3.399400e-01   5.827805e+01   5.453697e-01
  3.402390e-01   5.820047e+01   5.190061e-01
  3.405380e-01   5.778098e+01   5.401271e-01
  3.408370e-01   5.792524e+01   5.330192e-01
  3.411360e-01   5.799171e+01   5.368222e-01
  3.414350e-01   5.729816e+01   5.407653e-01
  3.417340e-01   5.662026e+01   5.297400e-01
  3.420330e-01   5.798604e+01   5.522730e-01
  3.423320e-01   5.647111e+01   5.297374e-01
  3.426300e-01   5.753647e+01   5.493633e-01
  3.429290e-01   5.806495e+01   5.495953e-01
  3.432280e-01   5.718658e+01   5.431826e-01
  3.435270e-01   5.694816e+01   5.607459e-01
  3.438260e-01   5.809043e+01   5.437567e-01
  3.441250e-01   5.857108e+01   5.653832e-01
  3.444240e-01   5.767373e+01   5.530996e-01
  3.447230e-01   5.715715e+01   5.553165e-01
  3.450220e-01   5.711646e+01   5.665658e-01
  3.453210e-01   5.784347e+01   5.539129e-01
  3.456200e-01   5.705056e+01   5.713632e-01
  3.459190e-01   5.762145e+01   5.607811e-01
  3.462170e-01   5.743822e+01   5.707129e-01
  3.465160e-01   5.762243e+01   5.707710e-01
  3.468150e-01   5.854397e+01   5.744576e-01
  3.471140e-01   5.662625e+01   5.798754e-01
  3.474130e-01   5.710522e+01   5.665100e-01
  3.477120e-01   5.737445e+01   5.836938e-01
  3.480110e-01   5.724265e+01   5.767100e-01
  3.483100e-01   5.846818e+01   5.846526e-01
  3.486090e-01   5.812622e+01   5.979380e-01
  3.489080e-01   5.888326e+01   5.867242e-01
  3.492070e-01   5.729796e+01   5.946319e-01
  3.495060e-01   5.781982e+01   5.859548e-01
  3.498040e-01   5.782634e+01   5.983458e-01
  3.501030e-01   5.838304e+01   6.022071e-01
  3.504020e-01   5.860644e+01   6.023682e-01
  3.507010e-01   5.682521e+01   6.072442e-01
  3.510000e-01   5.827640e+01   5.958060e-01
  3.512990e-01   5.808409e+01   6.139337e-01
  3.515980e-01   5.672579e+01   5.985411e-01
  3.518970e-01   5.732346e+01   6.152088e-01
  3.521960e-01   5.674510e+01   6.208420e-01
  3.524950e-01   5.695843e+01   5.987668e-01
  3.527940e-01   5.757013e+01   6.287407e-01
  3.530930e-01   5.610955e+01   6.044477e-01
  3.533920e-01   5.823729e+01   6.312267e-01
  3.536900e-01   5.777335e+01   6.309978e-01
  3.539890e-01   5.866786e+01   6.324112e-01
  3.542880e-01   5.693611e+01   6.381625e-01
  3.545870e-01   5.721782e+01   6.146416e-01
  3.548860e-01   5.864442e+01   6.440166e-01
  3.551850e-01   5.684088e+01   6.224864e-01
  3.554840e-01   5.828373e+01   6.420330e-01
  3.557830e-01   5.745521e+01   6.398543e-01
  3.560820e-01   5.755427e+01   6.186129e-01
  3.563810e-01   5.789232e+01   6.410752e-01
  3.566800e-01   5.798334e+01   6.264535e-01
  3.569790e-01   5.700316e+01   6.409707e-01
  3.572770e-01   5.678642e+01   6.385335e-01
  3.575760e-01   5.847891e+01   6.213781e-01
  3.578750e-01   5.665749e+01   6.515800e-01
  3.581740e-01   5.717682e+01   6.254531e-01
  3.584730e-01   5.753422e+01   6.566020e-01
  3.587720e-01   5.758331e+01   6.454571e-01
  3.590710e-01   5.650585e+01   6.381685e-01
  3.593700e-01   5.762914e+01   6.692020e-01
  3.596690e-01   5.624383e+01   6.330731e-01
  3.599680e-01   5.785167e+01   6.718767e-01
  3.602670e-01   5.675367e+01   6.482854e-01
  3.605660e-01   5.697638e+01   6.654012e-01
  3.608640e-01   5.821135e+01   6.898222e-01
  3.611630e-01   5.701738e+01   6.472565e-01
  3.614620e-01   5.708067e+01   6.875692e-01
  3.617610e-01   5.836946e+01   6.693675e-01
  3.620600e-01   5.623949e+01   6.795104e-01
  3.623590e-01   5.789532e+01   6.864629e-01
  3.626580e-01   5.783021e+01   6.860768e-01
  3.629570e-01   5.770575e+01   7.037810e-01
  3.632560e-01   5.617792e+01   6.648391e-01
  3.635550e-01   5.951353e+01   7.263691e-01
  3.638540e-01   5.569740e+01   6.852244e-01
  3.641530e-01   5.711995e+01   6.986137e-01
  3.644510e-01   5.880809e+01   7.396221e-01
  3.647500e-01   5.788973e+01   6.894078e-01
  3.650490e-01   5.783484e+01   7.316763e-01
  3.653480e-01   5.770005e+01   7.135437e-01
  3.656470e-01   5.571035e+01   7.094702e-01
  3.659460e-01   5.717720e+01   7.403169e-01
  3.662450e-01   5.777422e+01   7.123397e-01
  3.665440e-01   5.704173e+01   7.569318e-01
  3.668430e-01   5.828656e+01   7.239588e-01
  3.671420e-01   5.716856e+01   7.478927e-01
  3.674410e-01   5.770861e+01   7.418687e-01
  3.677400e-01   5.764854e+01   7.549476e-01
  3.680390e-01   5.757816e+01   7.837573e-01
  3.683370e-01   5.665935e+01   7.277788e-01
  3.686360e-01   5.813145e+01   7.787636e-01
  3.689350e-01   5.636026e+01   7.504036e-01
  3.692340e-01   5.779988e+01   7.808656e-01
  3.695330e-01   5.735106e+01   8.052891e-01
  3.698320e-01   5.786955e+01   7.544210e-01
  3.701310e-01   5.688889e+01   8.044499e-01
  3.704300e-01   5.708339e+01   7.674828e-01
  3.707290e-01   5.740533e+01   8.105382e-01
  3.710280e-01   5.767897e+01   8.075880e-01
  3.713270e-01   5.841757e+01   8.008420e-01
  3.716260e-01   5.621803e+01   8.329739e-01
  3.719240e-01   5.663921e+01   7.817698e-01
  3.722230e-01   5.868741e+01   8.538666e-01
  3.725220e-01   5.846882e+01   8.230149e-01
  3.728210e-01   5.669842e+01   8.284428e-01
  3.731200e-01   5.726133e+01   8.819879e-01
  3.734190e-01   5.792773e+01   8.093276e-01
  3.737180e-01   5.763463e+01   8.816923e-01
  3.740170e-01   5.739099e+01   8.281951e-01
  3.743160e-01   5.656790e+01   8.798017e-01
  3.746150e-01   5.693325e+01   8.763111e-01
  3.749140e-01   5.811442e+01   8.640177e-01
  3.752130e-01   5.626643e+01   9.110853e-01
  3.755110e-01   5.675207e+01   8.509408e-01
  3.758100e-01   5.762367e+01   9.220083e-01
  3.761090e-01   5.842725e+01   9.006947e-01
  3.764080e-01   5.856761e+01   9.259195e-01
  3.767070e-01   5.780220e+01   9.617684e-01
  3.770060e-01   5.713557e+01   8.778667e-01
  3.773050e-01   5.686162e+01   9.620994e-01
  3.776040e-01   5.624854e+01   9.145198e-01
  3.779030e-01   5.826857e+01   9.615747e-01
  3.782020e-01   5.665000e+01   1.024093e+00
  3.785010e-01   5.725083e+01   9.049889e-01
  3.788000e-01   5.831833e+01   1.034006e+00
  3.790990e-01   5.672803e+01   9.409044e-01
  3.793970e-01   5.713557e+01   1.013673e+00
  3.796960e-01   5.739821e+01   1.011197e+00
  3.799950e-01   5.783450e+01   9.964063e-01
  3.802940e-01   5.599227e+01   1.089954e+00
  3.805930e-01   5.774749e+01   9.654126e-01
  3.808920e-01   5.695042e+01   1.105469e+00
  3.811910e-01   5.668667e+01   1.019439e+00
  3.814900e-01   5.559416e+01   1.062460e+00
  3.817890e-01   5.674684e+01   1.172095e+00
  3.820880e-01   5.668497e+01   9.955462e-01
  3.823870e-01   5.628214e+01   1.174841e+00
  3.826860e-01   5.783965e+01   1.045086e+00
  3.829840e-01   5.754313e+01   1.211770e+00
  3.832830e-01   5.648681e+01   1.147547e+00
  3.835820e-01   5.684994e+01   1.123815e+00
  3.838810e-01   5.609461e+01   1.248089e+00
  3.841800e-01   5.539111e+01   1.096478e+00
  3.844790e-01   5.512806e+01   1.246489e+00
  3.847780e-01   5.473746e+01   1.151156e+00
  3.850770e-01   5.533389e+01   1.258238e+00
  3.853760e-01   5.612908e+01   1.351821e+00
  3.856750e-01   5.510060e+01   1.154969e+00
  3.859740e-01   5.577327e+01   1.371382e+00
  3.862730e-01   5.848279e+01   1.274380e+00
  3.865710e-01   5.570583e+01   1.370552e+00
  3.868700e-01   5.493651e+01   1.386031e+00
  3.871690e-01   5.507123e+01   1.305680e+00
  3.874680e-01   6.042667e+01   1.574979e+00
  3.877670e-01   5.632994e+01   1.342712e+00
  3.880660e-01   5.600625e+01   1.550355e+00
  3.883650e-01   5.711245e+01   1.483565e+00
  3.886640e-01   5.761515e+01   1.554896e+00
  3.889630e-01   5.784263e+01   1.695398e+00
  3.892620e-01   5.833745e+01   1.530961e+00
  3.895610e-01   5.659755e+01   1.723006e+00
  3.898600e-01   5.515921e+01   1.655604e+00
  3.901580e-01   5.627233e+01   1.742420e+00
  3.904570e-01   5.813369e+01   1.980041e+00
  3.907560e-01   6.005949e+01   1.774920e+00
  3.910550e-01   5.350278e+01   1.934397e+00
  3.913540e-01   5.665000e+01   1.990478e+00
  3.916530e-01   5.658006e+01   1.989249e+00
  3.919520e-01   5.452562e+01   2.536762e+00
  3.922510e-01   5.441198e+01   1.950764e+00
  3.925500e-01   5.727944e+01   2.685302e+00
  3.928490e-01   6.084630e+01   2.526505e+00
  3.931480e-01   5.375456e+01   2.601365e+00
  3.934470e-01   0.000000e+00   0.000000e+00
  3.937460e-01   5.438400e+01   2.616551e+00
creator: radaver
creator-version: 3725
header-file: /nas_data/SAXS_data/20151104Workshop/header/JH1_0158.txt
image-file: /nas_data/Pilatus1M/20151104_Workshop/JH1_0158.tif
angular-axis-file: /nas_data/SAXS_data/20151104Workshop/q20151029.dat
beamstop-mask-file: /nas_data/SAXS_data/20151104Workshop/fit2d20151031.msk
detector-response-file: none
beam-center-x: 949.7700
beam-center-y: 918.8000
unit-time: 1.0000
channel-first: 10
channel-last: 1315
Exposure time [s]: 1.094089
Transmitted Beam: 0.484026
Incident Beam: 0.484026
Code: JH1
Concentration [mg/ml]: 1
Run Number: 0158
