# Supplementary material for: SAXS analysis of a soluble cytosolic NgBR construct including extracellular and transmembrane domains
Source: PLoS One. 2018 Jan 18;13(1):e0191371. doi: 10.1371/journal.pone.0191371 (PMC5773207; doi:10.1371/journal.pone.0191371)
Supplement: S1 File — (ZIP) [file pone.0191371.s001.zip › JH1_0159.dat]

Sample:   c= 1.0000 mg/ml  Code: JH1
  3.656810e-03   2.261765e+04   4.133914e+01
  3.955720e-03   2.204821e+04   2.803215e+01
  4.254640e-03   1.909921e+04   2.337994e+01
  4.553560e-03   1.549482e+04   2.030354e+01
  4.852480e-03   1.248194e+04   1.706107e+01
  5.151400e-03   1.056311e+04   1.550474e+01
  5.450320e-03   8.734567e+03   1.339166e+01
  5.749240e-03   7.446000e+03   1.197998e+01
  6.048150e-03   6.383058e+03   1.087231e+01
  6.347070e-03   5.512995e+03   9.599802e+00
  6.645990e-03   4.849856e+03   8.964368e+00
  6.944910e-03   4.261529e+03   8.089802e+00
  7.243830e-03   3.816745e+03   7.418543e+00
  7.542750e-03   3.389309e+03   6.964282e+00
  7.841670e-03   3.076362e+03   6.266074e+00
  8.140580e-03   2.767503e+03   6.025186e+00
  8.439500e-03   2.540304e+03   5.563968e+00
  8.738420e-03   2.323334e+03   5.270295e+00
  9.037340e-03   2.146728e+03   4.898384e+00
  9.336260e-03   1.987606e+03   4.631843e+00
  9.635180e-03   1.827323e+03   4.428525e+00
  9.934100e-03   1.685376e+03   4.115069e+00
  1.023300e-02   1.550820e+03   4.045404e+00
  1.053190e-02   1.434934e+03   3.946836e+00
  1.083090e-02   1.326538e+03   3.794835e+00
  1.112980e-02   1.217014e+03   3.603868e+00
  1.142870e-02   1.140153e+03   3.468668e+00
  1.172760e-02   1.051388e+03   3.321643e+00
  1.202650e-02   9.754278e+02   3.190553e+00
  1.232540e-02   8.983762e+02   3.045168e+00
  1.262440e-02   8.371530e+02   2.884917e+00
  1.292330e-02   7.838473e+02   2.748498e+00
  1.322220e-02   7.205875e+02   2.635257e+00
  1.352110e-02   6.717028e+02   2.518728e+00
  1.382000e-02   6.256611e+02   2.406923e+00
  1.411900e-02   5.840180e+02   2.314127e+00
  1.441790e-02   5.471836e+02   2.223827e+00
  1.471680e-02   5.133856e+02   2.143820e+00
  1.501570e-02   4.833595e+02   2.037190e+00
  1.531460e-02   4.531215e+02   1.963535e+00
  1.561350e-02   4.210585e+02   1.859581e+00
  1.591250e-02   4.016647e+02   1.832252e+00
  1.621140e-02   3.774143e+02   1.745456e+00
  1.651030e-02   3.568888e+02   1.679482e+00
  1.680920e-02   3.382762e+02   1.635101e+00
  1.710810e-02   3.171494e+02   1.586541e+00
  1.740710e-02   3.036240e+02   1.530004e+00
  1.770600e-02   2.894140e+02   1.478759e+00
  1.800490e-02   2.754637e+02   1.431275e+00
  1.830380e-02   2.593120e+02   1.399745e+00
  1.860270e-02   2.475150e+02   1.340978e+00
  1.890170e-02   2.358399e+02   1.308970e+00
  1.920060e-02   2.276550e+02   1.273865e+00
  1.949950e-02   2.157608e+02   1.254423e+00
  1.979840e-02   2.081332e+02   1.208933e+00
  2.009730e-02   1.988595e+02   1.168731e+00
  2.039620e-02   1.907612e+02   1.142610e+00
  2.069520e-02   1.834224e+02   1.114376e+00
  2.099410e-02   1.770578e+02   1.102805e+00
  2.129300e-02   1.715277e+02   1.057002e+00
  2.159190e-02   1.661141e+02   1.076035e+00
  2.189080e-02   1.592479e+02   1.059442e+00
  2.218980e-02   1.542357e+02   1.060597e+00
  2.248870e-02   1.519378e+02   1.071447e+00
  2.278760e-02   1.464919e+02   1.041704e+00
  2.308650e-02   1.417562e+02   1.056265e+00
  2.338540e-02   1.364809e+02   1.034273e+00
  2.368430e-02   1.331543e+02   1.003033e+00
  2.398330e-02   1.308023e+02   1.016755e+00
  2.428220e-02   1.259386e+02   9.754772e-01
  2.458110e-02   1.252747e+02   1.005614e+00
  2.488000e-02   1.213197e+02   9.632185e-01
  2.517890e-02   1.200253e+02   9.466379e-01
  2.547790e-02   1.145719e+02   9.379491e-01
  2.577680e-02   1.138797e+02   9.276002e-01
  2.607570e-02   1.100032e+02   9.190577e-01
  2.637460e-02   1.086738e+02   9.061501e-01
  2.667350e-02   1.083297e+02   8.820710e-01
  2.697250e-02   1.056248e+02   8.441345e-01
  2.727140e-02   1.043289e+02   8.078049e-01
  2.757030e-02   1.029246e+02   8.036817e-01
  2.786920e-02   1.001684e+02   7.837863e-01
  2.816810e-02   9.864600e+01   7.654801e-01
  2.846700e-02   9.757530e+01   7.519152e-01
  2.876600e-02   9.689522e+01   7.402623e-01
  2.906490e-02   9.520311e+01   7.359770e-01
  2.936380e-02   9.350474e+01   7.239517e-01
  2.966270e-02   9.317055e+01   7.173547e-01
  2.996160e-02   9.192598e+01   7.135915e-01
  3.026060e-02   9.024461e+01   6.959003e-01
  3.055950e-02   8.873681e+01   6.890841e-01
  3.085840e-02   8.920409e+01   6.879789e-01
  3.115730e-02   8.752208e+01   6.786085e-01
  3.145620e-02   8.736034e+01   6.714664e-01
  3.175510e-02   8.594103e+01   6.678167e-01
  3.205410e-02   8.539186e+01   6.620519e-01
  3.235300e-02   8.405984e+01   6.542068e-01
  3.265190e-02   8.397144e+01   6.418642e-01
  3.295080e-02   8.428099e+01   6.472629e-01
  3.324970e-02   8.296906e+01   6.413621e-01
  3.354870e-02   8.120418e+01   6.328452e-01
  3.384760e-02   8.239485e+01   6.301076e-01
  3.414650e-02   8.196598e+01   6.284656e-01
  3.444540e-02   8.030991e+01   6.135356e-01
  3.474430e-02   7.961641e+01   6.162563e-01
  3.504330e-02   8.063303e+01   6.124931e-01
  3.534220e-02   7.987134e+01   6.103454e-01
  3.564110e-02   7.952108e+01   6.082552e-01
  3.594000e-02   7.790261e+01   5.905103e-01
  3.623890e-02   7.756179e+01   5.992410e-01
  3.653780e-02   7.660019e+01   5.794074e-01
  3.683680e-02   7.739658e+01   5.899890e-01
  3.713570e-02   7.671572e+01   5.880888e-01
  3.743460e-02   7.633799e+01   5.770775e-01
  3.773350e-02   7.604023e+01   5.752870e-01
  3.803240e-02   7.516930e+01   5.856360e-01
  3.833140e-02   7.550452e+01   6.008909e-01
  3.863030e-02   7.509352e+01   6.085686e-01
  3.892920e-02   7.550315e+01   6.086391e-01
  3.922810e-02   7.358413e+01   6.032094e-01
  3.952700e-02   7.408795e+01   6.013482e-01
  3.982600e-02   7.398971e+01   6.096765e-01
  4.012490e-02   7.470516e+01   6.030692e-01
  4.042380e-02   7.366819e+01   6.067389e-01
  4.072270e-02   7.225026e+01   5.985010e-01
  4.102160e-02   7.260505e+01   5.991829e-01
  4.132050e-02   7.339055e+01   6.032055e-01
  4.161950e-02   7.313405e+01   5.959265e-01
  4.191840e-02   7.269133e+01   6.019070e-01
  4.221730e-02   7.285241e+01   5.947779e-01
  4.251620e-02   7.321465e+01   6.040698e-01
  4.281510e-02   7.203531e+01   5.899185e-01
  4.311410e-02   7.270920e+01   5.934308e-01
  4.341300e-02   7.139267e+01   5.910726e-01
  4.371190e-02   7.109282e+01   5.883080e-01
  4.401080e-02   7.094677e+01   5.877033e-01
  4.430970e-02   7.004855e+01   5.795076e-01
  4.460860e-02   6.931837e+01   5.772123e-01
  4.490760e-02   6.999662e+01   5.815109e-01
  4.520650e-02   7.061831e+01   5.796570e-01
  4.550540e-02   7.042385e+01   5.817968e-01
  4.580430e-02   6.957551e+01   5.760873e-01
  4.610320e-02   7.061285e+01   5.774569e-01
  4.640220e-02   6.954995e+01   5.774415e-01
  4.670110e-02   6.940182e+01   5.682378e-01
  4.700000e-02   6.959036e+01   5.711231e-01
  4.729890e-02   6.988561e+01   5.744756e-01
  4.759780e-02   6.917904e+01   5.708510e-01
  4.789680e-02   6.996478e+01   5.705378e-01
  4.819570e-02   6.945407e+01   5.677529e-01
  4.849460e-02   6.828194e+01   5.650280e-01
  4.879350e-02   6.891157e+01   5.614082e-01
  4.909240e-02   6.737177e+01   5.626439e-01
  4.939130e-02   6.890501e+01   5.593536e-01
  4.969030e-02   6.743427e+01   5.553580e-01
  4.998920e-02   6.885918e+01   5.605166e-01
  5.028810e-02   6.884848e+01   5.584533e-01
  5.058700e-02   6.794626e+01   5.588169e-01
  5.088590e-02   6.859698e+01   5.521610e-01
  5.118490e-02   6.751777e+01   5.550302e-01
  5.148380e-02   6.862051e+01   5.568606e-01
  5.178270e-02   6.790454e+01   5.467999e-01
  5.208160e-02   6.802390e+01   5.531129e-01
  5.238050e-02   6.775924e+01   5.462146e-01
  5.267940e-02   6.753937e+01   5.531185e-01
  5.297840e-02   6.806320e+01   5.480775e-01
  5.327730e-02   6.802327e+01   5.453742e-01
  5.357620e-02   6.661884e+01   5.415987e-01
  5.387510e-02   6.676534e+01   5.390616e-01
  5.417400e-02   6.762008e+01   5.475714e-01
  5.447300e-02   6.711503e+01   5.373848e-01
  5.477190e-02   6.706775e+01   5.384233e-01
  5.507080e-02   6.705911e+01   5.383886e-01
  5.536970e-02   6.645592e+01   5.341315e-01
  5.566860e-02   6.717446e+01   5.407107e-01
  5.596760e-02   6.606568e+01   5.301566e-01
  5.626650e-02   6.703548e+01   5.364555e-01
  5.656540e-02   6.696953e+01   5.343730e-01
  5.686430e-02   6.733522e+01   5.328314e-01
  5.716320e-02   6.621234e+01   5.248670e-01
  5.746210e-02   6.727555e+01   5.343875e-01
  5.776110e-02   6.550563e+01   5.290977e-01
  5.806000e-02   6.528400e+01   5.200303e-01
  5.835890e-02   6.649442e+01   5.254055e-01
  5.865780e-02   6.669969e+01   5.233482e-01
  5.895670e-02   6.639816e+01   5.320885e-01
  5.925570e-02   6.648294e+01   5.202401e-01
  5.955460e-02   6.648859e+01   5.271231e-01
  5.985350e-02   6.716459e+01   5.223378e-01
  6.015240e-02   6.571998e+01   5.183647e-01
  6.045130e-02   6.655910e+01   5.222290e-01
  6.075020e-02   6.589545e+01   5.146198e-01
  6.104920e-02   6.594521e+01   5.186911e-01
  6.134810e-02   6.628829e+01   5.206011e-01
  6.164700e-02   6.531256e+01   5.085655e-01
  6.194590e-02   6.637824e+01   5.209542e-01
  6.224480e-02   6.645272e+01   5.097891e-01
  6.254380e-02   6.522667e+01   5.136436e-01
  6.284270e-02   6.571353e+01   5.172209e-01
  6.314160e-02   6.678350e+01   5.089531e-01
  6.344050e-02   6.586488e+01   5.128662e-01
  6.373940e-02   6.484547e+01   5.004873e-01
  6.403840e-02   6.543103e+01   5.106348e-01
  6.433730e-02   6.565586e+01   5.061996e-01
  6.463620e-02   6.547900e+01   5.013906e-01
  6.493510e-02   6.586383e+01   5.139499e-01
  6.523400e-02   6.567391e+01   5.026473e-01
  6.553290e-02   6.552559e+01   5.046555e-01
  6.583190e-02   6.548027e+01   5.024176e-01
  6.613080e-02   6.515855e+01   4.966417e-01
  6.642970e-02   6.599074e+01   5.090690e-01
  6.672860e-02   6.566471e+01   4.970749e-01
  6.702750e-02   6.565561e+01   5.020663e-01
  6.732650e-02   6.533647e+01   4.973192e-01
  6.762540e-02   6.555602e+01   4.981541e-01
  6.792430e-02   6.547139e+01   4.998399e-01
  6.822320e-02   6.535099e+01   4.914998e-01
  6.852210e-02   6.509947e+01   4.979154e-01
  6.882110e-02   6.503684e+01   4.937103e-01
  6.912000e-02   6.565615e+01   4.955639e-01
  6.941890e-02   6.486180e+01   4.891784e-01
  6.971780e-02   6.508517e+01   4.895421e-01
  7.001670e-02   6.514535e+01   4.960945e-01
  7.031560e-02   6.542159e+01   4.903280e-01
  7.061460e-02   6.475010e+01   4.882803e-01
  7.091350e-02   6.445784e+01   4.857588e-01
  7.121240e-02   6.509592e+01   4.844165e-01
  7.151130e-02   6.527337e+01   4.912078e-01
  7.181020e-02   6.570231e+01   4.862038e-01
  7.210920e-02   6.433660e+01   4.843640e-01
  7.240810e-02   6.447040e+01   4.802539e-01
  7.270700e-02   6.566501e+01   4.907622e-01
  7.300590e-02   6.516622e+01   4.842162e-01
  7.330480e-02   6.492003e+01   4.778702e-01
  7.360370e-02   6.481474e+01   4.833692e-01
  7.390270e-02   6.505877e+01   4.788266e-01
  7.420160e-02   6.404919e+01   4.823506e-01
  7.450050e-02   6.481821e+01   4.761671e-01
  7.479940e-02   6.450144e+01   4.763271e-01
  7.509830e-02   6.497483e+01   4.821291e-01
  7.539730e-02   6.556733e+01   4.771468e-01
  7.569620e-02   6.510877e+01   4.763518e-01
  7.599510e-02   6.464371e+01   4.777426e-01
  7.629400e-02   6.468804e+01   4.717735e-01
  7.659290e-02   6.411842e+01   4.740288e-01
  7.689190e-02   6.495641e+01   4.727511e-01
  7.719080e-02   6.562546e+01   4.777976e-01
  7.748970e-02   6.449781e+01   4.702236e-01
  7.778860e-02   6.469926e+01   4.739777e-01
  7.808750e-02   6.367261e+01   4.667824e-01
  7.838640e-02   6.434203e+01   4.667002e-01
  7.868540e-02   6.509144e+01   4.706772e-01
  7.898430e-02   6.554008e+01   4.697640e-01
  7.928320e-02   6.423045e+01   4.705306e-01
  7.958210e-02   6.415384e+01   4.614906e-01
  7.988100e-02   6.368337e+01   4.651396e-01
  8.018000e-02   6.479494e+01   4.666702e-01
  8.047890e-02   6.469327e+01   4.658896e-01
  8.077780e-02   6.417675e+01   4.632040e-01
  8.107670e-02   6.413754e+01   4.606232e-01
  8.137560e-02   6.482747e+01   4.663726e-01
  8.167450e-02   6.393193e+01   4.602875e-01
  8.197350e-02   6.533006e+01   4.624623e-01
  8.227240e-02   6.451056e+01   4.639967e-01
  8.257130e-02   6.495351e+01   4.560191e-01
  8.287020e-02   6.445009e+01   4.633700e-01
  8.316910e-02   6.466375e+01   4.608974e-01
  8.346810e-02   6.529051e+01   4.587583e-01
  8.376700e-02   6.431303e+01   4.616573e-01
  8.406590e-02   6.443661e+01   4.526691e-01
  8.436480e-02   6.407270e+01   4.583877e-01
  8.466370e-02   6.408612e+01   4.525806e-01
  8.496270e-02   6.358386e+01   4.614680e-01
  8.526160e-02   6.418078e+01   4.782690e-01
  8.556050e-02   6.449136e+01   4.798778e-01
  8.585940e-02   6.487516e+01   4.873288e-01
  8.615830e-02   6.350971e+01   4.821730e-01
  8.645720e-02   6.415636e+01   4.893868e-01
  8.675620e-02   6.414815e+01   4.917914e-01
  8.705510e-02   6.445263e+01   4.919761e-01
  8.735400e-02   6.447389e+01   4.945213e-01
  8.765290e-02   6.397271e+01   4.930908e-01
  8.795180e-02   6.403041e+01   4.973320e-01
  8.825080e-02   6.495181e+01   4.963507e-01
  8.854970e-02   6.463639e+01   5.017361e-01
  8.884860e-02   6.595024e+01   5.047327e-01
  8.914750e-02   6.403347e+01   5.035609e-01
  8.944640e-02   6.478555e+01   5.028334e-01
  8.974530e-02   6.500293e+01   4.995645e-01
  9.004430e-02   6.448252e+01   4.955504e-01
  9.034320e-02   6.366715e+01   4.750090e-01
  9.064210e-02   6.394816e+01   4.751654e-01
  9.094100e-02   6.426756e+01   4.664300e-01
  9.123990e-02   6.463097e+01   4.664946e-01
  9.153890e-02   6.355307e+01   4.650819e-01
  9.183780e-02   6.384442e+01   4.628231e-01
  9.213670e-02   6.404032e+01   4.618946e-01
  9.243560e-02   6.500232e+01   4.641247e-01
  9.273450e-02   6.326606e+01   4.539198e-01
  9.303350e-02   6.368863e+01   4.614392e-01
  9.333240e-02   6.477329e+01   4.550006e-01
  9.363130e-02   6.369128e+01   4.546594e-01
  9.393020e-02   6.485319e+01   4.564411e-01
  9.422910e-02   6.415897e+01   4.551541e-01
  9.452800e-02   6.411320e+01   4.561629e-01
  9.482700e-02   6.411809e+01   4.459533e-01
  9.512590e-02   6.403691e+01   4.539456e-01
  9.542480e-02   6.419522e+01   4.495556e-01
  9.572370e-02   6.436837e+01   4.501615e-01
  9.602260e-02   6.418857e+01   4.517970e-01
  9.632160e-02   6.429420e+01   4.443816e-01
  9.662050e-02   6.357423e+01   4.444230e-01
  9.691940e-02   6.404336e+01   4.460597e-01
  9.721830e-02   6.409762e+01   4.437017e-01
  9.751720e-02   6.413050e+01   4.459964e-01
  9.781610e-02   6.400759e+01   4.412428e-01
  9.811510e-02   6.401264e+01   4.455864e-01
  9.841400e-02   6.361994e+01   4.370982e-01
  9.871290e-02   6.384577e+01   4.410399e-01
  9.901180e-02   6.354084e+01   4.410538e-01
  9.931070e-02   6.463563e+01   4.409241e-01
  9.960970e-02   6.399774e+01   4.419210e-01
  9.990860e-02   6.418518e+01   4.352463e-01
  1.002070e-01   6.421754e+01   4.394958e-01
  1.005060e-01   6.416703e+01   4.368947e-01
  1.008050e-01   6.394081e+01   4.385478e-01
  1.011040e-01   6.422063e+01   4.333399e-01
  1.014030e-01   6.429734e+01   4.356264e-01
  1.017020e-01   6.402503e+01   4.388365e-01
  1.020010e-01   6.431476e+01   4.350063e-01
  1.023000e-01   6.369593e+01   4.308996e-01
  1.025990e-01   6.331246e+01   4.286095e-01
  1.028980e-01   6.378495e+01   4.318675e-01
  1.031970e-01   6.365007e+01   4.337672e-01
  1.034960e-01   6.387312e+01   4.265893e-01
  1.037950e-01   6.313836e+01   4.280198e-01
  1.040930e-01   6.435195e+01   4.285086e-01
  1.043920e-01   6.387192e+01   4.308301e-01
  1.046910e-01   6.435103e+01   4.317791e-01
  1.049900e-01   6.480151e+01   4.274279e-01
  1.052890e-01   6.488568e+01   4.312602e-01
  1.055880e-01   6.404718e+01   4.268484e-01
  1.058870e-01   6.460191e+01   4.303162e-01
  1.061860e-01   6.510618e+01   4.277935e-01
  1.064850e-01   6.391343e+01   4.244889e-01
  1.067840e-01   6.455404e+01   4.288572e-01
  1.070830e-01   6.435247e+01   4.246786e-01
  1.073820e-01   6.493016e+01   4.250070e-01
  1.076800e-01   6.430967e+01   4.226602e-01
  1.079790e-01   6.485133e+01   4.263215e-01
  1.082780e-01   6.382767e+01   4.248386e-01
  1.085770e-01   6.419374e+01   4.170976e-01
  1.088760e-01   6.389480e+01   4.219156e-01
  1.091750e-01   6.361511e+01   4.194474e-01
  1.094740e-01   6.410411e+01   4.219842e-01
  1.097730e-01   6.451183e+01   4.208557e-01
  1.100720e-01   6.464391e+01   4.173616e-01
  1.103710e-01   6.414855e+01   4.221304e-01
  1.106700e-01   6.395640e+01   4.154327e-01
  1.109690e-01   6.425129e+01   4.221580e-01
  1.112670e-01   6.566031e+01   4.191378e-01
  1.115660e-01   6.455990e+01   4.167931e-01
  1.118650e-01   6.444013e+01   4.203164e-01
  1.121640e-01   6.394914e+01   4.127641e-01
  1.124630e-01   6.433876e+01   4.151925e-01
  1.127620e-01   6.426374e+01   4.149504e-01
  1.130610e-01   6.385752e+01   4.130513e-01
  1.133600e-01   6.391465e+01   4.179929e-01
  1.136590e-01   6.464505e+01   4.101163e-01
  1.139580e-01   6.407457e+01   4.128776e-01
  1.142570e-01   6.430857e+01   4.133399e-01
  1.145560e-01   6.414895e+01   4.134085e-01
  1.148550e-01   6.457855e+01   4.136253e-01
  1.151530e-01   6.472417e+01   4.086819e-01
  1.154520e-01   6.432937e+01   4.125373e-01
  1.157510e-01   6.397773e+01   4.068747e-01
  1.160500e-01   6.432227e+01   4.142588e-01
  1.163490e-01   6.459616e+01   4.088365e-01
  1.166480e-01   6.412386e+01   4.101581e-01
  1.169470e-01   6.446226e+01   4.089731e-01
  1.172460e-01   6.398939e+01   4.080312e-01
  1.175450e-01   6.441296e+01   4.060375e-01
  1.178440e-01   6.467403e+01   4.068595e-01
  1.181430e-01   6.408844e+01   4.080660e-01
  1.184420e-01   6.448826e+01   4.071031e-01
  1.187400e-01   6.415718e+01   4.046826e-01
  1.190390e-01   6.451592e+01   4.049923e-01
  1.193380e-01   6.476506e+01   4.057735e-01
  1.196370e-01   6.453195e+01   4.072409e-01
  1.199360e-01   6.457615e+01   4.032860e-01
  1.202350e-01   6.400118e+01   4.044636e-01
  1.205340e-01   6.410486e+01   4.023485e-01
  1.208330e-01   6.528968e+01   4.046993e-01
  1.211320e-01   6.421845e+01   4.046025e-01
  1.214310e-01   6.439124e+01   3.984802e-01
  1.217300e-01   6.540762e+01   4.072337e-01
  1.220290e-01   6.431674e+01   4.024752e-01
  1.223270e-01   6.486479e+01   4.015184e-01
  1.226260e-01   6.482097e+01   4.008556e-01
  1.229250e-01   6.497863e+01   3.997720e-01
  1.232240e-01   6.418597e+01   4.009979e-01
  1.235230e-01   6.391164e+01   3.993464e-01
  1.238220e-01   6.416222e+01   3.967364e-01
  1.241210e-01   6.441640e+01   3.990793e-01
  1.244200e-01   6.442264e+01   3.954915e-01
  1.247190e-01   6.447458e+01   4.003088e-01
  1.250180e-01   6.474246e+01   3.962174e-01
  1.253170e-01   6.450592e+01   3.962567e-01
  1.256160e-01   6.467236e+01   3.993491e-01
  1.259140e-01   6.451771e+01   3.960378e-01
  1.262130e-01   6.511818e+01   3.978765e-01
  1.265120e-01   6.485160e+01   3.942802e-01
  1.268110e-01   6.459171e+01   3.942405e-01
  1.271100e-01   6.403735e+01   3.960930e-01
  1.274090e-01   6.446931e+01   3.941179e-01
  1.277080e-01   6.456351e+01   3.931541e-01
  1.280070e-01   6.396900e+01   3.901056e-01
  1.283060e-01   6.449922e+01   3.932075e-01
  1.286050e-01   6.441561e+01   3.957243e-01
  1.289040e-01   6.461072e+01   3.893696e-01
  1.292030e-01   6.540985e+01   3.967295e-01
  1.295020e-01   6.575595e+01   3.940308e-01
  1.298000e-01   6.478525e+01   3.918471e-01
  1.300990e-01   6.521132e+01   3.906901e-01
  1.303980e-01   6.516332e+01   3.912743e-01
  1.306970e-01   6.407091e+01   3.909089e-01
  1.309960e-01   6.442636e+01   3.897833e-01
  1.312950e-01   6.427066e+01   3.890692e-01
  1.315940e-01   6.479714e+01   3.863480e-01
  1.318930e-01   6.473786e+01   3.890283e-01
  1.321920e-01   6.512482e+01   3.899480e-01
  1.324910e-01   6.416254e+01   3.880168e-01
  1.327900e-01   6.489883e+01   3.880735e-01
  1.330890e-01   6.474208e+01   3.871292e-01
  1.333870e-01   6.449868e+01   3.861643e-01
  1.336860e-01   6.395403e+01   3.838263e-01
  1.339850e-01   6.470836e+01   3.846785e-01
  1.342840e-01   6.488259e+01   3.880249e-01
  1.345830e-01   6.482939e+01   3.864442e-01
  1.348820e-01   6.410146e+01   3.842685e-01
  1.351810e-01   6.484122e+01   3.816236e-01
  1.354800e-01   6.470842e+01   3.856135e-01
  1.357790e-01   6.416906e+01   3.816883e-01
  1.360780e-01   6.469521e+01   3.848724e-01
  1.363770e-01   6.448165e+01   3.837718e-01
  1.366760e-01   6.428359e+01   3.852841e-01
  1.369740e-01   6.385468e+01   3.975958e-01
  1.372730e-01   6.489406e+01   4.029366e-01
  1.375720e-01   6.336161e+01   4.074302e-01
  1.378710e-01   6.480212e+01   4.137607e-01
  1.381700e-01   6.414629e+01   4.133999e-01
  1.384690e-01   6.452413e+01   4.218164e-01
  1.387680e-01   6.441923e+01   4.099644e-01
  1.390670e-01   6.488111e+01   3.997322e-01
  1.393660e-01   6.416222e+01   3.967364e-01
  1.396650e-01   6.456699e+01   3.951732e-01
  1.399640e-01   6.471219e+01   3.966343e-01
  1.402630e-01   6.499778e+01   3.893269e-01
  1.405620e-01   6.485796e+01   3.933026e-01
  1.408600e-01   6.412401e+01   3.898422e-01
  1.411590e-01   6.480000e+01   3.928788e-01
  1.414580e-01   6.451012e+01   3.924943e-01
  1.417570e-01   6.358242e+01   3.822437e-01
  1.420560e-01   6.482105e+01   3.904882e-01
  1.423550e-01   6.511696e+01   3.887251e-01
  1.426540e-01   6.411646e+01   3.822216e-01
  1.429530e-01   6.460905e+01   3.827647e-01
  1.432520e-01   6.481970e+01   3.804311e-01
  1.435510e-01   6.463576e+01   3.826142e-01
  1.438500e-01   6.435214e+01   3.777195e-01
  1.441490e-01   6.407350e+01   3.760192e-01
  1.444470e-01   6.455439e+01   3.798763e-01
  1.447460e-01   6.457855e+01   3.761822e-01
  1.450450e-01   6.463710e+01   3.801196e-01
  1.453440e-01   6.472611e+01   3.744460e-01
  1.456430e-01   6.451297e+01   3.775271e-01
  1.459420e-01   6.529791e+01   3.791523e-01
  1.462410e-01   6.404469e+01   3.737579e-01
  1.465400e-01   6.508675e+01   3.780983e-01
  1.468390e-01   6.547427e+01   3.744629e-01
  1.471380e-01   6.548356e+01   3.774974e-01
  1.474370e-01   6.452927e+01   3.753860e-01
  1.477360e-01   6.493136e+01   3.754701e-01
  1.480340e-01   6.503918e+01   3.721632e-01
  1.483330e-01   6.487176e+01   3.801348e-01
  1.486320e-01   6.469871e+01   3.891515e-01
  1.489310e-01   6.478079e+01   3.910982e-01
  1.492300e-01   6.545300e+01   3.926317e-01
  1.495290e-01   6.441674e+01   3.919625e-01
  1.498280e-01   6.488492e+01   3.979322e-01
  1.501270e-01   6.499585e+01   3.998250e-01
  1.504260e-01   6.509978e+01   3.947835e-01
  1.507250e-01   6.483511e+01   3.998512e-01
  1.510240e-01   6.552863e+01   4.009386e-01
  1.513230e-01   6.517305e+01   4.051456e-01
  1.516210e-01   6.516062e+01   4.008537e-01
  1.519200e-01   6.541461e+01   4.016342e-01
  1.522190e-01   6.525480e+01   4.081296e-01
  1.525180e-01   6.524527e+01   4.032251e-01
  1.528170e-01   6.513730e+01   4.083141e-01
  1.531160e-01   6.563143e+01   4.065678e-01
  1.534150e-01   6.528791e+01   3.996828e-01
  1.537140e-01   6.478858e+01   3.913664e-01
  1.540130e-01   6.519317e+01   3.861168e-01
  1.543120e-01   6.543247e+01   3.870592e-01
  1.546110e-01   6.479068e+01   3.826140e-01
  1.549100e-01   6.554467e+01   3.850642e-01
  1.552090e-01   6.461689e+01   3.844065e-01
  1.555070e-01   6.503185e+01   3.764100e-01
  1.558060e-01   6.455070e+01   3.803158e-01
  1.561050e-01   6.535032e+01   3.788631e-01
  1.564040e-01   6.545036e+01   3.807055e-01
  1.567030e-01   6.529511e+01   3.782635e-01
  1.570020e-01   6.456837e+01   3.742041e-01
  1.573010e-01   6.510284e+01   3.792492e-01
  1.576000e-01   6.567773e+01   3.750442e-01
  1.578990e-01   6.523185e+01   3.756907e-01
  1.581980e-01   6.516694e+01   3.737949e-01
  1.584970e-01   6.541645e+01   3.742975e-01
  1.587960e-01   6.557372e+01   3.781932e-01
  1.590940e-01   6.462423e+01   3.701405e-01
  1.593930e-01   6.522803e+01   3.706198e-01
  1.596920e-01   6.470637e+01   3.701679e-01
  1.599910e-01   6.528554e+01   3.734995e-01
  1.602900e-01   6.464947e+01   3.710465e-01
  1.605890e-01   6.502335e+01   3.665804e-01
  1.608880e-01   6.493138e+01   3.687498e-01
  1.611870e-01   6.503161e+01   3.680157e-01
  1.614860e-01   6.533395e+01   3.692775e-01
  1.617850e-01   6.521211e+01   3.657144e-01
  1.620840e-01   6.488396e+01   3.647931e-01
  1.623830e-01   6.520008e+01   3.672793e-01
  1.626810e-01   6.484297e+01   3.640853e-01
  1.629800e-01   6.484786e+01   3.602214e-01
  1.632790e-01   6.503712e+01   3.618986e-01
  1.635780e-01   6.589967e+01   3.654613e-01
  1.638770e-01   6.460339e+01   3.642013e-01
  1.641760e-01   6.552689e+01   3.650141e-01
  1.644750e-01   6.452319e+01   3.614305e-01
  1.647740e-01   6.502761e+01   3.624522e-01
  1.650730e-01   6.455330e+01   3.624874e-01
  1.653720e-01   6.491616e+01   3.631137e-01
  1.656710e-01   6.466919e+01   3.602978e-01
  1.659700e-01   6.515688e+01   3.632010e-01
  1.662680e-01   6.533280e+01   3.623343e-01
  1.665670e-01   6.408011e+01   3.598020e-01
  1.668660e-01   6.501242e+01   3.589711e-01
  1.671650e-01   6.473908e+01   3.610685e-01
  1.674640e-01   6.524823e+01   3.617151e-01
  1.677630e-01   6.515611e+01   3.595562e-01
  1.680620e-01   6.516601e+01   3.618715e-01
  1.683610e-01   6.452734e+01   3.544816e-01
  1.686600e-01   6.468778e+01   3.597765e-01
  1.689590e-01   6.488066e+01   3.567403e-01
  1.692580e-01   6.490349e+01   3.566180e-01
  1.695570e-01   6.460536e+01   3.603114e-01
  1.698560e-01   6.459084e+01   3.542909e-01
  1.701540e-01   6.501899e+01   3.582382e-01
  1.704530e-01   6.458658e+01   3.540972e-01
  1.707520e-01   6.495425e+01   3.552862e-01
  1.710510e-01   6.461082e+01   3.572987e-01
  1.713500e-01   6.440954e+01   3.532486e-01
  1.716490e-01   6.484532e+01   3.572000e-01
  1.719480e-01   6.523378e+01   3.526202e-01
  1.722470e-01   6.391066e+01   3.513378e-01
  1.725460e-01   6.468360e+01   3.550937e-01
  1.728450e-01   6.567776e+01   3.554358e-01
  1.731440e-01   6.444158e+01   3.526139e-01
  1.734430e-01   6.528832e+01   3.517045e-01
  1.737410e-01   6.505298e+01   3.546451e-01
  1.740400e-01   6.445654e+01   3.522952e-01
  1.743390e-01   6.471904e+01   3.505195e-01
  1.746380e-01   6.450900e+01   3.515438e-01
  1.749370e-01   6.418385e+01   3.483677e-01
  1.752360e-01   6.565078e+01   3.546412e-01
  1.755350e-01   6.530240e+01   3.528056e-01
  1.758340e-01   6.400274e+01   3.446142e-01
  1.761330e-01   6.489790e+01   3.526018e-01
  1.764320e-01   6.510654e+01   3.482580e-01
  1.767310e-01   6.499899e+01   3.523407e-01
  1.770300e-01   6.446855e+01   3.472330e-01
  1.773280e-01   6.429142e+01   3.481371e-01
  1.776270e-01   6.449126e+01   3.474662e-01
  1.779260e-01   6.477836e+01   3.466960e-01
  1.782250e-01   6.440453e+01   3.484432e-01
  1.785240e-01   6.462687e+01   3.457812e-01
  1.788230e-01   6.444028e+01   3.469851e-01
  1.791220e-01   6.471265e+01   3.482347e-01
  1.794210e-01   6.429896e+01   3.438939e-01
  1.797200e-01   6.494164e+01   3.471326e-01
  1.800190e-01   6.444136e+01   3.434395e-01
  1.803180e-01   6.501948e+01   3.485410e-01
  1.806170e-01   6.455246e+01   3.444035e-01
  1.809160e-01   6.481659e+01   3.444379e-01
  1.812140e-01   6.476614e+01   3.451409e-01
  1.815130e-01   6.406584e+01   3.427696e-01
  1.818120e-01   6.432890e+01   3.448143e-01
  1.821110e-01   6.495492e+01   3.424900e-01
  1.824100e-01   6.500404e+01   3.451029e-01
  1.827090e-01   6.473822e+01   3.437304e-01
  1.830080e-01   6.492505e+01   3.443924e-01
  1.833070e-01   6.394264e+01   3.393245e-01
  1.836060e-01   6.463754e+01   3.403532e-01
  1.839050e-01   6.478473e+01   3.446874e-01
  1.842040e-01   6.479546e+01   3.419060e-01
  1.845030e-01   6.389496e+01   3.387140e-01
  1.848010e-01   6.384250e+01   3.403590e-01
  1.851000e-01   6.425886e+01   3.368079e-01
  1.853990e-01   6.427627e+01   3.418419e-01
  1.856980e-01   6.462141e+01   3.403107e-01
  1.859970e-01   6.376822e+01   3.367810e-01
  1.862960e-01   6.443702e+01   3.399862e-01
  1.865950e-01   6.402649e+01   3.371450e-01
  1.868940e-01   6.415453e+01   3.413538e-01
  1.871930e-01   6.487815e+01   3.360795e-01
  1.874920e-01   6.447718e+01   3.381707e-01
  1.877910e-01   6.446631e+01   3.379835e-01
  1.880900e-01   6.391168e+01   3.365265e-01
  1.883880e-01   6.391559e+01   3.382867e-01
  1.886870e-01   6.457578e+01   3.339134e-01
  1.889860e-01   6.465204e+01   3.397473e-01
  1.892850e-01   6.453661e+01   3.369059e-01
  1.895840e-01   6.405406e+01   3.345555e-01
  1.898830e-01   6.384331e+01   3.344691e-01
  1.901820e-01   6.372334e+01   3.338452e-01
  1.904810e-01   6.439829e+01   3.354533e-01
  1.907800e-01   6.407397e+01   3.338363e-01
  1.910790e-01   6.416463e+01   3.334589e-01
  1.913780e-01   6.439622e+01   3.351380e-01
  1.916770e-01   6.402839e+01   3.340253e-01
  1.919750e-01   6.386817e+01   3.343792e-01
  1.922740e-01   6.436227e+01   3.319981e-01
  1.925730e-01   6.457278e+01   3.332969e-01
  1.928720e-01   6.423219e+01   3.331762e-01
  1.931710e-01   6.424437e+01   3.338192e-01
  1.934700e-01   6.358589e+01   3.305896e-01
  1.937690e-01   6.368679e+01   3.299524e-01
  1.940680e-01   6.408357e+01   3.327905e-01
  1.943670e-01   6.383415e+01   3.301845e-01
  1.946660e-01   6.389787e+01   3.309483e-01
  1.949650e-01   6.419647e+01   3.296334e-01
  1.952640e-01   6.430212e+01   3.313926e-01
  1.955630e-01   6.417538e+01   3.322697e-01
  1.958610e-01   6.393152e+01   3.285112e-01
  1.961600e-01   6.344756e+01   3.285895e-01
  1.964590e-01   6.388793e+01   3.282525e-01
  1.967580e-01   6.375859e+01   3.301383e-01
  1.970570e-01   6.446810e+01   3.297396e-01
  1.973560e-01   6.392152e+01   3.265939e-01
  1.976550e-01   6.382302e+01   3.291159e-01
  1.979540e-01   6.340541e+01   3.257046e-01
  1.982530e-01   6.321229e+01   3.269504e-01
  1.985520e-01   6.330665e+01   3.251629e-01
  1.988510e-01   6.292136e+01   3.243154e-01
  1.991500e-01   6.384238e+01   3.288704e-01
  1.994480e-01   6.352973e+01   3.247320e-01
  1.997470e-01   6.383569e+01   3.273884e-01
  2.000460e-01   6.330860e+01   3.221906e-01
  2.003450e-01   6.341544e+01   3.247252e-01
  2.006440e-01   6.372807e+01   3.282816e-01
  2.009430e-01   6.370541e+01   3.231987e-01
  2.012420e-01   6.354595e+01   3.260654e-01
  2.015410e-01   6.314065e+01   3.216234e-01
  2.018400e-01   6.292203e+01   3.217645e-01
  2.021390e-01   6.315741e+01   3.233531e-01
  2.024380e-01   6.337386e+01   3.190503e-01
  2.027370e-01   6.334205e+01   3.239674e-01
  2.030350e-01   6.354081e+01   3.213890e-01
  2.033340e-01   6.351766e+01   3.221633e-01
  2.036330e-01   6.312141e+01   3.186853e-01
  2.039320e-01   6.316265e+01   3.196071e-01
  2.042310e-01   6.281592e+01   3.217735e-01
  2.045300e-01   6.298294e+01   3.175252e-01
  2.048290e-01   6.387542e+01   3.208565e-01
  2.051280e-01   6.329115e+01   3.189776e-01
  2.054270e-01   6.296427e+01   3.176127e-01
  2.057260e-01   6.332001e+01   3.219403e-01
  2.060250e-01   6.327510e+01   3.178570e-01
  2.063240e-01   6.338944e+01   3.207301e-01
  2.066230e-01   6.395325e+01   3.207783e-01
  2.069210e-01   6.305290e+01   3.197402e-01
  2.072200e-01   6.330976e+01   3.197055e-01
  2.075190e-01   6.354780e+01   3.178701e-01
  2.078180e-01   6.270595e+01   3.181773e-01
  2.081170e-01   6.276930e+01   3.167179e-01
  2.084160e-01   6.317954e+01   3.197868e-01
  2.087150e-01   6.299329e+01   3.158164e-01
  2.090140e-01   6.237937e+01   3.157326e-01
  2.093130e-01   6.287911e+01   3.168608e-01
  2.096120e-01   6.304277e+01   3.167379e-01
  2.099110e-01   6.283130e+01   3.147511e-01
  2.102100e-01   6.304974e+01   3.168889e-01
  2.105080e-01   6.290742e+01   3.181446e-01
  2.108070e-01   6.346387e+01   3.165960e-01
  2.111060e-01   6.297265e+01   3.145802e-01
  2.114050e-01   6.280883e+01   3.145636e-01
  2.117040e-01   6.284506e+01   3.196246e-01
  2.120030e-01   6.304635e+01   3.260834e-01
  2.123020e-01   6.271960e+01   3.275856e-01
  2.126010e-01   6.281612e+01   3.251972e-01
  2.129000e-01   6.293565e+01   3.287454e-01
  2.131990e-01   6.290078e+01   3.315300e-01
  2.134980e-01   6.287053e+01   3.334614e-01
  2.137970e-01   6.316059e+01   3.317540e-01
  2.140950e-01   6.246325e+01   3.317589e-01
  2.143940e-01   6.322405e+01   3.350256e-01
  2.146930e-01   6.292869e+01   3.345568e-01
  2.149920e-01   6.330047e+01   3.358600e-01
  2.152910e-01   6.313702e+01   3.359017e-01
  2.155900e-01   6.300002e+01   3.384311e-01
  2.158890e-01   6.336181e+01   3.394015e-01
  2.161880e-01   6.263382e+01   3.359940e-01
  2.164870e-01   6.320825e+01   3.388269e-01
  2.167860e-01   6.335430e+01   3.328771e-01
  2.170850e-01   6.307160e+01   3.295500e-01
  2.173840e-01   6.268605e+01   3.254410e-01
  2.176820e-01   6.247529e+01   3.234501e-01
  2.179810e-01   6.241045e+01   3.242900e-01
  2.182800e-01   6.272193e+01   3.208335e-01
  2.185790e-01   6.246884e+01   3.217266e-01
  2.188780e-01   6.274484e+01   3.189582e-01
  2.191770e-01   6.224100e+01   3.197401e-01
  2.194760e-01   6.267146e+01   3.216841e-01
  2.197750e-01   6.233462e+01   3.176413e-01
  2.200740e-01   6.270538e+01   3.165566e-01
  2.203730e-01   6.225868e+01   3.171761e-01
  2.206720e-01   6.243100e+01   3.166680e-01
  2.209710e-01   6.232811e+01   3.185816e-01
  2.212700e-01   6.242646e+01   3.143922e-01
  2.215680e-01   6.257477e+01   3.175730e-01
  2.218670e-01   6.267193e+01   3.135675e-01
  2.221660e-01   6.276116e+01   3.172346e-01
  2.224650e-01   6.256029e+01   3.142028e-01
  2.227640e-01   6.188878e+01   3.122512e-01
  2.230630e-01   6.205414e+01   3.135848e-01
  2.233620e-01   6.244657e+01   3.137860e-01
  2.236610e-01   6.245919e+01   3.138177e-01
  2.239600e-01   6.117138e+01   3.069987e-01
  2.242590e-01   6.236763e+01   3.130654e-01
  2.245580e-01   6.254867e+01   3.126105e-01
  2.248570e-01   6.267922e+01   3.147643e-01
  2.251550e-01   6.254777e+01   3.108139e-01
  2.254540e-01   6.231297e+01   3.104839e-01
  2.257530e-01   6.236446e+01   3.129273e-01
  2.260520e-01   6.236986e+01   3.091104e-01
  2.263510e-01   6.256901e+01   3.106128e-01
  2.266500e-01   6.218363e+01   3.095284e-01
  2.269490e-01   6.213611e+01   3.080313e-01
  2.272480e-01   6.196056e+01   3.101131e-01
  2.275470e-01   6.239960e+01   3.070744e-01
  2.278460e-01   6.217077e+01   3.100025e-01
  2.281450e-01   6.217671e+01   3.072638e-01
  2.284440e-01   6.166614e+01   3.074863e-01
  2.287420e-01   6.188437e+01   3.089087e-01
  2.290410e-01   6.189017e+01   3.028053e-01
  2.293400e-01   6.201675e+01   3.078598e-01
  2.296390e-01   6.246025e+01   3.074697e-01
  2.299380e-01   6.275067e+01   3.086787e-01
  2.302370e-01   6.238453e+01   3.071602e-01
  2.305360e-01   6.160742e+01   3.033046e-01
  2.308350e-01   6.139170e+01   3.070506e-01
  2.311340e-01   6.187016e+01   3.025191e-01
  2.314330e-01   6.239464e+01   3.059627e-01
  2.317320e-01   6.198857e+01   3.060614e-01
  2.320310e-01   6.197786e+01   3.029010e-01
  2.323290e-01   6.216971e+01   3.081146e-01
  2.326280e-01   6.154782e+01   3.011411e-01
  2.329270e-01   6.182322e+01   3.022860e-01
  2.332260e-01   6.197326e+01   3.042038e-01
  2.335250e-01   6.216817e+01   3.039618e-01
  2.338240e-01   6.175192e+01   3.041413e-01
  2.341230e-01   6.231136e+01   3.010140e-01
  2.344220e-01   6.223966e+01   3.038975e-01
  2.347210e-01   6.143761e+01   3.018145e-01
  2.350200e-01   6.237296e+01   3.032713e-01
  2.353190e-01   6.246913e+01   3.038610e-01
  2.356180e-01   6.157732e+01   2.983186e-01
  2.359170e-01   6.190032e+01   3.034256e-01
  2.362150e-01   6.163894e+01   3.007779e-01
  2.365140e-01   6.173630e+01   2.987034e-01
  2.368130e-01   6.158023e+01   3.006347e-01
  2.371120e-01   6.142433e+01   2.988638e-01
  2.374110e-01   6.164828e+01   3.019762e-01
  2.377100e-01   6.160100e+01   2.982619e-01
  2.380090e-01   6.156069e+01   2.995415e-01
  2.383080e-01   6.189152e+01   2.983946e-01
  2.386070e-01   6.184749e+01   2.998915e-01
  2.389060e-01   6.163389e+01   2.990281e-01
  2.392050e-01   6.148633e+01   2.970770e-01
  2.395040e-01   6.118642e+01   2.983994e-01
  2.398020e-01   6.097678e+01   2.958435e-01
  2.401010e-01   6.140395e+01   2.985845e-01
  2.404000e-01   6.172208e+01   2.965215e-01
  2.406990e-01   6.166464e+01   2.980742e-01
  2.409980e-01   6.165347e+01   2.970294e-01
  2.412970e-01   6.107486e+01   2.951855e-01
  2.415960e-01   6.123801e+01   2.964765e-01
  2.418950e-01   6.181662e+01   2.961906e-01
  2.421940e-01   6.155043e+01   2.967811e-01
  2.424930e-01   6.134265e+01   2.971817e-01
  2.427920e-01   6.093407e+01   2.924255e-01
  2.430910e-01   6.098336e+01   2.945197e-01
  2.433890e-01   6.108146e+01   2.937627e-01
  2.436880e-01   6.147641e+01   2.972790e-01
  2.439870e-01   6.097196e+01   2.925164e-01
  2.442860e-01   6.116296e+01   2.924316e-01
  2.445850e-01   6.129465e+01   2.944953e-01
  2.448840e-01   6.053034e+01   2.922160e-01
  2.451830e-01   6.084629e+01   2.945214e-01
  2.454820e-01   6.098579e+01   2.913615e-01
  2.457810e-01   6.105897e+01   2.927251e-01
  2.460800e-01   6.110675e+01   2.931665e-01
  2.463790e-01   6.134266e+01   2.927525e-01
  2.466780e-01   6.155691e+01   2.936981e-01
  2.469770e-01   6.088032e+01   2.912167e-01
  2.472750e-01   6.065153e+01   2.914222e-01
  2.475740e-01   6.095317e+01   2.931254e-01
  2.478730e-01   6.129872e+01   2.892447e-01
  2.481720e-01   6.100290e+01   2.915098e-01
  2.484710e-01   6.095886e+01   2.895949e-01
  2.487700e-01   6.131708e+01   2.935613e-01
  2.490690e-01   6.080004e+01   2.912395e-01
  2.493680e-01   6.088718e+01   2.884806e-01
  2.496670e-01   6.086842e+01   2.923766e-01
  2.499660e-01   6.105654e+01   2.898268e-01
  2.502650e-01   6.055950e+01   2.899144e-01
  2.505640e-01   6.097199e+01   2.879531e-01
  2.508620e-01   6.095774e+01   2.892763e-01
  2.511610e-01   6.113347e+01   2.920370e-01
  2.514600e-01   6.090974e+01   2.883255e-01
  2.517590e-01   6.061469e+01   2.874187e-01
  2.520580e-01   6.066591e+01   2.880602e-01
  2.523570e-01   6.004132e+01   2.868852e-01
  2.526560e-01   6.056427e+01   2.889719e-01
  2.529550e-01   6.063432e+01   2.858202e-01
  2.532540e-01   6.037703e+01   2.851115e-01
  2.535530e-01   6.058552e+01   2.854000e-01
  2.538520e-01   6.101699e+01   2.877488e-01
  2.541510e-01   6.066721e+01   2.853893e-01
  2.544490e-01   6.127202e+01   2.876272e-01
  2.547480e-01   6.074203e+01   2.866881e-01
  2.550470e-01   6.108470e+01   2.857609e-01
  2.553460e-01   6.090419e+01   2.857431e-01
  2.556450e-01   6.096542e+01   2.835815e-01
  2.559440e-01   6.070823e+01   2.858924e-01
  2.562430e-01   6.039406e+01   2.864820e-01
  2.565420e-01   6.054448e+01   2.842934e-01
  2.568410e-01   6.050543e+01   2.834017e-01
  2.571400e-01   6.041242e+01   2.835826e-01
  2.574390e-01   6.097400e+01   2.870295e-01
  2.577380e-01   6.068047e+01   2.853191e-01
  2.580360e-01   6.108195e+01   2.842497e-01
  2.583350e-01   6.064092e+01   2.857339e-01
  2.586340e-01   6.064328e+01   2.826340e-01
  2.589330e-01   6.049540e+01   2.850862e-01
  2.592320e-01   6.108983e+01   2.836727e-01
  2.595310e-01   6.068977e+01   2.837334e-01
  2.598300e-01   6.108565e+01   2.865755e-01
  2.601290e-01   6.022148e+01   2.801878e-01
  2.604280e-01   6.035886e+01   2.839576e-01
  2.607270e-01   6.028308e+01   2.800413e-01
  2.610260e-01   6.062055e+01   2.833726e-01
  2.613250e-01   6.005195e+01   2.826357e-01
  2.616240e-01   6.032805e+01   2.823913e-01
  2.619220e-01   6.046025e+01   2.827994e-01
  2.622210e-01   6.075684e+01   2.806568e-01
  2.625200e-01   6.034200e+01   2.814409e-01
  2.628190e-01   6.033042e+01   2.811210e-01
  2.631180e-01   6.062553e+01   2.800651e-01
  2.634170e-01   6.023995e+01   2.827792e-01
  2.637160e-01   5.994888e+01   2.784978e-01
  2.640150e-01   6.024651e+01   2.819046e-01
  2.643140e-01   6.029732e+01   2.789242e-01
  2.646130e-01   6.034607e+01   2.794189e-01
  2.649120e-01   6.056995e+01   2.829568e-01
  2.652110e-01   6.043278e+01   2.794282e-01
  2.655090e-01   6.025602e+01   2.797858e-01
  2.658080e-01   6.013494e+01   2.778848e-01
  2.661070e-01   6.013735e+01   2.791265e-01
  2.664060e-01   6.033709e+01   2.793025e-01
  2.667050e-01   6.004148e+01   2.789039e-01
  2.670040e-01   6.027362e+01   2.792511e-01
  2.673030e-01   5.988378e+01   2.774926e-01
  2.676020e-01   6.026427e+01   2.784676e-01
  2.679010e-01   6.030297e+01   2.784621e-01
  2.682000e-01   5.990491e+01   2.764149e-01
  2.684990e-01   6.061660e+01   2.790903e-01
  2.687980e-01   6.009200e+01   2.775028e-01
  2.690960e-01   6.004259e+01   2.785247e-01
  2.693950e-01   6.008385e+01   2.757126e-01
  2.696940e-01   6.006258e+01   2.760339e-01
  2.699930e-01   6.046998e+01   2.779972e-01
  2.702920e-01   6.016765e+01   2.770204e-01
  2.705910e-01   5.999266e+01   2.770854e-01
  2.708900e-01   6.005254e+01   2.750886e-01
  2.711890e-01   6.068453e+01   2.783957e-01
  2.714880e-01   6.015285e+01   2.761485e-01
  2.717870e-01   6.053092e+01   2.774809e-01
  2.720860e-01   6.020074e+01   2.757038e-01
  2.723850e-01   5.989900e+01   2.743709e-01
  2.726840e-01   5.974257e+01   2.751128e-01
  2.729820e-01   5.980425e+01   2.750704e-01
  2.732810e-01   6.001965e+01   2.746471e-01
  2.735800e-01   5.996593e+01   2.744328e-01
  2.738790e-01   6.003588e+01   2.751422e-01
  2.741780e-01   5.963597e+01   2.746831e-01
  2.744770e-01   5.973533e+01   2.723697e-01
  2.747760e-01   6.030396e+01   2.750225e-01
  2.750750e-01   5.998245e+01   2.774380e-01
  2.753740e-01   6.021653e+01   2.824267e-01
  2.756730e-01   5.960097e+01   2.824690e-01
  2.759720e-01   5.980898e+01   2.816670e-01
  2.762710e-01   6.014680e+01   2.865140e-01
  2.765690e-01   5.995683e+01   2.853405e-01
  2.768680e-01   6.003747e+01   2.882389e-01
  2.771670e-01   5.963732e+01   2.848866e-01
  2.774660e-01   6.035672e+01   2.874293e-01
  2.777650e-01   6.025919e+01   2.906936e-01
  2.780640e-01   6.021097e+01   2.891852e-01
  2.783630e-01   6.037744e+01   2.900115e-01
  2.786620e-01   5.970140e+01   2.900999e-01
  2.789610e-01   6.001543e+01   2.909704e-01
  2.792600e-01   6.048598e+01   2.949869e-01
  2.795590e-01   5.990087e+01   2.878054e-01
  2.798580e-01   5.976089e+01   2.919929e-01
  2.801560e-01   5.995071e+01   2.920154e-01
  2.804550e-01   5.962859e+01   2.921111e-01
  2.807540e-01   5.999079e+01   2.943379e-01
  2.810530e-01   6.016937e+01   2.919983e-01
  2.813520e-01   6.019248e+01   2.959658e-01
  2.816510e-01   6.012485e+01   2.947793e-01
  2.819500e-01   5.992501e+01   2.944016e-01
  2.822490e-01   5.989030e+01   2.943163e-01
  2.825480e-01   5.987613e+01   2.938319e-01
  2.828470e-01   5.965471e+01   2.967051e-01
  2.831460e-01   6.027623e+01   2.967437e-01
  2.834450e-01   5.984737e+01   2.940982e-01
  2.837430e-01   6.014598e+01   2.965376e-01
  2.840420e-01   5.996090e+01   2.976983e-01
  2.843410e-01   6.008766e+01   3.045157e-01
  2.846400e-01   5.963504e+01   3.054955e-01
  2.849390e-01   5.917104e+01   3.121624e-01
  2.852380e-01   5.974783e+01   3.165917e-01
  2.855370e-01   5.978354e+01   3.198262e-01
  2.858360e-01   5.957922e+01   3.213230e-01
  2.861350e-01   5.972787e+01   3.245648e-01
  2.864340e-01   5.971737e+01   3.293376e-01
  2.867330e-01   5.929717e+01   3.272343e-01
  2.870320e-01   5.932093e+01   3.329171e-01
  2.873310e-01   5.911061e+01   3.292470e-01
  2.876290e-01   5.960344e+01   3.358753e-01
  2.879280e-01   5.879192e+01   3.366305e-01
  2.882270e-01   5.959360e+01   3.351766e-01
  2.885260e-01   5.978129e+01   3.397981e-01
  2.888250e-01   5.931003e+01   3.375942e-01
  2.891240e-01   5.865181e+01   3.407801e-01
  2.894230e-01   5.907083e+01   3.450837e-01
  2.897220e-01   5.883540e+01   3.362407e-01
  2.900210e-01   5.993550e+01   3.483445e-01
  2.903200e-01   5.937517e+01   3.446864e-01
  2.906190e-01   5.943173e+01   3.485627e-01
  2.909180e-01   5.954953e+01   3.498558e-01
  2.912160e-01   5.909991e+01   3.448008e-01
  2.915150e-01   5.972018e+01   3.580362e-01
  2.918140e-01   5.915295e+01   3.481212e-01
  2.921130e-01   5.870496e+01   3.500425e-01
  2.924120e-01   5.922170e+01   3.541325e-01
  2.927110e-01   5.909165e+01   3.527561e-01
  2.930100e-01   5.886272e+01   3.612502e-01
  2.933090e-01   5.924580e+01   3.566113e-01
  2.936080e-01   5.940382e+01   3.546765e-01
  2.939070e-01   5.909677e+01   3.594452e-01
  2.942060e-01   5.998718e+01   3.627733e-01
  2.945050e-01   5.881975e+01   3.667577e-01
  2.948030e-01   5.942858e+01   3.590015e-01
  2.951020e-01   5.833099e+01   3.611013e-01
  2.954010e-01   5.926088e+01   3.657034e-01
  2.957000e-01   5.968921e+01   3.687893e-01
  2.959990e-01   5.902048e+01   3.662761e-01
  2.962980e-01   5.883737e+01   3.663694e-01
  2.965970e-01   5.874985e+01   3.696861e-01
  2.968960e-01   5.908650e+01   3.705157e-01
  2.971950e-01   5.877561e+01   3.679589e-01
  2.974940e-01   5.902786e+01   3.674060e-01
  2.977930e-01   5.813054e+01   3.679590e-01
  2.980920e-01   5.878997e+01   3.702685e-01
  2.983900e-01   5.922275e+01   3.746475e-01
  2.986890e-01   5.859849e+01   3.685294e-01
  2.989880e-01   5.843368e+01   3.719100e-01
  2.992870e-01   5.855915e+01   3.732457e-01
  2.995860e-01   5.876371e+01   3.760343e-01
  2.998850e-01   5.872330e+01   3.737685e-01
  3.001840e-01   5.845558e+01   3.752862e-01
  3.004830e-01   5.916993e+01   3.824825e-01
  3.007820e-01   5.930743e+01   3.814318e-01
  3.010810e-01   5.876961e+01   3.770150e-01
  3.013800e-01   5.937165e+01   3.846473e-01
  3.016790e-01   5.885424e+01   3.819611e-01
  3.019780e-01   5.924320e+01   3.852488e-01
  3.022760e-01   5.839493e+01   3.842687e-01
  3.025750e-01   5.928482e+01   3.851288e-01
  3.028740e-01   5.919242e+01   3.902947e-01
  3.031730e-01   5.874796e+01   3.869858e-01
  3.034720e-01   5.854135e+01   3.878782e-01
  3.037710e-01   5.863376e+01   3.879205e-01
  3.040700e-01   5.884697e+01   3.904865e-01
  3.043690e-01   5.825963e+01   3.931439e-01
  3.046680e-01   5.886764e+01   3.938097e-01
  3.049670e-01   5.857747e+01   3.893244e-01
  3.052660e-01   5.870145e+01   3.965862e-01
  3.055650e-01   5.853814e+01   3.946372e-01
  3.058630e-01   5.810846e+01   3.985551e-01
  3.061620e-01   5.878597e+01   3.935365e-01
  3.064610e-01   5.869999e+01   3.982797e-01
  3.067600e-01   5.876015e+01   4.046078e-01
  3.070590e-01   5.817574e+01   3.964972e-01
  3.073580e-01   5.853169e+01   4.038205e-01
  3.076570e-01   5.931180e+01   3.992093e-01
  3.079560e-01   5.814625e+01   4.016012e-01
  3.082550e-01   5.893123e+01   4.043029e-01
  3.085540e-01   5.775079e+01   3.999397e-01
  3.088530e-01   5.853404e+01   4.077567e-01
  3.091520e-01   5.861743e+01   4.020461e-01
  3.094500e-01   5.883608e+01   4.116021e-01
  3.097490e-01   5.847973e+01   4.084900e-01
  3.100480e-01   5.807610e+01   4.040376e-01
  3.103470e-01   5.861617e+01   4.172418e-01
  3.106460e-01   5.893176e+01   4.060977e-01
  3.109450e-01   5.821872e+01   4.154984e-01
  3.112440e-01   5.887207e+01   4.107898e-01
  3.115430e-01   5.933058e+01   4.178106e-01
  3.118420e-01   5.903502e+01   4.213885e-01
  3.121410e-01   5.844308e+01   4.127497e-01
  3.124400e-01   5.870788e+01   4.212267e-01
  3.127390e-01   5.849801e+01   4.145460e-01
  3.130380e-01   5.825319e+01   4.226464e-01
  3.133360e-01   5.855374e+01   4.213480e-01
  3.136350e-01   5.803694e+01   4.188128e-01
  3.139340e-01   5.812421e+01   4.252966e-01
  3.142330e-01   5.770585e+01   4.172828e-01
  3.145320e-01   5.849021e+01   4.305526e-01
  3.148310e-01   5.800248e+01   4.238050e-01
  3.151300e-01   5.825330e+01   4.247203e-01
  3.154290e-01   5.847437e+01   4.304942e-01
  3.157280e-01   5.783747e+01   4.252985e-01
  3.160270e-01   5.782200e+01   4.335770e-01
  3.163260e-01   5.824403e+01   4.267907e-01
  3.166250e-01   5.806909e+01   4.345024e-01
  3.169230e-01   5.779863e+01   4.309013e-01
  3.172220e-01   5.759095e+01   4.349616e-01
  3.175210e-01   5.804190e+01   4.362820e-01
  3.178200e-01   5.863116e+01   4.354773e-01
  3.181190e-01   5.797969e+01   4.410537e-01
  3.184180e-01   5.871445e+01   4.391838e-01
  3.187170e-01   5.839340e+01   4.458031e-01
  3.190160e-01   5.877342e+01   4.460475e-01
  3.193150e-01   5.832353e+01   4.377193e-01
  3.196140e-01   5.926598e+01   4.528080e-01
  3.199130e-01   5.841224e+01   4.430895e-01
  3.202120e-01   5.793870e+01   4.485312e-01
  3.205100e-01   5.789374e+01   4.471259e-01
  3.208090e-01   5.846828e+01   4.460888e-01
  3.211080e-01   5.734898e+01   4.487241e-01
  3.214070e-01   5.782765e+01   4.428411e-01
  3.217060e-01   5.841659e+01   4.524613e-01
  3.220050e-01   5.785101e+01   4.473700e-01
  3.223040e-01   5.777857e+01   4.450567e-01
  3.226030e-01   5.836571e+01   4.586918e-01
  3.229020e-01   5.880930e+01   4.449890e-01
  3.232010e-01   5.779195e+01   4.534131e-01
  3.235000e-01   5.761056e+01   4.476709e-01
  3.237990e-01   5.839436e+01   4.540631e-01
  3.240970e-01   5.913910e+01   4.639395e-01
  3.243960e-01   5.864755e+01   4.525161e-01
  3.246950e-01   5.894189e+01   4.649606e-01
  3.249940e-01   5.798265e+01   4.533077e-01
  3.252930e-01   5.779534e+01   4.599697e-01
  3.255920e-01   5.829380e+01   4.646584e-01
  3.258910e-01   5.870207e+01   4.617775e-01
  3.261900e-01   5.797210e+01   4.661245e-01
  3.264890e-01   5.772213e+01   4.596783e-01
  3.267880e-01   5.773873e+01   4.633503e-01
  3.270870e-01   5.796816e+01   4.722389e-01
  3.273860e-01   5.794465e+01   4.664772e-01
  3.276850e-01   5.899534e+01   4.764044e-01
  3.279830e-01   5.824319e+01   4.662888e-01
  3.282820e-01   5.756178e+01   4.729951e-01
  3.285810e-01   5.793998e+01   4.726055e-01
  3.288800e-01   5.808356e+01   4.766074e-01
  3.291790e-01   5.896071e+01   4.762646e-01
  3.294780e-01   5.841391e+01   4.814624e-01
  3.297770e-01   5.789504e+01   4.818567e-01
  3.300760e-01   5.801483e+01   4.773146e-01
  3.303750e-01   5.783119e+01   4.841677e-01
  3.306740e-01   5.817425e+01   4.789667e-01
  3.309730e-01   5.771861e+01   4.857856e-01
  3.312720e-01   5.697090e+01   4.863272e-01
  3.315700e-01   5.843671e+01   4.835925e-01
  3.318690e-01   5.769241e+01   4.932057e-01
  3.321680e-01   5.782778e+01   4.826025e-01
  3.324670e-01   5.809936e+01   4.960506e-01
  3.327660e-01   5.867823e+01   4.957445e-01
  3.330650e-01   5.716316e+01   4.898460e-01
  3.333640e-01   5.746500e+01   4.989605e-01
  3.336630e-01   5.789130e+01   4.891660e-01
  3.339620e-01   5.803085e+01   5.043111e-01
  3.342610e-01   5.772530e+01   4.961225e-01
  3.345600e-01   5.767324e+01   5.010142e-01
  3.348590e-01   5.816456e+01   5.120707e-01
  3.351570e-01   5.717184e+01   4.920751e-01
  3.354560e-01   5.725327e+01   5.117205e-01
  3.357550e-01   5.732747e+01   4.955298e-01
  3.360540e-01   5.739889e+01   5.105200e-01
  3.363530e-01   5.777049e+01   5.184391e-01
  3.366520e-01   5.764079e+01   5.026134e-01
  3.369510e-01   5.774109e+01   5.248106e-01
  3.372500e-01   5.786909e+01   5.018642e-01
  3.375490e-01   5.795703e+01   5.231555e-01
  3.378480e-01   5.801440e+01   5.208167e-01
  3.381470e-01   5.798916e+01   5.194193e-01
  3.384460e-01   5.696222e+01   5.286531e-01
  3.387450e-01   5.799642e+01   5.119413e-01
  3.390430e-01   5.806633e+01   5.310007e-01
  3.393420e-01   5.748013e+01   5.256181e-01
  3.396410e-01   5.743883e+01   5.260990e-01
  3.399400e-01   5.753573e+01   5.419705e-01
  3.402390e-01   5.807528e+01   5.185293e-01
  3.405380e-01   5.837495e+01   5.429816e-01
  3.408370e-01   5.682975e+01   5.280380e-01
  3.411360e-01   5.689650e+01   5.318127e-01
  3.414350e-01   5.779099e+01   5.431714e-01
  3.417340e-01   5.719833e+01   5.325212e-01
  3.420330e-01   5.795694e+01   5.522214e-01
  3.423320e-01   5.729914e+01   5.336911e-01
  3.426300e-01   5.810028e+01   5.521354e-01
  3.429290e-01   5.790631e+01   5.489305e-01
  3.432280e-01   5.696718e+01   5.422250e-01
  3.435270e-01   5.726987e+01   5.624161e-01
  3.438260e-01   5.782360e+01   5.425919e-01
  3.441250e-01   5.849672e+01   5.651131e-01
  3.444240e-01   5.726211e+01   5.512091e-01
  3.447230e-01   5.843804e+01   5.615927e-01
  3.450220e-01   5.770787e+01   5.695811e-01
  3.453210e-01   5.801025e+01   5.547982e-01
  3.456200e-01   5.683384e+01   5.703668e-01
  3.459190e-01   5.658595e+01   5.558069e-01
  3.462170e-01   5.724643e+01   5.698490e-01
  3.465160e-01   5.723904e+01   5.689586e-01
  3.468150e-01   5.832559e+01   5.734755e-01
  3.471140e-01   5.704206e+01   5.820922e-01
  3.474130e-01   5.811265e+01   5.715752e-01
  3.477120e-01   5.689950e+01   5.813643e-01
  3.480110e-01   5.706306e+01   5.758953e-01
  3.483100e-01   5.793687e+01   5.820817e-01
  3.486090e-01   5.692626e+01   5.918271e-01
  3.489080e-01   5.750411e+01   5.799037e-01
  3.492070e-01   5.805058e+01   5.986187e-01
  3.495060e-01   5.780239e+01   5.859587e-01
  3.498040e-01   5.785074e+01   5.985663e-01
  3.501030e-01   5.782357e+01   5.994091e-01
  3.504020e-01   5.831523e+01   6.009645e-01
  3.507010e-01   5.725854e+01   6.096511e-01
  3.510000e-01   5.784994e+01   5.937154e-01
  3.512990e-01   5.748573e+01   6.108593e-01
  3.515980e-01   5.718587e+01   6.010581e-01
  3.518970e-01   5.776421e+01   6.176666e-01
  3.521960e-01   5.854318e+01   6.307009e-01
  3.524950e-01   5.795231e+01   6.040633e-01
  3.527940e-01   5.802787e+01   6.313347e-01
  3.530930e-01   5.730617e+01   6.109552e-01
  3.533920e-01   5.739330e+01   6.267347e-01
  3.536900e-01   5.748821e+01   6.295378e-01
  3.539890e-01   5.885000e+01   6.334919e-01
  3.542880e-01   5.711145e+01   6.392450e-01
  3.545870e-01   5.749342e+01   6.162171e-01
  3.548860e-01   5.779978e+01   6.394626e-01
  3.551850e-01   5.728839e+01   6.250304e-01
  3.554840e-01   5.707817e+01   6.354583e-01
  3.557830e-01   5.723095e+01   6.387049e-01
  3.560820e-01   5.732630e+01   6.174837e-01
  3.563810e-01   5.769042e+01   6.400571e-01
  3.566800e-01   5.753445e+01   6.241221e-01
  3.569790e-01   5.706437e+01   6.414157e-01
  3.572770e-01   5.671812e+01   6.382499e-01
  3.575760e-01   5.803500e+01   6.191127e-01
  3.578750e-01   5.752985e+01   6.566804e-01
  3.581740e-01   5.874155e+01   6.340535e-01
  3.584730e-01   5.766477e+01   6.574500e-01
  3.587720e-01   5.680535e+01   6.411831e-01
  3.590710e-01   5.705716e+01   6.413752e-01
  3.593700e-01   5.722752e+01   6.669711e-01
  3.596690e-01   5.701711e+01   6.375106e-01
  3.599680e-01   5.724545e+01   6.684524e-01
  3.602670e-01   5.789750e+01   6.548887e-01
  3.605660e-01   5.675335e+01   6.642022e-01
  3.608640e-01   5.662695e+01   6.804768e-01
  3.611630e-01   5.847592e+01   6.555860e-01
  3.614620e-01   5.758745e+01   6.907235e-01
  3.617610e-01   5.710552e+01   6.621848e-01
  3.620600e-01   5.674175e+01   6.826454e-01
  3.623590e-01   5.692838e+01   6.808135e-01
  3.626580e-01   5.834508e+01   6.892326e-01
  3.629570e-01   5.735472e+01   7.017476e-01
  3.632560e-01   5.692757e+01   6.693656e-01
  3.635550e-01   5.707578e+01   7.114491e-01
  3.638540e-01   5.818573e+01   7.004739e-01
  3.641530e-01   5.804394e+01   7.043524e-01
  3.644510e-01   5.716101e+01   7.293057e-01
  3.647500e-01   5.686495e+01   6.833860e-01
  3.650490e-01   5.714007e+01   7.273828e-01
  3.653480e-01   5.779767e+01   7.142594e-01
  3.656470e-01   5.756260e+01   7.212814e-01
  3.659460e-01   5.626512e+01   7.345041e-01
  3.662450e-01   5.816141e+01   7.148352e-01
  3.665440e-01   5.833572e+01   7.655897e-01
  3.668430e-01   5.600222e+01   7.097423e-01
  3.671420e-01   5.689295e+01   7.462052e-01
  3.674410e-01   5.579970e+01   7.296104e-01
  3.677400e-01   5.695464e+01   7.505084e-01
  3.680390e-01   5.764966e+01   7.843672e-01
  3.683370e-01   5.746269e+01   7.330355e-01
  3.686360e-01   5.739836e+01   7.739594e-01
  3.689350e-01   5.617812e+01   7.493080e-01
  3.692340e-01   5.680502e+01   7.742381e-01
  3.695330e-01   5.851152e+01   8.135236e-01
  3.698320e-01   5.734667e+01   7.511232e-01
  3.701310e-01   5.741886e+01   8.083156e-01
  3.704300e-01   5.910383e+01   7.810701e-01
  3.707290e-01   5.857966e+01   8.189156e-01
  3.710280e-01   5.830793e+01   8.121070e-01
  3.713270e-01   5.724989e+01   7.929226e-01
  3.716260e-01   5.738390e+01   8.416994e-01
  3.719240e-01   5.730468e+01   7.864728e-01
  3.722230e-01   5.625774e+01   8.361363e-01
  3.725220e-01   5.857995e+01   8.239263e-01
  3.728210e-01   5.694634e+01   8.303827e-01
  3.731200e-01   5.816268e+01   8.890424e-01
  3.734190e-01   5.796860e+01   8.097405e-01
  3.737180e-01   5.848931e+01   8.883455e-01
  3.740170e-01   5.651242e+01   8.219608e-01
  3.743160e-01   5.709216e+01   8.840084e-01
  3.746150e-01   5.773374e+01   8.825890e-01
  3.749140e-01   5.650079e+01   8.520720e-01
  3.752130e-01   5.826162e+01   9.272439e-01
  3.755110e-01   5.578719e+01   8.438089e-01
  3.758100e-01   5.700726e+01   9.172079e-01
  3.761090e-01   5.741786e+01   8.930211e-01
  3.764080e-01   5.754641e+01   9.179562e-01
  3.767070e-01   5.732416e+01   9.579339e-01
  3.770060e-01   5.655990e+01   8.735706e-01
  3.773050e-01   5.756345e+01   9.681711e-01
  3.776040e-01   5.672733e+01   9.185484e-01
  3.779030e-01   5.717579e+01   9.526652e-01
  3.782020e-01   5.620487e+01   1.020222e+00
  3.785010e-01   5.642457e+01   8.985761e-01
  3.788000e-01   5.697961e+01   1.022230e+00
  3.790990e-01   5.847871e+01   9.554631e-01
  3.793970e-01   5.681176e+01   1.010956e+00
  3.796960e-01   5.714898e+01   1.009158e+00
  3.799950e-01   5.642743e+01   9.843658e-01
  3.802940e-01   5.490626e+01   1.079502e+00
  3.805930e-01   5.523096e+01   9.442915e-01
  3.808920e-01   5.679663e+01   1.104149e+00
  3.811910e-01   5.586092e+01   1.012146e+00
  3.814900e-01   5.591633e+01   1.065701e+00
  3.817890e-01   5.618350e+01   1.166446e+00
  3.820880e-01   5.747238e+01   1.002595e+00
  3.823870e-01   5.809067e+01   1.193756e+00
  3.826860e-01   5.727230e+01   1.040112e+00
  3.829840e-01   5.544259e+01   1.189635e+00
  3.832830e-01   5.601488e+01   1.142923e+00
  3.835820e-01   5.675673e+01   1.123070e+00
  3.838810e-01   5.755675e+01   1.264449e+00
  3.841800e-01   5.642901e+01   1.106877e+00
  3.844790e-01   5.706254e+01   1.268370e+00
  3.847780e-01   5.722483e+01   1.177207e+00
  3.850770e-01   5.629578e+01   1.269327e+00
  3.853760e-01   5.764487e+01   1.370169e+00
  3.856750e-01   5.686158e+01   1.173464e+00
  3.859740e-01   5.653292e+01   1.380907e+00
  3.862730e-01   5.655673e+01   1.253416e+00
  3.865710e-01   5.646546e+01   1.380083e+00
  3.868700e-01   5.638800e+01   1.404443e+00
  3.871690e-01   5.499567e+01   1.304990e+00
  3.874680e-01   5.560019e+01   1.511008e+00
  3.877670e-01   5.794847e+01   1.362080e+00
  3.880660e-01   5.786989e+01   1.576187e+00
  3.883650e-01   5.520296e+01   1.458783e+00
  3.886640e-01   5.553448e+01   1.526802e+00
  3.889630e-01   5.935211e+01   1.717647e+00
  3.892620e-01   5.702955e+01   1.513940e+00
  3.895610e-01   5.729748e+01   1.733901e+00
  3.898600e-01   5.557425e+01   1.662083e+00
  3.901580e-01   5.677578e+01   1.750472e+00
  3.904570e-01   5.444160e+01   1.916435e+00
  3.907560e-01   5.824195e+01   1.748133e+00
  3.910550e-01   5.862673e+01   2.025227e+00
  3.913540e-01   5.191054e+01   1.905696e+00
  3.916530e-01   5.932633e+01   2.037275e+00
  3.919520e-01   5.737619e+01   2.602637e+00
  3.922510e-01   5.799709e+01   2.014322e+00
  3.925500e-01   5.943827e+01   2.735868e+00
  3.928490e-01   5.498879e+01   2.402197e+00
  3.931480e-01   5.163070e+01   2.549858e+00
  3.934470e-01   0.000000e+00   0.000000e+00
  3.937460e-01   5.490484e+01   2.629465e+00
creator: radaver
creator-version: 3725
header-file: /nas_data/SAXS_data/20151104Workshop/header/JH1_0159.txt
image-file: /nas_data/Pilatus1M/20151104_Workshop/JH1_0159.tif
angular-axis-file: /nas_data/SAXS_data/20151104Workshop/q20151029.dat
beamstop-mask-file: /nas_data/SAXS_data/20151104Workshop/fit2d20151031.msk
detector-response-file: none
beam-center-x: 949.7700
beam-center-y: 918.8000
unit-time: 1.0000
channel-first: 10
channel-last: 1315
Exposure time [s]: 1.094009
Transmitted Beam: 0.483909
Incident Beam: 0.483909
Code: JH1
Concentration [mg/ml]: 1
Run Number: 0159
