# Supplementary material for: SAXS analysis of a soluble cytosolic NgBR construct including extracellular and transmembrane domains
Source: PLoS One. 2018 Jan 18;13(1):e0191371. doi: 10.1371/journal.pone.0191371 (PMC5773207; doi:10.1371/journal.pone.0191371)
Supplement: S1 File — (ZIP) [file pone.0191371.s001.zip › JH1_0160.dat]

Sample:   c= 1.0000 mg/ml  Code: JH1
  3.656810e-03   2.263866e+04   4.135766e+01
  3.955720e-03   2.205322e+04   2.803488e+01
  4.254640e-03   1.913493e+04   2.340141e+01
  4.553560e-03   1.547151e+04   2.028793e+01
  4.852480e-03   1.252614e+04   1.709097e+01
  5.151400e-03   1.057266e+04   1.551150e+01
  5.450320e-03   8.701984e+03   1.336644e+01
  5.749240e-03   7.476478e+03   1.200428e+01
  6.048150e-03   6.366830e+03   1.085831e+01
  6.347070e-03   5.531017e+03   9.615322e+00
  6.645990e-03   4.845968e+03   8.960627e+00
  6.944910e-03   4.281644e+03   8.108738e+00
  7.243830e-03   3.815740e+03   7.417444e+00
  7.542750e-03   3.388997e+03   6.963847e+00
  7.841670e-03   3.071398e+03   6.260914e+00
  8.140580e-03   2.768500e+03   6.026173e+00
  8.439500e-03   2.541962e+03   5.565693e+00
  8.738420e-03   2.324429e+03   5.271450e+00
  9.037340e-03   2.149608e+03   4.901588e+00
  9.336260e-03   1.983590e+03   4.627085e+00
  9.635180e-03   1.835452e+03   4.438290e+00
  9.934100e-03   1.687832e+03   4.117999e+00
  1.023300e-02   1.549271e+03   4.043316e+00
  1.053190e-02   1.434496e+03   3.946168e+00
  1.083090e-02   1.330359e+03   3.800234e+00
  1.112980e-02   1.222993e+03   3.612650e+00
  1.142870e-02   1.138881e+03   3.466675e+00
  1.172760e-02   1.053399e+03   3.324764e+00
  1.202650e-02   9.744773e+02   3.188946e+00
  1.232540e-02   9.001013e+02   3.048040e+00
  1.262440e-02   8.322442e+02   2.876399e+00
  1.292330e-02   7.802269e+02   2.742098e+00
  1.322220e-02   7.261629e+02   2.645389e+00
  1.352110e-02   6.735223e+02   2.522096e+00
  1.382000e-02   6.258164e+02   2.407182e+00
  1.411900e-02   5.890694e+02   2.324075e+00
  1.441790e-02   5.443910e+02   2.218109e+00
  1.471680e-02   5.116588e+02   2.140176e+00
  1.501570e-02   4.797204e+02   2.029473e+00
  1.531460e-02   4.492352e+02   1.955064e+00
  1.561350e-02   4.252083e+02   1.868691e+00
  1.591250e-02   4.005482e+02   1.829674e+00
  1.621140e-02   3.771516e+02   1.744820e+00
  1.651030e-02   3.563871e+02   1.678273e+00
  1.680920e-02   3.373009e+02   1.632715e+00
  1.710810e-02   3.186866e+02   1.590355e+00
  1.740710e-02   3.006535e+02   1.522477e+00
  1.770600e-02   2.897293e+02   1.479540e+00
  1.800490e-02   2.739004e+02   1.427184e+00
  1.830380e-02   2.596208e+02   1.400555e+00
  1.860270e-02   2.477465e+02   1.341583e+00
  1.890170e-02   2.379462e+02   1.314781e+00
  1.920060e-02   2.261222e+02   1.269548e+00
  1.949950e-02   2.174384e+02   1.259270e+00
  1.979840e-02   2.047278e+02   1.198982e+00
  2.009730e-02   2.007761e+02   1.174330e+00
  2.039620e-02   1.907344e+02   1.142511e+00
  2.069520e-02   1.833283e+02   1.114072e+00
  2.099410e-02   1.777182e+02   1.104842e+00
  2.129300e-02   1.715872e+02   1.057168e+00
  2.159190e-02   1.657602e+02   1.074870e+00
  2.189080e-02   1.612795e+02   1.066161e+00
  2.218980e-02   1.536910e+02   1.058705e+00
  2.248870e-02   1.507315e+02   1.067167e+00
  2.278760e-02   1.451908e+02   1.037051e+00
  2.308650e-02   1.418538e+02   1.056612e+00
  2.338540e-02   1.361237e+02   1.032902e+00
  2.368430e-02   1.323188e+02   9.998650e-01
  2.398330e-02   1.299524e+02   1.013430e+00
  2.428220e-02   1.265087e+02   9.776664e-01
  2.458110e-02   1.246086e+02   1.002921e+00
  2.488000e-02   1.202068e+02   9.587748e-01
  2.517890e-02   1.178264e+02   9.379109e-01
  2.547790e-02   1.150596e+02   9.399275e-01
  2.577680e-02   1.128333e+02   9.233135e-01
  2.607570e-02   1.090321e+02   9.149770e-01
  2.637460e-02   1.074614e+02   9.010662e-01
  2.667350e-02   1.052666e+02   8.694966e-01
  2.697250e-02   1.053650e+02   8.430817e-01
  2.727140e-02   1.024241e+02   8.003834e-01
  2.757030e-02   1.012394e+02   7.970621e-01
  2.786920e-02   9.949662e+01   7.811409e-01
  2.816810e-02   9.895162e+01   7.666523e-01
  2.846700e-02   9.914807e+01   7.579384e-01
  2.876600e-02   9.611160e+01   7.372507e-01
  2.906490e-02   9.428968e+01   7.324257e-01
  2.936380e-02   9.458341e+01   7.281035e-01
  2.966270e-02   9.366455e+01   7.192421e-01
  2.996160e-02   9.153521e+01   7.120614e-01
  3.026060e-02   9.120217e+01   6.995710e-01
  3.055950e-02   8.900143e+01   6.900995e-01
  3.085840e-02   8.781104e+01   6.825746e-01
  3.115730e-02   8.770862e+01   6.793201e-01
  3.145620e-02   8.703233e+01   6.701937e-01
  3.175510e-02   8.752610e+01   6.739360e-01
  3.205410e-02   8.645667e+01   6.661559e-01
  3.235300e-02   8.448474e+01   6.558473e-01
  3.265190e-02   8.402754e+01   6.420680e-01
  3.295080e-02   8.438259e+01   6.476423e-01
  3.324970e-02   8.457756e+01   6.475386e-01
  3.354870e-02   8.280926e+01   6.390585e-01
  3.384760e-02   8.127905e+01   6.258162e-01
  3.414650e-02   8.117786e+01   6.254266e-01
  3.444540e-02   8.024633e+01   6.132826e-01
  3.474430e-02   7.975211e+01   6.167712e-01
  3.504330e-02   8.016514e+01   6.107034e-01
  3.534220e-02   7.946295e+01   6.087730e-01
  3.564110e-02   7.784360e+01   6.017956e-01
  3.594000e-02   7.760016e+01   5.893532e-01
  3.623890e-02   7.800368e+01   6.009357e-01
  3.653780e-02   7.657576e+01   5.793054e-01
  3.683680e-02   7.775381e+01   5.913393e-01
  3.713570e-02   7.600093e+01   5.853330e-01
  3.743460e-02   7.625696e+01   5.767616e-01
  3.773350e-02   7.612477e+01   5.755972e-01
  3.803240e-02   7.638044e+01   5.903254e-01
  3.833140e-02   7.552594e+01   6.009662e-01
  3.863030e-02   7.466198e+01   6.068075e-01
  3.892920e-02   7.449490e+01   6.045517e-01
  3.922810e-02   7.472887e+01   6.078733e-01
  3.952700e-02   7.324114e+01   5.978918e-01
  3.982600e-02   7.462527e+01   6.122793e-01
  4.012490e-02   7.355380e+01   5.983940e-01
  4.042380e-02   7.308611e+01   6.043271e-01
  4.072270e-02   7.363106e+01   6.041831e-01
  4.102160e-02   7.224170e+01   5.976719e-01
  4.132050e-02   7.286758e+01   6.010426e-01
  4.161950e-02   7.253439e+01   5.934686e-01
  4.191840e-02   7.359599e+01   6.056309e-01
  4.221730e-02   7.275775e+01   5.943816e-01
  4.251620e-02   7.159250e+01   5.973305e-01
  4.281510e-02   7.215371e+01   5.903934e-01
  4.311410e-02   7.019800e+01   5.830833e-01
  4.341300e-02   7.117501e+01   5.901612e-01
  4.371190e-02   7.108561e+01   5.882684e-01
  4.401080e-02   7.181098e+01   5.912622e-01
  4.430970e-02   7.082767e+01   5.827120e-01
  4.460860e-02   7.046959e+01   5.819761e-01
  4.490760e-02   7.046291e+01   5.834350e-01
  4.520650e-02   7.075396e+01   5.802040e-01
  4.550540e-02   7.008509e+01   5.803862e-01
  4.580430e-02   7.079431e+01   5.811017e-01
  4.610320e-02   6.947248e+01   5.727657e-01
  4.640220e-02   6.955245e+01   5.774424e-01
  4.670110e-02   7.007878e+01   5.709930e-01
  4.700000e-02   7.019738e+01   5.735991e-01
  4.729890e-02   6.946776e+01   5.727462e-01
  4.759780e-02   6.868218e+01   5.687879e-01
  4.789680e-02   6.886916e+01   5.660437e-01
  4.819570e-02   6.863962e+01   5.644049e-01
  4.849460e-02   6.902776e+01   5.680960e-01
  4.879350e-02   6.882240e+01   5.610356e-01
  4.909240e-02   6.856301e+01   5.675870e-01
  4.939130e-02   6.906620e+01   5.599982e-01
  4.969030e-02   6.868977e+01   5.604948e-01
  4.998920e-02   6.807217e+01   5.572950e-01
  5.028810e-02   6.866050e+01   5.576812e-01
  5.058700e-02   6.794862e+01   5.588174e-01
  5.088590e-02   6.753251e+01   5.478511e-01
  5.118490e-02   6.738780e+01   5.544865e-01
  5.148380e-02   6.770996e+01   5.531446e-01
  5.178270e-02   6.723746e+01   5.440985e-01
  5.208160e-02   6.853435e+01   5.551752e-01
  5.238050e-02   6.670910e+01   5.419565e-01
  5.267940e-02   6.794934e+01   5.547856e-01
  5.297840e-02   6.653397e+01   5.418766e-01
  5.327730e-02   6.687984e+01   5.407622e-01
  5.357620e-02   6.770417e+01   5.459836e-01
  5.387510e-02   6.647589e+01   5.378829e-01
  5.417400e-02   6.754247e+01   5.472481e-01
  5.447300e-02   6.719027e+01   5.376770e-01
  5.477190e-02   6.661170e+01   5.365807e-01
  5.507080e-02   6.721682e+01   5.390125e-01
  5.536970e-02   6.771584e+01   5.391621e-01
  5.566860e-02   6.758136e+01   5.423369e-01
  5.596760e-02   6.653147e+01   5.320135e-01
  5.626650e-02   6.600298e+01   5.322994e-01
  5.656540e-02   6.627233e+01   5.315753e-01
  5.686430e-02   6.625787e+01   5.285429e-01
  5.716320e-02   6.613111e+01   5.245363e-01
  5.746210e-02   6.684463e+01   5.326646e-01
  5.776110e-02   6.597783e+01   5.309925e-01
  5.806000e-02   6.645825e+01   5.246777e-01
  5.835890e-02   6.780821e+01   5.305618e-01
  5.865780e-02   6.655378e+01   5.227668e-01
  5.895670e-02   6.579478e+01   5.296566e-01
  5.925570e-02   6.556074e+01   5.166108e-01
  5.955460e-02   6.601001e+01   5.252139e-01
  5.985350e-02   6.588689e+01   5.173370e-01
  6.015240e-02   6.569737e+01   5.182670e-01
  6.045130e-02   6.624551e+01   5.209887e-01
  6.075020e-02   6.602591e+01   5.151205e-01
  6.104920e-02   6.603279e+01   5.190269e-01
  6.134810e-02   6.499824e+01   5.155020e-01
  6.164700e-02   6.569451e+01   5.100420e-01
  6.194590e-02   6.584046e+01   5.188311e-01
  6.224480e-02   6.576225e+01   5.071254e-01
  6.254380e-02   6.629636e+01   5.178297e-01
  6.284270e-02   6.693668e+01   5.220038e-01
  6.314160e-02   6.594352e+01   5.057340e-01
  6.344050e-02   6.543143e+01   5.111674e-01
  6.373940e-02   6.497853e+01   5.009923e-01
  6.403840e-02   6.609835e+01   5.132237e-01
  6.433730e-02   6.549759e+01   5.055808e-01
  6.463620e-02   6.489713e+01   4.991496e-01
  6.493510e-02   6.479090e+01   5.097381e-01
  6.523400e-02   6.596412e+01   5.037484e-01
  6.553290e-02   6.592763e+01   5.061930e-01
  6.583190e-02   6.590214e+01   5.040252e-01
  6.613080e-02   6.486115e+01   4.954988e-01
  6.642970e-02   6.543487e+01   5.069121e-01
  6.672860e-02   6.597108e+01   4.982250e-01
  6.702750e-02   6.406787e+01   4.959503e-01
  6.732650e-02   6.594375e+01   4.996169e-01
  6.762540e-02   6.563714e+01   4.984540e-01
  6.792430e-02   6.492356e+01   4.977361e-01
  6.822320e-02   6.577763e+01   4.930934e-01
  6.852210e-02   6.535628e+01   4.988884e-01
  6.882110e-02   6.609906e+01   4.977175e-01
  6.912000e-02   6.490218e+01   4.927022e-01
  6.941890e-02   6.574876e+01   4.925035e-01
  6.971780e-02   6.493575e+01   4.889718e-01
  7.001670e-02   6.456521e+01   4.938725e-01
  7.031560e-02   6.549661e+01   4.906010e-01
  7.061460e-02   6.569424e+01   4.918192e-01
  7.091350e-02   6.494257e+01   4.875739e-01
  7.121240e-02   6.518750e+01   4.847492e-01
  7.151130e-02   6.523795e+01   4.910664e-01
  7.181020e-02   6.444810e+01   4.815329e-01
  7.210920e-02   6.438188e+01   4.845265e-01
  7.240810e-02   6.491903e+01   4.819141e-01
  7.270700e-02   6.452586e+01   4.864787e-01
  7.300590e-02   6.434736e+01   4.811564e-01
  7.330480e-02   6.461187e+01   4.767268e-01
  7.360370e-02   6.508296e+01   4.843603e-01
  7.390270e-02   6.550770e+01   4.804678e-01
  7.420160e-02   6.556907e+01   4.880321e-01
  7.450050e-02   6.497698e+01   4.767420e-01
  7.479940e-02   6.450283e+01   4.763244e-01
  7.509830e-02   6.460422e+01   4.807442e-01
  7.539730e-02   6.503740e+01   4.752068e-01
  7.569620e-02   6.516239e+01   4.765400e-01
  7.599510e-02   6.454978e+01   4.773875e-01
  7.629400e-02   6.479945e+01   4.721718e-01
  7.659290e-02   6.549353e+01   4.790771e-01
  7.689190e-02   6.468935e+01   4.717705e-01
  7.719080e-02   6.451712e+01   4.737379e-01
  7.748970e-02   6.542126e+01   4.735700e-01
  7.778860e-02   6.412422e+01   4.718589e-01
  7.808750e-02   6.493661e+01   4.713850e-01
  7.838640e-02   6.412327e+01   4.658985e-01
  7.868540e-02   6.495316e+01   4.701692e-01
  7.898430e-02   6.469955e+01   4.667343e-01
  7.928320e-02   6.537268e+01   4.746882e-01
  7.958210e-02   6.498827e+01   4.644745e-01
  7.988100e-02   6.444905e+01   4.679198e-01
  8.018000e-02   6.483986e+01   4.668243e-01
  8.047890e-02   6.385910e+01   4.628686e-01
  8.077780e-02   6.369991e+01   4.614724e-01
  8.107670e-02   6.395680e+01   4.599661e-01
  8.137560e-02   6.457371e+01   4.654513e-01
  8.167450e-02   6.413196e+01   4.609994e-01
  8.197350e-02   6.485324e+01   4.607639e-01
  8.227240e-02   6.508911e+01   4.660650e-01
  8.257130e-02   6.469846e+01   4.551154e-01
  8.287020e-02   6.466784e+01   4.641445e-01
  8.316910e-02   6.388308e+01   4.580992e-01
  8.346810e-02   6.455022e+01   4.561426e-01
  8.376700e-02   6.482786e+01   4.634938e-01
  8.406590e-02   6.359817e+01   4.497070e-01
  8.436480e-02   6.472645e+01   4.607127e-01
  8.466370e-02   6.411597e+01   4.526785e-01
  8.496270e-02   6.473719e+01   4.656268e-01
  8.526160e-02   6.449942e+01   4.794469e-01
  8.556050e-02   6.472133e+01   4.807247e-01
  8.585940e-02   6.459116e+01   4.862529e-01
  8.615830e-02   6.486204e+01   4.872715e-01
  8.645720e-02   6.440062e+01   4.903095e-01
  8.675620e-02   6.437601e+01   4.926560e-01
  8.705510e-02   6.501378e+01   4.941050e-01
  8.735400e-02   6.456280e+01   4.948540e-01
  8.765290e-02   6.427464e+01   4.942449e-01
  8.795180e-02   6.451887e+01   4.992171e-01
  8.825080e-02   6.552240e+01   4.985179e-01
  8.854970e-02   6.417860e+01   4.999479e-01
  8.884860e-02   6.401285e+01   4.972556e-01
  8.914750e-02   6.409076e+01   5.037779e-01
  8.944640e-02   6.425266e+01   5.007528e-01
  8.974530e-02   6.399877e+01   4.956827e-01
  9.004430e-02   6.413385e+01   4.942007e-01
  9.034320e-02   6.381744e+01   4.755614e-01
  9.064210e-02   6.433795e+01   4.766035e-01
  9.094100e-02   6.342933e+01   4.633706e-01
  9.123990e-02   6.454803e+01   4.661875e-01
  9.153890e-02   6.404787e+01   4.668812e-01
  9.183780e-02   6.546614e+01   4.686566e-01
  9.213670e-02   6.455457e+01   4.637378e-01
  9.243560e-02   6.560329e+01   4.662576e-01
  9.273450e-02   6.394462e+01   4.563400e-01
  9.303350e-02   6.377346e+01   4.617387e-01
  9.333240e-02   6.420226e+01   4.529831e-01
  9.363130e-02   6.458168e+01   4.578189e-01
  9.393020e-02   6.381989e+01   4.527828e-01
  9.422910e-02   6.425695e+01   4.554940e-01
  9.452800e-02   6.395206e+01   4.555818e-01
  9.482700e-02   6.365075e+01   4.443177e-01
  9.512590e-02   6.416995e+01   4.544095e-01
  9.542480e-02   6.347848e+01   4.470316e-01
  9.572370e-02   6.421199e+01   4.496069e-01
  9.602260e-02   6.371265e+01   4.501116e-01
  9.632160e-02   6.436272e+01   4.446110e-01
  9.662050e-02   6.432706e+01   4.470392e-01
  9.691940e-02   6.462841e+01   4.480851e-01
  9.721830e-02   6.415387e+01   4.438890e-01
  9.751720e-02   6.439823e+01   4.469190e-01
  9.781610e-02   6.423969e+01   4.420348e-01
  9.811510e-02   6.412529e+01   4.459709e-01
  9.841400e-02   6.403525e+01   4.385153e-01
  9.871290e-02   6.357861e+01   4.401090e-01
  9.901180e-02   6.387244e+01   4.421959e-01
  9.931070e-02   6.465155e+01   4.409712e-01
  9.960970e-02   6.459677e+01   4.439772e-01
  9.990860e-02   6.381415e+01   4.339793e-01
  1.002070e-01   6.367403e+01   4.376248e-01
  1.005060e-01   6.345399e+01   4.344534e-01
  1.008050e-01   6.405902e+01   4.389458e-01
  1.011040e-01   6.428576e+01   4.335525e-01
  1.014030e-01   6.376693e+01   4.338187e-01
  1.017020e-01   6.444100e+01   4.402525e-01
  1.020010e-01   6.345059e+01   4.320668e-01
  1.023000e-01   6.439925e+01   4.332648e-01
  1.025990e-01   6.389647e+01   4.305747e-01
  1.028980e-01   6.483546e+01   4.354022e-01
  1.031970e-01   6.396722e+01   4.348394e-01
  1.034960e-01   6.387386e+01   4.265848e-01
  1.037950e-01   6.438682e+01   4.322237e-01
  1.040930e-01   6.395323e+01   4.271720e-01
  1.043920e-01   6.430862e+01   4.322932e-01
  1.046910e-01   6.440974e+01   4.319690e-01
  1.049900e-01   6.393952e+01   4.245686e-01
  1.052890e-01   6.405519e+01   4.284844e-01
  1.055880e-01   6.465667e+01   4.288676e-01
  1.058870e-01   6.418704e+01   4.289252e-01
  1.061860e-01   6.362836e+01   4.229035e-01
  1.064850e-01   6.472326e+01   4.271627e-01
  1.067840e-01   6.369723e+01   4.259946e-01
  1.070830e-01   6.430551e+01   4.245166e-01
  1.073820e-01   6.413798e+01   4.223994e-01
  1.076800e-01   6.499643e+01   4.249040e-01
  1.079790e-01   6.454092e+01   4.252929e-01
  1.082780e-01   6.403481e+01   4.255204e-01
  1.085770e-01   6.437049e+01   4.176645e-01
  1.088760e-01   6.380355e+01   4.216073e-01
  1.091750e-01   6.417719e+01   4.212894e-01
  1.094740e-01   6.403533e+01   4.217508e-01
  1.097730e-01   6.422418e+01   4.199094e-01
  1.100720e-01   6.441005e+01   4.165991e-01
  1.103710e-01   6.395200e+01   4.214763e-01
  1.106700e-01   6.407033e+01   4.157957e-01
  1.109690e-01   6.392743e+01   4.210858e-01
  1.112670e-01   6.339205e+01   4.118277e-01
  1.115660e-01   6.392008e+01   4.147159e-01
  1.118650e-01   6.552911e+01   4.238460e-01
  1.121640e-01   6.550288e+01   4.177415e-01
  1.124630e-01   6.460189e+01   4.160338e-01
  1.127620e-01   6.453491e+01   4.158181e-01
  1.130610e-01   6.436304e+01   4.146762e-01
  1.133600e-01   6.466153e+01   4.204211e-01
  1.136590e-01   6.368027e+01   4.070378e-01
  1.139580e-01   6.451142e+01   4.142759e-01
  1.142570e-01   6.405938e+01   4.125315e-01
  1.145560e-01   6.494874e+01   4.159708e-01
  1.148550e-01   6.441483e+01   4.130938e-01
  1.151530e-01   6.298026e+01   4.031320e-01
  1.154520e-01   6.547539e+01   4.161889e-01
  1.157510e-01   6.295098e+01   4.035900e-01
  1.160500e-01   6.413340e+01   4.136433e-01
  1.163490e-01   6.352799e+01   4.054354e-01
  1.166480e-01   6.458347e+01   4.116186e-01
  1.169470e-01   6.421625e+01   4.081853e-01
  1.172460e-01   6.420322e+01   4.087057e-01
  1.175450e-01   6.392454e+01   4.044885e-01
  1.178440e-01   6.381961e+01   4.041564e-01
  1.181430e-01   6.461376e+01   4.097282e-01
  1.184420e-01   6.448614e+01   4.070896e-01
  1.187400e-01   6.482638e+01   4.067809e-01
  1.190390e-01   6.412483e+01   4.037563e-01
  1.193380e-01   6.410450e+01   4.036922e-01
  1.196370e-01   6.539844e+01   4.099592e-01
  1.199360e-01   6.469995e+01   4.036657e-01
  1.202350e-01   6.479653e+01   4.069623e-01
  1.205340e-01   6.479466e+01   4.045008e-01
  1.208330e-01   6.486862e+01   4.033856e-01
  1.211320e-01   6.458596e+01   4.057518e-01
  1.214310e-01   6.402663e+01   3.973439e-01
  1.217300e-01   6.402875e+01   4.029117e-01
  1.220290e-01   6.407033e+01   4.016968e-01
  1.223270e-01   6.471851e+01   4.010588e-01
  1.226260e-01   6.416442e+01   3.988138e-01
  1.229250e-01   6.374184e+01   3.959426e-01
  1.232240e-01   6.532119e+01   4.045218e-01
  1.235230e-01   6.466558e+01   4.016883e-01
  1.238220e-01   6.461148e+01   3.981164e-01
  1.241210e-01   6.494336e+01   4.007018e-01
  1.244200e-01   6.407334e+01   3.944114e-01
  1.247190e-01   6.517084e+01   4.024579e-01
  1.250180e-01   6.394502e+01   3.937632e-01
  1.253170e-01   6.448432e+01   3.961838e-01
  1.256160e-01   6.476147e+01   3.996175e-01
  1.259140e-01   6.468818e+01   3.965542e-01
  1.262130e-01   6.462498e+01   3.963604e-01
  1.265120e-01   6.452826e+01   3.932896e-01
  1.268110e-01   6.470749e+01   3.945872e-01
  1.271100e-01   6.461832e+01   3.978792e-01
  1.274090e-01   6.430335e+01   3.936038e-01
  1.277080e-01   6.458054e+01   3.931994e-01
  1.280070e-01   6.474718e+01   3.924648e-01
  1.283060e-01   6.432691e+01   3.926755e-01
  1.286050e-01   6.555847e+01   3.992128e-01
  1.289040e-01   6.461329e+01   3.893709e-01
  1.292030e-01   6.427437e+01   3.932644e-01
  1.295020e-01   6.483768e+01   3.912635e-01
  1.298000e-01   6.484948e+01   3.920348e-01
  1.300990e-01   6.442039e+01   3.883072e-01
  1.303980e-01   6.440703e+01   3.889907e-01
  1.306970e-01   6.483436e+01   3.932245e-01
  1.309960e-01   6.494538e+01   3.913438e-01
  1.312950e-01   6.413901e+01   3.886641e-01
  1.315940e-01   6.519351e+01   3.875215e-01
  1.318930e-01   6.418170e+01   3.873472e-01
  1.321920e-01   6.430783e+01   3.874880e-01
  1.324910e-01   6.432233e+01   3.884933e-01
  1.327900e-01   6.496863e+01   3.882757e-01
  1.330890e-01   6.390894e+01   3.846239e-01
  1.333870e-01   6.497745e+01   3.875885e-01
  1.336860e-01   6.494013e+01   3.867677e-01
  1.339850e-01   6.466964e+01   3.845570e-01
  1.342840e-01   6.404276e+01   3.854991e-01
  1.345830e-01   6.497007e+01   3.868569e-01
  1.348820e-01   6.425369e+01   3.847181e-01
  1.351810e-01   6.466389e+01   3.810952e-01
  1.354800e-01   6.520034e+01   3.870700e-01
  1.357790e-01   6.465052e+01   3.831112e-01
  1.360780e-01   6.497698e+01   3.857033e-01
  1.363770e-01   6.535202e+01   3.863468e-01
  1.366760e-01   6.452855e+01   3.860112e-01
  1.369740e-01   6.474626e+01   4.003553e-01
  1.372730e-01   6.456669e+01   4.019123e-01
  1.375720e-01   6.436815e+01   4.106468e-01
  1.378710e-01   6.429805e+01   4.121416e-01
  1.381700e-01   6.438128e+01   4.141496e-01
  1.384690e-01   6.522791e+01   4.241036e-01
  1.387680e-01   6.446929e+01   4.101169e-01
  1.390670e-01   6.435196e+01   3.980923e-01
  1.393660e-01   6.469243e+01   3.983657e-01
  1.396650e-01   6.493006e+01   3.962762e-01
  1.399640e-01   6.481946e+01   3.969563e-01
  1.402630e-01   6.468316e+01   3.883771e-01
  1.405620e-01   6.453863e+01   3.923267e-01
  1.408600e-01   6.445369e+01   3.908367e-01
  1.411590e-01   6.510275e+01   3.937890e-01
  1.414580e-01   6.431934e+01   3.919071e-01
  1.417570e-01   6.482119e+01   3.859430e-01
  1.420560e-01   6.489183e+01   3.906949e-01
  1.423550e-01   6.422144e+01   3.860365e-01
  1.426540e-01   6.418042e+01   3.824059e-01
  1.429530e-01   6.448220e+01   3.823825e-01
  1.432520e-01   6.441345e+01   3.792308e-01
  1.435510e-01   6.426673e+01   3.815141e-01
  1.438500e-01   6.505946e+01   3.797834e-01
  1.441490e-01   6.490990e+01   3.784593e-01
  1.444470e-01   6.530334e+01   3.820673e-01
  1.447460e-01   6.455232e+01   3.760996e-01
  1.450450e-01   6.596501e+01   3.839980e-01
  1.453440e-01   6.446404e+01   3.736811e-01
  1.456430e-01   6.424574e+01   3.767382e-01
  1.459420e-01   6.536620e+01   3.793443e-01
  1.462410e-01   6.491068e+01   3.762701e-01
  1.465400e-01   6.450477e+01   3.763979e-01
  1.468390e-01   6.512732e+01   3.734632e-01
  1.471380e-01   6.499396e+01   3.760774e-01
  1.474370e-01   6.493986e+01   3.765721e-01
  1.477360e-01   6.475553e+01   3.749552e-01
  1.480340e-01   6.445781e+01   3.704900e-01
  1.483330e-01   6.476048e+01   3.798023e-01
  1.486320e-01   6.575453e+01   3.923075e-01
  1.489310e-01   6.462518e+01   3.906218e-01
  1.492300e-01   6.500101e+01   3.912672e-01
  1.495290e-01   6.515395e+01   3.941925e-01
  1.498280e-01   6.452649e+01   3.968251e-01
  1.501270e-01   6.438622e+01   3.979389e-01
  1.504260e-01   6.573205e+01   3.966894e-01
  1.507250e-01   6.512888e+01   4.007495e-01
  1.510240e-01   6.568837e+01   4.014204e-01
  1.513230e-01   6.581564e+01   4.071313e-01
  1.516210e-01   6.519299e+01   4.009467e-01
  1.519200e-01   6.495874e+01   4.002257e-01
  1.522190e-01   6.550536e+01   4.089056e-01
  1.525180e-01   6.538765e+01   4.036582e-01
  1.528170e-01   6.563681e+01   4.098700e-01
  1.531160e-01   6.503995e+01   4.047250e-01
  1.534150e-01   6.566500e+01   4.008288e-01
  1.537140e-01   6.609375e+01   3.952823e-01
  1.540130e-01   6.555919e+01   3.871928e-01
  1.543120e-01   6.461066e+01   3.846145e-01
  1.546110e-01   6.521106e+01   3.838469e-01
  1.549100e-01   6.436847e+01   3.815873e-01
  1.552090e-01   6.587248e+01   3.881169e-01
  1.555070e-01   6.535214e+01   3.773296e-01
  1.558060e-01   6.501463e+01   3.816738e-01
  1.561050e-01   6.498357e+01   3.777923e-01
  1.564040e-01   6.543270e+01   3.806479e-01
  1.567030e-01   6.442084e+01   3.757164e-01
  1.570020e-01   6.561152e+01   3.772085e-01
  1.573010e-01   6.532604e+01   3.798924e-01
  1.576000e-01   6.477825e+01   3.724610e-01
  1.578990e-01   6.457844e+01   3.737982e-01
  1.581980e-01   6.519696e+01   3.738749e-01
  1.584970e-01   6.456623e+01   3.718510e-01
  1.587960e-01   6.407312e+01   3.738346e-01
  1.590940e-01   6.425324e+01   3.690704e-01
  1.593930e-01   6.493950e+01   3.697931e-01
  1.596920e-01   6.574608e+01   3.731239e-01
  1.599910e-01   6.474707e+01   3.719499e-01
  1.602900e-01   6.529683e+01   3.728935e-01
  1.605890e-01   6.563499e+01   3.682944e-01
  1.608880e-01   6.500463e+01   3.689516e-01
  1.611870e-01   6.490243e+01   3.676439e-01
  1.614860e-01   6.481001e+01   3.677878e-01
  1.617850e-01   6.480184e+01   3.645561e-01
  1.620840e-01   6.482850e+01   3.646311e-01
  1.623830e-01   6.487106e+01   3.663453e-01
  1.626810e-01   6.528239e+01   3.653109e-01
  1.629800e-01   6.507183e+01   3.608370e-01
  1.632790e-01   6.471480e+01   3.609948e-01
  1.635780e-01   6.524288e+01   3.636296e-01
  1.638770e-01   6.517408e+01   3.658003e-01
  1.641760e-01   6.534784e+01   3.645091e-01
  1.644750e-01   6.582080e+01   3.650407e-01
  1.647740e-01   6.552647e+01   3.638339e-01
  1.650730e-01   6.491144e+01   3.634856e-01
  1.653720e-01   6.454843e+01   3.620778e-01
  1.656710e-01   6.578512e+01   3.633872e-01
  1.659700e-01   6.519320e+01   3.632962e-01
  1.662680e-01   6.441032e+01   3.597612e-01
  1.665670e-01   6.463355e+01   3.613464e-01
  1.668660e-01   6.512920e+01   3.592874e-01
  1.671650e-01   6.467855e+01   3.608937e-01
  1.674640e-01   6.505559e+01   3.611748e-01
  1.677630e-01   6.526111e+01   3.598399e-01
  1.680620e-01   6.529246e+01   3.622164e-01
  1.683610e-01   6.485625e+01   3.553781e-01
  1.686600e-01   6.453158e+01   3.593360e-01
  1.689590e-01   6.497071e+01   3.569819e-01
  1.692580e-01   6.511688e+01   3.571979e-01
  1.695570e-01   6.543915e+01   3.626231e-01
  1.698560e-01   6.430111e+01   3.534896e-01
  1.701540e-01   6.472671e+01   3.574262e-01
  1.704530e-01   6.454757e+01   3.539844e-01
  1.707520e-01   6.452459e+01   3.541034e-01
  1.710510e-01   6.453954e+01   3.570956e-01
  1.713500e-01   6.474451e+01   3.541602e-01
  1.716490e-01   6.462872e+01   3.565970e-01
  1.719480e-01   6.520113e+01   3.525261e-01
  1.722470e-01   6.498046e+01   3.542603e-01
  1.725460e-01   6.465028e+01   3.549963e-01
  1.728450e-01   6.420797e+01   3.514304e-01
  1.731440e-01   6.496039e+01   3.540247e-01
  1.734430e-01   6.489779e+01   3.506452e-01
  1.737410e-01   6.542784e+01   3.556596e-01
  1.740400e-01   6.422721e+01   3.516621e-01
  1.743390e-01   6.449290e+01   3.499008e-01
  1.746380e-01   6.465821e+01   3.519443e-01
  1.749370e-01   6.491913e+01   3.503516e-01
  1.752360e-01   6.442642e+01   3.513129e-01
  1.755350e-01   6.481612e+01   3.514837e-01
  1.758340e-01   6.477622e+01   3.466845e-01
  1.761330e-01   6.487660e+01   3.525382e-01
  1.764320e-01   6.500940e+01   3.479923e-01
  1.767310e-01   6.435513e+01   3.505855e-01
  1.770300e-01   6.423266e+01   3.465914e-01
  1.773280e-01   6.470968e+01   3.492620e-01
  1.776270e-01   6.492532e+01   3.486278e-01
  1.779260e-01   6.439585e+01   3.456652e-01
  1.782250e-01   6.458903e+01   3.489362e-01
  1.785240e-01   6.502064e+01   3.468273e-01
  1.788230e-01   6.438772e+01   3.468379e-01
  1.791220e-01   6.491664e+01   3.487774e-01
  1.794210e-01   6.451571e+01   3.444674e-01
  1.797200e-01   6.432349e+01   3.454709e-01
  1.800190e-01   6.371078e+01   3.414815e-01
  1.803180e-01   6.407384e+01   3.459914e-01
  1.806170e-01   6.367756e+01   3.420560e-01
  1.809160e-01   6.508351e+01   3.451407e-01
  1.812140e-01   6.460583e+01   3.447079e-01
  1.815130e-01   6.416275e+01   3.430232e-01
  1.818120e-01   6.512521e+01   3.469362e-01
  1.821110e-01   6.438576e+01   3.409806e-01
  1.824100e-01   6.428556e+01   3.431847e-01
  1.827090e-01   6.458461e+01   3.433167e-01
  1.830080e-01   6.470553e+01   3.438040e-01
  1.833070e-01   6.412960e+01   3.398146e-01
  1.836060e-01   6.469097e+01   3.404882e-01
  1.839050e-01   6.530157e+01   3.460539e-01
  1.842040e-01   6.432247e+01   3.406501e-01
  1.845030e-01   6.403471e+01   3.390786e-01
  1.848010e-01   6.445006e+01   3.419691e-01
  1.851000e-01   6.441385e+01   3.372083e-01
  1.853990e-01   6.438505e+01   3.421254e-01
  1.856980e-01   6.444545e+01   3.398415e-01
  1.859970e-01   6.441530e+01   3.384799e-01
  1.862960e-01   6.411202e+01   3.391221e-01
  1.865950e-01   6.422144e+01   3.376523e-01
  1.868940e-01   6.410338e+01   3.412120e-01
  1.871930e-01   6.358775e+01   3.327150e-01
  1.874920e-01   6.466306e+01   3.386522e-01
  1.877910e-01   6.451735e+01   3.381117e-01
  1.880900e-01   6.455101e+01   3.381999e-01
  1.883880e-01   6.417489e+01   3.389666e-01
  1.886870e-01   6.441827e+01   3.335004e-01
  1.889860e-01   6.401613e+01   3.380667e-01
  1.892850e-01   6.394884e+01   3.353627e-01
  1.895840e-01   6.366054e+01   3.335208e-01
  1.898830e-01   6.408477e+01   3.350955e-01
  1.901820e-01   6.339418e+01   3.329763e-01
  1.904810e-01   6.408165e+01   3.346220e-01
  1.907800e-01   6.372574e+01   3.329225e-01
  1.910790e-01   6.402389e+01   3.330875e-01
  1.913780e-01   6.419179e+01   3.346001e-01
  1.916770e-01   6.409772e+01   3.342006e-01
  1.919750e-01   6.395360e+01   3.345972e-01
  1.922740e-01   6.414438e+01   3.314302e-01
  1.925730e-01   6.457237e+01   3.332904e-01
  1.928720e-01   6.437524e+01   3.335415e-01
  1.931710e-01   6.393178e+01   3.330006e-01
  1.934700e-01   6.439159e+01   3.326720e-01
  1.937690e-01   6.400947e+01   3.307818e-01
  1.940680e-01   6.417305e+01   3.330173e-01
  1.943670e-01   6.369884e+01   3.298289e-01
  1.946660e-01   6.410831e+01   3.314873e-01
  1.949650e-01   6.389647e+01   3.288568e-01
  1.952640e-01   6.440247e+01   3.316456e-01
  1.955630e-01   6.340775e+01   3.302711e-01
  1.958610e-01   6.351754e+01   3.274405e-01
  1.961600e-01   6.441203e+01   3.310721e-01
  1.964590e-01   6.353166e+01   3.273306e-01
  1.967580e-01   6.367614e+01   3.299194e-01
  1.970570e-01   6.387065e+01   3.282027e-01
  1.973560e-01   6.428484e+01   3.275153e-01
  1.976550e-01   6.434872e+01   3.304631e-01
  1.979540e-01   6.389854e+01   3.269633e-01
  1.982530e-01   6.355349e+01   3.278262e-01
  1.985520e-01   6.388408e+01   3.266371e-01
  1.988510e-01   6.392557e+01   3.268877e-01
  1.991500e-01   6.374033e+01   3.286020e-01
  1.994480e-01   6.364050e+01   3.250096e-01
  1.997470e-01   6.350619e+01   3.265369e-01
  2.000460e-01   6.421816e+01   3.244914e-01
  2.003450e-01   6.365611e+01   3.253355e-01
  2.006440e-01   6.310706e+01   3.266728e-01
  2.009430e-01   6.395582e+01   3.238280e-01
  2.012420e-01   6.316742e+01   3.250874e-01
  2.015410e-01   6.387905e+01   3.234932e-01
  2.018400e-01   6.376567e+01   3.239091e-01
  2.021390e-01   6.340034e+01   3.239690e-01
  2.024380e-01   6.365927e+01   3.197626e-01
  2.027370e-01   6.300030e+01   3.230870e-01
  2.030350e-01   6.291776e+01   3.198042e-01
  2.033340e-01   6.405150e+01   3.235090e-01
  2.036330e-01   6.379507e+01   3.203761e-01
  2.039320e-01   6.287109e+01   3.188634e-01
  2.042310e-01   6.343194e+01   3.233421e-01
  2.045300e-01   6.360355e+01   3.190805e-01
  2.048290e-01   6.390878e+01   3.209349e-01
  2.051280e-01   6.240330e+01   3.167272e-01
  2.054270e-01   6.286447e+01   3.173557e-01
  2.057260e-01   6.366165e+01   3.228023e-01
  2.060250e-01   6.326024e+01   3.178144e-01
  2.063240e-01   6.300763e+01   3.197574e-01
  2.066230e-01   6.318851e+01   3.188494e-01
  2.069210e-01   6.294382e+01   3.194583e-01
  2.072200e-01   6.317852e+01   3.193687e-01
  2.075190e-01   6.324997e+01   3.171192e-01
  2.078180e-01   6.377909e+01   3.208830e-01
  2.081170e-01   6.301653e+01   3.173358e-01
  2.084160e-01   6.278415e+01   3.187793e-01
  2.087150e-01   6.323346e+01   3.164126e-01
  2.090140e-01   6.355985e+01   3.187009e-01
  2.093130e-01   6.271098e+01   3.164317e-01
  2.096120e-01   6.323802e+01   3.172227e-01
  2.099110e-01   6.283869e+01   3.147645e-01
  2.102100e-01   6.347768e+01   3.179572e-01
  2.105080e-01   6.263183e+01   3.174418e-01
  2.108070e-01   6.271003e+01   3.147049e-01
  2.111060e-01   6.294700e+01   3.145110e-01
  2.114050e-01   6.296902e+01   3.149593e-01
  2.117040e-01   6.315021e+01   3.203944e-01
  2.120030e-01   6.331748e+01   3.267784e-01
  2.123020e-01   6.265423e+01   3.274094e-01
  2.126010e-01   6.249419e+01   3.243575e-01
  2.129000e-01   6.332680e+01   3.297600e-01
  2.131990e-01   6.266456e+01   3.309015e-01
  2.134980e-01   6.300818e+01   3.338208e-01
  2.137970e-01   6.252425e+01   3.300731e-01
  2.140950e-01   6.302151e+01   3.332327e-01
  2.143940e-01   6.274088e+01   3.337375e-01
  2.146930e-01   6.325744e+01   3.354240e-01
  2.149920e-01   6.303110e+01   3.351391e-01
  2.152910e-01   6.324573e+01   3.361853e-01
  2.155900e-01   6.294159e+01   3.382686e-01
  2.158890e-01   6.339608e+01   3.394877e-01
  2.161880e-01   6.335270e+01   3.379111e-01
  2.164870e-01   6.321344e+01   3.388352e-01
  2.167860e-01   6.284326e+01   3.315263e-01
  2.170850e-01   6.274754e+01   3.286969e-01
  2.173840e-01   6.282929e+01   3.258072e-01
  2.176820e-01   6.229741e+01   3.229840e-01
  2.179810e-01   6.268136e+01   3.249877e-01
  2.182800e-01   6.290530e+01   3.212969e-01
  2.185790e-01   6.256619e+01   3.219719e-01
  2.188780e-01   6.260982e+01   3.186096e-01
  2.191770e-01   6.278097e+01   3.211187e-01
  2.194760e-01   6.286753e+01   3.221816e-01
  2.197750e-01   6.249766e+01   3.180512e-01
  2.200740e-01   6.224148e+01   3.153783e-01
  2.203730e-01   6.274945e+01   3.184185e-01
  2.206720e-01   6.219123e+01   3.160541e-01
  2.209710e-01   6.263218e+01   3.193525e-01
  2.212700e-01   6.212991e+01   3.136395e-01
  2.215680e-01   6.284024e+01   3.182407e-01
  2.218670e-01   6.266046e+01   3.135336e-01
  2.221660e-01   6.167676e+01   3.144768e-01
  2.224650e-01   6.249195e+01   3.140259e-01
  2.227640e-01   6.221757e+01   3.130743e-01
  2.230630e-01   6.237377e+01   3.143862e-01
  2.233620e-01   6.237041e+01   3.135895e-01
  2.236610e-01   6.277720e+01   3.146104e-01
  2.239600e-01   6.247277e+01   3.102421e-01
  2.242590e-01   6.238443e+01   3.131024e-01
  2.245580e-01   6.258411e+01   3.126939e-01
  2.248570e-01   6.248273e+01   3.142654e-01
  2.251550e-01   6.218276e+01   3.099005e-01
  2.254540e-01   6.281987e+01   3.117391e-01
  2.257530e-01   6.231216e+01   3.127909e-01
  2.260520e-01   6.232185e+01   3.089863e-01
  2.263510e-01   6.288304e+01   3.113861e-01
  2.266500e-01   6.225400e+01   3.096984e-01
  2.269490e-01   6.235089e+01   3.085582e-01
  2.272480e-01   6.245363e+01   3.113394e-01
  2.275470e-01   6.237337e+01   3.070048e-01
  2.278460e-01   6.147470e+01   3.082571e-01
  2.281450e-01   6.210481e+01   3.070810e-01
  2.284440e-01   6.198148e+01   3.082664e-01
  2.287420e-01   6.207507e+01   3.093792e-01
  2.290410e-01   6.204665e+01   3.031828e-01
  2.293400e-01   6.234327e+01   3.086641e-01
  2.296390e-01   6.216154e+01   3.067285e-01
  2.299380e-01   6.211089e+01   3.070960e-01
  2.302370e-01   6.172311e+01   3.055225e-01
  2.305360e-01   6.218475e+01   3.047174e-01
  2.308350e-01   6.216979e+01   3.089852e-01
  2.311340e-01   6.247753e+01   3.039954e-01
  2.314330e-01   6.161243e+01   3.040338e-01
  2.317320e-01   6.193667e+01   3.059282e-01
  2.320310e-01   6.254277e+01   3.042733e-01
  2.323290e-01   6.195846e+01   3.075856e-01
  2.326280e-01   6.152074e+01   3.010699e-01
  2.329270e-01   6.224833e+01   3.033185e-01
  2.332260e-01   6.170842e+01   3.035481e-01
  2.335250e-01   6.185255e+01   3.031842e-01
  2.338240e-01   6.192814e+01   3.045699e-01
  2.341230e-01   6.141068e+01   2.988257e-01
  2.344220e-01   6.188150e+01   3.030168e-01
  2.347210e-01   6.178252e+01   3.026555e-01
  2.350200e-01   6.157024e+01   3.013085e-01
  2.353190e-01   6.230006e+01   3.034445e-01
  2.356180e-01   6.180219e+01   2.988579e-01
  2.359170e-01   6.169601e+01   3.029195e-01
  2.362150e-01   6.177486e+01   3.011045e-01
  2.365140e-01   6.166056e+01   2.985152e-01
  2.368130e-01   6.145638e+01   3.003273e-01
  2.371120e-01   6.105442e+01   2.979577e-01
  2.374110e-01   6.234293e+01   3.036678e-01
  2.377100e-01   6.154843e+01   2.981297e-01
  2.380090e-01   6.143623e+01   2.992336e-01
  2.383080e-01   6.153991e+01   2.975409e-01
  2.386070e-01   6.147320e+01   2.989778e-01
  2.389060e-01   6.134317e+01   2.983171e-01
  2.392050e-01   6.180007e+01   2.978291e-01
  2.395040e-01   6.133575e+01   2.987583e-01
  2.398020e-01   6.117858e+01   2.963277e-01
  2.401010e-01   6.129449e+01   2.983133e-01
  2.404000e-01   6.151349e+01   2.960152e-01
  2.406990e-01   6.149836e+01   2.976672e-01
  2.409980e-01   6.173300e+01   2.972161e-01
  2.412970e-01   6.131253e+01   2.957544e-01
  2.415960e-01   6.163501e+01   2.974311e-01
  2.418950e-01   6.150947e+01   2.954490e-01
  2.421940e-01   6.133233e+01   2.962500e-01
  2.424930e-01   6.149899e+01   2.975553e-01
  2.427920e-01   6.105836e+01   2.927188e-01
  2.430910e-01   6.116341e+01   2.949493e-01
  2.433890e-01   6.074039e+01   2.929366e-01
  2.436880e-01   6.119551e+01   2.965942e-01
  2.439870e-01   6.107239e+01   2.927524e-01
  2.442860e-01   6.134270e+01   2.928561e-01
  2.445850e-01   6.122472e+01   2.943224e-01
  2.448840e-01   6.079073e+01   2.928390e-01
  2.451830e-01   6.083716e+01   2.944944e-01
  2.454820e-01   6.104224e+01   2.914915e-01
  2.457810e-01   6.113414e+01   2.929004e-01
  2.460800e-01   6.097113e+01   2.928361e-01
  2.463790e-01   6.127218e+01   2.925795e-01
  2.466780e-01   6.061606e+01   2.914402e-01
  2.469770e-01   6.040749e+01   2.900789e-01
  2.472750e-01   6.094078e+01   2.921114e-01
  2.475740e-01   6.068052e+01   2.924643e-01
  2.478730e-01   6.080810e+01   2.880801e-01
  2.481720e-01   6.072091e+01   2.908304e-01
  2.484710e-01   6.102013e+01   2.897356e-01
  2.487700e-01   6.123776e+01   2.933665e-01
  2.490690e-01   6.095010e+01   2.915939e-01
  2.493680e-01   6.081136e+01   2.882962e-01
  2.496670e-01   6.106865e+01   2.928522e-01
  2.499660e-01   6.076700e+01   2.891340e-01
  2.502650e-01   6.123478e+01   2.915215e-01
  2.505640e-01   6.094142e+01   2.878762e-01
  2.508620e-01   6.102299e+01   2.894264e-01
  2.511610e-01   6.110634e+01   2.919674e-01
  2.514600e-01   6.085314e+01   2.881867e-01
  2.517590e-01   6.087436e+01   2.880289e-01
  2.520580e-01   6.062015e+01   2.879468e-01
  2.523570e-01   6.113181e+01   2.894740e-01
  2.526560e-01   6.026171e+01   2.882445e-01
  2.529550e-01   6.103785e+01   2.867650e-01
  2.532540e-01   6.032388e+01   2.849813e-01
  2.535530e-01   6.108901e+01   2.865787e-01
  2.538520e-01   6.056719e+01   2.866815e-01
  2.541510e-01   6.040880e+01   2.847761e-01
  2.544490e-01   6.066648e+01   2.861977e-01
  2.547480e-01   6.085909e+01   2.869595e-01
  2.550470e-01   6.030602e+01   2.839290e-01
  2.553460e-01   6.119845e+01   2.864279e-01
  2.556450e-01   6.018649e+01   2.817595e-01
  2.559440e-01   6.086241e+01   2.862505e-01
  2.562430e-01   6.096552e+01   2.878295e-01
  2.565420e-01   6.076141e+01   2.847975e-01
  2.568410e-01   6.032291e+01   2.829693e-01
  2.571400e-01   6.057282e+01   2.839542e-01
  2.574390e-01   6.009241e+01   2.849422e-01
  2.577380e-01   6.030150e+01   2.844221e-01
  2.580360e-01   6.082730e+01   2.836519e-01
  2.583350e-01   6.006135e+01   2.843605e-01
  2.586340e-01   6.033043e+01   2.818994e-01
  2.589330e-01   6.044236e+01   2.849565e-01
  2.592320e-01   6.105489e+01   2.835869e-01
  2.595310e-01   6.107112e+01   2.846187e-01
  2.598300e-01   6.044236e+01   2.850579e-01
  2.601290e-01   6.082044e+01   2.815731e-01
  2.604280e-01   6.019791e+01   2.835741e-01
  2.607270e-01   6.048924e+01   2.805151e-01
  2.610260e-01   6.068346e+01   2.835149e-01
  2.613250e-01   6.066319e+01   2.840658e-01
  2.616240e-01   6.043049e+01   2.826262e-01
  2.619220e-01   6.038154e+01   2.826107e-01
  2.622210e-01   5.998607e+01   2.788663e-01
  2.625200e-01   6.071542e+01   2.823057e-01
  2.628190e-01   6.066508e+01   2.818950e-01
  2.631180e-01   6.002065e+01   2.786599e-01
  2.634170e-01   6.034681e+01   2.830253e-01
  2.637160e-01   6.033115e+01   2.793798e-01
  2.640150e-01   6.045821e+01   2.823948e-01
  2.643140e-01   6.084367e+01   2.801804e-01
  2.646130e-01   6.034409e+01   2.794097e-01
  2.649120e-01   6.025469e+01   2.822148e-01
  2.652110e-01   6.026800e+01   2.790424e-01
  2.655090e-01   6.023975e+01   2.797435e-01
  2.658080e-01   6.042059e+01   2.785394e-01
  2.661070e-01   6.064969e+01   2.803084e-01
  2.664060e-01   6.093499e+01   2.806783e-01
  2.667050e-01   6.057196e+01   2.801287e-01
  2.670040e-01   6.040748e+01   2.795564e-01
  2.673030e-01   6.059029e+01   2.791201e-01
  2.676020e-01   6.080012e+01   2.796982e-01
  2.679010e-01   6.065715e+01   2.792741e-01
  2.682000e-01   6.053809e+01   2.778672e-01
  2.684990e-01   6.022270e+01   2.781775e-01
  2.687980e-01   6.038732e+01   2.781792e-01
  2.690960e-01   6.008454e+01   2.786174e-01
  2.693950e-01   6.056642e+01   2.768131e-01
  2.696940e-01   6.003523e+01   2.759665e-01
  2.699930e-01   6.031207e+01   2.776294e-01
  2.702920e-01   5.985575e+01   2.762969e-01
  2.705910e-01   5.995357e+01   2.769905e-01
  2.708900e-01   6.008962e+01   2.751690e-01
  2.711890e-01   6.014614e+01   2.771535e-01
  2.714880e-01   6.010523e+01   2.760346e-01
  2.717870e-01   6.004812e+01   2.763676e-01
  2.720860e-01   5.979851e+01   2.747767e-01
  2.723850e-01   6.013078e+01   2.748967e-01
  2.726840e-01   6.033856e+01   2.764771e-01
  2.729820e-01   6.058414e+01   2.768536e-01
  2.732810e-01   6.009056e+01   2.748047e-01
  2.735800e-01   6.056427e+01   2.757940e-01
  2.738790e-01   5.985107e+01   2.747139e-01
  2.741780e-01   5.941008e+01   2.741579e-01
  2.744770e-01   6.023507e+01   2.735021e-01
  2.747760e-01   5.995581e+01   2.742229e-01
  2.750750e-01   5.979056e+01   2.769893e-01
  2.753740e-01   5.996553e+01   2.818329e-01
  2.756730e-01   6.003541e+01   2.834920e-01
  2.759720e-01   5.977252e+01   2.815765e-01
  2.762710e-01   6.070029e+01   2.878246e-01
  2.765690e-01   6.014632e+01   2.857864e-01
  2.768680e-01   5.982654e+01   2.877274e-01
  2.771670e-01   6.020556e+01   2.862359e-01
  2.774660e-01   5.949243e+01   2.853592e-01
  2.777650e-01   5.971312e+01   2.893688e-01
  2.780640e-01   6.021732e+01   2.891957e-01
  2.783630e-01   5.998820e+01   2.890704e-01
  2.786620e-01   5.960922e+01   2.898711e-01
  2.789610e-01   5.975390e+01   2.903310e-01
  2.792600e-01   5.996609e+01   2.937116e-01
  2.795590e-01   5.967903e+01   2.872672e-01
  2.798580e-01   6.030675e+01   2.933185e-01
  2.801560e-01   5.999709e+01   2.921236e-01
  2.804550e-01   5.984556e+01   2.926372e-01
  2.807540e-01   5.964801e+01   2.934909e-01
  2.810530e-01   5.992508e+01   2.914002e-01
  2.813520e-01   5.983688e+01   2.950854e-01
  2.816510e-01   5.977169e+01   2.939074e-01
  2.819500e-01   5.984783e+01   2.942071e-01
  2.822490e-01   5.971477e+01   2.938799e-01
  2.825480e-01   5.922820e+01   2.922329e-01
  2.828470e-01   6.031237e+01   2.983313e-01
  2.831460e-01   5.966508e+01   2.952306e-01
  2.834450e-01   5.990031e+01   2.942235e-01
  2.837430e-01   6.062645e+01   2.977148e-01
  2.840420e-01   5.984808e+01   2.974132e-01
  2.843410e-01   5.988970e+01   3.040086e-01
  2.846400e-01   5.933574e+01   3.047229e-01
  2.849390e-01   6.009129e+01   3.145753e-01
  2.852380e-01   5.892892e+01   3.144095e-01
  2.855370e-01   5.958482e+01   3.192889e-01
  2.858360e-01   5.969682e+01   3.216347e-01
  2.861350e-01   5.939963e+01   3.236664e-01
  2.864340e-01   5.929767e+01   3.281729e-01
  2.867330e-01   5.896656e+01   3.263154e-01
  2.870320e-01   5.951515e+01   3.334562e-01
  2.873310e-01   5.946443e+01   3.302255e-01
  2.876290e-01   5.910749e+01   3.344695e-01
  2.879280e-01   5.912535e+01   3.375782e-01
  2.882270e-01   5.957091e+01   3.351072e-01
  2.885260e-01   5.930034e+01   3.384229e-01
  2.888250e-01   5.919279e+01   3.372548e-01
  2.891240e-01   5.882807e+01   3.412862e-01
  2.894230e-01   5.891971e+01   3.446363e-01
  2.897220e-01   5.928694e+01   3.375230e-01
  2.900210e-01   5.969059e+01   3.476263e-01
  2.903200e-01   5.975739e+01   3.457884e-01
  2.906190e-01   5.932960e+01   3.482573e-01
  2.909180e-01   5.872543e+01   3.474209e-01
  2.912160e-01   5.896520e+01   3.444020e-01
  2.915150e-01   5.888324e+01   3.555127e-01
  2.918140e-01   5.936816e+01   3.487481e-01
  2.921130e-01   5.935213e+01   3.519609e-01
  2.924120e-01   5.880895e+01   3.528904e-01
  2.927110e-01   5.906654e+01   3.526753e-01
  2.930100e-01   5.900710e+01   3.616870e-01
  2.933090e-01   5.883602e+01   3.553701e-01
  2.936080e-01   5.892330e+01   3.532333e-01
  2.939070e-01   5.900738e+01   3.591673e-01
  2.942060e-01   5.931170e+01   3.607191e-01
  2.945050e-01   5.908994e+01   3.675931e-01
  2.948030e-01   5.943530e+01   3.590159e-01
  2.951020e-01   5.906003e+01   3.633449e-01
  2.954010e-01   5.914610e+01   3.653431e-01
  2.957000e-01   5.902649e+01   3.667303e-01
  2.959990e-01   5.949814e+01   3.677492e-01
  2.962980e-01   5.879665e+01   3.662365e-01
  2.965970e-01   5.870372e+01   3.695348e-01
  2.968960e-01   5.907527e+01   3.704743e-01
  2.971950e-01   5.969277e+01   3.708126e-01
  2.974940e-01   5.942381e+01   3.686301e-01
  2.977930e-01   5.843373e+01   3.689113e-01
  2.980920e-01   5.953892e+01   3.726134e-01
  2.983900e-01   5.898617e+01   3.738923e-01
  2.986890e-01   5.907167e+01   3.700082e-01
  2.989880e-01   5.999161e+01   3.768290e-01
  2.992870e-01   5.868806e+01   3.736502e-01
  2.995860e-01   5.834309e+01   3.746799e-01
  2.998850e-01   5.883555e+01   3.741194e-01
  3.001840e-01   5.825850e+01   3.746469e-01
  3.004830e-01   5.816916e+01   3.792279e-01
  3.007820e-01   5.854993e+01   3.789818e-01
  3.010810e-01   5.843875e+01   3.759460e-01
  3.013800e-01   5.878659e+01   3.827411e-01
  3.016790e-01   5.888948e+01   3.820691e-01
  3.019780e-01   5.865504e+01   3.833254e-01
  3.022760e-01   5.849162e+01   3.845804e-01
  3.025750e-01   5.864991e+01   3.830547e-01
  3.028740e-01   5.920848e+01   3.903413e-01
  3.031730e-01   5.866700e+01   3.867127e-01
  3.034720e-01   5.916133e+01   3.899203e-01
  3.037710e-01   5.888590e+01   3.887472e-01
  3.040700e-01   5.868439e+01   3.899403e-01
  3.043690e-01   5.887319e+01   3.952022e-01
  3.046680e-01   5.838360e+01   3.921809e-01
  3.049670e-01   5.883170e+01   3.901619e-01
  3.052660e-01   5.833514e+01   3.953403e-01
  3.055650e-01   5.765563e+01   3.916447e-01
  3.058630e-01   5.795346e+01   3.980166e-01
  3.061620e-01   5.867075e+01   3.931441e-01
  3.064610e-01   5.947360e+01   4.008889e-01
  3.067600e-01   5.848798e+01   4.036631e-01
  3.070590e-01   5.902773e+01   3.993834e-01
  3.073580e-01   5.919839e+01   4.061072e-01
  3.076570e-01   5.920775e+01   3.988524e-01
  3.079560e-01   5.938971e+01   4.058659e-01
  3.082550e-01   5.877119e+01   4.037469e-01
  3.085540e-01   5.856592e+01   4.027456e-01
  3.088530e-01   5.902351e+01   4.094513e-01
  3.091520e-01   5.817707e+01   4.005264e-01
  3.094500e-01   5.889748e+01   4.118101e-01
  3.097490e-01   5.824383e+01   4.076585e-01
  3.100480e-01   5.838900e+01   4.051179e-01
  3.103470e-01   5.845980e+01   4.166781e-01
  3.106460e-01   5.840933e+01   4.042870e-01
  3.109450e-01   5.868531e+01   4.171532e-01
  3.112440e-01   5.897045e+01   4.111261e-01
  3.115430e-01   5.921094e+01   4.173823e-01
  3.118420e-01   5.859093e+01   4.197937e-01
  3.121410e-01   5.852278e+01   4.130242e-01
  3.124400e-01   5.855786e+01   4.206812e-01
  3.127390e-01   5.882803e+01   4.157069e-01
  3.130380e-01   5.856097e+01   4.237545e-01
  3.133360e-01   5.831229e+01   4.204715e-01
  3.136350e-01   5.808942e+01   4.189952e-01
  3.139340e-01   5.863263e+01   4.271456e-01
  3.142330e-01   5.784274e+01   4.177706e-01
  3.145320e-01   5.900170e+01   4.324239e-01
  3.148310e-01   5.846194e+01   4.254733e-01
  3.151300e-01   5.790148e+01   4.234289e-01
  3.154290e-01   5.784493e+01   4.281639e-01
  3.157280e-01   5.822022e+01   4.266964e-01
  3.160270e-01   5.813545e+01   4.347434e-01
  3.163260e-01   5.831404e+01   4.270401e-01
  3.166250e-01   5.833377e+01   4.354843e-01
  3.169230e-01   5.824324e+01   4.325483e-01
  3.172220e-01   5.730655e+01   4.338791e-01
  3.175210e-01   5.846958e+01   4.378792e-01
  3.178200e-01   5.933755e+01   4.380856e-01
  3.181190e-01   5.830992e+01   4.423007e-01
  3.184180e-01   5.809494e+01   4.368535e-01
  3.187170e-01   5.846635e+01   4.460742e-01
  3.190160e-01   5.779320e+01   4.423050e-01
  3.193150e-01   5.862054e+01   4.388252e-01
  3.196140e-01   5.840608e+01   4.495037e-01
  3.199130e-01   5.792298e+01   4.412227e-01
  3.202120e-01   5.800624e+01   4.487851e-01
  3.205100e-01   5.864117e+01   4.499955e-01
  3.208090e-01   5.818387e+01   4.449952e-01
  3.211080e-01   5.778946e+01   4.504367e-01
  3.214070e-01   5.789696e+01   4.430991e-01
  3.217060e-01   5.817286e+01   4.515090e-01
  3.220050e-01   5.824003e+01   4.488643e-01
  3.223040e-01   5.884965e+01   4.491555e-01
  3.226030e-01   5.800692e+01   4.572722e-01
  3.229020e-01   5.865585e+01   4.444007e-01
  3.232010e-01   5.803193e+01   4.543461e-01
  3.235000e-01   5.765041e+01   4.478183e-01
  3.237990e-01   5.800760e+01   4.525495e-01
  3.240970e-01   5.732471e+01   4.567597e-01
  3.243960e-01   5.768896e+01   4.487953e-01
  3.246950e-01   5.819174e+01   4.619847e-01
  3.249940e-01   5.751650e+01   4.514744e-01
  3.252930e-01   5.743104e+01   4.585102e-01
  3.255920e-01   5.881780e+01   4.667344e-01
  3.258910e-01   5.809715e+01   4.593845e-01
  3.261900e-01   5.775282e+01   4.652345e-01
  3.264890e-01   5.785567e+01   4.602022e-01
  3.267880e-01   5.866639e+01   4.670500e-01
  3.270870e-01   5.866256e+01   4.750511e-01
  3.273860e-01   5.843092e+01   4.684227e-01
  3.276850e-01   5.771620e+01   4.712037e-01
  3.279830e-01   5.767387e+01   4.639966e-01
  3.282820e-01   5.788247e+01   4.743031e-01
  3.285810e-01   5.805757e+01   4.730771e-01
  3.288800e-01   5.738945e+01   4.737432e-01
  3.291790e-01   5.744691e+01   4.701031e-01
  3.294780e-01   5.860246e+01   4.822309e-01
  3.297770e-01   5.717529e+01   4.788442e-01
  3.300760e-01   5.715684e+01   4.737641e-01
  3.303750e-01   5.779686e+01   4.840160e-01
  3.306740e-01   5.868891e+01   4.810728e-01
  3.309730e-01   5.821141e+01   4.878470e-01
  3.312720e-01   5.852163e+01   4.928935e-01
  3.315700e-01   5.817467e+01   4.824991e-01
  3.318690e-01   5.774111e+01   4.934056e-01
  3.321680e-01   5.768894e+01   4.820148e-01
  3.324670e-01   5.851249e+01   4.978029e-01
  3.327660e-01   5.686701e+01   4.880254e-01
  3.330650e-01   5.809731e+01   4.938241e-01
  3.333640e-01   5.830790e+01   5.025983e-01
  3.336630e-01   5.719089e+01   4.861898e-01
  3.339620e-01   5.785802e+01   5.035513e-01
  3.342610e-01   5.766370e+01   4.958496e-01
  3.345600e-01   5.794553e+01   5.021872e-01
  3.348590e-01   5.850976e+01   5.135795e-01
  3.351570e-01   5.823721e+01   4.966305e-01
  3.354560e-01   5.737030e+01   5.122348e-01
  3.357550e-01   5.810511e+01   4.988712e-01
  3.360540e-01   5.765127e+01   5.116327e-01
  3.363530e-01   5.850832e+01   5.217306e-01
  3.366520e-01   5.746797e+01   5.018511e-01
  3.369510e-01   5.839266e+01   5.277547e-01
  3.372500e-01   5.882033e+01   5.059637e-01
  3.375490e-01   5.790790e+01   5.229251e-01
  3.378480e-01   5.831639e+01   5.221619e-01
  3.381470e-01   5.940623e+01   5.257188e-01
  3.384460e-01   5.830463e+01   5.348373e-01
  3.387450e-01   5.829727e+01   5.132589e-01
  3.390430e-01   5.813239e+01   5.312939e-01
  3.393420e-01   5.777622e+01   5.269615e-01
  3.396410e-01   5.762004e+01   5.269195e-01
  3.399400e-01   5.770230e+01   5.427455e-01
  3.402390e-01   5.763818e+01   5.165658e-01
  3.405380e-01   5.798414e+01   5.411521e-01
  3.408370e-01   5.770117e+01   5.320623e-01
  3.411360e-01   5.901711e+01   5.416238e-01
  3.414350e-01   5.770230e+01   5.427455e-01
  3.417340e-01   5.690890e+01   5.311634e-01
  3.420330e-01   5.782876e+01   5.516013e-01
  3.423320e-01   5.758555e+01   5.350145e-01
  3.426300e-01   5.754220e+01   5.494682e-01
  3.429290e-01   5.780033e+01   5.484189e-01
  3.432280e-01   5.769814e+01   5.456836e-01
  3.435270e-01   5.810748e+01   5.665047e-01
  3.438260e-01   5.792861e+01   5.430754e-01
  3.441250e-01   5.729924e+01   5.592898e-01
  3.444240e-01   5.805609e+01   5.550083e-01
  3.447230e-01   5.773453e+01   5.581930e-01
  3.450220e-01   5.771722e+01   5.696179e-01
  3.453210e-01   5.814629e+01   5.554393e-01
  3.456200e-01   5.791377e+01   5.757507e-01
  3.459190e-01   5.757219e+01   5.606204e-01
  3.462170e-01   5.873635e+01   5.772074e-01
  3.465160e-01   5.848132e+01   5.750901e-01
  3.468150e-01   5.674491e+01   5.656419e-01
  3.471140e-01   5.862018e+01   5.900795e-01
  3.474130e-01   5.817819e+01   5.718880e-01
  3.477120e-01   5.728372e+01   5.833142e-01
  3.480110e-01   5.829912e+01   5.820896e-01
  3.483100e-01   5.736772e+01   5.792060e-01
  3.486090e-01   5.690593e+01   5.917116e-01
  3.489080e-01   5.709287e+01   5.778169e-01
  3.492070e-01   5.594376e+01   5.876458e-01
  3.495060e-01   5.748567e+01   5.843416e-01
  3.498040e-01   5.870347e+01   6.029517e-01
  3.501030e-01   5.874745e+01   6.041688e-01
  3.504020e-01   5.697562e+01   5.940119e-01
  3.507010e-01   5.775645e+01   6.122860e-01
  3.510000e-01   5.782976e+01   5.936021e-01
  3.512990e-01   5.778242e+01   6.124236e-01
  3.515980e-01   5.784099e+01   6.044812e-01
  3.518970e-01   5.787458e+01   6.182462e-01
  3.521960e-01   5.766476e+01   6.259410e-01
  3.524950e-01   5.733337e+01   6.008190e-01
  3.527940e-01   5.729789e+01   6.273408e-01
  3.530930e-01   5.680927e+01   6.082907e-01
  3.533920e-01   5.685760e+01   6.237927e-01
  3.536900e-01   5.679695e+01   6.257312e-01
  3.539890e-01   5.760700e+01   6.267557e-01
  3.542880e-01   5.658012e+01   6.362540e-01
  3.545870e-01   5.733302e+01   6.153468e-01
  3.548860e-01   5.732389e+01   6.368142e-01
  3.551850e-01   5.779111e+01   6.277565e-01
  3.554840e-01   5.803133e+01   6.407317e-01
  3.557830e-01   5.722194e+01   6.386441e-01
  3.560820e-01   5.898050e+01   6.263190e-01
  3.563810e-01   5.770272e+01   6.401148e-01
  3.566800e-01   5.876471e+01   6.307493e-01
  3.569790e-01   5.767529e+01   6.448294e-01
  3.572770e-01   5.785100e+01   6.445819e-01
  3.575760e-01   5.650086e+01   6.108648e-01
  3.578750e-01   5.742302e+01   6.560596e-01
  3.581740e-01   5.746669e+01   6.271250e-01
  3.584730e-01   5.761041e+01   6.571292e-01
  3.587720e-01   5.788180e+01   6.472191e-01
  3.590710e-01   5.688226e+01   6.403808e-01
  3.593700e-01   5.706240e+01   6.659973e-01
  3.596690e-01   5.813430e+01   6.437153e-01
  3.599680e-01   5.682208e+01   6.659650e-01
  3.602670e-01   5.774003e+01   6.539868e-01
  3.605660e-01   5.739665e+01   6.679450e-01
  3.608640e-01   5.814599e+01   6.895321e-01
  3.611630e-01   5.812121e+01   6.535838e-01
  3.614620e-01   5.722932e+01   6.885610e-01
  3.617610e-01   5.737238e+01   6.637193e-01
  3.620600e-01   5.793069e+01   6.897489e-01
  3.623590e-01   5.660898e+01   6.788897e-01
  3.626580e-01   5.852227e+01   6.902671e-01
  3.629570e-01   5.750738e+01   7.026693e-01
  3.632560e-01   5.794883e+01   6.753319e-01
  3.635550e-01   5.698522e+01   7.108727e-01
  3.638540e-01   5.692738e+01   6.928467e-01
  3.641530e-01   5.719588e+01   6.991765e-01
  3.644510e-01   5.669389e+01   7.263077e-01
  3.647500e-01   5.790606e+01   6.896022e-01
  3.650490e-01   5.754559e+01   7.299473e-01
  3.653480e-01   5.709847e+01   7.099143e-01
  3.656470e-01   5.640388e+01   7.139732e-01
  3.659460e-01   5.737550e+01   7.417041e-01
  3.662450e-01   5.764116e+01   7.116192e-01
  3.665440e-01   5.766064e+01   7.611344e-01
  3.668430e-01   5.821304e+01   7.236042e-01
  3.671420e-01   5.661704e+01   7.443813e-01
  3.674410e-01   5.893643e+01   7.498249e-01
  3.677400e-01   5.822849e+01   7.588425e-01
  3.680390e-01   5.693276e+01   7.794622e-01
  3.683370e-01   5.667532e+01   7.279841e-01
  3.686360e-01   5.658249e+01   7.684264e-01
  3.689350e-01   5.656603e+01   7.518782e-01
  3.692340e-01   5.617001e+01   7.698858e-01
  3.695330e-01   5.599865e+01   7.958498e-01
  3.698320e-01   5.855484e+01   7.589818e-01
  3.701310e-01   5.716664e+01   8.065250e-01
  3.704300e-01   5.880256e+01   7.790640e-01
  3.707290e-01   5.678045e+01   8.062282e-01
  3.710280e-01   5.732199e+01   8.051985e-01
  3.713270e-01   5.744568e+01   7.942643e-01
  3.716260e-01   5.571537e+01   8.293586e-01
  3.719240e-01   5.816627e+01   7.923502e-01
  3.722230e-01   5.814476e+01   8.500296e-01
  3.725220e-01   5.722220e+01   8.143086e-01
  3.728210e-01   5.698078e+01   8.306202e-01
  3.731200e-01   5.666597e+01   8.775146e-01
  3.734190e-01   5.794407e+01   8.095558e-01
  3.737180e-01   5.762390e+01   8.817345e-01
  3.740170e-01   5.753868e+01   8.293769e-01
  3.743160e-01   5.669335e+01   8.809009e-01
  3.746150e-01   5.651756e+01   8.732292e-01
  3.749140e-01   5.773248e+01   8.612951e-01
  3.752130e-01   5.718246e+01   9.186012e-01
  3.755110e-01   5.634691e+01   8.480174e-01
  3.758100e-01   5.849581e+01   9.290904e-01
  3.761090e-01   5.847151e+01   9.011628e-01
  3.764080e-01   5.914053e+01   9.305684e-01
  3.767070e-01   5.669799e+01   9.526719e-01
  3.770060e-01   5.870325e+01   8.899541e-01
  3.773050e-01   5.772439e+01   9.695076e-01
  3.776040e-01   5.669572e+01   9.182773e-01
  3.779030e-01   5.877706e+01   9.658974e-01
  3.782020e-01   5.592524e+01   1.017664e+00
  3.785010e-01   5.658012e+01   8.997990e-01
  3.788000e-01   5.736284e+01   1.025645e+00
  3.790990e-01   5.702501e+01   9.434971e-01
  3.793970e-01   5.772734e+01   1.019053e+00
  3.796960e-01   5.597101e+01   9.986866e-01
  3.799950e-01   5.773061e+01   9.956513e-01
  3.802940e-01   5.747246e+01   1.104423e+00
  3.805930e-01   5.753776e+01   9.637937e-01
  3.808920e-01   5.595765e+01   1.095945e+00
  3.811910e-01   5.686770e+01   1.021209e+00
  3.814900e-01   5.853453e+01   1.090348e+00
  3.817890e-01   5.773149e+01   1.182387e+00
  3.820880e-01   5.594890e+01   9.892008e-01
  3.823870e-01   5.757361e+01   1.188412e+00
  3.826860e-01   5.745930e+01   1.041791e+00
  3.829840e-01   5.796776e+01   1.216404e+00
  3.832830e-01   5.622291e+01   1.145024e+00
  3.835820e-01   5.828818e+01   1.138102e+00
  3.838810e-01   5.624931e+01   1.249985e+00
  3.841800e-01   5.614491e+01   1.104069e+00
  3.844790e-01   5.553829e+01   1.251294e+00
  3.847780e-01   5.639960e+01   1.168668e+00
  3.850770e-01   5.849760e+01   1.293891e+00
  3.853760e-01   5.803377e+01   1.374760e+00
  3.856750e-01   5.656911e+01   1.170423e+00
  3.859740e-01   5.545170e+01   1.367615e+00
  3.862730e-01   5.752707e+01   1.264102e+00
  3.865710e-01   5.767787e+01   1.394797e+00
  3.868700e-01   5.771534e+01   1.420854e+00
  3.871690e-01   5.496290e+01   1.304579e+00
  3.874680e-01   5.888334e+01   1.554955e+00
  3.877670e-01   5.500121e+01   1.326969e+00
  3.880660e-01   5.692355e+01   1.563220e+00
  3.883650e-01   5.728275e+01   1.485985e+00
  3.886640e-01   5.800917e+01   1.560424e+00
  3.889630e-01   5.939986e+01   1.718310e+00
  3.892620e-01   5.895673e+01   1.539282e+00
  3.895610e-01   5.745300e+01   1.736224e+00
  3.898600e-01   5.681509e+01   1.680508e+00
  3.901580e-01   5.704375e+01   1.754569e+00
  3.904570e-01   5.599138e+01   1.943489e+00
  3.907560e-01   5.855484e+01   1.752793e+00
  3.910550e-01   5.540673e+01   1.968792e+00
  3.913540e-01   5.771534e+01   2.009390e+00
  3.916530e-01   5.806513e+01   2.015470e+00
  3.919520e-01   6.032565e+01   2.668650e+00
  3.922510e-01   5.624623e+01   1.983651e+00
  3.925500e-01   5.565858e+01   2.647409e+00
  3.928490e-01   5.530179e+01   2.408984e+00
  3.931480e-01   5.729560e+01   2.686059e+00
  3.934470e-01   0.000000e+00   0.000000e+00
  3.937460e-01   6.233257e+01   2.801641e+00
creator: radaver
creator-version: 3725
header-file: /nas_data/SAXS_data/20151104Workshop/header/JH1_0160.txt
image-file: /nas_data/Pilatus1M/20151104_Workshop/JH1_0160.tif
angular-axis-file: /nas_data/SAXS_data/20151104Workshop/q20151029.dat
beamstop-mask-file: /nas_data/SAXS_data/20151104Workshop/fit2d20151031.msk
detector-response-file: none
beam-center-x: 949.7700
beam-center-y: 918.8000
unit-time: 1.0000
channel-first: 10
channel-last: 1315
Exposure time [s]: 1.093932
Transmitted Beam: 0.483959
Incident Beam: 0.483959
Code: JH1
Concentration [mg/ml]: 1
Run Number: 0160
