# Supplementary material for: SAXS analysis of a soluble cytosolic NgBR construct including extracellular and transmembrane domains
Source: PLoS One. 2018 Jan 18;13(1):e0191371. doi: 10.1371/journal.pone.0191371 (PMC5773207; doi:10.1371/journal.pone.0191371)
Supplement: S1 File — (ZIP) [file pone.0191371.s001.zip › JH1_0161.dat]

Sample:   c= 1.0000 mg/ml  Code: JH1
  3.656810e-03   2.270458e+04   4.140442e+01
  3.955720e-03   2.202770e+04   2.800958e+01
  4.254640e-03   1.910896e+04   2.337796e+01
  4.553560e-03   1.547057e+04   2.028075e+01
  4.852480e-03   1.248881e+04   1.705996e+01
  5.151400e-03   1.055318e+04   1.549218e+01
  5.450320e-03   8.750705e+03   1.339947e+01
  5.749240e-03   7.457406e+03   1.198508e+01
  6.048150e-03   6.366189e+03   1.085425e+01
  6.347070e-03   5.528624e+03   9.610131e+00
  6.645990e-03   4.844058e+03   8.955962e+00
  6.944910e-03   4.265921e+03   8.091217e+00
  7.243830e-03   3.823343e+03   7.422428e+00
  7.542750e-03   3.400547e+03   6.973446e+00
  7.841670e-03   3.064219e+03   6.251570e+00
  8.140580e-03   2.772870e+03   6.028975e+00
  8.439500e-03   2.534850e+03   5.556102e+00
  8.738420e-03   2.337847e+03   5.284933e+00
  9.037340e-03   2.152081e+03   4.902820e+00
  9.336260e-03   1.986912e+03   4.629460e+00
  9.635180e-03   1.833202e+03   4.434134e+00
  9.934100e-03   1.693367e+03   4.123411e+00
  1.023300e-02   1.551611e+03   4.045060e+00
  1.053190e-02   1.429022e+03   3.937357e+00
  1.083090e-02   1.323520e+03   3.789227e+00
  1.112980e-02   1.225955e+03   3.615852e+00
  1.142870e-02   1.136119e+03   3.461349e+00
  1.172760e-02   1.049509e+03   3.317545e+00
  1.202650e-02   9.767773e+02   3.191674e+00
  1.232540e-02   9.064815e+02   3.057834e+00
  1.262440e-02   8.295399e+02   2.870793e+00
  1.292330e-02   7.805502e+02   2.741779e+00
  1.322220e-02   7.256160e+02   2.643537e+00
  1.352110e-02   6.682824e+02   2.511453e+00
  1.382000e-02   6.262905e+02   2.407314e+00
  1.411900e-02   5.813759e+02   2.308101e+00
  1.441790e-02   5.488617e+02   2.226478e+00
  1.471680e-02   5.113278e+02   2.138791e+00
  1.501570e-02   4.810059e+02   2.031533e+00
  1.531460e-02   4.505601e+02   1.957311e+00
  1.561350e-02   4.249496e+02   1.867518e+00
  1.591250e-02   4.028950e+02   1.834432e+00
  1.621140e-02   3.719303e+02   1.732139e+00
  1.651030e-02   3.536212e+02   1.671207e+00
  1.680920e-02   3.373669e+02   1.632346e+00
  1.710810e-02   3.187342e+02   1.589959e+00
  1.740710e-02   3.035639e+02   1.529333e+00
  1.770600e-02   2.887113e+02   1.476461e+00
  1.800490e-02   2.732996e+02   1.425157e+00
  1.830380e-02   2.579880e+02   1.395693e+00
  1.860270e-02   2.497861e+02   1.346658e+00
  1.890170e-02   2.373494e+02   1.312706e+00
  1.920060e-02   2.260257e+02   1.268867e+00
  1.949950e-02   2.167510e+02   1.256871e+00
  1.979840e-02   2.067285e+02   1.204437e+00
  2.009730e-02   2.003579e+02   1.172727e+00
  2.039620e-02   1.921840e+02   1.146474e+00
  2.069520e-02   1.843869e+02   1.116922e+00
  2.099410e-02   1.780425e+02   1.105492e+00
  2.129300e-02   1.700832e+02   1.052184e+00
  2.159190e-02   1.664818e+02   1.076859e+00
  2.189080e-02   1.590974e+02   1.058581e+00
  2.218980e-02   1.540215e+02   1.059500e+00
  2.248870e-02   1.497052e+02   1.063184e+00
  2.278760e-02   1.451339e+02   1.036512e+00
  2.308650e-02   1.421317e+02   1.057304e+00
  2.338540e-02   1.372262e+02   1.036740e+00
  2.368430e-02   1.341209e+02   1.006325e+00
  2.398330e-02   1.299947e+02   1.013267e+00
  2.428220e-02   1.266005e+02   9.777046e-01
  2.458110e-02   1.243586e+02   1.001590e+00
  2.488000e-02   1.207863e+02   9.607719e-01
  2.517890e-02   1.174741e+02   9.362047e-01
  2.547790e-02   1.144863e+02   9.372799e-01
  2.577680e-02   1.117485e+02   9.185670e-01
  2.607570e-02   1.113556e+02   9.243757e-01
  2.637460e-02   1.085093e+02   9.051561e-01
  2.667350e-02   1.056865e+02   8.709473e-01
  2.697250e-02   1.051148e+02   8.418077e-01
  2.727140e-02   1.041392e+02   8.067957e-01
  2.757030e-02   1.028233e+02   8.030128e-01
  2.786920e-02   1.005599e+02   7.850496e-01
  2.816810e-02   9.886385e+01   7.660642e-01
  2.846700e-02   9.792585e+01   7.530085e-01
  2.876600e-02   9.502646e+01   7.328398e-01
  2.906490e-02   9.513269e+01   7.354545e-01
  2.936380e-02   9.379964e+01   7.248458e-01
  2.966270e-02   9.287537e+01   7.159740e-01
  2.996160e-02   9.149259e+01   7.116653e-01
  3.026060e-02   9.188320e+01   7.019509e-01
  3.055950e-02   8.960157e+01   6.921982e-01
  3.085840e-02   8.991758e+01   6.904899e-01
  3.115730e-02   8.843531e+01   6.819078e-01
  3.145620e-02   8.676971e+01   6.689652e-01
  3.175510e-02   8.639081e+01   6.693343e-01
  3.205410e-02   8.584162e+01   6.635674e-01
  3.235300e-02   8.583945e+01   6.608707e-01
  3.265190e-02   8.494396e+01   6.453508e-01
  3.295080e-02   8.371699e+01   6.448742e-01
  3.324970e-02   8.368553e+01   6.439063e-01
  3.354870e-02   8.088282e+01   6.313770e-01
  3.384760e-02   8.216546e+01   6.290159e-01
  3.414650e-02   8.094716e+01   6.243351e-01
  3.444540e-02   8.106563e+01   6.162059e-01
  3.474430e-02   8.040599e+01   6.190940e-01
  3.504330e-02   8.033644e+01   6.111577e-01
  3.534220e-02   7.891282e+01   6.064657e-01
  3.564110e-02   7.892768e+01   6.057754e-01
  3.594000e-02   7.786306e+01   5.901596e-01
  3.623890e-02   7.809663e+01   6.010991e-01
  3.653780e-02   7.722258e+01   5.815586e-01
  3.683680e-02   7.788777e+01   5.916570e-01
  3.713570e-02   7.565892e+01   5.838255e-01
  3.743460e-02   7.622069e+01   5.764379e-01
  3.773350e-02   7.551879e+01   5.731161e-01
  3.803240e-02   7.505891e+01   5.850068e-01
  3.833140e-02   7.567300e+01   6.013564e-01
  3.863030e-02   7.544660e+01   6.097902e-01
  3.892920e-02   7.562832e+01   6.089363e-01
  3.922810e-02   7.472005e+01   6.076407e-01
  3.952700e-02   7.529600e+01   6.060249e-01
  3.982600e-02   7.476775e+01   6.126652e-01
  4.012490e-02   7.415326e+01   6.006331e-01
  4.042380e-02   7.319363e+01   6.045758e-01
  4.072270e-02   7.358837e+01   6.038125e-01
  4.102160e-02   7.267428e+01   5.992647e-01
  4.132050e-02   7.280557e+01   6.005924e-01
  4.161950e-02   7.298727e+01   5.951258e-01
  4.191840e-02   7.317981e+01   6.037206e-01
  4.221730e-02   7.301153e+01   5.952247e-01
  4.251620e-02   7.163084e+01   5.972971e-01
  4.281510e-02   7.107388e+01   5.857693e-01
  4.311410e-02   7.106736e+01   5.864929e-01
  4.341300e-02   7.182337e+01   5.926513e-01
  4.371190e-02   7.097637e+01   5.876260e-01
  4.401080e-02   7.152612e+01   5.898974e-01
  4.430970e-02   7.025004e+01   5.801432e-01
  4.460860e-02   7.040478e+01   5.815202e-01
  4.490760e-02   6.968350e+01   5.800115e-01
  4.520650e-02   7.097920e+01   5.809387e-01
  4.550540e-02   7.003494e+01   5.799908e-01
  4.580430e-02   7.075803e+01   5.807648e-01
  4.610320e-02   6.916798e+01   5.713241e-01
  4.640220e-02   6.957931e+01   5.773670e-01
  4.670110e-02   6.973123e+01   5.693910e-01
  4.700000e-02   6.997865e+01   5.725194e-01
  4.729890e-02   6.940393e+01   5.722978e-01
  4.759780e-02   6.822349e+01   5.667020e-01
  4.789680e-02   7.017757e+01   5.712104e-01
  4.819570e-02   6.864622e+01   5.642494e-01
  4.849460e-02   6.878685e+01   5.669203e-01
  4.879350e-02   6.789118e+01   5.570468e-01
  4.909240e-02   6.902108e+01   5.692956e-01
  4.939130e-02   6.943896e+01   5.613257e-01
  4.969030e-02   6.860419e+01   5.599642e-01
  4.998920e-02   6.847951e+01   5.587791e-01
  5.028810e-02   6.794159e+01   5.545744e-01
  5.058700e-02   6.911715e+01   5.634197e-01
  5.088590e-02   6.787966e+01   5.490797e-01
  5.118490e-02   6.833361e+01   5.581835e-01
  5.148380e-02   6.742681e+01   5.518082e-01
  5.178270e-02   6.736995e+01   5.444581e-01
  5.208160e-02   6.763607e+01   5.513464e-01
  5.238050e-02   6.745356e+01   5.447958e-01
  5.267940e-02   6.744365e+01   5.525384e-01
  5.297840e-02   6.732889e+01   5.449277e-01
  5.327730e-02   6.737839e+01   5.425983e-01
  5.357620e-02   6.727755e+01   5.440846e-01
  5.387510e-02   6.671994e+01   5.386950e-01
  5.417400e-02   6.624477e+01   5.417900e-01
  5.447300e-02   6.752088e+01   5.388238e-01
  5.477190e-02   6.782126e+01   5.412554e-01
  5.507080e-02   6.643469e+01   5.356939e-01
  5.536970e-02   6.601175e+01   5.321625e-01
  5.566860e-02   6.708529e+01   5.401679e-01
  5.596760e-02   6.610154e+01   5.301201e-01
  5.626650e-02   6.708428e+01   5.364683e-01
  5.656540e-02   6.680042e+01   5.335164e-01
  5.686430e-02   6.634140e+01   5.287049e-01
  5.716320e-02   6.708619e+01   5.281395e-01
  5.746210e-02   6.568151e+01   5.278391e-01
  5.776110e-02   6.672521e+01   5.338188e-01
  5.806000e-02   6.643181e+01   5.244035e-01
  5.835890e-02   6.613390e+01   5.238011e-01
  5.865780e-02   6.699493e+01   5.243268e-01
  5.895670e-02   6.582038e+01   5.295882e-01
  5.925570e-02   6.682421e+01   5.213963e-01
  5.955460e-02   6.584619e+01   5.243920e-01
  5.985350e-02   6.612030e+01   5.180849e-01
  6.015240e-02   6.674168e+01   5.222009e-01
  6.045130e-02   6.675952e+01   5.228368e-01
  6.075020e-02   6.526026e+01   5.119593e-01
  6.104920e-02   6.673207e+01   5.215991e-01
  6.134810e-02   6.639439e+01   5.208404e-01
  6.164700e-02   6.649492e+01   5.129736e-01
  6.194590e-02   6.579786e+01   5.184954e-01
  6.224480e-02   6.574706e+01   5.069027e-01
  6.254380e-02   6.618879e+01   5.172420e-01
  6.284270e-02   6.590886e+01   5.178130e-01
  6.314160e-02   6.634660e+01   5.071131e-01
  6.344050e-02   6.514166e+01   5.098693e-01
  6.373940e-02   6.521056e+01   5.017236e-01
  6.403840e-02   6.619496e+01   5.134324e-01
  6.433730e-02   6.607922e+01   5.076563e-01
  6.463620e-02   6.508534e+01   4.997111e-01
  6.493510e-02   6.539823e+01   5.119559e-01
  6.523400e-02   6.427984e+01   4.971147e-01
  6.553290e-02   6.601315e+01   5.063573e-01
  6.583190e-02   6.572467e+01   5.031832e-01
  6.613080e-02   6.563628e+01   4.982895e-01
  6.642970e-02   6.552988e+01   5.071158e-01
  6.672860e-02   6.598480e+01   4.981155e-01
  6.702750e-02   6.586802e+01   5.027068e-01
  6.732650e-02   6.492510e+01   4.955826e-01
  6.762540e-02   6.563628e+01   4.982895e-01
  6.792430e-02   6.450021e+01   4.959501e-01
  6.822320e-02   6.572767e+01   4.927466e-01
  6.852210e-02   6.500953e+01   4.974022e-01
  6.882110e-02   6.495891e+01   4.932466e-01
  6.912000e-02   6.549562e+01   4.947895e-01
  6.941890e-02   6.424993e+01   4.867000e-01
  6.971780e-02   6.508875e+01   4.893891e-01
  7.001670e-02   6.553898e+01   4.974218e-01
  7.031560e-02   6.535874e+01   4.899258e-01
  7.061460e-02   6.546407e+01   4.907980e-01
  7.091350e-02   6.486397e+01   4.871211e-01
  7.121240e-02   6.532904e+01   4.851181e-01
  7.151130e-02   6.433503e+01   4.874985e-01
  7.181020e-02   6.498168e+01   4.833657e-01
  7.210920e-02   6.446048e+01   4.846652e-01
  7.240810e-02   6.493780e+01   4.818278e-01
  7.270700e-02   6.501924e+01   4.881770e-01
  7.300590e-02   6.399651e+01   4.796876e-01
  7.330480e-02   6.427128e+01   4.753148e-01
  7.360370e-02   6.519575e+01   4.846230e-01
  7.390270e-02   6.450036e+01   4.766051e-01
  7.420160e-02   6.450659e+01   4.839053e-01
  7.450050e-02   6.558862e+01   4.788256e-01
  7.479940e-02   6.446109e+01   4.760162e-01
  7.509830e-02   6.434076e+01   4.796077e-01
  7.539730e-02   6.514799e+01   4.754568e-01
  7.569620e-02   6.419033e+01   4.728193e-01
  7.599510e-02   6.414107e+01   4.757198e-01
  7.629400e-02   6.460967e+01   4.713273e-01
  7.659290e-02   6.539162e+01   4.785493e-01
  7.689190e-02   6.475064e+01   4.718412e-01
  7.719080e-02   6.462137e+01   4.739671e-01
  7.748970e-02   6.464580e+01   4.706026e-01
  7.778860e-02   6.450605e+01   4.731085e-01
  7.808750e-02   6.466205e+01   4.702353e-01
  7.838640e-02   6.399721e+01   4.652897e-01
  7.868540e-02   6.449279e+01   4.683484e-01
  7.898430e-02   6.470142e+01   4.665901e-01
  7.928320e-02   6.450023e+01   4.713574e-01
  7.958210e-02   6.416661e+01   4.613796e-01
  7.988100e-02   6.488265e+01   4.693393e-01
  8.018000e-02   6.501286e+01   4.672954e-01
  8.047890e-02   6.469622e+01   4.657418e-01
  8.077780e-02   6.434359e+01   4.636480e-01
  8.107670e-02   6.476502e+01   4.627135e-01
  8.137560e-02   6.474651e+01   4.659228e-01
  8.167450e-02   6.486871e+01   4.634898e-01
  8.197350e-02   6.435000e+01   4.588242e-01
  8.227240e-02   6.362960e+01   4.606609e-01
  8.257130e-02   6.417988e+01   4.531411e-01
  8.287020e-02   6.481242e+01   4.645127e-01
  8.316910e-02   6.415034e+01   4.589079e-01
  8.346810e-02   6.427008e+01   4.550044e-01
  8.376700e-02   6.442494e+01   4.619017e-01
  8.406590e-02   6.479638e+01   4.537767e-01
  8.436480e-02   6.391115e+01   4.576538e-01
  8.466370e-02   6.413836e+01   4.526111e-01
  8.496270e-02   6.436396e+01   4.641323e-01
  8.526160e-02   6.422262e+01   4.782622e-01
  8.556050e-02   6.375525e+01   4.769690e-01
  8.585940e-02   6.385064e+01   4.833011e-01
  8.615830e-02   6.532491e+01   4.888488e-01
  8.645720e-02   6.453428e+01   4.906592e-01
  8.675620e-02   6.481286e+01   4.941647e-01
  8.705510e-02   6.416862e+01   4.907241e-01
  8.735400e-02   6.422537e+01   4.933994e-01
  8.765290e-02   6.517118e+01   4.975189e-01
  8.795180e-02   6.432271e+01   4.982964e-01
  8.825080e-02   6.469538e+01   4.952015e-01
  8.854970e-02   6.461968e+01   5.015007e-01
  8.884860e-02   6.502141e+01   5.009954e-01
  8.914750e-02   6.485263e+01   5.065993e-01
  8.944640e-02   6.474149e+01   5.024914e-01
  8.974530e-02   6.381540e+01   4.948120e-01
  9.004430e-02   6.522646e+01   4.982314e-01
  9.034320e-02   6.371240e+01   4.750161e-01
  9.064210e-02   6.518545e+01   4.795771e-01
  9.094100e-02   6.379085e+01   4.645389e-01
  9.123990e-02   6.427073e+01   4.650345e-01
  9.153890e-02   6.442136e+01   4.680890e-01
  9.183780e-02   6.454869e+01   4.652105e-01
  9.213670e-02   6.439628e+01   4.630190e-01
  9.243560e-02   6.589532e+01   4.671430e-01
  9.273450e-02   6.392603e+01   4.561260e-01
  9.303350e-02   6.448391e+01   4.641533e-01
  9.333240e-02   6.316419e+01   4.491607e-01
  9.363130e-02   6.439719e+01   4.570166e-01
  9.393020e-02   6.451375e+01   4.550902e-01
  9.422910e-02   6.354744e+01   4.528257e-01
  9.452800e-02   6.414420e+01   4.561180e-01
  9.482700e-02   6.359406e+01   4.439761e-01
  9.512590e-02   6.406090e+01   4.538762e-01
  9.542480e-02   6.404460e+01   4.488752e-01
  9.572370e-02   6.513943e+01   4.526957e-01
  9.602260e-02   6.460254e+01   4.530974e-01
  9.632160e-02   6.376859e+01   4.424109e-01
  9.662050e-02   6.396255e+01   4.456266e-01
  9.691940e-02   6.333541e+01   4.434366e-01
  9.721830e-02   6.444998e+01   4.447683e-01
  9.751720e-02   6.379243e+01   4.446681e-01
  9.781610e-02   6.544439e+01   4.460160e-01
  9.811510e-02   6.360956e+01   4.440302e-01
  9.841400e-02   6.439896e+01   4.396166e-01
  9.871290e-02   6.391805e+01   4.411395e-01
  9.901180e-02   6.396266e+01   4.423649e-01
  9.931070e-02   6.344045e+01   4.366800e-01
  9.960970e-02   6.440859e+01   4.431866e-01
  9.990860e-02   6.417398e+01   4.350603e-01
  1.002070e-01   6.487122e+01   4.415767e-01
  1.005060e-01   6.415313e+01   4.366988e-01
  1.008050e-01   6.432717e+01   4.397212e-01
  1.011040e-01   6.418573e+01   4.330748e-01
  1.014030e-01   6.337173e+01   4.323324e-01
  1.017020e-01   6.361780e+01   4.372899e-01
  1.020010e-01   6.415342e+01   4.343126e-01
  1.023000e-01   6.367010e+01   4.306657e-01
  1.025990e-01   6.382903e+01   4.302081e-01
  1.028980e-01   6.400456e+01   4.324632e-01
  1.031970e-01   6.348568e+01   4.330594e-01
  1.034960e-01   6.469236e+01   4.291704e-01
  1.037950e-01   6.388122e+01   4.303840e-01
  1.040930e-01   6.433671e+01   4.283122e-01
  1.043920e-01   6.428152e+01   4.320623e-01
  1.046910e-01   6.346478e+01   4.286498e-01
  1.049900e-01   6.479970e+01   4.272766e-01
  1.052890e-01   6.515951e+01   4.320223e-01
  1.055880e-01   6.458072e+01   4.284769e-01
  1.058870e-01   6.441476e+01   4.295463e-01
  1.061860e-01   6.418269e+01   4.246042e-01
  1.064850e-01   6.433484e+01   4.257412e-01
  1.067840e-01   6.455855e+01   4.287263e-01
  1.070830e-01   6.485204e+01   4.261788e-01
  1.073820e-01   6.463859e+01   4.239074e-01
  1.076800e-01   6.381346e+01   4.208833e-01
  1.079790e-01   6.409306e+01   4.236776e-01
  1.082780e-01   6.477895e+01   4.278472e-01
  1.085770e-01   6.415551e+01   4.168315e-01
  1.088760e-01   6.431630e+01   4.231611e-01
  1.091750e-01   6.425727e+01   4.214158e-01
  1.094740e-01   6.382456e+01   4.209199e-01
  1.097730e-01   6.388905e+01   4.186769e-01
  1.100720e-01   6.489886e+01   4.180416e-01
  1.103710e-01   6.416323e+01   4.220352e-01
  1.106700e-01   6.354617e+01   4.139574e-01
  1.109690e-01   6.426858e+01   4.220713e-01
  1.112670e-01   6.402213e+01   4.137354e-01
  1.115660e-01   6.404274e+01   4.149793e-01
  1.118650e-01   6.490316e+01   4.216803e-01
  1.121640e-01   6.432631e+01   4.138388e-01
  1.124630e-01   6.384519e+01   4.134562e-01
  1.127620e-01   6.421469e+01   4.146509e-01
  1.130610e-01   6.462042e+01   4.153700e-01
  1.133600e-01   6.369636e+01   4.171366e-01
  1.136590e-01   6.428128e+01   4.088217e-01
  1.139580e-01   6.378108e+01   4.117909e-01
  1.142570e-01   6.493919e+01   4.152203e-01
  1.145560e-01   6.435826e+01   4.139416e-01
  1.148550e-01   6.400780e+01   4.116534e-01
  1.151530e-01   6.419277e+01   4.068624e-01
  1.154520e-01   6.399217e+01   4.113148e-01
  1.157510e-01   6.456000e+01   4.085830e-01
  1.160500e-01   6.420121e+01   4.137281e-01
  1.163490e-01   6.406352e+01   4.070090e-01
  1.166480e-01   6.431883e+01   4.106415e-01
  1.169470e-01   6.399578e+01   4.073521e-01
  1.172460e-01   6.454129e+01   4.096477e-01
  1.175450e-01   6.399061e+01   4.045665e-01
  1.178440e-01   6.415175e+01   4.050756e-01
  1.181430e-01   6.459532e+01   4.095372e-01
  1.184420e-01   6.426463e+01   4.062584e-01
  1.187400e-01   6.455231e+01   4.057888e-01
  1.190390e-01   6.477183e+01   4.056567e-01
  1.193380e-01   6.438313e+01   4.044377e-01
  1.196370e-01   6.406431e+01   4.056247e-01
  1.199360e-01   6.449952e+01   4.029096e-01
  1.202350e-01   6.436379e+01   4.054699e-01
  1.205340e-01   6.432120e+01   4.028898e-01
  1.208330e-01   6.364843e+01   3.994444e-01
  1.211320e-01   6.472248e+01   4.060490e-01
  1.214310e-01   6.409610e+01   3.974307e-01
  1.217300e-01   6.451434e+01   4.043058e-01
  1.220290e-01   6.444163e+01   4.027288e-01
  1.223270e-01   6.427178e+01   3.995428e-01
  1.226260e-01   6.457376e+01   3.999545e-01
  1.229250e-01   6.457560e+01   3.983947e-01
  1.232240e-01   6.449783e+01   4.018342e-01
  1.235230e-01   6.509253e+01   4.028818e-01
  1.238220e-01   6.451328e+01   3.976850e-01
  1.241210e-01   6.431577e+01   3.986319e-01
  1.244200e-01   6.519649e+01   3.977245e-01
  1.247190e-01   6.464434e+01   4.006992e-01
  1.250180e-01   6.448035e+01   3.952801e-01
  1.253170e-01   6.417988e+01   3.951196e-01
  1.256160e-01   6.472449e+01   3.993741e-01
  1.259140e-01   6.452243e+01   3.959176e-01
  1.262130e-01   6.471435e+01   3.965060e-01
  1.265120e-01   6.420384e+01   3.921727e-01
  1.268110e-01   6.509605e+01   3.956421e-01
  1.271100e-01   6.449571e+01   3.973729e-01
  1.274090e-01   6.396078e+01   3.924270e-01
  1.277080e-01   6.483780e+01   3.938543e-01
  1.280070e-01   6.448656e+01   3.915474e-01
  1.283060e-01   6.455358e+01   3.932394e-01
  1.286050e-01   6.474593e+01   3.966028e-01
  1.289040e-01   6.497480e+01   3.903323e-01
  1.292030e-01   6.474257e+01   3.945664e-01
  1.295020e-01   6.461404e+01   3.904617e-01
  1.298000e-01   6.484541e+01   3.918957e-01
  1.300990e-01   6.457519e+01   3.886477e-01
  1.303980e-01   6.413527e+01   3.880435e-01
  1.306970e-01   6.426568e+01   3.913695e-01
  1.309960e-01   6.480203e+01   3.907851e-01
  1.312950e-01   6.487892e+01   3.907731e-01
  1.315940e-01   6.515593e+01   3.872844e-01
  1.318930e-01   6.425931e+01   3.874560e-01
  1.321920e-01   6.494287e+01   3.892705e-01
  1.324910e-01   6.470983e+01   3.895356e-01
  1.327900e-01   6.520719e+01   3.888620e-01
  1.330890e-01   6.545682e+01   3.891279e-01
  1.333870e-01   6.495157e+01   3.873859e-01
  1.336860e-01   6.496026e+01   3.867025e-01
  1.339850e-01   6.485404e+01   3.849803e-01
  1.342840e-01   6.485238e+01   3.878026e-01
  1.345830e-01   6.437095e+01   3.849444e-01
  1.348820e-01   6.419369e+01   3.844140e-01
  1.351810e-01   6.470285e+01   3.810866e-01
  1.354800e-01   6.425337e+01   3.841245e-01
  1.357790e-01   6.481515e+01   3.834746e-01
  1.360780e-01   6.450250e+01   3.841681e-01
  1.363770e-01   6.408858e+01   3.824702e-01
  1.366760e-01   6.480986e+01   3.867265e-01
  1.369740e-01   6.475384e+01   4.002492e-01
  1.372730e-01   6.423989e+01   4.007642e-01
  1.375720e-01   6.419559e+01   4.099633e-01
  1.378710e-01   6.427228e+01   4.119257e-01
  1.381700e-01   6.451002e+01   4.144293e-01
  1.384690e-01   6.402005e+01   4.200227e-01
  1.387680e-01   6.483691e+01   4.111515e-01
  1.390670e-01   6.427832e+01   3.977357e-01
  1.393660e-01   6.455496e+01   3.978134e-01
  1.396650e-01   6.491947e+01   3.961156e-01
  1.399640e-01   6.466576e+01   3.963571e-01
  1.402630e-01   6.469257e+01   3.882797e-01
  1.405620e-01   6.539064e+01   3.947801e-01
  1.408600e-01   6.483594e+01   3.918670e-01
  1.411590e-01   6.420368e+01   3.909339e-01
  1.414580e-01   6.433261e+01   3.918207e-01
  1.417570e-01   6.457257e+01   3.850775e-01
  1.420560e-01   6.481928e+01   3.903501e-01
  1.423550e-01   6.450686e+01   3.867682e-01
  1.426540e-01   6.517494e+01   3.852326e-01
  1.429530e-01   6.467389e+01   3.828265e-01
  1.432520e-01   6.497867e+01   3.807678e-01
  1.435510e-01   6.485210e+01   3.831237e-01
  1.438500e-01   6.451886e+01   3.780799e-01
  1.441490e-01   6.528248e+01   3.794211e-01
  1.444470e-01   6.444125e+01   3.794142e-01
  1.447460e-01   6.472734e+01   3.764872e-01
  1.450450e-01   6.449709e+01   3.795786e-01
  1.453440e-01   6.471673e+01   3.742916e-01
  1.456430e-01   6.542286e+01   3.800508e-01
  1.459420e-01   6.387847e+01   3.748812e-01
  1.462410e-01   6.515422e+01   3.768533e-01
  1.465400e-01   6.461667e+01   3.766024e-01
  1.468390e-01   6.464858e+01   3.719677e-01
  1.471380e-01   6.478010e+01   3.753366e-01
  1.474370e-01   6.448540e+01   3.751307e-01
  1.477360e-01   6.455307e+01   3.742474e-01
  1.480340e-01   6.546527e+01   3.732533e-01
  1.483330e-01   6.500350e+01   3.803912e-01
  1.486320e-01   6.529329e+01   3.908026e-01
  1.489310e-01   6.543280e+01   3.929278e-01
  1.492300e-01   6.480125e+01   3.905391e-01
  1.495290e-01   6.480910e+01   3.930207e-01
  1.498280e-01   6.495299e+01   3.980055e-01
  1.501270e-01   6.519007e+01   4.002857e-01
  1.504260e-01   6.512729e+01   3.947326e-01
  1.507250e-01   6.489945e+01   3.999136e-01
  1.510240e-01   6.498642e+01   3.991406e-01
  1.513230e-01   6.565728e+01   4.065096e-01
  1.516210e-01   6.561410e+01   4.021094e-01
  1.519200e-01   6.458156e+01   3.989329e-01
  1.522190e-01   6.535328e+01   4.082985e-01
  1.525180e-01   6.535032e+01   4.034124e-01
  1.528170e-01   6.507766e+01   4.079884e-01
  1.531160e-01   6.564721e+01   4.064784e-01
  1.534150e-01   6.561028e+01   4.005321e-01
  1.537140e-01   6.493588e+01   3.916778e-01
  1.540130e-01   6.497973e+01   3.853532e-01
  1.543120e-01   6.514773e+01   3.860848e-01
  1.546110e-01   6.529756e+01   3.839771e-01
  1.549100e-01   6.448281e+01   3.818025e-01
  1.552090e-01   6.467122e+01   3.844373e-01
  1.555070e-01   6.448034e+01   3.746831e-01
  1.558060e-01   6.441948e+01   3.797999e-01
  1.561050e-01   6.461448e+01   3.765960e-01
  1.564040e-01   6.505621e+01   3.794284e-01
  1.567030e-01   6.542590e+01   3.785134e-01
  1.570020e-01   6.557773e+01   3.769894e-01
  1.573010e-01   6.502766e+01   3.789012e-01
  1.576000e-01   6.509802e+01   3.732584e-01
  1.578990e-01   6.467504e+01   3.739566e-01
  1.581980e-01   6.481409e+01   3.726548e-01
  1.584970e-01   6.483906e+01   3.725152e-01
  1.587960e-01   6.422130e+01   3.741455e-01
  1.590940e-01   6.583872e+01   3.734753e-01
  1.593930e-01   6.487223e+01   3.694819e-01
  1.596920e-01   6.530358e+01   3.717458e-01
  1.599910e-01   6.502548e+01   3.726281e-01
  1.602900e-01   6.532907e+01   3.728648e-01
  1.605890e-01   6.500598e+01   3.664068e-01
  1.608880e-01   6.462563e+01   3.677555e-01
  1.611870e-01   6.479175e+01   3.672115e-01
  1.614860e-01   6.422160e+01   3.659959e-01
  1.617850e-01   6.497511e+01   3.649251e-01
  1.620840e-01   6.472096e+01   3.642107e-01
  1.623830e-01   6.548035e+01   3.679426e-01
  1.626810e-01   6.508284e+01   3.646341e-01
  1.629800e-01   6.435385e+01   3.587247e-01
  1.632790e-01   6.551814e+01   3.631109e-01
  1.635780e-01   6.516826e+01   3.633039e-01
  1.638770e-01   6.467436e+01   3.642773e-01
  1.641760e-01   6.484635e+01   3.629902e-01
  1.644750e-01   6.465533e+01   3.616774e-01
  1.647740e-01   6.494503e+01   3.620989e-01
  1.650730e-01   6.469044e+01   3.627489e-01
  1.653720e-01   6.515618e+01   3.636607e-01
  1.656710e-01   6.498830e+01   3.610628e-01
  1.659700e-01   6.515506e+01   3.630724e-01
  1.662680e-01   6.478433e+01   3.606875e-01
  1.665670e-01   6.507222e+01   3.624533e-01
  1.668660e-01   6.527721e+01   3.595790e-01
  1.671650e-01   6.488020e+01   3.613389e-01
  1.674640e-01   6.483915e+01   3.604568e-01
  1.677630e-01   6.422747e+01   3.568633e-01
  1.680620e-01   6.489076e+01   3.609836e-01
  1.683610e-01   6.471893e+01   3.548868e-01
  1.686600e-01   6.508571e+01   3.607587e-01
  1.689590e-01   6.530894e+01   3.577941e-01
  1.692580e-01   6.464788e+01   3.557940e-01
  1.695570e-01   6.435660e+01   3.594948e-01
  1.698560e-01   6.478579e+01   3.547045e-01
  1.701540e-01   6.532982e+01   3.589713e-01
  1.704530e-01   6.505677e+01   3.552629e-01
  1.707520e-01   6.469646e+01   3.544599e-01
  1.710510e-01   6.474854e+01   3.575576e-01
  1.713500e-01   6.405017e+01   3.521420e-01
  1.716490e-01   6.476584e+01   3.568596e-01
  1.719480e-01   6.487513e+01   3.515299e-01
  1.722470e-01   6.425709e+01   3.521690e-01
  1.725460e-01   6.467468e+01   3.549484e-01
  1.728450e-01   6.486997e+01   3.531231e-01
  1.731440e-01   6.522686e+01   3.546352e-01
  1.734430e-01   6.488988e+01   3.505104e-01
  1.737410e-01   6.488123e+01   3.540562e-01
  1.740400e-01   6.489761e+01   3.533783e-01
  1.743390e-01   6.513224e+01   3.515171e-01
  1.746380e-01   6.429475e+01   3.508401e-01
  1.749370e-01   6.476186e+01   3.498138e-01
  1.752360e-01   6.528452e+01   3.535303e-01
  1.755350e-01   6.457036e+01   3.507032e-01
  1.758340e-01   6.482331e+01   3.466983e-01
  1.761330e-01   6.419520e+01   3.505684e-01
  1.764320e-01   6.486680e+01   3.474980e-01
  1.767310e-01   6.451389e+01   3.509041e-01
  1.770300e-01   6.452190e+01   3.472585e-01
  1.773280e-01   6.516138e+01   3.503654e-01
  1.776270e-01   6.527804e+01   3.494604e-01
  1.779260e-01   6.479550e+01   3.466239e-01
  1.782250e-01   6.430045e+01   3.480432e-01
  1.785240e-01   6.458477e+01   3.455510e-01
  1.788230e-01   6.487631e+01   3.480387e-01
  1.791220e-01   6.461808e+01   3.478618e-01
  1.794210e-01   6.467247e+01   3.447740e-01
  1.797200e-01   6.459895e+01   3.460978e-01
  1.800190e-01   6.415976e+01   3.425717e-01
  1.803180e-01   6.452156e+01   3.470858e-01
  1.806170e-01   6.449571e+01   3.441350e-01
  1.809160e-01   6.411952e+01   3.424643e-01
  1.812140e-01   6.499596e+01   3.456352e-01
  1.815130e-01   6.429351e+01   3.432614e-01
  1.818120e-01   6.429440e+01   3.446046e-01
  1.821110e-01   6.421778e+01   3.404253e-01
  1.824100e-01   6.434832e+01   3.432411e-01
  1.827090e-01   6.490029e+01   3.440433e-01
  1.830080e-01   6.402288e+01   3.418750e-01
  1.833070e-01   6.427345e+01   3.400855e-01
  1.836060e-01   6.463299e+01   3.402255e-01
  1.839050e-01   6.367956e+01   3.416185e-01
  1.842040e-01   6.448998e+01   3.409830e-01
  1.845030e-01   6.414938e+01   3.392723e-01
  1.848010e-01   6.423791e+01   3.412953e-01
  1.851000e-01   6.452213e+01   3.373824e-01
  1.853990e-01   6.434339e+01   3.419040e-01
  1.856980e-01   6.460612e+01   3.401547e-01
  1.859970e-01   6.423498e+01   3.378964e-01
  1.862960e-01   6.454020e+01   3.401426e-01
  1.865950e-01   6.446019e+01   3.381699e-01
  1.868940e-01   6.424885e+01   3.414884e-01
  1.871930e-01   6.387890e+01   3.333680e-01
  1.874920e-01   6.473997e+01   3.387439e-01
  1.877910e-01   6.417457e+01   3.371032e-01
  1.880900e-01   6.412145e+01   3.369636e-01
  1.883880e-01   6.460035e+01   3.399783e-01
  1.886870e-01   6.451807e+01   3.336507e-01
  1.889860e-01   6.422449e+01   3.385069e-01
  1.892850e-01   6.398303e+01   3.353438e-01
  1.895840e-01   6.463389e+01   3.359521e-01
  1.898830e-01   6.427444e+01   3.354824e-01
  1.901820e-01   6.389149e+01   3.341717e-01
  1.904810e-01   6.397383e+01   3.342322e-01
  1.907800e-01   6.369320e+01   3.327297e-01
  1.910790e-01   6.415390e+01   3.333176e-01
  1.913780e-01   6.436812e+01   3.349509e-01
  1.916770e-01   6.393087e+01   3.336573e-01
  1.919750e-01   6.408366e+01   3.348289e-01
  1.922740e-01   6.376231e+01   3.303347e-01
  1.925730e-01   6.409392e+01   3.319459e-01
  1.928720e-01   6.399682e+01   3.324521e-01
  1.931710e-01   6.442082e+01   3.341636e-01
  1.934700e-01   6.390335e+01   3.313012e-01
  1.937690e-01   6.342653e+01   3.291655e-01
  1.940680e-01   6.407108e+01   3.326449e-01
  1.943670e-01   6.342721e+01   3.290184e-01
  1.946660e-01   6.417132e+01   3.315429e-01
  1.949650e-01   6.380269e+01   3.285091e-01
  1.952640e-01   6.442565e+01   3.315979e-01
  1.955630e-01   6.394264e+01   3.315539e-01
  1.958610e-01   6.384756e+01   3.281838e-01
  1.961600e-01   6.388738e+01   3.296143e-01
  1.964590e-01   6.319730e+01   3.263625e-01
  1.967580e-01   6.390827e+01   3.304132e-01
  1.970570e-01   6.382258e+01   3.279730e-01
  1.973560e-01   6.355789e+01   3.255529e-01
  1.976550e-01   6.421719e+01   3.300183e-01
  1.979540e-01   6.383546e+01   3.266961e-01
  1.982530e-01   6.426438e+01   3.295479e-01
  1.985520e-01   6.368752e+01   3.260287e-01
  1.988510e-01   6.374890e+01   3.263301e-01
  1.991500e-01   6.362967e+01   3.282104e-01
  1.994480e-01   6.362255e+01   3.248586e-01
  1.997470e-01   6.345670e+01   3.263041e-01
  2.000460e-01   6.433882e+01   3.246910e-01
  2.003450e-01   6.388577e+01   3.258164e-01
  2.006440e-01   6.386387e+01   3.285194e-01
  2.009430e-01   6.381939e+01   3.233777e-01
  2.012420e-01   6.348936e+01   3.258093e-01
  2.015410e-01   6.367400e+01   3.228690e-01
  2.018400e-01   6.376388e+01   3.237997e-01
  2.021390e-01   6.330306e+01   3.236157e-01
  2.024380e-01   6.353462e+01   3.193460e-01
  2.027370e-01   6.364008e+01   3.246183e-01
  2.030350e-01   6.342612e+01   3.209896e-01
  2.033340e-01   6.321320e+01   3.212809e-01
  2.036330e-01   6.366054e+01   3.199345e-01
  2.039320e-01   6.380171e+01   3.211107e-01
  2.042310e-01   6.374009e+01   3.240216e-01
  2.045300e-01   6.286173e+01   3.171116e-01
  2.048290e-01   6.312654e+01   3.188616e-01
  2.051280e-01   6.336056e+01   3.190440e-01
  2.054270e-01   6.292305e+01   3.174008e-01
  2.057260e-01   6.345525e+01   3.221743e-01
  2.060250e-01   6.347142e+01   3.182414e-01
  2.063240e-01   6.295875e+01   3.195299e-01
  2.066230e-01   6.364446e+01   3.198941e-01
  2.069210e-01   6.313479e+01   3.198390e-01
  2.072200e-01   6.254392e+01   3.176579e-01
  2.075190e-01   6.282135e+01   3.159406e-01
  2.078180e-01   6.275366e+01   3.181901e-01
  2.081170e-01   6.321370e+01   3.177290e-01
  2.084160e-01   6.253487e+01   3.180429e-01
  2.087150e-01   6.342830e+01   3.167972e-01
  2.090140e-01   6.319134e+01   3.176728e-01
  2.093130e-01   6.271189e+01   3.163316e-01
  2.096120e-01   6.304125e+01   3.166263e-01
  2.099110e-01   6.290359e+01   3.148251e-01
  2.102100e-01   6.272356e+01   3.159607e-01
  2.105080e-01   6.356889e+01   3.197041e-01
  2.108070e-01   6.298195e+01   3.152844e-01
  2.111060e-01   6.302719e+01   3.146094e-01
  2.114050e-01   6.315498e+01   3.153220e-01
  2.117040e-01   6.310123e+01   3.201665e-01
  2.120030e-01   6.272201e+01   3.251329e-01
  2.123020e-01   6.302404e+01   3.282680e-01
  2.126010e-01   6.281041e+01   3.250719e-01
  2.129000e-01   6.294262e+01   3.286518e-01
  2.131990e-01   6.341679e+01   3.327739e-01
  2.134980e-01   6.353653e+01   3.351090e-01
  2.137970e-01   6.300446e+01   3.312310e-01
  2.140950e-01   6.307582e+01   3.332683e-01
  2.143940e-01   6.313671e+01   3.346803e-01
  2.146930e-01   6.349023e+01   3.359319e-01
  2.149920e-01   6.255758e+01   3.337698e-01
  2.152910e-01   6.223152e+01   3.333709e-01
  2.155900e-01   6.348223e+01   3.396083e-01
  2.158890e-01   6.323515e+01   3.389468e-01
  2.161880e-01   6.306675e+01   3.370385e-01
  2.164870e-01   6.257538e+01   3.370118e-01
  2.167860e-01   6.307876e+01   3.320394e-01
  2.170850e-01   6.296504e+01   3.291595e-01
  2.173840e-01   6.308748e+01   3.263703e-01
  2.176820e-01   6.278088e+01   3.241299e-01
  2.179810e-01   6.252125e+01   3.244674e-01
  2.182800e-01   6.304664e+01   3.215535e-01
  2.185790e-01   6.295126e+01   3.228567e-01
  2.188780e-01   6.225497e+01   3.176026e-01
  2.191770e-01   6.288972e+01   3.212927e-01
  2.194760e-01   6.269485e+01   3.216347e-01
  2.197750e-01   6.248634e+01   3.179195e-01
  2.200740e-01   6.238965e+01   3.156513e-01
  2.203730e-01   6.298174e+01   3.189041e-01
  2.206720e-01   6.262290e+01   3.170465e-01
  2.209710e-01   6.266977e+01   3.193449e-01
  2.212700e-01   6.244255e+01   3.143258e-01
  2.215680e-01   6.250162e+01   3.172794e-01
  2.218670e-01   6.264343e+01   3.133895e-01
  2.221660e-01   6.204226e+01   3.153052e-01
  2.224650e-01   6.267387e+01   3.143809e-01
  2.227640e-01   6.188763e+01   3.121421e-01
  2.230630e-01   6.257728e+01   3.147967e-01
  2.233620e-01   6.294299e+01   3.149236e-01
  2.236610e-01   6.227648e+01   3.132518e-01
  2.239600e-01   6.254628e+01   3.103241e-01
  2.242590e-01   6.242572e+01   3.131047e-01
  2.245580e-01   6.276688e+01   3.130489e-01
  2.248570e-01   6.218166e+01   3.134059e-01
  2.251550e-01   6.230304e+01   3.100997e-01
  2.254540e-01   6.179907e+01   3.090958e-01
  2.257530e-01   6.217298e+01   3.123403e-01
  2.260520e-01   6.200595e+01   3.081024e-01
  2.263510e-01   6.180838e+01   3.086140e-01
  2.266500e-01   6.227222e+01   3.096435e-01
  2.269490e-01   6.250282e+01   3.088339e-01
  2.272480e-01   6.225191e+01   3.107356e-01
  2.275470e-01   6.191622e+01   3.057787e-01
  2.278460e-01   6.234785e+01   3.103381e-01
  2.281450e-01   6.226644e+01   3.073809e-01
  2.284440e-01   6.194290e+01   3.080707e-01
  2.287420e-01   6.180838e+01   3.086140e-01
  2.290410e-01   6.206424e+01   3.031277e-01
  2.293400e-01   6.156528e+01   3.066329e-01
  2.296390e-01   6.201544e+01   3.062687e-01
  2.299380e-01   6.171259e+01   3.060108e-01
  2.302370e-01   6.203985e+01   3.062063e-01
  2.305360e-01   6.254144e+01   3.054912e-01
  2.308350e-01   6.266056e+01   3.101020e-01
  2.311340e-01   6.213998e+01   3.030750e-01
  2.314330e-01   6.160855e+01   3.039258e-01
  2.317320e-01   6.180900e+01   3.055138e-01
  2.320310e-01   6.227005e+01   3.035109e-01
  2.323290e-01   6.195042e+01   3.074661e-01
  2.326280e-01   6.146032e+01   3.008246e-01
  2.329270e-01   6.232621e+01   3.034100e-01
  2.332260e-01   6.132678e+01   3.025101e-01
  2.335250e-01   6.163282e+01   3.025473e-01
  2.338240e-01   6.183268e+01   3.042366e-01
  2.341230e-01   6.111954e+01   2.980200e-01
  2.344220e-01   6.186667e+01   3.028825e-01
  2.347210e-01   6.190997e+01   3.028695e-01
  2.350200e-01   6.148767e+01   3.010090e-01
  2.353190e-01   6.152566e+01   3.014551e-01
  2.356180e-01   6.123649e+01   2.973907e-01
  2.359170e-01   6.185526e+01   3.032120e-01
  2.362150e-01   6.143275e+01   3.001724e-01
  2.365140e-01   6.162355e+01   2.983291e-01
  2.368130e-01   6.163809e+01   3.006736e-01
  2.371120e-01   6.174004e+01   2.995290e-01
  2.374110e-01   6.096926e+01   3.002064e-01
  2.377100e-01   6.117524e+01   2.971283e-01
  2.380090e-01   6.127268e+01   2.987383e-01
  2.383080e-01   6.160648e+01   2.976054e-01
  2.386070e-01   6.075626e+01   2.971330e-01
  2.389060e-01   6.107005e+01   2.975560e-01
  2.392050e-01   6.080479e+01   2.953255e-01
  2.395040e-01   6.152147e+01   2.991135e-01
  2.398020e-01   6.136563e+01   2.966844e-01
  2.401010e-01   6.157403e+01   2.988960e-01
  2.404000e-01   6.157476e+01   2.960667e-01
  2.406990e-01   6.137361e+01   2.972689e-01
  2.409980e-01   6.083217e+01   2.949441e-01
  2.412970e-01   6.155087e+01   2.962328e-01
  2.415960e-01   6.093531e+01   2.956423e-01
  2.418950e-01   6.118887e+01   2.945827e-01
  2.421940e-01   6.124259e+01   2.959374e-01
  2.424930e-01   6.108800e+01   2.964634e-01
  2.427920e-01   6.129512e+01   2.931909e-01
  2.430910e-01   6.086798e+01   2.941409e-01
  2.433890e-01   6.129547e+01   2.941768e-01
  2.436880e-01   6.086717e+01   2.957017e-01
  2.439870e-01   6.151670e+01   2.937203e-01
  2.442860e-01   6.112835e+01   2.922494e-01
  2.445850e-01   6.094614e+01   2.935570e-01
  2.448840e-01   6.072038e+01   2.925748e-01
  2.451830e-01   6.020230e+01   2.928590e-01
  2.454820e-01   6.101943e+01   2.913427e-01
  2.457810e-01   6.127689e+01   2.931473e-01
  2.460800e-01   6.116780e+01   2.932131e-01
  2.463790e-01   6.139868e+01   2.927866e-01
  2.466780e-01   6.102074e+01   2.923168e-01
  2.469770e-01   6.108949e+01   2.916174e-01
  2.472750e-01   6.123437e+01   2.927195e-01
  2.475740e-01   6.140335e+01   2.941058e-01
  2.478730e-01   6.092697e+01   2.882682e-01
  2.481720e-01   6.140549e+01   2.923706e-01
  2.484710e-01   6.145222e+01   2.906655e-01
  2.487700e-01   6.104224e+01   2.928030e-01
  2.490690e-01   6.040459e+01   2.901921e-01
  2.493680e-01   6.108617e+01   2.888534e-01
  2.496670e-01   6.111755e+01   2.928747e-01
  2.499660e-01   6.110713e+01   2.898482e-01
  2.502650e-01   6.128670e+01   2.915507e-01
  2.505640e-01   6.069542e+01   2.872016e-01
  2.508620e-01   6.102603e+01   2.893399e-01
  2.511610e-01   6.063741e+01   2.907509e-01
  2.514600e-01   6.075921e+01   2.878711e-01
  2.517590e-01   6.076959e+01   2.876879e-01
  2.520580e-01   6.076408e+01   2.881951e-01
  2.523570e-01   6.046898e+01   2.878072e-01
  2.526560e-01   6.053962e+01   2.888149e-01
  2.529550e-01   6.063213e+01   2.857179e-01
  2.532540e-01   6.097775e+01   2.864289e-01
  2.535530e-01   6.101052e+01   2.863019e-01
  2.538520e-01   6.130909e+01   2.883386e-01
  2.541510e-01   6.087416e+01   2.857784e-01
  2.544490e-01   6.088089e+01   2.866102e-01
  2.547480e-01   6.051953e+01   2.860652e-01
  2.550470e-01   6.048876e+01   2.842669e-01
  2.553460e-01   6.126067e+01   2.864807e-01
  2.556450e-01   6.036505e+01   2.820858e-01
  2.559440e-01   6.047725e+01   2.852510e-01
  2.562430e-01   6.079978e+01   2.873450e-01
  2.565420e-01   6.073276e+01   2.846383e-01
  2.568410e-01   6.033296e+01   2.829013e-01
  2.571400e-01   6.103514e+01   2.849435e-01
  2.574390e-01   6.115398e+01   2.873550e-01
  2.577380e-01   6.012976e+01   2.839248e-01
  2.580360e-01   6.037948e+01   2.825144e-01
  2.583350e-01   6.063735e+01   2.856283e-01
  2.586340e-01   6.080740e+01   2.829200e-01
  2.589330e-01   6.058853e+01   2.852085e-01
  2.592320e-01   6.044540e+01   2.820766e-01
  2.595310e-01   6.116283e+01   2.847402e-01
  2.598300e-01   6.062627e+01   2.853989e-01
  2.601290e-01   6.042674e+01   2.805695e-01
  2.604280e-01   6.053275e+01   2.842697e-01
  2.607270e-01   6.028629e+01   2.799535e-01
  2.610260e-01   6.041915e+01   2.828053e-01
  2.613250e-01   6.016399e+01   2.828031e-01
  2.616240e-01   6.058160e+01   2.828878e-01
  2.619220e-01   6.037948e+01   2.825144e-01
  2.622210e-01   6.089691e+01   2.808845e-01
  2.625200e-01   6.019077e+01   2.809924e-01
  2.628190e-01   6.012969e+01   2.805575e-01
  2.631180e-01   6.040459e+01   2.794593e-01
  2.634170e-01   6.027592e+01   2.827675e-01
  2.637160e-01   6.018221e+01   2.789444e-01
  2.640150e-01   6.042700e+01   2.822305e-01
  2.643140e-01   6.030273e+01   2.788419e-01
  2.646130e-01   6.053776e+01   2.797672e-01
  2.649120e-01   6.034779e+01   2.823414e-01
  2.652110e-01   6.009214e+01   2.785449e-01
  2.655090e-01   6.013716e+01   2.794147e-01
  2.658080e-01   6.036353e+01   2.783178e-01
  2.661070e-01   6.032821e+01   2.794740e-01
  2.664060e-01   6.040976e+01   2.793756e-01
  2.667050e-01   6.026865e+01   2.793360e-01
  2.670040e-01   6.033348e+01   2.792947e-01
  2.673030e-01   6.049583e+01   2.788122e-01
  2.676020e-01   6.032487e+01   2.785128e-01
  2.679010e-01   6.042001e+01   2.786375e-01
  2.682000e-01   6.016880e+01   2.769288e-01
  2.684990e-01   6.064601e+01   2.790631e-01
  2.687980e-01   6.021122e+01   2.776834e-01
  2.690960e-01   5.984940e+01   2.779817e-01
  2.693950e-01   6.005311e+01   2.755484e-01
  2.696940e-01   6.035642e+01   2.766141e-01
  2.699930e-01   6.043652e+01   2.778258e-01
  2.702920e-01   6.083795e+01   2.784644e-01
  2.705910e-01   6.002476e+01   2.770652e-01
  2.708900e-01   6.020689e+01   2.753482e-01
  2.711890e-01   6.043778e+01   2.777347e-01
  2.714880e-01   6.033112e+01   2.764633e-01
  2.717870e-01   5.982368e+01   2.757613e-01
  2.720860e-01   5.982669e+01   2.747525e-01
  2.723850e-01   5.987334e+01   2.742188e-01
  2.726840e-01   6.005770e+01   2.757437e-01
  2.729820e-01   6.005437e+01   2.755513e-01
  2.732810e-01   5.946768e+01   2.732883e-01
  2.735800e-01   6.022135e+01   2.749232e-01
  2.738790e-01   5.989551e+01   2.747269e-01
  2.741780e-01   6.012644e+01   2.757166e-01
  2.744770e-01   5.963142e+01   2.720401e-01
  2.747760e-01   5.971020e+01   2.735721e-01
  2.750750e-01   6.002245e+01   2.774361e-01
  2.753740e-01   6.044431e+01   2.828642e-01
  2.756730e-01   6.033369e+01   2.841034e-01
  2.759720e-01   6.013285e+01   2.823325e-01
  2.762710e-01   5.999542e+01   2.860560e-01
  2.765690e-01   5.989163e+01   2.850884e-01
  2.768680e-01   5.982516e+01   2.876310e-01
  2.771670e-01   6.003604e+01   2.857402e-01
  2.774660e-01   6.025003e+01   2.870774e-01
  2.777650e-01   5.984685e+01   2.895989e-01
  2.780640e-01   6.038933e+01   2.895147e-01
  2.783630e-01   6.057025e+01   2.903754e-01
  2.786620e-01   5.983126e+01   2.903165e-01
  2.789610e-01   5.981109e+01   2.903759e-01
  2.792600e-01   5.955925e+01   2.926188e-01
  2.795590e-01   6.018211e+01   2.883821e-01
  2.798580e-01   5.996547e+01   2.923928e-01
  2.801560e-01   5.956738e+01   2.909814e-01
  2.804550e-01   6.075352e+01   2.947534e-01
  2.807540e-01   6.053881e+01   2.955786e-01
  2.810530e-01   5.952520e+01   2.903323e-01
  2.813520e-01   5.988978e+01   2.951203e-01
  2.816510e-01   5.966947e+01   2.935609e-01
  2.819500e-01   5.978453e+01   2.939563e-01
  2.822490e-01   6.031643e+01   2.952611e-01
  2.825480e-01   5.954579e+01   2.929206e-01
  2.828470e-01   5.984273e+01   2.970713e-01
  2.831460e-01   5.992867e+01   2.957863e-01
  2.834450e-01   5.985433e+01   2.940153e-01
  2.837430e-01   5.968869e+01   2.953077e-01
  2.840420e-01   5.976799e+01   2.971180e-01
  2.843410e-01   5.982781e+01   3.037532e-01
  2.846400e-01   5.958980e+01   3.052757e-01
  2.849390e-01   5.935462e+01   3.125400e-01
  2.852380e-01   5.927469e+01   3.152285e-01
  2.855370e-01   5.993268e+01   3.201160e-01
  2.858360e-01   5.945904e+01   3.208896e-01
  2.861350e-01   5.935767e+01   3.234474e-01
  2.864340e-01   5.949707e+01   3.286178e-01
  2.867330e-01   5.929294e+01   3.271114e-01
  2.870320e-01   5.915923e+01   3.323500e-01
  2.873310e-01   5.948093e+01   3.301644e-01
  2.876290e-01   5.942294e+01   3.352523e-01
  2.879280e-01   5.871535e+01   3.362968e-01
  2.882270e-01   5.962844e+01   3.351605e-01
  2.885260e-01   6.000313e+01   3.403122e-01
  2.888250e-01   5.942717e+01   3.378125e-01
  2.891240e-01   5.905317e+01   3.418278e-01
  2.894230e-01   5.918377e+01   3.452960e-01
  2.897220e-01   5.907575e+01   3.368122e-01
  2.900210e-01   5.927767e+01   3.463098e-01
  2.903200e-01   5.892887e+01   3.432718e-01
  2.906190e-01   5.917681e+01   3.476961e-01
  2.909180e-01   5.848614e+01   3.466001e-01
  2.912160e-01   5.904967e+01   3.445371e-01
  2.915150e-01   5.915618e+01   3.562203e-01
  2.918140e-01   5.871145e+01   3.467017e-01
  2.921130e-01   5.931998e+01   3.517517e-01
  2.924120e-01   5.987131e+01   3.559483e-01
  2.927110e-01   5.928085e+01   3.532002e-01
  2.930100e-01   5.934999e+01   3.626190e-01
  2.933090e-01   5.937068e+01   3.568656e-01
  2.936080e-01   5.927666e+01   3.541763e-01
  2.939070e-01   5.930347e+01   3.599508e-01
  2.942060e-01   5.925359e+01   3.604257e-01
  2.945050e-01   5.900143e+01   3.671988e-01
  2.948030e-01   5.908259e+01   3.578332e-01
  2.951020e-01   5.915585e+01   3.635218e-01
  2.954010e-01   5.909429e+01   3.650649e-01
  2.957000e-01   5.936855e+01   3.676723e-01
  2.959990e-01   5.864870e+01   3.649965e-01
  2.962980e-01   5.808835e+01   3.639061e-01
  2.965970e-01   5.909812e+01   3.706541e-01
  2.968960e-01   5.891398e+01   3.698485e-01
  2.971950e-01   5.914310e+01   3.689819e-01
  2.974940e-01   5.930080e+01   3.681292e-01
  2.977930e-01   5.907556e+01   3.708118e-01
  2.980920e-01   5.859385e+01   3.695247e-01
  2.983900e-01   5.904748e+01   3.739655e-01
  2.986890e-01   5.949204e+01   3.712023e-01
  2.989880e-01   5.895456e+01   3.734369e-01
  2.992870e-01   5.931100e+01   3.755064e-01
  2.995860e-01   5.870932e+01   3.757324e-01
  2.998850e-01   5.894488e+01   3.743456e-01
  3.001840e-01   5.817987e+01   3.742729e-01
  3.004830e-01   5.903828e+01   3.819268e-01
  3.007820e-01   5.778886e+01   3.763888e-01
  3.010810e-01   5.936289e+01   3.787843e-01
  3.013800e-01   5.870870e+01   3.823637e-01
  3.016790e-01   5.935921e+01   3.834657e-01
  3.019780e-01   5.888997e+01   3.839680e-01
  3.022760e-01   5.879239e+01   3.854431e-01
  3.025750e-01   5.950953e+01   3.857268e-01
  3.028740e-01   5.858124e+01   3.881426e-01
  3.031730e-01   5.885576e+01   3.872089e-01
  3.034720e-01   5.842706e+01   3.873677e-01
  3.037710e-01   5.836563e+01   3.869008e-01
  3.040700e-01   5.825801e+01   3.883954e-01
  3.043690e-01   5.802383e+01   3.922141e-01
  3.046680e-01   5.812731e+01   3.911925e-01
  3.049670e-01   5.872640e+01   3.896864e-01
  3.052660e-01   5.863476e+01   3.962260e-01
  3.055650e-01   5.829894e+01   3.936961e-01
  3.058630e-01   5.800611e+01   3.980685e-01
  3.061620e-01   5.810362e+01   3.911128e-01
  3.064610e-01   5.861417e+01   3.978531e-01
  3.067600e-01   5.851973e+01   4.036420e-01
  3.070590e-01   5.846564e+01   3.973487e-01
  3.073580e-01   5.815501e+01   4.023822e-01
  3.076570e-01   5.901907e+01   3.980875e-01
  3.079560e-01   5.823976e+01   4.017873e-01
  3.082550e-01   5.812889e+01   4.014047e-01
  3.085540e-01   5.947461e+01   4.057267e-01
  3.088530e-01   5.894841e+01   4.090583e-01
  3.091520e-01   5.875394e+01   4.023771e-01
  3.094500e-01   5.836157e+01   4.097996e-01
  3.097490e-01   5.871370e+01   4.091671e-01
  3.100480e-01   5.887369e+01   4.066643e-01
  3.103470e-01   5.854069e+01   4.168313e-01
  3.106460e-01   5.822052e+01   4.035024e-01
  3.109450e-01   5.878365e+01   4.173674e-01
  3.112440e-01   5.805005e+01   4.077731e-01
  3.115430e-01   5.849343e+01   4.147114e-01
  3.118420e-01   5.835764e+01   4.188216e-01
  3.121410e-01   5.897430e+01   4.144803e-01
  3.124400e-01   5.835990e+01   4.198337e-01
  3.127390e-01   5.860209e+01   4.147735e-01
  3.130380e-01   5.877129e+01   4.243774e-01
  3.133360e-01   5.727165e+01   4.165679e-01
  3.136350e-01   5.845655e+01   4.201811e-01
  3.139340e-01   5.816554e+01   4.253031e-01
  3.142330e-01   5.897529e+01   4.217042e-01
  3.145320e-01   5.878299e+01   4.314820e-01
  3.148310e-01   5.793209e+01   4.234037e-01
  3.151300e-01   5.972071e+01   4.298902e-01
  3.154290e-01   5.836493e+01   4.299449e-01
  3.157280e-01   5.837944e+01   4.271412e-01
  3.160270e-01   5.861442e+01   4.363894e-01
  3.163260e-01   5.876697e+01   4.285566e-01
  3.166250e-01   5.762024e+01   4.326727e-01
  3.169230e-01   5.882835e+01   4.345749e-01
  3.172220e-01   5.888135e+01   4.396580e-01
  3.175210e-01   5.818596e+01   4.366745e-01
  3.178200e-01   5.825514e+01   4.339310e-01
  3.181190e-01   5.839960e+01   4.424974e-01
  3.184180e-01   5.864498e+01   4.387746e-01
  3.187170e-01   5.820744e+01   4.449414e-01
  3.190160e-01   5.749532e+01   4.410209e-01
  3.193150e-01   5.838892e+01   4.378157e-01
  3.196140e-01   5.763190e+01   4.463702e-01
  3.199130e-01   5.834901e+01   4.426990e-01
  3.202120e-01   5.856206e+01   4.507842e-01
  3.205100e-01   5.756450e+01   4.457011e-01
  3.208090e-01   5.810541e+01   4.445512e-01
  3.211080e-01   5.796960e+01   4.509922e-01
  3.214070e-01   5.883212e+01   4.465187e-01
  3.217060e-01   5.797412e+01   4.505912e-01
  3.220050e-01   5.794651e+01   4.475868e-01
  3.223040e-01   5.856834e+01   4.479357e-01
  3.226030e-01   5.821435e+01   4.579408e-01
  3.229020e-01   5.906877e+01   4.458179e-01
  3.232010e-01   5.834276e+01   4.554138e-01
  3.235000e-01   5.804765e+01   4.492131e-01
  3.237990e-01   5.776895e+01   4.514715e-01
  3.240970e-01   5.942622e+01   4.649062e-01
  3.243960e-01   5.802498e+01   4.499548e-01
  3.246950e-01   5.816141e+01   4.617149e-01
  3.249940e-01   5.829029e+01   4.543542e-01
  3.252930e-01   5.767190e+01   4.593220e-01
  3.255920e-01   5.807280e+01   4.636191e-01
  3.258910e-01   5.781271e+01   4.581102e-01
  3.261900e-01   5.716489e+01   4.627106e-01
  3.264890e-01   5.799382e+01   4.606022e-01
  3.267880e-01   5.798559e+01   4.641819e-01
  3.270870e-01   5.836317e+01   4.736840e-01
  3.273860e-01   5.812291e+01   4.670353e-01
  3.276850e-01   5.829781e+01   4.734187e-01
  3.279830e-01   5.820732e+01   4.659867e-01
  3.282820e-01   5.779452e+01   4.737892e-01
  3.285810e-01   5.818180e+01   4.734297e-01
  3.288800e-01   5.760244e+01   4.744679e-01
  3.291790e-01   5.799410e+01   4.721839e-01
  3.294780e-01   5.795383e+01   4.793995e-01
  3.297770e-01   5.824843e+01   4.831608e-01
  3.300760e-01   5.878773e+01   4.803202e-01
  3.303750e-01   5.816454e+01   4.853960e-01
  3.306740e-01   5.798888e+01   4.780404e-01
  3.309730e-01   5.679682e+01   4.817271e-01
  3.312720e-01   5.808549e+01   4.908944e-01
  3.315700e-01   5.808903e+01   4.819878e-01
  3.318690e-01   5.815459e+01   4.950089e-01
  3.321680e-01   5.810239e+01   4.835825e-01
  3.324670e-01   5.789056e+01   4.949900e-01
  3.327660e-01   5.769660e+01   4.914132e-01
  3.330650e-01   5.822332e+01   4.941994e-01
  3.333640e-01   5.750819e+01   4.989782e-01
  3.336630e-01   5.814933e+01   4.900882e-01
  3.339620e-01   5.808336e+01   5.043677e-01
  3.342610e-01   5.815476e+01   4.977953e-01
  3.345600e-01   5.753833e+01   5.002577e-01
  3.348590e-01   5.834576e+01   5.126933e-01
  3.351570e-01   5.811911e+01   4.959661e-01
  3.354560e-01   5.819701e+01   5.157453e-01
  3.357550e-01   5.799903e+01   4.982543e-01
  3.360540e-01   5.781362e+01   5.121868e-01
  3.363530e-01   5.746619e+01   5.168960e-01
  3.366520e-01   5.777240e+01   5.030157e-01
  3.369510e-01   5.822141e+01   5.268097e-01
  3.372500e-01   5.729042e+01   4.991788e-01
  3.375490e-01   5.825740e+01   5.243310e-01
  3.378480e-01   5.785347e+01   5.199170e-01
  3.381470e-01   5.711284e+01   5.153044e-01
  3.384460e-01   5.847282e+01   5.354349e-01
  3.387450e-01   5.829567e+01   5.130858e-01
  3.390430e-01   5.797346e+01   5.303955e-01
  3.393420e-01   5.825278e+01   5.289590e-01
  3.396410e-01   5.690379e+01   5.234649e-01
  3.399400e-01   5.705275e+01   5.395074e-01
  3.402390e-01   5.680512e+01   5.126532e-01
  3.405380e-01   5.717945e+01   5.372101e-01
  3.408370e-01   5.814432e+01   5.339287e-01
  3.411360e-01   5.904350e+01   5.415696e-01
  3.414350e-01   5.827207e+01   5.452421e-01
  3.417340e-01   5.805619e+01   5.363172e-01
  3.420330e-01   5.718666e+01   5.483529e-01
  3.423320e-01   5.784634e+01   5.360510e-01
  3.426300e-01   5.731096e+01   5.481855e-01
  3.429290e-01   5.767453e+01   5.476445e-01
  3.432280e-01   5.693360e+01   5.418808e-01
  3.435270e-01   5.640301e+01   5.579536e-01
  3.438260e-01   5.795218e+01   5.430101e-01
  3.441250e-01   5.842420e+01   5.645707e-01
  3.444240e-01   5.822532e+01   5.556367e-01
  3.447230e-01   5.717942e+01   5.553232e-01
  3.450220e-01   5.769672e+01   5.693324e-01
  3.453210e-01   5.770039e+01   5.531264e-01
  3.456200e-01   5.820234e+01   5.769966e-01
  3.459190e-01   5.773680e+01   5.612396e-01
  3.462170e-01   5.775169e+01   5.721636e-01
  3.465160e-01   5.808743e+01   5.729647e-01
  3.468150e-01   5.793657e+01   5.713655e-01
  3.471140e-01   5.800052e+01   5.867625e-01
  3.474130e-01   5.741021e+01   5.679171e-01
  3.477120e-01   5.756126e+01   5.845364e-01
  3.480110e-01   5.759927e+01   5.783980e-01
  3.483100e-01   5.742995e+01   5.793326e-01
  3.486090e-01   5.720728e+01   5.930844e-01
  3.489080e-01   5.704424e+01   5.773838e-01
  3.492070e-01   5.796793e+01   5.979890e-01
  3.495060e-01   5.840417e+01   5.888007e-01
  3.498040e-01   5.803421e+01   5.993108e-01
  3.501030e-01   5.780287e+01   5.990981e-01
  3.504020e-01   5.668501e+01   5.923033e-01
  3.507010e-01   5.799152e+01   6.133322e-01
  3.510000e-01   5.703119e+01   5.892986e-01
  3.512990e-01   5.776449e+01   6.121304e-01
  3.515980e-01   5.704598e+01   6.001184e-01
  3.518970e-01   5.772493e+01   6.172466e-01
  3.521960e-01   5.719967e+01   6.232099e-01
  3.524950e-01   5.790032e+01   6.035870e-01
  3.527940e-01   5.761088e+01   6.288483e-01
  3.530930e-01   5.698731e+01   6.090460e-01
  3.533920e-01   5.848959e+01   6.324770e-01
  3.536900e-01   5.698066e+01   6.265395e-01
  3.539890e-01   5.669745e+01   6.215869e-01
  3.542880e-01   5.860275e+01   6.473170e-01
  3.545870e-01   5.748733e+01   6.159749e-01
  3.548860e-01   5.670707e+01   6.331739e-01
  3.551850e-01   5.679967e+01   6.221470e-01
  3.554840e-01   5.838262e+01   6.424601e-01
  3.557830e-01   5.843147e+01   6.451497e-01
  3.560820e-01   5.758642e+01   6.186726e-01
  3.563810e-01   5.740991e+01   6.382820e-01
  3.566800e-01   5.695406e+01   6.207550e-01
  3.569790e-01   5.785411e+01   6.456193e-01
  3.572770e-01   5.649294e+01   6.367650e-01
  3.575760e-01   5.701212e+01   6.134237e-01
  3.578750e-01   5.868174e+01   6.629965e-01
  3.581740e-01   5.730640e+01   6.260471e-01
  3.584730e-01   5.910122e+01   6.653619e-01
  3.587720e-01   5.731638e+01   6.438417e-01
  3.590710e-01   5.601690e+01   6.352854e-01
  3.593700e-01   5.767023e+01   6.693183e-01
  3.596690e-01   5.658657e+01   6.348831e-01
  3.599680e-01   5.763553e+01   6.704980e-01
  3.602670e-01   5.743618e+01   6.520527e-01
  3.605660e-01   5.721191e+01   6.666534e-01
  3.608640e-01   5.721766e+01   6.837842e-01
  3.611630e-01   5.723893e+01   6.483943e-01
  3.614620e-01   5.858318e+01   6.964325e-01
  3.617610e-01   5.849393e+01   6.699584e-01
  3.620600e-01   5.747464e+01   6.868062e-01
  3.623590e-01   5.847627e+01   6.897724e-01
  3.626580e-01   5.765449e+01   6.849085e-01
  3.629570e-01   5.704116e+01   6.995887e-01
  3.632560e-01   5.767538e+01   6.735186e-01
  3.635550e-01   5.701038e+01   7.107996e-01
  3.638540e-01   5.733717e+01   6.951109e-01
  3.641530e-01   5.804717e+01   7.041325e-01
  3.644510e-01   5.777305e+01   7.329505e-01
  3.647500e-01   5.746644e+01   6.867572e-01
  3.650490e-01   5.780446e+01   7.313505e-01
  3.653480e-01   5.802299e+01   7.154069e-01
  3.656470e-01   5.755958e+01   7.210173e-01
  3.659460e-01   5.581484e+01   7.313104e-01
  3.662450e-01   5.624300e+01   7.027082e-01
  3.665440e-01   5.732211e+01   7.586512e-01
  3.668430e-01   5.655740e+01   7.130091e-01
  3.671420e-01   5.737263e+01   7.490895e-01
  3.674410e-01   5.800214e+01   7.436172e-01
  3.677400e-01   5.837859e+01   7.595740e-01
  3.680390e-01   5.684260e+01   7.785927e-01
  3.683370e-01   5.718065e+01   7.309856e-01
  3.686360e-01   5.641030e+01   7.670080e-01
  3.689350e-01   5.975540e+01   7.725342e-01
  3.692340e-01   5.694567e+01   7.749324e-01
  3.695330e-01   5.803091e+01   8.099001e-01
  3.698320e-01   5.635403e+01   7.443408e-01
  3.701310e-01   5.707279e+01   8.056019e-01
  3.704300e-01   5.600009e+01   7.600267e-01
  3.707290e-01   5.724708e+01   8.092723e-01
  3.710280e-01   5.632412e+01   7.979009e-01
  3.713270e-01   5.553184e+01   7.806688e-01
  3.716260e-01   5.834422e+01   8.484245e-01
  3.719240e-01   5.766481e+01   7.886720e-01
  3.722230e-01   5.716331e+01   8.425523e-01
  3.725220e-01   5.747469e+01   8.158391e-01
  3.728210e-01   5.598799e+01   8.230859e-01
  3.731200e-01   5.665647e+01   8.771570e-01
  3.734190e-01   5.801961e+01   8.098212e-01
  3.737180e-01   5.791021e+01   8.836363e-01
  3.740170e-01   5.802712e+01   8.326202e-01
  3.743160e-01   5.784670e+01   8.895283e-01
  3.746150e-01   5.791021e+01   8.836363e-01
  3.749140e-01   5.793910e+01   8.625558e-01
  3.752130e-01   5.696849e+01   9.165842e-01
  3.755110e-01   5.701194e+01   8.527310e-01
  3.758100e-01   5.642285e+01   9.121841e-01
  3.761090e-01   5.826712e+01   8.992952e-01
  3.764080e-01   5.784384e+01   9.200124e-01
  3.767070e-01   5.691725e+01   9.542034e-01
  3.770060e-01   5.598211e+01   8.688016e-01
  3.773050e-01   5.692222e+01   9.624361e-01
  3.776040e-01   5.796701e+01   9.282150e-01
  3.779030e-01   5.574100e+01   9.403162e-01
  3.782020e-01   5.675885e+01   1.024889e+00
  3.785010e-01   5.610019e+01   8.956848e-01
  3.788000e-01   5.756397e+01   1.027109e+00
  3.790990e-01   5.826734e+01   9.534105e-01
  3.793970e-01   5.761807e+01   1.017758e+00
  3.796960e-01   5.689643e+01   1.006583e+00
  3.799950e-01   5.597721e+01   9.800975e-01
  3.802940e-01   5.781704e+01   1.107370e+00
  3.805930e-01   5.706492e+01   9.595148e-01
  3.808920e-01   5.920337e+01   1.126917e+00
  3.811910e-01   5.701417e+01   1.022193e+00
  3.814900e-01   5.807041e+01   1.085665e+00
  3.817890e-01   5.854115e+01   1.190264e+00
  3.820880e-01   5.664678e+01   9.950290e-01
  3.823870e-01   5.665382e+01   1.178499e+00
  3.826860e-01   5.725223e+01   1.039576e+00
  3.829840e-01   5.724152e+01   1.208369e+00
  3.832830e-01   5.667592e+01   1.149256e+00
  3.835820e-01   5.678476e+01   1.122966e+00
  3.838810e-01   5.737881e+01   1.262064e+00
  3.841800e-01   5.769246e+01   1.118819e+00
  3.844790e-01   5.699557e+01   1.267194e+00
  3.847780e-01   5.924297e+01   1.197378e+00
  3.850770e-01   5.611449e+01   1.266851e+00
  3.853760e-01   5.509966e+01   1.339123e+00
  3.856750e-01   5.769413e+01   1.181622e+00
  3.859740e-01   5.551695e+01   1.367977e+00
  3.862730e-01   5.823936e+01   1.271493e+00
  3.865710e-01   5.750571e+01   1.392264e+00
  3.868700e-01   5.435714e+01   1.378451e+00
  3.871690e-01   5.721726e+01   1.330634e+00
  3.874680e-01   5.613688e+01   1.517767e+00
  3.877670e-01   5.877290e+01   1.371269e+00
  3.880660e-01   5.448426e+01   1.528865e+00
  3.883650e-01   5.628260e+01   1.472479e+00
  3.886640e-01   5.646152e+01   1.538969e+00
  3.889630e-01   5.578483e+01   1.664663e+00
  3.892620e-01   5.470150e+01   1.482213e+00
  3.895610e-01   5.694391e+01   1.727955e+00
  3.898600e-01   5.871565e+01   1.707832e+00
  3.901580e-01   5.760009e+01   1.762534e+00
  3.904570e-01   5.824729e+01   1.981613e+00
  3.907560e-01   5.967051e+01   1.768840e+00
  3.910550e-01   5.830721e+01   2.019014e+00
  3.913540e-01   5.593018e+01   1.977430e+00
  3.916530e-01   5.334341e+01   1.931161e+00
  3.919520e-01   5.946077e+01   2.648593e+00
  3.922510e-01   5.620983e+01   1.982368e+00
  3.925500e-01   5.688099e+01   2.675457e+00
  3.928490e-01   5.589522e+01   2.421091e+00
  3.931480e-01   5.864279e+01   2.716575e+00
  3.934470e-01   0.000000e+00   0.000000e+00
  3.937460e-01   5.713268e+01   2.681369e+00
creator: radaver
creator-version: 3725
header-file: /nas_data/SAXS_data/20151104Workshop/header/JH1_0161.txt
image-file: /nas_data/Pilatus1M/20151104_Workshop/JH1_0161.tif
angular-axis-file: /nas_data/SAXS_data/20151104Workshop/q20151029.dat
beamstop-mask-file: /nas_data/SAXS_data/20151104Workshop/fit2d20151031.msk
detector-response-file: none
beam-center-x: 949.7700
beam-center-y: 918.8000
unit-time: 1.0000
channel-first: 10
channel-last: 1315
Exposure time [s]: 1.094100
Transmitted Beam: 0.484198
Incident Beam: 0.484198
Code: JH1
Concentration [mg/ml]: 1
Run Number: 0161
