# Supplementary material for: SAXS analysis of a soluble cytosolic NgBR construct including extracellular and transmembrane domains
Source: PLoS One. 2018 Jan 18;13(1):e0191371. doi: 10.1371/journal.pone.0191371 (PMC5773207; doi:10.1371/journal.pone.0191371)
Supplement: S1 File — (ZIP) [file pone.0191371.s001.zip › JH1_0162.dat]

Sample:   c= 1.0000 mg/ml  Code: JH1
  3.656810e-03   2.268217e+04   4.141248e+01
  3.955720e-03   2.203864e+04   2.803583e+01
  4.254640e-03   1.908969e+04   2.338225e+01
  4.553560e-03   1.545197e+04   2.028251e+01
  4.852480e-03   1.248532e+04   1.706932e+01
  5.151400e-03   1.055373e+04   1.550326e+01
  5.450320e-03   8.765287e+03   1.341986e+01
  5.749240e-03   7.465113e+03   1.199953e+01
  6.048150e-03   6.369214e+03   1.086430e+01
  6.347070e-03   5.518208e+03   9.607684e+00
  6.645990e-03   4.859237e+03   8.976159e+00
  6.944910e-03   4.271229e+03   8.101824e+00
  7.243830e-03   3.810299e+03   7.414857e+00
  7.542750e-03   3.384324e+03   6.961582e+00
  7.841670e-03   3.074150e+03   6.266003e+00
  8.140580e-03   2.776112e+03   6.036653e+00
  8.439500e-03   2.537598e+03   5.562941e+00
  8.738420e-03   2.334415e+03   5.284689e+00
  9.037340e-03   2.149521e+03   4.903276e+00
  9.336260e-03   1.994240e+03   4.641182e+00
  9.635180e-03   1.833848e+03   4.437969e+00
  9.934100e-03   1.698676e+03   4.132713e+00
  1.023300e-02   1.557170e+03   4.055090e+00
  1.053190e-02   1.435912e+03   3.949555e+00
  1.083090e-02   1.329548e+03   3.800461e+00
  1.112980e-02   1.221386e+03   3.611593e+00
  1.142870e-02   1.142932e+03   3.474103e+00
  1.172760e-02   1.050944e+03   3.322098e+00
  1.202650e-02   9.752719e+02   3.191409e+00
  1.232540e-02   9.004275e+02   3.049705e+00
  1.262440e-02   8.333389e+02   2.879340e+00
  1.292330e-02   7.860811e+02   2.753370e+00
  1.322220e-02   7.234909e+02   2.641481e+00
  1.352110e-02   6.722180e+02   2.520571e+00
  1.382000e-02   6.306187e+02   2.417282e+00
  1.411900e-02   5.906370e+02   2.328014e+00
  1.441790e-02   5.464704e+02   2.223152e+00
  1.471680e-02   5.086727e+02   2.134700e+00
  1.501570e-02   4.806804e+02   2.032244e+00
  1.531460e-02   4.529774e+02   1.963906e+00
  1.561350e-02   4.247625e+02   1.868392e+00
  1.591250e-02   3.965999e+02   1.821298e+00
  1.621140e-02   3.754558e+02   1.741528e+00
  1.651030e-02   3.557297e+02   1.677336e+00
  1.680920e-02   3.379266e+02   1.634825e+00
  1.710810e-02   3.221992e+02   1.599678e+00
  1.740710e-02   3.010811e+02   1.524115e+00
  1.770600e-02   2.867651e+02   1.472489e+00
  1.800490e-02   2.704909e+02   1.418791e+00
  1.830380e-02   2.603622e+02   1.403065e+00
  1.860270e-02   2.468077e+02   1.339527e+00
  1.890170e-02   2.364332e+02   1.311072e+00
  1.920060e-02   2.269006e+02   1.272195e+00
  1.949950e-02   2.150645e+02   1.252834e+00
  1.979840e-02   2.066831e+02   1.205134e+00
  2.009730e-02   2.011288e+02   1.175790e+00
  2.039620e-02   1.928734e+02   1.149319e+00
  2.069520e-02   1.860908e+02   1.122844e+00
  2.099410e-02   1.784665e+02   1.107569e+00
  2.129300e-02   1.736482e+02   1.063886e+00
  2.159190e-02   1.651208e+02   1.073187e+00
  2.189080e-02   1.612350e+02   1.066403e+00
  2.218980e-02   1.530149e+02   1.056759e+00
  2.248870e-02   1.506222e+02   1.067170e+00
  2.278760e-02   1.444443e+02   1.034759e+00
  2.308650e-02   1.412012e+02   1.054563e+00
  2.338540e-02   1.367093e+02   1.035499e+00
  2.368430e-02   1.329598e+02   1.002649e+00
  2.398330e-02   1.295252e+02   1.012132e+00
  2.428220e-02   1.280376e+02   9.839151e-01
  2.458110e-02   1.231567e+02   9.974243e-01
  2.488000e-02   1.227358e+02   9.691612e-01
  2.517890e-02   1.181739e+02   9.396355e-01
  2.547790e-02   1.162654e+02   9.451845e-01
  2.577680e-02   1.133617e+02   9.258105e-01
  2.607570e-02   1.106023e+02   9.218781e-01
  2.637460e-02   1.084017e+02   9.053302e-01
  2.667350e-02   1.081248e+02   8.815436e-01
  2.697250e-02   1.060089e+02   8.459626e-01
  2.727140e-02   1.031247e+02   8.034092e-01
  2.757030e-02   1.024562e+02   8.021303e-01
  2.786920e-02   1.008764e+02   7.868255e-01
  2.816810e-02   9.962418e+01   7.695339e-01
  2.846700e-02   9.622270e+01   7.469455e-01
  2.876600e-02   9.614777e+01   7.376584e-01
  2.906490e-02   9.515556e+01   7.360494e-01
  2.936380e-02   9.346892e+01   7.240651e-01
  2.966270e-02   9.322440e+01   7.178119e-01
  2.996160e-02   9.260532e+01   7.164728e-01
  3.026060e-02   9.183256e+01   7.022406e-01
  3.055950e-02   8.955365e+01   6.924896e-01
  3.085840e-02   8.857067e+01   6.857707e-01
  3.115730e-02   8.794636e+01   6.804883e-01
  3.145620e-02   8.603192e+01   6.665737e-01
  3.175510e-02   8.632807e+01   6.695519e-01
  3.205410e-02   8.553868e+01   6.628516e-01
  3.235300e-02   8.610036e+01   6.623300e-01
  3.265190e-02   8.261103e+01   6.368653e-01
  3.295080e-02   8.428996e+01   6.475228e-01
  3.324970e-02   8.277383e+01   6.408302e-01
  3.354870e-02   8.169506e+01   6.349762e-01
  3.384760e-02   8.098152e+01   6.248976e-01
  3.414650e-02   8.126120e+01   6.259758e-01
  3.444540e-02   8.068950e+01   6.151980e-01
  3.474430e-02   8.011102e+01   6.183829e-01
  3.504330e-02   7.932041e+01   6.076988e-01
  3.534220e-02   7.910088e+01   6.076060e-01
  3.564110e-02   7.851496e+01   6.046055e-01
  3.594000e-02   7.816741e+01   5.917191e-01
  3.623890e-02   7.855632e+01   6.032807e-01
  3.653780e-02   7.767982e+01   5.836794e-01
  3.683680e-02   7.627584e+01   5.859058e-01
  3.713570e-02   7.712556e+01   5.898629e-01
  3.743460e-02   7.697178e+01   5.796699e-01
  3.773350e-02   7.577962e+01   5.745003e-01
  3.803240e-02   7.606177e+01   5.893075e-01
  3.833140e-02   7.432248e+01   5.963764e-01
  3.863030e-02   7.546170e+01   6.102711e-01
  3.892920e-02   7.357713e+01   6.010353e-01
  3.922810e-02   7.470422e+01   6.079947e-01
  3.952700e-02   7.370486e+01   6.000004e-01
  3.982600e-02   7.440322e+01   6.115907e-01
  4.012490e-02   7.325183e+01   5.973822e-01
  4.042380e-02   7.273439e+01   6.030911e-01
  4.072270e-02   7.327300e+01   6.029321e-01
  4.102160e-02   7.340282e+01   6.026756e-01
  4.132050e-02   7.276695e+01   6.008465e-01
  4.161950e-02   7.247069e+01   5.934243e-01
  4.191840e-02   7.357488e+01   6.057649e-01
  4.221730e-02   7.410339e+01   6.000717e-01
  4.251620e-02   7.216343e+01   5.999263e-01
  4.281510e-02   7.187761e+01   5.894777e-01
  4.311410e-02   7.148515e+01   5.886194e-01
  4.341300e-02   7.095271e+01   5.894538e-01
  4.371190e-02   7.143953e+01   5.899461e-01
  4.401080e-02   7.035800e+01   5.854635e-01
  4.430970e-02   7.050514e+01   5.815957e-01
  4.460860e-02   7.158397e+01   5.867736e-01
  4.490760e-02   7.159239e+01   5.883069e-01
  4.520650e-02   7.048658e+01   5.793178e-01
  4.550540e-02   7.118476e+01   5.851351e-01
  4.580430e-02   7.054524e+01   5.802902e-01
  4.610320e-02   6.968857e+01   5.738650e-01
  4.640220e-02   6.970395e+01   5.782818e-01
  4.670110e-02   6.932912e+01   5.681379e-01
  4.700000e-02   6.961070e+01   5.714055e-01
  4.729890e-02   7.026037e+01   5.762145e-01
  4.759780e-02   6.898683e+01   5.702560e-01
  4.789680e-02   6.901718e+01   5.668583e-01
  4.819570e-02   6.810916e+01   5.624248e-01
  4.849460e-02   6.822190e+01   5.649762e-01
  4.879350e-02   6.847443e+01   5.598196e-01
  4.909240e-02   6.864595e+01   5.681374e-01
  4.939130e-02   6.800789e+01   5.558939e-01
  4.969030e-02   6.837374e+01   5.594079e-01
  4.998920e-02   6.831360e+01   5.584861e-01
  5.028810e-02   6.823010e+01   5.561333e-01
  5.058700e-02   6.798439e+01   5.591684e-01
  5.088590e-02   6.827116e+01   5.510400e-01
  5.118490e-02   6.863321e+01   5.597910e-01
  5.148380e-02   6.756944e+01   5.527719e-01
  5.178270e-02   6.747158e+01   5.452438e-01
  5.208160e-02   6.765723e+01   5.518123e-01
  5.238050e-02   6.756410e+01   5.456175e-01
  5.267940e-02   6.819837e+01   5.560040e-01
  5.297840e-02   6.714341e+01   5.445512e-01
  5.327730e-02   6.741433e+01   5.431167e-01
  5.357620e-02   6.740989e+01   5.449945e-01
  5.387510e-02   6.821864e+01   5.450867e-01
  5.417400e-02   6.688624e+01   5.447817e-01
  5.447300e-02   6.687761e+01   5.366202e-01
  5.477190e-02   6.678574e+01   5.374772e-01
  5.507080e-02   6.572599e+01   5.331959e-01
  5.536970e-02   6.715521e+01   5.371214e-01
  5.566860e-02   6.663328e+01   5.387157e-01
  5.596760e-02   6.788701e+01   5.376019e-01
  5.626650e-02   6.702633e+01   5.366057e-01
  5.656540e-02   6.673457e+01   5.336205e-01
  5.686430e-02   6.671549e+01   5.305585e-01
  5.716320e-02   6.552152e+01   5.223036e-01
  5.746210e-02   6.647712e+01   5.313920e-01
  5.776110e-02   6.756553e+01   5.375395e-01
  5.806000e-02   6.635751e+01   5.244711e-01
  5.835890e-02   6.600483e+01   5.236500e-01
  5.865780e-02   6.618319e+01   5.214995e-01
  5.895670e-02   6.561237e+01   5.291148e-01
  5.925570e-02   6.675331e+01   5.214784e-01
  5.955460e-02   6.599962e+01   5.253642e-01
  5.985350e-02   6.724797e+01   5.228439e-01
  6.015240e-02   6.572894e+01   5.185806e-01
  6.045130e-02   6.561320e+01   5.186855e-01
  6.075020e-02   6.497211e+01   5.111796e-01
  6.104920e-02   6.586459e+01   5.185545e-01
  6.134810e-02   6.608489e+01   5.199829e-01
  6.164700e-02   6.586529e+01   5.108908e-01
  6.194590e-02   6.544254e+01   5.174495e-01
  6.224480e-02   6.516058e+01   5.049843e-01
  6.254380e-02   6.551497e+01   5.149567e-01
  6.284270e-02   6.577560e+01   5.176454e-01
  6.314160e-02   6.570441e+01   5.050004e-01
  6.344050e-02   6.506755e+01   5.099300e-01
  6.373940e-02   6.638274e+01   5.065614e-01
  6.403840e-02   6.571190e+01   5.119078e-01
  6.433730e-02   6.589687e+01   5.073044e-01
  6.463620e-02   6.572440e+01   5.025042e-01
  6.493510e-02   6.499871e+01   5.107411e-01
  6.523400e-02   6.541168e+01   5.018175e-01
  6.553290e-02   6.522897e+01   5.036874e-01
  6.583190e-02   6.553360e+01   5.027973e-01
  6.613080e-02   6.479105e+01   4.954116e-01
  6.642970e-02   6.538043e+01   5.068860e-01
  6.672860e-02   6.577070e+01   4.976492e-01
  6.702750e-02   6.604712e+01   5.037364e-01
  6.732650e-02   6.581383e+01   4.993065e-01
  6.762540e-02   6.466604e+01   4.949334e-01
  6.792430e-02   6.423393e+01   4.952661e-01
  6.822320e-02   6.509320e+01   4.907002e-01
  6.852210e-02   6.460747e+01   4.962031e-01
  6.882110e-02   6.571223e+01   4.964400e-01
  6.912000e-02   6.471746e+01   4.921800e-01
  6.941890e-02   6.556045e+01   4.919771e-01
  6.971780e-02   6.506050e+01   4.896198e-01
  7.001670e-02   6.447622e+01   4.937120e-01
  7.031560e-02   6.468385e+01   4.877253e-01
  7.061460e-02   6.444884e+01   4.873128e-01
  7.091350e-02   6.512916e+01   4.884519e-01
  7.121240e-02   6.438373e+01   4.819271e-01
  7.151130e-02   6.510799e+01   4.907560e-01
  7.181020e-02   6.553926e+01   4.857693e-01
  7.210920e-02   6.492149e+01   4.867302e-01
  7.240810e-02   6.539242e+01   4.838443e-01
  7.270700e-02   6.454357e+01   4.867229e-01
  7.300590e-02   6.562207e+01   4.860761e-01
  7.330480e-02   6.596846e+01   4.818812e-01
  7.360370e-02   6.504748e+01   4.844049e-01
  7.390270e-02   6.436351e+01   4.764270e-01
  7.420160e-02   6.471905e+01   4.850353e-01
  7.450050e-02   6.470585e+01   4.759199e-01
  7.479940e-02   6.619374e+01   4.827033e-01
  7.509830e-02   6.448310e+01   4.804685e-01
  7.539730e-02   6.447330e+01   4.733141e-01
  7.569620e-02   6.474260e+01   4.751758e-01
  7.599510e-02   6.529998e+01   4.803287e-01
  7.629400e-02   6.466425e+01   4.718510e-01
  7.659290e-02   6.471718e+01   4.764029e-01
  7.689190e-02   6.435093e+01   4.707065e-01
  7.719080e-02   6.512465e+01   4.761368e-01
  7.748970e-02   6.436092e+01   4.698879e-01
  7.778860e-02   6.535935e+01   4.765554e-01
  7.808750e-02   6.424775e+01   4.690491e-01
  7.838640e-02   6.426152e+01   4.665706e-01
  7.868540e-02   6.460207e+01   4.690678e-01
  7.898430e-02   6.448731e+01   4.661381e-01
  7.928320e-02   6.483054e+01   4.728882e-01
  7.958210e-02   6.415202e+01   4.616448e-01
  7.988100e-02   6.417990e+01   4.671120e-01
  8.018000e-02   6.497125e+01   4.674675e-01
  8.047890e-02   6.485585e+01   4.666371e-01
  8.077780e-02   6.427499e+01   4.637199e-01
  8.107670e-02   6.456623e+01   4.623210e-01
  8.137560e-02   6.438245e+01   4.649310e-01
  8.167450e-02   6.352215e+01   4.589698e-01
  8.197350e-02   6.377035e+01   4.570676e-01
  8.227240e-02   6.461562e+01   4.645361e-01
  8.257130e-02   6.468159e+01   4.552220e-01
  8.287020e-02   6.430163e+01   4.629972e-01
  8.316910e-02   6.408420e+01   4.589871e-01
  8.346810e-02   6.475537e+01   4.570335e-01
  8.376700e-02   6.419865e+01   4.614073e-01
  8.406590e-02   6.416010e+01   4.518541e-01
  8.436480e-02   6.407796e+01   4.585662e-01
  8.466370e-02   6.426829e+01   4.533813e-01
  8.496270e-02   6.437554e+01   4.644937e-01
  8.526160e-02   6.435389e+01   4.790804e-01
  8.556050e-02   6.441837e+01   4.797732e-01
  8.585940e-02   6.464195e+01   4.866215e-01
  8.615830e-02   6.467125e+01   4.867318e-01
  8.645720e-02   6.442519e+01   4.905819e-01
  8.675620e-02   6.560014e+01   4.974993e-01
  8.705510e-02   6.415931e+01   4.910263e-01
  8.735400e-02   6.506159e+01   4.969430e-01
  8.765290e-02   6.477033e+01   4.963280e-01
  8.795180e-02   6.482880e+01   5.005973e-01
  8.825080e-02   6.371792e+01   4.917848e-01
  8.854970e-02   6.374994e+01   4.984573e-01
  8.884860e-02   6.467804e+01   5.000149e-01
  8.914750e-02   6.451795e+01   5.056384e-01
  8.944640e-02   6.424096e+01   5.008899e-01
  8.974530e-02   6.402241e+01   4.959551e-01
  9.004430e-02   6.923019e+01   5.136483e-01
  9.034320e-02   6.368313e+01   4.752340e-01
  9.064210e-02   6.593242e+01   4.826491e-01
  9.094100e-02   6.358740e+01   4.641169e-01
  9.123990e-02   6.415373e+01   4.649310e-01
  9.153890e-02   6.364162e+01   4.655679e-01
  9.183780e-02   6.528560e+01   4.681806e-01
  9.213670e-02   6.387491e+01   4.614584e-01
  9.243560e-02   6.628456e+01   4.688433e-01
  9.273450e-02   6.336880e+01   4.544464e-01
  9.303350e-02   6.388690e+01   4.623178e-01
  9.333240e-02   6.384291e+01   4.518783e-01
  9.363130e-02   6.451188e+01   4.577383e-01
  9.393020e-02   6.387932e+01   4.531588e-01
  9.422910e-02   6.360590e+01   4.533459e-01
  9.452800e-02   6.288471e+01   4.519288e-01
  9.482700e-02   6.400136e+01   4.457023e-01
  9.512590e-02   6.399458e+01   4.539536e-01
  9.542480e-02   6.358781e+01   4.475795e-01
  9.572370e-02   6.359096e+01   4.475906e-01
  9.602260e-02   6.345683e+01   4.493708e-01
  9.632160e-02   6.443427e+01   4.450203e-01
  9.662050e-02   6.453877e+01   4.479376e-01
  9.691940e-02   6.368381e+01   4.449607e-01
  9.721830e-02   6.411154e+01   4.439044e-01
  9.751720e-02   6.368788e+01   4.446094e-01
  9.781610e-02   6.400957e+01   4.414033e-01
  9.811510e-02   6.414724e+01   4.462100e-01
  9.841400e-02   6.465897e+01   4.408065e-01
  9.871290e-02   6.471342e+01   4.441813e-01
  9.901180e-02   6.432957e+01   4.439373e-01
  9.931070e-02   6.390710e+01   4.385849e-01
  9.960970e-02   6.511417e+01   4.459143e-01
  9.990860e-02   6.440711e+01   4.361500e-01
  1.002070e-01   6.400944e+01   4.389359e-01
  1.005060e-01   6.362531e+01   4.351981e-01
  1.008050e-01   6.386195e+01   4.384299e-01
  1.011040e-01   6.391717e+01   4.324655e-01
  1.014030e-01   6.374848e+01   4.339142e-01
  1.017020e-01   6.397332e+01   4.388121e-01
  1.020010e-01   6.377365e+01   4.333233e-01
  1.023000e-01   6.417203e+01   4.326576e-01
  1.025990e-01   6.449768e+01   4.327534e-01
  1.028980e-01   6.449653e+01   4.344210e-01
  1.031970e-01   6.483330e+01   4.379329e-01
  1.034960e-01   6.441655e+01   4.285494e-01
  1.037950e-01   6.370790e+01   4.300957e-01
  1.040930e-01   6.373720e+01   4.266055e-01
  1.043920e-01   6.367796e+01   4.303252e-01
  1.046910e-01   6.368557e+01   4.296904e-01
  1.049900e-01   6.411030e+01   4.252903e-01
  1.052890e-01   6.445187e+01   4.299659e-01
  1.055880e-01   6.395800e+01   4.266997e-01
  1.058870e-01   6.454079e+01   4.302624e-01
  1.061860e-01   6.396451e+01   4.241738e-01
  1.064850e-01   6.438115e+01   4.261877e-01
  1.067840e-01   6.404021e+01   4.272957e-01
  1.070830e-01   6.409441e+01   4.239739e-01
  1.073820e-01   6.390082e+01   4.217715e-01
  1.076800e-01   6.461021e+01   4.237942e-01
  1.079790e-01   6.416172e+01   4.241964e-01
  1.082780e-01   6.481443e+01   4.282590e-01
  1.085770e-01   6.409202e+01   4.169121e-01
  1.088760e-01   6.419302e+01   4.230464e-01
  1.091750e-01   6.431811e+01   4.219055e-01
  1.094740e-01   6.454627e+01   4.235845e-01
  1.097730e-01   6.502934e+01   4.226875e-01
  1.100720e-01   6.411190e+01   4.157854e-01
  1.103710e-01   6.487984e+01   4.246776e-01
  1.106700e-01   6.431420e+01   4.167382e-01
  1.109690e-01   6.389635e+01   4.211370e-01
  1.112670e-01   6.476094e+01   4.164023e-01
  1.115660e-01   6.408250e+01   4.153939e-01
  1.118650e-01   6.450423e+01   4.206718e-01
  1.121640e-01   6.428962e+01   4.140056e-01
  1.124630e-01   6.391438e+01   4.139650e-01
  1.127620e-01   6.387148e+01   4.138261e-01
  1.130610e-01   6.447951e+01   4.152026e-01
  1.133600e-01   6.442696e+01   4.198109e-01
  1.136590e-01   6.416675e+01   4.087386e-01
  1.139580e-01   6.443336e+01   4.141762e-01
  1.142570e-01   6.361960e+01   4.112630e-01
  1.145560e-01   6.392704e+01   4.128365e-01
  1.148550e-01   6.343054e+01   4.100751e-01
  1.151530e-01   6.433285e+01   4.075865e-01
  1.154520e-01   6.378382e+01   4.109274e-01
  1.157510e-01   6.406114e+01   4.072817e-01
  1.160500e-01   6.390787e+01   4.130660e-01
  1.163490e-01   6.419320e+01   4.077012e-01
  1.166480e-01   6.402939e+01   4.099986e-01
  1.169470e-01   6.393854e+01   4.074503e-01
  1.172460e-01   6.424226e+01   4.089790e-01
  1.175450e-01   6.406595e+01   4.050833e-01
  1.178440e-01   6.481385e+01   4.074409e-01
  1.181430e-01   6.475971e+01   4.103403e-01
  1.184420e-01   6.473378e+01   4.080193e-01
  1.187400e-01   6.386470e+01   4.038997e-01
  1.190390e-01   6.454560e+01   4.052265e-01
  1.193380e-01   6.501625e+01   4.067012e-01
  1.196370e-01   6.451261e+01   4.073217e-01
  1.199360e-01   6.432374e+01   4.026372e-01
  1.202350e-01   6.493845e+01   4.075564e-01
  1.205340e-01   6.418996e+01   4.027557e-01
  1.208330e-01   6.462978e+01   4.027892e-01
  1.211320e-01   6.498766e+01   4.071602e-01
  1.214310e-01   6.433492e+01   3.984446e-01
  1.217300e-01   6.482395e+01   4.055539e-01
  1.220290e-01   6.540496e+01   4.060071e-01
  1.223270e-01   6.514129e+01   4.025134e-01
  1.226260e-01   6.456597e+01   4.002057e-01
  1.229250e-01   6.492545e+01   3.997475e-01
  1.232240e-01   6.451899e+01   4.021768e-01
  1.235230e-01   6.454546e+01   4.014615e-01
  1.238220e-01   6.456779e+01   3.981269e-01
  1.241210e-01   6.395160e+01   3.977754e-01
  1.244200e-01   6.427072e+01   3.951625e-01
  1.247190e-01   6.419119e+01   3.995672e-01
  1.250180e-01   6.412028e+01   3.944463e-01
  1.253170e-01   6.478470e+01   3.972504e-01
  1.256160e-01   6.408815e+01   3.976797e-01
  1.259140e-01   6.385959e+01   3.941500e-01
  1.262130e-01   6.484486e+01   3.971789e-01
  1.265120e-01   6.458493e+01   3.936057e-01
  1.268110e-01   6.430682e+01   3.935071e-01
  1.271100e-01   6.497928e+01   3.991344e-01
  1.274090e-01   6.389700e+01   3.925013e-01
  1.277080e-01   6.419882e+01   3.921786e-01
  1.280070e-01   6.446589e+01   3.917542e-01
  1.283060e-01   6.511986e+01   3.952324e-01
  1.286050e-01   6.453590e+01   3.962316e-01
  1.289040e-01   6.495864e+01   3.905525e-01
  1.292030e-01   6.440555e+01   3.938091e-01
  1.295020e-01   6.486608e+01   3.914919e-01
  1.298000e-01   6.519800e+01   3.932302e-01
  1.300990e-01   6.494522e+01   3.900280e-01
  1.303980e-01   6.487957e+01   3.905574e-01
  1.306970e-01   6.437808e+01   3.919813e-01
  1.309960e-01   6.453024e+01   3.902333e-01
  1.312950e-01   6.473496e+01   3.906081e-01
  1.315940e-01   6.491835e+01   3.868439e-01
  1.318930e-01   6.510113e+01   3.902541e-01
  1.321920e-01   6.550665e+01   3.912257e-01
  1.324910e-01   6.438101e+01   3.888122e-01
  1.327900e-01   6.489760e+01   3.882049e-01
  1.330890e-01   6.496324e+01   3.879249e-01
  1.333870e-01   6.493694e+01   3.876090e-01
  1.336860e-01   6.512352e+01   3.874547e-01
  1.339850e-01   6.603725e+01   3.887437e-01
  1.342840e-01   6.426829e+01   3.863182e-01
  1.345830e-01   6.496215e+01   3.869744e-01
  1.348820e-01   6.505436e+01   3.872489e-01
  1.351810e-01   6.497405e+01   3.821474e-01
  1.354800e-01   6.476040e+01   3.859027e-01
  1.357790e-01   6.476812e+01   3.835994e-01
  1.360780e-01   6.468988e+01   3.849906e-01
  1.363770e-01   6.403744e+01   3.825808e-01
  1.366760e-01   6.427754e+01   3.854002e-01
  1.369740e-01   6.488021e+01   4.009154e-01
  1.372730e-01   6.468390e+01   4.024237e-01
  1.375720e-01   6.456979e+01   4.114395e-01
  1.378710e-01   6.522003e+01   4.152373e-01
  1.381700e-01   6.438560e+01   4.143146e-01
  1.384690e-01   6.344045e+01   4.184049e-01
  1.387680e-01   6.461815e+01   4.107399e-01
  1.390670e-01   6.459607e+01   3.989921e-01
  1.393660e-01   6.433458e+01   3.974073e-01
  1.396650e-01   6.409887e+01   3.938752e-01
  1.399640e-01   6.432182e+01   3.955738e-01
  1.402630e-01   6.527176e+01   3.902825e-01
  1.405620e-01   6.505828e+01   3.940466e-01
  1.408600e-01   6.526204e+01   3.934233e-01
  1.411590e-01   6.457340e+01   3.923279e-01
  1.414580e-01   6.442362e+01   3.923677e-01
  1.417570e-01   6.501795e+01   3.866693e-01
  1.420560e-01   6.437187e+01   3.892685e-01
  1.423550e-01   6.474202e+01   3.877393e-01
  1.426540e-01   6.459208e+01   3.837702e-01
  1.429530e-01   6.379176e+01   3.804685e-01
  1.432520e-01   6.495423e+01   3.809583e-01
  1.435510e-01   6.470119e+01   3.829412e-01
  1.438500e-01   6.552846e+01   3.812889e-01
  1.441490e-01   6.486893e+01   3.784778e-01
  1.444470e-01   6.465753e+01   3.803121e-01
  1.447460e-01   6.508185e+01   3.777768e-01
  1.450450e-01   6.487228e+01   3.809431e-01
  1.453440e-01   6.445038e+01   3.737777e-01
  1.456430e-01   6.503324e+01   3.791784e-01
  1.459420e-01   6.475958e+01   3.777177e-01
  1.462410e-01   6.460007e+01   3.755057e-01
  1.465400e-01   6.511451e+01   3.783107e-01
  1.468390e-01   6.479979e+01   3.726589e-01
  1.471380e-01   6.445122e+01   3.746404e-01
  1.474370e-01   6.474031e+01   3.761302e-01
  1.477360e-01   6.514389e+01   3.762150e-01
  1.480340e-01   6.456238e+01   3.709257e-01
  1.483330e-01   6.488129e+01   3.802951e-01
  1.486320e-01   6.441118e+01   3.884211e-01
  1.489310e-01   6.495351e+01   3.917556e-01
  1.492300e-01   6.478210e+01   3.907502e-01
  1.495290e-01   6.472892e+01   3.930479e-01
  1.498280e-01   6.494234e+01   3.982469e-01
  1.501270e-01   6.477285e+01   3.992775e-01
  1.504260e-01   6.535117e+01   3.956828e-01
  1.507250e-01   6.573657e+01   4.027616e-01
  1.510240e-01   6.485010e+01   3.989963e-01
  1.513230e-01   6.536212e+01   4.058741e-01
  1.516210e-01   6.547252e+01   4.019519e-01
  1.519200e-01   6.514432e+01   4.009432e-01
  1.522190e-01   6.530027e+01   4.084139e-01
  1.525180e-01   6.518100e+01   4.031669e-01
  1.528170e-01   6.516219e+01   4.085344e-01
  1.531160e-01   6.534699e+01   4.058272e-01
  1.534150e-01   6.509344e+01   3.992261e-01
  1.537140e-01   6.553634e+01   3.937555e-01
  1.540130e-01   6.592512e+01   3.884135e-01
  1.543120e-01   6.488005e+01   3.855561e-01
  1.546110e-01   6.526316e+01   3.841403e-01
  1.549100e-01   6.442449e+01   3.818926e-01
  1.552090e-01   6.522715e+01   3.863519e-01
  1.555070e-01   6.555462e+01   3.780516e-01
  1.558060e-01   6.520108e+01   3.823601e-01
  1.561050e-01   6.552333e+01   3.794964e-01
  1.564040e-01   6.481121e+01   3.789741e-01
  1.567030e-01   6.470906e+01   3.766933e-01
  1.570020e-01   6.511467e+01   3.759147e-01
  1.573010e-01   6.435452e+01   3.771945e-01
  1.576000e-01   6.502268e+01   3.732992e-01
  1.578990e-01   6.477929e+01   3.745156e-01
  1.581980e-01   6.500852e+01   3.734703e-01
  1.584970e-01   6.479765e+01   3.726527e-01
  1.587960e-01   6.495149e+01   3.765256e-01
  1.590940e-01   6.500445e+01   3.713570e-01
  1.593930e-01   6.536620e+01   3.711413e-01
  1.596920e-01   6.543804e+01   3.723845e-01
  1.599910e-01   6.489909e+01   3.725221e-01
  1.602900e-01   6.512711e+01   3.725444e-01
  1.605890e-01   6.493422e+01   3.664567e-01
  1.608880e-01   6.535382e+01   3.700762e-01
  1.611870e-01   6.503523e+01   3.681541e-01
  1.614860e-01   6.513300e+01   3.688376e-01
  1.617850e-01   6.516313e+01   3.657043e-01
  1.620840e-01   6.527396e+01   3.660152e-01
  1.623830e-01   6.534074e+01   3.678033e-01
  1.626810e-01   6.505999e+01   3.648211e-01
  1.629800e-01   6.456865e+01   3.595703e-01
  1.632790e-01   6.536053e+01   3.629237e-01
  1.635780e-01   6.463539e+01   3.620647e-01
  1.638770e-01   6.465456e+01   3.644724e-01
  1.641760e-01   6.497637e+01   3.636041e-01
  1.644750e-01   6.453572e+01   3.615915e-01
  1.647740e-01   6.487883e+01   3.621635e-01
  1.650730e-01   6.535804e+01   3.648669e-01
  1.653720e-01   6.518090e+01   3.639801e-01
  1.656710e-01   6.445310e+01   3.598206e-01
  1.659700e-01   6.485786e+01   3.624928e-01
  1.662680e-01   6.475292e+01   3.608483e-01
  1.665670e-01   6.493140e+01   3.623101e-01
  1.668660e-01   6.497044e+01   3.589801e-01
  1.671650e-01   6.417358e+01   3.596132e-01
  1.674640e-01   6.460942e+01   3.600654e-01
  1.677630e-01   6.454429e+01   3.579887e-01
  1.680620e-01   6.484944e+01   3.611172e-01
  1.683610e-01   6.516470e+01   3.563520e-01
  1.686600e-01   6.558386e+01   3.623860e-01
  1.689590e-01   6.464124e+01   3.562055e-01
  1.692580e-01   6.442516e+01   3.554252e-01
  1.695570e-01   6.436281e+01   3.597597e-01
  1.698560e-01   6.527370e+01   3.562829e-01
  1.701540e-01   6.542970e+01   3.594930e-01
  1.704530e-01   6.463158e+01   3.543438e-01
  1.707520e-01   6.463584e+01   3.545378e-01
  1.710510e-01   6.541510e+01   3.596408e-01
  1.713500e-01   6.497786e+01   3.549272e-01
  1.716490e-01   6.488066e+01   3.574217e-01
  1.719480e-01   6.458302e+01   3.509791e-01
  1.722470e-01   6.506459e+01   3.546189e-01
  1.725460e-01   6.464283e+01   3.551054e-01
  1.728450e-01   6.489388e+01   3.534314e-01
  1.731440e-01   6.489001e+01   3.539619e-01
  1.734430e-01   6.493187e+01   3.508652e-01
  1.737410e-01   6.540979e+01   3.557403e-01
  1.740400e-01   6.483094e+01   3.534399e-01
  1.743390e-01   6.411252e+01   3.489947e-01
  1.746380e-01   6.496803e+01   3.529152e-01
  1.749370e-01   6.486999e+01   3.503468e-01
  1.752360e-01   6.505622e+01   3.531546e-01
  1.755350e-01   6.517241e+01   3.525770e-01
  1.758340e-01   6.460438e+01   3.463507e-01
  1.761330e-01   6.490093e+01   3.527329e-01
  1.764320e-01   6.504751e+01   3.482213e-01
  1.767310e-01   6.505000e+01   3.526017e-01
  1.770300e-01   6.428701e+01   3.468645e-01
  1.773280e-01   6.438526e+01   3.485124e-01
  1.776270e-01   6.432824e+01   3.471476e-01
  1.779260e-01   6.446326e+01   3.459722e-01
  1.782250e-01   6.437582e+01   3.484869e-01
  1.785240e-01   6.450527e+01   3.455761e-01
  1.788230e-01   6.423651e+01   3.465567e-01
  1.791220e-01   6.400014e+01   3.464329e-01
  1.794210e-01   6.434192e+01   3.441286e-01
  1.797200e-01   6.500174e+01   3.474142e-01
  1.800190e-01   6.493867e+01   3.448822e-01
  1.803180e-01   6.484603e+01   3.481970e-01
  1.806170e-01   6.384354e+01   3.426264e-01
  1.809160e-01   6.519876e+01   3.455722e-01
  1.812140e-01   6.500267e+01   3.458910e-01
  1.815130e-01   6.422792e+01   3.433225e-01
  1.818120e-01   6.453093e+01   3.454757e-01
  1.821110e-01   6.475080e+01   3.420705e-01
  1.824100e-01   6.499249e+01   3.451924e-01
  1.827090e-01   6.438153e+01   3.429015e-01
  1.830080e-01   6.408183e+01   3.422679e-01
  1.833070e-01   6.465031e+01   3.413159e-01
  1.836060e-01   6.484039e+01   3.410055e-01
  1.839050e-01   6.438024e+01   3.437294e-01
  1.842040e-01   6.450300e+01   3.412523e-01
  1.845030e-01   6.474445e+01   3.410769e-01
  1.848010e-01   6.463690e+01   3.425893e-01
  1.851000e-01   6.381252e+01   3.357531e-01
  1.853990e-01   6.475587e+01   3.432343e-01
  1.856980e-01   6.431313e+01   3.396162e-01
  1.859970e-01   6.414726e+01   3.378981e-01
  1.862960e-01   6.426111e+01   3.396400e-01
  1.865950e-01   6.451701e+01   3.385519e-01
  1.868940e-01   6.383390e+01   3.406183e-01
  1.871930e-01   6.436237e+01   3.348575e-01
  1.874920e-01   6.443691e+01   3.381828e-01
  1.877910e-01   6.480735e+01   3.389944e-01
  1.880900e-01   6.439419e+01   3.379121e-01
  1.883880e-01   6.469651e+01   3.404655e-01
  1.886870e-01   6.425447e+01   3.331977e-01
  1.889860e-01   6.324456e+01   3.361458e-01
  1.892850e-01   6.401837e+01   3.356674e-01
  1.895840e-01   6.377519e+01   3.339427e-01
  1.898830e-01   6.377031e+01   3.343943e-01
  1.901820e-01   6.376073e+01   3.340594e-01
  1.904810e-01   6.370699e+01   3.337641e-01
  1.907800e-01   6.371132e+01   3.330062e-01
  1.910790e-01   6.405326e+01   3.332854e-01
  1.913780e-01   6.392271e+01   3.340199e-01
  1.916770e-01   6.408171e+01   3.342807e-01
  1.919750e-01   6.362186e+01   3.338500e-01
  1.922740e-01   6.422031e+01   3.317473e-01
  1.925730e-01   6.383103e+01   3.314925e-01
  1.928720e-01   6.340705e+01   3.311446e-01
  1.931710e-01   6.375104e+01   3.326508e-01
  1.934700e-01   6.424422e+01   3.324123e-01
  1.937690e-01   6.474727e+01   3.328040e-01
  1.940680e-01   6.390858e+01   3.324516e-01
  1.943670e-01   6.417088e+01   3.311695e-01
  1.946660e-01   6.388922e+01   3.310411e-01
  1.949650e-01   6.347053e+01   3.278785e-01
  1.952640e-01   6.402902e+01   3.308033e-01
  1.955630e-01   6.386718e+01   3.315863e-01
  1.958610e-01   6.382065e+01   3.283405e-01
  1.961600e-01   6.363821e+01   3.291974e-01
  1.964590e-01   6.354764e+01   3.274912e-01
  1.967580e-01   6.360970e+01   3.298675e-01
  1.970570e-01   6.396788e+01   3.285723e-01
  1.973560e-01   6.367718e+01   3.260826e-01
  1.976550e-01   6.324250e+01   3.277298e-01
  1.979540e-01   6.410589e+01   3.276129e-01
  1.982530e-01   6.395184e+01   3.289720e-01
  1.985520e-01   6.388891e+01   3.267686e-01
  1.988510e-01   6.341685e+01   3.257032e-01
  1.991500e-01   6.325112e+01   3.274580e-01
  1.994480e-01   6.344111e+01   3.246184e-01
  1.997470e-01   6.370038e+01   3.271551e-01
  2.000460e-01   6.380886e+01   3.235737e-01
  2.003450e-01   6.369590e+01   3.255558e-01
  2.006440e-01   6.352709e+01   3.278777e-01
  2.009430e-01   6.335107e+01   3.224109e-01
  2.012420e-01   6.348474e+01   3.260218e-01
  2.015410e-01   6.394369e+01   3.237749e-01
  2.018400e-01   6.323591e+01   3.226784e-01
  2.021390e-01   6.346979e+01   3.242647e-01
  2.024380e-01   6.341318e+01   3.192604e-01
  2.027370e-01   6.348235e+01   3.244390e-01
  2.030350e-01   6.300922e+01   3.201532e-01
  2.033340e-01   6.348505e+01   3.221927e-01
  2.036330e-01   6.310098e+01   3.187447e-01
  2.039320e-01   6.296713e+01   3.192232e-01
  2.042310e-01   6.364976e+01   3.240149e-01
  2.045300e-01   6.331516e+01   3.184724e-01
  2.048290e-01   6.382315e+01   3.208369e-01
  2.051280e-01   6.314702e+01   3.187252e-01
  2.054270e-01   6.409995e+01   3.205759e-01
  2.057260e-01   6.350335e+01   3.225183e-01
  2.060250e-01   6.356045e+01   3.186838e-01
  2.063240e-01   6.350018e+01   3.211219e-01
  2.066230e-01   6.369993e+01   3.202539e-01
  2.069210e-01   6.317958e+01   3.201727e-01
  2.072200e-01   6.360590e+01   3.205640e-01
  2.075190e-01   6.297472e+01   3.165438e-01
  2.078180e-01   6.328763e+01   3.197609e-01
  2.081170e-01   6.303212e+01   3.174908e-01
  2.084160e-01   6.348920e+01   3.206811e-01
  2.087150e-01   6.322415e+01   3.165047e-01
  2.090140e-01   6.284022e+01   3.170071e-01
  2.093130e-01   6.275514e+01   3.166585e-01
  2.096120e-01   6.240990e+01   3.152538e-01
  2.099110e-01   6.305810e+01   3.154285e-01
  2.102100e-01   6.325942e+01   3.175259e-01
  2.105080e-01   6.339080e+01   3.194758e-01
  2.108070e-01   6.301024e+01   3.155723e-01
  2.111060e-01   6.303382e+01   3.148426e-01
  2.114050e-01   6.337283e+01   3.160828e-01
  2.117040e-01   6.287583e+01   3.198142e-01
  2.120030e-01   6.309702e+01   3.263280e-01
  2.123020e-01   6.265542e+01   3.275320e-01
  2.126010e-01   6.268804e+01   3.249787e-01
  2.129000e-01   6.260660e+01   3.279991e-01
  2.131990e-01   6.296383e+01   3.318117e-01
  2.134980e-01   6.273203e+01   3.332100e-01
  2.137970e-01   6.296744e+01   3.313617e-01
  2.140950e-01   6.296346e+01   3.332006e-01
  2.143940e-01   6.317750e+01   3.350189e-01
  2.146930e-01   6.260588e+01   3.338138e-01
  2.149920e-01   6.260274e+01   3.341202e-01
  2.152910e-01   6.260874e+01   3.346100e-01
  2.155900e-01   6.328224e+01   3.393064e-01
  2.158890e-01   6.249994e+01   3.372026e-01
  2.161880e-01   6.291374e+01   3.368612e-01
  2.164870e-01   6.291786e+01   3.381655e-01
  2.167860e-01   6.264759e+01   3.311305e-01
  2.170850e-01   6.307763e+01   3.296805e-01
  2.173840e-01   6.292754e+01   3.261808e-01
  2.176820e-01   6.312879e+01   3.252506e-01
  2.179810e-01   6.303905e+01   3.260325e-01
  2.182800e-01   6.257184e+01   3.205610e-01
  2.185790e-01   6.315570e+01   3.236032e-01
  2.188780e-01   6.256951e+01   3.186232e-01
  2.191770e-01   6.224162e+01   3.198530e-01
  2.194760e-01   6.286383e+01   3.222896e-01
  2.197750e-01   6.248495e+01   3.181348e-01
  2.200740e-01   6.234127e+01   3.157461e-01
  2.203730e-01   6.264970e+01   3.182813e-01
  2.206720e-01   6.225750e+01   3.163378e-01
  2.209710e-01   6.279032e+01   3.198720e-01
  2.212700e-01   6.238914e+01   3.144077e-01
  2.215680e-01   6.246192e+01   3.173970e-01
  2.218670e-01   6.238590e+01   3.129601e-01
  2.221660e-01   6.214699e+01   3.157885e-01
  2.224650e-01   6.290075e+01   3.151663e-01
  2.227640e-01   6.255304e+01   3.140318e-01
  2.230630e-01   6.222582e+01   3.141276e-01
  2.233620e-01   6.236858e+01   3.136992e-01
  2.236610e-01   6.216031e+01   3.131750e-01
  2.239600e-01   6.280821e+01   3.111873e-01
  2.242590e-01   6.246297e+01   3.134137e-01
  2.245580e-01   6.206067e+01   3.114971e-01
  2.248570e-01   6.199051e+01   3.131393e-01
  2.251550e-01   6.268408e+01   3.112607e-01
  2.254540e-01   6.176964e+01   3.092350e-01
  2.257530e-01   6.278187e+01   3.140821e-01
  2.260520e-01   6.275671e+01   3.101755e-01
  2.263510e-01   6.263111e+01   3.108751e-01
  2.266500e-01   6.224546e+01   3.097901e-01
  2.269490e-01   6.218857e+01   3.082686e-01
  2.272480e-01   6.251007e+01   3.115937e-01
  2.275470e-01   6.198790e+01   3.061663e-01
  2.278460e-01   6.228215e+01   3.103881e-01
  2.281450e-01   6.202857e+01   3.070044e-01
  2.284440e-01   6.192237e+01   3.082317e-01
  2.287420e-01   6.188119e+01   3.090083e-01
  2.290410e-01   6.228910e+01   3.038854e-01
  2.293400e-01   6.204313e+01   3.080325e-01
  2.296390e-01   6.225840e+01   3.070793e-01
  2.299380e-01   6.211062e+01   3.072074e-01
  2.302370e-01   6.178480e+01   3.057866e-01
  2.305360e-01   6.187299e+01   3.040634e-01
  2.308350e-01   6.167420e+01   3.078635e-01
  2.311340e-01   6.189550e+01   3.026865e-01
  2.314330e-01   6.229848e+01   3.058333e-01
  2.317320e-01   6.174898e+01   3.055757e-01
  2.320310e-01   6.229806e+01   3.037882e-01
  2.323290e-01   6.222983e+01   3.083709e-01
  2.326280e-01   6.218047e+01   3.027903e-01
  2.329270e-01   6.191510e+01   3.026159e-01
  2.332260e-01   6.190885e+01   3.041516e-01
  2.335250e-01   6.187686e+01   3.033544e-01
  2.338240e-01   6.177395e+01   3.043015e-01
  2.341230e-01   6.166357e+01   2.995496e-01
  2.344220e-01   6.127776e+01   3.016450e-01
  2.347210e-01   6.187953e+01   3.030035e-01
  2.350200e-01   6.212425e+01   3.027715e-01
  2.353190e-01   6.146991e+01   3.015260e-01
  2.356180e-01   6.150741e+01   2.982530e-01
  2.359170e-01   6.146270e+01   3.024565e-01
  2.362150e-01   6.103564e+01   2.994066e-01
  2.365140e-01   6.151609e+01   2.982741e-01
  2.368130e-01   6.144541e+01   3.004100e-01
  2.371120e-01   6.150496e+01   2.991641e-01
  2.374110e-01   6.128565e+01   3.011916e-01
  2.377100e-01   6.128841e+01   2.976078e-01
  2.380090e-01   6.142126e+01   2.993063e-01
  2.383080e-01   6.152147e+01   2.976048e-01
  2.386070e-01   6.159081e+01   2.993728e-01
  2.389060e-01   6.092480e+01   2.974065e-01
  2.392050e-01   6.148464e+01   2.971764e-01
  2.395040e-01   6.132371e+01   2.988380e-01
  2.398020e-01   6.166849e+01   2.976204e-01
  2.401010e-01   6.137554e+01   2.986193e-01
  2.404000e-01   6.119772e+01   2.953621e-01
  2.406990e-01   6.107319e+01   2.967446e-01
  2.409980e-01   6.077564e+01   2.950100e-01
  2.412970e-01   6.134870e+01   2.959495e-01
  2.415960e-01   6.128786e+01   2.967004e-01
  2.418950e-01   6.184265e+01   2.963561e-01
  2.421940e-01   6.136562e+01   2.964385e-01
  2.424930e-01   6.092291e+01   2.962664e-01
  2.427920e-01   6.105516e+01   2.928179e-01
  2.430910e-01   6.090343e+01   2.944291e-01
  2.433890e-01   6.092184e+01   2.934808e-01
  2.436880e-01   6.176236e+01   2.980734e-01
  2.439870e-01   6.087119e+01   2.923764e-01
  2.442860e-01   6.172465e+01   2.938736e-01
  2.445850e-01   6.156815e+01   2.952544e-01
  2.448840e-01   6.105813e+01   2.935894e-01
  2.451830e-01   6.127957e+01   2.956711e-01
  2.454820e-01   6.070929e+01   2.908015e-01
  2.457810e-01   6.136271e+01   2.935545e-01
  2.460800e-01   6.129148e+01   2.937115e-01
  2.463790e-01   6.095617e+01   2.919305e-01
  2.466780e-01   6.115248e+01   2.928337e-01
  2.469770e-01   6.064115e+01   2.907454e-01
  2.472750e-01   6.142943e+01   2.933872e-01
  2.475740e-01   6.085034e+01   2.929800e-01
  2.478730e-01   6.080740e+01   2.881835e-01
  2.481720e-01   6.112207e+01   2.918960e-01
  2.484710e-01   6.081822e+01   2.893613e-01
  2.487700e-01   6.081551e+01   2.924600e-01
  2.490690e-01   6.091779e+01   2.916229e-01
  2.493680e-01   6.110193e+01   2.890895e-01
  2.496670e-01   6.145190e+01   2.938769e-01
  2.499660e-01   6.135239e+01   2.906293e-01
  2.502650e-01   6.110446e+01   2.913173e-01
  2.505640e-01   6.064567e+01   2.872815e-01
  2.508620e-01   6.116505e+01   2.898687e-01
  2.511610e-01   6.101132e+01   2.918467e-01
  2.514600e-01   6.037854e+01   2.871655e-01
  2.517590e-01   6.100469e+01   2.884423e-01
  2.520580e-01   6.140624e+01   2.899134e-01
  2.523570e-01   6.067025e+01   2.884843e-01
  2.526560e-01   6.134739e+01   2.909355e-01
  2.529550e-01   6.073454e+01   2.861560e-01
  2.532540e-01   6.047703e+01   2.854469e-01
  2.535530e-01   6.058736e+01   2.855037e-01
  2.538520e-01   6.089655e+01   2.875647e-01
  2.541510e-01   6.076993e+01   2.857303e-01
  2.544490e-01   6.019731e+01   2.851928e-01
  2.547480e-01   6.074508e+01   2.867951e-01
  2.550470e-01   6.032326e+01   2.840732e-01
  2.553460e-01   6.063269e+01   2.852048e-01
  2.556450e-01   6.047593e+01   2.825392e-01
  2.559440e-01   6.067777e+01   2.859203e-01
  2.562430e-01   6.057076e+01   2.870008e-01
  2.565420e-01   6.021663e+01   2.836214e-01
  2.568410e-01   6.106564e+01   2.848098e-01
  2.571400e-01   6.074757e+01   2.844672e-01
  2.574390e-01   6.023902e+01   2.853936e-01
  2.577380e-01   6.096440e+01   2.860854e-01
  2.580360e-01   6.085050e+01   2.838095e-01
  2.583350e-01   6.024799e+01   2.849059e-01
  2.586340e-01   6.007918e+01   2.814144e-01
  2.589330e-01   6.062628e+01   2.854938e-01
  2.592320e-01   6.046540e+01   2.823175e-01
  2.595310e-01   6.059135e+01   2.836020e-01
  2.598300e-01   6.055642e+01   2.854308e-01
  2.601290e-01   6.068870e+01   2.813706e-01
  2.604280e-01   6.028729e+01   2.838880e-01
  2.607270e-01   6.038626e+01   2.803785e-01
  2.610260e-01   6.047323e+01   2.831266e-01
  2.613250e-01   6.049313e+01   2.837709e-01
  2.616240e-01   6.016505e+01   2.821077e-01
  2.619220e-01   6.029322e+01   2.825069e-01
  2.622210e-01   6.051765e+01   2.802013e-01
  2.625200e-01   5.970229e+01   2.800425e-01
  2.628190e-01   6.040260e+01   2.813871e-01
  2.631180e-01   6.050205e+01   2.798772e-01
  2.634170e-01   6.030051e+01   2.830199e-01
  2.637160e-01   6.062375e+01   2.801586e-01
  2.640150e-01   6.014461e+01   2.817642e-01
  2.643140e-01   6.018955e+01   2.787719e-01
  2.646130e-01   5.987930e+01   2.784331e-01
  2.649120e-01   6.106189e+01   2.842025e-01
  2.652110e-01   6.063908e+01   2.800023e-01
  2.655090e-01   6.054371e+01   2.805506e-01
  2.658080e-01   6.022310e+01   2.781853e-01
  2.661070e-01   6.066931e+01   2.804560e-01
  2.664060e-01   6.029503e+01   2.793023e-01
  2.667050e-01   6.035946e+01   2.797389e-01
  2.670040e-01   5.968122e+01   2.779722e-01
  2.673030e-01   6.027035e+01   2.784838e-01
  2.676020e-01   6.011954e+01   2.782299e-01
  2.679010e-01   6.040803e+01   2.788017e-01
  2.682000e-01   5.993771e+01   2.765868e-01
  2.684990e-01   5.988859e+01   2.775059e-01
  2.687980e-01   6.010309e+01   2.776250e-01
  2.690960e-01   5.981420e+01   2.780913e-01
  2.693950e-01   6.010545e+01   2.758582e-01
  2.696940e-01   5.999271e+01   2.759693e-01
  2.699930e-01   6.036503e+01   2.778526e-01
  2.702920e-01   6.037549e+01   2.775951e-01
  2.705910e-01   6.026753e+01   2.778161e-01
  2.708900e-01   6.027596e+01   2.756958e-01
  2.711890e-01   6.005838e+01   2.770522e-01
  2.714880e-01   5.991947e+01   2.757082e-01
  2.717870e-01   6.011485e+01   2.766219e-01
  2.720860e-01   6.051687e+01   2.765231e-01
  2.723850e-01   5.996966e+01   2.746283e-01
  2.726840e-01   6.017974e+01   2.762137e-01
  2.729820e-01   5.970284e+01   2.749328e-01
  2.732810e-01   5.989923e+01   2.744669e-01
  2.735800e-01   6.003913e+01   2.746959e-01
  2.738790e-01   5.995909e+01   2.750620e-01
  2.741780e-01   5.993074e+01   2.754570e-01
  2.744770e-01   6.014480e+01   2.733968e-01
  2.747760e-01   5.982007e+01   2.740122e-01
  2.750750e-01   6.042232e+01   2.785504e-01
  2.753740e-01   5.939290e+01   2.805863e-01
  2.756730e-01   5.998276e+01   2.834710e-01
  2.759720e-01   6.038825e+01   2.831263e-01
  2.762710e-01   6.047415e+01   2.873927e-01
  2.765690e-01   5.967654e+01   2.847719e-01
  2.768680e-01   6.052104e+01   2.894982e-01
  2.771670e-01   5.997439e+01   2.857901e-01
  2.774660e-01   6.038919e+01   2.876067e-01
  2.777650e-01   6.019031e+01   2.906286e-01
  2.780640e-01   6.042387e+01   2.897969e-01
  2.783630e-01   5.965839e+01   2.883798e-01
  2.786620e-01   5.995459e+01   2.908156e-01
  2.789610e-01   5.989631e+01   2.907828e-01
  2.792600e-01   5.998825e+01   2.938730e-01
  2.795590e-01   6.001317e+01   2.881754e-01
  2.798580e-01   6.000811e+01   2.926981e-01
  2.801560e-01   6.007503e+01   2.924199e-01
  2.804550e-01   5.949256e+01   2.918793e-01
  2.807540e-01   5.971032e+01   2.937513e-01
  2.810530e-01   5.953489e+01   2.905558e-01
  2.813520e-01   5.960239e+01   2.946140e-01
  2.816510e-01   6.038512e+01   2.955195e-01
  2.819500e-01   6.004781e+01   2.948057e-01
  2.822490e-01   5.944282e+01   2.933169e-01
  2.825480e-01   6.008956e+01   2.944576e-01
  2.828470e-01   6.000639e+01   2.976821e-01
  2.831460e-01   6.026560e+01   2.968208e-01
  2.834450e-01   6.000765e+01   2.945944e-01
  2.837430e-01   5.968753e+01   2.955081e-01
  2.840420e-01   6.015650e+01   2.982873e-01
  2.843410e-01   6.010018e+01   3.046535e-01
  2.846400e-01   6.066790e+01   3.082370e-01
  2.849390e-01   6.012195e+01   3.147703e-01
  2.852380e-01   5.953093e+01   3.161266e-01
  2.855370e-01   5.960604e+01   3.194622e-01
  2.858360e-01   5.983749e+01   3.221309e-01
  2.861350e-01   5.990714e+01   3.251648e-01
  2.864340e-01   5.935548e+01   3.284526e-01
  2.867330e-01   5.978484e+01   3.286916e-01
  2.870320e-01   5.919773e+01   3.326870e-01
  2.873310e-01   5.974456e+01   3.311231e-01
  2.876290e-01   5.883053e+01   3.338067e-01
  2.879280e-01   5.927458e+01   3.381272e-01
  2.882270e-01   5.879187e+01   3.330303e-01
  2.885260e-01   5.916193e+01   3.381510e-01
  2.888250e-01   5.903791e+01   3.369362e-01
  2.891240e-01   5.921576e+01   3.425338e-01
  2.894230e-01   5.862581e+01   3.439011e-01
  2.897220e-01   5.934366e+01   3.378075e-01
  2.900210e-01   5.922359e+01   3.463901e-01
  2.903200e-01   5.955270e+01   3.453215e-01
  2.906190e-01   5.937084e+01   3.485054e-01
  2.909180e-01   5.942236e+01   3.496038e-01
  2.912160e-01   5.928200e+01   3.454519e-01
  2.915150e-01   5.882955e+01   3.554801e-01
  2.918140e-01   5.932742e+01   3.487556e-01
  2.921130e-01   5.935784e+01   3.521062e-01
  2.924120e-01   5.987750e+01   3.562118e-01
  2.927110e-01   5.885465e+01   3.521706e-01
  2.930100e-01   5.851104e+01   3.602948e-01
  2.933090e-01   5.935366e+01   3.570601e-01
  2.936080e-01   5.848313e+01   3.520398e-01
  2.939070e-01   5.903731e+01   3.593895e-01
  2.942060e-01   5.980943e+01   3.623616e-01
  2.945050e-01   5.856552e+01   3.660917e-01
  2.948030e-01   5.984977e+01   3.603969e-01
  2.951020e-01   5.899127e+01   3.632657e-01
  2.954010e-01   5.965673e+01   3.670506e-01
  2.957000e-01   5.821222e+01   3.643248e-01
  2.959990e-01   5.945739e+01   3.677573e-01
  2.962980e-01   5.860898e+01   3.657850e-01
  2.965970e-01   5.899330e+01   3.705803e-01
  2.968960e-01   5.919509e+01   3.709851e-01
  2.971950e-01   5.877045e+01   3.680709e-01
  2.974940e-01   5.896142e+01   3.673270e-01
  2.977930e-01   5.890522e+01   3.705317e-01
  2.980920e-01   5.959169e+01   3.729145e-01
  2.983900e-01   5.836988e+01   3.720696e-01
  2.986890e-01   5.909854e+01   3.702273e-01
  2.989880e-01   5.899551e+01   3.738238e-01
  2.992870e-01   5.834521e+01   3.726930e-01
  2.995860e-01   5.846272e+01   3.752007e-01
  2.998850e-01   5.878087e+01   3.740819e-01
  3.001840e-01   5.894475e+01   3.769845e-01
  3.004830e-01   5.871632e+01   3.811463e-01
  3.007820e-01   5.797157e+01   3.772429e-01
  3.010810e-01   5.887106e+01   3.774716e-01
  3.013800e-01   5.885442e+01   3.831015e-01
  3.016790e-01   5.831725e+01   3.803470e-01
  3.019780e-01   5.889589e+01   3.842517e-01
  3.022760e-01   5.803327e+01   3.832103e-01
  3.025750e-01   5.918091e+01   3.849251e-01
  3.028740e-01   5.851258e+01   3.881821e-01
  3.031730e-01   5.892408e+01   3.877004e-01
  3.034720e-01   5.937681e+01   3.907722e-01
  3.037710e-01   5.863609e+01   3.880632e-01
  3.040700e-01   5.863127e+01   3.899059e-01
  3.043690e-01   5.847810e+01   3.940175e-01
  3.046680e-01   5.899301e+01   3.943662e-01
  3.049670e-01   5.839300e+01   3.888462e-01
  3.052660e-01   5.888445e+01   3.973422e-01
  3.055650e-01   5.873867e+01   3.954502e-01
  3.058630e-01   5.878631e+01   4.010126e-01
  3.061620e-01   5.915646e+01   3.949121e-01
  3.064610e-01   5.811080e+01   3.964138e-01
  3.067600e-01   5.789778e+01   4.017677e-01
  3.070590e-01   5.859486e+01   3.980614e-01
  3.073580e-01   5.909940e+01   4.059155e-01
  3.076570e-01   5.879654e+01   3.976099e-01
  3.079560e-01   5.832832e+01   4.023696e-01
  3.082550e-01   5.858368e+01   4.032494e-01
  3.085540e-01   5.852273e+01   4.027440e-01
  3.088530e-01   5.857198e+01   4.080309e-01
  3.091520e-01   5.847615e+01   4.017011e-01
  3.094500e-01   5.834399e+01   4.100200e-01
  3.097490e-01   5.906013e+01   4.106550e-01
  3.100480e-01   5.849349e+01   4.056281e-01
  3.103470e-01   5.874914e+01   4.178603e-01
  3.106460e-01   5.856956e+01   4.049888e-01
  3.109450e-01   5.903081e+01   4.185319e-01
  3.112440e-01   5.808700e+01   4.081837e-01
  3.115430e-01   5.848274e+01   4.149591e-01
  3.118420e-01   5.848319e+01   4.195605e-01
  3.121410e-01   5.820376e+01   4.120472e-01
  3.124400e-01   5.834956e+01   4.200855e-01
  3.127390e-01   5.843294e+01   4.144597e-01
  3.130380e-01   5.864973e+01   4.242302e-01
  3.133360e-01   5.842765e+01   4.210407e-01
  3.136350e-01   5.818020e+01   4.194754e-01
  3.139340e-01   5.753566e+01   4.232853e-01
  3.142330e-01   5.780644e+01   4.177918e-01
  3.145320e-01   5.849290e+01   4.307124e-01
  3.148310e-01   5.824430e+01   4.248354e-01
  3.151300e-01   5.839304e+01   4.253776e-01
  3.154290e-01   5.815989e+01   4.294846e-01
  3.157280e-01   5.892616e+01   4.294321e-01
  3.160270e-01   5.902702e+01   4.382241e-01
  3.163260e-01   5.803112e+01   4.261583e-01
  3.166250e-01   5.842838e+01   4.359963e-01
  3.169230e-01   5.871972e+01   4.344725e-01
  3.172220e-01   5.953775e+01   4.424062e-01
  3.175210e-01   5.771151e+01   4.351900e-01
  3.178200e-01   5.851665e+01   4.352033e-01
  3.181190e-01   5.833568e+01   4.425597e-01
  3.184180e-01   5.895260e+01   4.402268e-01
  3.187170e-01   5.805944e+01   4.446813e-01
  3.190160e-01   5.826558e+01   4.442709e-01
  3.193150e-01   5.767381e+01   4.354260e-01
  3.196140e-01   5.760397e+01   4.465693e-01
  3.199130e-01   5.889018e+01   4.450535e-01
  3.202120e-01   5.812500e+01   4.494082e-01
  3.205100e-01   5.807921e+01   4.479975e-01
  3.208090e-01   5.786871e+01   4.439503e-01
  3.211080e-01   5.868540e+01   4.540805e-01
  3.214070e-01   5.857041e+01   4.458312e-01
  3.217060e-01   5.869576e+01   4.536991e-01
  3.220050e-01   5.829637e+01   4.492451e-01
  3.223040e-01   5.787714e+01   4.455913e-01
  3.226030e-01   5.779313e+01   4.565952e-01
  3.229020e-01   5.730034e+01   4.393960e-01
  3.232010e-01   5.773610e+01   4.533518e-01
  3.235000e-01   5.783520e+01   4.486990e-01
  3.237990e-01   5.783087e+01   4.520244e-01
  3.240970e-01   5.793470e+01   4.593510e-01
  3.243960e-01   5.775202e+01   4.492043e-01
  3.246950e-01   5.764327e+01   4.599701e-01
  3.249940e-01   5.764003e+01   4.521239e-01
  3.252930e-01   5.778798e+01   4.601006e-01
  3.255920e-01   5.808609e+01   4.639914e-01
  3.258910e-01   5.723441e+01   4.561271e-01
  3.261900e-01   5.840629e+01   4.680298e-01
  3.264890e-01   5.860123e+01   4.633268e-01
  3.267880e-01   5.760035e+01   4.629559e-01
  3.270870e-01   5.773521e+01   4.714532e-01
  3.273860e-01   5.836081e+01   4.683123e-01
  3.276850e-01   5.905569e+01   4.768141e-01
  3.279830e-01   5.744324e+01   4.632369e-01
  3.282820e-01   5.785469e+01   4.743622e-01
  3.285810e-01   5.814622e+01   4.736108e-01
  3.288800e-01   5.893021e+01   4.802356e-01
  3.291790e-01   5.767361e+01   4.712016e-01
  3.294780e-01   5.776760e+01   4.789582e-01
  3.297770e-01   5.726115e+01   4.793784e-01
  3.300760e-01   5.774086e+01   4.763520e-01
  3.303750e-01   5.792421e+01   4.847257e-01
  3.306740e-01   5.794644e+01   4.781945e-01
  3.309730e-01   5.800840e+01   4.871732e-01
  3.312720e-01   5.833999e+01   4.923075e-01
  3.315700e-01   5.817706e+01   4.826850e-01
  3.318690e-01   5.654277e+01   4.884369e-01
  3.321680e-01   5.746503e+01   4.812540e-01
  3.324670e-01   5.710571e+01   4.919617e-01
  3.327660e-01   5.802336e+01   4.931421e-01
  3.330650e-01   5.722819e+01   4.902952e-01
  3.333640e-01   5.741399e+01   4.989127e-01
  3.336630e-01   5.803504e+01   4.899435e-01
  3.339620e-01   5.833003e+01   5.057855e-01
  3.342610e-01   5.785512e+01   4.968531e-01
  3.345600e-01   5.887195e+01   5.063704e-01
  3.348590e-01   5.764567e+01   5.099590e-01
  3.351570e-01   5.708452e+01   4.918704e-01
  3.354560e-01   5.891337e+01   5.192671e-01
  3.357550e-01   5.817322e+01   4.993456e-01
  3.360540e-01   5.796597e+01   5.132144e-01
  3.363530e-01   5.670732e+01   5.138253e-01
  3.366520e-01   5.828179e+01   5.055763e-01
  3.369510e-01   5.812978e+01   5.267574e-01
  3.372500e-01   5.842770e+01   5.044562e-01
  3.375490e-01   5.742089e+01   5.209114e-01
  3.378480e-01   5.707227e+01   5.167504e-01
  3.381470e-01   5.785264e+01   5.189882e-01
  3.384460e-01   5.863684e+01   5.365545e-01
  3.387450e-01   5.718214e+01   5.085118e-01
  3.390430e-01   5.851496e+01   5.332337e-01
  3.393420e-01   5.833783e+01   5.297096e-01
  3.396410e-01   5.808160e+01   5.292187e-01
  3.399400e-01   5.771885e+01   5.430214e-01
  3.402390e-01   5.695750e+01   5.136938e-01
  3.405380e-01   5.863294e+01   5.443697e-01
  3.408370e-01   5.753706e+01   5.314989e-01
  3.411360e-01   5.730424e+01   5.339007e-01
  3.414350e-01   5.910333e+01   5.494954e-01
  3.417340e-01   5.793771e+01   5.361387e-01
  3.420330e-01   5.825532e+01   5.538338e-01
  3.423320e-01   5.769224e+01   5.357051e-01
  3.426300e-01   5.693310e+01   5.467516e-01
  3.429290e-01   5.738947e+01   5.466656e-01
  3.432280e-01   5.745102e+01   5.447124e-01
  3.435270e-01   5.722133e+01   5.623735e-01
  3.438260e-01   5.699264e+01   5.388667e-01
  3.441250e-01   5.819875e+01   5.638684e-01
  3.444240e-01   5.919225e+01   5.606171e-01
  3.447230e-01   5.771725e+01   5.583130e-01
  3.450220e-01   5.859756e+01   5.741549e-01
  3.453210e-01   5.717988e+01   5.510050e-01
  3.456200e-01   5.668441e+01   5.698149e-01
  3.459190e-01   5.875599e+01   5.665614e-01
  3.462170e-01   5.711602e+01   5.693978e-01
  3.465160e-01   5.752793e+01   5.705912e-01
  3.468150e-01   5.783582e+01   5.712615e-01
  3.471140e-01   5.778321e+01   5.860656e-01
  3.474130e-01   5.844567e+01   5.734103e-01
  3.477120e-01   5.708180e+01   5.824977e-01
  3.480110e-01   5.745760e+01   5.780841e-01
  3.483100e-01   5.683021e+01   5.766965e-01
  3.486090e-01   5.713832e+01   5.931349e-01
  3.489080e-01   5.810598e+01   5.831336e-01
  3.492070e-01   5.806632e+01   5.989083e-01
  3.495060e-01   5.723635e+01   5.832857e-01
  3.498040e-01   5.775470e+01   5.982775e-01
  3.501030e-01   5.873436e+01   6.043218e-01
  3.504020e-01   5.764314e+01   5.976994e-01
  3.507010e-01   5.708407e+01   6.089335e-01
  3.510000e-01   5.766464e+01   5.929702e-01
  3.512990e-01   5.815586e+01   6.146235e-01
  3.515980e-01   5.806652e+01   6.058795e-01
  3.518970e-01   5.671393e+01   6.122387e-01
  3.521960e-01   5.745526e+01   6.250308e-01
  3.524950e-01   5.754533e+01   6.021481e-01
  3.527940e-01   5.791020e+01   6.309139e-01
  3.530930e-01   5.683768e+01   6.086647e-01
  3.533920e-01   5.688539e+01   6.241727e-01
  3.536900e-01   5.808706e+01   6.330286e-01
  3.539890e-01   5.668685e+01   6.219568e-01
  3.542880e-01   5.737320e+01   6.409313e-01
  3.545870e-01   5.744755e+01   6.161858e-01
  3.548860e-01   5.759934e+01   6.385752e-01
  3.551850e-01   5.872722e+01   6.330511e-01
  3.554840e-01   5.819403e+01   6.418632e-01
  3.557830e-01   5.820525e+01   6.443429e-01
  3.560820e-01   5.744611e+01   6.183439e-01
  3.563810e-01   5.838438e+01   6.441195e-01
  3.566800e-01   5.748645e+01   6.240790e-01
  3.569790e-01   5.556019e+01   6.331260e-01
  3.572770e-01   5.788603e+01   6.450122e-01
  3.575760e-01   5.820101e+01   6.202134e-01
  3.578750e-01   5.823752e+01   6.609370e-01
  3.581740e-01   5.733055e+01   6.266102e-01
  3.584730e-01   5.642228e+01   6.505549e-01
  3.587720e-01   5.798921e+01   6.480556e-01
  3.590710e-01   5.738550e+01   6.434419e-01
  3.593700e-01   5.711182e+01   6.665286e-01
  3.596690e-01   5.687851e+01   6.369570e-01
  3.599680e-01   5.848040e+01   6.758595e-01
  3.602670e-01   5.753754e+01   6.530772e-01
  3.605660e-01   5.791303e+01   6.711876e-01
  3.608640e-01   5.673187e+01   6.813441e-01
  3.611630e-01   5.669996e+01   6.457788e-01
  3.614620e-01   5.700578e+01   6.874656e-01
  3.617610e-01   5.887418e+01   6.725953e-01
  3.620600e-01   5.692922e+01   6.840103e-01
  3.623590e-01   5.713099e+01   6.822614e-01
  3.626580e-01   5.741616e+01   6.839621e-01
  3.629570e-01   5.716270e+01   7.008159e-01
  3.632560e-01   5.728227e+01   6.716815e-01
  3.635550e-01   5.730190e+01   7.131053e-01
  3.638540e-01   5.689297e+01   6.928899e-01
  3.641530e-01   5.718629e+01   6.993729e-01
  3.644510e-01   5.668870e+01   7.265394e-01
  3.647500e-01   5.723330e+01   6.858346e-01
  3.650490e-01   5.771730e+01   7.313022e-01
  3.653480e-01   5.745812e+01   7.124063e-01
  3.656470e-01   5.746703e+01   7.209335e-01
  3.659460e-01   5.714870e+01   7.405067e-01
  3.662450e-01   5.703262e+01   7.081110e-01
  3.665440e-01   5.740108e+01   7.596963e-01
  3.668430e-01   5.762544e+01   7.202054e-01
  3.671420e-01   5.733414e+01   7.493538e-01
  3.674410e-01   5.709873e+01   7.383114e-01
  3.677400e-01   5.709329e+01   7.516831e-01
  3.680390e-01   5.708110e+01   7.807616e-01
  3.683370e-01   5.668860e+01   7.283349e-01
  3.686360e-01   5.614338e+01   7.657181e-01
  3.689350e-01   5.881759e+01   7.669758e-01
  3.692340e-01   5.725644e+01   7.775791e-01
  3.695330e-01   5.695633e+01   8.029189e-01
  3.698320e-01   5.667778e+01   7.469899e-01
  3.701310e-01   5.810792e+01   8.134344e-01
  3.704300e-01   5.681061e+01   7.660341e-01
  3.707290e-01   5.784147e+01   8.140229e-01
  3.710280e-01   5.774865e+01   8.084843e-01
  3.713270e-01   5.650950e+01   7.880530e-01
  3.716260e-01   5.767097e+01   8.440960e-01
  3.719240e-01   5.655610e+01   7.815911e-01
  3.722230e-01   5.816231e+01   8.504680e-01
  3.725220e-01   5.784378e+01   8.190181e-01
  3.728210e-01   5.719200e+01   8.324617e-01
  3.731200e-01   5.687051e+01   8.794174e-01
  3.734190e-01   5.722799e+01   8.048314e-01
  3.737180e-01   5.821951e+01   8.866030e-01
  3.740170e-01   5.712604e+01   8.266991e-01
  3.743160e-01   5.625530e+01   8.778112e-01
  3.746150e-01   5.722039e+01   8.789624e-01
  3.749140e-01   5.696450e+01   8.558593e-01
  3.752130e-01   5.675162e+01   9.154678e-01
  3.755110e-01   5.627307e+01   8.477707e-01
  3.758100e-01   5.573266e+01   9.072121e-01
  3.761090e-01   5.786092e+01   8.967722e-01
  3.764080e-01   5.634099e+01   9.086075e-01
  3.767070e-01   5.672334e+01   9.532324e-01
  3.770060e-01   5.763894e+01   8.821713e-01
  3.773050e-01   5.885829e+01   9.793406e-01
  3.776040e-01   5.929710e+01   9.394503e-01
  3.779030e-01   5.820045e+01   9.614985e-01
  3.782020e-01   5.787482e+01   1.035628e+00
  3.785010e-01   5.636364e+01   8.984036e-01
  3.788000e-01   5.852416e+01   1.036353e+00
  3.790990e-01   5.808204e+01   9.525487e-01
  3.793970e-01   5.910163e+01   1.031488e+00
  3.796960e-01   5.626151e+01   1.001640e+00
  3.799950e-01   5.753215e+01   9.943011e-01
  3.802940e-01   5.696218e+01   1.099910e+00
  3.805930e-01   5.677194e+01   9.577075e-01
  3.808920e-01   5.846868e+01   1.120674e+00
  3.811910e-01   5.505565e+01   1.005174e+00
  3.814900e-01   5.752033e+01   1.081255e+00
  3.817890e-01   6.002736e+01   1.206108e+00
  3.820880e-01   5.667231e+01   9.959385e-01
  3.823870e-01   5.574992e+01   1.169865e+00
  3.826860e-01   5.717988e+01   1.039634e+00
  3.829840e-01   5.650297e+01   1.201375e+00
  3.832830e-01   5.792081e+01   1.162609e+00
  3.835820e-01   5.886442e+01   1.144131e+00
  3.838810e-01   5.667952e+01   1.255213e+00
  3.841800e-01   5.570788e+01   1.100164e+00
  3.844790e-01   5.763833e+01   1.275197e+00
  3.847780e-01   5.707083e+01   1.176031e+00
  3.850770e-01   5.776700e+01   1.286254e+00
  3.853760e-01   5.439340e+01   1.331429e+00
  3.856750e-01   5.629534e+01   1.168014e+00
  3.859740e-01   5.748367e+01   1.392955e+00
  3.862730e-01   5.815280e+01   1.271422e+00
  3.865710e-01   5.404072e+01   1.350596e+00
  3.868700e-01   5.663731e+01   1.408035e+00
  3.871690e-01   5.642843e+01   1.322340e+00
  3.874680e-01   5.765244e+01   1.539178e+00
  3.877670e-01   5.545784e+01   1.332952e+00
  3.880660e-01   5.606292e+01   1.551924e+00
  3.883650e-01   5.744027e+01   1.488570e+00
  3.886640e-01   5.603523e+01   1.534205e+00
  3.889630e-01   6.123396e+01   1.745273e+00
  3.892620e-01   5.694863e+01   1.513393e+00
  3.895610e-01   5.733740e+01   1.735109e+00
  3.898600e-01   5.596117e+01   1.668440e+00
  3.901580e-01   5.983972e+01   1.797710e+00
  3.904570e-01   5.542465e+01   1.934334e+00
  3.907560e-01   5.796748e+01   1.744616e+00
  3.910550e-01   5.936766e+01   2.038694e+00
  3.913540e-01   5.768745e+01   2.009637e+00
  3.916530e-01   5.530714e+01   1.967740e+00
  3.919520e-01   5.871570e+01   2.633759e+00
  3.922510e-01   5.348690e+01   1.935088e+00
  3.925500e-01   5.960569e+01   2.740673e+00
  3.928490e-01   5.261179e+01   2.350521e+00
  3.931480e-01   5.960569e+01   2.740673e+00
  3.934470e-01   0.000000e+00   0.000000e+00
  3.937460e-01   5.758943e+01   2.693920e+00
creator: radaver
creator-version: 3725
header-file: /nas_data/SAXS_data/20151104Workshop/header/JH1_0162.txt
image-file: /nas_data/Pilatus1M/20151104_Workshop/JH1_0162.tif
angular-axis-file: /nas_data/SAXS_data/20151104Workshop/q20151029.dat
beamstop-mask-file: /nas_data/SAXS_data/20151104Workshop/fit2d20151031.msk
detector-response-file: none
beam-center-x: 949.7700
beam-center-y: 918.8000
unit-time: 1.0000
channel-first: 10
channel-last: 1315
Exposure time [s]: 1.093869
Transmitted Beam: 0.483634
Incident Beam: 0.483634
Code: JH1
Concentration [mg/ml]: 1
Run Number: 0162
