# Supplementary material for: SAXS analysis of a soluble cytosolic NgBR construct including extracellular and transmembrane domains
Source: PLoS One. 2018 Jan 18;13(1):e0191371. doi: 10.1371/journal.pone.0191371 (PMC5773207; doi:10.1371/journal.pone.0191371)
Supplement: S1 File — (ZIP) [file pone.0191371.s001.zip › JH1_0163.dat]

Sample:   c= 1.0000 mg/ml  Code: JH1
  3.656810e-03   2.269496e+04   4.142940e+01
  3.955720e-03   2.211797e+04   2.808980e+01
  4.254640e-03   1.915010e+04   2.342219e+01
  4.553560e-03   1.544361e+04   2.027959e+01
  4.852480e-03   1.251033e+04   1.708858e+01
  5.151400e-03   1.054491e+04   1.549874e+01
  5.450320e-03   8.762495e+03   1.341943e+01
  5.749240e-03   7.468222e+03   1.200355e+01
  6.048150e-03   6.368938e+03   1.086544e+01
  6.347070e-03   5.531369e+03   9.620355e+00
  6.645990e-03   4.870072e+03   8.987300e+00
  6.944910e-03   4.274802e+03   8.106240e+00
  7.243830e-03   3.803702e+03   7.409375e+00
  7.542750e-03   3.399563e+03   6.978122e+00
  7.841670e-03   3.077331e+03   6.270039e+00
  8.140580e-03   2.775030e+03   6.036241e+00
  8.439500e-03   2.530532e+03   5.555895e+00
  8.738420e-03   2.340931e+03   5.292730e+00
  9.037340e-03   2.149808e+03   4.904226e+00
  9.336260e-03   1.990078e+03   4.636924e+00
  9.635180e-03   1.829801e+03   4.433631e+00
  9.934100e-03   1.691332e+03   4.124293e+00
  1.023300e-02   1.550604e+03   4.047044e+00
  1.053190e-02   1.439960e+03   3.955620e+00
  1.083090e-02   1.323398e+03   3.792141e+00
  1.112980e-02   1.227635e+03   3.621279e+00
  1.142870e-02   1.139990e+03   3.470068e+00
  1.172760e-02   1.053795e+03   3.327022e+00
  1.202650e-02   9.788932e+02   3.197734e+00
  1.232540e-02   9.074748e+02   3.062004e+00
  1.262440e-02   8.401877e+02   2.891514e+00
  1.292330e-02   7.798944e+02   2.742861e+00
  1.322220e-02   7.238094e+02   2.642397e+00
  1.352110e-02   6.701007e+02   2.516918e+00
  1.382000e-02   6.268304e+02   2.410316e+00
  1.411900e-02   5.894192e+02   2.325908e+00
  1.441790e-02   5.476403e+02   2.225812e+00
  1.471680e-02   5.134613e+02   2.144997e+00
  1.501570e-02   4.788944e+02   2.028722e+00
  1.531460e-02   4.534925e+02   1.965272e+00
  1.561350e-02   4.251743e+02   1.869535e+00
  1.591250e-02   4.010174e+02   1.831645e+00
  1.621140e-02   3.772639e+02   1.745938e+00
  1.651030e-02   3.564132e+02   1.679159e+00
  1.680920e-02   3.368889e+02   1.632520e+00
  1.710810e-02   3.181658e+02   1.589836e+00
  1.740710e-02   3.025466e+02   1.528013e+00
  1.770600e-02   2.874202e+02   1.474357e+00
  1.800490e-02   2.707233e+02   1.419580e+00
  1.830380e-02   2.603450e+02   1.403197e+00
  1.860270e-02   2.466739e+02   1.339334e+00
  1.890170e-02   2.391256e+02   1.318683e+00
  1.920060e-02   2.261590e+02   1.270276e+00
  1.949950e-02   2.170390e+02   1.258731e+00
  1.979840e-02   2.078812e+02   1.208775e+00
  2.009730e-02   1.994060e+02   1.170892e+00
  2.039620e-02   1.911412e+02   1.144291e+00
  2.069520e-02   1.826750e+02   1.112632e+00
  2.099410e-02   1.782574e+02   1.107061e+00
  2.129300e-02   1.726687e+02   1.061016e+00
  2.159190e-02   1.656999e+02   1.075203e+00
  2.189080e-02   1.617556e+02   1.068258e+00
  2.218980e-02   1.556817e+02   1.066063e+00
  2.248870e-02   1.509024e+02   1.068297e+00
  2.278760e-02   1.455931e+02   1.038997e+00
  2.308650e-02   1.385427e+02   1.044721e+00
  2.338540e-02   1.377796e+02   1.039676e+00
  2.368430e-02   1.329557e+02   1.002761e+00
  2.398330e-02   1.293049e+02   1.011399e+00
  2.428220e-02   1.254684e+02   9.741171e-01
  2.458110e-02   1.240686e+02   1.001237e+00
  2.488000e-02   1.207001e+02   9.612123e-01
  2.517890e-02   1.173145e+02   9.363314e-01
  2.547790e-02   1.153495e+02   9.415736e-01
  2.577680e-02   1.132468e+02   9.254583e-01
  2.607570e-02   1.116987e+02   9.265535e-01
  2.637460e-02   1.089737e+02   9.078307e-01
  2.667350e-02   1.074405e+02   8.788610e-01
  2.697250e-02   1.037602e+02   8.370480e-01
  2.727140e-02   1.028441e+02   8.024171e-01
  2.757030e-02   1.024885e+02   8.023582e-01
  2.786920e-02   1.004355e+02   7.852034e-01
  2.816810e-02   9.952458e+01   7.692466e-01
  2.846700e-02   9.809142e+01   7.542593e-01
  2.876600e-02   9.643821e+01   7.388654e-01
  2.906490e-02   9.544166e+01   7.372486e-01
  2.936380e-02   9.429491e+01   7.273495e-01
  2.966270e-02   9.312088e+01   7.175042e-01
  2.996160e-02   9.134245e+01   7.116609e-01
  3.026060e-02   9.041095e+01   6.968722e-01
  3.055950e-02   9.099574e+01   6.981314e-01
  3.085840e-02   8.904457e+01   6.876900e-01
  3.115730e-02   8.813720e+01   6.813125e-01
  3.145620e-02   8.651350e+01   6.685215e-01
  3.175510e-02   8.652137e+01   6.703861e-01
  3.205410e-02   8.612039e+01   6.651859e-01
  3.235300e-02   8.510803e+01   6.585857e-01
  3.265190e-02   8.494995e+01   6.458998e-01
  3.295080e-02   8.357494e+01   6.448523e-01
  3.324970e-02   8.338536e+01   6.432746e-01
  3.354870e-02   8.307828e+01   6.404104e-01
  3.384760e-02   8.166767e+01   6.276189e-01
  3.414650e-02   8.020139e+01   6.219592e-01
  3.444540e-02   8.182187e+01   6.195782e-01
  3.474430e-02   7.992125e+01   6.177283e-01
  3.504330e-02   8.009961e+01   6.107538e-01
  3.534220e-02   7.969982e+01   6.099794e-01
  3.564110e-02   7.885620e+01   6.059948e-01
  3.594000e-02   7.809762e+01   5.915298e-01
  3.623890e-02   7.781624e+01   6.005083e-01
  3.653780e-02   7.833999e+01   5.862287e-01
  3.683680e-02   7.805986e+01   5.927932e-01
  3.713570e-02   7.605310e+01   5.858217e-01
  3.743460e-02   7.627518e+01   5.771141e-01
  3.773350e-02   7.600359e+01   5.754216e-01
  3.803240e-02   7.542342e+01   5.869038e-01
  3.833140e-02   7.481041e+01   5.984067e-01
  3.863030e-02   7.491312e+01   6.081260e-01
  3.892920e-02   7.472531e+01   6.057836e-01
  3.922810e-02   7.499044e+01   6.092356e-01
  3.952700e-02   7.392874e+01   6.009871e-01
  3.982600e-02   7.412037e+01   6.105045e-01
  4.012490e-02   7.414267e+01   6.010799e-01
  4.042380e-02   7.355314e+01   6.065529e-01
  4.072270e-02   7.326180e+01   6.029625e-01
  4.102160e-02   7.347588e+01   6.030519e-01
  4.132050e-02   7.202613e+01   5.978559e-01
  4.161950e-02   7.218772e+01   5.923397e-01
  4.191840e-02   7.184748e+01   5.986875e-01
  4.221730e-02   7.191067e+01   5.912019e-01
  4.251620e-02   7.308468e+01   6.038201e-01
  4.281510e-02   7.134458e+01   5.873623e-01
  4.311410e-02   7.026218e+01   5.836366e-01
  4.341300e-02   7.166625e+01   5.924854e-01
  4.371190e-02   7.098984e+01   5.881610e-01
  4.401080e-02   7.131145e+01   5.894918e-01
  4.430970e-02   7.087813e+01   5.832060e-01
  4.460860e-02   7.004817e+01   5.805185e-01
  4.490760e-02   7.078848e+01   5.850688e-01
  4.520650e-02   7.010440e+01   5.778184e-01
  4.550540e-02   7.036570e+01   5.818328e-01
  4.580430e-02   7.041034e+01   5.798086e-01
  4.610320e-02   6.949826e+01   5.731535e-01
  4.640220e-02   7.066698e+01   5.823367e-01
  4.670110e-02   6.938395e+01   5.684346e-01
  4.700000e-02   6.901844e+01   5.690416e-01
  4.729890e-02   6.920520e+01   5.719438e-01
  4.759780e-02   6.832536e+01   5.675874e-01
  4.789680e-02   6.911851e+01   5.673462e-01
  4.819570e-02   6.867924e+01   5.648453e-01
  4.849460e-02   6.834684e+01   5.655650e-01
  4.879350e-02   6.883057e+01   5.613447e-01
  4.909240e-02   6.886560e+01   5.691177e-01
  4.939130e-02   6.832510e+01   5.572595e-01
  4.969030e-02   6.894960e+01   5.618299e-01
  4.998920e-02   6.790163e+01   5.568701e-01
  5.028810e-02   6.749021e+01   5.531798e-01
  5.058700e-02   6.896770e+01   5.632691e-01
  5.088590e-02   6.817281e+01   5.507127e-01
  5.118490e-02   6.747690e+01   5.551257e-01
  5.148380e-02   6.926470e+01   5.597342e-01
  5.178270e-02   6.814096e+01   5.480112e-01
  5.208160e-02   6.845769e+01   5.551373e-01
  5.238050e-02   6.818063e+01   5.481707e-01
  5.267940e-02   6.663326e+01   5.496566e-01
  5.297840e-02   6.722670e+01   5.449579e-01
  5.327730e-02   6.764150e+01   5.441000e-01
  5.357620e-02   6.807044e+01   5.477276e-01
  5.387510e-02   6.799198e+01   5.442494e-01
  5.417400e-02   6.766659e+01   5.480199e-01
  5.447300e-02   6.720897e+01   5.380162e-01
  5.477190e-02   6.695410e+01   5.382225e-01
  5.507080e-02   6.700169e+01   5.384138e-01
  5.536970e-02   6.774375e+01   5.395383e-01
  5.566860e-02   6.706404e+01   5.405227e-01
  5.596760e-02   6.672890e+01   5.330642e-01
  5.626650e-02   6.719802e+01   5.373607e-01
  5.656540e-02   6.677283e+01   5.338411e-01
  5.686430e-02   6.720930e+01   5.325859e-01
  5.716320e-02   6.635439e+01   5.256793e-01
  5.746210e-02   6.640050e+01   5.311530e-01
  5.776110e-02   6.632503e+01   5.326496e-01
  5.806000e-02   6.619605e+01   5.238990e-01
  5.835890e-02   6.538578e+01   5.212546e-01
  5.865780e-02   6.590815e+01   5.204807e-01
  5.895670e-02   6.611556e+01   5.312072e-01
  5.925570e-02   6.624866e+01   5.195694e-01
  5.955460e-02   6.618786e+01   5.261795e-01
  5.985350e-02   6.656566e+01   5.202506e-01
  6.015240e-02   6.612211e+01   5.201952e-01
  6.045130e-02   6.622043e+01   5.211461e-01
  6.075020e-02   6.615118e+01   5.158624e-01
  6.104920e-02   6.570978e+01   5.180104e-01
  6.134810e-02   6.585610e+01   5.191478e-01
  6.164700e-02   6.601280e+01   5.115274e-01
  6.194590e-02   6.556963e+01   5.180174e-01
  6.224480e-02   6.667246e+01   5.108738e-01
  6.254380e-02   6.660852e+01   5.193025e-01
  6.284270e-02   6.579228e+01   5.177766e-01
  6.314160e-02   6.603167e+01   5.063206e-01
  6.344050e-02   6.625926e+01   5.146437e-01
  6.373940e-02   6.610185e+01   5.055526e-01
  6.403840e-02   6.548125e+01   5.110734e-01
  6.433730e-02   6.581592e+01   5.070570e-01
  6.463620e-02   6.494942e+01   4.995961e-01
  6.493510e-02   6.544873e+01   5.125711e-01
  6.523400e-02   6.617531e+01   5.048022e-01
  6.553290e-02   6.467752e+01   5.016173e-01
  6.583190e-02   6.475534e+01   4.998662e-01
  6.613080e-02   6.609953e+01   5.004525e-01
  6.642970e-02   6.513365e+01   5.059926e-01
  6.672860e-02   6.475915e+01   4.938701e-01
  6.702750e-02   6.554123e+01   5.018671e-01
  6.732650e-02   6.533794e+01   4.975611e-01
  6.762540e-02   6.529626e+01   4.974024e-01
  6.792430e-02   6.611038e+01   5.025117e-01
  6.822320e-02   6.515410e+01   4.909920e-01
  6.852210e-02   6.519183e+01   4.985053e-01
  6.882110e-02   6.504988e+01   4.939943e-01
  6.912000e-02   6.581963e+01   4.964163e-01
  6.941890e-02   6.527427e+01   4.909644e-01
  6.971780e-02   6.508437e+01   4.897717e-01
  7.001670e-02   6.437156e+01   4.933737e-01
  7.031560e-02   6.542491e+01   4.905734e-01
  7.061460e-02   6.450941e+01   4.876035e-01
  7.091350e-02   6.475727e+01   4.871171e-01
  7.121240e-02   6.533098e+01   4.855209e-01
  7.151130e-02   6.504680e+01   4.905875e-01
  7.181020e-02   6.531098e+01   4.849840e-01
  7.210920e-02   6.407289e+01   4.836000e-01
  7.240810e-02   6.555223e+01   4.844966e-01
  7.270700e-02   6.540067e+01   4.900061e-01
  7.300590e-02   6.622933e+01   4.883819e-01
  7.330480e-02   6.516482e+01   4.789977e-01
  7.360370e-02   6.507841e+01   4.845815e-01
  7.390270e-02   6.453504e+01   4.771219e-01
  7.420160e-02   6.488090e+01   4.857029e-01
  7.450050e-02   6.479579e+01   4.763109e-01
  7.479940e-02   6.489723e+01   4.780132e-01
  7.509830e-02   6.557730e+01   4.845893e-01
  7.539730e-02   6.585903e+01   4.784342e-01
  7.569620e-02   6.486367e+01   4.756802e-01
  7.599510e-02   6.448603e+01   4.773863e-01
  7.629400e-02   6.622697e+01   4.775790e-01
  7.659290e-02   6.470904e+01   4.764333e-01
  7.689190e-02   6.461176e+01   4.717193e-01
  7.719080e-02   6.526651e+01   4.767155e-01
  7.748970e-02   6.345761e+01   4.666379e-01
  7.778860e-02   6.437496e+01   4.730129e-01
  7.808750e-02   6.507239e+01   4.721096e-01
  7.838640e-02   6.437947e+01   4.670577e-01
  7.868540e-02   6.481944e+01   4.699159e-01
  7.898430e-02   6.507660e+01   4.683225e-01
  7.928320e-02   6.477452e+01   4.727438e-01
  7.958210e-02   6.555726e+01   4.667327e-01
  7.988100e-02   6.361808e+01   4.651220e-01
  8.018000e-02   6.458401e+01   4.661314e-01
  8.047890e-02   6.437526e+01   4.649640e-01
  8.077780e-02   6.441845e+01   4.642959e-01
  8.107670e-02   6.437068e+01   4.616789e-01
  8.137560e-02   6.429802e+01   4.646849e-01
  8.167450e-02   6.459308e+01   4.628812e-01
  8.197350e-02   6.523159e+01   4.623332e-01
  8.227240e-02   6.413427e+01   4.628613e-01
  8.257130e-02   6.461787e+01   4.550554e-01
  8.287020e-02   6.423457e+01   4.628144e-01
  8.316910e-02   6.432734e+01   4.599153e-01
  8.346810e-02   6.494602e+01   4.577638e-01
  8.376700e-02   6.484186e+01   4.637717e-01
  8.406590e-02   6.450104e+01   4.531105e-01
  8.436480e-02   6.403840e+01   4.584827e-01
  8.466370e-02   6.492123e+01   4.557363e-01
  8.496270e-02   6.484443e+01   4.662413e-01
  8.526160e-02   6.445583e+01   4.795205e-01
  8.556050e-02   6.462771e+01   4.806130e-01
  8.585940e-02   6.485620e+01   4.874891e-01
  8.615830e-02   6.364336e+01   4.829094e-01
  8.645720e-02   6.465451e+01   4.915166e-01
  8.675620e-02   6.451480e+01   4.934291e-01
  8.705510e-02   6.385232e+01   4.899123e-01
  8.735400e-02   6.535524e+01   4.981264e-01
  8.765290e-02   6.489327e+01   4.968618e-01
  8.795180e-02   6.441605e+01   4.990644e-01
  8.825080e-02   6.423144e+01   4.938251e-01
  8.854970e-02   6.464324e+01   5.020011e-01
  8.884860e-02   6.456298e+01   4.996333e-01
  8.914750e-02   6.462151e+01   5.061082e-01
  8.944640e-02   6.488618e+01   5.034628e-01
  8.974530e-02   6.429612e+01   4.970772e-01
  9.004430e-02   7.751965e+01   5.435995e-01
  9.034320e-02   6.463223e+01   4.788229e-01
  9.064210e-02   6.421391e+01   4.763779e-01
  9.094100e-02   6.482334e+01   4.686651e-01
  9.123990e-02   6.443962e+01   4.660248e-01
  9.153890e-02   6.414492e+01   4.674645e-01
  9.183780e-02   6.375398e+01   4.627148e-01
  9.213670e-02   6.475810e+01   4.646966e-01
  9.243560e-02   6.496790e+01   4.642223e-01
  9.273450e-02   6.385429e+01   4.562417e-01
  9.303350e-02   6.443518e+01   4.643562e-01
  9.333240e-02   6.441256e+01   4.539474e-01
  9.363130e-02   6.334897e+01   4.536514e-01
  9.393020e-02   6.367686e+01   4.524974e-01
  9.422910e-02   6.489544e+01   4.579764e-01
  9.452800e-02   6.437880e+01   4.573239e-01
  9.482700e-02   6.393377e+01   4.455234e-01
  9.512590e-02   6.415897e+01   4.545939e-01
  9.542480e-02   6.356612e+01   4.475599e-01
  9.572370e-02   6.356612e+01   4.475599e-01
  9.602260e-02   6.373393e+01   4.504080e-01
  9.632160e-02   6.355904e+01   4.420436e-01
  9.662050e-02   6.416020e+01   4.466785e-01
  9.691940e-02   6.404203e+01   4.462670e-01
  9.721830e-02   6.365127e+01   4.423642e-01
  9.751720e-02   6.435600e+01   4.469921e-01
  9.781610e-02   6.381572e+01   4.407903e-01
  9.811510e-02   6.406727e+01   4.459883e-01
  9.841400e-02   6.390584e+01   4.382874e-01
  9.871290e-02   6.363504e+01   4.405207e-01
  9.901180e-02   6.409766e+01   4.431926e-01
  9.931070e-02   6.454953e+01   4.408397e-01
  9.960970e-02   6.430903e+01   4.432050e-01
  9.990860e-02   6.415165e+01   4.353393e-01
  1.002070e-01   6.416717e+01   4.395321e-01
  1.005060e-01   6.352830e+01   4.349214e-01
  1.008050e-01   6.387815e+01   4.385411e-01
  1.011040e-01   6.393923e+01   4.325949e-01
  1.014030e-01   6.426096e+01   4.357101e-01
  1.017020e-01   6.403169e+01   4.390679e-01
  1.020010e-01   6.397241e+01   4.340531e-01
  1.023000e-01   6.414162e+01   4.326099e-01
  1.025990e-01   6.458083e+01   4.330872e-01
  1.028980e-01   6.398606e+01   4.327533e-01
  1.031970e-01   6.410410e+01   4.355183e-01
  1.034960e-01   6.397375e+01   4.271281e-01
  1.037950e-01   6.419456e+01   4.317900e-01
  1.040930e-01   6.489293e+01   4.305104e-01
  1.043920e-01   6.409843e+01   4.317984e-01
  1.046910e-01   6.481817e+01   4.335494e-01
  1.049900e-01   6.426766e+01   4.258659e-01
  1.052890e-01   6.408089e+01   4.287810e-01
  1.055880e-01   6.439564e+01   4.282114e-01
  1.058870e-01   6.425303e+01   4.293565e-01
  1.061860e-01   6.467286e+01   4.265701e-01
  1.064850e-01   6.419711e+01   4.256320e-01
  1.067840e-01   6.429315e+01   4.281930e-01
  1.070830e-01   6.485405e+01   4.265330e-01
  1.073820e-01   6.384741e+01   4.216487e-01
  1.076800e-01   6.402323e+01   4.219182e-01
  1.079790e-01   6.315128e+01   4.208963e-01
  1.082780e-01   6.446574e+01   4.271597e-01
  1.085770e-01   6.447448e+01   4.182072e-01
  1.088760e-01   6.497060e+01   4.256549e-01
  1.091750e-01   6.333784e+01   4.187311e-01
  1.094740e-01   6.398152e+01   4.217808e-01
  1.097730e-01   6.386412e+01   4.189365e-01
  1.100720e-01   6.395553e+01   4.153307e-01
  1.103710e-01   6.419562e+01   4.224859e-01
  1.106700e-01   6.506249e+01   4.192087e-01
  1.109690e-01   6.548399e+01   4.263910e-01
  1.112670e-01   6.488448e+01   4.168521e-01
  1.115660e-01   6.407182e+01   4.154119e-01
  1.118650e-01   6.395255e+01   4.189221e-01
  1.121640e-01   6.510061e+01   4.166615e-01
  1.124630e-01   6.441600e+01   4.156390e-01
  1.127620e-01   6.412100e+01   4.146862e-01
  1.130610e-01   6.477399e+01   4.162024e-01
  1.133600e-01   6.428733e+01   4.194089e-01
  1.136590e-01   6.483670e+01   4.109189e-01
  1.139580e-01   6.430057e+01   4.138016e-01
  1.142570e-01   6.413567e+01   4.129800e-01
  1.145560e-01   6.465260e+01   4.152254e-01
  1.148550e-01   6.413344e+01   4.123932e-01
  1.151530e-01   6.514988e+01   4.102185e-01
  1.154520e-01   6.452821e+01   4.133707e-01
  1.157510e-01   6.486735e+01   4.098884e-01
  1.160500e-01   6.469852e+01   4.156660e-01
  1.163490e-01   6.439337e+01   4.083882e-01
  1.166480e-01   6.440539e+01   4.112528e-01
  1.169470e-01   6.403267e+01   4.078018e-01
  1.172460e-01   6.438616e+01   4.094887e-01
  1.175450e-01   6.436913e+01   4.060922e-01
  1.178440e-01   6.444599e+01   4.063346e-01
  1.181430e-01   6.421697e+01   4.086690e-01
  1.184420e-01   6.431031e+01   4.067341e-01
  1.187400e-01   6.509454e+01   4.078218e-01
  1.190390e-01   6.487751e+01   4.063186e-01
  1.193380e-01   6.474518e+01   4.059040e-01
  1.196370e-01   6.414568e+01   4.062132e-01
  1.199360e-01   6.498290e+01   4.047463e-01
  1.202350e-01   6.457370e+01   4.064617e-01
  1.205340e-01   6.404699e+01   4.023579e-01
  1.208330e-01   6.461101e+01   4.027817e-01
  1.211320e-01   6.447086e+01   4.055894e-01
  1.214310e-01   6.432408e+01   3.984615e-01
  1.217300e-01   6.450792e+01   4.046154e-01
  1.220290e-01   6.470307e+01   4.038739e-01
  1.223270e-01   6.454830e+01   4.007279e-01
  1.226260e-01   6.446076e+01   3.999302e-01
  1.229250e-01   6.441999e+01   3.982389e-01
  1.232240e-01   6.454287e+01   4.023022e-01
  1.235230e-01   6.435452e+01   4.009180e-01
  1.238220e-01   6.404395e+01   3.965589e-01
  1.241210e-01   6.502950e+01   4.011645e-01
  1.244200e-01   6.474634e+01   3.966722e-01
  1.247190e-01   6.481947e+01   4.015688e-01
  1.250180e-01   6.502243e+01   3.972619e-01
  1.253170e-01   6.503991e+01   3.980825e-01
  1.256160e-01   6.500534e+01   4.005660e-01
  1.259140e-01   6.495620e+01   3.975702e-01
  1.262130e-01   6.423349e+01   3.953523e-01
  1.265120e-01   6.437337e+01   3.930104e-01
  1.268110e-01   6.517576e+01   3.962071e-01
  1.271100e-01   6.380394e+01   3.955583e-01
  1.274090e-01   6.486821e+01   3.955231e-01
  1.277080e-01   6.410247e+01   3.919339e-01
  1.280070e-01   6.516566e+01   3.939246e-01
  1.283060e-01   6.444295e+01   3.932227e-01
  1.286050e-01   6.448656e+01   3.961303e-01
  1.289040e-01   6.418594e+01   3.882719e-01
  1.292030e-01   6.425087e+01   3.933858e-01
  1.295020e-01   6.453038e+01   3.905270e-01
  1.298000e-01   6.501051e+01   3.927142e-01
  1.300990e-01   6.488672e+01   3.899017e-01
  1.303980e-01   6.374842e+01   3.871869e-01
  1.306970e-01   6.399334e+01   3.908578e-01
  1.309960e-01   6.499981e+01   3.917002e-01
  1.312950e-01   6.463350e+01   3.903513e-01
  1.315940e-01   6.449903e+01   3.856414e-01
  1.318930e-01   6.483449e+01   3.895035e-01
  1.321920e-01   6.491561e+01   3.895061e-01
  1.324910e-01   6.443021e+01   3.890100e-01
  1.327900e-01   6.479792e+01   3.879559e-01
  1.330890e-01   6.479434e+01   3.874694e-01
  1.333870e-01   6.561064e+01   3.896638e-01
  1.336860e-01   6.538444e+01   3.882793e-01
  1.339850e-01   6.522995e+01   3.864092e-01
  1.342840e-01   6.483044e+01   3.880532e-01
  1.345830e-01   6.415777e+01   3.846199e-01
  1.348820e-01   6.461201e+01   3.859790e-01
  1.351810e-01   6.459259e+01   3.810723e-01
  1.354800e-01   6.499764e+01   3.866579e-01
  1.357790e-01   6.441640e+01   3.826049e-01
  1.360780e-01   6.460086e+01   3.847744e-01
  1.363770e-01   6.531340e+01   3.864225e-01
  1.366760e-01   6.517448e+01   3.881290e-01
  1.369740e-01   6.477524e+01   4.006418e-01
  1.372730e-01   6.401914e+01   4.004012e-01
  1.375720e-01   6.429246e+01   4.106070e-01
  1.378710e-01   6.446970e+01   4.128942e-01
  1.381700e-01   6.404992e+01   4.132855e-01
  1.384690e-01   6.460477e+01   4.222805e-01
  1.387680e-01   6.500014e+01   4.120044e-01
  1.390670e-01   6.375460e+01   3.964351e-01
  1.393660e-01   6.442946e+01   3.977506e-01
  1.396650e-01   6.506654e+01   3.968874e-01
  1.399640e-01   6.430406e+01   3.955694e-01
  1.402630e-01   6.466040e+01   3.884997e-01
  1.405620e-01   6.468565e+01   3.929664e-01
  1.408600e-01   6.492274e+01   3.924490e-01
  1.411590e-01   6.479005e+01   3.930353e-01
  1.414580e-01   6.449972e+01   3.926491e-01
  1.417570e-01   6.467102e+01   3.856851e-01
  1.420560e-01   6.502157e+01   3.912776e-01
  1.423550e-01   6.477469e+01   3.878863e-01
  1.426540e-01   6.451266e+01   3.835829e-01
  1.429530e-01   6.527648e+01   3.849194e-01
  1.432520e-01   6.427342e+01   3.790046e-01
  1.435510e-01   6.423472e+01   3.816066e-01
  1.438500e-01   6.443105e+01   3.781306e-01
  1.441490e-01   6.447234e+01   3.773669e-01
  1.444470e-01   6.412796e+01   3.787995e-01
  1.447460e-01   6.474082e+01   3.768335e-01
  1.450450e-01   6.553314e+01   3.829271e-01
  1.453440e-01   6.463151e+01   3.743501e-01
  1.456430e-01   6.435314e+01   3.772383e-01
  1.459420e-01   6.458649e+01   3.772604e-01
  1.462410e-01   6.459025e+01   3.755247e-01
  1.465400e-01   6.554874e+01   3.796181e-01
  1.468390e-01   6.495985e+01   3.731661e-01
  1.471380e-01   6.545431e+01   3.775924e-01
  1.474370e-01   6.481356e+01   3.763907e-01
  1.477360e-01   6.497351e+01   3.757704e-01
  1.480340e-01   6.457875e+01   3.710197e-01
  1.483330e-01   6.470153e+01   3.798161e-01
  1.486320e-01   6.538341e+01   3.913912e-01
  1.489310e-01   6.563173e+01   3.938455e-01
  1.492300e-01   6.443547e+01   3.897529e-01
  1.495290e-01   6.449228e+01   3.923786e-01
  1.498280e-01   6.459971e+01   3.972453e-01
  1.501270e-01   6.475481e+01   3.992725e-01
  1.504260e-01   6.505382e+01   3.948316e-01
  1.507250e-01   6.495350e+01   4.004063e-01
  1.510240e-01   6.517839e+01   4.000557e-01
  1.513230e-01   6.527281e+01   4.056481e-01
  1.516210e-01   6.519293e+01   4.011436e-01
  1.519200e-01   6.550147e+01   4.020917e-01
  1.522190e-01   6.485436e+01   4.070687e-01
  1.525180e-01   6.544946e+01   4.040475e-01
  1.528170e-01   6.445112e+01   4.063507e-01
  1.531160e-01   6.486945e+01   4.043929e-01
  1.534150e-01   6.538180e+01   4.001601e-01
  1.537140e-01   6.517198e+01   3.927092e-01
  1.540130e-01   6.483395e+01   3.852345e-01
  1.543120e-01   6.453439e+01   3.845764e-01
  1.546110e-01   6.557146e+01   3.850953e-01
  1.549100e-01   6.487332e+01   3.832691e-01
  1.552090e-01   6.543367e+01   3.870122e-01
  1.555070e-01   6.471420e+01   3.756680e-01
  1.558060e-01   6.405582e+01   3.790352e-01
  1.561050e-01   6.437913e+01   3.762160e-01
  1.564040e-01   6.540174e+01   3.807449e-01
  1.567030e-01   6.515757e+01   3.780444e-01
  1.570020e-01   6.535694e+01   3.766611e-01
  1.573010e-01   6.488387e+01   3.787907e-01
  1.576000e-01   6.577016e+01   3.754863e-01
  1.578990e-01   6.551475e+01   3.766833e-01
  1.581980e-01   6.502071e+01   3.735527e-01
  1.584970e-01   6.520208e+01   3.738612e-01
  1.587960e-01   6.524960e+01   3.774366e-01
  1.590940e-01   6.560025e+01   3.731022e-01
  1.593930e-01   6.550713e+01   3.715883e-01
  1.596920e-01   6.475515e+01   3.704834e-01
  1.599910e-01   6.591652e+01   3.754784e-01
  1.602900e-01   6.525233e+01   3.729496e-01
  1.605890e-01   6.515755e+01   3.671329e-01
  1.608880e-01   6.481492e+01   3.685939e-01
  1.611870e-01   6.522891e+01   3.687486e-01
  1.614860e-01   6.484241e+01   3.680605e-01
  1.617850e-01   6.534799e+01   3.662691e-01
  1.620840e-01   6.509138e+01   3.655493e-01
  1.623830e-01   6.494935e+01   3.667465e-01
  1.626810e-01   6.504170e+01   3.648160e-01
  1.629800e-01   6.575471e+01   3.629037e-01
  1.632790e-01   6.515336e+01   3.623940e-01
  1.635780e-01   6.455238e+01   3.618780e-01
  1.638770e-01   6.506760e+01   3.656810e-01
  1.641760e-01   6.496639e+01   3.636223e-01
  1.644750e-01   6.470813e+01   3.621201e-01
  1.647740e-01   6.568393e+01   3.644498e-01
  1.650730e-01   6.483673e+01   3.634549e-01
  1.653720e-01   6.482538e+01   3.630321e-01
  1.656710e-01   6.454178e+01   3.601137e-01
  1.659700e-01   6.505669e+01   3.630940e-01
  1.662680e-01   6.487393e+01   3.612311e-01
  1.665670e-01   6.498628e+01   3.625092e-01
  1.668660e-01   6.538371e+01   3.601657e-01
  1.671650e-01   6.487721e+01   3.616252e-01
  1.674640e-01   6.546880e+01   3.624981e-01
  1.677630e-01   6.466988e+01   3.583823e-01
  1.680620e-01   6.509921e+01   3.618578e-01
  1.683610e-01   6.475045e+01   3.552626e-01
  1.686600e-01   6.508374e+01   3.610474e-01
  1.689590e-01   6.503460e+01   3.573329e-01
  1.692580e-01   6.492202e+01   3.568383e-01
  1.695570e-01   6.496646e+01   3.614886e-01
  1.698560e-01   6.510935e+01   3.558791e-01
  1.701540e-01   6.528626e+01   3.591442e-01
  1.704530e-01   6.432345e+01   3.535430e-01
  1.707520e-01   6.489927e+01   3.553045e-01
  1.710510e-01   6.463861e+01   3.575453e-01
  1.713500e-01   6.424387e+01   3.529616e-01
  1.716490e-01   6.489317e+01   3.575015e-01
  1.719480e-01   6.523663e+01   3.527954e-01
  1.722470e-01   6.492063e+01   3.542713e-01
  1.725460e-01   6.462800e+01   3.551096e-01
  1.728450e-01   6.514524e+01   3.541600e-01
  1.731440e-01   6.530817e+01   3.551456e-01
  1.734430e-01   6.492937e+01   3.509029e-01
  1.737410e-01   6.473550e+01   3.539468e-01
  1.740400e-01   6.414004e+01   3.515961e-01
  1.743390e-01   6.467414e+01   3.505644e-01
  1.746380e-01   6.484260e+01   3.526190e-01
  1.749370e-01   6.413507e+01   3.484007e-01
  1.752360e-01   6.469879e+01   3.522278e-01
  1.755350e-01   6.525380e+01   3.528418e-01
  1.758340e-01   6.501451e+01   3.474923e-01
  1.761330e-01   6.493273e+01   3.528640e-01
  1.764320e-01   6.470599e+01   3.473500e-01
  1.767310e-01   6.457135e+01   3.513466e-01
  1.770300e-01   6.394201e+01   3.459764e-01
  1.773280e-01   6.470349e+01   3.494170e-01
  1.776270e-01   6.503976e+01   3.491064e-01
  1.779260e-01   6.421216e+01   3.453415e-01
  1.782250e-01   6.369398e+01   3.466804e-01
  1.785240e-01   6.443089e+01   3.454205e-01
  1.788230e-01   6.440615e+01   3.470580e-01
  1.791220e-01   6.466536e+01   3.482728e-01
  1.794210e-01   6.445212e+01   3.444668e-01
  1.797200e-01   6.483435e+01   3.470105e-01
  1.800190e-01   6.491850e+01   3.448723e-01
  1.803180e-01   6.414994e+01   3.463670e-01
  1.806170e-01   6.461013e+01   3.447210e-01
  1.809160e-01   6.451910e+01   3.438098e-01
  1.812140e-01   6.476141e+01   3.452923e-01
  1.815130e-01   6.452690e+01   3.441643e-01
  1.818120e-01   6.438634e+01   3.451321e-01
  1.821110e-01   6.501124e+01   3.428012e-01
  1.824100e-01   6.417089e+01   3.430470e-01
  1.827090e-01   6.473581e+01   3.438873e-01
  1.830080e-01   6.456436e+01   3.435976e-01
  1.833070e-01   6.410795e+01   3.399243e-01
  1.836060e-01   6.441734e+01   3.399344e-01
  1.839050e-01   6.461501e+01   3.443991e-01
  1.842040e-01   6.381507e+01   3.394707e-01
  1.845030e-01   6.411026e+01   3.394454e-01
  1.848010e-01   6.450617e+01   3.422861e-01
  1.851000e-01   6.401954e+01   3.363399e-01
  1.853990e-01   6.445929e+01   3.424908e-01
  1.856980e-01   6.486759e+01   3.411203e-01
  1.859970e-01   6.458547e+01   3.390932e-01
  1.862960e-01   6.383031e+01   3.385426e-01
  1.865950e-01   6.401093e+01   3.372642e-01
  1.868940e-01   6.399735e+01   3.410973e-01
  1.871930e-01   6.374787e+01   3.332974e-01
  1.874920e-01   6.433430e+01   3.379562e-01
  1.877910e-01   6.391390e+01   3.366922e-01
  1.880900e-01   6.367268e+01   3.360562e-01
  1.883880e-01   6.397992e+01   3.386177e-01
  1.886870e-01   6.449198e+01   3.338552e-01
  1.889860e-01   6.437394e+01   3.391769e-01
  1.892850e-01   6.452401e+01   3.370331e-01
  1.895840e-01   6.474109e+01   3.365047e-01
  1.898830e-01   6.438456e+01   3.360435e-01
  1.901820e-01   6.382767e+01   3.342771e-01
  1.904810e-01   6.421288e+01   3.351292e-01
  1.907800e-01   6.424455e+01   3.344392e-01
  1.910790e-01   6.399838e+01   3.331848e-01
  1.913780e-01   6.408906e+01   3.344966e-01
  1.916770e-01   6.381714e+01   3.336322e-01
  1.919750e-01   6.411287e+01   3.351783e-01
  1.922740e-01   6.449029e+01   3.324860e-01
  1.925730e-01   6.424326e+01   3.326033e-01
  1.928720e-01   6.431746e+01   3.335557e-01
  1.931710e-01   6.391304e+01   3.331155e-01
  1.934700e-01   6.374782e+01   3.311676e-01
  1.937690e-01   6.386196e+01   3.305628e-01
  1.940680e-01   6.383656e+01   3.323063e-01
  1.943670e-01   6.382815e+01   3.303258e-01
  1.946660e-01   6.355884e+01   3.302259e-01
  1.949650e-01   6.340530e+01   3.277515e-01
  1.952640e-01   6.380422e+01   3.302639e-01
  1.955630e-01   6.434830e+01   3.328751e-01
  1.958610e-01   6.437921e+01   3.298160e-01
  1.961600e-01   6.415854e+01   3.305824e-01
  1.964590e-01   6.421706e+01   3.292533e-01
  1.967580e-01   6.403135e+01   3.310009e-01
  1.970570e-01   6.381529e+01   3.282217e-01
  1.973560e-01   6.362484e+01   3.259899e-01
  1.976550e-01   6.402468e+01   3.297920e-01
  1.979540e-01   6.362309e+01   3.264182e-01
  1.982530e-01   6.354997e+01   3.279783e-01
  1.985520e-01   6.328155e+01   3.252530e-01
  1.988510e-01   6.365045e+01   3.263439e-01
  1.991500e-01   6.349439e+01   3.281287e-01
  1.994480e-01   6.352531e+01   3.248750e-01
  1.997470e-01   6.346612e+01   3.265944e-01
  2.000460e-01   6.381355e+01   3.236266e-01
  2.003450e-01   6.385685e+01   3.260082e-01
  2.006440e-01   6.352119e+01   3.279040e-01
  2.009430e-01   6.410898e+01   3.243748e-01
  2.012420e-01   6.382405e+01   3.269333e-01
  2.015410e-01   6.387299e+01   3.236368e-01
  2.018400e-01   6.300654e+01   3.221335e-01
  2.021390e-01   6.408077e+01   3.258630e-01
  2.024380e-01   6.339228e+01   3.192482e-01
  2.027370e-01   6.366596e+01   3.249490e-01
  2.030350e-01   6.341733e+01   3.212291e-01
  2.033340e-01   6.374485e+01   3.228922e-01
  2.036330e-01   6.329252e+01   3.192686e-01
  2.039320e-01   6.310127e+01   3.196036e-01
  2.042310e-01   6.377149e+01   3.243657e-01
  2.045300e-01   6.321585e+01   3.182629e-01
  2.048290e-01   6.324889e+01   3.194307e-01
  2.051280e-01   6.342371e+01   3.194632e-01
  2.054270e-01   6.312354e+01   3.181652e-01
  2.057260e-01   6.335561e+01   3.221837e-01
  2.060250e-01   6.343113e+01   3.183998e-01
  2.063240e-01   6.346430e+01   3.210719e-01
  2.066230e-01   6.341975e+01   3.195893e-01
  2.069210e-01   6.343417e+01   3.208578e-01
  2.072200e-01   6.306451e+01   3.192372e-01
  2.075190e-01   6.327238e+01   3.173313e-01
  2.078180e-01   6.347982e+01   3.202867e-01
  2.081170e-01   6.262421e+01   3.165019e-01
  2.084160e-01   6.273248e+01   3.188047e-01
  2.087150e-01   6.293588e+01   3.158224e-01
  2.090140e-01   6.314408e+01   3.178129e-01
  2.093130e-01   6.249456e+01   3.160405e-01
  2.096120e-01   6.261368e+01   3.158081e-01
  2.099110e-01   6.295256e+01   3.152044e-01
  2.102100e-01   6.224879e+01   3.150193e-01
  2.105080e-01   6.345196e+01   3.196704e-01
  2.108070e-01   6.290923e+01   3.153593e-01
  2.111060e-01   6.376551e+01   3.167048e-01
  2.114050e-01   6.254683e+01   3.140560e-01
  2.117040e-01   6.320906e+01   3.207012e-01
  2.120030e-01   6.300835e+01   3.261400e-01
  2.123020e-01   6.271926e+01   3.277404e-01
  2.126010e-01   6.301400e+01   3.258638e-01
  2.129000e-01   6.321203e+01   3.296230e-01
  2.131990e-01   6.291333e+01   3.317206e-01
  2.134980e-01   6.304358e+01   3.340787e-01
  2.137970e-01   6.331481e+01   3.323166e-01
  2.140950e-01   6.333217e+01   3.342172e-01
  2.143940e-01   6.312599e+01   3.349248e-01
  2.146930e-01   6.277664e+01   3.343111e-01
  2.149920e-01   6.344268e+01   3.363968e-01
  2.152910e-01   6.342598e+01   3.368295e-01
  2.155900e-01   6.335106e+01   3.395339e-01
  2.158890e-01   6.241206e+01   3.370082e-01
  2.161880e-01   6.277995e+01   3.365455e-01
  2.164870e-01   6.235569e+01   3.366940e-01
  2.167860e-01   6.296984e+01   3.320232e-01
  2.170850e-01   6.334009e+01   3.304076e-01
  2.173840e-01   6.303820e+01   3.265089e-01
  2.176820e-01   6.310792e+01   3.252381e-01
  2.179810e-01   6.254735e+01   3.247997e-01
  2.182800e-01   6.274704e+01   3.210502e-01
  2.185790e-01   6.211689e+01   3.209715e-01
  2.188780e-01   6.317612e+01   3.202046e-01
  2.191770e-01   6.231659e+01   3.200862e-01
  2.194760e-01   6.218562e+01   3.205870e-01
  2.197750e-01   6.277784e+01   3.189200e-01
  2.200740e-01   6.258742e+01   3.164090e-01
  2.203730e-01   6.246988e+01   3.178645e-01
  2.206720e-01   6.211090e+01   3.160052e-01
  2.209710e-01   6.221294e+01   3.184384e-01
  2.212700e-01   6.249847e+01   3.147230e-01
  2.215680e-01   6.322469e+01   3.193696e-01
  2.218670e-01   6.247082e+01   3.132127e-01
  2.221660e-01   6.228633e+01   3.161824e-01
  2.224650e-01   6.248548e+01   3.141640e-01
  2.227640e-01   6.278021e+01   3.146413e-01
  2.230630e-01   6.193863e+01   3.134416e-01
  2.233620e-01   6.227866e+01   3.135127e-01
  2.236610e-01   6.233074e+01   3.136438e-01
  2.239600e-01   6.235069e+01   3.100911e-01
  2.242590e-01   6.255588e+01   3.136865e-01
  2.245580e-01   6.216241e+01   3.117919e-01
  2.248570e-01   6.253152e+01   3.145426e-01
  2.251550e-01   6.243561e+01   3.106826e-01
  2.254540e-01   6.238922e+01   3.108214e-01
  2.257530e-01   6.241587e+01   3.132050e-01
  2.260520e-01   6.245674e+01   3.094725e-01
  2.263510e-01   6.253741e+01   3.106818e-01
  2.266500e-01   6.256659e+01   3.106276e-01
  2.269490e-01   6.226089e+01   3.084869e-01
  2.272480e-01   6.237833e+01   3.113046e-01
  2.275470e-01   6.236664e+01   3.071391e-01
  2.278460e-01   6.235828e+01   3.106172e-01
  2.281450e-01   6.229052e+01   3.076910e-01
  2.284440e-01   6.189356e+01   3.081991e-01
  2.287420e-01   6.197868e+01   3.092909e-01
  2.290410e-01   6.208987e+01   3.034375e-01
  2.293400e-01   6.243058e+01   3.090320e-01
  2.296390e-01   6.234993e+01   3.073440e-01
  2.299380e-01   6.202910e+01   3.070446e-01
  2.302370e-01   6.121462e+01   3.044110e-01
  2.305360e-01   6.167644e+01   3.036186e-01
  2.308350e-01   6.195424e+01   3.086007e-01
  2.311340e-01   6.149070e+01   3.017333e-01
  2.314330e-01   6.198839e+01   3.051099e-01
  2.317320e-01   6.176161e+01   3.056457e-01
  2.320310e-01   6.172411e+01   3.024239e-01
  2.323290e-01   6.225478e+01   3.084718e-01
  2.326280e-01   6.170660e+01   3.016725e-01
  2.329270e-01   6.171924e+01   3.021752e-01
  2.332260e-01   6.190661e+01   3.041846e-01
  2.335250e-01   6.213949e+01   3.040360e-01
  2.338240e-01   6.151973e+01   3.037132e-01
  2.341230e-01   6.131387e+01   2.987368e-01
  2.344220e-01   6.156510e+01   3.023897e-01
  2.347210e-01   6.193232e+01   3.031712e-01
  2.350200e-01   6.216657e+01   3.029130e-01
  2.353190e-01   6.167634e+01   3.020702e-01
  2.356180e-01   6.163150e+01   2.985916e-01
  2.359170e-01   6.182665e+01   3.033891e-01
  2.362150e-01   6.143749e+01   3.004287e-01
  2.365140e-01   6.149697e+01   2.982655e-01
  2.368130e-01   6.141398e+01   3.003712e-01
  2.371120e-01   6.176217e+01   2.998270e-01
  2.374110e-01   6.151735e+01   3.017987e-01
  2.377100e-01   6.178965e+01   2.988601e-01
  2.380090e-01   6.142370e+01   2.993502e-01
  2.383080e-01   6.124475e+01   2.969724e-01
  2.386070e-01   6.179274e+01   2.999011e-01
  2.389060e-01   6.162567e+01   2.991502e-01
  2.392050e-01   6.109651e+01   2.962745e-01
  2.395040e-01   6.127516e+01   2.987575e-01
  2.398020e-01   6.149879e+01   2.972483e-01
  2.401010e-01   6.149428e+01   2.989460e-01
  2.404000e-01   6.167094e+01   2.965395e-01
  2.406990e-01   6.148095e+01   2.977714e-01
  2.409980e-01   6.114484e+01   2.959422e-01
  2.412970e-01   6.086872e+01   2.948269e-01
  2.415960e-01   6.144420e+01   2.971163e-01
  2.418950e-01   6.161542e+01   2.958487e-01
  2.421940e-01   6.126516e+01   2.962333e-01
  2.424930e-01   6.115164e+01   2.968596e-01
  2.427920e-01   6.097231e+01   2.926562e-01
  2.430910e-01   6.121644e+01   2.952222e-01
  2.433890e-01   6.148457e+01   2.948705e-01
  2.436880e-01   6.129742e+01   2.969870e-01
  2.439870e-01   6.137125e+01   2.936121e-01
  2.442860e-01   6.105735e+01   2.923178e-01
  2.445850e-01   6.195482e+01   2.962176e-01
  2.448840e-01   6.122328e+01   2.940235e-01
  2.451830e-01   6.107250e+01   2.952085e-01
  2.454820e-01   6.155231e+01   2.928507e-01
  2.457810e-01   6.102288e+01   2.927776e-01
  2.460800e-01   6.103531e+01   2.931342e-01
  2.463790e-01   6.142193e+01   2.930808e-01
  2.466780e-01   6.128159e+01   2.931798e-01
  2.469770e-01   6.098698e+01   2.916102e-01
  2.472750e-01   6.120113e+01   2.928787e-01
  2.475740e-01   6.101533e+01   2.934142e-01
  2.478730e-01   6.143894e+01   2.897129e-01
  2.481720e-01   6.099116e+01   2.916202e-01
  2.484710e-01   6.082400e+01   2.894118e-01
  2.487700e-01   6.136832e+01   2.938235e-01
  2.490690e-01   6.174175e+01   2.936257e-01
  2.493680e-01   6.040054e+01   2.874619e-01
  2.496670e-01   6.081522e+01   2.923876e-01
  2.499660e-01   6.084741e+01   2.894675e-01
  2.502650e-01   6.134223e+01   2.919206e-01
  2.505640e-01   6.107077e+01   2.883232e-01
  2.508620e-01   6.087002e+01   2.892055e-01
  2.511610e-01   6.105891e+01   2.919975e-01
  2.514600e-01   6.060970e+01   2.877511e-01
  2.517590e-01   6.094377e+01   2.883348e-01
  2.520580e-01   6.061815e+01   2.880836e-01
  2.523570e-01   6.044414e+01   2.879828e-01
  2.526560e-01   6.089095e+01   2.898879e-01
  2.529550e-01   6.054900e+01   2.857547e-01
  2.532540e-01   6.075785e+01   2.861451e-01
  2.535530e-01   6.057043e+01   2.855000e-01
  2.538520e-01   6.093100e+01   2.876826e-01
  2.541510e-01   6.079072e+01   2.858154e-01
  2.544490e-01   6.094913e+01   2.870046e-01
  2.547480e-01   6.067651e+01   2.866695e-01
  2.550470e-01   6.066773e+01   2.849192e-01
  2.553460e-01   6.072456e+01   2.854570e-01
  2.556450e-01   6.105108e+01   2.839155e-01
  2.559440e-01   6.090608e+01   2.864940e-01
  2.562430e-01   6.061604e+01   2.871444e-01
  2.565420e-01   6.034814e+01   2.839669e-01
  2.568410e-01   6.042608e+01   2.833503e-01
  2.571400e-01   6.143451e+01   2.861073e-01
  2.574390e-01   6.053831e+01   2.861380e-01
  2.577380e-01   6.134108e+01   2.870043e-01
  2.580360e-01   6.056802e+01   2.831859e-01
  2.583350e-01   6.094921e+01   2.865954e-01
  2.586340e-01   6.059280e+01   2.826506e-01
  2.589330e-01   6.050314e+01   2.852399e-01
  2.592320e-01   6.043986e+01   2.822937e-01
  2.595310e-01   6.052306e+01   2.834780e-01
  2.598300e-01   6.045335e+01   2.852240e-01
  2.601290e-01   6.060101e+01   2.812028e-01
  2.604280e-01   6.086818e+01   2.852886e-01
  2.607270e-01   6.029480e+01   2.802016e-01
  2.610260e-01   6.055220e+01   2.833474e-01
  2.613250e-01   6.090126e+01   2.847626e-01
  2.616240e-01   6.107737e+01   2.842746e-01
  2.619220e-01   6.043165e+01   2.828669e-01
  2.622210e-01   6.041360e+01   2.799958e-01
  2.625200e-01   6.053074e+01   2.820146e-01
  2.628190e-01   6.006128e+01   2.806265e-01
  2.631180e-01   6.032055e+01   2.794925e-01
  2.634170e-01   6.060280e+01   2.837644e-01
  2.637160e-01   6.023896e+01   2.793034e-01
  2.640150e-01   6.096790e+01   2.837221e-01
  2.643140e-01   6.030426e+01   2.790727e-01
  2.646130e-01   6.055365e+01   2.800320e-01
  2.649120e-01   6.018031e+01   2.821792e-01
  2.652110e-01   6.042555e+01   2.795443e-01
  2.655090e-01   6.046283e+01   2.803987e-01
  2.658080e-01   6.045173e+01   2.787482e-01
  2.661070e-01   6.044738e+01   2.799780e-01
  2.664060e-01   6.000232e+01   2.786589e-01
  2.667050e-01   6.036698e+01   2.797918e-01
  2.670040e-01   6.027781e+01   2.793935e-01
  2.673030e-01   6.061255e+01   2.793086e-01
  2.676020e-01   6.026358e+01   2.785983e-01
  2.679010e-01   5.968199e+01   2.771563e-01
  2.682000e-01   6.003078e+01   2.768366e-01
  2.684990e-01   6.029606e+01   2.784837e-01
  2.687980e-01   6.002597e+01   2.774820e-01
  2.690960e-01   6.008155e+01   2.787474e-01
  2.693950e-01   5.991680e+01   2.754599e-01
  2.696940e-01   6.030887e+01   2.767306e-01
  2.699930e-01   6.022171e+01   2.775577e-01
  2.702920e-01   6.023760e+01   2.773130e-01
  2.705910e-01   5.994848e+01   2.771149e-01
  2.708900e-01   5.987122e+01   2.748035e-01
  2.711890e-01   6.011963e+01   2.772286e-01
  2.714880e-01   6.031280e+01   2.766468e-01
  2.717870e-01   6.006134e+01   2.765338e-01
  2.720860e-01   5.989523e+01   2.751340e-01
  2.723850e-01   6.012072e+01   2.750088e-01
  2.726840e-01   5.985135e+01   2.754940e-01
  2.729820e-01   6.088559e+01   2.776779e-01
  2.732810e-01   5.978610e+01   2.742424e-01
  2.735800e-01   5.996635e+01   2.745642e-01
  2.738790e-01   6.009673e+01   2.754124e-01
  2.741780e-01   6.018275e+01   2.760705e-01
  2.744770e-01   5.956959e+01   2.721208e-01
  2.747760e-01   6.015036e+01   2.748025e-01
  2.750750e-01   6.038626e+01   2.785025e-01
  2.753740e-01   5.996616e+01   2.819729e-01
  2.756730e-01   5.999529e+01   2.835365e-01
  2.759720e-01   6.041286e+01   2.832198e-01
  2.762710e-01   5.990341e+01   2.860696e-01
  2.765690e-01   5.999342e+01   2.855632e-01
  2.768680e-01   5.976486e+01   2.877204e-01
  2.771670e-01   5.986564e+01   2.855670e-01
  2.774660e-01   6.071551e+01   2.884193e-01
  2.777650e-01   6.054104e+01   2.915111e-01
  2.780640e-01   6.020702e+01   2.893131e-01
  2.783630e-01   5.965260e+01   2.884024e-01
  2.786620e-01   5.987102e+01   2.906497e-01
  2.789610e-01   5.973076e+01   2.904174e-01
  2.792600e-01   5.927338e+01   2.921538e-01
  2.795590e-01   6.031767e+01   2.889422e-01
  2.798580e-01   6.023753e+01   2.932943e-01
  2.801560e-01   6.021982e+01   2.928092e-01
  2.804550e-01   6.003190e+01   2.932365e-01
  2.807540e-01   6.014177e+01   2.948480e-01
  2.810530e-01   5.939679e+01   2.902555e-01
  2.813520e-01   5.959420e+01   2.946311e-01
  2.816510e-01   5.935309e+01   2.930204e-01
  2.819500e-01   6.004132e+01   2.948272e-01
  2.822490e-01   5.980969e+01   2.942579e-01
  2.825480e-01   5.992149e+01   2.940828e-01
  2.828470e-01   6.004376e+01   2.978125e-01
  2.831460e-01   5.986559e+01   2.958717e-01
  2.834450e-01   5.996211e+01   2.945199e-01
  2.837430e-01   5.967485e+01   2.955142e-01
  2.840420e-01   6.062446e+01   2.994832e-01
  2.843410e-01   6.013550e+01   3.047816e-01
  2.846400e-01   5.949747e+01   3.052879e-01
  2.849390e-01   5.973663e+01   3.137998e-01
  2.852380e-01   5.992216e+01   3.172039e-01
  2.855370e-01   5.957662e+01   3.194239e-01
  2.858360e-01   5.980930e+01   3.220958e-01
  2.861350e-01   5.878896e+01   3.221567e-01
  2.864340e-01   5.959414e+01   3.291540e-01
  2.867330e-01   5.964816e+01   3.283573e-01
  2.870320e-01   5.984485e+01   3.345429e-01
  2.873310e-01   5.922736e+01   3.297286e-01
  2.876290e-01   5.930581e+01   3.351949e-01
  2.879280e-01   5.966775e+01   3.392898e-01
  2.882270e-01   5.919926e+01   3.342245e-01
  2.885260e-01   5.906674e+01   3.379217e-01
  2.888250e-01   5.929908e+01   3.377234e-01
  2.891240e-01   5.884628e+01   3.415068e-01
  2.894230e-01   5.951642e+01   3.465473e-01
  2.897220e-01   5.936640e+01   3.379151e-01
  2.900210e-01   5.961554e+01   3.475785e-01
  2.903200e-01   5.987624e+01   3.463022e-01
  2.906190e-01   5.938590e+01   3.485938e-01
  2.909180e-01   5.887165e+01   3.480241e-01
  2.912160e-01   5.899902e+01   3.446701e-01
  2.915150e-01   5.926128e+01   3.568274e-01
  2.918140e-01   5.968697e+01   3.498552e-01
  2.921130e-01   5.909503e+01   3.513704e-01
  2.924120e-01   5.971464e+01   3.557722e-01
  2.927110e-01   5.914149e+01   3.530725e-01
  2.930100e-01   5.915390e+01   3.623146e-01
  2.933090e-01   5.853292e+01   3.546278e-01
  2.936080e-01   5.871204e+01   3.527729e-01
  2.939070e-01   5.913981e+01   3.597469e-01
  2.942060e-01   5.882982e+01   3.594274e-01
  2.945050e-01   5.868338e+01   3.665064e-01
  2.948030e-01   5.924845e+01   3.586273e-01
  2.951020e-01   5.913377e+01   3.637503e-01
  2.954010e-01   5.879313e+01   3.644304e-01
  2.957000e-01   5.931032e+01   3.677916e-01
  2.959990e-01   5.880127e+01   3.657689e-01
  2.962980e-01   5.833384e+01   3.649716e-01
  2.965970e-01   5.835862e+01   3.686281e-01
  2.968960e-01   5.879614e+01   3.697798e-01
  2.971950e-01   5.897212e+01   3.687486e-01
  2.974940e-01   5.936551e+01   3.686303e-01
  2.977930e-01   5.861009e+01   3.696492e-01
  2.980920e-01   5.855873e+01   3.697152e-01
  2.983900e-01   5.900622e+01   3.741396e-01
  2.986890e-01   5.860546e+01   3.687264e-01
  2.989880e-01   5.904127e+01   3.740162e-01
  2.992870e-01   5.895770e+01   3.746916e-01
  2.995860e-01   5.924106e+01   3.777379e-01
  2.998850e-01   5.883864e+01   3.743131e-01
  3.001840e-01   5.910922e+01   3.775579e-01
  3.004830e-01   5.843424e+01   3.802778e-01
  3.007820e-01   5.877939e+01   3.799104e-01
  3.010810e-01   5.850106e+01   3.763313e-01
  3.013800e-01   5.867977e+01   3.825812e-01
  3.016790e-01   5.862483e+01   3.813970e-01
  3.019780e-01   5.840931e+01   3.827096e-01
  3.022760e-01   5.867064e+01   3.853577e-01
  3.025750e-01   5.896051e+01   3.842564e-01
  3.028740e-01   5.873349e+01   3.889635e-01
  3.031730e-01   5.909977e+01   3.883272e-01
  3.034720e-01   5.827286e+01   3.871716e-01
  3.037710e-01   5.870233e+01   3.883316e-01
  3.040700e-01   5.905852e+01   3.913736e-01
  3.043690e-01   5.863366e+01   3.945913e-01
  3.046680e-01   5.895523e+01   3.942898e-01
  3.049670e-01   5.911230e+01   3.912834e-01
  3.052660e-01   5.824769e+01   3.952381e-01
  3.055650e-01   5.871361e+01   3.954160e-01
  3.058630e-01   5.883132e+01   4.012169e-01
  3.061620e-01   5.867307e+01   3.933452e-01
  3.064610e-01   5.892619e+01   3.992359e-01
  3.067600e-01   5.801564e+01   4.022274e-01
  3.070590e-01   5.840955e+01   3.974819e-01
  3.073580e-01   5.900841e+01   4.056543e-01
  3.076570e-01   5.857477e+01   3.969096e-01
  3.079560e-01   5.877900e+01   4.039723e-01
  3.082550e-01   5.838753e+01   4.026248e-01
  3.085540e-01   5.819657e+01   4.016710e-01
  3.088530e-01   5.776231e+01   4.052522e-01
  3.091520e-01   5.861242e+01   4.022199e-01
  3.094500e-01   5.819450e+01   4.095463e-01
  3.097490e-01   5.794981e+01   4.068282e-01
  3.100480e-01   5.901476e+01   4.074832e-01
  3.103470e-01   5.878187e+01   4.180297e-01
  3.106460e-01   5.952277e+01   4.083228e-01
  3.109450e-01   5.879051e+01   4.177321e-01
  3.112440e-01   5.910016e+01   4.117803e-01
  3.115430e-01   5.820600e+01   4.140286e-01
  3.118420e-01   5.870575e+01   4.204114e-01
  3.121410e-01   5.898881e+01   4.148693e-01
  3.124400e-01   5.872435e+01   4.214859e-01
  3.127390e-01   5.822134e+01   4.137610e-01
  3.130380e-01   5.932144e+01   4.267067e-01
  3.133360e-01   5.874899e+01   4.222505e-01
  3.136350e-01   5.893914e+01   4.222560e-01
  3.139340e-01   5.832274e+01   4.262247e-01
  3.142330e-01   5.713850e+01   4.154237e-01
  3.145320e-01   5.848553e+01   4.307399e-01
  3.148310e-01   5.836446e+01   4.253273e-01
  3.151300e-01   5.805140e+01   4.241851e-01
  3.154290e-01   5.825712e+01   4.298979e-01
  3.157280e-01   5.769836e+01   4.249886e-01
  3.160270e-01   5.888578e+01   4.377550e-01
  3.163260e-01   5.917901e+01   4.304070e-01
  3.166250e-01   5.885649e+01   4.376461e-01
  3.169230e-01   5.819762e+01   4.325914e-01
  3.172220e-01   5.777064e+01   4.358466e-01
  3.175210e-01   5.814630e+01   4.368816e-01
  3.178200e-01   5.761526e+01   4.318931e-01
  3.181190e-01   5.857884e+01   4.435373e-01
  3.184180e-01   5.805671e+01   4.369244e-01
  3.187170e-01   5.905189e+01   4.485226e-01
  3.190160e-01   5.825664e+01   4.442931e-01
  3.193150e-01   5.867818e+01   4.392567e-01
  3.196140e-01   5.827999e+01   4.492389e-01
  3.199130e-01   5.783527e+01   4.411052e-01
  3.202120e-01   5.863675e+01   4.514394e-01
  3.205100e-01   5.812505e+01   4.482311e-01
  3.208090e-01   5.833648e+01   4.457975e-01
  3.211080e-01   5.822584e+01   4.523564e-01
  3.214070e-01   5.901636e+01   4.475820e-01
  3.217060e-01   5.758462e+01   4.494412e-01
  3.220050e-01   5.755971e+01   4.464542e-01
  3.223040e-01   5.856781e+01   4.482989e-01
  3.226030e-01   5.856191e+01   4.596803e-01
  3.229020e-01   5.801925e+01   4.421999e-01
  3.232010e-01   5.890796e+01   4.579876e-01
  3.235000e-01   5.813539e+01   4.499190e-01
  3.237990e-01   5.794095e+01   4.525118e-01
  3.240970e-01   5.820805e+01   4.604917e-01
  3.243960e-01   5.759192e+01   4.486381e-01
  3.246950e-01   5.800665e+01   4.614762e-01
  3.249940e-01   5.865499e+01   4.561449e-01
  3.252930e-01   5.763775e+01   4.595604e-01
  3.255920e-01   5.876813e+01   4.667667e-01
  3.258910e-01   5.791431e+01   4.588865e-01
  3.261900e-01   5.766706e+01   4.651174e-01
  3.264890e-01   5.838524e+01   4.625308e-01
  3.267880e-01   5.921909e+01   4.694756e-01
  3.270870e-01   5.787307e+01   4.720756e-01
  3.273860e-01   5.822901e+01   4.678425e-01
  3.276850e-01   5.737248e+01   4.700294e-01
  3.279830e-01   5.825371e+01   4.665525e-01
  3.282820e-01   5.835955e+01   4.764878e-01
  3.285810e-01   5.874747e+01   4.761135e-01
  3.288800e-01   5.852239e+01   4.786317e-01
  3.291790e-01   5.793469e+01   4.723268e-01
  3.294780e-01   5.902552e+01   4.842063e-01
  3.297770e-01   5.818289e+01   4.832826e-01
  3.300760e-01   5.797956e+01   4.773961e-01
  3.303750e-01   5.848664e+01   4.871350e-01
  3.306740e-01   5.729799e+01   4.755716e-01
  3.309730e-01   5.855513e+01   4.895257e-01
  3.312720e-01   5.827583e+01   4.920990e-01
  3.315700e-01   5.908110e+01   4.864825e-01
  3.318690e-01   5.806377e+01   4.950255e-01
  3.321680e-01   5.795530e+01   4.833638e-01
  3.324670e-01   5.827752e+01   4.970466e-01
  3.327660e-01   5.785781e+01   4.925005e-01
  3.330650e-01   5.817966e+01   4.944169e-01
  3.333640e-01   5.719004e+01   4.980018e-01
  3.336630e-01   5.773946e+01   4.887562e-01
  3.339620e-01   5.834921e+01   5.059328e-01
  3.342610e-01   5.760944e+01   4.958599e-01
  3.345600e-01   5.816370e+01   5.033790e-01
  3.348590e-01   5.835070e+01   5.131331e-01
  3.351570e-01   5.680648e+01   4.907333e-01
  3.354560e-01   5.826907e+01   5.164853e-01
  3.357550e-01   5.812366e+01   4.991961e-01
  3.360540e-01   5.817610e+01   5.142089e-01
  3.363530e-01   5.730847e+01   5.166071e-01
  3.366520e-01   5.813864e+01   5.050191e-01
  3.369510e-01   5.744265e+01   5.237013e-01
  3.372500e-01   5.780211e+01   5.018119e-01
  3.375490e-01   5.723692e+01   5.201422e-01
  3.378480e-01   5.807422e+01   5.213327e-01
  3.381470e-01   5.714082e+01   5.158509e-01
  3.384460e-01   5.728155e+01   5.303847e-01
  3.387450e-01   5.763540e+01   5.105879e-01
  3.390430e-01   5.829163e+01   5.322826e-01
  3.393420e-01   5.757324e+01   5.262936e-01
  3.396410e-01   5.753683e+01   5.267978e-01
  3.399400e-01   5.711517e+01   5.402426e-01
  3.402390e-01   5.833901e+01   5.199522e-01
  3.405380e-01   5.838493e+01   5.432860e-01
  3.408370e-01   5.810659e+01   5.341907e-01
  3.411360e-01   5.779145e+01   5.362335e-01
  3.414350e-01   5.734001e+01   5.413050e-01
  3.417340e-01   5.813106e+01   5.371006e-01
  3.420330e-01   5.765916e+01   5.510626e-01
  3.423320e-01   5.738843e+01   5.343605e-01
  3.426300e-01   5.752000e+01   5.496322e-01
  3.429290e-01   5.854992e+01   5.522349e-01
  3.432280e-01   5.809583e+01   5.478301e-01
  3.435270e-01   5.840234e+01   5.682194e-01
  3.438260e-01   5.672170e+01   5.376525e-01
  3.441250e-01   5.705503e+01   5.583711e-01
  3.444240e-01   5.702443e+01   5.503253e-01
  3.447230e-01   5.852599e+01   5.622822e-01
  3.450220e-01   5.867995e+01   5.746312e-01
  3.453210e-01   5.776797e+01   5.539015e-01
  3.456200e-01   5.801083e+01   5.765162e-01
  3.459190e-01   5.805504e+01   5.632431e-01
  3.462170e-01   5.672738e+01   5.675292e-01
  3.465160e-01   5.724816e+01   5.692742e-01
  3.468150e-01   5.752878e+01   5.698154e-01
  3.471140e-01   5.738167e+01   5.840997e-01
  3.474130e-01   5.724502e+01   5.675619e-01
  3.477120e-01   5.741140e+01   5.842510e-01
  3.480110e-01   5.894984e+01   5.856169e-01
  3.483100e-01   5.757047e+01   5.805139e-01
  3.486090e-01   5.786106e+01   5.969500e-01
  3.489080e-01   5.820852e+01   5.837219e-01
  3.492070e-01   5.820462e+01   5.996972e-01
  3.495060e-01   5.879079e+01   5.912281e-01
  3.498040e-01   5.796771e+01   5.994558e-01
  3.501030e-01   5.733743e+01   5.971677e-01
  3.504020e-01   5.820328e+01   6.006726e-01
  3.507010e-01   5.776777e+01   6.126470e-01
  3.510000e-01   5.761217e+01   5.927755e-01
  3.512990e-01   5.735194e+01   6.104380e-01
  3.515980e-01   5.770184e+01   6.040504e-01
  3.518970e-01   5.846698e+01   6.217078e-01
  3.521960e-01   5.820435e+01   6.291719e-01
  3.524950e-01   5.727001e+01   6.007821e-01
  3.527940e-01   5.698984e+01   6.259597e-01
  3.530930e-01   5.785613e+01   6.141715e-01
  3.533920e-01   5.792738e+01   6.299432e-01
  3.536900e-01   5.760495e+01   6.304761e-01
  3.539890e-01   5.674217e+01   6.223391e-01
  3.542880e-01   5.839757e+01   6.467097e-01
  3.545870e-01   5.769350e+01   6.175817e-01
  3.548860e-01   5.690581e+01   6.347996e-01
  3.551850e-01   5.737014e+01   6.257733e-01
  3.554840e-01   5.680667e+01   6.342464e-01
  3.557830e-01   5.856961e+01   6.464385e-01
  3.560820e-01   5.757385e+01   6.191095e-01
  3.563810e-01   5.736852e+01   6.385722e-01
  3.566800e-01   5.687079e+01   6.208068e-01
  3.569790e-01   5.888665e+01   6.518861e-01
  3.572770e-01   5.723931e+01   6.414803e-01
  3.575760e-01   5.822238e+01   6.204059e-01
  3.578750e-01   5.781712e+01   6.586306e-01
  3.581740e-01   5.803013e+01   6.305016e-01
  3.584730e-01   5.609146e+01   6.487271e-01
  3.587720e-01   5.556263e+01   6.344321e-01
  3.590710e-01   5.859799e+01   6.502864e-01
  3.593700e-01   5.679950e+01   6.647879e-01
  3.596690e-01   5.729248e+01   6.393518e-01
  3.599680e-01   5.626855e+01   6.630391e-01
  3.602670e-01   5.785613e+01   6.549657e-01
  3.605660e-01   5.823116e+01   6.731139e-01
  3.608640e-01   5.703273e+01   6.832349e-01
  3.611630e-01   5.762660e+01   6.511168e-01
  3.614620e-01   5.651438e+01   6.845829e-01
  3.617610e-01   5.810515e+01   6.682728e-01
  3.620600e-01   5.869463e+01   6.946231e-01
  3.623590e-01   5.819679e+01   6.886832e-01
  3.626580e-01   5.708843e+01   6.820937e-01
  3.629570e-01   5.644668e+01   6.965012e-01
  3.632560e-01   5.672170e+01   6.684716e-01
  3.635550e-01   5.689923e+01   7.106854e-01
  3.638540e-01   5.810598e+01   7.003262e-01
  3.641530e-01   5.714091e+01   6.991839e-01
  3.644510e-01   5.807221e+01   7.354449e-01
  3.647500e-01   5.683678e+01   6.835414e-01
  3.650490e-01   5.773194e+01   7.314876e-01
  3.653480e-01   5.777308e+01   7.144467e-01
  3.656470e-01   5.645030e+01   7.146180e-01
  3.659460e-01   5.767186e+01   7.439827e-01
  3.662450e-01   5.728452e+01   7.097630e-01
  3.665440e-01   5.835094e+01   7.660533e-01
  3.668430e-01   5.698280e+01   7.162691e-01
  3.671420e-01   5.810300e+01   7.544572e-01
  3.674410e-01   5.715141e+01   7.387455e-01
  3.677400e-01   5.795908e+01   7.574571e-01
  3.680390e-01   5.745876e+01   7.834395e-01
  3.683370e-01   5.715226e+01   7.314001e-01
  3.686360e-01   5.821547e+01   7.798192e-01
  3.689350e-01   5.699180e+01   7.550736e-01
  3.692340e-01   5.689070e+01   7.751899e-01
  3.695330e-01   5.862374e+01   8.146902e-01
  3.698320e-01   5.626871e+01   7.443837e-01
  3.701310e-01   5.805432e+01   8.131622e-01
  3.704300e-01   5.668037e+01   7.652525e-01
  3.707290e-01   5.627480e+01   8.030249e-01
  3.710280e-01   5.791048e+01   8.097190e-01
  3.713270e-01   5.712842e+01   7.924573e-01
  3.716260e-01   5.637568e+01   8.346688e-01
  3.719240e-01   5.842875e+01   7.945263e-01
  3.722230e-01   5.608731e+01   8.352654e-01
  3.725220e-01   5.804404e+01   8.205386e-01
  3.728210e-01   5.667322e+01   8.287826e-01
  3.731200e-01   5.778268e+01   8.865545e-01
  3.734190e-01   5.556688e+01   7.931654e-01
  3.737180e-01   5.660015e+01   8.742965e-01
  3.740170e-01   5.679350e+01   8.243939e-01
  3.743160e-01   5.552972e+01   8.722424e-01
  3.746150e-01   5.699180e+01   8.773162e-01
  3.749140e-01   5.843235e+01   8.669259e-01
  3.752130e-01   5.813974e+01   9.267136e-01
  3.755110e-01   5.847189e+01   8.642845e-01
  3.758100e-01   5.586496e+01   9.084034e-01
  3.761090e-01   5.870974e+01   9.034406e-01
  3.764080e-01   5.535862e+01   9.007655e-01
  3.767070e-01   5.604873e+01   9.476672e-01
  3.770060e-01   5.857191e+01   8.893949e-01
  3.773050e-01   5.776485e+01   9.703241e-01
  3.776040e-01   5.706411e+01   9.217086e-01
  3.779030e-01   5.610205e+01   9.441258e-01
  3.782020e-01   5.757438e+01   1.033067e+00
  3.785010e-01   5.672170e+01   9.013669e-01
  3.788000e-01   5.620771e+01   1.015765e+00
  3.790990e-01   5.703421e+01   9.440370e-01
  3.793970e-01   5.709984e+01   1.013997e+00
  3.796960e-01   5.766706e+01   1.014203e+00
  3.799950e-01   5.835459e+01   1.001510e+00
  3.802940e-01   5.869740e+01   1.116679e+00
  3.805930e-01   5.817610e+01   9.696017e-01
  3.808920e-01   5.614159e+01   1.098285e+00
  3.811910e-01   5.897955e+01   1.040510e+00
  3.814900e-01   5.676236e+01   1.074243e+00
  3.817890e-01   5.868514e+01   1.192699e+00
  3.820880e-01   5.640658e+01   9.937267e-01
  3.823870e-01   5.507652e+01   1.162925e+00
  3.826860e-01   5.759143e+01   1.043501e+00
  3.829840e-01   5.544418e+01   1.190217e+00
  3.832830e-01   6.059651e+01   1.189311e+00
  3.835820e-01   5.792286e+01   1.135088e+00
  3.838810e-01   5.783389e+01   1.268092e+00
  3.841800e-01   5.728674e+01   1.115787e+00
  3.844790e-01   5.562113e+01   1.252842e+00
  3.847780e-01   5.657626e+01   1.171073e+00
  3.850770e-01   5.623469e+01   1.269241e+00
  3.853760e-01   5.629791e+01   1.354709e+00
  3.856750e-01   5.788522e+01   1.184542e+00
  3.859740e-01   5.692427e+01   1.386337e+00
  3.862730e-01   5.830657e+01   1.273263e+00
  3.865710e-01   5.429077e+01   1.353889e+00
  3.868700e-01   5.451585e+01   1.381588e+00
  3.871690e-01   5.774455e+01   1.337841e+00
  3.874680e-01   5.709162e+01   1.531868e+00
  3.877670e-01   5.553599e+01   1.334060e+00
  3.880660e-01   5.659278e+01   1.559438e+00
  3.883650e-01   5.953849e+01   1.515706e+00
  3.886640e-01   5.403267e+01   1.506732e+00
  3.889630e-01   5.602512e+01   1.669604e+00
  3.892620e-01   5.744580e+01   1.520177e+00
  3.895610e-01   5.540870e+01   1.705893e+00
  3.898600e-01   5.702023e+01   1.684367e+00
  3.901580e-01   5.348046e+01   1.699721e+00
  3.904570e-01   5.611396e+01   1.946572e+00
  3.907560e-01   5.703682e+01   1.730774e+00
  3.910550e-01   5.784213e+01   2.012585e+00
  3.913540e-01   5.602143e+01   1.980657e+00
  3.916530e-01   5.763205e+01   2.008927e+00
  3.919520e-01   5.518548e+01   2.553680e+00
  3.922510e-01   5.609146e+01   1.981894e+00
  3.925500e-01   5.256211e+01   2.573977e+00
  3.928490e-01   6.270899e+01   2.566508e+00
  3.931480e-01   5.142767e+01   2.546049e+00
  3.934470e-01   0.000000e+00   0.000000e+00
  3.937460e-01   5.936871e+01   2.735566e+00
creator: radaver
creator-version: 3725
header-file: /nas_data/SAXS_data/20151104Workshop/header/JH1_0163.txt
image-file: /nas_data/Pilatus1M/20151104_Workshop/JH1_0163.tif
angular-axis-file: /nas_data/SAXS_data/20151104Workshop/q20151029.dat
beamstop-mask-file: /nas_data/SAXS_data/20151104Workshop/fit2d20151031.msk
detector-response-file: none
beam-center-x: 949.7700
beam-center-y: 918.8000
unit-time: 1.0000
channel-first: 10
channel-last: 1315
Exposure time [s]: 1.093793
Transmitted Beam: 0.483545
Incident Beam: 0.483545
Code: JH1
Concentration [mg/ml]: 1
Run Number: 0163
