# Supplementary material for: SAXS analysis of a soluble cytosolic NgBR construct including extracellular and transmembrane domains
Source: PLoS One. 2018 Jan 18;13(1):e0191371. doi: 10.1371/journal.pone.0191371 (PMC5773207; doi:10.1371/journal.pone.0191371)
Supplement: S1 File — (ZIP) [file pone.0191371.s001.zip › JH1_0164.dat]

Sample:   c= 1.0000 mg/ml  Code: JH1
  3.656810e-03   2.262801e+04   4.134309e+01
  3.955720e-03   2.204322e+04   2.802524e+01
  4.254640e-03   1.910685e+04   2.338150e+01
  4.553560e-03   1.543638e+04   2.026251e+01
  4.852480e-03   1.249617e+04   1.706852e+01
  5.151400e-03   1.055022e+04   1.549321e+01
  5.450320e-03   8.746668e+03   1.339915e+01
  5.749240e-03   7.467196e+03   1.199542e+01
  6.048150e-03   6.383226e+03   1.087101e+01
  6.347070e-03   5.535406e+03   9.618012e+00
  6.645990e-03   4.860821e+03   8.973300e+00
  6.944910e-03   4.261590e+03   8.088781e+00
  7.243830e-03   3.825573e+03   7.426127e+00
  7.542750e-03   3.381581e+03   6.955410e+00
  7.841670e-03   3.069774e+03   6.258527e+00
  8.140580e-03   2.774148e+03   6.031611e+00
  8.439500e-03   2.539943e+03   5.562832e+00
  8.738420e-03   2.330423e+03   5.277627e+00
  9.037340e-03   2.151206e+03   4.902837e+00
  9.336260e-03   1.985403e+03   4.628658e+00
  9.635180e-03   1.831922e+03   4.433502e+00
  9.934100e-03   1.691546e+03   4.122046e+00
  1.023300e-02   1.552907e+03   4.047586e+00
  1.053190e-02   1.426639e+03   3.934887e+00
  1.083090e-02   1.330438e+03   3.799903e+00
  1.112980e-02   1.230388e+03   3.623133e+00
  1.142870e-02   1.143415e+03   3.473163e+00
  1.172760e-02   1.052083e+03   3.322298e+00
  1.202650e-02   9.813860e+02   3.199856e+00
  1.232540e-02   9.030796e+02   3.052722e+00
  1.262440e-02   8.363831e+02   2.883206e+00
  1.292330e-02   7.876464e+02   2.754783e+00
  1.322220e-02   7.262341e+02   2.645209e+00
  1.352110e-02   6.720713e+02   2.519083e+00
  1.382000e-02   6.293822e+02   2.413748e+00
  1.411900e-02   5.849257e+02   2.315616e+00
  1.441790e-02   5.510766e+02   2.231427e+00
  1.471680e-02   5.123089e+02   2.141285e+00
  1.501570e-02   4.799087e+02   2.029634e+00
  1.531460e-02   4.535876e+02   1.964282e+00
  1.561350e-02   4.265130e+02   1.871337e+00
  1.591250e-02   4.011231e+02   1.830773e+00
  1.621140e-02   3.769586e+02   1.744169e+00
  1.651030e-02   3.571571e+02   1.679889e+00
  1.680920e-02   3.332871e+02   1.622782e+00
  1.710810e-02   3.179853e+02   1.588418e+00
  1.740710e-02   3.010534e+02   1.523311e+00
  1.770600e-02   2.875768e+02   1.473862e+00
  1.800490e-02   2.711450e+02   1.419822e+00
  1.830380e-02   2.587821e+02   1.398128e+00
  1.860270e-02   2.472746e+02   1.340148e+00
  1.890170e-02   2.374839e+02   1.313349e+00
  1.920060e-02   2.260978e+02   1.269332e+00
  1.949950e-02   2.181094e+02   1.261064e+00
  1.979840e-02   2.075933e+02   1.207203e+00
  2.009730e-02   1.998502e+02   1.171482e+00
  2.039620e-02   1.929614e+02   1.149028e+00
  2.069520e-02   1.842872e+02   1.116851e+00
  2.099410e-02   1.763651e+02   1.100499e+00
  2.129300e-02   1.709610e+02   1.055114e+00
  2.159190e-02   1.639793e+02   1.068956e+00
  2.189080e-02   1.606570e+02   1.063977e+00
  2.218980e-02   1.551206e+02   1.063493e+00
  2.248870e-02   1.502204e+02   1.065232e+00
  2.278760e-02   1.444311e+02   1.034213e+00
  2.308650e-02   1.408529e+02   1.052754e+00
  2.338540e-02   1.378080e+02   1.039150e+00
  2.368430e-02   1.326656e+02   1.001057e+00
  2.398330e-02   1.296850e+02   1.012268e+00
  2.428220e-02   1.263960e+02   9.771168e-01
  2.458110e-02   1.231188e+02   9.967909e-01
  2.488000e-02   1.202475e+02   9.588251e-01
  2.517890e-02   1.183437e+02   9.398579e-01
  2.547790e-02   1.158387e+02   9.429944e-01
  2.577680e-02   1.142497e+02   9.289820e-01
  2.607570e-02   1.110025e+02   9.230997e-01
  2.637460e-02   1.097854e+02   9.106514e-01
  2.667350e-02   1.072884e+02   8.777043e-01
  2.697250e-02   1.067162e+02   8.483713e-01
  2.727140e-02   1.036507e+02   8.050679e-01
  2.757030e-02   1.029411e+02   8.036388e-01
  2.786920e-02   1.010552e+02   7.871434e-01
  2.816810e-02   1.001637e+02   7.712433e-01
  2.846700e-02   9.643129e+01   7.473946e-01
  2.876600e-02   9.681850e+01   7.398705e-01
  2.906490e-02   9.475681e+01   7.341520e-01
  2.936380e-02   9.426432e+01   7.267893e-01
  2.966270e-02   9.261010e+01   7.150986e-01
  2.996160e-02   9.160243e+01   7.122396e-01
  3.026060e-02   9.120768e+01   6.995104e-01
  3.055950e-02   8.917322e+01   6.906844e-01
  3.085840e-02   8.868168e+01   6.858699e-01
  3.115730e-02   8.769864e+01   6.792021e-01
  3.145620e-02   8.575304e+01   6.651721e-01
  3.175510e-02   8.714767e+01   6.723989e-01
  3.205410e-02   8.624660e+01   6.652684e-01
  3.235300e-02   8.394072e+01   6.536559e-01
  3.265190e-02   8.454255e+01   6.439574e-01
  3.295080e-02   8.336400e+01   6.436463e-01
  3.324970e-02   8.285772e+01   6.408462e-01
  3.354870e-02   8.230177e+01   6.370228e-01
  3.384760e-02   8.150093e+01   6.265966e-01
  3.414650e-02   8.196822e+01   6.283903e-01
  3.444540e-02   8.181142e+01   6.191619e-01
  3.474430e-02   8.024373e+01   6.185969e-01
  3.504330e-02   7.981151e+01   6.092837e-01
  3.534220e-02   7.965887e+01   6.094518e-01
  3.564110e-02   7.870915e+01   6.050613e-01
  3.594000e-02   7.841436e+01   5.923677e-01
  3.623890e-02   7.846218e+01   6.026288e-01
  3.653780e-02   7.681199e+01   5.801305e-01
  3.683680e-02   7.681840e+01   5.877028e-01
  3.713570e-02   7.677639e+01   5.882428e-01
  3.743460e-02   7.694130e+01   5.792761e-01
  3.773350e-02   7.642897e+01   5.766787e-01
  3.803240e-02   7.482539e+01   5.842169e-01
  3.833140e-02   7.609633e+01   6.031608e-01
  3.863030e-02   7.447689e+01   6.059840e-01
  3.892920e-02   7.496309e+01   6.063776e-01
  3.922810e-02   7.562596e+01   6.114396e-01
  3.952700e-02   7.403404e+01   6.010492e-01
  3.982600e-02   7.424622e+01   6.106509e-01
  4.012490e-02   7.385297e+01   5.995396e-01
  4.042380e-02   7.362357e+01   6.064742e-01
  4.072270e-02   7.263247e+01   6.000020e-01
  4.102160e-02   7.304544e+01   6.009173e-01
  4.132050e-02   7.295464e+01   6.013312e-01
  4.161950e-02   7.230869e+01   5.924753e-01
  4.191840e-02   7.344426e+01   6.049356e-01
  4.221730e-02   7.234267e+01   5.926145e-01
  4.251620e-02   7.309548e+01   6.034975e-01
  4.281510e-02   7.214167e+01   5.902752e-01
  4.311410e-02   7.174560e+01   5.894068e-01
  4.341300e-02   7.218086e+01   5.942472e-01
  4.371190e-02   7.190614e+01   5.915847e-01
  4.401080e-02   7.025133e+01   5.847379e-01
  4.430970e-02   7.093574e+01   5.830882e-01
  4.460860e-02   7.090000e+01   5.836825e-01
  4.490760e-02   6.944668e+01   5.791448e-01
  4.520650e-02   7.066132e+01   5.797562e-01
  4.550540e-02   6.974196e+01   5.788961e-01
  4.580430e-02   7.083499e+01   5.812007e-01
  4.610320e-02   7.013136e+01   5.754080e-01
  4.640220e-02   7.095491e+01   5.831670e-01
  4.670110e-02   7.002985e+01   5.707269e-01
  4.700000e-02   6.996073e+01   5.725645e-01
  4.729890e-02   7.029188e+01   5.760662e-01
  4.759780e-02   6.881211e+01   5.692592e-01
  4.789680e-02   6.867632e+01   5.651846e-01
  4.819570e-02   6.926388e+01   5.668994e-01
  4.849460e-02   6.926404e+01   5.690010e-01
  4.879350e-02   6.820275e+01   5.584390e-01
  4.909240e-02   6.837318e+01   5.667345e-01
  4.939130e-02   6.847354e+01   5.575252e-01
  4.969030e-02   6.850911e+01   5.596918e-01
  4.998920e-02   6.890012e+01   5.606084e-01
  5.028810e-02   6.856294e+01   5.572197e-01
  5.058700e-02   6.790976e+01   5.585924e-01
  5.088590e-02   6.785442e+01   5.490911e-01
  5.118490e-02   6.826608e+01   5.580230e-01
  5.148380e-02   6.838988e+01   5.558499e-01
  5.178270e-02   6.766634e+01   5.457673e-01
  5.208160e-02   6.810917e+01   5.533857e-01
  5.238050e-02   6.781160e+01   5.463528e-01
  5.267940e-02   6.818706e+01   5.556902e-01
  5.297840e-02   6.752882e+01   5.458490e-01
  5.327730e-02   6.724889e+01   5.421887e-01
  5.357620e-02   6.782921e+01   5.464237e-01
  5.387510e-02   6.750464e+01   5.419656e-01
  5.417400e-02   6.734494e+01   5.463834e-01
  5.447300e-02   6.733803e+01   5.382050e-01
  5.477190e-02   6.664798e+01   5.366642e-01
  5.507080e-02   6.683812e+01   5.374291e-01
  5.536970e-02   6.655837e+01   5.344718e-01
  5.566860e-02   6.637333e+01   5.374050e-01
  5.596760e-02   6.824698e+01   5.387658e-01
  5.626650e-02   6.721074e+01   5.370847e-01
  5.656540e-02   6.709661e+01   5.348084e-01
  5.686430e-02   6.711072e+01   5.318715e-01
  5.716320e-02   6.661895e+01   5.264059e-01
  5.746210e-02   6.620094e+01   5.300317e-01
  5.776110e-02   6.570606e+01   5.298359e-01
  5.806000e-02   6.670362e+01   5.255839e-01
  5.835890e-02   6.619031e+01   5.241328e-01
  5.865780e-02   6.651359e+01   5.225479e-01
  5.895670e-02   6.629094e+01   5.315878e-01
  5.925570e-02   6.672568e+01   5.211195e-01
  5.955460e-02   6.649176e+01   5.270654e-01
  5.985350e-02   6.534760e+01   5.151553e-01
  6.015240e-02   6.659761e+01   5.217448e-01
  6.045130e-02   6.624642e+01   5.209314e-01
  6.075020e-02   6.599440e+01   5.149374e-01
  6.104920e-02   6.635997e+01   5.202503e-01
  6.134810e-02   6.606624e+01   5.196592e-01
  6.164700e-02   6.590878e+01   5.108134e-01
  6.194590e-02   6.564932e+01   5.180169e-01
  6.224480e-02   6.686508e+01   5.113001e-01
  6.254380e-02   6.580775e+01   5.158576e-01
  6.284270e-02   6.617218e+01   5.189536e-01
  6.314160e-02   6.570321e+01   5.047526e-01
  6.344050e-02   6.527241e+01   5.104863e-01
  6.373940e-02   6.556965e+01   5.032071e-01
  6.403840e-02   6.576418e+01   5.118649e-01
  6.433730e-02   6.591537e+01   5.071314e-01
  6.463620e-02   6.561123e+01   5.018297e-01
  6.493510e-02   6.514864e+01   5.110837e-01
  6.523400e-02   6.488718e+01   4.995610e-01
  6.553290e-02   6.546149e+01   5.043414e-01
  6.583190e-02   6.549364e+01   5.024020e-01
  6.613080e-02   6.561423e+01   4.983088e-01
  6.642970e-02   6.590248e+01   5.086606e-01
  6.672860e-02   6.576005e+01   4.973693e-01
  6.702750e-02   6.547305e+01   5.013010e-01
  6.732650e-02   6.490276e+01   4.955998e-01
  6.762540e-02   6.585643e+01   4.992276e-01
  6.792430e-02   6.565994e+01   5.004924e-01
  6.822320e-02   6.418056e+01   4.870136e-01
  6.852210e-02   6.561894e+01   4.998314e-01
  6.882110e-02   6.507196e+01   4.937777e-01
  6.912000e-02   6.507024e+01   4.932821e-01
  6.941890e-02   6.517277e+01   4.902842e-01
  6.971780e-02   6.499419e+01   4.891346e-01
  7.001670e-02   6.478429e+01   4.946518e-01
  7.031560e-02   6.443054e+01   4.865350e-01
  7.061460e-02   6.462240e+01   4.877336e-01
  7.091350e-02   6.507745e+01   4.880229e-01
  7.121240e-02   6.492720e+01   4.837238e-01
  7.151130e-02   6.488271e+01   4.896704e-01
  7.181020e-02   6.490065e+01   4.831641e-01
  7.210920e-02   6.582508e+01   4.898697e-01
  7.240810e-02   6.459270e+01   4.806451e-01
  7.270700e-02   6.454011e+01   4.864756e-01
  7.300590e-02   6.500856e+01   4.835656e-01
  7.330480e-02   6.490272e+01   4.777427e-01
  7.360370e-02   6.530200e+01   4.851180e-01
  7.390270e-02   6.523520e+01   4.794114e-01
  7.420160e-02   6.497996e+01   4.857780e-01
  7.450050e-02   6.465405e+01   4.755003e-01
  7.479940e-02   6.482535e+01   4.774579e-01
  7.509830e-02   6.429584e+01   4.795394e-01
  7.539730e-02   6.481392e+01   4.743342e-01
  7.569620e-02   6.552693e+01   4.778153e-01
  7.599510e-02   6.512417e+01   4.794507e-01
  7.629400e-02   6.396909e+01   4.690819e-01
  7.659290e-02   6.474247e+01   4.762665e-01
  7.689190e-02   6.460200e+01   4.713968e-01
  7.719080e-02   6.526715e+01   4.764279e-01
  7.748970e-02   6.512836e+01   4.724535e-01
  7.778860e-02   6.537281e+01   4.763749e-01
  7.808750e-02   6.546880e+01   4.732574e-01
  7.838640e-02   6.538416e+01   4.704018e-01
  7.868540e-02   6.439697e+01   4.680972e-01
  7.898430e-02   6.531053e+01   4.688781e-01
  7.928320e-02   6.471989e+01   4.722570e-01
  7.958210e-02   6.474408e+01   4.635469e-01
  7.988100e-02   6.491629e+01   4.695580e-01
  8.018000e-02   6.492887e+01   4.670900e-01
  8.047890e-02   6.478671e+01   4.661638e-01
  8.077780e-02   6.339424e+01   4.603101e-01
  8.107670e-02   6.447762e+01   4.617812e-01
  8.137560e-02   6.470285e+01   4.658620e-01
  8.167450e-02   6.538587e+01   4.654299e-01
  8.197350e-02   6.460244e+01   4.598184e-01
  8.227240e-02   6.457010e+01   4.641489e-01
  8.257130e-02   6.523066e+01   4.569300e-01
  8.287020e-02   6.408320e+01   4.619876e-01
  8.316910e-02   6.465965e+01   4.608213e-01
  8.346810e-02   6.451579e+01   4.559676e-01
  8.376700e-02   6.418986e+01   4.611536e-01
  8.406590e-02   6.388215e+01   4.506572e-01
  8.436480e-02   6.392448e+01   4.577962e-01
  8.466370e-02   6.412335e+01   4.526517e-01
  8.496270e-02   6.425665e+01   4.638412e-01
  8.526160e-02   6.499743e+01   4.812380e-01
  8.556050e-02   6.399224e+01   4.779535e-01
  8.585940e-02   6.394659e+01   4.837641e-01
  8.615830e-02   6.466755e+01   4.864836e-01
  8.645720e-02   6.345628e+01   4.866445e-01
  8.675620e-02   6.430820e+01   4.923389e-01
  8.705510e-02   6.373338e+01   4.891581e-01
  8.735400e-02   6.491933e+01   4.961604e-01
  8.765290e-02   6.469278e+01   4.957920e-01
  8.795180e-02   6.507920e+01   5.013216e-01
  8.825080e-02   6.443774e+01   4.943167e-01
  8.854970e-02   6.399617e+01   4.991786e-01
  8.884860e-02   6.327187e+01   4.943115e-01
  8.914750e-02   6.548913e+01   5.091846e-01
  8.944640e-02   6.453807e+01   5.018051e-01
  8.974530e-02   6.525427e+01   5.004627e-01
  9.004430e-02   6.419120e+01   4.943638e-01
  9.034320e-02   6.450404e+01   4.780570e-01
  9.064210e-02   6.406171e+01   4.755237e-01
  9.094100e-02   6.426734e+01   4.663671e-01
  9.123990e-02   6.518599e+01   4.684308e-01
  9.153890e-02   6.382534e+01   4.660150e-01
  9.183780e-02   6.358590e+01   4.618235e-01
  9.213670e-02   6.446288e+01   4.633542e-01
  9.243560e-02   6.631351e+01   4.687199e-01
  9.273450e-02   6.367897e+01   4.553379e-01
  9.303350e-02   6.392567e+01   4.622354e-01
  9.333240e-02   6.427033e+01   4.531702e-01
  9.363130e-02   6.407015e+01   4.559489e-01
  9.393020e-02   6.412935e+01   4.538262e-01
  9.422910e-02   6.372867e+01   4.535648e-01
  9.452800e-02   6.348610e+01   4.538660e-01
  9.482700e-02   6.441108e+01   4.469114e-01
  9.512590e-02   6.410670e+01   4.541324e-01
  9.542480e-02   6.422846e+01   4.496120e-01
  9.572370e-02   6.357381e+01   4.473148e-01
  9.602260e-02   6.490267e+01   4.542426e-01
  9.632160e-02   6.388094e+01   4.428921e-01
  9.662050e-02   6.475929e+01   4.484862e-01
  9.691940e-02   6.445490e+01   4.474309e-01
  9.721830e-02   6.449199e+01   4.450053e-01
  9.751720e-02   6.447620e+01   4.471373e-01
  9.781610e-02   6.420339e+01   4.418582e-01
  9.811510e-02   6.436147e+01   4.467393e-01
  9.841400e-02   6.381313e+01   4.377030e-01
  9.871290e-02   6.426125e+01   4.424137e-01
  9.901180e-02   6.426764e+01   4.435100e-01
  9.931070e-02   6.408615e+01   4.389874e-01
  9.960970e-02   6.444134e+01   4.433909e-01
  9.990860e-02   6.418577e+01   4.351903e-01
  1.002070e-01   6.393880e+01   4.384825e-01
  1.005060e-01   6.479823e+01   4.389798e-01
  1.008050e-01   6.350879e+01   4.370055e-01
  1.011040e-01   6.470338e+01   4.349076e-01
  1.014030e-01   6.399988e+01   4.345596e-01
  1.017020e-01   6.466350e+01   4.409604e-01
  1.020010e-01   6.469765e+01   4.362411e-01
  1.023000e-01   6.406946e+01   4.321035e-01
  1.025990e-01   6.480109e+01   4.335613e-01
  1.028980e-01   6.422689e+01   4.333033e-01
  1.031970e-01   6.383111e+01   4.343257e-01
  1.034960e-01   6.349150e+01   4.252564e-01
  1.037950e-01   6.449651e+01   4.325411e-01
  1.040930e-01   6.423210e+01   4.280523e-01
  1.043920e-01   6.402049e+01   4.312733e-01
  1.046910e-01   6.442945e+01   4.319845e-01
  1.049900e-01   6.440936e+01   4.260758e-01
  1.052890e-01   6.414339e+01   4.287292e-01
  1.055880e-01   6.403579e+01   4.267535e-01
  1.058870e-01   6.352155e+01   4.266460e-01
  1.061860e-01   6.430759e+01   4.251051e-01
  1.064850e-01   6.388230e+01   4.243289e-01
  1.067840e-01   6.485299e+01   4.297917e-01
  1.070830e-01   6.395707e+01   4.233154e-01
  1.073820e-01   6.399228e+01   4.218700e-01
  1.076800e-01   6.523951e+01   4.256481e-01
  1.079790e-01   6.465752e+01   4.256272e-01
  1.082780e-01   6.414141e+01   4.258247e-01
  1.085770e-01   6.397342e+01   4.163257e-01
  1.088760e-01   6.448774e+01   4.238123e-01
  1.091750e-01   6.453822e+01   4.224234e-01
  1.094740e-01   6.419810e+01   4.222371e-01
  1.097730e-01   6.517260e+01   4.229491e-01
  1.100720e-01   6.418488e+01   4.158217e-01
  1.103710e-01   6.412034e+01   4.219813e-01
  1.106700e-01   6.438448e+01   4.167651e-01
  1.109690e-01   6.484977e+01   4.240631e-01
  1.112670e-01   6.455683e+01   4.155455e-01
  1.115660e-01   6.449426e+01   4.165257e-01
  1.118650e-01   6.425850e+01   4.196676e-01
  1.121640e-01   6.420909e+01   4.135471e-01
  1.124630e-01   6.491894e+01   4.170047e-01
  1.127620e-01   6.409125e+01   4.143378e-01
  1.130610e-01   6.428656e+01   4.143813e-01
  1.133600e-01   6.437040e+01   4.194246e-01
  1.136590e-01   6.431047e+01   4.089991e-01
  1.139580e-01   6.421707e+01   4.132814e-01
  1.142570e-01   6.404972e+01   4.124522e-01
  1.145560e-01   6.405461e+01   4.130493e-01
  1.148550e-01   6.352575e+01   4.101851e-01
  1.151530e-01   6.444119e+01   4.077332e-01
  1.154520e-01   6.458993e+01   4.133168e-01
  1.157510e-01   6.437458e+01   4.080802e-01
  1.160500e-01   6.351827e+01   4.116068e-01
  1.163490e-01   6.397878e+01   4.068238e-01
  1.166480e-01   6.383399e+01   4.091754e-01
  1.169470e-01   6.347233e+01   4.057666e-01
  1.172460e-01   6.471625e+01   4.102874e-01
  1.175450e-01   6.435996e+01   4.058163e-01
  1.178440e-01   6.513785e+01   4.082614e-01
  1.181430e-01   6.404018e+01   4.078579e-01
  1.184420e-01   6.489500e+01   4.083304e-01
  1.187400e-01   6.463005e+01   4.061170e-01
  1.190390e-01   6.345157e+01   4.015842e-01
  1.193380e-01   6.431826e+01   4.043175e-01
  1.196370e-01   6.430663e+01   4.064752e-01
  1.199360e-01   6.463699e+01   4.034221e-01
  1.202350e-01   6.433675e+01   4.054685e-01
  1.205340e-01   6.509762e+01   4.053980e-01
  1.208330e-01   6.451239e+01   4.022295e-01
  1.211320e-01   6.441286e+01   4.051604e-01
  1.214310e-01   6.389087e+01   3.968760e-01
  1.217300e-01   6.422924e+01   4.034949e-01
  1.220290e-01   6.415103e+01   4.019028e-01
  1.223270e-01   6.393310e+01   3.985712e-01
  1.226260e-01   6.506638e+01   4.015602e-01
  1.229250e-01   6.471050e+01   3.988931e-01
  1.232240e-01   6.462970e+01   4.023279e-01
  1.235230e-01   6.379981e+01   3.989436e-01
  1.238220e-01   6.420152e+01   3.968050e-01
  1.241210e-01   6.423362e+01   3.984596e-01
  1.244200e-01   6.494189e+01   3.970292e-01
  1.247190e-01   6.455181e+01   4.004951e-01
  1.250180e-01   6.450460e+01   3.954362e-01
  1.253170e-01   6.437191e+01   3.957921e-01
  1.256160e-01   6.468223e+01   3.993263e-01
  1.259140e-01   6.474112e+01   3.966700e-01
  1.262130e-01   6.537545e+01   3.986086e-01
  1.265120e-01   6.551251e+01   3.962313e-01
  1.268110e-01   6.431228e+01   3.933344e-01
  1.271100e-01   6.419908e+01   3.965400e-01
  1.274090e-01   6.478211e+01   3.950202e-01
  1.277080e-01   6.388331e+01   3.910254e-01
  1.280070e-01   6.493659e+01   3.929925e-01
  1.283060e-01   6.454912e+01   3.933072e-01
  1.286050e-01   6.531226e+01   3.984159e-01
  1.289040e-01   6.493130e+01   3.902823e-01
  1.292030e-01   6.517109e+01   3.959519e-01
  1.295020e-01   6.448969e+01   3.901665e-01
  1.298000e-01   6.440783e+01   3.906519e-01
  1.300990e-01   6.457850e+01   3.887380e-01
  1.303980e-01   6.454465e+01   3.893605e-01
  1.306970e-01   6.487644e+01   3.933061e-01
  1.309960e-01   6.506695e+01   3.916641e-01
  1.312950e-01   6.505175e+01   3.913741e-01
  1.315940e-01   6.554214e+01   3.885109e-01
  1.318930e-01   6.462478e+01   3.886366e-01
  1.321920e-01   6.465928e+01   3.884999e-01
  1.324910e-01   6.422754e+01   3.881615e-01
  1.327900e-01   6.516920e+01   3.888291e-01
  1.330890e-01   6.462068e+01   3.867145e-01
  1.333870e-01   6.498537e+01   3.875668e-01
  1.336860e-01   6.542469e+01   3.881626e-01
  1.339850e-01   6.437104e+01   3.836233e-01
  1.342840e-01   6.443146e+01   3.866220e-01
  1.345830e-01   6.459793e+01   3.857023e-01
  1.348820e-01   6.480520e+01   3.863205e-01
  1.351810e-01   6.468695e+01   3.811186e-01
  1.354800e-01   6.439711e+01   3.846335e-01
  1.357790e-01   6.528002e+01   3.849269e-01
  1.360780e-01   6.505107e+01   3.858780e-01
  1.363770e-01   6.387304e+01   3.819054e-01
  1.366760e-01   6.518527e+01   3.879251e-01
  1.369740e-01   6.416435e+01   3.985056e-01
  1.372730e-01   6.443154e+01   4.014446e-01
  1.375720e-01   6.412261e+01   4.098149e-01
  1.378710e-01   6.361217e+01   4.098896e-01
  1.381700e-01   6.443549e+01   4.142755e-01
  1.384690e-01   6.435805e+01   4.212171e-01
  1.387680e-01   6.433684e+01   4.096476e-01
  1.390670e-01   6.456836e+01   3.987145e-01
  1.393660e-01   6.544494e+01   4.006291e-01
  1.396650e-01   6.433942e+01   3.944235e-01
  1.399640e-01   6.447863e+01   3.958651e-01
  1.402630e-01   6.502475e+01   3.893558e-01
  1.405620e-01   6.508865e+01   3.939488e-01
  1.408600e-01   6.465425e+01   3.913985e-01
  1.411590e-01   6.535187e+01   3.944956e-01
  1.414580e-01   6.472927e+01   3.931080e-01
  1.417570e-01   6.445684e+01   3.848118e-01
  1.420560e-01   6.454978e+01   3.896183e-01
  1.423550e-01   6.482817e+01   3.878104e-01
  1.426540e-01   6.468024e+01   3.838472e-01
  1.429530e-01   6.513590e+01   3.842709e-01
  1.432520e-01   6.478903e+01   3.802904e-01
  1.435510e-01   6.492874e+01   3.834293e-01
  1.438500e-01   6.467410e+01   3.786127e-01
  1.441490e-01   6.548597e+01   3.800905e-01
  1.444470e-01   6.451483e+01   3.797093e-01
  1.447460e-01   6.465772e+01   3.763625e-01
  1.450450e-01   6.541100e+01   3.823374e-01
  1.453440e-01   6.493191e+01   3.749908e-01
  1.456430e-01   6.465479e+01   3.778915e-01
  1.459420e-01   6.542136e+01   3.794599e-01
  1.462410e-01   6.508304e+01   3.767253e-01
  1.465400e-01   6.509574e+01   3.780740e-01
  1.468390e-01   6.561739e+01   3.748219e-01
  1.471380e-01   6.476991e+01   3.753847e-01
  1.474370e-01   6.482208e+01   3.761865e-01
  1.477360e-01   6.449512e+01   3.741568e-01
  1.480340e-01   6.508783e+01   3.722527e-01
  1.483330e-01   6.473643e+01   3.796875e-01
  1.486320e-01   6.494121e+01   3.898282e-01
  1.489310e-01   6.504206e+01   3.918338e-01
  1.492300e-01   6.556270e+01   3.929081e-01
  1.495290e-01   6.619261e+01   3.972757e-01
  1.498280e-01   6.489690e+01   3.979159e-01
  1.501270e-01   6.454821e+01   3.983926e-01
  1.504260e-01   6.546777e+01   3.958449e-01
  1.507250e-01   6.452199e+01   3.988313e-01
  1.510240e-01   6.573924e+01   4.015289e-01
  1.513230e-01   6.508769e+01   4.048262e-01
  1.516210e-01   6.536512e+01   4.014287e-01
  1.519200e-01   6.576697e+01   4.026608e-01
  1.522190e-01   6.613058e+01   4.108044e-01
  1.525180e-01   6.487410e+01   4.020230e-01
  1.528170e-01   6.501502e+01   4.078763e-01
  1.531160e-01   6.520352e+01   4.051862e-01
  1.534150e-01   6.608018e+01   4.020469e-01
  1.537140e-01   6.506201e+01   3.921391e-01
  1.540130e-01   6.438018e+01   3.836506e-01
  1.543120e-01   6.531430e+01   3.866580e-01
  1.546110e-01   6.427871e+01   3.810485e-01
  1.549100e-01   6.501834e+01   3.834639e-01
  1.552090e-01   6.437104e+01   3.836233e-01
  1.555070e-01   6.418465e+01   3.739003e-01
  1.558060e-01   6.471718e+01   3.807552e-01
  1.561050e-01   6.497278e+01   3.777168e-01
  1.564040e-01   6.497907e+01   3.792818e-01
  1.567030e-01   6.500386e+01   3.773686e-01
  1.570020e-01   6.456200e+01   3.741357e-01
  1.573010e-01   6.517383e+01   3.794053e-01
  1.576000e-01   6.511852e+01   3.733944e-01
  1.578990e-01   6.469530e+01   3.740925e-01
  1.581980e-01   6.493951e+01   3.730923e-01
  1.584970e-01   6.478666e+01   3.724417e-01
  1.587960e-01   6.484753e+01   3.760431e-01
  1.590940e-01   6.442685e+01   3.695255e-01
  1.593930e-01   6.502748e+01   3.700003e-01
  1.596920e-01   6.542374e+01   3.721646e-01
  1.599910e-01   6.570179e+01   3.746384e-01
  1.602900e-01   6.515596e+01   3.724475e-01
  1.605890e-01   6.554733e+01   3.680054e-01
  1.608880e-01   6.525323e+01   3.696132e-01
  1.611870e-01   6.488518e+01   3.675521e-01
  1.614860e-01   6.590497e+01   3.708383e-01
  1.617850e-01   6.520908e+01   3.656571e-01
  1.620840e-01   6.498763e+01   3.650357e-01
  1.623830e-01   6.492829e+01   3.664641e-01
  1.626810e-01   6.464379e+01   3.634772e-01
  1.629800e-01   6.505862e+01   3.607582e-01
  1.632790e-01   6.509628e+01   3.620149e-01
  1.635780e-01   6.548294e+01   3.642553e-01
  1.638770e-01   6.494538e+01   3.651153e-01
  1.641760e-01   6.464753e+01   3.625083e-01
  1.644750e-01   6.433394e+01   3.608520e-01
  1.647740e-01   6.484264e+01   3.618881e-01
  1.650730e-01   6.429393e+01   3.617102e-01
  1.653720e-01   6.473031e+01   3.625452e-01
  1.656710e-01   6.481450e+01   3.606543e-01
  1.659700e-01   6.505652e+01   3.628728e-01
  1.662680e-01   6.463835e+01   3.603554e-01
  1.665670e-01   6.474771e+01   3.616231e-01
  1.668660e-01   6.525467e+01   3.595913e-01
  1.671650e-01   6.493925e+01   3.615780e-01
  1.674640e-01   6.520677e+01   3.615519e-01
  1.677630e-01   6.437107e+01   3.573359e-01
  1.680620e-01   6.476492e+01   3.607080e-01
  1.683610e-01   6.457438e+01   3.545635e-01
  1.686600e-01   6.509663e+01   3.608636e-01
  1.689590e-01   6.549283e+01   3.583716e-01
  1.692580e-01   6.488226e+01   3.565121e-01
  1.695570e-01   6.539774e+01   3.624660e-01
  1.698560e-01   6.469019e+01   3.545160e-01
  1.701540e-01   6.460306e+01   3.570429e-01
  1.704530e-01   6.483720e+01   3.547362e-01
  1.707520e-01   6.478928e+01   3.547874e-01
  1.710510e-01   6.406618e+01   3.557421e-01
  1.713500e-01   6.461704e+01   3.537700e-01
  1.716490e-01   6.449953e+01   3.561988e-01
  1.719480e-01   6.504488e+01   3.520623e-01
  1.722470e-01   6.421801e+01   3.521347e-01
  1.725460e-01   6.435844e+01   3.541528e-01
  1.728450e-01   6.456027e+01   3.523520e-01
  1.731440e-01   6.480247e+01   3.535528e-01
  1.734430e-01   6.508908e+01   3.511206e-01
  1.737410e-01   6.472831e+01   3.537119e-01
  1.740400e-01   6.477238e+01   3.531102e-01
  1.743390e-01   6.508137e+01   3.514525e-01
  1.746380e-01   6.503956e+01   3.529394e-01
  1.749370e-01   6.533495e+01   3.514308e-01
  1.752360e-01   6.463736e+01   3.518464e-01
  1.755350e-01   6.492292e+01   3.517321e-01
  1.758340e-01   6.496514e+01   3.471491e-01
  1.761330e-01   6.453202e+01   3.515596e-01
  1.764320e-01   6.532198e+01   3.487872e-01
  1.767310e-01   6.507904e+01   3.525106e-01
  1.770300e-01   6.488514e+01   3.483066e-01
  1.773280e-01   6.371265e+01   3.465204e-01
  1.776270e-01   6.434305e+01   3.470204e-01
  1.779260e-01   6.452178e+01   3.459626e-01
  1.782250e-01   6.483402e+01   3.495565e-01
  1.785240e-01   6.458744e+01   3.456296e-01
  1.788230e-01   6.480975e+01   3.479320e-01
  1.791220e-01   6.457175e+01   3.478090e-01
  1.794210e-01   6.399865e+01   3.430441e-01
  1.797200e-01   6.424724e+01   3.452257e-01
  1.800190e-01   6.417532e+01   3.426841e-01
  1.803180e-01   6.434465e+01   3.466813e-01
  1.806170e-01   6.430563e+01   3.436986e-01
  1.809160e-01   6.487616e+01   3.445502e-01
  1.812140e-01   6.464406e+01   3.447695e-01
  1.815130e-01   6.482062e+01   3.447369e-01
  1.818120e-01   6.419349e+01   3.444053e-01
  1.821110e-01   6.419379e+01   3.404321e-01
  1.824100e-01   6.448850e+01   3.436858e-01
  1.827090e-01   6.439618e+01   3.427754e-01
  1.830080e-01   6.447125e+01   3.431410e-01
  1.833070e-01   6.472669e+01   3.413530e-01
  1.836060e-01   6.393589e+01   3.384557e-01
  1.839050e-01   6.476195e+01   3.445809e-01
  1.842040e-01   6.398999e+01   3.397289e-01
  1.845030e-01   6.405026e+01   3.390801e-01
  1.848010e-01   6.401232e+01   3.407660e-01
  1.851000e-01   6.420466e+01   3.366210e-01
  1.853990e-01   6.439909e+01   3.421227e-01
  1.856980e-01   6.463464e+01   3.403002e-01
  1.859970e-01   6.382056e+01   3.368743e-01
  1.862960e-01   6.425844e+01   3.394694e-01
  1.865950e-01   6.487554e+01   3.393278e-01
  1.868940e-01   6.429177e+01   3.416731e-01
  1.871930e-01   6.451101e+01   3.350826e-01
  1.874920e-01   6.409826e+01   3.371306e-01
  1.877910e-01   6.445621e+01   3.379120e-01
  1.880900e-01   6.424717e+01   3.373636e-01
  1.883880e-01   6.339199e+01   3.368533e-01
  1.886870e-01   6.377834e+01   3.318010e-01
  1.889860e-01   6.418679e+01   3.384775e-01
  1.892850e-01   6.404115e+01   3.355654e-01
  1.895840e-01   6.426932e+01   3.350725e-01
  1.898830e-01   6.435007e+01   3.357492e-01
  1.901820e-01   6.430784e+01   3.353281e-01
  1.904810e-01   6.368235e+01   3.335389e-01
  1.907800e-01   6.446726e+01   3.348147e-01
  1.910790e-01   6.440740e+01   3.340446e-01
  1.913780e-01   6.374260e+01   3.333884e-01
  1.916770e-01   6.412107e+01   3.342224e-01
  1.919750e-01   6.455296e+01   3.361222e-01
  1.922740e-01   6.432970e+01   3.318698e-01
  1.925730e-01   6.409636e+01   3.320208e-01
  1.928720e-01   6.410967e+01   3.328139e-01
  1.931710e-01   6.441972e+01   3.342299e-01
  1.934700e-01   6.421158e+01   3.321679e-01
  1.937690e-01   6.428675e+01   3.314587e-01
  1.940680e-01   6.385915e+01   3.321630e-01
  1.943670e-01   6.374884e+01   3.299198e-01
  1.946660e-01   6.352440e+01   3.299357e-01
  1.949650e-01   6.443994e+01   3.302138e-01
  1.952640e-01   6.402544e+01   3.306348e-01
  1.955630e-01   6.381602e+01   3.312939e-01
  1.958610e-01   6.376596e+01   3.280418e-01
  1.961600e-01   6.389339e+01   3.296980e-01
  1.964590e-01   6.427724e+01   3.292073e-01
  1.967580e-01   6.353651e+01   3.295189e-01
  1.970570e-01   6.418619e+01   3.289740e-01
  1.973560e-01   6.427983e+01   3.274643e-01
  1.976550e-01   6.475785e+01   3.314732e-01
  1.979540e-01   6.367285e+01   3.263473e-01
  1.982530e-01   6.336619e+01   3.273045e-01
  1.985520e-01   6.359532e+01   3.258600e-01
  1.988510e-01   6.409279e+01   3.272768e-01
  1.991500e-01   6.389818e+01   3.289702e-01
  1.994480e-01   6.358083e+01   3.248192e-01
  1.997470e-01   6.357024e+01   3.266634e-01
  2.000460e-01   6.327861e+01   3.220713e-01
  2.003450e-01   6.360632e+01   3.251702e-01
  2.006440e-01   6.393424e+01   3.287683e-01
  2.009430e-01   6.329500e+01   3.221130e-01
  2.012420e-01   6.291347e+01   3.243954e-01
  2.015410e-01   6.323847e+01   3.218295e-01
  2.018400e-01   6.346455e+01   3.231056e-01
  2.021390e-01   6.322994e+01   3.234956e-01
  2.024380e-01   6.321083e+01   3.185971e-01
  2.027370e-01   6.356204e+01   3.244863e-01
  2.030350e-01   6.314683e+01   3.203484e-01
  2.033340e-01   6.368531e+01   3.225452e-01
  2.036330e-01   6.375925e+01   3.202487e-01
  2.039320e-01   6.361953e+01   3.207182e-01
  2.042310e-01   6.329352e+01   3.229514e-01
  2.045300e-01   6.317580e+01   3.179685e-01
  2.048290e-01   6.343623e+01   3.197089e-01
  2.051280e-01   6.344463e+01   3.193216e-01
  2.054270e-01   6.362500e+01   3.192323e-01
  2.057260e-01   6.322785e+01   3.216630e-01
  2.060250e-01   6.305709e+01   3.172666e-01
  2.063240e-01   6.302373e+01   3.197609e-01
  2.066230e-01   6.402627e+01   3.209186e-01
  2.069210e-01   6.338784e+01   3.205456e-01
  2.072200e-01   6.400145e+01   3.214044e-01
  2.075190e-01   6.304603e+01   3.165705e-01
  2.078180e-01   6.322671e+01   3.194531e-01
  2.081170e-01   6.286121e+01   3.169074e-01
  2.084160e-01   6.362388e+01   3.208666e-01
  2.087150e-01   6.381545e+01   3.178282e-01
  2.090140e-01   6.327340e+01   3.179447e-01
  2.093130e-01   6.307146e+01   3.173028e-01
  2.096120e-01   6.346983e+01   3.177665e-01
  2.099110e-01   6.370201e+01   3.168823e-01
  2.102100e-01   6.314120e+01   3.170764e-01
  2.105080e-01   6.298555e+01   3.182997e-01
  2.108070e-01   6.327485e+01   3.160820e-01
  2.111060e-01   6.245783e+01   3.132499e-01
  2.114050e-01   6.302990e+01   3.150747e-01
  2.117040e-01   6.253090e+01   3.187822e-01
  2.120030e-01   6.308349e+01   3.261359e-01
  2.123020e-01   6.302787e+01   3.283459e-01
  2.126010e-01   6.273036e+01   3.249318e-01
  2.129000e-01   6.267509e+01   3.280205e-01
  2.131990e-01   6.279142e+01   3.311975e-01
  2.134980e-01   6.267871e+01   3.329080e-01
  2.137970e-01   6.286154e+01   3.309235e-01
  2.140950e-01   6.340314e+01   3.342010e-01
  2.143940e-01   6.314508e+01   3.347717e-01
  2.146930e-01   6.291014e+01   3.344628e-01
  2.149920e-01   6.315176e+01   3.354205e-01
  2.152910e-01   6.283433e+01   3.350509e-01
  2.155900e-01   6.293051e+01   3.381993e-01
  2.158890e-01   6.342489e+01   3.395251e-01
  2.161880e-01   6.271443e+01   3.361653e-01
  2.164870e-01   6.303524e+01   3.383178e-01
  2.167860e-01   6.270268e+01   3.311166e-01
  2.170850e-01   6.192379e+01   3.264940e-01
  2.173840e-01   6.258657e+01   3.251393e-01
  2.176820e-01   6.256410e+01   3.236368e-01
  2.179810e-01   6.296994e+01   3.256969e-01
  2.182800e-01   6.273310e+01   3.208193e-01
  2.185790e-01   6.321252e+01   3.235929e-01
  2.188780e-01   6.226775e+01   3.177009e-01
  2.191770e-01   6.268584e+01   3.208378e-01
  2.194760e-01   6.259202e+01   3.214373e-01
  2.197750e-01   6.245879e+01   3.179151e-01
  2.200740e-01   6.248895e+01   3.159677e-01
  2.203730e-01   6.309987e+01   3.192690e-01
  2.206720e-01   6.214779e+01   3.159068e-01
  2.209710e-01   6.240591e+01   3.187379e-01
  2.212700e-01   6.211697e+01   3.135702e-01
  2.215680e-01   6.214237e+01   3.164316e-01
  2.218670e-01   6.229605e+01   3.125840e-01
  2.221660e-01   6.213846e+01   3.156148e-01
  2.224650e-01   6.203561e+01   3.128407e-01
  2.227640e-01   6.213530e+01   3.128307e-01
  2.230630e-01   6.271407e+01   3.152058e-01
  2.233620e-01   6.216195e+01   3.130284e-01
  2.236610e-01   6.185299e+01   3.122495e-01
  2.239600e-01   6.257986e+01   3.104716e-01
  2.242590e-01   6.223317e+01   3.126861e-01
  2.245580e-01   6.263196e+01   3.127769e-01
  2.248570e-01   6.255346e+01   3.144065e-01
  2.251550e-01   6.216977e+01   3.098320e-01
  2.254540e-01   6.200404e+01   3.096720e-01
  2.257530e-01   6.206056e+01   3.121223e-01
  2.260520e-01   6.207755e+01   3.083440e-01
  2.263510e-01   6.186170e+01   3.088109e-01
  2.266500e-01   6.222096e+01   3.095800e-01
  2.269490e-01   6.230121e+01   3.083992e-01
  2.272480e-01   6.202939e+01   3.102439e-01
  2.275470e-01   6.155055e+01   3.049374e-01
  2.278460e-01   6.170141e+01   3.087889e-01
  2.281450e-01   6.179580e+01   3.062803e-01
  2.284440e-01   6.199151e+01   3.082553e-01
  2.287420e-01   6.173221e+01   3.084876e-01
  2.290410e-01   6.181442e+01   3.025796e-01
  2.293400e-01   6.258996e+01   3.092380e-01
  2.296390e-01   6.179445e+01   3.057857e-01
  2.299380e-01   6.183831e+01   3.063856e-01
  2.302370e-01   6.255084e+01   3.075284e-01
  2.305360e-01   6.163429e+01   3.033303e-01
  2.308350e-01   6.258822e+01   3.099870e-01
  2.311340e-01   6.171909e+01   3.021093e-01
  2.314330e-01   6.184702e+01   3.045765e-01
  2.317320e-01   6.212916e+01   3.063674e-01
  2.320310e-01   6.228840e+01   3.036184e-01
  2.323290e-01   6.174705e+01   3.070245e-01
  2.326280e-01   6.206906e+01   3.023733e-01
  2.329270e-01   6.225003e+01   3.032873e-01
  2.332260e-01   6.180596e+01   3.037524e-01
  2.335250e-01   6.205799e+01   3.036518e-01
  2.338240e-01   6.207091e+01   3.048852e-01
  2.341230e-01   6.181064e+01   2.997622e-01
  2.344220e-01   6.240701e+01   3.042652e-01
  2.347210e-01   6.176956e+01   3.025884e-01
  2.350200e-01   6.130966e+01   3.006351e-01
  2.353190e-01   6.188062e+01   3.023860e-01
  2.356180e-01   6.182820e+01   2.988858e-01
  2.359170e-01   6.132175e+01   3.019640e-01
  2.362150e-01   6.224611e+01   3.022154e-01
  2.365140e-01   6.201747e+01   2.993430e-01
  2.368130e-01   6.107960e+01   2.993702e-01
  2.371120e-01   6.174086e+01   2.995929e-01
  2.374110e-01   6.132721e+01   3.011487e-01
  2.377100e-01   6.160624e+01   2.982348e-01
  2.380090e-01   6.198870e+01   3.005409e-01
  2.383080e-01   6.160463e+01   2.976625e-01
  2.386070e-01   6.174668e+01   2.996070e-01
  2.389060e-01   6.119394e+01   2.979192e-01
  2.392050e-01   6.176554e+01   2.977111e-01
  2.395040e-01   6.159493e+01   2.993539e-01
  2.398020e-01   6.148859e+01   2.970429e-01
  2.401010e-01   6.104357e+01   2.976673e-01
  2.404000e-01   6.148772e+01   2.959186e-01
  2.406990e-01   6.159778e+01   2.978729e-01
  2.409980e-01   6.180584e+01   2.973566e-01
  2.412970e-01   6.146365e+01   2.960840e-01
  2.415960e-01   6.100787e+01   2.958794e-01
  2.418950e-01   6.143409e+01   2.952334e-01
  2.421940e-01   6.167136e+01   2.970329e-01
  2.424930e-01   6.145008e+01   2.974021e-01
  2.427920e-01   6.139203e+01   2.934832e-01
  2.430910e-01   6.094577e+01   2.943896e-01
  2.433890e-01   6.094371e+01   2.933922e-01
  2.436880e-01   6.108636e+01   2.962949e-01
  2.439870e-01   6.084066e+01   2.921623e-01
  2.442860e-01   6.067280e+01   2.912186e-01
  2.445850e-01   6.110008e+01   2.939883e-01
  2.448840e-01   6.117000e+01   2.937168e-01
  2.451830e-01   6.106808e+01   2.950183e-01
  2.454820e-01   6.117409e+01   2.917720e-01
  2.457810e-01   6.094869e+01   2.924216e-01
  2.460800e-01   6.126200e+01   2.934995e-01
  2.463790e-01   6.130256e+01   2.926178e-01
  2.466780e-01   6.097033e+01   2.922565e-01
  2.469770e-01   6.069697e+01   2.907391e-01
  2.472750e-01   6.121911e+01   2.927435e-01
  2.475740e-01   6.133574e+01   2.940047e-01
  2.478730e-01   6.100539e+01   2.885133e-01
  2.481720e-01   6.081395e+01   2.910191e-01
  2.484710e-01   6.086971e+01   2.893444e-01
  2.487700e-01   6.123469e+01   2.933249e-01
  2.490690e-01   6.143376e+01   2.927144e-01
  2.493680e-01   6.108957e+01   2.889211e-01
  2.496670e-01   6.100383e+01   2.926626e-01
  2.499660e-01   6.086283e+01   2.893281e-01
  2.502650e-01   6.062106e+01   2.900230e-01
  2.505640e-01   6.141934e+01   2.889690e-01
  2.508620e-01   6.105265e+01   2.894629e-01
  2.511610e-01   6.023432e+01   2.898428e-01
  2.514600e-01   6.080617e+01   2.880418e-01
  2.517590e-01   6.070072e+01   2.875842e-01
  2.520580e-01   6.067845e+01   2.880515e-01
  2.523570e-01   6.095445e+01   2.890200e-01
  2.526560e-01   6.085413e+01   2.896240e-01
  2.529550e-01   6.074207e+01   2.860359e-01
  2.532540e-01   6.105950e+01   2.866801e-01
  2.535530e-01   6.082877e+01   2.859342e-01
  2.538520e-01   6.065478e+01   2.868552e-01
  2.541510e-01   6.090068e+01   2.858998e-01
  2.544490e-01   6.101001e+01   2.869733e-01
  2.547480e-01   6.057162e+01   2.862475e-01
  2.550470e-01   6.063807e+01   2.846764e-01
  2.553460e-01   6.079011e+01   2.854373e-01
  2.556450e-01   6.011308e+01   2.815547e-01
  2.559440e-01   6.063417e+01   2.856799e-01
  2.562430e-01   6.070537e+01   2.871812e-01
  2.565420e-01   6.075388e+01   2.847466e-01
  2.568410e-01   6.123246e+01   2.850613e-01
  2.571400e-01   6.072369e+01   2.842743e-01
  2.574390e-01   6.034853e+01   2.855154e-01
  2.577380e-01   6.057443e+01   2.850317e-01
  2.580360e-01   6.040578e+01   2.826343e-01
  2.583350e-01   6.053726e+01   2.854515e-01
  2.586340e-01   6.035320e+01   2.819197e-01
  2.589330e-01   6.049136e+01   2.850387e-01
  2.592320e-01   6.049016e+01   2.822394e-01
  2.595310e-01   5.998134e+01   2.820349e-01
  2.598300e-01   6.022931e+01   2.845218e-01
  2.601290e-01   6.023279e+01   2.801767e-01
  2.604280e-01   6.055512e+01   2.843810e-01
  2.607270e-01   6.026961e+01   2.799727e-01
  2.610260e-01   6.094208e+01   2.840852e-01
  2.613250e-01   6.006519e+01   2.826292e-01
  2.616240e-01   6.002388e+01   2.816409e-01
  2.619220e-01   6.039520e+01   2.826096e-01
  2.622210e-01   6.048531e+01   2.799916e-01
  2.625200e-01   6.078390e+01   2.824319e-01
  2.628190e-01   6.087091e+01   2.823398e-01
  2.631180e-01   6.038172e+01   2.794642e-01
  2.634170e-01   6.093785e+01   2.843747e-01
  2.637160e-01   6.013726e+01   2.788979e-01
  2.640150e-01   6.012231e+01   2.815763e-01
  2.643140e-01   6.040894e+01   2.791450e-01
  2.646130e-01   6.047873e+01   2.796886e-01
  2.649120e-01   6.048508e+01   2.827208e-01
  2.652110e-01   6.013120e+01   2.786930e-01
  2.655090e-01   6.008670e+01   2.793552e-01
  2.658080e-01   6.044755e+01   2.785690e-01
  2.661070e-01   6.012650e+01   2.790641e-01
  2.664060e-01   6.009481e+01   2.787040e-01
  2.667050e-01   6.001252e+01   2.787995e-01
  2.670040e-01   6.021228e+01   2.790718e-01
  2.673030e-01   6.018405e+01   2.781503e-01
  2.676020e-01   6.055307e+01   2.790968e-01
  2.679010e-01   6.014677e+01   2.780642e-01
  2.682000e-01   5.995269e+01   2.764882e-01
  2.684990e-01   5.990031e+01   2.773995e-01
  2.687980e-01   6.013876e+01   2.775737e-01
  2.690960e-01   5.999558e+01   2.783785e-01
  2.693950e-01   6.068002e+01   2.770402e-01
  2.696940e-01   5.986774e+01   2.755490e-01
  2.699930e-01   6.028520e+01   2.775351e-01
  2.702920e-01   6.026509e+01   2.772076e-01
  2.705910e-01   6.048459e+01   2.781820e-01
  2.708900e-01   6.057194e+01   2.762388e-01
  2.711890e-01   5.990736e+01   2.765705e-01
  2.714880e-01   5.978574e+01   2.752678e-01
  2.717870e-01   5.959791e+01   2.752974e-01
  2.720860e-01   6.036141e+01   2.760347e-01
  2.723850e-01   6.006144e+01   2.747060e-01
  2.726840e-01   6.012687e+01   2.759595e-01
  2.729820e-01   6.023353e+01   2.760190e-01
  2.732810e-01   5.977875e+01   2.740588e-01
  2.735800e-01   5.993989e+01   2.743367e-01
  2.738790e-01   5.991650e+01   2.748319e-01
  2.741780e-01   6.026388e+01   2.760886e-01
  2.744770e-01   6.015768e+01   2.732944e-01
  2.747760e-01   5.996061e+01   2.742018e-01
  2.750750e-01   5.993310e+01   2.772868e-01
  2.753740e-01   5.968798e+01   2.811470e-01
  2.756730e-01   6.002673e+01   2.834384e-01
  2.759720e-01   5.998797e+01   2.820505e-01
  2.762710e-01   5.993155e+01   2.859628e-01
  2.765690e-01   6.007796e+01   2.855905e-01
  2.768680e-01   5.998687e+01   2.880790e-01
  2.771670e-01   5.983639e+01   2.853236e-01
  2.774660e-01   5.992189e+01   2.863538e-01
  2.777650e-01   6.024733e+01   2.906263e-01
  2.780640e-01   6.031016e+01   2.893847e-01
  2.783630e-01   5.992684e+01   2.888887e-01
  2.786620e-01   5.977286e+01   2.902348e-01
  2.789610e-01   5.977237e+01   2.903419e-01
  2.792600e-01   6.008584e+01   2.939703e-01
  2.795590e-01   5.985448e+01   2.876556e-01
  2.798580e-01   5.956667e+01   2.914791e-01
  2.801560e-01   5.976550e+01   2.915252e-01
  2.804550e-01   5.968565e+01   2.922118e-01
  2.807540e-01   5.966872e+01   2.935076e-01
  2.810530e-01   5.982324e+01   2.911184e-01
  2.813520e-01   6.045286e+01   2.965657e-01
  2.816510e-01   5.995278e+01   2.943179e-01
  2.819500e-01   6.002905e+01   2.946178e-01
  2.822490e-01   5.985842e+01   2.941988e-01
  2.825480e-01   6.029552e+01   2.948198e-01
  2.828470e-01   6.019353e+01   2.980024e-01
  2.831460e-01   5.963945e+01   2.951327e-01
  2.834450e-01   5.953955e+01   2.933018e-01
  2.837430e-01   5.980108e+01   2.956467e-01
  2.840420e-01   6.038082e+01   2.986991e-01
  2.843410e-01   5.920149e+01   3.022215e-01
  2.846400e-01   5.963165e+01   3.054461e-01
  2.849390e-01   6.000975e+01   3.143250e-01
  2.852380e-01   5.980234e+01   3.166939e-01
  2.855370e-01   6.035603e+01   3.213110e-01
  2.858360e-01   5.948710e+01   3.210317e-01
  2.861350e-01   6.038197e+01   3.262937e-01
  2.864340e-01   5.933284e+01   3.282318e-01
  2.867330e-01   5.955939e+01   3.279133e-01
  2.870320e-01   5.967122e+01   3.338541e-01
  2.873310e-01   5.900868e+01   3.289191e-01
  2.876290e-01   5.945888e+01   3.354230e-01
  2.879280e-01   5.897858e+01   3.371195e-01
  2.882270e-01   5.955887e+01   3.350342e-01
  2.885260e-01   5.918028e+01   3.380406e-01
  2.888250e-01   5.895419e+01   3.365351e-01
  2.891240e-01   6.007525e+01   3.448446e-01
  2.894230e-01   5.864596e+01   3.437946e-01
  2.897220e-01   5.944406e+01   3.379304e-01
  2.900210e-01   5.981225e+01   3.479397e-01
  2.903200e-01   5.881722e+01   3.430173e-01
  2.906190e-01   5.912771e+01   3.476237e-01
  2.909180e-01   5.891103e+01   3.479288e-01
  2.912160e-01   5.880260e+01   3.438866e-01
  2.915150e-01   5.886734e+01   3.554231e-01
  2.918140e-01   5.942597e+01   3.488771e-01
  2.921130e-01   5.853072e+01   3.494761e-01
  2.924120e-01   5.926096e+01   3.542026e-01
  2.927110e-01   5.875168e+01   3.516930e-01
  2.930100e-01   5.941222e+01   3.628841e-01
  2.933090e-01   5.900468e+01   3.558375e-01
  2.936080e-01   5.908312e+01   3.536707e-01
  2.939070e-01   5.958154e+01   3.608683e-01
  2.942060e-01   5.865959e+01   3.586887e-01
  2.945050e-01   5.906927e+01   3.674858e-01
  2.948030e-01   5.861921e+01   3.565009e-01
  2.951020e-01   5.840483e+01   3.612816e-01
  2.954010e-01   5.893147e+01   3.646370e-01
  2.957000e-01   5.964141e+01   3.685925e-01
  2.959990e-01   5.892748e+01   3.659386e-01
  2.962980e-01   5.888326e+01   3.664634e-01
  2.965970e-01   5.879232e+01   3.697704e-01
  2.968960e-01   5.877111e+01   3.694762e-01
  2.971950e-01   5.947846e+01   3.701031e-01
  2.974940e-01   5.949451e+01   3.688062e-01
  2.977930e-01   5.898590e+01   3.706069e-01
  2.980920e-01   5.866938e+01   3.698393e-01
  2.983900e-01   5.947234e+01   3.753861e-01
  2.986890e-01   5.925250e+01   3.705308e-01
  2.989880e-01   5.945460e+01   3.750948e-01
  2.992870e-01   5.867197e+01   3.735553e-01
  2.995860e-01   5.877210e+01   3.760110e-01
  2.998850e-01   5.888364e+01   3.742285e-01
  3.001840e-01   5.885910e+01   3.765291e-01
  3.004830e-01   5.916651e+01   3.824204e-01
  3.007820e-01   5.852889e+01   3.788694e-01
  3.010810e-01   5.788831e+01   3.741276e-01
  3.013800e-01   5.878780e+01   3.827003e-01
  3.016790e-01   5.910620e+01   3.827267e-01
  3.019780e-01   5.887175e+01   3.839880e-01
  3.022760e-01   5.982791e+01   3.889031e-01
  3.025750e-01   5.884630e+01   3.836506e-01
  3.028740e-01   5.842281e+01   3.876975e-01
  3.031730e-01   5.823024e+01   3.852255e-01
  3.034720e-01   5.879551e+01   3.886675e-01
  3.037710e-01   5.941096e+01   3.904309e-01
  3.040700e-01   5.874839e+01   3.901072e-01
  3.043690e-01   5.909283e+01   3.958924e-01
  3.046680e-01   5.899943e+01   3.941977e-01
  3.049670e-01   5.874034e+01   3.898133e-01
  3.052660e-01   5.879830e+01   3.968603e-01
  3.055650e-01   5.850658e+01   3.944782e-01
  3.058630e-01   5.869966e+01   4.005240e-01
  3.061620e-01   5.846214e+01   3.923987e-01
  3.064610e-01   5.830612e+01   3.968883e-01
  3.067600e-01   5.883082e+01   4.047971e-01
  3.070590e-01   5.850603e+01   3.975681e-01
  3.073580e-01   5.770557e+01   4.009072e-01
  3.076570e-01   5.872651e+01   3.971817e-01
  3.079560e-01   5.903752e+01   4.046134e-01
  3.082550e-01   5.838032e+01   4.023551e-01
  3.085540e-01   5.871006e+01   4.031938e-01
  3.088530e-01   5.904663e+01   4.094836e-01
  3.091520e-01   5.855218e+01   4.017687e-01
  3.094500e-01   5.835404e+01   4.098579e-01
  3.097490e-01   5.830439e+01   4.078227e-01
  3.100480e-01   5.849338e+01   4.054325e-01
  3.103470e-01   5.890934e+01   4.182282e-01
  3.106460e-01   5.858312e+01   4.048407e-01
  3.109450e-01   5.862416e+01   4.168871e-01
  3.112440e-01   5.820875e+01   4.084146e-01
  3.115430e-01   5.829407e+01   4.140897e-01
  3.118420e-01   5.862535e+01   4.198679e-01
  3.121410e-01   5.842167e+01   4.126191e-01
  3.124400e-01   5.761054e+01   4.172158e-01
  3.127390e-01   5.842955e+01   4.142482e-01
  3.130380e-01   5.856261e+01   4.237109e-01
  3.133360e-01   5.781973e+01   4.186430e-01
  3.136350e-01   5.804261e+01   4.187774e-01
  3.139340e-01   5.822383e+01   4.256041e-01
  3.142330e-01   5.837524e+01   4.196401e-01
  3.145320e-01   5.905128e+01   4.325550e-01
  3.148310e-01   5.844519e+01   4.253626e-01
  3.151300e-01   5.895599e+01   4.272173e-01
  3.154290e-01   5.752090e+01   4.269131e-01
  3.157280e-01   5.798776e+01   4.257940e-01
  3.160270e-01   5.771558e+01   4.331200e-01
  3.163260e-01   5.791272e+01   4.255184e-01
  3.166250e-01   5.886293e+01   4.374039e-01
  3.169230e-01   5.883341e+01   4.346835e-01
  3.172220e-01   5.811749e+01   4.368872e-01
  3.175210e-01   5.876737e+01   4.389415e-01
  3.178200e-01   5.848295e+01   4.348686e-01
  3.181190e-01   5.808834e+01   4.414079e-01
  3.184180e-01   5.856743e+01   4.385751e-01
  3.187170e-01   5.860580e+01   4.465536e-01
  3.190160e-01   5.831441e+01   4.442430e-01
  3.193150e-01   5.842949e+01   4.380583e-01
  3.196140e-01   5.788747e+01   4.474513e-01
  3.199130e-01   5.774815e+01   4.405048e-01
  3.202120e-01   5.850991e+01   4.506767e-01
  3.205100e-01   5.803366e+01   4.476062e-01
  3.208090e-01   5.771093e+01   4.431312e-01
  3.211080e-01   5.820068e+01   4.519836e-01
  3.214070e-01   5.836147e+01   4.448210e-01
  3.217060e-01   5.818729e+01   4.515122e-01
  3.220050e-01   5.772837e+01   4.468360e-01
  3.223040e-01   5.772204e+01   4.447796e-01
  3.226030e-01   5.860963e+01   4.595880e-01
  3.229020e-01   5.822810e+01   4.427256e-01
  3.232010e-01   5.792946e+01   4.538917e-01
  3.235000e-01   5.829076e+01   4.502459e-01
  3.237990e-01   5.923652e+01   4.572647e-01
  3.240970e-01   5.786802e+01   4.588655e-01
  3.243960e-01   5.810832e+01   4.503709e-01
  3.246950e-01   5.815980e+01   4.618040e-01
  3.249940e-01   5.810891e+01   4.537405e-01
  3.252930e-01   5.809833e+01   4.611124e-01
  3.255920e-01   5.851153e+01   4.654633e-01
  3.258910e-01   5.814168e+01   4.595068e-01
  3.261900e-01   5.861984e+01   4.686589e-01
  3.264890e-01   5.742128e+01   4.584177e-01
  3.267880e-01   5.777166e+01   4.634206e-01
  3.270870e-01   5.757964e+01   4.705909e-01
  3.273860e-01   5.800429e+01   4.666549e-01
  3.276850e-01   5.762963e+01   4.707952e-01
  3.279830e-01   5.744766e+01   4.630317e-01
  3.282820e-01   5.809819e+01   4.751306e-01
  3.285810e-01   5.823669e+01   4.737510e-01
  3.288800e-01   5.793123e+01   4.759185e-01
  3.291790e-01   5.770656e+01   4.711092e-01
  3.294780e-01   5.765645e+01   4.782668e-01
  3.297770e-01   5.753881e+01   4.803079e-01
  3.300760e-01   5.834093e+01   4.785903e-01
  3.303750e-01   5.831422e+01   4.861207e-01
  3.306740e-01   5.810749e+01   4.786280e-01
  3.309730e-01   5.885180e+01   4.904658e-01
  3.312720e-01   5.896034e+01   4.946797e-01
  3.315700e-01   5.768896e+01   4.804245e-01
  3.318690e-01   5.831775e+01   4.958053e-01
  3.321680e-01   5.786470e+01   4.826922e-01
  3.324670e-01   5.881214e+01   4.990176e-01
  3.327660e-01   5.827317e+01   4.939646e-01
  3.330650e-01   5.754658e+01   4.914206e-01
  3.333640e-01   5.756662e+01   4.993349e-01
  3.336630e-01   5.868578e+01   4.924455e-01
  3.339620e-01   5.784888e+01   5.034527e-01
  3.342610e-01   5.741151e+01   4.947063e-01
  3.345600e-01   5.772748e+01   5.011829e-01
  3.348590e-01   5.842848e+01   5.131627e-01
  3.351570e-01   5.802882e+01   4.956833e-01
  3.354560e-01   5.836740e+01   5.166066e-01
  3.357550e-01   5.816004e+01   4.990486e-01
  3.360540e-01   5.724740e+01   5.097779e-01
  3.363530e-01   5.820161e+01   5.203005e-01
  3.366520e-01   5.782697e+01   5.033573e-01
  3.369510e-01   5.774954e+01   5.247790e-01
  3.372500e-01   5.787107e+01   5.018058e-01
  3.375490e-01   5.786604e+01   5.226750e-01
  3.378480e-01   5.844299e+01   5.226673e-01
  3.381470e-01   5.764811e+01   5.178206e-01
  3.384460e-01   5.715795e+01   5.294900e-01
  3.387450e-01   5.821136e+01   5.128207e-01
  3.390430e-01   5.804599e+01   5.308369e-01
  3.393420e-01   5.759935e+01   5.260927e-01
  3.396410e-01   5.823284e+01   5.296522e-01
  3.399400e-01   5.729071e+01   5.407432e-01
  3.402390e-01   5.805516e+01   5.183703e-01
  3.405380e-01   5.768278e+01   5.396809e-01
  3.408370e-01   5.778088e+01   5.323675e-01
  3.411360e-01   5.791996e+01   5.365030e-01
  3.414350e-01   5.789807e+01   5.436019e-01
  3.417340e-01   5.773325e+01   5.349341e-01
  3.420330e-01   5.805721e+01   5.526252e-01
  3.423320e-01   5.751246e+01   5.346123e-01
  3.426300e-01   5.866180e+01   5.547231e-01
  3.429290e-01   5.792208e+01   5.489320e-01
  3.432280e-01   5.809743e+01   5.475045e-01
  3.435270e-01   5.726564e+01   5.623204e-01
  3.438260e-01   5.782345e+01   5.425189e-01
  3.441250e-01   5.811544e+01   5.631933e-01
  3.444240e-01   5.771895e+01   5.533297e-01
  3.447230e-01   5.758615e+01   5.574101e-01
  3.450220e-01   5.841751e+01   5.729961e-01
  3.453210e-01   5.819636e+01   5.556134e-01
  3.456200e-01   5.828937e+01   5.775472e-01
  3.459190e-01   5.813181e+01   5.632727e-01
  3.462170e-01   5.792869e+01   5.731582e-01
  3.465160e-01   5.697501e+01   5.675691e-01
  3.468150e-01   5.764486e+01   5.700431e-01
  3.471140e-01   5.766820e+01   5.852002e-01
  3.474130e-01   5.724286e+01   5.672060e-01
  3.477120e-01   5.795325e+01   5.866447e-01
  3.480110e-01   5.836684e+01   5.823596e-01
  3.483100e-01   5.661181e+01   5.753102e-01
  3.486090e-01   5.649895e+01   5.895231e-01
  3.489080e-01   5.759987e+01   5.803090e-01
  3.492070e-01   5.730072e+01   5.946605e-01
  3.495060e-01   5.695559e+01   5.815732e-01
  3.498040e-01   5.751955e+01   5.967709e-01
  3.501030e-01   5.844798e+01   6.025565e-01
  3.504020e-01   5.733380e+01   5.958065e-01
  3.507010e-01   5.857360e+01   6.165301e-01
  3.510000e-01   5.866299e+01   5.977933e-01
  3.512990e-01   5.798306e+01   6.134143e-01
  3.515980e-01   5.844010e+01   6.075327e-01
  3.518970e-01   5.815819e+01   6.196868e-01
  3.521960e-01   5.742033e+01   6.245400e-01
  3.524950e-01   5.779208e+01   6.031472e-01
  3.527940e-01   5.722269e+01   6.268557e-01
  3.530930e-01   5.689367e+01   6.086712e-01
  3.533920e-01   5.779536e+01   6.288423e-01
  3.536900e-01   5.853426e+01   6.351548e-01
  3.539890e-01   5.802985e+01   6.289783e-01
  3.542880e-01   5.722498e+01   6.397947e-01
  3.545870e-01   5.706211e+01   6.138195e-01
  3.548860e-01   5.855530e+01   6.435426e-01
  3.551850e-01   5.698678e+01   6.232998e-01
  3.554840e-01   5.751561e+01   6.378037e-01
  3.557830e-01   5.760051e+01   6.406783e-01
  3.560820e-01   5.735757e+01   6.175697e-01
  3.563810e-01   5.718518e+01   6.371633e-01
  3.566800e-01   5.695055e+01   6.208642e-01
  3.569790e-01   5.807265e+01   6.469713e-01
  3.572770e-01   5.742821e+01   6.421471e-01
  3.575760e-01   5.825723e+01   6.202142e-01
  3.578750e-01   5.746955e+01   6.562486e-01
  3.581740e-01   5.710431e+01   6.250715e-01
  3.584730e-01   5.640544e+01   6.501447e-01
  3.587720e-01   5.707962e+01   6.426434e-01
  3.590710e-01   5.752487e+01   6.439126e-01
  3.593700e-01   5.799716e+01   6.713516e-01
  3.596690e-01   5.783567e+01   6.419848e-01
  3.599680e-01   5.895474e+01   6.782682e-01
  3.602670e-01   5.670457e+01   6.480205e-01
  3.605660e-01   5.781065e+01   6.702713e-01
  3.608640e-01   5.793621e+01   6.882066e-01
  3.611630e-01   5.734344e+01   6.491202e-01
  3.614620e-01   5.754725e+01   6.903903e-01
  3.617610e-01   5.837995e+01   6.694438e-01
  3.620600e-01   5.785968e+01   6.892454e-01
  3.623590e-01   5.810161e+01   6.877014e-01
  3.626580e-01   5.734461e+01   6.832067e-01
  3.629570e-01   5.736518e+01   7.017180e-01
  3.632560e-01   5.832084e+01   6.774169e-01
  3.635550e-01   5.813333e+01   7.179143e-01
  3.638540e-01   5.683820e+01   6.922229e-01
  3.641530e-01   5.665273e+01   6.957674e-01
  3.644510e-01   5.904349e+01   7.411188e-01
  3.647500e-01   5.920621e+01   6.972195e-01
  3.650490e-01   5.696747e+01   7.261865e-01
  3.653480e-01   5.666156e+01   7.071103e-01
  3.656470e-01   5.896582e+01   7.299227e-01
  3.659460e-01   5.714161e+01   7.401043e-01
  3.662450e-01   5.800537e+01   7.137805e-01
  3.665440e-01   5.633130e+01   7.522215e-01
  3.668430e-01   5.671568e+01   7.141537e-01
  3.671420e-01   5.793451e+01   7.529044e-01
  3.674410e-01   5.866514e+01   7.480098e-01
  3.677400e-01   5.775019e+01   7.556311e-01
  3.680390e-01   5.750626e+01   7.832866e-01
  3.683370e-01   5.865334e+01   7.404922e-01
  3.686360e-01   5.770649e+01   7.759305e-01
  3.689350e-01   5.720227e+01   7.560065e-01
  3.692340e-01   5.689538e+01   7.747503e-01
  3.695330e-01   5.691281e+01   8.022257e-01
  3.698320e-01   5.748875e+01   7.519529e-01
  3.701310e-01   5.719878e+01   8.066574e-01
  3.704300e-01   5.760210e+01   7.709805e-01
  3.707290e-01   5.720209e+01   8.091216e-01
  3.710280e-01   5.777222e+01   8.082600e-01
  3.713270e-01   5.657588e+01   7.881361e-01
  3.716260e-01   5.667742e+01   8.363905e-01
  3.719240e-01   5.699804e+01   7.842612e-01
  3.722230e-01   5.744786e+01   8.448214e-01
  3.725220e-01   5.806615e+01   8.201958e-01
  3.728210e-01   5.637431e+01   8.260914e-01
  3.731200e-01   5.779394e+01   8.861016e-01
  3.734190e-01   5.705982e+01   8.032611e-01
  3.737180e-01   5.805556e+01   8.849275e-01
  3.740170e-01   5.751328e+01   8.290969e-01
  3.743160e-01   5.700852e+01   8.832429e-01
  3.746150e-01   5.657180e+01   8.735460e-01
  3.749140e-01   5.795022e+01   8.628170e-01
  3.752130e-01   5.851165e+01   9.291075e-01
  3.755110e-01   5.832424e+01   8.626676e-01
  3.758100e-01   5.833461e+01   9.277009e-01
  3.761090e-01   5.661107e+01   8.866068e-01
  3.764080e-01   5.543770e+01   9.008605e-01
  3.767070e-01   5.586855e+01   9.455674e-01
  3.770060e-01   5.820394e+01   8.860576e-01
  3.773050e-01   5.681553e+01   9.617326e-01
  3.776040e-01   5.607282e+01   9.131122e-01
  3.779030e-01   5.790639e+01   9.586047e-01
  3.782020e-01   5.663422e+01   1.023975e+00
  3.785010e-01   5.718206e+01   9.044670e-01
  3.788000e-01   5.573602e+01   1.010879e+00
  3.790990e-01   5.648106e+01   9.388766e-01
  3.793970e-01   5.715631e+01   1.013882e+00
  3.796960e-01   5.781073e+01   1.014848e+00
  3.799950e-01   5.699608e+01   9.891814e-01
  3.802940e-01   5.578278e+01   1.087940e+00
  3.805930e-01   5.749203e+01   9.632981e-01
  3.808920e-01   5.669565e+01   1.103020e+00
  3.811910e-01   5.918285e+01   1.041668e+00
  3.814900e-01   5.602326e+01   1.066578e+00
  3.817890e-01   5.493378e+01   1.153247e+00
  3.820880e-01   5.882092e+01   1.014154e+00
  3.823870e-01   5.653011e+01   1.177455e+00
  3.826860e-01   5.748364e+01   1.041890e+00
  3.829840e-01   5.540229e+01   1.189044e+00
  3.832830e-01   5.735215e+01   1.156331e+00
  3.835820e-01   5.716372e+01   1.126939e+00
  3.838810e-01   5.706929e+01   1.258916e+00
  3.841800e-01   5.704344e+01   1.112738e+00
  3.844790e-01   5.665273e+01   1.263638e+00
  3.847780e-01   5.885589e+01   1.193706e+00
  3.850770e-01   5.608048e+01   1.266729e+00
  3.853760e-01   5.847604e+01   1.379827e+00
  3.856750e-01   5.679799e+01   1.172652e+00
  3.859740e-01   5.678762e+01   1.383830e+00
  3.862730e-01   5.737478e+01   1.262280e+00
  3.865710e-01   5.527013e+01   1.365215e+00
  3.868700e-01   5.462442e+01   1.382122e+00
  3.871690e-01   5.758146e+01   1.335138e+00
  3.874680e-01   5.776115e+01   1.539887e+00
  3.877670e-01   5.825309e+01   1.365473e+00
  3.880660e-01   5.377718e+01   1.519226e+00
  3.883650e-01   5.511116e+01   1.457376e+00
  3.886640e-01   5.719828e+01   1.549298e+00
  3.889630e-01   5.700060e+01   1.683053e+00
  3.892620e-01   5.637148e+01   1.504979e+00
  3.895610e-01   5.602326e+01   1.714284e+00
  3.898600e-01   5.973384e+01   1.722932e+00
  3.901580e-01   5.875697e+01   1.780514e+00
  3.904570e-01   5.577596e+01   1.939520e+00
  3.907560e-01   5.743957e+01   1.735818e+00
  3.910550e-01   5.609320e+01   1.980720e+00
  3.913540e-01   5.490419e+01   1.959615e+00
  3.916530e-01   5.595331e+01   1.978248e+00
  3.919520e-01   5.842313e+01   2.625924e+00
  3.922510e-01   5.924057e+01   2.035530e+00
  3.925500e-01   5.652684e+01   2.667666e+00
  3.928490e-01   5.308571e+01   2.359948e+00
  3.931480e-01   5.577147e+01   2.649782e+00
  3.934470e-01   0.000000e+00   0.000000e+00
  3.937460e-01   5.954831e+01   2.738034e+00
creator: radaver
creator-version: 3725
header-file: /nas_data/SAXS_data/20151104Workshop/header/JH1_0164.txt
image-file: /nas_data/Pilatus1M/20151104_Workshop/JH1_0164.tif
angular-axis-file: /nas_data/SAXS_data/20151104Workshop/q20151029.dat
beamstop-mask-file: /nas_data/SAXS_data/20151104Workshop/fit2d20151031.msk
detector-response-file: none
beam-center-x: 949.7700
beam-center-y: 918.8000
unit-time: 1.0000
channel-first: 10
channel-last: 1315
Exposure time [s]: 1.094034
Transmitted Beam: 0.484027
Incident Beam: 0.484027
Code: JH1
Concentration [mg/ml]: 1
Run Number: 0164
