# Supplementary material for: SAXS analysis of a soluble cytosolic NgBR construct including extracellular and transmembrane domains
Source: PLoS One. 2018 Jan 18;13(1):e0191371. doi: 10.1371/journal.pone.0191371 (PMC5773207; doi:10.1371/journal.pone.0191371)
Supplement: S1 File — (ZIP) [file pone.0191371.s001.zip › JH1_0165.dat]

Sample:   c= 1.0000 mg/ml  Code: JH1
  3.656810e-03   2.274977e+04   4.145582e+01
  3.955720e-03   2.207348e+04   2.804558e+01
  4.254640e-03   1.910688e+04   2.338245e+01
  4.553560e-03   1.546290e+04   2.028072e+01
  4.852480e-03   1.248569e+04   1.706203e+01
  5.151400e-03   1.060571e+04   1.553452e+01
  5.450320e-03   8.750298e+03   1.340246e+01
  5.749240e-03   7.473031e+03   1.200058e+01
  6.048150e-03   6.362959e+03   1.085417e+01
  6.347070e-03   5.523913e+03   9.608403e+00
  6.645990e-03   4.860014e+03   8.972911e+00
  6.944910e-03   4.259794e+03   8.087398e+00
  7.243830e-03   3.790008e+03   7.391821e+00
  7.542750e-03   3.399562e+03   6.974155e+00
  7.841670e-03   3.079933e+03   6.269123e+00
  8.140580e-03   2.771916e+03   6.029423e+00
  8.439500e-03   2.541960e+03   5.565261e+00
  8.738420e-03   2.331935e+03   5.279548e+00
  9.037340e-03   2.147667e+03   4.898996e+00
  9.336260e-03   1.984902e+03   4.628258e+00
  9.635180e-03   1.832700e+03   4.434620e+00
  9.934100e-03   1.699526e+03   4.131921e+00
  1.023300e-02   1.553421e+03   4.048416e+00
  1.053190e-02   1.432115e+03   3.942587e+00
  1.083090e-02   1.333399e+03   3.804279e+00
  1.112980e-02   1.220083e+03   3.608071e+00
  1.142870e-02   1.146438e+03   3.477890e+00
  1.172760e-02   1.053216e+03   3.324218e+00
  1.202650e-02   9.747860e+02   3.189205e+00
  1.232540e-02   9.067427e+02   3.059028e+00
  1.262440e-02   8.371056e+02   2.884565e+00
  1.292330e-02   7.816192e+02   2.744332e+00
  1.322220e-02   7.256558e+02   2.644261e+00
  1.352110e-02   6.782059e+02   2.530654e+00
  1.382000e-02   6.315337e+02   2.417966e+00
  1.411900e-02   5.842570e+02   2.314384e+00
  1.441790e-02   5.465932e+02   2.222419e+00
  1.471680e-02   5.103626e+02   2.137299e+00
  1.501570e-02   4.810456e+02   2.032118e+00
  1.531460e-02   4.513437e+02   1.959495e+00
  1.561350e-02   4.256929e+02   1.869611e+00
  1.591250e-02   3.976619e+02   1.822929e+00
  1.621140e-02   3.778521e+02   1.746305e+00
  1.651030e-02   3.590820e+02   1.684476e+00
  1.680920e-02   3.387344e+02   1.636054e+00
  1.710810e-02   3.176772e+02   1.587712e+00
  1.740710e-02   3.033204e+02   1.529096e+00
  1.770600e-02   2.859604e+02   1.469772e+00
  1.800490e-02   2.738135e+02   1.426848e+00
  1.830380e-02   2.596110e+02   1.400421e+00
  1.860270e-02   2.490013e+02   1.344873e+00
  1.890170e-02   2.381565e+02   1.315260e+00
  1.920060e-02   2.279759e+02   1.274643e+00
  1.949950e-02   2.163548e+02   1.256031e+00
  1.979840e-02   2.096317e+02   1.213164e+00
  2.009730e-02   2.004430e+02   1.173265e+00
  2.039620e-02   1.897880e+02   1.139585e+00
  2.069520e-02   1.853104e+02   1.119992e+00
  2.099410e-02   1.797785e+02   1.111142e+00
  2.129300e-02   1.727655e+02   1.060710e+00
  2.159190e-02   1.664594e+02   1.077052e+00
  2.189080e-02   1.606486e+02   1.063991e+00
  2.218980e-02   1.556069e+02   1.065201e+00
  2.248870e-02   1.506705e+02   1.066869e+00
  2.278760e-02   1.468052e+02   1.042720e+00
  2.308650e-02   1.409349e+02   1.053102e+00
  2.338540e-02   1.364632e+02   1.034109e+00
  2.368430e-02   1.348895e+02   1.009453e+00
  2.398330e-02   1.287865e+02   1.008796e+00
  2.428220e-02   1.260586e+02   9.758503e-01
  2.458110e-02   1.233142e+02   9.976212e-01
  2.488000e-02   1.220998e+02   9.662199e-01
  2.517890e-02   1.185099e+02   9.405548e-01
  2.547790e-02   1.164928e+02   9.456904e-01
  2.577680e-02   1.145534e+02   9.302527e-01
  2.607570e-02   1.107580e+02   9.221190e-01
  2.637460e-02   1.098244e+02   9.108490e-01
  2.667350e-02   1.070096e+02   8.765983e-01
  2.697250e-02   1.044651e+02   8.394092e-01
  2.727140e-02   1.036902e+02   8.052533e-01
  2.757030e-02   1.022277e+02   8.008812e-01
  2.786920e-02   1.008364e+02   7.863218e-01
  2.816810e-02   9.847311e+01   7.647374e-01
  2.846700e-02   9.829276e+01   7.546038e-01
  2.876600e-02   9.642472e+01   7.383937e-01
  2.906490e-02   9.371197e+01   7.301221e-01
  2.936380e-02   9.410368e+01   7.261986e-01
  2.966270e-02   9.225299e+01   7.137468e-01
  2.996160e-02   9.143801e+01   7.116283e-01
  3.026060e-02   9.045842e+01   6.966589e-01
  3.055950e-02   8.951735e+01   6.920433e-01
  3.085840e-02   8.843939e+01   6.849595e-01
  3.115730e-02   8.843683e+01   6.820817e-01
  3.145620e-02   8.706534e+01   6.702690e-01
  3.175510e-02   8.585230e+01   6.674094e-01
  3.205410e-02   8.501150e+01   6.605139e-01
  3.235300e-02   8.466514e+01   6.564965e-01
  3.265190e-02   8.398514e+01   6.418564e-01
  3.295080e-02   8.312709e+01   6.427566e-01
  3.324970e-02   8.299813e+01   6.414144e-01
  3.354870e-02   8.153414e+01   6.340703e-01
  3.384760e-02   8.144477e+01   6.264055e-01
  3.414650e-02   8.168566e+01   6.273312e-01
  3.444540e-02   8.119932e+01   6.168658e-01
  3.474430e-02   7.895290e+01   6.136256e-01
  3.504330e-02   7.993879e+01   6.097935e-01
  3.534220e-02   7.932478e+01   6.081966e-01
  3.564110e-02   7.960852e+01   6.085325e-01
  3.594000e-02   7.814759e+01   5.913827e-01
  3.623890e-02   7.898221e+01   6.046466e-01
  3.653780e-02   7.712482e+01   5.813337e-01
  3.683680e-02   7.733712e+01   5.897071e-01
  3.713570e-02   7.651656e+01   5.872699e-01
  3.743460e-02   7.595296e+01   5.755664e-01
  3.773350e-02   7.523836e+01   5.721921e-01
  3.803240e-02   7.709854e+01   5.930481e-01
  3.833140e-02   7.517482e+01   5.995214e-01
  3.863030e-02   7.655383e+01   6.143998e-01
  3.892920e-02   7.573919e+01   6.095327e-01
  3.922810e-02   7.515240e+01   6.095464e-01
  3.952700e-02   7.470360e+01   6.037850e-01
  3.982600e-02   7.462380e+01   6.122260e-01
  4.012490e-02   7.425796e+01   6.012051e-01
  4.042380e-02   7.445379e+01   6.099083e-01
  4.072270e-02   7.310914e+01   6.019915e-01
  4.102160e-02   7.277438e+01   5.998251e-01
  4.132050e-02   7.176087e+01   5.964148e-01
  4.161950e-02   7.258145e+01   5.936153e-01
  4.191840e-02   7.204986e+01   5.991892e-01
  4.221730e-02   7.140656e+01   5.887912e-01
  4.251620e-02   7.213955e+01   5.995621e-01
  4.281510e-02   7.183344e+01   5.890362e-01
  4.311410e-02   7.189173e+01   5.900301e-01
  4.341300e-02   7.246548e+01   5.954413e-01
  4.371190e-02   7.113792e+01   5.884394e-01
  4.401080e-02   7.047108e+01   5.856749e-01
  4.430970e-02   7.103724e+01   5.835283e-01
  4.460860e-02   6.934864e+01   5.772843e-01
  4.490760e-02   7.011392e+01   5.819435e-01
  4.520650e-02   7.083343e+01   5.804849e-01
  4.550540e-02   7.005986e+01   5.802370e-01
  4.580430e-02   7.077861e+01   5.809924e-01
  4.610320e-02   7.106233e+01   5.792376e-01
  4.640220e-02   7.045724e+01   5.811413e-01
  4.670110e-02   6.938882e+01   5.681314e-01
  4.700000e-02   6.932895e+01   5.699960e-01
  4.729890e-02   6.978282e+01   5.739992e-01
  4.759780e-02   7.005151e+01   5.743857e-01
  4.789680e-02   6.949581e+01   5.685692e-01
  4.819570e-02   6.883320e+01   5.651566e-01
  4.849460e-02   6.864781e+01   5.664867e-01
  4.879350e-02   6.869746e+01   5.604829e-01
  4.909240e-02   6.855243e+01   5.674994e-01
  4.939130e-02   6.886940e+01   5.591567e-01
  4.969030e-02   6.982237e+01   5.650532e-01
  4.998920e-02   6.758268e+01   5.552449e-01
  5.028810e-02   6.756748e+01   5.531818e-01
  5.058700e-02   6.829654e+01   5.602031e-01
  5.088590e-02   6.774427e+01   5.486670e-01
  5.118490e-02   6.733634e+01   5.542320e-01
  5.148380e-02   6.741939e+01   5.519139e-01
  5.178270e-02   6.697175e+01   5.429805e-01
  5.208160e-02   6.705788e+01   5.491200e-01
  5.238050e-02   6.664158e+01   5.416404e-01
  5.267940e-02   6.763542e+01   5.534598e-01
  5.297840e-02   6.814753e+01   5.483656e-01
  5.327730e-02   6.763457e+01   5.437628e-01
  5.357620e-02   6.730192e+01   5.443173e-01
  5.387510e-02   6.788424e+01   5.435089e-01
  5.417400e-02   6.683159e+01   5.443185e-01
  5.447300e-02   6.728745e+01   5.380242e-01
  5.477190e-02   6.760404e+01   5.405211e-01
  5.507080e-02   6.683046e+01   5.374197e-01
  5.536970e-02   6.738776e+01   5.378129e-01
  5.566860e-02   6.698347e+01   5.398909e-01
  5.596760e-02   6.620218e+01   5.306543e-01
  5.626650e-02   6.694996e+01   5.360630e-01
  5.656540e-02   6.575905e+01   5.294719e-01
  5.686430e-02   6.662283e+01   5.299557e-01
  5.716320e-02   6.649529e+01   5.259380e-01
  5.746210e-02   6.651177e+01   5.312957e-01
  5.776110e-02   6.650601e+01   5.330726e-01
  5.806000e-02   6.697812e+01   5.266852e-01
  5.835890e-02   6.547334e+01   5.213070e-01
  5.865780e-02   6.571417e+01   5.194188e-01
  5.895670e-02   6.566526e+01   5.290942e-01
  5.925570e-02   6.648677e+01   5.202064e-01
  5.955460e-02   6.580344e+01   5.243510e-01
  5.985350e-02   6.661184e+01   5.201352e-01
  6.015240e-02   6.566270e+01   5.180903e-01
  6.045130e-02   6.604275e+01   5.201506e-01
  6.075020e-02   6.656220e+01   5.171683e-01
  6.104920e-02   6.641010e+01   5.204675e-01
  6.134810e-02   6.575672e+01   5.184610e-01
  6.164700e-02   6.535972e+01   5.087014e-01
  6.194590e-02   6.646800e+01   5.212576e-01
  6.224480e-02   6.630342e+01   5.091684e-01
  6.254380e-02   6.584937e+01   5.160412e-01
  6.284270e-02   6.734558e+01   5.235553e-01
  6.314160e-02   6.573945e+01   5.049119e-01
  6.344050e-02   6.471461e+01   5.083205e-01
  6.373940e-02   6.548216e+01   5.028913e-01
  6.403840e-02   6.494464e+01   5.086857e-01
  6.433730e-02   6.510899e+01   5.040398e-01
  6.463620e-02   6.506753e+01   4.997659e-01
  6.493510e-02   6.532623e+01   5.118001e-01
  6.523400e-02   6.535775e+01   5.013890e-01
  6.553290e-02   6.533845e+01   5.038872e-01
  6.583190e-02   6.492841e+01   5.002492e-01
  6.613080e-02   6.499496e+01   4.959714e-01
  6.642970e-02   6.509888e+01   5.055700e-01
  6.672860e-02   6.625811e+01   4.992691e-01
  6.702750e-02   6.497156e+01   4.993972e-01
  6.732650e-02   6.510850e+01   4.964044e-01
  6.762540e-02   6.565729e+01   4.984920e-01
  6.792430e-02   6.514627e+01   4.985506e-01
  6.822320e-02   6.557529e+01   4.922964e-01
  6.852210e-02   6.494639e+01   4.972831e-01
  6.882110e-02   6.598768e+01   4.972596e-01
  6.912000e-02   6.553540e+01   4.950617e-01
  6.941890e-02   6.472424e+01   4.886136e-01
  6.971780e-02   6.467907e+01   4.879667e-01
  7.001670e-02   6.577904e+01   4.984548e-01
  7.031560e-02   6.445770e+01   4.866569e-01
  7.061460e-02   6.558470e+01   4.913711e-01
  7.091350e-02   6.559868e+01   4.899928e-01
  7.121240e-02   6.536125e+01   4.853573e-01
  7.151130e-02   6.473264e+01   4.891232e-01
  7.181020e-02   6.483745e+01   4.829480e-01
  7.210920e-02   6.549488e+01   4.886589e-01
  7.240810e-02   6.427233e+01   4.794707e-01
  7.270700e-02   6.394382e+01   4.842423e-01
  7.300590e-02   6.462162e+01   4.821435e-01
  7.330480e-02   6.498173e+01   4.780524e-01
  7.360370e-02   6.468006e+01   4.828215e-01
  7.390270e-02   6.506420e+01   4.788017e-01
  7.420160e-02   6.519940e+01   4.866169e-01
  7.450050e-02   6.471515e+01   4.757438e-01
  7.479940e-02   6.544244e+01   4.797441e-01
  7.509830e-02   6.542050e+01   4.837344e-01
  7.539730e-02   6.452745e+01   4.733036e-01
  7.569620e-02   6.446938e+01   4.739627e-01
  7.599510e-02   6.460689e+01   4.775618e-01
  7.629400e-02   6.421497e+01   4.700012e-01
  7.659290e-02   6.523815e+01   4.781052e-01
  7.689190e-02   6.515753e+01   4.734381e-01
  7.719080e-02   6.469149e+01   4.743411e-01
  7.748970e-02   6.479421e+01   4.712586e-01
  7.778860e-02   6.480518e+01   4.743211e-01
  7.808750e-02   6.433811e+01   4.691715e-01
  7.838640e-02   6.429614e+01   4.664900e-01
  7.868540e-02   6.500779e+01   4.703306e-01
  7.898430e-02   6.454817e+01   4.661520e-01
  7.928320e-02   6.469745e+01   4.721939e-01
  7.958210e-02   6.496164e+01   4.643435e-01
  7.988100e-02   6.467688e+01   4.687099e-01
  8.018000e-02   6.499787e+01   4.673567e-01
  8.047890e-02   6.397336e+01   4.632468e-01
  8.077780e-02   6.345944e+01   4.605650e-01
  8.107670e-02   6.454227e+01   4.620310e-01
  8.137560e-02   6.452349e+01   4.652343e-01
  8.167450e-02   6.407237e+01   4.607496e-01
  8.197350e-02   6.372383e+01   4.566990e-01
  8.227240e-02   6.391122e+01   4.617930e-01
  8.257130e-02   6.405788e+01   4.528218e-01
  8.287020e-02   6.398836e+01   4.616640e-01
  8.316910e-02   6.508191e+01   4.623419e-01
  8.346810e-02   6.433077e+01   4.553314e-01
  8.376700e-02   6.497027e+01   4.639668e-01
  8.406590e-02   6.395717e+01   4.509397e-01
  8.436480e-02   6.404759e+01   4.582550e-01
  8.466370e-02   6.440965e+01   4.536791e-01
  8.496270e-02   6.494820e+01   4.663490e-01
  8.526160e-02   6.425785e+01   4.785113e-01
  8.556050e-02   6.442930e+01   4.796019e-01
  8.585940e-02   6.488863e+01   4.873337e-01
  8.615830e-02   6.402120e+01   4.840655e-01
  8.645720e-02   6.416674e+01   4.893806e-01
  8.675620e-02   6.406451e+01   4.914246e-01
  8.705510e-02   6.478598e+01   4.932006e-01
  8.735400e-02   6.448078e+01   4.945014e-01
  8.765290e-02   6.421913e+01   4.939933e-01
  8.795180e-02   6.439691e+01   4.987066e-01
  8.825080e-02   6.460972e+01   4.949955e-01
  8.854970e-02   6.334706e+01   4.966603e-01
  8.884860e-02   6.425401e+01   4.981530e-01
  8.914750e-02   6.397397e+01   5.032798e-01
  8.944640e-02   6.471098e+01   5.024969e-01
  8.974530e-02   6.452629e+01   4.976830e-01
  9.004430e-02   6.332435e+01   4.910340e-01
  9.034320e-02   6.411940e+01   4.766484e-01
  9.064210e-02   6.405620e+01   4.755221e-01
  9.094100e-02   6.379523e+01   4.646694e-01
  9.123990e-02   6.395904e+01   4.640199e-01
  9.153890e-02   6.433743e+01   4.678993e-01
  9.183780e-02   6.338297e+01   4.611042e-01
  9.213670e-02   6.406164e+01   4.619283e-01
  9.243560e-02   6.640161e+01   4.690497e-01
  9.273450e-02   6.449156e+01   4.582521e-01
  9.303350e-02   6.420150e+01   4.632500e-01
  9.333240e-02   6.432657e+01   4.533864e-01
  9.363130e-02   6.446463e+01   4.573686e-01
  9.393020e-02   6.397706e+01   4.533050e-01
  9.422910e-02   6.386287e+01   4.540601e-01
  9.452800e-02   6.429589e+01   4.567696e-01
  9.482700e-02   6.425804e+01   4.463979e-01
  9.512590e-02   6.405066e+01   4.539518e-01
  9.542480e-02   6.419893e+01   4.495265e-01
  9.572370e-02   6.375197e+01   4.479590e-01
  9.602260e-02   6.389358e+01   4.507154e-01
  9.632160e-02   6.457389e+01   4.453054e-01
  9.662050e-02   6.435441e+01   4.470997e-01
  9.691940e-02   6.400030e+01   4.458680e-01
  9.721830e-02   6.303846e+01   4.399793e-01
  9.751720e-02   6.355409e+01   4.439460e-01
  9.781610e-02   6.448523e+01   4.428446e-01
  9.811510e-02   6.405027e+01   4.456756e-01
  9.841400e-02   6.322370e+01   4.356941e-01
  9.871290e-02   6.437297e+01   4.428156e-01
  9.901180e-02   6.394523e+01   4.424137e-01
  9.931070e-02   6.401605e+01   4.387647e-01
  9.960970e-02   6.478512e+01   4.445896e-01
  9.990860e-02   6.405808e+01   4.347744e-01
  1.002070e-01   6.491824e+01   4.418456e-01
  1.005060e-01   6.429183e+01   4.372784e-01
  1.008050e-01   6.448218e+01   4.403592e-01
  1.011040e-01   6.372330e+01   4.316184e-01
  1.014030e-01   6.451547e+01   4.363239e-01
  1.017020e-01   6.408823e+01   4.390119e-01
  1.020010e-01   6.384381e+01   4.333701e-01
  1.023000e-01   6.360240e+01   4.305428e-01
  1.025990e-01   6.433047e+01   4.320011e-01
  1.028980e-01   6.381393e+01   4.319252e-01
  1.031970e-01   6.340467e+01   4.328897e-01
  1.034960e-01   6.336266e+01   4.248416e-01
  1.037950e-01   6.452774e+01   4.326630e-01
  1.040930e-01   6.402039e+01   4.273633e-01
  1.043920e-01   6.440329e+01   4.325779e-01
  1.046910e-01   6.427525e+01   4.314844e-01
  1.049900e-01   6.417770e+01   4.253258e-01
  1.052890e-01   6.431756e+01   4.293279e-01
  1.055880e-01   6.368534e+01   4.256011e-01
  1.058870e-01   6.417427e+01   4.288494e-01
  1.061860e-01   6.412721e+01   4.245253e-01
  1.064850e-01   6.349838e+01   4.230687e-01
  1.067840e-01   6.400643e+01   4.269943e-01
  1.070830e-01   6.349420e+01   4.217976e-01
  1.073820e-01   6.428384e+01   4.228468e-01
  1.076800e-01   6.393102e+01   4.213746e-01
  1.079790e-01   6.367914e+01   4.224114e-01
  1.082780e-01   6.459320e+01   4.273387e-01
  1.085770e-01   6.435784e+01   4.175912e-01
  1.088760e-01   6.399704e+01   4.222135e-01
  1.091750e-01   6.340688e+01   4.187211e-01
  1.094740e-01   6.365884e+01   4.204767e-01
  1.097730e-01   6.474680e+01   4.215819e-01
  1.100720e-01   6.403102e+01   4.153395e-01
  1.103710e-01   6.395324e+01   4.214478e-01
  1.106700e-01   6.421692e+01   4.162390e-01
  1.109690e-01   6.421985e+01   4.220152e-01
  1.112670e-01   6.448705e+01   4.153373e-01
  1.115660e-01   6.483029e+01   4.176259e-01
  1.118650e-01   6.446644e+01   4.203628e-01
  1.121640e-01   6.389454e+01   4.125493e-01
  1.124630e-01   6.437493e+01   4.152703e-01
  1.127620e-01   6.387399e+01   4.136514e-01
  1.130610e-01   6.411803e+01   4.138542e-01
  1.133600e-01   6.346812e+01   4.164912e-01
  1.136590e-01   6.348055e+01   4.063676e-01
  1.139580e-01   6.412109e+01   4.129888e-01
  1.142570e-01   6.430981e+01   4.133052e-01
  1.145560e-01   6.451253e+01   4.145395e-01
  1.148550e-01   6.385394e+01   4.112597e-01
  1.151530e-01   6.391740e+01   4.060888e-01
  1.154520e-01   6.453951e+01   4.131719e-01
  1.157510e-01   6.483501e+01   4.095533e-01
  1.160500e-01   6.433423e+01   4.142585e-01
  1.163490e-01   6.473929e+01   4.092508e-01
  1.166480e-01   6.466268e+01   4.118392e-01
  1.169470e-01   6.421931e+01   4.081635e-01
  1.172460e-01   6.408146e+01   4.082864e-01
  1.175450e-01   6.389420e+01   4.043613e-01
  1.178440e-01   6.370995e+01   4.037779e-01
  1.181430e-01   6.432063e+01   4.087662e-01
  1.184420e-01   6.485647e+01   4.082254e-01
  1.187400e-01   6.471685e+01   4.064058e-01
  1.190390e-01   6.480123e+01   4.058488e-01
  1.193380e-01   6.474785e+01   4.056816e-01
  1.196370e-01   6.447875e+01   4.070349e-01
  1.199360e-01   6.437268e+01   4.026125e-01
  1.202350e-01   6.462042e+01   4.063775e-01
  1.205340e-01   6.463065e+01   4.039573e-01
  1.208330e-01   6.439712e+01   4.018859e-01
  1.211320e-01   6.456579e+01   4.056572e-01
  1.214310e-01   6.440630e+01   3.984894e-01
  1.217300e-01   6.482753e+01   4.053859e-01
  1.220290e-01   6.495940e+01   4.044431e-01
  1.223270e-01   6.473337e+01   4.010738e-01
  1.226260e-01   6.414213e+01   3.987138e-01
  1.229250e-01   6.299428e+01   3.935836e-01
  1.232240e-01   6.398860e+01   4.003434e-01
  1.235230e-01   6.428886e+01   4.004857e-01
  1.238220e-01   6.402757e+01   3.962828e-01
  1.241210e-01   6.393961e+01   3.975624e-01
  1.244200e-01   6.429163e+01   3.950522e-01
  1.247190e-01   6.375926e+01   3.980447e-01
  1.250180e-01   6.404182e+01   3.940308e-01
  1.253170e-01   6.387324e+01   3.942717e-01
  1.256160e-01   6.468737e+01   3.993580e-01
  1.259140e-01   6.439139e+01   3.956129e-01
  1.262130e-01   6.493584e+01   3.972819e-01
  1.265120e-01   6.445359e+01   3.930316e-01
  1.268110e-01   6.487553e+01   3.950688e-01
  1.271100e-01   6.419438e+01   3.965412e-01
  1.274090e-01   6.424525e+01   3.933956e-01
  1.277080e-01   6.475009e+01   3.936849e-01
  1.280070e-01   6.470389e+01   3.923033e-01
  1.283060e-01   6.512466e+01   3.950724e-01
  1.286050e-01   6.528342e+01   3.983437e-01
  1.289040e-01   6.439921e+01   3.886954e-01
  1.292030e-01   6.431738e+01   3.933656e-01
  1.295020e-01   6.461285e+01   3.905544e-01
  1.298000e-01   6.374708e+01   3.886584e-01
  1.300990e-01   6.441747e+01   3.882684e-01
  1.303980e-01   6.467897e+01   3.897809e-01
  1.306970e-01   6.423060e+01   3.913591e-01
  1.309960e-01   6.485520e+01   3.910418e-01
  1.312950e-01   6.394072e+01   3.880330e-01
  1.315940e-01   6.494853e+01   3.867629e-01
  1.318930e-01   6.498752e+01   3.897412e-01
  1.321920e-01   6.458971e+01   3.883063e-01
  1.324910e-01   6.506080e+01   3.906868e-01
  1.327900e-01   6.535998e+01   3.894133e-01
  1.330890e-01   6.442677e+01   3.861492e-01
  1.333870e-01   6.472470e+01   3.868041e-01
  1.336860e-01   6.441190e+01   3.851618e-01
  1.339850e-01   6.478313e+01   3.848646e-01
  1.342840e-01   6.479619e+01   3.877302e-01
  1.345830e-01   6.494162e+01   3.867423e-01
  1.348820e-01   6.429214e+01   3.848035e-01
  1.351810e-01   6.404535e+01   3.792389e-01
  1.354800e-01   6.437006e+01   3.845679e-01
  1.357790e-01   6.424784e+01   3.818868e-01
  1.360780e-01   6.437864e+01   3.838937e-01
  1.363770e-01   6.443532e+01   3.835980e-01
  1.366760e-01   6.506346e+01   3.875779e-01
  1.369740e-01   6.451845e+01   3.996196e-01
  1.372730e-01   6.426906e+01   4.009540e-01
  1.375720e-01   6.410675e+01   4.097805e-01
  1.378710e-01   6.360137e+01   4.098711e-01
  1.381700e-01   6.501064e+01   4.161368e-01
  1.384690e-01   6.482083e+01   4.227456e-01
  1.387680e-01   6.429239e+01   4.095223e-01
  1.390670e-01   6.487634e+01   3.996801e-01
  1.393660e-01   6.405455e+01   3.963663e-01
  1.396650e-01   6.458634e+01   3.951954e-01
  1.399640e-01   6.511571e+01   3.978317e-01
  1.402630e-01   6.450064e+01   3.877989e-01
  1.405620e-01   6.477428e+01   3.930119e-01
  1.408600e-01   6.433238e+01   3.904385e-01
  1.411590e-01   6.438538e+01   3.915832e-01
  1.414580e-01   6.433329e+01   3.919193e-01
  1.417570e-01   6.456994e+01   3.851646e-01
  1.420560e-01   6.429149e+01   3.888535e-01
  1.423550e-01   6.493772e+01   3.881534e-01
  1.426540e-01   6.475828e+01   3.840939e-01
  1.429530e-01   6.474205e+01   3.831226e-01
  1.432520e-01   6.451066e+01   3.794876e-01
  1.435510e-01   6.529395e+01   3.845214e-01
  1.438500e-01   6.430241e+01   3.775382e-01
  1.441490e-01   6.432405e+01   3.767184e-01
  1.444470e-01   6.492449e+01   3.809281e-01
  1.447460e-01   6.470229e+01   3.765072e-01
  1.450450e-01   6.454231e+01   3.798052e-01
  1.453440e-01   6.482228e+01   3.746890e-01
  1.456430e-01   6.487418e+01   3.785471e-01
  1.459420e-01   6.510299e+01   3.785505e-01
  1.462410e-01   6.533900e+01   3.774803e-01
  1.465400e-01   6.461340e+01   3.766857e-01
  1.468390e-01   6.485818e+01   3.726620e-01
  1.471380e-01   6.498828e+01   3.760319e-01
  1.474370e-01   6.479229e+01   3.761150e-01
  1.477360e-01   6.465653e+01   3.746395e-01
  1.480340e-01   6.477363e+01   3.713679e-01
  1.483330e-01   6.449659e+01   3.789985e-01
  1.486320e-01   6.435662e+01   3.880850e-01
  1.489310e-01   6.552172e+01   3.932916e-01
  1.492300e-01   6.494388e+01   3.910650e-01
  1.495290e-01   6.497935e+01   3.936336e-01
  1.498280e-01   6.517289e+01   3.987770e-01
  1.501270e-01   6.494925e+01   3.996442e-01
  1.504260e-01   6.476924e+01   3.937431e-01
  1.507250e-01   6.475887e+01   3.995786e-01
  1.510240e-01   6.500375e+01   3.992922e-01
  1.513230e-01   6.451370e+01   4.030532e-01
  1.516210e-01   6.584615e+01   4.029191e-01
  1.519200e-01   6.517800e+01   4.008696e-01
  1.522190e-01   6.546717e+01   4.087549e-01
  1.525180e-01   6.537258e+01   4.035806e-01
  1.528170e-01   6.485385e+01   4.073866e-01
  1.531160e-01   6.468745e+01   4.035956e-01
  1.534150e-01   6.472281e+01   3.979120e-01
  1.537140e-01   6.462990e+01   3.908502e-01
  1.540130e-01   6.439215e+01   3.837015e-01
  1.543120e-01   6.528515e+01   3.865870e-01
  1.546110e-01   6.471755e+01   3.823622e-01
  1.549100e-01   6.456210e+01   3.821313e-01
  1.552090e-01   6.543933e+01   3.868089e-01
  1.555070e-01   6.431390e+01   3.742915e-01
  1.558060e-01   6.437059e+01   3.797493e-01
  1.561050e-01   6.491205e+01   3.775552e-01
  1.564040e-01   6.498201e+01   3.793055e-01
  1.567030e-01   6.531137e+01   3.782751e-01
  1.570020e-01   6.520894e+01   3.760205e-01
  1.573010e-01   6.461575e+01   3.777924e-01
  1.576000e-01   6.544702e+01   3.743499e-01
  1.578990e-01   6.453386e+01   3.736403e-01
  1.581980e-01   6.563707e+01   3.751057e-01
  1.584970e-01   6.516010e+01   3.735284e-01
  1.587960e-01   6.468694e+01   3.755921e-01
  1.590940e-01   6.507633e+01   3.713981e-01
  1.593930e-01   6.428943e+01   3.679092e-01
  1.596920e-01   6.516852e+01   3.714527e-01
  1.599910e-01   6.488449e+01   3.723157e-01
  1.602900e-01   6.508023e+01   3.722458e-01
  1.605890e-01   6.424252e+01   3.643386e-01
  1.608880e-01   6.515791e+01   3.693578e-01
  1.611870e-01   6.476540e+01   3.672273e-01
  1.614860e-01   6.534050e+01   3.692614e-01
  1.617850e-01   6.452116e+01   3.637377e-01
  1.620840e-01   6.540701e+01   3.662262e-01
  1.623830e-01   6.521477e+01   3.672862e-01
  1.626810e-01   6.518852e+01   3.650199e-01
  1.629800e-01   6.544190e+01   3.618337e-01
  1.632790e-01   6.518400e+01   3.622731e-01
  1.635780e-01   6.457830e+01   3.617449e-01
  1.638770e-01   6.442502e+01   3.636641e-01
  1.641760e-01   6.479700e+01   3.629415e-01
  1.644750e-01   6.475603e+01   3.620482e-01
  1.647740e-01   6.478517e+01   3.617421e-01
  1.650730e-01   6.487700e+01   3.633611e-01
  1.653720e-01   6.515175e+01   3.637379e-01
  1.656710e-01   6.451257e+01   3.598275e-01
  1.659700e-01   6.518111e+01   3.632345e-01
  1.662680e-01   6.494285e+01   3.612175e-01
  1.665670e-01   6.475083e+01   3.616462e-01
  1.668660e-01   6.518257e+01   3.594068e-01
  1.671650e-01   6.432830e+01   3.598874e-01
  1.674640e-01   6.466462e+01   3.600601e-01
  1.677630e-01   6.457258e+01   3.579090e-01
  1.680620e-01   6.510759e+01   3.616754e-01
  1.683610e-01   6.491828e+01   3.555205e-01
  1.686600e-01   6.487373e+01   3.602595e-01
  1.689590e-01   6.486851e+01   3.566735e-01
  1.692580e-01   6.536152e+01   3.578406e-01
  1.695570e-01   6.509353e+01   3.616363e-01
  1.698560e-01   6.483716e+01   3.549326e-01
  1.701540e-01   6.491209e+01   3.579100e-01
  1.704530e-01   6.503450e+01   3.552896e-01
  1.707520e-01   6.454183e+01   3.541233e-01
  1.710510e-01   6.463428e+01   3.573301e-01
  1.713500e-01   6.416116e+01   3.525339e-01
  1.716490e-01   6.452235e+01   3.562760e-01
  1.719480e-01   6.517011e+01   3.524150e-01
  1.722470e-01   6.503029e+01   3.543688e-01
  1.725460e-01   6.517238e+01   3.563994e-01
  1.728450e-01   6.510389e+01   3.538464e-01
  1.731440e-01   6.465136e+01   3.531543e-01
  1.734430e-01   6.484421e+01   3.504734e-01
  1.737410e-01   6.447828e+01   3.530421e-01
  1.740400e-01   6.483142e+01   3.532851e-01
  1.743390e-01   6.494987e+01   3.511112e-01
  1.746380e-01   6.492022e+01   3.526294e-01
  1.749370e-01   6.446296e+01   3.490916e-01
  1.752360e-01   6.465973e+01   3.519213e-01
  1.755350e-01   6.483279e+01   3.515018e-01
  1.758340e-01   6.483487e+01   3.468147e-01
  1.761330e-01   6.429963e+01   3.509400e-01
  1.764320e-01   6.472185e+01   3.471950e-01
  1.767310e-01   6.415806e+01   3.500213e-01
  1.770300e-01   6.426014e+01   3.466388e-01
  1.773280e-01   6.407393e+01   3.475153e-01
  1.776270e-01   6.483855e+01   3.483679e-01
  1.779260e-01   6.425790e+01   3.452681e-01
  1.782250e-01   6.520482e+01   3.505686e-01
  1.785240e-01   6.489408e+01   3.464629e-01
  1.788230e-01   6.412186e+01   3.460944e-01
  1.791220e-01   6.530570e+01   3.497940e-01
  1.794210e-01   6.432370e+01   3.439278e-01
  1.797200e-01   6.448238e+01   3.458706e-01
  1.800190e-01   6.491974e+01   3.446796e-01
  1.803180e-01   6.530058e+01   3.492609e-01
  1.806170e-01   6.361446e+01   3.418601e-01
  1.809160e-01   6.442930e+01   3.433752e-01
  1.812140e-01   6.486067e+01   3.453604e-01
  1.815130e-01   6.428854e+01   3.433327e-01
  1.818120e-01   6.421337e+01   3.444723e-01
  1.821110e-01   6.436319e+01   3.408945e-01
  1.824100e-01   6.398988e+01   3.423681e-01
  1.827090e-01   6.454180e+01   3.431764e-01
  1.830080e-01   6.445445e+01   3.431099e-01
  1.833070e-01   6.435195e+01   3.403770e-01
  1.836060e-01   6.428678e+01   3.393967e-01
  1.839050e-01   6.494129e+01   3.450713e-01
  1.842040e-01   6.369925e+01   3.389697e-01
  1.845030e-01   6.440900e+01   3.400419e-01
  1.848010e-01   6.414440e+01   3.411309e-01
  1.851000e-01   6.441627e+01   3.371886e-01
  1.853990e-01   6.454598e+01   3.425262e-01
  1.856980e-01   6.440504e+01   3.397087e-01
  1.859970e-01   6.491040e+01   3.397519e-01
  1.862960e-01   6.422767e+01   3.394016e-01
  1.865950e-01   6.480614e+01   3.391597e-01
  1.868940e-01   6.496332e+01   3.434666e-01
  1.871930e-01   6.391214e+01   3.335369e-01
  1.874920e-01   6.362988e+01   3.359099e-01
  1.877910e-01   6.429302e+01   3.374973e-01
  1.880900e-01   6.432137e+01   3.375717e-01
  1.883880e-01   6.434041e+01   3.393773e-01
  1.886870e-01   6.464137e+01   3.340517e-01
  1.889860e-01   6.442216e+01   3.391110e-01
  1.892850e-01   6.435924e+01   3.364111e-01
  1.895840e-01   6.429538e+01   3.351538e-01
  1.898830e-01   6.347747e+01   3.334782e-01
  1.901820e-01   6.434093e+01   3.354276e-01
  1.904810e-01   6.451202e+01   3.357179e-01
  1.907800e-01   6.374025e+01   3.329347e-01
  1.910790e-01   6.428083e+01   3.337294e-01
  1.913780e-01   6.422548e+01   3.346621e-01
  1.916770e-01   6.381256e+01   3.334306e-01
  1.919750e-01   6.395073e+01   3.345639e-01
  1.922740e-01   6.407968e+01   3.312375e-01
  1.925730e-01   6.429925e+01   3.325591e-01
  1.928720e-01   6.426682e+01   3.332348e-01
  1.931710e-01   6.357333e+01   3.320401e-01
  1.934700e-01   6.407061e+01   3.318162e-01
  1.937690e-01   6.401669e+01   3.307749e-01
  1.940680e-01   6.365688e+01   3.316497e-01
  1.943670e-01   6.454792e+01   3.319943e-01
  1.946660e-01   6.407442e+01   3.313741e-01
  1.949650e-01   6.331462e+01   3.273309e-01
  1.952640e-01   6.366681e+01   3.297206e-01
  1.955630e-01   6.445405e+01   3.329592e-01
  1.958610e-01   6.384022e+01   3.282458e-01
  1.961600e-01   6.350203e+01   3.286997e-01
  1.964590e-01   6.391306e+01   3.282864e-01
  1.967580e-01   6.324417e+01   3.287730e-01
  1.970570e-01   6.428741e+01   3.292464e-01
  1.973560e-01   6.377609e+01   3.261916e-01
  1.976550e-01   6.322567e+01   3.275414e-01
  1.979540e-01   6.431189e+01   3.279939e-01
  1.982530e-01   6.374319e+01   3.282898e-01
  1.985520e-01   6.383581e+01   3.264885e-01
  1.988510e-01   6.432016e+01   3.278698e-01
  1.991500e-01   6.365088e+01   3.283461e-01
  1.994480e-01   6.383481e+01   3.254803e-01
  1.997470e-01   6.382877e+01   3.273400e-01
  2.000460e-01   6.314920e+01   3.217546e-01
  2.003450e-01   6.331379e+01   3.244345e-01
  2.006440e-01   6.360454e+01   3.279325e-01
  2.009430e-01   6.358856e+01   3.228719e-01
  2.012420e-01   6.318778e+01   3.251147e-01
  2.015410e-01   6.327133e+01   3.219259e-01
  2.018400e-01   6.288887e+01   3.216496e-01
  2.021390e-01   6.388876e+01   3.251895e-01
  2.024380e-01   6.306971e+01   3.182539e-01
  2.027370e-01   6.369300e+01   3.248332e-01
  2.030350e-01   6.364105e+01   3.216123e-01
  2.033340e-01   6.317412e+01   3.212608e-01
  2.036330e-01   6.272351e+01   3.176495e-01
  2.039320e-01   6.353888e+01   3.205276e-01
  2.042310e-01   6.361496e+01   3.237832e-01
  2.045300e-01   6.330565e+01   3.183078e-01
  2.048290e-01   6.363625e+01   3.202252e-01
  2.051280e-01   6.311374e+01   3.185005e-01
  2.054270e-01   6.362685e+01   3.192496e-01
  2.057260e-01   6.372711e+01   3.229433e-01
  2.060250e-01   6.274920e+01   3.165037e-01
  2.063240e-01   6.346031e+01   3.208793e-01
  2.066230e-01   6.333480e+01   3.191936e-01
  2.069210e-01   6.329885e+01   3.203332e-01
  2.072200e-01   6.334149e+01   3.197557e-01
  2.075190e-01   6.353113e+01   3.177987e-01
  2.078180e-01   6.314133e+01   3.192501e-01
  2.081170e-01   6.274956e+01   3.166384e-01
  2.084160e-01   6.301235e+01   3.193335e-01
  2.087150e-01   6.314455e+01   3.161657e-01
  2.090140e-01   6.291732e+01   3.170614e-01
  2.093130e-01   6.290724e+01   3.169020e-01
  2.096120e-01   6.257752e+01   3.155374e-01
  2.099110e-01   6.281953e+01   3.146922e-01
  2.102100e-01   6.287870e+01   3.164291e-01
  2.105080e-01   6.314337e+01   3.187109e-01
  2.108070e-01   6.337777e+01   3.163515e-01
  2.111060e-01   6.255235e+01   3.134993e-01
  2.114050e-01   6.315777e+01   3.154066e-01
  2.117040e-01   6.263663e+01   3.190643e-01
  2.120030e-01   6.309524e+01   3.261793e-01
  2.123020e-01   6.300209e+01   3.282917e-01
  2.126010e-01   6.267138e+01   3.247919e-01
  2.129000e-01   6.281398e+01   3.283967e-01
  2.131990e-01   6.233343e+01   3.300006e-01
  2.134980e-01   6.275796e+01   3.331316e-01
  2.137970e-01   6.334564e+01   3.322085e-01
  2.140950e-01   6.250617e+01   3.318418e-01
  2.143940e-01   6.267262e+01   3.335302e-01
  2.146930e-01   6.298804e+01   3.346831e-01
  2.149920e-01   6.255457e+01   3.338440e-01
  2.152910e-01   6.283038e+01   3.350537e-01
  2.155900e-01   6.278101e+01   3.378107e-01
  2.158890e-01   6.270830e+01   3.376150e-01
  2.161880e-01   6.247973e+01   3.355490e-01
  2.164870e-01   6.310925e+01   3.385298e-01
  2.167860e-01   6.340189e+01   3.329709e-01
  2.170850e-01   6.270170e+01   3.285514e-01
  2.173840e-01   6.229592e+01   3.243963e-01
  2.176820e-01   6.303117e+01   3.248555e-01
  2.179810e-01   6.284690e+01   3.253915e-01
  2.182800e-01   6.280371e+01   3.210126e-01
  2.185790e-01   6.222687e+01   3.210728e-01
  2.188780e-01   6.248344e+01   3.182633e-01
  2.191770e-01   6.236729e+01   3.200343e-01
  2.194760e-01   6.217768e+01   3.203843e-01
  2.197750e-01   6.232619e+01   3.175901e-01
  2.200740e-01   6.245557e+01   3.158958e-01
  2.203730e-01   6.290939e+01   3.187994e-01
  2.206720e-01   6.222338e+01   3.161114e-01
  2.209710e-01   6.293348e+01   3.200950e-01
  2.212700e-01   6.236569e+01   3.142098e-01
  2.215680e-01   6.240191e+01   3.171043e-01
  2.218670e-01   6.267745e+01   3.135519e-01
  2.221660e-01   6.169610e+01   3.145019e-01
  2.224650e-01   6.205789e+01   3.129093e-01
  2.227640e-01   6.223947e+01   3.131053e-01
  2.230630e-01   6.226116e+01   3.140780e-01
  2.233620e-01   6.257360e+01   3.140756e-01
  2.236610e-01   6.231507e+01   3.134261e-01
  2.239600e-01   6.195017e+01   3.089179e-01
  2.242590e-01   6.230253e+01   3.128727e-01
  2.245580e-01   6.160126e+01   3.102049e-01
  2.248570e-01   6.247467e+01   3.142209e-01
  2.251550e-01   6.222721e+01   3.099873e-01
  2.254540e-01   6.217137e+01   3.101019e-01
  2.257530e-01   6.195403e+01   3.118667e-01
  2.260520e-01   6.214374e+01   3.085206e-01
  2.263510e-01   6.240929e+01   3.101870e-01
  2.266500e-01   6.197327e+01   3.089755e-01
  2.269490e-01   6.281914e+01   3.096907e-01
  2.272480e-01   6.205293e+01   3.103151e-01
  2.275470e-01   6.216431e+01   3.064662e-01
  2.278460e-01   6.236313e+01   3.104527e-01
  2.281450e-01   6.216506e+01   3.072062e-01
  2.284440e-01   6.193052e+01   3.081159e-01
  2.287420e-01   6.231062e+01   3.099417e-01
  2.290410e-01   6.221482e+01   3.035700e-01
  2.293400e-01   6.222669e+01   3.083516e-01
  2.296390e-01   6.184475e+01   3.059223e-01
  2.299380e-01   6.197378e+01   3.067332e-01
  2.302370e-01   6.221559e+01   3.067153e-01
  2.305360e-01   6.197808e+01   3.041871e-01
  2.308350e-01   6.177941e+01   3.079898e-01
  2.311340e-01   6.178019e+01   3.022708e-01
  2.314330e-01   6.216244e+01   3.053643e-01
  2.317320e-01   6.222928e+01   3.066263e-01
  2.320310e-01   6.169392e+01   3.021780e-01
  2.323290e-01   6.187256e+01   3.073486e-01
  2.326280e-01   6.184271e+01   3.018334e-01
  2.329270e-01   6.168604e+01   3.019222e-01
  2.332260e-01   6.260213e+01   3.057147e-01
  2.335250e-01   6.096633e+01   3.009811e-01
  2.338240e-01   6.168494e+01   3.039478e-01
  2.341230e-01   6.194349e+01   3.000961e-01
  2.344220e-01   6.177552e+01   3.027339e-01
  2.347210e-01   6.134605e+01   3.015613e-01
  2.350200e-01   6.186444e+01   3.020042e-01
  2.353190e-01   6.190622e+01   3.024606e-01
  2.356180e-01   6.152966e+01   2.981752e-01
  2.359170e-01   6.174300e+01   3.030114e-01
  2.362150e-01   6.130456e+01   2.999329e-01
  2.365140e-01   6.138950e+01   2.978354e-01
  2.368130e-01   6.141902e+01   3.002128e-01
  2.371120e-01   6.203363e+01   3.003143e-01
  2.374110e-01   6.161751e+01   3.018726e-01
  2.377100e-01   6.144075e+01   2.978458e-01
  2.380090e-01   6.150690e+01   2.993825e-01
  2.383080e-01   6.140240e+01   2.971853e-01
  2.386070e-01   6.149134e+01   2.989988e-01
  2.389060e-01   6.151646e+01   2.987151e-01
  2.392050e-01   6.111030e+01   2.961395e-01
  2.395040e-01   6.140776e+01   2.989106e-01
  2.398020e-01   6.116197e+01   2.962646e-01
  2.401010e-01   6.149842e+01   2.987861e-01
  2.404000e-01   6.096420e+01   2.946678e-01
  2.406990e-01   6.197434e+01   2.987938e-01
  2.409980e-01   6.133431e+01   2.962319e-01
  2.412970e-01   6.140006e+01   2.959426e-01
  2.415960e-01   6.101702e+01   2.959134e-01
  2.418950e-01   6.117647e+01   2.946254e-01
  2.421940e-01   6.157181e+01   2.968049e-01
  2.424930e-01   6.145352e+01   2.974223e-01
  2.427920e-01   6.138989e+01   2.934897e-01
  2.430910e-01   6.145261e+01   2.956230e-01
  2.433890e-01   6.153758e+01   2.948299e-01
  2.436880e-01   6.104091e+01   2.961964e-01
  2.439870e-01   6.108682e+01   2.927644e-01
  2.442860e-01   6.078945e+01   2.915100e-01
  2.445850e-01   6.070458e+01   2.930469e-01
  2.448840e-01   6.160786e+01   2.947778e-01
  2.451830e-01   6.106438e+01   2.950211e-01
  2.454820e-01   6.121653e+01   2.918848e-01
  2.457810e-01   6.103771e+01   2.926467e-01
  2.460800e-01   6.121624e+01   2.934015e-01
  2.463790e-01   6.085623e+01   2.915622e-01
  2.466780e-01   6.107464e+01   2.925180e-01
  2.469770e-01   6.173382e+01   2.932235e-01
  2.472750e-01   6.058697e+01   2.912398e-01
  2.475740e-01   6.087129e+01   2.929010e-01
  2.478730e-01   6.132954e+01   2.892903e-01
  2.481720e-01   6.113911e+01   2.918077e-01
  2.484710e-01   6.076450e+01   2.891057e-01
  2.487700e-01   6.118053e+01   2.932068e-01
  2.490690e-01   6.104530e+01   2.917990e-01
  2.493680e-01   6.133767e+01   2.895187e-01
  2.496670e-01   6.102973e+01   2.927363e-01
  2.499660e-01   6.078651e+01   2.891581e-01
  2.502650e-01   6.083679e+01   2.905502e-01
  2.505640e-01   6.094289e+01   2.878574e-01
  2.508620e-01   6.077888e+01   2.888246e-01
  2.511610e-01   6.057386e+01   2.906701e-01
  2.514600e-01   6.090652e+01   2.882909e-01
  2.517590e-01   6.060062e+01   2.873584e-01
  2.520580e-01   6.071883e+01   2.881588e-01
  2.523570e-01   6.049742e+01   2.879459e-01
  2.526560e-01   6.063840e+01   2.891216e-01
  2.529550e-01   6.095030e+01   2.865372e-01
  2.532540e-01   6.071840e+01   2.858896e-01
  2.535530e-01   6.065348e+01   2.855333e-01
  2.538520e-01   6.032855e+01   2.860941e-01
  2.541510e-01   6.055787e+01   2.851053e-01
  2.544490e-01   6.056532e+01   2.859369e-01
  2.547480e-01   6.068736e+01   2.865322e-01
  2.550470e-01   6.084069e+01   2.851629e-01
  2.553460e-01   6.104290e+01   2.860416e-01
  2.556450e-01   6.075090e+01   2.830557e-01
  2.559440e-01   6.039534e+01   2.851280e-01
  2.562430e-01   6.050775e+01   2.867247e-01
  2.565420e-01   6.057051e+01   2.843279e-01
  2.568410e-01   6.067990e+01   2.837834e-01
  2.571400e-01   6.066596e+01   2.841505e-01
  2.574390e-01   6.047085e+01   2.858160e-01
  2.577380e-01   6.051754e+01   2.849091e-01
  2.580360e-01   6.062482e+01   2.831576e-01
  2.583350e-01   6.078032e+01   2.860353e-01
  2.586340e-01   6.056213e+01   2.824184e-01
  2.589330e-01   6.019394e+01   2.843484e-01
  2.592320e-01   6.004191e+01   2.812028e-01
  2.595310e-01   6.050997e+01   2.832863e-01
  2.598300e-01   6.055804e+01   2.853085e-01
  2.601290e-01   6.034575e+01   2.804505e-01
  2.604280e-01   6.010181e+01   2.833258e-01
  2.607270e-01   6.109772e+01   2.819007e-01
  2.610260e-01   6.037478e+01   2.827711e-01
  2.613250e-01   6.052881e+01   2.837291e-01
  2.616240e-01   5.997049e+01   2.815268e-01
  2.619220e-01   6.032990e+01   2.824680e-01
  2.622210e-01   6.001311e+01   2.789076e-01
  2.625200e-01   6.033726e+01   2.814035e-01
  2.628190e-01   6.024447e+01   2.808944e-01
  2.631180e-01   6.047060e+01   2.796809e-01
  2.634170e-01   6.073830e+01   2.839199e-01
  2.637160e-01   6.017179e+01   2.789890e-01
  2.640150e-01   6.051614e+01   2.825083e-01
  2.643140e-01   6.023830e+01   2.787615e-01
  2.646130e-01   6.055726e+01   2.798812e-01
  2.649120e-01   6.048063e+01   2.827217e-01
  2.652110e-01   6.048346e+01   2.795192e-01
  2.655090e-01   5.975246e+01   2.785882e-01
  2.658080e-01   6.042796e+01   2.785349e-01
  2.661070e-01   6.044992e+01   2.798248e-01
  2.664060e-01   5.977771e+01   2.779787e-01
  2.667050e-01   5.992402e+01   2.786049e-01
  2.670040e-01   6.043050e+01   2.795881e-01
  2.673030e-01   6.044080e+01   2.787541e-01
  2.676020e-01   6.069939e+01   2.794449e-01
  2.679010e-01   6.040995e+01   2.786829e-01
  2.682000e-01   6.048411e+01   2.777219e-01
  2.684990e-01   6.049990e+01   2.787955e-01
  2.687980e-01   6.068038e+01   2.788319e-01
  2.690960e-01   5.995125e+01   2.782867e-01
  2.693950e-01   5.978040e+01   2.749898e-01
  2.696940e-01   6.028725e+01   2.765237e-01
  2.699930e-01   6.031171e+01   2.776071e-01
  2.702920e-01   6.032088e+01   2.773469e-01
  2.705910e-01   6.053290e+01   2.783041e-01
  2.708900e-01   6.019122e+01   2.753802e-01
  2.711890e-01   5.992105e+01   2.766130e-01
  2.714880e-01   5.982598e+01   2.753714e-01
  2.717870e-01   6.021818e+01   2.767372e-01
  2.720860e-01   5.987765e+01   2.749373e-01
  2.723850e-01   5.989407e+01   2.743339e-01
  2.726840e-01   5.965919e+01   2.748950e-01
  2.729820e-01   6.008019e+01   2.756784e-01
  2.732810e-01   6.029993e+01   2.752618e-01
  2.735800e-01   5.995972e+01   2.743929e-01
  2.738790e-01   5.956321e+01   2.740313e-01
  2.741780e-01   5.976269e+01   2.749490e-01
  2.744770e-01   5.959998e+01   2.720354e-01
  2.747760e-01   5.961048e+01   2.734109e-01
  2.750750e-01   6.002638e+01   2.775136e-01
  2.753740e-01   5.992846e+01   2.817240e-01
  2.756730e-01   5.992041e+01   2.831985e-01
  2.759720e-01   5.995693e+01   2.819887e-01
  2.762710e-01   5.990901e+01   2.859204e-01
  2.765690e-01   6.015605e+01   2.857874e-01
  2.768680e-01   6.030986e+01   2.888650e-01
  2.771670e-01   6.005340e+01   2.858519e-01
  2.774660e-01   5.949693e+01   2.853480e-01
  2.777650e-01   6.004040e+01   2.901383e-01
  2.780640e-01   5.980948e+01   2.881924e-01
  2.783630e-01   5.972825e+01   2.884211e-01
  2.786620e-01   6.025539e+01   2.914154e-01
  2.789610e-01   5.968967e+01   2.901525e-01
  2.792600e-01   6.004170e+01   2.938740e-01
  2.795590e-01   6.056572e+01   2.893711e-01
  2.798580e-01   5.974114e+01   2.919173e-01
  2.801560e-01   5.968350e+01   2.913367e-01
  2.804550e-01   5.982774e+01   2.925711e-01
  2.807540e-01   6.002288e+01   2.943890e-01
  2.810530e-01   6.072482e+01   2.933155e-01
  2.813520e-01   5.952210e+01   2.942855e-01
  2.816510e-01   6.025809e+01   2.950781e-01
  2.819500e-01   6.010467e+01   2.948150e-01
  2.822490e-01   6.004683e+01   2.946731e-01
  2.825480e-01   5.958668e+01   2.930934e-01
  2.828470e-01   5.997404e+01   2.974704e-01
  2.831460e-01   6.017293e+01   2.964615e-01
  2.834450e-01   6.017139e+01   2.948657e-01
  2.837430e-01   5.997831e+01   2.960962e-01
  2.840420e-01   5.972653e+01   2.970881e-01
  2.843410e-01   5.980640e+01   3.037737e-01
  2.846400e-01   5.990864e+01   3.061668e-01
  2.849390e-01   5.969179e+01   3.135037e-01
  2.852380e-01   5.965446e+01   3.163146e-01
  2.855370e-01   5.995539e+01   3.202555e-01
  2.858360e-01   5.968241e+01   3.215711e-01
  2.861350e-01   5.945218e+01   3.237846e-01
  2.864340e-01   5.982785e+01   3.296113e-01
  2.867330e-01   5.904232e+01   3.264998e-01
  2.870320e-01   5.933785e+01   3.329334e-01
  2.873310e-01   5.929573e+01   3.297313e-01
  2.876290e-01   6.008240e+01   3.371905e-01
  2.879280e-01   5.947467e+01   3.385478e-01
  2.882270e-01   5.940150e+01   3.346046e-01
  2.885260e-01   5.888181e+01   3.372005e-01
  2.888250e-01   5.904917e+01   3.368194e-01
  2.891240e-01   5.991967e+01   3.444114e-01
  2.894230e-01   5.869697e+01   3.439577e-01
  2.897220e-01   5.883591e+01   3.362107e-01
  2.900210e-01   5.898910e+01   3.455510e-01
  2.903200e-01   5.922201e+01   3.442093e-01
  2.906190e-01   5.893823e+01   3.470800e-01
  2.909180e-01   5.914998e+01   3.486475e-01
  2.912160e-01   5.961177e+01   3.462583e-01
  2.915150e-01   5.927977e+01   3.566802e-01
  2.918140e-01   5.951672e+01   3.491572e-01
  2.921130e-01   5.905916e+01   3.510641e-01
  2.924120e-01   5.954937e+01   3.550775e-01
  2.927110e-01   5.875845e+01   3.517272e-01
  2.930100e-01   5.917976e+01   3.621878e-01
  2.933090e-01   5.861877e+01   3.546860e-01
  2.936080e-01   5.980979e+01   3.558531e-01
  2.939070e-01   5.916221e+01   3.596105e-01
  2.942060e-01   5.931571e+01   3.607035e-01
  2.945050e-01   5.922715e+01   3.679912e-01
  2.948030e-01   5.942829e+01   3.589671e-01
  2.951020e-01   5.929006e+01   3.640237e-01
  2.954010e-01   5.879626e+01   3.642329e-01
  2.957000e-01   5.872578e+01   3.657667e-01
  2.959990e-01   5.882534e+01   3.656358e-01
  2.962980e-01   5.893127e+01   3.666273e-01
  2.965970e-01   5.963894e+01   3.724380e-01
  2.968960e-01   5.900807e+01   3.702350e-01
  2.971950e-01   5.925056e+01   3.694080e-01
  2.974940e-01   5.904424e+01   3.674225e-01
  2.977930e-01   5.869717e+01   3.697134e-01
  2.980920e-01   5.811446e+01   3.681007e-01
  2.983900e-01   5.898892e+01   3.738721e-01
  2.986890e-01   5.920854e+01   3.704080e-01
  2.989880e-01   5.894576e+01   3.735011e-01
  2.992870e-01   5.864094e+01   3.734713e-01
  2.995860e-01   5.880082e+01   3.761178e-01
  2.998850e-01   5.870279e+01   3.736682e-01
  3.001840e-01   5.889268e+01   3.766515e-01
  3.004830e-01   5.910941e+01   3.822510e-01
  3.007820e-01   5.935519e+01   3.815496e-01
  3.010810e-01   5.886500e+01   3.772855e-01
  3.013800e-01   5.855328e+01   3.819513e-01
  3.016790e-01   5.913567e+01   3.828374e-01
  3.019780e-01   5.808994e+01   3.814449e-01
  3.022760e-01   5.918291e+01   3.868164e-01
  3.025750e-01   5.842073e+01   3.822760e-01
  3.028740e-01   5.904496e+01   3.897718e-01
  3.031730e-01   5.848973e+01   3.860982e-01
  3.034720e-01   5.855094e+01   3.878737e-01
  3.037710e-01   5.823532e+01   3.865639e-01
  3.040700e-01   5.871678e+01   3.900178e-01
  3.043690e-01   5.890919e+01   3.952925e-01
  3.046680e-01   5.867750e+01   3.931364e-01
  3.049670e-01   5.877347e+01   3.899386e-01
  3.052660e-01   5.905478e+01   3.977407e-01
  3.055650e-01   5.834099e+01   3.939352e-01
  3.058630e-01   5.847474e+01   3.997718e-01
  3.061620e-01   5.873018e+01   3.933128e-01
  3.064610e-01   5.894297e+01   3.990658e-01
  3.067600e-01   5.810291e+01   4.023010e-01
  3.070590e-01   5.819457e+01   3.965242e-01
  3.073580e-01   5.877421e+01   4.046184e-01
  3.076570e-01   5.927920e+01   3.990622e-01
  3.079560e-01   5.938887e+01   4.058317e-01
  3.082550e-01   5.885363e+01   4.039988e-01
  3.085540e-01   5.821904e+01   4.015202e-01
  3.088530e-01   5.880708e+01   4.086684e-01
  3.091520e-01   5.928469e+01   4.042900e-01
  3.094500e-01   5.854580e+01   4.105471e-01
  3.097490e-01   5.860286e+01   4.088815e-01
  3.100480e-01   5.903481e+01   4.073207e-01
  3.103470e-01   5.897340e+01   4.184722e-01
  3.106460e-01   5.908579e+01   4.065900e-01
  3.109450e-01   5.891344e+01   4.179309e-01
  3.112440e-01   5.786947e+01   4.072387e-01
  3.115430e-01   5.832517e+01   4.142166e-01
  3.118420e-01   5.892472e+01   4.209553e-01
  3.121410e-01   5.822813e+01   4.119514e-01
  3.124400e-01   5.765742e+01   4.174021e-01
  3.127390e-01   5.812873e+01   4.131968e-01
  3.130380e-01   5.804300e+01   4.218437e-01
  3.133360e-01   5.876103e+01   4.220537e-01
  3.136350e-01   5.867876e+01   4.210828e-01
  3.139340e-01   5.904984e+01   4.286295e-01
  3.142330e-01   5.858804e+01   4.204210e-01
  3.145320e-01   5.800395e+01   4.287189e-01
  3.148310e-01   5.822691e+01   4.245844e-01
  3.151300e-01   5.923002e+01   4.282260e-01
  3.154290e-01   5.779798e+01   4.279571e-01
  3.157280e-01   5.785478e+01   4.253224e-01
  3.160270e-01   5.854580e+01   4.362414e-01
  3.163260e-01   5.821749e+01   4.266535e-01
  3.166250e-01   5.883510e+01   4.373179e-01
  3.169230e-01   5.812505e+01   4.320759e-01
  3.172220e-01   5.872316e+01   4.391752e-01
  3.175210e-01   5.774250e+01   4.351145e-01
  3.178200e-01   5.800251e+01   4.330958e-01
  3.181190e-01   5.784472e+01   4.404988e-01
  3.184180e-01   5.829290e+01   4.375633e-01
  3.187170e-01   5.862747e+01   4.466539e-01
  3.190160e-01   5.870826e+01   4.457584e-01
  3.193150e-01   5.801372e+01   4.365143e-01
  3.196140e-01   5.833481e+01   4.491947e-01
  3.199130e-01   5.784347e+01   4.408857e-01
  3.202120e-01   5.802158e+01   4.488098e-01
  3.205100e-01   5.812804e+01   4.479878e-01
  3.208090e-01   5.774954e+01   4.432970e-01
  3.211080e-01   5.830008e+01   4.523874e-01
  3.214070e-01   5.814910e+01   4.440286e-01
  3.217060e-01   5.810432e+01   4.512081e-01
  3.220050e-01   5.755309e+01   4.461748e-01
  3.223040e-01   5.909078e+01   4.500400e-01
  3.226030e-01   5.783939e+01   4.565762e-01
  3.229020e-01   5.764696e+01   4.405283e-01
  3.232010e-01   5.831462e+01   4.554162e-01
  3.235000e-01   5.844842e+01   4.508722e-01
  3.237990e-01   5.853521e+01   4.545679e-01
  3.240970e-01   5.837114e+01   4.608742e-01
  3.243960e-01   5.874478e+01   4.528486e-01
  3.246950e-01   5.833678e+01   4.625244e-01
  3.249940e-01   5.855289e+01   4.554887e-01
  3.252930e-01   5.875808e+01   4.637415e-01
  3.255920e-01   5.834213e+01   4.648075e-01
  3.258910e-01   5.841506e+01   4.606041e-01
  3.261900e-01   5.847086e+01   4.680815e-01
  3.264890e-01   5.880932e+01   4.639437e-01
  3.267880e-01   5.712194e+01   4.608256e-01
  3.270870e-01   5.796500e+01   4.721818e-01
  3.273860e-01   5.749075e+01   4.646030e-01
  3.276850e-01   5.707264e+01   4.685331e-01
  3.279830e-01   5.857193e+01   4.675591e-01
  3.282820e-01   5.819218e+01   4.755336e-01
  3.285810e-01   5.815267e+01   4.734279e-01
  3.288800e-01   5.723201e+01   4.730565e-01
  3.291790e-01   5.781114e+01   4.715547e-01
  3.294780e-01   5.855374e+01   4.819932e-01
  3.297770e-01   5.802855e+01   4.823668e-01
  3.300760e-01   5.739931e+01   4.747313e-01
  3.303750e-01   5.894702e+01   4.887705e-01
  3.306740e-01   5.838021e+01   4.797689e-01
  3.309730e-01   5.840682e+01   4.886274e-01
  3.312720e-01   5.771981e+01   4.894674e-01
  3.315700e-01   5.782158e+01   4.809955e-01
  3.318690e-01   5.774063e+01   4.933655e-01
  3.321680e-01   5.726125e+01   4.801877e-01
  3.324670e-01   5.854157e+01   4.978881e-01
  3.327660e-01   5.798049e+01   4.927421e-01
  3.330650e-01   5.767286e+01   4.919790e-01
  3.333640e-01   5.778777e+01   5.003130e-01
  3.336630e-01   5.776888e+01   4.886028e-01
  3.339620e-01   5.805942e+01   5.043880e-01
  3.342610e-01   5.759086e+01   4.954980e-01
  3.345600e-01   5.752319e+01   5.003151e-01
  3.348590e-01   5.787421e+01   5.107432e-01
  3.351570e-01   5.796568e+01   4.954332e-01
  3.354560e-01   5.888876e+01   5.189293e-01
  3.357550e-01   5.812184e+01   4.989045e-01
  3.360540e-01   5.673441e+01   5.075089e-01
  3.363530e-01   5.799691e+01   5.194054e-01
  3.366520e-01   5.746349e+01   5.017928e-01
  3.369510e-01   5.813089e+01   5.265298e-01
  3.372500e-01   5.828471e+01   5.036160e-01
  3.375490e-01   5.799812e+01   5.232919e-01
  3.378480e-01   5.776513e+01   5.196480e-01
  3.381470e-01   5.746662e+01   5.170253e-01
  3.384460e-01   5.731455e+01   5.302359e-01
  3.387450e-01   5.807592e+01   5.122441e-01
  3.390430e-01   5.767191e+01   5.291447e-01
  3.393420e-01   5.719064e+01   5.242437e-01
  3.396410e-01   5.846390e+01   5.307230e-01
  3.399400e-01   5.767298e+01   5.425657e-01
  3.402390e-01   5.790239e+01   5.177084e-01
  3.405380e-01   5.695516e+01   5.362876e-01
  3.408370e-01   5.793263e+01   5.330872e-01
  3.411360e-01   5.780528e+01   5.359929e-01
  3.414350e-01   5.851007e+01   5.464891e-01
  3.417340e-01   5.696456e+01   5.313821e-01
  3.420330e-01   5.827751e+01   5.536946e-01
  3.423320e-01   5.735799e+01   5.339151e-01
  3.426300e-01   5.688805e+01   5.462939e-01
  3.429290e-01   5.792148e+01   5.489510e-01
  3.432280e-01   5.831360e+01   5.485439e-01
  3.435270e-01   5.711557e+01   5.616053e-01
  3.438260e-01   5.796549e+01   5.432063e-01
  3.441250e-01   5.692469e+01   5.574158e-01
  3.444240e-01   5.744237e+01   5.520243e-01
  3.447230e-01   5.727236e+01   5.559114e-01
  3.450220e-01   5.739917e+01   5.680024e-01
  3.453210e-01   5.765457e+01   5.530430e-01
  3.456200e-01   5.708073e+01   5.715508e-01
  3.459190e-01   5.762335e+01   5.608261e-01
  3.462170e-01   5.741720e+01   5.706449e-01
  3.465160e-01   5.786162e+01   5.719909e-01
  3.468150e-01   5.745212e+01   5.691119e-01
  3.471140e-01   5.742335e+01   5.839797e-01
  3.474130e-01   5.675840e+01   5.648231e-01
  3.477120e-01   5.801724e+01   5.869918e-01
  3.480110e-01   5.831336e+01   5.821158e-01
  3.483100e-01   5.797280e+01   5.822076e-01
  3.486090e-01   5.755538e+01   5.950327e-01
  3.489080e-01   5.849318e+01   5.848148e-01
  3.492070e-01   5.787925e+01   5.976787e-01
  3.495060e-01   5.685915e+01   5.811037e-01
  3.498040e-01   5.831050e+01   6.008838e-01
  3.501030e-01   5.689330e+01   5.945122e-01
  3.504020e-01   5.801329e+01   5.993505e-01
  3.507010e-01   5.837706e+01   6.155193e-01
  3.510000e-01   5.749186e+01   5.918196e-01
  3.512990e-01   5.781244e+01   6.125354e-01
  3.515980e-01   5.764257e+01   6.033970e-01
  3.518970e-01   5.818262e+01   6.198415e-01
  3.521960e-01   5.809744e+01   6.282364e-01
  3.524950e-01   5.589550e+01   5.931914e-01
  3.527940e-01   5.752941e+01   6.285584e-01
  3.530930e-01   5.766013e+01   6.127818e-01
  3.533920e-01   5.850475e+01   6.327149e-01
  3.536900e-01   5.745677e+01   6.293067e-01
  3.539890e-01   5.709358e+01   6.239083e-01
  3.542880e-01   5.718660e+01   6.396055e-01
  3.545870e-01   5.587142e+01   6.074057e-01
  3.548860e-01   5.527086e+01   6.252584e-01
  3.551850e-01   5.879807e+01   6.331530e-01
  3.554840e-01   5.733627e+01   6.368338e-01
  3.557830e-01   5.785451e+01   6.421149e-01
  3.560820e-01   5.830641e+01   6.226816e-01
  3.563810e-01   5.750922e+01   6.389913e-01
  3.566800e-01   5.696861e+01   6.209873e-01
  3.569790e-01   5.734202e+01   6.429140e-01
  3.572770e-01   5.823702e+01   6.466790e-01
  3.575760e-01   5.680250e+01   6.124459e-01
  3.578750e-01   5.769145e+01   6.575405e-01
  3.581740e-01   5.644511e+01   6.214778e-01
  3.584730e-01   5.784133e+01   6.583941e-01
  3.587720e-01   5.738806e+01   6.444030e-01
  3.590710e-01   5.747897e+01   6.436813e-01
  3.593700e-01   5.732561e+01   6.674800e-01
  3.596690e-01   5.836764e+01   6.449561e-01
  3.599680e-01   5.810878e+01   6.734110e-01
  3.602670e-01   5.637579e+01   6.461648e-01
  3.605660e-01   5.707691e+01   6.660305e-01
  3.608640e-01   5.781817e+01   6.875325e-01
  3.611630e-01   5.814163e+01   6.536482e-01
  3.614620e-01   5.675663e+01   6.856586e-01
  3.617610e-01   5.834620e+01   6.692768e-01
  3.620600e-01   5.702673e+01   6.842934e-01
  3.623590e-01   5.697470e+01   6.810266e-01
  3.626580e-01   5.679562e+01   6.799554e-01
  3.629570e-01   5.706928e+01   6.999337e-01
  3.632560e-01   5.771955e+01   6.739426e-01
  3.635550e-01   5.921079e+01   7.245655e-01
  3.638540e-01   5.764367e+01   6.971381e-01
  3.641530e-01   5.687941e+01   6.971857e-01
  3.644510e-01   5.846207e+01   7.374900e-01
  3.647500e-01   5.701852e+01   6.842441e-01
  3.650490e-01   5.713863e+01   7.273055e-01
  3.653480e-01   5.749561e+01   7.123239e-01
  3.656470e-01   5.717229e+01   7.187646e-01
  3.659460e-01   5.791308e+01   7.451132e-01
  3.662450e-01   5.753563e+01   7.109127e-01
  3.665440e-01   5.774215e+01   7.616134e-01
  3.668430e-01   5.651334e+01   7.129070e-01
  3.671420e-01   5.849688e+01   7.565798e-01
  3.674410e-01   5.804028e+01   7.440449e-01
  3.677400e-01   5.671656e+01   7.488680e-01
  3.680390e-01   5.801231e+01   7.867567e-01
  3.683370e-01   5.703120e+01   7.302097e-01
  3.686360e-01   5.593727e+01   7.639737e-01
  3.689350e-01   5.715685e+01   7.557363e-01
  3.692340e-01   5.741688e+01   7.783238e-01
  3.695330e-01   5.651021e+01   7.994150e-01
  3.698320e-01   5.681461e+01   7.475607e-01
  3.701310e-01   5.825000e+01   8.140685e-01
  3.704300e-01   5.673979e+01   7.652183e-01
  3.707290e-01   5.670301e+01   8.056161e-01
  3.710280e-01   5.766371e+01   8.075327e-01
  3.713270e-01   5.652547e+01   7.878162e-01
  3.716260e-01   5.748425e+01   8.423562e-01
  3.719240e-01   5.647377e+01   7.806770e-01
  3.722230e-01   5.668208e+01   8.392051e-01
  3.725220e-01   5.721337e+01   8.141830e-01
  3.728210e-01   5.664512e+01   8.281061e-01
  3.731200e-01   5.749961e+01   8.838775e-01
  3.734190e-01   5.781073e+01   8.085614e-01
  3.737180e-01   5.684609e+01   8.756959e-01
  3.740170e-01   5.719511e+01   8.268333e-01
  3.743160e-01   5.602770e+01   8.756467e-01
  3.746150e-01   5.677864e+01   8.751762e-01
  3.749140e-01   5.877706e+01   8.689850e-01
  3.752130e-01   5.771955e+01   9.228339e-01
  3.755110e-01   5.695072e+01   8.524831e-01
  3.758100e-01   5.634738e+01   9.117986e-01
  3.761090e-01   5.697662e+01   8.894999e-01
  3.764080e-01   5.832620e+01   9.240682e-01
  3.767070e-01   5.640115e+01   9.501015e-01
  3.770060e-01   5.819507e+01   8.860253e-01
  3.773050e-01   5.732474e+01   9.660711e-01
  3.776040e-01   5.729667e+01   9.230598e-01
  3.779030e-01   5.649852e+01   9.469174e-01
  3.782020e-01   5.595364e+01   1.017844e+00
  3.785010e-01   5.818812e+01   9.124251e-01
  3.788000e-01   5.808741e+01   1.032023e+00
  3.790990e-01   5.718790e+01   9.447707e-01
  3.793970e-01   5.575791e+01   1.001442e+00
  3.796960e-01   5.671068e+01   1.005186e+00
  3.799950e-01   5.653705e+01   9.852291e-01
  3.802940e-01   5.674211e+01   1.097298e+00
  3.805930e-01   5.444582e+01   9.374678e-01
  3.808920e-01   5.867457e+01   1.122149e+00
  3.811910e-01   5.700561e+01   1.022368e+00
  3.814900e-01   5.513418e+01   1.058123e+00
  3.817890e-01   5.663302e+01   1.170994e+00
  3.820880e-01   5.690204e+01   9.975142e-01
  3.823870e-01   5.611764e+01   1.173198e+00
  3.826860e-01   5.658169e+01   1.033725e+00
  3.829840e-01   5.714213e+01   1.207617e+00
  3.832830e-01   5.654065e+01   1.148167e+00
  3.835820e-01   5.939011e+01   1.148721e+00
  3.838810e-01   5.774038e+01   1.266346e+00
  3.841800e-01   5.652698e+01   1.107734e+00
  3.844790e-01   5.691092e+01   1.266565e+00
  3.847780e-01   5.518027e+01   1.155877e+00
  3.850770e-01   5.840273e+01   1.292741e+00
  3.853760e-01   5.620137e+01   1.352778e+00
  3.856750e-01   5.723833e+01   1.177235e+00
  3.859740e-01   5.770269e+01   1.394990e+00
  3.862730e-01   5.862912e+01   1.276055e+00
  3.865710e-01   5.551059e+01   1.368236e+00
  3.868700e-01   5.721681e+01   1.414594e+00
  3.871690e-01   5.730739e+01   1.332010e+00
  3.874680e-01   5.702673e+01   1.530127e+00
  3.877670e-01   5.822571e+01   1.365207e+00
  3.880660e-01   5.670015e+01   1.560029e+00
  3.883650e-01   5.642597e+01   1.474716e+00
  3.886640e-01   5.598574e+01   1.532849e+00
  3.889630e-01   5.625963e+01   1.672144e+00
  3.892620e-01   5.774215e+01   1.523227e+00
  3.895610e-01   5.849334e+01   1.751737e+00
  3.898600e-01   5.884400e+01   1.710119e+00
  3.901580e-01   5.633347e+01   1.743477e+00
  3.904570e-01   5.895050e+01   1.994030e+00
  3.907560e-01   5.324730e+01   1.671339e+00
  3.910550e-01   5.588781e+01   1.977169e+00
  3.913540e-01   5.714686e+01   1.999316e+00
  3.916530e-01   5.756654e+01   2.006644e+00
  3.919520e-01   5.488669e+01   2.545309e+00
  3.922510e-01   5.966496e+01   2.042889e+00
  3.925500e-01   5.766447e+01   2.694484e+00
  3.928490e-01   5.183087e+01   2.331981e+00
  3.931480e-01   5.741266e+01   2.688594e+00
  3.934470e-01   0.000000e+00   0.000000e+00
  3.937460e-01   5.728675e+01   2.685644e+00
creator: radaver
creator-version: 3725
header-file: /nas_data/SAXS_data/20151104Workshop/header/JH1_0165.txt
image-file: /nas_data/Pilatus1M/20151104_Workshop/JH1_0165.tif
angular-axis-file: /nas_data/SAXS_data/20151104Workshop/q20151029.dat
beamstop-mask-file: /nas_data/SAXS_data/20151104Workshop/fit2d20151031.msk
detector-response-file: none
beam-center-x: 949.7700
beam-center-y: 918.8000
unit-time: 1.0000
channel-first: 10
channel-last: 1315
Exposure time [s]: 1.094024
Transmitted Beam: 0.483993
Incident Beam: 0.483993
Code: JH1
Concentration [mg/ml]: 1
Run Number: 0165
