# Supplementary material for: SAXS analysis of a soluble cytosolic NgBR construct including extracellular and transmembrane domains
Source: PLoS One. 2018 Jan 18;13(1):e0191371. doi: 10.1371/journal.pone.0191371 (PMC5773207; doi:10.1371/journal.pone.0191371)
Supplement: S1 File — (ZIP) [file pone.0191371.s001.zip › JH1_0166.dat]

Sample:   c= 1.0000 mg/ml  Code: JH1
  3.656810e-03   2.269211e+04   4.141248e+01
  3.955720e-03   2.207358e+04   2.805190e+01
  4.254640e-03   1.914142e+04   2.340879e+01
  4.553560e-03   1.544962e+04   2.027653e+01
  4.852480e-03   1.250903e+04   1.708178e+01
  5.151400e-03   1.055833e+04   1.550324e+01
  5.450320e-03   8.742493e+03   1.339947e+01
  5.749240e-03   7.470828e+03   1.200149e+01
  6.048150e-03   6.377743e+03   1.086919e+01
  6.347070e-03   5.522462e+03   9.609283e+00
  6.645990e-03   4.852750e+03   8.968201e+00
  6.944910e-03   4.259881e+03   8.089282e+00
  7.243830e-03   3.825462e+03   7.427969e+00
  7.542750e-03   3.409265e+03   6.985657e+00
  7.841670e-03   3.064390e+03   6.254678e+00
  8.140580e-03   2.783057e+03   6.042875e+00
  8.439500e-03   2.544434e+03   5.569209e+00
  8.738420e-03   2.327737e+03   5.275968e+00
  9.037340e-03   2.153878e+03   4.907169e+00
  9.336260e-03   1.994068e+03   4.639966e+00
  9.635180e-03   1.836147e+03   4.439778e+00
  9.934100e-03   1.696022e+03   4.128580e+00
  1.023300e-02   1.556626e+03   4.053492e+00
  1.053190e-02   1.437954e+03   3.951498e+00
  1.083090e-02   1.333265e+03   3.804937e+00
  1.112980e-02   1.229914e+03   3.623385e+00
  1.142870e-02   1.142727e+03   3.473030e+00
  1.172760e-02   1.054137e+03   3.326412e+00
  1.202650e-02   9.750327e+02   3.190319e+00
  1.232540e-02   9.044728e+02   3.055878e+00
  1.262440e-02   8.394278e+02   2.889207e+00
  1.292330e-02   7.806277e+02   2.743202e+00
  1.322220e-02   7.248417e+02   2.643366e+00
  1.352110e-02   6.733879e+02   2.522211e+00
  1.382000e-02   6.321764e+02   2.419735e+00
  1.411900e-02   5.883146e+02   2.322924e+00
  1.441790e-02   5.504439e+02   2.230731e+00
  1.471680e-02   5.136257e+02   2.144598e+00
  1.501570e-02   4.820588e+02   2.034710e+00
  1.531460e-02   4.519449e+02   1.961237e+00
  1.561350e-02   4.219888e+02   1.861874e+00
  1.591250e-02   4.000546e+02   1.828813e+00
  1.621140e-02   3.771807e+02   1.745141e+00
  1.651030e-02   3.570127e+02   1.679990e+00
  1.680920e-02   3.352883e+02   1.628074e+00
  1.710810e-02   3.188112e+02   1.590897e+00
  1.740710e-02   3.040109e+02   1.531177e+00
  1.770600e-02   2.894359e+02   1.479006e+00
  1.800490e-02   2.703799e+02   1.418189e+00
  1.830380e-02   2.613516e+02   1.405421e+00
  1.860270e-02   2.476152e+02   1.341423e+00
  1.890170e-02   2.359227e+02   1.309369e+00
  1.920060e-02   2.259528e+02   1.269257e+00
  1.949950e-02   2.179102e+02   1.260819e+00
  1.979840e-02   2.076391e+02   1.207653e+00
  2.009730e-02   1.990964e+02   1.169578e+00
  2.039620e-02   1.911322e+02   1.143869e+00
  2.069520e-02   1.871673e+02   1.125840e+00
  2.099410e-02   1.794258e+02   1.110299e+00
  2.129300e-02   1.719825e+02   1.058539e+00
  2.159190e-02   1.645744e+02   1.071175e+00
  2.189080e-02   1.601985e+02   1.062737e+00
  2.218980e-02   1.529041e+02   1.056145e+00
  2.248870e-02   1.494755e+02   1.062867e+00
  2.278760e-02   1.453591e+02   1.037803e+00
  2.308650e-02   1.405726e+02   1.051982e+00
  2.338540e-02   1.367984e+02   1.035609e+00
  2.368430e-02   1.343904e+02   1.007808e+00
  2.398330e-02   1.305436e+02   1.015881e+00
  2.428220e-02   1.259334e+02   9.755829e-01
  2.458110e-02   1.235953e+02   9.989800e-01
  2.488000e-02   1.225826e+02   9.683440e-01
  2.517890e-02   1.193469e+02   9.440806e-01
  2.547790e-02   1.161453e+02   9.444895e-01
  2.577680e-02   1.138184e+02   9.274705e-01
  2.607570e-02   1.116138e+02   9.258811e-01
  2.637460e-02   1.098129e+02   9.110043e-01
  2.667350e-02   1.070717e+02   8.770478e-01
  2.697250e-02   1.063809e+02   8.472597e-01
  2.727140e-02   1.046186e+02   8.090303e-01
  2.757030e-02   1.025118e+02   8.021720e-01
  2.786920e-02   1.006359e+02   7.857149e-01
  2.816810e-02   9.810704e+01   7.634847e-01
  2.846700e-02   9.602407e+01   7.460107e-01
  2.876600e-02   9.651296e+01   7.388961e-01
  2.906490e-02   9.461877e+01   7.338096e-01
  2.936380e-02   9.392697e+01   7.256781e-01
  2.966270e-02   9.252062e+01   7.149407e-01
  2.996160e-02   9.191649e+01   7.136468e-01
  3.026060e-02   9.074565e+01   6.979196e-01
  3.055950e-02   8.879720e+01   6.894076e-01
  3.085840e-02   8.854250e+01   6.855114e-01
  3.115730e-02   8.767627e+01   6.792938e-01
  3.145620e-02   8.719191e+01   6.709055e-01
  3.175510e-02   8.633178e+01   6.694197e-01
  3.205410e-02   8.590682e+01   6.641309e-01
  3.235300e-02   8.453482e+01   6.561372e-01
  3.265190e-02   8.411582e+01   6.424988e-01
  3.295080e-02   8.443204e+01   6.479264e-01
  3.324970e-02   8.268303e+01   6.403383e-01
  3.354870e-02   8.267059e+01   6.386162e-01
  3.384760e-02   8.242096e+01   6.302888e-01
  3.414650e-02   8.103281e+01   6.249586e-01
  3.444540e-02   8.064947e+01   6.149107e-01
  3.474430e-02   8.038130e+01   6.192895e-01
  3.504330e-02   8.069575e+01   6.128104e-01
  3.534220e-02   7.951409e+01   6.090576e-01
  3.564110e-02   7.913210e+01   6.068441e-01
  3.594000e-02   7.800781e+01   5.909852e-01
  3.623890e-02   7.857285e+01   6.032120e-01
  3.653780e-02   7.701014e+01   5.810308e-01
  3.683680e-02   7.711967e+01   5.890087e-01
  3.713570e-02   7.733078e+01   5.905178e-01
  3.743460e-02   7.740933e+01   5.811878e-01
  3.773350e-02   7.626450e+01   5.762091e-01
  3.803240e-02   7.616081e+01   5.895619e-01
  3.833140e-02   7.609803e+01   6.033259e-01
  3.863030e-02   7.559144e+01   6.106618e-01
  3.892920e-02   7.358908e+01   6.009525e-01
  3.922810e-02   7.430055e+01   6.062170e-01
  3.952700e-02   7.451232e+01   6.031459e-01
  3.982600e-02   7.374753e+01   6.087565e-01
  4.012490e-02   7.459298e+01   6.026941e-01
  4.042380e-02   7.412709e+01   6.087043e-01
  4.072270e-02   7.354341e+01   6.039114e-01
  4.102160e-02   7.295026e+01   6.006833e-01
  4.132050e-02   7.341944e+01   6.034021e-01
  4.161950e-02   7.238066e+01   5.929257e-01
  4.191840e-02   7.281979e+01   6.025165e-01
  4.221730e-02   7.272066e+01   5.943167e-01
  4.251620e-02   7.205206e+01   5.993319e-01
  4.281510e-02   7.211191e+01   5.903083e-01
  4.311410e-02   7.168154e+01   5.892983e-01
  4.341300e-02   7.165586e+01   5.922376e-01
  4.371190e-02   7.034179e+01   5.852678e-01
  4.401080e-02   7.109658e+01   5.883995e-01
  4.430970e-02   7.118879e+01   5.842806e-01
  4.460860e-02   7.005743e+01   5.803562e-01
  4.490760e-02   6.999054e+01   5.815608e-01
  4.520650e-02   6.919927e+01   5.738776e-01
  4.550540e-02   7.040359e+01   5.817882e-01
  4.580430e-02   6.951715e+01   5.759201e-01
  4.610320e-02   6.996980e+01   5.748958e-01
  4.640220e-02   6.968780e+01   5.780882e-01
  4.670110e-02   7.006197e+01   5.710077e-01
  4.700000e-02   6.979587e+01   5.720397e-01
  4.729890e-02   6.916680e+01   5.715874e-01
  4.759780e-02   6.852785e+01   5.682313e-01
  4.789680e-02   6.862862e+01   5.651366e-01
  4.819570e-02   6.877103e+01   5.650272e-01
  4.849460e-02   6.935186e+01   5.695111e-01
  4.879350e-02   6.923589e+01   5.628004e-01
  4.909240e-02   6.865348e+01   5.680441e-01
  4.939130e-02   6.908632e+01   5.601614e-01
  4.969030e-02   6.784056e+01   5.571004e-01
  4.998920e-02   6.698756e+01   5.529180e-01
  5.028810e-02   6.688170e+01   5.504900e-01
  5.058700e-02   6.888783e+01   5.627483e-01
  5.088590e-02   6.844132e+01   5.516054e-01
  5.118490e-02   6.816958e+01   5.577749e-01
  5.148380e-02   6.860208e+01   5.568578e-01
  5.178270e-02   6.859153e+01   5.496300e-01
  5.208160e-02   6.800098e+01   5.530912e-01
  5.238050e-02   6.683424e+01   5.425436e-01
  5.267940e-02   6.716716e+01   5.516635e-01
  5.297840e-02   6.739653e+01   5.454572e-01
  5.327730e-02   6.641822e+01   5.389712e-01
  5.357620e-02   6.799255e+01   5.472249e-01
  5.387510e-02   6.636465e+01   5.375110e-01
  5.417400e-02   6.616948e+01   5.417362e-01
  5.447300e-02   6.668907e+01   5.357459e-01
  5.477190e-02   6.651869e+01   5.362841e-01
  5.507080e-02   6.712399e+01   5.387186e-01
  5.536970e-02   6.650745e+01   5.344076e-01
  5.566860e-02   6.501072e+01   5.319997e-01
  5.596760e-02   6.687852e+01   5.334769e-01
  5.626650e-02   6.647309e+01   5.342695e-01
  5.656540e-02   6.604000e+01   5.307200e-01
  5.686430e-02   6.622656e+01   5.284950e-01
  5.716320e-02   6.563016e+01   5.226219e-01
  5.746210e-02   6.595124e+01   5.291701e-01
  5.776110e-02   6.684344e+01   5.345423e-01
  5.806000e-02   6.670550e+01   5.257293e-01
  5.835890e-02   6.608388e+01   5.238487e-01
  5.865780e-02   6.653209e+01   5.227577e-01
  5.895670e-02   6.563482e+01   5.290894e-01
  5.925570e-02   6.642682e+01   5.200877e-01
  5.955460e-02   6.612538e+01   5.257493e-01
  5.985350e-02   6.603611e+01   5.179980e-01
  6.015240e-02   6.590463e+01   5.191595e-01
  6.045130e-02   6.687959e+01   5.235524e-01
  6.075020e-02   6.641499e+01   5.167113e-01
  6.104920e-02   6.556641e+01   5.172661e-01
  6.134810e-02   6.503763e+01   5.157333e-01
  6.164700e-02   6.491352e+01   5.070750e-01
  6.194590e-02   6.620727e+01   5.203501e-01
  6.224480e-02   6.613348e+01   5.086288e-01
  6.254380e-02   6.614170e+01   5.173007e-01
  6.284270e-02   6.571829e+01   5.173065e-01
  6.314160e-02   6.555925e+01   5.043317e-01
  6.344050e-02   6.505503e+01   5.097693e-01
  6.373940e-02   6.554226e+01   5.032341e-01
  6.403840e-02   6.537619e+01   5.104867e-01
  6.433730e-02   6.510288e+01   5.041285e-01
  6.463620e-02   6.534999e+01   5.009611e-01
  6.493510e-02   6.550377e+01   5.126093e-01
  6.523400e-02   6.592561e+01   5.036747e-01
  6.553290e-02   6.576801e+01   5.056535e-01
  6.583190e-02   6.478384e+01   4.998033e-01
  6.613080e-02   6.518296e+01   4.967988e-01
  6.642970e-02   6.491971e+01   5.049862e-01
  6.672860e-02   6.524508e+01   4.955481e-01
  6.702750e-02   6.475090e+01   4.986596e-01
  6.732650e-02   6.517918e+01   4.967844e-01
  6.762540e-02   6.488762e+01   4.956721e-01
  6.792430e-02   6.498828e+01   4.980566e-01
  6.822320e-02   6.552318e+01   4.922104e-01
  6.852210e-02   6.457537e+01   4.959711e-01
  6.882110e-02   6.458879e+01   4.920702e-01
  6.912000e-02   6.495476e+01   4.929735e-01
  6.941890e-02   6.442466e+01   4.875901e-01
  6.971780e-02   6.477051e+01   4.884204e-01
  7.001670e-02   6.470494e+01   4.944786e-01
  7.031560e-02   6.613324e+01   4.930513e-01
  7.061460e-02   6.566181e+01   4.917695e-01
  7.091350e-02   6.453674e+01   4.861189e-01
  7.121240e-02   6.509832e+01   4.844880e-01
  7.151130e-02   6.469494e+01   4.890897e-01
  7.181020e-02   6.488075e+01   4.832169e-01
  7.210920e-02   6.503531e+01   4.870500e-01
  7.240810e-02   6.412564e+01   4.790300e-01
  7.270700e-02   6.444927e+01   4.862607e-01
  7.300590e-02   6.534501e+01   4.849426e-01
  7.330480e-02   6.394811e+01   4.743409e-01
  7.360370e-02   6.487837e+01   4.836688e-01
  7.390270e-02   6.518838e+01   4.793652e-01
  7.420160e-02   6.444362e+01   4.838961e-01
  7.450050e-02   6.512537e+01   4.773556e-01
  7.479940e-02   6.497199e+01   4.781231e-01
  7.509830e-02   6.477333e+01   4.814431e-01
  7.539730e-02   6.452148e+01   4.733872e-01
  7.569620e-02   6.407979e+01   4.726337e-01
  7.599510e-02   6.558216e+01   4.812600e-01
  7.629400e-02   6.507300e+01   4.732363e-01
  7.659290e-02   6.466080e+01   4.760910e-01
  7.689190e-02   6.493534e+01   4.727355e-01
  7.719080e-02   6.387131e+01   4.714296e-01
  7.748970e-02   6.521057e+01   4.728757e-01
  7.778860e-02   6.414637e+01   4.720091e-01
  7.808750e-02   6.408612e+01   4.683562e-01
  7.838640e-02   6.403698e+01   4.656527e-01
  7.868540e-02   6.504698e+01   4.705772e-01
  7.898430e-02   6.436813e+01   4.656052e-01
  7.928320e-02   6.466768e+01   4.721904e-01
  7.958210e-02   6.524297e+01   4.654516e-01
  7.988100e-02   6.460376e+01   4.685493e-01
  8.018000e-02   6.442842e+01   4.654086e-01
  8.047890e-02   6.487778e+01   4.666138e-01
  8.077780e-02   6.437391e+01   4.639749e-01
  8.107670e-02   6.396219e+01   4.600525e-01
  8.137560e-02   6.450191e+01   4.652602e-01
  8.167450e-02   6.460146e+01   4.627512e-01
  8.197350e-02   6.378171e+01   4.570082e-01
  8.227240e-02   6.455394e+01   4.642126e-01
  8.257130e-02   6.417290e+01   4.533291e-01
  8.287020e-02   6.480331e+01   4.646981e-01
  8.316910e-02   6.380640e+01   4.578909e-01
  8.346810e-02   6.394674e+01   4.540715e-01
  8.376700e-02   6.472742e+01   4.632021e-01
  8.406590e-02   6.455505e+01   4.531434e-01
  8.436480e-02   6.541775e+01   4.632339e-01
  8.466370e-02   6.376699e+01   4.515107e-01
  8.496270e-02   6.402910e+01   4.631407e-01
  8.526160e-02   6.358063e+01   4.760892e-01
  8.556050e-02   6.448659e+01   4.799220e-01
  8.585940e-02   6.478207e+01   4.870420e-01
  8.615830e-02   6.347120e+01   4.820891e-01
  8.645720e-02   6.475171e+01   4.917158e-01
  8.675620e-02   6.384416e+01   4.906881e-01
  8.705510e-02   6.390584e+01   4.899481e-01
  8.735400e-02   6.347755e+01   4.907488e-01
  8.765290e-02   6.384478e+01   4.926611e-01
  8.795180e-02   6.393877e+01   4.970402e-01
  8.825080e-02   6.377728e+01   4.919060e-01
  8.854970e-02   6.392460e+01   4.990303e-01
  8.884860e-02   6.491632e+01   5.008254e-01
  8.914750e-02   6.415300e+01   5.040958e-01
  8.944640e-02   6.438849e+01   5.013549e-01
  8.974530e-02   6.483539e+01   4.989848e-01
  9.004430e-02   7.147021e+01   5.217777e-01
  9.034320e-02   6.425078e+01   4.772428e-01
  9.064210e-02   6.396821e+01   4.753013e-01
  9.094100e-02   6.409793e+01   4.658743e-01
  9.123990e-02   6.352614e+01   4.625499e-01
  9.153890e-02   6.448186e+01   4.685286e-01
  9.183780e-02   6.371661e+01   4.624193e-01
  9.213670e-02   6.438344e+01   4.631902e-01
  9.243560e-02   6.540363e+01   4.656154e-01
  9.273450e-02   6.356256e+01   4.550410e-01
  9.303350e-02   6.322354e+01   4.598106e-01
  9.333240e-02   6.463018e+01   4.545564e-01
  9.363130e-02   6.398368e+01   4.557607e-01
  9.393020e-02   6.450685e+01   4.552795e-01
  9.422910e-02   6.398500e+01   4.545953e-01
  9.452800e-02   6.356165e+01   4.542552e-01
  9.482700e-02   6.314497e+01   4.426134e-01
  9.512590e-02   6.401161e+01   4.539146e-01
  9.542480e-02   6.345604e+01   4.470176e-01
  9.572370e-02   6.361349e+01   4.475719e-01
  9.602260e-02   6.413836e+01   4.516786e-01
  9.632160e-02   6.357040e+01   4.419302e-01
  9.662050e-02   6.493003e+01   4.491949e-01
  9.691940e-02   6.412517e+01   4.464021e-01
  9.721830e-02   6.356426e+01   4.419089e-01
  9.751720e-02   6.374685e+01   4.447178e-01
  9.781610e-02   6.438315e+01   4.425926e-01
  9.811510e-02   6.494441e+01   4.488757e-01
  9.841400e-02   6.418007e+01   4.390749e-01
  9.871290e-02   6.435290e+01   4.428453e-01
  9.901180e-02   6.355726e+01   4.411678e-01
  9.931070e-02   6.396636e+01   4.386921e-01
  9.960970e-02   6.427678e+01   4.429406e-01
  9.990860e-02   6.476564e+01   4.372664e-01
  1.002070e-01   6.415290e+01   4.393313e-01
  1.005060e-01   6.447521e+01   4.379992e-01
  1.008050e-01   6.381593e+01   4.381760e-01
  1.011040e-01   6.458527e+01   4.346246e-01
  1.014030e-01   6.426672e+01   4.355789e-01
  1.017020e-01   6.429430e+01   4.398152e-01
  1.020010e-01   6.444910e+01   4.355166e-01
  1.023000e-01   6.336542e+01   4.298357e-01
  1.025990e-01   6.433302e+01   4.321060e-01
  1.028980e-01   6.364056e+01   4.314342e-01
  1.031970e-01   6.376114e+01   4.342016e-01
  1.034960e-01   6.441398e+01   4.284470e-01
  1.037950e-01   6.506151e+01   4.345456e-01
  1.040930e-01   6.399755e+01   4.273822e-01
  1.043920e-01   6.394075e+01   4.311178e-01
  1.046910e-01   6.393297e+01   4.304299e-01
  1.049900e-01   6.409069e+01   4.251321e-01
  1.052890e-01   6.391903e+01   4.280911e-01
  1.055880e-01   6.422592e+01   4.274988e-01
  1.058870e-01   6.335708e+01   4.262051e-01
  1.061860e-01   6.369469e+01   4.231855e-01
  1.064850e-01   6.414427e+01   4.253097e-01
  1.067840e-01   6.407201e+01   4.273082e-01
  1.070830e-01   6.485687e+01   4.263948e-01
  1.073820e-01   6.467146e+01   4.242142e-01
  1.076800e-01   6.443465e+01   4.231254e-01
  1.079790e-01   6.469428e+01   4.258599e-01
  1.082780e-01   6.394599e+01   4.252871e-01
  1.085770e-01   6.441635e+01   4.178741e-01
  1.088760e-01   6.368558e+01   4.212787e-01
  1.091750e-01   6.392755e+01   4.205305e-01
  1.094740e-01   6.395673e+01   4.215533e-01
  1.097730e-01   6.481411e+01   4.218950e-01
  1.100720e-01   6.436952e+01   4.165287e-01
  1.103710e-01   6.387338e+01   4.212785e-01
  1.106700e-01   6.368952e+01   4.146186e-01
  1.109690e-01   6.400432e+01   4.214003e-01
  1.112670e-01   6.424550e+01   4.146511e-01
  1.115660e-01   6.403290e+01   4.151422e-01
  1.118650e-01   6.346683e+01   4.171840e-01
  1.121640e-01   6.369384e+01   4.119926e-01
  1.124630e-01   6.435539e+01   4.152998e-01
  1.127620e-01   6.376310e+01   4.133843e-01
  1.130610e-01   6.428023e+01   4.144697e-01
  1.133600e-01   6.360305e+01   4.170266e-01
  1.136590e-01   6.439890e+01   4.093876e-01
  1.139580e-01   6.432797e+01   4.137467e-01
  1.142570e-01   6.495765e+01   4.154743e-01
  1.145560e-01   6.510091e+01   4.165184e-01
  1.148550e-01   6.470919e+01   4.140969e-01
  1.151530e-01   6.416013e+01   4.069498e-01
  1.154520e-01   6.394377e+01   4.113522e-01
  1.157510e-01   6.472415e+01   4.092942e-01
  1.160500e-01   6.413607e+01   4.137122e-01
  1.163490e-01   6.346885e+01   4.053057e-01
  1.166480e-01   6.495917e+01   4.128743e-01
  1.169470e-01   6.423236e+01   4.082959e-01
  1.172460e-01   6.473983e+01   4.104699e-01
  1.175450e-01   6.401229e+01   4.048250e-01
  1.178440e-01   6.453713e+01   4.064812e-01
  1.181430e-01   6.374115e+01   4.070114e-01
  1.184420e-01   6.510388e+01   4.090944e-01
  1.187400e-01   6.495761e+01   4.072518e-01
  1.190390e-01   6.486826e+01   4.061491e-01
  1.193380e-01   6.477925e+01   4.058704e-01
  1.196370e-01   6.420930e+01   4.062741e-01
  1.199360e-01   6.456009e+01   4.032879e-01
  1.202350e-01   6.460831e+01   4.064300e-01
  1.205340e-01   6.451042e+01   4.036714e-01
  1.208330e-01   6.515098e+01   4.043215e-01
  1.211320e-01   6.413815e+01   4.044017e-01
  1.214310e-01   6.367776e+01   3.963176e-01
  1.217300e-01   6.509482e+01   4.063113e-01
  1.220290e-01   6.373378e+01   4.006988e-01
  1.223270e-01   6.474731e+01   4.012064e-01
  1.226260e-01   6.511543e+01   4.018170e-01
  1.229250e-01   6.493638e+01   3.996936e-01
  1.232240e-01   6.435792e+01   4.015865e-01
  1.235230e-01   6.381334e+01   3.990907e-01
  1.238220e-01   6.444136e+01   3.976498e-01
  1.241210e-01   6.454433e+01   3.995270e-01
  1.244200e-01   6.415272e+01   3.947131e-01
  1.247190e-01   6.429733e+01   3.998098e-01
  1.250180e-01   6.490229e+01   3.967575e-01
  1.253170e-01   6.424745e+01   3.955131e-01
  1.256160e-01   6.421795e+01   3.979950e-01
  1.259140e-01   6.442009e+01   3.957892e-01
  1.262130e-01   6.524443e+01   3.983135e-01
  1.265120e-01   6.490912e+01   3.945059e-01
  1.268110e-01   6.430032e+01   3.934011e-01
  1.271100e-01   6.483074e+01   3.985907e-01
  1.274090e-01   6.480408e+01   3.951909e-01
  1.277080e-01   6.461133e+01   3.933504e-01
  1.280070e-01   6.434247e+01   3.912933e-01
  1.283060e-01   6.448711e+01   3.932214e-01
  1.286050e-01   6.464867e+01   3.964908e-01
  1.289040e-01   6.513909e+01   3.910089e-01
  1.292030e-01   6.433642e+01   3.935115e-01
  1.295020e-01   6.394256e+01   3.886099e-01
  1.298000e-01   6.467161e+01   3.915538e-01
  1.300990e-01   6.569408e+01   3.921843e-01
  1.303980e-01   6.420960e+01   3.884506e-01
  1.306970e-01   6.486995e+01   3.933897e-01
  1.309960e-01   6.448782e+01   3.900196e-01
  1.312950e-01   6.481263e+01   3.907567e-01
  1.315940e-01   6.460190e+01   3.858154e-01
  1.318930e-01   6.430796e+01   3.877845e-01
  1.321920e-01   6.477264e+01   3.889424e-01
  1.324910e-01   6.494662e+01   3.904309e-01
  1.327900e-01   6.414498e+01   3.858628e-01
  1.330890e-01   6.465693e+01   3.869245e-01
  1.333870e-01   6.453154e+01   3.863125e-01
  1.336860e-01   6.454199e+01   3.856364e-01
  1.339850e-01   6.392906e+01   3.824044e-01
  1.342840e-01   6.426568e+01   3.862257e-01
  1.345830e-01   6.456043e+01   3.856915e-01
  1.348820e-01   6.547979e+01   3.884280e-01
  1.351810e-01   6.492312e+01   3.819139e-01
  1.354800e-01   6.534575e+01   3.875579e-01
  1.357790e-01   6.428329e+01   3.820773e-01
  1.360780e-01   6.507149e+01   3.860399e-01
  1.363770e-01   6.492783e+01   3.851470e-01
  1.366760e-01   6.513866e+01   3.878882e-01
  1.369740e-01   6.389347e+01   3.977679e-01
  1.372730e-01   6.432273e+01   4.012108e-01
  1.375720e-01   6.502893e+01   4.128093e-01
  1.378710e-01   6.439870e+01   4.125241e-01
  1.381700e-01   6.480244e+01   4.155625e-01
  1.384690e-01   6.392846e+01   4.199191e-01
  1.387680e-01   6.321715e+01   4.061739e-01
  1.390670e-01   6.408988e+01   3.973387e-01
  1.393660e-01   6.389662e+01   3.959655e-01
  1.396650e-01   6.457158e+01   3.952383e-01
  1.399640e-01   6.492102e+01   3.973251e-01
  1.402630e-01   6.355203e+01   3.850224e-01
  1.405620e-01   6.362704e+01   3.896028e-01
  1.408600e-01   6.467161e+01   3.915538e-01
  1.411590e-01   6.501450e+01   3.935794e-01
  1.414580e-01   6.404667e+01   3.911324e-01
  1.417570e-01   6.465389e+01   3.855007e-01
  1.420560e-01   6.490133e+01   3.907804e-01
  1.423550e-01   6.518950e+01   3.889918e-01
  1.426540e-01   6.503329e+01   3.849944e-01
  1.429530e-01   6.509072e+01   3.842385e-01
  1.432520e-01   6.492355e+01   3.807849e-01
  1.435510e-01   6.430358e+01   3.816791e-01
  1.438500e-01   6.506732e+01   3.798617e-01
  1.441490e-01   6.503918e+01   3.788911e-01
  1.444470e-01   6.492436e+01   3.810126e-01
  1.447460e-01   6.461935e+01   3.763496e-01
  1.450450e-01   6.469182e+01   3.803296e-01
  1.453440e-01   6.492484e+01   3.750689e-01
  1.456430e-01   6.510862e+01   3.793150e-01
  1.459420e-01   6.459909e+01   3.771667e-01
  1.462410e-01   6.445178e+01   3.749923e-01
  1.465400e-01   6.441810e+01   3.761998e-01
  1.468390e-01   6.479498e+01   3.725634e-01
  1.471380e-01   6.443388e+01   3.745080e-01
  1.474370e-01   6.434281e+01   3.748916e-01
  1.477360e-01   6.427924e+01   3.736281e-01
  1.480340e-01   6.475777e+01   3.714052e-01
  1.483330e-01   6.509350e+01   3.808331e-01
  1.486320e-01   6.454686e+01   3.887448e-01
  1.489310e-01   6.495576e+01   3.916766e-01
  1.492300e-01   6.483854e+01   3.908348e-01
  1.495290e-01   6.471966e+01   3.929337e-01
  1.498280e-01   6.550220e+01   3.998722e-01
  1.501270e-01   6.518978e+01   4.004727e-01
  1.504260e-01   6.437186e+01   3.926208e-01
  1.507250e-01   6.572257e+01   4.026305e-01
  1.510240e-01   6.494929e+01   3.992139e-01
  1.513230e-01   6.613964e+01   4.081916e-01
  1.516210e-01   6.483213e+01   3.998937e-01
  1.519200e-01   6.457807e+01   3.991094e-01
  1.522190e-01   6.512613e+01   4.077797e-01
  1.525180e-01   6.601989e+01   4.056641e-01
  1.528170e-01   6.543063e+01   4.092853e-01
  1.531160e-01   6.580458e+01   4.071564e-01
  1.534150e-01   6.506738e+01   3.990587e-01
  1.537140e-01   6.578195e+01   3.944062e-01
  1.540130e-01   6.522145e+01   3.862505e-01
  1.543120e-01   6.538525e+01   3.869695e-01
  1.546110e-01   6.501083e+01   3.833130e-01
  1.549100e-01   6.515204e+01   3.839588e-01
  1.552090e-01   6.542732e+01   3.868596e-01
  1.555070e-01   6.507916e+01   3.765956e-01
  1.558060e-01   6.602198e+01   3.846753e-01
  1.561050e-01   6.553418e+01   3.794447e-01
  1.564040e-01   6.492237e+01   3.792159e-01
  1.567030e-01   6.520020e+01   3.780373e-01
  1.570020e-01   6.467834e+01   3.745710e-01
  1.573010e-01   6.468433e+01   3.780770e-01
  1.576000e-01   6.455933e+01   3.718853e-01
  1.578990e-01   6.470547e+01   3.742202e-01
  1.581980e-01   6.423157e+01   3.711506e-01
  1.584970e-01   6.497492e+01   3.730804e-01
  1.587960e-01   6.566921e+01   3.785173e-01
  1.590940e-01   6.499082e+01   3.712368e-01
  1.593930e-01   6.477306e+01   3.693727e-01
  1.596920e-01   6.519756e+01   3.716183e-01
  1.599910e-01   6.525966e+01   3.734738e-01
  1.602900e-01   6.529030e+01   3.729291e-01
  1.605890e-01   6.516832e+01   3.670363e-01
  1.608880e-01   6.463395e+01   3.679518e-01
  1.611870e-01   6.438388e+01   3.662256e-01
  1.614860e-01   6.518590e+01   3.689065e-01
  1.617850e-01   6.542590e+01   3.663607e-01
  1.620840e-01   6.499099e+01   3.651410e-01
  1.623830e-01   6.448641e+01   3.653108e-01
  1.626810e-01   6.487200e+01   3.642138e-01
  1.629800e-01   6.471450e+01   3.598973e-01
  1.632790e-01   6.549909e+01   3.632286e-01
  1.635780e-01   6.486455e+01   3.626265e-01
  1.638770e-01   6.484599e+01   3.649316e-01
  1.641760e-01   6.541366e+01   3.647457e-01
  1.644750e-01   6.460669e+01   3.617110e-01
  1.647740e-01   6.496560e+01   3.623262e-01
  1.650730e-01   6.488760e+01   3.634718e-01
  1.653720e-01   6.444941e+01   3.618527e-01
  1.656710e-01   6.512562e+01   3.616138e-01
  1.659700e-01   6.464922e+01   3.618300e-01
  1.662680e-01   6.479290e+01   3.608806e-01
  1.665670e-01   6.511716e+01   3.627486e-01
  1.668660e-01   6.514025e+01   3.593702e-01
  1.671650e-01   6.454632e+01   3.605771e-01
  1.674640e-01   6.425419e+01   3.589956e-01
  1.677630e-01   6.467678e+01   3.582775e-01
  1.680620e-01   6.511249e+01   3.617696e-01
  1.683610e-01   6.493553e+01   3.556470e-01
  1.686600e-01   6.460042e+01   3.595800e-01
  1.689590e-01   6.497983e+01   3.570590e-01
  1.692580e-01   6.454786e+01   3.556856e-01
  1.695570e-01   6.500998e+01   3.614847e-01
  1.698560e-01   6.537730e+01   3.564874e-01
  1.701540e-01   6.504961e+01   3.583688e-01
  1.704530e-01   6.457220e+01   3.541035e-01
  1.707520e-01   6.499825e+01   3.554524e-01
  1.710510e-01   6.538842e+01   3.594887e-01
  1.713500e-01   6.478275e+01   3.543163e-01
  1.716490e-01   6.447042e+01   3.562119e-01
  1.719480e-01   6.498752e+01   3.519994e-01
  1.722470e-01   6.462846e+01   3.533510e-01
  1.725460e-01   6.505129e+01   3.561475e-01
  1.728450e-01   6.442101e+01   3.520642e-01
  1.731440e-01   6.461649e+01   3.531377e-01
  1.734430e-01   6.451683e+01   3.496655e-01
  1.737410e-01   6.444321e+01   3.530247e-01
  1.740400e-01   6.450016e+01   3.524599e-01
  1.743390e-01   6.443194e+01   3.497864e-01
  1.746380e-01   6.472304e+01   3.521720e-01
  1.749370e-01   6.511015e+01   3.509178e-01
  1.752360e-01   6.437045e+01   3.512114e-01
  1.755350e-01   6.505425e+01   3.521801e-01
  1.758340e-01   6.465960e+01   3.464228e-01
  1.761330e-01   6.449117e+01   3.515406e-01
  1.764320e-01   6.483455e+01   3.475746e-01
  1.767310e-01   6.450952e+01   3.510569e-01
  1.770300e-01   6.482194e+01   3.482283e-01
  1.773280e-01   6.428917e+01   3.481760e-01
  1.776270e-01   6.464088e+01   3.479139e-01
  1.779260e-01   6.429954e+01   3.454569e-01
  1.782250e-01   6.506606e+01   3.502734e-01
  1.785240e-01   6.415872e+01   3.445711e-01
  1.788230e-01   6.446254e+01   3.470899e-01
  1.791220e-01   6.443134e+01   3.475218e-01
  1.794210e-01   6.440572e+01   3.442237e-01
  1.797200e-01   6.454453e+01   3.461144e-01
  1.800190e-01   6.478573e+01   3.444004e-01
  1.803180e-01   6.475595e+01   3.478789e-01
  1.806170e-01   6.434491e+01   3.438938e-01
  1.809160e-01   6.433352e+01   3.431963e-01
  1.812140e-01   6.436893e+01   3.441254e-01
  1.815130e-01   6.398517e+01   3.425980e-01
  1.818120e-01   6.424015e+01   3.446209e-01
  1.821110e-01   6.435756e+01   3.409555e-01
  1.824100e-01   6.428596e+01   3.432358e-01
  1.827090e-01   6.387139e+01   3.414655e-01
  1.830080e-01   6.440095e+01   3.430439e-01
  1.833070e-01   6.455175e+01   3.409809e-01
  1.836060e-01   6.423298e+01   3.393302e-01
  1.839050e-01   6.446211e+01   3.438725e-01
  1.842040e-01   6.462092e+01   3.414892e-01
  1.845030e-01   6.438024e+01   3.400417e-01
  1.848010e-01   6.429460e+01   3.416061e-01
  1.851000e-01   6.418011e+01   3.366450e-01
  1.853990e-01   6.480934e+01   3.433008e-01
  1.856980e-01   6.446781e+01   3.399499e-01
  1.859970e-01   6.452303e+01   3.388121e-01
  1.862960e-01   6.468693e+01   3.406888e-01
  1.865950e-01   6.440352e+01   3.381799e-01
  1.868940e-01   6.423288e+01   3.416063e-01
  1.871930e-01   6.434463e+01   3.347381e-01
  1.874920e-01   6.399532e+01   3.369482e-01
  1.877910e-01   6.434649e+01   3.377129e-01
  1.880900e-01   6.424192e+01   3.374384e-01
  1.883880e-01   6.419717e+01   3.390748e-01
  1.886870e-01   6.441285e+01   3.335350e-01
  1.889860e-01   6.397049e+01   3.379954e-01
  1.892850e-01   6.407126e+01   3.357324e-01
  1.895840e-01   6.370880e+01   3.336958e-01
  1.898830e-01   6.413674e+01   3.352802e-01
  1.901820e-01   6.363483e+01   3.336563e-01
  1.904810e-01   6.374201e+01   3.337827e-01
  1.907800e-01   6.452199e+01   3.350447e-01
  1.910790e-01   6.420375e+01   3.336036e-01
  1.913780e-01   6.370455e+01   3.333764e-01
  1.916770e-01   6.424363e+01   3.346295e-01
  1.919750e-01   6.334710e+01   3.330554e-01
  1.922740e-01   6.424357e+01   3.317347e-01
  1.925730e-01   6.431758e+01   3.326806e-01
  1.928720e-01   6.461008e+01   3.341980e-01
  1.931710e-01   6.417075e+01   3.336710e-01
  1.934700e-01   6.395992e+01   3.316033e-01
  1.937690e-01   6.404693e+01   3.309267e-01
  1.940680e-01   6.398604e+01   3.325801e-01
  1.943670e-01   6.388311e+01   3.303538e-01
  1.946660e-01   6.389038e+01   3.309716e-01
  1.949650e-01   6.372885e+01   3.284731e-01
  1.952640e-01   6.414790e+01   3.310377e-01
  1.955630e-01   6.379619e+01   3.313294e-01
  1.958610e-01   6.377075e+01   3.281403e-01
  1.961600e-01   6.380950e+01   3.295680e-01
  1.964590e-01   6.429919e+01   3.293499e-01
  1.967580e-01   6.382123e+01   3.303431e-01
  1.970570e-01   6.340172e+01   3.270433e-01
  1.973560e-01   6.394472e+01   3.266953e-01
  1.976550e-01   6.399909e+01   3.296121e-01
  1.979540e-01   6.383181e+01   3.268401e-01
  1.982530e-01   6.368533e+01   3.282139e-01
  1.985520e-01   6.337145e+01   3.253714e-01
  1.988510e-01   6.372181e+01   3.264139e-01
  1.991500e-01   6.344371e+01   3.278843e-01
  1.994480e-01   6.387156e+01   3.256465e-01
  1.997470e-01   6.383203e+01   3.274213e-01
  2.000460e-01   6.382192e+01   3.235359e-01
  2.003450e-01   6.365137e+01   3.253708e-01
  2.006440e-01   6.340285e+01   3.274851e-01
  2.009430e-01   6.339877e+01   3.224616e-01
  2.012420e-01   6.326281e+01   3.253802e-01
  2.015410e-01   6.392716e+01   3.236621e-01
  2.018400e-01   6.388958e+01   3.242708e-01
  2.021390e-01   6.394705e+01   3.254103e-01
  2.024380e-01   6.328901e+01   3.188778e-01
  2.027370e-01   6.378602e+01   3.251428e-01
  2.030350e-01   6.386291e+01   3.222442e-01
  2.033340e-01   6.360762e+01   3.224330e-01
  2.036330e-01   6.309588e+01   3.186620e-01
  2.039320e-01   6.361897e+01   3.208010e-01
  2.042310e-01   6.296570e+01   3.221985e-01
  2.045300e-01   6.336909e+01   3.185382e-01
  2.048290e-01   6.311972e+01   3.189940e-01
  2.051280e-01   6.303896e+01   3.183827e-01
  2.054270e-01   6.355585e+01   3.191425e-01
  2.057260e-01   6.360161e+01   3.226970e-01
  2.060250e-01   6.297841e+01   3.171519e-01
  2.063240e-01   6.324674e+01   3.204102e-01
  2.066230e-01   6.346603e+01   3.195953e-01
  2.069210e-01   6.303189e+01   3.197283e-01
  2.072200e-01   6.310488e+01   3.192290e-01
  2.075190e-01   6.265291e+01   3.156648e-01
  2.078180e-01   6.328736e+01   3.196902e-01
  2.081170e-01   6.312920e+01   3.176656e-01
  2.084160e-01   6.314406e+01   3.197383e-01
  2.087150e-01   6.282269e+01   3.154292e-01
  2.090140e-01   6.331142e+01   3.181238e-01
  2.093130e-01   6.257752e+01   3.161409e-01
  2.096120e-01   6.268341e+01   3.158746e-01
  2.099110e-01   6.259361e+01   3.141958e-01
  2.102100e-01   6.256739e+01   3.157152e-01
  2.105080e-01   6.296552e+01   3.183326e-01
  2.108070e-01   6.314852e+01   3.158492e-01
  2.111060e-01   6.300778e+01   3.147086e-01
  2.114050e-01   6.260917e+01   3.141038e-01
  2.117040e-01   6.336698e+01   3.209906e-01
  2.120030e-01   6.332580e+01   3.268475e-01
  2.123020e-01   6.290010e+01   3.280990e-01
  2.126010e-01   6.322134e+01   3.262866e-01
  2.129000e-01   6.296737e+01   3.288707e-01
  2.131990e-01   6.339244e+01   3.328662e-01
  2.134980e-01   6.298761e+01   3.338149e-01
  2.137970e-01   6.291721e+01   3.311570e-01
  2.140950e-01   6.272615e+01   3.324993e-01
  2.143940e-01   6.287813e+01   3.341510e-01
  2.146930e-01   6.280974e+01   3.342836e-01
  2.149920e-01   6.322949e+01   3.357150e-01
  2.152910e-01   6.209690e+01   3.331665e-01
  2.155900e-01   6.301266e+01   3.385088e-01
  2.158890e-01   6.291083e+01   3.382351e-01
  2.161880e-01   6.268066e+01   3.361630e-01
  2.164870e-01   6.283762e+01   3.378757e-01
  2.167860e-01   6.263939e+01   3.310364e-01
  2.170850e-01   6.232490e+01   3.276357e-01
  2.173840e-01   6.207188e+01   3.238846e-01
  2.176820e-01   6.197720e+01   3.221998e-01
  2.179810e-01   6.268108e+01   3.250343e-01
  2.182800e-01   6.263143e+01   3.206434e-01
  2.185790e-01   6.260928e+01   3.221297e-01
  2.188780e-01   6.193230e+01   3.169272e-01
  2.191770e-01   6.222587e+01   3.197425e-01
  2.194760e-01   6.321781e+01   3.231250e-01
  2.197750e-01   6.258711e+01   3.183251e-01
  2.200740e-01   6.264166e+01   3.164366e-01
  2.203730e-01   6.251882e+01   3.178791e-01
  2.206720e-01   6.232663e+01   3.164441e-01
  2.209710e-01   6.226440e+01   3.184599e-01
  2.212700e-01   6.265323e+01   3.150034e-01
  2.215680e-01   6.303427e+01   3.187780e-01
  2.218670e-01   6.237741e+01   3.128702e-01
  2.221660e-01   6.281106e+01   3.174017e-01
  2.224650e-01   6.262065e+01   3.143949e-01
  2.227640e-01   6.185277e+01   3.122006e-01
  2.230630e-01   6.281991e+01   3.155545e-01
  2.233620e-01   6.211258e+01   3.129862e-01
  2.236610e-01   6.220721e+01   3.132245e-01
  2.239600e-01   6.284543e+01   3.112113e-01
  2.242590e-01   6.154907e+01   3.110443e-01
  2.245580e-01   6.281801e+01   3.133233e-01
  2.248570e-01   6.233492e+01   3.139392e-01
  2.251550e-01   6.208192e+01   3.096942e-01
  2.254540e-01   6.223777e+01   3.103366e-01
  2.257530e-01   6.194709e+01   3.119187e-01
  2.260520e-01   6.267406e+01   3.099033e-01
  2.263510e-01   6.186180e+01   3.088923e-01
  2.266500e-01   6.192846e+01   3.089326e-01
  2.269490e-01   6.206969e+01   3.079064e-01
  2.272480e-01   6.206041e+01   3.104029e-01
  2.275470e-01   6.182472e+01   3.056961e-01
  2.278460e-01   6.223786e+01   3.102098e-01
  2.281450e-01   6.212595e+01   3.071780e-01
  2.284440e-01   6.224491e+01   3.089658e-01
  2.287420e-01   6.209932e+01   3.094847e-01
  2.290410e-01   6.235666e+01   3.039836e-01
  2.293400e-01   6.156195e+01   3.067685e-01
  2.296390e-01   6.196921e+01   3.062982e-01
  2.299380e-01   6.229757e+01   3.076020e-01
  2.302370e-01   6.245662e+01   3.073773e-01
  2.305360e-01   6.153970e+01   3.031770e-01
  2.308350e-01   6.188529e+01   3.083223e-01
  2.311340e-01   6.256971e+01   3.042639e-01
  2.314330e-01   6.224268e+01   3.056294e-01
  2.317320e-01   6.180356e+01   3.056438e-01
  2.320310e-01   6.199980e+01   3.029937e-01
  2.323290e-01   6.199484e+01   3.077207e-01
  2.326280e-01   6.201618e+01   3.023238e-01
  2.329270e-01   6.185546e+01   3.024039e-01
  2.332260e-01   6.194746e+01   3.041797e-01
  2.335250e-01   6.175016e+01   3.029773e-01
  2.338240e-01   6.113707e+01   3.026625e-01
  2.341230e-01   6.192310e+01   3.001135e-01
  2.344220e-01   6.196038e+01   3.032541e-01
  2.347210e-01   6.124140e+01   3.013711e-01
  2.350200e-01   6.194069e+01   3.022576e-01
  2.353190e-01   6.128331e+01   3.010021e-01
  2.356180e-01   6.168141e+01   2.986092e-01
  2.359170e-01   6.163067e+01   3.028032e-01
  2.362150e-01   6.196903e+01   3.016212e-01
  2.365140e-01   6.135904e+01   2.978278e-01
  2.368130e-01   6.140676e+01   3.002497e-01
  2.371120e-01   6.200310e+01   3.003073e-01
  2.374110e-01   6.127804e+01   3.011070e-01
  2.377100e-01   6.134391e+01   2.976773e-01
  2.380090e-01   6.155181e+01   2.995586e-01
  2.383080e-01   6.176649e+01   2.981315e-01
  2.386070e-01   6.145766e+01   2.989835e-01
  2.389060e-01   6.074429e+01   2.969006e-01
  2.392050e-01   6.170609e+01   2.976459e-01
  2.395040e-01   6.122844e+01   2.985404e-01
  2.398020e-01   6.119928e+01   2.964210e-01
  2.401010e-01   6.160281e+01   2.991062e-01
  2.404000e-01   6.078049e+01   2.942891e-01
  2.406990e-01   6.136495e+01   2.973875e-01
  2.409980e-01   6.193706e+01   2.977503e-01
  2.412970e-01   6.098504e+01   2.950064e-01
  2.415960e-01   6.172332e+01   2.976874e-01
  2.418950e-01   6.108166e+01   2.944626e-01
  2.421940e-01   6.086639e+01   2.951655e-01
  2.424930e-01   6.103736e+01   2.964796e-01
  2.427920e-01   6.157166e+01   2.939894e-01
  2.430910e-01   6.103184e+01   2.946748e-01
  2.433890e-01   6.136575e+01   2.944836e-01
  2.436880e-01   6.140459e+01   2.971437e-01
  2.439870e-01   6.103965e+01   2.927166e-01
  2.442860e-01   6.098437e+01   2.920420e-01
  2.445850e-01   6.074296e+01   2.932048e-01
  2.448840e-01   6.103844e+01   2.934778e-01
  2.451830e-01   6.106735e+01   2.950940e-01
  2.454820e-01   6.144710e+01   2.924991e-01
  2.457810e-01   6.104386e+01   2.927267e-01
  2.460800e-01   6.079474e+01   2.924548e-01
  2.463790e-01   6.072404e+01   2.913103e-01
  2.466780e-01   6.097011e+01   2.923327e-01
  2.469770e-01   6.081384e+01   2.910953e-01
  2.472750e-01   6.059577e+01   2.913258e-01
  2.475740e-01   6.119452e+01   2.937431e-01
  2.478730e-01   6.051319e+01   2.874225e-01
  2.481720e-01   6.115661e+01   2.919145e-01
  2.484710e-01   6.099112e+01   2.897089e-01
  2.487700e-01   6.077341e+01   2.922947e-01
  2.490690e-01   6.111856e+01   2.920391e-01
  2.493680e-01   6.129392e+01   2.894799e-01
  2.496670e-01   6.094034e+01   2.925871e-01
  2.499660e-01   6.085213e+01   2.893786e-01
  2.502650e-01   6.068482e+01   2.902517e-01
  2.505640e-01   6.132373e+01   2.888198e-01
  2.508620e-01   6.106000e+01   2.895563e-01
  2.511610e-01   6.109205e+01   2.919758e-01
  2.514600e-01   6.041899e+01   2.871987e-01
  2.517590e-01   6.033999e+01   2.868037e-01
  2.520580e-01   6.065012e+01   2.880599e-01
  2.523570e-01   6.101662e+01   2.892433e-01
  2.526560e-01   6.056061e+01   2.890005e-01
  2.529550e-01   6.100577e+01   2.867314e-01
  2.532540e-01   6.117776e+01   2.870329e-01
  2.535530e-01   6.096561e+01   2.863308e-01
  2.538520e-01   6.061605e+01   2.868389e-01
  2.541510e-01   6.084000e+01   2.858323e-01
  2.544490e-01   6.090700e+01   2.868062e-01
  2.547480e-01   6.045184e+01   2.860394e-01
  2.550470e-01   6.046934e+01   2.843546e-01
  2.553460e-01   6.038220e+01   2.845527e-01
  2.556450e-01   6.096006e+01   2.836057e-01
  2.559440e-01   6.043034e+01   2.852742e-01
  2.562430e-01   6.070735e+01   2.872612e-01
  2.565420e-01   5.993121e+01   2.828864e-01
  2.568410e-01   6.044140e+01   2.832883e-01
  2.571400e-01   6.051458e+01   2.838590e-01
  2.574390e-01   6.030048e+01   2.854767e-01
  2.577380e-01   6.025063e+01   2.843435e-01
  2.580360e-01   6.045602e+01   2.828261e-01
  2.583350e-01   6.070507e+01   2.859219e-01
  2.586340e-01   6.077490e+01   2.829771e-01
  2.589330e-01   6.064676e+01   2.854795e-01
  2.592320e-01   6.082497e+01   2.830937e-01
  2.595310e-01   6.079435e+01   2.840144e-01
  2.598300e-01   6.056352e+01   2.853850e-01
  2.601290e-01   6.017054e+01   2.801054e-01
  2.604280e-01   6.034373e+01   2.839587e-01
  2.607270e-01   6.075800e+01   2.811786e-01
  2.610260e-01   6.004925e+01   2.820706e-01
  2.613250e-01   6.040809e+01   2.835092e-01
  2.616240e-01   6.056973e+01   2.829929e-01
  2.619220e-01   6.058833e+01   2.831354e-01
  2.622210e-01   6.044316e+01   2.799675e-01
  2.625200e-01   6.064514e+01   2.821834e-01
  2.628190e-01   6.095136e+01   2.826005e-01
  2.631180e-01   6.065284e+01   2.801644e-01
  2.634170e-01   5.964208e+01   2.814088e-01
  2.637160e-01   6.071755e+01   2.803138e-01
  2.640150e-01   6.058402e+01   2.827296e-01
  2.643140e-01   6.047422e+01   2.793691e-01
  2.646130e-01   6.013261e+01   2.789603e-01
  2.649120e-01   6.035157e+01   2.824828e-01
  2.652110e-01   5.970917e+01   2.777862e-01
  2.655090e-01   6.044702e+01   2.802651e-01
  2.658080e-01   5.989231e+01   2.773595e-01
  2.661070e-01   6.037190e+01   2.797064e-01
  2.664060e-01   6.029578e+01   2.792429e-01
  2.667050e-01   6.004533e+01   2.789489e-01
  2.670040e-01   5.972625e+01   2.780161e-01
  2.673030e-01   6.025938e+01   2.783974e-01
  2.676020e-01   5.994263e+01   2.777593e-01
  2.679010e-01   5.999571e+01   2.777877e-01
  2.682000e-01   6.035160e+01   2.774793e-01
  2.684990e-01   6.016826e+01   2.780922e-01
  2.687980e-01   6.011138e+01   2.775833e-01
  2.690960e-01   6.020026e+01   2.789262e-01
  2.693950e-01   5.984374e+01   2.751967e-01
  2.696940e-01   6.047781e+01   2.770221e-01
  2.699930e-01   6.037822e+01   2.778221e-01
  2.702920e-01   6.029164e+01   2.773415e-01
  2.705910e-01   5.973166e+01   2.765177e-01
  2.708900e-01   5.993319e+01   2.748506e-01
  2.711890e-01   5.980213e+01   2.764000e-01
  2.714880e-01   6.049048e+01   2.769582e-01
  2.717870e-01   6.033154e+01   2.770593e-01
  2.720860e-01   5.968585e+01   2.745577e-01
  2.723850e-01   6.019104e+01   2.750744e-01
  2.726840e-01   5.957173e+01   2.747547e-01
  2.729820e-01   6.007280e+01   2.757229e-01
  2.732810e-01   5.958386e+01   2.736835e-01
  2.735800e-01   6.003670e+01   2.746302e-01
  2.738790e-01   6.027086e+01   2.757158e-01
  2.741780e-01   5.929704e+01   2.739368e-01
  2.744770e-01   5.981039e+01   2.725759e-01
  2.747760e-01   5.985786e+01   2.740387e-01
  2.750750e-01   5.993248e+01   2.773582e-01
  2.753740e-01   5.977498e+01   2.814257e-01
  2.756730e-01   6.004754e+01   2.835619e-01
  2.759720e-01   6.018401e+01   2.825852e-01
  2.762710e-01   5.988794e+01   2.859338e-01
  2.765690e-01   6.004839e+01   2.855952e-01
  2.768680e-01   6.008620e+01   2.883931e-01
  2.771670e-01   5.997807e+01   2.857362e-01
  2.774660e-01   6.070365e+01   2.882914e-01
  2.777650e-01   6.014992e+01   2.904675e-01
  2.780640e-01   6.023625e+01   2.892833e-01
  2.783630e-01   6.005445e+01   2.892721e-01
  2.786620e-01   6.001998e+01   2.909105e-01
  2.789610e-01   6.002671e+01   2.910354e-01
  2.792600e-01   6.005839e+01   2.939803e-01
  2.795590e-01   5.995507e+01   2.879728e-01
  2.798580e-01   6.001037e+01   2.926395e-01
  2.801560e-01   6.002453e+01   2.922329e-01
  2.804550e-01   6.013353e+01   2.933832e-01
  2.807540e-01   6.066066e+01   2.960148e-01
  2.810530e-01   5.968882e+01   2.908675e-01
  2.813520e-01   5.983539e+01   2.951247e-01
  2.816510e-01   5.968358e+01   2.937335e-01
  2.819500e-01   5.915203e+01   2.925345e-01
  2.822490e-01   5.978714e+01   2.941007e-01
  2.825480e-01   6.064737e+01   2.957564e-01
  2.828470e-01   5.994615e+01   2.974675e-01
  2.831460e-01   5.978183e+01   2.955624e-01
  2.834450e-01   5.980067e+01   2.940215e-01
  2.837430e-01   6.010595e+01   2.964772e-01
  2.840420e-01   5.959644e+01   2.968305e-01
  2.843410e-01   6.030232e+01   3.050985e-01
  2.846400e-01   5.937181e+01   3.048599e-01
  2.849390e-01   5.917150e+01   3.122040e-01
  2.852380e-01   5.984381e+01   3.168869e-01
  2.855370e-01   5.991366e+01   3.202154e-01
  2.858360e-01   5.952007e+01   3.212050e-01
  2.861350e-01   5.945751e+01   3.238713e-01
  2.864340e-01   5.953477e+01   3.288762e-01
  2.867330e-01   5.921676e+01   3.270546e-01
  2.870320e-01   5.891016e+01   3.318053e-01
  2.873310e-01   5.934968e+01   3.299547e-01
  2.876290e-01   5.954311e+01   3.357487e-01
  2.879280e-01   5.963614e+01   3.390826e-01
  2.882270e-01   5.927336e+01   3.343180e-01
  2.885260e-01   5.845212e+01   3.360427e-01
  2.888250e-01   5.929461e+01   3.375939e-01
  2.891240e-01   5.925320e+01   3.425670e-01
  2.894230e-01   5.890461e+01   3.446424e-01
  2.897220e-01   5.906395e+01   3.369367e-01
  2.900210e-01   5.932524e+01   3.466113e-01
  2.903200e-01   5.904625e+01   3.437748e-01
  2.906190e-01   5.933666e+01   3.483288e-01
  2.909180e-01   5.895431e+01   3.481479e-01
  2.912160e-01   5.917756e+01   3.450718e-01
  2.915150e-01   5.897340e+01   3.558365e-01
  2.918140e-01   5.899610e+01   3.477042e-01
  2.921130e-01   5.888297e+01   3.506181e-01
  2.924120e-01   5.895317e+01   3.533743e-01
  2.927110e-01   5.910902e+01   3.528535e-01
  2.930100e-01   5.900877e+01   3.617448e-01
  2.933090e-01   5.905928e+01   3.560956e-01
  2.936080e-01   5.931538e+01   3.544582e-01
  2.939070e-01   5.950567e+01   3.607332e-01
  2.942060e-01   5.915123e+01   3.602833e-01
  2.945050e-01   5.931074e+01   3.683328e-01
  2.948030e-01   5.861962e+01   3.565958e-01
  2.951020e-01   5.898332e+01   3.631617e-01
  2.954010e-01   5.858093e+01   3.636463e-01
  2.957000e-01   5.916220e+01   3.672051e-01
  2.959990e-01   5.951092e+01   3.678423e-01
  2.962980e-01   5.873391e+01   3.660944e-01
  2.965970e-01   5.905356e+01   3.706883e-01
  2.968960e-01   5.875085e+01   3.695095e-01
  2.971950e-01   5.897052e+01   3.686161e-01
  2.974940e-01   5.859020e+01   3.660887e-01
  2.977930e-01   5.900523e+01   3.707649e-01
  2.980920e-01   5.889846e+01   3.706579e-01
  2.983900e-01   5.949646e+01   3.755607e-01
  2.986890e-01   5.842816e+01   3.680409e-01
  2.989880e-01   5.942427e+01   3.750976e-01
  2.992870e-01   5.900261e+01   3.747047e-01
  2.995860e-01   5.924342e+01   3.776148e-01
  2.998850e-01   5.856952e+01   3.733270e-01
  3.001840e-01   5.881049e+01   3.764724e-01
  3.004830e-01   5.910361e+01   3.823174e-01
  3.007820e-01   5.805906e+01   3.774448e-01
  3.010810e-01   5.867834e+01   3.767708e-01
  3.013800e-01   5.901808e+01   3.835498e-01
  3.016790e-01   5.974968e+01   3.849055e-01
  3.019780e-01   5.855937e+01   3.830684e-01
  3.022760e-01   5.926494e+01   3.871706e-01
  3.025750e-01   5.910494e+01   3.845937e-01
  3.028740e-01   5.847408e+01   3.879694e-01
  3.031730e-01   5.866624e+01   3.867665e-01
  3.034720e-01   5.909374e+01   3.897543e-01
  3.037710e-01   5.865661e+01   3.880462e-01
  3.040700e-01   5.900473e+01   3.910600e-01
  3.043690e-01   5.870989e+01   3.947112e-01
  3.046680e-01   5.871156e+01   3.933381e-01
  3.049670e-01   5.856155e+01   3.893217e-01
  3.052660e-01   5.844058e+01   3.957551e-01
  3.055650e-01   5.908018e+01   3.965113e-01
  3.058630e-01   5.938946e+01   4.029763e-01
  3.061620e-01   5.891447e+01   3.940172e-01
  3.064610e-01   5.883139e+01   3.987767e-01
  3.067600e-01   5.863321e+01   4.042228e-01
  3.070590e-01   5.877733e+01   3.985934e-01
  3.073580e-01   5.861649e+01   4.041651e-01
  3.076570e-01   5.882185e+01   3.976083e-01
  3.079560e-01   5.893258e+01   4.043598e-01
  3.082550e-01   5.821122e+01   4.018774e-01
  3.085540e-01   5.901239e+01   4.043368e-01
  3.088530e-01   5.902365e+01   4.095114e-01
  3.091520e-01   5.752100e+01   3.983196e-01
  3.094500e-01   5.882824e+01   4.116279e-01
  3.097490e-01   5.837497e+01   4.081766e-01
  3.100480e-01   5.845381e+01   4.054017e-01
  3.103470e-01   5.813519e+01   4.155802e-01
  3.106460e-01   5.906455e+01   4.066075e-01
  3.109450e-01   5.826935e+01   4.157327e-01
  3.112440e-01   5.865218e+01   4.100749e-01
  3.115430e-01   5.814516e+01   4.136691e-01
  3.118420e-01   5.839138e+01   4.191393e-01
  3.121410e-01   5.914339e+01   4.152689e-01
  3.124400e-01   5.847818e+01   4.204562e-01
  3.127390e-01   5.854839e+01   4.147781e-01
  3.130380e-01   5.886635e+01   4.249198e-01
  3.133360e-01   5.920575e+01   4.237422e-01
  3.136350e-01   5.833610e+01   4.199451e-01
  3.139340e-01   5.845050e+01   4.265438e-01
  3.142330e-01   5.795920e+01   4.182518e-01
  3.145320e-01   5.791568e+01   4.284881e-01
  3.148310e-01   5.907678e+01   4.277670e-01
  3.151300e-01   5.742276e+01   4.217362e-01
  3.154290e-01   5.877796e+01   4.316661e-01
  3.157280e-01   5.878461e+01   4.288221e-01
  3.160270e-01   5.867271e+01   4.368113e-01
  3.163260e-01   5.834667e+01   4.272218e-01
  3.166250e-01   5.813288e+01   4.347971e-01
  3.169230e-01   5.758220e+01   4.301494e-01
  3.172220e-01   5.871648e+01   4.392481e-01
  3.175210e-01   5.794537e+01   4.359754e-01
  3.178200e-01   5.899896e+01   4.368975e-01
  3.181190e-01   5.807521e+01   4.414739e-01
  3.184180e-01   5.819730e+01   4.373018e-01
  3.187170e-01   5.745187e+01   4.422516e-01
  3.190160e-01   5.867009e+01   4.457128e-01
  3.193150e-01   5.886763e+01   4.398131e-01
  3.196140e-01   5.851999e+01   4.500074e-01
  3.199130e-01   5.810459e+01   4.419782e-01
  3.202120e-01   5.799535e+01   4.488084e-01
  3.205100e-01   5.763583e+01   4.461865e-01
  3.208090e-01   5.766294e+01   4.430632e-01
  3.211080e-01   5.873696e+01   4.541804e-01
  3.214070e-01   5.818520e+01   4.442654e-01
  3.217060e-01   5.777267e+01   4.500188e-01
  3.220050e-01   5.858228e+01   4.502468e-01
  3.223040e-01   5.858562e+01   4.482120e-01
  3.226030e-01   5.867286e+01   4.599565e-01
  3.229020e-01   5.718094e+01   4.388418e-01
  3.232010e-01   5.805596e+01   4.545063e-01
  3.235000e-01   5.837356e+01   4.506838e-01
  3.237990e-01   5.774197e+01   4.515779e-01
  3.240970e-01   5.840080e+01   4.610940e-01
  3.243960e-01   5.759052e+01   4.484775e-01
  3.246950e-01   5.798856e+01   4.612447e-01
  3.249940e-01   5.873851e+01   4.563118e-01
  3.252930e-01   5.884652e+01   4.641938e-01
  3.255920e-01   5.848669e+01   4.654867e-01
  3.258910e-01   5.789607e+01   4.586556e-01
  3.261900e-01   5.872185e+01   4.691896e-01
  3.264890e-01   5.925663e+01   4.658085e-01
  3.267880e-01   5.877274e+01   4.675412e-01
  3.270870e-01   5.769068e+01   4.711681e-01
  3.273860e-01   5.854560e+01   4.689505e-01
  3.276850e-01   5.719813e+01   4.691524e-01
  3.279830e-01   5.804540e+01   4.655566e-01
  3.282820e-01   5.852913e+01   4.770147e-01
  3.285810e-01   5.826728e+01   4.739998e-01
  3.288800e-01   5.888876e+01   4.799615e-01
  3.291790e-01   5.821403e+01   4.733004e-01
  3.294780e-01   5.810351e+01   4.802435e-01
  3.297770e-01   5.799825e+01   4.823484e-01
  3.300760e-01   5.810445e+01   4.777448e-01
  3.303750e-01   5.873813e+01   4.880125e-01
  3.306740e-01   5.798022e+01   4.782291e-01
  3.309730e-01   5.744725e+01   4.847049e-01
  3.312720e-01   5.862588e+01   4.934042e-01
  3.315700e-01   5.814758e+01   4.824570e-01
  3.318690e-01   5.810798e+01   4.950427e-01
  3.321680e-01   5.870484e+01   4.863113e-01
  3.324670e-01   5.848294e+01   4.977496e-01
  3.327660e-01   5.756226e+01   4.910712e-01
  3.330650e-01   5.803027e+01   4.936110e-01
  3.333640e-01   5.864124e+01   5.041063e-01
  3.336630e-01   5.808404e+01   4.900429e-01
  3.339620e-01   5.716470e+01   5.005980e-01
  3.342610e-01   5.801318e+01   4.974223e-01
  3.345600e-01   5.732245e+01   4.995527e-01
  3.348590e-01   5.703421e+01   5.071361e-01
  3.351570e-01   5.745774e+01   4.933676e-01
  3.354560e-01   5.725891e+01   5.118118e-01
  3.357550e-01   5.766789e+01   4.970631e-01
  3.360540e-01   5.807684e+01   5.135924e-01
  3.363530e-01   5.795295e+01   5.193242e-01
  3.366520e-01   5.723046e+01   5.008859e-01
  3.369510e-01   5.832379e+01   5.275202e-01
  3.372500e-01   5.763590e+01   5.009167e-01
  3.375490e-01   5.804286e+01   5.236103e-01
  3.378480e-01   5.772073e+01   5.195640e-01
  3.381470e-01   5.862774e+01   5.223389e-01
  3.384460e-01   5.738917e+01   5.306992e-01
  3.387450e-01   5.735146e+01   5.091525e-01
  3.390430e-01   5.789190e+01   5.302711e-01
  3.393420e-01   5.724979e+01   5.246316e-01
  3.396410e-01   5.757417e+01   5.267865e-01
  3.399400e-01   5.810210e+01   5.447018e-01
  3.402390e-01   5.811344e+01   5.187666e-01
  3.405380e-01   5.777875e+01   5.402715e-01
  3.408370e-01   5.799771e+01   5.335055e-01
  3.411360e-01   5.731892e+01   5.338522e-01
  3.414350e-01   5.676929e+01   5.384181e-01
  3.417340e-01   5.802144e+01   5.364084e-01
  3.420330e-01   5.842453e+01   5.545162e-01
  3.423320e-01   5.756753e+01   5.350086e-01
  3.426300e-01   5.734378e+01   5.485999e-01
  3.429290e-01   5.744762e+01   5.468227e-01
  3.432280e-01   5.819505e+01   5.481082e-01
  3.435270e-01   5.782055e+01   5.651866e-01
  3.438260e-01   5.764502e+01   5.418234e-01
  3.441250e-01   5.779101e+01   5.617666e-01
  3.444240e-01   5.847637e+01   5.570947e-01
  3.447230e-01   5.843694e+01   5.616600e-01
  3.450220e-01   5.711547e+01   5.667233e-01
  3.453210e-01   5.704338e+01   5.502264e-01
  3.456200e-01   5.724931e+01   5.725217e-01
  3.459190e-01   5.839169e+01   5.646786e-01
  3.462170e-01   5.727824e+01   5.700810e-01
  3.465160e-01   5.721423e+01   5.689088e-01
  3.468150e-01   5.612976e+01   5.626496e-01
  3.471140e-01   5.703303e+01   5.821213e-01
  3.474130e-01   5.827387e+01   5.724415e-01
  3.477120e-01   5.841148e+01   5.891140e-01
  3.480110e-01   5.749057e+01   5.781233e-01
  3.483100e-01   5.675853e+01   5.762064e-01
  3.486090e-01   5.708868e+01   5.927473e-01
  3.489080e-01   5.717385e+01   5.783107e-01
  3.492070e-01   5.723202e+01   5.944600e-01
  3.495060e-01   5.722316e+01   5.830908e-01
  3.498040e-01   5.803915e+01   5.996176e-01
  3.501030e-01   5.730400e+01   5.967872e-01
  3.504020e-01   5.771082e+01   5.979192e-01
  3.507010e-01   5.752655e+01   6.111552e-01
  3.510000e-01   5.716398e+01   5.902611e-01
  3.512990e-01   5.687727e+01   6.076964e-01
  3.515980e-01   5.769986e+01   6.038313e-01
  3.518970e-01   5.750167e+01   6.163409e-01
  3.521960e-01   5.743689e+01   6.247940e-01
  3.524950e-01   5.786652e+01   6.036940e-01
  3.527940e-01   5.668935e+01   6.240914e-01
  3.530930e-01   5.713203e+01   6.101051e-01
  3.533920e-01   5.755873e+01   6.277184e-01
  3.536900e-01   5.720655e+01   6.280749e-01
  3.539890e-01   5.698261e+01   6.234406e-01
  3.542880e-01   5.735523e+01   6.406906e-01
  3.545870e-01   5.752810e+01   6.164825e-01
  3.548860e-01   5.792086e+01   6.402148e-01
  3.551850e-01   5.819674e+01   6.300475e-01
  3.554840e-01   5.637819e+01   6.316315e-01
  3.557830e-01   5.743825e+01   6.399433e-01
  3.560820e-01   5.718145e+01   6.167827e-01
  3.563810e-01   5.735727e+01   6.382888e-01
  3.566800e-01   5.681115e+01   6.202668e-01
  3.569790e-01   5.840603e+01   6.489960e-01
  3.572770e-01   5.714945e+01   6.407549e-01
  3.575760e-01   5.688067e+01   6.130038e-01
  3.578750e-01   5.701988e+01   6.538478e-01
  3.581740e-01   5.784625e+01   6.292843e-01
  3.584730e-01   5.730479e+01   6.554793e-01
  3.587720e-01   5.758738e+01   6.456649e-01
  3.590710e-01   5.822575e+01   6.479936e-01
  3.593700e-01   5.742114e+01   6.681848e-01
  3.596690e-01   5.694629e+01   6.371968e-01
  3.599680e-01   5.684644e+01   6.662048e-01
  3.602670e-01   5.793468e+01   6.551836e-01
  3.605660e-01   5.693907e+01   6.653740e-01
  3.608640e-01   5.827744e+01   6.904116e-01
  3.611630e-01   5.752059e+01   6.502927e-01
  3.614620e-01   5.783436e+01   6.922921e-01
  3.617610e-01   5.741214e+01   6.640459e-01
  3.620600e-01   5.706858e+01   6.846970e-01
  3.623590e-01   5.724442e+01   6.827888e-01
  3.626580e-01   5.805068e+01   6.875804e-01
  3.629570e-01   5.701742e+01   6.997715e-01
  3.632560e-01   5.698164e+01   6.697699e-01
  3.635550e-01   5.658491e+01   7.084746e-01
  3.638540e-01   5.806581e+01   6.998420e-01
  3.641530e-01   5.834107e+01   7.062441e-01
  3.644510e-01   5.769700e+01   7.328117e-01
  3.647500e-01   5.805436e+01   6.905853e-01
  3.650490e-01   5.579335e+01   7.188527e-01
  3.653480e-01   5.767134e+01   7.135706e-01
  3.656470e-01   5.675480e+01   7.162951e-01
  3.659460e-01   5.667289e+01   7.372561e-01
  3.662450e-01   5.822917e+01   7.153439e-01
  3.665440e-01   5.711464e+01   7.576325e-01
  3.668430e-01   5.818502e+01   7.235353e-01
  3.671420e-01   5.859148e+01   7.573600e-01
  3.674410e-01   5.673020e+01   7.357637e-01
  3.677400e-01   5.676162e+01   7.493324e-01
  3.680390e-01   5.622347e+01   7.747044e-01
  3.683370e-01   5.741206e+01   7.328071e-01
  3.686360e-01   5.631713e+01   7.667341e-01
  3.689350e-01   5.665249e+01   7.525622e-01
  3.692340e-01   5.791746e+01   7.818835e-01
  3.695330e-01   5.751971e+01   8.067034e-01
  3.698320e-01   5.618061e+01   7.435435e-01
  3.701310e-01   5.693289e+01   8.049916e-01
  3.704300e-01   5.712644e+01   7.679923e-01
  3.707290e-01   5.723213e+01   8.095465e-01
  3.710280e-01   5.738394e+01   8.057508e-01
  3.713270e-01   5.647377e+01   7.876313e-01
  3.716260e-01   5.669483e+01   8.367386e-01
  3.719240e-01   5.762179e+01   7.887478e-01
  3.722230e-01   5.633443e+01   8.368141e-01
  3.725220e-01   5.895442e+01   8.266624e-01
  3.728210e-01   5.629491e+01   8.257262e-01
  3.731200e-01   5.709027e+01   8.809220e-01
  3.734190e-01   5.794964e+01   8.097127e-01
  3.737180e-01   5.685793e+01   8.759822e-01
  3.740170e-01   5.690969e+01   8.249514e-01
  3.743160e-01   5.586100e+01   8.745378e-01
  3.746150e-01   5.660151e+01   8.740047e-01
  3.749140e-01   5.828913e+01   8.655635e-01
  3.752130e-01   5.680057e+01   9.156620e-01
  3.755110e-01   5.862296e+01   8.651010e-01
  3.758100e-01   5.653487e+01   9.135178e-01
  3.761090e-01   5.615456e+01   8.832565e-01
  3.764080e-01   5.751734e+01   9.178429e-01
  3.767070e-01   5.709879e+01   9.561726e-01
  3.770060e-01   5.788361e+01   8.838480e-01
  3.773050e-01   5.728514e+01   9.659526e-01
  3.776040e-01   5.695027e+01   9.204705e-01
  3.779030e-01   5.896883e+01   9.676128e-01
  3.782020e-01   5.786800e+01   1.035340e+00
  3.785010e-01   5.715484e+01   9.044891e-01
  3.788000e-01   5.759968e+01   1.027910e+00
  3.790990e-01   5.815029e+01   9.528994e-01
  3.793970e-01   5.734828e+01   1.015849e+00
  3.796960e-01   5.730635e+01   1.010677e+00
  3.799950e-01   5.597825e+01   9.805666e-01
  3.802940e-01   5.740428e+01   1.103929e+00
  3.805930e-01   5.834581e+01   9.706792e-01
  3.808920e-01   5.719778e+01   1.108184e+00
  3.811910e-01   5.532504e+01   1.007410e+00
  3.814900e-01   5.871411e+01   1.092178e+00
  3.817890e-01   5.765141e+01   1.181739e+00
  3.820880e-01   5.701488e+01   9.987253e-01
  3.823870e-01   5.690332e+01   1.181646e+00
  3.826860e-01   5.842075e+01   1.050624e+00
  3.829840e-01   5.686121e+01   1.204914e+00
  3.832830e-01   5.658918e+01   1.148915e+00
  3.835820e-01   5.570443e+01   1.112754e+00
  3.838810e-01   5.632127e+01   1.250966e+00
  3.841800e-01   5.685622e+01   1.111202e+00
  3.844790e-01   5.563907e+01   1.252611e+00
  3.847780e-01   5.702161e+01   1.175266e+00
  3.850770e-01   5.834288e+01   1.292367e+00
  3.853760e-01   5.922342e+01   1.388982e+00
  3.856750e-01   5.818433e+01   1.187188e+00
  3.859740e-01   5.617639e+01   1.376723e+00
  3.862730e-01   5.721041e+01   1.260802e+00
  3.865710e-01   5.553534e+01   1.368846e+00
  3.868700e-01   5.951661e+01   1.443065e+00
  3.871690e-01   5.841703e+01   1.345144e+00
  3.874680e-01   5.742182e+01   1.535760e+00
  3.877670e-01   5.866797e+01   1.370687e+00
  3.880660e-01   5.947367e+01   1.598085e+00
  3.883650e-01   5.957445e+01   1.515639e+00
  3.886640e-01   5.706037e+01   1.547836e+00
  3.889630e-01   5.215783e+01   1.610393e+00
  3.892620e-01   5.676288e+01   1.510592e+00
  3.895610e-01   5.642006e+01   1.720796e+00
  3.898600e-01   5.797524e+01   1.697826e+00
  3.901580e-01   5.441518e+01   1.713917e+00
  3.904570e-01   5.357844e+01   1.901428e+00
  3.907560e-01   5.699739e+01   1.729577e+00
  3.910550e-01   5.717233e+01   2.000207e+00
  3.913540e-01   5.913173e+01   2.034193e+00
  3.916530e-01   5.458313e+01   1.954390e+00
  3.919520e-01   5.491116e+01   2.546444e+00
  3.922510e-01   5.773216e+01   2.009976e+00
  3.925500e-01   6.083920e+01   2.768279e+00
  3.928490e-01   5.521294e+01   2.407398e+00
  3.931480e-01   5.643056e+01   2.666093e+00
  3.934470e-01   0.000000e+00   0.000000e+00
  3.937460e-01   5.504499e+01   2.633159e+00
creator: radaver
creator-version: 3725
header-file: /nas_data/SAXS_data/20151104Workshop/header/JH1_0166.txt
image-file: /nas_data/Pilatus1M/20151104_Workshop/JH1_0166.tif
angular-axis-file: /nas_data/SAXS_data/20151104Workshop/q20151029.dat
beamstop-mask-file: /nas_data/SAXS_data/20151104Workshop/fit2d20151031.msk
detector-response-file: none
beam-center-x: 949.7700
beam-center-y: 918.8000
unit-time: 1.0000
channel-first: 10
channel-last: 1315
Exposure time [s]: 1.094061
Transmitted Beam: 0.483761
Incident Beam: 0.483761
Code: JH1
Concentration [mg/ml]: 1
Run Number: 0166
