# Supplementary material for: SAXS analysis of a soluble cytosolic NgBR construct including extracellular and transmembrane domains
Source: PLoS One. 2018 Jan 18;13(1):e0191371. doi: 10.1371/journal.pone.0191371 (PMC5773207; doi:10.1371/journal.pone.0191371)
Supplement: S1 File — (ZIP) [file pone.0191371.s001.zip › JH1_0167.dat]

Sample:   c= 1.0000 mg/ml  Code: JH1
  3.656810e-03   2.267732e+04   4.139252e+01
  3.955720e-03   2.205208e+04   2.803386e+01
  4.254640e-03   1.912079e+04   2.339251e+01
  4.553560e-03   1.547159e+04   2.028777e+01
  4.852480e-03   1.251804e+04   1.708526e+01
  5.151400e-03   1.053203e+04   1.548149e+01
  5.450320e-03   8.761381e+03   1.341184e+01
  5.749240e-03   7.459283e+03   1.199034e+01
  6.048150e-03   6.401454e+03   1.088768e+01
  6.347070e-03   5.535815e+03   9.619390e+00
  6.645990e-03   4.860364e+03   8.973832e+00
  6.944910e-03   4.258243e+03   8.086464e+00
  7.243830e-03   3.813626e+03   7.415312e+00
  7.542750e-03   3.393991e+03   6.968903e+00
  7.841670e-03   3.081377e+03   6.271011e+00
  8.140580e-03   2.779316e+03   6.037869e+00
  8.439500e-03   2.531904e+03   5.554613e+00
  8.738420e-03   2.329998e+03   5.277707e+00
  9.037340e-03   2.153418e+03   4.905879e+00
  9.336260e-03   1.994827e+03   4.640124e+00
  9.635180e-03   1.836207e+03   4.439157e+00
  9.934100e-03   1.698286e+03   4.130688e+00
  1.023300e-02   1.554768e+03   4.050440e+00
  1.053190e-02   1.441077e+03   3.955168e+00
  1.083090e-02   1.335519e+03   3.807557e+00
  1.112980e-02   1.220971e+03   3.609625e+00
  1.142870e-02   1.142529e+03   3.472186e+00
  1.172760e-02   1.049316e+03   3.318279e+00
  1.202650e-02   9.742377e+02   3.188520e+00
  1.232540e-02   9.135416e+02   3.070680e+00
  1.262440e-02   8.366804e+02   2.884025e+00
  1.292330e-02   7.893847e+02   2.758115e+00
  1.322220e-02   7.267837e+02   2.646492e+00
  1.352110e-02   6.753686e+02   2.525524e+00
  1.382000e-02   6.247107e+02   2.405029e+00
  1.411900e-02   5.906432e+02   2.327153e+00
  1.441790e-02   5.456719e+02   2.220694e+00
  1.471680e-02   5.155421e+02   2.148260e+00
  1.501570e-02   4.833162e+02   2.037044e+00
  1.531460e-02   4.550029e+02   1.967554e+00
  1.561350e-02   4.247970e+02   1.867767e+00
  1.591250e-02   4.001637e+02   1.828776e+00
  1.621140e-02   3.765060e+02   1.743308e+00
  1.651030e-02   3.591140e+02   1.684664e+00
  1.680920e-02   3.384871e+02   1.635566e+00
  1.710810e-02   3.190846e+02   1.591331e+00
  1.740710e-02   3.035228e+02   1.529708e+00
  1.770600e-02   2.887108e+02   1.476922e+00
  1.800490e-02   2.728833e+02   1.424517e+00
  1.830380e-02   2.587012e+02   1.398058e+00
  1.860270e-02   2.478067e+02   1.341732e+00
  1.890170e-02   2.375925e+02   1.313789e+00
  1.920060e-02   2.239791e+02   1.263505e+00
  1.949950e-02   2.177547e+02   1.260172e+00
  1.979840e-02   2.090558e+02   1.211577e+00
  2.009730e-02   2.004422e+02   1.173341e+00
  2.039620e-02   1.916953e+02   1.145374e+00
  2.069520e-02   1.826881e+02   1.112113e+00
  2.099410e-02   1.791500e+02   1.109272e+00
  2.129300e-02   1.724173e+02   1.059711e+00
  2.159190e-02   1.663212e+02   1.076676e+00
  2.189080e-02   1.607687e+02   1.064460e+00
  2.218980e-02   1.543805e+02   1.061066e+00
  2.248870e-02   1.504186e+02   1.066048e+00
  2.278760e-02   1.455137e+02   1.038192e+00
  2.308650e-02   1.400328e+02   1.049797e+00
  2.338540e-02   1.380175e+02   1.040051e+00
  2.368430e-02   1.335400e+02   1.004458e+00
  2.398330e-02   1.295071e+02   1.011681e+00
  2.428220e-02   1.256976e+02   9.745171e-01
  2.458110e-02   1.238392e+02   9.998091e-01
  2.488000e-02   1.212443e+02   9.628932e-01
  2.517890e-02   1.190707e+02   9.428404e-01
  2.547790e-02   1.172992e+02   9.490212e-01
  2.577680e-02   1.146593e+02   9.307448e-01
  2.607570e-02   1.107881e+02   9.223059e-01
  2.637460e-02   1.084564e+02   9.052188e-01
  2.667350e-02   1.078355e+02   8.800329e-01
  2.697250e-02   1.050659e+02   8.418757e-01
  2.727140e-02   1.042232e+02   8.073738e-01
  2.757030e-02   1.009926e+02   7.960814e-01
  2.786920e-02   9.893646e+01   7.789307e-01
  2.816810e-02   9.861692e+01   7.653466e-01
  2.846700e-02   9.809149e+01   7.538811e-01
  2.876600e-02   9.712185e+01   7.411075e-01
  2.906490e-02   9.554501e+01   7.372775e-01
  2.936380e-02   9.565195e+01   7.321970e-01
  2.966270e-02   9.359078e+01   7.189513e-01
  2.996160e-02   9.168284e+01   7.126279e-01
  3.026060e-02   9.143635e+01   7.004612e-01
  3.055950e-02   9.057269e+01   6.961571e-01
  3.085840e-02   8.928948e+01   6.882895e-01
  3.115730e-02   8.763837e+01   6.790409e-01
  3.145620e-02   8.724725e+01   6.710136e-01
  3.175510e-02   8.736858e+01   6.733222e-01
  3.205410e-02   8.643432e+01   6.660628e-01
  3.235300e-02   8.547065e+01   6.596560e-01
  3.265190e-02   8.438392e+01   6.434213e-01
  3.295080e-02   8.394341e+01   6.459479e-01
  3.324970e-02   8.278611e+01   6.406373e-01
  3.354870e-02   8.377412e+01   6.427640e-01
  3.384760e-02   8.133516e+01   6.260256e-01
  3.414650e-02   8.172064e+01   6.275074e-01
  3.444540e-02   8.033369e+01   6.136099e-01
  3.474430e-02   7.956441e+01   6.160385e-01
  3.504330e-02   8.005645e+01   6.102828e-01
  3.534220e-02   7.962451e+01   6.093851e-01
  3.564110e-02   7.880964e+01   6.055118e-01
  3.594000e-02   7.759852e+01   5.893408e-01
  3.623890e-02   7.732150e+01   5.982959e-01
  3.653780e-02   7.844983e+01   5.863452e-01
  3.683680e-02   7.832332e+01   5.934948e-01
  3.713570e-02   7.648619e+01   5.871925e-01
  3.743460e-02   7.569699e+01   5.746340e-01
  3.773350e-02   7.567925e+01   5.739044e-01
  3.803240e-02   7.534774e+01   5.863149e-01
  3.833140e-02   7.460624e+01   5.972897e-01
  3.863030e-02   7.566647e+01   6.108694e-01
  3.892920e-02   7.427257e+01   6.036425e-01
  3.922810e-02   7.482619e+01   6.082626e-01
  3.952700e-02   7.436215e+01   6.024437e-01
  3.982600e-02   7.338793e+01   6.071757e-01
  4.012490e-02   7.302649e+01   5.962390e-01
  4.042380e-02   7.321949e+01   6.048719e-01
  4.072270e-02   7.387739e+01   6.051866e-01
  4.102160e-02   7.280386e+01   5.999865e-01
  4.132050e-02   7.273220e+01   6.004777e-01
  4.161950e-02   7.315438e+01   5.959933e-01
  4.191840e-02   7.189500e+01   5.985849e-01
  4.221730e-02   7.291160e+01   5.950035e-01
  4.251620e-02   7.316086e+01   6.038315e-01
  4.281510e-02   7.112324e+01   5.861562e-01
  4.311410e-02   7.061304e+01   5.847983e-01
  4.341300e-02   7.108543e+01   5.897835e-01
  4.371190e-02   7.139081e+01   5.895237e-01
  4.401080e-02   7.085532e+01   5.873086e-01
  4.430970e-02   7.130079e+01   5.846488e-01
  4.460860e-02   7.101121e+01   5.842022e-01
  4.490760e-02   7.117638e+01   5.863751e-01
  4.520650e-02   7.083811e+01   5.805428e-01
  4.550540e-02   7.025183e+01   5.810701e-01
  4.580430e-02   6.989610e+01   5.773975e-01
  4.610320e-02   6.861161e+01   5.691999e-01
  4.640220e-02   6.989615e+01   5.788613e-01
  4.670110e-02   6.910498e+01   5.670060e-01
  4.700000e-02   6.941319e+01   5.703802e-01
  4.729890e-02   6.987240e+01   5.744058e-01
  4.759780e-02   6.900103e+01   5.701007e-01
  4.789680e-02   6.898402e+01   5.665095e-01
  4.819570e-02   6.896768e+01   5.657461e-01
  4.849460e-02   6.784813e+01   5.632150e-01
  4.879350e-02   6.873406e+01   5.606695e-01
  4.909240e-02   6.806822e+01   5.655293e-01
  4.939130e-02   6.929177e+01   5.609061e-01
  4.969030e-02   6.807549e+01   5.579770e-01
  4.998920e-02   6.748219e+01   5.548689e-01
  5.028810e-02   6.765802e+01   5.535892e-01
  5.058700e-02   6.758413e+01   5.573108e-01
  5.088590e-02   6.717110e+01   5.463774e-01
  5.118490e-02   6.753694e+01   5.550940e-01
  5.148380e-02   6.848124e+01   5.562803e-01
  5.178270e-02   6.747820e+01   5.450660e-01
  5.208160e-02   6.832154e+01   5.543067e-01
  5.238050e-02   6.829273e+01   5.483459e-01
  5.267940e-02   6.707824e+01   5.512121e-01
  5.297840e-02   6.781680e+01   5.470698e-01
  5.327730e-02   6.778350e+01   5.443975e-01
  5.357620e-02   6.729768e+01   5.443364e-01
  5.387510e-02   6.712296e+01   5.404888e-01
  5.417400e-02   6.747454e+01   5.469670e-01
  5.447300e-02   6.762342e+01   5.394017e-01
  5.477190e-02   6.754822e+01   5.403339e-01
  5.507080e-02   6.750068e+01   5.401437e-01
  5.536970e-02   6.641370e+01   5.339474e-01
  5.566860e-02   6.788894e+01   5.435639e-01
  5.596760e-02   6.702355e+01   5.339717e-01
  5.626650e-02   6.687303e+01   5.357907e-01
  5.656540e-02   6.696166e+01   5.343271e-01
  5.686430e-02   6.717559e+01   5.321851e-01
  5.716320e-02   6.674129e+01   5.269451e-01
  5.746210e-02   6.658855e+01   5.316377e-01
  5.776110e-02   6.652770e+01   5.331951e-01
  5.806000e-02   6.658526e+01   5.251733e-01
  5.835890e-02   6.566888e+01   5.221197e-01
  5.865780e-02   6.576400e+01   5.196503e-01
  5.895670e-02   6.636900e+01   5.319573e-01
  5.925570e-02   6.552680e+01   5.164716e-01
  5.955460e-02   6.626353e+01   5.262160e-01
  5.985350e-02   6.632420e+01   5.190456e-01
  6.015240e-02   6.514406e+01   5.160745e-01
  6.045130e-02   6.622363e+01   5.208972e-01
  6.075020e-02   6.591199e+01   5.146705e-01
  6.104920e-02   6.667597e+01   5.215430e-01
  6.134810e-02   6.608029e+01   5.197697e-01
  6.164700e-02   6.688107e+01   5.146221e-01
  6.194590e-02   6.548339e+01   5.174169e-01
  6.224480e-02   6.608936e+01   5.083797e-01
  6.254380e-02   6.606847e+01   5.169335e-01
  6.284270e-02   6.487141e+01   5.138823e-01
  6.314160e-02   6.496864e+01   5.019765e-01
  6.344050e-02   6.518247e+01   5.101887e-01
  6.373940e-02   6.589647e+01   5.045133e-01
  6.403840e-02   6.582599e+01   5.121598e-01
  6.433730e-02   6.550792e+01   5.056153e-01
  6.463620e-02   6.564054e+01   5.019951e-01
  6.493510e-02   6.511437e+01   5.110036e-01
  6.523400e-02   6.511257e+01   5.004811e-01
  6.553290e-02   6.570472e+01   5.053312e-01
  6.583190e-02   6.468651e+01   4.993497e-01
  6.613080e-02   6.504905e+01   4.962108e-01
  6.642970e-02   6.529605e+01   5.063688e-01
  6.672860e-02   6.497261e+01   4.944351e-01
  6.702750e-02   6.509923e+01   4.999210e-01
  6.732650e-02   6.527995e+01   4.970907e-01
  6.762540e-02   6.523831e+01   4.969321e-01
  6.792430e-02   6.510535e+01   4.984272e-01
  6.822320e-02   6.484846e+01   4.895932e-01
  6.852210e-02   6.418581e+01   4.943957e-01
  6.882110e-02   6.490216e+01   4.931855e-01
  6.912000e-02   6.441458e+01   4.908428e-01
  6.941890e-02   6.468123e+01   4.884838e-01
  6.971780e-02   6.500065e+01   4.892109e-01
  7.001670e-02   6.550449e+01   4.974466e-01
  7.031560e-02   6.524902e+01   4.896677e-01
  7.061460e-02   6.416486e+01   4.860556e-01
  7.091350e-02   6.578313e+01   4.907139e-01
  7.121240e-02   6.512845e+01   4.845245e-01
  7.151130e-02   6.478563e+01   4.893559e-01
  7.181020e-02   6.480292e+01   4.828516e-01
  7.210920e-02   6.451180e+01   4.850100e-01
  7.240810e-02   6.534337e+01   4.834814e-01
  7.270700e-02   6.586685e+01   4.915026e-01
  7.300590e-02   6.411575e+01   4.802846e-01
  7.330480e-02   6.521902e+01   4.789564e-01
  7.360370e-02   6.427055e+01   4.813227e-01
  7.390270e-02   6.488258e+01   4.781649e-01
  7.420160e-02   6.448162e+01   4.839631e-01
  7.450050e-02   6.541634e+01   4.783461e-01
  7.479940e-02   6.434671e+01   4.757426e-01
  7.509830e-02   6.561166e+01   4.844730e-01
  7.539730e-02   6.461938e+01   4.736722e-01
  7.569620e-02   6.448494e+01   4.740515e-01
  7.599510e-02   6.505682e+01   4.792537e-01
  7.629400e-02   6.534857e+01   4.741632e-01
  7.659290e-02   6.547113e+01   4.789901e-01
  7.689190e-02   6.470864e+01   4.718358e-01
  7.719080e-02   6.516624e+01   4.761101e-01
  7.748970e-02   6.431950e+01   4.695604e-01
  7.778860e-02   6.470965e+01   4.740030e-01
  7.808750e-02   6.499683e+01   4.715986e-01
  7.838640e-02   6.426748e+01   4.664171e-01
  7.868540e-02   6.470676e+01   4.692716e-01
  7.898430e-02   6.514598e+01   4.683369e-01
  7.928320e-02   6.444413e+01   4.712999e-01
  7.958210e-02   6.364580e+01   4.596473e-01
  7.988100e-02   6.391094e+01   4.659574e-01
  8.018000e-02   6.490571e+01   4.670563e-01
  8.047890e-02   6.415970e+01   4.639519e-01
  8.077780e-02   6.495890e+01   4.660056e-01
  8.107670e-02   6.355850e+01   4.585268e-01
  8.137560e-02   6.483404e+01   4.663837e-01
  8.167450e-02   6.434601e+01   4.617632e-01
  8.197350e-02   6.423318e+01   4.585512e-01
  8.227240e-02   6.469062e+01   4.646313e-01
  8.257130e-02   6.420728e+01   4.533797e-01
  8.287020e-02   6.379035e+01   4.609799e-01
  8.316910e-02   6.398029e+01   4.584428e-01
  8.346810e-02   6.434902e+01   4.554263e-01
  8.376700e-02   6.443879e+01   4.620960e-01
  8.406590e-02   6.377809e+01   4.503379e-01
  8.436480e-02   6.353801e+01   4.564588e-01
  8.466370e-02   6.378224e+01   4.514941e-01
  8.496270e-02   6.361392e+01   4.615646e-01
  8.526160e-02   6.491147e+01   4.809709e-01
  8.556050e-02   6.409155e+01   4.783751e-01
  8.585940e-02   6.457882e+01   4.862014e-01
  8.615830e-02   6.366003e+01   4.827303e-01
  8.645720e-02   6.454111e+01   4.908389e-01
  8.675620e-02   6.576960e+01   4.979546e-01
  8.705510e-02   6.401731e+01   4.902987e-01
  8.735400e-02   6.443628e+01   4.943637e-01
  8.765290e-02   6.398066e+01   4.931081e-01
  8.795180e-02   6.462953e+01   4.996398e-01
  8.825080e-02   6.412906e+01   4.931837e-01
  8.854970e-02   6.472637e+01   5.020717e-01
  8.884860e-02   6.435914e+01   4.985936e-01
  8.914750e-02   6.414089e+01   5.039695e-01
  8.944640e-02   6.409521e+01   5.001336e-01
  8.974530e-02   6.427383e+01   4.967416e-01
  9.004430e-02   7.674498e+01   5.406051e-01
  9.034320e-02   6.474456e+01   4.789984e-01
  9.064210e-02   6.397648e+01   4.752578e-01
  9.094100e-02   6.431825e+01   4.666014e-01
  9.123990e-02   6.437496e+01   4.655572e-01
  9.153890e-02   6.463869e+01   4.690248e-01
  9.183780e-02   6.415634e+01   4.639398e-01
  9.213670e-02   6.429671e+01   4.628058e-01
  9.243560e-02   6.443216e+01   4.620723e-01
  9.273450e-02   6.479325e+01   4.593533e-01
  9.303350e-02   6.390250e+01   4.622008e-01
  9.333240e-02   6.384935e+01   4.517316e-01
  9.363130e-02   6.431096e+01   4.568535e-01
  9.393020e-02   6.384746e+01   4.528758e-01
  9.422910e-02   6.421363e+01   4.553357e-01
  9.452800e-02   6.303227e+01   4.522889e-01
  9.482700e-02   6.455505e+01   4.474582e-01
  9.512590e-02   6.428444e+01   4.548099e-01
  9.542480e-02   6.354326e+01   4.472549e-01
  9.572370e-02   6.398713e+01   4.488143e-01
  9.602260e-02   6.376219e+01   4.502818e-01
  9.632160e-02   6.398974e+01   4.433162e-01
  9.662050e-02   6.381623e+01   4.452560e-01
  9.691940e-02   6.410825e+01   4.462736e-01
  9.721830e-02   6.411873e+01   4.437628e-01
  9.751720e-02   6.373935e+01   4.446222e-01
  9.781610e-02   6.361177e+01   4.398645e-01
  9.811510e-02   6.362149e+01   4.442110e-01
  9.841400e-02   6.412700e+01   4.388247e-01
  9.871290e-02   6.433890e+01   4.427280e-01
  9.901180e-02   6.353435e+01   4.410194e-01
  9.931070e-02   6.418399e+01   4.393691e-01
  9.960970e-02   6.331992e+01   4.395627e-01
  9.990860e-02   6.369476e+01   4.335686e-01
  1.002070e-01   6.440356e+01   4.401200e-01
  1.005060e-01   6.399700e+01   4.363037e-01
  1.008050e-01   6.353734e+01   4.371502e-01
  1.011040e-01   6.394232e+01   4.323883e-01
  1.014030e-01   6.357375e+01   4.331566e-01
  1.017020e-01   6.385916e+01   4.382559e-01
  1.020010e-01   6.483793e+01   4.367602e-01
  1.023000e-01   6.400439e+01   4.319300e-01
  1.025990e-01   6.512533e+01   4.346908e-01
  1.028980e-01   6.398618e+01   4.325365e-01
  1.031970e-01   6.475511e+01   4.375045e-01
  1.034960e-01   6.415171e+01   4.275071e-01
  1.037950e-01   6.448992e+01   4.325650e-01
  1.040930e-01   6.402607e+01   4.274107e-01
  1.043920e-01   6.456879e+01   4.331623e-01
  1.046910e-01   6.430700e+01   4.316197e-01
  1.049900e-01   6.374083e+01   4.239039e-01
  1.052890e-01   6.342615e+01   4.263708e-01
  1.055880e-01   6.319033e+01   4.239721e-01
  1.058870e-01   6.401085e+01   4.283316e-01
  1.061860e-01   6.394182e+01   4.239395e-01
  1.064850e-01   6.404530e+01   4.249151e-01
  1.067840e-01   6.340530e+01   4.250128e-01
  1.070830e-01   6.421728e+01   4.242208e-01
  1.073820e-01   6.386958e+01   4.215102e-01
  1.076800e-01   6.471451e+01   4.239771e-01
  1.079790e-01   6.468529e+01   4.257639e-01
  1.082780e-01   6.327850e+01   4.229956e-01
  1.085770e-01   6.410085e+01   4.167844e-01
  1.088760e-01   6.491098e+01   4.252460e-01
  1.091750e-01   6.431135e+01   4.217251e-01
  1.094740e-01   6.397843e+01   4.215589e-01
  1.097730e-01   6.385220e+01   4.186872e-01
  1.100720e-01   6.406381e+01   4.154735e-01
  1.103710e-01   6.389232e+01   4.212752e-01
  1.106700e-01   6.389899e+01   4.152350e-01
  1.109690e-01   6.397601e+01   4.212414e-01
  1.112670e-01   6.507086e+01   4.172409e-01
  1.115660e-01   6.410708e+01   4.153177e-01
  1.118650e-01   6.536599e+01   4.233137e-01
  1.121640e-01   6.403893e+01   4.130426e-01
  1.124630e-01   6.412364e+01   4.144866e-01
  1.127620e-01   6.453891e+01   4.158266e-01
  1.130610e-01   6.458877e+01   4.153984e-01
  1.133600e-01   6.458364e+01   4.201634e-01
  1.136590e-01   6.418366e+01   4.086391e-01
  1.139580e-01   6.489315e+01   4.154954e-01
  1.142570e-01   6.431307e+01   4.133432e-01
  1.145560e-01   6.481684e+01   4.155438e-01
  1.148550e-01   6.457242e+01   4.135945e-01
  1.151530e-01   6.393625e+01   4.061758e-01
  1.154520e-01   6.505868e+01   4.148580e-01
  1.157510e-01   6.423820e+01   4.076911e-01
  1.160500e-01   6.433480e+01   4.142880e-01
  1.163490e-01   6.425890e+01   4.077568e-01
  1.166480e-01   6.481297e+01   4.123450e-01
  1.169470e-01   6.441468e+01   4.088111e-01
  1.172460e-01   6.462335e+01   4.100364e-01
  1.175450e-01   6.360583e+01   4.034747e-01
  1.178440e-01   6.391552e+01   4.044557e-01
  1.181430e-01   6.445132e+01   4.092085e-01
  1.184420e-01   6.480858e+01   4.081018e-01
  1.187400e-01   6.455701e+01   4.059306e-01
  1.190390e-01   6.475394e+01   4.057277e-01
  1.193380e-01   6.440058e+01   4.046192e-01
  1.196370e-01   6.523260e+01   4.094347e-01
  1.199360e-01   6.373403e+01   4.006370e-01
  1.202350e-01   6.384181e+01   4.039488e-01
  1.205340e-01   6.482108e+01   4.045790e-01
  1.208330e-01   6.448598e+01   4.021899e-01
  1.211320e-01   6.457695e+01   4.057193e-01
  1.214310e-01   6.435324e+01   3.983518e-01
  1.217300e-01   6.477533e+01   4.052496e-01
  1.220290e-01   6.499576e+01   4.045832e-01
  1.223270e-01   6.377273e+01   3.981133e-01
  1.226260e-01   6.407880e+01   3.985434e-01
  1.229250e-01   6.392250e+01   3.964991e-01
  1.232240e-01   6.405225e+01   4.005691e-01
  1.235230e-01   6.438477e+01   4.008110e-01
  1.238220e-01   6.422009e+01   3.969045e-01
  1.241210e-01   6.473927e+01   4.000674e-01
  1.244200e-01   6.452842e+01   3.958054e-01
  1.247190e-01   6.473206e+01   4.010965e-01
  1.250180e-01   6.452560e+01   3.955426e-01
  1.253170e-01   6.482130e+01   3.972135e-01
  1.256160e-01   6.469353e+01   3.994036e-01
  1.259140e-01   6.370959e+01   3.935391e-01
  1.262130e-01   6.357346e+01   3.931184e-01
  1.265120e-01   6.404990e+01   3.918250e-01
  1.268110e-01   6.441498e+01   3.936902e-01
  1.271100e-01   6.572184e+01   4.012579e-01
  1.274090e-01   6.462002e+01   3.945677e-01
  1.277080e-01   6.493109e+01   3.942610e-01
  1.280070e-01   6.478150e+01   3.925647e-01
  1.283060e-01   6.444540e+01   3.930328e-01
  1.286050e-01   6.458959e+01   3.962477e-01
  1.289040e-01   6.461897e+01   3.893840e-01
  1.292030e-01   6.473260e+01   3.946596e-01
  1.295020e-01   6.487881e+01   3.913834e-01
  1.298000e-01   6.464667e+01   3.914172e-01
  1.300990e-01   6.484969e+01   3.895948e-01
  1.303980e-01   6.474633e+01   3.900098e-01
  1.306970e-01   6.470422e+01   3.928255e-01
  1.309960e-01   6.474830e+01   3.907454e-01
  1.312950e-01   6.474764e+01   3.904998e-01
  1.315940e-01   6.441588e+01   3.851993e-01
  1.318930e-01   6.460580e+01   3.886208e-01
  1.321920e-01   6.449559e+01   3.880491e-01
  1.324910e-01   6.462366e+01   3.893981e-01
  1.327900e-01   6.502527e+01   3.884408e-01
  1.330890e-01   6.500015e+01   3.878896e-01
  1.333870e-01   6.512635e+01   3.880282e-01
  1.336860e-01   6.491803e+01   3.866978e-01
  1.339850e-01   6.523310e+01   3.862246e-01
  1.342840e-01   6.428506e+01   3.862236e-01
  1.345830e-01   6.490882e+01   3.866704e-01
  1.348820e-01   6.420857e+01   3.845790e-01
  1.351810e-01   6.470072e+01   3.811997e-01
  1.354800e-01   6.537360e+01   3.875799e-01
  1.357790e-01   6.410658e+01   3.814922e-01
  1.360780e-01   6.426817e+01   3.835897e-01
  1.363770e-01   6.424521e+01   3.830572e-01
  1.366760e-01   6.464727e+01   3.863620e-01
  1.369740e-01   6.484392e+01   4.006529e-01
  1.372730e-01   6.451029e+01   4.017325e-01
  1.375720e-01   6.459209e+01   4.113562e-01
  1.378710e-01   6.454502e+01   4.129280e-01
  1.381700e-01   6.508591e+01   4.164054e-01
  1.384690e-01   6.415115e+01   4.205842e-01
  1.387680e-01   6.429574e+01   4.095603e-01
  1.390670e-01   6.409449e+01   3.972909e-01
  1.393660e-01   6.429613e+01   3.971395e-01
  1.396650e-01   6.492144e+01   3.962457e-01
  1.399640e-01   6.470384e+01   3.965980e-01
  1.402630e-01   6.420143e+01   3.869241e-01
  1.405620e-01   6.408415e+01   3.909387e-01
  1.408600e-01   6.465378e+01   3.914387e-01
  1.411590e-01   6.433680e+01   3.914616e-01
  1.414580e-01   6.520868e+01   3.946030e-01
  1.417570e-01   6.520126e+01   3.870687e-01
  1.420560e-01   6.464113e+01   3.899354e-01
  1.423550e-01   6.480251e+01   3.877749e-01
  1.426540e-01   6.402870e+01   3.819496e-01
  1.429530e-01   6.498197e+01   3.838574e-01
  1.432520e-01   6.502384e+01   3.810194e-01
  1.435510e-01   6.450092e+01   3.822046e-01
  1.438500e-01   6.570765e+01   3.816666e-01
  1.441490e-01   6.448487e+01   3.772142e-01
  1.444470e-01   6.463362e+01   3.800991e-01
  1.447460e-01   6.440415e+01   3.756637e-01
  1.450450e-01   6.495326e+01   3.810379e-01
  1.453440e-01   6.467713e+01   3.742942e-01
  1.456430e-01   6.452274e+01   3.775455e-01
  1.459420e-01   6.449526e+01   3.768047e-01
  1.462410e-01   6.456034e+01   3.752493e-01
  1.465400e-01   6.542806e+01   3.790782e-01
  1.468390e-01   6.445565e+01   3.715286e-01
  1.471380e-01   6.459002e+01   3.749029e-01
  1.474370e-01   6.486425e+01   3.763489e-01
  1.477360e-01   6.536424e+01   3.767094e-01
  1.480340e-01   6.411148e+01   3.694895e-01
  1.483330e-01   6.438714e+01   3.787020e-01
  1.486320e-01   6.447521e+01   3.884683e-01
  1.489310e-01   6.527783e+01   3.925851e-01
  1.492300e-01   6.511269e+01   3.915990e-01
  1.495290e-01   6.499040e+01   3.936933e-01
  1.498280e-01   6.567453e+01   4.003354e-01
  1.501270e-01   6.524812e+01   4.005893e-01
  1.504260e-01   6.415306e+01   3.918918e-01
  1.507250e-01   6.521135e+01   4.009989e-01
  1.510240e-01   6.539508e+01   4.005190e-01
  1.513230e-01   6.452482e+01   4.031148e-01
  1.516210e-01   6.518916e+01   4.009307e-01
  1.519200e-01   6.510039e+01   4.006576e-01
  1.522190e-01   6.532530e+01   4.083390e-01
  1.525180e-01   6.526667e+01   4.032804e-01
  1.528170e-01   6.489576e+01   4.075454e-01
  1.531160e-01   6.528538e+01   4.054836e-01
  1.534150e-01   6.572234e+01   4.009995e-01
  1.537140e-01   6.530516e+01   3.929129e-01
  1.540130e-01   6.460654e+01   3.843653e-01
  1.543120e-01   6.488175e+01   3.854165e-01
  1.546110e-01   6.524810e+01   3.839519e-01
  1.549100e-01   6.528552e+01   3.842919e-01
  1.552090e-01   6.525825e+01   3.862991e-01
  1.555070e-01   6.464055e+01   3.752658e-01
  1.558060e-01   6.565631e+01   3.835486e-01
  1.561050e-01   6.484603e+01   3.773883e-01
  1.564040e-01   6.508368e+01   3.796274e-01
  1.567030e-01   6.554139e+01   3.789659e-01
  1.570020e-01   6.594844e+01   3.781718e-01
  1.573010e-01   6.532687e+01   3.798909e-01
  1.576000e-01   6.481329e+01   3.725579e-01
  1.578990e-01   6.495571e+01   3.748845e-01
  1.581980e-01   6.543142e+01   3.745426e-01
  1.584970e-01   6.447064e+01   3.715718e-01
  1.587960e-01   6.456906e+01   3.752747e-01
  1.590940e-01   6.526095e+01   3.719494e-01
  1.593930e-01   6.520977e+01   3.705579e-01
  1.596920e-01   6.522802e+01   3.716470e-01
  1.599910e-01   6.497861e+01   3.726105e-01
  1.602900e-01   6.494410e+01   3.718810e-01
  1.605890e-01   6.476566e+01   3.658434e-01
  1.608880e-01   6.516869e+01   3.694130e-01
  1.611870e-01   6.516554e+01   3.683845e-01
  1.614860e-01   6.482535e+01   3.678274e-01
  1.617850e-01   6.545880e+01   3.663955e-01
  1.620840e-01   6.476766e+01   3.644561e-01
  1.623830e-01   6.517588e+01   3.672012e-01
  1.626810e-01   6.520538e+01   3.650915e-01
  1.629800e-01   6.416806e+01   3.583187e-01
  1.632790e-01   6.555112e+01   3.633161e-01
  1.635780e-01   6.495373e+01   3.628190e-01
  1.638770e-01   6.484627e+01   3.648754e-01
  1.641760e-01   6.485037e+01   3.631151e-01
  1.644750e-01   6.521207e+01   3.633450e-01
  1.647740e-01   6.508268e+01   3.625959e-01
  1.650730e-01   6.484291e+01   3.632898e-01
  1.653720e-01   6.533104e+01   3.642624e-01
  1.656710e-01   6.454928e+01   3.599539e-01
  1.659700e-01   6.499951e+01   3.627523e-01
  1.662680e-01   6.485505e+01   3.609973e-01
  1.665670e-01   6.512107e+01   3.627028e-01
  1.668660e-01   6.476711e+01   3.582835e-01
  1.671650e-01   6.467518e+01   3.608805e-01
  1.674640e-01   6.557956e+01   3.626225e-01
  1.677630e-01   6.524981e+01   3.598050e-01
  1.680620e-01   6.507810e+01   3.616175e-01
  1.683610e-01   6.524628e+01   3.564413e-01
  1.686600e-01   6.439416e+01   3.589494e-01
  1.689590e-01   6.579313e+01   3.592304e-01
  1.692580e-01   6.475107e+01   3.561894e-01
  1.695570e-01   6.487917e+01   3.610644e-01
  1.698560e-01   6.432113e+01   3.535409e-01
  1.701540e-01   6.480825e+01   3.576475e-01
  1.704530e-01   6.452098e+01   3.539077e-01
  1.707520e-01   6.483609e+01   3.549533e-01
  1.710510e-01   6.508152e+01   3.585881e-01
  1.713500e-01   6.450099e+01   3.534898e-01
  1.716490e-01   6.500316e+01   3.576248e-01
  1.719480e-01   6.483381e+01   3.515280e-01
  1.722470e-01   6.474154e+01   3.536047e-01
  1.725460e-01   6.511284e+01   3.562603e-01
  1.728450e-01   6.475865e+01   3.529305e-01
  1.731440e-01   6.505356e+01   3.542747e-01
  1.734430e-01   6.464067e+01   3.499462e-01
  1.737410e-01   6.477107e+01   3.538663e-01
  1.740400e-01   6.474957e+01   3.530855e-01
  1.743390e-01   6.538375e+01   3.523055e-01
  1.746380e-01   6.478903e+01   3.522965e-01
  1.749370e-01   6.466062e+01   3.496497e-01
  1.752360e-01   6.488290e+01   3.525516e-01
  1.755350e-01   6.472517e+01   3.512334e-01
  1.758340e-01   6.490845e+01   3.470346e-01
  1.761330e-01   6.407067e+01   3.503379e-01
  1.764320e-01   6.519430e+01   3.484832e-01
  1.767310e-01   6.468227e+01   3.514718e-01
  1.770300e-01   6.456980e+01   3.474962e-01
  1.773280e-01   6.485158e+01   3.496410e-01
  1.776270e-01   6.450463e+01   3.474928e-01
  1.779260e-01   6.419411e+01   3.451196e-01
  1.782250e-01   6.433696e+01   3.482510e-01
  1.785240e-01   6.442728e+01   3.452375e-01
  1.788230e-01   6.469836e+01   3.476699e-01
  1.791220e-01   6.481784e+01   3.485082e-01
  1.794210e-01   6.474977e+01   3.450880e-01
  1.797200e-01   6.467467e+01   3.464090e-01
  1.800190e-01   6.458614e+01   3.438158e-01
  1.803180e-01   6.455451e+01   3.472831e-01
  1.806170e-01   6.447732e+01   3.441937e-01
  1.809160e-01   6.455868e+01   3.437427e-01
  1.812140e-01   6.400123e+01   3.430875e-01
  1.815130e-01   6.486009e+01   3.448785e-01
  1.818120e-01   6.406114e+01   3.440867e-01
  1.821110e-01   6.458846e+01   3.415133e-01
  1.824100e-01   6.404238e+01   3.425314e-01
  1.827090e-01   6.490444e+01   3.441621e-01
  1.830080e-01   6.456716e+01   3.434326e-01
  1.833070e-01   6.498894e+01   3.420802e-01
  1.836060e-01   6.457312e+01   3.401744e-01
  1.839050e-01   6.371212e+01   3.418129e-01
  1.842040e-01   6.435358e+01   3.407289e-01
  1.845030e-01   6.405490e+01   3.391285e-01
  1.848010e-01   6.419650e+01   3.412921e-01
  1.851000e-01   6.431541e+01   3.369470e-01
  1.853990e-01   6.450914e+01   3.424513e-01
  1.856980e-01   6.404984e+01   3.387932e-01
  1.859970e-01   6.405824e+01   3.375369e-01
  1.862960e-01   6.393847e+01   3.386592e-01
  1.865950e-01   6.398753e+01   3.370333e-01
  1.868940e-01   6.445437e+01   3.421413e-01
  1.871930e-01   6.459089e+01   3.353256e-01
  1.874920e-01   6.360644e+01   3.358704e-01
  1.877910e-01   6.402341e+01   3.368114e-01
  1.880900e-01   6.392773e+01   3.365596e-01
  1.883880e-01   6.450654e+01   3.398378e-01
  1.886870e-01   6.419074e+01   3.329074e-01
  1.889860e-01   6.440576e+01   3.390904e-01
  1.892850e-01   6.353772e+01   3.342794e-01
  1.895840e-01   6.432492e+01   3.352531e-01
  1.898830e-01   6.401508e+01   3.349097e-01
  1.901820e-01   6.416237e+01   3.349842e-01
  1.904810e-01   6.412224e+01   3.347245e-01
  1.907800e-01   6.409312e+01   3.338772e-01
  1.910790e-01   6.388564e+01   3.327242e-01
  1.913780e-01   6.433171e+01   3.349610e-01
  1.916770e-01   6.429327e+01   3.347065e-01
  1.919750e-01   6.416582e+01   3.351484e-01
  1.922740e-01   6.367382e+01   3.302088e-01
  1.925730e-01   6.440415e+01   3.328524e-01
  1.928720e-01   6.425119e+01   3.332165e-01
  1.931710e-01   6.424784e+01   3.338192e-01
  1.934700e-01   6.420290e+01   3.321807e-01
  1.937690e-01   6.387651e+01   3.304345e-01
  1.940680e-01   6.424082e+01   3.331896e-01
  1.943670e-01   6.394171e+01   3.304537e-01
  1.946660e-01   6.377102e+01   3.306107e-01
  1.949650e-01   6.393913e+01   3.289632e-01
  1.952640e-01   6.373166e+01   3.299104e-01
  1.955630e-01   6.420976e+01   3.323497e-01
  1.958610e-01   6.430111e+01   3.294505e-01
  1.961600e-01   6.371810e+01   3.292804e-01
  1.964590e-01   6.375125e+01   3.278924e-01
  1.967580e-01   6.333977e+01   3.290433e-01
  1.970570e-01   6.398398e+01   3.284903e-01
  1.973560e-01   6.337412e+01   3.251837e-01
  1.976550e-01   6.392140e+01   3.293605e-01
  1.979540e-01   6.384366e+01   3.268195e-01
  1.982530e-01   6.353524e+01   3.277757e-01
  1.985520e-01   6.316796e+01   3.247978e-01
  1.988510e-01   6.349297e+01   3.257764e-01
  1.991500e-01   6.397615e+01   3.292059e-01
  1.994480e-01   6.328729e+01   3.241030e-01
  1.997470e-01   6.355186e+01   3.266509e-01
  2.000460e-01   6.432338e+01   3.247538e-01
  2.003450e-01   6.416854e+01   3.266389e-01
  2.006440e-01   6.339151e+01   3.274047e-01
  2.009430e-01   6.297071e+01   3.213209e-01
  2.012420e-01   6.326313e+01   3.253302e-01
  2.015410e-01   6.361887e+01   3.228303e-01
  2.018400e-01   6.358170e+01   3.234381e-01
  2.021390e-01   6.325995e+01   3.236068e-01
  2.024380e-01   6.318894e+01   3.185759e-01
  2.027370e-01   6.307188e+01   3.232671e-01
  2.030350e-01   6.301072e+01   3.200370e-01
  2.033340e-01   6.241622e+01   3.193492e-01
  2.036330e-01   6.297803e+01   3.183145e-01
  2.039320e-01   6.270644e+01   3.184422e-01
  2.042310e-01   6.373881e+01   3.241199e-01
  2.045300e-01   6.374148e+01   3.194229e-01
  2.048290e-01   6.273094e+01   3.179604e-01
  2.051280e-01   6.296623e+01   3.181492e-01
  2.054270e-01   6.367378e+01   3.193886e-01
  2.057260e-01   6.358993e+01   3.226170e-01
  2.060250e-01   6.345530e+01   3.183007e-01
  2.063240e-01   6.314748e+01   3.201087e-01
  2.066230e-01   6.342852e+01   3.194510e-01
  2.069210e-01   6.339646e+01   3.206015e-01
  2.072200e-01   6.345487e+01   3.200630e-01
  2.075190e-01   6.296564e+01   3.164023e-01
  2.078180e-01   6.263799e+01   3.179962e-01
  2.081170e-01   6.354094e+01   3.186501e-01
  2.084160e-01   6.286052e+01   3.189698e-01
  2.087150e-01   6.313714e+01   3.161682e-01
  2.090140e-01   6.307752e+01   3.174860e-01
  2.093130e-01   6.330840e+01   3.179320e-01
  2.096120e-01   6.301868e+01   3.166688e-01
  2.099110e-01   6.280741e+01   3.146828e-01
  2.102100e-01   6.362605e+01   3.183253e-01
  2.105080e-01   6.324832e+01   3.189969e-01
  2.108070e-01   6.329778e+01   3.161729e-01
  2.111060e-01   6.306196e+01   3.147948e-01
  2.114050e-01   6.232023e+01   3.133292e-01
  2.117040e-01   6.280753e+01   3.195205e-01
  2.120030e-01   6.261964e+01   3.249692e-01
  2.123020e-01   6.225256e+01   3.263548e-01
  2.126010e-01   6.364603e+01   3.273296e-01
  2.129000e-01   6.255964e+01   3.277531e-01
  2.131990e-01   6.293757e+01   3.316180e-01
  2.134980e-01   6.305283e+01   3.339356e-01
  2.137970e-01   6.317287e+01   3.317773e-01
  2.140950e-01   6.281228e+01   3.326755e-01
  2.143940e-01   6.302892e+01   3.344992e-01
  2.146930e-01   6.337883e+01   3.357421e-01
  2.149920e-01   6.259677e+01   3.339789e-01
  2.152910e-01   6.259037e+01   3.344354e-01
  2.155900e-01   6.254032e+01   3.371850e-01
  2.158890e-01   6.270757e+01   3.376356e-01
  2.161880e-01   6.290440e+01   3.367099e-01
  2.164870e-01   6.332834e+01   3.391395e-01
  2.167860e-01   6.239072e+01   3.303270e-01
  2.170850e-01   6.285813e+01   3.289830e-01
  2.173840e-01   6.322837e+01   3.268369e-01
  2.176820e-01   6.306469e+01   3.249635e-01
  2.179810e-01   6.249975e+01   3.245132e-01
  2.182800e-01   6.301065e+01   3.215624e-01
  2.185790e-01   6.249363e+01   3.217818e-01
  2.188780e-01   6.201510e+01   3.170894e-01
  2.191770e-01   6.237725e+01   3.200812e-01
  2.194760e-01   6.308415e+01   3.227328e-01
  2.197750e-01   6.230698e+01   3.175623e-01
  2.200740e-01   6.262369e+01   3.163418e-01
  2.203730e-01   6.228763e+01   3.172412e-01
  2.206720e-01   6.310542e+01   3.183653e-01
  2.209710e-01   6.262435e+01   3.193292e-01
  2.212700e-01   6.238509e+01   3.142796e-01
  2.215680e-01   6.266164e+01   3.177848e-01
  2.218670e-01   6.264345e+01   3.134877e-01
  2.221660e-01   6.194644e+01   3.151603e-01
  2.224650e-01   6.199358e+01   3.127680e-01
  2.227640e-01   6.264003e+01   3.141321e-01
  2.230630e-01   6.270839e+01   3.152250e-01
  2.233620e-01   6.254253e+01   3.140185e-01
  2.236610e-01   6.232022e+01   3.134600e-01
  2.239600e-01   6.230969e+01   3.098336e-01
  2.242590e-01   6.241297e+01   3.131707e-01
  2.245580e-01   6.229064e+01   3.119566e-01
  2.248570e-01   6.268690e+01   3.147751e-01
  2.251550e-01   6.196369e+01   3.093509e-01
  2.254540e-01   6.182695e+01   3.092624e-01
  2.257530e-01   6.221821e+01   3.125518e-01
  2.260520e-01   6.207237e+01   3.083640e-01
  2.263510e-01   6.180856e+01   3.087111e-01
  2.266500e-01   6.217257e+01   3.094925e-01
  2.269490e-01   6.213276e+01   3.080147e-01
  2.272480e-01   6.214502e+01   3.105660e-01
  2.275470e-01   6.194141e+01   3.059367e-01
  2.278460e-01   6.221379e+01   3.101014e-01
  2.281450e-01   6.239655e+01   3.077982e-01
  2.284440e-01   6.209822e+01   3.085533e-01
  2.287420e-01   6.234360e+01   3.100444e-01
  2.290410e-01   6.225571e+01   3.036900e-01
  2.293400e-01   6.182085e+01   3.073649e-01
  2.296390e-01   6.191959e+01   3.061278e-01
  2.299380e-01   6.197141e+01   3.067478e-01
  2.302370e-01   6.262615e+01   3.077462e-01
  2.305360e-01   6.259704e+01   3.057227e-01
  2.308350e-01   6.151891e+01   3.073603e-01
  2.311340e-01   6.200438e+01   3.028389e-01
  2.314330e-01   6.201321e+01   3.050178e-01
  2.317320e-01   6.156969e+01   3.050173e-01
  2.320310e-01   6.237863e+01   3.038705e-01
  2.323290e-01   6.203809e+01   3.077800e-01
  2.326280e-01   6.160785e+01   3.012798e-01
  2.329270e-01   6.135433e+01   3.011294e-01
  2.332260e-01   6.160709e+01   3.032956e-01
  2.335250e-01   6.170561e+01   3.028207e-01
  2.338240e-01   6.135914e+01   3.031643e-01
  2.341230e-01   6.208116e+01   3.004494e-01
  2.344220e-01   6.175111e+01   3.026942e-01
  2.347210e-01   6.193244e+01   3.030194e-01
  2.350200e-01   6.151292e+01   3.011651e-01
  2.353190e-01   6.193960e+01   3.025623e-01
  2.356180e-01   6.149162e+01   2.981029e-01
  2.359170e-01   6.179138e+01   3.031504e-01
  2.362150e-01   6.187923e+01   3.013555e-01
  2.365140e-01   6.166938e+01   2.985334e-01
  2.368130e-01   6.097812e+01   2.991532e-01
  2.371120e-01   6.177435e+01   2.997061e-01
  2.374110e-01   6.227357e+01   3.034956e-01
  2.377100e-01   6.121789e+01   2.973249e-01
  2.380090e-01   6.167105e+01   2.998017e-01
  2.383080e-01   6.202772e+01   2.987147e-01
  2.386070e-01   6.185578e+01   2.999035e-01
  2.389060e-01   6.179595e+01   2.994129e-01
  2.392050e-01   6.133518e+01   2.967036e-01
  2.395040e-01   6.117148e+01   2.983549e-01
  2.398020e-01   6.174280e+01   2.976879e-01
  2.401010e-01   6.230513e+01   3.007594e-01
  2.404000e-01   6.141249e+01   2.957689e-01
  2.406990e-01   6.099712e+01   2.964485e-01
  2.409980e-01   6.138399e+01   2.963716e-01
  2.412970e-01   6.140539e+01   2.959751e-01
  2.415960e-01   6.157917e+01   2.972932e-01
  2.418950e-01   6.163306e+01   2.957426e-01
  2.421940e-01   6.146269e+01   2.965615e-01
  2.424930e-01   6.095207e+01   2.962261e-01
  2.427920e-01   6.143316e+01   2.936127e-01
  2.430910e-01   6.125884e+01   2.951762e-01
  2.433890e-01   6.112337e+01   2.938556e-01
  2.436880e-01   6.055024e+01   2.950233e-01
  2.439870e-01   6.189343e+01   2.947106e-01
  2.442860e-01   6.066613e+01   2.912336e-01
  2.445850e-01   6.066032e+01   2.929596e-01
  2.448840e-01   6.160761e+01   2.947969e-01
  2.451830e-01   6.121079e+01   2.953943e-01
  2.454820e-01   6.074170e+01   2.907699e-01
  2.457810e-01   6.086763e+01   2.922582e-01
  2.460800e-01   6.078279e+01   2.923804e-01
  2.463790e-01   6.079030e+01   2.914236e-01
  2.466780e-01   6.094266e+01   2.922212e-01
  2.469770e-01   6.061516e+01   2.905740e-01
  2.472750e-01   6.116492e+01   2.926451e-01
  2.475740e-01   6.074267e+01   2.926109e-01
  2.478730e-01   6.060484e+01   2.875952e-01
  2.481720e-01   6.103304e+01   2.915739e-01
  2.484710e-01   6.149759e+01   2.908639e-01
  2.487700e-01   6.071227e+01   2.921020e-01
  2.490690e-01   6.133663e+01   2.925140e-01
  2.493680e-01   6.064471e+01   2.878979e-01
  2.496670e-01   6.117128e+01   2.930952e-01
  2.499660e-01   6.083313e+01   2.892883e-01
  2.502650e-01   6.116271e+01   2.913468e-01
  2.505640e-01   6.079871e+01   2.875359e-01
  2.508620e-01   6.120291e+01   2.898497e-01
  2.511610e-01   6.073538e+01   2.910768e-01
  2.514600e-01   6.083003e+01   2.881290e-01
  2.517590e-01   6.033069e+01   2.867368e-01
  2.520580e-01   6.075017e+01   2.882524e-01
  2.523570e-01   6.127856e+01   2.898182e-01
  2.526560e-01   6.038177e+01   2.885284e-01
  2.529550e-01   6.078867e+01   2.861761e-01
  2.532540e-01   6.093383e+01   2.864154e-01
  2.535530e-01   6.078256e+01   2.858560e-01
  2.538520e-01   6.076809e+01   2.871535e-01
  2.541510e-01   6.073509e+01   2.855412e-01
  2.544490e-01   6.073271e+01   2.863508e-01
  2.547480e-01   6.114601e+01   2.876321e-01
  2.550470e-01   6.075924e+01   2.849910e-01
  2.553460e-01   6.043439e+01   2.846312e-01
  2.556450e-01   6.026041e+01   2.819295e-01
  2.559440e-01   6.046128e+01   2.853027e-01
  2.562430e-01   6.068024e+01   2.871522e-01
  2.565420e-01   6.052787e+01   2.842467e-01
  2.568410e-01   5.999777e+01   2.822027e-01
  2.571400e-01   6.078453e+01   2.844470e-01
  2.574390e-01   6.081398e+01   2.866448e-01
  2.577380e-01   6.130099e+01   2.867665e-01
  2.580360e-01   6.089083e+01   2.837970e-01
  2.583350e-01   6.054206e+01   2.854932e-01
  2.586340e-01   6.064660e+01   2.826341e-01
  2.589330e-01   6.059155e+01   2.853050e-01
  2.592320e-01   6.065713e+01   2.826587e-01
  2.595310e-01   6.108310e+01   2.846437e-01
  2.598300e-01   6.061182e+01   2.854542e-01
  2.601290e-01   6.053629e+01   2.809116e-01
  2.604280e-01   6.058136e+01   2.844728e-01
  2.607270e-01   6.047365e+01   2.804760e-01
  2.610260e-01   6.072059e+01   2.835987e-01
  2.613250e-01   6.093991e+01   2.847100e-01
  2.616240e-01   6.028514e+01   2.822832e-01
  2.619220e-01   6.039878e+01   2.826480e-01
  2.622210e-01   6.072893e+01   2.805847e-01
  2.625200e-01   6.068526e+01   2.822326e-01
  2.628190e-01   5.994730e+01   2.802194e-01
  2.631180e-01   6.064425e+01   2.801008e-01
  2.634170e-01   6.037474e+01   2.830878e-01
  2.637160e-01   6.048771e+01   2.797391e-01
  2.640150e-01   6.036461e+01   2.821731e-01
  2.643140e-01   6.034696e+01   2.790314e-01
  2.646130e-01   6.055757e+01   2.799006e-01
  2.649120e-01   6.026796e+01   2.822430e-01
  2.652110e-01   5.999671e+01   2.784108e-01
  2.655090e-01   6.030344e+01   2.798883e-01
  2.658080e-01   6.042574e+01   2.785484e-01
  2.661070e-01   6.010690e+01   2.790483e-01
  2.664060e-01   6.047734e+01   2.796193e-01
  2.667050e-01   6.023645e+01   2.793489e-01
  2.670040e-01   5.994953e+01   2.784918e-01
  2.673030e-01   6.033314e+01   2.785243e-01
  2.676020e-01   6.027645e+01   2.784882e-01
  2.679010e-01   5.964653e+01   2.769349e-01
  2.682000e-01   5.998075e+01   2.765823e-01
  2.684990e-01   5.975757e+01   2.770983e-01
  2.687980e-01   6.037067e+01   2.781380e-01
  2.690960e-01   5.985977e+01   2.780928e-01
  2.693950e-01   6.025773e+01   2.761038e-01
  2.696940e-01   6.013165e+01   2.761851e-01
  2.699930e-01   6.013061e+01   2.772085e-01
  2.702920e-01   5.996800e+01   2.765529e-01
  2.705910e-01   6.018394e+01   2.775192e-01
  2.708900e-01   6.046386e+01   2.760216e-01
  2.711890e-01   6.004909e+01   2.769269e-01
  2.714880e-01   6.056033e+01   2.770748e-01
  2.717870e-01   6.000616e+01   2.762681e-01
  2.720860e-01   5.985028e+01   2.748928e-01
  2.723850e-01   5.984801e+01   2.742467e-01
  2.726840e-01   5.990530e+01   2.754798e-01
  2.729820e-01   6.042219e+01   2.764804e-01
  2.732810e-01   6.040850e+01   2.755279e-01
  2.735800e-01   5.993758e+01   2.743605e-01
  2.738790e-01   6.023817e+01   2.755979e-01
  2.741780e-01   6.010844e+01   2.757616e-01
  2.744770e-01   6.004753e+01   2.730731e-01
  2.747760e-01   6.006116e+01   2.744608e-01
  2.750750e-01   5.973541e+01   2.768586e-01
  2.753740e-01   6.051793e+01   2.831250e-01
  2.756730e-01   6.033267e+01   2.841900e-01
  2.759720e-01   6.008165e+01   2.823007e-01
  2.762710e-01   6.011489e+01   2.864303e-01
  2.765690e-01   6.042071e+01   2.864345e-01
  2.768680e-01   6.038293e+01   2.890592e-01
  2.771670e-01   5.969534e+01   2.850175e-01
  2.774660e-01   5.978271e+01   2.860515e-01
  2.777650e-01   5.972168e+01   2.893864e-01
  2.780640e-01   5.972162e+01   2.879999e-01
  2.783630e-01   5.981004e+01   2.886378e-01
  2.786620e-01   5.984055e+01   2.904299e-01
  2.789610e-01   6.016736e+01   2.913307e-01
  2.792600e-01   5.996052e+01   2.936948e-01
  2.795590e-01   5.968331e+01   2.872745e-01
  2.798580e-01   6.014570e+01   2.929235e-01
  2.801560e-01   6.000010e+01   2.921278e-01
  2.804550e-01   5.993732e+01   2.928584e-01
  2.807540e-01   5.953412e+01   2.932075e-01
  2.810530e-01   6.010236e+01   2.918278e-01
  2.813520e-01   6.005245e+01   2.956133e-01
  2.816510e-01   5.950886e+01   2.932574e-01
  2.819500e-01   5.994781e+01   2.944497e-01
  2.822490e-01   5.970050e+01   2.938417e-01
  2.825480e-01   5.989165e+01   2.938620e-01
  2.828470e-01   6.020338e+01   2.980584e-01
  2.831460e-01   6.001588e+01   2.960941e-01
  2.834450e-01   5.985859e+01   2.941179e-01
  2.837430e-01   5.973632e+01   2.955180e-01
  2.840420e-01   5.976405e+01   2.972012e-01
  2.843410e-01   5.947179e+01   3.029429e-01
  2.846400e-01   5.941899e+01   3.049334e-01
  2.849390e-01   5.978044e+01   3.137573e-01
  2.852380e-01   5.918769e+01   3.150957e-01
  2.855370e-01   5.938339e+01   3.187454e-01
  2.858360e-01   5.967477e+01   3.215719e-01
  2.861350e-01   5.941249e+01   3.236981e-01
  2.864340e-01   5.907485e+01   3.275523e-01
  2.867330e-01   5.928494e+01   3.271917e-01
  2.870320e-01   5.932334e+01   3.329149e-01
  2.873310e-01   5.949435e+01   3.303051e-01
  2.876290e-01   5.930876e+01   3.350350e-01
  2.879280e-01   5.921470e+01   3.378296e-01
  2.882270e-01   5.962809e+01   3.352645e-01
  2.885260e-01   5.872743e+01   3.367806e-01
  2.888250e-01   5.895520e+01   3.365738e-01
  2.891240e-01   5.934161e+01   3.427689e-01
  2.894230e-01   5.933172e+01   3.458356e-01
  2.897220e-01   5.922997e+01   3.373572e-01
  2.900210e-01   5.950308e+01   3.470762e-01
  2.903200e-01   5.903782e+01   3.436965e-01
  2.906190e-01   5.931609e+01   3.482140e-01
  2.909180e-01   5.917431e+01   3.487425e-01
  2.912160e-01   5.888149e+01   3.441538e-01
  2.915150e-01   5.950661e+01   3.573858e-01
  2.918140e-01   5.898382e+01   3.476138e-01
  2.921130e-01   5.917765e+01   3.514395e-01
  2.924120e-01   5.953825e+01   3.550681e-01
  2.927110e-01   5.946538e+01   3.538603e-01
  2.930100e-01   5.938496e+01   3.628394e-01
  2.933090e-01   5.854288e+01   3.544799e-01
  2.936080e-01   5.848373e+01   3.519096e-01
  2.939070e-01   5.889027e+01   3.588070e-01
  2.942060e-01   5.891338e+01   3.595021e-01
  2.945050e-01   5.886460e+01   3.668876e-01
  2.948030e-01   5.907840e+01   3.579326e-01
  2.951020e-01   5.930020e+01   3.640791e-01
  2.954010e-01   5.880635e+01   3.642884e-01
  2.957000e-01   5.900018e+01   3.666447e-01
  2.959990e-01   5.871953e+01   3.653312e-01
  2.962980e-01   5.811106e+01   3.640912e-01
  2.965970e-01   5.864898e+01   3.693586e-01
  2.968960e-01   5.874644e+01   3.694379e-01
  2.971950e-01   5.864344e+01   3.675351e-01
  2.974940e-01   5.897436e+01   3.672295e-01
  2.977930e-01   5.909161e+01   3.709783e-01
  2.980920e-01   5.916456e+01   3.714363e-01
  2.983900e-01   5.920771e+01   3.745898e-01
  2.986890e-01   5.800434e+01   3.666464e-01
  2.989880e-01   5.851574e+01   3.721610e-01
  2.992870e-01   5.918877e+01   3.752368e-01
  2.995860e-01   5.806275e+01   3.737748e-01
  2.998850e-01   5.888427e+01   3.742703e-01
  3.001840e-01   5.857770e+01   3.756679e-01
  3.004830e-01   5.868217e+01   3.808925e-01
  3.007820e-01   5.942934e+01   3.818133e-01
  3.010810e-01   5.905423e+01   3.779166e-01
  3.013800e-01   5.823714e+01   3.809442e-01
  3.016790e-01   5.861062e+01   3.811594e-01
  3.019780e-01   5.867886e+01   3.833992e-01
  3.022760e-01   5.862946e+01   3.850292e-01
  3.025750e-01   5.872123e+01   3.832834e-01
  3.028740e-01   5.803894e+01   3.864628e-01
  3.031730e-01   5.806674e+01   3.847252e-01
  3.034720e-01   5.887998e+01   3.889879e-01
  3.037710e-01   5.847918e+01   3.873983e-01
  3.040700e-01   5.838519e+01   3.889409e-01
  3.043690e-01   5.947149e+01   3.972011e-01
  3.046680e-01   5.941504e+01   3.956258e-01
  3.049670e-01   5.825088e+01   3.882271e-01
  3.052660e-01   5.910016e+01   3.979200e-01
  3.055650e-01   5.877707e+01   3.954311e-01
  3.058630e-01   5.893083e+01   4.013546e-01
  3.061620e-01   5.880387e+01   3.935857e-01
  3.064610e-01   5.837526e+01   3.971658e-01
  3.067600e-01   5.767606e+01   4.008473e-01
  3.070590e-01   5.901838e+01   3.993476e-01
  3.073580e-01   5.828895e+01   4.029714e-01
  3.076570e-01   5.940801e+01   3.995221e-01
  3.079560e-01   5.874499e+01   4.036527e-01
  3.082550e-01   5.884206e+01   4.039861e-01
  3.085540e-01   5.864777e+01   4.030227e-01
  3.088530e-01   5.917280e+01   4.099645e-01
  3.091520e-01   5.927881e+01   4.042969e-01
  3.094500e-01   5.854497e+01   4.105716e-01
  3.097490e-01   5.787454e+01   4.063598e-01
  3.100480e-01   5.812356e+01   4.041918e-01
  3.103470e-01   5.850015e+01   4.168175e-01
  3.106460e-01   5.950782e+01   4.080666e-01
  3.109450e-01   5.864256e+01   4.169968e-01
  3.112440e-01   5.833864e+01   4.089135e-01
  3.115430e-01   5.893902e+01   4.164184e-01
  3.118420e-01   5.794906e+01   4.174836e-01
  3.121410e-01   5.883343e+01   4.141146e-01
  3.124400e-01   5.925474e+01   4.231726e-01
  3.127390e-01   5.887674e+01   4.158746e-01
  3.130380e-01   5.844016e+01   4.233127e-01
  3.133360e-01   5.825346e+01   4.202549e-01
  3.136350e-01   5.848712e+01   4.204226e-01
  3.139340e-01   5.883989e+01   4.278953e-01
  3.142330e-01   5.844499e+01   4.199354e-01
  3.145320e-01   5.802119e+01   4.288112e-01
  3.148310e-01   5.909548e+01   4.277679e-01
  3.151300e-01   5.762777e+01   4.224224e-01
  3.154290e-01   5.788808e+01   4.283191e-01
  3.157280e-01   5.881629e+01   4.288707e-01
  3.160270e-01   5.808547e+01   4.345519e-01
  3.163260e-01   5.831281e+01   4.270311e-01
  3.166250e-01   5.772786e+01   4.332122e-01
  3.169230e-01   5.871101e+01   4.342773e-01
  3.172220e-01   5.793933e+01   4.362634e-01
  3.175210e-01   5.774692e+01   4.351602e-01
  3.178200e-01   5.767065e+01   4.318839e-01
  3.181190e-01   5.816444e+01   4.417439e-01
  3.184180e-01   5.779151e+01   4.357065e-01
  3.187170e-01   5.885650e+01   4.475553e-01
  3.190160e-01   5.784276e+01   4.424899e-01
  3.193150e-01   5.833023e+01   4.377326e-01
  3.196140e-01   5.885457e+01   4.512215e-01
  3.199130e-01   5.833851e+01   4.427978e-01
  3.202120e-01   5.911956e+01   4.530667e-01
  3.205100e-01   5.813233e+01   4.480342e-01
  3.208090e-01   5.823710e+01   4.451941e-01
  3.211080e-01   5.816391e+01   4.518889e-01
  3.214070e-01   5.801782e+01   4.435566e-01
  3.217060e-01   5.878840e+01   4.538867e-01
  3.220050e-01   5.794476e+01   4.477202e-01
  3.223040e-01   5.797428e+01   4.457977e-01
  3.226030e-01   5.715141e+01   4.538829e-01
  3.229020e-01   5.861085e+01   4.442256e-01
  3.232010e-01   5.796313e+01   4.540719e-01
  3.235000e-01   5.805966e+01   4.494003e-01
  3.237990e-01   5.881840e+01   4.556965e-01
  3.240970e-01   5.796403e+01   4.592949e-01
  3.243960e-01   5.856757e+01   4.521952e-01
  3.246950e-01   5.804014e+01   4.613777e-01
  3.249940e-01   5.809646e+01   4.537402e-01
  3.252930e-01   5.849504e+01   4.627332e-01
  3.255920e-01   5.799066e+01   4.634362e-01
  3.258910e-01   5.887326e+01   4.624378e-01
  3.261900e-01   5.820882e+01   4.670626e-01
  3.264890e-01   5.861584e+01   4.632107e-01
  3.267880e-01   5.833052e+01   4.657062e-01
  3.270870e-01   5.874980e+01   4.753992e-01
  3.273860e-01   5.818936e+01   4.674485e-01
  3.276850e-01   5.810737e+01   4.727928e-01
  3.279830e-01   5.795635e+01   4.651267e-01
  3.282820e-01   5.853029e+01   4.769449e-01
  3.285810e-01   5.956355e+01   4.791685e-01
  3.288800e-01   5.827595e+01   4.773832e-01
  3.291790e-01   5.709179e+01   4.686429e-01
  3.294780e-01   5.733936e+01   4.770006e-01
  3.297770e-01   5.854559e+01   4.845433e-01
  3.300760e-01   5.809416e+01   4.776279e-01
  3.303750e-01   5.774701e+01   4.838021e-01
  3.306740e-01   5.765849e+01   4.768259e-01
  3.309730e-01   5.789129e+01   4.864986e-01
  3.312720e-01   5.808036e+01   4.910265e-01
  3.315700e-01   5.814543e+01   4.823728e-01
  3.318690e-01   5.830907e+01   4.958211e-01
  3.321680e-01   5.828378e+01   4.844884e-01
  3.324670e-01   5.801999e+01   4.956983e-01
  3.327660e-01   5.790027e+01   4.924340e-01
  3.330650e-01   5.807930e+01   4.937424e-01
  3.333640e-01   5.871390e+01   5.043397e-01
  3.336630e-01   5.970674e+01   4.967634e-01
  3.339620e-01   5.752374e+01   5.020892e-01
  3.342610e-01   5.817414e+01   4.980341e-01
  3.345600e-01   5.805746e+01   5.026667e-01
  3.348590e-01   5.855812e+01   5.137863e-01
  3.351570e-01   5.752026e+01   4.935589e-01
  3.354560e-01   5.735994e+01   5.121832e-01
  3.357550e-01   5.867353e+01   5.013001e-01
  3.360540e-01   5.729136e+01   5.100279e-01
  3.363530e-01   5.813490e+01   5.200576e-01
  3.366520e-01   5.788310e+01   5.036551e-01
  3.369510e-01   5.770459e+01   5.246305e-01
  3.372500e-01   5.803570e+01   5.025725e-01
  3.375490e-01   5.791141e+01   5.229354e-01
  3.378480e-01   5.767932e+01   5.192965e-01
  3.381470e-01   5.822795e+01   5.204736e-01
  3.384460e-01   5.709161e+01   5.292389e-01
  3.387450e-01   5.829152e+01   5.132282e-01
  3.390430e-01   5.815059e+01   5.313715e-01
  3.393420e-01   5.753951e+01   5.258753e-01
  3.396410e-01   5.678524e+01   5.230831e-01
  3.399400e-01   5.767556e+01   5.426140e-01
  3.402390e-01   5.784530e+01   5.174876e-01
  3.405380e-01   5.766475e+01   5.396540e-01
  3.408370e-01   5.819056e+01   5.343083e-01
  3.411360e-01   5.758931e+01   5.350263e-01
  3.414350e-01   5.893137e+01   5.484896e-01
  3.417340e-01   5.738858e+01   5.333917e-01
  3.420330e-01   5.765918e+01   5.507861e-01
  3.423320e-01   5.764896e+01   5.353033e-01
  3.426300e-01   5.749377e+01   5.492311e-01
  3.429290e-01   5.754936e+01   5.472212e-01
  3.432280e-01   5.686605e+01   5.417289e-01
  3.435270e-01   5.738276e+01   5.629549e-01
  3.438260e-01   5.715863e+01   5.394484e-01
  3.441250e-01   5.813872e+01   5.633661e-01
  3.444240e-01   5.740227e+01   5.518684e-01
  3.447230e-01   5.754983e+01   5.572935e-01
  3.450220e-01   5.836248e+01   5.727871e-01
  3.453210e-01   5.809732e+01   5.551995e-01
  3.456200e-01   5.703110e+01   5.713403e-01
  3.459190e-01   5.819877e+01   5.636569e-01
  3.462170e-01   5.817925e+01   5.744575e-01
  3.465160e-01   5.864975e+01   5.759116e-01
  3.468150e-01   5.751616e+01   5.694670e-01
  3.471140e-01   5.858925e+01   5.899176e-01
  3.474130e-01   5.803643e+01   5.711849e-01
  3.477120e-01   5.724093e+01   5.830902e-01
  3.480110e-01   5.700768e+01   5.756003e-01
  3.483100e-01   5.807409e+01   5.827549e-01
  3.486090e-01   5.822137e+01   5.985053e-01
  3.489080e-01   5.802146e+01   5.824908e-01
  3.492070e-01   5.785610e+01   5.975990e-01
  3.495060e-01   5.775769e+01   5.857163e-01
  3.498040e-01   5.818823e+01   6.002935e-01
  3.501030e-01   5.732960e+01   5.968273e-01
  3.504020e-01   5.685676e+01   5.933858e-01
  3.507010e-01   5.807978e+01   6.139909e-01
  3.510000e-01   5.681101e+01   5.883441e-01
  3.512990e-01   5.786558e+01   6.128577e-01
  3.515980e-01   5.692378e+01   5.996630e-01
  3.518970e-01   5.789318e+01   6.183390e-01
  3.521960e-01   5.813236e+01   6.284671e-01
  3.524950e-01   5.813177e+01   6.049816e-01
  3.527940e-01   5.724173e+01   6.270267e-01
  3.530930e-01   5.725097e+01   6.106444e-01
  3.533920e-01   5.702065e+01   6.246799e-01
  3.536900e-01   5.673372e+01   6.253762e-01
  3.539890e-01   5.804901e+01   6.291490e-01
  3.542880e-01   5.765212e+01   6.422464e-01
  3.545870e-01   5.891684e+01   6.237818e-01
  3.548860e-01   5.705387e+01   6.353059e-01
  3.551850e-01   5.764670e+01   6.269650e-01
  3.554840e-01   5.783203e+01   6.396238e-01
  3.557830e-01   5.665053e+01   6.354407e-01
  3.560820e-01   5.794173e+01   6.207726e-01
  3.563810e-01   5.776541e+01   6.404557e-01
  3.566800e-01   5.746364e+01   6.237211e-01
  3.569790e-01   5.680897e+01   6.399614e-01
  3.572770e-01   5.628414e+01   6.357863e-01
  3.575760e-01   5.683649e+01   6.126700e-01
  3.578750e-01   5.718946e+01   6.547171e-01
  3.581740e-01   5.757498e+01   6.277090e-01
  3.584730e-01   5.695710e+01   6.533857e-01
  3.587720e-01   5.666478e+01   6.403720e-01
  3.590710e-01   5.668641e+01   6.392707e-01
  3.593700e-01   5.844479e+01   6.740091e-01
  3.596690e-01   5.758425e+01   6.406560e-01
  3.599680e-01   5.744529e+01   6.696001e-01
  3.602670e-01   5.671663e+01   6.481583e-01
  3.605660e-01   5.725553e+01   6.671163e-01
  3.608640e-01   5.709815e+01   6.832836e-01
  3.611630e-01   5.627526e+01   6.431143e-01
  3.614620e-01   5.786601e+01   6.923733e-01
  3.617610e-01   5.757848e+01   6.649034e-01
  3.620600e-01   5.778165e+01   6.888538e-01
  3.623590e-01   5.746265e+01   6.839822e-01
  3.626580e-01   5.666478e+01   6.792171e-01
  3.629570e-01   5.704255e+01   6.998164e-01
  3.632560e-01   5.812862e+01   6.763716e-01
  3.635550e-01   5.819890e+01   7.183954e-01
  3.638540e-01   5.780314e+01   6.981483e-01
  3.641530e-01   5.778440e+01   7.027570e-01
  3.644510e-01   5.608790e+01   7.224080e-01
  3.647500e-01   5.710825e+01   6.848279e-01
  3.650490e-01   5.760920e+01   7.303429e-01
  3.653480e-01   5.818290e+01   7.166165e-01
  3.656470e-01   5.741489e+01   7.203360e-01
  3.659460e-01   5.633879e+01   7.349650e-01
  3.662450e-01   5.707769e+01   7.081250e-01
  3.665440e-01   5.729774e+01   7.587275e-01
  3.668430e-01   5.591825e+01   7.091908e-01
  3.671420e-01   5.758473e+01   7.507079e-01
  3.674410e-01   5.754242e+01   7.408963e-01
  3.677400e-01   5.690212e+01   7.501421e-01
  3.680390e-01   5.829750e+01   7.887408e-01
  3.683370e-01   5.743153e+01   7.328169e-01
  3.686360e-01   5.728048e+01   7.731433e-01
  3.689350e-01   5.785404e+01   7.603822e-01
  3.692340e-01   5.662257e+01   7.729729e-01
  3.695330e-01   5.590699e+01   7.951898e-01
  3.698320e-01   5.731407e+01   7.508894e-01
  3.701310e-01   5.864464e+01   8.168759e-01
  3.704300e-01   5.694346e+01   7.666416e-01
  3.707290e-01   5.642439e+01   8.036879e-01
  3.710280e-01   5.699278e+01   8.028745e-01
  3.713270e-01   5.725779e+01   7.929559e-01
  3.716260e-01   5.739315e+01   8.417445e-01
  3.719240e-01   5.722603e+01   7.859117e-01
  3.722230e-01   5.880214e+01   8.548123e-01
  3.725220e-01   5.631715e+01   8.078347e-01
  3.728210e-01   5.697959e+01   8.306027e-01
  3.731200e-01   5.724910e+01   8.820088e-01
  3.734190e-01   5.698147e+01   8.027949e-01
  3.737180e-01   5.619258e+01   8.707058e-01
  3.740170e-01   5.679628e+01   8.240003e-01
  3.743160e-01   5.684271e+01   8.820513e-01
  3.746150e-01   5.651637e+01   8.732108e-01
  3.749140e-01   5.559830e+01   8.452167e-01
  3.752130e-01   5.642868e+01   9.125169e-01
  3.755110e-01   5.676688e+01   8.511628e-01
  3.758100e-01   5.605977e+01   9.095292e-01
  3.761090e-01   5.697033e+01   8.895101e-01
  3.764080e-01   5.659157e+01   9.102842e-01
  3.767070e-01   5.759319e+01   9.601532e-01
  3.770060e-01   5.767665e+01   8.821288e-01
  3.773050e-01   5.700672e+01   9.634519e-01
  3.776040e-01   5.682838e+01   9.193413e-01
  3.779030e-01   5.707747e+01   9.518200e-01
  3.782020e-01   5.820177e+01   1.038159e+00
  3.785010e-01   5.822449e+01   9.127711e-01
  3.788000e-01   5.660977e+01   1.018880e+00
  3.790990e-01   5.671161e+01   9.408910e-01
  3.793970e-01   5.655685e+01   1.008658e+00
  3.796960e-01   5.613021e+01   1.000095e+00
  3.799950e-01   5.623550e+01   9.826637e-01
  3.802940e-01   5.581587e+01   1.088378e+00
  3.805930e-01   5.503426e+01   9.425830e-01
  3.808920e-01   5.754480e+01   1.111368e+00
  3.811910e-01   5.752667e+01   1.027098e+00
  3.814900e-01   5.843175e+01   1.089379e+00
  3.817890e-01   5.739125e+01   1.178885e+00
  3.820880e-01   5.584279e+01   9.882519e-01
  3.823870e-01   5.695914e+01   1.182040e+00
  3.826860e-01   5.530483e+01   1.022063e+00
  3.829840e-01   5.651163e+01   1.201017e+00
  3.832830e-01   5.626836e+01   1.145475e+00
  3.835820e-01   5.702033e+01   1.125645e+00
  3.838810e-01   5.763697e+01   1.265296e+00
  3.841800e-01   5.427661e+01   1.085532e+00
  3.844790e-01   5.660840e+01   1.263278e+00
  3.847780e-01   5.768184e+01   1.181866e+00
  3.850770e-01   5.511938e+01   1.255961e+00
  3.853760e-01   5.790229e+01   1.373188e+00
  3.856750e-01   5.649527e+01   1.169647e+00
  3.859740e-01   5.733936e+01   1.390684e+00
  3.862730e-01   5.713699e+01   1.259796e+00
  3.865710e-01   5.872225e+01   1.407354e+00
  3.868700e-01   5.652487e+01   1.406109e+00
  3.871690e-01   5.585971e+01   1.315165e+00
  3.874680e-01   5.781450e+01   1.540762e+00
  3.877670e-01   5.599249e+01   1.338859e+00
  3.880660e-01   5.717992e+01   1.566720e+00
  3.883650e-01   5.635640e+01   1.473905e+00
  3.886640e-01   5.523767e+01   1.522676e+00
  3.889630e-01   5.631684e+01   1.673105e+00
  3.892620e-01   6.056300e+01   1.560094e+00
  3.895610e-01   5.461855e+01   1.692836e+00
  3.898600e-01   5.666478e+01   1.678266e+00
  3.901580e-01   5.558545e+01   1.731979e+00
  3.904570e-01   6.131939e+01   2.033836e+00
  3.907560e-01   5.881595e+01   1.756678e+00
  3.910550e-01   5.743430e+01   2.004471e+00
  3.913540e-01   5.659483e+01   1.989768e+00
  3.916530e-01   5.414635e+01   1.946250e+00
  3.919520e-01   5.760920e+01   2.607846e+00
  3.922510e-01   5.778409e+01   2.010566e+00
  3.925500e-01   5.389450e+01   2.605089e+00
  3.928490e-01   6.002270e+01   2.509675e+00
  3.931480e-01   5.628702e+01   2.662285e+00
  3.934470e-01   0.000000e+00   0.000000e+00
  3.937460e-01   5.402043e+01   2.608131e+00
creator: radaver
creator-version: 3725
header-file: /nas_data/SAXS_data/20151104Workshop/header/JH1_0167.txt
image-file: /nas_data/Pilatus1M/20151104_Workshop/JH1_0167.tif
angular-axis-file: /nas_data/SAXS_data/20151104Workshop/q20151029.dat
beamstop-mask-file: /nas_data/SAXS_data/20151104Workshop/fit2d20151031.msk
detector-response-file: none
beam-center-x: 949.7700
beam-center-y: 918.8000
unit-time: 1.0000
channel-first: 10
channel-last: 1315
Exposure time [s]: 1.094059
Transmitted Beam: 0.483913
Incident Beam: 0.483913
Code: JH1
Concentration [mg/ml]: 1
Run Number: 0167
